# Supplementary material for: Transposable elements are the primary source of novelty in primate gene regulation
Source: Genome Res. 2017 Oct;27(10):1623–33. doi: 10.1101/gr.218149.116 (PMC5630026; doi:10.1101/gr.218149.116)
Supplement: Supplemental Material [file supp_gr.218149.116_Supplemental_FILE_S1_peak_calling_BED_files.zip]

Archive with 24 entries (24 files):
- FILE_S1/BB_1413m_Tuff_H3K27Ac_CSpeaks_peaks.narrowPeak
- FILE_S1/BB_1413m_Tuff_H3K4me1_CSpeaks_peaks.narrowPeak
- FILE_S1/BB_8012_H3K27Ac_CSpeaks_peaks.narrowPeak
- FILE_S1/BB_8012_H3K4me1_CSpeaks_peaks.narrowPeak
- FILE_S1/CH_40191_H3K27Ac_CSpeaks_peaks.narrowPeak
- FILE_S1/CH_40191_H3K4me1_CSpeaks_peaks.narrowPeak
- FILE_S1/CH_4X0430_H3K27Ac_CSpeaks_peaks.narrowPeak
- FILE_S1/CH_4X0430_H3K4me1_CSpeaks_peaks.narrowPeak
- FILE_S1/HS_B16_H3K27Ac_q10_FDR5_peaks.narrowPeak
- FILE_S1/HS_B2_H3K27Ac_q10_FDR5_peaks.narrowPeak
- FILE_S1/HS_B2_H3K4me1_q10_FDR5_peaks.narrowPeak
- FILE_S1/HS_B48_H3K4me1_q10_FDR5_peaks.narrowPeak
- FILE_S1/ML_7022f_Basil_H3K27Ac_CSpeaks_peaks.narrowPeak
- FILE_S1/ML_7022f_Basil_H3K4me1_CSpeaks_peaks.narrowPeak
- FILE_S1/ML_ALFA_ALFA_H3K27Ac_CSpeaks_peaks.narrowPeak
- FILE_S1/ML_ALFA_ALFA_H3K4me1_CSpeaks_peaks.narrowPeak
- FILE_S1/MS_17086_H3K27Ac_CSpeaks_peaks.narrowPeak
- FILE_S1/MS_17086_H3K4me1_CSpeaks_peaks.narrowPeak
- FILE_S1/MS_31480_H3K4me1_CSpeaks_peaks.narrowPeak
- FILE_S1/MS_32842_H3K27Ac_CSpeaks_peaks.narrowPeak
- FILE_S1/RH_27415_H3K27Ac_CSpeaks_peaks.narrowPeak
- FILE_S1/RH_27415_H3K4me1_CSpeaks_peaks.narrowPeak
- FILE_S1/RH_27425_H3K27Ac_CSpeaks_peaks.narrowPeak
- FILE_S1/RH_27425_H3K4me1_CSpeaks_peaks.narrowPeak
