# Supplementary material for: Transposable elements are the primary source of novelty in primate gene regulation
Source: Genome Res. 2017 Oct;27(10):1623–33. doi: 10.1101/gr.218149.116 (PMC5630026; doi:10.1101/gr.218149.116)
Supplement: Supplemental Material [file supp_gr.218149.116_Supplemental_FILE_S1_peak_calling_BED_files.zip › FILE_S1/BB_1413m_Tuff_H3K27Ac_CSpeaks_peaks.narrowPeak]

AAQR03191384.1	18815	19100	BB_1413m_Tuff_H3K27Ac_CSpeaks_peak_1	25	.	3.73426	5.02795	2.55828	74
AAQR03191384.1	19280	19763	BB_1413m_Tuff_H3K27Ac_CSpeaks_peak_2	49	.	4.62795	7.49808	4.92474	411
AAQR03191384.1	21176	21342	BB_1413m_Tuff_H3K27Ac_CSpeaks_peak_3	57	.	4.89855	8.33501	5.73594	96
AAQR03192194.1	7223	7383	BB_1413m_Tuff_H3K27Ac_CSpeaks_peak_4	33	.	2.22241	5.84888	3.33508	139
AAQR03192364.1	2199	2380	BB_1413m_Tuff_H3K27Ac_CSpeaks_peak_5	17	.	2.04668	4.04426	1.71479	128
AAQR03192414.1	362	509	BB_1413m_Tuff_H3K27Ac_CSpeaks_peak_6	26	.	4.19473	5.10688	2.63237	79
AAQR03192435.1	75	370	BB_1413m_Tuff_H3K27Ac_CSpeaks_peak_7	29	.	3.65146	5.46828	2.97693	102
AAQR03192450.1	7278	7468	BB_1413m_Tuff_H3K27Ac_CSpeaks_peak_8	467	.	11.20250	49.86929	46.70804	115
AAQR03192555.1	50	209	BB_1413m_Tuff_H3K27Ac_CSpeaks_peak_9	28	.	1.91115	5.37610	2.88942	36
AAQR03192648.1	1780	1985	BB_1413m_Tuff_H3K27Ac_CSpeaks_peak_10	20	.	3.77108	4.49571	2.07953	83
AAQR03192658.1	2474	2653	BB_1413m_Tuff_H3K27Ac_CSpeaks_peak_11	81	.	6.67222	10.82139	8.16370	75
AAQR03192722.1	4217	4412	BB_1413m_Tuff_H3K27Ac_CSpeaks_peak_12	76	.	2.41159	10.32037	7.67320	56
AAQR03192819.1	5655	6117	BB_1413m_Tuff_H3K27Ac_CSpeaks_peak_13	178	.	6.70905	20.69142	17.86077	298
AAQR03192823.1	592	739	BB_1413m_Tuff_H3K27Ac_CSpeaks_peak_14	42	.	4.88793	6.82099	4.26514	94
AAQR03192831.1	687	904	BB_1413m_Tuff_H3K27Ac_CSpeaks_peak_15	33	.	4.26391	5.86499	3.34118	101
AAQR03193028.1	614	761	BB_1413m_Tuff_H3K27Ac_CSpeaks_peak_16	25	.	3.94130	4.97442	2.50574	27
AAQR03193334.1	3291	3668	BB_1413m_Tuff_H3K27Ac_CSpeaks_peak_17	35	.	4.39427	6.06697	3.53613	144
AAQR03193353.1	3089	3363	BB_1413m_Tuff_H3K27Ac_CSpeaks_peak_18	33	.	4.33143	5.85797	3.33508	145
AAQR03193446.1	1584	2206	BB_1413m_Tuff_H3K27Ac_CSpeaks_peak_19	91	.	5.69233	11.79668	9.11759	316
AAQR03193618.1	1737	2627	BB_1413m_Tuff_H3K27Ac_CSpeaks_peak_20	207	.	6.49224	23.60628	20.73502	467
AAQR03193680.1	39	260	BB_1413m_Tuff_H3K27Ac_CSpeaks_peak_21	33	.	4.33143	5.85797	3.33508	95
AAQR03193680.1	3856	4032	BB_1413m_Tuff_H3K27Ac_CSpeaks_peak_22	13	.	3.05450	3.62443	1.32560	128
AAQR03193718.1	1811	2021	BB_1413m_Tuff_H3K27Ac_CSpeaks_peak_23	42	.	5.11169	6.78192	4.22685	141
AAQR03193748.1	3558	3723	BB_1413m_Tuff_H3K27Ac_CSpeaks_peak_24	43	.	4.10498	6.90630	4.34769	32
AAQR03193775.1	3106	3313	BB_1413m_Tuff_H3K27Ac_CSpeaks_peak_25	33	.	4.08675	5.90830	3.38291	96
AAQR03193803.1	311	582	BB_1413m_Tuff_H3K27Ac_CSpeaks_peak_26	429	.	9.73172	46.04648	42.92277	145
AAQR03193940.1	1902	2128	BB_1413m_Tuff_H3K27Ac_CSpeaks_peak_27	42	.	4.88793	6.82099	4.26514	98
AAQR03193985.1	2213	2437	BB_1413m_Tuff_H3K27Ac_CSpeaks_peak_28	25	.	3.94130	4.97442	2.50574	32
AAQR03194078.1	1567	1830	BB_1413m_Tuff_H3K27Ac_CSpeaks_peak_29	61	.	5.12322	8.72389	6.11424	164
AAQR03194271.1	215	362	BB_1413m_Tuff_H3K27Ac_CSpeaks_peak_30	33	.	4.72156	5.85797	3.33508	53
AAQR03194422.1	2568	2741	BB_1413m_Tuff_H3K27Ac_CSpeaks_peak_31	42	.	5.11169	6.78192	4.22685	79
AAQR03194488.1	313	702	BB_1413m_Tuff_H3K27Ac_CSpeaks_peak_32	43	.	2.31764	6.94844	4.38907	370
AAQR03194595.1	2404	2673	BB_1413m_Tuff_H3K27Ac_CSpeaks_peak_33	19	.	3.65920	4.33257	1.92530	34
AAQR03194894.1	966	1591	BB_1413m_Tuff_H3K27Ac_CSpeaks_peak_34	1895	.	22.08200	194.94162	189.57919	195
AAQR03194959.1	564	994	BB_1413m_Tuff_H3K27Ac_CSpeaks_peak_35	346	.	6.21699	37.66227	34.62552	167
AAQR03195212.1	3	176	BB_1413m_Tuff_H3K27Ac_CSpeaks_peak_36	125	.	8.23275	15.30880	12.56310	97
AAQR03195257.1	1349	1615	BB_1413m_Tuff_H3K27Ac_CSpeaks_peak_37	19	.	3.65920	4.33257	1.92530	263
AAQR03195324.1	710	934	BB_1413m_Tuff_H3K27Ac_CSpeaks_peak_38	71	.	6.28209	9.76493	7.13202	96
AAQR03195532.1	10	243	BB_1413m_Tuff_H3K27Ac_CSpeaks_peak_39	54	.	4.19104	7.99138	5.40108	58
AAQR03195532.1	362	1452	BB_1413m_Tuff_H3K27Ac_CSpeaks_peak_40	116	.	5.30664	14.34508	11.61618	363
AAQR03195631.1	140	376	BB_1413m_Tuff_H3K27Ac_CSpeaks_peak_41	71	.	6.28209	9.76493	7.13202	117
AAQR03195642.1	590	745	BB_1413m_Tuff_H3K27Ac_CSpeaks_peak_42	39	.	3.49253	6.46191	3.91847	72
AAQR03195844.1	213	634	BB_1413m_Tuff_H3K27Ac_CSpeaks_peak_43	26	.	3.96155	5.08049	2.60784	193
AAQR03196038.1	260	483	BB_1413m_Tuff_H3K27Ac_CSpeaks_peak_44	71	.	6.28209	9.76493	7.13202	116
AAQR03196112.1	1348	1495	BB_1413m_Tuff_H3K27Ac_CSpeaks_peak_45	61	.	5.89196	8.73806	6.12743	81
AAQR03196119.1	186	410	BB_1413m_Tuff_H3K27Ac_CSpeaks_peak_46	33	.	4.72156	5.85797	3.33508	87
AAQR03196209.1	212	408	BB_1413m_Tuff_H3K27Ac_CSpeaks_peak_47	17	.	3.19793	4.14638	1.75634	145
AAQR03196289.1	500	655	BB_1413m_Tuff_H3K27Ac_CSpeaks_peak_48	29	.	2.00695	5.45070	2.96152	8
AAQR03196381.1	267	1204	BB_1413m_Tuff_H3K27Ac_CSpeaks_peak_49	1937	.	31.53776	199.21001	193.74252	423
AAQR03196429.1	453	646	BB_1413m_Tuff_H3K27Ac_CSpeaks_peak_50	16	.	3.42515	3.98824	1.66345	169
AAQR03196514.1	978	1163	BB_1413m_Tuff_H3K27Ac_CSpeaks_peak_51	149	.	9.40315	17.69038	14.90462	106
AAQR03196666.1	803	1353	BB_1413m_Tuff_H3K27Ac_CSpeaks_peak_52	1024	.	18.76129	106.16263	102.42983	324
AAQR03196899.1	965	1418	BB_1413m_Tuff_H3K27Ac_CSpeaks_peak_53	14	.	1.86411	3.78512	1.47470	104
AAQR03196938.1	259	498	BB_1413m_Tuff_H3K27Ac_CSpeaks_peak_54	33	.	2.95955	5.86828	3.34374	139
AAQR03196950.1	95	372	BB_1413m_Tuff_H3K27Ac_CSpeaks_peak_55	33	.	4.72156	5.85797	3.33508	217
AAQR03197207.1	419	910	BB_1413m_Tuff_H3K27Ac_CSpeaks_peak_56	43	.	4.10498	6.90630	4.34769	401
AAQR03197632.1	362	1275	BB_1413m_Tuff_H3K27Ac_CSpeaks_peak_57	313	.	2.66493	34.35986	31.35906	153
AAQR03197769.1	524	794	BB_1413m_Tuff_H3K27Ac_CSpeaks_peak_58	42	.	5.11169	6.78192	4.22685	146
AAQR03197827.1	10	309	BB_1413m_Tuff_H3K27Ac_CSpeaks_peak_59	49	.	4.86861	7.53305	4.95839	278
AAQR03197827.1	452	625	BB_1413m_Tuff_H3K27Ac_CSpeaks_peak_60	92	.	5.98095	11.92756	9.24615	98
AAQR03197827.1	751	1032	BB_1413m_Tuff_H3K27Ac_CSpeaks_peak_61	82	.	5.46557	10.92847	8.26747	167
AAQR03197844.1	0	150	BB_1413m_Tuff_H3K27Ac_CSpeaks_peak_62	46	.	1.59584	7.21782	4.64995	75
AAQR03197844.1	1046	1239	BB_1413m_Tuff_H3K27Ac_CSpeaks_peak_63	66	.	3.64044	9.31402	6.68994	47
AAQR03197918.1	600	972	BB_1413m_Tuff_H3K27Ac_CSpeaks_peak_64	388	.	8.51526	41.92146	38.83917	282
AAQR03197984.1	605	945	BB_1413m_Tuff_H3K27Ac_CSpeaks_peak_65	104	.	3.29388	13.12103	10.41603	182
AAQR03197998.1	0	283	BB_1413m_Tuff_H3K27Ac_CSpeaks_peak_66	653	.	13.92367	68.72642	65.38293	62
AAQR03198042.1	815	1018	BB_1413m_Tuff_H3K27Ac_CSpeaks_peak_67	47	.	3.82822	7.28745	4.71802	118
AAQR03198089.1	1032	1202	BB_1413m_Tuff_H3K27Ac_CSpeaks_peak_68	82	.	5.46557	10.92847	8.26747	88
AAQR03198260.1	453	695	BB_1413m_Tuff_H3K27Ac_CSpeaks_peak_69	60	.	3.43698	8.67725	6.06921	139
AAQR03198260.1	999	1185	BB_1413m_Tuff_H3K27Ac_CSpeaks_peak_70	44	.	3.03384	6.98403	4.42309	39
AAQR03198527.1	15	289	BB_1413m_Tuff_H3K27Ac_CSpeaks_peak_71	85	.	1.83795	11.26755	8.59908	205
AAQR03198527.1	392	1119	BB_1413m_Tuff_H3K27Ac_CSpeaks_peak_72	24	.	1.35251	4.92366	2.48543	124
AAQR03198585.1	828	1135	BB_1413m_Tuff_H3K27Ac_CSpeaks_peak_73	99	.	4.32013	12.68071	9.98367	209
AAQR03198595.1	16	258	BB_1413m_Tuff_H3K27Ac_CSpeaks_peak_74	19	.	3.35685	4.33257	1.92530	101
AAQR03198595.1	772	1148	BB_1413m_Tuff_H3K27Ac_CSpeaks_peak_75	185	.	5.17951	21.35074	18.51077	345
AAQR03198662.1	819	1041	BB_1413m_Tuff_H3K27Ac_CSpeaks_peak_76	23	.	2.73444	4.75456	2.32511	91
AAQR03199032.1	886	1033	BB_1413m_Tuff_H3K27Ac_CSpeaks_peak_77	71	.	3.07718	9.80723	7.17116	95
AAQR03199312.1	226	375	BB_1413m_Tuff_H3K27Ac_CSpeaks_peak_78	64	.	3.83685	9.04994	6.43352	102
AAQR03199312.1	544	903	BB_1413m_Tuff_H3K27Ac_CSpeaks_peak_79	165	.	3.73417	19.38061	16.56946	239
AAQR03199331.1	820	1044	BB_1413m_Tuff_H3K27Ac_CSpeaks_peak_80	39	.	4.47965	6.54504	3.99926	127
AAQR03199487.1	0	339	BB_1413m_Tuff_H3K27Ac_CSpeaks_peak_81	282	.	5.05130	31.19316	28.22773	73
AAQR03199541.1	267	414	BB_1413m_Tuff_H3K27Ac_CSpeaks_peak_82	25	.	3.94130	4.97442	2.50574	106
AAQR03199700.1	74	259	BB_1413m_Tuff_H3K27Ac_CSpeaks_peak_83	49	.	4.86861	7.53305	4.95839	68
AAQR03199703.1	618	890	BB_1413m_Tuff_H3K27Ac_CSpeaks_peak_84	94	.	3.71913	12.13421	9.44710	82
AAQR03200193.1	459	606	BB_1413m_Tuff_H3K27Ac_CSpeaks_peak_85	33	.	4.72156	5.85797	3.33508	73
AAQR03200228.1	0	847	BB_1413m_Tuff_H3K27Ac_CSpeaks_peak_86	1217	.	11.85838	125.72425	121.73795	459
GL873520.1	89507	90349	BB_1413m_Tuff_H3K27Ac_CSpeaks_peak_87	1136	.	11.79835	117.54398	113.66859	314
GL873520.1	267887	268620	BB_1413m_Tuff_H3K27Ac_CSpeaks_peak_88	1834	.	28.28537	188.66280	183.46088	381
GL873520.1	370622	370921	BB_1413m_Tuff_H3K27Ac_CSpeaks_peak_89	19	.	3.65920	4.33257	1.92530	77
GL873520.1	552563	552810	BB_1413m_Tuff_H3K27Ac_CSpeaks_peak_90	125	.	5.06687	15.30598	12.56045	131
GL873520.1	838609	839314	BB_1413m_Tuff_H3K27Ac_CSpeaks_peak_91	1473	.	13.37014	151.71999	147.31744	361
GL873520.1	965363	965617	BB_1413m_Tuff_H3K27Ac_CSpeaks_peak_92	96	.	2.89836	12.37331	9.68250	163
GL873520.1	986881	987028	BB_1413m_Tuff_H3K27Ac_CSpeaks_peak_93	29	.	3.65146	5.46828	2.97693	111
GL873520.1	1002316	1003386	BB_1413m_Tuff_H3K27Ac_CSpeaks_peak_94	1481	.	11.20678	152.52037	148.10106	578
GL873520.1	1106592	1106980	BB_1413m_Tuff_H3K27Ac_CSpeaks_peak_95	49	.	4.86861	7.53305	4.95839	294
GL873520.1	1250177	1250354	BB_1413m_Tuff_H3K27Ac_CSpeaks_peak_96	13	.	3.05450	3.62443	1.32560	94
GL873520.1	1382183	1382578	BB_1413m_Tuff_H3K27Ac_CSpeaks_peak_97	137	.	3.58033	16.49042	13.72463	214
GL873520.1	1464027	1464645	BB_1413m_Tuff_H3K27Ac_CSpeaks_peak_98	851	.	9.91945	88.71896	85.17861	396
GL873520.1	1510083	1510853	BB_1413m_Tuff_H3K27Ac_CSpeaks_peak_99	284	.	8.66778	31.41409	28.44656	300
GL873520.1	1625062	1625308	BB_1413m_Tuff_H3K27Ac_CSpeaks_peak_100	81	.	2.77116	10.84576	8.18785	128
GL873520.1	2469380	2469527	BB_1413m_Tuff_H3K27Ac_CSpeaks_peak_101	25	.	3.94130	4.97442	2.50574	140
GL873520.1	2628249	2628396	BB_1413m_Tuff_H3K27Ac_CSpeaks_peak_102	32	.	4.63758	5.73854	3.23946	125
GL873520.1	3309301	3309448	BB_1413m_Tuff_H3K27Ac_CSpeaks_peak_103	33	.	4.72156	5.85797	3.33508	103
GL873520.1	4072529	4073116	BB_1413m_Tuff_H3K27Ac_CSpeaks_peak_104	101	.	2.94156	12.86091	10.16057	301
GL873520.1	4129493	4129661	BB_1413m_Tuff_H3K27Ac_CSpeaks_peak_105	101	.	3.90963	12.89295	10.19193	102
GL873520.1	4452682	4452829	BB_1413m_Tuff_H3K27Ac_CSpeaks_peak_106	25	.	3.94130	4.97442	2.50574	73
GL873520.1	5702453	5703491	BB_1413m_Tuff_H3K27Ac_CSpeaks_peak_107	912	.	8.39491	94.82470	91.21976	671
GL873520.1	5789219	5789474	BB_1413m_Tuff_H3K27Ac_CSpeaks_peak_108	38	.	4.81160	6.34295	3.80541	177
GL873520.1	6164311	6165323	BB_1413m_Tuff_H3K27Ac_CSpeaks_peak_109	226	.	4.73827	25.51837	22.62280	457
GL873520.1	6545341	6545734	BB_1413m_Tuff_H3K27Ac_CSpeaks_peak_110	67	.	2.98696	9.33966	6.71490	142
GL873520.1	6793521	6793677	BB_1413m_Tuff_H3K27Ac_CSpeaks_peak_111	43	.	2.59822	6.92955	4.37051	91
GL873520.1	6843050	6843683	BB_1413m_Tuff_H3K27Ac_CSpeaks_peak_112	133	.	5.19645	16.08644	13.32703	410
GL873520.1	6992619	6993105	BB_1413m_Tuff_H3K27Ac_CSpeaks_peak_113	306	.	6.65275	33.69322	30.69897	347
GL873520.1	7051974	7053748	BB_1413m_Tuff_H3K27Ac_CSpeaks_peak_114	1616	.	16.33473	166.34511	161.64767	963
GL873520.1	7210856	7211172	BB_1413m_Tuff_H3K27Ac_CSpeaks_peak_115	99	.	4.32013	12.68071	9.98367	146
GL873520.1	7268958	7269575	BB_1413m_Tuff_H3K27Ac_CSpeaks_peak_116	1270	.	18.03934	131.06870	127.00440	377
GL873520.1	7300080	7301205	BB_1413m_Tuff_H3K27Ac_CSpeaks_peak_117	1755	.	18.31447	180.52090	175.50700	678
GL873520.1	7388326	7389048	BB_1413m_Tuff_H3K27Ac_CSpeaks_peak_118	551	.	13.98724	58.40280	55.15785	345
GL873520.1	7990763	7991351	BB_1413m_Tuff_H3K27Ac_CSpeaks_peak_119	353	.	7.56912	38.40528	35.36035	328
GL873520.1	8294790	8295027	BB_1413m_Tuff_H3K27Ac_CSpeaks_peak_120	54	.	4.00963	7.99138	5.40108	30
GL873520.1	8358120	8358268	BB_1413m_Tuff_H3K27Ac_CSpeaks_peak_121	40	.	3.64681	6.60524	4.05692	36
GL873520.1	8558469	8558943	BB_1413m_Tuff_H3K27Ac_CSpeaks_peak_122	415	.	8.90644	44.70165	41.59142	280
GL873520.1	8583019	8583470	BB_1413m_Tuff_H3K27Ac_CSpeaks_peak_123	206	.	4.37101	23.49312	20.62508	265
GL873520.1	8691948	8692392	BB_1413m_Tuff_H3K27Ac_CSpeaks_peak_124	379	.	6.49608	41.01472	37.94228	235
GL873520.1	8701284	8701900	BB_1413m_Tuff_H3K27Ac_CSpeaks_peak_125	487	.	7.79330	51.93699	48.75618	231
GL873520.1	8764990	8765138	BB_1413m_Tuff_H3K27Ac_CSpeaks_peak_126	99	.	4.32013	12.68071	9.98367	66
GL873520.1	8793907	8795061	BB_1413m_Tuff_H3K27Ac_CSpeaks_peak_127	256	.	4.31316	28.55645	25.62372	250
GL873520.1	8823065	8823405	BB_1413m_Tuff_H3K27Ac_CSpeaks_peak_128	123	.	3.93832	15.13217	12.39138	84
GL873520.1	8934288	8934489	BB_1413m_Tuff_H3K27Ac_CSpeaks_peak_129	121	.	4.27245	14.87683	12.13904	115
GL873520.1	9145505	9145652	BB_1413m_Tuff_H3K27Ac_CSpeaks_peak_130	30	.	4.52517	5.57860	3.08370	78
GL873520.1	9163003	9164120	BB_1413m_Tuff_H3K27Ac_CSpeaks_peak_131	1133	.	9.83928	117.17726	113.30830	641
GL873520.1	9392202	9392759	BB_1413m_Tuff_H3K27Ac_CSpeaks_peak_132	355	.	4.73650	38.59726	35.55021	416
GL873520.1	9487277	9487513	BB_1413m_Tuff_H3K27Ac_CSpeaks_peak_133	105	.	3.71155	13.25978	10.55201	90
GL873520.1	9497733	9498479	BB_1413m_Tuff_H3K27Ac_CSpeaks_peak_134	1320	.	23.52148	136.14610	132.00600	375
GL873520.1	9569557	9570100	BB_1413m_Tuff_H3K27Ac_CSpeaks_peak_135	451	.	7.49095	48.25445	45.10836	268
GL873520.1	9694415	9695386	BB_1413m_Tuff_H3K27Ac_CSpeaks_peak_136	1458	.	18.35299	150.17729	145.80106	591
GL873520.1	9756882	9757039	BB_1413m_Tuff_H3K27Ac_CSpeaks_peak_137	47	.	3.82822	7.28745	4.71802	69
GL873520.1	9884173	9884710	BB_1413m_Tuff_H3K27Ac_CSpeaks_peak_138	77	.	3.38929	10.35042	7.70174	393
GL873520.1	10007763	10008531	BB_1413m_Tuff_H3K27Ac_CSpeaks_peak_139	920	.	11.34593	95.67483	92.06052	307
GL873520.1	10256962	10257368	BB_1413m_Tuff_H3K27Ac_CSpeaks_peak_140	293	.	7.26806	32.34082	29.36277	264
GL873520.1	10345336	10345503	BB_1413m_Tuff_H3K27Ac_CSpeaks_peak_141	124	.	4.44482	15.16873	12.42509	81
GL873520.1	10462368	10462549	BB_1413m_Tuff_H3K27Ac_CSpeaks_peak_142	104	.	6.98507	13.19086	10.48405	74
GL873520.1	10758942	10759202	BB_1413m_Tuff_H3K27Ac_CSpeaks_peak_143	193	.	3.81428	22.21926	19.36658	134
GL873520.1	11012449	11013136	BB_1413m_Tuff_H3K27Ac_CSpeaks_peak_144	306	.	5.79835	33.59311	30.60064	179
GL873520.1	13234857	13235835	BB_1413m_Tuff_H3K27Ac_CSpeaks_peak_145	1962	.	16.91673	201.83003	196.28778	519
GL873520.1	13636783	13637169	BB_1413m_Tuff_H3K27Ac_CSpeaks_peak_146	138	.	4.29635	16.65475	13.88604	132
GL873520.1	14064879	14065032	BB_1413m_Tuff_H3K27Ac_CSpeaks_peak_147	73	.	3.86660	10.00074	7.35981	90
GL873520.1	14295524	14295733	BB_1413m_Tuff_H3K27Ac_CSpeaks_peak_148	234	.	4.33887	26.35716	23.45109	110
GL873520.1	14578859	14579387	BB_1413m_Tuff_H3K27Ac_CSpeaks_peak_149	376	.	7.44714	40.75883	37.68904	134
GL873520.1	14744625	14745159	BB_1413m_Tuff_H3K27Ac_CSpeaks_peak_150	185	.	8.18673	21.41391	18.57340	161
GL873520.1	14877717	14877943	BB_1413m_Tuff_H3K27Ac_CSpeaks_peak_151	127	.	6.59938	15.45243	12.70397	125
GL873520.1	15890611	15891669	BB_1413m_Tuff_H3K27Ac_CSpeaks_peak_152	1063	.	12.47975	110.15736	106.37651	607
GL873520.1	15972837	15973956	BB_1413m_Tuff_H3K27Ac_CSpeaks_peak_153	215	.	4.89129	24.43051	21.54942	497
GL873520.1	16018609	16019052	BB_1413m_Tuff_H3K27Ac_CSpeaks_peak_154	187	.	4.95602	21.61948	18.77595	242
GL873520.1	16043118	16043449	BB_1413m_Tuff_H3K27Ac_CSpeaks_peak_155	71	.	6.28209	9.76493	7.13202	104
GL873520.1	16083891	16084308	BB_1413m_Tuff_H3K27Ac_CSpeaks_peak_156	215	.	5.54233	24.45318	21.57117	291
GL873520.1	16084519	16084830	BB_1413m_Tuff_H3K27Ac_CSpeaks_peak_157	165	.	5.45395	19.40708	16.59436	134
GL873520.1	16226449	16226995	BB_1413m_Tuff_H3K27Ac_CSpeaks_peak_158	445	.	7.75965	47.73913	44.59789	311
GL873520.1	16436570	16436849	BB_1413m_Tuff_H3K27Ac_CSpeaks_peak_159	200	.	5.36092	22.88584	20.02457	159
GL873520.1	16645567	16646290	BB_1413m_Tuff_H3K27Ac_CSpeaks_peak_160	772	.	18.45009	80.66479	77.20626	276
GL873520.1	16830515	16831082	BB_1413m_Tuff_H3K27Ac_CSpeaks_peak_161	253	.	10.72224	28.27523	25.34564	253
GL873520.1	16831204	16831474	BB_1413m_Tuff_H3K27Ac_CSpeaks_peak_162	29	.	3.65146	5.46828	2.97693	15
GL873520.1	16998552	16999098	BB_1413m_Tuff_H3K27Ac_CSpeaks_peak_163	623	.	7.36862	65.64958	62.33552	259
GL873520.1	17042614	17043255	BB_1413m_Tuff_H3K27Ac_CSpeaks_peak_164	560	.	8.83162	59.27940	56.02573	275
GL873520.1	17184261	17185247	BB_1413m_Tuff_H3K27Ac_CSpeaks_peak_165	1653	.	17.57233	170.15562	165.37898	535
GL873520.1	18847160	18847451	BB_1413m_Tuff_H3K27Ac_CSpeaks_peak_166	77	.	3.02971	10.42626	7.77580	162
GL873520.1	19418328	19418601	BB_1413m_Tuff_H3K27Ac_CSpeaks_peak_167	57	.	5.64688	8.36409	5.76467	126
GL873520.1	19526983	19527937	BB_1413m_Tuff_H3K27Ac_CSpeaks_peak_168	71	.	4.24841	9.79599	7.16138	749
GL873520.1	19528375	19528538	BB_1413m_Tuff_H3K27Ac_CSpeaks_peak_169	58	.	5.22354	8.49907	5.89574	68
GL873520.1	19914311	19914574	BB_1413m_Tuff_H3K27Ac_CSpeaks_peak_170	100	.	2.95258	12.78325	10.08362	146
GL873520.1	19914741	19915227	BB_1413m_Tuff_H3K27Ac_CSpeaks_peak_171	109	.	3.17986	13.70573	10.98904	119
GL873520.1	20920834	20921098	BB_1413m_Tuff_H3K27Ac_CSpeaks_peak_172	154	.	3.74040	18.26216	15.46840	165
GL873520.1	22636419	22636601	BB_1413m_Tuff_H3K27Ac_CSpeaks_peak_173	51	.	5.50183	7.74291	5.15876	81
GL873520.1	23069112	23069381	BB_1413m_Tuff_H3K27Ac_CSpeaks_peak_174	185	.	5.17951	21.35074	18.51077	131
GL873520.1	23069504	23069891	BB_1413m_Tuff_H3K27Ac_CSpeaks_peak_175	92	.	3.67140	11.94769	9.26606	125
GL873520.1	23070238	23070486	BB_1413m_Tuff_H3K27Ac_CSpeaks_peak_176	58	.	2.53510	8.46205	5.85892	101
GL873520.1	23072634	23073000	BB_1413m_Tuff_H3K27Ac_CSpeaks_peak_177	209	.	5.20340	23.86881	20.99494	143
GL873520.1	23588661	23588930	BB_1413m_Tuff_H3K27Ac_CSpeaks_peak_178	64	.	4.09724	9.09299	6.47488	146
GL873520.1	23640531	23640678	BB_1413m_Tuff_H3K27Ac_CSpeaks_peak_179	25	.	3.94130	4.97442	2.50574	124
GL873520.1	23701402	23701666	BB_1413m_Tuff_H3K27Ac_CSpeaks_peak_180	156	.	5.58519	18.49720	15.69923	110
GL873520.1	23869189	23869462	BB_1413m_Tuff_H3K27Ac_CSpeaks_peak_181	49	.	4.86991	7.53516	4.95986	50
GL873520.1	24054172	24054633	BB_1413m_Tuff_H3K27Ac_CSpeaks_peak_182	549	.	9.88715	58.22987	54.98662	318
GL873520.1	24054945	24055437	BB_1413m_Tuff_H3K27Ac_CSpeaks_peak_183	802	.	15.88895	83.76019	80.26959	164
GL873520.1	24267345	24267964	BB_1413m_Tuff_H3K27Ac_CSpeaks_peak_184	109	.	3.45301	13.68308	10.96665	134
GL873520.1	24273408	24274041	BB_1413m_Tuff_H3K27Ac_CSpeaks_peak_185	427	.	7.59473	45.88408	42.76273	322
GL873520.1	24391586	24392305	BB_1413m_Tuff_H3K27Ac_CSpeaks_peak_186	610	.	9.89619	64.32590	61.02431	250
GL873520.1	24416258	24416993	BB_1413m_Tuff_H3K27Ac_CSpeaks_peak_187	942	.	9.39615	97.91713	94.27770	322
GL873520.1	24610273	24610987	BB_1413m_Tuff_H3K27Ac_CSpeaks_peak_188	41	.	4.56626	6.68330	4.13250	159
GL873520.1	24795026	24795644	BB_1413m_Tuff_H3K27Ac_CSpeaks_peak_189	768	.	14.00784	80.29417	76.83940	356
GL873520.1	24856684	24857514	BB_1413m_Tuff_H3K27Ac_CSpeaks_peak_190	362	.	6.09687	39.33942	36.28545	536
GL873520.1	24938889	24940032	BB_1413m_Tuff_H3K27Ac_CSpeaks_peak_191	612	.	7.11043	64.53313	61.22947	911
GL873520.1	25024727	25024929	BB_1413m_Tuff_H3K27Ac_CSpeaks_peak_192	105	.	6.21803	13.26606	10.55827	75
GL873520.1	25298974	25299258	BB_1413m_Tuff_H3K27Ac_CSpeaks_peak_193	67	.	3.63984	9.36460	6.73868	141
GL873520.1	25305187	25305334	BB_1413m_Tuff_H3K27Ac_CSpeaks_peak_194	61	.	5.89196	8.73806	6.12743	103
GL873520.1	25339057	25339540	BB_1413m_Tuff_H3K27Ac_CSpeaks_peak_195	176	.	4.61861	20.50979	17.68140	178
GL873520.1	25379239	25379396	BB_1413m_Tuff_H3K27Ac_CSpeaks_peak_196	42	.	5.11169	6.78192	4.22685	103
GL873520.1	25409768	25410182	BB_1413m_Tuff_H3K27Ac_CSpeaks_peak_197	607	.	11.23642	64.00888	60.71081	256
GL873520.1	25428150	25428466	BB_1413m_Tuff_H3K27Ac_CSpeaks_peak_198	100	.	4.03837	12.73494	10.03689	128
GL873520.1	25587505	25588065	BB_1413m_Tuff_H3K27Ac_CSpeaks_peak_199	480	.	8.53561	51.19988	48.02427	327
GL873520.1	25667797	25667997	BB_1413m_Tuff_H3K27Ac_CSpeaks_peak_200	26	.	3.96155	5.08049	2.60784	103
GL873520.1	25670693	25671617	BB_1413m_Tuff_H3K27Ac_CSpeaks_peak_201	1072	.	9.78120	111.07655	107.28502	564
GL873520.1	25809403	25810158	BB_1413m_Tuff_H3K27Ac_CSpeaks_peak_202	49	.	4.86861	7.53305	4.95839	354
GL873520.1	25866933	25867184	BB_1413m_Tuff_H3K27Ac_CSpeaks_peak_203	29	.	4.07715	5.46352	2.97313	222
GL873520.1	26103056	26103918	BB_1413m_Tuff_H3K27Ac_CSpeaks_peak_204	899	.	8.55030	93.50208	89.91096	518
GL873520.1	26249981	26250554	BB_1413m_Tuff_H3K27Ac_CSpeaks_peak_205	121	.	3.69965	14.90131	12.16309	281
GL873520.1	26253969	26254275	BB_1413m_Tuff_H3K27Ac_CSpeaks_peak_206	279	.	7.65846	30.94364	27.98190	180
GL873520.1	26638835	26639604	BB_1413m_Tuff_H3K27Ac_CSpeaks_peak_207	1653	.	16.63709	170.11131	165.33716	394
GL873520.1	26682973	26683668	BB_1413m_Tuff_H3K27Ac_CSpeaks_peak_208	1105	.	19.66835	114.34504	110.51127	273
GL873520.1	26762924	26763283	BB_1413m_Tuff_H3K27Ac_CSpeaks_peak_209	70	.	2.77672	9.69681	7.06532	199
GL873520.1	26862731	26862937	BB_1413m_Tuff_H3K27Ac_CSpeaks_peak_210	108	.	6.14586	13.58947	10.87413	129
GL873520.1	26866932	26867156	BB_1413m_Tuff_H3K27Ac_CSpeaks_peak_211	25	.	3.78436	5.00720	2.53786	84
GL873520.1	26902015	26902724	BB_1413m_Tuff_H3K27Ac_CSpeaks_peak_212	349	.	8.06173	38.00780	34.96612	273
GL873520.1	26983070	26983268	BB_1413m_Tuff_H3K27Ac_CSpeaks_peak_213	30	.	4.15126	5.57860	3.08370	130
GL873520.1	26995839	26996798	BB_1413m_Tuff_H3K27Ac_CSpeaks_peak_214	554	.	5.88018	58.68068	55.43267	367
GL873520.1	27066191	27066807	BB_1413m_Tuff_H3K27Ac_CSpeaks_peak_215	751	.	9.20677	78.60114	75.16304	304
GL873520.1	27075354	27075518	BB_1413m_Tuff_H3K27Ac_CSpeaks_peak_216	42	.	5.11169	6.78192	4.22685	123
GL873520.1	27162460	27164057	BB_1413m_Tuff_H3K27Ac_CSpeaks_peak_217	324	.	5.09475	35.45463	32.44112	719
GL873520.1	27201198	27201354	BB_1413m_Tuff_H3K27Ac_CSpeaks_peak_218	51	.	5.50183	7.74291	5.15876	79
GL873520.1	27553231	27553378	BB_1413m_Tuff_H3K27Ac_CSpeaks_peak_219	17	.	3.55116	4.13529	1.74659	74
GL873520.1	27642163	27643027	BB_1413m_Tuff_H3K27Ac_CSpeaks_peak_220	1041	.	7.78332	107.92179	104.16779	436
GL873520.1	27664884	27665297	BB_1413m_Tuff_H3K27Ac_CSpeaks_peak_221	305	.	6.05478	33.51320	30.52177	215
GL873520.1	27711879	27712554	BB_1413m_Tuff_H3K27Ac_CSpeaks_peak_222	764	.	8.01748	79.88848	76.43916	275
GL873520.1	27881472	27882173	BB_1413m_Tuff_H3K27Ac_CSpeaks_peak_223	1195	.	26.15816	123.52116	119.56733	537
GL873520.1	27896389	27896698	BB_1413m_Tuff_H3K27Ac_CSpeaks_peak_224	83	.	4.91669	11.00531	8.34209	206
GL873520.1	27954875	27955411	BB_1413m_Tuff_H3K27Ac_CSpeaks_peak_225	296	.	11.24385	32.67989	29.69845	333
GL873520.1	28051641	28052073	BB_1413m_Tuff_H3K27Ac_CSpeaks_peak_226	707	.	12.37024	74.16299	70.76762	206
GL873520.1	28348190	28348727	BB_1413m_Tuff_H3K27Ac_CSpeaks_peak_227	176	.	4.61861	20.50979	17.68140	345
GL873520.1	28553765	28554351	BB_1413m_Tuff_H3K27Ac_CSpeaks_peak_228	531	.	7.26264	56.36076	53.13609	211
GL873520.1	28941882	28942035	BB_1413m_Tuff_H3K27Ac_CSpeaks_peak_229	29	.	4.02919	5.38898	2.90199	22
GL873520.1	28959178	28959325	BB_1413m_Tuff_H3K27Ac_CSpeaks_peak_230	22	.	3.75461	4.69202	2.26765	132
GL873520.1	28975184	28975767	BB_1413m_Tuff_H3K27Ac_CSpeaks_peak_231	1214	.	23.42146	125.39603	121.41360	425
GL873520.1	29006072	29006755	BB_1413m_Tuff_H3K27Ac_CSpeaks_peak_232	315	.	5.64334	34.51912	31.51586	336
GL873520.1	29039990	29041000	BB_1413m_Tuff_H3K27Ac_CSpeaks_peak_233	589	.	7.97576	62.19082	58.91107	631
GL873520.1	29106648	29106840	BB_1413m_Tuff_H3K27Ac_CSpeaks_peak_234	108	.	5.15547	13.55013	10.83561	94
GL873520.1	29122864	29123311	BB_1413m_Tuff_H3K27Ac_CSpeaks_peak_235	142	.	5.00042	17.06691	14.29085	251
GL873520.1	29203429	29204829	BB_1413m_Tuff_H3K27Ac_CSpeaks_peak_236	1159	.	14.79429	119.84502	115.93804	348
GL873520.1	29495554	29495956	BB_1413m_Tuff_H3K27Ac_CSpeaks_peak_237	154	.	3.74040	18.26216	15.46840	192
GL873520.1	29524029	29524525	BB_1413m_Tuff_H3K27Ac_CSpeaks_peak_238	861	.	11.47033	89.68248	86.13305	158
GL873520.1	29552798	29553011	BB_1413m_Tuff_H3K27Ac_CSpeaks_peak_239	47	.	3.82822	7.28745	4.71802	111
GL873520.1	29701638	29701785	BB_1413m_Tuff_H3K27Ac_CSpeaks_peak_240	33	.	4.72156	5.85797	3.33508	115
GL873520.1	29716807	29717003	BB_1413m_Tuff_H3K27Ac_CSpeaks_peak_241	58	.	3.94606	8.40735	5.80666	111
GL873520.1	30017879	30018084	BB_1413m_Tuff_H3K27Ac_CSpeaks_peak_242	17	.	3.47294	4.05890	1.72893	132
GL873520.1	30047721	30047919	BB_1413m_Tuff_H3K27Ac_CSpeaks_peak_243	100	.	3.80159	12.75023	10.05166	118
GL873520.1	30050574	30050803	BB_1413m_Tuff_H3K27Ac_CSpeaks_peak_244	25	.	3.88642	4.96667	2.50574	115
GL873520.1	30051363	30052046	BB_1413m_Tuff_H3K27Ac_CSpeaks_peak_245	1060	.	11.34483	109.87358	106.09641	348
GL873520.1	30067397	30068130	BB_1413m_Tuff_H3K27Ac_CSpeaks_peak_246	1152	.	11.43509	119.14905	115.25604	288
GL873520.1	30068574	30069193	BB_1413m_Tuff_H3K27Ac_CSpeaks_peak_247	400	.	12.94877	43.13456	40.04020	318
GL873520.1	30138589	30138746	BB_1413m_Tuff_H3K27Ac_CSpeaks_peak_248	78	.	2.25734	10.49326	7.84205	102
GL873520.1	30153672	30154145	BB_1413m_Tuff_H3K27Ac_CSpeaks_peak_249	134	.	6.95954	16.17354	13.41314	279
GL873520.1	30278699	30278846	BB_1413m_Tuff_H3K27Ac_CSpeaks_peak_250	48	.	5.30512	7.44869	4.87609	42
GL873520.1	30481940	30482390	BB_1413m_Tuff_H3K27Ac_CSpeaks_peak_251	160	.	5.04952	18.83055	16.02738	131
GL873520.1	30636480	30637173	BB_1413m_Tuff_H3K27Ac_CSpeaks_peak_252	1292	.	15.88276	133.38084	129.28319	340
GL873520.1	30669911	30670069	BB_1413m_Tuff_H3K27Ac_CSpeaks_peak_253	42	.	5.11169	6.78192	4.22685	12
GL873520.1	30687957	30688358	BB_1413m_Tuff_H3K27Ac_CSpeaks_peak_254	463	.	16.56134	49.53840	46.37981	267
GL873520.1	30711404	30712280	BB_1413m_Tuff_H3K27Ac_CSpeaks_peak_255	630	.	9.07829	66.38276	63.06149	507
GL873520.1	31086750	31087125	BB_1413m_Tuff_H3K27Ac_CSpeaks_peak_256	238	.	4.30147	26.79620	23.88554	249
GL873520.1	31550637	31550876	BB_1413m_Tuff_H3K27Ac_CSpeaks_peak_257	29	.	4.44437	5.46352	2.97313	124
GL873520.1	31568625	31568864	BB_1413m_Tuff_H3K27Ac_CSpeaks_peak_258	42	.	5.11169	6.78192	4.22685	145
GL873520.1	31914537	31914684	BB_1413m_Tuff_H3K27Ac_CSpeaks_peak_259	71	.	4.72197	9.82202	7.18578	56
GL873520.1	32009601	32009779	BB_1413m_Tuff_H3K27Ac_CSpeaks_peak_260	19	.	3.35685	4.33257	1.92530	31
GL873520.1	32971809	32971956	BB_1413m_Tuff_H3K27Ac_CSpeaks_peak_261	42	.	5.11169	6.78192	4.22685	59
GL873520.1	33108223	33108629	BB_1413m_Tuff_H3K27Ac_CSpeaks_peak_262	52	.	2.72780	7.86097	5.27399	215
GL873520.1	33173014	33173307	BB_1413m_Tuff_H3K27Ac_CSpeaks_peak_263	489	.	11.50485	52.14369	48.95964	133
GL873520.1	33317448	33317882	BB_1413m_Tuff_H3K27Ac_CSpeaks_peak_264	120	.	4.66027	14.82230	12.08565	253
GL873520.1	33807805	33807981	BB_1413m_Tuff_H3K27Ac_CSpeaks_peak_265	31	.	4.22813	5.69783	3.19959	46
GL873520.1	34819849	34820439	BB_1413m_Tuff_H3K27Ac_CSpeaks_peak_266	401	.	10.29545	43.20333	40.10693	285
GL873520.1	34899221	34900406	BB_1413m_Tuff_H3K27Ac_CSpeaks_peak_267	962	.	9.87003	99.89395	96.23270	432
GL873520.1	34985621	34986058	BB_1413m_Tuff_H3K27Ac_CSpeaks_peak_268	356	.	5.20852	38.68801	35.63972	202
GL873520.1	35032269	35032672	BB_1413m_Tuff_H3K27Ac_CSpeaks_peak_269	553	.	8.39800	58.55795	55.31057	285
GL873520.1	35179682	35180633	BB_1413m_Tuff_H3K27Ac_CSpeaks_peak_270	504	.	10.76836	53.60336	50.40416	458
GL873520.1	35187390	35188215	BB_1413m_Tuff_H3K27Ac_CSpeaks_peak_271	1366	.	10.66254	140.84023	136.62938	396
GL873520.1	35207396	35207920	BB_1413m_Tuff_H3K27Ac_CSpeaks_peak_272	98	.	3.33206	12.56252	9.86902	348
GL873520.1	35231838	35232299	BB_1413m_Tuff_H3K27Ac_CSpeaks_peak_273	781	.	9.40114	81.60219	78.13326	282
GL873520.1	35841294	35841658	BB_1413m_Tuff_H3K27Ac_CSpeaks_peak_274	109	.	3.26019	13.68084	10.96461	214
GL873520.1	36010662	36011511	BB_1413m_Tuff_H3K27Ac_CSpeaks_peak_275	243	.	4.84382	27.25374	24.33583	537
GL873520.1	36244025	36244203	BB_1413m_Tuff_H3K27Ac_CSpeaks_peak_276	33	.	4.33143	5.85797	3.33508	53
GL873520.1	36404759	36405466	BB_1413m_Tuff_H3K27Ac_CSpeaks_peak_277	760	.	7.78647	79.47323	76.02744	404
GL873520.1	37303165	37303851	BB_1413m_Tuff_H3K27Ac_CSpeaks_peak_278	972	.	20.33662	100.88606	97.21452	288
GL873520.1	37332458	37332990	BB_1413m_Tuff_H3K27Ac_CSpeaks_peak_279	330	.	6.60521	36.06609	33.04649	264
GL873520.1	37333300	37333617	BB_1413m_Tuff_H3K27Ac_CSpeaks_peak_280	120	.	4.66027	14.82230	12.08565	124
GL873520.1	37347436	37347710	BB_1413m_Tuff_H3K27Ac_CSpeaks_peak_281	102	.	5.80619	12.90365	10.20237	66
GL873520.1	37398484	37398998	BB_1413m_Tuff_H3K27Ac_CSpeaks_peak_282	561	.	7.71661	59.40695	56.15178	267
GL873520.1	37561348	37561867	BB_1413m_Tuff_H3K27Ac_CSpeaks_peak_283	124	.	5.82374	15.16215	12.41998	277
GL873520.1	37593811	37593981	BB_1413m_Tuff_H3K27Ac_CSpeaks_peak_284	51	.	5.50183	7.74291	5.15876	131
GL873520.1	37928185	37928685	BB_1413m_Tuff_H3K27Ac_CSpeaks_peak_285	356	.	6.85259	38.67641	35.62834	215
GL873520.1	38204637	38205323	BB_1413m_Tuff_H3K27Ac_CSpeaks_peak_286	99	.	3.63597	12.65460	9.95838	426
GL873520.1	38231825	38232501	BB_1413m_Tuff_H3K27Ac_CSpeaks_peak_287	212	.	4.42770	24.16377	21.28661	311
GL873520.1	38278260	38278470	BB_1413m_Tuff_H3K27Ac_CSpeaks_peak_288	41	.	4.56626	6.68330	4.13250	89
GL873520.1	38312263	38312450	BB_1413m_Tuff_H3K27Ac_CSpeaks_peak_289	106	.	4.43351	13.38262	10.67252	94
GL873520.1	38394796	38395170	BB_1413m_Tuff_H3K27Ac_CSpeaks_peak_290	93	.	3.18050	12.04305	9.35815	273
GL873520.1	38395464	38395755	BB_1413m_Tuff_H3K27Ac_CSpeaks_peak_291	207	.	5.45162	23.66555	20.79350	134
GL873520.1	38535233	38536278	BB_1413m_Tuff_H3K27Ac_CSpeaks_peak_292	349	.	5.61821	37.98098	34.94004	712
GL873520.1	38637089	38637669	BB_1413m_Tuff_H3K27Ac_CSpeaks_peak_293	305	.	6.35783	33.50946	30.51850	366
GL873520.1	38682109	38682820	BB_1413m_Tuff_H3K27Ac_CSpeaks_peak_294	1218	.	17.58581	125.83327	121.84473	379
GL873520.1	38750177	38750324	BB_1413m_Tuff_H3K27Ac_CSpeaks_peak_295	46	.	4.26292	7.19842	4.63099	73
GL873520.1	38750632	38751642	BB_1413m_Tuff_H3K27Ac_CSpeaks_peak_296	1343	.	18.70209	138.51659	134.33965	436
GL873520.1	38859642	38860904	BB_1413m_Tuff_H3K27Ac_CSpeaks_peak_297	958	.	7.78943	99.53501	95.87811	707
GL873520.1	38936582	38936765	BB_1413m_Tuff_H3K27Ac_CSpeaks_peak_298	152	.	4.94874	18.07841	15.28647	98
GL873520.1	38957139	38957800	BB_1413m_Tuff_H3K27Ac_CSpeaks_peak_299	639	.	15.25711	67.23288	63.90495	429
GL873520.1	39048112	39048839	BB_1413m_Tuff_H3K27Ac_CSpeaks_peak_300	750	.	15.51845	78.53010	75.09341	332
GL873520.1	39498806	39499659	BB_1413m_Tuff_H3K27Ac_CSpeaks_peak_301	1316	.	10.74633	135.82430	131.68896	421
GL873520.1	39511447	39511765	BB_1413m_Tuff_H3K27Ac_CSpeaks_peak_302	42	.	5.11169	6.78192	4.22685	254
GL873520.1	39651374	39652016	BB_1413m_Tuff_H3K27Ac_CSpeaks_peak_303	487	.	5.94586	51.95391	48.77288	444
GL873520.1	39730161	39730577	BB_1413m_Tuff_H3K27Ac_CSpeaks_peak_304	39	.	3.34136	6.46191	3.91847	341
GL873520.1	39784533	39784784	BB_1413m_Tuff_H3K27Ac_CSpeaks_peak_305	33	.	4.33143	5.85797	3.33508	189
GL873520.1	39849251	39849490	BB_1413m_Tuff_H3K27Ac_CSpeaks_peak_306	33	.	4.72156	5.85797	3.33508	134
GL873520.1	40014875	40015909	BB_1413m_Tuff_H3K27Ac_CSpeaks_peak_307	1840	.	20.14592	189.28612	184.06540	614
GL873520.1	40016290	40016834	BB_1413m_Tuff_H3K27Ac_CSpeaks_peak_308	157	.	6.06252	18.51631	15.71756	295
GL873520.1	40078631	40079123	BB_1413m_Tuff_H3K27Ac_CSpeaks_peak_309	529	.	13.52687	56.14793	52.92641	264
GL873520.1	40148389	40149084	BB_1413m_Tuff_H3K27Ac_CSpeaks_peak_310	656	.	13.74273	68.97135	65.62505	359
GL873520.1	40190908	40191055	BB_1413m_Tuff_H3K27Ac_CSpeaks_peak_311	29	.	4.07715	5.46352	2.97313	65
GL873520.1	40276271	40276532	BB_1413m_Tuff_H3K27Ac_CSpeaks_peak_312	25	.	3.94130	4.97442	2.50574	108
GL873520.1	40442695	40442846	BB_1413m_Tuff_H3K27Ac_CSpeaks_peak_313	19	.	3.35685	4.33257	1.92530	141
GL873520.1	40458446	40458593	BB_1413m_Tuff_H3K27Ac_CSpeaks_peak_314	42	.	5.11169	6.78192	4.22685	44
GL873520.1	40681507	40681657	BB_1413m_Tuff_H3K27Ac_CSpeaks_peak_315	56	.	5.54606	8.20978	5.61356	32
GL873520.1	40764758	40765013	BB_1413m_Tuff_H3K27Ac_CSpeaks_peak_316	49	.	4.86861	7.53305	4.95839	35
GL873520.1	40765540	40765976	BB_1413m_Tuff_H3K27Ac_CSpeaks_peak_317	120	.	3.57395	14.83686	12.09989	279
GL873520.1	40891090	40891318	BB_1413m_Tuff_H3K27Ac_CSpeaks_peak_318	25	.	3.94130	4.97442	2.50574	157
GL873520.1	40964719	40965719	BB_1413m_Tuff_H3K27Ac_CSpeaks_peak_319	1314	.	13.61297	135.54153	131.41232	567
GL873520.1	41101921	41102073	BB_1413m_Tuff_H3K27Ac_CSpeaks_peak_320	61	.	5.89196	8.73806	6.12743	99
GL873520.1	41125885	41126482	BB_1413m_Tuff_H3K27Ac_CSpeaks_peak_321	651	.	15.43852	68.51762	65.17678	303
GL873520.1	41203407	41203573	BB_1413m_Tuff_H3K27Ac_CSpeaks_peak_322	25	.	3.03769	5.03314	2.56327	126
GL873520.1	41203706	41204784	BB_1413m_Tuff_H3K27Ac_CSpeaks_peak_323	804	.	8.84960	83.91535	80.42326	428
GL873520.1	41316981	41317128	BB_1413m_Tuff_H3K27Ac_CSpeaks_peak_324	43	.	4.70586	6.90478	4.34709	40
GL873520.1	41318935	41319085	BB_1413m_Tuff_H3K27Ac_CSpeaks_peak_325	42	.	5.11169	6.78192	4.22685	80
GL873520.1	41360570	41360960	BB_1413m_Tuff_H3K27Ac_CSpeaks_peak_326	33	.	4.72156	5.85797	3.33508	53
GL873520.1	41367743	41367997	BB_1413m_Tuff_H3K27Ac_CSpeaks_peak_327	19	.	3.65920	4.33257	1.92530	177
GL873520.1	41445712	41446689	BB_1413m_Tuff_H3K27Ac_CSpeaks_peak_328	705	.	8.47204	73.95055	70.55707	399
GL873520.1	41749851	41750891	BB_1413m_Tuff_H3K27Ac_CSpeaks_peak_329	1620	.	24.95446	166.74434	162.04124	729
GL873520.1	41751038	41751534	BB_1413m_Tuff_H3K27Ac_CSpeaks_peak_330	479	.	12.71736	51.07661	47.90276	116
GL873520.1	42082228	42082427	BB_1413m_Tuff_H3K27Ac_CSpeaks_peak_331	192	.	5.27021	22.11419	19.26228	97
GL873520.1	42082586	42083135	BB_1413m_Tuff_H3K27Ac_CSpeaks_peak_332	187	.	4.61220	21.58537	18.74270	383
GL873520.1	42343930	42345102	BB_1413m_Tuff_H3K27Ac_CSpeaks_peak_333	1111	.	8.68022	114.95757	111.11549	277
GL873520.1	42677721	42678926	BB_1413m_Tuff_H3K27Ac_CSpeaks_peak_334	731	.	9.83417	76.52148	73.10337	881
GL873520.1	43338333	43338912	BB_1413m_Tuff_H3K27Ac_CSpeaks_peak_335	1484	.	13.43061	152.87718	148.45148	236
GL873520.1	43364680	43365456	BB_1413m_Tuff_H3K27Ac_CSpeaks_peak_336	810	.	8.31983	84.57462	81.07905	464
GL873520.1	43591584	43591868	BB_1413m_Tuff_H3K27Ac_CSpeaks_peak_337	124	.	5.82374	15.16215	12.41998	186
GL873520.1	43592003	43593308	BB_1413m_Tuff_H3K27Ac_CSpeaks_peak_338	1449	.	11.07072	149.31119	144.95212	221
GL873520.1	43788695	43789630	BB_1413m_Tuff_H3K27Ac_CSpeaks_peak_339	994	.	13.34300	103.13657	99.43819	374
GL873520.1	43804176	43804354	BB_1413m_Tuff_H3K27Ac_CSpeaks_peak_340	26	.	3.96155	5.08049	2.60784	139
GL873520.1	43936778	43936945	BB_1413m_Tuff_H3K27Ac_CSpeaks_peak_341	33	.	4.33143	5.85797	3.33508	48
GL873520.1	44546338	44546799	BB_1413m_Tuff_H3K27Ac_CSpeaks_peak_342	379	.	6.22644	40.98729	37.91537	217
GL873520.1	45493189	45493674	BB_1413m_Tuff_H3K27Ac_CSpeaks_peak_343	208	.	4.48100	23.75178	20.87881	262
GL873520.1	45495010	45495578	BB_1413m_Tuff_H3K27Ac_CSpeaks_peak_344	49	.	3.29969	7.54459	4.96840	283
GL873520.1	45617483	45617708	BB_1413m_Tuff_H3K27Ac_CSpeaks_peak_345	13	.	3.05450	3.62443	1.32560	115
GL873520.1	45743244	45743682	BB_1413m_Tuff_H3K27Ac_CSpeaks_peak_346	262	.	5.18981	29.14399	26.20345	240
GL873520.1	45826910	45827656	BB_1413m_Tuff_H3K27Ac_CSpeaks_peak_347	831	.	9.72508	86.66959	83.15017	436
GL873520.1	45827957	45828353	BB_1413m_Tuff_H3K27Ac_CSpeaks_peak_348	321	.	7.72159	35.14265	32.13301	124
GL873520.1	45980358	45980923	BB_1413m_Tuff_H3K27Ac_CSpeaks_peak_349	39	.	3.49253	6.46191	3.91847	120
GL873520.1	46041474	46042088	BB_1413m_Tuff_H3K27Ac_CSpeaks_peak_350	688	.	11.29812	72.20115	68.82515	278
GL873520.1	46139507	46139654	BB_1413m_Tuff_H3K27Ac_CSpeaks_peak_351	33	.	4.33143	5.85797	3.33508	38
GL873520.1	46139833	46140538	BB_1413m_Tuff_H3K27Ac_CSpeaks_peak_352	379	.	9.99310	41.03653	37.96294	365
GL873520.1	46218580	46219312	BB_1413m_Tuff_H3K27Ac_CSpeaks_peak_353	247	.	5.90515	27.67999	24.75767	542
GL873520.1	46281621	46281861	BB_1413m_Tuff_H3K27Ac_CSpeaks_peak_354	82	.	5.46557	10.92847	8.26747	183
GL873520.1	46371260	46371484	BB_1413m_Tuff_H3K27Ac_CSpeaks_peak_355	25	.	3.94130	4.97442	2.50574	125
GL873520.1	46433017	46433309	BB_1413m_Tuff_H3K27Ac_CSpeaks_peak_356	183	.	6.51605	21.16345	18.32604	108
GL873520.1	46452372	46452815	BB_1413m_Tuff_H3K27Ac_CSpeaks_peak_357	50	.	2.97699	7.60861	5.02909	143
GL873520.1	46453663	46453836	BB_1413m_Tuff_H3K27Ac_CSpeaks_peak_358	91	.	5.09810	11.80429	9.12446	44
GL873520.1	46466693	46467276	BB_1413m_Tuff_H3K27Ac_CSpeaks_peak_359	408	.	9.47257	43.94296	40.84046	188
GL873520.1	46467961	46468216	BB_1413m_Tuff_H3K27Ac_CSpeaks_peak_360	115	.	3.63486	14.30489	11.57699	155
GL873520.1	46695077	46695257	BB_1413m_Tuff_H3K27Ac_CSpeaks_peak_361	33	.	4.33143	5.85797	3.33508	72
GL873520.1	46766434	46767080	BB_1413m_Tuff_H3K27Ac_CSpeaks_peak_362	799	.	12.40674	83.44542	79.95966	333
GL873520.1	47036891	47037666	BB_1413m_Tuff_H3K27Ac_CSpeaks_peak_363	134	.	4.45386	16.25024	13.48873	266
GL873520.1	47171293	47171655	BB_1413m_Tuff_H3K27Ac_CSpeaks_peak_364	107	.	5.46092	13.45200	10.74046	129
GL873520.1	47171807	47172114	BB_1413m_Tuff_H3K27Ac_CSpeaks_peak_365	59	.	5.27577	8.58516	5.98097	48
GL873520.1	47283329	47283499	BB_1413m_Tuff_H3K27Ac_CSpeaks_peak_366	25	.	3.94328	5.05286	2.58226	93
GL873520.1	47320869	47321486	BB_1413m_Tuff_H3K27Ac_CSpeaks_peak_367	949	.	12.21246	98.60899	94.96149	326
GL873520.1	47409203	47409611	BB_1413m_Tuff_H3K27Ac_CSpeaks_peak_368	164	.	4.15318	19.30075	16.49261	219
GL873520.1	47624563	47624922	BB_1413m_Tuff_H3K27Ac_CSpeaks_peak_369	72	.	3.05175	9.85331	7.21675	245
GL873520.1	47913381	47914017	BB_1413m_Tuff_H3K27Ac_CSpeaks_peak_370	215	.	5.54233	24.45318	21.57117	530
GL873520.1	48247464	48247631	BB_1413m_Tuff_H3K27Ac_CSpeaks_peak_371	61	.	5.89196	8.73806	6.12743	65
GL873520.1	48342109	48342809	BB_1413m_Tuff_H3K27Ac_CSpeaks_peak_372	276	.	4.49457	30.55756	27.60009	394
GL873520.1	48410999	48411457	BB_1413m_Tuff_H3K27Ac_CSpeaks_peak_373	429	.	6.67997	46.04781	42.92377	156
GL873520.1	48567422	48567609	BB_1413m_Tuff_H3K27Ac_CSpeaks_peak_374	26	.	3.96155	5.08049	2.60784	135
GL873520.1	48782425	48782632	BB_1413m_Tuff_H3K27Ac_CSpeaks_peak_375	169	.	7.98648	19.80060	16.98320	93
GL873520.1	48982504	48983336	BB_1413m_Tuff_H3K27Ac_CSpeaks_peak_376	507	.	10.03238	53.99488	50.79326	230
GL873520.1	49004087	49004946	BB_1413m_Tuff_H3K27Ac_CSpeaks_peak_377	1470	.	15.35209	151.48224	147.08371	399
GL873520.1	49185478	49185732	BB_1413m_Tuff_H3K27Ac_CSpeaks_peak_378	44	.	3.03384	6.98403	4.42309	122
GL873520.1	49188508	49188835	BB_1413m_Tuff_H3K27Ac_CSpeaks_peak_379	68	.	4.73504	9.52384	6.89501	46
GL873520.1	49256975	49257167	BB_1413m_Tuff_H3K27Ac_CSpeaks_peak_380	35	.	4.00599	6.09019	3.55860	159
GL873520.1	49257624	49257787	BB_1413m_Tuff_H3K27Ac_CSpeaks_peak_381	178	.	6.70905	20.69142	17.86077	93
GL873520.1	50588915	50589427	BB_1413m_Tuff_H3K27Ac_CSpeaks_peak_382	316	.	5.50900	34.69461	31.69047	287
GL873520.1	50821018	50821363	BB_1413m_Tuff_H3K27Ac_CSpeaks_peak_383	25	.	2.37945	5.05207	2.58151	163
GL873520.1	51009070	51009291	BB_1413m_Tuff_H3K27Ac_CSpeaks_peak_384	42	.	5.11169	6.78192	4.22685	82
GL873520.1	51035709	51036401	BB_1413m_Tuff_H3K27Ac_CSpeaks_peak_385	238	.	9.32055	26.75250	23.84210	264
GL873520.1	51182401	51182816	BB_1413m_Tuff_H3K27Ac_CSpeaks_peak_386	640	.	9.15388	67.37922	64.04899	237
GL873520.1	51436259	51436455	BB_1413m_Tuff_H3K27Ac_CSpeaks_peak_387	58	.	4.55851	8.44714	5.84431	129
GL873520.1	52389136	52389337	BB_1413m_Tuff_H3K27Ac_CSpeaks_peak_388	159	.	4.62618	18.73171	15.93019	100
GL873520.1	54413935	54414449	BB_1413m_Tuff_H3K27Ac_CSpeaks_peak_389	207	.	6.49224	23.60628	20.73502	295
GL873520.1	54850477	54851483	BB_1413m_Tuff_H3K27Ac_CSpeaks_peak_390	921	.	6.71530	95.78532	92.17045	453
GL873520.1	55066835	55067764	BB_1413m_Tuff_H3K27Ac_CSpeaks_peak_391	209	.	5.20340	23.86881	20.99494	320
GL873520.1	55089198	55089518	BB_1413m_Tuff_H3K27Ac_CSpeaks_peak_392	198	.	5.90748	22.66492	19.80678	137
GL873520.1	57082941	57083332	BB_1413m_Tuff_H3K27Ac_CSpeaks_peak_393	88	.	3.12381	11.51665	8.84381	212
GL873520.1	57087478	57087778	BB_1413m_Tuff_H3K27Ac_CSpeaks_peak_394	225	.	5.36832	25.40605	22.51150	109
GL873520.1	57397736	57397886	BB_1413m_Tuff_H3K27Ac_CSpeaks_peak_395	30	.	4.52517	5.57860	3.08370	15
GL873520.1	57679072	57679355	BB_1413m_Tuff_H3K27Ac_CSpeaks_peak_396	209	.	5.20340	23.86881	20.99494	180
GL873520.1	57679847	57680482	BB_1413m_Tuff_H3K27Ac_CSpeaks_peak_397	225	.	5.45078	25.40605	22.51150	126
GL873520.1	58784130	58784613	BB_1413m_Tuff_H3K27Ac_CSpeaks_peak_398	206	.	7.63785	23.53057	20.66103	250
GL873520.1	58790112	58790457	BB_1413m_Tuff_H3K27Ac_CSpeaks_peak_399	186	.	7.94851	21.47850	18.63763	108
GL873520.1	58795178	58795645	BB_1413m_Tuff_H3K27Ac_CSpeaks_peak_400	204	.	4.60670	23.36035	20.49431	131
GL873520.1	58805010	58805207	BB_1413m_Tuff_H3K27Ac_CSpeaks_peak_401	83	.	4.91669	11.00531	8.34209	65
GL873520.1	58957581	58957897	BB_1413m_Tuff_H3K27Ac_CSpeaks_peak_402	208	.	4.48100	23.75178	20.87881	117
GL873520.1	59054302	59055483	BB_1413m_Tuff_H3K27Ac_CSpeaks_peak_403	973	.	9.22689	101.03622	97.36092	495
GL873520.1	59261334	59261916	BB_1413m_Tuff_H3K27Ac_CSpeaks_peak_404	969	.	11.17090	100.59862	96.93038	340
GL873520.1	59347761	59347916	BB_1413m_Tuff_H3K27Ac_CSpeaks_peak_405	83	.	4.91669	11.00531	8.34209	78
GL873520.1	59351755	59352309	BB_1413m_Tuff_H3K27Ac_CSpeaks_peak_406	142	.	3.28710	17.00294	14.22915	214
GL873520.1	59484059	59484607	BB_1413m_Tuff_H3K27Ac_CSpeaks_peak_407	539	.	15.66993	57.19809	53.96492	281
GL873520.1	59643814	59643990	BB_1413m_Tuff_H3K27Ac_CSpeaks_peak_408	71	.	6.28209	9.76493	7.13202	91
GL873520.1	59711106	59711698	BB_1413m_Tuff_H3K27Ac_CSpeaks_peak_409	662	.	11.80333	69.60400	66.25177	276
GL873520.1	59761099	59762257	BB_1413m_Tuff_H3K27Ac_CSpeaks_peak_410	959	.	13.07089	99.63689	95.97869	560
GL873520.1	59885071	59885268	BB_1413m_Tuff_H3K27Ac_CSpeaks_peak_411	53	.	3.65119	7.96963	5.38109	76
GL873520.1	59885377	59886106	BB_1413m_Tuff_H3K27Ac_CSpeaks_peak_412	720	.	9.75859	75.49062	72.08263	330
GL873520.1	59918303	59919321	BB_1413m_Tuff_H3K27Ac_CSpeaks_peak_413	1012	.	11.51977	104.95803	101.24019	468
GL873520.1	60161370	60162971	BB_1413m_Tuff_H3K27Ac_CSpeaks_peak_414	821	.	9.66030	85.64966	82.14287	1101
GL873520.1	60287463	60288471	BB_1413m_Tuff_H3K27Ac_CSpeaks_peak_415	218	.	4.73628	24.76811	21.88253	641
GL873520.1	60603517	60604242	BB_1413m_Tuff_H3K27Ac_CSpeaks_peak_416	872	.	11.63525	90.78658	87.22382	249
GL873520.1	60634397	60635160	BB_1413m_Tuff_H3K27Ac_CSpeaks_peak_417	1410	.	14.97415	145.38817	141.09940	487
GL873520.1	60682521	60683362	BB_1413m_Tuff_H3K27Ac_CSpeaks_peak_418	478	.	18.99236	51.05971	47.88621	462
GL873520.1	60755518	60756547	BB_1413m_Tuff_H3K27Ac_CSpeaks_peak_419	691	.	5.65015	72.50243	69.12299	752
GL873520.1	60919746	60921489	BB_1413m_Tuff_H3K27Ac_CSpeaks_peak_420	874	.	8.96931	90.99213	87.42735	398
GL873520.1	61027193	61027340	BB_1413m_Tuff_H3K27Ac_CSpeaks_peak_421	33	.	4.72156	5.85797	3.33508	104
GL873520.1	61056583	61056730	BB_1413m_Tuff_H3K27Ac_CSpeaks_peak_422	33	.	4.33143	5.85797	3.33508	83
GL873520.1	61192220	61193012	BB_1413m_Tuff_H3K27Ac_CSpeaks_peak_423	909	.	11.27034	94.58240	90.97919	445
GL873520.1	61694829	61695536	BB_1413m_Tuff_H3K27Ac_CSpeaks_peak_424	662	.	10.34972	69.57815	66.22666	307
GL873520.1	61908400	61909180	BB_1413m_Tuff_H3K27Ac_CSpeaks_peak_425	638	.	12.45289	67.19978	63.87215	471
GL873520.1	62171023	62171396	BB_1413m_Tuff_H3K27Ac_CSpeaks_peak_426	93	.	3.56038	12.05923	9.37393	159
GL873520.1	62259420	62259696	BB_1413m_Tuff_H3K27Ac_CSpeaks_peak_427	30	.	4.29980	5.58766	3.09223	50
GL873520.1	62339636	62340720	BB_1413m_Tuff_H3K27Ac_CSpeaks_peak_428	431	.	5.73366	46.29172	43.16566	270
GL873520.1	62379288	62380059	BB_1413m_Tuff_H3K27Ac_CSpeaks_peak_429	905	.	8.87415	94.16211	90.56162	268
GL873520.1	62610372	62610552	BB_1413m_Tuff_H3K27Ac_CSpeaks_peak_430	18	.	3.24663	4.22809	1.83364	174
GL873520.1	62610781	62611154	BB_1413m_Tuff_H3K27Ac_CSpeaks_peak_431	395	.	6.42081	42.65494	39.56615	167
GL873520.1	62702512	62702683	BB_1413m_Tuff_H3K27Ac_CSpeaks_peak_432	42	.	5.11169	6.78192	4.22685	75
GL873520.1	62814146	62814328	BB_1413m_Tuff_H3K27Ac_CSpeaks_peak_433	51	.	5.50183	7.74291	5.15876	74
GL873520.1	62998917	62999444	BB_1413m_Tuff_H3K27Ac_CSpeaks_peak_434	503	.	6.80872	53.55444	50.35584	247
GL873520.1	63059782	63059987	BB_1413m_Tuff_H3K27Ac_CSpeaks_peak_435	33	.	4.72156	5.85797	3.33508	110
GL873520.1	63098363	63098581	BB_1413m_Tuff_H3K27Ac_CSpeaks_peak_436	23	.	3.80039	4.76128	2.33114	141
GL873520.1	63120726	63121504	BB_1413m_Tuff_H3K27Ac_CSpeaks_peak_437	664	.	15.61993	69.80795	66.45422	441
GL873520.1	63474732	63474953	BB_1413m_Tuff_H3K27Ac_CSpeaks_peak_438	233	.	7.61214	26.30539	23.39963	97
GL873520.1	65154811	65154962	BB_1413m_Tuff_H3K27Ac_CSpeaks_peak_439	51	.	5.50183	7.74291	5.15876	106
GL873520.1	66086011	66086241	BB_1413m_Tuff_H3K27Ac_CSpeaks_peak_440	128	.	4.77366	15.55945	12.80903	98
GL873520.1	66111733	66111971	BB_1413m_Tuff_H3K27Ac_CSpeaks_peak_441	19	.	3.35685	4.33257	1.92530	198
GL873520.1	67899005	67899160	BB_1413m_Tuff_H3K27Ac_CSpeaks_peak_442	40	.	3.64681	6.60524	4.05692	79
GL873520.1	68656831	68657012	BB_1413m_Tuff_H3K27Ac_CSpeaks_peak_443	19	.	3.67821	4.36034	1.95105	62
GL873520.1	68688255	68689292	BB_1413m_Tuff_H3K27Ac_CSpeaks_peak_444	469	.	7.64212	50.08625	46.92257	576
GL873520.1	68864384	68864908	BB_1413m_Tuff_H3K27Ac_CSpeaks_peak_445	1062	.	24.96725	110.02464	106.24706	287
GL873520.1	69206139	69207156	BB_1413m_Tuff_H3K27Ac_CSpeaks_peak_446	1349	.	12.64450	139.13570	134.94827	470
GL873520.1	69221966	69223427	BB_1413m_Tuff_H3K27Ac_CSpeaks_peak_447	1019	.	12.10181	105.64689	101.91902	522
GL873520.1	69336002	69336680	BB_1413m_Tuff_H3K27Ac_CSpeaks_peak_448	92	.	6.25155	11.92756	9.24615	391
GL873520.1	69364598	69365459	BB_1413m_Tuff_H3K27Ac_CSpeaks_peak_449	1072	.	9.83159	111.07655	107.28502	446
GL873520.1	69571783	69572274	BB_1413m_Tuff_H3K27Ac_CSpeaks_peak_450	84	.	3.84012	11.12778	8.46173	445
GL873520.1	69745630	69745821	BB_1413m_Tuff_H3K27Ac_CSpeaks_peak_451	33	.	4.72156	5.85797	3.33508	80
GL873520.1	69748837	69749075	BB_1413m_Tuff_H3K27Ac_CSpeaks_peak_452	139	.	8.13342	16.73752	13.96823	74
GL873520.1	69770485	69770647	BB_1413m_Tuff_H3K27Ac_CSpeaks_peak_453	25	.	3.94130	4.97442	2.50574	142
GL873520.1	69779703	69779956	BB_1413m_Tuff_H3K27Ac_CSpeaks_peak_454	51	.	5.47192	7.69822	5.11659	106
GL873520.1	69783377	69783616	BB_1413m_Tuff_H3K27Ac_CSpeaks_peak_455	17	.	3.55116	4.13529	1.74659	177
GL873520.1	69806333	69806525	BB_1413m_Tuff_H3K27Ac_CSpeaks_peak_456	17	.	3.55116	4.13529	1.74659	55
GL873520.1	69912888	69913329	BB_1413m_Tuff_H3K27Ac_CSpeaks_peak_457	470	.	8.44491	50.22411	47.05883	156
GL873520.1	70060817	70060964	BB_1413m_Tuff_H3K27Ac_CSpeaks_peak_458	33	.	4.72156	5.85797	3.33508	48
GL873520.1	70065730	70065877	BB_1413m_Tuff_H3K27Ac_CSpeaks_peak_459	13	.	3.05450	3.62443	1.32560	63
GL873520.1	70080580	70080873	BB_1413m_Tuff_H3K27Ac_CSpeaks_peak_460	33	.	4.33143	5.85797	3.33508	197
GL873520.1	70116760	70117028	BB_1413m_Tuff_H3K27Ac_CSpeaks_peak_461	25	.	3.94130	4.97442	2.50574	125
GL873520.1	70121273	70121424	BB_1413m_Tuff_H3K27Ac_CSpeaks_peak_462	61	.	5.89196	8.73806	6.12743	132
GL873520.1	70136575	70137103	BB_1413m_Tuff_H3K27Ac_CSpeaks_peak_463	501	.	7.61246	53.37010	50.17392	215
GL873520.1	70317378	70317816	BB_1413m_Tuff_H3K27Ac_CSpeaks_peak_464	493	.	14.67056	52.57710	49.38905	324
GL873520.1	70318065	70318414	BB_1413m_Tuff_H3K27Ac_CSpeaks_peak_465	225	.	5.45078	25.40605	22.51150	174
GL873520.1	70347647	70348725	BB_1413m_Tuff_H3K27Ac_CSpeaks_peak_466	938	.	12.13000	97.48161	93.84614	481
GL873520.1	70411846	70412025	BB_1413m_Tuff_H3K27Ac_CSpeaks_peak_467	33	.	4.72156	5.85797	3.33508	118
GL873520.1	70461409	70461653	BB_1413m_Tuff_H3K27Ac_CSpeaks_peak_468	50	.	2.88009	7.67858	5.09700	203
GL873520.1	70707002	70707149	BB_1413m_Tuff_H3K27Ac_CSpeaks_peak_469	25	.	3.94130	4.97442	2.50574	102
GL873520.1	70798196	70798927	BB_1413m_Tuff_H3K27Ac_CSpeaks_peak_470	605	.	5.79477	63.84464	60.54852	512
GL873520.1	70923841	70924061	BB_1413m_Tuff_H3K27Ac_CSpeaks_peak_471	51	.	3.79489	7.73977	5.15704	159
GL873520.1	70924791	70924973	BB_1413m_Tuff_H3K27Ac_CSpeaks_peak_472	33	.	3.85073	5.82026	3.31793	58
GL873520.1	70957018	70957706	BB_1413m_Tuff_H3K27Ac_CSpeaks_peak_473	372	.	7.87147	40.28462	37.21918	230
GL873520.1	70998038	70998410	BB_1413m_Tuff_H3K27Ac_CSpeaks_peak_474	269	.	5.25460	29.89463	26.94581	137
GL873520.1	71011425	71012002	BB_1413m_Tuff_H3K27Ac_CSpeaks_peak_475	408	.	8.85540	43.91658	40.81464	218
GL873520.1	71033982	71034910	BB_1413m_Tuff_H3K27Ac_CSpeaks_peak_476	346	.	6.21699	37.66227	34.62552	402
GL873520.1	71249051	71249560	BB_1413m_Tuff_H3K27Ac_CSpeaks_peak_477	1273	.	14.76871	131.40517	127.33683	188
GL873520.1	71250076	71250461	BB_1413m_Tuff_H3K27Ac_CSpeaks_peak_478	39	.	4.45822	6.51072	3.96580	310
GL873520.1	71250587	71251654	BB_1413m_Tuff_H3K27Ac_CSpeaks_peak_479	1037	.	18.91247	107.51691	103.76984	464
GL873520.1	71352107	71352679	BB_1413m_Tuff_H3K27Ac_CSpeaks_peak_480	531	.	7.20217	56.36076	53.13609	301
GL873520.1	71353235	71353601	BB_1413m_Tuff_H3K27Ac_CSpeaks_peak_481	50	.	3.51192	7.60524	5.02626	205
GL873520.1	71397111	71397403	BB_1413m_Tuff_H3K27Ac_CSpeaks_peak_482	25	.	4.08014	4.94244	2.50305	244
GL873520.1	71434829	71435008	BB_1413m_Tuff_H3K27Ac_CSpeaks_peak_483	35	.	4.39427	6.06697	3.53613	47
GL873520.1	71445790	71446086	BB_1413m_Tuff_H3K27Ac_CSpeaks_peak_484	62	.	3.87040	8.83520	6.22256	201
GL873520.1	71446189	71446559	BB_1413m_Tuff_H3K27Ac_CSpeaks_peak_485	192	.	5.27021	22.11419	19.26228	127
GL873520.1	71459537	71460220	BB_1413m_Tuff_H3K27Ac_CSpeaks_peak_486	1193	.	9.80084	123.27766	119.32672	298
GL873520.1	71479330	71479482	BB_1413m_Tuff_H3K27Ac_CSpeaks_peak_487	99	.	5.91909	12.68394	9.98643	55
GL873520.1	71494894	71495273	BB_1413m_Tuff_H3K27Ac_CSpeaks_peak_488	317	.	7.16598	34.72309	31.71751	79
GL873520.1	71504786	71505038	BB_1413m_Tuff_H3K27Ac_CSpeaks_peak_489	110	.	4.24325	13.77646	11.05799	114
GL873520.1	71771172	71771819	BB_1413m_Tuff_H3K27Ac_CSpeaks_peak_490	124	.	5.82374	15.16215	12.41998	282
GL873520.1	72043954	72044608	BB_1413m_Tuff_H3K27Ac_CSpeaks_peak_491	1242	.	21.48246	128.27228	124.25239	329
GL873520.1	72111851	72112495	BB_1413m_Tuff_H3K27Ac_CSpeaks_peak_492	566	.	7.50452	59.95185	56.69241	268
GL873520.1	72336633	72337344	BB_1413m_Tuff_H3K27Ac_CSpeaks_peak_493	150	.	6.54939	17.83555	15.04813	465
GL873520.1	72346056	72346711	BB_1413m_Tuff_H3K27Ac_CSpeaks_peak_494	943	.	22.92637	98.00143	94.36068	358
GL873520.1	72417882	72418029	BB_1413m_Tuff_H3K27Ac_CSpeaks_peak_495	19	.	3.65920	4.33257	1.92530	123
GL873520.1	72418128	72418804	BB_1413m_Tuff_H3K27Ac_CSpeaks_peak_496	195	.	9.69139	22.40924	19.55466	447
GL873520.1	72473785	72474043	BB_1413m_Tuff_H3K27Ac_CSpeaks_peak_497	33	.	4.72156	5.85797	3.33508	204
GL873520.1	72498134	72498422	BB_1413m_Tuff_H3K27Ac_CSpeaks_peak_498	282	.	4.53992	31.23431	28.26809	133
GL873520.1	72541876	72542786	BB_1413m_Tuff_H3K27Ac_CSpeaks_peak_499	536	.	11.15710	56.92971	53.69955	306
GL873520.1	72702682	72703544	BB_1413m_Tuff_H3K27Ac_CSpeaks_peak_500	1694	.	20.36867	174.27261	169.40060	544
GL873520.1	72713529	72714400	BB_1413m_Tuff_H3K27Ac_CSpeaks_peak_501	1028	.	11.08567	106.62696	102.88985	544
GL873520.1	72743202	72743685	BB_1413m_Tuff_H3K27Ac_CSpeaks_peak_502	120	.	3.36691	14.78247	12.04730	284
GL873520.1	72746813	72747223	BB_1413m_Tuff_H3K27Ac_CSpeaks_peak_503	193	.	4.20094	22.17050	19.31806	214
GL873520.1	72794376	72795156	BB_1413m_Tuff_H3K27Ac_CSpeaks_peak_504	289	.	6.44939	31.87597	28.90324	528
GL873520.1	72926911	72927845	BB_1413m_Tuff_H3K27Ac_CSpeaks_peak_505	1529	.	18.48176	157.47256	152.96291	574
GL873520.1	73003814	73004327	BB_1413m_Tuff_H3K27Ac_CSpeaks_peak_506	429	.	13.60639	46.06105	42.93698	184
GL873520.1	73133705	73135331	BB_1413m_Tuff_H3K27Ac_CSpeaks_peak_507	1269	.	12.70541	130.98926	126.92706	1214
GL873521.1	853357	853531	BB_1413m_Tuff_H3K27Ac_CSpeaks_peak_508	33	.	4.72156	5.85797	3.33508	70
GL873521.1	1449876	1450711	BB_1413m_Tuff_H3K27Ac_CSpeaks_peak_509	1601	.	19.66319	164.80679	160.14539	328
GL873521.1	1534837	1536178	BB_1413m_Tuff_H3K27Ac_CSpeaks_peak_510	139	.	3.89402	16.73981	13.97024	724
GL873521.1	1737484	1737769	BB_1413m_Tuff_H3K27Ac_CSpeaks_peak_511	235	.	8.63434	26.44816	23.54127	108
GL873521.1	1784682	1785090	BB_1413m_Tuff_H3K27Ac_CSpeaks_peak_512	306	.	8.78369	33.68873	30.69467	266
GL873521.1	1785409	1785622	BB_1413m_Tuff_H3K27Ac_CSpeaks_peak_513	58	.	3.94606	8.40735	5.80666	87
GL873521.1	1991048	1991931	BB_1413m_Tuff_H3K27Ac_CSpeaks_peak_514	1309	.	15.02155	135.07713	130.95366	362
GL873521.1	2517633	2518168	BB_1413m_Tuff_H3K27Ac_CSpeaks_peak_515	239	.	5.81445	26.86209	23.94981	280
GL873521.1	2521576	2521880	BB_1413m_Tuff_H3K27Ac_CSpeaks_peak_516	88	.	3.06712	11.51665	8.84381	230
GL873521.1	2528322	2528581	BB_1413m_Tuff_H3K27Ac_CSpeaks_peak_517	152	.	4.02360	18.00508	15.21514	178
GL873521.1	2530555	2531077	BB_1413m_Tuff_H3K27Ac_CSpeaks_peak_518	442	.	7.33977	47.34577	44.20810	252
GL873521.1	2640198	2640351	BB_1413m_Tuff_H3K27Ac_CSpeaks_peak_519	100	.	4.03837	12.73494	10.03689	57
GL873521.1	2640469	2640771	BB_1413m_Tuff_H3K27Ac_CSpeaks_peak_520	83	.	3.01043	10.99884	8.33642	133
GL873521.1	2861917	2862219	BB_1413m_Tuff_H3K27Ac_CSpeaks_peak_521	132	.	6.18656	16.03933	13.28101	54
GL873521.1	2905403	2906154	BB_1413m_Tuff_H3K27Ac_CSpeaks_peak_522	442	.	7.41536	47.34577	44.20810	140
GL873521.1	3052829	3053333	BB_1413m_Tuff_H3K27Ac_CSpeaks_peak_523	1037	.	18.91247	107.51691	103.76984	216
GL873521.1	3054585	3055536	BB_1413m_Tuff_H3K27Ac_CSpeaks_peak_524	2101	.	23.69454	216.10312	210.13640	524
GL873521.1	3512412	3513667	BB_1413m_Tuff_H3K27Ac_CSpeaks_peak_525	222	.	4.66241	25.13405	22.24480	892
GL873521.1	3563762	3564499	BB_1413m_Tuff_H3K27Ac_CSpeaks_peak_526	609	.	9.32638	64.28156	60.98141	424
GL873521.1	3649319	3649643	BB_1413m_Tuff_H3K27Ac_CSpeaks_peak_527	137	.	3.63403	16.54571	13.77942	214
GL873521.1	3649889	3651285	BB_1413m_Tuff_H3K27Ac_CSpeaks_peak_528	1178	.	14.02657	121.80378	117.87283	457
GL873521.1	4032503	4032870	BB_1413m_Tuff_H3K27Ac_CSpeaks_peak_529	634	.	20.39891	66.75826	63.43355	245
GL873521.1	4033335	4033541	BB_1413m_Tuff_H3K27Ac_CSpeaks_peak_530	58	.	5.17096	8.41215	5.81086	123
GL873521.1	4034032	4034480	BB_1413m_Tuff_H3K27Ac_CSpeaks_peak_531	103	.	5.47440	13.06006	10.35639	140
GL873521.1	4179938	4180128	BB_1413m_Tuff_H3K27Ac_CSpeaks_peak_532	85	.	2.86928	11.22550	8.55823	129
GL873521.1	4393206	4393840	BB_1413m_Tuff_H3K27Ac_CSpeaks_peak_533	460	.	8.35420	49.25347	46.09707	411
GL873521.1	4483283	4484291	BB_1413m_Tuff_H3K27Ac_CSpeaks_peak_534	1280	.	15.70135	132.13628	128.05637	291
GL873521.1	4582760	4583355	BB_1413m_Tuff_H3K27Ac_CSpeaks_peak_535	1280	.	15.70135	132.13628	128.05637	400
GL873521.1	4625608	4625797	BB_1413m_Tuff_H3K27Ac_CSpeaks_peak_536	45	.	3.64493	7.09385	4.52907	79
GL873521.1	4625947	4626257	BB_1413m_Tuff_H3K27Ac_CSpeaks_peak_537	239	.	5.81445	26.86209	23.94981	126
GL873521.1	4627436	4627669	BB_1413m_Tuff_H3K27Ac_CSpeaks_peak_538	137	.	7.67034	16.46857	13.70320	114
GL873521.1	4642764	4643067	BB_1413m_Tuff_H3K27Ac_CSpeaks_peak_539	433	.	10.74897	46.50608	43.37722	106
GL873521.1	4658109	4658956	BB_1413m_Tuff_H3K27Ac_CSpeaks_peak_540	396	.	7.39931	42.68981	39.60063	180
GL873521.1	4667567	4667833	BB_1413m_Tuff_H3K27Ac_CSpeaks_peak_541	66	.	2.67594	9.23265	6.61176	145
GL873521.1	4675280	4675427	BB_1413m_Tuff_H3K27Ac_CSpeaks_peak_542	25	.	3.94130	4.97442	2.50574	37
GL873521.1	4676449	4676596	BB_1413m_Tuff_H3K27Ac_CSpeaks_peak_543	89	.	5.40433	11.64732	8.97053	51
GL873521.1	4760292	4761203	BB_1413m_Tuff_H3K27Ac_CSpeaks_peak_544	1158	.	11.06054	119.78028	115.87556	513
GL873521.1	4991322	4991591	BB_1413m_Tuff_H3K27Ac_CSpeaks_peak_545	264	.	6.46050	29.40319	26.45992	162
GL873521.1	5021305	5022044	BB_1413m_Tuff_H3K27Ac_CSpeaks_peak_546	782	.	8.11827	81.75407	78.28320	384
GL873521.1	5022700	5023800	BB_1413m_Tuff_H3K27Ac_CSpeaks_peak_547	1266	.	19.70933	130.67976	126.62321	484
GL873521.1	5024256	5025450	BB_1413m_Tuff_H3K27Ac_CSpeaks_peak_548	1191	.	16.03497	123.14898	119.19971	425
GL873521.1	5292081	5292437	BB_1413m_Tuff_H3K27Ac_CSpeaks_peak_549	132	.	6.00515	16.03933	13.28101	223
GL873521.1	5445264	5446330	BB_1413m_Tuff_H3K27Ac_CSpeaks_peak_550	1093	.	11.53919	113.14482	109.32835	323
GL873521.1	5535309	5536034	BB_1413m_Tuff_H3K27Ac_CSpeaks_peak_551	209	.	10.48565	23.80786	20.93466	216
GL873521.1	5796981	5798096	BB_1413m_Tuff_H3K27Ac_CSpeaks_peak_552	2045	.	25.18239	210.36003	204.57057	405
GL873521.1	5842392	5843156	BB_1413m_Tuff_H3K27Ac_CSpeaks_peak_553	448	.	7.12404	47.96172	44.81896	239
GL873521.1	5856710	5857652	BB_1413m_Tuff_H3K27Ac_CSpeaks_peak_554	661	.	8.86838	69.52444	66.17407	386
GL873521.1	5887752	5888244	BB_1413m_Tuff_H3K27Ac_CSpeaks_peak_555	198	.	6.36266	22.72978	19.86984	240
GL873521.1	6083458	6083628	BB_1413m_Tuff_H3K27Ac_CSpeaks_peak_556	61	.	5.89196	8.73806	6.12743	106
GL873521.1	6238663	6238815	BB_1413m_Tuff_H3K27Ac_CSpeaks_peak_557	103	.	4.67813	13.03856	10.33507	102
GL873521.1	6435373	6436320	BB_1413m_Tuff_H3K27Ac_CSpeaks_peak_558	715	.	14.67955	74.90530	71.50320	714
GL873521.1	6596257	6597154	BB_1413m_Tuff_H3K27Ac_CSpeaks_peak_559	396	.	6.63563	42.72190	39.63202	242
GL873521.1	6642971	6643118	BB_1413m_Tuff_H3K27Ac_CSpeaks_peak_560	31	.	4.22813	5.69783	3.19959	71
GL873521.1	6694834	6695063	BB_1413m_Tuff_H3K27Ac_CSpeaks_peak_561	115	.	3.63486	14.30489	11.57699	94
GL873521.1	6966503	6967819	BB_1413m_Tuff_H3K27Ac_CSpeaks_peak_562	1131	.	12.93328	117.00974	113.14341	323
GL873521.1	7051236	7052604	BB_1413m_Tuff_H3K27Ac_CSpeaks_peak_563	975	.	8.97996	101.23337	97.55659	479
GL873521.1	7263025	7264114	BB_1413m_Tuff_H3K27Ac_CSpeaks_peak_564	1193	.	10.12572	123.31257	119.36100	553
GL873521.1	7701865	7704143	BB_1413m_Tuff_H3K27Ac_CSpeaks_peak_565	1653	.	16.63709	170.11131	165.33716	559
GL873521.1	7889398	7889545	BB_1413m_Tuff_H3K27Ac_CSpeaks_peak_566	33	.	4.33143	5.85797	3.33508	20
GL873521.1	8102107	8102333	BB_1413m_Tuff_H3K27Ac_CSpeaks_peak_567	418	.	9.60214	44.99151	41.87875	96
GL873521.1	8481854	8482005	BB_1413m_Tuff_H3K27Ac_CSpeaks_peak_568	33	.	4.72156	5.85797	3.33508	15
GL873521.1	8549389	8549954	BB_1413m_Tuff_H3K27Ac_CSpeaks_peak_569	483	.	8.17194	51.50955	48.33160	287
GL873521.1	9832286	9832433	BB_1413m_Tuff_H3K27Ac_CSpeaks_peak_570	42	.	5.11169	6.78192	4.22685	84
GL873521.1	10078770	10079008	BB_1413m_Tuff_H3K27Ac_CSpeaks_peak_571	99	.	3.63597	12.65460	9.95838	114
GL873521.1	10080292	10080755	BB_1413m_Tuff_H3K27Ac_CSpeaks_peak_572	317	.	7.16598	34.72309	31.71751	271
GL873521.1	10081805	10082100	BB_1413m_Tuff_H3K27Ac_CSpeaks_peak_573	97	.	4.04168	12.42869	9.73678	184
GL873521.1	10230709	10230899	BB_1413m_Tuff_H3K27Ac_CSpeaks_peak_574	80	.	6.04381	10.70554	8.04954	105
GL873521.1	10231338	10232117	BB_1413m_Tuff_H3K27Ac_CSpeaks_peak_575	747	.	11.16607	78.19761	74.76299	131
GL873521.1	10602708	10603564	BB_1413m_Tuff_H3K27Ac_CSpeaks_peak_576	184	.	4.41233	21.29906	18.45998	487
GL873521.1	11091199	11091346	BB_1413m_Tuff_H3K27Ac_CSpeaks_peak_577	58	.	4.55851	8.44714	5.84431	65
GL873521.1	12093564	12094474	BB_1413m_Tuff_H3K27Ac_CSpeaks_peak_578	1292	.	14.14268	133.38306	129.28412	578
GL873521.1	12252260	12252569	BB_1413m_Tuff_H3K27Ac_CSpeaks_peak_579	41	.	4.56626	6.68330	4.13250	59
GL873521.1	12333099	12334098	BB_1413m_Tuff_H3K27Ac_CSpeaks_peak_580	1190	.	11.23061	123.00392	119.05661	644
GL873521.1	12419446	12419638	BB_1413m_Tuff_H3K27Ac_CSpeaks_peak_581	20	.	2.52992	4.47616	2.06166	39
GL873521.1	12528900	12529184	BB_1413m_Tuff_H3K27Ac_CSpeaks_peak_582	157	.	6.06252	18.51631	15.71756	144
GL873521.1	12529627	12529919	BB_1413m_Tuff_H3K27Ac_CSpeaks_peak_583	26	.	3.96155	5.08049	2.60784	56
GL873521.1	12536647	12537182	BB_1413m_Tuff_H3K27Ac_CSpeaks_peak_584	688	.	14.58829	72.23569	68.85960	264
GL873521.1	12811678	12811850	BB_1413m_Tuff_H3K27Ac_CSpeaks_peak_585	132	.	5.60900	15.97543	13.21942	97
GL873521.1	12881137	12881390	BB_1413m_Tuff_H3K27Ac_CSpeaks_peak_586	33	.	3.19018	5.85335	3.33508	234
GL873521.1	13185524	13186055	BB_1413m_Tuff_H3K27Ac_CSpeaks_peak_587	153	.	3.45146	18.11419	15.32189	359
GL873521.1	13354937	13356024	BB_1413m_Tuff_H3K27Ac_CSpeaks_peak_588	319	.	5.33476	34.91343	31.90633	361
GL873521.1	13395027	13395201	BB_1413m_Tuff_H3K27Ac_CSpeaks_peak_589	114	.	4.18175	14.20513	11.48004	119
GL873521.1	13451773	13452883	BB_1413m_Tuff_H3K27Ac_CSpeaks_peak_590	1183	.	26.78136	122.32733	118.38969	534
GL873521.1	13489509	13489709	BB_1413m_Tuff_H3K27Ac_CSpeaks_peak_591	293	.	13.78922	32.31362	29.33634	64
GL873521.1	13489972	13490314	BB_1413m_Tuff_H3K27Ac_CSpeaks_peak_592	201	.	9.70623	23.05536	20.19192	125
GL873521.1	13658873	13659942	BB_1413m_Tuff_H3K27Ac_CSpeaks_peak_593	240	.	4.93065	26.92812	24.01490	320
GL873521.1	14348733	14349900	BB_1413m_Tuff_H3K27Ac_CSpeaks_peak_594	1234	.	10.31667	127.44808	123.43774	580
GL873521.1	14543381	14543668	BB_1413m_Tuff_H3K27Ac_CSpeaks_peak_595	215	.	5.54233	24.45318	21.57117	144
GL873521.1	14543941	14545064	BB_1413m_Tuff_H3K27Ac_CSpeaks_peak_596	1497	.	14.13078	154.16972	149.71718	468
GL873521.1	14582431	14583182	BB_1413m_Tuff_H3K27Ac_CSpeaks_peak_597	971	.	13.16159	100.80016	97.13003	564
GL873521.1	14720455	14721552	BB_1413m_Tuff_H3K27Ac_CSpeaks_peak_598	992	.	9.66294	102.94550	99.24957	590
GL873521.1	14742997	14743207	BB_1413m_Tuff_H3K27Ac_CSpeaks_peak_599	79	.	6.55354	10.63465	7.97991	124
GL873521.1	14996820	14999105	BB_1413m_Tuff_H3K27Ac_CSpeaks_peak_600	1711	.	13.15746	176.06406	171.15074	837
GL873521.1	16854747	16855065	BB_1413m_Tuff_H3K27Ac_CSpeaks_peak_601	125	.	7.62919	15.32527	12.57876	94
GL873521.1	17645263	17646265	BB_1413m_Tuff_H3K27Ac_CSpeaks_peak_602	1095	.	10.66370	113.39974	109.57961	604
GL873521.1	17780192	17780629	BB_1413m_Tuff_H3K27Ac_CSpeaks_peak_603	94	.	3.71913	12.13421	9.44710	266
GL873521.1	17943129	17944032	BB_1413m_Tuff_H3K27Ac_CSpeaks_peak_604	992	.	9.66294	102.94550	99.24957	548
GL873521.1	18079068	18079336	BB_1413m_Tuff_H3K27Ac_CSpeaks_peak_605	132	.	3.69489	16.02264	13.26565	134
GL873521.1	18801800	18802014	BB_1413m_Tuff_H3K27Ac_CSpeaks_peak_606	299	.	6.96442	32.92183	29.93662	126
GL873521.1	18802484	18802740	BB_1413m_Tuff_H3K27Ac_CSpeaks_peak_607	47	.	3.82822	7.28745	4.71802	86
GL873521.1	19932399	19934046	BB_1413m_Tuff_H3K27Ac_CSpeaks_peak_608	1214	.	9.40461	125.44470	121.46191	518
GL873521.1	20083968	20084322	BB_1413m_Tuff_H3K27Ac_CSpeaks_peak_609	99	.	5.91909	12.68394	9.98643	226
GL873521.1	20216078	20216719	BB_1413m_Tuff_H3K27Ac_CSpeaks_peak_610	570	.	11.67541	60.30574	57.04229	463
GL873521.1	20279137	20279465	BB_1413m_Tuff_H3K27Ac_CSpeaks_peak_611	168	.	6.91221	19.68479	16.86850	104
GL873521.1	20614163	20614756	BB_1413m_Tuff_H3K27Ac_CSpeaks_peak_612	223	.	6.36100	25.20432	22.31331	368
GL873521.1	20642503	20642650	BB_1413m_Tuff_H3K27Ac_CSpeaks_peak_613	25	.	3.94130	4.97442	2.50574	29
GL873521.1	20650013	20651317	BB_1413m_Tuff_H3K27Ac_CSpeaks_peak_614	1257	.	10.78904	129.75980	125.71727	534
GL873521.1	20820273	20820860	BB_1413m_Tuff_H3K27Ac_CSpeaks_peak_615	160	.	5.04952	18.83055	16.02738	352
GL873521.1	20842763	20843296	BB_1413m_Tuff_H3K27Ac_CSpeaks_peak_616	265	.	5.60125	29.48947	26.54488	280
GL873521.1	21825371	21825801	BB_1413m_Tuff_H3K27Ac_CSpeaks_peak_617	409	.	7.42981	44.04976	40.94592	139
GL873521.1	21826251	21826739	BB_1413m_Tuff_H3K27Ac_CSpeaks_peak_618	273	.	6.56128	30.27208	27.31797	231
GL873521.1	21826958	21827198	BB_1413m_Tuff_H3K27Ac_CSpeaks_peak_619	47	.	4.95614	7.29799	4.72836	98
GL873521.1	21960933	21962042	BB_1413m_Tuff_H3K27Ac_CSpeaks_peak_620	775	.	10.81065	80.97551	77.51343	450
GL873521.1	22016881	22017601	BB_1413m_Tuff_H3K27Ac_CSpeaks_peak_621	83	.	3.63751	11.00655	8.34279	243
GL873521.1	22154754	22155050	BB_1413m_Tuff_H3K27Ac_CSpeaks_peak_622	17	.	2.73666	4.16110	1.76976	81
GL873521.1	22155637	22156688	BB_1413m_Tuff_H3K27Ac_CSpeaks_peak_623	399	.	5.64906	43.00296	39.90912	814
GL873521.1	22899264	22899449	BB_1413m_Tuff_H3K27Ac_CSpeaks_peak_624	29	.	3.65146	5.46828	2.97693	71
GL873521.1	23062714	23062861	BB_1413m_Tuff_H3K27Ac_CSpeaks_peak_625	30	.	4.49791	5.53979	3.04643	43
GL873521.1	23063086	23063886	BB_1413m_Tuff_H3K27Ac_CSpeaks_peak_626	1302	.	13.47343	134.37502	130.26547	590
GL873521.1	23064009	23064506	BB_1413m_Tuff_H3K27Ac_CSpeaks_peak_627	623	.	14.05429	65.63034	62.31659	206
GL873521.1	23819293	23819608	BB_1413m_Tuff_H3K27Ac_CSpeaks_peak_628	131	.	4.64639	15.88087	13.12659	204
GL873521.1	24172354	24172535	BB_1413m_Tuff_H3K27Ac_CSpeaks_peak_629	61	.	5.89196	8.73806	6.12743	95
GL873521.1	24173878	24174066	BB_1413m_Tuff_H3K27Ac_CSpeaks_peak_630	33	.	4.33143	5.85797	3.33508	79
GL873521.1	24276897	24277356	BB_1413m_Tuff_H3K27Ac_CSpeaks_peak_631	84	.	2.68416	11.06614	8.40135	243
GL873521.1	24503320	24503812	BB_1413m_Tuff_H3K27Ac_CSpeaks_peak_632	1506	.	36.82062	155.09793	150.63307	269
GL873521.1	24504557	24504952	BB_1413m_Tuff_H3K27Ac_CSpeaks_peak_633	984	.	28.14969	102.09210	98.40623	133
GL873521.1	24670437	24670698	BB_1413m_Tuff_H3K27Ac_CSpeaks_peak_634	78	.	3.73933	10.49570	7.84381	124
GL873521.1	24804559	24804827	BB_1413m_Tuff_H3K27Ac_CSpeaks_peak_635	150	.	5.22718	17.83669	15.04862	140
GL873521.1	24804999	24805594	BB_1413m_Tuff_H3K27Ac_CSpeaks_peak_636	367	.	7.35644	39.84305	36.78236	296
GL873521.1	25464992	25466332	BB_1413m_Tuff_H3K27Ac_CSpeaks_peak_637	891	.	9.74192	92.77193	89.18803	368
GL873521.1	25510343	25510662	BB_1413m_Tuff_H3K27Ac_CSpeaks_peak_638	552	.	15.89670	58.52063	55.27439	182
GL873521.1	25510800	25511405	BB_1413m_Tuff_H3K27Ac_CSpeaks_peak_639	1120	.	18.02480	115.91283	112.05819	183
GL873521.1	25830924	25831474	BB_1413m_Tuff_H3K27Ac_CSpeaks_peak_640	257	.	11.30184	28.68053	25.74615	423
GL873521.1	25936761	25937321	BB_1413m_Tuff_H3K27Ac_CSpeaks_peak_641	116	.	3.70514	14.38363	11.65397	486
GL873521.1	26115145	26115988	BB_1413m_Tuff_H3K27Ac_CSpeaks_peak_642	983	.	12.54230	102.01032	98.32545	399
GL873521.1	26235776	26236531	BB_1413m_Tuff_H3K27Ac_CSpeaks_peak_643	641	.	7.47533	67.44648	64.11554	333
GL873521.1	26501513	26501749	BB_1413m_Tuff_H3K27Ac_CSpeaks_peak_644	33	.	4.33143	5.85797	3.33508	15
GL873521.1	26554135	26554355	BB_1413m_Tuff_H3K27Ac_CSpeaks_peak_645	132	.	6.00515	16.03933	13.28101	126
GL873521.1	26647943	26649117	BB_1413m_Tuff_H3K27Ac_CSpeaks_peak_646	672	.	10.44043	70.64132	67.27942	713
GL873521.1	26745829	26746520	BB_1413m_Tuff_H3K27Ac_CSpeaks_peak_647	1187	.	9.03515	122.68852	118.74570	365
GL873521.1	26905871	26906255	BB_1413m_Tuff_H3K27Ac_CSpeaks_peak_648	206	.	7.42852	23.55329	20.68295	241
GL873521.1	26921975	26922507	BB_1413m_Tuff_H3K27Ac_CSpeaks_peak_649	914	.	13.51537	95.07920	91.47112	321
GL873521.1	27091866	27092622	BB_1413m_Tuff_H3K27Ac_CSpeaks_peak_650	1197	.	9.07459	123.66444	119.70932	297
GL873521.1	27161096	27161713	BB_1413m_Tuff_H3K27Ac_CSpeaks_peak_651	273	.	6.66206	30.27208	27.31797	109
GL873521.1	27251420	27251606	BB_1413m_Tuff_H3K27Ac_CSpeaks_peak_652	157	.	6.06252	18.51631	15.71756	136
GL873521.1	27503899	27504573	BB_1413m_Tuff_H3K27Ac_CSpeaks_peak_653	362	.	6.35653	39.32800	36.27435	316
GL873521.1	27613439	27614066	BB_1413m_Tuff_H3K27Ac_CSpeaks_peak_654	1154	.	15.73261	119.39175	115.49325	277
GL873521.1	27825731	27826608	BB_1413m_Tuff_H3K27Ac_CSpeaks_peak_655	214	.	5.85579	24.34951	21.46949	210
GL873521.1	28823450	28823910	BB_1413m_Tuff_H3K27Ac_CSpeaks_peak_656	651	.	17.55574	68.49420	65.15378	137
GL873521.1	28836484	28836820	BB_1413m_Tuff_H3K27Ac_CSpeaks_peak_657	126	.	3.52065	15.37347	12.62625	148
GL873521.1	28917444	28917604	BB_1413m_Tuff_H3K27Ac_CSpeaks_peak_658	42	.	5.11169	6.78192	4.22685	124
GL873521.1	30098838	30098985	BB_1413m_Tuff_H3K27Ac_CSpeaks_peak_659	93	.	4.20675	11.99120	9.30860	42
GL873521.1	30099366	30100315	BB_1413m_Tuff_H3K27Ac_CSpeaks_peak_660	240	.	4.99544	26.92812	24.01490	258
GL873521.1	30235387	30235534	BB_1413m_Tuff_H3K27Ac_CSpeaks_peak_661	13	.	3.05450	3.62443	1.32560	90
GL873521.1	30334391	30334726	BB_1413m_Tuff_H3K27Ac_CSpeaks_peak_662	27	.	3.03901	5.26630	2.78616	87
GL873521.1	30494366	30495022	BB_1413m_Tuff_H3K27Ac_CSpeaks_peak_663	125	.	5.06687	15.30598	12.56045	481
GL873521.1	31318990	31319147	BB_1413m_Tuff_H3K27Ac_CSpeaks_peak_664	41	.	4.56626	6.68330	4.13250	60
GL873521.1	31880934	31882041	BB_1413m_Tuff_H3K27Ac_CSpeaks_peak_665	839	.	11.30541	87.48461	83.95715	438
GL873521.1	32313927	32314094	BB_1413m_Tuff_H3K27Ac_CSpeaks_peak_666	26	.	3.96155	5.08049	2.60784	130
GL873521.1	32520315	32520462	BB_1413m_Tuff_H3K27Ac_CSpeaks_peak_667	33	.	4.72156	5.85797	3.33508	102
GL873521.1	32672413	32672971	BB_1413m_Tuff_H3K27Ac_CSpeaks_peak_668	551	.	13.80582	58.40280	55.15785	306
GL873521.1	32770940	32771309	BB_1413m_Tuff_H3K27Ac_CSpeaks_peak_669	32	.	4.63758	5.73854	3.23946	98
GL873521.1	32796260	32797597	BB_1413m_Tuff_H3K27Ac_CSpeaks_peak_670	792	.	8.21905	82.69131	79.21199	982
GL873521.1	32889678	32890471	BB_1413m_Tuff_H3K27Ac_CSpeaks_peak_671	551	.	13.80582	58.40280	55.15785	439
GL873521.1	33044987	33045173	BB_1413m_Tuff_H3K27Ac_CSpeaks_peak_672	19	.	2.50602	4.35259	1.94359	96
GL873521.1	33294078	33295571	BB_1413m_Tuff_H3K27Ac_CSpeaks_peak_673	1267	.	10.83943	130.81958	126.76117	667
GL873521.1	33667202	33667363	BB_1413m_Tuff_H3K27Ac_CSpeaks_peak_674	33	.	4.33143	5.85797	3.33508	25
GL873521.1	33928613	33929223	BB_1413m_Tuff_H3K27Ac_CSpeaks_peak_675	472	.	7.00392	50.39270	47.22527	303
GL873521.1	34009461	34009784	BB_1413m_Tuff_H3K27Ac_CSpeaks_peak_676	122	.	3.77492	14.99739	12.25775	114
GL873521.1	34009956	34010131	BB_1413m_Tuff_H3K27Ac_CSpeaks_peak_677	120	.	4.33312	14.76984	12.03493	79
GL873521.1	34010473	34010671	BB_1413m_Tuff_H3K27Ac_CSpeaks_peak_678	20	.	2.52992	4.47616	2.06166	113
GL873521.1	34207227	34208792	BB_1413m_Tuff_H3K27Ac_CSpeaks_peak_679	939	.	8.08526	97.57722	93.94141	1190
GL873521.1	34988022	34988288	BB_1413m_Tuff_H3K27Ac_CSpeaks_peak_680	39	.	3.34136	6.46191	3.91847	129
GL873521.1	35011813	35013010	BB_1413m_Tuff_H3K27Ac_CSpeaks_peak_681	1764	.	17.39297	181.52621	176.49368	426
GL873521.1	35581713	35581861	BB_1413m_Tuff_H3K27Ac_CSpeaks_peak_682	102	.	6.55597	12.96643	10.26435	84
GL873521.1	35656225	35656857	BB_1413m_Tuff_H3K27Ac_CSpeaks_peak_683	499	.	9.87584	53.18922	49.99511	502
GL873521.1	35657233	35657576	BB_1413m_Tuff_H3K27Ac_CSpeaks_peak_684	673	.	12.97121	70.71448	67.35187	204
GL873521.1	35676656	35677063	BB_1413m_Tuff_H3K27Ac_CSpeaks_peak_685	707	.	12.37024	74.16299	70.76762	265
GL873521.1	35677360	35677719	BB_1413m_Tuff_H3K27Ac_CSpeaks_peak_686	282	.	5.05130	31.19316	28.22773	138
GL873521.1	36367678	36368021	BB_1413m_Tuff_H3K27Ac_CSpeaks_peak_687	198	.	6.36266	22.72978	19.86984	146
GL873521.1	37071272	37072004	BB_1413m_Tuff_H3K27Ac_CSpeaks_peak_688	46	.	2.80450	7.18288	4.61596	365
GL873521.1	37072165	37072578	BB_1413m_Tuff_H3K27Ac_CSpeaks_peak_689	38	.	4.81160	6.34295	3.80541	81
GL873521.1	37180861	37181232	BB_1413m_Tuff_H3K27Ac_CSpeaks_peak_690	288	.	10.79771	31.77133	28.80035	208
GL873521.1	37181462	37182136	BB_1413m_Tuff_H3K27Ac_CSpeaks_peak_691	777	.	12.20518	81.16428	77.70013	210
GL873521.1	39388039	39388440	BB_1413m_Tuff_H3K27Ac_CSpeaks_peak_692	46	.	2.31309	7.26566	4.69742	139
GL873521.1	39718493	39718680	BB_1413m_Tuff_H3K27Ac_CSpeaks_peak_693	32	.	4.28097	5.77976	3.27858	93
GL873521.1	39909427	39909609	BB_1413m_Tuff_H3K27Ac_CSpeaks_peak_694	44	.	3.38234	6.99766	4.43591	134
GL873521.1	40201697	40202674	BB_1413m_Tuff_H3K27Ac_CSpeaks_peak_695	816	.	14.65574	85.19119	81.68728	205
GL873521.1	40207635	40207825	BB_1413m_Tuff_H3K27Ac_CSpeaks_peak_696	108	.	6.14586	13.58947	10.87413	103
GL873521.1	40839628	40840739	BB_1413m_Tuff_H3K27Ac_CSpeaks_peak_697	1645	.	18.60392	169.28270	164.52411	267
GL873521.1	40843984	40844672	BB_1413m_Tuff_H3K27Ac_CSpeaks_peak_698	576	.	6.64072	60.96181	57.69258	298
GL873521.1	40959859	40960680	BB_1413m_Tuff_H3K27Ac_CSpeaks_peak_699	1822	.	29.56089	187.46028	182.28514	279
GL873521.1	40990953	40992593	BB_1413m_Tuff_H3K27Ac_CSpeaks_peak_700	2061	.	17.49984	211.96799	206.13063	574
GL873521.1	41124212	41124422	BB_1413m_Tuff_H3K27Ac_CSpeaks_peak_701	128	.	4.77366	15.55945	12.80903	112
GL873521.1	41526145	41526292	BB_1413m_Tuff_H3K27Ac_CSpeaks_peak_702	33	.	4.72156	5.85797	3.33508	71
GL873521.1	41541884	41543246	BB_1413m_Tuff_H3K27Ac_CSpeaks_peak_703	1008	.	12.02622	104.52666	100.81196	854
GL873521.1	41570271	41571000	BB_1413m_Tuff_H3K27Ac_CSpeaks_peak_704	410	.	8.27461	44.11633	41.01167	503
GL873521.1	41876478	41876887	BB_1413m_Tuff_H3K27Ac_CSpeaks_peak_705	202	.	5.12094	23.11136	20.24671	213
GL873521.1	42667786	42668971	BB_1413m_Tuff_H3K27Ac_CSpeaks_peak_706	1363	.	9.78446	140.56494	136.35545	562
GL873521.1	42787447	42788448	BB_1413m_Tuff_H3K27Ac_CSpeaks_peak_707	1641	.	17.48987	168.86995	164.12428	407
GL873521.1	43517130	43517623	BB_1413m_Tuff_H3K27Ac_CSpeaks_peak_708	349	.	7.17503	38.02921	34.98697	214
GL873521.1	44319566	44320492	BB_1413m_Tuff_H3K27Ac_CSpeaks_peak_709	1491	.	15.58614	153.55157	149.11604	566
GL873521.1	44519311	44519841	BB_1413m_Tuff_H3K27Ac_CSpeaks_peak_710	253	.	11.84766	28.27450	25.34491	291
GL873521.1	44525668	44526381	BB_1413m_Tuff_H3K27Ac_CSpeaks_peak_711	445	.	7.75965	47.73913	44.59789	473
GL873521.1	45008255	45008542	BB_1413m_Tuff_H3K27Ac_CSpeaks_peak_712	65	.	5.91329	9.19190	6.57268	103
GL873521.1	45121373	45122590	BB_1413m_Tuff_H3K27Ac_CSpeaks_peak_713	227	.	9.09379	25.66042	22.76256	748
GL873521.1	45317407	45317808	BB_1413m_Tuff_H3K27Ac_CSpeaks_peak_714	115	.	3.23025	14.24168	11.51546	320
GL873521.1	47009694	47009884	BB_1413m_Tuff_H3K27Ac_CSpeaks_peak_715	118	.	4.93729	14.53762	11.80481	136
GL873521.1	47356682	47357929	BB_1413m_Tuff_H3K27Ac_CSpeaks_peak_716	1437	.	11.74649	148.07080	143.73497	412
GL873521.1	47661410	47661729	BB_1413m_Tuff_H3K27Ac_CSpeaks_peak_717	106	.	4.43351	13.38262	10.67252	169
GL873521.1	48277582	48279594	BB_1413m_Tuff_H3K27Ac_CSpeaks_peak_718	2093	.	19.22512	215.29515	209.35739	1316
GL873521.1	48723173	48723981	BB_1413m_Tuff_H3K27Ac_CSpeaks_peak_719	647	.	7.31200	68.06232	64.72632	400
GL873521.1	48841913	48842760	BB_1413m_Tuff_H3K27Ac_CSpeaks_peak_720	871	.	9.62098	90.73785	87.17739	305
GL873521.1	48979549	48980814	BB_1413m_Tuff_H3K27Ac_CSpeaks_peak_721	1083	.	10.19650	112.16136	108.35590	781
GL873521.1	49154656	49155177	BB_1413m_Tuff_H3K27Ac_CSpeaks_peak_722	213	.	8.67827	24.18229	21.30503	169
GL873521.1	49173815	49174724	BB_1413m_Tuff_H3K27Ac_CSpeaks_peak_723	1120	.	12.85769	115.86062	112.00840	260
GL873521.1	49273027	49273409	BB_1413m_Tuff_H3K27Ac_CSpeaks_peak_724	319	.	9.81478	34.98420	31.97601	252
GL873521.1	49332925	49333863	BB_1413m_Tuff_H3K27Ac_CSpeaks_peak_725	1454	.	16.17052	149.86220	145.48911	275
GL873521.1	49465343	49465912	BB_1413m_Tuff_H3K27Ac_CSpeaks_peak_726	73	.	3.86660	10.00074	7.35981	255
GL873521.1	49608723	49609275	BB_1413m_Tuff_H3K27Ac_CSpeaks_peak_727	132	.	3.13769	15.96654	13.21119	257
GL873521.1	49609859	49610224	BB_1413m_Tuff_H3K27Ac_CSpeaks_peak_728	169	.	4.54302	19.80891	16.99108	64
GL873521.1	49885785	49886096	BB_1413m_Tuff_H3K27Ac_CSpeaks_peak_729	33	.	4.05121	5.84987	3.33508	62
GL873521.1	49886313	49886949	BB_1413m_Tuff_H3K27Ac_CSpeaks_peak_730	337	.	9.24030	36.79996	33.77209	434
GL873521.1	49920646	49921352	BB_1413m_Tuff_H3K27Ac_CSpeaks_peak_731	1073	.	10.14314	111.12717	107.33461	294
GL873521.1	50042334	50042872	BB_1413m_Tuff_H3K27Ac_CSpeaks_peak_732	502	.	6.35455	53.44789	50.25088	288
GL873521.1	50185937	50186970	BB_1413m_Tuff_H3K27Ac_CSpeaks_peak_733	1396	.	12.42112	143.91122	139.64491	674
GL873521.1	50444365	50445255	BB_1413m_Tuff_H3K27Ac_CSpeaks_peak_734	1110	.	12.21750	114.93465	111.09274	514
GL873521.1	50518741	50519622	BB_1413m_Tuff_H3K27Ac_CSpeaks_peak_735	390	.	12.93802	42.11468	39.03094	325
GL873521.1	52166753	52167158	BB_1413m_Tuff_H3K27Ac_CSpeaks_peak_736	166	.	4.70864	19.44128	16.62795	201
GL873521.1	53155700	53156141	BB_1413m_Tuff_H3K27Ac_CSpeaks_peak_737	233	.	7.39556	26.24855	23.34368	101
GL873521.1	53488285	53488878	BB_1413m_Tuff_H3K27Ac_CSpeaks_peak_738	187	.	4.54242	21.58537	18.74270	328
GL873521.1	53672306	53673073	BB_1413m_Tuff_H3K27Ac_CSpeaks_peak_739	931	.	11.42152	96.77042	93.14302	368
GL873521.1	53924256	53924923	BB_1413m_Tuff_H3K27Ac_CSpeaks_peak_740	89	.	4.28939	11.59222	8.91651	289
GL873521.1	53985729	53986341	BB_1413m_Tuff_H3K27Ac_CSpeaks_peak_741	562	.	8.47359	59.52139	56.26489	259
GL873521.1	54172541	54173631	BB_1413m_Tuff_H3K27Ac_CSpeaks_peak_742	1190	.	14.77157	122.96513	119.01951	577
GL873521.1	54559733	54560244	BB_1413m_Tuff_H3K27Ac_CSpeaks_peak_743	206	.	5.75501	23.53512	20.66497	142
GL873521.1	54560390	54560746	BB_1413m_Tuff_H3K27Ac_CSpeaks_peak_744	720	.	13.48952	75.46761	72.06030	147
GL873521.1	54691918	54692314	BB_1413m_Tuff_H3K27Ac_CSpeaks_peak_745	32	.	4.25438	5.73854	3.23946	336
GL873521.1	54737429	54738260	BB_1413m_Tuff_H3K27Ac_CSpeaks_peak_746	825	.	24.82382	86.10017	82.58552	706
GL873521.1	54748376	54748625	BB_1413m_Tuff_H3K27Ac_CSpeaks_peak_747	108	.	5.49499	13.53032	10.81850	111
GL873521.1	54844327	54844811	BB_1413m_Tuff_H3K27Ac_CSpeaks_peak_748	132	.	6.00515	16.03933	13.28101	289
GL873521.1	54875382	54875593	BB_1413m_Tuff_H3K27Ac_CSpeaks_peak_749	33	.	4.33143	5.85797	3.33508	69
GL873521.1	54875901	54876560	BB_1413m_Tuff_H3K27Ac_CSpeaks_peak_750	527	.	13.44300	55.93479	52.71509	381
GL873522.1	85371	86740	BB_1413m_Tuff_H3K27Ac_CSpeaks_peak_751	927	.	12.04754	96.35753	92.73473	362
GL873522.1	87078	87694	BB_1413m_Tuff_H3K27Ac_CSpeaks_peak_752	472	.	7.06871	50.39270	47.22527	406
GL873522.1	204001	204167	BB_1413m_Tuff_H3K27Ac_CSpeaks_peak_753	214	.	6.24762	24.34908	21.46949	78
GL873522.1	209430	209925	BB_1413m_Tuff_H3K27Ac_CSpeaks_peak_754	100	.	4.85312	12.76924	10.06988	133
GL873522.1	251521	252078	BB_1413m_Tuff_H3K27Ac_CSpeaks_peak_755	163	.	4.81669	19.11121	16.30494	224
GL873522.1	465245	465620	BB_1413m_Tuff_H3K27Ac_CSpeaks_peak_756	82	.	5.46557	10.92847	8.26747	151
GL873522.1	472274	473091	BB_1413m_Tuff_H3K27Ac_CSpeaks_peak_757	480	.	7.13350	51.27505	48.09895	350
GL873522.1	637291	637622	BB_1413m_Tuff_H3K27Ac_CSpeaks_peak_758	502	.	8.33686	53.42401	50.22721	191
GL873522.1	673226	673495	BB_1413m_Tuff_H3K27Ac_CSpeaks_peak_759	93	.	3.21112	12.01509	9.33085	126
GL873522.1	684084	684742	BB_1413m_Tuff_H3K27Ac_CSpeaks_peak_760	192	.	3.19232	22.08932	19.23818	274
GL873522.1	740335	741224	BB_1413m_Tuff_H3K27Ac_CSpeaks_peak_761	1439	.	13.74204	148.28853	143.94893	365
GL873522.1	746604	746917	BB_1413m_Tuff_H3K27Ac_CSpeaks_peak_762	51	.	5.50183	7.74291	5.15876	101
GL873522.1	908851	909544	BB_1413m_Tuff_H3K27Ac_CSpeaks_peak_763	992	.	15.31817	102.90719	99.21175	255
GL873522.1	965626	966173	BB_1413m_Tuff_H3K27Ac_CSpeaks_peak_764	121	.	4.27245	14.87683	12.13904	452
GL873522.1	1090321	1091280	BB_1413m_Tuff_H3K27Ac_CSpeaks_peak_765	1269	.	13.99151	131.01230	126.94901	652
GL873522.1	1193987	1194595	BB_1413m_Tuff_H3K27Ac_CSpeaks_peak_766	646	.	13.42166	68.00670	64.67099	295
GL873522.1	1412897	1413044	BB_1413m_Tuff_H3K27Ac_CSpeaks_peak_767	25	.	3.94130	4.97442	2.50574	76
GL873522.1	1479192	1479790	BB_1413m_Tuff_H3K27Ac_CSpeaks_peak_768	593	.	6.78393	62.66337	59.37848	284
GL873522.1	1697703	1698481	BB_1413m_Tuff_H3K27Ac_CSpeaks_peak_769	1607	.	15.49686	165.46953	160.79370	362
GL873522.1	1762266	1762668	BB_1413m_Tuff_H3K27Ac_CSpeaks_peak_770	346	.	6.43272	37.68603	34.64858	201
GL873522.1	1762954	1763102	BB_1413m_Tuff_H3K27Ac_CSpeaks_peak_771	54	.	4.03465	8.04626	5.45497	39
GL873522.1	2488332	2488570	BB_1413m_Tuff_H3K27Ac_CSpeaks_peak_772	74	.	5.43975	10.08496	7.44207	120
GL873522.1	2514735	2514952	BB_1413m_Tuff_H3K27Ac_CSpeaks_peak_773	252	.	9.33815	28.18089	25.25153	121
GL873522.1	2518469	2518676	BB_1413m_Tuff_H3K27Ac_CSpeaks_peak_774	153	.	4.19356	18.19275	15.39952	103
GL873522.1	2541815	2541976	BB_1413m_Tuff_H3K27Ac_CSpeaks_peak_775	65	.	5.87830	9.13732	6.51869	61
GL873522.1	3040552	3040825	BB_1413m_Tuff_H3K27Ac_CSpeaks_peak_776	33	.	4.26391	5.86499	3.34118	35
GL873522.1	3308131	3308296	BB_1413m_Tuff_H3K27Ac_CSpeaks_peak_777	33	.	4.72156	5.85797	3.33508	81
GL873522.1	3309842	3310471	BB_1413m_Tuff_H3K27Ac_CSpeaks_peak_778	242	.	5.37449	27.15126	24.23528	468
GL873522.1	3310791	3311024	BB_1413m_Tuff_H3K27Ac_CSpeaks_peak_779	18	.	3.29318	4.23091	1.83490	37
GL873522.1	3334807	3334954	BB_1413m_Tuff_H3K27Ac_CSpeaks_peak_780	29	.	4.44437	5.46352	2.97313	33
GL873522.1	3421869	3422060	BB_1413m_Tuff_H3K27Ac_CSpeaks_peak_781	33	.	4.72156	5.85797	3.33508	86
GL873522.1	3549534	3550225	BB_1413m_Tuff_H3K27Ac_CSpeaks_peak_782	1382	.	23.14539	142.53763	138.29643	394
GL873522.1	3703611	3703787	BB_1413m_Tuff_H3K27Ac_CSpeaks_peak_783	40	.	4.72856	6.57920	4.03288	60
GL873522.1	4002544	4002822	BB_1413m_Tuff_H3K27Ac_CSpeaks_peak_784	25	.	3.94328	5.05286	2.58226	41
GL873522.1	4079213	4080072	BB_1413m_Tuff_H3K27Ac_CSpeaks_peak_785	2216	.	26.65636	228.02321	221.65984	466
GL873522.1	4297743	4298490	BB_1413m_Tuff_H3K27Ac_CSpeaks_peak_786	691	.	10.06851	72.50288	69.12299	322
GL873522.1	4358086	4358268	BB_1413m_Tuff_H3K27Ac_CSpeaks_peak_787	83	.	6.53114	11.05542	8.39084	84
GL873522.1	4358967	4359250	BB_1413m_Tuff_H3K27Ac_CSpeaks_peak_788	23	.	3.42469	4.79185	2.35928	98
GL873522.1	4359470	4360333	BB_1413m_Tuff_H3K27Ac_CSpeaks_peak_789	1627	.	19.86475	167.49924	162.78357	436
GL873522.1	4378688	4379415	BB_1413m_Tuff_H3K27Ac_CSpeaks_peak_790	284	.	7.15468	31.42149	28.45330	240
GL873522.1	4444089	4444607	BB_1413m_Tuff_H3K27Ac_CSpeaks_peak_791	218	.	4.73628	24.76811	21.88253	124
GL873522.1	4457237	4457529	BB_1413m_Tuff_H3K27Ac_CSpeaks_peak_792	62	.	2.63058	8.90178	6.28670	152
GL873522.1	4477449	4478030	BB_1413m_Tuff_H3K27Ac_CSpeaks_peak_793	472	.	7.00392	50.39270	47.22527	266
GL873522.1	4546092	4546268	BB_1413m_Tuff_H3K27Ac_CSpeaks_peak_794	33	.	4.72156	5.85797	3.33508	95
GL873522.1	4652576	4652987	BB_1413m_Tuff_H3K27Ac_CSpeaks_peak_795	1112	.	22.33214	115.13895	111.29526	146
GL873522.1	4813049	4814079	BB_1413m_Tuff_H3K27Ac_CSpeaks_peak_796	1628	.	15.57172	167.55179	162.83588	308
GL873522.1	4931622	4932385	BB_1413m_Tuff_H3K27Ac_CSpeaks_peak_797	982	.	13.25230	101.96673	98.28359	326
GL873522.1	5113402	5114480	BB_1413m_Tuff_H3K27Ac_CSpeaks_peak_798	1760	.	20.97338	181.10522	176.08128	563
GL873522.1	5275144	5275430	BB_1413m_Tuff_H3K27Ac_CSpeaks_peak_799	25	.	2.37945	5.05207	2.58151	140
GL873522.1	5286750	5287168	BB_1413m_Tuff_H3K27Ac_CSpeaks_peak_800	33	.	4.72156	5.85797	3.33508	185
GL873522.1	5449706	5449853	BB_1413m_Tuff_H3K27Ac_CSpeaks_peak_801	17	.	3.55116	4.13529	1.74659	19
GL873522.1	5652110	5652257	BB_1413m_Tuff_H3K27Ac_CSpeaks_peak_802	33	.	4.72156	5.85797	3.33508	104
GL873522.1	5681736	5682194	BB_1413m_Tuff_H3K27Ac_CSpeaks_peak_803	159	.	4.62618	18.73171	15.93019	333
GL873522.1	5710671	5710894	BB_1413m_Tuff_H3K27Ac_CSpeaks_peak_804	24	.	2.73278	4.83877	2.40382	214
GL873522.1	5711117	5711374	BB_1413m_Tuff_H3K27Ac_CSpeaks_peak_805	148	.	5.91135	17.65711	14.87300	144
GL873522.1	5711671	5712022	BB_1413m_Tuff_H3K27Ac_CSpeaks_peak_806	25	.	2.37945	5.05207	2.58151	244
GL873522.1	5797991	5798248	BB_1413m_Tuff_H3K27Ac_CSpeaks_peak_807	158	.	5.34057	18.61682	15.81674	131
GL873522.1	5800052	5800428	BB_1413m_Tuff_H3K27Ac_CSpeaks_peak_808	30	.	2.63975	5.53144	3.03837	112
GL873522.1	6229197	6229887	BB_1413m_Tuff_H3K27Ac_CSpeaks_peak_809	55	.	2.49905	8.17217	5.57732	512
GL873522.1	6570116	6570323	BB_1413m_Tuff_H3K27Ac_CSpeaks_peak_810	42	.	5.11169	6.78192	4.22685	137
GL873522.1	6579039	6579593	BB_1413m_Tuff_H3K27Ac_CSpeaks_peak_811	158	.	4.08839	18.64918	15.84871	330
GL873522.1	6792688	6792835	BB_1413m_Tuff_H3K27Ac_CSpeaks_peak_812	23	.	3.97164	4.78621	2.35474	55
GL873522.1	6884218	6884410	BB_1413m_Tuff_H3K27Ac_CSpeaks_peak_813	136	.	6.82615	16.40858	13.64462	90
GL873522.1	6886872	6887019	BB_1413m_Tuff_H3K27Ac_CSpeaks_peak_814	33	.	4.33143	5.85797	3.33508	112
GL873522.1	6959306	6959453	BB_1413m_Tuff_H3K27Ac_CSpeaks_peak_815	28	.	2.99360	5.28566	2.80344	14
GL873522.1	7410817	7411433	BB_1413m_Tuff_H3K27Ac_CSpeaks_peak_816	952	.	10.16521	98.94460	95.29399	302
GL873522.1	7738755	7739046	BB_1413m_Tuff_H3K27Ac_CSpeaks_peak_817	249	.	5.45008	27.92411	24.99759	126
GL873522.1	8183975	8184172	BB_1413m_Tuff_H3K27Ac_CSpeaks_peak_818	106	.	4.43351	13.38262	10.67252	99
GL873522.1	8423537	8424288	BB_1413m_Tuff_H3K27Ac_CSpeaks_peak_819	1563	.	13.32818	160.97893	156.39972	358
GL873522.1	8528413	8528959	BB_1413m_Tuff_H3K27Ac_CSpeaks_peak_820	330	.	10.17760	36.08184	33.06189	263
GL873522.1	8724618	8725560	BB_1413m_Tuff_H3K27Ac_CSpeaks_peak_821	1105	.	15.22869	114.42515	110.58940	362
GL873522.1	9965417	9965568	BB_1413m_Tuff_H3K27Ac_CSpeaks_peak_822	42	.	5.11169	6.78192	4.22685	76
GL873522.1	11691099	11691246	BB_1413m_Tuff_H3K27Ac_CSpeaks_peak_823	33	.	4.72156	5.85797	3.33508	25
GL873522.1	13321619	13322223	BB_1413m_Tuff_H3K27Ac_CSpeaks_peak_824	216	.	8.86702	24.58018	21.69615	501
GL873522.1	15085292	15085611	BB_1413m_Tuff_H3K27Ac_CSpeaks_peak_825	123	.	3.93832	15.13217	12.39138	131
GL873522.1	16114933	16115434	BB_1413m_Tuff_H3K27Ac_CSpeaks_peak_826	408	.	11.44748	43.99651	40.89343	236
GL873522.1	16302684	16303164	BB_1413m_Tuff_H3K27Ac_CSpeaks_peak_827	380	.	6.81066	41.12519	38.05071	249
GL873522.1	16416887	16417161	BB_1413m_Tuff_H3K27Ac_CSpeaks_peak_828	147	.	4.12378	17.53733	14.75492	119
GL873522.1	16493527	16494590	BB_1413m_Tuff_H3K27Ac_CSpeaks_peak_829	676	.	6.87213	71.01741	67.65261	341
GL873522.1	16651641	16652046	BB_1413m_Tuff_H3K27Ac_CSpeaks_peak_830	187	.	4.54242	21.58537	18.74270	111
GL873522.1	16706320	16706758	BB_1413m_Tuff_H3K27Ac_CSpeaks_peak_831	243	.	4.54074	27.29403	24.37580	146
GL873522.1	17221564	17221802	BB_1413m_Tuff_H3K27Ac_CSpeaks_peak_832	125	.	5.06687	15.30598	12.56045	109
GL873522.1	17229265	17229516	BB_1413m_Tuff_H3K27Ac_CSpeaks_peak_833	296	.	8.63251	32.67083	29.68960	139
GL873522.1	17292315	17293197	BB_1413m_Tuff_H3K27Ac_CSpeaks_peak_834	1855	.	21.67886	190.76723	185.50783	382
GL873522.1	17347671	17348730	BB_1413m_Tuff_H3K27Ac_CSpeaks_peak_835	1578	.	14.58431	162.49545	157.88281	613
GL873522.1	17444119	17444568	BB_1413m_Tuff_H3K27Ac_CSpeaks_peak_836	521	.	8.50178	55.35740	52.14169	160
GL873522.1	17445477	17445637	BB_1413m_Tuff_H3K27Ac_CSpeaks_peak_837	131	.	4.64639	15.88087	13.12659	70
GL873522.1	18629209	18629935	BB_1413m_Tuff_H3K27Ac_CSpeaks_peak_838	605	.	13.31896	63.87646	60.57933	241
GL873522.1	18735473	18735837	BB_1413m_Tuff_H3K27Ac_CSpeaks_peak_839	444	.	10.90015	47.62057	44.48139	229
GL873522.1	18735989	18736422	BB_1413m_Tuff_H3K27Ac_CSpeaks_peak_840	629	.	11.46319	66.23277	62.91419	197
GL873522.1	18775056	18775813	BB_1413m_Tuff_H3K27Ac_CSpeaks_peak_841	1155	.	13.86165	119.43118	115.53163	299
GL873522.1	18866193	18866774	BB_1413m_Tuff_H3K27Ac_CSpeaks_peak_842	605	.	7.26191	63.86647	60.57010	193
GL873522.1	18972339	18973100	BB_1413m_Tuff_H3K27Ac_CSpeaks_peak_843	512	.	6.86541	54.41640	51.20942	344
GL873522.1	19120110	19120816	BB_1413m_Tuff_H3K27Ac_CSpeaks_peak_844	617	.	8.17013	65.00968	61.70254	340
GL873522.1	19241485	19242111	BB_1413m_Tuff_H3K27Ac_CSpeaks_peak_845	1857	.	19.05660	191.02405	185.75797	318
GL873522.1	20573254	20573846	BB_1413m_Tuff_H3K27Ac_CSpeaks_peak_846	199	.	4.25763	22.82867	19.96811	404
GL873522.1	21411588	21412008	BB_1413m_Tuff_H3K27Ac_CSpeaks_peak_847	33	.	3.12318	5.83711	3.33372	354
GL873522.1	21607313	21607874	BB_1413m_Tuff_H3K27Ac_CSpeaks_peak_848	943	.	14.86464	97.96284	94.32224	304
GL873522.1	21608207	21609127	BB_1413m_Tuff_H3K27Ac_CSpeaks_peak_849	1632	.	13.72502	167.93596	163.20961	481
GL873522.1	21609253	21609552	BB_1413m_Tuff_H3K27Ac_CSpeaks_peak_850	273	.	6.66206	30.27208	27.31797	112
GL873522.1	21698984	21699379	BB_1413m_Tuff_H3K27Ac_CSpeaks_peak_851	309	.	5.44853	33.92586	30.92879	268
GL873522.1	21836539	21836739	BB_1413m_Tuff_H3K27Ac_CSpeaks_peak_852	44	.	3.18631	6.96909	4.40887	141
GL873522.1	21838908	21839169	BB_1413m_Tuff_H3K27Ac_CSpeaks_peak_853	46	.	2.50021	7.18782	4.62062	63
GL873522.1	21870386	21871412	BB_1413m_Tuff_H3K27Ac_CSpeaks_peak_854	247	.	5.06023	27.66066	24.73956	314
GL873522.1	22119825	22120880	BB_1413m_Tuff_H3K27Ac_CSpeaks_peak_855	1279	.	13.33388	132.04942	127.97314	499
GL873522.1	22493741	22493907	BB_1413m_Tuff_H3K27Ac_CSpeaks_peak_856	71	.	3.18244	9.78053	7.14676	34
GL873522.1	24370166	24370959	BB_1413m_Tuff_H3K27Ac_CSpeaks_peak_857	1314	.	13.54320	135.54153	131.41232	295
GL873522.1	24388994	24389155	BB_1413m_Tuff_H3K27Ac_CSpeaks_peak_858	24	.	3.47685	4.88212	2.44559	29
GL873522.1	24580463	24580673	BB_1413m_Tuff_H3K27Ac_CSpeaks_peak_859	33	.	4.33143	5.85797	3.33508	97
GL873522.1	24617663	24617896	BB_1413m_Tuff_H3K27Ac_CSpeaks_peak_860	97	.	4.04168	12.42869	9.73678	131
GL873522.1	24628571	24628872	BB_1413m_Tuff_H3K27Ac_CSpeaks_peak_861	33	.	4.33143	5.85797	3.33508	69
GL873522.1	24700401	24700894	BB_1413m_Tuff_H3K27Ac_CSpeaks_peak_862	156	.	8.80054	18.45109	15.65469	293
GL873522.1	24981611	24981758	BB_1413m_Tuff_H3K27Ac_CSpeaks_peak_863	32	.	4.25438	5.73854	3.23946	113
GL873522.1	25052691	25053202	BB_1413m_Tuff_H3K27Ac_CSpeaks_peak_864	292	.	10.30505	32.23374	29.25680	395
GL873522.1	25053309	25054162	BB_1413m_Tuff_H3K27Ac_CSpeaks_peak_865	1465	.	14.58980	150.92497	146.53658	517
GL873522.1	25115116	25115375	BB_1413m_Tuff_H3K27Ac_CSpeaks_peak_866	61	.	4.37245	8.71601	6.10653	109
GL873522.1	25310240	25311016	BB_1413m_Tuff_H3K27Ac_CSpeaks_peak_867	947	.	11.03136	98.43672	94.79123	462
GL873522.1	25387889	25388338	BB_1413m_Tuff_H3K27Ac_CSpeaks_peak_868	179	.	7.39273	20.79943	17.96770	111
GL873522.1	25413077	25413584	BB_1413m_Tuff_H3K27Ac_CSpeaks_peak_869	314	.	5.12766	34.42717	31.42547	211
GL873522.1	25425669	25426360	BB_1413m_Tuff_H3K27Ac_CSpeaks_peak_870	391	.	8.07304	42.18854	39.10342	459
GL873522.1	25455630	25456250	BB_1413m_Tuff_H3K27Ac_CSpeaks_peak_871	1159	.	14.70358	119.84502	115.93804	368
GL873522.1	25542351	25542498	BB_1413m_Tuff_H3K27Ac_CSpeaks_peak_872	41	.	5.08391	6.74134	4.18935	55
GL873522.1	25579089	25579288	BB_1413m_Tuff_H3K27Ac_CSpeaks_peak_873	41	.	5.02077	6.64908	4.10020	88
GL873522.1	25589095	25590166	BB_1413m_Tuff_H3K27Ac_CSpeaks_peak_874	1159	.	20.42423	119.87363	115.96626	263
GL873522.1	25661532	25661825	BB_1413m_Tuff_H3K27Ac_CSpeaks_peak_875	34	.	4.59293	6.02160	3.49196	262
GL873522.1	25675968	25676187	BB_1413m_Tuff_H3K27Ac_CSpeaks_peak_876	25	.	3.94130	4.97442	2.50574	117
GL873522.1	25767998	25768468	BB_1413m_Tuff_H3K27Ac_CSpeaks_peak_877	179	.	6.21267	20.79144	17.95983	181
GL873522.1	25873325	25873945	BB_1413m_Tuff_H3K27Ac_CSpeaks_peak_878	201	.	4.75174	22.99394	20.13128	366
GL873522.1	25896845	25897444	BB_1413m_Tuff_H3K27Ac_CSpeaks_peak_879	104	.	3.44049	13.13766	10.43231	154
GL873522.1	26004250	26004412	BB_1413m_Tuff_H3K27Ac_CSpeaks_peak_880	33	.	4.72156	5.85797	3.33508	118
GL873522.1	26073850	26074871	BB_1413m_Tuff_H3K27Ac_CSpeaks_peak_881	634	.	10.69342	66.73673	63.41216	400
GL873522.1	26328382	26328944	BB_1413m_Tuff_H3K27Ac_CSpeaks_peak_882	606	.	19.90374	63.99232	60.69481	378
GL873522.1	26329317	26330761	BB_1413m_Tuff_H3K27Ac_CSpeaks_peak_883	529	.	9.07984	56.15358	52.93060	1141
GL873522.1	26479419	26479963	BB_1413m_Tuff_H3K27Ac_CSpeaks_peak_884	525	.	7.45745	55.75117	52.53274	199
GL873522.1	26505933	26506090	BB_1413m_Tuff_H3K27Ac_CSpeaks_peak_885	69	.	5.40624	9.61442	6.98387	71
GL873522.1	26662446	26662714	BB_1413m_Tuff_H3K27Ac_CSpeaks_peak_886	140	.	5.76017	16.81004	14.03959	167
GL873522.1	26677336	26677807	BB_1413m_Tuff_H3K27Ac_CSpeaks_peak_887	651	.	10.25902	68.51915	65.17769	233
GL873522.1	26693041	26693293	BB_1413m_Tuff_H3K27Ac_CSpeaks_peak_888	48	.	5.00942	7.38113	4.80957	84
GL873522.1	26759495	26760128	BB_1413m_Tuff_H3K27Ac_CSpeaks_peak_889	549	.	9.26126	58.16894	54.92702	238
GL873522.1	26881415	26881993	BB_1413m_Tuff_H3K27Ac_CSpeaks_peak_890	240	.	8.06499	26.93978	24.02634	281
GL873522.1	27098630	27098805	BB_1413m_Tuff_H3K27Ac_CSpeaks_peak_891	61	.	5.89196	8.73806	6.12743	130
GL873522.1	27175035	27175973	BB_1413m_Tuff_H3K27Ac_CSpeaks_peak_892	1011	.	18.31859	104.83449	101.11776	627
GL873522.1	27324471	27324946	BB_1413m_Tuff_H3K27Ac_CSpeaks_peak_893	170	.	3.72859	19.90032	17.08069	336
GL873522.1	27582483	27582954	BB_1413m_Tuff_H3K27Ac_CSpeaks_peak_894	132	.	6.18656	16.03933	13.28101	90
GL873522.1	28038105	28038252	BB_1413m_Tuff_H3K27Ac_CSpeaks_peak_895	25	.	3.94130	4.97442	2.50574	48
GL873522.1	28762785	28763678	BB_1413m_Tuff_H3K27Ac_CSpeaks_peak_896	509	.	8.80773	54.15735	50.95363	572
GL873522.1	28828518	28829012	BB_1413m_Tuff_H3K27Ac_CSpeaks_peak_897	196	.	8.41350	22.45656	19.60158	202
GL873522.1	28829303	28829772	BB_1413m_Tuff_H3K27Ac_CSpeaks_peak_898	55	.	3.18399	8.10064	5.50777	140
GL873522.1	29018997	29019476	BB_1413m_Tuff_H3K27Ac_CSpeaks_peak_899	286	.	5.20664	31.65167	28.68214	206
GL873522.1	29347666	29347914	BB_1413m_Tuff_H3K27Ac_CSpeaks_peak_900	28	.	2.84616	5.34426	2.85858	140
GL873522.1	29348437	29348767	BB_1413m_Tuff_H3K27Ac_CSpeaks_peak_901	39	.	3.34136	6.46191	3.91847	212
GL873522.1	29782861	29783164	BB_1413m_Tuff_H3K27Ac_CSpeaks_peak_902	92	.	5.77902	11.96493	9.28317	109
GL873522.1	29793051	29793785	BB_1413m_Tuff_H3K27Ac_CSpeaks_peak_903	1485	.	14.00120	152.98906	148.55901	342
GL873522.1	30045310	30045786	BB_1413m_Tuff_H3K27Ac_CSpeaks_peak_904	1016	.	27.41845	105.36533	101.64336	139
GL873522.1	30395834	30396021	BB_1413m_Tuff_H3K27Ac_CSpeaks_peak_905	34	.	4.54133	5.94551	3.41805	76
GL873522.1	30406430	30406869	BB_1413m_Tuff_H3K27Ac_CSpeaks_peak_906	645	.	8.36450	67.86260	64.52731	242
GL873522.1	31846566	31847081	BB_1413m_Tuff_H3K27Ac_CSpeaks_peak_907	296	.	6.19292	32.66957	29.68890	178
GL873522.1	32610215	32610503	BB_1413m_Tuff_H3K27Ac_CSpeaks_peak_908	76	.	3.25803	10.33431	7.68674	154
GL873522.1	32619742	32621830	BB_1413m_Tuff_H3K27Ac_CSpeaks_peak_909	1357	.	14.77627	139.89928	135.70169	316
GL873522.1	32780139	32780367	BB_1413m_Tuff_H3K27Ac_CSpeaks_peak_910	33	.	4.33143	5.85797	3.33508	204
GL873522.1	33088686	33088835	BB_1413m_Tuff_H3K27Ac_CSpeaks_peak_911	33	.	4.33143	5.85797	3.33508	41
GL873522.1	33194528	33195319	BB_1413m_Tuff_H3K27Ac_CSpeaks_peak_912	1337	.	10.88955	137.93980	133.77124	376
GL873522.1	33301331	33301954	BB_1413m_Tuff_H3K27Ac_CSpeaks_peak_913	41	.	5.02077	6.64908	4.10020	57
GL873522.1	33405591	33406113	BB_1413m_Tuff_H3K27Ac_CSpeaks_peak_914	206	.	7.63785	23.53057	20.66103	341
GL873522.1	33547544	33547763	BB_1413m_Tuff_H3K27Ac_CSpeaks_peak_915	48	.	4.77627	7.38252	4.81076	87
GL873522.1	33592792	33593788	BB_1413m_Tuff_H3K27Ac_CSpeaks_peak_916	841	.	9.85466	87.69270	84.16208	347
GL873522.1	33641167	33641395	BB_1413m_Tuff_H3K27Ac_CSpeaks_peak_917	215	.	5.54233	24.45318	21.57117	106
GL873522.1	33841538	33842467	BB_1413m_Tuff_H3K27Ac_CSpeaks_peak_918	1228	.	11.05019	126.89604	122.89407	559
GL873522.1	33924289	33924983	BB_1413m_Tuff_H3K27Ac_CSpeaks_peak_919	850	.	11.38787	88.58183	85.04314	308
GL873522.1	33972753	33973331	BB_1413m_Tuff_H3K27Ac_CSpeaks_peak_920	27	.	3.52304	5.23795	2.75959	453
GL873522.1	34034597	34034782	BB_1413m_Tuff_H3K27Ac_CSpeaks_peak_921	185	.	8.18919	21.41896	18.57841	71
GL873522.1	34067281	34067908	BB_1413m_Tuff_H3K27Ac_CSpeaks_peak_922	1329	.	17.24437	137.15266	132.99556	212
GL873522.1	34068909	34069656	BB_1413m_Tuff_H3K27Ac_CSpeaks_peak_923	1577	.	33.13074	162.36147	157.75397	367
GL873522.1	34094885	34095865	BB_1413m_Tuff_H3K27Ac_CSpeaks_peak_924	815	.	16.04013	85.04375	81.54111	373
GL873522.1	34279004	34279621	BB_1413m_Tuff_H3K27Ac_CSpeaks_peak_925	175	.	7.95997	20.38453	17.55761	422
GL873522.1	34321798	34322397	BB_1413m_Tuff_H3K27Ac_CSpeaks_peak_926	150	.	6.54939	17.83555	15.04813	176
GL873522.1	34344568	34345290	BB_1413m_Tuff_H3K27Ac_CSpeaks_peak_927	1205	.	17.47243	124.53209	120.56332	354
GL873522.1	34465459	34465811	BB_1413m_Tuff_H3K27Ac_CSpeaks_peak_928	35	.	4.39427	6.06697	3.53613	129
GL873522.1	34501395	34501620	BB_1413m_Tuff_H3K27Ac_CSpeaks_peak_929	25	.	3.94130	4.97442	2.50574	41
GL873522.1	34551676	34551839	BB_1413m_Tuff_H3K27Ac_CSpeaks_peak_930	77	.	4.67099	10.45042	7.79959	82
GL873522.1	34579674	34579960	BB_1413m_Tuff_H3K27Ac_CSpeaks_peak_931	23	.	2.07123	4.74413	2.31596	130
GL873522.1	34592131	34592369	BB_1413m_Tuff_H3K27Ac_CSpeaks_peak_932	41	.	4.56626	6.68330	4.13250	121
GL873522.1	34664653	34664894	BB_1413m_Tuff_H3K27Ac_CSpeaks_peak_933	51	.	5.50183	7.74291	5.15876	111
GL873522.1	34680183	34680343	BB_1413m_Tuff_H3K27Ac_CSpeaks_peak_934	135	.	4.88704	16.30774	13.54491	54
GL873522.1	34793292	34793503	BB_1413m_Tuff_H3K27Ac_CSpeaks_peak_935	23	.	3.42469	4.79185	2.35928	113
GL873522.1	34984350	34984815	BB_1413m_Tuff_H3K27Ac_CSpeaks_peak_936	90	.	3.94090	11.77222	9.09364	244
GL873522.1	35014563	35014781	BB_1413m_Tuff_H3K27Ac_CSpeaks_peak_937	24	.	3.89538	4.90497	2.46706	92
GL873522.1	35058468	35058615	BB_1413m_Tuff_H3K27Ac_CSpeaks_peak_938	44	.	4.55720	7.02203	4.45991	98
GL873522.1	35059006	35059185	BB_1413m_Tuff_H3K27Ac_CSpeaks_peak_939	132	.	7.74244	16.05824	13.29982	87
GL873522.1	35149756	35149978	BB_1413m_Tuff_H3K27Ac_CSpeaks_peak_940	36	.	3.87822	6.17367	3.64012	89
GL873522.1	35259024	35259459	BB_1413m_Tuff_H3K27Ac_CSpeaks_peak_941	148	.	4.63527	17.66225	14.87755	224
GL873522.1	35367607	35367866	BB_1413m_Tuff_H3K27Ac_CSpeaks_peak_942	51	.	5.50183	7.74291	5.15876	143
GL873522.1	35537790	35538512	BB_1413m_Tuff_H3K27Ac_CSpeaks_peak_943	881	.	24.38183	91.68561	88.11427	450
GL873522.1	35596410	35596909	BB_1413m_Tuff_H3K27Ac_CSpeaks_peak_944	400	.	8.17382	43.14949	40.05392	200
GL873522.1	35762890	35763711	BB_1413m_Tuff_H3K27Ac_CSpeaks_peak_945	630	.	10.07760	66.41390	63.09167	339
GL873522.1	35793213	35793382	BB_1413m_Tuff_H3K27Ac_CSpeaks_peak_946	81	.	5.85025	10.81245	8.15516	78
GL873522.1	35827628	35828479	BB_1413m_Tuff_H3K27Ac_CSpeaks_peak_947	1256	.	15.51993	129.65538	125.61623	326
GL873522.1	35833615	35834643	BB_1413m_Tuff_H3K27Ac_CSpeaks_peak_948	1547	.	20.64712	159.31439	154.76711	595
GL873522.1	35903865	35904173	BB_1413m_Tuff_H3K27Ac_CSpeaks_peak_949	291	.	7.07204	32.16651	29.19053	186
GL873522.1	35904380	35904549	BB_1413m_Tuff_H3K27Ac_CSpeaks_peak_950	212	.	5.07214	24.12781	21.25091	89
GL873522.1	36054400	36054950	BB_1413m_Tuff_H3K27Ac_CSpeaks_peak_951	114	.	4.18175	14.20513	11.48004	107
GL873522.1	36111632	36112424	BB_1413m_Tuff_H3K27Ac_CSpeaks_peak_952	136	.	2.91885	16.37645	13.61294	312
GL873522.1	36122323	36122470	BB_1413m_Tuff_H3K27Ac_CSpeaks_peak_953	37	.	4.78314	6.30121	3.76440	93
GL873522.1	36165663	36165810	BB_1413m_Tuff_H3K27Ac_CSpeaks_peak_954	33	.	4.72156	5.85797	3.33508	61
GL873522.1	36195067	36195414	BB_1413m_Tuff_H3K27Ac_CSpeaks_peak_955	178	.	3.95382	20.71869	17.88770	123
GL873522.1	36245123	36246167	BB_1413m_Tuff_H3K27Ac_CSpeaks_peak_956	623	.	11.91542	65.69680	62.38201	778
GL873522.1	36295690	36296326	BB_1413m_Tuff_H3K27Ac_CSpeaks_peak_957	776	.	14.38400	81.10245	77.63966	308
GL873522.1	36314760	36315025	BB_1413m_Tuff_H3K27Ac_CSpeaks_peak_958	27	.	3.91409	5.20979	2.73158	133
GL873522.1	36315184	36315909	BB_1413m_Tuff_H3K27Ac_CSpeaks_peak_959	76	.	6.03696	10.25349	7.60674	419
GL873522.1	36316462	36318223	BB_1413m_Tuff_H3K27Ac_CSpeaks_peak_960	1640	.	22.28657	168.81630	164.07712	933
GL873522.1	36405343	36405917	BB_1413m_Tuff_H3K27Ac_CSpeaks_peak_961	1142	.	15.63183	118.14545	114.26527	194
GL873522.1	36573430	36574193	BB_1413m_Tuff_H3K27Ac_CSpeaks_peak_962	507	.	12.96090	53.94054	50.73952	271
GL873522.1	36680960	36681300	BB_1413m_Tuff_H3K27Ac_CSpeaks_peak_963	63	.	5.26820	8.97178	6.35592	209
GL873522.1	36681448	36681691	BB_1413m_Tuff_H3K27Ac_CSpeaks_peak_964	95	.	6.44954	12.27380	9.58478	100
GL873522.1	37042239	37042435	BB_1413m_Tuff_H3K27Ac_CSpeaks_peak_965	42	.	5.11169	6.78192	4.22685	91
GL873522.1	37244454	37245129	BB_1413m_Tuff_H3K27Ac_CSpeaks_peak_966	1849	.	28.43655	190.19435	184.95409	357
GL873522.1	37426553	37426974	BB_1413m_Tuff_H3K27Ac_CSpeaks_peak_967	91	.	5.09810	11.80429	9.12446	302
GL873522.1	37456979	37457420	BB_1413m_Tuff_H3K27Ac_CSpeaks_peak_968	187	.	7.27503	21.58403	18.74205	220
GL873522.1	37516903	37517975	BB_1413m_Tuff_H3K27Ac_CSpeaks_peak_969	884	.	13.80706	92.00674	88.43098	368
GL873522.1	37542456	37543035	BB_1413m_Tuff_H3K27Ac_CSpeaks_peak_970	639	.	15.25711	67.23288	63.90495	346
GL873522.1	37543473	37543814	BB_1413m_Tuff_H3K27Ac_CSpeaks_peak_971	61	.	4.91072	8.73561	6.12575	191
GL873522.1	37570097	37570728	BB_1413m_Tuff_H3K27Ac_CSpeaks_peak_972	275	.	4.93792	30.46494	27.50842	457
GL873522.1	37666842	37667837	BB_1413m_Tuff_H3K27Ac_CSpeaks_peak_973	1590	.	14.71389	163.69341	159.05547	575
GL873522.1	37685603	37685870	BB_1413m_Tuff_H3K27Ac_CSpeaks_peak_974	45	.	4.59939	7.09185	4.52720	51
GL873522.1	37738614	37739094	BB_1413m_Tuff_H3K27Ac_CSpeaks_peak_975	109	.	3.57007	13.71696	10.99973	263
GL873522.1	37779006	37779405	BB_1413m_Tuff_H3K27Ac_CSpeaks_peak_976	89	.	4.41897	11.59222	8.91651	117
GL873522.1	38011659	38012637	BB_1413m_Tuff_H3K27Ac_CSpeaks_peak_977	1368	.	22.84304	141.09662	136.88142	434
GL873522.1	38166757	38167204	BB_1413m_Tuff_H3K27Ac_CSpeaks_peak_978	208	.	4.82152	23.70878	20.83632	204
GL873522.1	38310078	38310225	BB_1413m_Tuff_H3K27Ac_CSpeaks_peak_979	33	.	4.49088	5.87100	3.34643	89
GL873522.1	38310410	38310806	BB_1413m_Tuff_H3K27Ac_CSpeaks_peak_980	78	.	6.20463	10.52711	7.87427	142
GL873522.1	38310992	38312024	BB_1413m_Tuff_H3K27Ac_CSpeaks_peak_981	412	.	13.17553	44.37394	41.26688	612
GL873522.1	38586830	38587471	BB_1413m_Tuff_H3K27Ac_CSpeaks_peak_982	246	.	4.71116	27.60703	24.68646	235
GL873522.1	38587642	38587931	BB_1413m_Tuff_H3K27Ac_CSpeaks_peak_983	216	.	6.62182	24.49225	21.60950	201
GL873522.1	39794535	39794702	BB_1413m_Tuff_H3K27Ac_CSpeaks_peak_984	29	.	2.44922	5.47216	2.98050	135
GL873522.1	39856958	39857800	BB_1413m_Tuff_H3K27Ac_CSpeaks_peak_985	1590	.	14.64910	163.69341	159.05547	419
GL873522.1	39923788	39923987	BB_1413m_Tuff_H3K27Ac_CSpeaks_peak_986	33	.	4.72156	5.85797	3.33508	55
GL873522.1	39954434	39954917	BB_1413m_Tuff_H3K27Ac_CSpeaks_peak_987	274	.	4.69161	30.44907	27.49296	358
GL873522.1	39955076	39955449	BB_1413m_Tuff_H3K27Ac_CSpeaks_peak_988	326	.	7.26677	35.63383	32.61881	111
GL873522.1	40053543	40053943	BB_1413m_Tuff_H3K27Ac_CSpeaks_peak_989	401	.	10.29545	43.20333	40.10693	267
GL873522.1	40107034	40107181	BB_1413m_Tuff_H3K27Ac_CSpeaks_peak_990	33	.	4.33143	5.85797	3.33508	121
GL873522.1	40296396	40296649	BB_1413m_Tuff_H3K27Ac_CSpeaks_peak_991	206	.	6.02086	23.50255	20.63388	126
GL873522.1	40328713	40328936	BB_1413m_Tuff_H3K27Ac_CSpeaks_peak_992	142	.	5.00042	17.06691	14.29085	77
GL873522.1	40337180	40337686	BB_1413m_Tuff_H3K27Ac_CSpeaks_peak_993	83	.	3.01043	10.99884	8.33642	99
GL873522.1	40462012	40463277	BB_1413m_Tuff_H3K27Ac_CSpeaks_peak_994	1424	.	10.35290	146.74461	142.43306	534
GL873522.1	40537577	40537750	BB_1413m_Tuff_H3K27Ac_CSpeaks_peak_995	76	.	3.21673	10.34495	7.69674	88
GL873522.1	40677352	40677618	BB_1413m_Tuff_H3K27Ac_CSpeaks_peak_996	187	.	4.95602	21.61948	18.77595	144
GL873522.1	40778319	40778574	BB_1413m_Tuff_H3K27Ac_CSpeaks_peak_997	21	.	3.64484	4.52582	2.10869	49
GL873522.1	40827828	40828221	BB_1413m_Tuff_H3K27Ac_CSpeaks_peak_998	53	.	2.52476	7.89324	5.30605	282
GL873522.1	40833146	40834003	BB_1413m_Tuff_H3K27Ac_CSpeaks_peak_999	391	.	7.18243	42.23669	39.15003	409
GL873522.1	40838801	40839045	BB_1413m_Tuff_H3K27Ac_CSpeaks_peak_1000	83	.	3.63751	11.00655	8.34279	118
GL873522.1	40957166	40958195	BB_1413m_Tuff_H3K27Ac_CSpeaks_peak_1001	1023	.	10.21018	106.07178	102.33970	652
GL873522.1	40979110	40980065	BB_1413m_Tuff_H3K27Ac_CSpeaks_peak_1002	990	.	11.38022	102.77243	99.07864	561
GL873522.1	41008555	41009217	BB_1413m_Tuff_H3K27Ac_CSpeaks_peak_1003	471	.	10.37962	50.32866	47.16224	251
GL873522.1	41117236	41117475	BB_1413m_Tuff_H3K27Ac_CSpeaks_peak_1004	28	.	2.86402	5.28566	2.80344	11
GL873522.1	41134005	41134494	BB_1413m_Tuff_H3K27Ac_CSpeaks_peak_1005	391	.	8.07304	42.18854	39.10342	352
GL873522.1	41251352	41252269	BB_1413m_Tuff_H3K27Ac_CSpeaks_peak_1006	251	.	7.48049	28.10016	25.17241	683
GL873522.1	41370989	41372448	BB_1413m_Tuff_H3K27Ac_CSpeaks_peak_1007	1595	.	23.07839	164.18721	159.53889	1280
GL873522.1	41372660	41372821	BB_1413m_Tuff_H3K27Ac_CSpeaks_peak_1008	100	.	6.43746	12.72955	10.03155	81
GL873522.1	41373004	41373266	BB_1413m_Tuff_H3K27Ac_CSpeaks_peak_1009	77	.	5.38004	10.38747	7.73795	121
GL873522.1	41374104	41374307	BB_1413m_Tuff_H3K27Ac_CSpeaks_peak_1010	22	.	3.10258	4.70046	2.27434	40
GL873522.1	41423996	41424563	BB_1413m_Tuff_H3K27Ac_CSpeaks_peak_1011	50	.	4.33175	7.66459	5.08366	333
GL873522.1	41496251	41496765	BB_1413m_Tuff_H3K27Ac_CSpeaks_peak_1012	198	.	5.65422	22.72911	19.86979	245
GL873522.1	41536995	41537489	BB_1413m_Tuff_H3K27Ac_CSpeaks_peak_1013	109	.	7.51640	13.61826	10.90275	370
GL873522.1	41647777	41648632	BB_1413m_Tuff_H3K27Ac_CSpeaks_peak_1014	983	.	12.54230	102.01032	98.32545	475
GL873522.1	41698057	41698582	BB_1413m_Tuff_H3K27Ac_CSpeaks_peak_1015	904	.	26.33558	94.02785	90.42999	137
GL873522.1	41762038	41762844	BB_1413m_Tuff_H3K27Ac_CSpeaks_peak_1016	895	.	12.12579	93.10564	89.51676	241
GL873522.1	41809980	41810450	BB_1413m_Tuff_H3K27Ac_CSpeaks_peak_1017	169	.	4.11818	19.76123	16.94433	254
GL873522.1	41856634	41857923	BB_1413m_Tuff_H3K27Ac_CSpeaks_peak_1018	831	.	9.37910	86.70585	83.18587	508
GL873522.1	41937922	41938082	BB_1413m_Tuff_H3K27Ac_CSpeaks_peak_1019	42	.	5.11169	6.78192	4.22685	87
GL873522.1	42239339	42240784	BB_1413m_Tuff_H3K27Ac_CSpeaks_peak_1020	400	.	7.63225	43.16860	40.07294	531
GL873522.1	42496979	42497168	BB_1413m_Tuff_H3K27Ac_CSpeaks_peak_1021	19	.	3.65920	4.33257	1.92530	72
GL873522.1	42624322	42624471	BB_1413m_Tuff_H3K27Ac_CSpeaks_peak_1022	141	.	5.32603	16.87865	14.10711	63
GL873522.1	42773735	42774776	BB_1413m_Tuff_H3K27Ac_CSpeaks_peak_1023	605	.	13.16779	63.87646	60.57933	450
GL873522.1	42833726	42835298	BB_1413m_Tuff_H3K27Ac_CSpeaks_peak_1024	1678	.	17.73725	172.73372	167.89790	762
GL873522.1	42955744	42956625	BB_1413m_Tuff_H3K27Ac_CSpeaks_peak_1025	892	.	10.17861	92.85505	89.26934	379
GL873522.1	42960496	42961554	BB_1413m_Tuff_H3K27Ac_CSpeaks_peak_1026	935	.	7.85204	97.16502	93.53355	598
GL873522.1	42966420	42966855	BB_1413m_Tuff_H3K27Ac_CSpeaks_peak_1027	511	.	8.41932	54.38836	51.18172	206
GL873522.1	42971414	42972160	BB_1413m_Tuff_H3K27Ac_CSpeaks_peak_1028	227	.	4.28848	25.69400	22.79587	579
GL873522.1	42972413	42973124	BB_1413m_Tuff_H3K27Ac_CSpeaks_peak_1029	474	.	7.33336	50.64551	47.47571	495
GL873522.1	43010845	43012103	BB_1413m_Tuff_H3K27Ac_CSpeaks_peak_1030	997	.	11.95063	103.40945	99.70762	662
GL873522.1	43025605	43025890	BB_1413m_Tuff_H3K27Ac_CSpeaks_peak_1031	33	.	4.33143	5.85797	3.33508	277
GL873522.1	43040763	43040999	BB_1413m_Tuff_H3K27Ac_CSpeaks_peak_1032	38	.	3.25276	6.40804	3.86876	161
GL873522.1	43053018	43053484	BB_1413m_Tuff_H3K27Ac_CSpeaks_peak_1033	206	.	8.64026	23.51211	20.64315	280
GL873522.1	43143960	43144175	BB_1413m_Tuff_H3K27Ac_CSpeaks_peak_1034	205	.	4.92096	23.38948	20.52259	104
GL873522.1	43247872	43248515	BB_1413m_Tuff_H3K27Ac_CSpeaks_peak_1035	659	.	17.93757	69.33846	65.99025	326
GL873522.1	43309915	43311113	BB_1413m_Tuff_H3K27Ac_CSpeaks_peak_1036	1354	.	29.50252	139.66216	135.46819	561
GL873522.1	43316856	43318180	BB_1413m_Tuff_H3K27Ac_CSpeaks_peak_1037	875	.	18.88533	91.16123	87.59547	289
GL873522.1	43408501	43409743	BB_1413m_Tuff_H3K27Ac_CSpeaks_peak_1038	1727	.	14.82143	177.66089	172.71385	772
GL873522.1	43455908	43456695	BB_1413m_Tuff_H3K27Ac_CSpeaks_peak_1039	732	.	8.11561	76.63085	73.21127	423
GL873522.1	43548742	43549077	BB_1413m_Tuff_H3K27Ac_CSpeaks_peak_1040	99	.	5.91909	12.68394	9.98643	78
GL873522.1	43560870	43561192	BB_1413m_Tuff_H3K27Ac_CSpeaks_peak_1041	221	.	7.81927	25.07437	22.18567	238
GL873522.1	43574261	43574419	BB_1413m_Tuff_H3K27Ac_CSpeaks_peak_1042	33	.	4.33143	5.85797	3.33508	127
GL873522.1	43576002	43576216	BB_1413m_Tuff_H3K27Ac_CSpeaks_peak_1043	151	.	9.21835	17.97960	15.19010	115
GL873522.1	43605286	43606121	BB_1413m_Tuff_H3K27Ac_CSpeaks_peak_1044	1477	.	14.65958	152.12469	147.71324	240
GL873522.1	43844499	43845144	BB_1413m_Tuff_H3K27Ac_CSpeaks_peak_1045	362	.	4.97163	39.30001	36.24690	247
GL873522.1	43909395	43909583	BB_1413m_Tuff_H3K27Ac_CSpeaks_peak_1046	58	.	3.51773	8.44305	5.84112	94
GL873522.1	44017844	44018660	BB_1413m_Tuff_H3K27Ac_CSpeaks_peak_1047	251	.	7.26972	28.12706	25.19843	412
GL873522.1	44158138	44158351	BB_1413m_Tuff_H3K27Ac_CSpeaks_peak_1048	33	.	4.72156	5.85797	3.33508	67
GL873522.1	44442859	44443006	BB_1413m_Tuff_H3K27Ac_CSpeaks_peak_1049	26	.	3.84813	5.10688	2.63237	10
GL873522.1	44443106	44443746	BB_1413m_Tuff_H3K27Ac_CSpeaks_peak_1050	1152	.	31.17518	119.12115	115.22901	455
GL873522.1	44444098	44444322	BB_1413m_Tuff_H3K27Ac_CSpeaks_peak_1051	74	.	5.23880	10.08017	7.43740	124
GL873522.1	44536474	44537914	BB_1413m_Tuff_H3K27Ac_CSpeaks_peak_1052	1314	.	9.58727	135.53456	131.40782	709
GL873522.1	45553940	45554827	BB_1413m_Tuff_H3K27Ac_CSpeaks_peak_1053	791	.	11.52889	82.60184	79.12432	549
GL873522.1	45555198	45555825	BB_1413m_Tuff_H3K27Ac_CSpeaks_peak_1054	214	.	6.13424	24.34908	21.46949	230
GL873522.1	45885434	45885669	BB_1413m_Tuff_H3K27Ac_CSpeaks_peak_1055	81	.	3.74361	10.80274	8.14582	134
GL873522.1	45885839	45886117	BB_1413m_Tuff_H3K27Ac_CSpeaks_peak_1056	158	.	3.54216	18.68277	15.88198	140
GL873522.1	45887137	45887306	BB_1413m_Tuff_H3K27Ac_CSpeaks_peak_1057	80	.	4.80520	10.75536	8.09887	118
GL873522.1	46172692	46173447	BB_1413m_Tuff_H3K27Ac_CSpeaks_peak_1058	792	.	8.21905	82.69131	79.21199	372
GL873522.1	46173665	46173964	BB_1413m_Tuff_H3K27Ac_CSpeaks_peak_1059	190	.	10.08695	21.85465	19.00888	90
GL873522.1	46267436	46267815	BB_1413m_Tuff_H3K27Ac_CSpeaks_peak_1060	20	.	2.27538	4.48554	2.07077	207
GL873522.1	46595685	46595961	BB_1413m_Tuff_H3K27Ac_CSpeaks_peak_1061	132	.	3.57734	15.95586	13.20061	109
GL873522.1	46596166	46596362	BB_1413m_Tuff_H3K27Ac_CSpeaks_peak_1062	106	.	4.04493	13.37308	10.66417	111
GL873522.1	46596472	46596767	BB_1413m_Tuff_H3K27Ac_CSpeaks_peak_1063	177	.	5.08880	20.59565	17.76623	126
GL873522.1	46915579	46915748	BB_1413m_Tuff_H3K27Ac_CSpeaks_peak_1064	58	.	5.17096	8.41215	5.81086	87
GL873522.1	46997750	46999504	BB_1413m_Tuff_H3K27Ac_CSpeaks_peak_1065	1150	.	11.74133	118.94784	115.05617	961
GL873522.1	47536934	47537129	BB_1413m_Tuff_H3K27Ac_CSpeaks_peak_1066	33	.	4.72156	5.85797	3.33508	140
GL873522.1	47537325	47537728	BB_1413m_Tuff_H3K27Ac_CSpeaks_peak_1067	76	.	5.77566	10.25134	7.60474	80
GL873522.1	47740759	47741214	BB_1413m_Tuff_H3K27Ac_CSpeaks_peak_1068	197	.	4.16725	22.62831	19.77159	228
GL873522.1	47795385	47795919	BB_1413m_Tuff_H3K27Ac_CSpeaks_peak_1069	68	.	3.90066	9.52900	6.89942	313
GL873522.1	47910700	47911411	BB_1413m_Tuff_H3K27Ac_CSpeaks_peak_1070	412	.	13.17553	44.37394	41.26688	378
GL873522.1	47950240	47951327	BB_1413m_Tuff_H3K27Ac_CSpeaks_peak_1071	404	.	6.01505	43.53320	40.43499	785
GL873522.1	48180906	48182980	BB_1413m_Tuff_H3K27Ac_CSpeaks_peak_1072	1518	.	13.10141	156.38145	151.89001	1654
GL873523.1	461134	461497	BB_1413m_Tuff_H3K27Ac_CSpeaks_peak_1073	77	.	3.54681	10.40071	7.75052	114
GL873523.1	603743	603952	BB_1413m_Tuff_H3K27Ac_CSpeaks_peak_1074	25	.	3.94130	4.97442	2.50574	74
GL873523.1	980583	980826	BB_1413m_Tuff_H3K27Ac_CSpeaks_peak_1075	190	.	9.40388	21.89293	19.04626	146
GL873523.1	981206	981961	BB_1413m_Tuff_H3K27Ac_CSpeaks_peak_1076	1158	.	11.99272	119.75937	115.85616	229
GL873523.1	1085308	1085780	BB_1413m_Tuff_H3K27Ac_CSpeaks_peak_1077	690	.	14.37719	72.41865	69.04140	311
GL873523.1	1085943	1086590	BB_1413m_Tuff_H3K27Ac_CSpeaks_peak_1078	1405	.	12.94685	144.82240	140.54211	304
GL873523.1	1393223	1394591	BB_1413m_Tuff_H3K27Ac_CSpeaks_peak_1079	1471	.	15.99618	151.51157	147.11072	350
GL873523.1	1456731	1457531	BB_1413m_Tuff_H3K27Ac_CSpeaks_peak_1080	1056	.	10.83039	109.45809	105.68390	301
GL873523.1	3320139	3320814	BB_1413m_Tuff_H3K27Ac_CSpeaks_peak_1081	730	.	9.42657	76.50141	73.08450	400
GL873523.1	3372832	3372979	BB_1413m_Tuff_H3K27Ac_CSpeaks_peak_1082	33	.	4.33143	5.85797	3.33508	124
GL873523.1	3376555	3376714	BB_1413m_Tuff_H3K27Ac_CSpeaks_peak_1083	71	.	6.28209	9.76493	7.13202	57
GL873523.1	4382854	4383420	BB_1413m_Tuff_H3K27Ac_CSpeaks_peak_1084	14	.	2.47528	3.75727	1.44986	139
GL873523.1	4416109	4416330	BB_1413m_Tuff_H3K27Ac_CSpeaks_peak_1085	57	.	5.64688	8.36409	5.76467	115
GL873523.1	5180242	5180440	BB_1413m_Tuff_H3K27Ac_CSpeaks_peak_1086	33	.	4.26391	5.86499	3.34118	98
GL873523.1	5314103	5316123	BB_1413m_Tuff_H3K27Ac_CSpeaks_peak_1087	1946	.	20.96226	200.15524	194.66249	529
GL873523.1	5345376	5345567	BB_1413m_Tuff_H3K27Ac_CSpeaks_peak_1088	33	.	4.72156	5.85797	3.33508	87
GL873523.1	5378651	5379021	BB_1413m_Tuff_H3K27Ac_CSpeaks_peak_1089	26	.	3.96155	5.08049	2.60784	244
GL873523.1	5684498	5685166	BB_1413m_Tuff_H3K27Ac_CSpeaks_peak_1090	361	.	5.34671	39.17281	36.12027	306
GL873523.1	5703313	5703562	BB_1413m_Tuff_H3K27Ac_CSpeaks_peak_1091	82	.	5.46557	10.92847	8.26747	140
GL873523.1	5786052	5786230	BB_1413m_Tuff_H3K27Ac_CSpeaks_peak_1092	41	.	4.56626	6.68330	4.13250	85
GL873523.1	5917766	5919160	BB_1413m_Tuff_H3K27Ac_CSpeaks_peak_1093	211	.	3.95034	24.06444	21.18815	323
GL873523.1	5955072	5955353	BB_1413m_Tuff_H3K27Ac_CSpeaks_peak_1094	33	.	4.72156	5.85797	3.33508	170
GL873523.1	6018097	6018244	BB_1413m_Tuff_H3K27Ac_CSpeaks_peak_1095	26	.	4.19473	5.10688	2.63237	26
GL873523.1	6038080	6038347	BB_1413m_Tuff_H3K27Ac_CSpeaks_peak_1096	33	.	4.33143	5.85797	3.33508	24
GL873523.1	6040879	6041029	BB_1413m_Tuff_H3K27Ac_CSpeaks_peak_1097	61	.	5.89196	8.73806	6.12743	108
GL873523.1	6088919	6089225	BB_1413m_Tuff_H3K27Ac_CSpeaks_peak_1098	78	.	3.73933	10.49570	7.84381	171
GL873523.1	6129673	6130778	BB_1413m_Tuff_H3K27Ac_CSpeaks_peak_1099	1203	.	10.17346	124.34312	120.37726	453
GL873523.1	6193114	6193728	BB_1413m_Tuff_H3K27Ac_CSpeaks_peak_1100	1137	.	10.89047	117.64347	113.76704	299
GL873523.1	6640080	6640897	BB_1413m_Tuff_H3K27Ac_CSpeaks_peak_1101	973	.	23.37990	100.97976	97.30678	407
GL873523.1	6730590	6730765	BB_1413m_Tuff_H3K27Ac_CSpeaks_peak_1102	61	.	5.89196	8.73806	6.12743	109
GL873523.1	6847961	6849025	BB_1413m_Tuff_H3K27Ac_CSpeaks_peak_1103	741	.	9.14198	77.60749	74.17893	347
GL873523.1	6953126	6953616	BB_1413m_Tuff_H3K27Ac_CSpeaks_peak_1104	192	.	6.66723	22.06803	19.21734	327
GL873523.1	6967815	6968916	BB_1413m_Tuff_H3K27Ac_CSpeaks_peak_1105	1105	.	15.32948	114.42515	110.58940	550
GL873523.1	7063081	7063940	BB_1413m_Tuff_H3K27Ac_CSpeaks_peak_1106	673	.	7.46317	70.74391	67.38036	474
GL873523.1	7091780	7092650	BB_1413m_Tuff_H3K27Ac_CSpeaks_peak_1107	1149	.	16.98534	118.79554	114.90428	429
GL873523.1	7156948	7157623	BB_1413m_Tuff_H3K27Ac_CSpeaks_peak_1108	296	.	8.63251	32.67083	29.68960	400
GL873523.1	7259599	7260372	BB_1413m_Tuff_H3K27Ac_CSpeaks_peak_1109	789	.	19.99704	82.43475	78.95872	424
GL873523.1	7363065	7363212	BB_1413m_Tuff_H3K27Ac_CSpeaks_peak_1110	25	.	3.94130	4.97442	2.50574	61
GL873523.1	7481992	7483536	BB_1413m_Tuff_H3K27Ac_CSpeaks_peak_1111	2003	.	24.84225	205.99200	200.32816	1095
GL873523.1	7484200	7484428	BB_1413m_Tuff_H3K27Ac_CSpeaks_peak_1112	19	.	3.65920	4.33257	1.92530	216
GL873523.1	7507026	7507173	BB_1413m_Tuff_H3K27Ac_CSpeaks_peak_1113	45	.	5.08799	7.12279	4.55706	85
GL873523.1	8367065	8367555	BB_1413m_Tuff_H3K27Ac_CSpeaks_peak_1114	448	.	8.67774	48.04104	44.89683	221
GL873523.1	8709289	8709488	BB_1413m_Tuff_H3K27Ac_CSpeaks_peak_1115	207	.	6.49224	23.60628	20.73502	118
GL873523.1	9091961	9092966	BB_1413m_Tuff_H3K27Ac_CSpeaks_peak_1116	1108	.	13.53181	114.72029	110.88040	649
GL873523.1	9679137	9679555	BB_1413m_Tuff_H3K27Ac_CSpeaks_peak_1117	349	.	11.37621	38.00129	34.96020	239
GL873523.1	9890825	9891057	BB_1413m_Tuff_H3K27Ac_CSpeaks_peak_1118	19	.	3.65920	4.33257	1.92530	181
GL873523.1	9891403	9892124	BB_1413m_Tuff_H3K27Ac_CSpeaks_peak_1119	1187	.	20.72658	122.65932	118.71680	364
GL873523.1	9899000	9899859	BB_1413m_Tuff_H3K27Ac_CSpeaks_peak_1120	1057	.	14.82556	109.50901	105.73392	578
GL873523.1	9921755	9922410	BB_1413m_Tuff_H3K27Ac_CSpeaks_peak_1121	1086	.	12.63093	112.43008	108.62103	287
GL873523.1	10040495	10040998	BB_1413m_Tuff_H3K27Ac_CSpeaks_peak_1122	306	.	8.78369	33.68873	30.69467	241
GL873523.1	10247122	10247304	BB_1413m_Tuff_H3K27Ac_CSpeaks_peak_1123	44	.	3.38234	6.99766	4.43591	35
GL873523.1	10383490	10384474	BB_1413m_Tuff_H3K27Ac_CSpeaks_peak_1124	268	.	10.47429	29.77880	26.83079	605
GL873523.1	10892261	10892424	BB_1413m_Tuff_H3K27Ac_CSpeaks_peak_1125	76	.	5.77566	10.25134	7.60474	76
GL873523.1	11349555	11350691	BB_1413m_Tuff_H3K27Ac_CSpeaks_peak_1126	1507	.	13.04472	155.23723	150.76630	442
GL873523.1	11446057	11446246	BB_1413m_Tuff_H3K27Ac_CSpeaks_peak_1127	29	.	4.44437	5.46352	2.97313	106
GL873523.1	11893939	11894435	BB_1413m_Tuff_H3K27Ac_CSpeaks_peak_1128	344	.	7.46833	37.47502	34.43916	253
GL873523.1	12462436	12463424	BB_1413m_Tuff_H3K27Ac_CSpeaks_peak_1129	1231	.	15.33852	127.18570	123.17925	188
GL873523.1	13599774	13599968	BB_1413m_Tuff_H3K27Ac_CSpeaks_peak_1130	108	.	7.19863	13.54961	10.83561	106
GL873523.1	13600372	13600690	BB_1413m_Tuff_H3K27Ac_CSpeaks_peak_1131	290	.	14.08473	32.06699	29.09143	131
GL873523.1	13620622	13621149	BB_1413m_Tuff_H3K27Ac_CSpeaks_peak_1132	509	.	8.80773	54.15735	50.95363	212
GL873523.1	18015381	18015533	BB_1413m_Tuff_H3K27Ac_CSpeaks_peak_1133	26	.	3.96155	5.08049	2.60784	66
GL873523.1	18288820	18289225	BB_1413m_Tuff_H3K27Ac_CSpeaks_peak_1134	132	.	6.18656	16.03933	13.28101	145
GL873523.1	18289635	18290142	BB_1413m_Tuff_H3K27Ac_CSpeaks_peak_1135	266	.	8.90773	29.63079	26.68466	188
GL873523.1	18388678	18389493	BB_1413m_Tuff_H3K27Ac_CSpeaks_peak_1136	617	.	8.17013	65.00968	61.70254	575
GL873523.1	18549857	18550181	BB_1413m_Tuff_H3K27Ac_CSpeaks_peak_1137	283	.	11.63251	31.36432	28.39725	210
GL873523.1	19071587	19072010	BB_1413m_Tuff_H3K27Ac_CSpeaks_peak_1138	115	.	3.63486	14.30489	11.57699	143
GL873523.1	20869659	20870627	BB_1413m_Tuff_H3K27Ac_CSpeaks_peak_1139	1454	.	16.17052	149.86220	145.48911	320
GL873523.1	21056921	21057068	BB_1413m_Tuff_H3K27Ac_CSpeaks_peak_1140	42	.	5.11169	6.78192	4.22685	51
GL873523.1	21222522	21223448	BB_1413m_Tuff_H3K27Ac_CSpeaks_peak_1141	707	.	12.37024	74.16299	70.76762	615
GL873523.1	22017761	22019560	BB_1413m_Tuff_H3K27Ac_CSpeaks_peak_1142	654	.	8.49408	68.82099	65.47637	343
GL873523.1	22641315	22642339	BB_1413m_Tuff_H3K27Ac_CSpeaks_peak_1143	792	.	14.39658	82.73405	79.25381	283
GL873523.1	22734940	22735613	BB_1413m_Tuff_H3K27Ac_CSpeaks_peak_1144	841	.	9.85466	87.69270	84.16208	288
GL873523.1	22948432	22948640	BB_1413m_Tuff_H3K27Ac_CSpeaks_peak_1145	32	.	4.18303	5.73896	3.23960	65
GL873523.1	23514817	23515487	BB_1413m_Tuff_H3K27Ac_CSpeaks_peak_1146	150	.	3.87630	17.85890	15.07047	210
GL873523.1	23516450	23516883	BB_1413m_Tuff_H3K27Ac_CSpeaks_peak_1147	104	.	3.12946	13.17722	10.47126	182
GL873523.1	23610150	23610745	BB_1413m_Tuff_H3K27Ac_CSpeaks_peak_1148	317	.	7.16598	34.72309	31.71751	329
GL873523.1	23647163	23647633	BB_1413m_Tuff_H3K27Ac_CSpeaks_peak_1149	175	.	5.25109	20.36296	17.53646	299
GL873523.1	23717915	23718612	BB_1413m_Tuff_H3K27Ac_CSpeaks_peak_1150	288	.	4.79240	31.85456	28.88248	157
GL873523.1	23853505	23854122	BB_1413m_Tuff_H3K27Ac_CSpeaks_peak_1151	117	.	2.96183	14.49875	11.76732	460
GL873523.1	23960989	23961615	BB_1413m_Tuff_H3K27Ac_CSpeaks_peak_1152	299	.	4.77887	32.91927	29.93465	344
GL873523.1	24086996	24088668	BB_1413m_Tuff_H3K27Ac_CSpeaks_peak_1153	1941	.	16.03083	199.59262	194.11217	1080
GL873523.1	24139491	24140309	BB_1413m_Tuff_H3K27Ac_CSpeaks_peak_1154	1199	.	18.93185	123.91826	119.96073	483
GL873523.1	24143311	24143989	BB_1413m_Tuff_H3K27Ac_CSpeaks_peak_1155	1046	.	10.76991	108.39446	104.63412	370
GL873523.1	24202667	24203092	BB_1413m_Tuff_H3K27Ac_CSpeaks_peak_1156	489	.	11.50485	52.14369	48.95964	192
GL873523.1	24283232	24285654	BB_1413m_Tuff_H3K27Ac_CSpeaks_peak_1157	1155	.	13.86165	119.43118	115.53163	1722
GL873523.1	24305767	24305933	BB_1413m_Tuff_H3K27Ac_CSpeaks_peak_1158	29	.	4.44437	5.46352	2.97313	64
GL873523.1	24336788	24337336	BB_1413m_Tuff_H3K27Ac_CSpeaks_peak_1159	316	.	11.13466	34.70423	31.69985	384
GL873523.1	24484778	24485460	BB_1413m_Tuff_H3K27Ac_CSpeaks_peak_1160	1662	.	29.76999	171.02797	166.22968	392
GL873523.1	24764837	24765422	BB_1413m_Tuff_H3K27Ac_CSpeaks_peak_1161	527	.	6.50572	55.95180	52.73169	229
GL873523.1	25354563	25354726	BB_1413m_Tuff_H3K27Ac_CSpeaks_peak_1162	151	.	7.06067	17.97070	15.18124	100
GL873523.1	25619116	25620484	BB_1413m_Tuff_H3K27Ac_CSpeaks_peak_1163	1477	.	14.65958	152.12469	147.71324	908
GL873523.1	25681361	25681944	BB_1413m_Tuff_H3K27Ac_CSpeaks_peak_1164	529	.	6.97879	56.15215	52.92974	306
GL873523.1	25721324	25721682	BB_1413m_Tuff_H3K27Ac_CSpeaks_peak_1165	17	.	3.19793	4.14638	1.75634	16
GL873523.1	25830678	25830909	BB_1413m_Tuff_H3K27Ac_CSpeaks_peak_1166	114	.	7.58148	14.18431	11.45996	85
GL873523.1	25831156	25832505	BB_1413m_Tuff_H3K27Ac_CSpeaks_peak_1167	1865	.	25.79955	191.82675	186.54395	169
GL873523.1	26032601	26033295	BB_1413m_Tuff_H3K27Ac_CSpeaks_peak_1168	826	.	16.71349	86.15081	82.63532	274
GL873523.1	26033781	26034661	BB_1413m_Tuff_H3K27Ac_CSpeaks_peak_1169	1739	.	35.62514	178.97301	173.99281	561
GL873523.1	26097309	26097645	BB_1413m_Tuff_H3K27Ac_CSpeaks_peak_1170	118	.	4.93729	14.53762	11.80481	151
GL873523.1	26168722	26169631	BB_1413m_Tuff_H3K27Ac_CSpeaks_peak_1171	1396	.	12.42112	143.91122	139.64491	438
GL873523.1	26216698	26216845	BB_1413m_Tuff_H3K27Ac_CSpeaks_peak_1172	25	.	3.94130	4.97442	2.50574	61
GL873523.1	26383657	26383902	BB_1413m_Tuff_H3K27Ac_CSpeaks_peak_1173	87	.	5.72968	11.46143	8.78990	177
GL873523.1	26384039	26385022	BB_1413m_Tuff_H3K27Ac_CSpeaks_peak_1174	1351	.	14.52063	139.35455	135.16530	459
GL873523.1	26476483	26476725	BB_1413m_Tuff_H3K27Ac_CSpeaks_peak_1175	169	.	4.54302	19.80891	16.99108	104
GL873523.1	26477063	26477245	BB_1413m_Tuff_H3K27Ac_CSpeaks_peak_1176	88	.	5.76384	11.49526	8.82280	86
GL873523.1	26518041	26518552	BB_1413m_Tuff_H3K27Ac_CSpeaks_peak_1177	281	.	6.76285	31.14822	28.18318	234
GL873523.1	26534342	26534950	BB_1413m_Tuff_H3K27Ac_CSpeaks_peak_1178	395	.	6.17417	42.66039	39.57134	269
GL873523.1	26567495	26567774	BB_1413m_Tuff_H3K27Ac_CSpeaks_peak_1179	368	.	5.39710	39.93005	36.86902	170
GL873523.1	26737880	26738571	BB_1413m_Tuff_H3K27Ac_CSpeaks_peak_1180	1663	.	25.53110	171.17795	166.37888	366
GL873523.1	26756447	26756642	BB_1413m_Tuff_H3K27Ac_CSpeaks_peak_1181	42	.	5.11169	6.78192	4.22685	137
GL873523.1	27585690	27586888	BB_1413m_Tuff_H3K27Ac_CSpeaks_peak_1182	319	.	5.33476	34.91343	31.90633	479
GL873523.1	27617495	27617944	BB_1413m_Tuff_H3K27Ac_CSpeaks_peak_1183	157	.	6.06252	18.51631	15.71756	194
GL873523.1	27740428	27741325	BB_1413m_Tuff_H3K27Ac_CSpeaks_peak_1184	1280	.	12.77020	132.12595	128.04843	571
GL873523.1	28044290	28044443	BB_1413m_Tuff_H3K27Ac_CSpeaks_peak_1185	60	.	3.33620	8.67725	6.06921	118
GL873523.1	28044864	28045418	BB_1413m_Tuff_H3K27Ac_CSpeaks_peak_1186	144	.	3.81583	17.23931	14.46121	272
GL873523.1	28164633	28165635	BB_1413m_Tuff_H3K27Ac_CSpeaks_peak_1187	1120	.	11.25368	115.89542	112.04145	560
GL873523.1	28392087	28392466	BB_1413m_Tuff_H3K27Ac_CSpeaks_peak_1188	122	.	3.84469	14.99739	12.25775	143
GL873523.1	28558952	28559842	BB_1413m_Tuff_H3K27Ac_CSpeaks_peak_1189	448	.	5.28862	47.94331	44.80102	277
GL873523.1	28574770	28574959	BB_1413m_Tuff_H3K27Ac_CSpeaks_peak_1190	26	.	4.19473	5.10688	2.63237	92
GL873523.1	28648266	28648843	BB_1413m_Tuff_H3K27Ac_CSpeaks_peak_1191	324	.	10.57456	35.49601	32.48215	372
GL873523.1	28789216	28790380	BB_1413m_Tuff_H3K27Ac_CSpeaks_peak_1192	575	.	7.56499	60.85933	57.59093	787
GL873523.1	29071733	29072386	BB_1413m_Tuff_H3K27Ac_CSpeaks_peak_1193	688	.	7.35681	72.25763	68.88123	327
GL873523.1	29662278	29663116	BB_1413m_Tuff_H3K27Ac_CSpeaks_peak_1194	811	.	9.59551	84.63293	81.13555	300
GL873523.1	29790795	29791588	BB_1413m_Tuff_H3K27Ac_CSpeaks_peak_1195	768	.	14.00784	80.29417	76.83940	330
GL873523.1	29791794	29792538	BB_1413m_Tuff_H3K27Ac_CSpeaks_peak_1196	1147	.	14.61288	118.63175	114.74310	420
GL873523.1	30012922	30014209	BB_1413m_Tuff_H3K27Ac_CSpeaks_peak_1197	1389	.	11.90389	143.18619	138.93315	848
GL873523.1	30112029	30112226	BB_1413m_Tuff_H3K27Ac_CSpeaks_peak_1198	171	.	4.28276	19.95967	17.13916	118
GL873523.1	30127577	30128158	BB_1413m_Tuff_H3K27Ac_CSpeaks_peak_1199	142	.	3.53260	17.02871	14.25429	229
GL873523.1	30954819	30955413	BB_1413m_Tuff_H3K27Ac_CSpeaks_peak_1200	514	.	10.89794	54.70649	51.49732	325
GL873523.1	31084308	31085277	BB_1413m_Tuff_H3K27Ac_CSpeaks_peak_1201	1353	.	10.02306	139.54720	135.35561	388
GL873523.1	31136464	31136633	BB_1413m_Tuff_H3K27Ac_CSpeaks_peak_1202	91	.	5.12990	11.87590	9.19540	80
GL873523.1	31180105	31180837	BB_1413m_Tuff_H3K27Ac_CSpeaks_peak_1203	1327	.	10.84181	136.88097	132.72823	443
GL873523.1	31276514	31277758	BB_1413m_Tuff_H3K27Ac_CSpeaks_peak_1204	1446	.	9.24197	149.02710	144.67178	596
GL873523.1	31322329	31323079	BB_1413m_Tuff_H3K27Ac_CSpeaks_peak_1205	722	.	10.31589	75.65164	72.24077	411
GL873523.1	31323191	31323934	BB_1413m_Tuff_H3K27Ac_CSpeaks_peak_1206	775	.	10.81065	80.97551	77.51343	443
GL873523.1	31503036	31503826	BB_1413m_Tuff_H3K27Ac_CSpeaks_peak_1207	404	.	7.71926	43.54073	40.44193	380
GL873523.1	31688082	31688255	BB_1413m_Tuff_H3K27Ac_CSpeaks_peak_1208	38	.	3.25276	6.40804	3.86876	84
GL873523.1	31957860	31958302	BB_1413m_Tuff_H3K27Ac_CSpeaks_peak_1209	477	.	6.35485	50.95701	47.78589	185
GL873523.1	32244109	32244963	BB_1413m_Tuff_H3K27Ac_CSpeaks_peak_1210	982	.	9.98341	101.94241	98.26008	474
GL873523.1	32395540	32395772	BB_1413m_Tuff_H3K27Ac_CSpeaks_peak_1211	42	.	5.11169	6.78192	4.22685	116
GL873523.1	32434584	32435419	BB_1413m_Tuff_H3K27Ac_CSpeaks_peak_1212	445	.	6.14143	47.66134	44.52169	527
GL873523.1	32619927	32620117	BB_1413m_Tuff_H3K27Ac_CSpeaks_peak_1213	233	.	6.88098	26.29185	23.38622	100
GL873523.1	32846086	32846233	BB_1413m_Tuff_H3K27Ac_CSpeaks_peak_1214	33	.	4.72156	5.85797	3.33508	123
GL873523.1	33129043	33129740	BB_1413m_Tuff_H3K27Ac_CSpeaks_peak_1215	140	.	5.76017	16.81004	14.03959	282
GL873523.1	33344951	33345098	BB_1413m_Tuff_H3K27Ac_CSpeaks_peak_1216	33	.	4.72156	5.85797	3.33508	65
GL873523.1	33905278	33906030	BB_1413m_Tuff_H3K27Ac_CSpeaks_peak_1217	334	.	5.44814	36.43733	33.41335	516
GL873523.1	34072269	34072434	BB_1413m_Tuff_H3K27Ac_CSpeaks_peak_1218	45	.	5.05841	7.07828	4.51490	105
GL873523.1	34828661	34829083	BB_1413m_Tuff_H3K27Ac_CSpeaks_peak_1219	298	.	7.91761	32.86202	29.87757	190
GL873523.1	34885840	34886415	BB_1413m_Tuff_H3K27Ac_CSpeaks_peak_1220	153	.	3.45146	18.11419	15.32189	431
GL873523.1	34886668	34886920	BB_1413m_Tuff_H3K27Ac_CSpeaks_peak_1221	61	.	4.37245	8.71601	6.10653	119
GL873523.1	34980693	34980884	BB_1413m_Tuff_H3K27Ac_CSpeaks_peak_1222	33	.	4.30789	5.82148	3.31889	70
GL873523.1	35055918	35056369	BB_1413m_Tuff_H3K27Ac_CSpeaks_peak_1223	121	.	3.11433	14.87966	12.14176	269
GL873523.1	35161983	35162797	BB_1413m_Tuff_H3K27Ac_CSpeaks_peak_1224	1775	.	19.60168	182.56258	177.50558	608
GL873523.1	35162968	35163458	BB_1413m_Tuff_H3K27Ac_CSpeaks_peak_1225	411	.	10.44662	44.29735	41.19151	112
GL873523.1	35758095	35758792	BB_1413m_Tuff_H3K27Ac_CSpeaks_peak_1226	581	.	11.80499	61.44181	58.16820	386
GL873523.1	35777959	35778630	BB_1413m_Tuff_H3K27Ac_CSpeaks_peak_1227	1050	.	11.28004	108.78862	105.02563	399
GL873523.1	35858497	35859143	BB_1413m_Tuff_H3K27Ac_CSpeaks_peak_1228	965	.	8.93222	100.25790	96.59251	458
GL873523.1	35859245	35859771	BB_1413m_Tuff_H3K27Ac_CSpeaks_peak_1229	1043	.	10.32356	108.15247	104.39518	190
GL873523.1	35985661	35987036	BB_1413m_Tuff_H3K27Ac_CSpeaks_peak_1230	1327	.	10.79407	136.88097	132.72823	666
GL873523.1	37110112	37110474	BB_1413m_Tuff_H3K27Ac_CSpeaks_peak_1231	293	.	7.26806	32.34082	29.36277	135
GL873523.1	37143076	37143230	BB_1413m_Tuff_H3K27Ac_CSpeaks_peak_1232	42	.	5.11169	6.78192	4.22685	36
GL873523.1	38652635	38653039	BB_1413m_Tuff_H3K27Ac_CSpeaks_peak_1233	216	.	8.86702	24.58018	21.69615	273
GL873523.1	38658489	38658943	BB_1413m_Tuff_H3K27Ac_CSpeaks_peak_1234	229	.	8.36285	25.81883	22.91933	156
GL873523.1	38818078	38818898	BB_1413m_Tuff_H3K27Ac_CSpeaks_peak_1235	1563	.	27.42061	160.90366	156.32541	339
GL873523.1	39060814	39061293	BB_1413m_Tuff_H3K27Ac_CSpeaks_peak_1236	244	.	5.17039	27.38429	24.46552	187
GL873523.1	39473551	39474881	BB_1413m_Tuff_H3K27Ac_CSpeaks_peak_1237	1466	.	17.24334	151.08495	146.69368	380
GL873523.1	39667504	39667728	BB_1413m_Tuff_H3K27Ac_CSpeaks_peak_1238	35	.	2.29978	6.08011	3.54915	15
GL873523.1	39711302	39711892	BB_1413m_Tuff_H3K27Ac_CSpeaks_peak_1239	232	.	5.53324	26.18561	23.28187	316
GL873523.1	39763767	39764722	BB_1413m_Tuff_H3K27Ac_CSpeaks_peak_1240	969	.	11.17090	100.59862	96.93038	577
GL873523.1	39820315	39820516	BB_1413m_Tuff_H3K27Ac_CSpeaks_peak_1241	51	.	5.50183	7.74291	5.15876	84
GL873523.1	40401676	40401868	BB_1413m_Tuff_H3K27Ac_CSpeaks_peak_1242	91	.	5.69233	11.79668	9.11759	102
GL873523.1	40650400	40650581	BB_1413m_Tuff_H3K27Ac_CSpeaks_peak_1243	45	.	4.43352	7.16239	4.59591	84
GL873523.1	40651897	40652066	BB_1413m_Tuff_H3K27Ac_CSpeaks_peak_1244	93	.	4.70194	12.00287	9.31939	73
GL873523.1	42774185	42774585	BB_1413m_Tuff_H3K27Ac_CSpeaks_peak_1245	153	.	7.43782	18.16332	15.37064	259
GL873523.1	42871521	42872067	BB_1413m_Tuff_H3K27Ac_CSpeaks_peak_1246	205	.	4.92096	23.38948	20.52259	273
GL873523.1	42885305	42885920	BB_1413m_Tuff_H3K27Ac_CSpeaks_peak_1247	436	.	11.89711	46.80889	43.67842	241
GL873523.1	42984533	42984826	BB_1413m_Tuff_H3K27Ac_CSpeaks_peak_1248	247	.	6.25893	27.68770	24.76468	117
GL873523.1	43278941	43279802	BB_1413m_Tuff_H3K27Ac_CSpeaks_peak_1249	507	.	7.32787	53.94802	50.74659	166
GL873523.1	43431188	43431895	BB_1413m_Tuff_H3K27Ac_CSpeaks_peak_1250	1280	.	15.70135	132.13628	128.05637	363
GL873523.1	43672600	43672872	BB_1413m_Tuff_H3K27Ac_CSpeaks_peak_1251	75	.	4.73527	10.22378	7.57783	140
GL873523.1	43673255	43674066	BB_1413m_Tuff_H3K27Ac_CSpeaks_peak_1252	700	.	9.60741	73.43997	70.05266	466
GL873523.1	43954014	43955095	BB_1413m_Tuff_H3K27Ac_CSpeaks_peak_1253	658	.	8.16969	69.19460	65.84749	700
GL873523.1	43968971	43969619	BB_1413m_Tuff_H3K27Ac_CSpeaks_peak_1254	666	.	11.09655	70.00227	66.64675	323
GL873523.1	44053738	44055667	BB_1413m_Tuff_H3K27Ac_CSpeaks_peak_1255	899	.	11.19476	93.49317	89.90231	697
GL873523.1	44331281	44332205	BB_1413m_Tuff_H3K27Ac_CSpeaks_peak_1256	1148	.	10.94716	118.71065	114.81956	567
GL873523.1	44493171	44493833	BB_1413m_Tuff_H3K27Ac_CSpeaks_peak_1257	70	.	1.85675	9.72591	7.09395	113
GL873523.1	44494095	44494933	BB_1413m_Tuff_H3K27Ac_CSpeaks_peak_1258	318	.	2.85052	34.87055	31.86379	300
GL873523.1	44616507	44617265	BB_1413m_Tuff_H3K27Ac_CSpeaks_peak_1259	397	.	4.79297	42.82744	39.73709	467
GL873523.1	44705104	44705544	BB_1413m_Tuff_H3K27Ac_CSpeaks_peak_1260	391	.	8.07304	42.18854	39.10342	179
GL873523.1	44718237	44719178	BB_1413m_Tuff_H3K27Ac_CSpeaks_peak_1261	994	.	9.07544	103.19195	99.49215	327
GL873523.1	44719353	44719847	BB_1413m_Tuff_H3K27Ac_CSpeaks_peak_1262	467	.	11.20250	49.86929	46.70804	230
GL873523.1	44856683	44856944	BB_1413m_Tuff_H3K27Ac_CSpeaks_peak_1263	277	.	9.08914	30.68287	27.72332	121
GL873523.1	44858064	44858213	BB_1413m_Tuff_H3K27Ac_CSpeaks_peak_1264	52	.	4.84021	7.85922	5.27247	83
GL873523.1	45714593	45714798	BB_1413m_Tuff_H3K27Ac_CSpeaks_peak_1265	33	.	3.85073	5.82026	3.31793	34
GL873523.1	45835192	45835794	BB_1413m_Tuff_H3K27Ac_CSpeaks_peak_1266	388	.	5.90167	41.92374	38.84124	290
GL873523.1	47089342	47089964	BB_1413m_Tuff_H3K27Ac_CSpeaks_peak_1267	1051	.	19.39409	108.93747	105.17258	227
GL873523.1	47425990	47426622	BB_1413m_Tuff_H3K27Ac_CSpeaks_peak_1268	478	.	9.08088	51.04274	47.86945	307
GL873523.1	47430370	47430805	BB_1413m_Tuff_H3K27Ac_CSpeaks_peak_1269	803	.	10.43888	83.83829	80.34686	242
GL873524.1	388055	389138	BB_1413m_Tuff_H3K27Ac_CSpeaks_peak_1270	1203	.	9.89155	124.29360	120.32854	754
GL873524.1	434564	434711	BB_1413m_Tuff_H3K27Ac_CSpeaks_peak_1271	54	.	5.41710	8.01187	5.42118	49
GL873524.1	504820	505188	BB_1413m_Tuff_H3K27Ac_CSpeaks_peak_1272	108	.	4.00034	13.54376	10.83076	235
GL873524.1	506272	506467	BB_1413m_Tuff_H3K27Ac_CSpeaks_peak_1273	103	.	4.67813	13.03856	10.33507	103
GL873524.1	842875	843120	BB_1413m_Tuff_H3K27Ac_CSpeaks_peak_1274	152	.	4.94874	18.07841	15.28647	120
GL873524.1	936111	936612	BB_1413m_Tuff_H3K27Ac_CSpeaks_peak_1275	194	.	4.68197	22.28610	19.43275	210
GL873524.1	1046667	1046974	BB_1413m_Tuff_H3K27Ac_CSpeaks_peak_1276	39	.	4.92894	6.51479	3.96979	90
GL873524.1	1192468	1193281	BB_1413m_Tuff_H3K27Ac_CSpeaks_peak_1277	788	.	12.30596	82.30289	78.82802	356
GL873524.1	1271457	1271833	BB_1413m_Tuff_H3K27Ac_CSpeaks_peak_1278	169	.	4.11818	19.76123	16.94433	140
GL873524.1	1271948	1272294	BB_1413m_Tuff_H3K27Ac_CSpeaks_peak_1279	74	.	3.89913	10.13878	7.49537	89
GL873524.1	1309147	1309416	BB_1413m_Tuff_H3K27Ac_CSpeaks_peak_1280	535	.	12.26073	56.76662	53.53846	134
GL873524.1	1375493	1375862	BB_1413m_Tuff_H3K27Ac_CSpeaks_peak_1281	429	.	15.75327	46.11438	42.98955	236
GL873524.1	1396322	1397025	BB_1413m_Tuff_H3K27Ac_CSpeaks_peak_1282	851	.	9.91945	88.71896	85.17861	366
GL873524.1	1742428	1743250	BB_1413m_Tuff_H3K27Ac_CSpeaks_peak_1283	764	.	23.61441	79.86247	76.41342	427
GL873524.1	1743701	1743971	BB_1413m_Tuff_H3K27Ac_CSpeaks_peak_1284	43	.	4.91554	6.86274	4.30646	159
GL873524.1	1851835	1852716	BB_1413m_Tuff_H3K27Ac_CSpeaks_peak_1285	1064	.	13.97794	110.22302	106.44088	348
GL873524.1	2171193	2172569	BB_1413m_Tuff_H3K27Ac_CSpeaks_peak_1286	1881	.	15.72848	193.43990	188.11682	388
GL873524.1	2334011	2334167	BB_1413m_Tuff_H3K27Ac_CSpeaks_peak_1287	19	.	3.35685	4.33257	1.92530	125
GL873524.1	2405190	2405340	BB_1413m_Tuff_H3K27Ac_CSpeaks_peak_1288	33	.	4.33143	5.85797	3.33508	127
GL873524.1	2504166	2505655	BB_1413m_Tuff_H3K27Ac_CSpeaks_peak_1289	1374	.	19.05977	141.68242	137.45329	1113
GL873524.1	2584136	2584308	BB_1413m_Tuff_H3K27Ac_CSpeaks_peak_1290	104	.	3.20684	13.14151	10.43604	67
GL873524.1	2675837	2677001	BB_1413m_Tuff_H3K27Ac_CSpeaks_peak_1291	1508	.	14.19557	155.35263	150.87978	792
GL873524.1	2778382	2778648	BB_1413m_Tuff_H3K27Ac_CSpeaks_peak_1292	177	.	7.09362	20.62834	17.79812	153
GL873524.1	2899363	2899516	BB_1413m_Tuff_H3K27Ac_CSpeaks_peak_1293	19	.	3.50153	4.30840	1.90807	152
GL873524.1	2899626	2900084	BB_1413m_Tuff_H3K27Ac_CSpeaks_peak_1294	563	.	14.16865	59.64620	56.38869	312
GL873524.1	3175698	3176031	BB_1413m_Tuff_H3K27Ac_CSpeaks_peak_1295	223	.	7.05788	25.28710	22.39498	101
GL873524.1	3239023	3239870	BB_1413m_Tuff_H3K27Ac_CSpeaks_peak_1296	1265	.	11.62745	130.60971	126.55438	393
GL873524.1	3365310	3365642	BB_1413m_Tuff_H3K27Ac_CSpeaks_peak_1297	260	.	9.77408	28.97095	26.03243	247
GL873524.1	3366338	3367091	BB_1413m_Tuff_H3K27Ac_CSpeaks_peak_1298	598	.	11.65908	63.09505	59.80600	530
GL873524.1	3739435	3740568	BB_1413m_Tuff_H3K27Ac_CSpeaks_peak_1299	541	.	21.49724	57.35939	54.12497	797
GL873524.1	3741310	3741518	BB_1413m_Tuff_H3K27Ac_CSpeaks_peak_1300	31	.	4.22813	5.69783	3.19959	117
GL873524.1	4334809	4334956	BB_1413m_Tuff_H3K27Ac_CSpeaks_peak_1301	25	.	3.94130	4.97442	2.50574	110
GL873524.1	4360420	4360585	BB_1413m_Tuff_H3K27Ac_CSpeaks_peak_1302	49	.	3.29969	7.54459	4.96840	48
GL873524.1	4361236	4361486	BB_1413m_Tuff_H3K27Ac_CSpeaks_peak_1303	147	.	3.37349	17.54940	14.76689	94
GL873524.1	4458635	4459220	BB_1413m_Tuff_H3K27Ac_CSpeaks_peak_1304	391	.	7.18243	42.23669	39.15003	298
GL873524.1	4659076	4659676	BB_1413m_Tuff_H3K27Ac_CSpeaks_peak_1305	406	.	7.03742	43.76055	40.65977	346
GL873524.1	4659986	4660372	BB_1413m_Tuff_H3K27Ac_CSpeaks_peak_1306	141	.	5.32603	16.87865	14.10711	143
GL873524.1	5161851	5162212	BB_1413m_Tuff_H3K27Ac_CSpeaks_peak_1307	125	.	7.32018	15.30992	12.56422	216
GL873524.1	5162411	5162565	BB_1413m_Tuff_H3K27Ac_CSpeaks_peak_1308	92	.	5.98095	11.92756	9.24615	70
GL873524.1	5255863	5256051	BB_1413m_Tuff_H3K27Ac_CSpeaks_peak_1309	20	.	3.75213	4.46814	2.05415	118
GL873524.1	5321204	5321767	BB_1413m_Tuff_H3K27Ac_CSpeaks_peak_1310	931	.	17.84383	96.77256	93.14510	268
GL873524.1	5470517	5471229	BB_1413m_Tuff_H3K27Ac_CSpeaks_peak_1311	903	.	10.24340	93.89674	90.30099	362
GL873524.1	5748061	5748501	BB_1413m_Tuff_H3K27Ac_CSpeaks_peak_1312	104	.	6.68272	13.19086	10.48405	252
GL873524.1	5762255	5762662	BB_1413m_Tuff_H3K27Ac_CSpeaks_peak_1313	376	.	7.44714	40.75883	37.68904	94
GL873524.1	5905208	5905368	BB_1413m_Tuff_H3K27Ac_CSpeaks_peak_1314	59	.	2.54440	8.59734	5.99272	108
GL873524.1	6032198	6032932	BB_1413m_Tuff_H3K27Ac_CSpeaks_peak_1315	715	.	10.80325	74.93514	71.53130	314
GL873524.1	6145570	6145823	BB_1413m_Tuff_H3K27Ac_CSpeaks_peak_1316	86	.	5.89120	11.32222	8.65254	145
GL873524.1	6146280	6147067	BB_1413m_Tuff_H3K27Ac_CSpeaks_peak_1317	1609	.	13.61163	165.60893	160.93085	406
GL873524.1	6326182	6326950	BB_1413m_Tuff_H3K27Ac_CSpeaks_peak_1318	1411	.	12.01061	145.39545	141.10574	409
GL873524.1	6439162	6440105	BB_1413m_Tuff_H3K27Ac_CSpeaks_peak_1319	409	.	9.71349	44.07190	40.96795	241
GL873524.1	6618988	6619357	BB_1413m_Tuff_H3K27Ac_CSpeaks_peak_1320	306	.	8.78369	33.68873	30.69467	244
GL873524.1	6619553	6620221	BB_1413m_Tuff_H3K27Ac_CSpeaks_peak_1321	482	.	10.50920	51.41435	48.23725	371
GL873524.1	6912196	6912362	BB_1413m_Tuff_H3K27Ac_CSpeaks_peak_1322	33	.	4.33143	5.85797	3.33508	97
GL873524.1	7796664	7796842	BB_1413m_Tuff_H3K27Ac_CSpeaks_peak_1323	95	.	6.70394	12.27323	9.58422	83
GL873524.1	8016002	8016171	BB_1413m_Tuff_H3K27Ac_CSpeaks_peak_1324	45	.	3.53616	7.11594	4.55024	103
GL873524.1	8016300	8016875	BB_1413m_Tuff_H3K27Ac_CSpeaks_peak_1325	431	.	5.68592	46.29172	43.16566	290
GL873524.1	8619260	8619723	BB_1413m_Tuff_H3K27Ac_CSpeaks_peak_1326	548	.	11.41625	58.04963	54.80893	333
GL873524.1	8620133	8620666	BB_1413m_Tuff_H3K27Ac_CSpeaks_peak_1327	715	.	14.67955	74.90530	71.50320	175
GL873524.1	9420961	9421343	BB_1413m_Tuff_H3K27Ac_CSpeaks_peak_1328	192	.	5.27021	22.11419	19.26228	169
GL873524.1	10783673	10784496	BB_1413m_Tuff_H3K27Ac_CSpeaks_peak_1329	621	.	7.86734	65.45337	62.14052	657
GL873524.1	10784817	10785134	BB_1413m_Tuff_H3K27Ac_CSpeaks_peak_1330	170	.	4.90739	19.84908	17.02979	96
GL873524.1	11443254	11443968	BB_1413m_Tuff_H3K27Ac_CSpeaks_peak_1331	243	.	4.22245	27.24720	24.32959	357
GL873524.1	13267834	13268198	BB_1413m_Tuff_H3K27Ac_CSpeaks_peak_1332	39	.	3.49253	6.46191	3.91847	109
GL873524.1	13268445	13269228	BB_1413m_Tuff_H3K27Ac_CSpeaks_peak_1333	297	.	6.54009	32.73569	29.75309	235
GL873524.1	14671038	14671205	BB_1413m_Tuff_H3K27Ac_CSpeaks_peak_1334	56	.	2.86786	8.25800	5.66004	73
GL873524.1	14946830	14947463	BB_1413m_Tuff_H3K27Ac_CSpeaks_peak_1335	489	.	7.19829	52.16174	48.97726	159
GL873524.1	15040064	15040711	BB_1413m_Tuff_H3K27Ac_CSpeaks_peak_1336	1063	.	10.08978	110.09550	106.31596	304
GL873524.1	15110209	15111393	BB_1413m_Tuff_H3K27Ac_CSpeaks_peak_1337	810	.	8.31983	84.57462	81.07905	763
GL873524.1	15330520	15331335	BB_1413m_Tuff_H3K27Ac_CSpeaks_peak_1338	724	.	8.65345	75.87688	72.46458	550
GL873524.1	15470974	15471678	BB_1413m_Tuff_H3K27Ac_CSpeaks_peak_1339	618	.	11.34980	65.11843	61.80949	281
GL873524.1	15499323	15500414	BB_1413m_Tuff_H3K27Ac_CSpeaks_peak_1340	381	.	5.66122	41.27144	38.19564	368
GL873524.1	15703072	15703748	BB_1413m_Tuff_H3K27Ac_CSpeaks_peak_1341	157	.	6.06252	18.51631	15.71756	324
GL873524.1	15753985	15754600	BB_1413m_Tuff_H3K27Ac_CSpeaks_peak_1342	372	.	5.78828	40.33256	37.26675	367
GL873524.1	16033832	16034679	BB_1413m_Tuff_H3K27Ac_CSpeaks_peak_1343	257	.	6.81453	28.70912	25.77270	291
GL873524.1	16578529	16579334	BB_1413m_Tuff_H3K27Ac_CSpeaks_peak_1344	126	.	3.79674	15.36824	12.62124	512
GL873524.1	17927718	17928442	BB_1413m_Tuff_H3K27Ac_CSpeaks_peak_1345	782	.	14.94654	81.72361	78.25411	418
GL873524.1	17970547	17971310	BB_1413m_Tuff_H3K27Ac_CSpeaks_peak_1346	576	.	6.64072	60.96181	57.69258	327
GL873524.1	18062597	18063010	BB_1413m_Tuff_H3K27Ac_CSpeaks_peak_1347	170	.	3.63287	19.83810	17.01995	241
GL873524.1	18094223	18094486	BB_1413m_Tuff_H3K27Ac_CSpeaks_peak_1348	61	.	3.52646	8.74288	6.13154	205
GL873524.1	18335561	18336944	BB_1413m_Tuff_H3K27Ac_CSpeaks_peak_1349	395	.	7.62856	42.60774	39.51936	1160
GL873524.1	18999086	19000251	BB_1413m_Tuff_H3K27Ac_CSpeaks_peak_1350	779	.	11.90540	81.37710	77.91157	614
GL873524.1	19001863	19002248	BB_1413m_Tuff_H3K27Ac_CSpeaks_peak_1351	136	.	4.16508	16.42585	13.66105	138
GL873524.1	19393244	19393492	BB_1413m_Tuff_H3K27Ac_CSpeaks_peak_1352	33	.	4.33143	5.85797	3.33508	49
GL873524.1	19577559	19578450	BB_1413m_Tuff_H3K27Ac_CSpeaks_peak_1353	920	.	11.34593	95.67483	92.06052	262
GL873524.1	19774862	19776609	BB_1413m_Tuff_H3K27Ac_CSpeaks_peak_1354	1116	.	16.56537	115.51217	111.66377	351
GL873524.1	19836945	19837378	BB_1413m_Tuff_H3K27Ac_CSpeaks_peak_1355	236	.	4.78335	26.54112	23.63324	220
GL873524.1	19887511	19888118	BB_1413m_Tuff_H3K27Ac_CSpeaks_peak_1356	997	.	14.32164	103.43719	99.73469	321
GL873524.1	20099145	20100101	BB_1413m_Tuff_H3K27Ac_CSpeaks_peak_1357	1107	.	11.42588	114.56673	110.72978	281
GL873524.1	20163531	20164254	BB_1413m_Tuff_H3K27Ac_CSpeaks_peak_1358	563	.	14.16865	59.64620	56.38869	477
GL873524.1	20240919	20241497	BB_1413m_Tuff_H3K27Ac_CSpeaks_peak_1359	288	.	6.11046	31.83599	28.86416	381
GL873524.1	20262087	20262374	BB_1413m_Tuff_H3K27Ac_CSpeaks_peak_1360	133	.	3.82923	16.11892	13.35885	129
GL873524.1	20491432	20492314	BB_1413m_Tuff_H3K27Ac_CSpeaks_peak_1361	811	.	13.39068	84.67414	81.17601	500
GL873524.1	20493056	20493292	BB_1413m_Tuff_H3K27Ac_CSpeaks_peak_1362	25	.	3.91988	4.94202	2.50282	31
GL873524.1	20493558	20493853	BB_1413m_Tuff_H3K27Ac_CSpeaks_peak_1363	50	.	5.43773	7.64711	5.06707	192
GL873524.1	20494385	20494532	BB_1413m_Tuff_H3K27Ac_CSpeaks_peak_1364	31	.	4.20219	5.65761	3.16016	106
GL873524.1	20494892	20495565	BB_1413m_Tuff_H3K27Ac_CSpeaks_peak_1365	986	.	20.51803	102.29277	98.60367	372
GL873524.1	20686633	20687258	BB_1413m_Tuff_H3K27Ac_CSpeaks_peak_1366	529	.	9.58480	56.15106	52.92896	401
GL873524.1	21474614	21475097	BB_1413m_Tuff_H3K27Ac_CSpeaks_peak_1367	189	.	5.79409	21.83636	18.99061	307
GL873524.1	21499231	21499765	BB_1413m_Tuff_H3K27Ac_CSpeaks_peak_1368	494	.	6.11558	52.66384	49.47520	260
GL873524.1	21810290	21810555	BB_1413m_Tuff_H3K27Ac_CSpeaks_peak_1369	127	.	6.59938	15.45243	12.70397	186
GL873524.1	22083837	22084439	BB_1413m_Tuff_H3K27Ac_CSpeaks_peak_1370	429	.	6.67997	46.04781	42.92377	361
GL873524.1	22084706	22085367	BB_1413m_Tuff_H3K27Ac_CSpeaks_peak_1371	850	.	11.38787	88.58183	85.04314	215
GL873524.1	22227959	22228194	BB_1413m_Tuff_H3K27Ac_CSpeaks_peak_1372	61	.	5.89196	8.73806	6.12743	101
GL873524.1	22237126	22237441	BB_1413m_Tuff_H3K27Ac_CSpeaks_peak_1373	55	.	3.18399	8.10064	5.50777	221
GL873524.1	22402241	22402565	BB_1413m_Tuff_H3K27Ac_CSpeaks_peak_1374	398	.	9.34299	42.90092	39.80858	179
GL873524.1	22734204	22734443	BB_1413m_Tuff_H3K27Ac_CSpeaks_peak_1375	28	.	2.86402	5.28566	2.80344	133
GL873524.1	22770459	22771370	BB_1413m_Tuff_H3K27Ac_CSpeaks_peak_1376	529	.	9.58480	56.15106	52.92896	622
GL873524.1	22808595	22809367	BB_1413m_Tuff_H3K27Ac_CSpeaks_peak_1377	1341	.	12.08098	138.32954	134.15569	389
GL873524.1	22991877	22992380	BB_1413m_Tuff_H3K27Ac_CSpeaks_peak_1378	361	.	12.98819	39.23940	36.18650	233
GL873524.1	23208448	23209285	BB_1413m_Tuff_H3K27Ac_CSpeaks_peak_1379	437	.	6.08807	46.84769	43.71651	405
GL873524.1	23733448	23734434	BB_1413m_Tuff_H3K27Ac_CSpeaks_peak_1380	1015	.	24.89498	105.30573	101.58382	383
GL873524.1	24058544	24059081	BB_1413m_Tuff_H3K27Ac_CSpeaks_peak_1381	433	.	10.74897	46.50608	43.37722	243
GL873524.1	24322410	24322563	BB_1413m_Tuff_H3K27Ac_CSpeaks_peak_1382	41	.	4.56626	6.68330	4.13250	103
GL873524.1	24325769	24326035	BB_1413m_Tuff_H3K27Ac_CSpeaks_peak_1383	124	.	4.54560	15.16873	12.42509	119
GL873524.1	24326205	24326401	BB_1413m_Tuff_H3K27Ac_CSpeaks_peak_1384	93	.	4.20675	11.99120	9.30860	96
GL873524.1	24850856	24851076	BB_1413m_Tuff_H3K27Ac_CSpeaks_peak_1385	141	.	4.54457	16.95153	14.17825	106
GL873524.1	24934774	24934990	BB_1413m_Tuff_H3K27Ac_CSpeaks_peak_1386	42	.	5.11169	6.78192	4.22685	119
GL873524.1	24960275	24960631	BB_1413m_Tuff_H3K27Ac_CSpeaks_peak_1387	509	.	8.80773	54.15735	50.95363	220
GL873524.1	25093720	25095008	BB_1413m_Tuff_H3K27Ac_CSpeaks_peak_1388	826	.	8.64917	86.13066	82.61522	373
GL873524.1	25451585	25452399	BB_1413m_Tuff_H3K27Ac_CSpeaks_peak_1389	1461	.	14.52945	150.57974	146.19849	511
GL873524.1	25525880	25526198	BB_1413m_Tuff_H3K27Ac_CSpeaks_peak_1390	101	.	6.24501	12.85015	10.14997	92
GL873524.1	25838187	25839380	BB_1413m_Tuff_H3K27Ac_CSpeaks_peak_1391	1752	.	19.10309	180.24193	175.23575	352
GL873524.1	26130388	26131093	BB_1413m_Tuff_H3K27Ac_CSpeaks_peak_1392	683	.	10.53113	71.70865	68.33705	303
GL873524.1	27590809	27590986	BB_1413m_Tuff_H3K27Ac_CSpeaks_peak_1393	28	.	4.00563	5.35234	2.86618	60
GL873524.1	28261417	28261611	BB_1413m_Tuff_H3K27Ac_CSpeaks_peak_1394	137	.	9.01301	16.48906	13.72339	117
GL873524.1	28657698	28658343	BB_1413m_Tuff_H3K27Ac_CSpeaks_peak_1395	536	.	11.15710	56.92971	53.69955	427
GL873524.1	28683218	28684027	BB_1413m_Tuff_H3K27Ac_CSpeaks_peak_1396	891	.	18.45864	92.73284	89.14955	559
GL873524.1	29513456	29514198	BB_1413m_Tuff_H3K27Ac_CSpeaks_peak_1397	647	.	7.31200	68.06232	64.72632	282
GL873524.1	29875423	29876041	BB_1413m_Tuff_H3K27Ac_CSpeaks_peak_1398	108	.	6.14586	13.58947	10.87413	382
GL873524.1	30316097	30317130	BB_1413m_Tuff_H3K27Ac_CSpeaks_peak_1399	691	.	9.14747	72.49268	69.11341	402
GL873524.1	33069607	33069768	BB_1413m_Tuff_H3K27Ac_CSpeaks_peak_1400	42	.	5.11169	6.78192	4.22685	43
GL873524.1	33767070	33768177	BB_1413m_Tuff_H3K27Ac_CSpeaks_peak_1401	1313	.	11.47704	135.52188	131.39526	583
GL873524.1	33966681	33967285	BB_1413m_Tuff_H3K27Ac_CSpeaks_peak_1402	327	.	8.30635	35.79768	32.78094	380
GL873524.1	34071840	34072490	BB_1413m_Tuff_H3K27Ac_CSpeaks_peak_1403	804	.	14.52616	83.96048	80.46788	232
GL873524.1	35575900	35576568	BB_1413m_Tuff_H3K27Ac_CSpeaks_peak_1404	1441	.	14.45026	148.53239	144.18510	421
GL873524.1	35576879	35577508	BB_1413m_Tuff_H3K27Ac_CSpeaks_peak_1405	1528	.	19.08920	157.33656	152.83025	135
GL873524.1	36173864	36174017	BB_1413m_Tuff_H3K27Ac_CSpeaks_peak_1406	42	.	5.11169	6.78192	4.22685	23
GL873524.1	36386080	36386481	BB_1413m_Tuff_H3K27Ac_CSpeaks_peak_1407	51	.	3.79489	7.73977	5.15704	78
GL873524.1	36465089	36466419	BB_1413m_Tuff_H3K27Ac_CSpeaks_peak_1408	1179	.	15.93418	121.89355	117.96170	269
GL873524.1	36466850	36467101	BB_1413m_Tuff_H3K27Ac_CSpeaks_peak_1409	142	.	7.41962	17.06887	14.29281	106
GL873524.1	36467553	36468785	BB_1413m_Tuff_H3K27Ac_CSpeaks_peak_1410	2101	.	23.69454	216.10312	210.13640	723
GL873524.1	36630646	36631344	BB_1413m_Tuff_H3K27Ac_CSpeaks_peak_1411	85	.	6.07801	11.20838	8.54151	214
GL873524.1	36828114	36828270	BB_1413m_Tuff_H3K27Ac_CSpeaks_peak_1412	37	.	4.78314	6.30121	3.76440	114
GL873524.1	36935649	36936483	BB_1413m_Tuff_H3K27Ac_CSpeaks_peak_1413	591	.	9.33181	62.43999	59.15738	563
GL873524.1	37042230	37042613	BB_1413m_Tuff_H3K27Ac_CSpeaks_peak_1414	308	.	7.06520	33.81905	30.82349	125
GL873524.1	37415794	37415941	BB_1413m_Tuff_H3K27Ac_CSpeaks_peak_1415	28	.	4.00563	5.35234	2.86618	81
GL873524.1	37826135	37826300	BB_1413m_Tuff_H3K27Ac_CSpeaks_peak_1416	93	.	4.20675	11.99120	9.30860	96
GL873524.1	37826441	37826607	BB_1413m_Tuff_H3K27Ac_CSpeaks_peak_1417	78	.	3.73933	10.49570	7.84381	47
GL873524.1	38599766	38600838	BB_1413m_Tuff_H3K27Ac_CSpeaks_peak_1418	388	.	5.90167	41.92374	38.84124	648
GL873524.1	39149322	39150190	BB_1413m_Tuff_H3K27Ac_CSpeaks_peak_1419	261	.	7.83838	29.13379	26.19356	638
GL873524.1	40263168	40263795	BB_1413m_Tuff_H3K27Ac_CSpeaks_peak_1420	242	.	7.01056	27.20509	24.28758	482
GL873524.1	40264094	40264814	BB_1413m_Tuff_H3K27Ac_CSpeaks_peak_1421	1767	.	18.39693	181.82637	176.78387	301
GL873524.1	40463153	40464445	BB_1413m_Tuff_H3K27Ac_CSpeaks_peak_1422	1120	.	11.25368	115.89542	112.04145	622
GL873524.1	40520624	40521627	BB_1413m_Tuff_H3K27Ac_CSpeaks_peak_1423	584	.	7.62546	61.77065	58.49460	695
GL873524.1	40573539	40573712	BB_1413m_Tuff_H3K27Ac_CSpeaks_peak_1424	114	.	5.42300	14.22151	11.49590	114
GL873524.1	40617021	40618752	BB_1413m_Tuff_H3K27Ac_CSpeaks_peak_1425	2265	.	24.10013	233.07364	226.54695	1047
GL873524.1	40923528	40924100	BB_1413m_Tuff_H3K27Ac_CSpeaks_peak_1426	214	.	6.24762	24.34908	21.46949	245
GL873524.1	40995557	40995704	BB_1413m_Tuff_H3K27Ac_CSpeaks_peak_1427	33	.	4.72156	5.85797	3.33508	64
GL873524.1	41116358	41116677	BB_1413m_Tuff_H3K27Ac_CSpeaks_peak_1428	108	.	6.14586	13.58947	10.87413	188
GL873524.1	41307803	41308703	BB_1413m_Tuff_H3K27Ac_CSpeaks_peak_1429	1066	.	11.86864	110.47244	106.68681	468
GL873524.1	41680766	41681038	BB_1413m_Tuff_H3K27Ac_CSpeaks_peak_1430	306	.	8.78369	33.68873	30.69467	188
GL873524.1	41723991	41725197	BB_1413m_Tuff_H3K27Ac_CSpeaks_peak_1431	561	.	7.78140	59.40695	56.15178	938
GL873524.1	41910127	41910348	BB_1413m_Tuff_H3K27Ac_CSpeaks_peak_1432	56	.	5.09739	8.29010	5.69184	120
GL873524.1	41998110	41998666	BB_1413m_Tuff_H3K27Ac_CSpeaks_peak_1433	362	.	7.77069	39.34184	36.28671	249
GL873524.1	42039286	42039611	BB_1413m_Tuff_H3K27Ac_CSpeaks_peak_1434	314	.	6.72150	34.47483	31.47236	105
GL873524.1	42042565	42042855	BB_1413m_Tuff_H3K27Ac_CSpeaks_peak_1435	115	.	3.20345	14.27044	11.54359	114
GL873524.1	42286125	42286710	BB_1413m_Tuff_H3K27Ac_CSpeaks_peak_1436	33	.	3.12318	5.83711	3.33372	287
GL873524.1	42606451	42607652	BB_1413m_Tuff_H3K27Ac_CSpeaks_peak_1437	1275	.	10.55537	131.61890	127.54872	535
GL873524.1	43520051	43520510	BB_1413m_Tuff_H3K27Ac_CSpeaks_peak_1438	156	.	6.38836	18.41625	15.62051	273
GL873524.1	43521183	43521857	BB_1413m_Tuff_H3K27Ac_CSpeaks_peak_1439	408	.	11.44748	43.99651	40.89343	442
GL873524.1	43522097	43522624	BB_1413m_Tuff_H3K27Ac_CSpeaks_peak_1440	75	.	4.73527	10.22378	7.57783	157
GL873524.1	43820308	43820617	BB_1413m_Tuff_H3K27Ac_CSpeaks_peak_1441	142	.	5.00042	17.06691	14.29085	97
GL873524.1	44103673	44104234	BB_1413m_Tuff_H3K27Ac_CSpeaks_peak_1442	170	.	9.66520	19.91127	17.09164	299
GL873524.1	44114134	44115048	BB_1413m_Tuff_H3K27Ac_CSpeaks_peak_1443	1876	.	23.70843	193.00722	187.69797	508
GL873524.1	44303786	44303944	BB_1413m_Tuff_H3K27Ac_CSpeaks_peak_1444	88	.	5.76384	11.49526	8.82280	72
GL873524.1	45288172	45288364	BB_1413m_Tuff_H3K27Ac_CSpeaks_peak_1445	233	.	6.88098	26.29185	23.38622	117
GL873524.1	45297752	45297964	BB_1413m_Tuff_H3K27Ac_CSpeaks_peak_1446	165	.	6.21370	19.38730	16.57541	96
GL873524.1	45299447	45299729	BB_1413m_Tuff_H3K27Ac_CSpeaks_peak_1447	38	.	3.25276	6.40804	3.86876	77
GL873524.1	45304101	45304368	BB_1413m_Tuff_H3K27Ac_CSpeaks_peak_1448	67	.	3.63984	9.36460	6.73868	89
GL873524.1	46004660	46005265	BB_1413m_Tuff_H3K27Ac_CSpeaks_peak_1449	1335	.	18.71963	137.68039	133.51662	289
GL873524.1	46005483	46006205	BB_1413m_Tuff_H3K27Ac_CSpeaks_peak_1450	386	.	11.08466	41.69542	38.61662	589
GL873524.1	46218066	46218874	BB_1413m_Tuff_H3K27Ac_CSpeaks_peak_1451	715	.	10.80325	74.93514	71.53130	503
GL873524.1	46575703	46575976	BB_1413m_Tuff_H3K27Ac_CSpeaks_peak_1452	175	.	4.17865	20.40947	17.58213	141
GL873524.1	46576129	46576340	BB_1413m_Tuff_H3K27Ac_CSpeaks_peak_1453	42	.	3.22829	6.84141	4.28539	50
GL873524.1	46951865	46952031	BB_1413m_Tuff_H3K27Ac_CSpeaks_peak_1454	75	.	4.54407	10.15788	7.51398	48
GL873525.1	1230210	1231079	BB_1413m_Tuff_H3K27Ac_CSpeaks_peak_1455	473	.	8.00703	50.55955	47.39058	613
GL873525.1	1275030	1275982	BB_1413m_Tuff_H3K27Ac_CSpeaks_peak_1456	965	.	10.69693	100.20963	96.54465	223
GL873525.1	1772293	1773085	BB_1413m_Tuff_H3K27Ac_CSpeaks_peak_1457	1304	.	17.04280	134.58073	130.46547	411
GL873525.1	1830584	1831015	BB_1413m_Tuff_H3K27Ac_CSpeaks_peak_1458	58	.	5.17096	8.41215	5.81086	330
GL873525.1	2902189	2903806	BB_1413m_Tuff_H3K27Ac_CSpeaks_peak_1459	783	.	6.95796	81.83198	78.36088	313
GL873525.1	4543371	4543769	BB_1413m_Tuff_H3K27Ac_CSpeaks_peak_1460	187	.	4.61220	21.58537	18.74270	80
GL873525.1	4544036	4544187	BB_1413m_Tuff_H3K27Ac_CSpeaks_peak_1461	40	.	3.23404	6.60893	4.06048	94
GL873525.1	4544398	4544737	BB_1413m_Tuff_H3K27Ac_CSpeaks_peak_1462	160	.	5.04952	18.83055	16.02738	84
GL873525.1	5856073	5856632	BB_1413m_Tuff_H3K27Ac_CSpeaks_peak_1463	302	.	7.38144	33.26754	30.27900	232
GL873525.1	6197075	6197228	BB_1413m_Tuff_H3K27Ac_CSpeaks_peak_1464	49	.	4.86861	7.53305	4.95839	56
GL873525.1	6209942	6211285	BB_1413m_Tuff_H3K27Ac_CSpeaks_peak_1465	997	.	14.32164	103.43719	99.73469	507
GL873525.1	6230272	6230898	BB_1413m_Tuff_H3K27Ac_CSpeaks_peak_1466	249	.	9.54731	27.85611	24.93026	346
GL873525.1	6244575	6244728	BB_1413m_Tuff_H3K27Ac_CSpeaks_peak_1467	27	.	3.11805	5.20827	2.73030	8
GL873525.1	6368793	6369685	BB_1413m_Tuff_H3K27Ac_CSpeaks_peak_1468	152	.	4.54372	18.03066	15.23971	470
GL873525.1	6580089	6580926	BB_1413m_Tuff_H3K27Ac_CSpeaks_peak_1469	321	.	5.23437	35.16860	32.15806	507
GL873525.1	6721604	6721779	BB_1413m_Tuff_H3K27Ac_CSpeaks_peak_1470	50	.	3.51192	7.60524	5.02626	97
GL873525.1	6758758	6759467	BB_1413m_Tuff_H3K27Ac_CSpeaks_peak_1471	266	.	8.90773	29.63079	26.68466	231
GL873525.1	6847907	6848063	BB_1413m_Tuff_H3K27Ac_CSpeaks_peak_1472	42	.	5.11169	6.78192	4.22685	69
GL873525.1	6945225	6945738	BB_1413m_Tuff_H3K27Ac_CSpeaks_peak_1473	504	.	5.87869	53.66738	50.46796	240
GL873525.1	7292196	7292987	BB_1413m_Tuff_H3K27Ac_CSpeaks_peak_1474	603	.	7.74640	63.60459	60.31020	395
GL873525.1	7354536	7354822	BB_1413m_Tuff_H3K27Ac_CSpeaks_peak_1475	22	.	2.88783	4.70182	2.27486	24
GL873525.1	7355531	7355870	BB_1413m_Tuff_H3K27Ac_CSpeaks_peak_1476	271	.	10.22760	30.09674	27.14584	131
GL873525.1	7356183	7356948	BB_1413m_Tuff_H3K27Ac_CSpeaks_peak_1477	653	.	13.92367	68.72642	65.38293	548
GL873525.1	7720257	7720417	BB_1413m_Tuff_H3K27Ac_CSpeaks_peak_1478	71	.	6.28209	9.76493	7.13202	88
GL873525.1	8108852	8109475	BB_1413m_Tuff_H3K27Ac_CSpeaks_peak_1479	458	.	5.21944	48.96019	45.80806	378
GL873525.1	8460063	8460251	BB_1413m_Tuff_H3K27Ac_CSpeaks_peak_1480	18	.	3.24663	4.22809	1.83364	114
GL873525.1	8460438	8460693	BB_1413m_Tuff_H3K27Ac_CSpeaks_peak_1481	17	.	2.73666	4.16110	1.76976	138
GL873525.1	8616913	8617867	BB_1413m_Tuff_H3K27Ac_CSpeaks_peak_1482	1391	.	16.60840	143.43466	139.17784	483
GL873525.1	8721087	8721717	BB_1413m_Tuff_H3K27Ac_CSpeaks_peak_1483	160	.	5.04952	18.83055	16.02738	262
GL873525.1	8804111	8804759	BB_1413m_Tuff_H3K27Ac_CSpeaks_peak_1484	514	.	10.89794	54.70649	51.49732	347
GL873525.1	8814978	8815245	BB_1413m_Tuff_H3K27Ac_CSpeaks_peak_1485	82	.	3.09018	10.94678	8.28492	179
GL873525.1	9115696	9116104	BB_1413m_Tuff_H3K27Ac_CSpeaks_peak_1486	62	.	2.85738	8.83623	6.22312	272
GL873525.1	9355456	9355920	BB_1413m_Tuff_H3K27Ac_CSpeaks_peak_1487	313	.	6.13037	34.33617	31.33589	293
GL873525.1	9851685	9852017	BB_1413m_Tuff_H3K27Ac_CSpeaks_peak_1488	571	.	16.00218	60.41632	57.15131	143
GL873525.1	10170022	10171171	BB_1413m_Tuff_H3K27Ac_CSpeaks_peak_1489	689	.	10.23520	72.36705	68.99048	821
GL873525.1	10547877	10548294	BB_1413m_Tuff_H3K27Ac_CSpeaks_peak_1490	290	.	6.86363	32.03151	29.05614	216
GL873525.1	10760670	10761378	BB_1413m_Tuff_H3K27Ac_CSpeaks_peak_1491	33	.	2.95955	5.86828	3.34374	598
GL873525.1	10761761	10761977	BB_1413m_Tuff_H3K27Ac_CSpeaks_peak_1492	90	.	3.94090	11.77222	9.09364	130
GL873525.1	10762319	10762748	BB_1413m_Tuff_H3K27Ac_CSpeaks_peak_1493	358	.	7.26573	38.93315	35.88232	229
GL873525.1	10906962	10907302	BB_1413m_Tuff_H3K27Ac_CSpeaks_peak_1494	181	.	6.10350	21.00608	18.17169	215
GL873525.1	12027247	12027516	BB_1413m_Tuff_H3K27Ac_CSpeaks_peak_1495	173	.	5.97393	20.15932	17.33661	62
GL873525.1	12071095	12071692	BB_1413m_Tuff_H3K27Ac_CSpeaks_peak_1496	1321	.	15.09855	136.27048	132.12727	381
GL873525.1	12072139	12072486	BB_1413m_Tuff_H3K27Ac_CSpeaks_peak_1497	549	.	9.78636	58.22987	54.98662	102
GL873525.1	12170619	12170817	BB_1413m_Tuff_H3K27Ac_CSpeaks_peak_1498	19	.	3.65920	4.33257	1.92530	73
GL873525.1	12171207	12171431	BB_1413m_Tuff_H3K27Ac_CSpeaks_peak_1499	17	.	2.92116	4.11731	1.74659	17
GL873525.1	12224677	12225200	BB_1413m_Tuff_H3K27Ac_CSpeaks_peak_1500	145	.	4.37881	17.33828	14.55841	231
GL873525.1	12298827	12299245	BB_1413m_Tuff_H3K27Ac_CSpeaks_peak_1501	90	.	6.65834	11.72602	9.04842	142
GL873525.1	12471469	12471666	BB_1413m_Tuff_H3K27Ac_CSpeaks_peak_1502	51	.	5.50183	7.74291	5.15876	70
GL873525.1	12772683	12773121	BB_1413m_Tuff_H3K27Ac_CSpeaks_peak_1503	592	.	11.93457	62.58315	59.29904	296
GL873525.1	12773220	12773744	BB_1413m_Tuff_H3K27Ac_CSpeaks_peak_1504	216	.	10.53499	24.53791	21.65422	124
GL873525.1	13125704	13126727	BB_1413m_Tuff_H3K27Ac_CSpeaks_peak_1505	1155	.	12.49660	119.44067	115.54019	690
GL873525.1	13132736	13133896	BB_1413m_Tuff_H3K27Ac_CSpeaks_peak_1506	1868	.	21.88043	192.15649	186.86377	678
GL873525.1	13134000	13134467	BB_1413m_Tuff_H3K27Ac_CSpeaks_peak_1507	791	.	11.52889	82.60184	79.12432	327
GL873525.1	13135131	13135809	BB_1413m_Tuff_H3K27Ac_CSpeaks_peak_1508	1456	.	21.65302	150.02318	145.64883	263
GL873525.1	14146588	14146895	BB_1413m_Tuff_H3K27Ac_CSpeaks_peak_1509	125	.	7.58977	15.25735	12.51289	150
GL873525.1	14147232	14147840	BB_1413m_Tuff_H3K27Ac_CSpeaks_peak_1510	1051	.	19.06364	108.87502	105.11153	322
GL873525.1	16568276	16568708	BB_1413m_Tuff_H3K27Ac_CSpeaks_peak_1511	277	.	13.69460	30.68348	27.72390	261
GL873525.1	16569193	16569358	BB_1413m_Tuff_H3K27Ac_CSpeaks_peak_1512	76	.	5.77566	10.25134	7.60474	99
GL873525.1	18208611	18208903	BB_1413m_Tuff_H3K27Ac_CSpeaks_peak_1513	137	.	8.62288	16.48906	13.72339	192
GL873525.1	18209215	18209762	BB_1413m_Tuff_H3K27Ac_CSpeaks_peak_1514	711	.	10.23343	74.59819	71.19836	226
GL873525.1	18762744	18762891	BB_1413m_Tuff_H3K27Ac_CSpeaks_peak_1515	33	.	4.72156	5.85797	3.33508	66
GL873525.1	19186647	19186936	BB_1413m_Tuff_H3K27Ac_CSpeaks_peak_1516	29	.	4.39210	5.38898	2.90199	145
GL873525.1	20203254	20204243	BB_1413m_Tuff_H3K27Ac_CSpeaks_peak_1517	634	.	18.14268	66.76595	63.44113	347
GL873525.1	20298152	20298988	BB_1413m_Tuff_H3K27Ac_CSpeaks_peak_1518	856	.	12.91066	89.21576	85.66977	270
GL873525.1	20515600	20516752	BB_1413m_Tuff_H3K27Ac_CSpeaks_peak_1519	1305	.	15.97346	134.62820	130.51080	764
GL873525.1	20904774	20906110	BB_1413m_Tuff_H3K27Ac_CSpeaks_peak_1520	1665	.	16.71268	171.37108	166.56631	371
GL873525.1	21099954	21100960	BB_1413m_Tuff_H3K27Ac_CSpeaks_peak_1521	601	.	8.77594	63.41745	60.12484	629
GL873525.1	21314344	21315136	BB_1413m_Tuff_H3K27Ac_CSpeaks_peak_1522	1645	.	18.69463	169.28270	164.52411	507
GL873525.1	21476223	21476618	BB_1413m_Tuff_H3K27Ac_CSpeaks_peak_1523	237	.	9.59007	26.69095	23.78181	280
GL873525.1	21929800	21931077	BB_1413m_Tuff_H3K27Ac_CSpeaks_peak_1524	1658	.	18.78533	170.60040	165.80801	478
GL873525.1	22163538	22164454	BB_1413m_Tuff_H3K27Ac_CSpeaks_peak_1525	1115	.	24.24524	115.43491	111.58728	366
GL873525.1	22201252	22202229	BB_1413m_Tuff_H3K27Ac_CSpeaks_peak_1526	1786	.	26.04408	183.75104	178.67126	506
GL873525.1	22253658	22254607	BB_1413m_Tuff_H3K27Ac_CSpeaks_peak_1527	388	.	12.72201	41.90359	38.82188	420
GL873525.1	22269402	22270125	BB_1413m_Tuff_H3K27Ac_CSpeaks_peak_1528	1233	.	11.45738	127.33585	123.32839	283
GL873525.1	22408860	22409913	BB_1413m_Tuff_H3K27Ac_CSpeaks_peak_1529	1396	.	18.58544	143.94662	139.68011	280
GL873525.1	22737964	22738274	BB_1413m_Tuff_H3K27Ac_CSpeaks_peak_1530	216	.	7.81926	24.52080	21.63741	130
GL873525.1	23285483	23285789	BB_1413m_Tuff_H3K27Ac_CSpeaks_peak_1531	25	.	3.94130	4.97442	2.50574	14
GL873525.1	23285938	23286111	BB_1413m_Tuff_H3K27Ac_CSpeaks_peak_1532	51	.	5.50183	7.74291	5.15876	110
GL873525.1	23286515	23286936	BB_1413m_Tuff_H3K27Ac_CSpeaks_peak_1533	336	.	13.63681	36.71734	33.69143	251
GL873525.1	24049859	24050006	BB_1413m_Tuff_H3K27Ac_CSpeaks_peak_1534	51	.	2.79809	7.76376	5.17872	85
GL873525.1	24139923	24140820	BB_1413m_Tuff_H3K27Ac_CSpeaks_peak_1535	395	.	7.62856	42.60774	39.51936	232
GL873525.1	24141300	24141508	BB_1413m_Tuff_H3K27Ac_CSpeaks_peak_1536	115	.	3.13399	14.31210	11.58404	73
GL873525.1	24726555	24727951	BB_1413m_Tuff_H3K27Ac_CSpeaks_peak_1537	1442	.	16.00560	148.61407	144.26311	353
GL873525.1	24728285	24728432	BB_1413m_Tuff_H3K27Ac_CSpeaks_peak_1538	30	.	4.49791	5.53979	3.04643	102
GL873525.1	24729028	24729830	BB_1413m_Tuff_H3K27Ac_CSpeaks_peak_1539	479	.	12.71736	51.07661	47.90276	366
GL873525.1	25615872	25616037	BB_1413m_Tuff_H3K27Ac_CSpeaks_peak_1540	40	.	2.08631	6.64537	4.09654	97
GL873525.1	25624906	25625089	BB_1413m_Tuff_H3K27Ac_CSpeaks_peak_1541	138	.	4.74717	16.60336	13.83575	53
GL873525.1	25688751	25688995	BB_1413m_Tuff_H3K27Ac_CSpeaks_peak_1542	187	.	4.54242	21.58537	18.74270	107
GL873525.1	25689152	25689399	BB_1413m_Tuff_H3K27Ac_CSpeaks_peak_1543	117	.	3.85470	14.46398	11.73404	108
GL873525.1	25805304	25805456	BB_1413m_Tuff_H3K27Ac_CSpeaks_peak_1544	62	.	3.77108	8.87152	6.25724	101
GL873525.1	26013875	26014022	BB_1413m_Tuff_H3K27Ac_CSpeaks_peak_1545	50	.	5.43773	7.64711	5.06707	56
GL873525.1	26085038	26085981	BB_1413m_Tuff_H3K27Ac_CSpeaks_peak_1546	623	.	8.58928	65.61948	62.30576	395
GL873525.1	26114104	26114371	BB_1413m_Tuff_H3K27Ac_CSpeaks_peak_1547	173	.	5.56733	20.20723	17.38335	123
GL873525.1	26339616	26340552	BB_1413m_Tuff_H3K27Ac_CSpeaks_peak_1548	899	.	7.65485	93.52686	89.93552	441
GL873525.1	26429854	26430071	BB_1413m_Tuff_H3K27Ac_CSpeaks_peak_1549	31	.	3.04743	5.64740	3.15024	29
GL873525.1	26477605	26478088	BB_1413m_Tuff_H3K27Ac_CSpeaks_peak_1550	355	.	4.69706	38.59726	35.55021	157
GL873525.1	26795511	26796010	BB_1413m_Tuff_H3K27Ac_CSpeaks_peak_1551	260	.	3.95848	29.01658	26.07778	194
GL873525.1	26872958	26873780	BB_1413m_Tuff_H3K27Ac_CSpeaks_peak_1552	416	.	15.45092	44.74292	41.63237	441
GL873525.1	27110312	27111032	BB_1413m_Tuff_H3K27Ac_CSpeaks_peak_1553	866	.	7.01581	90.18915	86.63438	358
GL873525.1	27178305	27179049	BB_1413m_Tuff_H3K27Ac_CSpeaks_peak_1554	693	.	10.62184	72.78010	69.39774	353
GL873525.1	27233683	27234577	BB_1413m_Tuff_H3K27Ac_CSpeaks_peak_1555	1243	.	15.42923	128.41913	124.39665	414
GL873525.1	27284539	27284727	BB_1413m_Tuff_H3K27Ac_CSpeaks_peak_1556	149	.	5.19085	17.71844	14.93257	101
GL873525.1	27385059	27385390	BB_1413m_Tuff_H3K27Ac_CSpeaks_peak_1557	147	.	3.37349	17.54940	14.76689	112
GL873525.1	27385521	27385791	BB_1413m_Tuff_H3K27Ac_CSpeaks_peak_1558	198	.	5.65422	22.72911	19.86979	125
GL873525.1	27463312	27463589	BB_1413m_Tuff_H3K27Ac_CSpeaks_peak_1559	128	.	6.23049	15.62947	12.87803	68
GL873525.1	27560682	27560859	BB_1413m_Tuff_H3K27Ac_CSpeaks_peak_1560	68	.	2.71240	9.42961	6.80301	90
GL873525.1	27561159	27561325	BB_1413m_Tuff_H3K27Ac_CSpeaks_peak_1561	88	.	3.12381	11.51665	8.84381	68
GL873525.1	27723138	27724047	BB_1413m_Tuff_H3K27Ac_CSpeaks_peak_1562	501	.	7.54268	53.37010	50.17392	501
GL873525.1	27799671	27800524	BB_1413m_Tuff_H3K27Ac_CSpeaks_peak_1563	1453	.	14.52003	149.72754	145.36070	285
GL873525.1	28052972	28053312	BB_1413m_Tuff_H3K27Ac_CSpeaks_peak_1564	190	.	5.45266	21.93163	19.08352	151
GL873525.1	28237256	28237998	BB_1413m_Tuff_H3K27Ac_CSpeaks_peak_1565	734	.	8.71392	76.84510	73.42252	391
GL873525.1	28430231	28430703	BB_1413m_Tuff_H3K27Ac_CSpeaks_peak_1566	34	.	4.59293	6.02160	3.49196	104
GL873525.1	28430906	28432123	BB_1413m_Tuff_H3K27Ac_CSpeaks_peak_1567	1756	.	13.87807	180.67644	175.65955	624
GL873525.1	28436409	28437367	BB_1413m_Tuff_H3K27Ac_CSpeaks_peak_1568	754	.	11.90283	78.89899	75.45763	628
GL873525.1	28437543	28437691	BB_1413m_Tuff_H3K27Ac_CSpeaks_peak_1569	26	.	3.81614	5.15930	2.68279	41
GL873525.1	28437829	28438986	BB_1413m_Tuff_H3K27Ac_CSpeaks_peak_1570	1242	.	21.48246	128.27228	124.25239	452
GL873525.1	28492407	28492554	BB_1413m_Tuff_H3K27Ac_CSpeaks_peak_1571	47	.	5.24122	7.35292	4.78164	81
GL873525.1	28502151	28502347	BB_1413m_Tuff_H3K27Ac_CSpeaks_peak_1572	42	.	5.11169	6.78192	4.22685	127
GL873525.1	29438146	29438642	BB_1413m_Tuff_H3K27Ac_CSpeaks_peak_1573	104	.	3.56560	13.18276	10.47645	249
GL873525.1	29749136	29750126	BB_1413m_Tuff_H3K27Ac_CSpeaks_peak_1574	792	.	8.21905	82.69131	79.21199	394
GL873525.1	29917187	29918115	BB_1413m_Tuff_H3K27Ac_CSpeaks_peak_1575	1566	.	16.99512	161.20364	156.61789	597
GL873525.1	30179694	30180528	BB_1413m_Tuff_H3K27Ac_CSpeaks_peak_1576	1159	.	14.70358	119.84502	115.93804	508
GL873525.1	30398568	30400177	BB_1413m_Tuff_H3K27Ac_CSpeaks_peak_1577	1887	.	25.55312	194.07590	188.74088	699
GL873525.1	30665627	30665794	BB_1413m_Tuff_H3K27Ac_CSpeaks_peak_1578	20	.	3.45948	4.49571	2.07953	138
GL873525.1	31537756	31537956	BB_1413m_Tuff_H3K27Ac_CSpeaks_peak_1579	19	.	3.65920	4.33257	1.92530	96
GL873525.1	32735172	32735457	BB_1413m_Tuff_H3K27Ac_CSpeaks_peak_1580	145	.	7.05291	17.38039	14.59978	64
GL873525.1	33124926	33125359	BB_1413m_Tuff_H3K27Ac_CSpeaks_peak_1581	391	.	8.07304	42.18854	39.10342	309
GL873525.1	33180611	33181554	BB_1413m_Tuff_H3K27Ac_CSpeaks_peak_1582	754	.	11.90283	78.89899	75.45763	459
GL873525.1	33206988	33207276	BB_1413m_Tuff_H3K27Ac_CSpeaks_peak_1583	133	.	6.43955	16.08564	13.32695	202
GL873525.1	33247832	33247990	BB_1413m_Tuff_H3K27Ac_CSpeaks_peak_1584	68	.	4.55386	9.46042	6.83303	50
GL873525.1	33315451	33316520	BB_1413m_Tuff_H3K27Ac_CSpeaks_peak_1585	1363	.	12.19436	140.55556	136.34702	635
GL873525.1	33368001	33368914	BB_1413m_Tuff_H3K27Ac_CSpeaks_peak_1586	191	.	3.51871	21.98765	19.13836	479
GL873525.1	34122521	34123231	BB_1413m_Tuff_H3K27Ac_CSpeaks_peak_1587	527	.	6.72834	56.01950	52.79890	412
GL873525.1	34614228	34615102	BB_1413m_Tuff_H3K27Ac_CSpeaks_peak_1588	1462	.	13.87162	150.63432	146.25133	452
GL873525.1	34683742	34684410	BB_1413m_Tuff_H3K27Ac_CSpeaks_peak_1589	231	.	5.72374	26.05157	23.14934	257
GL873525.1	35096131	35096545	BB_1413m_Tuff_H3K27Ac_CSpeaks_peak_1590	170	.	4.90739	19.84908	17.02979	185
GL873525.1	35199171	35199362	BB_1413m_Tuff_H3K27Ac_CSpeaks_peak_1591	83	.	3.63751	11.00655	8.34279	135
GL873525.1	35199633	35199805	BB_1413m_Tuff_H3K27Ac_CSpeaks_peak_1592	119	.	4.49444	14.63659	11.90320	92
GL873525.1	35327640	35328596	BB_1413m_Tuff_H3K27Ac_CSpeaks_peak_1593	811	.	7.22104	84.60535	81.10867	364
GL873525.1	36111848	36112827	BB_1413m_Tuff_H3K27Ac_CSpeaks_peak_1594	1568	.	18.05969	161.42572	156.83194	751
GL873525.1	36113540	36114043	BB_1413m_Tuff_H3K27Ac_CSpeaks_peak_1595	905	.	27.48927	94.13084	90.53185	134
GL873525.1	36278759	36279556	BB_1413m_Tuff_H3K27Ac_CSpeaks_peak_1596	733	.	7.59551	76.74477	73.32297	404
GL873525.1	36337098	36337607	BB_1413m_Tuff_H3K27Ac_CSpeaks_peak_1597	163	.	4.46743	19.11593	16.30925	304
GL873525.1	37640470	37642138	BB_1413m_Tuff_H3K27Ac_CSpeaks_peak_1598	1645	.	14.33766	169.29985	164.53813	385
GL873525.1	39615999	39617475	BB_1413m_Tuff_H3K27Ac_CSpeaks_peak_1599	442	.	7.33977	47.34577	44.20810	246
GL873525.1	39859527	39859687	BB_1413m_Tuff_H3K27Ac_CSpeaks_peak_1600	103	.	4.67813	13.03856	10.33507	67
GL873525.1	40755519	40755719	BB_1413m_Tuff_H3K27Ac_CSpeaks_peak_1601	33	.	4.33143	5.85797	3.33508	60
GL873525.1	40887015	40887991	BB_1413m_Tuff_H3K27Ac_CSpeaks_peak_1602	429	.	6.67997	46.04781	42.92377	219
GL873525.1	41280926	41281813	BB_1413m_Tuff_H3K27Ac_CSpeaks_peak_1603	338	.	6.07744	36.83743	33.80835	227
GL873525.1	41348059	41348758	BB_1413m_Tuff_H3K27Ac_CSpeaks_peak_1604	677	.	15.98276	71.10381	67.73705	391
GL873525.1	41441122	41442169	BB_1413m_Tuff_H3K27Ac_CSpeaks_peak_1605	1342	.	16.24558	138.38641	134.21111	514
GL873525.1	41571019	41571862	BB_1413m_Tuff_H3K27Ac_CSpeaks_peak_1606	1064	.	10.49363	110.24361	106.46043	512
GL873525.1	41697596	41698375	BB_1413m_Tuff_H3K27Ac_CSpeaks_peak_1607	799	.	12.59853	83.47765	79.99179	355
GL873525.1	41730185	41730617	BB_1413m_Tuff_H3K27Ac_CSpeaks_peak_1608	49	.	3.29969	7.54459	4.96840	372
GL873525.1	41749431	41750974	BB_1413m_Tuff_H3K27Ac_CSpeaks_peak_1609	984	.	18.02338	102.16235	98.47577	461
GL873525.1	41751339	41751492	BB_1413m_Tuff_H3K27Ac_CSpeaks_peak_1610	59	.	4.61073	8.54761	5.94374	86
GL873525.1	41996141	41996305	BB_1413m_Tuff_H3K27Ac_CSpeaks_peak_1611	17	.	3.55116	4.13529	1.74659	86
GL873525.1	42386163	42386368	BB_1413m_Tuff_H3K27Ac_CSpeaks_peak_1612	232	.	5.53324	26.18561	23.28187	125
GL873525.1	42387610	42387987	BB_1413m_Tuff_H3K27Ac_CSpeaks_peak_1613	95	.	2.90722	12.28783	9.59874	185
GL873525.1	43398702	43399776	BB_1413m_Tuff_H3K27Ac_CSpeaks_peak_1614	1040	.	13.79653	107.84818	104.09663	552
GL873525.1	43477039	43477857	BB_1413m_Tuff_H3K27Ac_CSpeaks_peak_1615	1542	.	17.87828	158.82584	154.28629	466
GL873525.1	43662029	43663121	BB_1413m_Tuff_H3K27Ac_CSpeaks_peak_1616	430	.	6.98450	46.19584	43.07021	605
GL873525.1	43831618	43831856	BB_1413m_Tuff_H3K27Ac_CSpeaks_peak_1617	132	.	5.60900	15.97543	13.21942	124
GL873525.1	43900840	43901201	BB_1413m_Tuff_H3K27Ac_CSpeaks_peak_1618	436	.	7.67719	46.80904	43.67842	241
GL873525.1	43901425	43902017	BB_1413m_Tuff_H3K27Ac_CSpeaks_peak_1619	327	.	11.96697	35.73203	32.71656	123
GL873525.1	43957786	43958607	BB_1413m_Tuff_H3K27Ac_CSpeaks_peak_1620	701	.	10.15097	73.54858	70.15919	319
GL873525.1	44065374	44066301	BB_1413m_Tuff_H3K27Ac_CSpeaks_peak_1621	1429	.	12.59120	147.28658	142.96376	475
GL873525.1	44174737	44176420	BB_1413m_Tuff_H3K27Ac_CSpeaks_peak_1622	1085	.	13.28444	112.38230	108.57445	1255
GL873525.1	44204958	44205864	BB_1413m_Tuff_H3K27Ac_CSpeaks_peak_1623	1256	.	13.19433	129.73381	125.69292	352
GL873525.1	44528146	44528668	BB_1413m_Tuff_H3K27Ac_CSpeaks_peak_1624	488	.	9.18166	52.05402	48.87163	295
GL873525.1	44655212	44655457	BB_1413m_Tuff_H3K27Ac_CSpeaks_peak_1625	42	.	5.11169	6.78192	4.22685	115
GL873525.1	45022053	45022499	BB_1413m_Tuff_H3K27Ac_CSpeaks_peak_1626	237	.	10.91564	26.62870	23.72035	299
GL873525.1	45022697	45023309	BB_1413m_Tuff_H3K27Ac_CSpeaks_peak_1627	429	.	8.47617	46.06736	42.94271	238
GL873525.1	45028069	45028765	BB_1413m_Tuff_H3K27Ac_CSpeaks_peak_1628	741	.	8.16896	77.56700	74.13953	376
GL873525.1	45030196	45030925	BB_1413m_Tuff_H3K27Ac_CSpeaks_peak_1629	938	.	13.71694	97.44978	93.81510	244
GL873525.1	45109997	45110296	BB_1413m_Tuff_H3K27Ac_CSpeaks_peak_1630	314	.	9.59224	34.42513	31.42358	126
GL873525.1	45182953	45183434	BB_1413m_Tuff_H3K27Ac_CSpeaks_peak_1631	118	.	4.93729	14.53762	11.80481	335
GL873525.1	45183808	45183964	BB_1413m_Tuff_H3K27Ac_CSpeaks_peak_1632	33	.	4.26391	5.86499	3.34118	26
GL873525.1	45199581	45200015	BB_1413m_Tuff_H3K27Ac_CSpeaks_peak_1633	25	.	2.30967	5.05207	2.58151	133
GL873525.1	45497930	45498388	BB_1413m_Tuff_H3K27Ac_CSpeaks_peak_1634	382	.	7.09997	41.33829	38.26169	228
GL873525.1	45540787	45541571	BB_1413m_Tuff_H3K27Ac_CSpeaks_peak_1635	1555	.	15.95679	160.11241	155.54575	373
GL873525.1	45541726	45541931	BB_1413m_Tuff_H3K27Ac_CSpeaks_peak_1636	58	.	4.55851	8.44714	5.84431	67
GL873525.1	45931958	45932147	BB_1413m_Tuff_H3K27Ac_CSpeaks_peak_1637	33	.	4.33143	5.85797	3.33508	54
GL873525.1	46013184	46013661	BB_1413m_Tuff_H3K27Ac_CSpeaks_peak_1638	171	.	4.28276	19.95967	17.13916	144
GL873525.1	46186174	46186497	BB_1413m_Tuff_H3K27Ac_CSpeaks_peak_1639	280	.	6.02800	31.00880	28.04624	154
GL873526.1	81143	81657	BB_1413m_Tuff_H3K27Ac_CSpeaks_peak_1640	121	.	4.27245	14.87683	12.13904	384
GL873526.1	92278	92459	BB_1413m_Tuff_H3K27Ac_CSpeaks_peak_1641	156	.	5.56373	18.43253	15.63617	75
GL873526.1	117048	117417	BB_1413m_Tuff_H3K27Ac_CSpeaks_peak_1642	136	.	6.82615	16.40858	13.64462	254
GL873526.1	136347	137112	BB_1413m_Tuff_H3K27Ac_CSpeaks_peak_1643	638	.	12.45289	67.19978	63.87215	580
GL873526.1	163198	163802	BB_1413m_Tuff_H3K27Ac_CSpeaks_peak_1644	198	.	5.65422	22.72911	19.86979	167
GL873526.1	187563	187779	BB_1413m_Tuff_H3K27Ac_CSpeaks_peak_1645	117	.	4.26521	14.52429	11.79228	72
GL873526.1	191274	191449	BB_1413m_Tuff_H3K27Ac_CSpeaks_peak_1646	165	.	7.73320	19.36886	16.55782	88
GL873526.1	213801	214338	BB_1413m_Tuff_H3K27Ac_CSpeaks_peak_1647	158	.	5.34057	18.61682	15.81674	144
GL873526.1	218224	218630	BB_1413m_Tuff_H3K27Ac_CSpeaks_peak_1648	185	.	8.18673	21.41391	18.57340	219
GL873526.1	281052	281502	BB_1413m_Tuff_H3K27Ac_CSpeaks_peak_1649	91	.	5.69233	11.79668	9.11759	107
GL873526.1	282158	282473	BB_1413m_Tuff_H3K27Ac_CSpeaks_peak_1650	32	.	4.01629	5.79229	3.29076	238
GL873526.1	286082	287512	BB_1413m_Tuff_H3K27Ac_CSpeaks_peak_1651	1441	.	14.45026	148.53239	144.18510	1078
GL873526.1	338286	339069	BB_1413m_Tuff_H3K27Ac_CSpeaks_peak_1652	838	.	7.98673	87.34415	83.81813	309
GL873526.1	354543	354696	BB_1413m_Tuff_H3K27Ac_CSpeaks_peak_1653	85	.	6.64775	11.24289	8.57544	108
GL873526.1	464396	465300	BB_1413m_Tuff_H3K27Ac_CSpeaks_peak_1654	1004	.	10.52803	104.16691	100.45657	359
GL873526.1	480367	481008	BB_1413m_Tuff_H3K27Ac_CSpeaks_peak_1655	756	.	7.53320	79.13699	75.69367	324
GL873526.1	498066	498255	BB_1413m_Tuff_H3K27Ac_CSpeaks_peak_1656	25	.	3.94130	4.97442	2.50574	70
GL873526.1	516742	517272	BB_1413m_Tuff_H3K27Ac_CSpeaks_peak_1657	387	.	6.35602	41.81867	38.73864	196
GL873526.1	526585	527160	BB_1413m_Tuff_H3K27Ac_CSpeaks_peak_1658	406	.	5.69945	43.78195	40.68095	196
GL873526.1	539218	539439	BB_1413m_Tuff_H3K27Ac_CSpeaks_peak_1659	32	.	4.39326	5.72649	3.22811	79
GL873526.1	586525	587374	BB_1413m_Tuff_H3K27Ac_CSpeaks_peak_1660	1257	.	10.78904	129.75980	125.71727	481
GL873526.1	603023	603916	BB_1413m_Tuff_H3K27Ac_CSpeaks_peak_1661	972	.	9.92672	100.91681	97.24448	417
GL873526.1	610261	610575	BB_1413m_Tuff_H3K27Ac_CSpeaks_peak_1662	110	.	3.63537	13.77870	11.05990	109
GL873526.1	610916	611108	BB_1413m_Tuff_H3K27Ac_CSpeaks_peak_1663	44	.	2.54595	7.05584	4.49262	56
GL873526.1	618698	618863	BB_1413m_Tuff_H3K27Ac_CSpeaks_peak_1664	74	.	5.94064	10.09548	7.45251	85
GL873526.1	619200	619431	BB_1413m_Tuff_H3K27Ac_CSpeaks_peak_1665	103	.	4.67813	13.03856	10.33507	91
GL873526.1	697422	697720	BB_1413m_Tuff_H3K27Ac_CSpeaks_peak_1666	58	.	2.43678	8.46261	5.85945	222
GL873526.1	709137	709305	BB_1413m_Tuff_H3K27Ac_CSpeaks_peak_1667	33	.	4.72156	5.85797	3.33508	89
GL873526.1	717757	718179	BB_1413m_Tuff_H3K27Ac_CSpeaks_peak_1668	143	.	3.69072	17.14288	14.36540	199
GL873526.1	770586	770990	BB_1413m_Tuff_H3K27Ac_CSpeaks_peak_1669	31	.	2.12089	5.61541	3.11988	142
GL873526.1	812202	813969	BB_1413m_Tuff_H3K27Ac_CSpeaks_peak_1670	1828	.	17.45799	187.99004	182.80511	1378
GL873526.1	836559	837084	BB_1413m_Tuff_H3K27Ac_CSpeaks_peak_1671	57	.	5.61287	8.31207	5.71365	228
GL873526.1	837904	838071	BB_1413m_Tuff_H3K27Ac_CSpeaks_peak_1672	28	.	3.28399	5.31046	2.82697	128
GL873526.1	838211	838575	BB_1413m_Tuff_H3K27Ac_CSpeaks_peak_1673	31	.	3.91505	5.62452	3.12800	70
GL873526.1	839143	839340	BB_1413m_Tuff_H3K27Ac_CSpeaks_peak_1674	60	.	5.82332	8.63345	6.02829	89
GL873526.1	840485	840695	BB_1413m_Tuff_H3K27Ac_CSpeaks_peak_1675	38	.	4.17429	6.37887	3.84047	116
GL873526.1	852727	853320	BB_1413m_Tuff_H3K27Ac_CSpeaks_peak_1676	912	.	9.52989	94.82136	91.21667	364
GL873526.1	895534	896131	BB_1413m_Tuff_H3K27Ac_CSpeaks_peak_1677	1013	.	10.15349	105.03544	101.31549	360
GL873526.1	899007	899749	BB_1413m_Tuff_H3K27Ac_CSpeaks_peak_1678	870	.	14.07097	90.65677	87.09688	494
GL873526.1	914455	914983	BB_1413m_Tuff_H3K27Ac_CSpeaks_peak_1679	1153	.	27.28637	119.25161	115.35754	390
GL873526.1	915599	916065	BB_1413m_Tuff_H3K27Ac_CSpeaks_peak_1680	620	.	23.44790	65.32861	62.01813	134
GL873526.1	968395	968591	BB_1413m_Tuff_H3K27Ac_CSpeaks_peak_1681	66	.	5.47331	9.31879	6.69432	62
GL873526.1	1024513	1024688	BB_1413m_Tuff_H3K27Ac_CSpeaks_peak_1682	71	.	6.28209	9.76493	7.13202	79
GL873526.1	1037372	1037581	BB_1413m_Tuff_H3K27Ac_CSpeaks_peak_1683	23	.	3.42469	4.79185	2.35928	84
GL873526.1	1240348	1240837	BB_1413m_Tuff_H3K27Ac_CSpeaks_peak_1684	198	.	5.65422	22.72911	19.86979	345
GL873526.1	1290718	1290976	BB_1413m_Tuff_H3K27Ac_CSpeaks_peak_1685	13	.	3.05450	3.62443	1.32560	28
GL873526.1	1321372	1321577	BB_1413m_Tuff_H3K27Ac_CSpeaks_peak_1686	25	.	3.94130	4.97442	2.50574	100
GL873526.1	1485795	1486177	BB_1413m_Tuff_H3K27Ac_CSpeaks_peak_1687	47	.	2.51321	7.32449	4.75368	189
GL873526.1	1518309	1518525	BB_1413m_Tuff_H3K27Ac_CSpeaks_peak_1688	51	.	5.50183	7.74291	5.15876	81
GL873526.1	1529230	1529378	BB_1413m_Tuff_H3K27Ac_CSpeaks_peak_1689	81	.	6.67222	10.82139	8.16370	95
GL873526.1	1543644	1544023	BB_1413m_Tuff_H3K27Ac_CSpeaks_peak_1690	58	.	4.55851	8.44714	5.84431	218
GL873526.1	1561158	1561407	BB_1413m_Tuff_H3K27Ac_CSpeaks_peak_1691	114	.	7.58148	14.18431	11.45996	163
GL873526.1	1628732	1628964	BB_1413m_Tuff_H3K27Ac_CSpeaks_peak_1692	17	.	3.55116	4.13529	1.74659	60
GL873526.1	1665454	1666227	BB_1413m_Tuff_H3K27Ac_CSpeaks_peak_1693	159	.	3.68378	18.78286	15.98065	397
GL873526.1	1666897	1667516	BB_1413m_Tuff_H3K27Ac_CSpeaks_peak_1694	304	.	5.22137	33.40974	30.42010	293
GL873526.1	1737518	1738009	BB_1413m_Tuff_H3K27Ac_CSpeaks_peak_1695	71	.	3.07718	9.80723	7.17116	411
GL873526.1	1818398	1818545	BB_1413m_Tuff_H3K27Ac_CSpeaks_peak_1696	33	.	4.72156	5.85797	3.33508	90
GL873526.1	1890030	1890180	BB_1413m_Tuff_H3K27Ac_CSpeaks_peak_1697	92	.	7.06235	11.90556	9.22438	65
GL873526.1	2113627	2113800	BB_1413m_Tuff_H3K27Ac_CSpeaks_peak_1698	61	.	5.89196	8.73806	6.12743	55
GL873526.1	2120718	2120925	BB_1413m_Tuff_H3K27Ac_CSpeaks_peak_1699	19	.	3.65920	4.33257	1.92530	70
GL873526.1	2294693	2294840	BB_1413m_Tuff_H3K27Ac_CSpeaks_peak_1700	49	.	4.86861	7.53305	4.95839	119
GL873526.1	2301947	2302143	BB_1413m_Tuff_H3K27Ac_CSpeaks_peak_1701	77	.	3.54681	10.40071	7.75052	88
GL873526.1	2369475	2369655	BB_1413m_Tuff_H3K27Ac_CSpeaks_peak_1702	38	.	2.58877	6.35161	3.81366	114
GL873526.1	2560605	2560752	BB_1413m_Tuff_H3K27Ac_CSpeaks_peak_1703	36	.	3.87822	6.17367	3.64012	91
GL873526.1	2605437	2605592	BB_1413m_Tuff_H3K27Ac_CSpeaks_peak_1704	32	.	2.50215	5.77257	3.27200	17
GL873526.1	2708849	2709034	BB_1413m_Tuff_H3K27Ac_CSpeaks_peak_1705	49	.	4.86861	7.53305	4.95839	83
GL873526.1	2718904	2719199	BB_1413m_Tuff_H3K27Ac_CSpeaks_peak_1706	25	.	3.94130	4.97442	2.50574	281
GL873526.1	2809543	2809707	BB_1413m_Tuff_H3K27Ac_CSpeaks_peak_1707	42	.	5.11169	6.78192	4.22685	53
GL873526.1	2909388	2909662	BB_1413m_Tuff_H3K27Ac_CSpeaks_peak_1708	18	.	3.48197	4.27868	1.88030	160
GL873526.1	2918390	2918951	BB_1413m_Tuff_H3K27Ac_CSpeaks_peak_1709	223	.	5.63304	25.24856	22.35680	311
GL873526.1	2935188	2936418	BB_1413m_Tuff_H3K27Ac_CSpeaks_peak_1710	1700	.	14.06516	174.96411	170.07755	917
GL873526.1	2945097	2945309	BB_1413m_Tuff_H3K27Ac_CSpeaks_peak_1711	33	.	4.72156	5.85797	3.33508	68
GL873526.1	2963493	2963804	BB_1413m_Tuff_H3K27Ac_CSpeaks_peak_1712	116	.	5.30664	14.34508	11.61618	140
GL873526.1	2965412	2965671	BB_1413m_Tuff_H3K27Ac_CSpeaks_peak_1713	25	.	3.94130	4.97442	2.50574	73
GL873526.1	3053847	3055167	BB_1413m_Tuff_H3K27Ac_CSpeaks_peak_1714	932	.	9.64327	96.84198	93.21345	426
GL873526.1	3081438	3082739	BB_1413m_Tuff_H3K27Ac_CSpeaks_peak_1715	351	.	4.78688	38.22548	35.18221	521
GL873526.1	3205386	3205565	BB_1413m_Tuff_H3K27Ac_CSpeaks_peak_1716	33	.	4.72156	5.85797	3.33508	112
GL873526.1	3209824	3209976	BB_1413m_Tuff_H3K27Ac_CSpeaks_peak_1717	33	.	4.72156	5.85797	3.33508	91
GL873526.1	3217151	3217427	BB_1413m_Tuff_H3K27Ac_CSpeaks_peak_1718	39	.	3.49253	6.46191	3.91847	162
GL873526.1	3243325	3244126	BB_1413m_Tuff_H3K27Ac_CSpeaks_peak_1719	668	.	6.82893	70.15961	66.80315	374
GL873526.1	3270777	3271248	BB_1413m_Tuff_H3K27Ac_CSpeaks_peak_1720	391	.	8.07304	42.18854	39.10342	199
GL873526.1	3296321	3297206	BB_1413m_Tuff_H3K27Ac_CSpeaks_peak_1721	912	.	9.92333	94.81785	91.21362	376
GL873526.1	3299910	3300574	BB_1413m_Tuff_H3K27Ac_CSpeaks_peak_1722	126	.	3.63442	15.42582	12.67795	157
GL873526.1	3311719	3312449	BB_1413m_Tuff_H3K27Ac_CSpeaks_peak_1723	280	.	4.41012	30.98108	28.01917	360
GL873526.1	3369426	3371304	BB_1413m_Tuff_H3K27Ac_CSpeaks_peak_1724	1375	.	14.67180	141.76065	137.52806	997
GL873526.1	3405472	3405768	BB_1413m_Tuff_H3K27Ac_CSpeaks_peak_1725	33	.	3.12318	5.83711	3.33372	94
GL873526.1	3425165	3425775	BB_1413m_Tuff_H3K27Ac_CSpeaks_peak_1726	480	.	7.13350	51.27505	48.09895	249
GL873526.1	3432735	3435127	BB_1413m_Tuff_H3K27Ac_CSpeaks_peak_1727	2210	.	21.53039	227.42354	221.08836	1675
GL873526.1	3443179	3444300	BB_1413m_Tuff_H3K27Ac_CSpeaks_peak_1728	1106	.	10.72040	114.45687	110.62033	336
GL873526.1	3450581	3451442	BB_1413m_Tuff_H3K27Ac_CSpeaks_peak_1729	294	.	12.19169	32.41089	29.43209	366
GL873526.1	3458246	3458962	BB_1413m_Tuff_H3K27Ac_CSpeaks_peak_1730	722	.	8.94761	75.63044	72.22025	289
GL873526.1	3466955	3467739	BB_1413m_Tuff_H3K27Ac_CSpeaks_peak_1731	653	.	13.92367	68.72642	65.38293	408
GL873526.1	3474580	3475610	BB_1413m_Tuff_H3K27Ac_CSpeaks_peak_1732	893	.	7.83788	92.97151	89.38497	654
GL873526.1	3504311	3504824	BB_1413m_Tuff_H3K27Ac_CSpeaks_peak_1733	696	.	13.23036	73.08167	69.69685	231
GL873526.1	3505172	3505432	BB_1413m_Tuff_H3K27Ac_CSpeaks_peak_1734	42	.	5.11169	6.78192	4.22685	49
GL873526.1	3517369	3517677	BB_1413m_Tuff_H3K27Ac_CSpeaks_peak_1735	124	.	5.45782	15.15365	12.41212	82
GL873526.1	3519104	3519531	BB_1413m_Tuff_H3K27Ac_CSpeaks_peak_1736	175	.	3.58945	20.37132	17.54474	203
GL873526.1	3519841	3520331	BB_1413m_Tuff_H3K27Ac_CSpeaks_peak_1737	90	.	3.94090	11.77222	9.09364	114
GL873526.1	3523679	3524043	BB_1413m_Tuff_H3K27Ac_CSpeaks_peak_1738	259	.	5.37971	28.89991	25.96214	90
GL873526.1	3548982	3549197	BB_1413m_Tuff_H3K27Ac_CSpeaks_peak_1739	17	.	3.55116	4.13529	1.74659	59
GL873526.1	3745352	3746453	BB_1413m_Tuff_H3K27Ac_CSpeaks_peak_1740	1267	.	10.83943	130.81958	126.76117	329
GL873526.1	3870471	3871159	BB_1413m_Tuff_H3K27Ac_CSpeaks_peak_1741	272	.	5.08570	30.16292	27.21138	180
GL873526.1	3936124	3936574	BB_1413m_Tuff_H3K27Ac_CSpeaks_peak_1742	109	.	3.35057	13.67230	10.95627	325
GL873526.1	4051420	4052350	BB_1413m_Tuff_H3K27Ac_CSpeaks_peak_1743	1329	.	16.15487	137.13098	132.97527	330
GL873526.1	4063432	4063896	BB_1413m_Tuff_H3K27Ac_CSpeaks_peak_1744	298	.	11.66358	32.81871	29.83508	222
GL873526.1	4093711	4094151	BB_1413m_Tuff_H3K27Ac_CSpeaks_peak_1745	715	.	10.89395	74.93514	71.53130	202
GL873526.1	4162486	4163396	BB_1413m_Tuff_H3K27Ac_CSpeaks_peak_1746	1186	.	10.78341	122.63832	118.69627	579
GL873526.1	4248129	4249000	BB_1413m_Tuff_H3K27Ac_CSpeaks_peak_1747	418	.	7.51227	44.96429	41.85213	503
GL873526.1	4249434	4249920	BB_1413m_Tuff_H3K27Ac_CSpeaks_peak_1748	510	.	7.68223	54.28714	51.08175	271
GL873526.1	4251245	4251683	BB_1413m_Tuff_H3K27Ac_CSpeaks_peak_1749	146	.	8.19448	17.40049	14.61955	90
GL873526.1	4290282	4290475	BB_1413m_Tuff_H3K27Ac_CSpeaks_peak_1750	42	.	5.11169	6.78192	4.22685	88
GL873526.1	4331290	4331524	BB_1413m_Tuff_H3K27Ac_CSpeaks_peak_1751	32	.	4.63758	5.73854	3.23946	124
GL873526.1	4403056	4403273	BB_1413m_Tuff_H3K27Ac_CSpeaks_peak_1752	195	.	5.03848	22.36155	19.50734	120
GL873526.1	4403386	4403560	BB_1413m_Tuff_H3K27Ac_CSpeaks_peak_1753	114	.	4.18175	14.20513	11.48004	51
GL873526.1	4441487	4442306	BB_1413m_Tuff_H3K27Ac_CSpeaks_peak_1754	784	.	8.73621	81.97148	78.49945	518
GL873526.1	4464494	4465289	BB_1413m_Tuff_H3K27Ac_CSpeaks_peak_1755	406	.	7.03742	43.76055	40.65977	510
GL873526.1	4566270	4567286	BB_1413m_Tuff_H3K27Ac_CSpeaks_peak_1756	1524	.	14.93867	156.94627	152.44281	497
GL873526.1	4633545	4633696	BB_1413m_Tuff_H3K27Ac_CSpeaks_peak_1757	26	.	3.96155	5.08049	2.60784	41
GL873526.1	4649042	4649294	BB_1413m_Tuff_H3K27Ac_CSpeaks_peak_1758	22	.	2.88783	4.70182	2.27486	220
GL873526.1	4675989	4676208	BB_1413m_Tuff_H3K27Ac_CSpeaks_peak_1759	346	.	6.43272	37.68603	34.64858	118
GL873526.1	4676383	4676789	BB_1413m_Tuff_H3K27Ac_CSpeaks_peak_1760	163	.	3.35620	19.20676	16.39949	180
GL873526.1	4679264	4679509	BB_1413m_Tuff_H3K27Ac_CSpeaks_peak_1761	25	.	3.74300	4.94244	2.50305	163
GL873526.1	4692173	4692418	BB_1413m_Tuff_H3K27Ac_CSpeaks_peak_1762	33	.	4.72156	5.85797	3.33508	113
GL873526.1	4754317	4754636	BB_1413m_Tuff_H3K27Ac_CSpeaks_peak_1763	71	.	6.28209	9.76493	7.13202	121
GL873526.1	4771960	4772107	BB_1413m_Tuff_H3K27Ac_CSpeaks_peak_1764	17	.	3.55116	4.13529	1.74659	33
GL873526.1	4871615	4871810	BB_1413m_Tuff_H3K27Ac_CSpeaks_peak_1765	42	.	5.11169	6.78192	4.22685	121
GL873526.1	4896763	4897563	BB_1413m_Tuff_H3K27Ac_CSpeaks_peak_1766	503	.	6.80872	53.55444	50.35584	374
GL873526.1	4953670	4954294	BB_1413m_Tuff_H3K27Ac_CSpeaks_peak_1767	467	.	11.20250	49.86929	46.70804	310
GL873526.1	4974820	4975337	BB_1413m_Tuff_H3K27Ac_CSpeaks_peak_1768	184	.	8.39438	21.26026	18.42159	322
GL873526.1	5014177	5014861	BB_1413m_Tuff_H3K27Ac_CSpeaks_peak_1769	281	.	5.75243	31.08040	28.11625	553
GL873526.1	5050687	5051278	BB_1413m_Tuff_H3K27Ac_CSpeaks_peak_1770	654	.	8.49408	68.82099	65.47637	321
GL873526.1	5338449	5338706	BB_1413m_Tuff_H3K27Ac_CSpeaks_peak_1771	26	.	2.12163	5.10170	2.62858	188
GL873526.1	5350290	5350675	BB_1413m_Tuff_H3K27Ac_CSpeaks_peak_1772	198	.	5.65422	22.72911	19.86979	129
GL873526.1	5351161	5351318	BB_1413m_Tuff_H3K27Ac_CSpeaks_peak_1773	38	.	3.07293	6.41011	3.87011	76
GL873526.1	5408410	5408804	BB_1413m_Tuff_H3K27Ac_CSpeaks_peak_1774	242	.	10.13664	27.14654	24.23099	156
GL873526.1	5409300	5409854	BB_1413m_Tuff_H3K27Ac_CSpeaks_peak_1775	478	.	7.71771	51.00929	47.83671	178
GL873526.1	5536837	5537995	BB_1413m_Tuff_H3K27Ac_CSpeaks_peak_1776	1341	.	12.08098	138.32954	134.15569	613
GL873526.1	5567562	5568157	BB_1413m_Tuff_H3K27Ac_CSpeaks_peak_1777	711	.	20.86017	74.53876	71.13968	209
GL873526.1	5576613	5577279	BB_1413m_Tuff_H3K27Ac_CSpeaks_peak_1778	1039	.	11.15046	107.70641	103.95767	307
GL873526.1	5613992	5614559	BB_1413m_Tuff_H3K27Ac_CSpeaks_peak_1779	177	.	7.09362	20.62834	17.79812	358
GL873526.1	5629183	5629658	BB_1413m_Tuff_H3K27Ac_CSpeaks_peak_1780	250	.	4.90429	27.97232	25.04539	242
GL873526.1	5682620	5683432	BB_1413m_Tuff_H3K27Ac_CSpeaks_peak_1781	1333	.	15.26346	137.49335	133.33215	377
GL873526.1	5825903	5826637	BB_1413m_Tuff_H3K27Ac_CSpeaks_peak_1782	813	.	10.51447	84.89758	81.39587	332
GL873526.1	5920646	5921394	BB_1413m_Tuff_H3K27Ac_CSpeaks_peak_1783	381	.	5.66122	41.27144	38.19564	444
GL873526.1	5965895	5966078	BB_1413m_Tuff_H3K27Ac_CSpeaks_peak_1784	27	.	3.39294	5.26624	2.78616	112
GL873526.1	5991036	5992126	BB_1413m_Tuff_H3K27Ac_CSpeaks_peak_1785	1708	.	15.42657	175.78741	170.87968	617
GL873526.1	6021924	6022664	BB_1413m_Tuff_H3K27Ac_CSpeaks_peak_1786	871	.	9.62098	90.73785	87.17739	424
GL873526.1	6083743	6084261	BB_1413m_Tuff_H3K27Ac_CSpeaks_peak_1787	207	.	6.49224	23.60628	20.73502	170
GL873526.1	6185276	6185496	BB_1413m_Tuff_H3K27Ac_CSpeaks_peak_1788	33	.	4.33143	5.85797	3.33508	124
GL873526.1	6206276	6206687	BB_1413m_Tuff_H3K27Ac_CSpeaks_peak_1789	412	.	13.17553	44.37394	41.26688	133
GL873526.1	6262914	6263083	BB_1413m_Tuff_H3K27Ac_CSpeaks_peak_1790	43	.	4.91554	6.86274	4.30646	31
GL873526.1	6275868	6276087	BB_1413m_Tuff_H3K27Ac_CSpeaks_peak_1791	114	.	7.84262	14.15065	11.42652	139
GL873526.1	6276360	6277322	BB_1413m_Tuff_H3K27Ac_CSpeaks_peak_1792	256	.	8.72632	28.58845	25.65471	215
GL873526.1	6383081	6383584	BB_1413m_Tuff_H3K27Ac_CSpeaks_peak_1793	350	.	10.18605	38.07175	35.02929	193
GL873526.1	6389105	6389253	BB_1413m_Tuff_H3K27Ac_CSpeaks_peak_1794	61	.	5.89196	8.73806	6.12743	95
GL873526.1	6428010	6428660	BB_1413m_Tuff_H3K27Ac_CSpeaks_peak_1795	732	.	11.70126	76.64982	73.22954	330
GL873526.1	6507858	6508022	BB_1413m_Tuff_H3K27Ac_CSpeaks_peak_1796	28	.	2.99360	5.28566	2.80344	109
GL873526.1	6508244	6508698	BB_1413m_Tuff_H3K27Ac_CSpeaks_peak_1797	211	.	4.67149	24.06094	21.18480	131
GL873526.1	6563874	6564151	BB_1413m_Tuff_H3K27Ac_CSpeaks_peak_1798	274	.	5.51925	30.44036	27.48446	136
GL873526.1	6573767	6574988	BB_1413m_Tuff_H3K27Ac_CSpeaks_peak_1799	418	.	7.51227	44.96429	41.85213	254
GL873526.1	6578360	6578791	BB_1413m_Tuff_H3K27Ac_CSpeaks_peak_1800	215	.	10.07304	24.44952	21.56812	206
GL873526.1	6660372	6661349	BB_1413m_Tuff_H3K27Ac_CSpeaks_peak_1801	932	.	10.04427	96.87547	93.24634	455
GL873526.1	6836021	6836810	BB_1413m_Tuff_H3K27Ac_CSpeaks_peak_1802	728	.	19.07139	76.29983	72.88497	286
GL873526.1	6919100	6919450	BB_1413m_Tuff_H3K27Ac_CSpeaks_peak_1803	138	.	4.74717	16.60336	13.83575	126
GL873526.1	7005576	7005733	BB_1413m_Tuff_H3K27Ac_CSpeaks_peak_1804	34	.	4.54133	5.94551	3.41805	112
GL873526.1	7007108	7007527	BB_1413m_Tuff_H3K27Ac_CSpeaks_peak_1805	71	.	6.28209	9.76493	7.13202	129
GL873526.1	7007657	7007809	BB_1413m_Tuff_H3K27Ac_CSpeaks_peak_1806	51	.	5.50183	7.74291	5.15876	93
GL873526.1	7008073	7008336	BB_1413m_Tuff_H3K27Ac_CSpeaks_peak_1807	33	.	4.72156	5.85797	3.33508	146
GL873526.1	7027883	7028365	BB_1413m_Tuff_H3K27Ac_CSpeaks_peak_1808	39	.	3.34136	6.46191	3.91847	220
GL873526.1	7057514	7057661	BB_1413m_Tuff_H3K27Ac_CSpeaks_peak_1809	26	.	3.79948	5.13263	2.65717	52
GL873526.1	7058065	7059552	BB_1413m_Tuff_H3K27Ac_CSpeaks_peak_1810	1122	.	25.87430	116.14243	112.28629	471
GL873526.1	7130256	7131602	BB_1413m_Tuff_H3K27Ac_CSpeaks_peak_1811	1814	.	21.37651	186.61279	181.45901	840
GL873526.1	7145013	7145913	BB_1413m_Tuff_H3K27Ac_CSpeaks_peak_1812	297	.	4.41581	32.74363	29.76098	319
GL873526.1	7183189	7184223	BB_1413m_Tuff_H3K27Ac_CSpeaks_peak_1813	445	.	5.95141	47.73938	44.59799	370
GL873526.1	7224184	7224440	BB_1413m_Tuff_H3K27Ac_CSpeaks_peak_1814	304	.	5.22137	33.40974	30.42010	134
GL873526.1	7341418	7342707	BB_1413m_Tuff_H3K27Ac_CSpeaks_peak_1815	1733	.	13.71800	178.34410	173.38202	802
GL873526.1	7391868	7392394	BB_1413m_Tuff_H3K27Ac_CSpeaks_peak_1816	599	.	9.71478	63.28848	59.99699	246
GL873526.1	7461429	7462266	BB_1413m_Tuff_H3K27Ac_CSpeaks_peak_1817	688	.	11.29812	72.20115	68.82515	485
GL873526.1	7571493	7572072	BB_1413m_Tuff_H3K27Ac_CSpeaks_peak_1818	116	.	5.30664	14.34508	11.61618	60
GL873526.1	7712319	7712632	BB_1413m_Tuff_H3K27Ac_CSpeaks_peak_1819	58	.	4.55851	8.44714	5.84431	200
GL873526.1	7742209	7742892	BB_1413m_Tuff_H3K27Ac_CSpeaks_peak_1820	1147	.	11.92793	118.65038	114.76004	347
GL873526.1	7981227	7982021	BB_1413m_Tuff_H3K27Ac_CSpeaks_peak_1821	1434	.	15.12533	147.81863	143.48521	376
GL873526.1	8006308	8006803	BB_1413m_Tuff_H3K27Ac_CSpeaks_peak_1822	1045	.	14.72477	108.28805	104.52896	278
GL873526.1	8023548	8023695	BB_1413m_Tuff_H3K27Ac_CSpeaks_peak_1823	31	.	4.55276	5.61787	3.12205	67
GL873526.1	8285983	8286949	BB_1413m_Tuff_H3K27Ac_CSpeaks_peak_1824	1142	.	7.87526	118.12799	114.24878	651
GL873526.1	8336201	8336810	BB_1413m_Tuff_H3K27Ac_CSpeaks_peak_1825	191	.	4.47712	21.97931	19.13031	403
GL873526.1	8552676	8553489	BB_1413m_Tuff_H3K27Ac_CSpeaks_peak_1826	263	.	6.17727	29.33743	26.39560	577
GL873526.1	8576599	8576750	BB_1413m_Tuff_H3K27Ac_CSpeaks_peak_1827	44	.	3.03384	6.98403	4.42309	45
GL873526.1	8662348	8662604	BB_1413m_Tuff_H3K27Ac_CSpeaks_peak_1828	75	.	5.31858	10.23101	7.58477	129
GL873526.1	8696340	8697076	BB_1413m_Tuff_H3K27Ac_CSpeaks_peak_1829	451	.	15.87770	48.25108	45.10547	516
GL873526.1	8717214	8717751	BB_1413m_Tuff_H3K27Ac_CSpeaks_peak_1830	74	.	5.66612	10.06392	7.42254	291
GL873526.1	8737929	8738161	BB_1413m_Tuff_H3K27Ac_CSpeaks_peak_1831	128	.	4.36316	15.55861	12.80887	133
GL873526.1	8758636	8759162	BB_1413m_Tuff_H3K27Ac_CSpeaks_peak_1832	247	.	5.90515	27.67999	24.75767	238
GL873526.1	8855859	8856634	BB_1413m_Tuff_H3K27Ac_CSpeaks_peak_1833	553	.	8.39800	58.55795	55.31057	479
GL873526.1	8939125	8940115	BB_1413m_Tuff_H3K27Ac_CSpeaks_peak_1834	288	.	6.11046	31.83599	28.86416	211
GL873526.1	8940928	8941871	BB_1413m_Tuff_H3K27Ac_CSpeaks_peak_1835	303	.	4.67598	33.29297	30.30400	691
GL873526.1	9006780	9007412	BB_1413m_Tuff_H3K27Ac_CSpeaks_peak_1836	1103	.	9.98277	114.13720	110.30725	226
GL873526.1	9012501	9012970	BB_1413m_Tuff_H3K27Ac_CSpeaks_peak_1837	257	.	5.52566	28.70354	25.76780	355
GL873526.1	9114024	9115038	BB_1413m_Tuff_H3K27Ac_CSpeaks_peak_1838	537	.	7.03548	57.02587	53.79525	774
GL873526.1	9196763	9197357	BB_1413m_Tuff_H3K27Ac_CSpeaks_peak_1839	295	.	4.84279	32.56481	29.58543	213
GL873526.1	9197474	9197648	BB_1413m_Tuff_H3K27Ac_CSpeaks_peak_1840	82	.	4.71173	10.91485	8.25441	57
GL873526.1	9222190	9223229	BB_1413m_Tuff_H3K27Ac_CSpeaks_peak_1841	333	.	5.98490	36.35352	33.33001	295
GL873526.1	9253844	9254232	BB_1413m_Tuff_H3K27Ac_CSpeaks_peak_1842	630	.	10.07760	66.41390	63.09167	189
GL873526.1	9287369	9288140	BB_1413m_Tuff_H3K27Ac_CSpeaks_peak_1843	1556	.	12.35119	160.23824	155.66887	348
GL873526.1	9312236	9312411	BB_1413m_Tuff_H3K27Ac_CSpeaks_peak_1844	50	.	5.43773	7.64711	5.06707	79
GL873526.1	9337001	9337838	BB_1413m_Tuff_H3K27Ac_CSpeaks_peak_1845	1131	.	12.93328	117.00974	113.14341	525
GL873526.1	9341881	9342822	BB_1413m_Tuff_H3K27Ac_CSpeaks_peak_1846	1373	.	11.39374	141.53784	137.31290	457
GL873526.1	9378487	9379062	BB_1413m_Tuff_H3K27Ac_CSpeaks_peak_1847	758	.	11.25678	79.29291	75.84841	297
GL873526.1	9493654	9493806	BB_1413m_Tuff_H3K27Ac_CSpeaks_peak_1848	37	.	4.29388	6.24603	3.71017	46
GL873526.1	9494149	9495287	BB_1413m_Tuff_H3K27Ac_CSpeaks_peak_1849	1570	.	28.50012	161.66286	157.06677	452
GL873526.1	9527124	9527553	BB_1413m_Tuff_H3K27Ac_CSpeaks_peak_1850	292	.	5.44897	32.18147	29.20510	188
GL873526.1	9537816	9538158	BB_1413m_Tuff_H3K27Ac_CSpeaks_peak_1851	120	.	3.28064	14.78493	12.04956	231
GL873526.1	9538314	9538853	BB_1413m_Tuff_H3K27Ac_CSpeaks_peak_1852	254	.	5.44758	28.33218	25.40224	289
GL873526.1	9610231	9611094	BB_1413m_Tuff_H3K27Ac_CSpeaks_peak_1853	1548	.	19.15926	159.45154	154.89816	580
GL873526.1	9636628	9636849	BB_1413m_Tuff_H3K27Ac_CSpeaks_peak_1854	68	.	4.55386	9.46042	6.83303	75
GL873526.1	9651137	9651947	BB_1413m_Tuff_H3K27Ac_CSpeaks_peak_1855	358	.	7.26573	38.93315	35.88232	345
GL873526.1	9698757	9699070	BB_1413m_Tuff_H3K27Ac_CSpeaks_peak_1856	143	.	3.74741	17.14288	14.36540	100
GL873526.1	9708456	9709107	BB_1413m_Tuff_H3K27Ac_CSpeaks_peak_1857	247	.	7.72546	27.71070	24.78693	137
GL873526.1	9802422	9803259	BB_1413m_Tuff_H3K27Ac_CSpeaks_peak_1858	248	.	5.69816	27.76600	24.84149	189
GL873526.1	9809337	9809522	BB_1413m_Tuff_H3K27Ac_CSpeaks_peak_1859	148	.	5.45561	17.68234	14.89669	123
GL873526.1	9810533	9811059	BB_1413m_Tuff_H3K27Ac_CSpeaks_peak_1860	313	.	6.13037	34.33617	31.33589	356
GL873526.1	9850592	9850798	BB_1413m_Tuff_H3K27Ac_CSpeaks_peak_1861	74	.	5.01204	10.08017	7.43740	72
GL873526.1	9881591	9881873	BB_1413m_Tuff_H3K27Ac_CSpeaks_peak_1862	25	.	3.71831	5.00226	2.53314	42
GL873526.1	9894425	9894787	BB_1413m_Tuff_H3K27Ac_CSpeaks_peak_1863	37	.	2.32319	6.23803	3.70223	285
GL873526.1	9961092	9962266	BB_1413m_Tuff_H3K27Ac_CSpeaks_peak_1864	1265	.	11.62745	130.60971	126.55438	533
GL873526.1	10014187	10014373	BB_1413m_Tuff_H3K27Ac_CSpeaks_peak_1865	26	.	3.62564	5.13734	2.66176	70
GL873526.1	10019720	10020508	BB_1413m_Tuff_H3K27Ac_CSpeaks_peak_1866	924	.	8.97493	96.11280	92.49441	517
GL873526.1	10046849	10047727	BB_1413m_Tuff_H3K27Ac_CSpeaks_peak_1867	206	.	4.37265	23.50256	20.63388	430
GL873526.1	10061963	10062176	BB_1413m_Tuff_H3K27Ac_CSpeaks_peak_1868	92	.	5.99623	11.92779	9.24627	99
GL873526.1	10064705	10065379	BB_1413m_Tuff_H3K27Ac_CSpeaks_peak_1869	1007	.	10.95609	104.47652	100.76272	238
GL873526.1	10113402	10113754	BB_1413m_Tuff_H3K27Ac_CSpeaks_peak_1870	28	.	2.99360	5.28566	2.80344	113
GL873526.1	10124902	10125677	BB_1413m_Tuff_H3K27Ac_CSpeaks_peak_1871	601	.	14.71288	63.41300	60.12096	620
GL873526.1	10126088	10126383	BB_1413m_Tuff_H3K27Ac_CSpeaks_peak_1872	140	.	5.76017	16.81004	14.03959	142
GL873526.1	10209891	10210825	BB_1413m_Tuff_H3K27Ac_CSpeaks_peak_1873	708	.	6.15126	74.28701	70.89091	586
GL873526.1	10226970	10227456	BB_1413m_Tuff_H3K27Ac_CSpeaks_peak_1874	510	.	7.68223	54.28714	51.08175	242
GL873526.1	10257745	10258590	BB_1413m_Tuff_H3K27Ac_CSpeaks_peak_1875	205	.	4.99655	23.38948	20.52259	313
GL873526.1	10297752	10298840	BB_1413m_Tuff_H3K27Ac_CSpeaks_peak_1876	1532	.	14.32515	157.72493	153.20395	550
GL873526.1	10336040	10336388	BB_1413m_Tuff_H3K27Ac_CSpeaks_peak_1877	436	.	6.29850	46.80559	43.67560	173
GL873526.1	10336521	10337074	BB_1413m_Tuff_H3K27Ac_CSpeaks_peak_1878	421	.	5.98136	45.23295	42.11716	210
GL873526.1	10362762	10363041	BB_1413m_Tuff_H3K27Ac_CSpeaks_peak_1879	31	.	4.60895	5.69783	3.19959	194
GL873526.1	10369074	10369276	BB_1413m_Tuff_H3K27Ac_CSpeaks_peak_1880	26	.	4.19473	5.10688	2.63237	142
GL873526.1	10417728	10418044	BB_1413m_Tuff_H3K27Ac_CSpeaks_peak_1881	36	.	2.42501	6.18749	3.65362	125
GL873526.1	10418310	10418599	BB_1413m_Tuff_H3K27Ac_CSpeaks_peak_1882	78	.	3.73933	10.49570	7.84381	89
GL873526.1	10424585	10425043	BB_1413m_Tuff_H3K27Ac_CSpeaks_peak_1883	192	.	6.66723	22.06803	19.21734	252
GL873526.1	10465972	10466248	BB_1413m_Tuff_H3K27Ac_CSpeaks_peak_1884	327	.	9.08604	35.74908	32.73313	163
GL873526.1	10506152	10506497	BB_1413m_Tuff_H3K27Ac_CSpeaks_peak_1885	117	.	6.37262	14.51252	11.78060	122
GL873526.1	10669369	10669516	BB_1413m_Tuff_H3K27Ac_CSpeaks_peak_1886	41	.	5.02077	6.64908	4.10020	82
GL873526.1	10727647	10727891	BB_1413m_Tuff_H3K27Ac_CSpeaks_peak_1887	112	.	3.96651	14.01293	11.29051	100
GL873526.1	10744093	10744813	BB_1413m_Tuff_H3K27Ac_CSpeaks_peak_1888	651	.	10.25902	68.51915	65.17769	292
GL873526.1	10763268	10764125	BB_1413m_Tuff_H3K27Ac_CSpeaks_peak_1889	195	.	5.03848	22.36155	19.50734	672
GL873526.1	10766897	10767926	BB_1413m_Tuff_H3K27Ac_CSpeaks_peak_1890	1739	.	17.24179	178.97475	173.99281	618
GL873526.1	10935528	10935707	BB_1413m_Tuff_H3K27Ac_CSpeaks_peak_1891	128	.	3.91446	15.61981	12.86880	82
GL873526.1	11148103	11148309	BB_1413m_Tuff_H3K27Ac_CSpeaks_peak_1892	110	.	4.80771	13.78169	11.06218	96
GL873526.1	11148439	11148629	BB_1413m_Tuff_H3K27Ac_CSpeaks_peak_1893	99	.	5.27951	12.62006	9.92475	109
GL873526.1	11194523	11195082	BB_1413m_Tuff_H3K27Ac_CSpeaks_peak_1894	755	.	7.96709	78.96018	75.51845	240
GL873526.1	11195385	11195638	BB_1413m_Tuff_H3K27Ac_CSpeaks_peak_1895	87	.	3.24612	11.45333	8.78209	137
GL873526.1	11313940	11314865	BB_1413m_Tuff_H3K27Ac_CSpeaks_peak_1896	1184	.	8.56632	122.34039	118.40235	415
GL873526.1	11363426	11363722	BB_1413m_Tuff_H3K27Ac_CSpeaks_peak_1897	51	.	5.50183	7.74291	5.15876	111
GL873526.1	11372711	11373034	BB_1413m_Tuff_H3K27Ac_CSpeaks_peak_1898	32	.	4.63758	5.73854	3.23946	218
GL873526.1	11497747	11498567	BB_1413m_Tuff_H3K27Ac_CSpeaks_peak_1899	418	.	8.96879	44.92340	41.81190	703
GL873526.1	11498696	11499169	BB_1413m_Tuff_H3K27Ac_CSpeaks_peak_1900	662	.	7.16585	69.60245	66.25072	205
GL873526.1	11922184	11922395	BB_1413m_Tuff_H3K27Ac_CSpeaks_peak_1901	33	.	4.72156	5.85797	3.33508	92
GL873526.1	11939670	11940290	BB_1413m_Tuff_H3K27Ac_CSpeaks_peak_1902	662	.	10.34972	69.57815	66.22666	382
GL873526.1	11940662	11941289	BB_1413m_Tuff_H3K27Ac_CSpeaks_peak_1903	195	.	5.03848	22.36155	19.50734	296
GL873526.1	12083126	12083943	BB_1413m_Tuff_H3K27Ac_CSpeaks_peak_1904	68	.	4.55386	9.46042	6.83303	447
GL873526.1	12157059	12157633	BB_1413m_Tuff_H3K27Ac_CSpeaks_peak_1905	251	.	7.26972	28.12706	25.19843	313
GL873526.1	12198584	12199495	BB_1413m_Tuff_H3K27Ac_CSpeaks_peak_1906	1863	.	17.10165	191.65860	186.38339	570
GL873526.1	12342957	12343462	BB_1413m_Tuff_H3K27Ac_CSpeaks_peak_1907	194	.	6.08539	22.33661	19.48305	132
GL873526.1	13170945	13172403	BB_1413m_Tuff_H3K27Ac_CSpeaks_peak_1908	1303	.	10.06842	134.47435	130.36218	643
GL873526.1	13234324	13234476	BB_1413m_Tuff_H3K27Ac_CSpeaks_peak_1909	42	.	5.11169	6.78192	4.22685	18
GL873526.1	13445690	13445838	BB_1413m_Tuff_H3K27Ac_CSpeaks_peak_1910	61	.	5.89196	8.73806	6.12743	91
GL873526.1	13697881	13698028	BB_1413m_Tuff_H3K27Ac_CSpeaks_peak_1911	33	.	4.72156	5.85797	3.33508	49
GL873526.1	13824011	13824204	BB_1413m_Tuff_H3K27Ac_CSpeaks_peak_1912	207	.	6.49224	23.60628	20.73502	106
GL873526.1	13958547	13958721	BB_1413m_Tuff_H3K27Ac_CSpeaks_peak_1913	42	.	5.11169	6.78192	4.22685	62
GL873526.1	14024495	14025196	BB_1413m_Tuff_H3K27Ac_CSpeaks_peak_1914	553	.	6.88841	58.60225	55.35448	384
GL873526.1	14063840	14063987	BB_1413m_Tuff_H3K27Ac_CSpeaks_peak_1915	33	.	4.72156	5.85797	3.33508	86
GL873526.1	14288626	14289535	BB_1413m_Tuff_H3K27Ac_CSpeaks_peak_1916	1625	.	14.90826	167.29988	162.58679	407
GL873526.1	14382373	14382720	BB_1413m_Tuff_H3K27Ac_CSpeaks_peak_1917	46	.	2.50021	7.18782	4.62062	251
GL873526.1	14392534	14393306	BB_1413m_Tuff_H3K27Ac_CSpeaks_peak_1918	1218	.	10.94348	125.82815	121.84044	425
GL873526.1	14496540	14496692	BB_1413m_Tuff_H3K27Ac_CSpeaks_peak_1919	42	.	5.11169	6.78192	4.22685	86
GL873526.1	14504479	14504814	BB_1413m_Tuff_H3K27Ac_CSpeaks_peak_1920	226	.	8.00067	25.52196	22.62546	83
GL873526.1	14527333	14527609	BB_1413m_Tuff_H3K27Ac_CSpeaks_peak_1921	33	.	2.51899	5.90546	3.38036	118
GL873526.1	14746036	14747012	BB_1413m_Tuff_H3K27Ac_CSpeaks_peak_1922	570	.	8.99654	60.27111	57.00864	202
GL873526.1	14747352	14747846	BB_1413m_Tuff_H3K27Ac_CSpeaks_peak_1923	206	.	5.75501	23.53512	20.66497	185
GL873526.1	14938106	14938926	BB_1413m_Tuff_H3K27Ac_CSpeaks_peak_1924	680	.	15.79766	71.46161	68.09197	376
GL873526.1	15046277	15047243	BB_1413m_Tuff_H3K27Ac_CSpeaks_peak_1925	548	.	14.64398	58.10770	54.86675	312
GL873526.1	15194647	15195419	BB_1413m_Tuff_H3K27Ac_CSpeaks_peak_1926	577	.	13.21503	60.97474	57.70546	250
GL873526.1	15367122	15367411	BB_1413m_Tuff_H3K27Ac_CSpeaks_peak_1927	66	.	4.78527	9.25272	6.63053	247
GL873526.1	15577456	15577811	BB_1413m_Tuff_H3K27Ac_CSpeaks_peak_1928	95	.	6.38037	12.18861	9.50067	203
GL873526.1	15578039	15578186	BB_1413m_Tuff_H3K27Ac_CSpeaks_peak_1929	37	.	4.50809	6.24225	3.70642	94
GL873526.1	15619638	15620797	BB_1413m_Tuff_H3K27Ac_CSpeaks_peak_1930	1308	.	11.91091	135.00735	130.88699	717
GL873526.1	15708068	15708641	BB_1413m_Tuff_H3K27Ac_CSpeaks_peak_1931	449	.	13.85582	48.14101	44.99637	441
GL873526.1	15709173	15709786	BB_1413m_Tuff_H3K27Ac_CSpeaks_peak_1932	804	.	8.84960	83.91535	80.42326	334
GL873526.1	16241564	16241772	BB_1413m_Tuff_H3K27Ac_CSpeaks_peak_1933	33	.	4.33143	5.85797	3.33508	78
GL873526.1	16294908	16295838	BB_1413m_Tuff_H3K27Ac_CSpeaks_peak_1934	944	.	10.56735	98.09351	94.45039	387
GL873526.1	16384417	16385540	BB_1413m_Tuff_H3K27Ac_CSpeaks_peak_1935	284	.	5.38418	31.41345	28.44598	609
GL873526.1	16494860	16495742	BB_1413m_Tuff_H3K27Ac_CSpeaks_peak_1936	502	.	8.33686	53.42401	50.22721	480
GL873526.1	16512764	16513101	BB_1413m_Tuff_H3K27Ac_CSpeaks_peak_1937	165	.	5.45395	19.40708	16.59436	122
GL873526.1	16585210	16585754	BB_1413m_Tuff_H3K27Ac_CSpeaks_peak_1938	570	.	11.67541	60.30574	57.04229	254
GL873526.1	16614765	16615934	BB_1413m_Tuff_H3K27Ac_CSpeaks_peak_1939	1180	.	12.12230	121.98510	118.05028	860
GL873526.1	16760803	16761010	BB_1413m_Tuff_H3K27Ac_CSpeaks_peak_1940	51	.	5.50183	7.74291	5.15876	111
GL873526.1	16894239	16894456	BB_1413m_Tuff_H3K27Ac_CSpeaks_peak_1941	33	.	4.72156	5.85797	3.33508	72
GL873526.1	17053698	17054120	BB_1413m_Tuff_H3K27Ac_CSpeaks_peak_1942	192	.	6.81840	22.06803	19.21734	276
GL873526.1	17054376	17055264	BB_1413m_Tuff_H3K27Ac_CSpeaks_peak_1943	862	.	9.18974	89.81987	86.26783	286
GL873526.1	17189705	17190228	BB_1413m_Tuff_H3K27Ac_CSpeaks_peak_1944	141	.	5.32603	16.87865	14.10711	244
GL873526.1	17243063	17243694	BB_1413m_Tuff_H3K27Ac_CSpeaks_peak_1945	1340	.	22.54069	138.22404	134.05206	254
GL873526.1	17282702	17284090	BB_1413m_Tuff_H3K27Ac_CSpeaks_peak_1946	2039	.	21.68791	209.77467	203.99637	781
GL873526.1	17347177	17348085	BB_1413m_Tuff_H3K27Ac_CSpeaks_peak_1947	882	.	14.18435	91.86500	88.29095	343
GL873526.1	17418266	17419242	BB_1413m_Tuff_H3K27Ac_CSpeaks_peak_1948	1328	.	14.36945	136.95839	132.80426	373
GL873526.1	17551837	17552328	BB_1413m_Tuff_H3K27Ac_CSpeaks_peak_1949	655	.	10.89499	68.90933	65.56335	110
GL873526.1	17840608	17841179	BB_1413m_Tuff_H3K27Ac_CSpeaks_peak_1950	368	.	8.28850	39.95162	36.88989	326
GL873526.1	17976966	17977144	BB_1413m_Tuff_H3K27Ac_CSpeaks_peak_1951	32	.	4.66656	5.77976	3.27858	84
GL873526.1	18245235	18245992	BB_1413m_Tuff_H3K27Ac_CSpeaks_peak_1952	1054	.	10.43694	109.19675	105.42570	374
GL873526.1	18247257	18247797	BB_1413m_Tuff_H3K27Ac_CSpeaks_peak_1953	206	.	4.31432	23.49312	20.62508	281
GL873526.1	18271220	18271545	BB_1413m_Tuff_H3K27Ac_CSpeaks_peak_1954	51	.	5.50183	7.74291	5.15876	213
GL873526.1	18296196	18296343	BB_1413m_Tuff_H3K27Ac_CSpeaks_peak_1955	42	.	5.11169	6.78192	4.22685	119
GL873526.1	18312994	18313229	BB_1413m_Tuff_H3K27Ac_CSpeaks_peak_1956	33	.	4.33143	5.85797	3.33508	227
GL873526.1	18623078	18623297	BB_1413m_Tuff_H3K27Ac_CSpeaks_peak_1957	33	.	4.72156	5.85797	3.33508	108
GL873526.1	19123530	19124367	BB_1413m_Tuff_H3K27Ac_CSpeaks_peak_1958	496	.	7.86889	52.86933	49.67891	257
GL873526.1	19160955	19161817	BB_1413m_Tuff_H3K27Ac_CSpeaks_peak_1959	683	.	6.28054	71.72758	68.35526	328
GL873526.1	19252608	19252887	BB_1413m_Tuff_H3K27Ac_CSpeaks_peak_1960	38	.	3.25276	6.40804	3.86876	31
GL873526.1	19301626	19302287	BB_1413m_Tuff_H3K27Ac_CSpeaks_peak_1961	872	.	11.55279	90.78658	87.22382	389
GL873526.1	19302582	19303132	BB_1413m_Tuff_H3K27Ac_CSpeaks_peak_1962	76	.	5.77566	10.25134	7.60474	77
GL873526.1	19356967	19357466	BB_1413m_Tuff_H3K27Ac_CSpeaks_peak_1963	691	.	17.41282	72.51684	69.13681	210
GL873526.1	19537375	19538423	BB_1413m_Tuff_H3K27Ac_CSpeaks_peak_1964	966	.	16.34027	100.27869	96.61279	592
GL873526.1	19580404	19580572	BB_1413m_Tuff_H3K27Ac_CSpeaks_peak_1965	56	.	5.57927	8.26064	5.66242	67
GL873526.1	19694401	19694691	BB_1413m_Tuff_H3K27Ac_CSpeaks_peak_1966	138	.	4.29635	16.65475	13.88604	116
GL873526.1	20108993	20109444	BB_1413m_Tuff_H3K27Ac_CSpeaks_peak_1967	144	.	5.17264	17.25585	14.47757	119
GL873526.1	20210219	20210515	BB_1413m_Tuff_H3K27Ac_CSpeaks_peak_1968	21	.	2.45834	4.61050	2.19047	11
GL873526.1	20467721	20468374	BB_1413m_Tuff_H3K27Ac_CSpeaks_peak_1969	1541	.	13.21480	158.67607	154.14084	390
GL873526.1	20494140	20494715	BB_1413m_Tuff_H3K27Ac_CSpeaks_peak_1970	623	.	8.58928	65.61948	62.30576	288
GL873526.1	20529842	20530768	BB_1413m_Tuff_H3K27Ac_CSpeaks_peak_1971	982	.	7.69554	101.91498	98.23358	411
GL873526.1	20672061	20672292	BB_1413m_Tuff_H3K27Ac_CSpeaks_peak_1972	81	.	6.67222	10.82139	8.16370	95
GL873526.1	20912998	20913248	BB_1413m_Tuff_H3K27Ac_CSpeaks_peak_1973	19	.	2.50602	4.35259	1.94359	122
GL873526.1	21542847	21543149	BB_1413m_Tuff_H3K27Ac_CSpeaks_peak_1974	82	.	3.09018	10.94678	8.28492	189
GL873526.1	21543534	21543773	BB_1413m_Tuff_H3K27Ac_CSpeaks_peak_1975	40	.	2.27228	6.55834	4.01212	127
GL873526.1	21773186	21774878	BB_1413m_Tuff_H3K27Ac_CSpeaks_peak_1976	1507	.	21.76002	155.20877	150.73898	406
GL873526.1	21811117	21811791	BB_1413m_Tuff_H3K27Ac_CSpeaks_peak_1977	483	.	14.32977	51.52390	48.34588	274
GL873526.1	21879575	21880881	BB_1413m_Tuff_H3K27Ac_CSpeaks_peak_1978	1500	.	14.79912	154.53098	150.07362	695
GL873526.1	22056801	22057165	BB_1413m_Tuff_H3K27Ac_CSpeaks_peak_1979	69	.	2.46048	9.58150	6.95156	183
GL873526.1	22795861	22796080	BB_1413m_Tuff_H3K27Ac_CSpeaks_peak_1980	33	.	4.72156	5.85797	3.33508	131
GL873526.1	23307058	23307863	BB_1413m_Tuff_H3K27Ac_CSpeaks_peak_1981	1363	.	12.19436	140.55556	136.34702	346
GL873526.1	23647089	23647265	BB_1413m_Tuff_H3K27Ac_CSpeaks_peak_1982	116	.	5.30664	14.34508	11.61618	68
GL873526.1	23718041	23719737	BB_1413m_Tuff_H3K27Ac_CSpeaks_peak_1983	1895	.	22.08200	194.94162	189.57919	896
GL873526.1	23836261	23836408	BB_1413m_Tuff_H3K27Ac_CSpeaks_peak_1984	42	.	5.11169	6.78192	4.22685	32
GL873526.1	23862253	23862467	BB_1413m_Tuff_H3K27Ac_CSpeaks_peak_1985	65	.	3.22437	9.21751	6.59729	74
GL873526.1	23891601	23891784	BB_1413m_Tuff_H3K27Ac_CSpeaks_peak_1986	36	.	4.43910	6.13612	3.60380	93
GL873526.1	23892587	23893001	BB_1413m_Tuff_H3K27Ac_CSpeaks_peak_1987	1024	.	18.76129	106.16263	102.42983	286
GL873526.1	23893300	23893913	BB_1413m_Tuff_H3K27Ac_CSpeaks_peak_1988	584	.	7.62546	61.77065	58.49460	292
GL873526.1	24063330	24063703	BB_1413m_Tuff_H3K27Ac_CSpeaks_peak_1989	127	.	6.59938	15.45243	12.70397	133
GL873526.1	24111985	24113167	BB_1413m_Tuff_H3K27Ac_CSpeaks_peak_1990	319	.	4.38797	34.93539	31.92814	298
GL873526.1	24250744	24252093	BB_1413m_Tuff_H3K27Ac_CSpeaks_peak_1991	677	.	8.29063	71.08658	67.72094	881
GL873526.1	24461690	24462491	BB_1413m_Tuff_H3K27Ac_CSpeaks_peak_1992	712	.	7.26109	74.67744	71.27687	389
GL873526.1	24527287	24528048	BB_1413m_Tuff_H3K27Ac_CSpeaks_peak_1993	856	.	10.89241	89.16879	85.62377	374
GL873526.1	24755807	24756388	BB_1413m_Tuff_H3K27Ac_CSpeaks_peak_1994	626	.	7.65909	65.96940	62.65266	157
GL873526.1	24885680	24886716	BB_1413m_Tuff_H3K27Ac_CSpeaks_peak_1995	949	.	8.57632	98.62761	94.97980	654
GL873526.1	24955653	24955836	BB_1413m_Tuff_H3K27Ac_CSpeaks_peak_1996	16	.	2.42914	4.02702	1.69885	73
GL873526.1	25075170	25075535	BB_1413m_Tuff_H3K27Ac_CSpeaks_peak_1997	121	.	4.27245	14.87683	12.13904	285
GL873526.1	25075999	25076208	BB_1413m_Tuff_H3K27Ac_CSpeaks_peak_1998	212	.	5.07214	24.12781	21.25091	105
GL873526.1	25115762	25115909	BB_1413m_Tuff_H3K27Ac_CSpeaks_peak_1999	19	.	3.54131	4.36882	1.95920	139
GL873526.1	25212541	25212768	BB_1413m_Tuff_H3K27Ac_CSpeaks_peak_2000	57	.	2.79259	8.34325	5.74394	109
[truncated: 17,980 more rows]
