# Supplementary material for: Transposable elements are the primary source of novelty in primate gene regulation
Source: Genome Res. 2017 Oct;27(10):1623–33. doi: 10.1101/gr.218149.116 (PMC5630026; doi:10.1101/gr.218149.116)
Supplement: Supplemental Material [file supp_gr.218149.116_Supplemental_FILE_S1_peak_calling_BED_files.zip › FILE_S1/BB_1413m_Tuff_H3K4me1_CSpeaks_peaks.narrowPeak]

AAQR03191384.1	19510	19725	BB_1413m_Tuff_H3K4me1_CSpeaks_peak_1	48	.	5.13521	7.70135	4.82371	59
AAQR03192194.1	7262	7467	BB_1413m_Tuff_H3K4me1_CSpeaks_peak_2	48	.	2.79576	7.70235	4.82449	114
AAQR03192450.1	7301	7453	BB_1413m_Tuff_H3K4me1_CSpeaks_peak_3	131	.	6.69758	16.29990	13.10669	71
AAQR03192555.1	0	227	BB_1413m_Tuff_H3K4me1_CSpeaks_peak_4	83	.	3.03283	11.36180	8.33881	101
AAQR03192722.1	4217	4408	BB_1413m_Tuff_H3K4me1_CSpeaks_peak_5	132	.	3.44917	16.48600	13.28724	59
AAQR03193639.1	2214	2370	BB_1413m_Tuff_H3K4me1_CSpeaks_peak_6	86	.	6.52800	11.71817	8.68225	21
AAQR03193855.1	3026	3207	BB_1413m_Tuff_H3K4me1_CSpeaks_peak_7	70	.	5.75041	10.03081	7.05946	60
AAQR03194894.1	1038	1256	BB_1413m_Tuff_H3K4me1_CSpeaks_peak_8	175	.	5.94680	20.84317	17.50496	115
AAQR03194959.1	515	869	BB_1413m_Tuff_H3K4me1_CSpeaks_peak_9	162	.	5.31713	19.58689	16.29046	213
AAQR03195642.1	564	781	BB_1413m_Tuff_H3K4me1_CSpeaks_peak_10	54	.	4.46505	8.37875	5.47043	101
AAQR03195822.1	432	586	BB_1413m_Tuff_H3K4me1_CSpeaks_peak_11	101	.	4.16601	13.28705	10.19569	102
AAQR03196198.1	432	735	BB_1413m_Tuff_H3K4me1_CSpeaks_peak_12	49	.	2.91869	7.82749	4.94395	183
AAQR03196381.1	337	783	BB_1413m_Tuff_H3K4me1_CSpeaks_peak_13	110	.	4.95636	14.13095	11.00965	273
AAQR03196666.1	1009	1274	BB_1413m_Tuff_H3K4me1_CSpeaks_peak_14	179	.	7.93787	21.28277	17.93263	128
AAQR03197632.1	372	666	BB_1413m_Tuff_H3K4me1_CSpeaks_peak_15	129	.	2.41018	16.15595	12.97009	134
AAQR03197632.1	1016	1267	BB_1413m_Tuff_H3K4me1_CSpeaks_peak_16	24	.	1.73115	5.20672	2.45500	117
AAQR03197844.1	0	244	BB_1413m_Tuff_H3K4me1_CSpeaks_peak_17	283	.	2.91030	32.04575	28.37027	85
AAQR03197918.1	639	960	BB_1413m_Tuff_H3K4me1_CSpeaks_peak_18	358	.	13.13851	39.79510	35.86980	217
AAQR03197984.1	586	925	BB_1413m_Tuff_H3K4me1_CSpeaks_peak_19	142	.	4.55720	17.49457	14.26336	195
AAQR03198527.1	383	1087	BB_1413m_Tuff_H3K4me1_CSpeaks_peak_20	26	.	1.49799	5.43509	2.67031	111
AAQR03198585.1	937	1149	BB_1413m_Tuff_H3K4me1_CSpeaks_peak_21	156	.	6.48381	18.91355	15.63910	131
AAQR03198595.1	38	185	BB_1413m_Tuff_H3K4me1_CSpeaks_peak_22	33	.	4.51973	6.19927	3.39246	42
AAQR03198595.1	821	1148	BB_1413m_Tuff_H3K4me1_CSpeaks_peak_23	120	.	4.95567	15.17447	12.01897	275
AAQR03199032.1	836	1098	BB_1413m_Tuff_H3K4me1_CSpeaks_peak_24	133	.	4.83376	16.51319	13.31274	142
AAQR03199312.1	193	911	BB_1413m_Tuff_H3K4me1_CSpeaks_peak_25	670	.	10.50137	72.34253	67.08819	507
AAQR03199487.1	0	319	BB_1413m_Tuff_H3K4me1_CSpeaks_peak_26	51	.	3.07115	7.99994	5.10827	72
AAQR03199703.1	616	815	BB_1413m_Tuff_H3K4me1_CSpeaks_peak_27	199	.	6.66010	23.40669	19.99442	102
AAQR03200228.1	211	536	BB_1413m_Tuff_H3K4me1_CSpeaks_peak_28	72	.	3.74616	10.24657	7.26434	238
GL873520.1	89605	90150	BB_1413m_Tuff_H3K4me1_CSpeaks_peak_29	304	.	7.37148	34.23864	30.49481	143
GL873520.1	268140	268434	BB_1413m_Tuff_H3K4me1_CSpeaks_peak_30	115	.	4.69430	14.71512	11.57287	62
GL873520.1	552593	552755	BB_1413m_Tuff_H3K4me1_CSpeaks_peak_31	26	.	3.07687	5.44358	2.67680	90
GL873520.1	838848	839013	BB_1413m_Tuff_H3K4me1_CSpeaks_peak_32	92	.	3.89980	12.35083	9.29139	94
GL873520.1	965434	965601	BB_1413m_Tuff_H3K4me1_CSpeaks_peak_33	106	.	3.67442	13.79699	10.68745	72
GL873520.1	1002693	1003264	BB_1413m_Tuff_H3K4me1_CSpeaks_peak_34	149	.	4.42226	18.20613	14.95149	178
GL873520.1	1382165	1382538	BB_1413m_Tuff_H3K4me1_CSpeaks_peak_35	245	.	6.11320	28.12034	24.56091	205
GL873520.1	1464083	1464558	BB_1413m_Tuff_H3K4me1_CSpeaks_peak_36	150	.	4.95417	18.31369	15.05452	325
GL873520.1	1625074	1625298	BB_1413m_Tuff_H3K4me1_CSpeaks_peak_37	39	.	2.63600	6.73804	3.90365	112
GL873520.1	1839495	1839647	BB_1413m_Tuff_H3K4me1_CSpeaks_peak_38	44	.	3.58969	7.30723	4.44613	76
GL873520.1	4072548	4073133	BB_1413m_Tuff_H3K4me1_CSpeaks_peak_39	403	.	6.29014	44.45091	40.36583	325
GL873520.1	4129473	4129656	BB_1413m_Tuff_H3K4me1_CSpeaks_peak_40	183	.	6.08839	21.69558	18.33261	121
GL873520.1	5702679	5703262	BB_1413m_Tuff_H3K4me1_CSpeaks_peak_41	214	.	4.87610	24.92384	21.46449	363
GL873520.1	6164233	6165384	BB_1413m_Tuff_H3K4me1_CSpeaks_peak_42	487	.	7.89073	53.15712	48.74211	330
GL873520.1	6545291	6546026	BB_1413m_Tuff_H3K4me1_CSpeaks_peak_43	332	.	7.73401	37.05367	33.21801	205
GL873520.1	6992587	6993098	BB_1413m_Tuff_H3K4me1_CSpeaks_peak_44	235	.	7.27965	27.09564	23.56797	135
GL873520.1	7051996	7052347	BB_1413m_Tuff_H3K4me1_CSpeaks_peak_45	159	.	4.67282	19.26563	15.97663	180
GL873520.1	7052623	7053054	BB_1413m_Tuff_H3K4me1_CSpeaks_peak_46	295	.	6.98088	33.27341	29.56435	265
GL873520.1	7210871	7211206	BB_1413m_Tuff_H3K4me1_CSpeaks_peak_47	88	.	4.49170	11.85952	8.81680	149
GL873520.1	7300350	7300858	BB_1413m_Tuff_H3K4me1_CSpeaks_peak_48	234	.	8.59487	26.94764	23.43065	281
GL873520.1	8294778	8295113	BB_1413m_Tuff_H3K4me1_CSpeaks_peak_49	52	.	4.67147	8.15208	5.25352	41
GL873520.1	8558648	8558952	BB_1413m_Tuff_H3K4me1_CSpeaks_peak_50	315	.	9.05968	35.35174	31.56987	92
GL873520.1	8583035	8583523	BB_1413m_Tuff_H3K4me1_CSpeaks_peak_51	375	.	7.69420	41.48211	37.50131	290
GL873520.1	8692002	8692483	BB_1413m_Tuff_H3K4me1_CSpeaks_peak_52	341	.	7.85485	38.00556	34.13848	193
GL873520.1	8701256	8701803	BB_1413m_Tuff_H3K4me1_CSpeaks_peak_53	237	.	6.00780	27.28445	23.75083	414
GL873520.1	8764998	8765153	BB_1413m_Tuff_H3K4me1_CSpeaks_peak_54	125	.	5.26613	15.71194	12.53817	76
GL873520.1	8793914	8795018	BB_1413m_Tuff_H3K4me1_CSpeaks_peak_55	485	.	7.28253	52.95285	48.55716	273
GL873520.1	8823015	8823402	BB_1413m_Tuff_H3K4me1_CSpeaks_peak_56	261	.	6.53050	29.72890	26.12331	121
GL873520.1	8934216	8934672	BB_1413m_Tuff_H3K4me1_CSpeaks_peak_57	447	.	10.05293	48.95559	44.70300	182
GL873520.1	9163215	9163889	BB_1413m_Tuff_H3K4me1_CSpeaks_peak_58	156	.	4.31345	18.94807	15.66992	418
GL873520.1	9392154	9392770	BB_1413m_Tuff_H3K4me1_CSpeaks_peak_59	354	.	5.99815	39.34757	35.43980	464
GL873520.1	9487230	9487521	BB_1413m_Tuff_H3K4me1_CSpeaks_peak_60	115	.	4.69430	14.71512	11.57287	175
GL873520.1	9498062	9498238	BB_1413m_Tuff_H3K4me1_CSpeaks_peak_61	99	.	6.13755	13.04945	9.96547	115
GL873520.1	9569685	9569918	BB_1413m_Tuff_H3K4me1_CSpeaks_peak_62	32	.	3.24781	6.04358	3.24385	213
GL873520.1	9694852	9695209	BB_1413m_Tuff_H3K4me1_CSpeaks_peak_63	102	.	4.80147	13.36006	10.26613	124
GL873520.1	9884200	9884712	BB_1413m_Tuff_H3K4me1_CSpeaks_peak_64	315	.	7.82383	35.32307	31.54344	359
GL873520.1	9898261	9898504	BB_1413m_Tuff_H3K4me1_CSpeaks_peak_65	147	.	5.07544	18.02980	14.78188	118
GL873520.1	10007938	10008111	BB_1413m_Tuff_H3K4me1_CSpeaks_peak_66	88	.	4.17271	11.84949	8.80865	128
GL873520.1	10136884	10137031	BB_1413m_Tuff_H3K4me1_CSpeaks_peak_67	97	.	5.14891	12.85967	9.78298	25
GL873520.1	10256951	10257353	BB_1413m_Tuff_H3K4me1_CSpeaks_peak_68	772	.	12.93029	83.00093	77.24097	229
GL873520.1	10345377	10345531	BB_1413m_Tuff_H3K4me1_CSpeaks_peak_69	92	.	4.78625	12.31059	9.25312	72
GL873520.1	10758943	10759203	BB_1413m_Tuff_H3K4me1_CSpeaks_peak_70	225	.	5.11224	26.09114	22.59943	139
GL873520.1	11012438	11013123	BB_1413m_Tuff_H3K4me1_CSpeaks_peak_71	446	.	9.18413	48.89198	44.64525	211
GL873520.1	13235255	13235476	BB_1413m_Tuff_H3K4me1_CSpeaks_peak_72	184	.	5.86787	21.82393	18.45534	111
GL873520.1	13636787	13637126	BB_1413m_Tuff_H3K4me1_CSpeaks_peak_73	141	.	5.57590	17.34275	14.11367	201
GL873520.1	14064842	14065079	BB_1413m_Tuff_H3K4me1_CSpeaks_peak_74	185	.	7.54706	21.91950	18.54749	103
GL873520.1	14295431	14295734	BB_1413m_Tuff_H3K4me1_CSpeaks_peak_75	194	.	4.86875	22.82195	19.42309	213
GL873520.1	14578851	14579417	BB_1413m_Tuff_H3K4me1_CSpeaks_peak_76	313	.	6.73672	35.08756	31.31622	416
GL873520.1	14877699	14877999	BB_1413m_Tuff_H3K4me1_CSpeaks_peak_77	255	.	11.70717	29.13195	25.54400	125
GL873520.1	15890877	15891297	BB_1413m_Tuff_H3K4me1_CSpeaks_peak_78	91	.	4.38931	12.19499	9.14191	335
GL873520.1	15973084	15973240	BB_1413m_Tuff_H3K4me1_CSpeaks_peak_79	43	.	3.88134	7.20038	4.34390	103
GL873520.1	16018610	16019051	BB_1413m_Tuff_H3K4me1_CSpeaks_peak_80	308	.	8.07066	34.58122	30.82445	240
GL873520.1	16084012	16084300	BB_1413m_Tuff_H3K4me1_CSpeaks_peak_81	208	.	6.81499	24.31459	20.87260	176
GL873520.1	16084493	16084880	BB_1413m_Tuff_H3K4me1_CSpeaks_peak_82	319	.	11.16263	35.69138	31.90278	129
GL873520.1	16226493	16226998	BB_1413m_Tuff_H3K4me1_CSpeaks_peak_83	252	.	7.22112	28.85424	25.27557	241
GL873520.1	16436621	16436842	BB_1413m_Tuff_H3K4me1_CSpeaks_peak_84	82	.	3.55134	11.31056	8.28851	166
GL873520.1	16645710	16645939	BB_1413m_Tuff_H3K4me1_CSpeaks_peak_85	21	.	2.90594	4.86620	2.13452	219
GL873520.1	16998683	16999022	BB_1413m_Tuff_H3K4me1_CSpeaks_peak_86	274	.	5.92582	31.08849	27.44110	134
GL873520.1	17042662	17043162	BB_1413m_Tuff_H3K4me1_CSpeaks_peak_87	125	.	4.71291	15.77065	12.59389	218
GL873520.1	17184717	17184952	BB_1413m_Tuff_H3K4me1_CSpeaks_peak_88	64	.	3.82295	9.43324	6.48154	106
GL873520.1	18592841	18593007	BB_1413m_Tuff_H3K4me1_CSpeaks_peak_89	38	.	3.41875	6.66512	3.83327	28
GL873520.1	18847231	18847456	BB_1413m_Tuff_H3K4me1_CSpeaks_peak_90	146	.	4.74300	17.88037	14.63769	89
GL873520.1	19914267	19915283	BB_1413m_Tuff_H3K4me1_CSpeaks_peak_91	650	.	9.64052	70.16398	65.01631	611
GL873520.1	20920783	20921286	BB_1413m_Tuff_H3K4me1_CSpeaks_peak_92	312	.	6.95640	35.06330	31.29548	253
GL873520.1	23069069	23069855	BB_1413m_Tuff_H3K4me1_CSpeaks_peak_93	282	.	8.05408	31.91029	28.23583	179
GL873520.1	23070060	23070638	BB_1413m_Tuff_H3K4me1_CSpeaks_peak_94	554	.	8.75607	60.10104	55.40453	275
GL873520.1	23072628	23073113	BB_1413m_Tuff_H3K4me1_CSpeaks_peak_95	244	.	6.30531	28.00048	24.44713	109
GL873520.1	23421136	23421489	BB_1413m_Tuff_H3K4me1_CSpeaks_peak_96	198	.	5.48080	23.22030	19.81255	231
GL873520.1	23588738	23588998	BB_1413m_Tuff_H3K4me1_CSpeaks_peak_97	179	.	7.93787	21.28277	17.93263	77
GL873520.1	23701362	23701658	BB_1413m_Tuff_H3K4me1_CSpeaks_peak_98	211	.	7.62801	24.59708	21.14421	79
GL873520.1	24031420	24031573	BB_1413m_Tuff_H3K4me1_CSpeaks_peak_99	157	.	6.90017	19.00346	15.72385	70
GL873520.1	24054425	24054582	BB_1413m_Tuff_H3K4me1_CSpeaks_peak_100	57	.	3.93156	8.64963	5.73175	53
GL873520.1	24054966	24055226	BB_1413m_Tuff_H3K4me1_CSpeaks_peak_101	159	.	7.44175	19.24670	15.95916	123
GL873520.1	24267375	24267957	BB_1413m_Tuff_H3K4me1_CSpeaks_peak_102	121	.	3.53691	15.33511	12.17644	458
GL873520.1	24391680	24391980	BB_1413m_Tuff_H3K4me1_CSpeaks_peak_103	263	.	7.74431	29.95858	26.34334	137
GL873520.1	24416350	24416757	BB_1413m_Tuff_H3K4me1_CSpeaks_peak_104	220	.	5.30671	25.52957	22.04889	234
GL873520.1	24795283	24795546	BB_1413m_Tuff_H3K4me1_CSpeaks_peak_105	96	.	5.39075	12.68510	9.61292	125
GL873520.1	24857122	24857328	BB_1413m_Tuff_H3K4me1_CSpeaks_peak_106	118	.	4.32140	15.03285	11.88273	70
GL873520.1	24939004	24939255	BB_1413m_Tuff_H3K4me1_CSpeaks_peak_107	74	.	4.18193	10.41699	7.42991	108
GL873520.1	24939579	24939981	BB_1413m_Tuff_H3K4me1_CSpeaks_peak_108	274	.	5.92582	31.08849	27.44110	222
GL873520.1	24989643	24989812	BB_1413m_Tuff_H3K4me1_CSpeaks_peak_109	141	.	4.03802	17.35147	14.12206	81
GL873520.1	25339041	25339541	BB_1413m_Tuff_H3K4me1_CSpeaks_peak_110	101	.	4.43350	13.25747	10.16759	186
GL873520.1	25409949	25410096	BB_1413m_Tuff_H3K4me1_CSpeaks_peak_111	64	.	4.10250	9.34834	6.40205	66
GL873520.1	25427919	25428401	BB_1413m_Tuff_H3K4me1_CSpeaks_peak_112	276	.	8.22386	31.35115	27.69765	352
GL873520.1	25587776	25587928	BB_1413m_Tuff_H3K4me1_CSpeaks_peak_113	26	.	2.47646	5.40645	2.64486	112
GL873520.1	25671105	25671509	BB_1413m_Tuff_H3K4me1_CSpeaks_peak_114	92	.	3.62625	12.34175	9.28355	141
GL873520.1	26103241	26103706	BB_1413m_Tuff_H3K4me1_CSpeaks_peak_115	45	.	2.89715	7.38307	4.51735	289
GL873520.1	26250045	26250561	BB_1413m_Tuff_H3K4me1_CSpeaks_peak_116	287	.	7.12979	32.39692	28.70966	336
GL873520.1	26253917	26254240	BB_1413m_Tuff_H3K4me1_CSpeaks_peak_117	365	.	12.15486	40.47358	36.52753	224
GL873520.1	26639199	26639429	BB_1413m_Tuff_H3K4me1_CSpeaks_peak_118	24	.	2.83181	5.22094	2.46774	74
GL873520.1	26683093	26683512	BB_1413m_Tuff_H3K4me1_CSpeaks_peak_119	319	.	11.16263	35.69138	31.90278	160
GL873520.1	26762249	26762673	BB_1413m_Tuff_H3K4me1_CSpeaks_peak_120	410	.	6.48637	45.15672	41.04553	229
GL873520.1	26762908	26763344	BB_1413m_Tuff_H3K4me1_CSpeaks_peak_121	187	.	4.78481	22.09477	18.71912	276
GL873520.1	26995825	26996827	BB_1413m_Tuff_H3K4me1_CSpeaks_peak_122	480	.	6.50249	52.39610	48.01391	328
GL873520.1	27066312	27066686	BB_1413m_Tuff_H3K4me1_CSpeaks_peak_123	295	.	6.74560	33.28649	29.57378	206
GL873520.1	27162423	27163993	BB_1413m_Tuff_H3K4me1_CSpeaks_peak_124	481	.	8.31761	52.55754	48.16932	1287
GL873520.1	27642362	27642817	BB_1413m_Tuff_H3K4me1_CSpeaks_peak_125	200	.	5.34975	23.46199	20.04477	147
GL873520.1	27664908	27665452	BB_1413m_Tuff_H3K4me1_CSpeaks_peak_126	793	.	12.61062	85.26733	79.38656	261
GL873520.1	27711938	27712458	BB_1413m_Tuff_H3K4me1_CSpeaks_peak_127	270	.	5.59151	30.70540	27.06894	288
GL873520.1	27881510	27882148	BB_1413m_Tuff_H3K4me1_CSpeaks_peak_128	153	.	7.88310	18.66351	15.39420	449
GL873520.1	27896518	27896721	BB_1413m_Tuff_H3K4me1_CSpeaks_peak_129	117	.	7.68000	14.94343	11.79577	113
GL873520.1	28051649	28052096	BB_1413m_Tuff_H3K4me1_CSpeaks_peak_130	640	.	15.06532	69.17815	64.06530	199
GL873520.1	28348390	28348649	BB_1413m_Tuff_H3K4me1_CSpeaks_peak_131	56	.	3.52072	8.56706	5.65238	116
GL873520.1	28553851	28554040	BB_1413m_Tuff_H3K4me1_CSpeaks_peak_132	78	.	3.56650	10.88359	7.87742	136
GL873520.1	28975414	28975734	BB_1413m_Tuff_H3K4me1_CSpeaks_peak_133	479	.	15.73509	52.32517	47.94521	201
GL873520.1	29006112	29006754	BB_1413m_Tuff_H3K4me1_CSpeaks_peak_134	457	.	10.19452	50.03081	45.74011	361
GL873520.1	29040430	29040930	BB_1413m_Tuff_H3K4me1_CSpeaks_peak_135	452	.	8.89499	49.49782	45.22949	211
GL873520.1	29106640	29106831	BB_1413m_Tuff_H3K4me1_CSpeaks_peak_136	67	.	4.38611	9.73339	6.77148	64
GL873520.1	29203571	29203911	BB_1413m_Tuff_H3K4me1_CSpeaks_peak_137	291	.	8.20897	32.89858	29.19504	190
GL873520.1	29495491	29495943	BB_1413m_Tuff_H3K4me1_CSpeaks_peak_138	290	.	6.10271	32.73582	29.03682	306
GL873520.1	29716811	29716990	BB_1413m_Tuff_H3K4me1_CSpeaks_peak_139	72	.	4.74386	10.21854	7.23792	121
GL873520.1	30047680	30048080	BB_1413m_Tuff_H3K4me1_CSpeaks_peak_140	487	.	12.58622	53.11851	48.70776	137
GL873520.1	30051419	30051931	BB_1413m_Tuff_H3K4me1_CSpeaks_peak_141	476	.	9.54667	51.98437	47.61844	318
GL873520.1	30067408	30067948	BB_1413m_Tuff_H3K4me1_CSpeaks_peak_142	465	.	8.42091	50.85690	46.53502	266
GL873520.1	30138565	30138761	BB_1413m_Tuff_H3K4me1_CSpeaks_peak_143	176	.	3.61790	20.94496	17.60341	123
GL873520.1	30482005	30482421	BB_1413m_Tuff_H3K4me1_CSpeaks_peak_144	202	.	5.23355	23.72421	20.29823	178
GL873520.1	30636711	30636915	BB_1413m_Tuff_H3K4me1_CSpeaks_peak_145	54	.	3.71727	8.37102	5.46438	131
GL873520.1	30711791	30712018	BB_1413m_Tuff_H3K4me1_CSpeaks_peak_146	50	.	3.39033	7.95489	5.06639	120
GL873520.1	31086763	31087154	BB_1413m_Tuff_H3K4me1_CSpeaks_peak_147	416	.	7.21918	45.80331	41.67336	252
GL873520.1	33108323	33108538	BB_1413m_Tuff_H3K4me1_CSpeaks_peak_148	33	.	2.90025	6.12133	3.31649	101
GL873520.1	33173038	33173315	BB_1413m_Tuff_H3K4me1_CSpeaks_peak_149	285	.	10.41845	32.20400	28.52621	113
GL873520.1	33317509	33317910	BB_1413m_Tuff_H3K4me1_CSpeaks_peak_150	220	.	8.93010	25.51130	22.03161	216
GL873520.1	34899468	34900049	BB_1413m_Tuff_H3K4me1_CSpeaks_peak_151	367	.	9.91437	40.66683	36.71173	118
GL873520.1	34985641	34985972	BB_1413m_Tuff_H3K4me1_CSpeaks_peak_152	425	.	7.30312	46.70560	42.54116	191
GL873520.1	35187621	35187996	BB_1413m_Tuff_H3K4me1_CSpeaks_peak_153	94	.	3.73825	12.53690	9.47482	144
GL873520.1	35207281	35207962	BB_1413m_Tuff_H3K4me1_CSpeaks_peak_154	341	.	7.85485	38.00556	34.13848	480
GL873520.1	35231858	35232250	BB_1413m_Tuff_H3K4me1_CSpeaks_peak_155	426	.	9.76975	46.82342	42.65279	238
GL873520.1	35841243	35841714	BB_1413m_Tuff_H3K4me1_CSpeaks_peak_156	279	.	6.34045	31.62748	27.96318	289
GL873520.1	35841912	35842076	BB_1413m_Tuff_H3K4me1_CSpeaks_peak_157	113	.	5.49473	14.43258	11.30066	58
GL873520.1	36010797	36011424	BB_1413m_Tuff_H3K4me1_CSpeaks_peak_158	530	.	11.77135	57.60859	53.02016	137
GL873520.1	36405003	36405402	BB_1413m_Tuff_H3K4me1_CSpeaks_peak_159	200	.	6.37158	23.42990	20.01564	230
GL873520.1	37332527	37333035	BB_1413m_Tuff_H3K4me1_CSpeaks_peak_160	308	.	8.07066	34.58122	30.82445	192
GL873520.1	37333259	37333585	BB_1413m_Tuff_H3K4me1_CSpeaks_peak_161	175	.	7.33143	20.93486	17.59347	143
GL873520.1	37347404	37347569	BB_1413m_Tuff_H3K4me1_CSpeaks_peak_162	95	.	6.13130	12.63197	9.56182	92
GL873520.1	37398476	37398954	BB_1413m_Tuff_H3K4me1_CSpeaks_peak_163	512	.	10.43177	55.78948	51.26826	289
GL873520.1	37561555	37562232	BB_1413m_Tuff_H3K4me1_CSpeaks_peak_164	341	.	11.65875	38.06424	34.19510	157
GL873520.1	37928161	37928780	BB_1413m_Tuff_H3K4me1_CSpeaks_peak_165	348	.	7.37800	38.69419	34.80580	216
GL873520.1	38204598	38205037	BB_1413m_Tuff_H3K4me1_CSpeaks_peak_166	24	.	2.83181	5.22094	2.46774	379
GL873520.1	38231947	38232234	BB_1413m_Tuff_H3K4me1_CSpeaks_peak_167	118	.	4.32140	15.03285	11.88273	181
GL873520.1	38312291	38312538	BB_1413m_Tuff_H3K4me1_CSpeaks_peak_168	50	.	3.76062	7.96901	5.07857	107
GL873520.1	38394850	38395209	BB_1413m_Tuff_H3K4me1_CSpeaks_peak_169	221	.	5.79700	25.63533	22.15106	230
GL873520.1	38395406	38395642	BB_1413m_Tuff_H3K4me1_CSpeaks_peak_170	285	.	8.54687	32.25863	28.57854	113
GL873520.1	38535844	38536186	BB_1413m_Tuff_H3K4me1_CSpeaks_peak_171	109	.	4.06185	14.05984	10.94082	140
GL873520.1	38637286	38637662	BB_1413m_Tuff_H3K4me1_CSpeaks_peak_172	112	.	5.82201	14.41474	11.28310	230
GL873520.1	38682391	38682562	BB_1413m_Tuff_H3K4me1_CSpeaks_peak_173	85	.	4.61531	11.54613	8.51680	93
GL873520.1	38751165	38751440	BB_1413m_Tuff_H3K4me1_CSpeaks_peak_174	80	.	3.68900	11.07710	8.06497	178
GL873520.1	38859779	38860803	BB_1413m_Tuff_H3K4me1_CSpeaks_peak_175	555	.	7.86513	60.27046	55.56876	588
GL873520.1	38936569	38936777	BB_1413m_Tuff_H3K4me1_CSpeaks_peak_176	135	.	5.23885	16.73818	13.53097	89
GL873520.1	39048316	39048536	BB_1413m_Tuff_H3K4me1_CSpeaks_peak_177	230	.	9.17816	26.59888	23.08706	106
GL873520.1	39499006	39499488	BB_1413m_Tuff_H3K4me1_CSpeaks_peak_178	169	.	4.47321	20.31775	16.99751	211
GL873520.1	39651396	39652019	BB_1413m_Tuff_H3K4me1_CSpeaks_peak_179	664	.	10.09328	71.72213	66.49427	447
GL873520.1	40015093	40015612	BB_1413m_Tuff_H3K4me1_CSpeaks_peak_180	88	.	4.17271	11.84949	8.80865	369
GL873520.1	40078829	40079118	BB_1413m_Tuff_H3K4me1_CSpeaks_peak_181	209	.	8.68204	24.43556	20.98865	121
GL873520.1	40148500	40148856	BB_1413m_Tuff_H3K4me1_CSpeaks_peak_182	128	.	6.55464	16.00135	12.81941	242
GL873520.1	40765592	40766059	BB_1413m_Tuff_H3K4me1_CSpeaks_peak_183	253	.	6.21860	28.96361	25.38028	229
GL873520.1	40964892	40965041	BB_1413m_Tuff_H3K4me1_CSpeaks_peak_184	67	.	4.35789	9.66782	6.71107	97
GL873520.1	41125935	41126473	BB_1413m_Tuff_H3K4me1_CSpeaks_peak_185	485	.	16.05818	52.97805	48.58167	286
GL873520.1	41203787	41204342	BB_1413m_Tuff_H3K4me1_CSpeaks_peak_186	142	.	4.55720	17.49457	14.26336	128
GL873520.1	41445845	41446665	BB_1413m_Tuff_H3K4me1_CSpeaks_peak_187	190	.	4.71285	22.42904	19.04753	245
GL873520.1	41750007	41750327	BB_1413m_Tuff_H3K4me1_CSpeaks_peak_188	129	.	4.61639	16.09681	12.91123	184
GL873520.1	41750428	41750807	BB_1413m_Tuff_H3K4me1_CSpeaks_peak_189	174	.	6.86521	20.76159	17.42638	78
GL873520.1	41751058	41751271	BB_1413m_Tuff_H3K4me1_CSpeaks_peak_190	133	.	7.29917	16.58347	13.37933	101
GL873520.1	42082196	42082466	BB_1413m_Tuff_H3K4me1_CSpeaks_peak_191	361	.	9.29317	40.03504	36.10241	132
GL873520.1	42082580	42083269	BB_1413m_Tuff_H3K4me1_CSpeaks_peak_192	386	.	9.20339	42.63459	38.61206	397
GL873520.1	42343995	42344326	BB_1413m_Tuff_H3K4me1_CSpeaks_peak_193	149	.	3.97552	18.15768	14.90587	166
GL873520.1	42678372	42678727	BB_1413m_Tuff_H3K4me1_CSpeaks_peak_194	176	.	5.73747	20.99315	17.64950	245
GL873520.1	42951874	42952338	BB_1413m_Tuff_H3K4me1_CSpeaks_peak_195	160	.	6.82922	19.29753	16.00833	155
GL873520.1	43338455	43338750	BB_1413m_Tuff_H3K4me1_CSpeaks_peak_196	106	.	3.67442	13.79699	10.68745	93
GL873520.1	43364810	43365432	BB_1413m_Tuff_H3K4me1_CSpeaks_peak_197	314	.	6.36805	35.25323	31.47615	374
GL873520.1	43592107	43592980	BB_1413m_Tuff_H3K4me1_CSpeaks_peak_198	359	.	7.20648	39.92883	35.99995	461
GL873520.1	43788962	43789137	BB_1413m_Tuff_H3K4me1_CSpeaks_peak_199	77	.	4.10613	10.78518	7.78474	96
GL873520.1	44546337	44546656	BB_1413m_Tuff_H3K4me1_CSpeaks_peak_200	226	.	6.28388	26.18653	22.68652	244
GL873520.1	44841998	44842173	BB_1413m_Tuff_H3K4me1_CSpeaks_peak_201	70	.	4.27344	10.06441	7.08987	70
GL873520.1	45493331	45493685	BB_1413m_Tuff_H3K4me1_CSpeaks_peak_202	63	.	3.37280	9.25743	6.31405	140
GL873520.1	45495068	45495269	BB_1413m_Tuff_H3K4me1_CSpeaks_peak_203	96	.	6.91200	12.77040	9.69624	118
GL873520.1	45743265	45743775	BB_1413m_Tuff_H3K4me1_CSpeaks_peak_204	567	.	10.63426	61.54881	56.78954	213
GL873520.1	45827116	45827547	BB_1413m_Tuff_H3K4me1_CSpeaks_peak_205	139	.	4.63760	17.15379	13.93340	241
GL873520.1	45827953	45828245	BB_1413m_Tuff_H3K4me1_CSpeaks_peak_206	105	.	5.33961	13.68169	10.57342	135
GL873520.1	46041614	46041864	BB_1413m_Tuff_H3K4me1_CSpeaks_peak_207	113	.	5.53031	14.51876	11.38389	168
GL873520.1	46140086	46140261	BB_1413m_Tuff_H3K4me1_CSpeaks_peak_208	77	.	5.54737	10.77284	7.77431	52
GL873520.1	46218610	46218815	BB_1413m_Tuff_H3K4me1_CSpeaks_peak_209	57	.	3.93156	8.64963	5.73175	100
GL873520.1	46218960	46219247	BB_1413m_Tuff_H3K4me1_CSpeaks_peak_210	330	.	8.82851	36.93112	33.09993	137
GL873520.1	46281690	46281922	BB_1413m_Tuff_H3K4me1_CSpeaks_peak_211	157	.	6.90017	19.00346	15.72385	144
GL873520.1	46433003	46433217	BB_1413m_Tuff_H3K4me1_CSpeaks_peak_212	285	.	10.41845	32.20400	28.52621	117
GL873520.1	46452287	46452550	BB_1413m_Tuff_H3K4me1_CSpeaks_peak_213	141	.	5.57590	17.34275	14.11367	153
GL873520.1	46452657	46452888	BB_1413m_Tuff_H3K4me1_CSpeaks_peak_214	166	.	6.90874	19.94512	16.63676	111
GL873520.1	46453628	46453882	BB_1413m_Tuff_H3K4me1_CSpeaks_peak_215	267	.	12.06193	30.40434	26.78040	152
GL873520.1	46466601	46467328	BB_1413m_Tuff_H3K4me1_CSpeaks_peak_216	831	.	19.40672	89.26098	83.16917	298
GL873520.1	46467937	46468234	BB_1413m_Tuff_H3K4me1_CSpeaks_peak_217	133	.	4.83376	16.51319	13.31274	191
GL873520.1	46766613	46766856	BB_1413m_Tuff_H3K4me1_CSpeaks_peak_218	117	.	5.11124	14.91504	11.76747	179
GL873520.1	47109916	47110071	BB_1413m_Tuff_H3K4me1_CSpeaks_peak_219	72	.	3.46743	10.28222	7.29889	73
GL873520.1	47320999	47321371	BB_1413m_Tuff_H3K4me1_CSpeaks_peak_220	133	.	5.42102	16.52129	13.31884	201
GL873520.1	47409149	47409732	BB_1413m_Tuff_H3K4me1_CSpeaks_peak_221	378	.	8.33823	41.87822	37.88203	306
GL873520.1	47624531	47625201	BB_1413m_Tuff_H3K4me1_CSpeaks_peak_222	168	.	5.05920	20.11599	16.80038	285
GL873520.1	47913409	47914085	BB_1413m_Tuff_H3K4me1_CSpeaks_peak_223	166	.	5.80521	20.00091	16.68781	514
GL873520.1	48342361	48342643	BB_1413m_Tuff_H3K4me1_CSpeaks_peak_224	102	.	3.69353	13.37521	10.28078	136
GL873520.1	48410988	48411488	BB_1413m_Tuff_H3K4me1_CSpeaks_peak_225	365	.	6.89872	40.44695	36.50404	312
GL873520.1	48782431	48782633	BB_1413m_Tuff_H3K4me1_CSpeaks_peak_226	173	.	9.59999	20.72849	17.39683	70
GL873520.1	48982638	48982807	BB_1413m_Tuff_H3K4me1_CSpeaks_peak_227	104	.	5.30526	13.59895	10.49784	90
GL873520.1	49004355	49004665	BB_1413m_Tuff_H3K4me1_CSpeaks_peak_228	175	.	5.94680	20.84317	17.50496	102
GL873520.1	49185372	49185645	BB_1413m_Tuff_H3K4me1_CSpeaks_peak_229	247	.	10.29933	28.32712	24.76351	150
GL873520.1	49188546	49188705	BB_1413m_Tuff_H3K4me1_CSpeaks_peak_230	33	.	4.17896	6.16010	3.35484	95
GL873520.1	49256900	49257164	BB_1413m_Tuff_H3K4me1_CSpeaks_peak_231	64	.	5.77099	9.35923	6.41273	208
GL873520.1	49257591	49257799	BB_1413m_Tuff_H3K4me1_CSpeaks_peak_232	102	.	4.80147	13.36006	10.26613	156
GL873520.1	50589020	50589260	BB_1413m_Tuff_H3K4me1_CSpeaks_peak_233	130	.	4.95509	16.21978	13.02974	115
GL873520.1	50821015	50821346	BB_1413m_Tuff_H3K4me1_CSpeaks_peak_234	34	.	2.99913	6.21655	3.40790	191
GL873520.1	51035731	51036142	BB_1413m_Tuff_H3K4me1_CSpeaks_peak_235	17	.	2.86050	4.41239	1.72186	124
GL873520.1	51182508	51182774	BB_1413m_Tuff_H3K4me1_CSpeaks_peak_236	178	.	5.55882	21.18269	17.83407	132
GL873520.1	52389084	52389381	BB_1413m_Tuff_H3K4me1_CSpeaks_peak_237	431	.	9.38860	47.30989	43.12020	172
GL873520.1	54414044	54414404	BB_1413m_Tuff_H3K4me1_CSpeaks_peak_238	240	.	10.21884	27.57199	24.03410	123
GL873520.1	54850638	54851300	BB_1413m_Tuff_H3K4me1_CSpeaks_peak_239	268	.	4.67307	30.49149	26.86603	299
GL873520.1	55066812	55067537	BB_1413m_Tuff_H3K4me1_CSpeaks_peak_240	853	.	18.30722	91.55524	85.35561	297
GL873520.1	55089065	55089641	BB_1413m_Tuff_H3K4me1_CSpeaks_peak_241	742	.	15.55531	79.81058	74.20338	301
GL873520.1	57082969	57083325	BB_1413m_Tuff_H3K4me1_CSpeaks_peak_242	139	.	4.63760	17.15379	13.93340	167
GL873520.1	57087392	57087793	BB_1413m_Tuff_H3K4me1_CSpeaks_peak_243	519	.	11.61646	56.46425	51.92226	189
GL873520.1	57679019	57679355	BB_1413m_Tuff_H3K4me1_CSpeaks_peak_244	191	.	6.22999	22.55790	19.16770	239
GL873520.1	57679845	57680333	BB_1413m_Tuff_H3K4me1_CSpeaks_peak_245	301	.	8.36385	33.89495	30.16066	118
GL873520.1	58784226	58784672	BB_1413m_Tuff_H3K4me1_CSpeaks_peak_246	285	.	10.41845	32.20400	28.52621	192
GL873520.1	58790031	58790392	BB_1413m_Tuff_H3K4me1_CSpeaks_peak_247	230	.	9.17816	26.59888	23.08706	225
GL873520.1	58795106	58795770	BB_1413m_Tuff_H3K4me1_CSpeaks_peak_248	453	.	6.55937	49.62311	45.34845	405
GL873520.1	58804969	58805340	BB_1413m_Tuff_H3K4me1_CSpeaks_peak_249	69	.	5.67620	9.90520	6.93692	170
GL873520.1	58957429	58957934	BB_1413m_Tuff_H3K4me1_CSpeaks_peak_250	783	.	12.49803	84.11442	78.30061	277
GL873520.1	59054393	59055311	BB_1413m_Tuff_H3K4me1_CSpeaks_peak_251	330	.	7.97617	36.88108	33.05572	179
GL873520.1	59351745	59352238	BB_1413m_Tuff_H3K4me1_CSpeaks_peak_252	327	.	6.01894	36.53482	32.71923	222
GL873520.1	59711202	59711585	BB_1413m_Tuff_H3K4me1_CSpeaks_peak_253	156	.	6.48381	18.91355	15.63910	174
GL873520.1	59761221	59761485	BB_1413m_Tuff_H3K4me1_CSpeaks_peak_254	157	.	6.70554	19.00547	15.72571	136
GL873520.1	59885508	59885828	BB_1413m_Tuff_H3K4me1_CSpeaks_peak_255	176	.	5.73747	20.99315	17.64950	144
GL873520.1	59918554	59919000	BB_1413m_Tuff_H3K4me1_CSpeaks_peak_256	186	.	5.67966	21.99457	18.62039	222
GL873520.1	60162318	60162676	BB_1413m_Tuff_H3K4me1_CSpeaks_peak_257	99	.	4.00520	13.00494	9.92164	142
GL873520.1	60287375	60288484	BB_1413m_Tuff_H3K4me1_CSpeaks_peak_258	1027	.	19.48687	110.31758	102.79574	220
GL873520.1	60603587	60603932	BB_1413m_Tuff_H3K4me1_CSpeaks_peak_259	599	.	13.50406	64.85661	59.94732	190
GL873520.1	60634685	60634955	BB_1413m_Tuff_H3K4me1_CSpeaks_peak_260	175	.	5.94680	20.84317	17.50496	195
GL873520.1	60755711	60756456	BB_1413m_Tuff_H3K4me1_CSpeaks_peak_261	330	.	7.43126	36.92865	33.09961	325
GL873520.1	60920040	60920189	BB_1413m_Tuff_H3K4me1_CSpeaks_peak_262	66	.	3.27097	9.55485	6.60080	115
GL873520.1	61192422	61192878	BB_1413m_Tuff_H3K4me1_CSpeaks_peak_263	130	.	4.95509	16.21978	13.02974	216
GL873520.1	61265327	61265474	BB_1413m_Tuff_H3K4me1_CSpeaks_peak_264	50	.	4.09697	7.92325	5.03627	88
GL873520.1	61908706	61909071	BB_1413m_Tuff_H3K4me1_CSpeaks_peak_265	148	.	6.68454	18.05746	14.80631	221
GL873520.1	62171008	62171490	BB_1413m_Tuff_H3K4me1_CSpeaks_peak_266	125	.	4.42680	15.72981	12.55488	213
GL873520.1	62339710	62340851	BB_1413m_Tuff_H3K4me1_CSpeaks_peak_267	442	.	8.78240	48.49620	44.26379	307
GL873520.1	62379336	62379909	BB_1413m_Tuff_H3K4me1_CSpeaks_peak_268	288	.	6.26157	32.59374	28.89878	213
GL873520.1	62610815	62611154	BB_1413m_Tuff_H3K4me1_CSpeaks_peak_269	166	.	5.80521	20.00091	16.68781	199
GL873520.1	62998970	62999409	BB_1413m_Tuff_H3K4me1_CSpeaks_peak_270	382	.	7.52928	42.30527	38.29533	199
GL873520.1	63474728	63474957	BB_1413m_Tuff_H3K4me1_CSpeaks_peak_271	324	.	11.41849	36.24430	32.43570	94
GL873520.1	64793005	64793364	BB_1413m_Tuff_H3K4me1_CSpeaks_peak_272	202	.	5.92135	23.64538	20.22068	266
GL873520.1	66085947	66086442	BB_1413m_Tuff_H3K4me1_CSpeaks_peak_273	406	.	12.86652	44.77535	40.68322	219
GL873520.1	68864397	68864834	BB_1413m_Tuff_H3K4me1_CSpeaks_peak_274	773	.	22.18948	83.07597	77.30677	269
GL873520.1	69206434	69206832	BB_1413m_Tuff_H3K4me1_CSpeaks_peak_275	110	.	3.65708	14.22015	11.09726	216
GL873520.1	69222208	69222761	BB_1413m_Tuff_H3K4me1_CSpeaks_peak_276	526	.	10.15089	57.24644	52.66888	284
GL873520.1	69222895	69223138	BB_1413m_Tuff_H3K4me1_CSpeaks_peak_277	113	.	5.53031	14.51876	11.38389	171
GL873520.1	69364596	69365198	BB_1413m_Tuff_H3K4me1_CSpeaks_peak_278	110	.	3.89158	14.21168	11.08906	445
GL873520.1	69571879	69572301	BB_1413m_Tuff_H3K4me1_CSpeaks_peak_279	179	.	7.93787	21.28277	17.93263	295
GL873520.1	69912832	69913350	BB_1413m_Tuff_H3K4me1_CSpeaks_peak_280	585	.	11.89361	63.37778	58.54733	205
GL873520.1	70136538	70137038	BB_1413m_Tuff_H3K4me1_CSpeaks_peak_281	234	.	4.69445	26.98507	23.46782	369
GL873520.1	70347775	70348355	BB_1413m_Tuff_H3K4me1_CSpeaks_peak_282	175	.	5.16460	20.87919	17.53957	146
GL873520.1	70461527	70461720	BB_1413m_Tuff_H3K4me1_CSpeaks_peak_283	105	.	4.35038	13.60939	10.50688	87
GL873520.1	70798297	70799045	BB_1413m_Tuff_H3K4me1_CSpeaks_peak_284	399	.	6.86957	44.04376	39.97446	158
GL873520.1	70998047	70998432	BB_1413m_Tuff_H3K4me1_CSpeaks_peak_285	252	.	6.41791	28.86094	25.28042	130
GL873520.1	71011292	71011867	BB_1413m_Tuff_H3K4me1_CSpeaks_peak_286	315	.	9.05968	35.35174	31.56987	333
GL873520.1	71034074	71034953	BB_1413m_Tuff_H3K4me1_CSpeaks_peak_287	506	.	9.90920	55.12577	50.63935	358
GL873520.1	71249109	71249362	BB_1413m_Tuff_H3K4me1_CSpeaks_peak_288	135	.	5.23885	16.73818	13.53097	133
GL873520.1	71251249	71251585	BB_1413m_Tuff_H3K4me1_CSpeaks_peak_289	179	.	7.93787	21.28277	17.93263	66
GL873520.1	71352253	71352550	BB_1413m_Tuff_H3K4me1_CSpeaks_peak_290	156	.	4.75534	18.93457	15.65702	175
GL873520.1	71397223	71397378	BB_1413m_Tuff_H3K4me1_CSpeaks_peak_291	39	.	4.87419	6.75463	3.92002	49
GL873520.1	71445811	71446611	BB_1413m_Tuff_H3K4me1_CSpeaks_peak_292	371	.	9.44806	41.08414	37.11789	533
GL873520.1	71459572	71459987	BB_1413m_Tuff_H3K4me1_CSpeaks_peak_293	115	.	4.16092	14.72706	11.58388	308
GL873520.1	71479265	71479486	BB_1413m_Tuff_H3K4me1_CSpeaks_peak_294	52	.	4.67147	8.15208	5.25352	105
GL873520.1	71494889	71495173	BB_1413m_Tuff_H3K4me1_CSpeaks_peak_295	352	.	10.99714	39.13759	35.23632	97
GL873520.1	71504736	71505062	BB_1413m_Tuff_H3K4me1_CSpeaks_peak_296	208	.	6.81499	24.31459	20.87260	139
GL873520.1	72044178	72044396	BB_1413m_Tuff_H3K4me1_CSpeaks_peak_297	206	.	9.34294	24.12924	20.69488	131
GL873520.1	72111917	72112302	BB_1413m_Tuff_H3K4me1_CSpeaks_peak_298	442	.	8.78240	48.49620	44.26379	174
GL873520.1	72346297	72346529	BB_1413m_Tuff_H3K4me1_CSpeaks_peak_299	104	.	6.42327	13.59197	10.49100	126
GL873520.1	72498091	72498391	BB_1413m_Tuff_H3K4me1_CSpeaks_peak_300	349	.	6.39030	38.87777	34.98439	176
GL873520.1	72542095	72542291	BB_1413m_Tuff_H3K4me1_CSpeaks_peak_301	70	.	4.78733	9.98214	7.01324	103
GL873520.1	72702999	72703305	BB_1413m_Tuff_H3K4me1_CSpeaks_peak_302	173	.	6.49562	20.70893	17.37831	208
GL873520.1	72713858	72714188	BB_1413m_Tuff_H3K4me1_CSpeaks_peak_303	95	.	4.05341	12.61244	9.54328	213
GL873520.1	72743221	72743709	BB_1413m_Tuff_H3K4me1_CSpeaks_peak_304	242	.	4.95196	27.75262	24.20942	137
GL873520.1	72746837	72747292	BB_1413m_Tuff_H3K4me1_CSpeaks_peak_305	409	.	7.82649	45.10739	40.99681	177
GL873520.1	72927097	72927548	BB_1413m_Tuff_H3K4me1_CSpeaks_peak_306	226	.	7.12476	26.15928	22.66133	75
GL873520.1	73003918	73004080	BB_1413m_Tuff_H3K4me1_CSpeaks_peak_307	108	.	7.09526	13.94122	10.82775	95
GL873520.1	73133735	73134114	BB_1413m_Tuff_H3K4me1_CSpeaks_peak_308	159	.	7.44175	19.24670	15.95916	130
GL873520.1	73134285	73135199	BB_1413m_Tuff_H3K4me1_CSpeaks_peak_309	226	.	6.28388	26.18653	22.68652	679
GL873521.1	1450012	1450307	BB_1413m_Tuff_H3K4me1_CSpeaks_peak_310	275	.	8.75738	31.17970	27.53147	174
GL873521.1	1534796	1536191	BB_1413m_Tuff_H3K4me1_CSpeaks_peak_311	581	.	10.35873	62.99167	58.16970	786
GL873521.1	1547538	1547699	BB_1413m_Tuff_H3K4me1_CSpeaks_peak_312	118	.	4.59207	15.03900	11.88718	31
GL873521.1	1737487	1737873	BB_1413m_Tuff_H3K4me1_CSpeaks_peak_313	433	.	15.61061	47.51480	43.32024	129
GL873521.1	1991293	1991822	BB_1413m_Tuff_H3K4me1_CSpeaks_peak_314	149	.	4.42226	18.20613	14.95149	427
GL873521.1	2517779	2518137	BB_1413m_Tuff_H3K4me1_CSpeaks_peak_315	315	.	9.05968	35.35174	31.56987	167
GL873521.1	2521616	2521932	BB_1413m_Tuff_H3K4me1_CSpeaks_peak_316	255	.	6.04324	29.10242	25.51506	193
GL873521.1	2528395	2528739	BB_1413m_Tuff_H3K4me1_CSpeaks_peak_317	278	.	6.53480	31.53648	27.87596	121
GL873521.1	2530543	2530996	BB_1413m_Tuff_H3K4me1_CSpeaks_peak_318	431	.	9.38860	47.30989	43.12020	265
GL873521.1	2640497	2640764	BB_1413m_Tuff_H3K4me1_CSpeaks_peak_319	122	.	4.25999	15.40437	12.24005	136
GL873521.1	2905396	2906170	BB_1413m_Tuff_H3K4me1_CSpeaks_peak_320	575	.	11.21416	62.37741	57.58402	146
GL873521.1	3052868	3053175	BB_1413m_Tuff_H3K4me1_CSpeaks_peak_321	285	.	8.54687	32.25863	28.57854	162
GL873521.1	3054993	3055218	BB_1413m_Tuff_H3K4me1_CSpeaks_peak_322	209	.	7.17937	24.40072	20.95483	94
GL873521.1	3512439	3512957	BB_1413m_Tuff_H3K4me1_CSpeaks_peak_323	230	.	9.17816	26.59888	23.08706	254
GL873521.1	3513055	3513654	BB_1413m_Tuff_H3K4me1_CSpeaks_peak_324	391	.	8.86701	43.21104	39.16841	263
GL873521.1	3649930	3650486	BB_1413m_Tuff_H3K4me1_CSpeaks_peak_325	180	.	5.40455	21.40395	18.05056	194
GL873521.1	3650651	3650867	BB_1413m_Tuff_H3K4me1_CSpeaks_peak_326	141	.	5.57590	17.34275	14.11367	115
GL873521.1	4032669	4032858	BB_1413m_Tuff_H3K4me1_CSpeaks_peak_327	277	.	13.73749	31.36829	27.71479	121
GL873521.1	4179803	4180582	BB_1413m_Tuff_H3K4me1_CSpeaks_peak_328	399	.	7.25250	44.02063	39.95223	268
GL873521.1	4393440	4393914	BB_1413m_Tuff_H3K4me1_CSpeaks_peak_329	412	.	10.06760	45.34989	41.23023	182
GL873521.1	4483456	4483643	BB_1413m_Tuff_H3K4me1_CSpeaks_peak_330	50	.	3.39033	7.95489	5.06639	135
GL873521.1	4583069	4583291	BB_1413m_Tuff_H3K4me1_CSpeaks_peak_331	84	.	4.24772	11.48308	8.45673	84
GL873521.1	4625603	4626386	BB_1413m_Tuff_H3K4me1_CSpeaks_peak_332	866	.	20.94261	92.95184	86.68192	491
GL873521.1	4627226	4627665	BB_1413m_Tuff_H3K4me1_CSpeaks_peak_333	167	.	9.84249	20.06865	16.75475	294
GL873521.1	4642698	4643037	BB_1413m_Tuff_H3K4me1_CSpeaks_peak_334	545	.	13.53972	59.17554	54.51571	144
GL873521.1	4658049	4659062	BB_1413m_Tuff_H3K4me1_CSpeaks_peak_335	756	.	10.93439	81.32101	75.64057	759
GL873521.1	4667451	4667963	BB_1413m_Tuff_H3K4me1_CSpeaks_peak_336	409	.	10.59812	45.05300	40.94481	194
GL873521.1	4676433	4676676	BB_1413m_Tuff_H3K4me1_CSpeaks_peak_337	83	.	6.07975	11.34762	8.32518	98
GL873521.1	4760758	4761161	BB_1413m_Tuff_H3K4me1_CSpeaks_peak_338	52	.	3.16200	8.10905	5.21407	135
GL873521.1	4991309	4991664	BB_1413m_Tuff_H3K4me1_CSpeaks_peak_339	367	.	9.91437	40.66683	36.71173	173
GL873521.1	5021557	5021835	BB_1413m_Tuff_H3K4me1_CSpeaks_peak_340	88	.	3.64480	11.91833	8.87385	139
GL873521.1	5023094	5023271	BB_1413m_Tuff_H3K4me1_CSpeaks_peak_341	147	.	6.29311	18.00809	14.76181	83
GL873521.1	5024397	5024732	BB_1413m_Tuff_H3K4me1_CSpeaks_peak_342	61	.	3.87215	9.03654	6.10076	242
GL873521.1	5025061	5025215	BB_1413m_Tuff_H3K4me1_CSpeaks_peak_343	61	.	4.34586	9.03797	6.10203	79
GL873521.1	5292245	5292395	BB_1413m_Tuff_H3K4me1_CSpeaks_peak_344	47	.	4.21699	7.60065	4.72564	46
GL873521.1	5445467	5446142	BB_1413m_Tuff_H3K4me1_CSpeaks_peak_345	152	.	5.34628	18.55978	15.29395	566
GL873521.1	5797174	5797473	BB_1413m_Tuff_H3K4me1_CSpeaks_peak_346	166	.	7.11580	19.96272	16.65250	183
GL873521.1	5842477	5842727	BB_1413m_Tuff_H3K4me1_CSpeaks_peak_347	122	.	4.50379	15.37821	12.21518	160
GL873521.1	5856851	5857434	BB_1413m_Tuff_H3K4me1_CSpeaks_peak_348	200	.	5.34975	23.46199	20.04477	264
GL873521.1	6237719	6237995	BB_1413m_Tuff_H3K4me1_CSpeaks_peak_349	224	.	8.40958	25.97642	22.48652	140
GL873521.1	6238597	6239000	BB_1413m_Tuff_H3K4me1_CSpeaks_peak_350	165	.	6.67451	19.83150	16.52722	115
GL873521.1	6435949	6436320	BB_1413m_Tuff_H3K4me1_CSpeaks_peak_351	103	.	5.95340	13.49424	10.39677	112
GL873521.1	6596332	6597131	BB_1413m_Tuff_H3K4me1_CSpeaks_peak_352	557	.	10.51342	60.46572	55.75064	155
GL873521.1	6694778	6695127	BB_1413m_Tuff_H3K4me1_CSpeaks_peak_353	446	.	9.18413	48.89198	44.64525	161
GL873521.1	6966698	6967269	BB_1413m_Tuff_H3K4me1_CSpeaks_peak_354	243	.	7.07953	27.92821	24.37680	124
GL873521.1	7051520	7052140	BB_1413m_Tuff_H3K4me1_CSpeaks_peak_355	123	.	5.34934	15.56994	12.39961	542
GL873521.1	7263185	7263958	BB_1413m_Tuff_H3K4me1_CSpeaks_peak_356	256	.	5.88775	29.27164	25.67834	349
GL873521.1	7702106	7702779	BB_1413m_Tuff_H3K4me1_CSpeaks_peak_357	178	.	5.55882	21.18269	17.83407	317
GL873521.1	7703594	7704084	BB_1413m_Tuff_H3K4me1_CSpeaks_peak_358	141	.	5.57590	17.34275	14.11367	143
GL873521.1	8103014	8103161	BB_1413m_Tuff_H3K4me1_CSpeaks_peak_359	33	.	4.51973	6.19927	3.39246	64
GL873521.1	8549459	8549901	BB_1413m_Tuff_H3K4me1_CSpeaks_peak_360	381	.	8.73661	42.20190	38.19900	231
GL873521.1	10078731	10079054	BB_1413m_Tuff_H3K4me1_CSpeaks_peak_361	416	.	9.62816	45.76663	41.63807	94
GL873521.1	10080273	10080762	BB_1413m_Tuff_H3K4me1_CSpeaks_peak_362	148	.	5.98281	18.05678	14.80631	278
GL873521.1	10081869	10082095	BB_1413m_Tuff_H3K4me1_CSpeaks_peak_363	133	.	5.42102	16.52129	13.31884	131
GL873521.1	10602572	10603570	BB_1413m_Tuff_H3K4me1_CSpeaks_peak_364	312	.	6.95640	35.06330	31.29548	867
GL873521.1	11222381	11222543	BB_1413m_Tuff_H3K4me1_CSpeaks_peak_365	25	.	4.06775	5.27773	2.52206	39
GL873521.1	12093744	12094258	BB_1413m_Tuff_H3K4me1_CSpeaks_peak_366	115	.	4.69430	14.71512	11.57287	393
GL873521.1	12333338	12333939	BB_1413m_Tuff_H3K4me1_CSpeaks_peak_367	481	.	8.31761	52.55754	48.16932	369
GL873521.1	12419380	12419667	BB_1413m_Tuff_H3K4me1_CSpeaks_peak_368	35	.	3.11499	6.33450	3.51839	29
GL873521.1	12528929	12529194	BB_1413m_Tuff_H3K4me1_CSpeaks_peak_369	209	.	8.68204	24.43556	20.98865	133
GL873521.1	12536783	12536930	BB_1413m_Tuff_H3K4me1_CSpeaks_peak_370	64	.	4.10250	9.34834	6.40205	69
GL873521.1	12811566	12812008	BB_1413m_Tuff_H3K4me1_CSpeaks_peak_371	195	.	7.76269	22.91629	19.51542	266
GL873521.1	12881127	12881481	BB_1413m_Tuff_H3K4me1_CSpeaks_peak_372	26	.	3.47282	5.41766	2.65373	244
GL873521.1	13185465	13186078	BB_1413m_Tuff_H3K4me1_CSpeaks_peak_373	434	.	7.00940	47.60063	43.40156	413
GL873521.1	13355172	13355323	BB_1413m_Tuff_H3K4me1_CSpeaks_peak_374	70	.	3.60304	10.03440	7.06194	81
GL873521.1	13658607	13659930	BB_1413m_Tuff_H3K4me1_CSpeaks_peak_375	472	.	8.22416	51.59434	47.24435	539
GL873521.1	14349122	14349762	BB_1413m_Tuff_H3K4me1_CSpeaks_peak_376	139	.	4.63760	17.15379	13.93340	143
GL873521.1	14544125	14544513	BB_1413m_Tuff_H3K4me1_CSpeaks_peak_377	192	.	5.25068	22.68677	19.29120	276
GL873521.1	14544638	14545057	BB_1413m_Tuff_H3K4me1_CSpeaks_peak_378	343	.	8.21502	38.23045	34.35597	194
GL873521.1	14582839	14583093	BB_1413m_Tuff_H3K4me1_CSpeaks_peak_379	42	.	3.40750	7.09262	4.24246	184
GL873521.1	14720554	14721520	BB_1413m_Tuff_H3K4me1_CSpeaks_peak_380	570	.	9.51067	61.86298	57.09563	537
GL873521.1	14997202	14997829	BB_1413m_Tuff_H3K4me1_CSpeaks_peak_381	76	.	3.13149	10.65374	7.65915	392
GL873521.1	14998200	14998615	BB_1413m_Tuff_H3K4me1_CSpeaks_peak_382	112	.	5.82201	14.41474	11.28310	63
GL873521.1	16854719	16854918	BB_1413m_Tuff_H3K4me1_CSpeaks_peak_383	128	.	8.58748	15.99450	12.81286	91
GL873521.1	17645368	17646191	BB_1413m_Tuff_H3K4me1_CSpeaks_peak_384	221	.	5.79700	25.63533	22.15106	493
GL873521.1	17780222	17780668	BB_1413m_Tuff_H3K4me1_CSpeaks_peak_385	166	.	5.80521	20.00091	16.68781	208
GL873521.1	17943323	17943918	BB_1413m_Tuff_H3K4me1_CSpeaks_peak_386	120	.	3.71409	15.24989	12.09371	337
GL873521.1	18079021	18079461	BB_1413m_Tuff_H3K4me1_CSpeaks_peak_387	452	.	8.89499	49.49782	45.22949	191
GL873521.1	18801627	18802060	BB_1413m_Tuff_H3K4me1_CSpeaks_peak_388	463	.	11.45281	50.69095	46.37707	300
GL873521.1	18802465	18802777	BB_1413m_Tuff_H3K4me1_CSpeaks_peak_389	143	.	7.59114	17.61536	14.37813	92
GL873521.1	19932652	19933596	BB_1413m_Tuff_H3K4me1_CSpeaks_peak_390	267	.	6.96473	30.38655	26.76288	139
GL873521.1	20216112	20216610	BB_1413m_Tuff_H3K4me1_CSpeaks_peak_391	96	.	5.39075	12.68510	9.61292	434
GL873521.1	20279102	20279391	BB_1413m_Tuff_H3K4me1_CSpeaks_peak_392	230	.	8.00941	26.57990	23.06900	99
GL873521.1	20614425	20614669	BB_1413m_Tuff_H3K4me1_CSpeaks_peak_393	192	.	7.24661	22.65691	19.26439	103
GL873521.1	20650221	20650859	BB_1413m_Tuff_H3K4me1_CSpeaks_peak_394	129	.	4.15692	16.16825	12.98164	409
GL873521.1	20842877	20843069	BB_1413m_Tuff_H3K4me1_CSpeaks_peak_395	101	.	4.43350	13.25747	10.16759	96
GL873521.1	21825422	21825732	BB_1413m_Tuff_H3K4me1_CSpeaks_peak_396	356	.	9.74343	39.58849	35.67054	130
GL873521.1	21826257	21826842	BB_1413m_Tuff_H3K4me1_CSpeaks_peak_397	346	.	9.57250	38.51767	34.63946	256
GL873521.1	22115598	22115823	BB_1413m_Tuff_H3K4me1_CSpeaks_peak_398	131	.	3.99394	16.30452	13.11074	119
GL873521.1	22155657	22156127	BB_1413m_Tuff_H3K4me1_CSpeaks_peak_399	537	.	13.77130	58.32929	53.70620	113
GL873521.1	22156300	22156537	BB_1413m_Tuff_H3K4me1_CSpeaks_peak_400	339	.	6.63338	37.82431	33.96731	103
GL873521.1	23063416	23063837	BB_1413m_Tuff_H3K4me1_CSpeaks_peak_401	182	.	6.35033	21.62087	18.26141	293
GL873521.1	23819388	23819570	BB_1413m_Tuff_H3K4me1_CSpeaks_peak_402	139	.	5.81187	17.19655	13.97366	110
GL873521.1	24276852	24277375	BB_1413m_Tuff_H3K4me1_CSpeaks_peak_403	417	.	6.69993	45.91125	41.77437	271
GL873521.1	24503509	24503682	BB_1413m_Tuff_H3K4me1_CSpeaks_peak_404	197	.	10.71755	23.19484	19.78853	68
GL873521.1	24504633	24504811	BB_1413m_Tuff_H3K4me1_CSpeaks_peak_405	42	.	4.61192	7.14719	4.29411	38
GL873521.1	24670437	24670736	BB_1413m_Tuff_H3K4me1_CSpeaks_peak_406	237	.	7.69218	27.27716	23.74487	143
GL873521.1	24804557	24805670	BB_1413m_Tuff_H3K4me1_CSpeaks_peak_407	552	.	11.46884	59.96736	55.27597	737
GL873521.1	25465167	25465503	BB_1413m_Tuff_H3K4me1_CSpeaks_peak_408	166	.	5.80521	20.00091	16.68781	169
GL873521.1	25466080	25466285	BB_1413m_Tuff_H3K4me1_CSpeaks_peak_409	103	.	5.95340	13.49424	10.39677	60
GL873521.1	25510433	25510587	BB_1413m_Tuff_H3K4me1_CSpeaks_peak_410	51	.	4.96668	8.03772	5.14434	46
GL873521.1	25937094	25937251	BB_1413m_Tuff_H3K4me1_CSpeaks_peak_411	90	.	4.95821	12.05324	9.00423	94
GL873521.1	26115229	26115895	BB_1413m_Tuff_H3K4me1_CSpeaks_peak_412	239	.	5.84510	27.45397	23.91712	522
GL873521.1	26235853	26236514	BB_1413m_Tuff_H3K4me1_CSpeaks_peak_413	472	.	8.22416	51.59434	47.24435	229
GL873521.1	26554135	26554519	BB_1413m_Tuff_H3K4me1_CSpeaks_peak_414	169	.	7.68981	20.25789	16.93853	144
GL873521.1	26648431	26649061	BB_1413m_Tuff_H3K4me1_CSpeaks_peak_415	159	.	4.67282	19.26563	15.97663	442
GL873521.1	26746025	26746321	BB_1413m_Tuff_H3K4me1_CSpeaks_peak_416	147	.	4.11421	18.00241	14.75784	131
GL873521.1	26922257	26922409	BB_1413m_Tuff_H3K4me1_CSpeaks_peak_417	34	.	3.43260	6.24168	3.43041	53
GL873521.1	27092035	27092516	BB_1413m_Tuff_H3K4me1_CSpeaks_peak_418	132	.	3.85974	16.48549	13.28674	140
GL873521.1	27251400	27251604	BB_1413m_Tuff_H3K4me1_CSpeaks_peak_419	157	.	6.90017	19.00346	15.72385	130
GL873521.1	27504162	27504312	BB_1413m_Tuff_H3K4me1_CSpeaks_peak_420	66	.	3.62532	9.61304	6.65681	58
GL873521.1	27613648	27613833	BB_1413m_Tuff_H3K4me1_CSpeaks_peak_421	102	.	4.80147	13.36006	10.26613	103
GL873521.1	27825811	27826318	BB_1413m_Tuff_H3K4me1_CSpeaks_peak_422	113	.	5.53031	14.51876	11.38389	112
GL873521.1	28823481	28823679	BB_1413m_Tuff_H3K4me1_CSpeaks_peak_423	276	.	12.18863	31.27699	27.62614	95
GL873521.1	28836424	28836861	BB_1413m_Tuff_H3K4me1_CSpeaks_peak_424	166	.	4.76627	19.98835	16.67718	225
GL873521.1	30098694	30098986	BB_1413m_Tuff_H3K4me1_CSpeaks_peak_425	100	.	4.95719	13.09008	10.00412	185
GL873521.1	30099342	30100278	BB_1413m_Tuff_H3K4me1_CSpeaks_peak_426	592	.	14.30252	64.13088	59.25543	695
GL873521.1	31576737	31576896	BB_1413m_Tuff_H3K4me1_CSpeaks_peak_427	100	.	2.21585	13.17916	10.09194	79
GL873521.1	31881315	31881578	BB_1413m_Tuff_H3K4me1_CSpeaks_peak_428	77	.	4.10613	10.78518	7.78474	71
GL873521.1	32427314	32427526	BB_1413m_Tuff_H3K4me1_CSpeaks_peak_429	64	.	4.10250	9.34834	6.40205	130
GL873521.1	32796458	32796764	BB_1413m_Tuff_H3K4me1_CSpeaks_peak_430	191	.	6.22999	22.55790	19.16770	195
GL873521.1	32797175	32797391	BB_1413m_Tuff_H3K4me1_CSpeaks_peak_431	53	.	2.93804	8.27118	5.36949	71
GL873521.1	33294663	33294893	BB_1413m_Tuff_H3K4me1_CSpeaks_peak_432	139	.	4.39245	17.14925	13.93010	110
GL873521.1	33295125	33295376	BB_1413m_Tuff_H3K4me1_CSpeaks_peak_433	108	.	5.31523	13.99287	10.87590	125
GL873521.1	33928762	33929107	BB_1413m_Tuff_H3K4me1_CSpeaks_peak_434	356	.	7.48340	39.61747	35.69746	200
GL873521.1	34009415	34010163	BB_1413m_Tuff_H3K4me1_CSpeaks_peak_435	451	.	9.64939	49.39550	45.13246	206
GL873521.1	34010314	34010620	BB_1413m_Tuff_H3K4me1_CSpeaks_peak_436	121	.	6.44952	15.34824	12.18843	211
GL873521.1	34207438	34208666	BB_1413m_Tuff_H3K4me1_CSpeaks_peak_437	143	.	3.71367	17.54325	14.30905	944
GL873521.1	35012070	35012373	BB_1413m_Tuff_H3K4me1_CSpeaks_peak_438	41	.	2.95120	7.01616	4.16889	187
GL873521.1	35657386	35657572	BB_1413m_Tuff_H3K4me1_CSpeaks_peak_439	195	.	7.76269	22.91629	19.51542	74
GL873521.1	35676688	35677035	BB_1413m_Tuff_H3K4me1_CSpeaks_peak_440	397	.	11.06061	43.77189	39.71289	230
GL873521.1	35677374	35677743	BB_1413m_Tuff_H3K4me1_CSpeaks_peak_441	111	.	4.47122	14.31847	11.19355	177
GL873521.1	36367602	36368006	BB_1413m_Tuff_H3K4me1_CSpeaks_peak_442	300	.	9.34431	33.82858	30.09673	184
GL873521.1	37181528	37181708	BB_1413m_Tuff_H3K4me1_CSpeaks_peak_443	67	.	4.38611	9.73339	6.77148	93
GL873521.1	39388018	39388492	BB_1413m_Tuff_H3K4me1_CSpeaks_peak_444	398	.	10.42718	43.94577	39.88020	278
GL873521.1	39909315	39909585	BB_1413m_Tuff_H3K4me1_CSpeaks_peak_445	57	.	4.31260	8.66790	5.74804	155
GL873521.1	40201823	40201988	BB_1413m_Tuff_H3K4me1_CSpeaks_peak_446	53	.	4.00471	8.27645	5.37283	89
GL873521.1	40839737	40840072	BB_1413m_Tuff_H3K4me1_CSpeaks_peak_447	137	.	5.08549	16.98899	13.77474	126
GL873521.1	40844122	40844615	BB_1413m_Tuff_H3K4me1_CSpeaks_peak_448	339	.	6.63338	37.82431	33.96731	164
GL873521.1	40959892	40960364	BB_1413m_Tuff_H3K4me1_CSpeaks_peak_449	536	.	15.62768	58.24995	53.63080	255
GL873521.1	40991269	40991605	BB_1413m_Tuff_H3K4me1_CSpeaks_peak_450	115	.	4.39120	14.67022	11.53155	258
GL873521.1	41124207	41124556	BB_1413m_Tuff_H3K4me1_CSpeaks_peak_451	67	.	4.02704	9.71873	6.75867	231
GL873521.1	41542356	41543012	BB_1413m_Tuff_H3K4me1_CSpeaks_peak_452	143	.	4.84158	17.56478	14.32909	358
GL873521.1	41570655	41570933	BB_1413m_Tuff_H3K4me1_CSpeaks_peak_453	191	.	6.83750	22.53352	19.14553	105
GL873521.1	41876468	41876827	BB_1413m_Tuff_H3K4me1_CSpeaks_peak_454	226	.	6.79635	26.10199	22.60831	228
GL873521.1	42668161	42668643	BB_1413m_Tuff_H3K4me1_CSpeaks_peak_455	110	.	3.65708	14.22015	11.09726	195
GL873521.1	42787712	42788235	BB_1413m_Tuff_H3K4me1_CSpeaks_peak_456	225	.	6.91906	26.01690	22.52688	100
GL873521.1	43517114	43517581	BB_1413m_Tuff_H3K4me1_CSpeaks_peak_457	662	.	12.88474	71.51228	66.29375	217
GL873521.1	44319691	44320441	BB_1413m_Tuff_H3K4me1_CSpeaks_peak_458	211	.	5.85493	24.63643	21.18133	483
GL873521.1	44519396	44519904	BB_1413m_Tuff_H3K4me1_CSpeaks_peak_459	214	.	11.75129	24.93635	21.47689	323
GL873521.1	44525683	44526397	BB_1413m_Tuff_H3K4me1_CSpeaks_peak_460	478	.	10.47770	52.19909	47.82333	156
GL873521.1	45317358	45317986	BB_1413m_Tuff_H3K4me1_CSpeaks_peak_461	327	.	6.01894	36.53482	32.71923	235
GL873521.1	47009589	47009927	BB_1413m_Tuff_H3K4me1_CSpeaks_peak_462	50	.	3.76062	7.96901	5.07857	204
GL873521.1	47356877	47357370	BB_1413m_Tuff_H3K4me1_CSpeaks_peak_463	186	.	5.67966	21.99457	18.62039	123
GL873521.1	47443998	47444192	BB_1413m_Tuff_H3K4me1_CSpeaks_peak_464	49	.	5.54541	7.82717	4.94395	89
GL873521.1	47661433	47661868	BB_1413m_Tuff_H3K4me1_CSpeaks_peak_465	200	.	7.00844	23.46192	20.04477	206
GL873521.1	48278503	48279263	BB_1413m_Tuff_H3K4me1_CSpeaks_peak_466	204	.	6.10510	23.85838	20.42963	405
GL873521.1	48723292	48723954	BB_1413m_Tuff_H3K4me1_CSpeaks_peak_467	258	.	5.33324	29.40493	25.81039	307
GL873521.1	48841949	48842623	BB_1413m_Tuff_H3K4me1_CSpeaks_peak_468	71	.	3.05866	10.12115	7.14415	226
GL873521.1	48979698	48980510	BB_1413m_Tuff_H3K4me1_CSpeaks_peak_469	218	.	5.42047	25.27293	21.80120	635
GL873521.1	49154680	49155165	BB_1413m_Tuff_H3K4me1_CSpeaks_peak_470	103	.	5.95340	13.49424	10.39677	382
GL873521.1	49173817	49174512	BB_1413m_Tuff_H3K4me1_CSpeaks_peak_471	426	.	9.76975	46.82342	42.65279	493
GL873521.1	49333123	49333287	BB_1413m_Tuff_H3K4me1_CSpeaks_peak_472	71	.	3.96454	10.10174	7.12497	77
GL873521.1	49333449	49333600	BB_1413m_Tuff_H3K4me1_CSpeaks_peak_473	46	.	3.39817	7.52283	4.65298	120
GL873521.1	49608557	49609377	BB_1413m_Tuff_H3K4me1_CSpeaks_peak_474	858	.	10.78363	92.10313	85.88447	396
GL873521.1	49609758	49610289	BB_1413m_Tuff_H3K4me1_CSpeaks_peak_475	618	.	11.73574	66.87040	61.87060	168
GL873521.1	49614838	49615122	BB_1413m_Tuff_H3K4me1_CSpeaks_peak_476	166	.	7.11580	19.96272	16.65250	108
GL873521.1	49886691	49886849	BB_1413m_Tuff_H3K4me1_CSpeaks_peak_477	76	.	5.09806	10.62214	7.62794	63
GL873521.1	49920719	49921270	BB_1413m_Tuff_H3K4me1_CSpeaks_peak_478	166	.	4.34278	20.00197	16.68852	237
GL873521.1	50042438	50042845	BB_1413m_Tuff_H3K4me1_CSpeaks_peak_479	264	.	5.98120	30.09223	26.47471	172
GL873521.1	50186181	50186870	BB_1413m_Tuff_H3K4me1_CSpeaks_peak_480	100	.	3.83171	13.16602	10.07900	450
GL873521.1	50427310	50427497	BB_1413m_Tuff_H3K4me1_CSpeaks_peak_481	227	.	2.76636	26.27064	22.77027	123
GL873521.1	50444865	50445044	BB_1413m_Tuff_H3K4me1_CSpeaks_peak_482	77	.	4.10613	10.78518	7.78474	46
GL873521.1	52166771	52167163	BB_1413m_Tuff_H3K4me1_CSpeaks_peak_483	285	.	8.54687	32.25863	28.57854	228
GL873521.1	53155666	53156117	BB_1413m_Tuff_H3K4me1_CSpeaks_peak_484	269	.	9.95335	30.58977	26.96168	145
GL873521.1	53461498	53461701	BB_1413m_Tuff_H3K4me1_CSpeaks_peak_485	119	.	4.11208	15.11427	11.96113	94
GL873521.1	53488267	53488803	BB_1413m_Tuff_H3K4me1_CSpeaks_peak_486	346	.	8.63702	38.55157	34.67010	320
GL873521.1	53672466	53672983	BB_1413m_Tuff_H3K4me1_CSpeaks_peak_487	411	.	8.11580	45.28141	41.16457	277
GL873521.1	53985868	53986086	BB_1413m_Tuff_H3K4me1_CSpeaks_peak_488	46	.	3.39817	7.52283	4.65298	111
GL873521.1	54172655	54173280	BB_1413m_Tuff_H3K4me1_CSpeaks_peak_489	53	.	2.87564	8.20249	5.30265	188
GL873521.1	54560411	54560640	BB_1413m_Tuff_H3K4me1_CSpeaks_peak_490	353	.	10.29781	39.27262	35.36541	130
GL873521.1	54591835	54591988	BB_1413m_Tuff_H3K4me1_CSpeaks_peak_491	96	.	5.39075	12.68510	9.61292	54
GL873521.1	54737925	54738193	BB_1413m_Tuff_H3K4me1_CSpeaks_peak_492	83	.	6.77959	11.35368	8.33097	188
GL873522.1	86134	86406	BB_1413m_Tuff_H3K4me1_CSpeaks_peak_493	122	.	4.50379	15.37821	12.21518	79
GL873522.1	87166	87709	BB_1413m_Tuff_H3K4me1_CSpeaks_peak_494	436	.	9.91134	47.88643	43.67410	291
GL873522.1	203997	204228	BB_1413m_Tuff_H3K4me1_CSpeaks_peak_495	217	.	6.96988	25.23219	21.76436	121
GL873522.1	472327	472883	BB_1413m_Tuff_H3K4me1_CSpeaks_peak_496	239	.	5.84510	27.45397	23.91712	365
GL873522.1	588282	588723	BB_1413m_Tuff_H3K4me1_CSpeaks_peak_497	306	.	7.69343	34.36809	30.61727	204
GL873522.1	637367	637529	BB_1413m_Tuff_H3K4me1_CSpeaks_peak_498	85	.	4.61531	11.54613	8.51680	41
GL873522.1	673202	673560	BB_1413m_Tuff_H3K4me1_CSpeaks_peak_499	312	.	6.95640	35.06330	31.29548	149
GL873522.1	684026	684905	BB_1413m_Tuff_H3K4me1_CSpeaks_peak_500	272	.	4.62824	30.84715	27.20644	306
GL873522.1	740609	740769	BB_1413m_Tuff_H3K4me1_CSpeaks_peak_501	70	.	3.60304	10.03440	7.06194	37
GL873522.1	908974	909183	BB_1413m_Tuff_H3K4me1_CSpeaks_peak_502	88	.	4.17271	11.84949	8.80865	166
GL873522.1	965860	966182	BB_1413m_Tuff_H3K4me1_CSpeaks_peak_503	165	.	6.32469	19.81329	16.51075	212
GL873522.1	1090745	1091077	BB_1413m_Tuff_H3K4me1_CSpeaks_peak_504	61	.	3.26929	9.11574	6.17814	100
GL873522.1	1194158	1194354	BB_1413m_Tuff_H3K4me1_CSpeaks_peak_505	50	.	4.09697	7.92325	5.03627	89
GL873522.1	1479273	1479682	BB_1413m_Tuff_H3K4me1_CSpeaks_peak_506	321	.	5.82602	35.91950	32.12540	246
GL873522.1	1697924	1698169	BB_1413m_Tuff_H3K4me1_CSpeaks_peak_507	252	.	6.64641	28.80169	25.22602	146
GL873522.1	1762246	1762691	BB_1413m_Tuff_H3K4me1_CSpeaks_peak_508	312	.	6.95640	35.06330	31.29548	190
GL873522.1	2488319	2488706	BB_1413m_Tuff_H3K4me1_CSpeaks_peak_509	108	.	7.09526	13.94122	10.82775	202
GL873522.1	2514612	2515048	BB_1413m_Tuff_H3K4me1_CSpeaks_peak_510	310	.	11.97064	34.77830	31.01783	246
GL873522.1	2518382	2518701	BB_1413m_Tuff_H3K4me1_CSpeaks_peak_511	597	.	11.47495	64.61410	59.71629	185
GL873522.1	3549788	3550049	BB_1413m_Tuff_H3K4me1_CSpeaks_peak_512	149	.	7.19369	18.24965	14.99288	141
GL873522.1	3922627	3923097	BB_1413m_Tuff_H3K4me1_CSpeaks_peak_513	20	.	2.78795	4.76797	2.04006	199
GL873522.1	4079536	4079768	BB_1413m_Tuff_H3K4me1_CSpeaks_peak_514	112	.	5.82201	14.41474	11.28310	117
GL873522.1	4297884	4298320	BB_1413m_Tuff_H3K4me1_CSpeaks_peak_515	118	.	4.59207	15.03900	11.88718	196
GL873522.1	4359813	4360006	BB_1413m_Tuff_H3K4me1_CSpeaks_peak_516	182	.	6.35033	21.62087	18.26141	97
GL873522.1	4378795	4379044	BB_1413m_Tuff_H3K4me1_CSpeaks_peak_517	183	.	7.05591	21.70350	18.33898	96
GL873522.1	4444099	4444647	BB_1413m_Tuff_H3K4me1_CSpeaks_peak_518	233	.	5.60738	26.85113	23.33465	220
GL873522.1	4457316	4457592	BB_1413m_Tuff_H3K4me1_CSpeaks_peak_519	146	.	4.28114	17.89368	14.65048	87
GL873522.1	4477425	4478030	BB_1413m_Tuff_H3K4me1_CSpeaks_peak_520	185	.	5.15161	21.91960	18.54749	282
GL873522.1	4652585	4652887	BB_1413m_Tuff_H3K4me1_CSpeaks_peak_521	405	.	17.79608	44.59588	40.50770	123
GL873522.1	4813182	4813472	BB_1413m_Tuff_H3K4me1_CSpeaks_peak_522	104	.	4.33324	13.55293	10.45374	158
GL873522.1	4813582	4813836	BB_1413m_Tuff_H3K4me1_CSpeaks_peak_523	22	.	2.28567	4.96848	2.23310	39
GL873522.1	4931799	4932099	BB_1413m_Tuff_H3K4me1_CSpeaks_peak_524	129	.	4.61639	16.09681	12.91123	113
GL873522.1	5113866	5114177	BB_1413m_Tuff_H3K4me1_CSpeaks_peak_525	157	.	5.88567	19.02072	15.73895	102
GL873522.1	5275134	5275299	BB_1413m_Tuff_H3K4me1_CSpeaks_peak_526	84	.	4.24772	11.48308	8.45673	106
GL873522.1	5681718	5682195	BB_1413m_Tuff_H3K4me1_CSpeaks_peak_527	280	.	7.64589	31.68202	28.01525	338
GL873522.1	5711064	5711412	BB_1413m_Tuff_H3K4me1_CSpeaks_peak_528	377	.	12.40292	41.69146	37.70136	228
GL873522.1	5711539	5712186	BB_1413m_Tuff_H3K4me1_CSpeaks_peak_529	160	.	5.47668	19.36086	16.06874	398
GL873522.1	5797980	5798324	BB_1413m_Tuff_H3K4me1_CSpeaks_peak_530	321	.	9.72571	35.98114	32.18198	135
GL873522.1	5799988	5800208	BB_1413m_Tuff_H3K4me1_CSpeaks_peak_531	60	.	4.19541	8.99547	6.06319	138
GL873522.1	6229143	6230007	BB_1413m_Tuff_H3K4me1_CSpeaks_peak_532	292	.	5.96002	32.90458	29.20020	272
GL873522.1	6579060	6579627	BB_1413m_Tuff_H3K4me1_CSpeaks_peak_533	555	.	9.69680	60.29088	55.58535	196
GL873522.1	6884264	6884517	BB_1413m_Tuff_H3K4me1_CSpeaks_peak_534	88	.	6.38573	11.87670	8.83308	118
GL873522.1	7410964	7411302	BB_1413m_Tuff_H3K4me1_CSpeaks_peak_535	367	.	7.88164	40.68799	36.73048	144
GL873522.1	7738631	7739020	BB_1413m_Tuff_H3K4me1_CSpeaks_peak_536	365	.	7.33114	40.46535	36.52034	216
GL873522.1	8183999	8184172	BB_1413m_Tuff_H3K4me1_CSpeaks_peak_537	77	.	4.10613	10.78518	7.78474	110
GL873522.1	8423689	8424088	BB_1413m_Tuff_H3K4me1_CSpeaks_peak_538	40	.	2.87302	6.93783	4.09251	222
GL873522.1	8724851	8725563	BB_1413m_Tuff_H3K4me1_CSpeaks_peak_539	353	.	10.29781	39.27262	35.36541	114
GL873522.1	9994586	9995037	BB_1413m_Tuff_H3K4me1_CSpeaks_peak_540	139	.	4.63760	17.15379	13.93340	335
GL873522.1	15085253	15085692	BB_1413m_Tuff_H3K4me1_CSpeaks_peak_541	465	.	10.84203	50.83018	46.51027	151
GL873522.1	16115101	16115331	BB_1413m_Tuff_H3K4me1_CSpeaks_peak_542	104	.	6.42327	13.59197	10.49100	87
GL873522.1	16302648	16303205	BB_1413m_Tuff_H3K4me1_CSpeaks_peak_543	565	.	9.80220	61.33104	56.58018	243
GL873522.1	16416930	16417110	BB_1413m_Tuff_H3K4me1_CSpeaks_peak_544	149	.	5.73079	18.17599	14.92201	114
GL873522.1	16651573	16652110	BB_1413m_Tuff_H3K4me1_CSpeaks_peak_545	675	.	12.84808	72.80074	67.52112	240
GL873522.1	16706282	16706801	BB_1413m_Tuff_H3K4me1_CSpeaks_peak_546	208	.	5.03664	24.29826	20.86031	179
GL873522.1	17221565	17221805	BB_1413m_Tuff_H3K4me1_CSpeaks_peak_547	102	.	4.80147	13.36006	10.26613	144
GL873522.1	17229297	17229455	BB_1413m_Tuff_H3K4me1_CSpeaks_peak_548	133	.	7.29917	16.58347	13.37933	100
GL873522.1	17292538	17292900	BB_1413m_Tuff_H3K4me1_CSpeaks_peak_549	148	.	5.98281	18.05678	14.80631	136
GL873522.1	17347908	17348404	BB_1413m_Tuff_H3K4me1_CSpeaks_peak_550	132	.	4.53220	16.43687	13.23924	344
GL873522.1	17444057	17444588	BB_1413m_Tuff_H3K4me1_CSpeaks_peak_551	563	.	12.23601	61.07534	56.34392	213
GL873522.1	17445340	17445668	BB_1413m_Tuff_H3K4me1_CSpeaks_peak_552	175	.	7.33143	20.93486	17.59347	261
GL873522.1	18736132	18736346	BB_1413m_Tuff_H3K4me1_CSpeaks_peak_553	90	.	4.95821	12.05324	9.00423	88
GL873522.1	18775225	18775729	BB_1413m_Tuff_H3K4me1_CSpeaks_peak_554	298	.	7.92907	33.60712	29.87942	148
GL873522.1	18866249	18866569	BB_1413m_Tuff_H3K4me1_CSpeaks_peak_555	306	.	6.27960	34.40802	30.65606	148
GL873522.1	18972540	18973060	BB_1413m_Tuff_H3K4me1_CSpeaks_peak_556	295	.	8.71781	33.28131	29.57021	337
GL873522.1	19120211	19120788	BB_1413m_Tuff_H3K4me1_CSpeaks_peak_557	516	.	9.27520	56.17760	51.64792	227
GL873522.1	19241631	19241974	BB_1413m_Tuff_H3K4me1_CSpeaks_peak_558	289	.	7.78748	32.64068	28.94322	170
GL873522.1	20573071	20573870	BB_1413m_Tuff_H3K4me1_CSpeaks_peak_559	477	.	8.85360	52.14268	47.77094	564
GL873522.1	21607455	21607707	BB_1413m_Tuff_H3K4me1_CSpeaks_peak_560	98	.	4.22954	12.91203	9.83303	192
GL873522.1	21608732	21609003	BB_1413m_Tuff_H3K4me1_CSpeaks_peak_561	45	.	2.97208	7.46197	4.59466	128
GL873522.1	21609369	21609525	BB_1413m_Tuff_H3K4me1_CSpeaks_peak_562	118	.	7.45002	15.00550	11.85660	53
GL873522.1	21699119	21699430	BB_1413m_Tuff_H3K4me1_CSpeaks_peak_563	228	.	5.39515	26.30319	22.80004	78
GL873522.1	21838824	21839187	BB_1413m_Tuff_H3K4me1_CSpeaks_peak_564	358	.	7.76904	39.73873	35.81413	173
GL873522.1	22119986	22120359	BB_1413m_Tuff_H3K4me1_CSpeaks_peak_565	19	.	2.14132	4.62323	1.91996	248
GL873522.1	24370289	24370642	BB_1413m_Tuff_H3K4me1_CSpeaks_peak_566	203	.	5.74234	23.81559	20.38764	178
GL873522.1	25053678	25053937	BB_1413m_Tuff_H3K4me1_CSpeaks_peak_567	192	.	5.99827	22.66418	19.26986	135
GL873522.1	25310603	25310824	BB_1413m_Tuff_H3K4me1_CSpeaks_peak_568	170	.	5.43797	20.38006	17.05710	104
GL873522.1	25413108	25413536	BB_1413m_Tuff_H3K4me1_CSpeaks_peak_569	295	.	5.71418	33.30849	29.59498	204
GL873522.1	25425691	25426441	BB_1413m_Tuff_H3K4me1_CSpeaks_peak_570	409	.	10.59812	45.05300	40.94481	430
GL873522.1	25455733	25456213	BB_1413m_Tuff_H3K4me1_CSpeaks_peak_571	330	.	8.82851	36.93112	33.09993	252
GL873522.1	25589885	25590041	BB_1413m_Tuff_H3K4me1_CSpeaks_peak_572	108	.	7.09526	13.94122	10.82775	106
GL873522.1	25768055	25768284	BB_1413m_Tuff_H3K4me1_CSpeaks_peak_573	201	.	7.43731	23.62153	20.19861	146
GL873522.1	25873491	25873892	BB_1413m_Tuff_H3K4me1_CSpeaks_peak_574	278	.	7.00894	31.48691	27.82870	199
GL873522.1	25896839	25897146	BB_1413m_Tuff_H3K4me1_CSpeaks_peak_575	160	.	5.47668	19.36086	16.06874	134
GL873522.1	25897245	25897545	BB_1413m_Tuff_H3K4me1_CSpeaks_peak_576	92	.	4.78625	12.31059	9.25312	67
GL873522.1	26074005	26074291	BB_1413m_Tuff_H3K4me1_CSpeaks_peak_577	34	.	3.43260	6.24168	3.43041	214
GL873522.1	26328595	26328812	BB_1413m_Tuff_H3K4me1_CSpeaks_peak_578	25	.	4.05232	5.25391	2.50005	60
GL873522.1	26330357	26330638	BB_1413m_Tuff_H3K4me1_CSpeaks_peak_579	235	.	7.27965	27.09564	23.56797	100
GL873522.1	26479456	26479843	BB_1413m_Tuff_H3K4me1_CSpeaks_peak_580	180	.	5.40455	21.40395	18.05056	162
GL873522.1	26662530	26662685	BB_1413m_Tuff_H3K4me1_CSpeaks_peak_581	92	.	6.41751	12.33642	9.27879	51
GL873522.1	26677287	26677759	BB_1413m_Tuff_H3K4me1_CSpeaks_peak_582	250	.	8.39081	28.60340	25.03472	294
GL873522.1	26759528	26760121	BB_1413m_Tuff_H3K4me1_CSpeaks_peak_583	508	.	11.46158	55.32564	50.82685	206
GL873522.1	27175541	27175715	BB_1413m_Tuff_H3K4me1_CSpeaks_peak_584	84	.	5.34082	11.47356	8.44893	122
GL873522.1	27324390	27325074	BB_1413m_Tuff_H3K4me1_CSpeaks_peak_585	630	.	9.46363	68.11852	63.05979	408
GL873522.1	28762766	28763517	BB_1413m_Tuff_H3K4me1_CSpeaks_peak_586	313	.	6.54194	35.15287	31.37958	193
GL873522.1	28828622	28828947	BB_1413m_Tuff_H3K4me1_CSpeaks_peak_587	44	.	4.37950	7.32828	4.46551	276
GL873522.1	29018972	29019364	BB_1413m_Tuff_H3K4me1_CSpeaks_peak_588	408	.	7.56996	44.99217	40.88829	210
GL873522.1	29348420	29348568	BB_1413m_Tuff_H3K4me1_CSpeaks_peak_589	34	.	4.25715	6.28818	3.47485	32
GL873522.1	29782829	29783120	BB_1413m_Tuff_H3K4me1_CSpeaks_peak_590	47	.	4.72869	7.63806	4.76218	246
GL873522.1	29793087	29793504	BB_1413m_Tuff_H3K4me1_CSpeaks_peak_591	129	.	4.35906	16.09153	12.90748	327
GL873522.1	29897769	29898106	BB_1413m_Tuff_H3K4me1_CSpeaks_peak_592	209	.	7.17937	24.40072	20.95483	116
GL873522.1	30406572	30406769	BB_1413m_Tuff_H3K4me1_CSpeaks_peak_593	252	.	6.41791	28.86094	25.28042	119
GL873522.1	31846534	31847059	BB_1413m_Tuff_H3K4me1_CSpeaks_peak_594	374	.	7.43021	41.38245	37.40615	241
GL873522.1	32619951	32620127	BB_1413m_Tuff_H3K4me1_CSpeaks_peak_595	106	.	4.58427	13.72099	10.61247	97
GL873522.1	32620288	32620575	BB_1413m_Tuff_H3K4me1_CSpeaks_peak_596	52	.	2.81900	8.14353	5.24647	203
GL873522.1	33194753	33195024	BB_1413m_Tuff_H3K4me1_CSpeaks_peak_597	205	.	5.58620	24.01730	20.58394	173
GL873522.1	33405652	33405972	BB_1413m_Tuff_H3K4me1_CSpeaks_peak_598	60	.	5.32144	8.95767	6.02959	80
GL873522.1	33592986	33593265	BB_1413m_Tuff_H3K4me1_CSpeaks_peak_599	136	.	4.72898	16.82574	13.61556	136
GL873522.1	33593383	33593634	BB_1413m_Tuff_H3K4me1_CSpeaks_peak_600	197	.	7.88640	23.20150	19.79502	106
GL873522.1	33641191	33641403	BB_1413m_Tuff_H3K4me1_CSpeaks_peak_601	150	.	5.52203	18.34775	15.08619	125
GL873522.1	33841775	33842348	BB_1413m_Tuff_H3K4me1_CSpeaks_peak_602	42	.	2.44589	7.06622	4.21817	492
GL873522.1	33924415	33924726	BB_1413m_Tuff_H3K4me1_CSpeaks_peak_603	112	.	4.81408	14.41059	11.28147	182
GL873522.1	34034560	34034794	BB_1413m_Tuff_H3K4me1_CSpeaks_peak_604	207	.	10.29078	24.18040	20.74526	99
GL873522.1	34067305	34067746	BB_1413m_Tuff_H3K4me1_CSpeaks_peak_605	105	.	4.67249	13.65914	10.55367	233
GL873522.1	34069146	34069437	BB_1413m_Tuff_H3K4me1_CSpeaks_peak_606	217	.	9.63490	25.26404	21.79342	118
GL873522.1	34095221	34095368	BB_1413m_Tuff_H3K4me1_CSpeaks_peak_607	80	.	4.95949	11.02277	8.01198	75
GL873522.1	34344851	34345013	BB_1413m_Tuff_H3K4me1_CSpeaks_peak_608	96	.	5.39075	12.68510	9.61292	81
GL873522.1	34551653	34551827	BB_1413m_Tuff_H3K4me1_CSpeaks_peak_609	52	.	4.69724	8.19853	5.29892	42
GL873522.1	34560589	34560738	BB_1413m_Tuff_H3K4me1_CSpeaks_peak_610	38	.	3.02110	6.66389	3.83327	69
GL873522.1	34570246	34570393	BB_1413m_Tuff_H3K4me1_CSpeaks_peak_611	42	.	4.61192	7.14719	4.29411	127
GL873522.1	34618238	34618520	BB_1413m_Tuff_H3K4me1_CSpeaks_peak_612	88	.	3.64480	11.91833	8.87385	174
GL873522.1	34680179	34680336	BB_1413m_Tuff_H3K4me1_CSpeaks_peak_613	81	.	4.33681	11.13076	8.11612	51
GL873522.1	34755118	34755269	BB_1413m_Tuff_H3K4me1_CSpeaks_peak_614	58	.	3.68135	8.78022	5.85676	128
GL873522.1	34786047	34786198	BB_1413m_Tuff_H3K4me1_CSpeaks_peak_615	33	.	3.72088	6.11862	3.31507	71
GL873522.1	34984583	34984770	BB_1413m_Tuff_H3K4me1_CSpeaks_peak_616	60	.	4.19541	8.99547	6.06319	119
GL873522.1	35026225	35026419	BB_1413m_Tuff_H3K4me1_CSpeaks_peak_617	43	.	4.97170	7.16130	4.30762	67
GL873522.1	35259122	35259430	BB_1413m_Tuff_H3K4me1_CSpeaks_peak_618	243	.	6.78065	27.89392	24.34649	163
GL873522.1	35596412	35596836	BB_1413m_Tuff_H3K4me1_CSpeaks_peak_619	191	.	6.50522	22.50871	19.12274	222
GL873522.1	35827842	35828081	BB_1413m_Tuff_H3K4me1_CSpeaks_peak_620	34	.	2.99913	6.21655	3.40790	177
GL873522.1	35834142	35834295	BB_1413m_Tuff_H3K4me1_CSpeaks_peak_621	47	.	3.81400	7.57720	4.70404	127
GL873522.1	35903842	35904181	BB_1413m_Tuff_H3K4me1_CSpeaks_peak_622	402	.	10.34929	44.34329	40.25914	241
GL873522.1	35904359	35904703	BB_1413m_Tuff_H3K4me1_CSpeaks_peak_623	391	.	7.62835	43.23375	39.18921	131
GL873522.1	36054472	36054824	BB_1413m_Tuff_H3K4me1_CSpeaks_peak_624	101	.	4.43350	13.25747	10.16759	207
GL873522.1	36111459	36112443	BB_1413m_Tuff_H3K4me1_CSpeaks_peak_625	422	.	5.75839	46.42601	42.27119	512
GL873522.1	36194974	36195398	BB_1413m_Tuff_H3K4me1_CSpeaks_peak_626	228	.	5.39515	26.30319	22.80004	229
GL873522.1	36245201	36245467	BB_1413m_Tuff_H3K4me1_CSpeaks_peak_627	311	.	9.53501	34.90057	31.13605	141
GL873522.1	36245591	36246058	BB_1413m_Tuff_H3K4me1_CSpeaks_peak_628	311	.	9.53501	34.90057	31.13605	300
GL873522.1	36295872	36296127	BB_1413m_Tuff_H3K4me1_CSpeaks_peak_629	390	.	11.82960	43.07241	39.04043	151
GL873522.1	36317326	36317710	BB_1413m_Tuff_H3K4me1_CSpeaks_peak_630	209	.	7.17937	24.40072	20.95483	78
GL873522.1	36573456	36573846	BB_1413m_Tuff_H3K4me1_CSpeaks_peak_631	169	.	7.68981	20.25789	16.93853	216
GL873522.1	36573976	36574222	BB_1413m_Tuff_H3K4me1_CSpeaks_peak_632	62	.	4.71311	9.17986	6.24022	120
GL873522.1	37244545	37245032	BB_1413m_Tuff_H3K4me1_CSpeaks_peak_633	112	.	5.82201	14.41474	11.28310	309
GL873522.1	37517197	37517344	BB_1413m_Tuff_H3K4me1_CSpeaks_peak_634	50	.	3.76062	7.96901	5.07857	55
GL873522.1	37517505	37517970	BB_1413m_Tuff_H3K4me1_CSpeaks_peak_635	78	.	3.86700	10.89363	7.88611	245
GL873522.1	37542730	37542882	BB_1413m_Tuff_H3K4me1_CSpeaks_peak_636	47	.	4.72869	7.63806	4.76218	15
GL873522.1	37570180	37570712	BB_1413m_Tuff_H3K4me1_CSpeaks_peak_637	457	.	10.19452	50.03081	45.74011	181
GL873522.1	37667215	37667539	BB_1413m_Tuff_H3K4me1_CSpeaks_peak_638	46	.	3.05660	7.55545	4.68462	126
GL873522.1	37738791	37739114	BB_1413m_Tuff_H3K4me1_CSpeaks_peak_639	160	.	5.47668	19.36086	16.06874	107
GL873522.1	37779040	37779274	BB_1413m_Tuff_H3K4me1_CSpeaks_peak_640	86	.	5.45729	11.71041	8.67463	97
GL873522.1	37932997	37933292	BB_1413m_Tuff_H3K4me1_CSpeaks_peak_641	98	.	4.53090	12.92048	9.83967	116
GL873522.1	38166903	38167194	BB_1413m_Tuff_H3K4me1_CSpeaks_peak_642	58	.	3.68135	8.78022	5.85676	109
GL873522.1	38586839	38588110	BB_1413m_Tuff_H3K4me1_CSpeaks_peak_643	484	.	8.61905	52.81458	48.42061	277
GL873522.1	39794512	39794960	BB_1413m_Tuff_H3K4me1_CSpeaks_peak_644	58	.	3.37785	8.82251	5.89658	118
GL873522.1	39857292	39857637	BB_1413m_Tuff_H3K4me1_CSpeaks_peak_645	157	.	5.06677	19.07227	15.78880	108
GL873522.1	39954533	39954902	BB_1413m_Tuff_H3K4me1_CSpeaks_peak_646	121	.	3.94537	15.25790	12.10104	239
GL873522.1	39955078	39955317	BB_1413m_Tuff_H3K4me1_CSpeaks_peak_647	199	.	6.66010	23.40669	19.99442	117
GL873522.1	40053581	40053931	BB_1413m_Tuff_H3K4me1_CSpeaks_peak_648	274	.	10.17040	31.06160	27.41531	229
GL873522.1	40296242	40296694	BB_1413m_Tuff_H3K4me1_CSpeaks_peak_649	397	.	11.85966	43.80970	39.74895	276
GL873522.1	40327975	40328220	BB_1413m_Tuff_H3K4me1_CSpeaks_peak_650	50	.	4.09697	7.92325	5.03627	105
GL873522.1	40328558	40329004	BB_1413m_Tuff_H3K4me1_CSpeaks_peak_651	510	.	12.96762	55.52243	51.01550	264
GL873522.1	40336462	40336609	BB_1413m_Tuff_H3K4me1_CSpeaks_peak_652	88	.	6.38573	11.87670	8.83308	55
GL873522.1	40337115	40337721	BB_1413m_Tuff_H3K4me1_CSpeaks_peak_653	385	.	10.16669	42.59217	38.57639	462
GL873522.1	40462296	40462951	BB_1413m_Tuff_H3K4me1_CSpeaks_peak_654	152	.	4.57936	18.55143	15.28731	293
GL873522.1	40537450	40537811	BB_1413m_Tuff_H3K4me1_CSpeaks_peak_655	217	.	6.38946	25.23980	21.77004	226
GL873522.1	40677346	40677708	BB_1413m_Tuff_H3K4me1_CSpeaks_peak_656	158	.	5.66362	19.16901	15.88307	190
GL873522.1	40827686	40828321	BB_1413m_Tuff_H3K4me1_CSpeaks_peak_657	173	.	4.61692	20.66302	17.33480	193
GL873522.1	40833137	40834043	BB_1413m_Tuff_H3K4me1_CSpeaks_peak_658	706	.	12.77892	76.08318	70.64708	411
GL873522.1	40838789	40839062	BB_1413m_Tuff_H3K4me1_CSpeaks_peak_659	422	.	10.22249	46.43311	42.27599	134
GL873522.1	40957511	40957963	BB_1413m_Tuff_H3K4me1_CSpeaks_peak_660	76	.	3.71563	10.66018	7.66448	129
GL873522.1	40979586	40979800	BB_1413m_Tuff_H3K4me1_CSpeaks_peak_661	88	.	4.49170	11.85952	8.81680	119
GL873522.1	41371219	41371612	BB_1413m_Tuff_H3K4me1_CSpeaks_peak_662	115	.	6.34361	14.70373	11.56310	292
GL873522.1	41372082	41372360	BB_1413m_Tuff_H3K4me1_CSpeaks_peak_663	179	.	7.93787	21.28277	17.93263	176
GL873522.1	41496376	41496563	BB_1413m_Tuff_H3K4me1_CSpeaks_peak_664	128	.	6.55464	16.00135	12.81941	84
GL873522.1	41647836	41648014	BB_1413m_Tuff_H3K4me1_CSpeaks_peak_665	67	.	4.38611	9.73339	6.77148	80
GL873522.1	41648207	41648404	BB_1413m_Tuff_H3K4me1_CSpeaks_peak_666	64	.	4.10250	9.34834	6.40205	88
GL873522.1	41762119	41762761	BB_1413m_Tuff_H3K4me1_CSpeaks_peak_667	387	.	9.42170	42.75370	38.72920	172
GL873522.1	41810010	41810461	BB_1413m_Tuff_H3K4me1_CSpeaks_peak_668	158	.	5.66362	19.16901	15.88307	284
GL873522.1	41856826	41857195	BB_1413m_Tuff_H3K4me1_CSpeaks_peak_669	92	.	3.89980	12.35083	9.29139	132
GL873522.1	41857646	41857935	BB_1413m_Tuff_H3K4me1_CSpeaks_peak_670	26	.	2.52332	5.42581	2.66130	6
GL873522.1	42239228	42240198	BB_1413m_Tuff_H3K4me1_CSpeaks_peak_671	544	.	8.66762	59.11803	54.46135	242
GL873522.1	42834287	42834790	BB_1413m_Tuff_H3K4me1_CSpeaks_peak_672	61	.	3.87215	9.03654	6.10076	188
GL873522.1	42956016	42956352	BB_1413m_Tuff_H3K4me1_CSpeaks_peak_673	140	.	4.95460	17.26631	14.04082	155
GL873522.1	42960791	42961341	BB_1413m_Tuff_H3K4me1_CSpeaks_peak_674	298	.	5.60755	33.53822	29.81444	373
GL873522.1	42966427	42966894	BB_1413m_Tuff_H3K4me1_CSpeaks_peak_675	401	.	8.99740	44.22649	40.14812	219
GL873522.1	42971306	42972169	BB_1413m_Tuff_H3K4me1_CSpeaks_peak_676	522	.	9.01532	56.78889	52.22835	725
GL873522.1	42972490	42973054	BB_1413m_Tuff_H3K4me1_CSpeaks_peak_677	341	.	7.85485	38.00556	34.13848	420
GL873522.1	43010925	43011270	BB_1413m_Tuff_H3K4me1_CSpeaks_peak_678	175	.	5.94680	20.84317	17.50496	157
GL873522.1	43011382	43011973	BB_1413m_Tuff_H3K4me1_CSpeaks_peak_679	217	.	6.38946	25.23980	21.77004	445
GL873522.1	43143924	43144204	BB_1413m_Tuff_H3K4me1_CSpeaks_peak_680	234	.	6.65026	27.00077	23.48160	140
GL873522.1	43248141	43248305	BB_1413m_Tuff_H3K4me1_CSpeaks_peak_681	69	.	5.67620	9.90520	6.93692	36
GL873522.1	43310296	43310696	BB_1413m_Tuff_H3K4me1_CSpeaks_peak_682	69	.	5.67620	9.90520	6.93692	179
GL873522.1	43317067	43317237	BB_1413m_Tuff_H3K4me1_CSpeaks_peak_683	40	.	3.62330	6.89861	4.05572	135
GL873522.1	43408892	43409456	BB_1413m_Tuff_H3K4me1_CSpeaks_peak_684	220	.	6.63127	25.58064	22.09966	118
GL873522.1	43456163	43456559	BB_1413m_Tuff_H3K4me1_CSpeaks_peak_685	86	.	3.79440	11.70812	8.67358	192
GL873522.1	43561014	43561177	BB_1413m_Tuff_H3K4me1_CSpeaks_peak_686	67	.	4.02704	9.71873	6.75867	127
GL873522.1	43576000	43576177	BB_1413m_Tuff_H3K4me1_CSpeaks_peak_687	138	.	9.51774	17.07298	13.85809	97
GL873522.1	43605392	43605736	BB_1413m_Tuff_H3K4me1_CSpeaks_peak_688	287	.	7.12979	32.39692	28.70966	136
GL873522.1	43844514	43845054	BB_1413m_Tuff_H3K4me1_CSpeaks_peak_689	325	.	6.15066	36.36644	32.55402	225
GL873522.1	43909404	43909948	BB_1413m_Tuff_H3K4me1_CSpeaks_peak_690	125	.	5.26613	15.71194	12.53817	439
GL873522.1	44443449	44443723	BB_1413m_Tuff_H3K4me1_CSpeaks_peak_691	57	.	4.31260	8.66790	5.74804	74
GL873522.1	44536572	44536866	BB_1413m_Tuff_H3K4me1_CSpeaks_peak_692	78	.	3.56650	10.88359	7.87742	186
GL873522.1	44537039	44537558	BB_1413m_Tuff_H3K4me1_CSpeaks_peak_693	107	.	3.48730	13.89080	10.77791	162
GL873522.1	45554048	45554754	BB_1413m_Tuff_H3K4me1_CSpeaks_peak_694	465	.	10.84203	50.83018	46.51027	454
GL873522.1	45555272	45555661	BB_1413m_Tuff_H3K4me1_CSpeaks_peak_695	22	.	3.05120	4.99730	2.25848	136
GL873522.1	45885803	45886207	BB_1413m_Tuff_H3K4me1_CSpeaks_peak_696	442	.	7.26897	48.48695	44.25710	184
GL873522.1	45887120	45887299	BB_1413m_Tuff_H3K4me1_CSpeaks_peak_697	99	.	6.13755	13.04945	9.96547	58
GL873522.1	46172772	46173389	BB_1413m_Tuff_H3K4me1_CSpeaks_peak_698	75	.	3.36091	10.56448	7.57108	218
GL873522.1	46267395	46267861	BB_1413m_Tuff_H3K4me1_CSpeaks_peak_699	131	.	5.64094	16.34879	13.15312	321
GL873522.1	46595665	46595982	BB_1413m_Tuff_H3K4me1_CSpeaks_peak_700	391	.	7.62835	43.23375	39.18921	140
GL873522.1	46596085	46596767	BB_1413m_Tuff_H3K4me1_CSpeaks_peak_701	396	.	9.34498	43.67212	39.61565	520
GL873522.1	46997814	46998983	BB_1413m_Tuff_H3K4me1_CSpeaks_peak_702	367	.	7.88164	40.68799	36.73048	198
GL873522.1	46999148	46999352	BB_1413m_Tuff_H3K4me1_CSpeaks_peak_703	100	.	4.95719	13.09008	10.00412	74
GL873522.1	47740790	47741215	BB_1413m_Tuff_H3K4me1_CSpeaks_peak_704	411	.	8.11580	45.28141	41.16457	187
GL873522.1	47795681	47795925	BB_1413m_Tuff_H3K4me1_CSpeaks_peak_705	54	.	4.46505	8.37875	5.47043	107
GL873522.1	47950727	47950904	BB_1413m_Tuff_H3K4me1_CSpeaks_peak_706	37	.	2.92747	6.56934	3.74212	119
GL873522.1	48181029	48182058	BB_1413m_Tuff_H3K4me1_CSpeaks_peak_707	286	.	7.10169	32.29583	28.61496	867
GL873522.1	48182303	48182676	BB_1413m_Tuff_H3K4me1_CSpeaks_peak_708	102	.	3.69353	13.37521	10.28078	242
GL873523.1	461120	461489	BB_1413m_Tuff_H3K4me1_CSpeaks_peak_709	150	.	5.52203	18.34775	15.08619	122
GL873523.1	981218	981875	BB_1413m_Tuff_H3K4me1_CSpeaks_peak_710	516	.	10.03004	56.18351	51.65014	214
GL873523.1	1085480	1085701	BB_1413m_Tuff_H3K4me1_CSpeaks_peak_711	164	.	8.17507	19.72735	16.42680	123
GL873523.1	1086035	1086403	BB_1413m_Tuff_H3K4me1_CSpeaks_peak_712	198	.	5.48080	23.22030	19.81255	247
GL873523.1	1393380	1394410	BB_1413m_Tuff_H3K4me1_CSpeaks_peak_713	486	.	9.66751	53.02615	48.62203	769
GL873523.1	1456976	1457138	BB_1413m_Tuff_H3K4me1_CSpeaks_peak_714	101	.	4.43350	13.25747	10.16759	89
GL873523.1	3320236	3320719	BB_1413m_Tuff_H3K4me1_CSpeaks_peak_715	200	.	4.72373	23.48256	20.06463	242
GL873523.1	4888029	4888218	BB_1413m_Tuff_H3K4me1_CSpeaks_peak_716	26	.	3.07687	5.44358	2.67680	60
GL873523.1	5314408	5314759	BB_1413m_Tuff_H3K4me1_CSpeaks_peak_717	46	.	3.05660	7.55545	4.68462	193
GL873523.1	5315476	5315631	BB_1413m_Tuff_H3K4me1_CSpeaks_peak_718	54	.	4.46505	8.37875	5.47043	80
GL873523.1	5684813	5685040	BB_1413m_Tuff_H3K4me1_CSpeaks_peak_719	40	.	2.87302	6.93783	4.09251	19
GL873523.1	6072771	6072921	BB_1413m_Tuff_H3K4me1_CSpeaks_peak_720	80	.	3.68900	11.07710	8.06497	80
GL873523.1	6121691	6121932	BB_1413m_Tuff_H3K4me1_CSpeaks_peak_721	69	.	5.25540	9.87571	6.90837	99
GL873523.1	6129973	6130337	BB_1413m_Tuff_H3K4me1_CSpeaks_peak_722	26	.	2.47646	5.40645	2.64486	138
GL873523.1	6193281	6193584	BB_1413m_Tuff_H3K4me1_CSpeaks_peak_723	339	.	7.54385	37.85896	33.99976	165
GL873523.1	6640250	6640623	BB_1413m_Tuff_H3K4me1_CSpeaks_peak_724	128	.	8.58748	15.99450	12.81286	213
GL873523.1	6848184	6848426	BB_1413m_Tuff_H3K4me1_CSpeaks_peak_725	190	.	5.37540	22.43151	19.04867	134
GL873523.1	6848534	6848808	BB_1413m_Tuff_H3K4me1_CSpeaks_peak_726	56	.	4.11802	8.53270	5.62042	183
GL873523.1	7063455	7063608	BB_1413m_Tuff_H3K4me1_CSpeaks_peak_727	34	.	2.60226	6.30059	3.48695	106
GL873523.1	7259955	7260108	BB_1413m_Tuff_H3K4me1_CSpeaks_peak_728	67	.	5.57194	9.72797	6.76778	50
GL873523.1	7482142	7482470	BB_1413m_Tuff_H3K4me1_CSpeaks_peak_729	275	.	8.37593	31.24450	27.59376	215
GL873523.1	7483014	7483183	BB_1413m_Tuff_H3K4me1_CSpeaks_peak_730	72	.	4.74386	10.21854	7.23792	137
GL873523.1	8367098	8367462	BB_1413m_Tuff_H3K4me1_CSpeaks_peak_731	398	.	10.42718	43.94577	39.88020	196
GL873523.1	9092503	9092764	BB_1413m_Tuff_H3K4me1_CSpeaks_peak_732	184	.	5.86787	21.82393	18.45534	133
GL873523.1	9679317	9679476	BB_1413m_Tuff_H3K4me1_CSpeaks_peak_733	54	.	4.46505	8.37875	5.47043	124
GL873523.1	9730273	9730428	BB_1413m_Tuff_H3K4me1_CSpeaks_peak_734	60	.	4.96344	9.00170	6.06819	112
GL873523.1	9891521	9891864	BB_1413m_Tuff_H3K4me1_CSpeaks_peak_735	185	.	7.54706	21.91950	18.54749	239
GL873523.1	9899158	9899736	BB_1413m_Tuff_H3K4me1_CSpeaks_peak_736	371	.	9.44806	41.08414	37.11789	436
GL873523.1	9921937	9922142	BB_1413m_Tuff_H3K4me1_CSpeaks_peak_737	235	.	7.27965	27.09564	23.56797	78
GL873523.1	10040629	10040795	BB_1413m_Tuff_H3K4me1_CSpeaks_peak_738	139	.	6.46890	17.12512	13.90690	124
GL873523.1	10383975	10384336	BB_1413m_Tuff_H3K4me1_CSpeaks_peak_739	118	.	7.45002	15.00550	11.85660	129
GL873523.1	11349801	11350237	BB_1413m_Tuff_H3K4me1_CSpeaks_peak_740	211	.	5.85493	24.63643	21.18133	235
GL873523.1	12462578	12462775	BB_1413m_Tuff_H3K4me1_CSpeaks_peak_741	64	.	3.82295	9.43324	6.48154	76
GL873523.1	13620722	13621139	BB_1413m_Tuff_H3K4me1_CSpeaks_peak_742	209	.	6.25906	24.37231	20.92835	138
GL873523.1	18251403	18251610	BB_1413m_Tuff_H3K4me1_CSpeaks_peak_743	30	.	3.45008	5.82453	3.03424	72
GL873523.1	18289604	18289920	BB_1413m_Tuff_H3K4me1_CSpeaks_peak_744	43	.	3.88134	7.20038	4.34390	90
GL873523.1	18549803	18550195	BB_1413m_Tuff_H3K4me1_CSpeaks_peak_745	204	.	11.12629	23.88639	20.45690	303
GL873523.1	19071548	19072007	BB_1413m_Tuff_H3K4me1_CSpeaks_peak_746	156	.	4.51070	18.90267	15.62985	205
GL873523.1	19661605	19661816	BB_1413m_Tuff_H3K4me1_CSpeaks_peak_747	147	.	6.29311	18.00809	14.76181	71
GL873523.1	20869823	20870057	BB_1413m_Tuff_H3K4me1_CSpeaks_peak_748	78	.	3.86700	10.89363	7.88611	130
GL873523.1	21222721	21223365	BB_1413m_Tuff_H3K4me1_CSpeaks_peak_749	143	.	5.38044	17.53738	14.30328	479
GL873523.1	22017881	22018228	BB_1413m_Tuff_H3K4me1_CSpeaks_peak_750	139	.	4.39245	17.14925	13.93010	185
GL873523.1	22018689	22019032	BB_1413m_Tuff_H3K4me1_CSpeaks_peak_751	303	.	9.90922	34.06140	30.32542	167
GL873523.1	22019183	22019411	BB_1413m_Tuff_H3K4me1_CSpeaks_peak_752	148	.	5.98281	18.05678	14.80631	118
GL873523.1	22641538	22641749	BB_1413m_Tuff_H3K4me1_CSpeaks_peak_753	148	.	6.68454	18.05746	14.80631	93
GL873523.1	22641882	22642073	BB_1413m_Tuff_H3K4me1_CSpeaks_peak_754	44	.	5.09598	7.35746	4.49424	122
GL873523.1	22735110	22735446	BB_1413m_Tuff_H3K4me1_CSpeaks_peak_755	129	.	4.61639	16.09681	12.91123	102
GL873523.1	22948530	22948725	BB_1413m_Tuff_H3K4me1_CSpeaks_peak_756	36	.	4.53435	6.47100	3.65154	109
GL873523.1	23514761	23515575	BB_1413m_Tuff_H3K4me1_CSpeaks_peak_757	695	.	12.08439	74.91297	69.53569	611
GL873523.1	23516434	23516988	BB_1413m_Tuff_H3K4me1_CSpeaks_peak_758	607	.	11.60535	65.73984	60.79176	290
GL873523.1	23647048	23647708	BB_1413m_Tuff_H3K4me1_CSpeaks_peak_759	637	.	16.17226	68.89224	63.79974	432
GL873523.1	23717925	23718453	BB_1413m_Tuff_H3K4me1_CSpeaks_peak_760	202	.	5.23355	23.72421	20.29823	114
GL873523.1	23853450	23854119	BB_1413m_Tuff_H3K4me1_CSpeaks_peak_761	189	.	4.11626	22.33199	18.95137	492
GL873523.1	23961128	23961493	BB_1413m_Tuff_H3K4me1_CSpeaks_peak_762	96	.	3.60959	12.76660	9.69251	205
GL873523.1	24087177	24087461	BB_1413m_Tuff_H3K4me1_CSpeaks_peak_763	78	.	3.86700	10.89363	7.88611	112
GL873523.1	24087940	24088479	BB_1413m_Tuff_H3K4me1_CSpeaks_peak_764	108	.	4.27860	13.97307	10.85810	87
GL873523.1	24139868	24140134	BB_1413m_Tuff_H3K4me1_CSpeaks_peak_765	112	.	5.82201	14.41474	11.28310	94
GL873523.1	24143379	24143877	BB_1413m_Tuff_H3K4me1_CSpeaks_peak_766	286	.	6.86829	32.37663	28.69266	286
GL873523.1	24202604	24203092	BB_1413m_Tuff_H3K4me1_CSpeaks_peak_767	386	.	11.64403	42.62960	38.61012	266
GL873523.1	24283349	24283537	BB_1413m_Tuff_H3K4me1_CSpeaks_peak_768	60	.	4.19541	8.99547	6.06319	106
GL873523.1	24284998	24285399	BB_1413m_Tuff_H3K4me1_CSpeaks_peak_769	60	.	4.19541	8.99547	6.06319	322
GL873523.1	24337057	24337336	BB_1413m_Tuff_H3K4me1_CSpeaks_peak_770	34	.	4.25715	6.28818	3.47485	119
GL873523.1	24764919	24765394	BB_1413m_Tuff_H3K4me1_CSpeaks_peak_771	670	.	10.50137	72.34253	67.08819	139
GL873523.1	25354267	25354438	BB_1413m_Tuff_H3K4me1_CSpeaks_peak_772	45	.	4.25223	7.38288	4.51735	70
GL873523.1	25354566	25354727	BB_1413m_Tuff_H3K4me1_CSpeaks_peak_773	171	.	8.85312	20.47822	17.15349	100
GL873523.1	25619616	25619822	BB_1413m_Tuff_H3K4me1_CSpeaks_peak_774	77	.	4.40557	10.69926	7.70299	121
GL873523.1	25619941	25620147	BB_1413m_Tuff_H3K4me1_CSpeaks_peak_775	136	.	4.72898	16.82574	13.61556	110
GL873523.1	25681496	25681834	BB_1413m_Tuff_H3K4me1_CSpeaks_peak_776	245	.	6.11320	28.12034	24.56091	151
GL873523.1	25721363	25721576	BB_1413m_Tuff_H3K4me1_CSpeaks_peak_777	30	.	4.27934	5.82403	3.03424	23
GL873523.1	26034233	26034384	BB_1413m_Tuff_H3K4me1_CSpeaks_peak_778	52	.	4.67147	8.15208	5.25352	123
GL873523.1	26097340	26097630	BB_1413m_Tuff_H3K4me1_CSpeaks_peak_779	255	.	9.05647	29.13508	25.54589	124
GL873523.1	26168906	26169270	BB_1413m_Tuff_H3K4me1_CSpeaks_peak_780	129	.	4.35906	16.09153	12.90748	235
GL873523.1	26476506	26476669	BB_1413m_Tuff_H3K4me1_CSpeaks_peak_781	64	.	4.10250	9.34834	6.40205	67
GL873523.1	26477046	26477245	BB_1413m_Tuff_H3K4me1_CSpeaks_peak_782	141	.	8.26622	17.38001	14.15031	85
GL873523.1	26518151	26518418	BB_1413m_Tuff_H3K4me1_CSpeaks_peak_783	280	.	8.96291	31.71099	28.04229	135
GL873523.1	26534332	26534875	BB_1413m_Tuff_H3K4me1_CSpeaks_peak_784	481	.	8.31761	52.55754	48.16932	308
GL873523.1	26567476	26567971	BB_1413m_Tuff_H3K4me1_CSpeaks_peak_785	373	.	7.19614	41.33501	37.36192	161
GL873523.1	26738012	26738288	BB_1413m_Tuff_H3K4me1_CSpeaks_peak_786	172	.	7.60395	20.56830	17.24283	187
GL873523.1	27585677	27586842	BB_1413m_Tuff_H3K4me1_CSpeaks_peak_787	426	.	7.75687	46.85288	42.68014	505
GL873523.1	27617473	27617955	BB_1413m_Tuff_H3K4me1_CSpeaks_peak_788	599	.	13.50406	64.85661	59.94732	243
GL873523.1	27619623	27619892	BB_1413m_Tuff_H3K4me1_CSpeaks_peak_789	88	.	5.17512	11.84519	8.80593	213
GL873523.1	27740983	27741327	BB_1413m_Tuff_H3K4me1_CSpeaks_peak_790	99	.	4.00520	13.00494	9.92164	104
GL873523.1	28044193	28045551	BB_1413m_Tuff_H3K4me1_CSpeaks_peak_791	598	.	8.89806	64.73108	59.83089	755
GL873523.1	28164728	28165347	BB_1413m_Tuff_H3K4me1_CSpeaks_peak_792	270	.	5.59151	30.70540	27.06894	242
GL873523.1	28392148	28392500	BB_1413m_Tuff_H3K4me1_CSpeaks_peak_793	133	.	4.83376	16.51319	13.31274	128
GL873523.1	28558931	28559838	BB_1413m_Tuff_H3K4me1_CSpeaks_peak_794	436	.	6.55781	47.81433	43.60799	220
GL873523.1	29071851	29072289	BB_1413m_Tuff_H3K4me1_CSpeaks_peak_795	348	.	6.54763	38.77016	34.88029	207
GL873523.1	29662448	29662912	BB_1413m_Tuff_H3K4me1_CSpeaks_peak_796	219	.	5.96753	25.46550	21.98694	184
GL873523.1	29791093	29791247	BB_1413m_Tuff_H3K4me1_CSpeaks_peak_797	72	.	4.74386	10.21854	7.23792	36
GL873523.1	29792094	29792316	BB_1413m_Tuff_H3K4me1_CSpeaks_peak_798	125	.	5.26613	15.71194	12.53817	102
GL873523.1	30013286	30013530	BB_1413m_Tuff_H3K4me1_CSpeaks_peak_799	127	.	4.74524	15.87868	12.70035	128
GL873523.1	30013673	30013928	BB_1413m_Tuff_H3K4me1_CSpeaks_peak_800	80	.	3.13857	11.09437	8.08193	54
GL873523.1	30111849	30112259	BB_1413m_Tuff_H3K4me1_CSpeaks_peak_801	295	.	6.98088	33.27341	29.56435	306
GL873523.1	30127461	30128232	BB_1413m_Tuff_H3K4me1_CSpeaks_peak_802	362	.	6.06789	40.16290	36.22946	309
GL873523.1	30955084	30955296	BB_1413m_Tuff_H3K4me1_CSpeaks_peak_803	153	.	7.88310	18.66351	15.39420	89
GL873523.1	31084568	31085220	BB_1413m_Tuff_H3K4me1_CSpeaks_peak_804	80	.	3.13857	11.09437	8.08193	141
GL873523.1	31136470	31136617	BB_1413m_Tuff_H3K4me1_CSpeaks_peak_805	24	.	3.23445	5.17415	2.42334	4
GL873523.1	31180313	31180756	BB_1413m_Tuff_H3K4me1_CSpeaks_peak_806	108	.	3.77748	13.99343	10.87602	275
GL873523.1	31276795	31277416	BB_1413m_Tuff_H3K4me1_CSpeaks_peak_807	176	.	4.77604	21.04175	17.69670	253
GL873523.1	31322492	31323048	BB_1413m_Tuff_H3K4me1_CSpeaks_peak_808	377	.	10.08531	41.75257	37.75989	266
GL873523.1	31323558	31323737	BB_1413m_Tuff_H3K4me1_CSpeaks_peak_809	130	.	4.95509	16.21978	13.02974	51
GL873523.1	31957824	31958237	BB_1413m_Tuff_H3K4me1_CSpeaks_peak_810	461	.	7.87161	50.47427	46.16848	224
GL873523.1	32244428	32244729	BB_1413m_Tuff_H3K4me1_CSpeaks_peak_811	22	.	2.42986	4.97319	2.23744	202
GL873523.1	32434664	32435263	BB_1413m_Tuff_H3K4me1_CSpeaks_peak_812	139	.	4.39245	17.14925	13.93010	476
GL873523.1	32619795	32620157	BB_1413m_Tuff_H3K4me1_CSpeaks_peak_813	745	.	19.59662	80.20257	74.58049	237
GL873523.1	33905301	33905983	BB_1413m_Tuff_H3K4me1_CSpeaks_peak_814	321	.	6.83579	35.96859	32.17101	497
GL873523.1	34828737	34829055	BB_1413m_Tuff_H3K4me1_CSpeaks_peak_815	287	.	9.70336	32.38538	28.70017	114
GL873523.1	34885843	34886509	BB_1413m_Tuff_H3K4me1_CSpeaks_peak_816	391	.	7.62835	43.23375	39.18921	348
GL873523.1	34886613	34886967	BB_1413m_Tuff_H3K4me1_CSpeaks_peak_817	174	.	9.34442	20.82393	17.48772	227
GL873523.1	35055861	35056433	BB_1413m_Tuff_H3K4me1_CSpeaks_peak_818	476	.	9.54667	51.98437	47.61844	251
GL873523.1	35162142	35162723	BB_1413m_Tuff_H3K4me1_CSpeaks_peak_819	96	.	3.86371	12.75660	9.68314	202
GL873523.1	35758307	35758548	BB_1413m_Tuff_H3K4me1_CSpeaks_peak_820	57	.	4.31260	8.66790	5.74804	166
GL873523.1	35778243	35778456	BB_1413m_Tuff_H3K4me1_CSpeaks_peak_821	150	.	5.52203	18.34775	15.08619	105
GL873523.1	35858728	35859083	BB_1413m_Tuff_H3K4me1_CSpeaks_peak_822	39	.	2.74180	6.81864	3.98104	233
GL873523.1	35859315	35859518	BB_1413m_Tuff_H3K4me1_CSpeaks_peak_823	70	.	3.60304	10.03440	7.06194	138
GL873523.1	35986192	35986735	BB_1413m_Tuff_H3K4me1_CSpeaks_peak_824	252	.	7.22112	28.85424	25.27557	382
GL873523.1	37110001	37110544	BB_1413m_Tuff_H3K4me1_CSpeaks_peak_825	234	.	8.62521	27.01872	23.49641	233
GL873523.1	39060846	39061277	BB_1413m_Tuff_H3K4me1_CSpeaks_peak_826	147	.	5.07544	18.02980	14.78188	196
GL873523.1	39473742	39474396	BB_1413m_Tuff_H3K4me1_CSpeaks_peak_827	530	.	11.77135	57.60859	53.02016	190
GL873523.1	39667323	39667730	BB_1413m_Tuff_H3K4me1_CSpeaks_peak_828	70	.	3.27247	9.99381	7.02425	162
GL873523.1	39711322	39711781	BB_1413m_Tuff_H3K4me1_CSpeaks_peak_829	217	.	6.65476	25.20214	21.73654	294
GL873523.1	39764182	39764686	BB_1413m_Tuff_H3K4me1_CSpeaks_peak_830	237	.	6.00780	27.28445	23.75083	177
GL873523.1	40650503	40650868	BB_1413m_Tuff_H3K4me1_CSpeaks_peak_831	17	.	2.86050	4.41239	1.72186	224
GL873523.1	40651754	40652084	BB_1413m_Tuff_H3K4me1_CSpeaks_peak_832	62	.	4.71311	9.17986	6.24022	220
GL873523.1	42871715	42872008	BB_1413m_Tuff_H3K4me1_CSpeaks_peak_833	49	.	2.91869	7.82749	4.94395	119
GL873523.1	42885413	42885643	BB_1413m_Tuff_H3K4me1_CSpeaks_peak_834	103	.	5.95340	13.49424	10.39677	120
GL873523.1	42984466	42984854	BB_1413m_Tuff_H3K4me1_CSpeaks_peak_835	664	.	11.25949	71.69724	66.47102	146
GL873523.1	43279009	43279823	BB_1413m_Tuff_H3K4me1_CSpeaks_peak_836	321	.	7.06180	35.96150	32.16536	116
GL873523.1	43431228	43431694	BB_1413m_Tuff_H3K4me1_CSpeaks_peak_837	266	.	8.20500	30.23911	26.61749	333
GL873523.1	43673288	43673939	BB_1413m_Tuff_H3K4me1_CSpeaks_peak_838	208	.	6.81499	24.31459	20.87260	372
GL873523.1	43954494	43954935	BB_1413m_Tuff_H3K4me1_CSpeaks_peak_839	237	.	6.00780	27.28445	23.75083	222
GL873523.1	43969120	43969562	BB_1413m_Tuff_H3K4me1_CSpeaks_peak_840	200	.	7.00844	23.46192	20.04477	186
GL873523.1	44331452	44331967	BB_1413m_Tuff_H3K4me1_CSpeaks_peak_841	279	.	6.34045	31.62748	27.96318	373
GL873523.1	44493546	44493718	BB_1413m_Tuff_H3K4me1_CSpeaks_peak_842	70	.	2.43252	10.07287	7.09805	67
GL873523.1	44494111	44494320	BB_1413m_Tuff_H3K4me1_CSpeaks_peak_843	61	.	2.12924	9.12751	6.18990	56
GL873523.1	44616572	44617157	BB_1413m_Tuff_H3K4me1_CSpeaks_peak_844	547	.	10.39257	59.38760	54.71955	224
GL873523.1	44705053	44705442	BB_1413m_Tuff_H3K4me1_CSpeaks_peak_845	564	.	12.99125	61.23654	56.49442	228
GL873523.1	44718378	44718726	BB_1413m_Tuff_H3K4me1_CSpeaks_peak_846	123	.	3.61349	15.49606	12.32931	208
GL873523.1	44856579	44857072	BB_1413m_Tuff_H3K4me1_CSpeaks_peak_847	322	.	12.26261	36.01744	32.21533	252
GL873523.1	44858007	44858217	BB_1413m_Tuff_H3K4me1_CSpeaks_peak_848	77	.	6.41902	10.76835	7.77088	141
GL873523.1	45835333	45835574	BB_1413m_Tuff_H3K4me1_CSpeaks_peak_849	327	.	8.35384	36.55185	32.73397	128
GL873523.1	47426149	47426356	BB_1413m_Tuff_H3K4me1_CSpeaks_peak_850	121	.	6.03764	15.30328	12.14477	138
GL873523.1	47430444	47430772	BB_1413m_Tuff_H3K4me1_CSpeaks_peak_851	372	.	8.60621	41.19917	37.22960	168
GL873523.1	47650229	47650392	BB_1413m_Tuff_H3K4me1_CSpeaks_peak_852	48	.	5.13521	7.70135	4.82371	82
GL873524.1	388332	388560	BB_1413m_Tuff_H3K4me1_CSpeaks_peak_853	94	.	4.50454	12.52680	9.46538	136
GL873524.1	388775	388927	BB_1413m_Tuff_H3K4me1_CSpeaks_peak_854	64	.	3.18402	9.43448	6.48223	55
GL873524.1	504787	505337	BB_1413m_Tuff_H3K4me1_CSpeaks_peak_855	416	.	9.62816	45.76663	41.63807	247
GL873524.1	506337	506518	BB_1413m_Tuff_H3K4me1_CSpeaks_peak_856	88	.	5.17512	11.84519	8.80593	121
GL873524.1	842789	843099	BB_1413m_Tuff_H3K4me1_CSpeaks_peak_857	182	.	6.35033	21.62087	18.26141	199
GL873524.1	936039	936585	BB_1413m_Tuff_H3K4me1_CSpeaks_peak_858	295	.	6.98088	33.27341	29.56435	328
GL873524.1	1271370	1271851	BB_1413m_Tuff_H3K4me1_CSpeaks_peak_859	516	.	9.27520	56.17760	51.64792	234
GL873524.1	1309153	1309420	BB_1413m_Tuff_H3K4me1_CSpeaks_peak_860	420	.	12.29092	46.19317	42.04526	140
GL873524.1	1396667	1396899	BB_1413m_Tuff_H3K4me1_CSpeaks_peak_861	37	.	2.92747	6.56934	3.74212	25
GL873524.1	1852011	1852496	BB_1413m_Tuff_H3K4me1_CSpeaks_peak_862	194	.	5.80051	22.81553	19.41731	192
GL873524.1	2171396	2172319	BB_1413m_Tuff_H3K4me1_CSpeaks_peak_863	231	.	5.74603	26.64056	23.12715	181
GL873524.1	2505175	2505418	BB_1413m_Tuff_H3K4me1_CSpeaks_peak_864	86	.	5.45729	11.71041	8.67463	84
GL873524.1	2676497	2676881	BB_1413m_Tuff_H3K4me1_CSpeaks_peak_865	190	.	5.37540	22.43151	19.04867	119
GL873524.1	2778409	2778610	BB_1413m_Tuff_H3K4me1_CSpeaks_peak_866	69	.	5.25540	9.87571	6.90837	110
GL873524.1	2899884	2900049	BB_1413m_Tuff_H3K4me1_CSpeaks_peak_867	104	.	5.60638	13.54182	10.44265	95
GL873524.1	3175733	3175885	BB_1413m_Tuff_H3K4me1_CSpeaks_peak_868	28	.	2.86874	5.67195	2.89333	140
GL873524.1	3239160	3239559	BB_1413m_Tuff_H3K4me1_CSpeaks_peak_869	131	.	3.99394	16.30452	13.11074	232
GL873524.1	3366796	3366969	BB_1413m_Tuff_H3K4me1_CSpeaks_peak_870	107	.	5.58754	13.88468	10.77202	108
GL873524.1	4360402	4360629	BB_1413m_Tuff_H3K4me1_CSpeaks_peak_871	211	.	8.26687	24.58811	21.13673	131
GL873524.1	4361053	4361554	BB_1413m_Tuff_H3K4me1_CSpeaks_peak_872	530	.	7.84748	57.58782	53.00250	268
GL873524.1	4458849	4459010	BB_1413m_Tuff_H3K4me1_CSpeaks_peak_873	85	.	4.61531	11.54613	8.51680	80
GL873524.1	4659100	4659692	BB_1413m_Tuff_H3K4me1_CSpeaks_peak_874	625	.	15.95663	67.57771	62.54522	280
GL873524.1	4659882	4660293	BB_1413m_Tuff_H3K4me1_CSpeaks_peak_875	224	.	8.40958	25.97642	22.48652	246
GL873524.1	5321424	5321602	BB_1413m_Tuff_H3K4me1_CSpeaks_peak_876	53	.	4.00471	8.27645	5.37283	109
GL873524.1	5470726	5471031	BB_1413m_Tuff_H3K4me1_CSpeaks_peak_877	194	.	5.80051	22.81553	19.41731	175
GL873524.1	5762303	5762466	BB_1413m_Tuff_H3K4me1_CSpeaks_peak_878	85	.	4.61531	11.54613	8.51680	49
GL873524.1	6146468	6146890	BB_1413m_Tuff_H3K4me1_CSpeaks_peak_879	131	.	3.99394	16.30452	13.11074	186
GL873524.1	6326526	6326738	BB_1413m_Tuff_H3K4me1_CSpeaks_peak_880	237	.	7.69218	27.27716	23.74487	123
GL873524.1	6619144	6619356	BB_1413m_Tuff_H3K4me1_CSpeaks_peak_881	140	.	6.94564	17.26722	14.04082	88
GL873524.1	8016031	8016178	BB_1413m_Tuff_H3K4me1_CSpeaks_peak_882	45	.	3.86077	7.41932	4.55291	117
GL873524.1	8016441	8016832	BB_1413m_Tuff_H3K4me1_CSpeaks_peak_883	235	.	5.48360	27.08384	23.55824	162
GL873524.1	8619427	8619719	BB_1413m_Tuff_H3K4me1_CSpeaks_peak_884	139	.	6.46890	17.12512	13.90690	171
GL873524.1	8620147	8620382	BB_1413m_Tuff_H3K4me1_CSpeaks_peak_885	112	.	6.20146	14.41281	11.28262	123
GL873524.1	9150215	9150362	BB_1413m_Tuff_H3K4me1_CSpeaks_peak_886	49	.	5.54541	7.82717	4.94395	70
GL873524.1	9420980	9421364	BB_1413m_Tuff_H3K4me1_CSpeaks_peak_887	311	.	8.51874	34.89926	31.13605	151
GL873524.1	10783677	10784522	BB_1413m_Tuff_H3K4me1_CSpeaks_peak_888	461	.	9.00759	50.50489	46.19617	204
GL873524.1	10784776	10785119	BB_1413m_Tuff_H3K4me1_CSpeaks_peak_889	200	.	7.00844	23.46192	20.04477	129
GL873524.1	11443389	11443956	BB_1413m_Tuff_H3K4me1_CSpeaks_peak_890	215	.	5.12058	25.04716	21.58444	237
GL873524.1	13105049	13105210	BB_1413m_Tuff_H3K4me1_CSpeaks_peak_891	26	.	3.47282	5.41766	2.65373	137
GL873524.1	13267790	13268069	BB_1413m_Tuff_H3K4me1_CSpeaks_peak_892	86	.	5.45729	11.71041	8.67463	135
GL873524.1	13268489	13269240	BB_1413m_Tuff_H3K4me1_CSpeaks_peak_893	272	.	7.89919	30.93023	27.28611	172
GL873524.1	14670964	14671234	BB_1413m_Tuff_H3K4me1_CSpeaks_peak_894	175	.	5.94680	20.84317	17.50496	188
GL873524.1	14946785	14947502	BB_1413m_Tuff_H3K4me1_CSpeaks_peak_895	442	.	8.78240	48.49620	44.26379	202
GL873524.1	15040219	15040437	BB_1413m_Tuff_H3K4me1_CSpeaks_peak_896	105	.	4.11060	13.67016	10.56361	93
GL873524.1	15110193	15110618	BB_1413m_Tuff_H3K4me1_CSpeaks_peak_897	330	.	8.82851	36.93112	33.09993	268
GL873524.1	15110820	15111328	BB_1413m_Tuff_H3K4me1_CSpeaks_peak_898	228	.	5.39515	26.30319	22.80004	143
GL873524.1	15330616	15331225	BB_1413m_Tuff_H3K4me1_CSpeaks_peak_899	384	.	10.79999	42.45286	38.43824	274
GL873524.1	15470963	15471421	BB_1413m_Tuff_H3K4me1_CSpeaks_peak_900	246	.	7.86312	28.25525	24.69314	272
GL873524.1	15499473	15500395	BB_1413m_Tuff_H3K4me1_CSpeaks_peak_901	248	.	5.79429	28.45787	24.89157	215
GL873524.1	15703284	15703447	BB_1413m_Tuff_H3K4me1_CSpeaks_peak_902	86	.	5.83934	11.69194	8.65839	61
GL873524.1	15753904	15754664	BB_1413m_Tuff_H3K4me1_CSpeaks_peak_903	500	.	8.50452	54.49840	50.03241	505
GL873524.1	16098512	16098659	BB_1413m_Tuff_H3K4me1_CSpeaks_peak_904	25	.	4.06775	5.27773	2.52206	105
GL873524.1	16578497	16579429	BB_1413m_Tuff_H3K4me1_CSpeaks_peak_905	542	.	8.39440	58.86647	54.21690	515
GL873524.1	17927768	17928398	BB_1413m_Tuff_H3K4me1_CSpeaks_peak_906	590	.	16.05600	63.89006	59.02942	365
GL873524.1	17970628	17971176	BB_1413m_Tuff_H3K4me1_CSpeaks_peak_907	331	.	6.54494	36.96145	33.12843	275
GL873524.1	18062473	18063015	BB_1413m_Tuff_H3K4me1_CSpeaks_peak_908	368	.	5.75618	40.77363	36.81518	302
GL873524.1	18335678	18336864	BB_1413m_Tuff_H3K4me1_CSpeaks_peak_909	270	.	8.77221	30.66576	27.03200	230
GL873524.1	18999212	19000088	BB_1413m_Tuff_H3K4me1_CSpeaks_peak_910	200	.	6.12867	23.51371	20.09375	520
GL873524.1	19000362	19000519	BB_1413m_Tuff_H3K4me1_CSpeaks_peak_911	34	.	4.25715	6.28818	3.47485	83
GL873524.1	19001843	19002202	BB_1413m_Tuff_H3K4me1_CSpeaks_peak_912	324	.	7.95423	36.28520	32.47409	165
GL873524.1	19577574	19577940	BB_1413m_Tuff_H3K4me1_CSpeaks_peak_913	137	.	5.08549	16.98899	13.77474	244
GL873524.1	19775152	19775349	BB_1413m_Tuff_H3K4me1_CSpeaks_peak_914	47	.	3.81400	7.57720	4.70404	94
GL873524.1	19836977	19837372	BB_1413m_Tuff_H3K4me1_CSpeaks_peak_915	295	.	6.74560	33.28649	29.57378	206
GL873524.1	20099163	20099487	BB_1413m_Tuff_H3K4me1_CSpeaks_peak_916	68	.	3.11527	9.77122	6.80879	218
GL873524.1	20099610	20099908	BB_1413m_Tuff_H3K4me1_CSpeaks_peak_917	132	.	4.53220	16.43687	13.23924	165
GL873524.1	20163936	20164083	BB_1413m_Tuff_H3K4me1_CSpeaks_peak_918	47	.	4.21699	7.60065	4.72564	53
GL873524.1	20241220	20241504	BB_1413m_Tuff_H3K4me1_CSpeaks_peak_919	71	.	3.96454	10.10174	7.12497	46
GL873524.1	20261921	20262331	BB_1413m_Tuff_H3K4me1_CSpeaks_peak_920	178	.	5.55882	21.18269	17.83407	267
GL873524.1	20491813	20492017	BB_1413m_Tuff_H3K4me1_CSpeaks_peak_921	103	.	5.38877	13.42583	10.32995	83
GL873524.1	20495141	20495381	BB_1413m_Tuff_H3K4me1_CSpeaks_peak_922	133	.	7.29917	16.58347	13.37933	101
GL873524.1	20686623	20687183	BB_1413m_Tuff_H3K4me1_CSpeaks_peak_923	348	.	7.37800	38.69419	34.80580	363
GL873524.1	21164436	21164629	BB_1413m_Tuff_H3K4me1_CSpeaks_peak_924	235	.	7.27965	27.09564	23.56797	69
GL873524.1	21474716	21475065	BB_1413m_Tuff_H3K4me1_CSpeaks_peak_925	122	.	5.72101	15.37038	12.20867	208
GL873524.1	21499253	21499754	BB_1413m_Tuff_H3K4me1_CSpeaks_peak_926	461	.	7.87161	50.47427	46.16848	257
GL873524.1	21629855	21630048	BB_1413m_Tuff_H3K4me1_CSpeaks_peak_927	17	.	3.61578	4.40074	1.71278	0
GL873524.1	22084819	22085122	BB_1413m_Tuff_H3K4me1_CSpeaks_peak_928	123	.	5.47000	15.51387	12.34476	122
GL873524.1	22237172	22237460	BB_1413m_Tuff_H3K4me1_CSpeaks_peak_929	92	.	4.78625	12.31059	9.25312	139
GL873524.1	22402313	22402526	BB_1413m_Tuff_H3K4me1_CSpeaks_peak_930	255	.	9.05647	29.13508	25.54589	108
GL873524.1	22770880	22771303	BB_1413m_Tuff_H3K4me1_CSpeaks_peak_931	386	.	11.64403	42.62960	38.61012	231
GL873524.1	22808726	22809270	BB_1413m_Tuff_H3K4me1_CSpeaks_peak_932	115	.	4.16092	14.72706	11.58388	261
GL873524.1	23208536	23209180	BB_1413m_Tuff_H3K4me1_CSpeaks_peak_933	493	.	8.71811	53.80086	49.36548	337
GL873524.1	23733649	23733904	BB_1413m_Tuff_H3K4me1_CSpeaks_peak_934	108	.	7.09526	13.94122	10.82775	202
GL873524.1	23734093	23734368	BB_1413m_Tuff_H3K4me1_CSpeaks_peak_935	104	.	6.42327	13.59197	10.49100	132
GL873524.1	24325790	24326468	BB_1413m_Tuff_H3K4me1_CSpeaks_peak_936	467	.	13.15344	51.04955	46.72197	537
GL873524.1	24850746	24851240	BB_1413m_Tuff_H3K4me1_CSpeaks_peak_937	311	.	8.51874	34.89926	31.13605	268
GL873524.1	24960245	24960623	BB_1413m_Tuff_H3K4me1_CSpeaks_peak_938	330	.	8.82851	36.93112	33.09993	258
GL873524.1	25093918	25094127	BB_1413m_Tuff_H3K4me1_CSpeaks_peak_939	40	.	2.80369	6.87265	4.03187	124
GL873524.1	25094523	25094788	BB_1413m_Tuff_H3K4me1_CSpeaks_peak_940	201	.	8.77022	23.53762	20.11739	132
GL873524.1	25451814	25452258	BB_1413m_Tuff_H3K4me1_CSpeaks_peak_941	195	.	5.84030	22.95382	19.55263	318
GL873524.1	25838470	25838628	BB_1413m_Tuff_H3K4me1_CSpeaks_peak_942	122	.	4.82470	15.46173	12.29513	87
GL873524.1	25838838	25839253	BB_1413m_Tuff_H3K4me1_CSpeaks_peak_943	208	.	5.44882	24.24512	20.80792	146
GL873524.1	26130477	26131079	BB_1413m_Tuff_H3K4me1_CSpeaks_peak_944	531	.	9.11439	57.79444	53.19076	459
GL873524.1	26288586	26288757	BB_1413m_Tuff_H3K4me1_CSpeaks_peak_945	40	.	4.60800	6.85741	4.01731	129
GL873524.1	28657992	28658203	BB_1413m_Tuff_H3K4me1_CSpeaks_peak_946	265	.	9.27210	30.20864	26.58883	127
GL873524.1	28683267	28683592	BB_1413m_Tuff_H3K4me1_CSpeaks_peak_947	44	.	3.58969	7.30723	4.44613	176
GL873524.1	29513545	29514118	BB_1413m_Tuff_H3K4me1_CSpeaks_peak_948	456	.	8.32184	49.88563	45.60128	224
GL873524.1	30316381	30316653	BB_1413m_Tuff_H3K4me1_CSpeaks_peak_949	94	.	4.30311	12.54710	9.48339	146
GL873524.1	33767483	33768012	BB_1413m_Tuff_H3K4me1_CSpeaks_peak_950	133	.	4.11325	16.55845	13.35511	277
GL873524.1	34071924	34072148	BB_1413m_Tuff_H3K4me1_CSpeaks_peak_951	121	.	6.86622	15.29971	12.14260	131
GL873524.1	35576158	35576373	BB_1413m_Tuff_H3K4me1_CSpeaks_peak_952	217	.	6.96988	25.23219	21.76436	128
GL873524.1	35576923	35577374	BB_1413m_Tuff_H3K4me1_CSpeaks_peak_953	42	.	2.50799	7.08357	4.23536	279
GL873524.1	36465228	36465736	BB_1413m_Tuff_H3K4me1_CSpeaks_peak_954	245	.	8.84084	28.07169	24.51499	94
GL873524.1	36468061	36468509	BB_1413m_Tuff_H3K4me1_CSpeaks_peak_955	317	.	8.21225	35.56284	31.77645	224
GL873524.1	36935661	36936497	BB_1413m_Tuff_H3K4me1_CSpeaks_peak_956	270	.	6.42940	30.67180	27.03651	732
GL873524.1	37042271	37042575	BB_1413m_Tuff_H3K4me1_CSpeaks_peak_957	168	.	5.60708	20.17206	16.85447	143
GL873524.1	37826053	37826668	BB_1413m_Tuff_H3K4me1_CSpeaks_peak_958	587	.	16.61992	63.58942	58.74165	156
GL873524.1	37854998	37855354	BB_1413m_Tuff_H3K4me1_CSpeaks_peak_959	114	.	8.00823	14.58891	11.45282	275
GL873524.1	38599771	38600615	BB_1413m_Tuff_H3K4me1_CSpeaks_peak_960	347	.	7.13300	38.64867	34.76509	661
GL873524.1	39149915	39150062	BB_1413m_Tuff_H3K4me1_CSpeaks_peak_961	22	.	3.05120	4.99730	2.25848	103
GL873524.1	40264191	40264622	BB_1413m_Tuff_H3K4me1_CSpeaks_peak_962	98	.	4.53090	12.92048	9.83967	175
GL873524.1	40463494	40463743	BB_1413m_Tuff_H3K4me1_CSpeaks_peak_963	54	.	3.71727	8.37102	5.46438	38
GL873524.1	40463900	40464159	BB_1413m_Tuff_H3K4me1_CSpeaks_peak_964	115	.	5.29906	14.69217	11.55164	108
GL873524.1	40520776	40520951	BB_1413m_Tuff_H3K4me1_CSpeaks_peak_965	95	.	4.64658	12.60277	9.53497	97
GL873524.1	40521255	40521402	BB_1413m_Tuff_H3K4me1_CSpeaks_peak_966	26	.	2.57581	5.45284	2.68535	78
GL873524.1	40573511	40573684	BB_1413m_Tuff_H3K4me1_CSpeaks_peak_967	113	.	5.53031	14.51876	11.38389	98
GL873524.1	40617654	40618211	BB_1413m_Tuff_H3K4me1_CSpeaks_peak_968	182	.	6.48405	21.56197	18.20653	395
GL873524.1	40618321	40618507	BB_1413m_Tuff_H3K4me1_CSpeaks_peak_969	88	.	5.17512	11.84519	8.80593	70
GL873524.1	41308056	41308398	BB_1413m_Tuff_H3K4me1_CSpeaks_peak_970	45	.	2.97208	7.46197	4.59466	86
GL873524.1	41680765	41681052	BB_1413m_Tuff_H3K4me1_CSpeaks_peak_971	230	.	9.17816	26.59888	23.08706	208
GL873524.1	41724139	41724418	BB_1413m_Tuff_H3K4me1_CSpeaks_peak_972	67	.	3.36836	9.69282	6.73476	132
GL873524.1	41724695	41725184	BB_1413m_Tuff_H3K4me1_CSpeaks_peak_973	133	.	5.42102	16.52129	13.31884	111
GL873524.1	41998051	41998595	BB_1413m_Tuff_H3K4me1_CSpeaks_peak_974	475	.	12.39552	51.92628	47.56627	301
GL873524.1	42039146	42039619	BB_1413m_Tuff_H3K4me1_CSpeaks_peak_975	386	.	9.20339	42.63459	38.61206	225
GL873524.1	42042573	42042858	BB_1413m_Tuff_H3K4me1_CSpeaks_peak_976	200	.	5.34975	23.46199	20.04477	90
GL873524.1	42286559	42286706	BB_1413m_Tuff_H3K4me1_CSpeaks_peak_977	40	.	4.60800	6.85741	4.01731	118
GL873524.1	42606474	42607560	BB_1413m_Tuff_H3K4me1_CSpeaks_peak_978	166	.	4.53297	19.95870	16.64973	558
GL873524.1	43520211	43520459	BB_1413m_Tuff_H3K4me1_CSpeaks_peak_979	40	.	3.96894	6.84681	4.00710	33
GL873524.1	43521295	43521740	BB_1413m_Tuff_H3K4me1_CSpeaks_peak_980	286	.	11.38671	32.33157	28.64994	317
GL873524.1	44114409	44114769	BB_1413m_Tuff_H3K4me1_CSpeaks_peak_981	201	.	7.43731	23.62153	20.19861	249
GL873524.1	44303717	44303946	BB_1413m_Tuff_H3K4me1_CSpeaks_peak_982	152	.	8.62562	18.51059	15.24767	100
GL873524.1	45288086	45288414	BB_1413m_Tuff_H3K4me1_CSpeaks_peak_983	592	.	16.50799	64.13393	59.25831	198
GL873524.1	45297739	45298066	BB_1413m_Tuff_H3K4me1_CSpeaks_peak_984	212	.	9.64689	24.71652	21.26106	89
GL873524.1	45299489	45299753	BB_1413m_Tuff_H3K4me1_CSpeaks_peak_985	69	.	5.67620	9.90520	6.93692	87
GL873524.1	45304128	45304316	BB_1413m_Tuff_H3K4me1_CSpeaks_peak_986	80	.	4.95949	11.02277	8.01198	81
GL873524.1	46004698	46005041	BB_1413m_Tuff_H3K4me1_CSpeaks_peak_987	112	.	4.81408	14.41059	11.28147	282
GL873524.1	46218163	46218796	BB_1413m_Tuff_H3K4me1_CSpeaks_peak_988	213	.	5.69160	24.82236	21.36439	172
GL873524.1	46575360	46576376	BB_1413m_Tuff_H3K4me1_CSpeaks_peak_989	739	.	12.56776	79.50967	73.92862	490
GL873524.1	46951829	46952028	BB_1413m_Tuff_H3K4me1_CSpeaks_peak_990	90	.	4.95821	12.05324	9.00423	35
GL873525.1	1275190	1275418	BB_1413m_Tuff_H3K4me1_CSpeaks_peak_991	82	.	3.82822	11.29868	8.27752	66
GL873525.1	1772626	1772810	BB_1413m_Tuff_H3K4me1_CSpeaks_peak_992	32	.	3.24781	6.04358	3.24385	82
GL873525.1	2902332	2903572	BB_1413m_Tuff_H3K4me1_CSpeaks_peak_993	207	.	4.79991	24.19980	20.76414	124
GL873525.1	4543323	4544132	BB_1413m_Tuff_H3K4me1_CSpeaks_peak_994	612	.	10.69651	66.22244	61.24937	159
GL873525.1	4544308	4544720	BB_1413m_Tuff_H3K4me1_CSpeaks_peak_995	297	.	9.91899	33.48810	29.76494	151
GL873525.1	5855985	5856738	BB_1413m_Tuff_H3K4me1_CSpeaks_peak_996	384	.	7.79960	42.42330	38.40899	455
GL873525.1	6210388	6210543	BB_1413m_Tuff_H3K4me1_CSpeaks_peak_997	122	.	4.82470	15.46173	12.29513	43
GL873525.1	6210871	6211085	BB_1413m_Tuff_H3K4me1_CSpeaks_peak_998	184	.	9.57860	21.78367	18.41723	126
GL873525.1	6230580	6230859	BB_1413m_Tuff_H3K4me1_CSpeaks_peak_999	69	.	5.67620	9.90520	6.93692	60
GL873525.1	6580105	6580932	BB_1413m_Tuff_H3K4me1_CSpeaks_peak_1000	575	.	9.90760	62.37582	57.58402	485
GL873525.1	6945217	6945707	BB_1413m_Tuff_H3K4me1_CSpeaks_peak_1001	451	.	7.55496	49.44193	45.17688	211
GL873525.1	7292515	7292852	BB_1413m_Tuff_H3K4me1_CSpeaks_peak_1002	41	.	2.95120	7.01616	4.16889	113
GL873525.1	7355536	7355736	BB_1413m_Tuff_H3K4me1_CSpeaks_peak_1003	98	.	6.74049	12.89793	9.82033	128
GL873525.1	7356598	7356973	BB_1413m_Tuff_H3K4me1_CSpeaks_peak_1004	365	.	12.15486	40.47358	36.52753	150
GL873525.1	8108906	8109569	BB_1413m_Tuff_H3K4me1_CSpeaks_peak_1005	538	.	7.92367	58.52171	53.89257	167
GL873525.1	8617272	8617464	BB_1413m_Tuff_H3K4me1_CSpeaks_peak_1006	100	.	4.95719	13.09008	10.00412	81
GL873525.1	8814977	8815235	BB_1413m_Tuff_H3K4me1_CSpeaks_peak_1007	127	.	5.09726	15.95044	12.76937	126
GL873525.1	9115774	9116016	BB_1413m_Tuff_H3K4me1_CSpeaks_peak_1008	30	.	2.61678	5.89358	3.09978	145
GL873525.1	9355546	9355939	BB_1413m_Tuff_H3K4me1_CSpeaks_peak_1009	243	.	6.78065	27.89392	24.34649	211
GL873525.1	9851641	9851965	BB_1413m_Tuff_H3K4me1_CSpeaks_peak_1010	511	.	16.64211	55.71334	51.19935	203
GL873525.1	10170099	10171036	BB_1413m_Tuff_H3K4me1_CSpeaks_peak_1011	442	.	12.67743	48.49872	44.26617	218
GL873525.1	10547843	10548352	BB_1413m_Tuff_H3K4me1_CSpeaks_peak_1012	182	.	6.35033	21.62087	18.26141	218
GL873525.1	10762347	10762851	BB_1413m_Tuff_H3K4me1_CSpeaks_peak_1013	574	.	12.39089	62.24192	57.45935	174
GL873525.1	10906963	10907318	BB_1413m_Tuff_H3K4me1_CSpeaks_peak_1014	363	.	11.21277	40.29340	36.35542	211
GL873525.1	11445103	11445282	BB_1413m_Tuff_H3K4me1_CSpeaks_peak_1015	130	.	4.95509	16.21978	13.02974	125
GL873525.1	12072185	12072347	BB_1413m_Tuff_H3K4me1_CSpeaks_peak_1016	77	.	4.44437	10.79721	7.79472	57
GL873525.1	12584027	12584247	BB_1413m_Tuff_H3K4me1_CSpeaks_peak_1017	40	.	3.62330	6.89861	4.05572	103
GL873525.1	12772860	12773081	BB_1413m_Tuff_H3K4me1_CSpeaks_peak_1018	36	.	3.66571	6.50040	3.67619	110
GL873525.1	13125892	13126622	BB_1413m_Tuff_H3K4me1_CSpeaks_peak_1019	78	.	3.86700	10.89363	7.88611	502
GL873525.1	13132976	13133691	BB_1413m_Tuff_H3K4me1_CSpeaks_peak_1020	608	.	12.85555	65.77370	60.82058	479
GL873525.1	13134237	13134449	BB_1413m_Tuff_H3K4me1_CSpeaks_peak_1021	139	.	5.81187	17.19655	13.97366	105
GL873525.1	13135309	13135507	BB_1413m_Tuff_H3K4me1_CSpeaks_peak_1022	265	.	9.27210	30.20864	26.58883	83
GL873525.1	14147477	14147727	BB_1413m_Tuff_H3K4me1_CSpeaks_peak_1023	375	.	10.67921	41.50693	37.52447	116
GL873525.1	16568480	16568655	BB_1413m_Tuff_H3K4me1_CSpeaks_peak_1024	42	.	4.61192	7.14719	4.29411	133
GL873525.1	18209226	18209579	BB_1413m_Tuff_H3K4me1_CSpeaks_peak_1025	127	.	5.09726	15.95044	12.76937	212
GL873525.1	20298267	20298665	BB_1413m_Tuff_H3K4me1_CSpeaks_peak_1026	306	.	7.69343	34.36809	30.61727	187
GL873525.1	20516227	20516581	BB_1413m_Tuff_H3K4me1_CSpeaks_peak_1027	115	.	5.29906	14.69217	11.55164	182
GL873525.1	20905046	20905624	BB_1413m_Tuff_H3K4me1_CSpeaks_peak_1028	162	.	5.31713	19.58689	16.29046	351
GL873525.1	20905740	20905897	BB_1413m_Tuff_H3K4me1_CSpeaks_peak_1029	88	.	4.60536	11.84343	8.80575	58
GL873525.1	21100219	21100794	BB_1413m_Tuff_H3K4me1_CSpeaks_peak_1030	199	.	6.66010	23.40669	19.99442	370
GL873525.1	21314773	21314928	BB_1413m_Tuff_H3K4me1_CSpeaks_peak_1031	148	.	5.98281	18.05678	14.80631	84
GL873525.1	21930152	21930303	BB_1413m_Tuff_H3K4me1_CSpeaks_peak_1032	57	.	3.93156	8.64963	5.73175	99
GL873525.1	21930441	21930822	BB_1413m_Tuff_H3K4me1_CSpeaks_peak_1033	192	.	5.99827	22.66418	19.26986	197
GL873525.1	22163789	22163987	BB_1413m_Tuff_H3K4me1_CSpeaks_peak_1034	149	.	8.19734	18.25267	14.99576	91
GL873525.1	22201464	22201850	BB_1413m_Tuff_H3K4me1_CSpeaks_peak_1035	158	.	5.66362	19.16901	15.88307	108
GL873525.1	22269565	22269844	BB_1413m_Tuff_H3K4me1_CSpeaks_peak_1036	132	.	4.29899	16.46163	13.26311	116
GL873525.1	22408977	22409735	BB_1413m_Tuff_H3K4me1_CSpeaks_peak_1037	217	.	6.65476	25.20214	21.73654	585
GL873525.1	22738014	22738297	BB_1413m_Tuff_H3K4me1_CSpeaks_peak_1038	221	.	7.81871	25.58328	22.10075	146
GL873525.1	24049381	24049732	BB_1413m_Tuff_H3K4me1_CSpeaks_peak_1039	92	.	3.34996	12.30934	9.25312	116
GL873525.1	24049891	24050063	BB_1413m_Tuff_H3K4me1_CSpeaks_peak_1040	91	.	4.38931	12.19499	9.14191	70
GL873525.1	24139988	24140349	BB_1413m_Tuff_H3K4me1_CSpeaks_peak_1041	346	.	9.57250	38.51767	34.63946	235
GL873525.1	24140555	24140802	BB_1413m_Tuff_H3K4me1_CSpeaks_peak_1042	275	.	9.98019	31.24367	27.59376	135
GL873525.1	24141272	24141545	BB_1413m_Tuff_H3K4me1_CSpeaks_peak_1043	331	.	6.54494	36.96145	33.12843	131
GL873525.1	24726795	24727039	BB_1413m_Tuff_H3K4me1_CSpeaks_peak_1044	174	.	6.19545	20.74342	17.40971	118
GL873525.1	24727463	24727687	BB_1413m_Tuff_H3K4me1_CSpeaks_peak_1045	123	.	7.00720	15.56848	12.39824	135
GL873525.1	24729342	24729507	BB_1413m_Tuff_H3K4me1_CSpeaks_peak_1046	112	.	6.20146	14.41281	11.28262	98
GL873525.1	25615703	25616166	BB_1413m_Tuff_H3K4me1_CSpeaks_peak_1047	357	.	5.46949	39.70982	35.78821	263
GL873525.1	25624892	25625081	BB_1413m_Tuff_H3K4me1_CSpeaks_peak_1048	156	.	7.28294	18.91106	15.63813	108
GL873525.1	25688651	25689493	BB_1413m_Tuff_H3K4me1_CSpeaks_peak_1049	585	.	10.01300	63.42521	58.58688	222
GL873525.1	25804942	25805104	BB_1413m_Tuff_H3K4me1_CSpeaks_peak_1050	86	.	5.83934	11.69194	8.65839	66
GL873525.1	25805224	25805485	BB_1413m_Tuff_H3K4me1_CSpeaks_peak_1051	122	.	5.72101	15.37038	12.20867	133
GL873525.1	26085125	26085639	BB_1413m_Tuff_H3K4me1_CSpeaks_peak_1052	346	.	8.63702	38.55157	34.67010	343
GL873525.1	26085759	26085981	BB_1413m_Tuff_H3K4me1_CSpeaks_peak_1053	135	.	5.37016	16.75362	13.54623	51
GL873525.1	26114109	26114393	BB_1413m_Tuff_H3K4me1_CSpeaks_peak_1054	332	.	9.91641	37.07011	33.23189	140
GL873525.1	26339808	26340393	BB_1413m_Tuff_H3K4me1_CSpeaks_peak_1055	284	.	5.87608	32.09016	28.41348	303
GL873525.1	26429835	26430092	BB_1413m_Tuff_H3K4me1_CSpeaks_peak_1056	77	.	4.84919	10.78081	7.78211	37
GL873525.1	26477604	26478158	BB_1413m_Tuff_H3K4me1_CSpeaks_peak_1057	403	.	6.29014	44.45091	40.36583	144
GL873525.1	26795392	26796035	BB_1413m_Tuff_H3K4me1_CSpeaks_peak_1058	360	.	5.69429	39.98486	36.05533	291
GL873525.1	27110406	27110818	BB_1413m_Tuff_H3K4me1_CSpeaks_peak_1059	68	.	3.11527	9.77122	6.80879	122
GL873525.1	27178480	27178851	BB_1413m_Tuff_H3K4me1_CSpeaks_peak_1060	321	.	8.67362	35.91136	32.11771	178
GL873525.1	27233937	27234155	BB_1413m_Tuff_H3K4me1_CSpeaks_peak_1061	54	.	3.71727	8.37102	5.46438	129
GL873525.1	27234314	27234520	BB_1413m_Tuff_H3K4me1_CSpeaks_peak_1062	45	.	4.25223	7.38288	4.51735	67
GL873525.1	27284510	27284860	BB_1413m_Tuff_H3K4me1_CSpeaks_peak_1063	165	.	6.04056	19.87662	16.56890	150
GL873525.1	27384946	27385373	BB_1413m_Tuff_H3K4me1_CSpeaks_peak_1064	288	.	5.63799	32.51603	28.82252	250
GL873525.1	27385521	27385869	BB_1413m_Tuff_H3K4me1_CSpeaks_peak_1065	200	.	6.12867	23.51371	20.09375	66
GL873525.1	27560684	27561329	BB_1413m_Tuff_H3K4me1_CSpeaks_peak_1066	170	.	4.95347	20.41004	17.08579	518
GL873525.1	27723335	27723806	BB_1413m_Tuff_H3K4me1_CSpeaks_peak_1067	313	.	6.73672	35.08756	31.31622	313
GL873525.1	27799839	27800377	BB_1413m_Tuff_H3K4me1_CSpeaks_peak_1068	160	.	5.47668	19.36086	16.06874	95
GL873525.1	28052972	28053235	BB_1413m_Tuff_H3K4me1_CSpeaks_peak_1069	131	.	5.64094	16.34879	13.15312	153
GL873525.1	28431421	28431869	BB_1413m_Tuff_H3K4me1_CSpeaks_peak_1070	103	.	3.49561	13.45928	10.36302	202
GL873525.1	28436810	28437130	BB_1413m_Tuff_H3K4me1_CSpeaks_peak_1071	209	.	8.68204	24.43556	20.98865	209
GL873525.1	28438234	28438419	BB_1413m_Tuff_H3K4me1_CSpeaks_peak_1072	140	.	6.94564	17.26722	14.04082	65
GL873525.1	28621259	28621452	BB_1413m_Tuff_H3K4me1_CSpeaks_peak_1073	239	.	11.14389	27.49736	23.96023	98
GL873525.1	29438247	29438630	BB_1413m_Tuff_H3K4me1_CSpeaks_peak_1074	315	.	7.82383	35.32307	31.54344	174
GL873525.1	29749580	29749742	BB_1413m_Tuff_H3K4me1_CSpeaks_peak_1075	46	.	3.05660	7.55545	4.68462	114
GL873525.1	29917349	29917918	BB_1413m_Tuff_H3K4me1_CSpeaks_peak_1076	208	.	6.51317	24.31138	20.87141	434
GL873525.1	30179887	30180288	BB_1413m_Tuff_H3K4me1_CSpeaks_peak_1077	146	.	4.74300	17.88037	14.63769	106
GL873525.1	32541354	32541650	BB_1413m_Tuff_H3K4me1_CSpeaks_peak_1078	45	.	1.66732	7.43947	4.57282	118
GL873525.1	32735143	32735463	BB_1413m_Tuff_H3K4me1_CSpeaks_peak_1079	90	.	4.95821	12.05324	9.00423	30
GL873525.1	33125005	33125359	BB_1413m_Tuff_H3K4me1_CSpeaks_peak_1080	209	.	7.17937	24.40072	20.95483	250
GL873525.1	33180701	33181128	BB_1413m_Tuff_H3K4me1_CSpeaks_peak_1081	112	.	5.80154	14.36891	11.24230	97
GL873525.1	33181314	33181474	BB_1413m_Tuff_H3K4me1_CSpeaks_peak_1082	107	.	5.12812	13.88409	10.77156	81
GL873525.1	33315672	33316306	BB_1413m_Tuff_H3K4me1_CSpeaks_peak_1083	104	.	3.80314	13.57846	10.47843	369
GL873525.1	33368502	33368753	BB_1413m_Tuff_H3K4me1_CSpeaks_peak_1084	61	.	2.91301	9.08620	6.14956	54
GL873525.1	34122569	34123198	BB_1413m_Tuff_H3K4me1_CSpeaks_peak_1085	409	.	7.82649	45.10739	40.99681	331
GL873525.1	34614607	34615021	BB_1413m_Tuff_H3K4me1_CSpeaks_peak_1086	64	.	3.49044	9.42171	6.47333	72
GL873525.1	34683838	34684313	BB_1413m_Tuff_H3K4me1_CSpeaks_peak_1087	388	.	10.25625	42.84560	38.81843	134
GL873525.1	35096031	35096462	BB_1413m_Tuff_H3K4me1_CSpeaks_peak_1088	580	.	14.11182	62.88323	58.06937	291
GL873525.1	35199101	35199423	BB_1413m_Tuff_H3K4me1_CSpeaks_peak_1089	698	.	15.57911	75.20139	69.80898	186
GL873525.1	35199537	35199792	BB_1413m_Tuff_H3K4me1_CSpeaks_peak_1090	71	.	3.96454	10.10174	7.12497	112
GL873525.1	35327840	35328079	BB_1413m_Tuff_H3K4me1_CSpeaks_peak_1091	129	.	4.15692	16.16825	12.98164	118
GL873525.1	36112101	36112374	BB_1413m_Tuff_H3K4me1_CSpeaks_peak_1092	88	.	4.49170	11.85952	8.81680	170
GL873525.1	36112551	36112723	BB_1413m_Tuff_H3K4me1_CSpeaks_peak_1093	125	.	5.26613	15.71194	12.53817	31
GL873525.1	36278943	36279304	BB_1413m_Tuff_H3K4me1_CSpeaks_peak_1094	30	.	2.40323	5.80723	3.02006	189
GL873525.1	36337309	36337537	BB_1413m_Tuff_H3K4me1_CSpeaks_peak_1095	14	.	2.47755	4.15284	1.48581	89
GL873525.1	37640720	37641135	BB_1413m_Tuff_H3K4me1_CSpeaks_peak_1096	236	.	6.19272	27.14766	23.61773	125
GL873525.1	37641458	37642015	BB_1413m_Tuff_H3K4me1_CSpeaks_peak_1097	334	.	8.08462	37.25437	33.41186	363
GL873525.1	39617153	39617464	BB_1413m_Tuff_H3K4me1_CSpeaks_peak_1098	133	.	5.42102	16.52129	13.31884	189
GL873525.1	39859538	39859783	BB_1413m_Tuff_H3K4me1_CSpeaks_peak_1099	121	.	6.03764	15.30328	12.14477	101
GL873525.1	40887025	40887839	BB_1413m_Tuff_H3K4me1_CSpeaks_peak_1100	739	.	12.56776	79.50967	73.92862	208
GL873525.1	41280941	41281643	BB_1413m_Tuff_H3K4me1_CSpeaks_peak_1101	407	.	8.70076	44.84844	40.75319	196
GL873525.1	41441491	41441870	BB_1413m_Tuff_H3K4me1_CSpeaks_peak_1102	50	.	3.39033	7.95489	5.06639	250
GL873525.1	41571262	41571807	BB_1413m_Tuff_H3K4me1_CSpeaks_peak_1103	210	.	6.04219	24.48394	21.03469	147
GL873525.1	41697822	41698265	BB_1413m_Tuff_H3K4me1_CSpeaks_peak_1104	43	.	2.71588	7.21409	4.35736	272
GL873525.1	41749798	41749945	BB_1413m_Tuff_H3K4me1_CSpeaks_peak_1105	137	.	6.79741	16.95631	13.74414	103
GL873525.1	42386117	42386569	BB_1413m_Tuff_H3K4me1_CSpeaks_peak_1106	356	.	8.77862	39.56205	35.64738	145
GL873525.1	42387521	42388058	BB_1413m_Tuff_H3K4me1_CSpeaks_peak_1107	365	.	6.71552	40.49672	36.54945	266
GL873525.1	43399185	43399436	BB_1413m_Tuff_H3K4me1_CSpeaks_peak_1108	102	.	4.80147	13.36006	10.26613	58
GL873525.1	43477389	43477582	BB_1413m_Tuff_H3K4me1_CSpeaks_peak_1109	120	.	4.95567	15.17447	12.01897	107
GL873525.1	43661996	43663040	BB_1413m_Tuff_H3K4me1_CSpeaks_peak_1110	327	.	6.01894	36.53482	32.71923	751
GL873525.1	43901022	43901186	BB_1413m_Tuff_H3K4me1_CSpeaks_peak_1111	67	.	3.36836	9.69282	6.73476	74
GL873525.1	43901438	43901598	BB_1413m_Tuff_H3K4me1_CSpeaks_peak_1112	76	.	6.14400	10.69051	7.69459	101
GL873525.1	43957863	43958281	BB_1413m_Tuff_H3K4me1_CSpeaks_peak_1113	165	.	6.32469	19.81329	16.51075	201
GL873525.1	44065681	44066206	BB_1413m_Tuff_H3K4me1_CSpeaks_peak_1114	252	.	6.64641	28.80169	25.22602	133
GL873525.1	44175469	44176089	BB_1413m_Tuff_H3K4me1_CSpeaks_peak_1115	311	.	8.51874	34.89926	31.13605	509
GL873525.1	44205163	44205610	BB_1413m_Tuff_H3K4me1_CSpeaks_peak_1116	194	.	5.80051	22.81553	19.41731	146
GL873525.1	44528353	44528602	BB_1413m_Tuff_H3K4me1_CSpeaks_peak_1117	443	.	12.72218	48.60679	44.36884	104
GL873525.1	45022247	45022502	BB_1413m_Tuff_H3K4me1_CSpeaks_peak_1118	94	.	7.23156	12.47617	9.41522	107
GL873525.1	45022791	45023266	BB_1413m_Tuff_H3K4me1_CSpeaks_peak_1119	640	.	15.06532	69.17815	64.06530	118
GL873525.1	45028149	45028598	BB_1413m_Tuff_H3K4me1_CSpeaks_peak_1120	237	.	6.00780	27.28445	23.75083	335
GL873525.1	45030247	45030939	BB_1413m_Tuff_H3K4me1_CSpeaks_peak_1121	433	.	10.37737	47.52284	43.32565	200
GL873525.1	45109970	45110389	BB_1413m_Tuff_H3K4me1_CSpeaks_peak_1122	353	.	11.90681	39.26445	35.35878	128
GL873525.1	45498055	45498373	BB_1413m_Tuff_H3K4me1_CSpeaks_peak_1123	46	.	3.39817	7.52283	4.65298	185
GL873525.1	45540916	45541370	BB_1413m_Tuff_H3K4me1_CSpeaks_peak_1124	210	.	6.04219	24.48394	21.03469	204
GL873525.1	46013193	46013651	BB_1413m_Tuff_H3K4me1_CSpeaks_peak_1125	476	.	9.54667	51.98437	47.61844	119
GL873525.1	46186141	46186520	BB_1413m_Tuff_H3K4me1_CSpeaks_peak_1126	289	.	7.78748	32.64068	28.94322	187
GL873526.1	81080	81663	BB_1413m_Tuff_H3K4me1_CSpeaks_peak_1127	244	.	7.43454	28.04111	24.48573	436
GL873526.1	117141	117427	BB_1413m_Tuff_H3K4me1_CSpeaks_peak_1128	184	.	9.57860	21.78367	18.41723	163
GL873526.1	117589	117781	BB_1413m_Tuff_H3K4me1_CSpeaks_peak_1129	176	.	10.39537	20.99175	17.64950	89
GL873526.1	136399	137041	BB_1413m_Tuff_H3K4me1_CSpeaks_peak_1130	319	.	10.35025	35.72130	31.93083	192
GL873526.1	163493	163682	BB_1413m_Tuff_H3K4me1_CSpeaks_peak_1131	58	.	3.68135	8.78022	5.85676	43
GL873526.1	187447	187877	BB_1413m_Tuff_H3K4me1_CSpeaks_peak_1132	95	.	4.76984	12.60297	9.53508	246
GL873526.1	191182	191465	BB_1413m_Tuff_H3K4me1_CSpeaks_peak_1133	305	.	13.12622	34.29544	30.54958	156
GL873526.1	218415	218608	BB_1413m_Tuff_H3K4me1_CSpeaks_peak_1134	78	.	6.03097	10.87869	7.87327	111
GL873526.1	286658	287364	BB_1413m_Tuff_H3K4me1_CSpeaks_peak_1135	209	.	6.25906	24.37231	20.92835	477
GL873526.1	338425	338668	BB_1413m_Tuff_H3K4me1_CSpeaks_peak_1136	62	.	2.97138	9.15665	6.21881	183
GL873526.1	464551	465022	BB_1413m_Tuff_H3K4me1_CSpeaks_peak_1137	300	.	9.34431	33.82858	30.09673	362
GL873526.1	480504	480865	BB_1413m_Tuff_H3K4me1_CSpeaks_peak_1138	156	.	4.51070	18.90267	15.62985	225
GL873526.1	516820	517092	BB_1413m_Tuff_H3K4me1_CSpeaks_peak_1139	89	.	3.94082	11.94954	8.90382	77
GL873526.1	526651	526983	BB_1413m_Tuff_H3K4me1_CSpeaks_peak_1140	153	.	4.36509	18.57388	15.30733	150
GL873526.1	586768	587299	BB_1413m_Tuff_H3K4me1_CSpeaks_peak_1141	185	.	5.15161	21.91960	18.54749	210
GL873526.1	603320	603840	BB_1413m_Tuff_H3K4me1_CSpeaks_peak_1142	142	.	3.90577	17.52466	14.29262	372
GL873526.1	610217	610436	BB_1413m_Tuff_H3K4me1_CSpeaks_peak_1143	234	.	6.93794	27.01074	23.48962	134
GL873526.1	610547	610705	BB_1413m_Tuff_H3K4me1_CSpeaks_peak_1144	39	.	3.12336	6.76160	3.92694	82
GL873526.1	610866	611103	BB_1413m_Tuff_H3K4me1_CSpeaks_peak_1145	165	.	5.17936	19.84030	16.53459	96
GL873526.1	619147	619445	BB_1413m_Tuff_H3K4me1_CSpeaks_peak_1146	396	.	14.01441	43.65851	39.60475	118
GL873526.1	697377	697807	BB_1413m_Tuff_H3K4me1_CSpeaks_peak_1147	119	.	3.62679	15.06984	11.91752	292
GL873526.1	698031	698396	BB_1413m_Tuff_H3K4me1_CSpeaks_peak_1148	92	.	4.78625	12.31059	9.25312	123
GL873526.1	717744	718258	BB_1413m_Tuff_H3K4me1_CSpeaks_peak_1149	437	.	8.12370	47.95852	43.74247	175
GL873526.1	770579	771005	BB_1413m_Tuff_H3K4me1_CSpeaks_peak_1150	163	.	3.98707	19.60552	16.30879	169
GL873526.1	812940	813209	BB_1413m_Tuff_H3K4me1_CSpeaks_peak_1151	101	.	4.16601	13.28705	10.19569	122
GL873526.1	813433	813947	BB_1413m_Tuff_H3K4me1_CSpeaks_peak_1152	213	.	6.39506	24.81925	21.36258	172
GL873526.1	853013	853205	BB_1413m_Tuff_H3K4me1_CSpeaks_peak_1153	139	.	4.63760	17.15379	13.93340	113
GL873526.1	895745	896080	BB_1413m_Tuff_H3K4me1_CSpeaks_peak_1154	72	.	3.46743	10.28222	7.29889	146
GL873526.1	914794	914947	BB_1413m_Tuff_H3K4me1_CSpeaks_peak_1155	292	.	12.77146	32.98643	29.28149	62
GL873526.1	968171	968597	BB_1413m_Tuff_H3K4me1_CSpeaks_peak_1156	20	.	3.22476	4.74565	2.02068	122
GL873526.1	1240307	1240849	BB_1413m_Tuff_H3K4me1_CSpeaks_peak_1157	299	.	6.04396	33.72503	29.99553	176
GL873526.1	1485812	1486174	BB_1413m_Tuff_H3K4me1_CSpeaks_peak_1158	149	.	4.65627	18.21005	14.95442	146
GL873526.1	1665428	1666244	BB_1413m_Tuff_H3K4me1_CSpeaks_peak_1159	548	.	11.32976	59.50503	54.83326	695
GL873526.1	1666824	1667428	BB_1413m_Tuff_H3K4me1_CSpeaks_peak_1160	701	.	10.79857	75.56760	70.16016	374
GL873526.1	1737276	1738041	BB_1413m_Tuff_H3K4me1_CSpeaks_peak_1161	226	.	6.28388	26.18653	22.68652	657
GL873526.1	1738242	1738474	BB_1413m_Tuff_H3K4me1_CSpeaks_peak_1162	85	.	3.98785	11.55380	8.52315	101
GL873526.1	2044405	2044633	BB_1413m_Tuff_H3K4me1_CSpeaks_peak_1163	57	.	5.56315	8.69268	5.77173	45
GL873526.1	2113600	2113786	BB_1413m_Tuff_H3K4me1_CSpeaks_peak_1164	83	.	7.20903	11.35422	8.33138	92
GL873526.1	2369432	2369639	BB_1413m_Tuff_H3K4me1_CSpeaks_peak_1165	85	.	4.61531	11.54613	8.51680	120
GL873526.1	2605336	2605644	BB_1413m_Tuff_H3K4me1_CSpeaks_peak_1166	176	.	5.73747	20.99315	17.64950	119
GL873526.1	2902271	2902419	BB_1413m_Tuff_H3K4me1_CSpeaks_peak_1167	86	.	6.26844	11.67481	8.64233	44
GL873526.1	2935913	2936250	BB_1413m_Tuff_H3K4me1_CSpeaks_peak_1168	159	.	4.67282	19.26563	15.97663	169
GL873526.1	2963455	2963833	BB_1413m_Tuff_H3K4me1_CSpeaks_peak_1169	169	.	7.68981	20.25789	16.93853	154
GL873526.1	3054014	3054555	BB_1413m_Tuff_H3K4me1_CSpeaks_peak_1170	263	.	6.14231	29.93723	26.32400	223
GL873526.1	3054735	3054969	BB_1413m_Tuff_H3K4me1_CSpeaks_peak_1171	259	.	8.78170	29.58549	25.98872	114
GL873526.1	3081426	3083293	BB_1413m_Tuff_H3K4me1_CSpeaks_peak_1172	419	.	6.42397	46.12366	41.97951	453
GL873526.1	3217151	3217329	BB_1413m_Tuff_H3K4me1_CSpeaks_peak_1173	157	.	8.91104	19.00817	15.72835	60
GL873526.1	3243449	3243828	BB_1413m_Tuff_H3K4me1_CSpeaks_peak_1174	18	.	2.20948	4.56636	1.86692	257
GL873526.1	3270846	3271042	BB_1413m_Tuff_H3K4me1_CSpeaks_peak_1175	148	.	5.98281	18.05678	14.80631	122
GL873526.1	3296507	3297024	BB_1413m_Tuff_H3K4me1_CSpeaks_peak_1176	71	.	3.36443	10.12853	7.15092	220
GL873526.1	3299921	3300587	BB_1413m_Tuff_H3K4me1_CSpeaks_peak_1177	280	.	6.16812	31.75337	28.08290	169
GL873526.1	3311902	3312117	BB_1413m_Tuff_H3K4me1_CSpeaks_peak_1178	38	.	2.59043	6.70907	3.87642	167
GL873526.1	3370137	3370595	BB_1413m_Tuff_H3K4me1_CSpeaks_peak_1179	70	.	4.27344	10.06441	7.08987	334
GL873526.1	3425225	3425661	BB_1413m_Tuff_H3K4me1_CSpeaks_peak_1180	287	.	6.64020	32.40808	28.71926	159
GL873526.1	3433164	3433664	BB_1413m_Tuff_H3K4me1_CSpeaks_peak_1181	123	.	4.06847	15.50678	12.33943	204
GL873526.1	3433897	3434102	BB_1413m_Tuff_H3K4me1_CSpeaks_peak_1182	50	.	3.45379	7.90545	5.02091	113
GL873526.1	3434251	3434541	BB_1413m_Tuff_H3K4me1_CSpeaks_peak_1183	178	.	5.55882	21.18269	17.83407	135
GL873526.1	3443329	3444290	BB_1413m_Tuff_H3K4me1_CSpeaks_peak_1184	295	.	6.98088	33.27341	29.56435	167
GL873526.1	3458402	3458668	BB_1413m_Tuff_H3K4me1_CSpeaks_peak_1185	88	.	4.49170	11.85952	8.81680	94
GL873526.1	3467209	3467492	BB_1413m_Tuff_H3K4me1_CSpeaks_peak_1186	251	.	10.51081	28.74441	25.17332	144
GL873526.1	3474695	3475473	BB_1413m_Tuff_H3K4me1_CSpeaks_peak_1187	584	.	8.30461	63.25255	58.42636	524
GL873526.1	3517354	3517577	BB_1413m_Tuff_H3K4me1_CSpeaks_peak_1188	74	.	4.18193	10.41699	7.42991	144
GL873526.1	3519030	3520356	BB_1413m_Tuff_H3K4me1_CSpeaks_peak_1189	570	.	8.64623	61.77993	57.01605	252
GL873526.1	3523514	3524049	BB_1413m_Tuff_H3K4me1_CSpeaks_peak_1190	417	.	8.82160	45.85057	41.71462	254
GL873526.1	3745533	3745827	BB_1413m_Tuff_H3K4me1_CSpeaks_peak_1191	241	.	5.70084	27.65099	24.10960	127
GL873526.1	3870452	3871084	BB_1413m_Tuff_H3K4me1_CSpeaks_peak_1192	629	.	11.86614	68.00578	62.95227	349
GL873526.1	3935965	3936618	BB_1413m_Tuff_H3K4me1_CSpeaks_peak_1193	264	.	5.98120	30.09223	26.47471	497
GL873526.1	4051681	4052063	BB_1413m_Tuff_H3K4me1_CSpeaks_peak_1194	127	.	5.09726	15.95044	12.76937	62
GL873526.1	4063499	4063871	BB_1413m_Tuff_H3K4me1_CSpeaks_peak_1195	243	.	11.35241	27.87248	24.32747	115
GL873526.1	4093769	4093983	BB_1413m_Tuff_H3K4me1_CSpeaks_peak_1196	81	.	4.33681	11.13076	8.11612	95
GL873526.1	4162774	4162930	BB_1413m_Tuff_H3K4me1_CSpeaks_peak_1197	67	.	4.02704	9.71873	6.75867	98
GL873526.1	4163043	4163206	BB_1413m_Tuff_H3K4me1_CSpeaks_peak_1198	105	.	4.67249	13.65914	10.55367	71
GL873526.1	4248304	4248874	BB_1413m_Tuff_H3K4me1_CSpeaks_peak_1199	386	.	9.20339	42.63459	38.61206	316
GL873526.1	4249447	4250029	BB_1413m_Tuff_H3K4me1_CSpeaks_peak_1200	578	.	10.75511	62.63680	57.82891	257
GL873526.1	4251162	4251669	BB_1413m_Tuff_H3K4me1_CSpeaks_peak_1201	108	.	7.09526	13.94122	10.82775	94
GL873526.1	4403006	4403585	BB_1413m_Tuff_H3K4me1_CSpeaks_peak_1202	356	.	10.40731	39.55601	35.64359	213
GL873526.1	4441747	4442249	BB_1413m_Tuff_H3K4me1_CSpeaks_peak_1203	356	.	7.48340	39.61747	35.69746	325
GL873526.1	4464542	4465238	BB_1413m_Tuff_H3K4me1_CSpeaks_peak_1204	500	.	8.50452	54.49840	50.03241	379
GL873526.1	4566400	4567090	BB_1413m_Tuff_H3K4me1_CSpeaks_peak_1205	378	.	8.33823	41.87822	37.88203	360
GL873526.1	4675940	4676200	BB_1413m_Tuff_H3K4me1_CSpeaks_peak_1206	315	.	7.82383	35.32307	31.54344	171
GL873526.1	4676371	4676726	BB_1413m_Tuff_H3K4me1_CSpeaks_peak_1207	273	.	5.15256	31.01456	27.36940	215
GL873526.1	4715018	4715259	BB_1413m_Tuff_H3K4me1_CSpeaks_peak_1208	28	.	3.24190	5.60751	2.83102	116
GL873526.1	4896689	4897569	BB_1413m_Tuff_H3K4me1_CSpeaks_peak_1209	620	.	10.00602	67.04935	62.03527	437
GL873526.1	4914693	4914845	BB_1413m_Tuff_H3K4me1_CSpeaks_peak_1210	59	.	3.09558	8.88677	5.95999	69
GL873526.1	5014122	5014876	BB_1413m_Tuff_H3K4me1_CSpeaks_peak_1211	554	.	8.75607	60.10104	55.40453	299
GL873526.1	5050804	5051241	BB_1413m_Tuff_H3K4me1_CSpeaks_peak_1212	496	.	9.78835	54.07330	49.63012	213
GL873526.1	5338381	5338739	BB_1413m_Tuff_H3K4me1_CSpeaks_peak_1213	139	.	4.63760	17.15379	13.93340	230
GL873526.1	5350218	5350779	BB_1413m_Tuff_H3K4me1_CSpeaks_peak_1214	519	.	11.61646	56.46425	51.92226	218
GL873526.1	5351127	5351317	BB_1413m_Tuff_H3K4me1_CSpeaks_peak_1215	96	.	5.39075	12.68510	9.61292	92
GL873526.1	5408427	5408765	BB_1413m_Tuff_H3K4me1_CSpeaks_peak_1216	138	.	8.65648	17.06256	13.84770	250
GL873526.1	5409243	5409929	BB_1413m_Tuff_H3K4me1_CSpeaks_peak_1217	607	.	12.17679	65.67714	60.73606	466
GL873526.1	5537186	5537580	BB_1413m_Tuff_H3K4me1_CSpeaks_peak_1218	82	.	3.27613	11.30973	8.28832	212
GL873526.1	5567623	5568066	BB_1413m_Tuff_H3K4me1_CSpeaks_peak_1219	93	.	6.93124	12.38878	9.32893	111
GL873526.1	5576731	5577082	BB_1413m_Tuff_H3K4me1_CSpeaks_peak_1220	101	.	4.16601	13.28705	10.19569	149
GL873526.1	5629342	5629551	BB_1413m_Tuff_H3K4me1_CSpeaks_peak_1221	47	.	3.15266	7.66627	4.78898	91
GL873526.1	5682839	5683108	BB_1413m_Tuff_H3K4me1_CSpeaks_peak_1222	50	.	3.39033	7.95489	5.06639	157
GL873526.1	5920643	5921352	BB_1413m_Tuff_H3K4me1_CSpeaks_peak_1223	645	.	9.90637	69.63210	64.50111	460
GL873526.1	5991319	5991896	BB_1413m_Tuff_H3K4me1_CSpeaks_peak_1224	218	.	6.99154	25.29551	21.82364	476
GL873526.1	6022264	6022451	BB_1413m_Tuff_H3K4me1_CSpeaks_peak_1225	60	.	3.50447	8.99344	6.06301	117
GL873526.1	6206309	6206690	BB_1413m_Tuff_H3K4me1_CSpeaks_peak_1226	149	.	7.19369	18.24965	14.99288	111
GL873526.1	6428233	6428580	BB_1413m_Tuff_H3K4me1_CSpeaks_peak_1227	182	.	6.66656	21.61576	18.25824	118
GL873526.1	6508177	6508718	BB_1413m_Tuff_H3K4me1_CSpeaks_peak_1228	444	.	7.94379	48.73433	44.49126	220
GL873526.1	6563872	6564155	BB_1413m_Tuff_H3K4me1_CSpeaks_peak_1229	436	.	9.06329	47.87243	43.66291	137
GL873526.1	6573746	6574988	BB_1413m_Tuff_H3K4me1_CSpeaks_peak_1230	760	.	14.20155	81.70730	76.01553	1020
GL873526.1	6578451	6578773	BB_1413m_Tuff_H3K4me1_CSpeaks_peak_1231	88	.	6.38573	11.87670	8.83308	137
GL873526.1	6660694	6660877	BB_1413m_Tuff_H3K4me1_CSpeaks_peak_1232	22	.	2.52960	5.01184	2.27223	115
GL873526.1	7058479	7058703	BB_1413m_Tuff_H3K4me1_CSpeaks_peak_1233	90	.	6.75931	12.10380	9.05435	102
GL873526.1	7130415	7130692	BB_1413m_Tuff_H3K4me1_CSpeaks_peak_1234	195	.	8.25400	22.98685	19.58435	143
GL873526.1	7130981	7131199	BB_1413m_Tuff_H3K4me1_CSpeaks_peak_1235	165	.	6.32469	19.81329	16.51075	107
GL873526.1	7183173	7184259	BB_1413m_Tuff_H3K4me1_CSpeaks_peak_1236	617	.	8.16027	66.70457	61.71527	769
GL873526.1	7224076	7224570	BB_1413m_Tuff_H3K4me1_CSpeaks_peak_1237	698	.	11.17240	75.25802	69.86240	223
GL873526.1	7342146	7342390	BB_1413m_Tuff_H3K4me1_CSpeaks_peak_1238	106	.	3.92517	13.80544	10.69514	102
GL873526.1	7391998	7392231	BB_1413m_Tuff_H3K4me1_CSpeaks_peak_1239	91	.	4.38931	12.19499	9.14191	107
GL873526.1	7742375	7742823	BB_1413m_Tuff_H3K4me1_CSpeaks_peak_1240	165	.	6.04056	19.87662	16.56890	238
GL873526.1	7981419	7981712	BB_1413m_Tuff_H3K4me1_CSpeaks_peak_1241	157	.	5.88567	19.02072	15.73895	111
GL873526.1	8006513	8006704	BB_1413m_Tuff_H3K4me1_CSpeaks_peak_1242	92	.	4.78625	12.31059	9.25312	108
GL873526.1	8286255	8286480	BB_1413m_Tuff_H3K4me1_CSpeaks_peak_1243	123	.	4.45697	15.52713	12.35787	115
GL873526.1	8336215	8336835	BB_1413m_Tuff_H3K4me1_CSpeaks_peak_1244	675	.	11.37208	72.80531	67.52212	394
GL873526.1	8552739	8553462	BB_1413m_Tuff_H3K4me1_CSpeaks_peak_1245	708	.	13.45111	76.26603	70.82067	585
GL873526.1	8576551	8576881	BB_1413m_Tuff_H3K4me1_CSpeaks_peak_1246	174	.	6.86521	20.76159	17.42638	103
GL873526.1	8662424	8662627	BB_1413m_Tuff_H3K4me1_CSpeaks_peak_1247	86	.	6.05309	11.69159	8.65839	101
GL873526.1	8662791	8663113	BB_1413m_Tuff_H3K4me1_CSpeaks_peak_1248	295	.	7.25063	33.31421	29.59864	126
GL873526.1	8737917	8738241	BB_1413m_Tuff_H3K4me1_CSpeaks_peak_1249	98	.	4.22954	12.91203	9.83303	216
GL873526.1	8758689	8759191	BB_1413m_Tuff_H3K4me1_CSpeaks_peak_1250	209	.	7.17937	24.40072	20.95483	170
GL873526.1	8759688	8759881	BB_1413m_Tuff_H3K4me1_CSpeaks_peak_1251	92	.	4.78625	12.31059	9.25312	131
GL873526.1	8855915	8856573	BB_1413m_Tuff_H3K4me1_CSpeaks_peak_1252	417	.	8.82160	45.85057	41.71462	418
GL873526.1	8939125	8939554	BB_1413m_Tuff_H3K4me1_CSpeaks_peak_1253	330	.	8.82851	36.93112	33.09993	201
GL873526.1	8939716	8940156	BB_1413m_Tuff_H3K4me1_CSpeaks_peak_1254	158	.	8.13956	19.15223	15.86839	78
GL873526.1	8941271	8941858	BB_1413m_Tuff_H3K4me1_CSpeaks_peak_1255	288	.	5.63799	32.51603	28.82252	396
GL873526.1	9006810	9007109	BB_1413m_Tuff_H3K4me1_CSpeaks_peak_1256	129	.	4.15692	16.16825	12.98164	189
GL873526.1	9114081	9115022	BB_1413m_Tuff_H3K4me1_CSpeaks_peak_1257	364	.	7.10268	40.43450	36.49284	663
GL873526.1	9196851	9197047	BB_1413m_Tuff_H3K4me1_CSpeaks_peak_1258	105	.	4.11060	13.67016	10.56361	100
GL873526.1	9222102	9223216	BB_1413m_Tuff_H3K4me1_CSpeaks_peak_1259	522	.	7.98788	56.77872	52.22038	812
GL873526.1	9253947	9254095	BB_1413m_Tuff_H3K4me1_CSpeaks_peak_1260	36	.	2.77395	6.42795	3.60932	61
GL873526.1	9287474	9287838	BB_1413m_Tuff_H3K4me1_CSpeaks_peak_1261	210	.	5.32701	24.49482	21.04454	177
GL873526.1	9337200	9337702	BB_1413m_Tuff_H3K4me1_CSpeaks_peak_1262	45	.	2.97208	7.46197	4.59466	228
GL873526.1	9342189	9342612	BB_1413m_Tuff_H3K4me1_CSpeaks_peak_1263	91	.	3.52565	12.16780	9.11681	90
GL873526.1	9378555	9378994	BB_1413m_Tuff_H3K4me1_CSpeaks_peak_1264	182	.	6.66656	21.61576	18.25824	225
GL873526.1	9494528	9494719	BB_1413m_Tuff_H3K4me1_CSpeaks_peak_1265	61	.	4.99082	9.05149	6.11524	64
GL873526.1	9527101	9527492	BB_1413m_Tuff_H3K4me1_CSpeaks_peak_1266	575	.	11.21416	62.37741	57.58402	229
GL873526.1	9537798	9539101	BB_1413m_Tuff_H3K4me1_CSpeaks_peak_1267	818	.	14.46595	87.84985	81.83409	856
GL873526.1	9610485	9610903	BB_1413m_Tuff_H3K4me1_CSpeaks_peak_1268	122	.	4.82470	15.46173	12.29513	316
GL873526.1	9636627	9636829	BB_1413m_Tuff_H3K4me1_CSpeaks_peak_1269	44	.	4.37950	7.32828	4.46551	115
GL873526.1	9698712	9699032	BB_1413m_Tuff_H3K4me1_CSpeaks_peak_1270	233	.	5.60738	26.85113	23.33465	129
GL873526.1	9802282	9803289	BB_1413m_Tuff_H3K4me1_CSpeaks_peak_1271	443	.	10.53226	48.61900	44.37837	347
GL873526.1	9809325	9809518	BB_1413m_Tuff_H3K4me1_CSpeaks_peak_1272	121	.	6.03764	15.30328	12.14477	126
GL873526.1	9810542	9811060	BB_1413m_Tuff_H3K4me1_CSpeaks_peak_1273	226	.	6.28388	26.18653	22.68652	369
GL873526.1	9894398	9894870	BB_1413m_Tuff_H3K4me1_CSpeaks_peak_1274	132	.	4.29899	16.46163	13.26311	315
GL873526.1	9961460	9961989	BB_1413m_Tuff_H3K4me1_CSpeaks_peak_1275	61	.	3.26929	9.11574	6.17814	165
GL873526.1	10019865	10020381	BB_1413m_Tuff_H3K4me1_CSpeaks_peak_1276	241	.	5.70084	27.65099	24.10960	357
GL873526.1	10046798	10047769	BB_1413m_Tuff_H3K4me1_CSpeaks_peak_1277	551	.	9.31253	59.81955	55.13611	783
GL873526.1	10064735	10065068	BB_1413m_Tuff_H3K4me1_CSpeaks_peak_1278	191	.	6.22999	22.55790	19.16770	245
GL873526.1	10210069	10210755	BB_1413m_Tuff_H3K4me1_CSpeaks_peak_1279	268	.	5.31625	30.44158	26.81705	332
GL873526.1	10227103	10227369	BB_1413m_Tuff_H3K4me1_CSpeaks_peak_1280	108	.	4.27860	13.97307	10.85810	125
GL873526.1	10298124	10298685	BB_1413m_Tuff_H3K4me1_CSpeaks_peak_1281	153	.	4.84840	18.61640	15.34834	188
GL873526.1	10336025	10336397	BB_1413m_Tuff_H3K4me1_CSpeaks_peak_1282	420	.	8.22120	46.24539	42.09506	200
GL873526.1	10336548	10337027	BB_1413m_Tuff_H3K4me1_CSpeaks_peak_1283	373	.	6.98716	41.33227	37.36071	175
GL873526.1	10417631	10418070	BB_1413m_Tuff_H3K4me1_CSpeaks_peak_1284	269	.	6.88810	30.58428	26.95630	200
GL873526.1	10418298	10418574	BB_1413m_Tuff_H3K4me1_CSpeaks_peak_1285	160	.	5.47668	19.36086	16.06874	159
GL873526.1	10424666	10424927	BB_1413m_Tuff_H3K4me1_CSpeaks_peak_1286	241	.	9.42622	27.69799	24.15545	172
GL873526.1	10465962	10466411	BB_1413m_Tuff_H3K4me1_CSpeaks_peak_1287	255	.	9.05647	29.13508	25.54589	138
GL873526.1	10506166	10506482	BB_1413m_Tuff_H3K4me1_CSpeaks_peak_1288	60	.	5.32144	8.95767	6.02959	110
GL873526.1	10727629	10727855	BB_1413m_Tuff_H3K4me1_CSpeaks_peak_1289	133	.	4.83376	16.51319	13.31274	97
GL873526.1	10744205	10744666	BB_1413m_Tuff_H3K4me1_CSpeaks_peak_1290	208	.	5.44882	24.24512	20.80792	327
GL873526.1	10763385	10763532	BB_1413m_Tuff_H3K4me1_CSpeaks_peak_1291	24	.	2.83181	5.22094	2.46774	91
GL873526.1	10767189	10767659	BB_1413m_Tuff_H3K4me1_CSpeaks_peak_1292	168	.	5.60708	20.17206	16.85447	267
GL873526.1	10935366	10935752	BB_1413m_Tuff_H3K4me1_CSpeaks_peak_1293	541	.	9.90835	58.74981	54.11407	259
GL873526.1	11029812	11029980	BB_1413m_Tuff_H3K4me1_CSpeaks_peak_1294	191	.	6.83750	22.53352	19.14553	50
GL873526.1	11148065	11148243	BB_1413m_Tuff_H3K4me1_CSpeaks_peak_1295	69	.	5.25540	9.87571	6.90837	101
GL873526.1	11148404	11148617	BB_1413m_Tuff_H3K4me1_CSpeaks_peak_1296	33	.	3.72088	6.11862	3.31507	124
GL873526.1	11194572	11195045	BB_1413m_Tuff_H3K4me1_CSpeaks_peak_1297	525	.	8.49073	57.16522	52.59467	146
GL873526.1	11195365	11195696	BB_1413m_Tuff_H3K4me1_CSpeaks_peak_1298	137	.	5.08549	16.98899	13.77474	141
GL873526.1	11314068	11314350	BB_1413m_Tuff_H3K4me1_CSpeaks_peak_1299	15	.	2.11193	4.20116	1.53113	280
GL873526.1	11498004	11498503	BB_1413m_Tuff_H3K4me1_CSpeaks_peak_1300	92	.	6.41751	12.33642	9.27879	347
GL873526.1	11498792	11499027	BB_1413m_Tuff_H3K4me1_CSpeaks_peak_1301	123	.	4.06847	15.50678	12.33943	121
GL873526.1	11939810	11940184	BB_1413m_Tuff_H3K4me1_CSpeaks_peak_1302	317	.	8.21225	35.56284	31.77645	254
GL873526.1	11940759	11941294	BB_1413m_Tuff_H3K4me1_CSpeaks_peak_1303	350	.	9.13828	38.99308	35.09415	141
GL873526.1	12198878	12199240	BB_1413m_Tuff_H3K4me1_CSpeaks_peak_1304	108	.	4.56390	13.98026	10.86366	108
GL873526.1	12342916	12343594	BB_1413m_Tuff_H3K4me1_CSpeaks_peak_1305	447	.	10.05293	48.95559	44.70300	218
GL873526.1	13171363	13172186	BB_1413m_Tuff_H3K4me1_CSpeaks_peak_1306	203	.	4.66082	23.82605	20.39769	240
GL873526.1	13402824	13402986	BB_1413m_Tuff_H3K4me1_CSpeaks_peak_1307	133	.	7.29917	16.58347	13.37933	80
GL873526.1	13824006	13824272	BB_1413m_Tuff_H3K4me1_CSpeaks_peak_1308	157	.	6.90017	19.00346	15.72385	111
GL873526.1	14024720	14025060	BB_1413m_Tuff_H3K4me1_CSpeaks_peak_1309	218	.	5.42047	25.27293	21.80120	194
GL873526.1	14288992	14289324	BB_1413m_Tuff_H3K4me1_CSpeaks_peak_1310	80	.	3.68900	11.07710	8.06497	218
GL873526.1	14382308	14382957	BB_1413m_Tuff_H3K4me1_CSpeaks_peak_1311	213	.	5.69160	24.82236	21.36439	314
GL873526.1	14392869	14393108	BB_1413m_Tuff_H3K4me1_CSpeaks_peak_1312	116	.	3.73327	14.82944	11.68478	65
GL873526.1	14504518	14504671	BB_1413m_Tuff_H3K4me1_CSpeaks_peak_1313	121	.	6.03764	15.30328	12.14477	107
GL873526.1	14527331	14527634	BB_1413m_Tuff_H3K4me1_CSpeaks_peak_1314	149	.	5.73079	18.17599	14.92201	150
GL873526.1	14746027	14746818	BB_1413m_Tuff_H3K4me1_CSpeaks_peak_1315	541	.	9.90835	58.74981	54.11407	236
GL873526.1	14938438	14938621	BB_1413m_Tuff_H3K4me1_CSpeaks_peak_1316	52	.	4.69724	8.19853	5.29892	23
GL873526.1	15367120	15367395	BB_1413m_Tuff_H3K4me1_CSpeaks_peak_1317	42	.	4.61192	7.14719	4.29411	259
GL873526.1	15619862	15620727	BB_1413m_Tuff_H3K4me1_CSpeaks_peak_1318	338	.	7.03393	37.74923	33.89711	494
GL873526.1	15708309	15708539	BB_1413m_Tuff_H3K4me1_CSpeaks_peak_1319	51	.	5.52976	8.04537	5.15198	95
GL873526.1	15709187	15709803	BB_1413m_Tuff_H3K4me1_CSpeaks_peak_1320	289	.	7.78748	32.64068	28.94322	117
GL873526.1	15726573	15726720	BB_1413m_Tuff_H3K4me1_CSpeaks_peak_1321	33	.	3.72088	6.11862	3.31507	76
GL873526.1	16294933	16295773	BB_1413m_Tuff_H3K4me1_CSpeaks_peak_1322	531	.	11.18566	57.72025	53.12124	311
GL873526.1	16384707	16384961	BB_1413m_Tuff_H3K4me1_CSpeaks_peak_1323	56	.	4.56740	8.57841	5.66355	81
GL873526.1	16495103	16495487	BB_1413m_Tuff_H3K4me1_CSpeaks_peak_1324	174	.	6.19545	20.74342	17.40971	255
GL873526.1	16512755	16513029	BB_1413m_Tuff_H3K4me1_CSpeaks_peak_1325	148	.	6.68454	18.05746	14.80631	135
GL873526.1	16585364	16585520	BB_1413m_Tuff_H3K4me1_CSpeaks_peak_1326	50	.	4.09697	7.92325	5.03627	101
GL873526.1	16614929	16615131	BB_1413m_Tuff_H3K4me1_CSpeaks_peak_1327	92	.	4.78625	12.31059	9.25312	142
GL873526.1	16615514	16615897	BB_1413m_Tuff_H3K4me1_CSpeaks_peak_1328	321	.	7.06180	35.96150	32.16536	125
GL873526.1	17054445	17055245	BB_1413m_Tuff_H3K4me1_CSpeaks_peak_1329	411	.	8.11580	45.28141	41.16457	351
GL873526.1	17243176	17243662	BB_1413m_Tuff_H3K4me1_CSpeaks_peak_1330	255	.	9.05647	29.13508	25.54589	162
GL873526.1	17282833	17283063	BB_1413m_Tuff_H3K4me1_CSpeaks_peak_1331	131	.	5.64094	16.34879	13.15312	138
GL873526.1	17283375	17283978	BB_1413m_Tuff_H3K4me1_CSpeaks_peak_1332	202	.	5.92135	23.64538	20.22068	199
GL873526.1	17347350	17347889	BB_1413m_Tuff_H3K4me1_CSpeaks_peak_1333	26	.	3.07687	5.44358	2.67680	444
GL873526.1	17418399	17418706	BB_1413m_Tuff_H3K4me1_CSpeaks_peak_1334	112	.	4.81408	14.41059	11.28147	206
GL873526.1	17551852	17552256	BB_1413m_Tuff_H3K4me1_CSpeaks_peak_1335	311	.	9.53501	34.90057	31.13605	119
GL873526.1	17840697	17841137	BB_1413m_Tuff_H3K4me1_CSpeaks_peak_1336	363	.	11.21277	40.29340	36.35542	245
GL873526.1	18245426	18245714	BB_1413m_Tuff_H3K4me1_CSpeaks_peak_1337	146	.	4.48590	17.84592	14.60454	162
GL873526.1	18247375	18247717	BB_1413m_Tuff_H3K4me1_CSpeaks_peak_1338	244	.	6.30531	28.00048	24.44713	138
GL873526.1	19123675	19123889	BB_1413m_Tuff_H3K4me1_CSpeaks_peak_1339	112	.	4.81408	14.41059	11.28147	130
GL873526.1	19160991	19161316	BB_1413m_Tuff_H3K4me1_CSpeaks_peak_1340	106	.	3.92517	13.80544	10.69514	122
GL873526.1	19161456	19161667	BB_1413m_Tuff_H3K4me1_CSpeaks_peak_1341	172	.	5.29196	20.61759	17.29028	65
GL873526.1	19356979	19357437	BB_1413m_Tuff_H3K4me1_CSpeaks_peak_1342	468	.	16.72257	51.16642	46.83207	201
GL873526.1	19537721	19538021	BB_1413m_Tuff_H3K4me1_CSpeaks_peak_1343	15	.	2.63306	4.24046	1.56737	94
GL873526.1	19694318	19694719	BB_1413m_Tuff_H3K4me1_CSpeaks_peak_1344	350	.	9.13828	38.99308	35.09415	235
GL873526.1	20108970	20109461	BB_1413m_Tuff_H3K4me1_CSpeaks_peak_1345	324	.	9.82912	36.24750	32.43877	136
GL873526.1	20468028	20468237	BB_1413m_Tuff_H3K4me1_CSpeaks_peak_1346	156	.	4.75534	18.93457	15.65702	80
GL873526.1	20494325	20494793	BB_1413m_Tuff_H3K4me1_CSpeaks_peak_1347	280	.	7.64589	31.68202	28.01525	151
GL873526.1	20530137	20530515	BB_1413m_Tuff_H3K4me1_CSpeaks_peak_1348	182	.	5.27000	21.65108	18.29037	215
GL873526.1	21542809	21543243	BB_1413m_Tuff_H3K4me1_CSpeaks_peak_1349	375	.	7.69420	41.48211	37.50131	228
GL873526.1	21543479	21543893	BB_1413m_Tuff_H3K4me1_CSpeaks_peak_1350	341	.	6.31042	38.03520	34.16708	187
GL873526.1	21773413	21773680	BB_1413m_Tuff_H3K4me1_CSpeaks_peak_1351	82	.	4.76751	11.26297	8.24315	237
GL873526.1	21879738	21880372	BB_1413m_Tuff_H3K4me1_CSpeaks_peak_1352	211	.	5.85493	24.63643	21.18133	209
GL873526.1	22056778	22057230	BB_1413m_Tuff_H3K4me1_CSpeaks_peak_1353	214	.	4.87610	24.92384	21.46449	193
GL873526.1	23239132	23239280	BB_1413m_Tuff_H3K4me1_CSpeaks_peak_1354	74	.	4.18193	10.41699	7.42991	68
GL873526.1	23307265	23307675	BB_1413m_Tuff_H3K4me1_CSpeaks_peak_1355	103	.	3.96278	13.40294	10.30727	122
GL873526.1	23718229	23718421	BB_1413m_Tuff_H3K4me1_CSpeaks_peak_1356	114	.	6.71524	14.57107	11.43528	113
GL873526.1	23718708	23719477	BB_1413m_Tuff_H3K4me1_CSpeaks_peak_1357	108	.	4.56390	13.98026	10.86366	184
GL873526.1	23862267	23862434	BB_1413m_Tuff_H3K4me1_CSpeaks_peak_1358	105	.	5.33961	13.68169	10.57342	87
GL873526.1	23892650	23892950	BB_1413m_Tuff_H3K4me1_CSpeaks_peak_1359	245	.	8.84084	28.07169	24.51499	190
GL873526.1	23893311	23893700	BB_1413m_Tuff_H3K4me1_CSpeaks_peak_1360	152	.	4.57936	18.55143	15.28731	260
GL873526.1	24063376	24063541	BB_1413m_Tuff_H3K4me1_CSpeaks_peak_1361	62	.	4.71311	9.17986	6.24022	99
GL873526.1	24112025	24113099	BB_1413m_Tuff_H3K4me1_CSpeaks_peak_1362	280	.	6.16812	31.75337	28.08290	216
GL873526.1	24251017	24251945	BB_1413m_Tuff_H3K4me1_CSpeaks_peak_1363	463	.	11.45281	50.69095	46.37707	197
GL873526.1	24461661	24462309	BB_1413m_Tuff_H3K4me1_CSpeaks_peak_1364	266	.	5.83738	30.27437	26.65142	390
GL873526.1	24527455	24527794	BB_1413m_Tuff_H3K4me1_CSpeaks_peak_1365	115	.	4.69430	14.71512	11.57287	205
GL873526.1	24755841	24756028	BB_1413m_Tuff_H3K4me1_CSpeaks_peak_1366	103	.	3.96278	13.40294	10.30727	126
GL873526.1	24885967	24886545	BB_1413m_Tuff_H3K4me1_CSpeaks_peak_1367	53	.	2.87564	8.20249	5.30265	277
GL873526.1	25075145	25076236	BB_1413m_Tuff_H3K4me1_CSpeaks_peak_1368	421	.	9.25820	46.27600	42.12255	988
GL873526.1	25313864	25314480	BB_1413m_Tuff_H3K4me1_CSpeaks_peak_1369	358	.	6.47018	39.72570	35.80330	327
GL873526.1	25490631	25490797	BB_1413m_Tuff_H3K4me1_CSpeaks_peak_1370	60	.	4.19541	8.99547	6.06319	104
GL873526.1	25750427	25751380	BB_1413m_Tuff_H3K4me1_CSpeaks_peak_1371	296	.	6.53859	33.34452	29.62738	714
GL873526.1	25751541	25751782	BB_1413m_Tuff_H3K4me1_CSpeaks_peak_1372	245	.	7.30939	28.15701	24.59733	134
GL873526.1	26284527	26284905	BB_1413m_Tuff_H3K4me1_CSpeaks_peak_1373	183	.	7.05591	21.70350	18.33898	292
GL873526.1	26285998	26286479	BB_1413m_Tuff_H3K4me1_CSpeaks_peak_1374	168	.	5.60708	20.17206	16.85447	256
GL873526.1	26286898	26287223	BB_1413m_Tuff_H3K4me1_CSpeaks_peak_1375	191	.	4.95293	22.50753	19.12274	151
GL873526.1	26378824	26379284	BB_1413m_Tuff_H3K4me1_CSpeaks_peak_1376	135	.	3.96183	16.70855	13.50332	247
GL873526.1	26445797	26446145	BB_1413m_Tuff_H3K4me1_CSpeaks_peak_1377	194	.	4.86875	22.82195	19.42309	130
GL873526.1	26446243	26446412	BB_1413m_Tuff_H3K4me1_CSpeaks_peak_1378	72	.	3.73140	10.19978	7.22134	71
GL873526.1	26867930	26868602	BB_1413m_Tuff_H3K4me1_CSpeaks_peak_1379	237	.	6.00780	27.28445	23.75083	426
GL873526.1	27567425	27567641	BB_1413m_Tuff_H3K4me1_CSpeaks_peak_1380	74	.	3.58360	10.45808	7.46937	84
GL873526.1	28641758	28641993	BB_1413m_Tuff_H3K4me1_CSpeaks_peak_1381	174	.	6.19545	20.74342	17.40971	145
GL873526.1	30130786	30131393	BB_1413m_Tuff_H3K4me1_CSpeaks_peak_1382	55	.	3.08406	8.44368	5.53252	361
GL873526.1	30133474	30133812	BB_1413m_Tuff_H3K4me1_CSpeaks_peak_1383	274	.	10.17040	31.06160	27.41531	125
GL873526.1	30806158	30806954	BB_1413m_Tuff_H3K4me1_CSpeaks_peak_1384	152	.	5.34628	18.55978	15.29395	370
GL873526.1	31252651	31253333	BB_1413m_Tuff_H3K4me1_CSpeaks_peak_1385	178	.	5.05254	21.16064	17.81372	102
GL873526.1	33512680	33512945	BB_1413m_Tuff_H3K4me1_CSpeaks_peak_1386	37	.	2.92747	6.56934	3.74212	123
GL873526.1	33815254	33815722	BB_1413m_Tuff_H3K4me1_CSpeaks_peak_1387	580	.	9.60974	62.89146	58.07458	220
GL873526.1	36369843	36370168	BB_1413m_Tuff_H3K4me1_CSpeaks_peak_1388	478	.	10.47770	52.19909	47.82333	194
GL873526.1	36395006	36395171	BB_1413m_Tuff_H3K4me1_CSpeaks_peak_1389	81	.	4.33681	11.13076	8.11612	41
GL873526.1	37010849	37011011	BB_1413m_Tuff_H3K4me1_CSpeaks_peak_1390	47	.	3.81400	7.57720	4.70404	52
GL873526.1	37149208	37149752	BB_1413m_Tuff_H3K4me1_CSpeaks_peak_1391	195	.	5.14010	22.96123	19.55916	312
GL873526.1	37636079	37636540	BB_1413m_Tuff_H3K4me1_CSpeaks_peak_1392	830	.	15.79839	89.16488	83.08217	284
GL873526.1	38250662	38251683	BB_1413m_Tuff_H3K4me1_CSpeaks_peak_1393	267	.	8.05939	30.35707	26.73377	822
GL873526.1	38251803	38252108	BB_1413m_Tuff_H3K4me1_CSpeaks_peak_1394	81	.	4.04231	11.16503	8.14833	92
GL873526.1	40369566	40369753	BB_1413m_Tuff_H3K4me1_CSpeaks_peak_1395	35	.	4.63271	6.37586	3.55851	54
GL873526.1	40370076	40370383	BB_1413m_Tuff_H3K4me1_CSpeaks_peak_1396	131	.	5.64094	16.34879	13.15312	162
GL873526.1	40609512	40609732	BB_1413m_Tuff_H3K4me1_CSpeaks_peak_1397	76	.	6.14400	10.69051	7.69459	77
GL873526.1	40793666	40793813	BB_1413m_Tuff_H3K4me1_CSpeaks_peak_1398	78	.	5.20923	10.84667	7.84253	114
GL873526.1	40911209	40911769	BB_1413m_Tuff_H3K4me1_CSpeaks_peak_1399	397	.	11.85966	43.80970	39.74895	255
GL873526.1	41103508	41103814	BB_1413m_Tuff_H3K4me1_CSpeaks_peak_1400	163	.	4.85440	19.66796	16.36874	120
GL873526.1	41475829	41476010	BB_1413m_Tuff_H3K4me1_CSpeaks_peak_1401	75	.	3.36091	10.56448	7.57108	88
GL873526.1	41528040	41528299	BB_1413m_Tuff_H3K4me1_CSpeaks_peak_1402	31	.	2.74040	5.98240	3.18535	137
GL873526.1	41528459	41528759	BB_1413m_Tuff_H3K4me1_CSpeaks_peak_1403	235	.	6.40473	27.05023	23.52568	141
GL873526.1	41529575	41529816	BB_1413m_Tuff_H3K4me1_CSpeaks_peak_1404	100	.	5.97115	13.12848	10.04223	127
GL873526.1	42354880	42355217	BB_1413m_Tuff_H3K4me1_CSpeaks_peak_1405	112	.	4.81408	14.41059	11.28147	165
GL873526.1	42356558	42356882	BB_1413m_Tuff_H3K4me1_CSpeaks_peak_1406	292	.	5.96002	32.90458	29.20020	179
GL873527.1	61941	62443	BB_1413m_Tuff_H3K4me1_CSpeaks_peak_1407	545	.	9.59140	59.25541	54.59198	365
GL873527.1	64496	64779	BB_1413m_Tuff_H3K4me1_CSpeaks_peak_1408	182	.	6.35033	21.62087	18.26141	93
GL873527.1	2014249	2014607	BB_1413m_Tuff_H3K4me1_CSpeaks_peak_1409	81	.	4.04231	11.16503	8.14833	240
GL873527.1	2092689	2093069	BB_1413m_Tuff_H3K4me1_CSpeaks_peak_1410	366	.	8.92021	40.57944	36.62661	112
GL873527.1	2109104	2109279	BB_1413m_Tuff_H3K4me1_CSpeaks_peak_1411	184	.	5.86787	21.82393	18.45534	39
GL873527.1	2137048	2137441	BB_1413m_Tuff_H3K4me1_CSpeaks_peak_1412	110	.	8.26547	14.16384	11.04239	118
GL873527.1	4320452	4320667	BB_1413m_Tuff_H3K4me1_CSpeaks_peak_1413	140	.	6.94564	17.26722	14.04082	99
GL873527.1	4321084	4321706	BB_1413m_Tuff_H3K4me1_CSpeaks_peak_1414	479	.	8.04850	52.36256	47.98041	380
GL873527.1	4976393	4976562	BB_1413m_Tuff_H3K4me1_CSpeaks_peak_1415	68	.	5.41593	9.81223	6.84914	48
GL873527.1	5563570	5563761	BB_1413m_Tuff_H3K4me1_CSpeaks_peak_1416	182	.	6.66656	21.61576	18.25824	76
GL873527.1	6193474	6193844	BB_1413m_Tuff_H3K4me1_CSpeaks_peak_1417	428	.	8.02463	47.00281	42.82397	208
GL873527.1	6268703	6268889	BB_1413m_Tuff_H3K4me1_CSpeaks_peak_1418	44	.	3.25993	7.35868	4.49424	92
GL873527.1	6340818	6341150	BB_1413m_Tuff_H3K4me1_CSpeaks_peak_1419	158	.	5.66362	19.16901	15.88307	135
GL873527.1	6525038	6525260	BB_1413m_Tuff_H3K4me1_CSpeaks_peak_1420	130	.	4.95509	16.21978	13.02974	68
GL873527.1	6526548	6526724	BB_1413m_Tuff_H3K4me1_CSpeaks_peak_1421	53	.	4.00471	8.27645	5.37283	70
GL873527.1	6550324	6550922	BB_1413m_Tuff_H3K4me1_CSpeaks_peak_1422	308	.	8.07066	34.58122	30.82445	317
GL873527.1	6697222	6697436	BB_1413m_Tuff_H3K4me1_CSpeaks_peak_1423	175	.	5.94680	20.84317	17.50496	103
GL873527.1	6698034	6698886	BB_1413m_Tuff_H3K4me1_CSpeaks_peak_1424	52	.	3.53976	8.14322	5.24634	738
GL873527.1	6792826	6793472	BB_1413m_Tuff_H3K4me1_CSpeaks_peak_1425	265	.	9.27210	30.20864	26.58883	283
GL873527.1	7599123	7599270	BB_1413m_Tuff_H3K4me1_CSpeaks_peak_1426	38	.	4.99087	6.72869	3.89459	120
GL873527.1	7820132	7821120	BB_1413m_Tuff_H3K4me1_CSpeaks_peak_1427	411	.	8.11580	45.28141	41.16457	724
GL873527.1	8126306	8126950	BB_1413m_Tuff_H3K4me1_CSpeaks_peak_1428	356	.	7.48340	39.61747	35.69746	201
GL873527.1	8127407	8127682	BB_1413m_Tuff_H3K4me1_CSpeaks_peak_1429	114	.	6.71524	14.57107	11.43528	105
GL873527.1	8535709	8535856	BB_1413m_Tuff_H3K4me1_CSpeaks_peak_1430	64	.	4.52823	9.43330	6.48154	56
GL873527.1	10175172	10175679	BB_1413m_Tuff_H3K4me1_CSpeaks_peak_1431	127	.	4.02931	15.90375	12.72465	133
GL873527.1	10193472	10193652	BB_1413m_Tuff_H3K4me1_CSpeaks_peak_1432	62	.	4.71311	9.17986	6.24022	55
GL873527.1	10194533	10195077	BB_1413m_Tuff_H3K4me1_CSpeaks_peak_1433	346	.	8.63702	38.55157	34.67010	305
GL873527.1	10197450	10197628	BB_1413m_Tuff_H3K4me1_CSpeaks_peak_1434	92	.	6.41751	12.33642	9.27879	62
GL873527.1	10198100	10198441	BB_1413m_Tuff_H3K4me1_CSpeaks_peak_1435	49	.	4.64682	7.80087	4.91833	51
GL873527.1	10199017	10199428	BB_1413m_Tuff_H3K4me1_CSpeaks_peak_1436	90	.	4.95821	12.05324	9.00423	223
GL873527.1	10201344	10201657	BB_1413m_Tuff_H3K4me1_CSpeaks_peak_1437	97	.	5.83612	12.85800	9.78298	127
GL873527.1	10203002	10204351	BB_1413m_Tuff_H3K4me1_CSpeaks_peak_1438	115	.	3.64126	14.64449	11.50727	596
GL873527.1	10302949	10303477	BB_1413m_Tuff_H3K4me1_CSpeaks_peak_1439	426	.	9.76975	46.82342	42.65279	295
GL873527.1	10355559	10356175	BB_1413m_Tuff_H3K4me1_CSpeaks_peak_1440	170	.	5.43797	20.38006	17.05710	134
GL873527.1	10780546	10780704	BB_1413m_Tuff_H3K4me1_CSpeaks_peak_1441	117	.	5.11124	14.91504	11.76747	52
GL873527.1	10781611	10782131	BB_1413m_Tuff_H3K4me1_CSpeaks_peak_1442	198	.	5.04137	23.25193	19.84320	287
GL873527.1	11384704	11384900	BB_1413m_Tuff_H3K4me1_CSpeaks_peak_1443	94	.	4.30311	12.54710	9.48339	134
GL873527.1	11679946	11680326	BB_1413m_Tuff_H3K4me1_CSpeaks_peak_1444	362	.	8.47582	40.20296	36.26665	286
GL873527.1	11712011	11712201	BB_1413m_Tuff_H3K4me1_CSpeaks_peak_1445	209	.	8.68466	24.44113	20.99416	109
GL873527.1	11748250	11748644	BB_1413m_Tuff_H3K4me1_CSpeaks_peak_1446	108	.	4.56390	13.98026	10.86366	242
GL873527.1	11776188	11776404	BB_1413m_Tuff_H3K4me1_CSpeaks_peak_1447	157	.	5.88567	19.02072	15.73895	118
GL873527.1	11801669	11801962	BB_1413m_Tuff_H3K4me1_CSpeaks_peak_1448	71	.	3.96454	10.10174	7.12497	134
GL873527.1	11869606	11869754	BB_1413m_Tuff_H3K4me1_CSpeaks_peak_1449	86	.	5.45729	11.71041	8.67463	44
GL873527.1	12354143	12354295	BB_1413m_Tuff_H3K4me1_CSpeaks_peak_1450	112	.	6.20146	14.41281	11.28262	96
GL873527.1	12802260	12802471	BB_1413m_Tuff_H3K4me1_CSpeaks_peak_1451	74	.	3.27381	10.43262	7.44502	87
GL873527.1	13214005	13214431	BB_1413m_Tuff_H3K4me1_CSpeaks_peak_1452	498	.	12.77692	54.31725	49.85782	197
GL873527.1	13469704	13469940	BB_1413m_Tuff_H3K4me1_CSpeaks_peak_1453	74	.	4.18193	10.41699	7.42991	129
GL873527.1	13560559	13561061	BB_1413m_Tuff_H3K4me1_CSpeaks_peak_1454	199	.	5.14121	23.32878	19.91948	390
GL873527.1	13561211	13561533	BB_1413m_Tuff_H3K4me1_CSpeaks_peak_1455	125	.	4.42680	15.72981	12.55488	213
GL873527.1	13606306	13607022	BB_1413m_Tuff_H3K4me1_CSpeaks_peak_1456	396	.	13.66999	43.67711	39.62056	259
GL873527.1	13765040	13765435	BB_1413m_Tuff_H3K4me1_CSpeaks_peak_1457	115	.	4.39120	14.67022	11.53155	111
GL873527.1	13823021	13823219	BB_1413m_Tuff_H3K4me1_CSpeaks_peak_1458	83	.	6.07975	11.34762	8.32518	84
GL873527.1	13897654	13897954	BB_1413m_Tuff_H3K4me1_CSpeaks_peak_1459	157	.	5.88567	19.02072	15.73895	196
GL873527.1	14131258	14131917	BB_1413m_Tuff_H3K4me1_CSpeaks_peak_1460	487	.	8.95900	53.14388	48.73046	161
GL873527.1	14214034	14214188	BB_1413m_Tuff_H3K4me1_CSpeaks_peak_1461	56	.	3.17022	8.55132	5.63819	80
GL873527.1	14315576	14316181	BB_1413m_Tuff_H3K4me1_CSpeaks_peak_1462	276	.	5.79213	31.28188	27.63027	173
GL873527.1	14620968	14621148	BB_1413m_Tuff_H3K4me1_CSpeaks_peak_1463	31	.	2.74040	5.98240	3.18535	73
GL873527.1	14682823	14683016	BB_1413m_Tuff_H3K4me1_CSpeaks_peak_1464	105	.	4.35038	13.60939	10.50688	120
GL873527.1	14683182	14683389	BB_1413m_Tuff_H3K4me1_CSpeaks_peak_1465	120	.	4.95567	15.17447	12.01897	121
GL873527.1	14799452	14800010	BB_1413m_Tuff_H3K4me1_CSpeaks_peak_1466	669	.	14.52968	72.24220	66.99016	336
GL873527.1	14950589	14951342	BB_1413m_Tuff_H3K4me1_CSpeaks_peak_1467	441	.	11.82342	48.38970	44.16429	202
GL873527.1	14970502	14970812	BB_1413m_Tuff_H3K4me1_CSpeaks_peak_1468	295	.	6.74560	33.28649	29.57378	170
GL873527.1	14983292	14983588	BB_1413m_Tuff_H3K4me1_CSpeaks_peak_1469	88	.	4.49170	11.85952	8.81680	150
GL873527.1	15032909	15033268	BB_1413m_Tuff_H3K4me1_CSpeaks_peak_1470	143	.	4.84158	17.56478	14.32909	215
GL873527.1	15185631	15186060	BB_1413m_Tuff_H3K4me1_CSpeaks_peak_1471	538	.	8.87835	58.43652	53.80930	257
GL873527.1	15213703	15214320	BB_1413m_Tuff_H3K4me1_CSpeaks_peak_1472	434	.	7.38707	47.61283	43.41203	166
GL873527.1	15229980	15230241	BB_1413m_Tuff_H3K4me1_CSpeaks_peak_1473	47	.	3.81400	7.57720	4.70404	206
GL873527.1	15314989	15316002	BB_1413m_Tuff_H3K4me1_CSpeaks_peak_1474	430	.	8.32660	47.21488	43.03245	366
GL873527.1	15329520	15329677	BB_1413m_Tuff_H3K4me1_CSpeaks_peak_1475	77	.	4.44437	10.79721	7.79472	75
GL873527.1	15407162	15407578	BB_1413m_Tuff_H3K4me1_CSpeaks_peak_1476	354	.	5.99815	39.34757	35.43980	210
GL873527.1	15407693	15408245	BB_1413m_Tuff_H3K4me1_CSpeaks_peak_1477	426	.	8.94245	46.85858	42.68316	373
GL873527.1	15610056	15610337	BB_1413m_Tuff_H3K4me1_CSpeaks_peak_1478	173	.	4.61692	20.66302	17.33480	114
GL873527.1	15635316	15635784	BB_1413m_Tuff_H3K4me1_CSpeaks_peak_1479	611	.	13.67500	66.07428	61.10873	217
GL873527.1	15795264	15795677	BB_1413m_Tuff_H3K4me1_CSpeaks_peak_1480	426	.	9.76975	46.82342	42.65279	253
GL873527.1	15928678	15929191	BB_1413m_Tuff_H3K4me1_CSpeaks_peak_1481	122	.	5.72101	15.37038	12.20867	260
GL873527.1	16064267	16064991	BB_1413m_Tuff_H3K4me1_CSpeaks_peak_1482	350	.	7.97570	38.96406	35.06787	443
GL873527.1	16484759	16485022	BB_1413m_Tuff_H3K4me1_CSpeaks_peak_1483	176	.	9.11962	20.96223	17.62057	116
GL873527.1	16615106	16615683	BB_1413m_Tuff_H3K4me1_CSpeaks_peak_1484	402	.	8.01040	44.32302	40.23916	222
GL873527.1	17048403	17048725	BB_1413m_Tuff_H3K4me1_CSpeaks_peak_1485	228	.	6.08012	26.30262	22.80004	132
GL873527.1	17111692	17111951	BB_1413m_Tuff_H3K4me1_CSpeaks_peak_1486	64	.	4.10250	9.34834	6.40205	166
GL873527.1	17203853	17204136	BB_1413m_Tuff_H3K4me1_CSpeaks_peak_1487	200	.	6.37158	23.42990	20.01564	180
GL873527.1	17356654	17356824	BB_1413m_Tuff_H3K4me1_CSpeaks_peak_1488	90	.	4.95821	12.05324	9.00423	103
GL873527.1	17543613	17544271	BB_1413m_Tuff_H3K4me1_CSpeaks_peak_1489	142	.	4.33381	17.51811	14.28625	94
GL873527.1	17669476	17670138	BB_1413m_Tuff_H3K4me1_CSpeaks_peak_1490	217	.	6.96988	25.23219	21.76436	576
GL873527.1	20993251	20993564	BB_1413m_Tuff_H3K4me1_CSpeaks_peak_1491	57	.	3.93156	8.64963	5.73175	131
GL873527.1	21014756	21014916	BB_1413m_Tuff_H3K4me1_CSpeaks_peak_1492	88	.	1.95559	11.85801	8.81680	78
GL873527.1	21440634	21440817	BB_1413m_Tuff_H3K4me1_CSpeaks_peak_1493	112	.	4.81408	14.41059	11.28147	98
GL873527.1	21441263	21441504	BB_1413m_Tuff_H3K4me1_CSpeaks_peak_1494	47	.	4.72869	7.63806	4.76218	56
GL873527.1	21493146	21493440	BB_1413m_Tuff_H3K4me1_CSpeaks_peak_1495	127	.	5.09726	15.95044	12.76937	228
GL873527.1	21838221	21838373	BB_1413m_Tuff_H3K4me1_CSpeaks_peak_1496	95	.	4.64658	12.60277	9.53497	94
GL873527.1	22137771	22138258	BB_1413m_Tuff_H3K4me1_CSpeaks_peak_1497	496	.	9.78835	54.07330	49.63012	229
GL873527.1	22138468	22138765	BB_1413m_Tuff_H3K4me1_CSpeaks_peak_1498	235	.	7.27965	27.09564	23.56797	169
GL873527.1	22139515	22139735	BB_1413m_Tuff_H3K4me1_CSpeaks_peak_1499	64	.	4.52823	9.43330	6.48154	81
GL873527.1	22141393	22141692	BB_1413m_Tuff_H3K4me1_CSpeaks_peak_1500	64	.	4.10250	9.34834	6.40205	98
GL873527.1	22150661	22151597	BB_1413m_Tuff_H3K4me1_CSpeaks_peak_1501	129	.	5.43295	16.17520	12.98848	564
GL873527.1	22543653	22544168	BB_1413m_Tuff_H3K4me1_CSpeaks_peak_1502	446	.	9.18413	48.89198	44.64525	207
GL873527.1	22658939	22659319	BB_1413m_Tuff_H3K4me1_CSpeaks_peak_1503	306	.	7.69343	34.36809	30.61727	256
GL873527.1	23237411	23237735	BB_1413m_Tuff_H3K4me1_CSpeaks_peak_1504	295	.	7.25063	33.31421	29.59864	93
GL873527.1	23853245	23853632	BB_1413m_Tuff_H3K4me1_CSpeaks_peak_1505	217	.	6.96988	25.23219	21.76436	177
GL873527.1	23911578	23911963	BB_1413m_Tuff_H3K4me1_CSpeaks_peak_1506	167	.	4.18475	20.10109	16.78671	193
GL873527.1	24136183	24136760	BB_1413m_Tuff_H3K4me1_CSpeaks_peak_1507	486	.	7.66836	53.04845	48.64330	228
GL873527.1	24887052	24887645	BB_1413m_Tuff_H3K4me1_CSpeaks_peak_1508	100	.	4.95719	13.09008	10.00412	117
GL873527.1	25062520	25063389	BB_1413m_Tuff_H3K4me1_CSpeaks_peak_1509	382	.	7.28959	42.24111	38.23507	249
GL873527.1	25362624	25362941	BB_1413m_Tuff_H3K4me1_CSpeaks_peak_1510	244	.	6.30531	28.00048	24.44713	94
GL873527.1	25537907	25538438	BB_1413m_Tuff_H3K4me1_CSpeaks_peak_1511	408	.	7.13524	44.90603	40.80917	267
GL873527.1	26140752	26140994	BB_1413m_Tuff_H3K4me1_CSpeaks_peak_1512	139	.	5.81187	17.19655	13.97366	135
GL873527.1	26141229	26141476	BB_1413m_Tuff_H3K4me1_CSpeaks_peak_1513	67	.	4.38611	9.73339	6.77148	80
GL873527.1	26247243	26247464	BB_1413m_Tuff_H3K4me1_CSpeaks_peak_1514	60	.	4.19541	8.99547	6.06319	118
GL873527.1	26248205	26248475	BB_1413m_Tuff_H3K4me1_CSpeaks_peak_1515	60	.	3.50447	8.99344	6.06301	133
GL873527.1	26266155	26266472	BB_1413m_Tuff_H3K4me1_CSpeaks_peak_1516	138	.	6.10241	17.11548	13.89868	110
GL873527.1	26390625	26391053	BB_1413m_Tuff_H3K4me1_CSpeaks_peak_1517	243	.	7.07953	27.92821	24.37680	305
GL873527.1	28408272	28408599	BB_1413m_Tuff_H3K4me1_CSpeaks_peak_1518	433	.	10.37737	47.52284	43.32565	196
GL873527.1	29905188	29905390	BB_1413m_Tuff_H3K4me1_CSpeaks_peak_1519	98	.	6.74049	12.89793	9.82033	102
GL873527.1	31084439	31084623	BB_1413m_Tuff_H3K4me1_CSpeaks_peak_1520	245	.	8.84084	28.07169	24.51499	77
GL873527.1	31357745	31357909	BB_1413m_Tuff_H3K4me1_CSpeaks_peak_1521	42	.	4.61192	7.14719	4.29411	100
GL873527.1	32262359	32262889	BB_1413m_Tuff_H3K4me1_CSpeaks_peak_1522	263	.	6.14231	29.93723	26.32400	231
GL873527.1	32342076	32342223	BB_1413m_Tuff_H3K4me1_CSpeaks_peak_1523	37	.	4.08754	6.53189	3.70593	73
GL873527.1	32342464	32342874	BB_1413m_Tuff_H3K4me1_CSpeaks_peak_1524	553	.	12.82031	60.04111	55.34636	129
GL873527.1	32770980	32771356	BB_1413m_Tuff_H3K4me1_CSpeaks_peak_1525	152	.	5.34628	18.55978	15.29395	218
GL873527.1	32975497	32976228	BB_1413m_Tuff_H3K4me1_CSpeaks_peak_1526	184	.	5.86787	21.82393	18.45534	220
GL873527.1	32976876	32977023	BB_1413m_Tuff_H3K4me1_CSpeaks_peak_1527	40	.	3.62330	6.89861	4.05572	128
GL873527.1	33187620	33188360	BB_1413m_Tuff_H3K4me1_CSpeaks_peak_1528	272	.	7.89919	30.93023	27.28611	213
GL873527.1	33374449	33374791	BB_1413m_Tuff_H3K4me1_CSpeaks_peak_1529	149	.	4.65627	18.21005	14.95442	231
GL873527.1	34089673	34089916	BB_1413m_Tuff_H3K4me1_CSpeaks_peak_1530	56	.	2.78984	8.53223	5.62007	163
GL873527.1	34358780	34359446	BB_1413m_Tuff_H3K4me1_CSpeaks_peak_1531	321	.	6.83579	35.96859	32.17101	415
GL873527.1	34747281	34747496	BB_1413m_Tuff_H3K4me1_CSpeaks_peak_1532	107	.	5.58754	13.88468	10.77202	119
GL873527.1	34848938	34849796	BB_1413m_Tuff_H3K4me1_CSpeaks_peak_1533	278	.	6.75569	31.48687	27.82870	174
GL873527.1	34946075	34946583	BB_1413m_Tuff_H3K4me1_CSpeaks_peak_1534	419	.	11.44201	46.06647	41.92303	278
GL873527.1	35066251	35066939	BB_1413m_Tuff_H3K4me1_CSpeaks_peak_1535	166	.	6.05934	19.93040	16.62214	227
GL873527.1	36230562	36231502	BB_1413m_Tuff_H3K4me1_CSpeaks_peak_1536	516	.	9.27520	56.17760	51.64792	433
GL873527.1	36521423	36522851	BB_1413m_Tuff_H3K4me1_CSpeaks_peak_1537	300	.	9.34431	33.82858	30.09673	239
GL873527.1	36583982	36584155	BB_1413m_Tuff_H3K4me1_CSpeaks_peak_1538	64	.	3.49044	9.42171	6.47333	90
GL873527.1	36584404	36584752	BB_1413m_Tuff_H3K4me1_CSpeaks_peak_1539	77	.	3.45788	10.71387	7.71694	222
GL873527.1	36761852	36762037	BB_1413m_Tuff_H3K4me1_CSpeaks_peak_1540	241	.	9.42622	27.69799	24.15545	95
GL873527.1	36934629	36935177	BB_1413m_Tuff_H3K4me1_CSpeaks_peak_1541	96	.	5.98865	12.76237	9.68874	286
GL873527.1	37047550	37048037	BB_1413m_Tuff_H3K4me1_CSpeaks_peak_1542	74	.	3.01124	10.48099	7.49192	350
GL873527.1	37172555	37172959	BB_1413m_Tuff_H3K4me1_CSpeaks_peak_1543	115	.	5.29906	14.69217	11.55164	213
GL873527.1	37194103	37194411	BB_1413m_Tuff_H3K4me1_CSpeaks_peak_1544	105	.	5.33961	13.68169	10.57342	143
GL873527.1	37310210	37310369	BB_1413m_Tuff_H3K4me1_CSpeaks_peak_1545	79	.	6.51845	10.92999	7.92240	37
GL873527.1	37499933	37500271	BB_1413m_Tuff_H3K4me1_CSpeaks_peak_1546	278	.	6.75569	31.48687	27.82870	200
GL873527.1	37541921	37542123	BB_1413m_Tuff_H3K4me1_CSpeaks_peak_1547	40	.	3.25658	6.91969	4.07523	67
GL873527.1	37793450	37793907	BB_1413m_Tuff_H3K4me1_CSpeaks_peak_1548	132	.	4.29899	16.46163	13.26311	171
GL873527.1	37892748	37893065	BB_1413m_Tuff_H3K4me1_CSpeaks_peak_1549	252	.	6.64641	28.80169	25.22602	180
GL873527.1	37893250	37893774	BB_1413m_Tuff_H3K4me1_CSpeaks_peak_1550	243	.	6.78065	27.89392	24.34649	318
GL873527.1	37899000	37899398	BB_1413m_Tuff_H3K4me1_CSpeaks_peak_1551	170	.	5.43797	20.38006	17.05710	206
GL873527.1	38047322	38048167	BB_1413m_Tuff_H3K4me1_CSpeaks_peak_1552	234	.	6.93794	27.01074	23.48962	404
GL873527.1	38241465	38241851	BB_1413m_Tuff_H3K4me1_CSpeaks_peak_1553	199	.	8.43399	23.37199	19.96176	130
GL873527.1	38245125	38245320	BB_1413m_Tuff_H3K4me1_CSpeaks_peak_1554	138	.	7.53663	17.03281	13.81814	87
GL873527.1	38251864	38252249	BB_1413m_Tuff_H3K4me1_CSpeaks_peak_1555	374	.	11.42840	41.45745	37.47880	168
GL873527.1	38384530	38384790	BB_1413m_Tuff_H3K4me1_CSpeaks_peak_1556	158	.	5.66362	19.16901	15.88307	132
GL873527.1	38678824	38679295	BB_1413m_Tuff_H3K4me1_CSpeaks_peak_1557	519	.	11.61646	56.46425	51.92226	217
GL873527.1	38710686	38710961	BB_1413m_Tuff_H3K4me1_CSpeaks_peak_1558	200	.	6.37158	23.42990	20.01564	142
GL873527.1	38810688	38810894	BB_1413m_Tuff_H3K4me1_CSpeaks_peak_1559	211	.	9.03598	24.62885	21.17542	108
GL873527.1	38995009	38995558	BB_1413m_Tuff_H3K4me1_CSpeaks_peak_1560	217	.	6.65476	25.20214	21.73654	230
GL873527.1	39086037	39086388	BB_1413m_Tuff_H3K4me1_CSpeaks_peak_1561	270	.	5.59151	30.70540	27.06894	210
GL873527.1	39093266	39093449	BB_1413m_Tuff_H3K4me1_CSpeaks_peak_1562	77	.	4.44437	10.79721	7.79472	111
GL873527.1	39093649	39093802	BB_1413m_Tuff_H3K4me1_CSpeaks_peak_1563	52	.	4.67147	8.15208	5.25352	127
GL873527.1	39462475	39463269	BB_1413m_Tuff_H3K4me1_CSpeaks_peak_1564	184	.	4.86448	21.77077	18.40467	327
GL873528.1	534577	534821	BB_1413m_Tuff_H3K4me1_CSpeaks_peak_1565	110	.	4.95636	14.13095	11.00965	108
GL873528.1	1893186	1893388	BB_1413m_Tuff_H3K4me1_CSpeaks_peak_1566	50	.	4.09697	7.92325	5.03627	139
GL873528.1	2111838	2112317	BB_1413m_Tuff_H3K4me1_CSpeaks_peak_1567	182	.	6.66656	21.61576	18.25824	130
GL873528.1	2327764	2328814	BB_1413m_Tuff_H3K4me1_CSpeaks_peak_1568	367	.	7.88164	40.68799	36.73048	722
GL873528.1	2369681	2370111	BB_1413m_Tuff_H3K4me1_CSpeaks_peak_1569	356	.	9.74343	39.58849	35.67054	195
GL873528.1	2378144	2378432	BB_1413m_Tuff_H3K4me1_CSpeaks_peak_1570	214	.	8.19395	24.94506	21.48445	102
GL873528.1	2378706	2379216	BB_1413m_Tuff_H3K4me1_CSpeaks_peak_1571	246	.	7.86312	28.25525	24.69314	203
GL873528.1	2545958	2546406	BB_1413m_Tuff_H3K4me1_CSpeaks_peak_1572	143	.	4.15370	17.60993	14.37344	205
GL873528.1	2583272	2584042	BB_1413m_Tuff_H3K4me1_CSpeaks_peak_1573	214	.	4.87610	24.92384	21.46449	281
GL873528.1	2791229	2791777	BB_1413m_Tuff_H3K4me1_CSpeaks_peak_1574	434	.	6.84558	47.64455	43.44297	244
GL873528.1	2791990	2792285	BB_1413m_Tuff_H3K4me1_CSpeaks_peak_1575	133	.	5.42102	16.52129	13.31884	93
GL873528.1	2907358	2907559	BB_1413m_Tuff_H3K4me1_CSpeaks_peak_1576	43	.	3.88134	7.20038	4.34390	80
GL873528.1	2918593	2919383	BB_1413m_Tuff_H3K4me1_CSpeaks_peak_1577	455	.	12.93781	49.82458	45.54272	529
GL873528.1	2924795	2925014	BB_1413m_Tuff_H3K4me1_CSpeaks_peak_1578	43	.	4.97170	7.16130	4.30762	114
GL873528.1	3284580	3284904	BB_1413m_Tuff_H3K4me1_CSpeaks_peak_1579	240	.	10.21884	27.57199	24.03410	201
GL873528.1	3285333	3285685	BB_1413m_Tuff_H3K4me1_CSpeaks_peak_1580	291	.	8.20897	32.89858	29.19504	134
GL873528.1	3389622	3389981	BB_1413m_Tuff_H3K4me1_CSpeaks_peak_1581	66	.	3.27097	9.55485	6.60080	104
GL873528.1	3472247	3472724	BB_1413m_Tuff_H3K4me1_CSpeaks_peak_1582	130	.	4.95509	16.21978	13.02974	212
GL873528.1	3602757	3603131	BB_1413m_Tuff_H3K4me1_CSpeaks_peak_1583	139	.	6.46890	17.12512	13.90690	82
GL873528.1	3708428	3708580	BB_1413m_Tuff_H3K4me1_CSpeaks_peak_1584	67	.	4.35789	9.66782	6.71107	80
GL873528.1	3708748	3709424	BB_1413m_Tuff_H3K4me1_CSpeaks_peak_1585	617	.	9.06595	66.71891	61.72814	223
GL873528.1	3718262	3718738	BB_1413m_Tuff_H3K4me1_CSpeaks_peak_1586	88	.	4.49170	11.85952	8.81680	226
GL873528.1	3723893	3724571	BB_1413m_Tuff_H3K4me1_CSpeaks_peak_1587	408	.	6.94945	44.92262	40.82328	311
GL873528.1	3749686	3750128	BB_1413m_Tuff_H3K4me1_CSpeaks_peak_1588	319	.	11.16263	35.69138	31.90278	323
GL873528.1	3851338	3851515	BB_1413m_Tuff_H3K4me1_CSpeaks_peak_1589	112	.	6.20146	14.41281	11.28262	102
GL873528.1	3914383	3914869	BB_1413m_Tuff_H3K4me1_CSpeaks_peak_1590	208	.	5.03664	24.29826	20.86031	312
GL873528.1	3967288	3967981	BB_1413m_Tuff_H3K4me1_CSpeaks_peak_1591	153	.	7.12871	18.58136	15.31469	618
GL873528.1	4053349	4053496	BB_1413m_Tuff_H3K4me1_CSpeaks_peak_1592	24	.	3.71540	5.15998	2.41150	123
GL873528.1	4053831	4053989	BB_1413m_Tuff_H3K4me1_CSpeaks_peak_1593	147	.	6.29311	18.00809	14.76181	71
GL873528.1	4487750	4488269	BB_1413m_Tuff_H3K4me1_CSpeaks_peak_1594	343	.	8.21502	38.23045	34.35597	266
GL873528.1	4502017	4502576	BB_1413m_Tuff_H3K4me1_CSpeaks_peak_1595	280	.	6.16812	31.75337	28.08290	213
GL873528.1	4572142	4572631	BB_1413m_Tuff_H3K4me1_CSpeaks_peak_1596	176	.	4.55309	21.01407	17.66975	296
GL873528.1	4639172	4640112	BB_1413m_Tuff_H3K4me1_CSpeaks_peak_1597	425	.	7.10921	46.69511	42.53201	392
GL873528.1	4640299	4640606	BB_1413m_Tuff_H3K4me1_CSpeaks_peak_1598	308	.	10.69306	34.65723	30.89857	176
GL873528.1	4687911	4688224	BB_1413m_Tuff_H3K4me1_CSpeaks_peak_1599	156	.	7.52884	18.94316	15.66552	189
GL873528.1	4688645	4689168	BB_1413m_Tuff_H3K4me1_CSpeaks_peak_1600	154	.	3.83745	18.76423	15.49436	326
GL873528.1	4945847	4946274	BB_1413m_Tuff_H3K4me1_CSpeaks_peak_1601	245	.	6.11320	28.12034	24.56091	222
GL873528.1	5120158	5120911	BB_1413m_Tuff_H3K4me1_CSpeaks_peak_1602	192	.	5.99827	22.66418	19.26986	561
GL873528.1	5173954	5174507	BB_1413m_Tuff_H3K4me1_CSpeaks_peak_1603	195	.	5.62974	23.00311	19.59909	367
GL873528.1	5290543	5291146	BB_1413m_Tuff_H3K4me1_CSpeaks_peak_1604	782	.	15.17884	84.10295	78.29229	235
GL873528.1	5307710	5308147	BB_1413m_Tuff_H3K4me1_CSpeaks_peak_1605	160	.	4.95380	19.36166	16.06874	312
GL873528.1	5308390	5308743	BB_1413m_Tuff_H3K4me1_CSpeaks_peak_1606	217	.	6.38946	25.23980	21.77004	120
GL873528.1	5593501	5593873	BB_1413m_Tuff_H3K4me1_CSpeaks_peak_1607	48	.	2.79576	7.70235	4.82449	170
GL873528.1	5659570	5659811	BB_1413m_Tuff_H3K4me1_CSpeaks_peak_1608	80	.	4.95949	11.02277	8.01198	159
GL873528.1	5897572	5898344	BB_1413m_Tuff_H3K4me1_CSpeaks_peak_1609	255	.	6.04324	29.10242	25.51506	632
GL873528.1	6110427	6110675	BB_1413m_Tuff_H3K4me1_CSpeaks_peak_1610	178	.	7.44827	21.20257	17.85378	126
GL873528.1	6174082	6174400	BB_1413m_Tuff_H3K4me1_CSpeaks_peak_1611	246	.	7.86312	28.25525	24.69314	198
GL873528.1	6314480	6314803	BB_1413m_Tuff_H3K4me1_CSpeaks_peak_1612	135	.	6.32503	16.79681	13.58803	152
GL873528.1	6631111	6631674	BB_1413m_Tuff_H3K4me1_CSpeaks_peak_1613	231	.	5.74603	26.64056	23.12715	217
GL873528.1	6973960	6974230	BB_1413m_Tuff_H3K4me1_CSpeaks_peak_1614	410	.	15.53713	45.12317	41.01237	132
GL873528.1	7128654	7128843	BB_1413m_Tuff_H3K4me1_CSpeaks_peak_1615	133	.	7.29917	16.58347	13.37933	57
GL873528.1	7129017	7129164	BB_1413m_Tuff_H3K4me1_CSpeaks_peak_1616	34	.	3.43260	6.24168	3.43041	71
GL873528.1	7207204	7207564	BB_1413m_Tuff_H3K4me1_CSpeaks_peak_1617	112	.	4.21600	14.34622	11.22001	231
GL873528.1	7208708	7209321	BB_1413m_Tuff_H3K4me1_CSpeaks_peak_1618	275	.	8.37593	31.24450	27.59376	128
GL873528.1	7209448	7209600	BB_1413m_Tuff_H3K4me1_CSpeaks_peak_1619	51	.	2.76736	8.09310	5.19892	96
GL873528.1	7470852	7471284	BB_1413m_Tuff_H3K4me1_CSpeaks_peak_1620	192	.	5.99827	22.66418	19.26986	204
GL873528.1	7565412	7565810	BB_1413m_Tuff_H3K4me1_CSpeaks_peak_1621	301	.	8.36385	33.89495	30.16066	167
GL873528.1	7591003	7591205	BB_1413m_Tuff_H3K4me1_CSpeaks_peak_1622	130	.	5.91171	16.23610	13.04440	86
GL873528.1	7608130	7608576	BB_1413m_Tuff_H3K4me1_CSpeaks_peak_1623	187	.	4.78481	22.09477	18.71912	240
GL873528.1	7618793	7618946	BB_1413m_Tuff_H3K4me1_CSpeaks_peak_1624	74	.	4.18193	10.41699	7.42991	60
GL873528.1	7643744	7644109	BB_1413m_Tuff_H3K4me1_CSpeaks_peak_1625	145	.	5.21589	17.76908	14.52890	257
GL873528.1	7856172	7856392	BB_1413m_Tuff_H3K4me1_CSpeaks_peak_1626	150	.	4.95417	18.31369	15.05452	100
GL873528.1	7900237	7900542	BB_1413m_Tuff_H3K4me1_CSpeaks_peak_1627	90	.	4.95821	12.05324	9.00423	100
GL873528.1	7968676	7969172	BB_1413m_Tuff_H3K4me1_CSpeaks_peak_1628	544	.	10.82296	59.06008	54.40577	156
GL873528.1	8061332	8061913	BB_1413m_Tuff_H3K4me1_CSpeaks_peak_1629	46	.	3.05660	7.55545	4.68462	119
GL873528.1	8179030	8180013	BB_1413m_Tuff_H3K4me1_CSpeaks_peak_1630	113	.	4.01862	14.45493	11.32229	177
GL873528.1	8192125	8192459	BB_1413m_Tuff_H3K4me1_CSpeaks_peak_1631	42	.	2.50799	7.08357	4.23536	114
GL873528.1	8204581	8204728	BB_1413m_Tuff_H3K4me1_CSpeaks_peak_1632	13	.	2.80319	3.95608	1.30388	47
GL873528.1	8384254	8384403	BB_1413m_Tuff_H3K4me1_CSpeaks_peak_1633	129	.	5.29133	16.15324	12.96738	63
GL873528.1	8405795	8406327	BB_1413m_Tuff_H3K4me1_CSpeaks_peak_1634	226	.	6.79635	26.10199	22.60831	259
GL873528.1	8547357	8547681	BB_1413m_Tuff_H3K4me1_CSpeaks_peak_1635	129	.	4.15692	16.16825	12.98164	145
GL873528.1	8683626	8684009	BB_1413m_Tuff_H3K4me1_CSpeaks_peak_1636	228	.	6.08012	26.30262	22.80004	137
GL873528.1	8833555	8833899	BB_1413m_Tuff_H3K4me1_CSpeaks_peak_1637	78	.	3.86700	10.89363	7.88611	237
GL873528.1	10071946	10072238	BB_1413m_Tuff_H3K4me1_CSpeaks_peak_1638	195	.	5.14010	22.96123	19.55916	120
GL873528.1	10072561	10072864	BB_1413m_Tuff_H3K4me1_CSpeaks_peak_1639	103	.	5.95340	13.49424	10.39677	86
GL873528.1	10188818	10189672	BB_1413m_Tuff_H3K4me1_CSpeaks_peak_1640	365	.	6.71552	40.49672	36.54945	196
GL873528.1	10401884	10402154	BB_1413m_Tuff_H3K4me1_CSpeaks_peak_1641	115	.	6.53308	14.65459	11.51728	165
GL873528.1	10402272	10402558	BB_1413m_Tuff_H3K4me1_CSpeaks_peak_1642	220	.	8.93010	25.51130	22.03161	165
GL873528.1	10763320	10763772	BB_1413m_Tuff_H3K4me1_CSpeaks_peak_1643	191	.	6.22999	22.55790	19.16770	139
GL873528.1	11170979	11171153	BB_1413m_Tuff_H3K4me1_CSpeaks_peak_1644	185	.	7.75092	21.88500	18.51585	72
GL873528.1	11257778	11258357	BB_1413m_Tuff_H3K4me1_CSpeaks_peak_1645	367	.	7.88164	40.68799	36.73048	407
GL873528.1	11258622	11258892	BB_1413m_Tuff_H3K4me1_CSpeaks_peak_1646	80	.	5.32863	11.08539	8.07316	47
GL873528.1	11324506	11324931	BB_1413m_Tuff_H3K4me1_CSpeaks_peak_1647	208	.	6.51317	24.31138	20.87141	131
GL873528.1	14998042	14998355	BB_1413m_Tuff_H3K4me1_CSpeaks_peak_1648	64	.	4.52823	9.43330	6.48154	86
GL873528.1	17211489	17211872	BB_1413m_Tuff_H3K4me1_CSpeaks_peak_1649	190	.	5.37540	22.43151	19.04867	231
GL873528.1	17578393	17579011	BB_1413m_Tuff_H3K4me1_CSpeaks_peak_1650	95	.	4.64658	12.60277	9.53497	113
GL873528.1	17736962	17738150	BB_1413m_Tuff_H3K4me1_CSpeaks_peak_1651	312	.	6.95640	35.06330	31.29548	966
GL873528.1	17836492	17837053	BB_1413m_Tuff_H3K4me1_CSpeaks_peak_1652	200	.	6.37158	23.42990	20.01564	372
GL873528.1	19282059	19282555	BB_1413m_Tuff_H3K4me1_CSpeaks_peak_1653	94	.	3.21538	12.51402	9.45278	233
GL873528.1	19900129	19900315	BB_1413m_Tuff_H3K4me1_CSpeaks_peak_1654	162	.	5.31713	19.58689	16.29046	92
GL873528.1	21846061	21846342	BB_1413m_Tuff_H3K4me1_CSpeaks_peak_1655	287	.	9.70336	32.38538	28.70017	163
GL873528.1	23890576	23890723	BB_1413m_Tuff_H3K4me1_CSpeaks_peak_1656	32	.	4.54471	6.01882	3.22146	111
GL873528.1	30308927	30309564	BB_1413m_Tuff_H3K4me1_CSpeaks_peak_1657	451	.	9.64939	49.39550	45.13246	412
GL873528.1	30941970	30942385	BB_1413m_Tuff_H3K4me1_CSpeaks_peak_1658	433	.	8.66980	47.50009	43.30556	256
GL873528.1	32055861	32056306	BB_1413m_Tuff_H3K4me1_CSpeaks_peak_1659	314	.	6.36805	35.25323	31.47615	232
GL873528.1	33023827	33024092	BB_1413m_Tuff_H3K4me1_CSpeaks_peak_1660	201	.	7.43731	23.62153	20.19861	119
GL873528.1	33563838	33564268	BB_1413m_Tuff_H3K4me1_CSpeaks_peak_1661	143	.	7.10484	17.59737	14.36141	289
GL873528.1	36149052	36149711	BB_1413m_Tuff_H3K4me1_CSpeaks_peak_1662	226	.	6.28388	26.18653	22.68652	174
GL873528.1	36294518	36294705	BB_1413m_Tuff_H3K4me1_CSpeaks_peak_1663	60	.	4.96344	9.00170	6.06819	113
GL873528.1	36897578	36897951	BB_1413m_Tuff_H3K4me1_CSpeaks_peak_1664	245	.	8.84084	28.07169	24.51499	273
GL873528.1	36964042	36964562	BB_1413m_Tuff_H3K4me1_CSpeaks_peak_1665	217	.	6.38946	25.23980	21.77004	198
GL873528.1	37108454	37108813	BB_1413m_Tuff_H3K4me1_CSpeaks_peak_1666	162	.	5.31713	19.58689	16.29046	262
GL873528.1	37259591	37259897	BB_1413m_Tuff_H3K4me1_CSpeaks_peak_1667	260	.	5.62425	29.68404	26.08461	174
GL873528.1	38113521	38114083	BB_1413m_Tuff_H3K4me1_CSpeaks_peak_1668	492	.	10.17098	53.63588	49.20365	180
GL873528.1	38556061	38556310	BB_1413m_Tuff_H3K4me1_CSpeaks_peak_1669	237	.	7.69218	27.27716	23.74487	121
GL873528.1	38614593	38614778	BB_1413m_Tuff_H3K4me1_CSpeaks_peak_1670	36	.	3.66571	6.50040	3.67619	96
GL873529.1	202957	203436	BB_1413m_Tuff_H3K4me1_CSpeaks_peak_1671	24	.	2.83181	5.22094	2.46774	319
GL873529.1	441905	442326	BB_1413m_Tuff_H3K4me1_CSpeaks_peak_1672	243	.	6.52557	27.92199	24.37259	203
GL873529.1	829813	830195	BB_1413m_Tuff_H3K4me1_CSpeaks_peak_1673	169	.	4.68759	20.32063	16.99960	212
GL873529.1	830663	831026	BB_1413m_Tuff_H3K4me1_CSpeaks_peak_1674	166	.	7.11580	19.96272	16.65250	127
GL873529.1	896593	897184	BB_1413m_Tuff_H3K4me1_CSpeaks_peak_1675	835	.	15.00860	89.70495	83.59593	204
GL873529.1	1291231	1291388	BB_1413m_Tuff_H3K4me1_CSpeaks_peak_1676	61	.	3.77800	9.04700	6.11088	56
GL873529.1	1291572	1291734	BB_1413m_Tuff_H3K4me1_CSpeaks_peak_1677	122	.	4.25999	15.40437	12.24005	79
GL873529.1	1292298	1293336	BB_1413m_Tuff_H3K4me1_CSpeaks_peak_1678	362	.	8.47582	40.20296	36.26665	349
GL873529.1	1351835	1352343	BB_1413m_Tuff_H3K4me1_CSpeaks_peak_1679	343	.	8.21502	38.23045	34.35597	124
GL873529.1	1426886	1427471	BB_1413m_Tuff_H3K4me1_CSpeaks_peak_1680	365	.	7.58880	40.54680	36.59714	197
GL873529.1	1428550	1428952	BB_1413m_Tuff_H3K4me1_CSpeaks_peak_1681	465	.	10.84203	50.83018	46.51027	144
GL873529.1	1429471	1429618	BB_1413m_Tuff_H3K4me1_CSpeaks_peak_1682	46	.	4.82681	7.50071	4.63272	63
GL873529.1	1586757	1587130	BB_1413m_Tuff_H3K4me1_CSpeaks_peak_1683	202	.	5.92135	23.64538	20.22068	211
GL873529.1	1962800	1963260	BB_1413m_Tuff_H3K4me1_CSpeaks_peak_1684	295	.	6.98088	33.27341	29.56435	161
GL873529.1	1988754	1988940	BB_1413m_Tuff_H3K4me1_CSpeaks_peak_1685	56	.	3.52072	8.56706	5.65238	107
GL873529.1	2005039	2005466	BB_1413m_Tuff_H3K4me1_CSpeaks_peak_1686	388	.	8.45907	42.86218	38.83245	199
GL873529.1	2080587	2081436	BB_1413m_Tuff_H3K4me1_CSpeaks_peak_1687	497	.	9.06440	54.15013	49.70121	357
GL873529.1	2210149	2210418	BB_1413m_Tuff_H3K4me1_CSpeaks_peak_1688	132	.	4.29899	16.46163	13.26311	129
GL873529.1	2218572	2219377	BB_1413m_Tuff_H3K4me1_CSpeaks_peak_1689	444	.	7.94379	48.73433	44.49126	250
GL873529.1	2346164	2346721	BB_1413m_Tuff_H3K4me1_CSpeaks_peak_1690	346	.	9.57250	38.51767	34.63946	356
GL873529.1	2479718	2479933	BB_1413m_Tuff_H3K4me1_CSpeaks_peak_1691	129	.	4.15692	16.16825	12.98164	74
GL873529.1	2571267	2571419	BB_1413m_Tuff_H3K4me1_CSpeaks_peak_1692	44	.	3.58969	7.30723	4.44613	52
GL873529.1	2713806	2714018	BB_1413m_Tuff_H3K4me1_CSpeaks_peak_1693	78	.	3.86700	10.89363	7.88611	79
GL873529.1	2769652	2769912	BB_1413m_Tuff_H3K4me1_CSpeaks_peak_1694	105	.	4.67249	13.65914	10.55367	170
GL873529.1	2894192	2894344	BB_1413m_Tuff_H3K4me1_CSpeaks_peak_1695	77	.	5.54737	10.77284	7.77431	117
GL873529.1	2942873	2943285	BB_1413m_Tuff_H3K4me1_CSpeaks_peak_1696	295	.	6.98088	33.27341	29.56435	247
GL873529.1	2947123	2947514	BB_1413m_Tuff_H3K4me1_CSpeaks_peak_1697	347	.	7.13300	38.64867	34.76509	249
GL873529.1	3037642	3038041	BB_1413m_Tuff_H3K4me1_CSpeaks_peak_1698	140	.	4.95460	17.26631	14.04082	124
GL873529.1	3257802	3258440	BB_1413m_Tuff_H3K4me1_CSpeaks_peak_1699	341	.	7.85485	38.00556	34.13848	298
GL873529.1	3722994	3723354	BB_1413m_Tuff_H3K4me1_CSpeaks_peak_1700	382	.	6.88340	42.24476	38.23768	214
GL873529.1	4052087	4052963	BB_1413m_Tuff_H3K4me1_CSpeaks_peak_1701	563	.	11.61043	61.09893	56.36087	212
GL873529.1	4095079	4095247	BB_1413m_Tuff_H3K4me1_CSpeaks_peak_1702	67	.	4.38611	9.73339	6.77148	76
GL873529.1	4142792	4142972	BB_1413m_Tuff_H3K4me1_CSpeaks_peak_1703	78	.	6.03097	10.87869	7.87327	80
GL873529.1	9186031	9187159	BB_1413m_Tuff_H3K4me1_CSpeaks_peak_1704	771	.	14.12723	82.94644	77.19545	238
GL873529.1	9407960	9408253	BB_1413m_Tuff_H3K4me1_CSpeaks_peak_1705	213	.	5.21826	24.76306	21.30668	187
GL873529.1	9511679	9511865	BB_1413m_Tuff_H3K4me1_CSpeaks_peak_1706	30	.	3.09772	5.88934	3.09596	51
GL873529.1	9685013	9685348	BB_1413m_Tuff_H3K4me1_CSpeaks_peak_1707	178	.	5.05254	21.16064	17.81372	105
GL873529.1	9760359	9760612	BB_1413m_Tuff_H3K4me1_CSpeaks_peak_1708	62	.	3.65112	9.19467	6.25290	120
GL873529.1	9881859	9882258	BB_1413m_Tuff_H3K4me1_CSpeaks_peak_1709	229	.	6.76942	26.47701	22.96869	285
GL873529.1	10421027	10421443	BB_1413m_Tuff_H3K4me1_CSpeaks_peak_1710	129	.	7.80478	16.08982	12.90674	220
GL873529.1	10637910	10638469	BB_1413m_Tuff_H3K4me1_CSpeaks_peak_1711	436	.	9.06329	47.87243	43.66291	132
GL873529.1	10767348	10767624	BB_1413m_Tuff_H3K4me1_CSpeaks_peak_1712	174	.	6.19545	20.74342	17.40971	180
GL873529.1	10956928	10957741	BB_1413m_Tuff_H3K4me1_CSpeaks_peak_1713	401	.	8.99740	44.22649	40.14812	590
GL873529.1	11500590	11501587	BB_1413m_Tuff_H3K4me1_CSpeaks_peak_1714	591	.	10.47132	64.06397	59.19393	695
GL873529.1	11509305	11509636	BB_1413m_Tuff_H3K4me1_CSpeaks_peak_1715	424	.	13.39516	46.64717	42.48523	198
GL873529.1	11640641	11640833	BB_1413m_Tuff_H3K4me1_CSpeaks_peak_1716	117	.	5.11124	14.91504	11.76747	111
GL873529.1	12795577	12795762	BB_1413m_Tuff_H3K4me1_CSpeaks_peak_1717	115	.	5.29906	14.69217	11.55164	82
GL873529.1	12796167	12796513	BB_1413m_Tuff_H3K4me1_CSpeaks_peak_1718	81	.	3.20431	11.19610	8.17859	169
GL873529.1	14186088	14186927	BB_1413m_Tuff_H3K4me1_CSpeaks_peak_1719	466	.	9.42582	50.94802	46.62248	660
GL873529.1	14378960	14379497	BB_1413m_Tuff_H3K4me1_CSpeaks_peak_1720	295	.	7.25063	33.31421	29.59864	170
GL873529.1	14379763	14380221	BB_1413m_Tuff_H3K4me1_CSpeaks_peak_1721	263	.	7.74431	29.95858	26.34334	270
GL873529.1	14492671	14493034	BB_1413m_Tuff_H3K4me1_CSpeaks_peak_1722	322	.	6.63540	36.01830	32.21533	209
GL873529.1	14725214	14725411	BB_1413m_Tuff_H3K4me1_CSpeaks_peak_1723	120	.	4.95567	15.17447	12.01897	86
GL873529.1	14834105	14834678	BB_1413m_Tuff_H3K4me1_CSpeaks_peak_1724	405	.	10.65803	44.59301	40.50484	130
GL873529.1	14988485	14989146	BB_1413m_Tuff_H3K4me1_CSpeaks_peak_1725	118	.	4.59207	15.03900	11.88718	234
GL873529.1	15003677	15004725	BB_1413m_Tuff_H3K4me1_CSpeaks_peak_1726	419	.	9.05501	46.13335	41.98915	400
GL873529.1	15270184	15271040	BB_1413m_Tuff_H3K4me1_CSpeaks_peak_1727	223	.	5.64696	25.83454	22.34694	129
GL873529.1	15322302	15323233	BB_1413m_Tuff_H3K4me1_CSpeaks_peak_1728	382	.	7.28959	42.24111	38.23507	719
GL873529.1	15459407	15459833	BB_1413m_Tuff_H3K4me1_CSpeaks_peak_1729	275	.	5.38907	31.20712	27.55855	175
GL873529.1	15677352	15677662	BB_1413m_Tuff_H3K4me1_CSpeaks_peak_1730	226	.	6.28388	26.18653	22.68652	123
GL873529.1	15677759	15678385	BB_1413m_Tuff_H3K4me1_CSpeaks_peak_1731	209	.	6.25906	24.37231	20.92835	123
GL873529.1	15741449	15741636	BB_1413m_Tuff_H3K4me1_CSpeaks_peak_1732	92	.	6.41751	12.33642	9.27879	74
GL873529.1	16121286	16121681	BB_1413m_Tuff_H3K4me1_CSpeaks_peak_1733	155	.	5.19629	18.80340	15.53158	157
GL873529.1	16121931	16122233	BB_1413m_Tuff_H3K4me1_CSpeaks_peak_1734	165	.	6.04056	19.87662	16.56890	181
GL873529.1	16514566	16515102	BB_1413m_Tuff_H3K4me1_CSpeaks_peak_1735	426	.	8.94245	46.85858	42.68316	248
GL873529.1	16515708	16516228	BB_1413m_Tuff_H3K4me1_CSpeaks_peak_1736	313	.	7.49232	35.17010	31.39455	308
GL873529.1	16517599	16517950	BB_1413m_Tuff_H3K4me1_CSpeaks_peak_1737	346	.	12.84654	38.52607	34.64742	213
GL873529.1	16520009	16520623	BB_1413m_Tuff_H3K4me1_CSpeaks_peak_1738	254	.	7.58942	28.99548	25.41019	244
GL873529.1	16520794	16521038	BB_1413m_Tuff_H3K4me1_CSpeaks_peak_1739	285	.	8.54687	32.25863	28.57854	136
GL873529.1	16565227	16565551	BB_1413m_Tuff_H3K4me1_CSpeaks_peak_1740	99	.	6.80681	13.01220	9.92887	262
GL873529.1	16728303	16728501	BB_1413m_Tuff_H3K4me1_CSpeaks_peak_1741	183	.	7.05591	21.70350	18.33898	67
GL873529.1	16890301	16891055	BB_1413m_Tuff_H3K4me1_CSpeaks_peak_1742	366	.	13.56594	40.63892	36.68577	115
GL873529.1	16976607	16976757	BB_1413m_Tuff_H3K4me1_CSpeaks_peak_1743	71	.	3.36443	10.12853	7.15092	104
GL873529.1	17023639	17024447	BB_1413m_Tuff_H3K4me1_CSpeaks_peak_1744	298	.	6.19116	33.56886	29.84338	261
GL873529.1	17474285	17474614	BB_1413m_Tuff_H3K4me1_CSpeaks_peak_1745	203	.	10.39621	23.78899	20.36267	185
GL873529.1	17742380	17742719	BB_1413m_Tuff_H3K4me1_CSpeaks_peak_1746	175	.	5.94680	20.84317	17.50496	91
GL873529.1	17742832	17743036	BB_1413m_Tuff_H3K4me1_CSpeaks_peak_1747	71	.	5.57419	10.09015	7.11514	98
GL873529.1	17891500	17891921	BB_1413m_Tuff_H3K4me1_CSpeaks_peak_1748	82	.	4.76751	11.26297	8.24315	215
GL873529.1	17906314	17907314	BB_1413m_Tuff_H3K4me1_CSpeaks_peak_1749	511	.	7.00952	55.66411	51.15134	677
GL873529.1	18008891	18009300	BB_1413m_Tuff_H3K4me1_CSpeaks_peak_1750	336	.	9.40156	37.45452	33.60822	184
GL873529.1	18009716	18010192	BB_1413m_Tuff_H3K4me1_CSpeaks_peak_1751	588	.	10.87595	63.72961	58.87204	223
GL873529.1	18021288	18022151	BB_1413m_Tuff_H3K4me1_CSpeaks_peak_1752	610	.	9.90695	66.00336	61.04099	597
GL873529.1	18022571	18022765	BB_1413m_Tuff_H3K4me1_CSpeaks_peak_1753	130	.	5.91171	16.23610	13.04440	123
GL873529.1	18028090	18028452	BB_1413m_Tuff_H3K4me1_CSpeaks_peak_1754	287	.	7.43264	32.48006	28.78882	250
GL873529.1	18031957	18032328	BB_1413m_Tuff_H3K4me1_CSpeaks_peak_1755	305	.	9.75352	34.27611	30.53205	229
GL873529.1	18032474	18032647	BB_1413m_Tuff_H3K4me1_CSpeaks_peak_1756	269	.	9.95335	30.58977	26.96168	94
GL873529.1	18665717	18665964	BB_1413m_Tuff_H3K4me1_CSpeaks_peak_1757	77	.	3.45788	10.71387	7.71694	106
GL873529.1	18838379	18839079	BB_1413m_Tuff_H3K4me1_CSpeaks_peak_1758	129	.	4.61639	16.09681	12.91123	565
GL873529.1	18866226	18867184	BB_1413m_Tuff_H3K4me1_CSpeaks_peak_1759	419	.	11.44201	46.06647	41.92303	197
GL873529.1	18867328	18867627	BB_1413m_Tuff_H3K4me1_CSpeaks_peak_1760	173	.	4.85973	20.71943	17.38790	104
GL873529.1	18931439	18931647	BB_1413m_Tuff_H3K4me1_CSpeaks_peak_1761	141	.	5.57590	17.34275	14.11367	132
GL873529.1	19054973	19055539	BB_1413m_Tuff_H3K4me1_CSpeaks_peak_1762	375	.	9.99725	41.50374	37.52264	134
GL873529.1	19159096	19159301	BB_1413m_Tuff_H3K4me1_CSpeaks_peak_1763	64	.	3.49044	9.42171	6.47333	124
GL873529.1	19836615	19837041	BB_1413m_Tuff_H3K4me1_CSpeaks_peak_1764	101	.	4.43350	13.25747	10.16759	375
GL873529.1	20017055	20017506	BB_1413m_Tuff_H3K4me1_CSpeaks_peak_1765	270	.	6.42940	30.67180	27.03651	117
GL873529.1	21067437	21067777	BB_1413m_Tuff_H3K4me1_CSpeaks_peak_1766	157	.	6.90017	19.00346	15.72385	132
GL873529.1	21074189	21074356	BB_1413m_Tuff_H3K4me1_CSpeaks_peak_1767	187	.	9.45738	22.11811	18.74212	59
GL873529.1	21244800	21245340	BB_1413m_Tuff_H3K4me1_CSpeaks_peak_1768	433	.	10.37737	47.52284	43.32565	272
GL873529.1	21583113	21583453	BB_1413m_Tuff_H3K4me1_CSpeaks_peak_1769	115	.	4.39120	14.67022	11.53155	154
GL873529.1	21583618	21584006	BB_1413m_Tuff_H3K4me1_CSpeaks_peak_1770	122	.	4.82470	15.46173	12.29513	74
GL873529.1	21974590	21974829	BB_1413m_Tuff_H3K4me1_CSpeaks_peak_1771	158	.	5.66362	19.16901	15.88307	103
GL873529.1	22387672	22387933	BB_1413m_Tuff_H3K4me1_CSpeaks_peak_1772	189	.	8.18593	22.32093	18.94046	115
GL873529.1	22391498	22391914	BB_1413m_Tuff_H3K4me1_CSpeaks_peak_1773	336	.	9.40156	37.45452	33.60822	103
GL873529.1	22495497	22496451	BB_1413m_Tuff_H3K4me1_CSpeaks_peak_1774	332	.	6.37974	37.06564	33.22898	268
GL873529.1	22730608	22732104	BB_1413m_Tuff_H3K4me1_CSpeaks_peak_1775	482	.	9.11090	52.62561	48.23456	562
GL873529.1	22866096	22866442	BB_1413m_Tuff_H3K4me1_CSpeaks_peak_1776	156	.	4.75534	18.93457	15.65702	139
GL873529.1	22906243	22906891	BB_1413m_Tuff_H3K4me1_CSpeaks_peak_1777	178	.	5.55882	21.18269	17.83407	374
GL873529.1	22997156	22997889	BB_1413m_Tuff_H3K4me1_CSpeaks_peak_1778	620	.	13.05088	67.08685	62.07223	543
GL873529.1	23184236	23184742	BB_1413m_Tuff_H3K4me1_CSpeaks_peak_1779	358	.	7.76904	39.73873	35.81413	284
GL873529.1	23226359	23226518	BB_1413m_Tuff_H3K4me1_CSpeaks_peak_1780	85	.	4.61531	11.54613	8.51680	56
GL873529.1	23298974	23299305	BB_1413m_Tuff_H3K4me1_CSpeaks_peak_1781	107	.	5.12812	13.88409	10.77156	220
GL873529.1	23299891	23300125	BB_1413m_Tuff_H3K4me1_CSpeaks_peak_1782	81	.	3.44936	11.14620	8.13100	137
GL873529.1	23484727	23485409	BB_1413m_Tuff_H3K4me1_CSpeaks_peak_1783	278	.	8.90526	31.56274	27.89997	239
GL873529.1	23626223	23626596	BB_1413m_Tuff_H3K4me1_CSpeaks_peak_1784	269	.	7.17184	30.62210	26.99002	198
GL873529.1	23627047	23627207	BB_1413m_Tuff_H3K4me1_CSpeaks_peak_1785	73	.	5.30061	10.31274	7.32902	72
GL873529.1	23669533	23670457	BB_1413m_Tuff_H3K4me1_CSpeaks_peak_1786	584	.	8.30461	63.25255	58.42636	667
GL873529.1	25381763	25382028	BB_1413m_Tuff_H3K4me1_CSpeaks_peak_1787	219	.	5.96753	25.46550	21.98694	176
GL873529.1	25641365	25641665	BB_1413m_Tuff_H3K4me1_CSpeaks_peak_1788	143	.	7.59114	17.61536	14.37813	188
GL873529.1	25642055	25642301	BB_1413m_Tuff_H3K4me1_CSpeaks_peak_1789	110	.	4.95636	14.13095	11.00965	103
GL873529.1	25642629	25642942	BB_1413m_Tuff_H3K4me1_CSpeaks_peak_1790	237	.	6.00780	27.28445	23.75083	139
GL873529.1	27869484	27869713	BB_1413m_Tuff_H3K4me1_CSpeaks_peak_1791	138	.	6.10241	17.11548	13.89868	194
GL873529.1	28190911	28191184	BB_1413m_Tuff_H3K4me1_CSpeaks_peak_1792	131	.	5.64094	16.34879	13.15312	121
GL873529.1	28464214	28464512	BB_1413m_Tuff_H3K4me1_CSpeaks_peak_1793	95	.	5.70534	12.59320	9.52798	178
GL873529.1	28544607	28544928	BB_1413m_Tuff_H3K4me1_CSpeaks_peak_1794	350	.	9.13828	38.99308	35.09415	159
GL873529.1	28545111	28545389	BB_1413m_Tuff_H3K4me1_CSpeaks_peak_1795	246	.	5.09777	28.18051	24.62037	122
GL873529.1	28615561	28615756	BB_1413m_Tuff_H3K4me1_CSpeaks_peak_1796	30	.	3.45008	5.82453	3.03424	50
GL873529.1	28755642	28756722	BB_1413m_Tuff_H3K4me1_CSpeaks_peak_1797	339	.	7.27260	37.77703	33.92149	481
GL873529.1	28824521	28824832	BB_1413m_Tuff_H3K4me1_CSpeaks_peak_1798	159	.	4.44903	19.26227	15.97411	141
GL873529.1	29213643	29214513	BB_1413m_Tuff_H3K4me1_CSpeaks_peak_1799	630	.	11.35932	68.14828	63.08418	511
GL873529.1	29469108	29469578	BB_1413m_Tuff_H3K4me1_CSpeaks_peak_1800	556	.	13.73042	60.40548	55.69655	298
GL873529.1	29470381	29470758	BB_1413m_Tuff_H3K4me1_CSpeaks_peak_1801	260	.	8.58151	29.62983	26.03158	135
GL873529.1	29482120	29482275	BB_1413m_Tuff_H3K4me1_CSpeaks_peak_1802	62	.	3.65112	9.19467	6.25290	39
GL873529.1	29562484	29562726	BB_1413m_Tuff_H3K4me1_CSpeaks_peak_1803	163	.	4.59915	19.60755	16.31013	103
GL873529.1	30095587	30095915	BB_1413m_Tuff_H3K4me1_CSpeaks_peak_1804	92	.	3.89980	12.35083	9.29139	238
GL873529.1	30165806	30166257	BB_1413m_Tuff_H3K4me1_CSpeaks_peak_1805	301	.	8.36385	33.89495	30.16066	165
GL873529.1	30353491	30354131	BB_1413m_Tuff_H3K4me1_CSpeaks_peak_1806	706	.	12.20523	76.05579	70.62537	178
GL873529.1	30428900	30430054	BB_1413m_Tuff_H3K4me1_CSpeaks_peak_1807	447	.	10.05293	48.95559	44.70300	254
GL873529.1	30430459	30430785	BB_1413m_Tuff_H3K4me1_CSpeaks_peak_1808	175	.	7.33143	20.93486	17.59347	85
GL873529.1	30812140	30812509	BB_1413m_Tuff_H3K4me1_CSpeaks_peak_1809	31	.	2.74040	5.98240	3.18535	239
GL873529.1	31073985	31074235	BB_1413m_Tuff_H3K4me1_CSpeaks_peak_1810	179	.	7.93787	21.28277	17.93263	136
GL873529.1	31176761	31177207	BB_1413m_Tuff_H3K4me1_CSpeaks_peak_1811	209	.	7.17937	24.40072	20.95483	176
GL873529.1	31253593	31253745	BB_1413m_Tuff_H3K4me1_CSpeaks_peak_1812	117	.	5.11124	14.91504	11.76747	73
GL873529.1	31304233	31304406	BB_1413m_Tuff_H3K4me1_CSpeaks_peak_1813	89	.	2.91851	12.03766	8.99047	64
GL873529.1	32700668	32701479	BB_1413m_Tuff_H3K4me1_CSpeaks_peak_1814	557	.	10.51342	60.46572	55.75064	614
GL873529.1	33457593	33457932	BB_1413m_Tuff_H3K4me1_CSpeaks_peak_1815	47	.	3.81400	7.57720	4.70404	112
GL873529.1	33745746	33746378	BB_1413m_Tuff_H3K4me1_CSpeaks_peak_1816	199	.	6.47742	23.31355	19.90432	105
GL873529.1	33780121	33781124	BB_1413m_Tuff_H3K4me1_CSpeaks_peak_1817	711	.	10.89764	76.65059	71.19281	231
GL873529.1	33864559	33864751	BB_1413m_Tuff_H3K4me1_CSpeaks_peak_1818	105	.	4.67249	13.65914	10.55367	101
GL873529.1	33899604	33900030	BB_1413m_Tuff_H3K4me1_CSpeaks_peak_1819	125	.	4.42680	15.72981	12.55488	97
GL873529.1	34262744	34262907	BB_1413m_Tuff_H3K4me1_CSpeaks_peak_1820	52	.	4.67147	8.15208	5.25352	116
GL873529.1	34315427	34315958	BB_1413m_Tuff_H3K4me1_CSpeaks_peak_1821	140	.	5.84946	17.29564	14.06896	80
GL873529.1	34328267	34328498	BB_1413m_Tuff_H3K4me1_CSpeaks_peak_1822	166	.	7.11580	19.96272	16.65250	125
GL873529.1	34458000	34458759	BB_1413m_Tuff_H3K4me1_CSpeaks_peak_1823	54	.	2.52939	8.33521	5.43099	287
GL873529.1	34678698	34678909	BB_1413m_Tuff_H3K4me1_CSpeaks_peak_1824	146	.	9.98174	17.84875	14.60731	133
GL873529.1	34845831	34846670	BB_1413m_Tuff_H3K4me1_CSpeaks_peak_1825	253	.	6.21860	28.96361	25.38028	510
GL873529.1	34847228	34847408	BB_1413m_Tuff_H3K4me1_CSpeaks_peak_1826	37	.	4.08754	6.53189	3.70593	63
GL873529.1	35174547	35175153	BB_1413m_Tuff_H3K4me1_CSpeaks_peak_1827	338	.	7.03393	37.74923	33.89711	338
GL873529.1	35383525	35383752	BB_1413m_Tuff_H3K4me1_CSpeaks_peak_1828	24	.	2.83181	5.22094	2.46774	109
GL873529.1	35540513	35541239	BB_1413m_Tuff_H3K4me1_CSpeaks_peak_1829	239	.	5.84510	27.45397	23.91712	166
GL873529.1	35685164	35685376	BB_1413m_Tuff_H3K4me1_CSpeaks_peak_1830	207	.	4.60323	24.17690	20.74177	95
GL873529.1	35708992	35709412	BB_1413m_Tuff_H3K4me1_CSpeaks_peak_1831	449	.	13.89127	49.17335	44.91613	286
GL873529.1	35709691	35709925	BB_1413m_Tuff_H3K4me1_CSpeaks_peak_1832	255	.	9.05647	29.13508	25.54589	130
GL873529.1	35927033	35927222	BB_1413m_Tuff_H3K4me1_CSpeaks_peak_1833	77	.	5.54737	10.77284	7.77431	132
GL873529.1	35936082	35936929	BB_1413m_Tuff_H3K4me1_CSpeaks_peak_1834	392	.	9.78816	43.29535	39.24971	408
GL873529.1	36068966	36069592	BB_1413m_Tuff_H3K4me1_CSpeaks_peak_1835	131	.	5.64094	16.34879	13.15312	213
GL873529.1	36069988	36070345	BB_1413m_Tuff_H3K4me1_CSpeaks_peak_1836	260	.	8.58151	29.62983	26.03158	227
GL873529.1	36204615	36205050	BB_1413m_Tuff_H3K4me1_CSpeaks_peak_1837	211	.	5.85493	24.63643	21.18133	244
GL873529.1	36205348	36205744	BB_1413m_Tuff_H3K4me1_CSpeaks_peak_1838	95	.	5.70534	12.59320	9.52798	269
GL873529.1	36259698	36260206	BB_1413m_Tuff_H3K4me1_CSpeaks_peak_1839	332	.	9.91641	37.07011	33.23189	339
GL873529.1	36356860	36357188	BB_1413m_Tuff_H3K4me1_CSpeaks_peak_1840	285	.	8.54687	32.25863	28.57854	86
GL873529.1	36462615	36463636	BB_1413m_Tuff_H3K4me1_CSpeaks_peak_1841	234	.	6.93794	27.01074	23.48962	179
GL873529.1	36555052	36555223	BB_1413m_Tuff_H3K4me1_CSpeaks_peak_1842	91	.	4.10869	12.22672	9.17174	84
GL873529.1	36555442	36555751	BB_1413m_Tuff_H3K4me1_CSpeaks_peak_1843	96	.	3.86371	12.75660	9.68314	103
GL873529.1	36657678	36658080	BB_1413m_Tuff_H3K4me1_CSpeaks_peak_1844	235	.	7.27965	27.09564	23.56797	204
GL873529.1	36658295	36658687	BB_1413m_Tuff_H3K4me1_CSpeaks_peak_1845	641	.	11.48017	69.26453	64.14669	186
GL873529.1	36687285	36687530	BB_1413m_Tuff_H3K4me1_CSpeaks_peak_1846	118	.	5.90336	14.99968	11.85129	106
GL873529.1	36845971	36846504	BB_1413m_Tuff_H3K4me1_CSpeaks_peak_1847	390	.	7.16405	43.11917	39.08532	146
GL873529.1	36846876	36847261	BB_1413m_Tuff_H3K4me1_CSpeaks_peak_1848	905	.	19.07002	97.01862	90.53355	211
GL873529.1	37068349	37068823	BB_1413m_Tuff_H3K4me1_CSpeaks_peak_1849	227	.	4.63014	26.28317	22.78265	257
GL873529.1	37373063	37373574	BB_1413m_Tuff_H3K4me1_CSpeaks_peak_1850	425	.	7.30312	46.70560	42.54116	214
GL873529.1	37494379	37494836	BB_1413m_Tuff_H3K4me1_CSpeaks_peak_1851	356	.	7.23207	39.55407	35.64176	218
GL873529.1	37689602	37690315	BB_1413m_Tuff_H3K4me1_CSpeaks_peak_1852	148	.	5.98281	18.05678	14.80631	529
GL873529.1	37721066	37721470	BB_1413m_Tuff_H3K4me1_CSpeaks_peak_1853	324	.	6.29580	36.22183	32.41355	264
GL873529.1	37731600	37732109	BB_1413m_Tuff_H3K4me1_CSpeaks_peak_1854	352	.	10.99714	39.13759	35.23632	227
GL873529.1	37742599	37743104	BB_1413m_Tuff_H3K4me1_CSpeaks_peak_1855	218	.	7.35031	25.34969	21.87360	166
GL873529.1	37828253	37828901	BB_1413m_Tuff_H3K4me1_CSpeaks_peak_1856	416	.	7.21918	45.80331	41.67336	379
GL873529.1	37829052	37829680	BB_1413m_Tuff_H3K4me1_CSpeaks_peak_1857	287	.	7.12979	32.39692	28.70966	452
GL873529.1	37893433	37893618	BB_1413m_Tuff_H3K4me1_CSpeaks_peak_1858	67	.	4.38611	9.73339	6.77148	64
GL873529.1	37893773	37893990	BB_1413m_Tuff_H3K4me1_CSpeaks_peak_1859	163	.	7.89413	19.68141	16.38207	118
GL873529.1	37894107	37894431	BB_1413m_Tuff_H3K4me1_CSpeaks_peak_1860	110	.	6.06912	14.13896	11.01752	238
GL873529.1	37894606	37894753	BB_1413m_Tuff_H3K4me1_CSpeaks_peak_1861	72	.	5.42637	10.18747	7.20921	64
GL873529.1	37958913	37959165	BB_1413m_Tuff_H3K4me1_CSpeaks_peak_1862	95	.	4.05341	12.61244	9.54328	121
GL873529.1	38150786	38151820	BB_1413m_Tuff_H3K4me1_CSpeaks_peak_1863	778	.	16.06812	83.65948	77.85757	765
GL873529.1	38412804	38413069	BB_1413m_Tuff_H3K4me1_CSpeaks_peak_1864	150	.	4.95417	18.31369	15.05452	183
GL873529.1	38413181	38413672	BB_1413m_Tuff_H3K4me1_CSpeaks_peak_1865	287	.	6.43952	32.48270	28.78992	120
GL873529.1	38603729	38604157	BB_1413m_Tuff_H3K4me1_CSpeaks_peak_1866	248	.	4.50618	28.41983	24.85476	235
GL873530.1	204102	204450	BB_1413m_Tuff_H3K4me1_CSpeaks_peak_1867	346	.	8.63702	38.55157	34.67010	216
GL873530.1	734081	734382	BB_1413m_Tuff_H3K4me1_CSpeaks_peak_1868	411	.	8.11580	45.28141	41.16457	161
GL873530.1	735142	735355	BB_1413m_Tuff_H3K4me1_CSpeaks_peak_1869	149	.	7.19369	18.24965	14.99288	81
GL873530.1	1371097	1371319	BB_1413m_Tuff_H3K4me1_CSpeaks_peak_1870	95	.	4.64658	12.60277	9.53497	29
GL873530.1	1371762	1372081	BB_1413m_Tuff_H3K4me1_CSpeaks_peak_1871	275	.	11.46216	31.20720	27.55858	133
GL873530.1	1694302	1694680	BB_1413m_Tuff_H3K4me1_CSpeaks_peak_1872	531	.	9.79575	57.70145	53.10646	208
GL873530.1	1694799	1695418	BB_1413m_Tuff_H3K4me1_CSpeaks_peak_1873	379	.	8.97984	41.90268	37.90629	229
GL873530.1	2017347	2017788	BB_1413m_Tuff_H3K4me1_CSpeaks_peak_1874	362	.	8.47582	40.20296	36.26665	227
GL873530.1	2086839	2087031	BB_1413m_Tuff_H3K4me1_CSpeaks_peak_1875	47	.	3.81400	7.57720	4.70404	74
GL873530.1	3085685	3086262	BB_1413m_Tuff_H3K4me1_CSpeaks_peak_1876	416	.	9.62816	45.76663	41.63807	416
GL873530.1	3263102	3263633	BB_1413m_Tuff_H3K4me1_CSpeaks_peak_1877	184	.	4.86448	21.77077	18.40467	129
GL873530.1	3550058	3550401	BB_1413m_Tuff_H3K4me1_CSpeaks_peak_1878	130	.	6.25327	16.20691	13.01876	83
GL873530.1	3624783	3624993	BB_1413m_Tuff_H3K4me1_CSpeaks_peak_1879	34	.	2.51424	6.25484	3.44329	41
GL873530.1	3728926	3729073	BB_1413m_Tuff_H3K4me1_CSpeaks_peak_1880	36	.	3.66571	6.50040	3.67619	119
GL873530.1	3893476	3894008	BB_1413m_Tuff_H3K4me1_CSpeaks_peak_1881	563	.	8.84451	61.08843	56.35542	257
GL873530.1	4153506	4154169	BB_1413m_Tuff_H3K4me1_CSpeaks_peak_1882	538	.	8.87835	58.43652	53.80930	247
GL873530.1	4403978	4404543	BB_1413m_Tuff_H3K4me1_CSpeaks_peak_1883	208	.	6.51317	24.31138	20.87141	241
GL873530.1	4444896	4445372	BB_1413m_Tuff_H3K4me1_CSpeaks_peak_1884	94	.	4.30311	12.54710	9.48339	199
GL873530.1	4512990	4513931	BB_1413m_Tuff_H3K4me1_CSpeaks_peak_1885	245	.	5.45636	28.11179	24.55387	803
GL873530.1	4527588	4528376	BB_1413m_Tuff_H3K4me1_CSpeaks_peak_1886	711	.	10.89764	76.65059	71.19281	593
GL873530.1	4604826	4604976	BB_1413m_Tuff_H3K4me1_CSpeaks_peak_1887	64	.	4.52823	9.43330	6.48154	48
GL873530.1	4963948	4964590	BB_1413m_Tuff_H3K4me1_CSpeaks_peak_1888	184	.	4.86448	21.77077	18.40467	500
GL873530.1	5079098	5079587	BB_1413m_Tuff_H3K4me1_CSpeaks_peak_1889	599	.	10.99679	64.82722	59.92134	322
GL873530.1	5305708	5305912	BB_1413m_Tuff_H3K4me1_CSpeaks_peak_1890	276	.	9.48773	31.29214	27.63927	105
GL873530.1	5306268	5306613	BB_1413m_Tuff_H3K4me1_CSpeaks_peak_1891	195	.	5.14010	22.96123	19.55916	123
GL873530.1	5385727	5385994	BB_1413m_Tuff_H3K4me1_CSpeaks_peak_1892	88	.	4.17271	11.84949	8.80865	199
GL873530.1	5505097	5505260	BB_1413m_Tuff_H3K4me1_CSpeaks_peak_1893	74	.	4.57681	10.48947	7.49860	90
GL873530.1	5505412	5506009	BB_1413m_Tuff_H3K4me1_CSpeaks_peak_1894	208	.	6.81499	24.31459	20.87260	457
GL873530.1	5633572	5633936	BB_1413m_Tuff_H3K4me1_CSpeaks_peak_1895	472	.	13.67809	51.58049	47.23280	152
GL873530.1	5634240	5634442	BB_1413m_Tuff_H3K4me1_CSpeaks_peak_1896	175	.	7.33143	20.93486	17.59347	96
GL873530.1	6553836	6554163	BB_1413m_Tuff_H3K4me1_CSpeaks_peak_1897	203	.	5.74234	23.81559	20.38764	199
GL873530.1	6729653	6730021	BB_1413m_Tuff_H3K4me1_CSpeaks_peak_1898	539	.	19.40764	58.56870	53.93768	225
GL873530.1	7906108	7906527	BB_1413m_Tuff_H3K4me1_CSpeaks_peak_1899	240	.	8.20011	27.58668	24.04711	50
GL873530.1	8136237	8136798	BB_1413m_Tuff_H3K4me1_CSpeaks_peak_1900	503	.	7.61891	54.81144	50.33188	189
GL873530.1	8308509	8309623	BB_1413m_Tuff_H3K4me1_CSpeaks_peak_1901	612	.	10.69651	66.22244	61.24937	620
GL873530.1	8536054	8536277	BB_1413m_Tuff_H3K4me1_CSpeaks_peak_1902	183	.	6.08839	21.69558	18.33261	119
GL873530.1	8737508	8738044	BB_1413m_Tuff_H3K4me1_CSpeaks_peak_1903	282	.	10.00592	31.89774	28.22634	330
GL873530.1	8833697	8834009	BB_1413m_Tuff_H3K4me1_CSpeaks_peak_1904	244	.	7.43454	28.04111	24.48573	123
GL873530.1	9179550	9179821	BB_1413m_Tuff_H3K4me1_CSpeaks_peak_1905	91	.	3.52565	12.16780	9.11681	130
GL873530.1	9179991	9180386	BB_1413m_Tuff_H3K4me1_CSpeaks_peak_1906	438	.	9.12547	48.10170	43.88482	143
GL873530.1	9358388	9359039	BB_1413m_Tuff_H3K4me1_CSpeaks_peak_1907	180	.	4.49516	21.37262	18.02144	280
GL873530.1	9389975	9390175	BB_1413m_Tuff_H3K4me1_CSpeaks_peak_1908	46	.	3.39817	7.52283	4.65298	54
GL873530.1	9390997	9391372	BB_1413m_Tuff_H3K4me1_CSpeaks_peak_1909	105	.	4.11060	13.67016	10.56361	205
GL873530.1	9774401	9774548	BB_1413m_Tuff_H3K4me1_CSpeaks_peak_1910	95	.	6.13130	12.63197	9.56182	93
GL873530.1	9828594	9829243	BB_1413m_Tuff_H3K4me1_CSpeaks_peak_1911	381	.	8.73661	42.20190	38.19900	443
GL873530.1	9891020	9891230	BB_1413m_Tuff_H3K4me1_CSpeaks_peak_1912	105	.	6.69026	13.65908	10.55367	91
GL873530.1	10489687	10490262	BB_1413m_Tuff_H3K4me1_CSpeaks_peak_1913	531	.	9.79575	57.70145	53.10646	365
GL873530.1	11134008	11134444	BB_1413m_Tuff_H3K4me1_CSpeaks_peak_1914	168	.	5.60708	20.17206	16.85447	334
GL873530.1	11154977	11155256	BB_1413m_Tuff_H3K4me1_CSpeaks_peak_1915	34	.	2.44111	6.23162	3.42249	103
GL873530.1	11323737	11324019	BB_1413m_Tuff_H3K4me1_CSpeaks_peak_1916	54	.	3.38363	8.38824	5.47844	238
GL873530.1	11324330	11324482	BB_1413m_Tuff_H3K4me1_CSpeaks_peak_1917	39	.	2.68621	6.77420	3.93879	25
GL873530.1	11756218	11756667	BB_1413m_Tuff_H3K4me1_CSpeaks_peak_1918	409	.	11.57587	45.09732	40.98881	300
GL873530.1	11843553	11843785	BB_1413m_Tuff_H3K4me1_CSpeaks_peak_1919	115	.	7.50032	14.63776	11.50080	134
GL873530.1	11843943	11844090	BB_1413m_Tuff_H3K4me1_CSpeaks_peak_1920	58	.	5.43176	8.80628	5.88182	38
GL873530.1	12354834	12355302	BB_1413m_Tuff_H3K4me1_CSpeaks_peak_1921	133	.	7.29917	16.58347	13.37933	257
GL873530.1	12358949	12359321	BB_1413m_Tuff_H3K4me1_CSpeaks_peak_1922	217	.	6.38946	25.23980	21.77004	185
GL873530.1	12359855	12360426	BB_1413m_Tuff_H3K4me1_CSpeaks_peak_1923	381	.	9.60294	42.14030	38.14056	159
GL873530.1	12735094	12735517	BB_1413m_Tuff_H3K4me1_CSpeaks_peak_1924	98	.	4.22954	12.91203	9.83303	360
GL873530.1	12933915	12934185	BB_1413m_Tuff_H3K4me1_CSpeaks_peak_1925	42	.	4.61192	7.14719	4.29411	81
GL873530.1	13553934	13554173	BB_1413m_Tuff_H3K4me1_CSpeaks_peak_1926	412	.	13.14710	45.39594	41.27497	117
GL873530.1	13554942	13555094	BB_1413m_Tuff_H3K4me1_CSpeaks_peak_1927	95	.	6.13130	12.63197	9.56182	36
GL873530.1	14049946	14050101	BB_1413m_Tuff_H3K4me1_CSpeaks_peak_1928	117	.	2.54402	14.92120	11.77362	30
GL873530.1	14390439	14390730	BB_1413m_Tuff_H3K4me1_CSpeaks_peak_1929	244	.	7.43454	28.04111	24.48573	133
GL873530.1	14390833	14390984	BB_1413m_Tuff_H3K4me1_CSpeaks_peak_1930	88	.	4.49170	11.85952	8.81680	99
GL873530.1	14397524	14398351	BB_1413m_Tuff_H3K4me1_CSpeaks_peak_1931	312	.	6.95640	35.06330	31.29548	551
GL873530.1	14398543	14398720	BB_1413m_Tuff_H3K4me1_CSpeaks_peak_1932	103	.	5.95340	13.49424	10.39677	65
GL873530.1	14495411	14496856	BB_1413m_Tuff_H3K4me1_CSpeaks_peak_1933	460	.	7.42873	50.29770	46.00021	1161
GL873530.1	14550648	14550810	BB_1413m_Tuff_H3K4me1_CSpeaks_peak_1934	95	.	7.76357	12.59722	9.53166	92
GL873530.1	14657087	14657418	BB_1413m_Tuff_H3K4me1_CSpeaks_peak_1935	231	.	5.74603	26.64056	23.12715	199
GL873530.1	14658213	14658699	BB_1413m_Tuff_H3K4me1_CSpeaks_peak_1936	501	.	9.45797	54.58632	50.11696	221
GL873530.1	15302155	15302678	BB_1413m_Tuff_H3K4me1_CSpeaks_peak_1937	665	.	15.44672	71.73479	66.50359	162
GL873530.1	15303076	15303403	BB_1413m_Tuff_H3K4me1_CSpeaks_peak_1938	306	.	11.16345	34.42015	30.66813	214
GL873530.1	15307921	15308311	BB_1413m_Tuff_H3K4me1_CSpeaks_peak_1939	79	.	3.02245	10.92158	7.91399	176
GL873530.1	15379802	15380070	BB_1413m_Tuff_H3K4me1_CSpeaks_peak_1940	126	.	4.20553	15.78324	12.60551	94
GL873530.1	15414484	15414679	BB_1413m_Tuff_H3K4me1_CSpeaks_peak_1941	164	.	6.63157	19.72467	16.42468	118
GL873530.1	15414804	15415133	BB_1413m_Tuff_H3K4me1_CSpeaks_peak_1942	95	.	4.05341	12.61244	9.54328	198
GL873530.1	15755912	15756477	BB_1413m_Tuff_H3K4me1_CSpeaks_peak_1943	195	.	5.62974	23.00311	19.59909	346
GL873530.1	15859111	15859542	BB_1413m_Tuff_H3K4me1_CSpeaks_peak_1944	146	.	4.48590	17.84592	14.60454	286
GL873530.1	15859777	15859973	BB_1413m_Tuff_H3K4me1_CSpeaks_peak_1945	60	.	4.46858	8.99693	6.06451	98
GL873530.1	16072460	16072654	BB_1413m_Tuff_H3K4me1_CSpeaks_peak_1946	67	.	4.38611	9.73339	6.77148	142
GL873530.1	16290157	16290673	BB_1413m_Tuff_H3K4me1_CSpeaks_peak_1947	215	.	5.12058	25.04716	21.58444	250
GL873530.1	16431001	16431253	BB_1413m_Tuff_H3K4me1_CSpeaks_peak_1948	95	.	6.13130	12.63197	9.56182	166
GL873530.1	16431514	16431828	BB_1413m_Tuff_H3K4me1_CSpeaks_peak_1949	121	.	6.03764	15.30328	12.14477	187
GL873530.1	17154362	17155000	BB_1413m_Tuff_H3K4me1_CSpeaks_peak_1950	221	.	4.74272	25.58840	22.10555	304
GL873530.1	17155359	17155744	BB_1413m_Tuff_H3K4me1_CSpeaks_peak_1951	192	.	5.25068	22.68677	19.29120	298
GL873530.1	17217706	17218319	BB_1413m_Tuff_H3K4me1_CSpeaks_peak_1952	751	.	13.30051	80.79673	75.14629	310
GL873530.1	17311637	17312038	BB_1413m_Tuff_H3K4me1_CSpeaks_peak_1953	324	.	7.95423	36.28520	32.47409	142
GL873530.1	17388611	17388840	BB_1413m_Tuff_H3K4me1_CSpeaks_peak_1954	63	.	3.10593	9.32927	6.38490	105
GL873530.1	17460730	17461151	BB_1413m_Tuff_H3K4me1_CSpeaks_peak_1955	324	.	6.29580	36.22183	32.41355	209
GL873530.1	17467073	17468055	BB_1413m_Tuff_H3K4me1_CSpeaks_peak_1956	273	.	5.48562	30.94856	27.30390	398
GL873530.1	17493383	17493805	BB_1413m_Tuff_H3K4me1_CSpeaks_peak_1957	213	.	5.69160	24.82236	21.36439	262
GL873530.1	17527677	17528400	BB_1413m_Tuff_H3K4me1_CSpeaks_peak_1958	195	.	5.14010	22.96123	19.55916	279
GL873530.1	17683860	17684045	BB_1413m_Tuff_H3K4me1_CSpeaks_peak_1959	30	.	2.61678	5.89358	3.09978	53
GL873530.1	17752907	17753848	BB_1413m_Tuff_H3K4me1_CSpeaks_peak_1960	477	.	8.85360	52.14268	47.77094	598
GL873530.1	17774409	17774974	BB_1413m_Tuff_H3K4me1_CSpeaks_peak_1961	451	.	7.55496	49.44193	45.17688	299
GL873530.1	17792514	17793000	BB_1413m_Tuff_H3K4me1_CSpeaks_peak_1962	488	.	10.61929	53.29199	48.87348	271
GL873530.1	17793346	17793539	BB_1413m_Tuff_H3K4me1_CSpeaks_peak_1963	62	.	3.65112	9.19467	6.25290	110
GL873530.1	17821468	17821905	BB_1413m_Tuff_H3K4me1_CSpeaks_peak_1964	481	.	10.04058	52.56732	48.17644	276
GL873530.1	17822018	17822256	BB_1413m_Tuff_H3K4me1_CSpeaks_peak_1965	217	.	6.65476	25.20214	21.73654	71
GL873530.1	17897678	17897883	BB_1413m_Tuff_H3K4me1_CSpeaks_peak_1966	90	.	4.95821	12.05324	9.00423	110
GL873530.1	18187425	18187780	BB_1413m_Tuff_H3K4me1_CSpeaks_peak_1967	214	.	8.19395	24.94506	21.48445	118
GL873530.1	18392075	18392355	BB_1413m_Tuff_H3K4me1_CSpeaks_peak_1968	206	.	9.34294	24.12924	20.69488	74
GL873530.1	18672627	18673166	BB_1413m_Tuff_H3K4me1_CSpeaks_peak_1969	200	.	6.37158	23.42990	20.01564	341
GL873530.1	18673737	18674044	BB_1413m_Tuff_H3K4me1_CSpeaks_peak_1970	81	.	4.33681	11.13076	8.11612	205
GL873530.1	18674149	18674607	BB_1413m_Tuff_H3K4me1_CSpeaks_peak_1971	311	.	8.51874	34.89926	31.13605	206
GL873530.1	18710841	18711015	BB_1413m_Tuff_H3K4me1_CSpeaks_peak_1972	89	.	3.94082	11.94954	8.90382	139
GL873530.1	18711191	18711459	BB_1413m_Tuff_H3K4me1_CSpeaks_peak_1973	148	.	5.98281	18.05678	14.80631	130
GL873530.1	18819761	18820035	BB_1413m_Tuff_H3K4me1_CSpeaks_peak_1974	191	.	6.22999	22.55790	19.16770	135
GL873530.1	19033515	19034074	BB_1413m_Tuff_H3K4me1_CSpeaks_peak_1975	506	.	9.16980	55.16139	50.67165	252
GL873530.1	19062723	19062920	BB_1413m_Tuff_H3K4me1_CSpeaks_peak_1976	149	.	9.06870	18.25218	14.99535	96
GL873530.1	19123991	19124267	BB_1413m_Tuff_H3K4me1_CSpeaks_peak_1977	119	.	4.11208	15.11427	11.96113	150
GL873530.1	19125775	19127069	BB_1413m_Tuff_H3K4me1_CSpeaks_peak_1978	442	.	8.78240	48.49620	44.26379	1149
GL873530.1	19202536	19202776	BB_1413m_Tuff_H3K4me1_CSpeaks_peak_1979	153	.	4.84840	18.61640	15.34834	122
GL873530.1	19269665	19270176	BB_1413m_Tuff_H3K4me1_CSpeaks_peak_1980	336	.	8.49543	37.54814	33.69876	238
GL873530.1	19481746	19482620	BB_1413m_Tuff_H3K4me1_CSpeaks_peak_1981	168	.	5.05920	20.11599	16.80038	668
GL873530.1	19953545	19953980	BB_1413m_Tuff_H3K4me1_CSpeaks_peak_1982	258	.	5.33324	29.40493	25.81039	196
GL873530.1	19973063	19973489	BB_1413m_Tuff_H3K4me1_CSpeaks_peak_1983	125	.	4.71291	15.77065	12.59389	279
GL873530.1	20269132	20269448	BB_1413m_Tuff_H3K4me1_CSpeaks_peak_1984	321	.	6.83579	35.96859	32.17101	185
GL873530.1	20270116	20270853	BB_1413m_Tuff_H3K4me1_CSpeaks_peak_1985	806	.	15.48862	86.62531	80.66316	524
GL873530.1	20274112	20274686	BB_1413m_Tuff_H3K4me1_CSpeaks_peak_1986	90	.	3.76464	12.12108	9.07069	354
GL873530.1	20274972	20275366	BB_1413m_Tuff_H3K4me1_CSpeaks_peak_1987	77	.	4.10613	10.78518	7.78474	194
GL873530.1	20508568	20508772	BB_1413m_Tuff_H3K4me1_CSpeaks_peak_1988	95	.	5.70534	12.59320	9.52798	99
GL873530.1	20694082	20694291	BB_1413m_Tuff_H3K4me1_CSpeaks_peak_1989	67	.	4.02704	9.71873	6.75867	153
GL873530.1	20720045	20720373	BB_1413m_Tuff_H3K4me1_CSpeaks_peak_1990	228	.	7.52125	26.30857	22.80346	140
GL873530.1	20736678	20737119	BB_1413m_Tuff_H3K4me1_CSpeaks_peak_1991	115	.	4.39120	14.67022	11.53155	229
GL873530.1	20879886	20880041	BB_1413m_Tuff_H3K4me1_CSpeaks_peak_1992	43	.	3.88134	7.20038	4.34390	109
GL873530.1	20880213	20880717	BB_1413m_Tuff_H3K4me1_CSpeaks_peak_1993	359	.	8.09654	39.92907	35.99995	266
GL873530.1	21033371	21033912	BB_1413m_Tuff_H3K4me1_CSpeaks_peak_1994	304	.	7.09348	34.17710	30.43684	230
GL873530.1	21034034	21034386	BB_1413m_Tuff_H3K4me1_CSpeaks_peak_1995	175	.	5.94680	20.84317	17.50496	206
GL873530.1	21264265	21264419	BB_1413m_Tuff_H3K4me1_CSpeaks_peak_1996	88	.	4.49170	11.85952	8.81680	53
GL873530.1	21267422	21267573	BB_1413m_Tuff_H3K4me1_CSpeaks_peak_1997	108	.	7.09526	13.94122	10.82775	69
GL873530.1	21578893	21579088	BB_1413m_Tuff_H3K4me1_CSpeaks_peak_1998	72	.	3.74616	10.24657	7.26434	60
GL873530.1	21579228	21579398	BB_1413m_Tuff_H3K4me1_CSpeaks_peak_1999	147	.	5.67009	18.00284	14.75816	79
GL873530.1	21739258	21739800	BB_1413m_Tuff_H3K4me1_CSpeaks_peak_2000	509	.	8.59798	55.47596	50.97429	181
[truncated: 11,167 more rows]
