# Supplementary material for: Transposable elements are the primary source of novelty in primate gene regulation
Source: Genome Res. 2017 Oct;27(10):1623–33. doi: 10.1101/gr.218149.116 (PMC5630026; doi:10.1101/gr.218149.116)
Supplement: Supplemental Material [file supp_gr.218149.116_Supplemental_FILE_S1_peak_calling_BED_files.zip › FILE_S1/BB_8012_H3K27Ac_CSpeaks_peaks.narrowPeak]

AAQR03192194.1	7271	7465	BB_8012_H3K27Ac_CSpeaks_peak_1	23	.	3.39855	5.31046	2.38952	88
AAQR03192555.1	23	206	BB_8012_H3K27Ac_CSpeaks_peak_2	49	.	4.10934	7.99138	4.90821	57
AAQR03192819.1	5853	6037	BB_8012_H3K27Ac_CSpeaks_peak_3	19	.	3.35970	4.79185	1.90775	56
AAQR03193881.1	57	209	BB_8012_H3K27Ac_CSpeaks_peak_4	40	.	3.62189	7.09102	4.05543	126
AAQR03194894.1	1036	1360	BB_8012_H3K27Ac_CSpeaks_peak_5	592	.	14.88965	64.68050	59.28768	130
AAQR03194959.1	660	850	BB_8012_H3K27Ac_CSpeaks_peak_6	57	.	3.78142	8.87152	5.74107	63
AAQR03195822.1	399	616	BB_8012_H3K27Ac_CSpeaks_peak_7	94	.	4.90526	12.76924	9.45734	130
AAQR03196381.1	309	908	BB_8012_H3K27Ac_CSpeaks_peak_8	372	.	13.72812	41.65364	37.27221	412
AAQR03196666.1	1021	1222	BB_8012_H3K27Ac_CSpeaks_peak_9	108	.	7.04634	14.21410	10.84898	78
AAQR03197632.1	404	712	BB_8012_H3K27Ac_CSpeaks_peak_10	130	.	3.15277	16.48265	13.02714	133
AAQR03197844.1	21	177	BB_8012_H3K27Ac_CSpeaks_peak_11	41	.	1.80820	7.17501	4.13698	43
AAQR03197998.1	0	190	BB_8012_H3K27Ac_CSpeaks_peak_12	318	.	17.71579	36.05811	31.89121	61
AAQR03199312.1	452	899	BB_8012_H3K27Ac_CSpeaks_peak_13	97	.	4.71222	13.03856	9.71848	247
AAQR03200228.1	0	576	BB_8012_H3K27Ac_CSpeaks_peak_14	371	.	12.12744	41.57056	37.19031	408
GL873520.1	89687	90111	BB_8012_H3K27Ac_CSpeaks_peak_15	158	.	6.28735	19.38730	15.82343	83
GL873520.1	268014	268427	BB_8012_H3K27Ac_CSpeaks_peak_16	224	.	6.99690	26.29185	22.47585	226
GL873520.1	838694	839195	BB_8012_H3K27Ac_CSpeaks_peak_17	373	.	11.09877	41.69542	37.30996	288
GL873520.1	1002703	1003266	BB_8012_H3K27Ac_CSpeaks_peak_18	272	.	5.59010	31.21969	27.22886	224
GL873520.1	1382230	1382502	BB_8012_H3K27Ac_CSpeaks_peak_19	106	.	6.91270	13.97731	10.61967	144
GL873520.1	1464210	1464606	BB_8012_H3K27Ac_CSpeaks_peak_20	325	.	13.36447	36.71734	32.52703	198
GL873520.1	4072627	4072946	BB_8012_H3K27Ac_CSpeaks_peak_21	14	.	2.29866	4.32837	1.47939	108
GL873520.1	5702681	5703249	BB_8012_H3K27Ac_CSpeaks_peak_22	128	.	4.48320	16.25024	12.80418	328
GL873520.1	6164318	6164813	BB_8012_H3K27Ac_CSpeaks_peak_23	34	.	2.94111	6.44959	3.45540	404
GL873520.1	6843169	6843538	BB_8012_H3K27Ac_CSpeaks_peak_24	19	.	3.35970	4.79185	1.90775	339
GL873520.1	7051998	7052278	BB_8012_H3K27Ac_CSpeaks_peak_25	71	.	3.17524	10.34495	7.14212	209
GL873520.1	7052576	7053316	BB_8012_H3K27Ac_CSpeaks_peak_26	572	.	16.53892	62.52886	57.23478	339
GL873520.1	7210949	7211135	BB_8012_H3K27Ac_CSpeaks_peak_27	20	.	4.35011	4.98931	2.09165	9
GL873520.1	7269121	7269452	BB_8012_H3K27Ac_CSpeaks_peak_28	109	.	5.30015	14.34508	10.96886	195
GL873520.1	7300405	7300981	BB_8012_H3K27Ac_CSpeaks_peak_29	196	.	4.59848	23.36035	19.65742	217
GL873520.1	7388597	7388798	BB_8012_H3K27Ac_CSpeaks_peak_30	79	.	6.05914	11.20838	7.96683	121
GL873520.1	7990989	7991246	BB_8012_H3K27Ac_CSpeaks_peak_31	118	.	7.44123	15.25735	11.84624	125
GL873520.1	8558439	8558867	BB_8012_H3K27Ac_CSpeaks_peak_32	59	.	4.01678	9.09299	5.95299	346
GL873520.1	8701376	8701750	BB_8012_H3K27Ac_CSpeaks_peak_33	66	.	4.31294	9.79599	6.61744	281
GL873520.1	8793957	8794605	BB_8012_H3K27Ac_CSpeaks_peak_34	80	.	4.04915	11.31445	8.06533	168
GL873520.1	8823070	8823254	BB_8012_H3K27Ac_CSpeaks_peak_35	100	.	6.78046	13.40874	10.07669	76
GL873520.1	9163324	9163907	BB_8012_H3K27Ac_CSpeaks_peak_36	246	.	6.36343	28.54169	24.65003	303
GL873520.1	9392331	9392730	BB_8012_H3K27Ac_CSpeaks_peak_37	146	.	8.26858	18.21259	14.69076	274
GL873520.1	9497925	9498324	BB_8012_H3K27Ac_CSpeaks_peak_38	375	.	12.68881	41.90359	37.50396	212
GL873520.1	9569721	9570045	BB_8012_H3K27Ac_CSpeaks_peak_39	176	.	9.29656	21.24226	17.61109	67
GL873520.1	9694437	9694615	BB_8012_H3K27Ac_CSpeaks_peak_40	102	.	6.17324	13.58947	10.24160	110
GL873520.1	9694764	9695228	BB_8012_H3K27Ac_CSpeaks_peak_41	166	.	6.48479	20.26978	16.67216	224
GL873520.1	9884502	9884653	BB_8012_H3K27Ac_CSpeaks_peak_42	46	.	3.72061	7.73977	4.66719	54
GL873520.1	10007845	10008233	BB_8012_H3K27Ac_CSpeaks_peak_43	219	.	7.47200	25.79038	21.99061	203
GL873520.1	10759036	10759186	BB_8012_H3K27Ac_CSpeaks_peak_44	39	.	3.35833	6.99766	3.96873	47
GL873520.1	11012518	11012849	BB_8012_H3K27Ac_CSpeaks_peak_45	44	.	3.30874	7.54459	4.48606	301
GL873520.1	13235215	13235547	BB_8012_H3K27Ac_CSpeaks_peak_46	544	.	10.63876	59.61969	54.45609	151
GL873520.1	13636865	13637031	BB_8012_H3K27Ac_CSpeaks_peak_47	53	.	5.07193	8.41215	5.30664	77
GL873520.1	14295571	14295747	BB_8012_H3K27Ac_CSpeaks_peak_48	45	.	2.99868	7.60861	4.54524	88
GL873520.1	14579197	14579352	BB_8012_H3K27Ac_CSpeaks_peak_49	68	.	3.75299	10.00074	6.81558	62
GL873520.1	14877750	14877897	BB_8012_H3K27Ac_CSpeaks_peak_50	80	.	7.01557	11.34488	8.09453	79
GL873520.1	15890871	15891434	BB_8012_H3K27Ac_CSpeaks_peak_51	468	.	17.11586	51.68967	46.88458	342
GL873520.1	15973087	15973812	BB_8012_H3K27Ac_CSpeaks_peak_52	85	.	5.05706	11.80429	8.53166	208
GL873520.1	16018638	16018913	BB_8012_H3K27Ac_CSpeaks_peak_53	118	.	7.63867	15.25735	11.84624	146
GL873520.1	16226647	16226837	BB_8012_H3K27Ac_CSpeaks_peak_54	93	.	5.29399	12.62006	9.31725	107
GL873520.1	16645768	16645958	BB_8012_H3K27Ac_CSpeaks_peak_55	77	.	5.43284	10.92847	7.70341	57
GL873520.1	16998735	16998882	BB_8012_H3K27Ac_CSpeaks_peak_56	55	.	3.33599	8.67725	5.55907	110
GL873520.1	17042874	17043028	BB_8012_H3K27Ac_CSpeaks_peak_57	88	.	6.65146	12.18861	8.89995	51
GL873520.1	17184481	17185057	BB_8012_H3K27Ac_CSpeaks_peak_58	377	.	8.07458	42.18854	37.77236	290
GL873520.1	19914401	19914583	BB_8012_H3K27Ac_CSpeaks_peak_59	39	.	3.00692	6.98403	3.95668	55
GL873520.1	19914798	19915104	BB_8012_H3K27Ac_CSpeaks_peak_60	69	.	4.10406	10.15858	6.96654	82
GL873520.1	20920950	20921102	BB_8012_H3K27Ac_CSpeaks_peak_61	73	.	4.41166	10.51570	7.30678	81
GL873520.1	23072624	23072912	BB_8012_H3K27Ac_CSpeaks_peak_62	53	.	4.54435	8.44714	5.33527	125
GL873520.1	23701444	23701597	BB_8012_H3K27Ac_CSpeaks_peak_63	53	.	5.26937	8.41215	5.30664	64
GL873520.1	24054970	24055251	BB_8012_H3K27Ac_CSpeaks_peak_64	77	.	4.93860	11.00531	7.77346	107
GL873520.1	24416424	24416919	BB_8012_H3K27Ac_CSpeaks_peak_65	337	.	11.56785	38.00129	33.75641	158
GL873520.1	24795138	24795522	BB_8012_H3K27Ac_CSpeaks_peak_66	239	.	9.57911	27.85611	23.98114	248
GL873520.1	24856751	24857328	BB_8012_H3K27Ac_CSpeaks_peak_67	111	.	6.32133	14.51252	11.12810	446
GL873520.1	24939576	24939932	BB_8012_H3K27Ac_CSpeaks_peak_68	102	.	5.10270	13.55013	10.20713	238
GL873520.1	24989661	24989827	BB_8012_H3K27Ac_CSpeaks_peak_69	68	.	5.13668	10.08017	6.89128	66
GL873520.1	25409913	25410098	BB_8012_H3K27Ac_CSpeaks_peak_70	108	.	7.24379	14.21410	10.84898	100
GL873520.1	25587721	25588003	BB_8012_H3K27Ac_CSpeaks_peak_71	182	.	9.61308	21.89293	18.23664	172
GL873520.1	25671032	25671526	BB_8012_H3K27Ac_CSpeaks_peak_72	219	.	7.37328	25.79038	21.99061	192
GL873520.1	26103155	26103890	BB_8012_H3K27Ac_CSpeaks_peak_73	394	.	9.53543	43.94296	39.46828	414
GL873520.1	26638965	26639457	BB_8012_H3K27Ac_CSpeaks_peak_74	351	.	10.62491	39.42554	35.12446	265
GL873520.1	26683036	26683521	BB_8012_H3K27Ac_CSpeaks_peak_75	138	.	4.78389	17.33595	13.85084	204
GL873520.1	26762364	26762612	BB_8012_H3K27Ac_CSpeaks_peak_76	74	.	5.31719	10.70357	7.48804	166
GL873520.1	26995972	26996297	BB_8012_H3K27Ac_CSpeaks_peak_77	55	.	3.33599	8.67725	5.55907	195
GL873520.1	27066358	27066603	BB_8012_H3K27Ac_CSpeaks_peak_78	158	.	6.18863	19.38730	15.82343	129
GL873520.1	27162538	27162757	BB_8012_H3K27Ac_CSpeaks_peak_79	111	.	5.40290	14.57371	11.18587	116
GL873520.1	27162935	27163232	BB_8012_H3K27Ac_CSpeaks_peak_80	15	.	2.18687	4.42143	1.56711	193
GL873520.1	27163434	27163858	BB_8012_H3K27Ac_CSpeaks_peak_81	102	.	5.00398	13.55013	10.20713	289
GL873520.1	27642280	27642963	BB_8012_H3K27Ac_CSpeaks_peak_82	375	.	8.56562	41.92146	37.52025	383
GL873520.1	27664992	27665202	BB_8012_H3K27Ac_CSpeaks_peak_83	94	.	4.90526	12.76924	9.45734	101
GL873520.1	27712001	27712429	BB_8012_H3K27Ac_CSpeaks_peak_84	74	.	3.97511	10.65083	7.43609	283
GL873520.1	27881627	27882156	BB_8012_H3K27Ac_CSpeaks_peak_85	311	.	12.49117	35.29197	31.14790	393
GL873520.1	28051728	28051975	BB_8012_H3K27Ac_CSpeaks_peak_86	77	.	4.82013	11.00531	7.77346	115
GL873520.1	28348415	28348609	BB_8012_H3K27Ac_CSpeaks_peak_87	42	.	3.87241	7.28745	4.24265	59
GL873520.1	28553864	28554018	BB_8012_H3K27Ac_CSpeaks_peak_88	74	.	3.90107	10.65083	7.43609	95
GL873520.1	28975433	28975655	BB_8012_H3K27Ac_CSpeaks_peak_89	134	.	6.24171	16.93061	13.45676	144
GL873520.1	29040198	29040892	BB_8012_H3K27Ac_CSpeaks_peak_90	111	.	4.96607	14.53762	11.15020	452
GL873520.1	29203625	29203879	BB_8012_H3K27Ac_CSpeaks_peak_91	149	.	6.08991	18.51631	14.98098	141
GL873520.1	29204030	29204355	BB_8012_H3K27Ac_CSpeaks_peak_92	117	.	6.47662	15.16586	11.76017	154
GL873520.1	29524056	29524299	BB_8012_H3K27Ac_CSpeaks_peak_93	209	.	13.62939	24.69822	20.94299	117
GL873520.1	30051582	30051845	BB_8012_H3K27Ac_CSpeaks_peak_94	55	.	3.23932	8.65647	5.54142	123
GL873520.1	30067508	30067986	BB_8012_H3K27Ac_CSpeaks_peak_95	297	.	7.02156	33.81905	29.73255	166
GL873520.1	30636640	30636984	BB_8012_H3K27Ac_CSpeaks_peak_96	169	.	5.01629	20.59565	16.98725	171
GL873520.1	30711785	30712178	BB_8012_H3K27Ac_CSpeaks_peak_97	251	.	11.39006	29.07822	25.15760	124
GL873520.1	31086952	31087115	BB_8012_H3K27Ac_CSpeaks_peak_98	135	.	6.91141	17.06910	13.59015	90
GL873520.1	34819909	34820209	BB_8012_H3K27Ac_CSpeaks_peak_99	80	.	6.63985	11.24289	8.00031	200
GL873520.1	34899489	34899930	BB_8012_H3K27Ac_CSpeaks_peak_100	116	.	3.81312	14.99739	11.60045	143
GL873520.1	34985754	34985943	BB_8012_H3K27Ac_CSpeaks_peak_101	123	.	7.09754	15.72864	12.30162	99
GL873520.1	35032445	35032702	BB_8012_H3K27Ac_CSpeaks_peak_102	93	.	4.27127	12.68071	9.37465	142
GL873520.1	35180022	35180215	BB_8012_H3K27Ac_CSpeaks_peak_103	127	.	9.38487	16.21722	12.77278	98
GL873520.1	35187562	35188039	BB_8012_H3K27Ac_CSpeaks_peak_104	344	.	6.82187	38.67641	34.40744	224
GL873520.1	35207699	35207871	BB_8012_H3K27Ac_CSpeaks_peak_105	19	.	2.64238	4.83877	1.95216	116
GL873520.1	35231957	35232217	BB_8012_H3K27Ac_CSpeaks_peak_106	126	.	6.00478	16.03933	12.60040	126
GL873520.1	35841275	35841657	BB_8012_H3K27Ac_CSpeaks_peak_107	29	.	2.87529	5.93100	2.96745	101
GL873520.1	36010822	36011013	BB_8012_H3K27Ac_CSpeaks_peak_108	110	.	7.15008	14.40983	11.03213	108
GL873520.1	36011163	36011314	BB_8012_H3K27Ac_CSpeaks_peak_109	62	.	4.58320	9.46042	6.29569	63
GL873520.1	36404849	36405349	BB_8012_H3K27Ac_CSpeaks_peak_110	117	.	5.39887	15.15365	11.75107	328
GL873520.1	37303273	37303658	BB_8012_H3K27Ac_CSpeaks_peak_111	269	.	7.58922	30.94364	26.96073	181
GL873520.1	37332500	37332906	BB_8012_H3K27Ac_CSpeaks_peak_112	77	.	5.43284	10.92847	7.70341	263
GL873520.1	37398589	37398861	BB_8012_H3K27Ac_CSpeaks_peak_113	50	.	3.38278	8.13604	5.04620	198
GL873520.1	37928250	37928699	BB_8012_H3K27Ac_CSpeaks_peak_114	34	.	2.94111	6.44959	3.45540	218
GL873520.1	38312267	38312417	BB_8012_H3K27Ac_CSpeaks_peak_115	62	.	6.38012	9.36389	6.20569	92
GL873520.1	38394833	38395009	BB_8012_H3K27Ac_CSpeaks_peak_116	29	.	4.28216	5.86499	2.90460	66
GL873520.1	38535414	38535665	BB_8012_H3K27Ac_CSpeaks_peak_117	112	.	8.12707	14.58834	11.20045	113
GL873520.1	38535808	38536098	BB_8012_H3K27Ac_CSpeaks_peak_118	149	.	8.42844	18.49883	14.96561	167
GL873520.1	38682240	38682700	BB_8012_H3K27Ac_CSpeaks_peak_119	377	.	10.13746	42.11635	37.70307	236
GL873520.1	38750892	38751563	BB_8012_H3K27Ac_CSpeaks_peak_120	416	.	13.43321	46.24394	41.67318	160
GL873520.1	38859814	38860784	BB_8012_H3K27Ac_CSpeaks_peak_121	210	.	6.68847	24.84500	21.08365	534
GL873520.1	38957405	38957615	BB_8012_H3K27Ac_CSpeaks_peak_122	38	.	4.68252	6.82099	3.80658	96
GL873520.1	39048408	39048555	BB_8012_H3K27Ac_CSpeaks_peak_123	55	.	3.23932	8.65647	5.54142	52
GL873520.1	39498958	39499494	BB_8012_H3K27Ac_CSpeaks_peak_124	435	.	10.04314	48.17528	43.52151	272
GL873520.1	39651459	39651965	BB_8012_H3K27Ac_CSpeaks_peak_125	77	.	3.53716	10.93404	7.70848	366
GL873520.1	40015013	40015756	BB_8012_H3K27Ac_CSpeaks_peak_126	592	.	14.88965	64.68050	59.28768	502
GL873520.1	40016457	40016618	BB_8012_H3K27Ac_CSpeaks_peak_127	39	.	4.88893	6.98232	3.95622	27
GL873520.1	40078811	40078970	BB_8012_H3K27Ac_CSpeaks_peak_128	64	.	5.36431	9.67109	6.49920	92
GL873520.1	40148676	40148849	BB_8012_H3K27Ac_CSpeaks_peak_129	134	.	7.54335	16.88515	13.41582	61
GL873520.1	40964879	40965591	BB_8012_H3K27Ac_CSpeaks_peak_130	667	.	21.19584	72.49687	66.74323	449
GL873520.1	41126204	41126466	BB_8012_H3K27Ac_CSpeaks_peak_131	31	.	3.95203	6.17367	3.19296	34
GL873520.1	41203806	41204368	BB_8012_H3K27Ac_CSpeaks_peak_132	366	.	9.94002	41.03653	36.66558	324
GL873520.1	41446337	41446667	BB_8012_H3K27Ac_CSpeaks_peak_133	148	.	6.71779	18.39350	14.86680	180
GL873520.1	41750027	41750804	BB_8012_H3K27Ac_CSpeaks_peak_134	125	.	5.59631	15.97543	12.54263	131
GL873520.1	42082902	42083065	BB_8012_H3K27Ac_CSpeaks_peak_135	53	.	4.54435	8.44714	5.33527	65
GL873520.1	42343988	42344484	BB_8012_H3K27Ac_CSpeaks_peak_136	871	.	19.27285	93.91750	87.19106	172
GL873520.1	42678423	42678826	BB_8012_H3K27Ac_CSpeaks_peak_137	189	.	9.08856	22.63435	18.95585	177
GL873520.1	43338360	43338764	BB_8012_H3K27Ac_CSpeaks_peak_138	320	.	5.63452	36.24777	32.06792	206
GL873520.1	43364946	43365341	BB_8012_H3K27Ac_CSpeaks_peak_139	169	.	5.07553	20.59565	16.98725	120
GL873520.1	43592045	43593039	BB_8012_H3K27Ac_CSpeaks_peak_140	497	.	13.34960	54.71037	49.76077	167
GL873520.1	43788818	43789217	BB_8012_H3K27Ac_CSpeaks_peak_141	227	.	8.37408	26.53379	22.70995	281
GL873520.1	44546438	44546636	BB_8012_H3K27Ac_CSpeaks_peak_142	158	.	8.07286	19.39297	15.82836	143
GL873520.1	45743295	45743641	BB_8012_H3K27Ac_CSpeaks_peak_143	39	.	3.35833	6.99766	3.96873	177
GL873520.1	45827094	45827631	BB_8012_H3K27Ac_CSpeaks_peak_144	166	.	5.52996	20.20723	16.61492	229
GL873520.1	45980359	45980594	BB_8012_H3K27Ac_CSpeaks_peak_145	20	.	4.00023	4.97954	2.08472	125
GL873520.1	46041664	46041891	BB_8012_H3K27Ac_CSpeaks_peak_146	111	.	4.96607	14.53762	11.15020	111
GL873520.1	46140109	46140284	BB_8012_H3K27Ac_CSpeaks_peak_147	46	.	5.53013	7.74996	4.67628	81
GL873520.1	46766667	46766868	BB_8012_H3K27Ac_CSpeaks_peak_148	160	.	8.82332	19.61410	16.04108	104
GL873520.1	47320970	47321377	BB_8012_H3K27Ac_CSpeaks_peak_149	250	.	9.87527	28.97095	25.05737	233
GL873520.1	47409423	47409586	BB_8012_H3K27Ac_CSpeaks_peak_150	61	.	5.14804	9.28429	6.13187	65
GL873520.1	48342520	48342835	BB_8012_H3K27Ac_CSpeaks_peak_151	177	.	7.67723	21.34039	17.70755	104
GL873520.1	48411050	48411391	BB_8012_H3K27Ac_CSpeaks_peak_152	76	.	4.20451	10.88985	7.67055	244
GL873520.1	48982567	48982982	BB_8012_H3K27Ac_CSpeaks_peak_153	167	.	7.95022	20.38453	16.78023	161
GL873520.1	49004306	49004780	BB_8012_H3K27Ac_CSpeaks_peak_154	329	.	10.38798	37.18805	32.96815	122
GL873520.1	51182502	51182727	BB_8012_H3K27Ac_CSpeaks_peak_155	152	.	7.74737	18.75936	15.21707	91
GL873520.1	52389159	52389306	BB_8012_H3K27Ac_CSpeaks_peak_156	42	.	3.99088	7.28745	4.24265	113
GL873520.1	52582718	52582865	BB_8012_H3K27Ac_CSpeaks_peak_157	47	.	5.82806	7.82444	4.74833	80
GL873520.1	54414119	54414286	BB_8012_H3K27Ac_CSpeaks_peak_158	101	.	5.41246	13.45200	10.11502	74
GL873520.1	54850618	54851299	BB_8012_H3K27Ac_CSpeaks_peak_159	405	.	8.33784	45.08898	40.56616	312
GL873520.1	55089311	55089481	BB_8012_H3K27Ac_CSpeaks_peak_160	108	.	7.04634	14.21410	10.84898	57
GL873520.1	57083094	57083256	BB_8012_H3K27Ac_CSpeaks_peak_161	45	.	3.52757	7.60524	4.54228	56
GL873520.1	57087447	57087648	BB_8012_H3K27Ac_CSpeaks_peak_162	61	.	4.98860	9.25272	6.10258	104
GL873520.1	58784369	58784627	BB_8012_H3K27Ac_CSpeaks_peak_163	70	.	5.86170	10.25134	7.05049	43
GL873520.1	58795271	58795591	BB_8012_H3K27Ac_CSpeaks_peak_164	28	.	3.10448	5.83711	2.88767	208
GL873520.1	58957580	58957826	BB_8012_H3K27Ac_CSpeaks_peak_165	101	.	5.41246	13.45200	10.11502	141
GL873520.1	59054494	59055349	BB_8012_H3K27Ac_CSpeaks_peak_166	188	.	5.85915	22.52600	18.85438	426
GL873520.1	59261517	59261754	BB_8012_H3K27Ac_CSpeaks_peak_167	283	.	10.61568	32.38011	28.34478	104
GL873520.1	59351872	59352038	BB_8012_H3K27Ac_CSpeaks_peak_168	62	.	4.46474	9.46042	6.29569	107
GL873520.1	59484238	59484445	BB_8012_H3K27Ac_CSpeaks_peak_169	55	.	4.22781	8.71601	5.59237	104
GL873520.1	59711220	59711464	BB_8012_H3K27Ac_CSpeaks_peak_170	23	.	3.12829	5.26630	2.35214	108
GL873520.1	59761247	59761745	BB_8012_H3K27Ac_CSpeaks_peak_171	152	.	7.74737	18.75936	15.21707	415
GL873520.1	59885507	59885935	BB_8012_H3K27Ac_CSpeaks_peak_172	83	.	4.28913	11.59222	8.33307	226
GL873520.1	59918643	59919011	BB_8012_H3K27Ac_CSpeaks_peak_173	83	.	3.71318	11.62406	8.36399	191
GL873520.1	60161685	60162030	BB_8012_H3K27Ac_CSpeaks_peak_174	208	.	8.98679	24.58018	20.82600	145
GL873520.1	60162147	60162633	BB_8012_H3K27Ac_CSpeaks_peak_175	423	.	15.82275	46.92369	42.32319	346
GL873520.1	60287492	60287659	BB_8012_H3K27Ac_CSpeaks_peak_176	78	.	4.96941	11.07357	7.83955	90
GL873520.1	60288205	60288392	BB_8012_H3K27Ac_CSpeaks_peak_177	34	.	3.01258	6.41011	3.41825	86
GL873520.1	60603579	60603911	BB_8012_H3K27Ac_CSpeaks_peak_178	101	.	5.53092	13.45200	10.11502	188
GL873520.1	60634684	60635110	BB_8012_H3K27Ac_CSpeaks_peak_179	358	.	14.93418	40.16546	35.83757	188
GL873520.1	60755900	60756439	BB_8012_H3K27Ac_CSpeaks_peak_180	129	.	4.13088	16.42585	12.97124	428
GL873520.1	60919929	60920883	BB_8012_H3K27Ac_CSpeaks_peak_181	312	.	13.16703	35.41576	31.26847	145
GL873520.1	61192538	61192797	BB_8012_H3K27Ac_CSpeaks_peak_182	184	.	8.21577	22.08343	18.41938	131
GL873520.1	61695008	61695178	BB_8012_H3K27Ac_CSpeaks_peak_183	160	.	8.82332	19.61410	16.04108	103
GL873520.1	62171006	62171154	BB_8012_H3K27Ac_CSpeaks_peak_184	47	.	5.74758	7.87283	4.79418	97
GL873520.1	62339685	62340138	BB_8012_H3K27Ac_CSpeaks_peak_185	63	.	3.95066	9.52900	6.36052	310
GL873520.1	62379395	62379801	BB_8012_H3K27Ac_CSpeaks_peak_186	319	.	10.03259	36.08184	31.90939	147
GL873520.1	62610831	62611018	BB_8012_H3K27Ac_CSpeaks_peak_187	85	.	5.17553	11.80429	8.53166	89
GL873520.1	62999004	62999223	BB_8012_H3K27Ac_CSpeaks_peak_188	143	.	8.27917	17.83796	14.32331	141
GL873520.1	63120876	63121299	BB_8012_H3K27Ac_CSpeaks_peak_189	254	.	13.17961	29.33252	25.40914	251
GL873520.1	66086087	66086234	BB_8012_H3K27Ac_CSpeaks_peak_190	68	.	5.13668	10.08017	6.89128	44
GL873520.1	68688875	68689081	BB_8012_H3K27Ac_CSpeaks_peak_191	48	.	4.68718	7.97330	4.89262	114
GL873520.1	68864534	68864796	BB_8012_H3K27Ac_CSpeaks_peak_192	36	.	3.75395	6.60524	3.60003	140
GL873520.1	69206447	69206815	BB_8012_H3K27Ac_CSpeaks_peak_193	106	.	3.91409	14.01293	10.65425	158
GL873520.1	69222298	69222688	BB_8012_H3K27Ac_CSpeaks_peak_194	188	.	7.54482	22.55154	18.87484	124
GL873520.1	69222871	69223209	BB_8012_H3K27Ac_CSpeaks_peak_195	53	.	4.54435	8.44714	5.33527	120
GL873520.1	69336220	69336388	BB_8012_H3K27Ac_CSpeaks_peak_196	28	.	4.87179	5.84825	2.89763	91
GL873520.1	69364760	69365208	BB_8012_H3K27Ac_CSpeaks_peak_197	136	.	4.18024	17.08578	13.60647	304
GL873520.1	69912920	69913254	BB_8012_H3K27Ac_CSpeaks_peak_198	35	.	2.82469	6.51537	3.51730	132
GL873520.1	70136647	70137013	BB_8012_H3K27Ac_CSpeaks_peak_199	50	.	3.18009	8.10064	5.01393	132
GL873520.1	70317483	70317782	BB_8012_H3K27Ac_CSpeaks_peak_200	92	.	7.60789	12.52288	9.22377	216
GL873520.1	70318069	70318317	BB_8012_H3K27Ac_CSpeaks_peak_201	19	.	3.35970	4.79185	1.90775	80
GL873520.1	70347837	70348476	BB_8012_H3K27Ac_CSpeaks_peak_202	39	.	3.07273	6.98403	3.95668	79
GL873520.1	70798312	70798820	BB_8012_H3K27Ac_CSpeaks_peak_203	80	.	4.04915	11.31445	8.06533	208
GL873520.1	70957125	70957510	BB_8012_H3K27Ac_CSpeaks_peak_204	208	.	8.83871	24.58018	20.82600	124
GL873520.1	71034204	71034513	BB_8012_H3K27Ac_CSpeaks_peak_205	109	.	5.30015	14.34508	10.96886	197
GL873520.1	71034666	71034813	BB_8012_H3K27Ac_CSpeaks_peak_206	32	.	3.86188	6.28117	3.29742	37
GL873520.1	71249120	71249347	BB_8012_H3K27Ac_CSpeaks_peak_207	219	.	7.47200	25.79038	21.99061	124
GL873520.1	71250948	71251529	BB_8012_H3K27Ac_CSpeaks_peak_208	184	.	10.00528	22.11942	18.45391	103
GL873520.1	71352314	71352472	BB_8012_H3K27Ac_CSpeaks_peak_209	93	.	4.27127	12.68071	9.37465	104
GL873520.1	71459629	71460061	BB_8012_H3K27Ac_CSpeaks_peak_210	230	.	4.97926	26.92812	23.08738	194
GL873520.1	71504855	71505014	BB_8012_H3K27Ac_CSpeaks_peak_211	18	.	3.16162	4.70046	1.82517	59
GL873520.1	71771396	71771565	BB_8012_H3K27Ac_CSpeaks_peak_212	36	.	4.47960	6.68330	3.67338	35
GL873520.1	72044162	72044521	BB_8012_H3K27Ac_CSpeaks_peak_213	198	.	7.66329	23.53057	19.81449	140
GL873520.1	72112027	72112254	BB_8012_H3K27Ac_CSpeaks_peak_214	73	.	4.41166	10.51570	7.30678	92
GL873520.1	72346330	72346526	BB_8012_H3K27Ac_CSpeaks_peak_215	44	.	5.47016	7.45817	4.40829	108
GL873520.1	72418498	72418680	BB_8012_H3K27Ac_CSpeaks_peak_216	14	.	3.49240	4.33257	1.48056	105
GL873520.1	72702953	72703384	BB_8012_H3K27Ac_CSpeaks_peak_217	335	.	9.44642	37.84121	33.59873	300
GL873520.1	72713700	72714300	BB_8012_H3K27Ac_CSpeaks_peak_218	294	.	10.76376	33.53720	29.46039	438
GL873520.1	72743279	72743574	BB_8012_H3K27Ac_CSpeaks_peak_219	87	.	4.80654	12.00287	8.72110	69
GL873520.1	72927077	72927623	BB_8012_H3K27Ac_CSpeaks_peak_220	337	.	8.04734	38.00780	33.75948	112
GL873520.1	73133781	73134121	BB_8012_H3K27Ac_CSpeaks_peak_221	100	.	7.37631	13.38340	10.05289	84
GL873520.1	73134311	73134576	BB_8012_H3K27Ac_CSpeaks_peak_222	287	.	9.44026	32.81531	28.76316	120
GL873520.1	73134737	73135109	BB_8012_H3K27Ac_CSpeaks_peak_223	227	.	8.25561	26.53379	22.70995	216
GL873521.1	1450090	1450345	BB_8012_H3K27Ac_CSpeaks_peak_224	198	.	7.78175	23.53057	19.81449	109
GL873521.1	1534890	1535100	BB_8012_H3K27Ac_CSpeaks_peak_225	38	.	4.24819	6.90630	3.88366	107
GL873521.1	1535441	1535675	BB_8012_H3K27Ac_CSpeaks_peak_226	51	.	3.61219	8.23007	5.13543	109
GL873521.1	1737483	1737638	BB_8012_H3K27Ac_CSpeaks_peak_227	56	.	5.02575	8.81001	5.68140	76
GL873521.1	1784833	1785042	BB_8012_H3K27Ac_CSpeaks_peak_228	140	.	9.97719	17.49717	14.00189	109
GL873521.1	1991230	1991606	BB_8012_H3K27Ac_CSpeaks_peak_229	274	.	9.96288	31.46590	27.46359	173
GL873521.1	2528436	2528608	BB_8012_H3K27Ac_CSpeaks_peak_230	149	.	10.28802	18.48469	14.95663	92
GL873521.1	2530688	2530879	BB_8012_H3K27Ac_CSpeaks_peak_231	101	.	5.41246	13.45200	10.11502	73
GL873521.1	2640501	2640699	BB_8012_H3K27Ac_CSpeaks_peak_232	42	.	3.99088	7.28745	4.24265	98
GL873521.1	2905455	2905642	BB_8012_H3K27Ac_CSpeaks_peak_233	87	.	4.80654	12.00287	8.72110	86
GL873521.1	2905932	2906079	BB_8012_H3K27Ac_CSpeaks_peak_234	38	.	4.17328	6.84924	3.83348	74
GL873521.1	3052958	3053174	BB_8012_H3K27Ac_CSpeaks_peak_235	59	.	4.11550	9.09299	5.95299	77
GL873521.1	3054730	3055382	BB_8012_H3K27Ac_CSpeaks_peak_236	316	.	8.35078	35.79768	31.63713	363
GL873521.1	3513171	3513538	BB_8012_H3K27Ac_CSpeaks_peak_237	24	.	2.86450	5.34426	2.41959	143
GL873521.1	3564022	3564367	BB_8012_H3K27Ac_CSpeaks_peak_238	40	.	3.62189	7.09102	4.05543	124
GL873521.1	3649947	3650468	BB_8012_H3K27Ac_CSpeaks_peak_239	118	.	5.13531	15.30598	11.89075	113
GL873521.1	3650639	3650851	BB_8012_H3K27Ac_CSpeaks_peak_240	186	.	7.80804	22.33827	18.67021	109
GL873521.1	4393496	4393705	BB_8012_H3K27Ac_CSpeaks_peak_241	28	.	3.32573	5.85335	2.89866	101
GL873521.1	4483499	4484003	BB_8012_H3K27Ac_CSpeaks_peak_242	256	.	8.84794	29.63079	25.69400	84
GL873521.1	4582944	4583294	BB_8012_H3K27Ac_CSpeaks_peak_243	81	.	3.35749	11.45089	8.19965	208
GL873521.1	4626017	4626235	BB_8012_H3K27Ac_CSpeaks_peak_244	101	.	5.41246	13.45200	10.11502	78
GL873521.1	4642767	4643027	BB_8012_H3K27Ac_CSpeaks_peak_245	34	.	3.08662	6.41011	3.41825	136
GL873521.1	4658164	4658312	BB_8012_H3K27Ac_CSpeaks_peak_246	48	.	4.29320	7.95538	4.87587	81
GL873521.1	4658768	4658943	BB_8012_H3K27Ac_CSpeaks_peak_247	131	.	6.21596	16.59433	13.13667	84
GL873521.1	4760587	4761181	BB_8012_H3K27Ac_CSpeaks_peak_248	399	.	12.25571	44.49357	39.99027	211
GL873521.1	5021543	5021743	BB_8012_H3K27Ac_CSpeaks_peak_249	87	.	4.70782	12.00287	8.72110	135
GL873521.1	5023084	5023590	BB_8012_H3K27Ac_CSpeaks_peak_250	108	.	4.18704	14.20513	10.84302	95
GL873521.1	5024443	5024747	BB_8012_H3K27Ac_CSpeaks_peak_251	136	.	7.13480	17.16059	13.67879	174
GL873521.1	5025032	5025240	BB_8012_H3K27Ac_CSpeaks_peak_252	80	.	4.60910	11.25152	8.00486	71
GL873521.1	5445360	5446153	BB_8012_H3K27Ac_CSpeaks_peak_253	326	.	11.14816	36.82915	32.62946	191
GL873521.1	5797134	5797965	BB_8012_H3K27Ac_CSpeaks_peak_254	459	.	14.31771	50.69167	45.92817	251
GL873521.1	5842867	5843026	BB_8012_H3K27Ac_CSpeaks_peak_255	56	.	4.71289	8.72868	5.60340	90
GL873521.1	5856895	5857176	BB_8012_H3K27Ac_CSpeaks_peak_256	55	.	5.43047	8.67274	5.55584	83
GL873521.1	6238659	6238824	BB_8012_H3K27Ac_CSpeaks_peak_257	61	.	5.46681	9.31879	6.16232	97
GL873521.1	6435930	6436098	BB_8012_H3K27Ac_CSpeaks_peak_258	55	.	5.43047	8.67274	5.55584	115
GL873521.1	6966708	6966979	BB_8012_H3K27Ac_CSpeaks_peak_259	222	.	8.06843	26.07382	22.26437	114
GL873521.1	7051566	7052227	BB_8012_H3K27Ac_CSpeaks_peak_260	246	.	8.61101	28.58845	24.69031	487
GL873521.1	7263166	7263924	BB_8012_H3K27Ac_CSpeaks_peak_261	246	.	6.36343	28.54169	24.65003	401
GL873521.1	7702059	7702792	BB_8012_H3K27Ac_CSpeaks_peak_262	359	.	7.87714	40.28462	35.95061	385
GL873521.1	7702985	7703136	BB_8012_H3K27Ac_CSpeaks_peak_263	60	.	4.68996	9.19803	6.05449	59
GL873521.1	7703316	7703933	BB_8012_H3K27Ac_CSpeaks_peak_264	375	.	12.54073	41.90359	37.50396	361
GL873521.1	8549600	8549780	BB_8012_H3K27Ac_CSpeaks_peak_265	164	.	8.60359	20.06873	16.48443	107
GL873521.1	10078769	10078950	BB_8012_H3K27Ac_CSpeaks_peak_266	118	.	7.63867	15.25735	11.84624	65
GL873521.1	10080422	10080676	BB_8012_H3K27Ac_CSpeaks_peak_267	23	.	3.02957	5.26630	2.35214	142
GL873521.1	10602764	10602916	BB_8012_H3K27Ac_CSpeaks_peak_268	75	.	5.09557	10.81159	7.59474	88
GL873521.1	12093676	12094347	BB_8012_H3K27Ac_CSpeaks_peak_269	306	.	8.26616	34.81155	30.67813	456
GL873521.1	12333415	12333904	BB_8012_H3K27Ac_CSpeaks_peak_270	201	.	7.07712	23.90890	20.18063	285
GL873521.1	12536806	12537009	BB_8012_H3K27Ac_CSpeaks_peak_271	109	.	5.64939	14.29954	10.92829	109
GL873521.1	13185805	13186036	BB_8012_H3K27Ac_CSpeaks_peak_272	59	.	4.11550	9.09299	5.95299	144
GL873521.1	13355321	13355486	BB_8012_H3K27Ac_CSpeaks_peak_273	139	.	8.23099	17.40049	13.90767	49
GL873521.1	13452170	13452601	BB_8012_H3K27Ac_CSpeaks_peak_274	160	.	8.82332	19.61410	16.04108	125
GL873521.1	14348983	14349771	BB_8012_H3K27Ac_CSpeaks_peak_275	318	.	9.41741	35.99356	31.82760	303
GL873521.1	14544103	14545018	BB_8012_H3K27Ac_CSpeaks_peak_276	286	.	5.17130	32.66562	28.62637	301
GL873521.1	14582852	14583076	BB_8012_H3K27Ac_CSpeaks_peak_277	94	.	4.90526	12.76924	9.45734	130
GL873521.1	14720564	14720717	BB_8012_H3K27Ac_CSpeaks_peak_278	68	.	4.59506	9.98613	6.80364	41
GL873521.1	14721012	14721438	BB_8012_H3K27Ac_CSpeaks_peak_279	140	.	6.20663	17.52739	14.03093	108
GL873521.1	14997095	14998683	BB_8012_H3K27Ac_CSpeaks_peak_280	487	.	10.72008	53.60336	48.70844	567
GL873521.1	17645363	17645546	BB_8012_H3K27Ac_CSpeaks_peak_281	70	.	4.73100	10.28870	7.08758	103
GL873521.1	17645696	17646023	BB_8012_H3K27Ac_CSpeaks_peak_282	92	.	3.49418	12.59602	9.29555	185
GL873521.1	17943365	17943869	BB_8012_H3K27Ac_CSpeaks_peak_283	135	.	5.08572	17.06691	13.58857	311
GL873521.1	18801787	18801986	BB_8012_H3K27Ac_CSpeaks_peak_284	90	.	7.79109	12.34841	9.05413	138
GL873521.1	19932667	19933553	BB_8012_H3K27Ac_CSpeaks_peak_285	278	.	6.17570	31.83599	27.81865	556
GL873521.1	20216182	20216590	BB_8012_H3K27Ac_CSpeaks_peak_286	36	.	3.63548	6.60524	3.60003	301
GL873521.1	20614500	20614693	BB_8012_H3K27Ac_CSpeaks_peak_287	55	.	4.22781	8.71601	5.59237	79
GL873521.1	20650107	20651121	BB_8012_H3K27Ac_CSpeaks_peak_288	259	.	7.33737	29.88052	25.93591	436
GL873521.1	21825428	21825591	BB_8012_H3K27Ac_CSpeaks_peak_289	40	.	3.62189	7.09102	4.05543	101
GL873521.1	21826399	21826572	BB_8012_H3K27Ac_CSpeaks_peak_290	136	.	8.53026	17.12984	13.64887	90
GL873521.1	21961005	21961637	BB_8012_H3K27Ac_CSpeaks_peak_291	189	.	8.91928	22.63435	18.95585	171
GL873521.1	22017009	22017161	BB_8012_H3K27Ac_CSpeaks_peak_292	44	.	4.87449	7.53305	4.47631	44
GL873521.1	22115615	22115804	BB_8012_H3K27Ac_CSpeaks_peak_293	29	.	2.80948	5.93100	2.96745	132
GL873521.1	22155701	22155893	BB_8012_H3K27Ac_CSpeaks_peak_294	77	.	5.28476	10.92847	7.70341	67
GL873521.1	22156342	22156502	BB_8012_H3K27Ac_CSpeaks_peak_295	125	.	5.59631	15.97543	12.54263	78
GL873521.1	23063319	23063835	BB_8012_H3K27Ac_CSpeaks_peak_296	629	.	17.49122	68.49420	62.91497	372
GL873521.1	23064077	23064358	BB_8012_H3K27Ac_CSpeaks_peak_297	239	.	9.57911	27.85611	23.98114	141
GL873521.1	24276967	24277255	BB_8012_H3K27Ac_CSpeaks_peak_298	70	.	4.11989	10.20195	7.00631	142
GL873521.1	24503485	24503675	BB_8012_H3K27Ac_CSpeaks_peak_299	198	.	8.69062	23.51211	19.80044	89
GL873521.1	24504562	24504768	BB_8012_H3K27Ac_CSpeaks_peak_300	204	.	12.05033	24.20930	20.47483	103
GL873521.1	24805197	24805346	BB_8012_H3K27Ac_CSpeaks_peak_301	65	.	5.10468	9.75793	6.58480	85
GL873521.1	25465175	25465601	BB_8012_H3K27Ac_CSpeaks_peak_302	425	.	18.96970	47.13613	42.52222	140
GL873521.1	25465915	25466120	BB_8012_H3K27Ac_CSpeaks_peak_303	13	.	2.68139	4.24476	1.39868	105
GL873521.1	25510464	25510623	BB_8012_H3K27Ac_CSpeaks_peak_304	42	.	3.99088	7.28745	4.24265	74
GL873521.1	25510846	25511273	BB_8012_H3K27Ac_CSpeaks_peak_305	256	.	8.96640	29.63079	25.69400	139
GL873521.1	26115296	26115933	BB_8012_H3K27Ac_CSpeaks_peak_306	89	.	3.83164	12.25296	8.96307	235
GL873521.1	26235956	26236435	BB_8012_H3K27Ac_CSpeaks_peak_307	85	.	3.92831	11.77222	8.50897	395
GL873521.1	26648286	26648975	BB_8012_H3K27Ac_CSpeaks_peak_308	192	.	6.87968	22.98327	19.28791	376
GL873521.1	26745957	26746449	BB_8012_H3K27Ac_CSpeaks_peak_309	288	.	7.92769	32.86202	28.80420	249
GL873521.1	26922095	26922404	BB_8012_H3K27Ac_CSpeaks_peak_310	152	.	6.71557	18.75374	15.21195	196
GL873521.1	27091967	27092494	BB_8012_H3K27Ac_CSpeaks_peak_311	455	.	10.38161	50.32866	45.57776	195
GL873521.1	27161089	27161359	BB_8012_H3K27Ac_CSpeaks_peak_312	53	.	4.54435	8.44714	5.33527	114
GL873521.1	27504029	27504299	BB_8012_H3K27Ac_CSpeaks_peak_313	85	.	5.58092	11.79668	8.52863	141
GL873521.1	27613607	27613906	BB_8012_H3K27Ac_CSpeaks_peak_314	351	.	12.09649	39.46756	35.16132	132
GL873521.1	30099384	30099702	BB_8012_H3K27Ac_CSpeaks_peak_315	69	.	5.31049	10.14387	6.95218	193
GL873521.1	30494773	30494937	BB_8012_H3K27Ac_CSpeaks_peak_316	79	.	7.20723	11.18276	7.94491	41
GL873521.1	31881175	31881507	BB_8012_H3K27Ac_CSpeaks_peak_317	114	.	4.64147	14.82230	11.42793	176
GL873521.1	32672489	32672844	BB_8012_H3K27Ac_CSpeaks_peak_318	149	.	8.42844	18.49883	14.96561	184
GL873521.1	32796515	32796750	BB_8012_H3K27Ac_CSpeaks_peak_319	323	.	11.25928	36.53309	32.34981	126
GL873521.1	32797040	32797393	BB_8012_H3K27Ac_CSpeaks_peak_320	165	.	5.89687	20.15932	16.57005	226
GL873521.1	33294391	33295451	BB_8012_H3K27Ac_CSpeaks_peak_321	586	.	11.15704	64.00888	58.63717	374
GL873521.1	34207309	34208668	BB_8012_H3K27Ac_CSpeaks_peak_322	242	.	7.16613	28.12706	24.24344	1147
GL873521.1	35012019	35012448	BB_8012_H3K27Ac_CSpeaks_peak_323	556	.	14.29732	60.89576	55.66749	224
GL873521.1	35656576	35656829	BB_8012_H3K27Ac_CSpeaks_peak_324	18	.	3.04316	4.70046	1.82517	144
GL873521.1	35657343	35657513	BB_8012_H3K27Ac_CSpeaks_peak_325	68	.	3.75299	10.00074	6.81558	112
GL873521.1	37181000	37181147	BB_8012_H3K27Ac_CSpeaks_peak_326	36	.	4.47960	6.68330	3.67338	24
GL873521.1	37181493	37181771	BB_8012_H3K27Ac_CSpeaks_peak_327	129	.	6.91365	16.40858	12.95415	101
GL873521.1	39388137	39388413	BB_8012_H3K27Ac_CSpeaks_peak_328	36	.	3.75395	6.60524	3.60003	200
GL873521.1	40201807	40202319	BB_8012_H3K27Ac_CSpeaks_peak_329	205	.	10.79363	24.31765	20.57965	399
GL873521.1	40839745	40840103	BB_8012_H3K27Ac_CSpeaks_peak_330	459	.	14.46579	50.69167	45.92817	144
GL873521.1	40844165	40844601	BB_8012_H3K27Ac_CSpeaks_peak_331	238	.	7.66944	27.71070	23.84677	193
GL873521.1	40959955	40960246	BB_8012_H3K27Ac_CSpeaks_peak_332	422	.	13.72538	46.87731	42.28028	144
GL873521.1	40991231	40991899	BB_8012_H3K27Ac_CSpeaks_peak_333	871	.	15.71253	93.92243	87.19106	296
GL873521.1	41542237	41542920	BB_8012_H3K27Ac_CSpeaks_peak_334	207	.	6.65843	24.49225	20.74553	344
GL873521.1	41570642	41570890	BB_8012_H3K27Ac_CSpeaks_peak_335	95	.	6.48310	12.88078	9.56658	122
GL873521.1	42668058	42668738	BB_8012_H3K27Ac_CSpeaks_peak_336	433	.	7.09369	47.96172	43.32235	485
GL873521.1	42787662	42788317	BB_8012_H3K27Ac_CSpeaks_peak_337	506	.	12.11188	55.60183	50.62252	192
GL873521.1	44319775	44320388	BB_8012_H3K27Ac_CSpeaks_peak_338	104	.	3.63087	13.77870	10.42698	391
GL873521.1	44525829	44526223	BB_8012_H3K27Ac_CSpeaks_peak_339	63	.	3.95066	9.52900	6.36052	309
GL873521.1	45121893	45122218	BB_8012_H3K27Ac_CSpeaks_peak_340	123	.	9.54298	15.74654	12.31912	137
GL873521.1	47356892	47357783	BB_8012_H3K27Ac_CSpeaks_peak_341	417	.	11.92803	46.32772	41.74965	199
GL873521.1	48277681	48277844	BB_8012_H3K27Ac_CSpeaks_peak_342	86	.	7.06002	11.91522	8.64118	112
GL873521.1	48278397	48279435	BB_8012_H3K27Ac_CSpeaks_peak_343	714	.	15.07853	77.42635	71.43905	484
GL873521.1	48723349	48723838	BB_8012_H3K27Ac_CSpeaks_peak_344	157	.	5.81225	19.32294	15.76797	236
GL873521.1	48842012	48842602	BB_8012_H3K27Ac_CSpeaks_peak_345	219	.	7.47200	25.79038	21.99061	434
GL873521.1	48979640	48980065	BB_8012_H3K27Ac_CSpeaks_peak_346	285	.	10.23328	32.58110	28.54267	285
GL873521.1	48980210	48980488	BB_8012_H3K27Ac_CSpeaks_peak_347	181	.	5.75208	21.83636	18.18661	121
GL873521.1	49173885	49174417	BB_8012_H3K27Ac_CSpeaks_peak_348	173	.	6.06610	21.00608	17.38334	185
GL873521.1	49332990	49333667	BB_8012_H3K27Ac_CSpeaks_peak_349	423	.	15.82275	46.92369	42.32319	228
GL873521.1	49608868	49609245	BB_8012_H3K27Ac_CSpeaks_peak_350	44	.	3.20436	7.53378	4.47631	260
GL873521.1	49920832	49921153	BB_8012_H3K27Ac_CSpeaks_peak_351	97	.	4.12575	13.09687	9.77517	137
GL873521.1	50042438	50042676	BB_8012_H3K27Ac_CSpeaks_peak_352	80	.	4.51038	11.25152	8.00486	131
GL873521.1	50186102	50186893	BB_8012_H3K27Ac_CSpeaks_peak_353	326	.	6.13686	36.83743	32.63740	506
GL873521.1	50444618	50445078	BB_8012_H3K27Ac_CSpeaks_peak_354	343	.	12.13036	38.64975	34.38187	256
GL873521.1	52166874	52167027	BB_8012_H3K27Ac_CSpeaks_peak_355	44	.	4.53932	7.49808	4.44685	88
GL873521.1	53488535	53488703	BB_8012_H3K27Ac_CSpeaks_peak_356	86	.	6.12969	11.92756	8.65266	62
GL873521.1	53672540	53672923	BB_8012_H3K27Ac_CSpeaks_peak_357	161	.	6.83403	19.68479	16.10731	140
GL873521.1	53985904	53986238	BB_8012_H3K27Ac_CSpeaks_peak_358	272	.	10.31952	31.23322	27.23732	118
GL873521.1	54172721	54173332	BB_8012_H3K27Ac_CSpeaks_peak_359	139	.	6.47212	17.46888	13.97540	397
GL873521.1	54738043	54738199	BB_8012_H3K27Ac_CSpeaks_peak_360	61	.	5.46681	9.31879	6.16232	62
GL873521.1	54876096	54876374	BB_8012_H3K27Ac_CSpeaks_peak_361	70	.	6.71941	10.19656	7.00386	135
GL873522.1	86128	86413	BB_8012_H3K27Ac_CSpeaks_peak_362	50	.	3.27017	8.09834	5.01234	40
GL873522.1	87135	87578	BB_8012_H3K27Ac_CSpeaks_peak_363	51	.	3.61219	8.23007	5.13543	311
GL873522.1	472383	472865	BB_8012_H3K27Ac_CSpeaks_peak_364	61	.	3.53343	9.27005	6.11850	265
GL873522.1	637319	637545	BB_8012_H3K27Ac_CSpeaks_peak_365	63	.	3.95066	9.52900	6.36052	143
GL873522.1	684223	684476	BB_8012_H3K27Ac_CSpeaks_peak_366	25	.	2.67785	5.42882	2.50018	22
GL873522.1	740500	741021	BB_8012_H3K27Ac_CSpeaks_peak_367	551	.	19.28772	60.30239	55.10181	172
GL873522.1	908954	909331	BB_8012_H3K27Ac_CSpeaks_peak_368	283	.	10.61568	32.38011	28.34478	139
GL873522.1	1090649	1091170	BB_8012_H3K27Ac_CSpeaks_peak_369	145	.	4.50642	18.03066	14.51264	253
GL873522.1	1194155	1194408	BB_8012_H3K27Ac_CSpeaks_peak_370	88	.	6.45402	12.18861	8.89995	107
GL873522.1	1479318	1479643	BB_8012_H3K27Ac_CSpeaks_peak_371	110	.	4.38901	14.46717	11.08856	211
GL873522.1	1697818	1698386	BB_8012_H3K27Ac_CSpeaks_peak_372	306	.	8.26616	34.81155	30.67813	264
GL873522.1	1762250	1762584	BB_8012_H3K27Ac_CSpeaks_peak_373	20	.	2.61204	4.94366	2.05164	129
GL873522.1	2488383	2488530	BB_8012_H3K27Ac_CSpeaks_peak_374	35	.	4.98321	6.56935	3.56995	34
GL873522.1	2514750	2514985	BB_8012_H3K27Ac_CSpeaks_peak_375	61	.	4.98860	9.25272	6.10258	19
GL873522.1	3310085	3310373	BB_8012_H3K27Ac_CSpeaks_peak_376	122	.	7.87221	15.65544	12.22993	234
GL873522.1	3549671	3550152	BB_8012_H3K27Ac_CSpeaks_peak_377	218	.	9.13487	25.66042	21.86622	288
GL873522.1	4079494	4079847	BB_8012_H3K27Ac_CSpeaks_peak_378	237	.	8.49254	27.55603	23.70115	209
GL873522.1	4297937	4298206	BB_8012_H3K27Ac_CSpeaks_peak_379	126	.	6.00478	16.03933	12.60040	179
GL873522.1	4359610	4360176	BB_8012_H3K27Ac_CSpeaks_peak_380	607	.	20.47237	66.19701	60.73692	295
GL873522.1	4378844	4379030	BB_8012_H3K27Ac_CSpeaks_peak_381	98	.	7.21939	13.12781	9.80515	105
GL873522.1	4444237	4444394	BB_8012_H3K27Ac_CSpeaks_peak_382	18	.	2.76601	4.75456	1.87431	139
GL873522.1	4477572	4477985	BB_8012_H3K27Ac_CSpeaks_peak_383	51	.	3.61219	8.23007	5.13543	172
GL873522.1	4652588	4652768	BB_8012_H3K27Ac_CSpeaks_peak_384	182	.	9.41564	21.89293	18.23664	114
GL873522.1	4813216	4813897	BB_8012_H3K27Ac_CSpeaks_peak_385	238	.	5.90478	27.67999	23.82300	146
GL873522.1	4931775	4932059	BB_8012_H3K27Ac_CSpeaks_peak_386	134	.	6.36017	16.93061	13.45676	141
GL873522.1	5113792	5114286	BB_8012_H3K27Ac_CSpeaks_peak_387	440	.	11.12467	48.74167	44.06336	163
GL873522.1	6579106	6579514	BB_8012_H3K27Ac_CSpeaks_peak_388	25	.	2.67785	5.42882	2.50018	113
GL873522.1	7411001	7411225	BB_8012_H3K27Ac_CSpeaks_peak_389	66	.	3.41702	9.80686	6.62742	117
GL873522.1	8423648	8424060	BB_8012_H3K27Ac_CSpeaks_peak_390	335	.	9.34770	37.84121	33.59873	243
GL873522.1	8528615	8528779	BB_8012_H3K27Ac_CSpeaks_peak_391	38	.	4.96464	6.90494	3.88366	31
GL873522.1	8724795	8725370	BB_8012_H3K27Ac_CSpeaks_peak_392	143	.	6.47864	17.83555	14.32245	187
GL873522.1	13321968	13322219	BB_8012_H3K27Ac_CSpeaks_peak_393	29	.	5.01453	5.95776	2.98798	124
GL873522.1	16302776	16303035	BB_8012_H3K27Ac_CSpeaks_peak_394	134	.	5.30454	16.87865	13.41007	124
GL873522.1	16493571	16494087	BB_8012_H3K27Ac_CSpeaks_peak_395	319	.	10.15105	36.08184	31.90939	274
GL873522.1	16494234	16494497	BB_8012_H3K27Ac_CSpeaks_peak_396	59	.	4.73747	9.05242	5.91860	97
GL873522.1	16651700	16651936	BB_8012_H3K27Ac_CSpeaks_peak_397	91	.	4.78952	12.46968	9.17252	158
GL873522.1	17221605	17221754	BB_8012_H3K27Ac_CSpeaks_peak_398	42	.	4.96120	7.25931	4.21974	127
GL873522.1	17292575	17292852	BB_8012_H3K27Ac_CSpeaks_peak_399	476	.	17.17862	52.48407	47.63892	137
GL873522.1	17347865	17348422	BB_8012_H3K27Ac_CSpeaks_peak_400	184	.	5.25322	22.11419	18.44907	254
GL873522.1	17445491	17445638	BB_8012_H3K27Ac_CSpeaks_peak_401	90	.	7.49916	12.34841	9.05413	86
GL873522.1	18629339	18629643	BB_8012_H3K27Ac_CSpeaks_peak_402	158	.	7.50598	19.36886	15.80955	114
GL873522.1	18735539	18735771	BB_8012_H3K27Ac_CSpeaks_peak_403	74	.	6.49322	10.64037	7.42779	122
GL873522.1	18736109	18736354	BB_8012_H3K27Ac_CSpeaks_peak_404	87	.	4.80654	12.00287	8.72110	110
GL873522.1	18775212	18775691	BB_8012_H3K27Ac_CSpeaks_peak_405	198	.	7.66329	23.53057	19.81449	140
GL873522.1	18866286	18866532	BB_8012_H3K27Ac_CSpeaks_peak_406	117	.	5.49759	15.15365	11.75107	131
GL873522.1	19120280	19120611	BB_8012_H3K27Ac_CSpeaks_peak_407	150	.	8.25896	18.59774	15.06151	138
GL873522.1	19241556	19242030	BB_8012_H3K27Ac_CSpeaks_peak_408	659	.	19.28194	71.62976	65.91646	250
GL873522.1	20573567	20573714	BB_8012_H3K27Ac_CSpeaks_peak_409	18	.	2.85063	4.75456	1.87431	50
GL873522.1	21607474	21607718	BB_8012_H3K27Ac_CSpeaks_peak_410	300	.	12.77215	34.12514	30.02273	121
GL873522.1	21608444	21609098	BB_8012_H3K27Ac_CSpeaks_peak_411	387	.	10.23618	43.20333	38.74795	219
GL873522.1	21699107	21699333	BB_8012_H3K27Ac_CSpeaks_peak_412	149	.	8.62588	18.49883	14.96561	92
GL873522.1	21838899	21839056	BB_8012_H3K27Ac_CSpeaks_peak_413	55	.	4.34627	8.71601	5.59237	74
GL873522.1	21870573	21871230	BB_8012_H3K27Ac_CSpeaks_peak_414	53	.	5.26937	8.41215	5.30664	548
GL873522.1	22120017	22120584	BB_8012_H3K27Ac_CSpeaks_peak_415	87	.	3.53856	12.05923	8.77629	275
GL873522.1	24370207	24370859	BB_8012_H3K27Ac_CSpeaks_peak_416	283	.	10.61568	32.38011	28.34478	264
GL873522.1	25053324	25054031	BB_8012_H3K27Ac_CSpeaks_peak_417	447	.	14.02154	49.41249	44.71005	499
GL873522.1	25310594	25310759	BB_8012_H3K27Ac_CSpeaks_peak_418	100	.	4.41935	13.38262	10.05214	82
GL873522.1	25387952	25388210	BB_8012_H3K27Ac_CSpeaks_peak_419	53	.	5.79131	8.40609	5.30602	140
GL873522.1	25413189	25413429	BB_8012_H3K27Ac_CSpeaks_peak_420	56	.	3.53087	8.74288	5.61556	101
GL873522.1	25426122	25426269	BB_8012_H3K27Ac_CSpeaks_peak_421	61	.	5.66425	9.31879	6.16232	59
GL873522.1	25455799	25456152	BB_8012_H3K27Ac_CSpeaks_peak_422	88	.	3.69870	12.13421	8.84919	207
GL873522.1	25589231	25589553	BB_8012_H3K27Ac_CSpeaks_peak_423	77	.	4.93860	11.00531	7.77346	143
GL873522.1	25589757	25590056	BB_8012_H3K27Ac_CSpeaks_peak_424	125	.	8.72126	15.94622	12.51531	178
GL873522.1	26073996	26074566	BB_8012_H3K27Ac_CSpeaks_peak_425	158	.	7.50598	19.36886	15.80955	216
GL873522.1	26328655	26328845	BB_8012_H3K27Ac_CSpeaks_peak_426	179	.	9.23706	21.56956	17.92855	114
GL873522.1	26329406	26329662	BB_8012_H3K27Ac_CSpeaks_peak_427	25	.	3.50778	5.46828	2.53185	176
GL873522.1	26330107	26330652	BB_8012_H3K27Ac_CSpeaks_peak_428	215	.	10.29189	25.35875	21.58329	396
GL873522.1	26479508	26479729	BB_8012_H3K27Ac_CSpeaks_peak_429	171	.	9.21820	20.74566	17.12799	110
GL873522.1	26677507	26677654	BB_8012_H3K27Ac_CSpeaks_peak_430	109	.	5.20143	14.34508	10.96886	93
GL873522.1	26759616	26759783	BB_8012_H3K27Ac_CSpeaks_peak_431	90	.	4.45836	12.30860	9.01532	126
GL873522.1	26759883	26760085	BB_8012_H3K27Ac_CSpeaks_peak_432	143	.	6.59710	17.83555	14.32245	95
GL873522.1	26881640	26881820	BB_8012_H3K27Ac_CSpeaks_peak_433	79	.	6.91530	11.18276	7.94491	114
GL873522.1	27175462	27175916	BB_8012_H3K27Ac_CSpeaks_peak_434	495	.	17.70819	54.52854	49.59895	165
GL873522.1	27324521	27324915	BB_8012_H3K27Ac_CSpeaks_peak_435	85	.	5.05706	11.80429	8.53166	271
GL873522.1	28762831	28763026	BB_8012_H3K27Ac_CSpeaks_peak_436	14	.	2.29866	4.32837	1.47939	123
GL873522.1	29793199	29793681	BB_8012_H3K27Ac_CSpeaks_peak_437	617	.	15.24504	67.23288	61.71837	191
GL873522.1	29897856	29898008	BB_8012_H3K27Ac_CSpeaks_peak_438	34	.	3.42445	6.46191	3.46563	44
GL873522.1	30045337	30045642	BB_8012_H3K27Ac_CSpeaks_peak_439	185	.	11.12246	22.22741	18.56104	110
GL873522.1	30406512	30406850	BB_8012_H3K27Ac_CSpeaks_peak_440	165	.	5.98148	20.15932	16.57005	162
GL873522.1	32610324	32610505	BB_8012_H3K27Ac_CSpeaks_peak_441	31	.	3.80395	6.17367	3.19296	57
GL873522.1	32619834	32621568	BB_8012_H3K27Ac_CSpeaks_peak_442	528	.	18.05403	57.97424	52.89232	217
GL873522.1	33194610	33195237	BB_8012_H3K27Ac_CSpeaks_peak_443	757	.	20.09287	81.97152	75.77425	303
GL873522.1	33592995	33593272	BB_8012_H3K27Ac_CSpeaks_peak_444	141	.	5.55840	17.68234	14.17650	124
GL873522.1	33841672	33842423	BB_8012_H3K27Ac_CSpeaks_peak_445	545	.	14.33375	59.69075	54.51425	381
GL873522.1	33924507	33924803	BB_8012_H3K27Ac_CSpeaks_peak_446	94	.	4.90526	12.76924	9.45734	80
GL873522.1	34067335	34067703	BB_8012_H3K27Ac_CSpeaks_peak_447	217	.	8.01868	25.52196	21.73264	135
GL873522.1	34069145	34069348	BB_8012_H3K27Ac_CSpeaks_peak_448	177	.	8.09830	21.41391	17.77575	119
GL873522.1	34095109	34095553	BB_8012_H3K27Ac_CSpeaks_peak_449	302	.	15.90044	34.33554	30.22742	199
GL873522.1	34344804	34345046	BB_8012_H3K27Ac_CSpeaks_peak_450	283	.	12.33621	32.41089	28.37446	125
GL873522.1	35259220	35259392	BB_8012_H3K27Ac_CSpeaks_peak_451	29	.	3.51702	5.94583	2.97868	38
GL873522.1	35538007	35538509	BB_8012_H3K27Ac_CSpeaks_peak_452	158	.	9.43561	19.45696	15.88853	238
GL873522.1	35763057	35763409	BB_8012_H3K27Ac_CSpeaks_peak_453	178	.	8.58071	21.53957	17.89932	126
GL873522.1	35827813	35828089	BB_8012_H3K27Ac_CSpeaks_peak_454	111	.	6.32133	14.51252	11.12810	132
GL873522.1	35828192	35828397	BB_8012_H3K27Ac_CSpeaks_peak_455	110	.	7.15008	14.40983	11.03213	78
GL873522.1	35833842	35833993	BB_8012_H3K27Ac_CSpeaks_peak_456	74	.	5.41701	10.61616	7.40447	59
GL873522.1	35834100	35834410	BB_8012_H3K27Ac_CSpeaks_peak_457	77	.	4.82013	11.00531	7.77346	209
GL873522.1	36111788	36112373	BB_8012_H3K27Ac_CSpeaks_peak_458	119	.	5.61608	15.40869	11.99188	232
GL873522.1	36195121	36195394	BB_8012_H3K27Ac_CSpeaks_peak_459	87	.	4.70782	12.00287	8.72110	80
GL873522.1	36245795	36245953	BB_8012_H3K27Ac_CSpeaks_peak_460	131	.	6.81135	16.56480	13.10758	105
GL873522.1	36295931	36296174	BB_8012_H3K27Ac_CSpeaks_peak_461	111	.	6.46941	14.51252	11.12810	76
GL873522.1	36315384	36315711	BB_8012_H3K27Ac_CSpeaks_peak_462	24	.	4.27047	5.38316	2.45613	64
GL873522.1	36317251	36317855	BB_8012_H3K27Ac_CSpeaks_peak_463	354	.	8.94311	39.81488	35.49838	330
GL873522.1	36405416	36405823	BB_8012_H3K27Ac_CSpeaks_peak_464	366	.	9.84130	41.03653	36.66558	120
GL873522.1	37244613	37245073	BB_8012_H3K27Ac_CSpeaks_peak_465	497	.	13.23114	54.71037	49.76077	236
GL873522.1	37517046	37517378	BB_8012_H3K27Ac_CSpeaks_peak_466	326	.	11.14816	36.82915	32.62946	212
GL873522.1	37517701	37517860	BB_8012_H3K27Ac_CSpeaks_peak_467	136	.	7.29096	17.16059	13.67879	79
GL873522.1	37542674	37542868	BB_8012_H3K27Ac_CSpeaks_peak_468	44	.	4.67705	7.53305	4.47631	127
GL873522.1	37570291	37570580	BB_8012_H3K27Ac_CSpeaks_peak_469	28	.	3.01986	5.83711	2.88767	240
GL873522.1	37667029	37667595	BB_8012_H3K27Ac_CSpeaks_peak_470	332	.	7.48226	37.47502	33.24889	334
GL873522.1	38012011	38012399	BB_8012_H3K27Ac_CSpeaks_peak_471	229	.	9.43103	26.75250	22.91581	119
GL873522.1	38166901	38167055	BB_8012_H3K27Ac_CSpeaks_peak_472	45	.	4.39627	7.66459	4.59765	35
GL873522.1	38586935	38587209	BB_8012_H3K27Ac_CSpeaks_peak_473	93	.	5.87708	12.68394	9.37546	157
GL873522.1	38587768	38587946	BB_8012_H3K27Ac_CSpeaks_peak_474	65	.	5.10468	9.75793	6.58480	62
GL873522.1	39857066	39857632	BB_8012_H3K27Ac_CSpeaks_peak_475	611	.	17.42741	66.59579	61.11422	320
GL873522.1	39954652	39954861	BB_8012_H3K27Ac_CSpeaks_peak_476	102	.	6.17324	13.58947	10.24160	118
GL873522.1	40053674	40053924	BB_8012_H3K27Ac_CSpeaks_peak_477	245	.	13.24965	28.45182	24.56526	140
GL873522.1	40296439	40296592	BB_8012_H3K27Ac_CSpeaks_peak_478	106	.	7.10640	13.97731	10.61967	59
GL873522.1	40462236	40463035	BB_8012_H3K27Ac_CSpeaks_peak_479	391	.	6.72918	43.58302	39.11992	298
GL873522.1	40677445	40677610	BB_8012_H3K27Ac_CSpeaks_peak_480	61	.	5.66425	9.31879	6.16232	60
GL873522.1	40833455	40833658	BB_8012_H3K27Ac_CSpeaks_peak_481	101	.	5.53092	13.45200	10.11502	105
GL873522.1	40957406	40958038	BB_8012_H3K27Ac_CSpeaks_peak_482	300	.	7.60310	34.20152	30.09441	427
GL873522.1	40979530	40979857	BB_8012_H3K27Ac_CSpeaks_peak_483	166	.	5.52996	20.20723	16.61492	142
GL873522.1	41008610	41009003	BB_8012_H3K27Ac_CSpeaks_peak_484	129	.	6.76557	16.40858	12.95415	165
GL873522.1	41134091	41134510	BB_8012_H3K27Ac_CSpeaks_peak_485	216	.	10.60029	25.42371	21.63979	250
GL873522.1	41371196	41371580	BB_8012_H3K27Ac_CSpeaks_peak_486	161	.	8.44377	19.68705	16.10895	310
GL873522.1	41372110	41372383	BB_8012_H3K27Ac_CSpeaks_peak_487	219	.	7.37328	25.79038	21.99061	158
GL873522.1	41647796	41648417	BB_8012_H3K27Ac_CSpeaks_peak_488	373	.	11.09877	41.69542	37.30996	111
GL873522.1	41762168	41762717	BB_8012_H3K27Ac_CSpeaks_peak_489	13	.	2.08057	4.22237	1.38083	109
GL873522.1	41810168	41810442	BB_8012_H3K27Ac_CSpeaks_peak_490	59	.	4.01678	9.09299	5.95299	66
GL873522.1	41856818	41857722	BB_8012_H3K27Ac_CSpeaks_peak_491	251	.	7.41999	29.05758	25.13964	332
GL873522.1	42239355	42239561	BB_8012_H3K27Ac_CSpeaks_peak_492	70	.	4.11989	10.20195	7.00631	100
GL873522.1	42624346	42624501	BB_8012_H3K27Ac_CSpeaks_peak_493	38	.	4.24819	6.90630	3.88366	51
GL873522.1	42774024	42774436	BB_8012_H3K27Ac_CSpeaks_peak_494	116	.	8.62580	15.02208	11.62390	144
GL873522.1	42833886	42834791	BB_8012_H3K27Ac_CSpeaks_peak_495	286	.	8.65665	32.67083	28.62640	607
GL873522.1	42956065	42956327	BB_8012_H3K27Ac_CSpeaks_peak_496	90	.	4.45836	12.30860	9.01532	154
GL873522.1	42960824	42961276	BB_8012_H3K27Ac_CSpeaks_peak_497	35	.	2.82469	6.51537	3.51730	274
GL873522.1	42966544	42966697	BB_8012_H3K27Ac_CSpeaks_peak_498	46	.	3.81933	7.73977	4.66719	78
GL873522.1	42972815	42973025	BB_8012_H3K27Ac_CSpeaks_peak_499	154	.	8.07347	18.99166	15.44433	126
GL873522.1	43010939	43011183	BB_8012_H3K27Ac_CSpeaks_peak_500	98	.	6.84890	13.19086	9.86589	99
GL873522.1	43011399	43011727	BB_8012_H3K27Ac_CSpeaks_peak_501	68	.	3.75299	10.00074	6.81558	285
GL873522.1	43144025	43144175	BB_8012_H3K27Ac_CSpeaks_peak_502	85	.	5.58092	11.79668	8.52863	61
GL873522.1	43248062	43248346	BB_8012_H3K27Ac_CSpeaks_peak_503	134	.	6.24171	16.93061	13.45676	135
GL873522.1	43310325	43310763	BB_8012_H3K27Ac_CSpeaks_peak_504	161	.	6.95250	19.68479	16.10731	141
GL873522.1	43316991	43317263	BB_8012_H3K27Ac_CSpeaks_peak_505	59	.	4.11550	9.09299	5.95299	138
GL873522.1	43317520	43317842	BB_8012_H3K27Ac_CSpeaks_peak_506	79	.	6.05914	11.20838	7.96683	261
GL873522.1	43408735	43409563	BB_8012_H3K27Ac_CSpeaks_peak_507	880	.	21.04953	94.87488	88.09630	518
GL873522.1	43456242	43456585	BB_8012_H3K27Ac_CSpeaks_peak_508	126	.	6.12324	16.03933	12.60040	122
GL873522.1	43561031	43561249	BB_8012_H3K27Ac_CSpeaks_peak_509	44	.	4.87449	7.53305	4.47631	101
GL873522.1	43605295	43605657	BB_8012_H3K27Ac_CSpeaks_peak_510	216	.	6.74304	25.38751	21.60849	220
GL873522.1	43844721	43844950	BB_8012_H3K27Ac_CSpeaks_peak_511	31	.	2.67560	6.11664	3.14197	24
GL873522.1	44443357	44443726	BB_8012_H3K27Ac_CSpeaks_peak_512	273	.	14.71579	31.36613	27.36813	170
GL873522.1	44536631	44537649	BB_8012_H3K27Ac_CSpeaks_peak_513	488	.	9.76720	53.74525	48.84572	573
GL873522.1	45554203	45554775	BB_8012_H3K27Ac_CSpeaks_peak_514	40	.	2.83714	7.09779	4.06167	289
GL873522.1	45885878	45886104	BB_8012_H3K27Ac_CSpeaks_peak_515	25	.	2.67785	5.42882	2.50018	116
GL873522.1	46172899	46173167	BB_8012_H3K27Ac_CSpeaks_peak_516	118	.	4.12949	15.31499	11.89945	144
GL873522.1	46596225	46596372	BB_8012_H3K27Ac_CSpeaks_peak_517	32	.	4.01221	6.28117	3.29742	60
GL873522.1	46596524	46596732	BB_8012_H3K27Ac_CSpeaks_peak_518	25	.	3.65587	5.46828	2.53185	67
GL873522.1	46997906	46999346	BB_8012_H3K27Ac_CSpeaks_peak_519	294	.	9.02698	33.48763	29.41710	1301
GL873522.1	47545116	47545263	BB_8012_H3K27Ac_CSpeaks_peak_520	54	.	6.19651	8.55110	5.43799	79
GL873522.1	47910937	47911193	BB_8012_H3K27Ac_CSpeaks_peak_521	82	.	6.22602	11.46753	8.21488	136
GL873522.1	47950691	47951185	BB_8012_H3K27Ac_CSpeaks_peak_522	118	.	5.13531	15.30598	11.89075	375
GL873522.1	48181589	48182059	BB_8012_H3K27Ac_CSpeaks_peak_523	214	.	5.90273	25.17211	21.40450	288
GL873522.1	48182301	48182690	BB_8012_H3K27Ac_CSpeaks_peak_524	381	.	7.68175	42.60774	38.18518	273
GL873523.1	981227	981804	BB_8012_H3K27Ac_CSpeaks_peak_525	544	.	18.92189	59.61945	54.45609	396
GL873523.1	1085496	1085695	BB_8012_H3K27Ac_CSpeaks_peak_526	136	.	8.07488	17.12662	13.64620	109
GL873523.1	1086004	1086406	BB_8012_H3K27Ac_CSpeaks_peak_527	158	.	4.66796	19.44128	15.87348	116
GL873523.1	1393382	1394335	BB_8012_H3K27Ac_CSpeaks_peak_528	111	.	3.88408	14.49877	11.11944	658
GL873523.1	1456889	1457342	BB_8012_H3K27Ac_CSpeaks_peak_529	503	.	17.95341	55.31449	50.34606	153
GL873523.1	3320349	3320584	BB_8012_H3K27Ac_CSpeaks_peak_530	30	.	2.48304	6.04417	3.07138	94
GL873523.1	5314260	5315085	BB_8012_H3K27Ac_CSpeaks_peak_531	404	.	9.62005	44.99151	40.47279	347
GL873523.1	5315387	5315649	BB_8012_H3K27Ac_CSpeaks_peak_532	371	.	14.46687	41.50647	37.12863	143
GL873523.1	5684630	5684813	BB_8012_H3K27Ac_CSpeaks_peak_533	79	.	6.05914	11.20838	7.96683	158
GL873523.1	5703241	5703463	BB_8012_H3K27Ac_CSpeaks_peak_534	49	.	5.53476	7.99793	4.91291	75
GL873523.1	5917903	5918377	BB_8012_H3K27Ac_CSpeaks_peak_535	91	.	4.05994	12.42869	9.13211	206
GL873523.1	6129857	6130355	BB_8012_H3K27Ac_CSpeaks_peak_536	346	.	8.19542	38.97640	34.69091	278
GL873523.1	6193192	6193546	BB_8012_H3K27Ac_CSpeaks_peak_537	155	.	4.83860	19.11121	15.56192	217
GL873523.1	6640343	6640762	BB_8012_H3K27Ac_CSpeaks_peak_538	193	.	9.81052	23.05536	19.35662	138
GL873523.1	6848067	6848388	BB_8012_H3K27Ac_CSpeaks_peak_539	182	.	8.72213	21.92651	18.26878	225
GL873523.1	6848518	6848765	BB_8012_H3K27Ac_CSpeaks_peak_540	18	.	2.85063	4.75456	1.87431	17
GL873523.1	6968174	6968728	BB_8012_H3K27Ac_CSpeaks_peak_541	180	.	7.35349	21.69262	18.04616	209
GL873523.1	7063126	7063694	BB_8012_H3K27Ac_CSpeaks_peak_542	247	.	7.96561	28.68489	24.78110	399
GL873523.1	7092134	7092380	BB_8012_H3K27Ac_CSpeaks_peak_543	117	.	5.88632	15.16215	11.75734	96
GL873523.1	7259922	7260108	BB_8012_H3K27Ac_CSpeaks_peak_544	187	.	9.70351	22.40924	18.74028	97
GL873523.1	7482172	7482500	BB_8012_H3K27Ac_CSpeaks_peak_545	161	.	6.83403	19.68479	16.10731	219
GL873523.1	7482930	7483207	BB_8012_H3K27Ac_CSpeaks_peak_546	261	.	10.17144	30.09674	26.14225	142
GL873523.1	8367221	8367400	BB_8012_H3K27Ac_CSpeaks_peak_547	28	.	3.32573	5.85335	2.89866	55
GL873523.1	9092483	9092774	BB_8012_H3K27Ac_CSpeaks_peak_548	117	.	4.52064	15.16873	11.76165	144
GL873523.1	9679305	9679466	BB_8012_H3K27Ac_CSpeaks_peak_549	21	.	3.88728	5.08049	2.17601	95
GL873523.1	9891655	9891862	BB_8012_H3K27Ac_CSpeaks_peak_550	236	.	10.98033	27.46170	23.61054	103
GL873523.1	9899131	9899742	BB_8012_H3K27Ac_CSpeaks_peak_551	207	.	6.57381	24.49225	20.74553	395
GL873523.1	9921884	9922262	BB_8012_H3K27Ac_CSpeaks_peak_552	188	.	7.54482	22.55154	18.87484	108
GL873523.1	10040624	10040795	BB_8012_H3K27Ac_CSpeaks_peak_553	90	.	4.54298	12.30860	9.01532	55
GL873523.1	10247107	10247313	BB_8012_H3K27Ac_CSpeaks_peak_554	14	.	3.49240	4.33257	1.48056	203
GL873523.1	11349808	11350417	BB_8012_H3K27Ac_CSpeaks_peak_555	246	.	6.42924	28.54169	24.65003	185
GL873523.1	11894050	11894377	BB_8012_H3K27Ac_CSpeaks_peak_556	209	.	13.62939	24.69822	20.94299	117
GL873523.1	12462463	12463128	BB_8012_H3K27Ac_CSpeaks_peak_557	616	.	17.20136	67.13221	61.63156	155
GL873523.1	13620719	13621114	BB_8012_H3K27Ac_CSpeaks_peak_558	87	.	4.80654	12.00287	8.72110	76
GL873523.1	18289680	18289918	BB_8012_H3K27Ac_CSpeaks_peak_559	44	.	4.67705	7.53305	4.47631	122
GL873523.1	18389044	18389415	BB_8012_H3K27Ac_CSpeaks_peak_560	83	.	4.28913	11.59222	8.33307	219
GL873523.1	20869792	20870370	BB_8012_H3K27Ac_CSpeaks_peak_561	402	.	15.53633	44.74292	40.23405	163
GL873523.1	21223027	21223320	BB_8012_H3K27Ac_CSpeaks_peak_562	174	.	7.92591	21.05315	17.42839	167
GL873523.1	22018015	22018203	BB_8012_H3K27Ac_CSpeaks_peak_563	104	.	4.79684	13.78169	10.42852	55
GL873523.1	22018722	22019113	BB_8012_H3K27Ac_CSpeaks_peak_564	251	.	11.58750	29.07822	25.15760	120
GL873523.1	22019216	22019400	BB_8012_H3K27Ac_CSpeaks_peak_565	72	.	6.72034	10.43017	7.22490	72
GL873523.1	22641437	22641803	BB_8012_H3K27Ac_CSpeaks_peak_566	85	.	5.58092	11.79668	8.52863	227
GL873523.1	22735122	22735319	BB_8012_H3K27Ac_CSpeaks_peak_567	158	.	7.65406	19.36886	15.80955	97
GL873523.1	23515233	23515479	BB_8012_H3K27Ac_CSpeaks_peak_568	85	.	5.17553	11.80429	8.53166	132
GL873523.1	23516553	23516864	BB_8012_H3K27Ac_CSpeaks_peak_569	23	.	2.93524	5.28566	2.36989	206
GL873523.1	23610352	23610535	BB_8012_H3K27Ac_CSpeaks_peak_570	77	.	5.28476	10.92847	7.70341	133
GL873523.1	23647096	23647557	BB_8012_H3K27Ac_CSpeaks_peak_571	136	.	8.53026	17.12984	13.64887	376
GL873523.1	23717963	23718427	BB_8012_H3K27Ac_CSpeaks_peak_572	167	.	7.80214	20.38453	16.78023	63
GL873523.1	23961130	23961520	BB_8012_H3K27Ac_CSpeaks_peak_573	93	.	5.29399	12.62006	9.31725	239
GL873523.1	24087101	24087442	BB_8012_H3K27Ac_CSpeaks_peak_574	204	.	9.73746	24.19604	20.46239	205
GL873523.1	24087892	24088496	BB_8012_H3K27Ac_CSpeaks_peak_575	436	.	11.89469	48.27654	43.62020	177
GL873523.1	24139846	24140208	BB_8012_H3K27Ac_CSpeaks_peak_576	308	.	12.91730	34.95608	30.82041	128
GL873523.1	24143408	24143883	BB_8012_H3K27Ac_CSpeaks_peak_577	447	.	14.16963	49.41249	44.71005	273
GL873523.1	24202806	24202961	BB_8012_H3K27Ac_CSpeaks_peak_578	55	.	4.34627	8.71601	5.59237	46
GL873523.1	24283408	24283851	BB_8012_H3K27Ac_CSpeaks_peak_579	55	.	4.34627	8.71601	5.59237	55
GL873523.1	24284775	24285406	BB_8012_H3K27Ac_CSpeaks_peak_580	90	.	4.54298	12.30860	9.01532	114
GL873523.1	24484929	24485307	BB_8012_H3K27Ac_CSpeaks_peak_581	373	.	13.65923	41.77976	37.39224	255
GL873523.1	24765050	24765254	BB_8012_H3K27Ac_CSpeaks_peak_582	17	.	2.15955	4.59066	1.72646	7
GL873523.1	25619688	25620290	BB_8012_H3K27Ac_CSpeaks_peak_583	398	.	10.43362	44.29735	39.80188	350
GL873523.1	25681505	25681849	BB_8012_H3K27Ac_CSpeaks_peak_584	177	.	8.24638	21.41391	17.77575	135
GL873523.1	25831208	25831587	BB_8012_H3K27Ac_CSpeaks_peak_585	246	.	8.61101	28.58845	24.69031	119
GL873523.1	25831717	25831970	BB_8012_H3K27Ac_CSpeaks_peak_586	111	.	6.32133	14.51252	11.12810	107
GL873523.1	26032706	26033006	BB_8012_H3K27Ac_CSpeaks_peak_587	205	.	10.79363	24.31765	20.57965	156
GL873523.1	26034157	26034521	BB_8012_H3K27Ac_CSpeaks_peak_588	167	.	7.80214	20.38453	16.78023	188
GL873523.1	26168898	26169343	BB_8012_H3K27Ac_CSpeaks_peak_589	286	.	6.55634	32.73569	28.68917	276
GL873523.1	26384240	26384855	BB_8012_H3K27Ac_CSpeaks_peak_590	534	.	15.79852	58.52063	53.40401	235
GL873523.1	26534481	26534736	BB_8012_H3K27Ac_CSpeaks_peak_591	34	.	3.18910	6.40804	3.41817	134
GL873523.1	26567546	26567734	BB_8012_H3K27Ac_CSpeaks_peak_592	143	.	6.59710	17.83555	14.32245	118
GL873523.1	26738085	26738413	BB_8012_H3K27Ac_CSpeaks_peak_593	442	.	13.66631	48.93217	44.24721	134
GL873523.1	27617644	27617792	BB_8012_H3K27Ac_CSpeaks_peak_594	36	.	3.75395	6.60524	3.60003	54
GL873523.1	27740737	27741313	BB_8012_H3K27Ac_CSpeaks_peak_595	384	.	11.33570	42.84212	38.41163	265
GL873523.1	28164732	28165407	BB_8012_H3K27Ac_CSpeaks_peak_596	300	.	9.27226	34.13718	30.03432	483
GL873523.1	28392167	28392358	BB_8012_H3K27Ac_CSpeaks_peak_597	111	.	6.32133	14.51252	11.12810	100
GL873523.1	28559052	28559813	BB_8012_H3K27Ac_CSpeaks_peak_598	90	.	4.45836	12.30860	9.01532	134
GL873523.1	28648568	28648715	BB_8012_H3K27Ac_CSpeaks_peak_599	61	.	5.66576	9.32124	6.16477	58
GL873523.1	28789678	28790153	BB_8012_H3K27Ac_CSpeaks_peak_600	134	.	5.38916	16.87865	13.41007	324
GL873523.1	29071967	29072174	BB_8012_H3K27Ac_CSpeaks_peak_601	143	.	6.47864	17.83555	14.32245	102
GL873523.1	29662397	29662985	BB_8012_H3K27Ac_CSpeaks_peak_602	320	.	11.52902	36.25037	32.07023	156
GL873523.1	29791050	29791313	BB_8012_H3K27Ac_CSpeaks_peak_603	171	.	9.02076	20.74566	17.12799	118
GL873523.1	29792080	29792310	BB_8012_H3K27Ac_CSpeaks_peak_604	208	.	8.83871	24.58018	20.82600	136
GL873523.1	30013196	30013987	BB_8012_H3K27Ac_CSpeaks_peak_605	381	.	9.59521	42.61623	38.19339	629
GL873523.1	30111986	30112146	BB_8012_H3K27Ac_CSpeaks_peak_606	79	.	6.91530	11.18276	7.94491	117
GL873523.1	31084430	31085152	BB_8012_H3K27Ac_CSpeaks_peak_607	435	.	10.04314	48.17528	43.52151	231
GL873523.1	31180355	31180702	BB_8012_H3K27Ac_CSpeaks_peak_608	337	.	8.12138	38.00780	33.75948	177
GL873523.1	31276849	31277631	BB_8012_H3K27Ac_CSpeaks_peak_609	450	.	7.27594	49.74632	45.03527	235
GL873523.1	31322670	31322875	BB_8012_H3K27Ac_CSpeaks_peak_610	39	.	3.35833	6.99766	3.96873	84
GL873523.1	31323553	31323737	BB_8012_H3K27Ac_CSpeaks_peak_611	87	.	4.70782	12.00287	8.72110	79
GL873523.1	31957968	31958177	BB_8012_H3K27Ac_CSpeaks_peak_612	83	.	4.37375	11.59222	8.33307	101
GL873523.1	32244400	32244903	BB_8012_H3K27Ac_CSpeaks_peak_613	165	.	5.89687	20.15932	16.57005	138
GL873523.1	32434694	32434917	BB_8012_H3K27Ac_CSpeaks_peak_614	81	.	4.99806	11.40608	8.15519	129
GL873523.1	32435034	32435241	BB_8012_H3K27Ac_CSpeaks_peak_615	107	.	4.56743	14.09660	10.73662	65
GL873523.1	32619905	32620095	BB_8012_H3K27Ac_CSpeaks_peak_616	138	.	7.06173	17.38039	13.89060	113
GL873523.1	33905353	33905562	BB_8012_H3K27Ac_CSpeaks_peak_617	104	.	6.65981	13.85399	10.49814	102
GL873523.1	33905743	33905927	BB_8012_H3K27Ac_CSpeaks_peak_618	80	.	4.60910	11.25152	8.00486	65
GL873523.1	35055979	35056328	BB_8012_H3K27Ac_CSpeaks_peak_619	19	.	2.64238	4.83877	1.95216	93
GL873523.1	35162174	35162731	BB_8012_H3K27Ac_CSpeaks_peak_620	154	.	3.87559	18.97719	15.43069	189
GL873523.1	35758179	35758530	BB_8012_H3K27Ac_CSpeaks_peak_621	61	.	4.84051	9.25272	6.10258	213
GL873523.1	35778177	35778522	BB_8012_H3K27Ac_CSpeaks_peak_622	327	.	6.71417	36.93034	32.72876	160
GL873523.1	35858696	35859125	BB_8012_H3K27Ac_CSpeaks_peak_623	365	.	11.60164	40.93748	36.57368	297
GL873523.1	35859298	35859731	BB_8012_H3K27Ac_CSpeaks_peak_624	488	.	17.12996	53.75911	48.85830	126
GL873523.1	35986071	35986790	BB_8012_H3K27Ac_CSpeaks_peak_625	556	.	14.29732	60.89576	55.66749	309
GL873523.1	38652793	38652950	BB_8012_H3K27Ac_CSpeaks_peak_626	55	.	6.15312	8.67647	5.55907	87
GL873523.1	38658590	38658955	BB_8012_H3K27Ac_CSpeaks_peak_627	71	.	6.51639	10.38412	7.18063	246
GL873523.1	38818253	38818853	BB_8012_H3K27Ac_CSpeaks_peak_628	216	.	10.60029	25.42371	21.63979	256
GL873523.1	39473759	39474491	BB_8012_H3K27Ac_CSpeaks_peak_629	184	.	6.68224	22.06803	18.40458	169
GL873523.1	39764202	39764630	BB_8012_H3K27Ac_CSpeaks_peak_630	138	.	4.84971	17.33595	13.85084	167
GL873523.1	42984536	42984705	BB_8012_H3K27Ac_CSpeaks_peak_631	134	.	6.24171	16.93061	13.45676	75
GL873523.1	43279045	43279213	BB_8012_H3K27Ac_CSpeaks_peak_632	70	.	4.03528	10.20195	7.00631	58
GL873523.1	43279633	43279789	BB_8012_H3K27Ac_CSpeaks_peak_633	77	.	5.28476	10.92847	7.70341	42
GL873523.1	43673343	43673993	BB_8012_H3K27Ac_CSpeaks_peak_634	167	.	9.75735	20.38925	16.78430	379
GL873523.1	43954523	43954851	BB_8012_H3K27Ac_CSpeaks_peak_635	60	.	3.26792	9.21751	6.07352	204
GL873523.1	43969169	43969416	BB_8012_H3K27Ac_CSpeaks_peak_636	261	.	10.17144	30.09674	26.14225	134
GL873523.1	44054032	44054597	BB_8012_H3K27Ac_CSpeaks_peak_637	267	.	13.11465	30.68467	26.70935	376
GL873523.1	44054723	44055116	BB_8012_H3K27Ac_CSpeaks_peak_638	171	.	9.02076	20.74566	17.12799	137
GL873523.1	44331437	44332009	BB_8012_H3K27Ac_CSpeaks_peak_639	329	.	9.12712	37.20771	32.98711	400
GL873523.1	44494142	44494397	BB_8012_H3K27Ac_CSpeaks_peak_640	36	.	2.06352	6.60204	3.60003	186
GL873523.1	44616613	44617116	BB_8012_H3K27Ac_CSpeaks_peak_641	83	.	4.28913	11.59222	8.33307	210
GL873523.1	44705178	44705380	BB_8012_H3K27Ac_CSpeaks_peak_642	164	.	10.25904	19.98979	16.40681	67
GL873523.1	44718360	44718791	BB_8012_H3K27Ac_CSpeaks_peak_643	103	.	3.54076	13.71696	10.36829	183
GL873523.1	44718920	44719165	BB_8012_H3K27Ac_CSpeaks_peak_644	184	.	7.08252	22.09315	18.42887	137
GL873523.1	45835365	45835600	BB_8012_H3K27Ac_CSpeaks_peak_645	246	.	8.61101	28.58845	24.69031	130
GL873523.1	46192441	46192588	BB_8012_H3K27Ac_CSpeaks_peak_646	36	.	5.45657	6.64131	3.63474	121
GL873523.1	47089351	47089708	BB_8012_H3K27Ac_CSpeaks_peak_647	405	.	18.02428	45.10116	40.57775	214
GL873523.1	47426198	47426361	BB_8012_H3K27Ac_CSpeaks_peak_648	75	.	5.09557	10.81159	7.59474	73
GL873523.1	47430553	47430760	BB_8012_H3K27Ac_CSpeaks_peak_649	97	.	4.19157	13.09687	9.77517	75
GL873524.1	388265	388992	BB_8012_H3K27Ac_CSpeaks_peak_650	288	.	6.88994	32.92183	28.86158	554
GL873524.1	936279	936517	BB_8012_H3K27Ac_CSpeaks_peak_651	45	.	3.52757	7.60524	4.54228	82
GL873524.1	1192717	1192889	BB_8012_H3K27Ac_CSpeaks_peak_652	46	.	3.81933	7.73977	4.66719	59
GL873524.1	1396512	1396831	BB_8012_H3K27Ac_CSpeaks_peak_653	97	.	4.12575	13.09687	9.77517	197
GL873524.1	1851963	1852543	BB_8012_H3K27Ac_CSpeaks_peak_654	90	.	4.45836	12.30860	9.01532	236
GL873524.1	2171375	2172365	BB_8012_H3K27Ac_CSpeaks_peak_655	517	.	12.30932	56.76662	51.73489	184
GL873524.1	2505103	2505492	BB_8012_H3K27Ac_CSpeaks_peak_656	138	.	7.06173	17.38039	13.89060	176
GL873524.1	2676300	2676762	BB_8012_H3K27Ac_CSpeaks_peak_657	263	.	6.56087	30.27208	26.31231	321
GL873524.1	2778489	2778647	BB_8012_H3K27Ac_CSpeaks_peak_658	44	.	4.87449	7.53305	4.47631	49
GL873524.1	3175715	3175878	BB_8012_H3K27Ac_CSpeaks_peak_659	73	.	5.85639	10.52940	7.31945	73
GL873524.1	3239159	3239673	BB_8012_H3K27Ac_CSpeaks_peak_660	316	.	8.35078	35.79768	31.63713	259
GL873524.1	4361175	4361476	BB_8012_H3K27Ac_CSpeaks_peak_661	80	.	4.60910	11.25152	8.00486	164
GL873524.1	4458839	4458998	BB_8012_H3K27Ac_CSpeaks_peak_662	98	.	6.84890	13.19086	9.86589	99
GL873524.1	4659283	4659594	BB_8012_H3K27Ac_CSpeaks_peak_663	59	.	4.11550	9.09299	5.95299	63
GL873524.1	5321379	5321638	BB_8012_H3K27Ac_CSpeaks_peak_664	70	.	4.11989	10.20195	7.00631	112
GL873524.1	5470674	5471113	BB_8012_H3K27Ac_CSpeaks_peak_665	412	.	14.08327	45.76505	41.21278	260
GL873524.1	6032451	6032708	BB_8012_H3K27Ac_CSpeaks_peak_666	158	.	9.20927	19.45696	15.88853	132
GL873524.1	6146442	6146894	BB_8012_H3K27Ac_CSpeaks_peak_667	254	.	5.85261	29.37401	25.44833	239
GL873524.1	6326381	6326737	BB_8012_H3K27Ac_CSpeaks_peak_668	398	.	10.33490	44.29735	39.80188	222
GL873524.1	6619195	6619366	BB_8012_H3K27Ac_CSpeaks_peak_669	127	.	8.89800	16.23185	12.78679	75
GL873524.1	6619597	6620012	BB_8012_H3K27Ac_CSpeaks_peak_670	115	.	8.79254	14.96062	11.56382	138
GL873524.1	8016420	8016713	BB_8012_H3K27Ac_CSpeaks_peak_671	17	.	2.41007	4.61050	1.74535	127
GL873524.1	8619486	8619656	BB_8012_H3K27Ac_CSpeaks_peak_672	108	.	7.04634	14.21410	10.84898	109
GL873524.1	10783786	10784005	BB_8012_H3K27Ac_CSpeaks_peak_673	50	.	3.05253	8.13240	5.04453	92
GL873524.1	10784206	10784500	BB_8012_H3K27Ac_CSpeaks_peak_674	72	.	3.73087	10.49570	7.28878	131
GL873524.1	11443404	11443632	BB_8012_H3K27Ac_CSpeaks_peak_675	59	.	4.01678	9.09299	5.95299	193
GL873524.1	14670937	14671217	BB_8012_H3K27Ac_CSpeaks_peak_676	98	.	6.84890	13.19086	9.86589	177
GL873524.1	14946887	14947403	BB_8012_H3K27Ac_CSpeaks_peak_677	111	.	4.96607	14.53762	11.15020	112
GL873524.1	15040177	15040622	BB_8012_H3K27Ac_CSpeaks_peak_678	126	.	3.79461	16.11892	12.67621	216
GL873524.1	15110352	15110592	BB_8012_H3K27Ac_CSpeaks_peak_679	184	.	6.78096	22.06803	18.40458	101
GL873524.1	15110834	15111297	BB_8012_H3K27Ac_CSpeaks_peak_680	216	.	6.82766	25.38751	21.60849	138
GL873524.1	15330682	15331242	BB_8012_H3K27Ac_CSpeaks_peak_681	190	.	6.40457	22.72978	19.04139	133
GL873524.1	15471172	15471365	BB_8012_H3K27Ac_CSpeaks_peak_682	80	.	4.60910	11.25152	8.00486	75
GL873524.1	15499565	15499819	BB_8012_H3K27Ac_CSpeaks_peak_683	101	.	5.41246	13.45200	10.11502	90
GL873524.1	15499939	15500095	BB_8012_H3K27Ac_CSpeaks_peak_684	68	.	5.59956	10.08496	6.89516	82
GL873524.1	15754351	15754512	BB_8012_H3K27Ac_CSpeaks_peak_685	59	.	4.01678	9.09299	5.95299	37
GL873524.1	17970732	17971164	BB_8012_H3K27Ac_CSpeaks_peak_686	135	.	5.01168	17.06691	13.58857	128
GL873524.1	18062652	18062918	BB_8012_H3K27Ac_CSpeaks_peak_687	83	.	4.37375	11.59222	8.33307	203
GL873524.1	18336289	18336460	BB_8012_H3K27Ac_CSpeaks_peak_688	28	.	3.01986	5.83711	2.88767	84
GL873524.1	18999224	18999499	BB_8012_H3K27Ac_CSpeaks_peak_689	53	.	4.55476	8.42199	5.31586	137
GL873524.1	18999627	18999843	BB_8012_H3K27Ac_CSpeaks_peak_690	77	.	4.82013	11.00531	7.77346	103
GL873524.1	19577655	19578109	BB_8012_H3K27Ac_CSpeaks_peak_691	188	.	7.42636	22.55154	18.87484	118
GL873524.1	19775179	19775381	BB_8012_H3K27Ac_CSpeaks_peak_692	45	.	3.44295	7.60524	4.54228	79
GL873524.1	19887615	19887933	BB_8012_H3K27Ac_CSpeaks_peak_693	85	.	5.17553	11.80429	8.53166	223
GL873524.1	20099287	20099892	BB_8012_H3K27Ac_CSpeaks_peak_694	260	.	7.88247	30.02039	26.07102	139
GL873524.1	20163838	20164141	BB_8012_H3K27Ac_CSpeaks_peak_695	111	.	8.07870	14.51145	11.12810	164
GL873524.1	20241043	20241368	BB_8012_H3K27Ac_CSpeaks_peak_696	42	.	3.99088	7.28745	4.24265	222
GL873524.1	20262104	20262272	BB_8012_H3K27Ac_CSpeaks_peak_697	63	.	3.95066	9.52900	6.36052	101
GL873524.1	20491697	20492008	BB_8012_H3K27Ac_CSpeaks_peak_698	118	.	7.63867	15.25735	11.84624	256
GL873524.1	20686956	20687125	BB_8012_H3K27Ac_CSpeaks_peak_699	73	.	4.41166	10.51570	7.30678	44
GL873524.1	21474816	21475022	BB_8012_H3K27Ac_CSpeaks_peak_700	58	.	6.33144	8.94265	5.81024	109
GL873524.1	21499336	21499620	BB_8012_H3K27Ac_CSpeaks_peak_701	97	.	4.12575	13.09687	9.77517	153
GL873524.1	22084050	22084269	BB_8012_H3K27Ac_CSpeaks_peak_702	149	.	8.62588	18.49883	14.96561	148
GL873524.1	22084740	22085159	BB_8012_H3K27Ac_CSpeaks_peak_703	182	.	6.23534	21.86298	18.20938	174
GL873524.1	22402276	22402526	BB_8012_H3K27Ac_CSpeaks_peak_704	298	.	15.67317	33.96285	29.86541	128
GL873524.1	22770879	22771206	BB_8012_H3K27Ac_CSpeaks_peak_705	204	.	10.20541	24.23245	20.49505	199
GL873524.1	22808770	22809238	BB_8012_H3K27Ac_CSpeaks_peak_706	415	.	8.46947	46.06736	41.50259	216
GL873524.1	22991956	22992387	BB_8012_H3K27Ac_CSpeaks_peak_707	25	.	3.65587	5.46828	2.53185	362
GL873524.1	23208604	23208959	BB_8012_H3K27Ac_CSpeaks_peak_708	203	.	9.20950	24.10727	20.37612	253
GL873524.1	23733766	23733997	BB_8012_H3K27Ac_CSpeaks_peak_709	218	.	9.13487	25.66042	21.86622	97
GL873524.1	24058709	24058918	BB_8012_H3K27Ac_CSpeaks_peak_710	108	.	8.07996	14.16161	10.80089	103
GL873524.1	24960308	24960627	BB_8012_H3K27Ac_CSpeaks_peak_711	171	.	9.02076	20.74566	17.12799	188
GL873524.1	25093893	25094271	BB_8012_H3K27Ac_CSpeaks_peak_712	191	.	5.31246	22.88584	19.19536	214
GL873524.1	25094612	25094826	BB_8012_H3K27Ac_CSpeaks_peak_713	143	.	6.47864	17.83555	14.32245	112
GL873524.1	25451621	25452290	BB_8012_H3K27Ac_CSpeaks_peak_714	419	.	10.72979	46.50608	41.91920	516
GL873524.1	25838293	25839259	BB_8012_H3K27Ac_CSpeaks_peak_715	684	.	19.47164	74.28342	68.45502	246
GL873524.1	26130575	26130725	BB_8012_H3K27Ac_CSpeaks_peak_716	34	.	3.01258	6.41011	3.41825	120
GL873524.1	26130856	26131065	BB_8012_H3K27Ac_CSpeaks_peak_717	158	.	6.28735	19.38730	15.82343	103
GL873524.1	28683670	28683880	BB_8012_H3K27Ac_CSpeaks_peak_718	77	.	5.77627	10.99527	7.76837	99
GL873524.1	29513623	29513871	BB_8012_H3K27Ac_CSpeaks_peak_719	108	.	4.18704	14.20513	10.84302	138
GL873524.1	29514007	29514156	BB_8012_H3K27Ac_CSpeaks_peak_720	46	.	4.28435	7.66775	4.60015	89
GL873524.1	30316381	30316608	BB_8012_H3K27Ac_CSpeaks_peak_721	143	.	5.15976	17.83669	14.32245	102
GL873524.1	33767325	33768064	BB_8012_H3K27Ac_CSpeaks_peak_722	294	.	6.28339	33.50946	29.43803	327
GL873524.1	33966749	33967083	BB_8012_H3K27Ac_CSpeaks_peak_723	111	.	7.83889	14.51145	11.12810	289
GL873524.1	34071967	34072191	BB_8012_H3K27Ac_CSpeaks_peak_724	212	.	10.39924	25.06318	21.29873	96
GL873524.1	35576095	35576475	BB_8012_H3K27Ac_CSpeaks_peak_725	269	.	7.67384	30.94364	26.96073	237
GL873524.1	35576920	35577389	BB_8012_H3K27Ac_CSpeaks_peak_726	261	.	10.02335	30.09674	26.14225	95
GL873524.1	36465193	36465949	BB_8012_H3K27Ac_CSpeaks_peak_727	201	.	9.81815	23.88431	20.15841	131
GL873524.1	36466845	36467004	BB_8012_H3K27Ac_CSpeaks_peak_728	53	.	5.26937	8.41215	5.30664	113
GL873524.1	36468077	36468446	BB_8012_H3K27Ac_CSpeaks_peak_729	131	.	3.77857	16.62718	13.16830	214
GL873524.1	36935923	36936468	BB_8012_H3K27Ac_CSpeaks_peak_730	70	.	4.11989	10.20195	7.00631	416
GL873524.1	37042259	37042409	BB_8012_H3K27Ac_CSpeaks_peak_731	134	.	7.72006	16.88515	13.41582	83
GL873524.1	38600325	38600491	BB_8012_H3K27Ac_CSpeaks_peak_732	70	.	4.11989	10.20195	7.00631	113
GL873524.1	39149823	39149995	BB_8012_H3K27Ac_CSpeaks_peak_733	62	.	6.72152	9.36389	6.20569	39
GL873524.1	40263435	40263715	BB_8012_H3K27Ac_CSpeaks_peak_734	44	.	4.67705	7.53305	4.47631	144
GL873524.1	40264172	40264611	BB_8012_H3K27Ac_CSpeaks_peak_735	363	.	12.39265	40.68121	36.33121	218
GL873524.1	40463317	40464213	BB_8012_H3K27Ac_CSpeaks_peak_736	351	.	10.62491	39.42554	35.12446	464
GL873524.1	40521144	40521452	BB_8012_H3K27Ac_CSpeaks_peak_737	198	.	8.69062	23.51211	19.80044	172
GL873524.1	40617227	40617414	BB_8012_H3K27Ac_CSpeaks_peak_738	90	.	6.21073	12.38849	9.09343	146
GL873524.1	40617527	40618484	BB_8012_H3K27Ac_CSpeaks_peak_739	573	.	13.09908	62.67744	57.37079	550
GL873524.1	40923671	40923902	BB_8012_H3K27Ac_CSpeaks_peak_740	46	.	5.27515	7.74996	4.67628	87
GL873524.1	41308094	41308502	BB_8012_H3K27Ac_CSpeaks_peak_741	340	.	11.94841	38.26286	34.00398	136
GL873524.1	41680862	41681019	BB_8012_H3K27Ac_CSpeaks_peak_742	111	.	7.83889	14.51145	11.12810	75
GL873524.1	41724747	41725040	BB_8012_H3K27Ac_CSpeaks_peak_743	24	.	2.86450	5.34426	2.41959	146
GL873524.1	41998205	41998405	BB_8012_H3K27Ac_CSpeaks_peak_744	29	.	3.51702	5.94583	2.97868	69
GL873524.1	42039351	42039511	BB_8012_H3K27Ac_CSpeaks_peak_745	23	.	3.39855	5.31046	2.38952	35
GL873524.1	42286378	42286655	BB_8012_H3K27Ac_CSpeaks_peak_746	54	.	5.88178	8.55110	5.43799	168
GL873524.1	42606626	42607493	BB_8012_H3K27Ac_CSpeaks_peak_747	198	.	5.77110	23.53512	19.81714	314
GL873524.1	43521530	43521733	BB_8012_H3K27Ac_CSpeaks_peak_748	42	.	3.99088	7.28745	4.24265	58
GL873524.1	44114514	44114816	BB_8012_H3K27Ac_CSpeaks_peak_749	278	.	7.84308	31.89886	27.87446	114
GL873524.1	46004690	46005254	BB_8012_H3K27Ac_CSpeaks_peak_750	428	.	16.12865	47.49498	42.87148	266
GL873524.1	46218212	46218748	BB_8012_H3K27Ac_CSpeaks_peak_751	155	.	4.83860	19.11121	15.56192	394
GL873525.1	1275140	1275657	BB_8012_H3K27Ac_CSpeaks_peak_752	109	.	5.20143	14.34508	10.96886	122
GL873525.1	1772572	1772958	BB_8012_H3K27Ac_CSpeaks_peak_753	247	.	7.86688	28.68489	24.78110	158
GL873525.1	2902338	2903593	BB_8012_H3K27Ac_CSpeaks_peak_754	370	.	9.80186	41.43327	37.05658	145
GL873525.1	5856290	5856517	BB_8012_H3K27Ac_CSpeaks_peak_755	25	.	2.67785	5.42882	2.50018	147
GL873525.1	6210324	6210616	BB_8012_H3K27Ac_CSpeaks_peak_756	204	.	8.79548	24.18229	20.44941	131
GL873525.1	6369085	6369612	BB_8012_H3K27Ac_CSpeaks_peak_757	127	.	9.38487	16.21722	12.77278	143
GL873525.1	6580264	6580643	BB_8012_H3K27Ac_CSpeaks_peak_758	17	.	2.26397	4.64558	1.77900	293
GL873525.1	6758899	6759211	BB_8012_H3K27Ac_CSpeaks_peak_759	31	.	3.80395	6.17367	3.19296	76
GL873525.1	6945297	6945610	BB_8012_H3K27Ac_CSpeaks_peak_760	141	.	5.47378	17.68234	14.17650	203
GL873525.1	7292378	7292677	BB_8012_H3K27Ac_CSpeaks_peak_761	117	.	4.52064	15.16873	11.76165	222
GL873525.1	7356647	7356855	BB_8012_H3K27Ac_CSpeaks_peak_762	117	.	5.88632	15.16215	11.75734	128
GL873525.1	8108961	8109327	BB_8012_H3K27Ac_CSpeaks_peak_763	24	.	2.45263	5.32932	2.40706	101
GL873525.1	8617259	8617576	BB_8012_H3K27Ac_CSpeaks_peak_764	247	.	7.86688	28.68489	24.78110	135
GL873525.1	8721275	8721428	BB_8012_H3K27Ac_CSpeaks_peak_765	48	.	4.68718	7.97330	4.89262	78
GL873525.1	8804286	8804599	BB_8012_H3K27Ac_CSpeaks_peak_766	189	.	11.34788	22.59278	18.91501	145
GL873525.1	9851750	9851932	BB_8012_H3K27Ac_CSpeaks_peak_767	191	.	12.18388	22.82078	19.13206	60
GL873525.1	10170205	10170379	BB_8012_H3K27Ac_CSpeaks_peak_768	109	.	5.64939	14.29954	10.92829	66
GL873525.1	10170684	10170946	BB_8012_H3K27Ac_CSpeaks_peak_769	62	.	4.58320	9.46042	6.29569	123
GL873525.1	10762448	10762655	BB_8012_H3K27Ac_CSpeaks_peak_770	242	.	11.92531	28.12478	24.24344	92
GL873525.1	12071354	12071541	BB_8012_H3K27Ac_CSpeaks_peak_771	149	.	5.64301	18.49720	14.96561	118
GL873525.1	12072205	12072358	BB_8012_H3K27Ac_CSpeaks_peak_772	44	.	4.87449	7.53305	4.47631	28
GL873525.1	12772872	12773091	BB_8012_H3K27Ac_CSpeaks_peak_773	49	.	4.10934	7.99138	4.90821	120
GL873525.1	13125851	13126011	BB_8012_H3K27Ac_CSpeaks_peak_774	95	.	6.48310	12.88078	9.56658	94
GL873525.1	13126253	13126600	BB_8012_H3K27Ac_CSpeaks_peak_775	256	.	9.80999	29.63692	25.69923	127
GL873525.1	13133054	13133664	BB_8012_H3K27Ac_CSpeaks_peak_776	394	.	10.49686	43.94122	39.46828	389
GL873525.1	13134227	13134447	BB_8012_H3K27Ac_CSpeaks_peak_777	327	.	12.13376	36.95351	32.75148	112
GL873525.1	13135176	13135572	BB_8012_H3K27Ac_CSpeaks_peak_778	428	.	16.32609	47.49498	42.87148	220
GL873525.1	14147347	14147737	BB_8012_H3K27Ac_CSpeaks_peak_779	149	.	6.08991	18.51631	14.98098	260
GL873525.1	20298316	20298553	BB_8012_H3K27Ac_CSpeaks_peak_780	56	.	3.53087	8.74288	5.61556	126
GL873525.1	20515671	20515903	BB_8012_H3K27Ac_CSpeaks_peak_781	82	.	7.26476	11.53812	8.28313	136
GL873525.1	20516045	20516524	BB_8012_H3K27Ac_CSpeaks_peak_782	428	.	16.32609	47.49498	42.87148	356
GL873525.1	20904886	20905866	BB_8012_H3K27Ac_CSpeaks_peak_783	395	.	11.45417	43.99651	39.51443	254
GL873525.1	21100211	21100774	BB_8012_H3K27Ac_CSpeaks_peak_784	45	.	3.52757	7.60524	4.54228	330
GL873525.1	21314546	21315047	BB_8012_H3K27Ac_CSpeaks_peak_785	495	.	11.91444	54.44302	49.51943	304
GL873525.1	21929988	21930945	BB_8012_H3K27Ac_CSpeaks_peak_786	354	.	8.94311	39.81488	35.49838	284
GL873525.1	22163778	22164005	BB_8012_H3K27Ac_CSpeaks_peak_787	216	.	10.60029	25.42371	21.63979	112
GL873525.1	22201493	22202067	BB_8012_H3K27Ac_CSpeaks_peak_788	162	.	4.95706	19.84908	16.26788	289
GL873525.1	22269575	22269956	BB_8012_H3K27Ac_CSpeaks_peak_789	146	.	4.17763	18.19275	14.67173	104
GL873525.1	22409061	22409347	BB_8012_H3K27Ac_CSpeaks_peak_790	55	.	3.29855	8.65647	5.54142	157
GL873525.1	22409496	22409692	BB_8012_H3K27Ac_CSpeaks_peak_791	55	.	3.40180	8.67725	5.55907	113
GL873525.1	24049448	24049608	BB_8012_H3K27Ac_CSpeaks_peak_792	57	.	4.94852	8.92162	5.79013	56
GL873525.1	24140061	24140243	BB_8012_H3K27Ac_CSpeaks_peak_793	70	.	6.40005	10.20355	7.00725	130
GL873525.1	24141260	24141455	BB_8012_H3K27Ac_CSpeaks_peak_794	79	.	6.25658	11.20838	7.96683	136
GL873525.1	24726686	24727037	BB_8012_H3K27Ac_CSpeaks_peak_795	424	.	16.21481	47.00573	42.40016	233
GL873525.1	24727456	24727758	BB_8012_H3K27Ac_CSpeaks_peak_796	126	.	6.12324	16.03933	12.60040	160
GL873525.1	26085343	26085552	BB_8012_H3K27Ac_CSpeaks_peak_797	82	.	4.94240	11.54202	8.28667	122
GL873525.1	26339818	26340375	BB_8012_H3K27Ac_CSpeaks_peak_798	181	.	5.82612	21.83636	18.18661	121
GL873525.1	26477630	26477954	BB_8012_H3K27Ac_CSpeaks_peak_799	210	.	7.17584	24.84468	21.08340	133
GL873525.1	26795563	26795753	BB_8012_H3K27Ac_CSpeaks_peak_800	55	.	3.29855	8.65647	5.54142	139
GL873525.1	26873224	26873473	BB_8012_H3K27Ac_CSpeaks_peak_801	29	.	3.51702	5.94583	2.97868	96
GL873525.1	27110396	27110862	BB_8012_H3K27Ac_CSpeaks_peak_802	238	.	5.90478	27.67999	23.82300	261
GL873525.1	27178516	27178866	BB_8012_H3K27Ac_CSpeaks_peak_803	192	.	6.87968	22.98327	19.28791	112
GL873525.1	27233933	27234393	BB_8012_H3K27Ac_CSpeaks_peak_804	541	.	20.29979	59.25834	54.10986	158
GL873525.1	27723596	27723789	BB_8012_H3K27Ac_CSpeaks_peak_805	45	.	2.94484	7.60861	4.54524	50
GL873525.1	27799758	27800328	BB_8012_H3K27Ac_CSpeaks_peak_806	254	.	6.49505	29.40319	25.47593	188
GL873525.1	28237520	28237837	BB_8012_H3K27Ac_CSpeaks_peak_807	126	.	6.00478	16.03933	12.60040	110
GL873525.1	28431220	28431911	BB_8012_H3K27Ac_CSpeaks_peak_808	458	.	8.00652	50.55955	45.80474	338
GL873525.1	28436868	28437141	BB_8012_H3K27Ac_CSpeaks_peak_809	102	.	5.00398	13.55013	10.20713	191
GL873525.1	28438209	28438468	BB_8012_H3K27Ac_CSpeaks_peak_810	261	.	10.02335	30.09674	26.14225	74
GL873525.1	29749274	29749835	BB_8012_H3K27Ac_CSpeaks_peak_811	314	.	7.28482	35.63383	31.48312	218
GL873525.1	29917344	29918014	BB_8012_H3K27Ac_CSpeaks_peak_812	377	.	10.03874	42.11635	37.70307	442
GL873525.1	30179883	30180341	BB_8012_H3K27Ac_CSpeaks_peak_813	227	.	8.25561	26.53379	22.70995	122
GL873525.1	30398717	30399615	BB_8012_H3K27Ac_CSpeaks_peak_814	313	.	10.34994	35.52379	31.37477	582
GL873525.1	33125159	33125336	BB_8012_H3K27Ac_CSpeaks_peak_815	140	.	7.88933	17.52470	14.02840	99
GL873525.1	33180686	33181168	BB_8012_H3K27Ac_CSpeaks_peak_816	256	.	8.84794	29.63079	25.69400	318
GL873525.1	33207093	33207293	BB_8012_H3K27Ac_CSpeaks_peak_817	13	.	3.49199	4.22018	1.37873	105
GL873525.1	33315632	33316313	BB_8012_H3K27Ac_CSpeaks_peak_818	300	.	7.52906	34.20152	30.09441	462
GL873525.1	33368452	33368769	BB_8012_H3K27Ac_CSpeaks_peak_819	16	.	2.30455	4.48554	1.62444	183
GL873525.1	34122716	34123057	BB_8012_H3K27Ac_CSpeaks_peak_820	104	.	3.63087	13.77870	10.42698	187
GL873525.1	34614507	34614845	BB_8012_H3K27Ac_CSpeaks_peak_821	354	.	8.94311	39.81488	35.49838	160
GL873525.1	34683918	34684065	BB_8012_H3K27Ac_CSpeaks_peak_822	71	.	5.13258	10.33980	7.13711	84
GL873525.1	35096287	35096443	BB_8012_H3K27Ac_CSpeaks_peak_823	19	.	2.71642	4.83877	1.95216	40
GL873525.1	35327865	35328211	BB_8012_H3K27Ac_CSpeaks_peak_824	214	.	5.96854	25.17211	21.40450	139
GL873525.1	36112055	36112812	BB_8012_H3K27Ac_CSpeaks_peak_825	214	.	5.60862	25.24856	21.47627	549
GL873525.1	36113543	36113815	BB_8012_H3K27Ac_CSpeaks_peak_826	204	.	10.20541	24.23245	20.49505	128
GL873525.1	36278928	36279238	BB_8012_H3K27Ac_CSpeaks_peak_827	109	.	5.64939	14.29954	10.92829	238
GL873525.1	36337296	36337583	BB_8012_H3K27Ac_CSpeaks_peak_828	43	.	4.78203	7.38252	4.33366	115
GL873525.1	37640714	37641299	BB_8012_H3K27Ac_CSpeaks_peak_829	377	.	8.07458	42.18854	37.77236	148
GL873525.1	37641430	37641969	BB_8012_H3K27Ac_CSpeaks_peak_830	254	.	6.14171	29.33743	25.41339	198
GL873525.1	39616154	39616436	BB_8012_H3K27Ac_CSpeaks_peak_831	88	.	6.65146	12.18861	8.89995	141
GL873525.1	39616707	39617402	BB_8012_H3K27Ac_CSpeaks_peak_832	182	.	8.55967	21.92651	18.26878	580
GL873525.1	40887157	40887525	BB_8012_H3K27Ac_CSpeaks_peak_833	50	.	3.18009	8.10064	5.01393	71
GL873525.1	41441316	41441871	BB_8012_H3K27Ac_CSpeaks_peak_834	346	.	9.54514	38.89883	34.61897	288
GL873525.1	41571117	41571796	BB_8012_H3K27Ac_CSpeaks_peak_835	131	.	4.29103	16.65475	13.19491	396
GL873525.1	41697813	41698060	BB_8012_H3K27Ac_CSpeaks_peak_836	194	.	8.50563	23.12660	19.42523	167
GL873525.1	41749707	41749937	BB_8012_H3K27Ac_CSpeaks_peak_837	136	.	7.29096	17.16059	13.67879	184
GL873525.1	41750043	41750297	BB_8012_H3K27Ac_CSpeaks_peak_838	207	.	9.66384	24.52360	20.77406	109
GL873525.1	42386136	42386363	BB_8012_H3K27Ac_CSpeaks_peak_839	40	.	3.52317	7.09102	4.05543	167
GL873525.1	42387696	42387919	BB_8012_H3K27Ac_CSpeaks_peak_840	40	.	3.62189	7.09102	4.05543	114
GL873525.1	43398825	43399459	BB_8012_H3K27Ac_CSpeaks_peak_841	136	.	8.07488	17.12662	13.64620	463
GL873525.1	43477246	43477686	BB_8012_H3K27Ac_CSpeaks_peak_842	222	.	6.49249	26.06810	22.25927	285
GL873525.1	43662634	43662946	BB_8012_H3K27Ac_CSpeaks_peak_843	14	.	2.35251	4.32837	1.47939	15
GL873525.1	43900924	43901172	BB_8012_H3K27Ac_CSpeaks_peak_844	102	.	6.17324	13.58947	10.24160	116
GL873525.1	43957931	43958195	BB_8012_H3K27Ac_CSpeaks_peak_845	55	.	3.29855	8.65647	5.54142	174
GL873525.1	44065604	44066201	BB_8012_H3K27Ac_CSpeaks_peak_846	419	.	10.72979	46.50608	41.91920	275
GL873525.1	44175524	44176184	BB_8012_H3K27Ac_CSpeaks_peak_847	143	.	6.47864	17.83555	14.32245	463
GL873525.1	44205176	44205624	BB_8012_H3K27Ac_CSpeaks_peak_848	190	.	6.31996	22.72978	19.04139	128
GL873525.1	45028255	45028612	BB_8012_H3K27Ac_CSpeaks_peak_849	229	.	7.57072	26.74579	22.91306	214
GL873525.1	45030628	45030921	BB_8012_H3K27Ac_CSpeaks_peak_850	85	.	5.58092	11.79668	8.52863	180
GL873525.1	45497909	45498293	BB_8012_H3K27Ac_CSpeaks_peak_851	177	.	8.24638	21.41391	17.77575	175
GL873525.1	45540913	45541549	BB_8012_H3K27Ac_CSpeaks_peak_852	297	.	8.01231	33.83296	29.74223	214
GL873525.1	46186225	46186373	BB_8012_H3K27Ac_CSpeaks_peak_853	88	.	6.45402	12.18861	8.89995	84
GL873526.1	136820	137027	BB_8012_H3K27Ac_CSpeaks_peak_854	52	.	5.06944	8.33501	5.23601	114
GL873526.1	213924	214234	BB_8012_H3K27Ac_CSpeaks_peak_855	79	.	7.20723	11.18276	7.94491	200
GL873526.1	286426	287386	BB_8012_H3K27Ac_CSpeaks_peak_856	297	.	9.67719	33.89529	29.79859	723
GL873526.1	338388	339010	BB_8012_H3K27Ac_CSpeaks_peak_857	567	.	12.67946	62.05425	56.78861	210
GL873526.1	464534	465080	BB_8012_H3K27Ac_CSpeaks_peak_858	173	.	5.67804	21.01706	17.39299	183
GL873526.1	480520	480895	BB_8012_H3K27Ac_CSpeaks_peak_859	55	.	3.10638	8.66881	5.55332	177
GL873526.1	516862	517040	BB_8012_H3K27Ac_CSpeaks_peak_860	55	.	4.22781	8.71601	5.59237	120
GL873526.1	526740	526989	BB_8012_H3K27Ac_CSpeaks_peak_861	16	.	2.30455	4.48554	1.62444	6
GL873526.1	586748	587310	BB_8012_H3K27Ac_CSpeaks_peak_862	180	.	4.29191	21.72647	18.07981	237
GL873526.1	603293	603790	BB_8012_H3K27Ac_CSpeaks_peak_863	269	.	7.58922	30.94364	26.96073	153
GL873526.1	697468	697750	BB_8012_H3K27Ac_CSpeaks_peak_864	77	.	5.02852	10.93598	7.71024	202
GL873526.1	698116	698293	BB_8012_H3K27Ac_CSpeaks_peak_865	34	.	3.42445	6.46191	3.46563	66
GL873526.1	717918	718076	BB_8012_H3K27Ac_CSpeaks_peak_866	28	.	3.32573	5.85335	2.89866	21
GL873526.1	770709	770883	BB_8012_H3K27Ac_CSpeaks_peak_867	19	.	2.71642	4.83877	1.95216	55
GL873526.1	812762	813926	BB_8012_H3K27Ac_CSpeaks_peak_868	405	.	8.33784	45.08898	40.56616	748
GL873526.1	852975	853237	BB_8012_H3K27Ac_CSpeaks_peak_869	256	.	8.96640	29.63079	25.69400	144
GL873526.1	895742	896080	BB_8012_H3K27Ac_CSpeaks_peak_870	124	.	4.65227	15.88087	12.45013	139
GL873526.1	899177	899562	BB_8012_H3K27Ac_CSpeaks_peak_871	196	.	10.21958	23.32108	19.61858	128
GL873526.1	914686	914955	BB_8012_H3K27Ac_CSpeaks_peak_872	167	.	7.80214	20.38453	16.78023	145
GL873526.1	1194668	1194816	BB_8012_H3K27Ac_CSpeaks_peak_873	21	.	3.88728	5.08049	2.17601	113
GL873526.1	1561169	1561344	BB_8012_H3K27Ac_CSpeaks_peak_874	29	.	4.94243	5.94877	2.97947	33
GL873526.1	1665583	1665951	BB_8012_H3K27Ac_CSpeaks_peak_875	56	.	4.71289	8.72868	5.60340	285
GL873526.1	1667112	1667302	BB_8012_H3K27Ac_CSpeaks_peak_876	66	.	4.21422	9.79599	6.61744	70
GL873526.1	1737547	1737712	BB_8012_H3K27Ac_CSpeaks_peak_877	23	.	3.12829	5.26630	2.35214	64
GL873526.1	2935860	2936349	BB_8012_H3K27Ac_CSpeaks_peak_878	429	.	10.92723	47.62057	42.98603	183
GL873526.1	2963621	2963853	BB_8012_H3K27Ac_CSpeaks_peak_879	61	.	4.98860	9.25272	6.10258	42
GL873526.1	3015308	3015485	BB_8012_H3K27Ac_CSpeaks_peak_880	52	.	5.63151	8.30530	5.20725	38
GL873526.1	3054099	3054567	BB_8012_H3K27Ac_CSpeaks_peak_881	175	.	6.58352	21.16345	17.53406	134
GL873526.1	3082087	3082648	BB_8012_H3K27Ac_CSpeaks_peak_882	83	.	3.95305	11.65090	8.39005	77
GL873526.1	3243477	3243969	BB_8012_H3K27Ac_CSpeaks_peak_883	175	.	6.58352	21.16345	17.53406	272
GL873526.1	3270853	3271054	BB_8012_H3K27Ac_CSpeaks_peak_884	129	.	6.76557	16.40858	12.95415	126
GL873526.1	3296458	3296809	BB_8012_H3K27Ac_CSpeaks_peak_885	430	.	13.24662	47.68559	43.04979	236
GL873526.1	3300028	3300459	BB_8012_H3K27Ac_CSpeaks_peak_886	24	.	2.79046	5.34426	2.41959	169
GL873526.1	3311947	3312375	BB_8012_H3K27Ac_CSpeaks_peak_887	93	.	4.34531	12.68071	9.37465	130
GL873526.1	3369745	3370673	BB_8012_H3K27Ac_CSpeaks_peak_888	340	.	10.50645	38.30267	34.04024	693
GL873526.1	3370830	3371051	BB_8012_H3K27Ac_CSpeaks_peak_889	74	.	6.26688	10.64037	7.42779	110
GL873526.1	3425299	3425484	BB_8012_H3K27Ac_CSpeaks_peak_890	63	.	3.86604	9.52900	6.36052	109
GL873526.1	3433078	3434685	BB_8012_H3K27Ac_CSpeaks_peak_891	707	.	14.32178	76.76298	70.79715	360
GL873526.1	3443246	3444034	BB_8012_H3K27Ac_CSpeaks_peak_892	260	.	7.50460	29.99650	26.04739	262
GL873526.1	3458429	3458591	BB_8012_H3K27Ac_CSpeaks_peak_893	77	.	5.43284	10.92847	7.70341	78
GL873526.1	3475184	3475372	BB_8012_H3K27Ac_CSpeaks_peak_894	97	.	4.12575	13.09687	9.77517	68
GL873526.1	3493927	3494075	BB_8012_H3K27Ac_CSpeaks_peak_895	79	.	6.05914	11.20838	7.96683	68
GL873526.1	3504446	3504681	BB_8012_H3K27Ac_CSpeaks_peak_896	68	.	5.13668	10.08017	6.89128	109
GL873526.1	3519140	3519463	BB_8012_H3K27Ac_CSpeaks_peak_897	34	.	3.18910	6.40804	3.41817	86
GL873526.1	3519966	3520232	BB_8012_H3K27Ac_CSpeaks_peak_898	82	.	6.44787	11.52781	8.27371	138
GL873526.1	3523550	3523830	BB_8012_H3K27Ac_CSpeaks_peak_899	59	.	4.11550	9.09299	5.95299	218
GL873526.1	3745426	3746330	BB_8012_H3K27Ac_CSpeaks_peak_900	384	.	9.36620	42.90092	38.46494	675
GL873526.1	3870584	3870923	BB_8012_H3K27Ac_CSpeaks_peak_901	93	.	5.29399	12.62006	9.31725	204
GL873526.1	3936402	3936550	BB_8012_H3K27Ac_CSpeaks_peak_902	23	.	3.39855	5.31046	2.38952	38
GL873526.1	4051626	4051869	BB_8012_H3K27Ac_CSpeaks_peak_903	278	.	10.38970	31.89551	27.87446	122
GL873526.1	4063561	4063756	BB_8012_H3K27Ac_CSpeaks_peak_904	94	.	7.42896	12.80203	9.49002	97
GL873526.1	4093782	4093935	BB_8012_H3K27Ac_CSpeaks_peak_905	88	.	6.45402	12.18861	8.89995	67
GL873526.1	4162688	4163245	BB_8012_H3K27Ac_CSpeaks_peak_906	265	.	7.01077	30.50967	26.54116	381
GL873526.1	4248441	4248694	BB_8012_H3K27Ac_CSpeaks_peak_907	85	.	5.17553	11.80429	8.53166	174
GL873526.1	4249607	4249833	BB_8012_H3K27Ac_CSpeaks_peak_908	70	.	4.11989	10.20195	7.00631	100
GL873526.1	4441660	4442228	BB_8012_H3K27Ac_CSpeaks_peak_909	184	.	6.78096	22.06803	18.40458	380
GL873526.1	4464794	4465170	BB_8012_H3K27Ac_CSpeaks_peak_910	39	.	3.23470	6.96909	3.94310	200
GL873526.1	4566317	4567021	BB_8012_H3K27Ac_CSpeaks_peak_911	305	.	8.95281	34.71486	30.59089	417
GL873526.1	4676528	4676708	BB_8012_H3K27Ac_CSpeaks_peak_912	129	.	6.76557	16.40858	12.95415	65
GL873526.1	4896901	4897504	BB_8012_H3K27Ac_CSpeaks_peak_913	114	.	4.71551	14.82230	11.42793	221
GL873526.1	4953842	4954039	BB_8012_H3K27Ac_CSpeaks_peak_914	182	.	9.41564	21.89293	18.23664	54
GL873526.1	4974973	4975152	BB_8012_H3K27Ac_CSpeaks_peak_915	21	.	3.68984	5.08049	2.17601	126
GL873526.1	5014330	5014494	BB_8012_H3K27Ac_CSpeaks_peak_916	74	.	5.17226	10.70357	7.48804	64
GL873526.1	5014681	5014828	BB_8012_H3K27Ac_CSpeaks_peak_917	28	.	3.10448	5.83711	2.88767	30
GL873526.1	5050871	5051133	BB_8012_H3K27Ac_CSpeaks_peak_918	94	.	4.90526	12.76924	9.45734	134
GL873526.1	5338568	5338717	BB_8012_H3K27Ac_CSpeaks_peak_919	55	.	4.22781	8.71601	5.59237	23
GL873526.1	5350357	5350585	BB_8012_H3K27Ac_CSpeaks_peak_920	23	.	3.39855	5.31046	2.38952	209
GL873526.1	5409397	5409819	BB_8012_H3K27Ac_CSpeaks_peak_921	39	.	3.23470	6.96909	3.94310	92
GL873526.1	5537154	5537638	BB_8012_H3K27Ac_CSpeaks_peak_922	406	.	11.69110	45.15841	40.63034	264
GL873526.1	5567723	5567957	BB_8012_H3K27Ac_CSpeaks_peak_923	77	.	6.81653	11.02334	7.79006	93
GL873526.1	5576731	5577024	BB_8012_H3K27Ac_CSpeaks_peak_924	182	.	6.23534	21.86298	18.20938	160
GL873526.1	5682788	5683152	BB_8012_H3K27Ac_CSpeaks_peak_925	373	.	11.09877	41.69542	37.30996	146
GL873526.1	5825990	5826413	BB_8012_H3K27Ac_CSpeaks_peak_926	309	.	14.80318	35.05377	30.91534	239
GL873526.1	5991211	5991977	BB_8012_H3K27Ac_CSpeaks_peak_927	440	.	11.02595	48.74167	44.06336	410
GL873526.1	6022141	6022616	BB_8012_H3K27Ac_CSpeaks_peak_928	305	.	11.05992	34.70423	30.58559	214
GL873526.1	6276442	6276648	BB_8012_H3K27Ac_CSpeaks_peak_929	83	.	7.68552	11.62887	8.36833	112
GL873526.1	6428285	6428454	BB_8012_H3K27Ac_CSpeaks_peak_930	63	.	3.86604	9.52900	6.36052	53
GL873526.1	6508315	6508554	BB_8012_H3K27Ac_CSpeaks_peak_931	29	.	2.93854	5.86828	2.90687	101
GL873526.1	6563908	6564192	BB_8012_H3K27Ac_CSpeaks_peak_932	39	.	3.16066	6.96909	3.94310	52
GL873526.1	6573973	6574564	BB_8012_H3K27Ac_CSpeaks_peak_933	50	.	3.27017	8.09834	5.01234	494
GL873526.1	6574685	6574836	BB_8012_H3K27Ac_CSpeaks_peak_934	63	.	4.11478	9.54564	6.37698	83
GL873526.1	6660645	6661196	BB_8012_H3K27Ac_CSpeaks_peak_935	87	.	4.80654	12.00287	8.72110	145
GL873526.1	6836182	6836493	BB_8012_H3K27Ac_CSpeaks_peak_936	177	.	10.11655	21.41815	17.77999	124
GL873526.1	7058421	7058690	BB_8012_H3K27Ac_CSpeaks_peak_937	267	.	13.43459	30.70293	26.72720	96
GL873526.1	7059191	7059376	BB_8012_H3K27Ac_CSpeaks_peak_938	71	.	6.51639	10.38412	7.18063	69
GL873526.1	7130419	7131460	BB_8012_H3K27Ac_CSpeaks_peak_939	544	.	18.72820	59.61945	54.45609	674
GL873526.1	7145148	7145405	BB_8012_H3K27Ac_CSpeaks_peak_940	74	.	3.97511	10.65083	7.43609	202
GL873526.1	7145555	7145732	BB_8012_H3K27Ac_CSpeaks_peak_941	46	.	4.14915	7.66775	4.60015	77
GL873526.1	7183296	7184169	BB_8012_H3K27Ac_CSpeaks_peak_942	117	.	5.39887	15.15365	11.75107	637
GL873526.1	7224191	7224410	BB_8012_H3K27Ac_CSpeaks_peak_943	90	.	4.45836	12.30860	9.01532	98
GL873526.1	7341620	7342602	BB_8012_H3K27Ac_CSpeaks_peak_944	924	.	20.10210	99.48363	92.45022	615
GL873526.1	7392031	7392249	BB_8012_H3K27Ac_CSpeaks_peak_945	53	.	3.91806	8.40735	5.30602	90
GL873526.1	7461686	7462083	BB_8012_H3K27Ac_CSpeaks_peak_946	251	.	11.58750	29.07822	25.15760	222
GL873526.1	7742303	7742722	BB_8012_H3K27Ac_CSpeaks_peak_947	189	.	5.90016	22.66492	18.98337	250
GL873526.1	7981400	7981811	BB_8012_H3K27Ac_CSpeaks_peak_948	265	.	7.08481	30.50967	26.54116	218
GL873526.1	8006427	8006735	BB_8012_H3K27Ac_CSpeaks_peak_949	283	.	10.61568	32.38011	28.34478	169
GL873526.1	8286161	8286856	BB_8012_H3K27Ac_CSpeaks_peak_950	352	.	6.92956	39.55806	35.24925	397
GL873526.1	8336505	8336732	BB_8012_H3K27Ac_CSpeaks_peak_951	138	.	7.06173	17.38039	13.89060	119
GL873526.1	8696806	8696977	BB_8012_H3K27Ac_CSpeaks_peak_952	44	.	4.87449	7.53305	4.47631	53
GL873526.1	8737952	8738101	BB_8012_H3K27Ac_CSpeaks_peak_953	71	.	5.13258	10.33980	7.13711	89
GL873526.1	8758768	8758915	BB_8012_H3K27Ac_CSpeaks_peak_954	93	.	7.80917	12.67383	9.36974	76
GL873526.1	8856258	8856474	BB_8012_H3K27Ac_CSpeaks_peak_955	50	.	3.38278	8.13604	5.04620	107
GL873526.1	8941486	8941783	BB_8012_H3K27Ac_CSpeaks_peak_956	51	.	3.69680	8.23007	5.13543	131
GL873526.1	9006843	9007075	BB_8012_H3K27Ac_CSpeaks_peak_957	85	.	3.99413	11.77222	8.50897	173
GL873526.1	9114169	9114402	BB_8012_H3K27Ac_CSpeaks_peak_958	45	.	3.52757	7.60524	4.54228	127
GL873526.1	9114587	9114850	BB_8012_H3K27Ac_CSpeaks_peak_959	68	.	3.75299	10.00074	6.81558	122
GL873526.1	9222373	9222528	BB_8012_H3K27Ac_CSpeaks_peak_960	63	.	4.21117	9.54564	6.37698	92
GL873526.1	9222716	9222919	BB_8012_H3K27Ac_CSpeaks_peak_961	39	.	3.23470	6.96909	3.94310	105
GL873526.1	9253915	9254091	BB_8012_H3K27Ac_CSpeaks_peak_962	170	.	7.07096	20.62834	17.01539	124
GL873526.1	9287512	9287995	BB_8012_H3K27Ac_CSpeaks_peak_963	654	.	11.16784	71.09955	65.41085	205
GL873526.1	9337167	9337747	BB_8012_H3K27Ac_CSpeaks_peak_964	138	.	4.78389	17.33595	13.85084	366
GL873526.1	9342085	9342722	BB_8012_H3K27Ac_CSpeaks_peak_965	199	.	5.43092	23.66555	19.94294	206
GL873526.1	9378683	9378864	BB_8012_H3K27Ac_CSpeaks_peak_966	80	.	4.12319	11.31445	8.06533	81
GL873526.1	9494310	9495095	BB_8012_H3K27Ac_CSpeaks_peak_967	436	.	15.01350	48.28714	43.62981	299
GL873526.1	9527186	9527409	BB_8012_H3K27Ac_CSpeaks_peak_968	70	.	4.03528	10.20195	7.00631	151
GL873526.1	9537934	9538140	BB_8012_H3K27Ac_CSpeaks_peak_969	14	.	2.35251	4.32837	1.47939	114
GL873526.1	9538623	9538813	BB_8012_H3K27Ac_CSpeaks_peak_970	25	.	3.20795	5.44249	2.51259	61
GL873526.1	9610488	9610986	BB_8012_H3K27Ac_CSpeaks_peak_971	310	.	7.67714	35.14265	31.00074	330
GL873526.1	9651407	9651722	BB_8012_H3K27Ac_CSpeaks_peak_972	18	.	2.85063	4.75456	1.87431	58
GL873526.1	9698772	9698977	BB_8012_H3K27Ac_CSpeaks_peak_973	49	.	4.10934	7.99138	4.90821	80
GL873526.1	9708579	9709045	BB_8012_H3K27Ac_CSpeaks_peak_974	46	.	4.82004	7.77407	4.69934	84
GL873526.1	9961309	9962036	BB_8012_H3K27Ac_CSpeaks_peak_975	408	.	10.63107	45.39830	40.86205	291
GL873526.1	10019873	10020380	BB_8012_H3K27Ac_CSpeaks_peak_976	255	.	7.70654	29.50373	25.57451	144
GL873526.1	10064758	10065170	BB_8012_H3K27Ac_CSpeaks_peak_977	389	.	15.14145	43.38077	38.92004	171
GL873526.1	10125292	10125653	BB_8012_H3K27Ac_CSpeaks_peak_978	87	.	4.70782	12.00287	8.72110	219
GL873526.1	10210156	10210767	BB_8012_H3K27Ac_CSpeaks_peak_979	247	.	5.56233	28.70354	24.79873	433
GL873526.1	10227112	10227328	BB_8012_H3K27Ac_CSpeaks_peak_980	102	.	8.08301	13.54184	10.20394	106
GL873526.1	10257947	10258101	BB_8012_H3K27Ac_CSpeaks_peak_981	51	.	5.66071	8.19779	5.10731	80
GL873526.1	10297931	10298710	BB_8012_H3K27Ac_CSpeaks_peak_982	568	.	14.41579	62.15138	56.87308	379
GL873526.1	10336116	10336315	BB_8012_H3K27Ac_CSpeaks_peak_983	97	.	4.62760	13.03856	9.71848	129
GL873526.1	10336600	10336903	BB_8012_H3K27Ac_CSpeaks_peak_984	174	.	8.07084	21.05315	17.42839	129
GL873526.1	10417675	10417983	BB_8012_H3K27Ac_CSpeaks_peak_985	38	.	4.10011	6.90630	3.88366	166
GL873526.1	10744276	10744750	BB_8012_H3K27Ac_CSpeaks_peak_986	30	.	2.70623	6.01580	3.04412	257
GL873526.1	10767053	10767753	BB_8012_H3K27Ac_CSpeaks_peak_987	612	.	10.77295	66.73673	61.24733	454
GL873526.1	11194577	11195021	BB_8012_H3K27Ac_CSpeaks_peak_988	76	.	4.20451	10.88985	7.67055	350
GL873526.1	11195421	11195615	BB_8012_H3K27Ac_CSpeaks_peak_989	64	.	5.63395	9.59897	6.42969	89
GL873526.1	11314017	11314708	BB_8012_H3K27Ac_CSpeaks_peak_990	214	.	5.66785	25.24856	21.47627	312
GL873526.1	11498346	11498502	BB_8012_H3K27Ac_CSpeaks_peak_991	53	.	3.91806	8.40735	5.30602	78
GL873526.1	11498779	11499005	BB_8012_H3K27Ac_CSpeaks_peak_992	165	.	5.89687	20.15932	16.57005	125
GL873526.1	11939941	11940177	BB_8012_H3K27Ac_CSpeaks_peak_993	228	.	12.15968	26.63479	22.80697	155
GL873526.1	12198704	12199362	BB_8012_H3K27Ac_CSpeaks_peak_994	585	.	16.83509	63.87812	58.51287	438
GL873526.1	12343067	12343298	BB_8012_H3K27Ac_CSpeaks_peak_995	62	.	4.58320	9.46042	6.29569	88
GL873526.1	13171318	13172247	BB_8012_H3K27Ac_CSpeaks_peak_996	423	.	9.23199	46.95511	42.35114	243
GL873526.1	14024760	14025030	BB_8012_H3K27Ac_CSpeaks_peak_997	167	.	5.24459	20.36296	16.76263	131
GL873526.1	14288879	14289399	BB_8012_H3K27Ac_CSpeaks_peak_998	286	.	6.55634	32.73569	28.68917	157
GL873526.1	14392665	14393118	BB_8012_H3K27Ac_CSpeaks_peak_999	323	.	7.35063	36.55117	32.36503	306
GL873526.1	14527428	14527594	BB_8012_H3K27Ac_CSpeaks_peak_1000	36	.	5.08508	6.64131	3.63474	128
GL873526.1	14746153	14746462	BB_8012_H3K27Ac_CSpeaks_peak_1001	70	.	4.11989	10.20195	7.00631	81
GL873526.1	14747504	14747696	BB_8012_H3K27Ac_CSpeaks_peak_1002	82	.	6.99255	11.53812	8.28313	67
GL873526.1	14938383	14938700	BB_8012_H3K27Ac_CSpeaks_peak_1003	263	.	11.98238	30.32199	26.35949	143
GL873526.1	15046366	15046661	BB_8012_H3K27Ac_CSpeaks_peak_1004	80	.	7.01557	11.34488	8.09453	230
GL873526.1	15194850	15195080	BB_8012_H3K27Ac_CSpeaks_peak_1005	55	.	4.34627	8.71601	5.59237	139
GL873526.1	15619798	15620674	BB_8012_H3K27Ac_CSpeaks_peak_1006	374	.	9.19696	41.86549	37.47158	502
GL873526.1	15709236	15709636	BB_8012_H3K27Ac_CSpeaks_peak_1007	149	.	6.08991	18.51631	14.98098	287
GL873526.1	16295199	16295759	BB_8012_H3K27Ac_CSpeaks_peak_1008	100	.	4.49339	13.38262	10.05214	138
GL873526.1	16512774	16512976	BB_8012_H3K27Ac_CSpeaks_peak_1009	85	.	7.41503	11.76924	8.50724	66
GL873526.1	16585302	16585717	BB_8012_H3K27Ac_CSpeaks_peak_1010	93	.	5.87708	12.68394	9.37546	180
GL873526.1	16614938	16615775	BB_8012_H3K27Ac_CSpeaks_peak_1011	182	.	6.23534	21.86298	18.20938	687
GL873526.1	17054532	17055223	BB_8012_H3K27Ac_CSpeaks_peak_1012	108	.	4.12781	14.20513	10.84302	282
GL873526.1	17189800	17190151	BB_8012_H3K27Ac_CSpeaks_peak_1013	82	.	6.99255	11.53812	8.28313	179
GL873526.1	17243166	17243573	BB_8012_H3K27Ac_CSpeaks_peak_1014	204	.	9.73746	24.19604	20.46239	161
GL873526.1	17282787	17283031	BB_8012_H3K27Ac_CSpeaks_peak_1015	39	.	3.23470	6.96909	3.94310	142
GL873526.1	17283194	17283908	BB_8012_H3K27Ac_CSpeaks_peak_1016	435	.	7.43803	48.25445	43.59873	430
GL873526.1	17347390	17347607	BB_8012_H3K27Ac_CSpeaks_peak_1017	202	.	8.34044	23.95176	20.22203	121
GL873526.1	17418434	17418887	BB_8012_H3K27Ac_CSpeaks_peak_1018	351	.	10.62491	39.42554	35.12446	181
GL873526.1	17551840	17552116	BB_8012_H3K27Ac_CSpeaks_peak_1019	228	.	10.99517	26.62870	22.80147	132
GL873526.1	19123689	19123858	BB_8012_H3K27Ac_CSpeaks_peak_1020	93	.	5.87708	12.68394	9.37546	97
GL873526.1	19160994	19161668	BB_8012_H3K27Ac_CSpeaks_peak_1021	100	.	4.49339	13.38262	10.05214	274
GL873526.1	19301866	19302149	BB_8012_H3K27Ac_CSpeaks_peak_1022	111	.	6.32133	14.51252	11.12810	124
GL873526.1	19537651	19538098	BB_8012_H3K27Ac_CSpeaks_peak_1023	251	.	11.58750	29.07822	25.15760	308
GL873526.1	20467941	20468265	BB_8012_H3K27Ac_CSpeaks_peak_1024	419	.	10.82851	46.50608	41.91920	170
GL873526.1	20529880	20530569	BB_8012_H3K27Ac_CSpeaks_peak_1025	580	.	14.65272	63.41300	58.07212	363
GL873526.1	21543574	21543800	BB_8012_H3K27Ac_CSpeaks_peak_1026	68	.	3.75299	10.00074	6.81558	81
GL873526.1	21773493	21773760	BB_8012_H3K27Ac_CSpeaks_peak_1027	117	.	5.39887	15.15365	11.75107	97
GL873526.1	21774375	21774736	BB_8012_H3K27Ac_CSpeaks_peak_1028	124	.	7.18993	15.85694	12.42778	197
GL873526.1	21811289	21811495	BB_8012_H3K27Ac_CSpeaks_peak_1029	69	.	5.93359	10.09548	6.90494	93
GL873526.1	21879700	21880425	BB_8012_H3K27Ac_CSpeaks_peak_1030	451	.	12.52035	49.87889	45.15021	218
GL873526.1	22056839	22057062	BB_8012_H3K27Ac_CSpeaks_peak_1031	51	.	3.61219	8.23007	5.13543	134
GL873526.1	23307195	23307687	BB_8012_H3K27Ac_CSpeaks_peak_1032	147	.	3.71730	18.26216	14.74013	268
GL873526.1	23647107	23647280	BB_8012_H3K27Ac_CSpeaks_peak_1033	96	.	8.42850	12.97017	9.65376	42
GL873526.1	23718241	23718389	BB_8012_H3K27Ac_CSpeaks_peak_1034	68	.	5.75052	10.06392	6.87762	68
GL873526.1	23718689	23719517	BB_8012_H3K27Ac_CSpeaks_peak_1035	274	.	7.15885	31.42149	27.41987	203
GL873526.1	23892733	23892951	BB_8012_H3K27Ac_CSpeaks_peak_1036	127	.	9.38487	16.21722	12.77278	124
GL873526.1	23893327	23893701	BB_8012_H3K27Ac_CSpeaks_peak_1037	187	.	8.39446	22.45656	18.78562	252
GL873526.1	24112043	24112484	BB_8012_H3K27Ac_CSpeaks_peak_1038	102	.	4.00934	13.54376	10.20489	237
GL873526.1	24112799	24113067	BB_8012_H3K27Ac_CSpeaks_peak_1039	335	.	15.72943	37.75315	33.52247	106
GL873526.1	24251263	24251905	BB_8012_H3K27Ac_CSpeaks_peak_1040	61	.	3.03855	9.28000	6.12832	353
GL873526.1	24461801	24462213	BB_8012_H3K27Ac_CSpeaks_peak_1041	158	.	6.28735	19.38730	15.82343	272
GL873526.1	24527525	24527916	BB_8012_H3K27Ac_CSpeaks_peak_1042	257	.	8.16305	29.66819	25.72554	154
GL873526.1	24755866	24756203	BB_8012_H3K27Ac_CSpeaks_peak_1043	141	.	5.55840	17.68234	14.17650	110
GL873526.1	24885850	24886575	BB_8012_H3K27Ac_CSpeaks_peak_1044	462	.	11.42083	51.00333	46.23230	486
GL873526.1	25075263	25075438	BB_8012_H3K27Ac_CSpeaks_peak_1045	25	.	3.50778	5.46828	2.53185	139
GL873526.1	25313894	25314402	BB_8012_H3K27Ac_CSpeaks_peak_1046	53	.	2.79136	8.43960	5.33337	261
GL873526.1	25490501	25491069	BB_8012_H3K27Ac_CSpeaks_peak_1047	177	.	8.09830	21.41391	17.77575	440
GL873526.1	26284599	26284939	BB_8012_H3K27Ac_CSpeaks_peak_1048	109	.	5.76785	14.29954	10.92829	216
GL873526.1	26286029	26286435	BB_8012_H3K27Ac_CSpeaks_peak_1049	251	.	11.58750	29.07822	25.15760	228
GL873526.1	26286872	26287276	BB_8012_H3K27Ac_CSpeaks_peak_1050	175	.	5.44203	21.14286	17.51618	251
GL873526.1	26378728	26379217	BB_8012_H3K27Ac_CSpeaks_peak_1051	328	.	7.97330	37.04590	32.83905	354
GL873526.1	26445698	26446109	BB_8012_H3K27Ac_CSpeaks_peak_1052	371	.	8.95552	41.56676	37.18751	226
GL873526.1	26867488	26867834	BB_8012_H3K27Ac_CSpeaks_peak_1053	290	.	9.16278	33.08183	29.01939	255
GL873526.1	26867966	26868651	BB_8012_H3K27Ac_CSpeaks_peak_1054	529	.	11.31241	58.04963	52.96215	383
GL873526.1	27567299	27567739	BB_8012_H3K27Ac_CSpeaks_peak_1055	384	.	9.36620	42.90092	38.46494	244
GL873526.1	28641800	28641952	BB_8012_H3K27Ac_CSpeaks_peak_1056	74	.	6.49322	10.64037	7.42779	80
GL873526.1	29777211	29777404	BB_8012_H3K27Ac_CSpeaks_peak_1057	70	.	6.40005	10.20355	7.00725	129
GL873526.1	29777625	29777798	BB_8012_H3K27Ac_CSpeaks_peak_1058	76	.	6.80504	10.83039	7.61275	58
GL873526.1	29970412	29970798	BB_8012_H3K27Ac_CSpeaks_peak_1059	80	.	7.01557	11.34488	8.09453	97
GL873526.1	30130642	30131502	BB_8012_H3K27Ac_CSpeaks_peak_1060	217	.	8.01868	25.52196	21.73264	296
GL873526.1	30133383	30133753	BB_8012_H3K27Ac_CSpeaks_peak_1061	251	.	11.39006	29.07822	25.15760	202
GL873526.1	31252660	31252949	BB_8012_H3K27Ac_CSpeaks_peak_1062	175	.	6.58352	21.16345	17.53406	104
GL873526.1	33815299	33815540	BB_8012_H3K27Ac_CSpeaks_peak_1063	88	.	6.45402	12.18861	8.89995	131
GL873526.1	35670493	35670708	BB_8012_H3K27Ac_CSpeaks_peak_1064	87	.	4.70782	12.00287	8.72110	93
GL873526.1	37010768	37011152	BB_8012_H3K27Ac_CSpeaks_peak_1065	333	.	15.03311	37.56929	33.34160	159
GL873526.1	37149118	37149765	BB_8012_H3K27Ac_CSpeaks_peak_1066	484	.	11.71699	53.29028	48.40903	188
GL873526.1	37636261	37636479	BB_8012_H3K27Ac_CSpeaks_peak_1067	25	.	2.64700	5.53144	2.59328	109
GL873526.1	38053710	38054104	BB_8012_H3K27Ac_CSpeaks_peak_1068	143	.	6.59710	17.83555	14.32245	213
GL873526.1	38251132	38251635	BB_8012_H3K27Ac_CSpeaks_peak_1069	55	.	3.33599	8.67725	5.55907	279
GL873526.1	38251844	38252004	BB_8012_H3K27Ac_CSpeaks_peak_1070	42	.	3.99088	7.28745	4.24265	58
GL873526.1	40793672	40793833	BB_8012_H3K27Ac_CSpeaks_peak_1071	137	.	9.83459	17.27321	13.79024	99
GL873526.1	40911193	40911610	BB_8012_H3K27Ac_CSpeaks_peak_1072	66	.	3.59924	9.87633	6.69465	282
GL873526.1	41103412	41103913	BB_8012_H3K27Ac_CSpeaks_peak_1073	265	.	7.01077	30.50967	26.54116	202
GL873526.1	41268179	41268406	BB_8012_H3K27Ac_CSpeaks_peak_1074	129	.	8.07658	16.35936	12.90901	112
GL873526.1	41475703	41476035	BB_8012_H3K27Ac_CSpeaks_peak_1075	420	.	18.27926	46.60318	42.01497	225
GL873526.1	41527897	41528752	BB_8012_H3K27Ac_CSpeaks_peak_1076	94	.	3.80640	12.75023	9.44039	672
GL873526.1	41529669	41529858	BB_8012_H3K27Ac_CSpeaks_peak_1077	133	.	8.55831	16.80315	13.34191	77
GL873526.1	42354952	42355118	BB_8012_H3K27Ac_CSpeaks_peak_1078	14	.	3.49240	4.33257	1.48056	131
GL873527.1	62147	62420	BB_8012_H3K27Ac_CSpeaks_peak_1079	40	.	3.62189	7.09102	4.05543	128
GL873527.1	2014054	2014502	BB_8012_H3K27Ac_CSpeaks_peak_1080	157	.	5.72763	19.32294	15.76797	233
GL873527.1	2109067	2109259	BB_8012_H3K27Ac_CSpeaks_peak_1081	77	.	4.93860	11.00531	7.77346	99
GL873527.1	5563479	5563762	BB_8012_H3K27Ac_CSpeaks_peak_1082	124	.	4.58645	15.88087	12.45013	180
GL873527.1	6268504	6268948	BB_8012_H3K27Ac_CSpeaks_peak_1083	102	.	5.10270	13.55013	10.20713	317
GL873527.1	6340793	6341240	BB_8012_H3K27Ac_CSpeaks_peak_1084	287	.	9.55873	32.81531	28.76316	205
GL873527.1	6429133	6429491	BB_8012_H3K27Ac_CSpeaks_peak_1085	217	.	8.01868	25.52196	21.73264	236
GL873527.1	6550549	6550696	BB_8012_H3K27Ac_CSpeaks_peak_1086	42	.	3.99088	7.28745	4.24265	82
GL873527.1	6697037	6697490	BB_8012_H3K27Ac_CSpeaks_peak_1087	356	.	9.74258	39.96398	35.63842	289
GL873527.1	6697929	6698875	BB_8012_H3K27Ac_CSpeaks_peak_1088	352	.	6.92956	39.55806	35.24925	691
GL873527.1	6792948	6793157	BB_8012_H3K27Ac_CSpeaks_peak_1089	125	.	5.59631	15.97543	12.54263	144
GL873527.1	7820220	7821049	BB_8012_H3K27Ac_CSpeaks_peak_1090	121	.	4.36474	15.55861	12.13625	186
GL873527.1	8126458	8126629	BB_8012_H3K27Ac_CSpeaks_peak_1091	94	.	4.90526	12.76924	9.45734	117
GL873527.1	10175088	10175430	BB_8012_H3K27Ac_CSpeaks_peak_1092	198	.	8.54254	23.51211	19.80044	205
GL873527.1	10194618	10194934	BB_8012_H3K27Ac_CSpeaks_peak_1093	177	.	8.24638	21.41391	17.77575	191
GL873527.1	10197450	10197656	BB_8012_H3K27Ac_CSpeaks_peak_1094	70	.	6.83140	10.20131	7.00631	86
GL873527.1	10201362	10201728	BB_8012_H3K27Ac_CSpeaks_peak_1095	77	.	5.43284	10.92847	7.70341	269
GL873527.1	10203008	10203831	BB_8012_H3K27Ac_CSpeaks_peak_1096	50	.	3.12085	8.10064	5.01393	589
GL873527.1	10204098	10204287	BB_8012_H3K27Ac_CSpeaks_peak_1097	167	.	9.99716	20.38925	16.78430	120
GL873527.1	10207472	10207681	BB_8012_H3K27Ac_CSpeaks_peak_1098	20	.	4.05395	4.98931	2.09165	14
GL873527.1	10303028	10303415	BB_8012_H3K27Ac_CSpeaks_peak_1099	346	.	15.51273	38.98221	34.69584	213
GL873527.1	10355601	10355840	BB_8012_H3K27Ac_CSpeaks_peak_1100	164	.	8.60359	20.06873	16.48443	128
GL873527.1	10380863	10381567	BB_8012_H3K27Ac_CSpeaks_peak_1101	425	.	14.16211	47.17910	42.56324	261
GL873527.1	10494039	10494321	BB_8012_H3K27Ac_CSpeaks_peak_1102	204	.	10.20541	24.23245	20.49505	140
GL873527.1	10780402	10780772	BB_8012_H3K27Ac_CSpeaks_peak_1103	793	.	18.08820	85.70419	79.35210	194
GL873527.1	11384683	11385045	BB_8012_H3K27Ac_CSpeaks_peak_1104	97	.	4.62760	13.03856	9.71848	156
GL873527.1	11680038	11680294	BB_8012_H3K27Ac_CSpeaks_peak_1105	97	.	4.62760	13.03856	9.71848	142
GL873527.1	11711686	11711931	BB_8012_H3K27Ac_CSpeaks_peak_1106	156	.	9.51754	19.17523	15.62517	125
GL873527.1	11748336	11748629	BB_8012_H3K27Ac_CSpeaks_peak_1107	61	.	4.98860	9.25272	6.10258	85
GL873527.1	11775932	11776479	BB_8012_H3K27Ac_CSpeaks_peak_1108	230	.	5.84555	26.86209	23.02164	360
GL873527.1	11801616	11802024	BB_8012_H3K27Ac_CSpeaks_peak_1109	328	.	11.65225	37.06727	32.85481	159
GL873527.1	11822558	11823063	BB_8012_H3K27Ac_CSpeaks_peak_1110	154	.	9.40559	18.98963	15.44296	240
GL873527.1	12354024	12354302	BB_8012_H3K27Ac_CSpeaks_peak_1111	93	.	4.27127	12.68071	9.37465	144
GL873527.1	12449194	12449598	BB_8012_H3K27Ac_CSpeaks_peak_1112	298	.	15.38125	33.96285	29.86541	234
GL873527.1	12802140	12802609	BB_8012_H3K27Ac_CSpeaks_peak_1113	269	.	7.67384	30.94364	26.96073	214
GL873527.1	13214005	13214289	BB_8012_H3K27Ac_CSpeaks_peak_1114	102	.	6.02516	13.58947	10.24160	202
GL873527.1	13469452	13469606	BB_8012_H3K27Ac_CSpeaks_peak_1115	78	.	5.36524	11.08801	7.85317	47
GL873527.1	13606465	13606913	BB_8012_H3K27Ac_CSpeaks_peak_1116	70	.	4.11989	10.20195	7.00631	118
GL873527.1	13765044	13765478	BB_8012_H3K27Ac_CSpeaks_peak_1117	191	.	5.37169	22.88584	19.19536	250
GL873527.1	14131455	14131674	BB_8012_H3K27Ac_CSpeaks_peak_1118	62	.	4.46474	9.46042	6.29569	164
GL873527.1	14213855	14214240	BB_8012_H3K27Ac_CSpeaks_peak_1119	117	.	4.45482	15.16873	11.76165	269
GL873527.1	14315613	14316127	BB_8012_H3K27Ac_CSpeaks_peak_1120	198	.	5.77110	23.53512	19.81714	206
GL873527.1	14621005	14621345	BB_8012_H3K27Ac_CSpeaks_peak_1121	143	.	6.47864	17.83555	14.32245	189
GL873527.1	14682802	14683346	BB_8012_H3K27Ac_CSpeaks_peak_1122	239	.	6.64057	27.82066	23.95111	181
GL873527.1	14799704	14799971	BB_8012_H3K27Ac_CSpeaks_peak_1123	95	.	6.12279	12.85015	9.53698	69
GL873527.1	14950611	14950850	BB_8012_H3K27Ac_CSpeaks_peak_1124	146	.	8.46227	18.21259	14.69076	128
GL873527.1	14970566	14970763	BB_8012_H3K27Ac_CSpeaks_peak_1125	102	.	5.10270	13.55013	10.20713	97
GL873527.1	14983399	14983552	BB_8012_H3K27Ac_CSpeaks_peak_1126	14	.	3.49240	4.33257	1.48056	26
GL873527.1	15032834	15033348	BB_8012_H3K27Ac_CSpeaks_peak_1127	255	.	5.66106	29.48947	25.56036	253
GL873527.1	15185886	15186036	BB_8012_H3K27Ac_CSpeaks_peak_1128	40	.	3.62189	7.09102	4.05543	21
GL873527.1	15213781	15213933	BB_8012_H3K27Ac_CSpeaks_peak_1129	23	.	2.93524	5.28566	2.36989	95
GL873527.1	15230004	15230266	BB_8012_H3K27Ac_CSpeaks_peak_1130	158	.	7.65406	19.36886	15.80955	137
GL873527.1	15315144	15316000	BB_8012_H3K27Ac_CSpeaks_peak_1131	232	.	7.18639	27.12749	23.28289	236
GL873527.1	15329438	15329653	BB_8012_H3K27Ac_CSpeaks_peak_1132	77	.	4.82013	11.00531	7.77346	99
GL873527.1	15407231	15407548	BB_8012_H3K27Ac_CSpeaks_peak_1133	79	.	6.05914	11.20838	7.96683	127
GL873527.1	15407981	15408146	BB_8012_H3K27Ac_CSpeaks_peak_1134	150	.	8.93378	18.61115	15.07429	94
GL873527.1	15610080	15610250	BB_8012_H3K27Ac_CSpeaks_peak_1135	71	.	3.59471	10.40071	7.19636	97
GL873527.1	15635431	15635652	BB_8012_H3K27Ac_CSpeaks_peak_1136	135	.	7.05634	17.06910	13.59015	101
GL873527.1	15928784	15928945	BB_8012_H3K27Ac_CSpeaks_peak_1137	49	.	4.10934	7.99138	4.90821	117
GL873527.1	16064265	16064969	BB_8012_H3K27Ac_CSpeaks_peak_1138	215	.	6.60920	25.34157	21.56711	601
GL873527.1	16302790	16303076	BB_8012_H3K27Ac_CSpeaks_peak_1139	88	.	6.45402	12.18861	8.89995	141
GL873527.1	16484687	16484903	BB_8012_H3K27Ac_CSpeaks_peak_1140	204	.	9.73746	24.19604	20.46239	127
GL873527.1	16615243	16615522	BB_8012_H3K27Ac_CSpeaks_peak_1141	80	.	4.12319	11.31445	8.06533	149
GL873527.1	16712372	16712680	BB_8012_H3K27Ac_CSpeaks_peak_1142	175	.	9.73196	21.20096	17.57127	122
GL873527.1	16917908	16918076	BB_8012_H3K27Ac_CSpeaks_peak_1143	94	.	4.90526	12.76924	9.45734	96
GL873527.1	17048352	17048771	BB_8012_H3K27Ac_CSpeaks_peak_1144	207	.	6.57381	24.49225	20.74553	274
GL873527.1	17111698	17112067	BB_8012_H3K27Ac_CSpeaks_peak_1145	652	.	23.90599	70.89793	65.22114	143
GL873527.1	17356457	17356931	BB_8012_H3K27Ac_CSpeaks_peak_1146	129	.	6.76557	16.40858	12.95415	226
GL873527.1	17543490	17544139	BB_8012_H3K27Ac_CSpeaks_peak_1147	572	.	11.98935	62.58315	57.28355	245
GL873527.1	17669501	17669821	BB_8012_H3K27Ac_CSpeaks_peak_1148	86	.	5.81625	11.96493	8.68931	82
GL873527.1	21440423	21441162	BB_8012_H3K27Ac_CSpeaks_peak_1149	364	.	9.11234	40.83678	36.47794	296
GL873527.1	21441271	21441423	BB_8012_H3K27Ac_CSpeaks_peak_1150	56	.	5.78511	8.74577	5.61806	62
GL873527.1	21493274	21493448	BB_8012_H3K27Ac_CSpeaks_peak_1151	76	.	4.20451	10.88985	7.67055	53
GL873527.1	21838050	21838396	BB_8012_H3K27Ac_CSpeaks_peak_1152	138	.	7.06173	17.38039	13.89060	211
GL873527.1	22150815	22150964	BB_8012_H3K27Ac_CSpeaks_peak_1153	97	.	5.03018	13.08810	9.76778	66
GL873527.1	22151178	22151716	BB_8012_H3K27Ac_CSpeaks_peak_1154	462	.	9.06179	51.04274	46.26963	294
GL873527.1	22543720	22543970	BB_8012_H3K27Ac_CSpeaks_peak_1155	74	.	3.90107	10.65083	7.43609	128
GL873527.1	22659083	22659272	BB_8012_H3K27Ac_CSpeaks_peak_1156	85	.	5.72900	11.79668	8.52863	115
GL873527.1	23001221	23001532	BB_8012_H3K27Ac_CSpeaks_peak_1157	177	.	8.09830	21.41391	17.77575	184
GL873527.1	23237443	23237610	BB_8012_H3K27Ac_CSpeaks_peak_1158	133	.	5.79375	16.81004	13.34496	65
GL873527.1	23853288	23853631	BB_8012_H3K27Ac_CSpeaks_peak_1159	143	.	6.47864	17.83555	14.32245	132
GL873527.1	23911594	23911960	BB_8012_H3K27Ac_CSpeaks_peak_1160	306	.	8.18155	34.81155	30.67813	220
GL873527.1	24136242	24136603	BB_8012_H3K27Ac_CSpeaks_peak_1161	158	.	5.45592	19.40708	15.83993	155
GL873527.1	24887041	24887564	BB_8012_H3K27Ac_CSpeaks_peak_1162	192	.	8.07003	22.92329	19.23223	417
GL873527.1	25062640	25062825	BB_8012_H3K27Ac_CSpeaks_peak_1163	170	.	8.07129	20.63136	17.01811	97
GL873527.1	25063116	25063340	BB_8012_H3K27Ac_CSpeaks_peak_1164	47	.	4.46322	7.78938	4.71437	85
GL873527.1	25362644	25362806	BB_8012_H3K27Ac_CSpeaks_peak_1165	108	.	7.04634	14.21410	10.84898	66
GL873527.1	26248236	26248520	BB_8012_H3K27Ac_CSpeaks_peak_1166	38	.	4.24819	6.90630	3.88366	189
GL873527.1	26266152	26266318	BB_8012_H3K27Ac_CSpeaks_peak_1167	111	.	6.32133	14.51252	11.12810	59
GL873527.1	26321362	26321839	BB_8012_H3K27Ac_CSpeaks_peak_1168	197	.	6.04824	23.50255	19.79502	332
GL873527.1	26390612	26391084	BB_8012_H3K27Ac_CSpeaks_peak_1169	354	.	8.94311	39.81488	35.49838	317
GL873527.1	32771039	32771343	BB_8012_H3K27Ac_CSpeaks_peak_1170	269	.	7.58922	30.94364	26.96073	161
GL873527.1	32975553	32976227	BB_8012_H3K27Ac_CSpeaks_peak_1171	227	.	8.25561	26.53379	22.70995	159
GL873527.1	32976886	32977349	BB_8012_H3K27Ac_CSpeaks_peak_1172	198	.	7.78175	23.53057	19.81449	206
GL873527.1	33187705	33187909	BB_8012_H3K27Ac_CSpeaks_peak_1173	122	.	5.98441	15.71540	12.28907	119
GL873527.1	33188089	33188339	BB_8012_H3K27Ac_CSpeaks_peak_1174	141	.	5.89247	17.65711	14.15590	126
GL873527.1	33374254	33374989	BB_8012_H3K27Ac_CSpeaks_peak_1175	445	.	10.21237	49.24894	44.55344	408
GL873527.1	34089380	34089983	BB_8012_H3K27Ac_CSpeaks_peak_1176	286	.	5.95722	32.69620	28.65065	407
GL873527.1	34358754	34359444	BB_8012_H3K27Ac_CSpeaks_peak_1177	214	.	5.60862	25.24856	21.47627	331
GL873527.1	34462280	34462507	BB_8012_H3K27Ac_CSpeaks_peak_1178	20	.	4.35011	4.98931	2.09165	222
GL873527.1	34747232	34747570	BB_8012_H3K27Ac_CSpeaks_peak_1179	280	.	13.05700	32.05576	28.02857	232
GL873527.1	34747734	34747881	BB_8012_H3K27Ac_CSpeaks_peak_1180	22	.	4.00351	5.10688	2.20090	27
GL873527.1	34848994	34849168	BB_8012_H3K27Ac_CSpeaks_peak_1181	102	.	4.06857	13.54376	10.20489	115
GL873527.1	34849317	34849628	BB_8012_H3K27Ac_CSpeaks_peak_1182	92	.	4.23057	12.54845	9.24872	188
GL873527.1	34946083	34946524	BB_8012_H3K27Ac_CSpeaks_peak_1183	97	.	4.12575	13.09687	9.77517	273
GL873527.1	35066159	35066948	BB_8012_H3K27Ac_CSpeaks_peak_1184	197	.	6.04824	23.50255	19.79502	312
GL873527.1	36230946	36231103	BB_8012_H3K27Ac_CSpeaks_peak_1185	79	.	4.38685	11.16228	7.92589	96
GL873527.1	36521561	36521751	BB_8012_H3K27Ac_CSpeaks_peak_1186	116	.	5.47134	15.04279	11.64443	72
GL873527.1	36521946	36522871	BB_8012_H3K27Ac_CSpeaks_peak_1187	257	.	8.06702	29.67568	25.73274	254
GL873527.1	36584129	36584592	BB_8012_H3K27Ac_CSpeaks_peak_1188	277	.	7.44301	31.72161	27.71106	324
GL873527.1	36761168	36761500	BB_8012_H3K27Ac_CSpeaks_peak_1189	149	.	8.62588	18.49883	14.96561	200
GL873527.1	36761859	36762117	BB_8012_H3K27Ac_CSpeaks_peak_1190	129	.	6.91365	16.40858	12.95415	100
GL873527.1	36934877	36935124	BB_8012_H3K27Ac_CSpeaks_peak_1191	221	.	9.76570	25.99931	22.19692	76
GL873527.1	37047513	37048201	BB_8012_H3K27Ac_CSpeaks_peak_1192	458	.	8.06037	50.55955	45.80474	249
GL873527.1	37193975	37194469	BB_8012_H3K27Ac_CSpeaks_peak_1193	496	.	15.20619	54.57388	49.63863	286
GL873527.1	37499963	37500246	BB_8012_H3K27Ac_CSpeaks_peak_1194	134	.	6.36017	16.93061	13.45676	186
GL873527.1	37541744	37542276	BB_8012_H3K27Ac_CSpeaks_peak_1195	397	.	12.39653	44.23570	39.74707	292
GL873527.1	37793361	37794187	BB_8012_H3K27Ac_CSpeaks_peak_1196	605	.	15.00811	65.95382	60.50452	242
GL873527.1	37892814	37893793	BB_8012_H3K27Ac_CSpeaks_peak_1197	246	.	5.74492	28.56660	24.67419	156
GL873527.1	38047283	38047977	BB_8012_H3K27Ac_CSpeaks_peak_1198	233	.	7.58486	27.20107	23.35472	420
GL873527.1	38251935	38252117	BB_8012_H3K27Ac_CSpeaks_peak_1199	61	.	4.84051	9.25272	6.10258	114
GL873527.1	38710683	38711109	BB_8012_H3K27Ac_CSpeaks_peak_1200	294	.	10.76376	33.53720	29.46039	170
GL873527.1	38995029	38995649	BB_8012_H3K27Ac_CSpeaks_peak_1201	412	.	14.24572	45.76505	41.21278	411
GL873527.1	39086127	39086336	BB_8012_H3K27Ac_CSpeaks_peak_1202	208	.	8.83871	24.58018	20.82600	86
GL873527.1	39093263	39093495	BB_8012_H3K27Ac_CSpeaks_peak_1203	77	.	5.43284	10.92847	7.70341	146
GL873527.1	39462386	39463271	BB_8012_H3K27Ac_CSpeaks_peak_1204	233	.	7.58486	27.20107	23.35472	459
GL873528.1	659406	660197	BB_8012_H3K27Ac_CSpeaks_peak_1205	208	.	8.98679	24.58018	20.82600	139
GL873528.1	1893286	1893694	BB_8012_H3K27Ac_CSpeaks_peak_1206	92	.	7.90406	12.52288	9.22377	162
GL873528.1	2111856	2112270	BB_8012_H3K27Ac_CSpeaks_peak_1207	122	.	6.53155	15.62546	12.20126	69
GL873528.1	2190712	2191242	BB_8012_H3K27Ac_CSpeaks_peak_1208	177	.	8.09830	21.41391	17.77575	319
GL873528.1	2328461	2328626	BB_8012_H3K27Ac_CSpeaks_peak_1209	53	.	4.69243	8.44714	5.33527	88
GL873528.1	2369755	2369946	BB_8012_H3K27Ac_CSpeaks_peak_1210	102	.	6.02516	13.58947	10.24160	132
GL873528.1	2378148	2378356	BB_8012_H3K27Ac_CSpeaks_peak_1211	182	.	9.41564	21.89293	18.23664	105
GL873528.1	2378698	2379196	BB_8012_H3K27Ac_CSpeaks_peak_1212	173	.	6.06610	21.00608	17.38334	206
GL873528.1	2545924	2546453	BB_8012_H3K27Ac_CSpeaks_peak_1213	310	.	6.20402	35.16500	31.02276	236
GL873528.1	2583334	2583624	BB_8012_H3K27Ac_CSpeaks_peak_1214	45	.	3.52757	7.60524	4.54228	150
GL873528.1	2907268	2907584	BB_8012_H3K27Ac_CSpeaks_peak_1215	29	.	4.64627	5.94877	2.97947	66
GL873528.1	3284681	3284871	BB_8012_H3K27Ac_CSpeaks_peak_1216	103	.	8.20022	13.72868	10.37902	90
GL873528.1	3389543	3390076	BB_8012_H3K27Ac_CSpeaks_peak_1217	278	.	6.49710	31.87597	27.85712	201
GL873528.1	3472246	3472483	BB_8012_H3K27Ac_CSpeaks_peak_1218	44	.	3.30874	7.54459	4.48606	203
GL873528.1	3602781	3603134	BB_8012_H3K27Ac_CSpeaks_peak_1219	217	.	8.01868	25.52196	21.73264	236
GL873528.1	3708814	3709250	BB_8012_H3K27Ac_CSpeaks_peak_1220	61	.	3.46762	9.27005	6.11850	123
GL873528.1	3724011	3724468	BB_8012_H3K27Ac_CSpeaks_peak_1221	29	.	2.93854	5.86828	2.90687	166
GL873528.1	3749949	3750142	BB_8012_H3K27Ac_CSpeaks_peak_1222	93	.	7.53696	12.67383	9.36974	112
GL873528.1	3914413	3914980	BB_8012_H3K27Ac_CSpeaks_peak_1223	569	.	13.36347	62.18345	56.90493	305
GL873528.1	3967184	3968005	BB_8012_H3K27Ac_CSpeaks_peak_1224	122	.	7.66873	15.65544	12.22993	681
GL873528.1	4430153	4430340	BB_8012_H3K27Ac_CSpeaks_peak_1225	79	.	6.05914	11.20838	7.96683	83
GL873528.1	4502241	4502533	BB_8012_H3K27Ac_CSpeaks_peak_1226	18	.	2.85063	4.75456	1.87431	12
GL873528.1	4572064	4572605	BB_8012_H3K27Ac_CSpeaks_peak_1227	399	.	6.82031	44.44909	39.94873	321
GL873528.1	4670544	4670751	BB_8012_H3K27Ac_CSpeaks_peak_1228	36	.	4.47960	6.68330	3.67338	33
GL873528.1	4687900	4688418	BB_8012_H3K27Ac_CSpeaks_peak_1229	18	.	3.16162	4.70046	1.82517	164
GL873528.1	4688630	4689207	BB_8012_H3K27Ac_CSpeaks_peak_1230	355	.	7.38559	39.84305	35.52501	260
GL873528.1	4945901	4946211	BB_8012_H3K27Ac_CSpeaks_peak_1231	102	.	6.02516	13.58947	10.24160	176
GL873528.1	5120215	5120787	BB_8012_H3K27Ac_CSpeaks_peak_1232	287	.	9.55873	32.81531	28.76316	128
GL873528.1	5174010	5174442	BB_8012_H3K27Ac_CSpeaks_peak_1233	278	.	7.75846	31.89886	27.87446	292
GL873528.1	5307824	5308134	BB_8012_H3K27Ac_CSpeaks_peak_1234	167	.	7.80214	20.38453	16.78023	198
GL873528.1	5357667	5358002	BB_8012_H3K27Ac_CSpeaks_peak_1235	201	.	11.32308	23.87922	20.15391	141
GL873528.1	5593483	5593885	BB_8012_H3K27Ac_CSpeaks_peak_1236	248	.	6.78865	28.70912	24.80116	228
GL873528.1	5659542	5659835	BB_8012_H3K27Ac_CSpeaks_peak_1237	307	.	14.96448	34.89499	30.76018	193
GL873528.1	5897516	5898381	BB_8012_H3K27Ac_CSpeaks_peak_1238	408	.	7.97792	45.42337	40.88554	196
GL873528.1	6174144	6174291	BB_8012_H3K27Ac_CSpeaks_peak_1239	69	.	6.14789	10.09548	6.90494	68
GL873528.1	7128678	7128840	BB_8012_H3K27Ac_CSpeaks_peak_1240	73	.	4.41166	10.51570	7.30678	124
GL873528.1	7207277	7207528	BB_8012_H3K27Ac_CSpeaks_peak_1241	55	.	3.23932	8.65647	5.54142	145
GL873528.1	7208698	7209618	BB_8012_H3K27Ac_CSpeaks_peak_1242	384	.	11.21724	42.84212	38.41163	160
GL873528.1	7565461	7565783	BB_8012_H3K27Ac_CSpeaks_peak_1243	121	.	4.86360	15.55945	12.13625	137
GL873528.1	7608277	7608507	BB_8012_H3K27Ac_CSpeaks_peak_1244	50	.	3.12085	8.10064	5.01393	145
GL873528.1	7643863	7644061	BB_8012_H3K27Ac_CSpeaks_peak_1245	136	.	8.75659	17.12984	13.64887	98
GL873528.1	7856113	7856435	BB_8012_H3K27Ac_CSpeaks_peak_1246	18	.	2.85063	4.75456	1.87431	187
GL873528.1	7900209	7900557	BB_8012_H3K27Ac_CSpeaks_peak_1247	129	.	6.91365	16.40858	12.95415	131
GL873528.1	8178960	8180003	BB_8012_H3K27Ac_CSpeaks_peak_1248	414	.	9.78928	46.04648	41.48420	333
GL873528.1	8191858	8192499	BB_8012_H3K27Ac_CSpeaks_peak_1249	532	.	13.82346	58.40280	53.29317	348
GL873528.1	8384149	8384617	BB_8012_H3K27Ac_CSpeaks_peak_1250	267	.	9.08487	30.68287	26.70810	200
GL873528.1	8405980	8406290	BB_8012_H3K27Ac_CSpeaks_peak_1251	141	.	5.99119	17.65711	14.15590	119
GL873528.1	8547302	8547671	BB_8012_H3K27Ac_CSpeaks_peak_1252	177	.	5.19399	21.35074	17.71666	214
GL873528.1	10071968	10072188	BB_8012_H3K27Ac_CSpeaks_peak_1253	85	.	5.17553	11.80429	8.53166	106
GL873528.1	10188886	10189159	BB_8012_H3K27Ac_CSpeaks_peak_1254	166	.	7.91561	20.21364	16.62083	137
GL873528.1	10189270	10189550	BB_8012_H3K27Ac_CSpeaks_peak_1255	111	.	6.46941	14.51252	11.12810	157
GL873528.1	10402353	10402532	BB_8012_H3K27Ac_CSpeaks_peak_1256	70	.	5.86170	10.25134	7.05049	121
GL873528.1	10763331	10763742	BB_8012_H3K27Ac_CSpeaks_peak_1257	39	.	3.35833	6.99766	3.96873	117
GL873528.1	11170951	11171576	BB_8012_H3K27Ac_CSpeaks_peak_1258	395	.	11.57263	43.99651	39.51443	406
GL873528.1	11257763	11258280	BB_8012_H3K27Ac_CSpeaks_peak_1259	164	.	8.60359	20.06873	16.48443	443
GL873528.1	11324557	11324931	BB_8012_H3K27Ac_CSpeaks_peak_1260	66	.	4.31294	9.79599	6.61744	109
GL873528.1	17578261	17578977	BB_8012_H3K27Ac_CSpeaks_peak_1261	430	.	13.24662	47.68559	43.04979	412
GL873528.1	17736974	17738335	BB_8012_H3K27Ac_CSpeaks_peak_1262	341	.	7.61389	38.40528	34.14155	918
GL873528.1	17836415	17837014	BB_8012_H3K27Ac_CSpeaks_peak_1263	141	.	5.89247	17.65711	14.15590	429
GL873528.1	19281960	19282588	BB_8012_H3K27Ac_CSpeaks_peak_1264	579	.	15.52605	63.26147	57.93488	345
GL873528.1	19899001	19899501	BB_8012_H3K27Ac_CSpeaks_peak_1265	287	.	12.57471	32.84577	28.79051	208
GL873528.1	19900041	19900477	BB_8012_H3K27Ac_CSpeaks_peak_1266	364	.	9.11234	40.83678	36.47794	180
GL873528.1	21846117	21846343	BB_8012_H3K27Ac_CSpeaks_peak_1267	42	.	3.99088	7.28745	4.24265	105
GL873528.1	25960115	25960618	BB_8012_H3K27Ac_CSpeaks_peak_1268	109	.	5.30015	14.34508	10.96886	136
GL873528.1	30309082	30309430	BB_8012_H3K27Ac_CSpeaks_peak_1269	118	.	7.63867	15.25735	11.84624	248
GL873528.1	30942101	30942291	BB_8012_H3K27Ac_CSpeaks_peak_1270	76	.	4.20451	10.88985	7.67055	112
GL873528.1	31152362	31152524	BB_8012_H3K27Ac_CSpeaks_peak_1271	82	.	6.99255	11.53812	8.28313	34
GL873528.1	31153005	31153306	BB_8012_H3K27Ac_CSpeaks_peak_1272	241	.	12.15543	28.02149	24.14341	177
GL873528.1	32056016	32056256	BB_8012_H3K27Ac_CSpeaks_peak_1273	51	.	3.61219	8.23007	5.13543	68
GL873528.1	33023797	33024095	BB_8012_H3K27Ac_CSpeaks_peak_1274	210	.	7.27456	24.84468	21.08340	129
GL873528.1	36149105	36149703	BB_8012_H3K27Ac_CSpeaks_peak_1275	167	.	5.31040	20.36296	16.76263	445
GL873528.1	36294556	36294721	BB_8012_H3K27Ac_CSpeaks_peak_1276	42	.	3.99088	7.28745	4.24265	64
GL873528.1	36897685	36898080	BB_8012_H3K27Ac_CSpeaks_peak_1277	363	.	14.35168	40.68527	36.33294	118
GL873528.1	36964052	36964685	BB_8012_H3K27Ac_CSpeaks_peak_1278	109	.	3.58307	14.30489	10.93329	179
GL873528.1	37108221	37108909	BB_8012_H3K27Ac_CSpeaks_peak_1279	509	.	13.46807	55.93479	50.93805	469
GL873528.1	37259583	37259962	BB_8012_H3K27Ac_CSpeaks_peak_1280	372	.	7.56329	41.68043	37.29795	170
GL873528.1	38113560	38114039	BB_8012_H3K27Ac_CSpeaks_peak_1281	117	.	3.93344	15.13217	11.73327	149
GL873528.1	38555933	38556375	BB_8012_H3K27Ac_CSpeaks_peak_1282	314	.	7.28482	35.63383	31.48312	226
GL873528.1	38614406	38615020	BB_8012_H3K27Ac_CSpeaks_peak_1283	422	.	13.72538	46.87731	42.28028	319
GL873529.1	202954	203467	BB_8012_H3K27Ac_CSpeaks_peak_1284	101	.	5.41246	13.45200	10.11502	368
GL873529.1	896695	897052	BB_8012_H3K27Ac_CSpeaks_peak_1285	85	.	5.05706	11.80429	8.53166	73
GL873529.1	1292552	1292856	BB_8012_H3K27Ac_CSpeaks_peak_1286	51	.	3.61219	8.23007	5.13543	144
GL873529.1	1426995	1427198	BB_8012_H3K27Ac_CSpeaks_peak_1287	34	.	3.27372	6.40804	3.41817	137
GL873529.1	1461744	1462026	BB_8012_H3K27Ac_CSpeaks_peak_1288	44	.	4.87449	7.53305	4.47631	76
GL873529.1	1517853	1518128	BB_8012_H3K27Ac_CSpeaks_peak_1289	224	.	10.78663	26.25578	22.44372	105
GL873529.1	1586761	1587181	BB_8012_H3K27Ac_CSpeaks_peak_1290	506	.	12.01316	55.60183	50.62252	208
GL873529.1	1735025	1735218	BB_8012_H3K27Ac_CSpeaks_peak_1291	34	.	5.29367	6.45385	3.45961	103
GL873529.1	1962891	1963094	BB_8012_H3K27Ac_CSpeaks_peak_1292	72	.	3.73087	10.49570	7.28878	92
GL873529.1	1988585	1988906	BB_8012_H3K27Ac_CSpeaks_peak_1293	115	.	8.79254	14.96062	11.56382	211
GL873529.1	2005166	2005363	BB_8012_H3K27Ac_CSpeaks_peak_1294	61	.	5.46681	9.31879	6.16232	88
GL873529.1	2080791	2081058	BB_8012_H3K27Ac_CSpeaks_peak_1295	55	.	3.23932	8.65647	5.54142	142
GL873529.1	2081250	2081426	BB_8012_H3K27Ac_CSpeaks_peak_1296	81	.	5.12090	11.40608	8.15519	82
GL873529.1	2218678	2218843	BB_8012_H3K27Ac_CSpeaks_peak_1297	17	.	2.46930	4.61050	1.74535	162
GL873529.1	2346438	2346652	BB_8012_H3K27Ac_CSpeaks_peak_1298	42	.	3.99088	7.28745	4.24265	94
GL873529.1	2479648	2479956	BB_8012_H3K27Ac_CSpeaks_peak_1299	237	.	8.49254	27.55603	23.70115	130
GL873529.1	2571213	2571491	BB_8012_H3K27Ac_CSpeaks_peak_1300	38	.	4.24819	6.90630	3.88366	149
GL873529.1	2713711	2714019	BB_8012_H3K27Ac_CSpeaks_peak_1301	109	.	5.76785	14.29954	10.92829	158
GL873529.1	2769595	2770134	BB_8012_H3K27Ac_CSpeaks_peak_1302	827	.	25.60584	89.25430	82.75217	214
GL873529.1	2797920	2798326	BB_8012_H3K27Ac_CSpeaks_peak_1303	102	.	5.10270	13.55013	10.20713	63
GL873529.1	2893582	2893772	BB_8012_H3K27Ac_CSpeaks_peak_1304	147	.	8.98293	18.28422	14.76191	108
GL873529.1	2943097	2943246	BB_8012_H3K27Ac_CSpeaks_peak_1305	44	.	3.13855	7.53378	4.47631	18
GL873529.1	3037513	3038090	BB_8012_H3K27Ac_CSpeaks_peak_1306	238	.	7.66944	27.71070	23.84677	246
GL873529.1	3257858	3258148	BB_8012_H3K27Ac_CSpeaks_peak_1307	35	.	2.82469	6.51537	3.51730	222
GL873529.1	3723109	3723310	BB_8012_H3K27Ac_CSpeaks_peak_1308	102	.	6.17324	13.58947	10.24160	115
GL873529.1	4052493	4052696	BB_8012_H3K27Ac_CSpeaks_peak_1309	46	.	3.72061	7.73977	4.66719	78
GL873529.1	9407907	9408300	BB_8012_H3K27Ac_CSpeaks_peak_1310	263	.	11.78494	30.32199	26.35949	217
GL873529.1	9497218	9497387	BB_8012_H3K27Ac_CSpeaks_peak_1311	13	.	3.06354	4.14638	1.31105	34
GL873529.1	9685013	9685673	BB_8012_H3K27Ac_CSpeaks_peak_1312	346	.	10.98344	38.92676	34.64543	130
GL873529.1	9760344	9760591	BB_8012_H3K27Ac_CSpeaks_peak_1313	363	.	14.35168	40.68527	36.33294	144
GL873529.1	9881793	9882250	BB_8012_H3K27Ac_CSpeaks_peak_1314	145	.	4.98133	18.07841	14.55833	141
GL873529.1	10421184	10421370	BB_8012_H3K27Ac_CSpeaks_peak_1315	79	.	6.91530	11.18276	7.94491	93
GL873529.1	10637918	10638107	BB_8012_H3K27Ac_CSpeaks_peak_1316	85	.	5.58092	11.79668	8.52863	115
GL873529.1	10638258	10638420	BB_8012_H3K27Ac_CSpeaks_peak_1317	78	.	5.36524	11.08801	7.85317	113
GL873529.1	10767452	10767613	BB_8012_H3K27Ac_CSpeaks_peak_1318	66	.	4.21422	9.79599	6.61744	62
GL873529.1	10956944	10957692	BB_8012_H3K27Ac_CSpeaks_peak_1319	246	.	8.61101	28.58845	24.69031	551
GL873529.1	11501184	11501391	BB_8012_H3K27Ac_CSpeaks_peak_1320	122	.	6.36909	15.62947	12.20475	109
GL873529.1	11509305	11509583	BB_8012_H3K27Ac_CSpeaks_peak_1321	123	.	9.91447	15.74654	12.31912	184
GL873529.1	11640609	11640966	BB_8012_H3K27Ac_CSpeaks_peak_1322	404	.	9.62005	44.99151	40.47279	140
GL873529.1	12795494	12795966	BB_8012_H3K27Ac_CSpeaks_peak_1323	351	.	10.62491	39.42554	35.12446	140
GL873529.1	12796169	12796489	BB_8012_H3K27Ac_CSpeaks_peak_1324	135	.	6.91141	17.06910	13.59015	170
GL873529.1	14081447	14081702	BB_8012_H3K27Ac_CSpeaks_peak_1325	167	.	7.95022	20.38453	16.78023	156
GL873529.1	14186063	14186901	BB_8012_H3K27Ac_CSpeaks_peak_1326	271	.	6.75831	31.14822	27.15812	272
GL873529.1	14378961	14380187	BB_8012_H3K27Ac_CSpeaks_peak_1327	238	.	5.90478	27.67999	23.82300	1060
GL873529.1	14492655	14493035	BB_8012_H3K27Ac_CSpeaks_peak_1328	181	.	5.75208	21.83636	18.18661	217
GL873529.1	14833953	14834621	BB_8012_H3K27Ac_CSpeaks_peak_1329	562	.	14.03304	61.50674	56.25629	267
GL873529.1	14988595	14989227	BB_8012_H3K27Ac_CSpeaks_peak_1330	297	.	7.02156	33.81905	29.73255	189
GL873529.1	15003838	15004276	BB_8012_H3K27Ac_CSpeaks_peak_1331	229	.	7.57325	26.75277	22.91592	267
GL873529.1	15004424	15004622	BB_8012_H3K27Ac_CSpeaks_peak_1332	175	.	6.86355	21.15636	17.52923	100
GL873529.1	15270212	15271069	BB_8012_H3K27Ac_CSpeaks_peak_1333	249	.	5.31672	28.89991	24.99020	383
GL873529.1	15322257	15323178	BB_8012_H3K27Ac_CSpeaks_peak_1334	441	.	9.84550	48.83630	44.15571	391
GL873529.1	15459468	15459800	BB_8012_H3K27Ac_CSpeaks_peak_1335	145	.	4.91552	18.07841	14.55833	114
GL873529.1	15677235	15678072	BB_8012_H3K27Ac_CSpeaks_peak_1336	228	.	8.42632	26.65922	22.83064	646
GL873529.1	15741340	15741751	BB_8012_H3K27Ac_CSpeaks_peak_1337	340	.	11.94841	38.26286	34.00398	192
GL873529.1	16121289	16121610	BB_8012_H3K27Ac_CSpeaks_peak_1338	327	.	12.13376	36.95351	32.75148	163
GL873529.1	16121850	16122245	BB_8012_H3K27Ac_CSpeaks_peak_1339	239	.	11.19262	27.84701	23.97621	300
GL873529.1	16297405	16297796	BB_8012_H3K27Ac_CSpeaks_peak_1340	76	.	4.20451	10.88985	7.67055	69
GL873529.1	16514730	16514893	BB_8012_H3K27Ac_CSpeaks_peak_1341	123	.	5.76868	15.78860	12.36035	65
GL873529.1	16520167	16520556	BB_8012_H3K27Ac_CSpeaks_peak_1342	79	.	6.25658	11.20838	7.96683	86
GL873529.1	16674708	16675005	BB_8012_H3K27Ac_CSpeaks_peak_1343	50	.	3.45683	8.13604	5.04620	79
GL873529.1	16728318	16728527	BB_8012_H3K27Ac_CSpeaks_peak_1344	98	.	7.21939	13.12781	9.80515	102
GL873529.1	17023722	17024044	BB_8012_H3K27Ac_CSpeaks_peak_1345	88	.	3.64486	12.13421	8.84919	186
GL873529.1	17024192	17024433	BB_8012_H3K27Ac_CSpeaks_peak_1346	109	.	5.30191	14.34963	10.97329	120
GL873529.1	17742379	17743078	BB_8012_H3K27Ac_CSpeaks_peak_1347	254	.	6.49505	29.40319	25.47593	122
GL873529.1	17891607	17891804	BB_8012_H3K27Ac_CSpeaks_peak_1348	69	.	5.93359	10.09548	6.90494	142
GL873529.1	17906397	17906568	BB_8012_H3K27Ac_CSpeaks_peak_1349	62	.	3.67895	9.36460	6.20569	121
GL873529.1	18008975	18009153	BB_8012_H3K27Ac_CSpeaks_peak_1350	77	.	5.28476	10.92847	7.70341	89
GL873529.1	18009870	18010049	BB_8012_H3K27Ac_CSpeaks_peak_1351	102	.	6.17324	13.58947	10.24160	107
GL873529.1	18028208	18028367	BB_8012_H3K27Ac_CSpeaks_peak_1352	53	.	4.69243	8.44714	5.33527	62
GL873529.1	18665608	18666364	BB_8012_H3K27Ac_CSpeaks_peak_1353	684	.	13.42785	74.27232	68.44485	284
GL873529.1	18838448	18839130	BB_8012_H3K27Ac_CSpeaks_peak_1354	247	.	7.96561	28.68489	24.78110	488
GL873529.1	18866369	18866542	BB_8012_H3K27Ac_CSpeaks_peak_1355	175	.	6.86355	21.15636	17.52923	87
GL873529.1	18866662	18867641	BB_8012_H3K27Ac_CSpeaks_peak_1356	371	.	9.41534	41.56334	37.18413	457
GL873529.1	19055012	19055540	BB_8012_H3K27Ac_CSpeaks_peak_1357	182	.	6.23534	21.86298	18.20938	424
GL873529.1	19158983	19159403	BB_8012_H3K27Ac_CSpeaks_peak_1358	654	.	15.95583	71.10381	65.41085	264
GL873529.1	19463423	19463691	BB_8012_H3K27Ac_CSpeaks_peak_1359	177	.	8.24638	21.41391	17.77575	138
GL873529.1	19836498	19837147	BB_8012_H3K27Ac_CSpeaks_peak_1360	528	.	17.86921	57.97424	52.89232	485
GL873529.1	21067445	21067794	BB_8012_H3K27Ac_CSpeaks_peak_1361	340	.	11.80033	38.26286	34.00398	146
GL873529.1	21074174	21074379	BB_8012_H3K27Ac_CSpeaks_peak_1362	307	.	14.70950	34.89499	30.76018	85
GL873529.1	21244957	21245280	BB_8012_H3K27Ac_CSpeaks_peak_1363	172	.	4.88335	20.88532	17.26503	128
GL873529.1	21582952	21583910	BB_8012_H3K27Ac_CSpeaks_peak_1364	378	.	7.19880	42.23669	37.81910	294
GL873529.1	22387690	22387858	BB_8012_H3K27Ac_CSpeaks_peak_1365	62	.	4.58320	9.46042	6.29569	107
GL873529.1	22391560	22391757	BB_8012_H3K27Ac_CSpeaks_peak_1366	125	.	5.59631	15.97543	12.54263	64
GL873529.1	22495611	22496399	BB_8012_H3K27Ac_CSpeaks_peak_1367	99	.	3.73600	13.25978	9.93415	141
GL873529.1	22668149	22668402	BB_8012_H3K27Ac_CSpeaks_peak_1368	149	.	8.62588	18.49883	14.96561	165
GL873529.1	22730606	22732044	BB_8012_H3K27Ac_CSpeaks_peak_1369	435	.	8.64159	48.15472	43.50689	596
GL873529.1	22906275	22906425	BB_8012_H3K27Ac_CSpeaks_peak_1370	45	.	4.39627	7.66459	4.59765	106
GL873529.1	22906580	22906782	BB_8012_H3K27Ac_CSpeaks_peak_1371	38	.	4.10011	6.90630	3.88366	103
GL873529.1	22997220	22997516	BB_8012_H3K27Ac_CSpeaks_peak_1372	77	.	4.93860	11.00531	7.77346	114
GL873529.1	23184303	23184763	BB_8012_H3K27Ac_CSpeaks_peak_1373	256	.	6.93673	29.60551	25.67385	185
GL873529.1	23246179	23246696	BB_8012_H3K27Ac_CSpeaks_peak_1374	167	.	7.80214	20.38453	16.78023	245
GL873529.1	23299099	23299347	BB_8012_H3K27Ac_CSpeaks_peak_1375	109	.	5.20143	14.34508	10.96886	102
GL873529.1	23299539	23300282	BB_8012_H3K27Ac_CSpeaks_peak_1376	233	.	5.41425	27.15126	23.30544	459
GL873529.1	23327960	23328229	BB_8012_H3K27Ac_CSpeaks_peak_1377	139	.	8.03355	17.40049	13.90767	127
GL873529.1	23484828	23485313	BB_8012_H3K27Ac_CSpeaks_peak_1378	109	.	5.20143	14.34508	10.96886	91
GL873529.1	23626204	23626706	BB_8012_H3K27Ac_CSpeaks_peak_1379	239	.	9.57911	27.85611	23.98114	223
GL873529.1	23626899	23627287	BB_8012_H3K27Ac_CSpeaks_peak_1380	74	.	3.97511	10.65083	7.43609	136
GL873529.1	23670121	23670381	BB_8012_H3K27Ac_CSpeaks_peak_1381	45	.	2.94484	7.60861	4.54524	74
GL873529.1	25642044	25642965	BB_8012_H3K27Ac_CSpeaks_peak_1382	377	.	10.03874	42.11635	37.70307	716
GL873529.1	25643295	25643461	BB_8012_H3K27Ac_CSpeaks_peak_1383	76	.	6.80504	10.83039	7.61275	71
GL873529.1	27869563	27869726	BB_8012_H3K27Ac_CSpeaks_peak_1384	79	.	6.05914	11.20838	7.96683	109
GL873529.1	28544640	28544915	BB_8012_H3K27Ac_CSpeaks_peak_1385	384	.	11.21724	42.84212	38.41163	143
GL873529.1	28545209	28545376	BB_8012_H3K27Ac_CSpeaks_peak_1386	60	.	3.21407	9.21751	6.07352	55
GL873529.1	28755702	28756411	BB_8012_H3K27Ac_CSpeaks_peak_1387	166	.	5.52996	20.20723	16.61492	546
GL873529.1	28756512	28756726	BB_8012_H3K27Ac_CSpeaks_peak_1388	57	.	4.94852	8.92162	5.79013	115
GL873529.1	28824442	28824767	BB_8012_H3K27Ac_CSpeaks_peak_1389	66	.	3.12967	9.80723	6.62764	177
GL873529.1	28840745	28841175	BB_8012_H3K27Ac_CSpeaks_peak_1390	362	.	10.86184	40.55651	36.21157	194
GL873529.1	28907985	28908637	BB_8012_H3K27Ac_CSpeaks_peak_1391	145	.	4.91552	18.07841	14.55833	321
GL873529.1	29482115	29482274	BB_8012_H3K27Ac_CSpeaks_peak_1392	23	.	3.39855	5.31046	2.38952	118
GL873529.1	29562553	29562701	BB_8012_H3K27Ac_CSpeaks_peak_1393	39	.	3.35833	6.99766	3.96873	38
GL873529.1	30165872	30166051	BB_8012_H3K27Ac_CSpeaks_peak_1394	77	.	5.28476	10.92847	7.70341	87
GL873529.1	30353564	30353773	BB_8012_H3K27Ac_CSpeaks_peak_1395	32	.	2.65007	6.22951	3.24671	109
GL873529.1	30429054	30429224	BB_8012_H3K27Ac_CSpeaks_peak_1396	59	.	4.11550	9.09299	5.95299	120
GL873529.1	31304234	31304406	BB_8012_H3K27Ac_CSpeaks_peak_1397	87	.	4.70782	12.00287	8.72110	81
GL873529.1	32700713	32700865	BB_8012_H3K27Ac_CSpeaks_peak_1398	55	.	4.22781	8.71601	5.59237	87
GL873529.1	32701185	32701384	BB_8012_H3K27Ac_CSpeaks_peak_1399	138	.	7.06173	17.38039	13.89060	113
GL873529.1	33745689	33746519	BB_8012_H3K27Ac_CSpeaks_peak_1400	531	.	11.28573	58.25633	53.16052	455
GL873529.1	33780222	33780474	BB_8012_H3K27Ac_CSpeaks_peak_1401	100	.	6.04184	13.32758	10.00036	138
GL873529.1	33899603	33899761	BB_8012_H3K27Ac_CSpeaks_peak_1402	18	.	2.76601	4.75456	1.87431	91
GL873529.1	34315267	34315834	BB_8012_H3K27Ac_CSpeaks_peak_1403	297	.	7.02156	33.81905	29.73255	218
GL873529.1	34458340	34458509	BB_8012_H3K27Ac_CSpeaks_peak_1404	38	.	3.47950	6.92144	3.89871	73
GL873529.1	35174802	35175076	BB_8012_H3K27Ac_CSpeaks_peak_1405	128	.	4.93764	16.30774	12.85960	87
GL873529.1	35540795	35541120	BB_8012_H3K27Ac_CSpeaks_peak_1406	61	.	4.84051	9.25272	6.10258	194
GL873529.1	35708955	35709404	BB_8012_H3K27Ac_CSpeaks_peak_1407	462	.	12.63881	51.07661	46.29458	311
GL873529.1	35709676	35710024	BB_8012_H3K27Ac_CSpeaks_peak_1408	193	.	9.36783	23.04705	19.34962	121
GL873529.1	35718132	35718312	BB_8012_H3K27Ac_CSpeaks_peak_1409	82	.	6.99255	11.53812	8.28313	46
GL873529.1	35936128	35936661	BB_8012_H3K27Ac_CSpeaks_peak_1410	229	.	7.57072	26.74579	22.91306	398
GL873529.1	36069011	36069580	BB_8012_H3K27Ac_CSpeaks_peak_1411	381	.	12.56364	42.53839	38.11753	383
GL873529.1	36069953	36070426	BB_8012_H3K27Ac_CSpeaks_peak_1412	554	.	10.86088	60.70953	55.49133	234
GL873529.1	36259655	36260217	BB_8012_H3K27Ac_CSpeaks_peak_1413	283	.	7.30693	32.34082	28.30771	150
GL873529.1	36462645	36463660	BB_8012_H3K27Ac_CSpeaks_peak_1414	451	.	11.32211	49.86929	45.14948	476
GL873529.1	36555056	36555791	BB_8012_H3K27Ac_CSpeaks_peak_1415	251	.	7.69849	29.05591	25.13964	277
GL873529.1	36845999	36846229	BB_8012_H3K27Ac_CSpeaks_peak_1416	34	.	3.27372	6.40804	3.41817	138
GL873529.1	36885587	36885860	BB_8012_H3K27Ac_CSpeaks_peak_1417	36	.	5.08508	6.64131	3.63474	243
GL873529.1	37068448	37068607	BB_8012_H3K27Ac_CSpeaks_peak_1418	93	.	4.27127	12.68071	9.37465	112
GL873529.1	37494408	37494779	BB_8012_H3K27Ac_CSpeaks_peak_1419	155	.	4.89783	19.11121	15.56192	198
GL873529.1	37561462	37561706	BB_8012_H3K27Ac_CSpeaks_peak_1420	102	.	6.02516	13.58947	10.24160	121
GL873529.1	37721216	37721485	BB_8012_H3K27Ac_CSpeaks_peak_1421	87	.	4.19723	11.99120	8.71352	90
GL873529.1	37731668	37732074	BB_8012_H3K27Ac_CSpeaks_peak_1422	104	.	4.79684	13.78169	10.42852	270
GL873529.1	37742640	37742975	BB_8012_H3K27Ac_CSpeaks_peak_1423	19	.	2.64238	4.83877	1.95216	207
GL873529.1	37828212	37828786	BB_8012_H3K27Ac_CSpeaks_peak_1424	117	.	4.52064	15.16873	11.76165	436
GL873529.1	37829064	37829640	BB_8012_H3K27Ac_CSpeaks_peak_1425	166	.	6.48479	20.26978	16.67216	482
GL873529.1	37893364	37894852	BB_8012_H3K27Ac_CSpeaks_peak_1426	406	.	12.82693	45.21557	40.68647	533
GL873529.1	37937952	37938122	BB_8012_H3K27Ac_CSpeaks_peak_1427	25	.	3.50778	5.46828	2.53185	160
GL873529.1	37958814	37959265	BB_8012_H3K27Ac_CSpeaks_peak_1428	377	.	8.00877	42.18854	37.77236	215
GL873529.1	38151501	38151686	BB_8012_H3K27Ac_CSpeaks_peak_1429	50	.	3.45683	8.13604	5.04620	46
GL873529.1	38413169	38413693	BB_8012_H3K27Ac_CSpeaks_peak_1430	238	.	7.66944	27.71070	23.84677	127
GL873529.1	38603827	38604071	BB_8012_H3K27Ac_CSpeaks_peak_1431	23	.	2.11018	5.27274	2.35846	129
GL873530.1	204253	204458	BB_8012_H3K27Ac_CSpeaks_peak_1432	111	.	6.32133	14.51252	11.12810	103
GL873530.1	734113	734373	BB_8012_H3K27Ac_CSpeaks_peak_1433	126	.	6.12324	16.03933	12.60040	129
GL873530.1	735127	735333	BB_8012_H3K27Ac_CSpeaks_peak_1434	136	.	9.97329	17.15036	13.66916	102
GL873530.1	1370703	1371378	BB_8012_H3K27Ac_CSpeaks_peak_1435	363	.	11.85572	40.64852	36.30202	429
GL873530.1	1371739	1372000	BB_8012_H3K27Ac_CSpeaks_peak_1436	101	.	8.02487	13.44927	10.11502	192
GL873530.1	1694426	1694629	BB_8012_H3K27Ac_CSpeaks_peak_1437	87	.	4.80654	12.00287	8.72110	107
GL873530.1	1694929	1695087	BB_8012_H3K27Ac_CSpeaks_peak_1438	40	.	2.89099	7.09779	4.06167	77
GL873530.1	2017522	2017720	BB_8012_H3K27Ac_CSpeaks_peak_1439	142	.	7.58492	17.73325	14.22610	81
GL873530.1	2086801	2087153	BB_8012_H3K27Ac_CSpeaks_peak_1440	239	.	9.72719	27.85611	23.98114	125
GL873530.1	3085826	3086332	BB_8012_H3K27Ac_CSpeaks_peak_1441	540	.	17.79240	59.23132	54.08344	294
GL873530.1	3262973	3263669	BB_8012_H3K27Ac_CSpeaks_peak_1442	453	.	9.60219	50.04668	45.31063	535
GL873530.1	3549403	3549732	BB_8012_H3K27Ac_CSpeaks_peak_1443	123	.	7.09754	15.72864	12.30162	190
GL873530.1	3550058	3550237	BB_8012_H3K27Ac_CSpeaks_peak_1444	62	.	4.58320	9.46042	6.29569	85
GL873530.1	3624646	3624995	BB_8012_H3K27Ac_CSpeaks_peak_1445	228	.	10.79773	26.62870	22.80147	192
GL873530.1	3728800	3729169	BB_8012_H3K27Ac_CSpeaks_peak_1446	76	.	6.55006	10.83039	7.61275	120
GL873530.1	3729472	3729865	BB_8012_H3K27Ac_CSpeaks_peak_1447	170	.	7.18943	20.62834	17.01539	188
GL873530.1	3893582	3893960	BB_8012_H3K27Ac_CSpeaks_peak_1448	90	.	4.54298	12.30860	9.01532	182
GL873530.1	4153625	4153998	BB_8012_H3K27Ac_CSpeaks_peak_1449	143	.	6.47864	17.83555	14.32245	89
GL873530.1	4403969	4404490	BB_8012_H3K27Ac_CSpeaks_peak_1450	44	.	3.06162	7.55824	4.49875	259
GL873530.1	4513201	4514008	BB_8012_H3K27Ac_CSpeaks_peak_1451	222	.	6.41845	26.06810	22.25927	370
GL873530.1	4528010	4528273	BB_8012_H3K27Ac_CSpeaks_peak_1452	61	.	3.53343	9.27005	6.11850	144
GL873530.1	4604713	4605038	BB_8012_H3K27Ac_CSpeaks_peak_1453	158	.	7.65406	19.36886	15.80955	202
GL873530.1	4805971	4806172	BB_8012_H3K27Ac_CSpeaks_peak_1454	141	.	5.47378	17.68234	14.17650	74
GL873530.1	4963942	4964555	BB_8012_H3K27Ac_CSpeaks_peak_1455	152	.	5.04715	18.83055	15.28706	180
GL873530.1	5305744	5305908	BB_8012_H3K27Ac_CSpeaks_peak_1456	59	.	4.01678	9.09299	5.95299	110
GL873530.1	5306363	5306519	BB_8012_H3K27Ac_CSpeaks_peak_1457	80	.	4.60910	11.25152	8.00486	59
GL873530.1	5385761	5386131	BB_8012_H3K27Ac_CSpeaks_peak_1458	495	.	11.91444	54.44302	49.51943	174
GL873530.1	5504936	5506042	BB_8012_H3K27Ac_CSpeaks_peak_1459	410	.	7.19123	45.54316	41.00364	638
GL873530.1	5633617	5633865	BB_8012_H3K27Ac_CSpeaks_peak_1460	246	.	8.72947	28.58845	24.69031	129
GL873530.1	5634281	5634428	BB_8012_H3K27Ac_CSpeaks_peak_1461	31	.	3.95203	6.17367	3.19296	27
GL873530.1	6553829	6554076	BB_8012_H3K27Ac_CSpeaks_peak_1462	118	.	7.63867	15.25735	11.84624	191
GL873530.1	7816323	7816475	BB_8012_H3K27Ac_CSpeaks_peak_1463	55	.	5.30195	8.72389	5.59927	41
GL873530.1	7906014	7906223	BB_8012_H3K27Ac_CSpeaks_peak_1464	17	.	2.41007	4.61050	1.74535	168
GL873530.1	7906357	7906587	BB_8012_H3K27Ac_CSpeaks_peak_1465	135	.	6.91141	17.06910	13.59015	124
GL873530.1	8136354	8136508	BB_8012_H3K27Ac_CSpeaks_peak_1466	70	.	4.03528	10.20195	7.00631	91
GL873530.1	8136609	8136759	BB_8012_H3K27Ac_CSpeaks_peak_1467	44	.	4.71602	7.49808	4.44685	28
GL873530.1	8308635	8308792	BB_8012_H3K27Ac_CSpeaks_peak_1468	29	.	2.80948	5.93100	2.96745	66
GL873530.1	8309057	8309614	BB_8012_H3K27Ac_CSpeaks_peak_1469	96	.	5.08313	12.94645	9.63072	71
GL873530.1	8536082	8536302	BB_8012_H3K27Ac_CSpeaks_peak_1470	198	.	8.54254	23.51211	19.80044	111
GL873530.1	8737477	8738049	BB_8012_H3K27Ac_CSpeaks_peak_1471	274	.	7.15885	31.42149	27.41987	358
GL873530.1	9179514	9180291	BB_8012_H3K27Ac_CSpeaks_peak_1472	497	.	10.97393	54.70649	49.76077	229
GL873530.1	9358359	9358950	BB_8012_H3K27Ac_CSpeaks_peak_1473	517	.	12.21060	56.76662	51.73489	140
GL873530.1	9390038	9390244	BB_8012_H3K27Ac_CSpeaks_peak_1474	28	.	3.01986	5.83711	2.88767	3
GL873530.1	9390542	9391405	BB_8012_H3K27Ac_CSpeaks_peak_1475	328	.	7.97330	37.04590	32.83905	229
GL873530.1	9828974	9829211	BB_8012_H3K27Ac_CSpeaks_peak_1476	134	.	5.38916	16.87865	13.41007	93
GL873530.1	11134000	11134512	BB_8012_H3K27Ac_CSpeaks_peak_1477	216	.	5.36798	25.40605	21.62572	300
GL873530.1	11155347	11155557	BB_8012_H3K27Ac_CSpeaks_peak_1478	46	.	3.72061	7.73977	4.66719	130
GL873530.1	11323695	11324431	BB_8012_H3K27Ac_CSpeaks_peak_1479	596	.	13.49397	65.08094	59.66481	248
GL873530.1	11756213	11756661	BB_8012_H3K27Ac_CSpeaks_peak_1480	114	.	4.71551	14.82230	11.42793	264
GL873530.1	11756890	11757138	BB_8012_H3K27Ac_CSpeaks_peak_1481	129	.	8.29088	16.35936	12.90901	124
GL873530.1	12045430	12045883	BB_8012_H3K27Ac_CSpeaks_peak_1482	175	.	11.54695	21.21881	17.58802	248
GL873530.1	12735090	12735546	BB_8012_H3K27Ac_CSpeaks_peak_1483	138	.	7.06173	17.38039	13.89060	356
GL873530.1	12822217	12822588	BB_8012_H3K27Ac_CSpeaks_peak_1484	175	.	11.00231	21.20468	17.57460	87
GL873530.1	13553937	13554116	BB_8012_H3K27Ac_CSpeaks_peak_1485	154	.	8.68612	18.95601	15.40957	104
GL873530.1	14390406	14391194	BB_8012_H3K27Ac_CSpeaks_peak_1486	364	.	9.11234	40.83678	36.47794	166
GL873530.1	14397949	14398256	BB_8012_H3K27Ac_CSpeaks_peak_1487	50	.	2.99560	8.18651	5.09614	161
GL873530.1	14495813	14496722	BB_8012_H3K27Ac_CSpeaks_peak_1488	114	.	3.58113	14.83686	11.44239	127
GL873530.1	14657063	14657416	BB_8012_H3K27Ac_CSpeaks_peak_1489	117	.	5.49759	15.15365	11.75107	128
GL873530.1	14658316	14658523	BB_8012_H3K27Ac_CSpeaks_peak_1490	186	.	9.13372	22.26782	18.60089	125
GL873530.1	15302188	15302599	BB_8012_H3K27Ac_CSpeaks_peak_1491	122	.	6.39166	15.62546	12.20126	90
GL873530.1	15307940	15308413	BB_8012_H3K27Ac_CSpeaks_peak_1492	210	.	7.17584	24.84468	21.08340	236
GL873530.1	15379747	15380095	BB_8012_H3K27Ac_CSpeaks_peak_1493	199	.	4.76996	23.70878	19.98586	145
GL873530.1	15414402	15415237	BB_8012_H3K27Ac_CSpeaks_peak_1494	218	.	8.90981	25.64433	21.85222	164
GL873530.1	15755904	15756515	BB_8012_H3K27Ac_CSpeaks_peak_1495	492	.	14.28937	54.14149	49.23136	142
GL873530.1	15859266	15859541	BB_8012_H3K27Ac_CSpeaks_peak_1496	39	.	3.07273	6.98403	3.95668	82
GL873530.1	15859780	15860161	BB_8012_H3K27Ac_CSpeaks_peak_1497	309	.	16.96344	35.13264	30.99291	163
GL873530.1	16072359	16072722	BB_8012_H3K27Ac_CSpeaks_peak_1498	217	.	8.01868	25.52196	21.73264	198
GL873530.1	16290262	16290650	BB_8012_H3K27Ac_CSpeaks_peak_1499	77	.	3.06778	10.94678	7.72096	144
GL873530.1	16431590	16431762	BB_8012_H3K27Ac_CSpeaks_peak_1500	80	.	6.87966	11.24289	8.00031	86
GL873530.1	17154507	17155119	BB_8012_H3K27Ac_CSpeaks_peak_1501	286	.	6.55634	32.73569	28.68917	170
GL873530.1	17155398	17155914	BB_8012_H3K27Ac_CSpeaks_peak_1502	169	.	9.08704	20.51259	16.90542	129
GL873530.1	17217895	17218103	BB_8012_H3K27Ac_CSpeaks_peak_1503	25	.	2.40066	5.47216	2.53552	107
GL873530.1	17311660	17311875	BB_8012_H3K27Ac_CSpeaks_peak_1504	93	.	5.87708	12.68394	9.37546	134
GL873530.1	17388442	17388865	BB_8012_H3K27Ac_CSpeaks_peak_1505	729	.	17.02201	78.99120	72.93426	235
GL873530.1	17460802	17461053	BB_8012_H3K27Ac_CSpeaks_peak_1506	73	.	4.41166	10.51570	7.30678	107
GL873530.1	17467110	17467636	BB_8012_H3K27Ac_CSpeaks_peak_1507	96	.	5.71502	12.97168	9.65485	122
GL873530.1	17493505	17493748	BB_8012_H3K27Ac_CSpeaks_peak_1508	106	.	6.91270	13.97731	10.61967	107
GL873530.1	17527628	17528550	BB_8012_H3K27Ac_CSpeaks_peak_1509	418	.	7.28995	46.44199	41.86235	588
GL873530.1	17683255	17683638	BB_8012_H3K27Ac_CSpeaks_peak_1510	55	.	4.22781	8.71601	5.59237	175
GL873530.1	17683741	17684057	BB_8012_H3K27Ac_CSpeaks_peak_1511	118	.	7.63867	15.25735	11.84624	128
GL873530.1	17753366	17753565	BB_8012_H3K27Ac_CSpeaks_peak_1512	152	.	7.90983	18.75936	15.21707	124
GL873530.1	17774749	17774906	BB_8012_H3K27Ac_CSpeaks_peak_1513	72	.	3.73087	10.49570	7.28878	51
GL873530.1	17792626	17792877	BB_8012_H3K27Ac_CSpeaks_peak_1514	70	.	4.70167	10.22378	7.02503	143
GL873530.1	17821661	17821809	BB_8012_H3K27Ac_CSpeaks_peak_1515	85	.	5.72900	11.79668	8.52863	84
GL873530.1	17897468	17897987	BB_8012_H3K27Ac_CSpeaks_peak_1516	373	.	13.65923	41.77976	37.39224	390
GL873530.1	17909978	17910167	BB_8012_H3K27Ac_CSpeaks_peak_1517	18	.	3.16162	4.70046	1.82517	9
GL873530.1	18187439	18187995	BB_8012_H3K27Ac_CSpeaks_peak_1518	310	.	7.67714	35.14265	31.00074	133
GL873530.1	18710760	18711560	BB_8012_H3K27Ac_CSpeaks_peak_1519	417	.	11.80956	46.32772	41.74965	479
GL873530.1	18819705	18820098	BB_8012_H3K27Ac_CSpeaks_peak_1520	323	.	7.41645	36.55117	32.36503	181
GL873530.1	19033634	19034087	BB_8012_H3K27Ac_CSpeaks_peak_1521	165	.	5.98148	20.15932	16.57005	239
GL873530.1	19125986	19127099	BB_8012_H3K27Ac_CSpeaks_peak_1522	138	.	4.84971	17.33595	13.85084	690
GL873530.1	19269541	19270167	BB_8012_H3K27Ac_CSpeaks_peak_1523	440	.	11.12467	48.74167	44.06336	307
GL873530.1	19481610	19482616	BB_8012_H3K27Ac_CSpeaks_peak_1524	384	.	11.33570	42.84212	38.41163	785
GL873530.1	19953575	19954376	BB_8012_H3K27Ac_CSpeaks_peak_1525	238	.	6.23180	27.68770	23.82823	146
GL873530.1	19973042	19973549	BB_8012_H3K27Ac_CSpeaks_peak_1526	362	.	10.86184	40.55651	36.21157	346
GL873530.1	20269242	20269393	BB_8012_H3K27Ac_CSpeaks_peak_1527	57	.	3.78142	8.87152	5.74107	18
GL873530.1	20270252	20270746	BB_8012_H3K27Ac_CSpeaks_peak_1528	70	.	4.70167	10.22378	7.02503	83
GL873530.1	20508478	20508866	BB_8012_H3K27Ac_CSpeaks_peak_1529	263	.	11.78494	30.32199	26.35949	198
GL873530.1	20694083	20694474	BB_8012_H3K27Ac_CSpeaks_peak_1530	111	.	4.96607	14.53762	11.15020	152
GL873530.1	20736770	20737095	BB_8012_H3K27Ac_CSpeaks_peak_1531	224	.	6.91228	26.29185	22.47585	136
GL873530.1	21033526	21033767	BB_8012_H3K27Ac_CSpeaks_peak_1532	69	.	5.31049	10.14387	6.95218	49
GL873530.1	21263910	21264493	BB_8012_H3K27Ac_CSpeaks_peak_1533	576	.	22.22734	62.95483	57.64107	408
GL873530.1	21267341	21267658	BB_8012_H3K27Ac_CSpeaks_peak_1534	170	.	7.07096	20.62834	17.01539	185
GL873530.1	21578939	21579456	BB_8012_H3K27Ac_CSpeaks_peak_1535	166	.	5.52996	20.20723	16.61492	344
GL873530.1	21739292	21739699	BB_8012_H3K27Ac_CSpeaks_peak_1536	118	.	7.63867	15.25735	11.84624	95
GL873530.1	21876788	21877062	BB_8012_H3K27Ac_CSpeaks_peak_1537	117	.	5.39887	15.15365	11.75107	140
GL873530.1	22492609	22492774	BB_8012_H3K27Ac_CSpeaks_peak_1538	68	.	5.13668	10.08017	6.89128	105
GL873530.1	22493549	22494118	BB_8012_H3K27Ac_CSpeaks_peak_1539	74	.	3.97511	10.65083	7.43609	219
GL873530.1	22495708	22495894	BB_8012_H3K27Ac_CSpeaks_peak_1540	77	.	4.93860	11.00531	7.77346	106
GL873530.1	22781746	22782005	BB_8012_H3K27Ac_CSpeaks_peak_1541	18	.	2.40636	4.75251	1.87431	88
GL873530.1	22837117	22837279	BB_8012_H3K27Ac_CSpeaks_peak_1542	69	.	5.93359	10.09548	6.90494	50
GL873530.1	23109784	23110444	BB_8012_H3K27Ac_CSpeaks_peak_1543	266	.	8.26177	30.66039	26.68827	387
GL873530.1	23199859	23200294	BB_8012_H3K27Ac_CSpeaks_peak_1544	126	.	6.62155	16.10965	12.66708	126
GL873530.1	23223052	23223302	BB_8012_H3K27Ac_CSpeaks_peak_1545	182	.	9.41564	21.89293	18.23664	137
GL873530.1	24315853	24316033	BB_8012_H3K27Ac_CSpeaks_peak_1546	83	.	4.28913	11.59222	8.33307	116
GL873530.1	24490814	24491061	BB_8012_H3K27Ac_CSpeaks_peak_1547	210	.	7.17584	24.84468	21.08340	149
GL873530.1	24537884	24538038	BB_8012_H3K27Ac_CSpeaks_peak_1548	92	.	7.90406	12.52288	9.22377	81
GL873530.1	24596777	24597045	BB_8012_H3K27Ac_CSpeaks_peak_1549	73	.	4.41166	10.51570	7.30678	128
GL873530.1	24655868	24656649	BB_8012_H3K27Ac_CSpeaks_peak_1550	335	.	8.60464	37.79197	33.55631	179
GL873530.1	24798972	24799270	BB_8012_H3K27Ac_CSpeaks_peak_1551	233	.	12.47546	27.16300	23.31698	189
GL873530.1	24890701	24891007	BB_8012_H3K27Ac_CSpeaks_peak_1552	276	.	8.45921	31.66133	27.65121	182
GL873530.1	24904402	24904832	BB_8012_H3K27Ac_CSpeaks_peak_1553	78	.	3.79669	11.12778	7.89152	139
GL873530.1	25156002	25156348	BB_8012_H3K27Ac_CSpeaks_peak_1554	201	.	7.07712	23.90890	20.18063	242
GL873530.1	25156526	25156788	BB_8012_H3K27Ac_CSpeaks_peak_1555	129	.	6.91365	16.40858	12.95415	165
GL873530.1	25432589	25432758	BB_8012_H3K27Ac_CSpeaks_peak_1556	33	.	3.20969	6.32004	3.33564	60
GL873530.1	25432901	25433397	BB_8012_H3K27Ac_CSpeaks_peak_1557	45	.	3.52757	7.60524	4.54228	189
GL873530.1	25666527	25666689	BB_8012_H3K27Ac_CSpeaks_peak_1558	33	.	4.48159	6.34295	3.35748	90
GL873530.1	25719221	25719678	BB_8012_H3K27Ac_CSpeaks_peak_1559	102	.	6.02516	13.58947	10.24160	313
GL873530.1	25737370	25737565	BB_8012_H3K27Ac_CSpeaks_peak_1560	39	.	5.23860	6.95301	3.92899	171
GL873530.1	25946259	25946418	BB_8012_H3K27Ac_CSpeaks_peak_1561	122	.	6.39166	15.62546	12.20126	35
GL873530.1	25946733	25947129	BB_8012_H3K27Ac_CSpeaks_peak_1562	62	.	4.46474	9.46042	6.29569	88
GL873530.1	26095771	26095982	BB_8012_H3K27Ac_CSpeaks_peak_1563	139	.	8.23099	17.40049	13.90767	136
GL873530.1	26388387	26388894	BB_8012_H3K27Ac_CSpeaks_peak_1564	56	.	3.53087	8.74288	5.61556	342
GL873530.1	26576317	26576595	BB_8012_H3K27Ac_CSpeaks_peak_1565	55	.	3.40180	8.67725	5.55907	114
GL873530.1	26771805	26772287	BB_8012_H3K27Ac_CSpeaks_peak_1566	167	.	5.24459	20.36296	16.76263	288
GL873530.1	26833089	26833495	BB_8012_H3K27Ac_CSpeaks_peak_1567	93	.	4.34531	12.68071	9.37465	240
GL873530.1	26890942	26891135	BB_8012_H3K27Ac_CSpeaks_peak_1568	102	.	6.02516	13.58947	10.24160	116
GL873530.1	26919176	26919864	BB_8012_H3K27Ac_CSpeaks_peak_1569	261	.	10.02335	30.09674	26.14225	461
GL873530.1	26987158	26987388	BB_8012_H3K27Ac_CSpeaks_peak_1570	80	.	4.51038	11.25152	8.00486	114
GL873530.1	27152584	27152817	BB_8012_H3K27Ac_CSpeaks_peak_1571	141	.	7.16927	17.60100	14.10360	127
GL873530.1	27179652	27180144	BB_8012_H3K27Ac_CSpeaks_peak_1572	218	.	9.13487	25.66042	21.86622	131
GL873530.1	27373526	27373678	BB_8012_H3K27Ac_CSpeaks_peak_1573	95	.	7.06495	12.91147	9.59614	31
GL873530.1	27376996	27377906	BB_8012_H3K27Ac_CSpeaks_peak_1574	283	.	10.61568	32.38011	28.34478	129
GL873530.1	27496026	27497050	BB_8012_H3K27Ac_CSpeaks_peak_1575	308	.	9.91412	34.98420	30.84589	783
GL873530.1	27564444	27564694	BB_8012_H3K27Ac_CSpeaks_peak_1576	236	.	10.98033	27.46170	23.61054	132
GL873530.1	27704733	27705101	BB_8012_H3K27Ac_CSpeaks_peak_1577	95	.	6.48310	12.88078	9.56658	238
GL873530.1	28109992	28110738	BB_8012_H3K27Ac_CSpeaks_peak_1578	641	.	16.99343	69.81852	64.18107	474
GL873530.1	28467619	28468237	BB_8012_H3K27Ac_CSpeaks_peak_1579	663	.	18.31590	72.10538	66.37289	139
GL873530.1	28609914	28610399	BB_8012_H3K27Ac_CSpeaks_peak_1580	246	.	6.36343	28.54169	24.65003	215
GL873530.1	28649316	28649686	BB_8012_H3K27Ac_CSpeaks_peak_1581	167	.	7.95022	20.38453	16.78023	180
GL873530.1	29095356	29095714	BB_8012_H3K27Ac_CSpeaks_peak_1582	120	.	6.61749	15.45243	12.03275	144
GL873530.1	29100656	29100822	BB_8012_H3K27Ac_CSpeaks_peak_1583	53	.	5.26937	8.41215	5.30664	105
GL873530.1	29104616	29104789	BB_8012_H3K27Ac_CSpeaks_peak_1584	57	.	3.78142	8.87152	5.74107	61
GL873530.1	29104982	29105166	BB_8012_H3K27Ac_CSpeaks_peak_1585	68	.	5.59956	10.08496	6.89516	97
GL873530.1	29605764	29607018	BB_8012_H3K27Ac_CSpeaks_peak_1586	415	.	8.53528	46.06736	41.50259	366
GL873530.1	29739464	29739981	BB_8012_H3K27Ac_CSpeaks_peak_1587	175	.	6.58352	21.16345	17.53406	196
GL873530.1	29794513	29794683	BB_8012_H3K27Ac_CSpeaks_peak_1588	35	.	4.16771	6.55619	3.55683	26
GL873530.1	30047909	30048226	BB_8012_H3K27Ac_CSpeaks_peak_1589	154	.	7.34620	19.03284	15.48486	79
GL873530.1	30080499	30081092	BB_8012_H3K27Ac_CSpeaks_peak_1590	319	.	7.75118	36.09082	31.91482	246
GL873530.1	30373460	30374067	BB_8012_H3K27Ac_CSpeaks_peak_1591	144	.	6.37998	17.95155	14.43550	191
GL873530.1	30400564	30400870	BB_8012_H3K27Ac_CSpeaks_peak_1592	83	.	4.37375	11.59222	8.33307	170
GL873530.1	30452065	30452251	BB_8012_H3K27Ac_CSpeaks_peak_1593	29	.	4.28216	5.86499	2.90460	103
GL873530.1	30592520	30592726	BB_8012_H3K27Ac_CSpeaks_peak_1594	85	.	5.72900	11.79668	8.52863	53
GL873530.1	30593051	30593231	BB_8012_H3K27Ac_CSpeaks_peak_1595	118	.	5.92304	15.24719	11.83909	85
GL873530.1	30718505	30718739	BB_8012_H3K27Ac_CSpeaks_peak_1596	363	.	14.54912	40.68527	36.33294	134
GL873530.1	31125423	31125680	BB_8012_H3K27Ac_CSpeaks_peak_1597	55	.	5.22700	8.67274	5.55584	71
GL873530.1	31265853	31266071	BB_8012_H3K27Ac_CSpeaks_peak_1598	62	.	4.46474	9.46042	6.29569	135
GL873530.1	31266193	31266563	BB_8012_H3K27Ac_CSpeaks_peak_1599	40	.	3.90039	7.09887	4.06239	333
GL873530.1	31772830	31773001	BB_8012_H3K27Ac_CSpeaks_peak_1600	85	.	5.05706	11.80429	8.53166	84
GL873530.1	31867362	31868086	BB_8012_H3K27Ac_CSpeaks_peak_1601	543	.	14.65775	59.52923	54.37244	492
GL873530.1	32049107	32049890	BB_8012_H3K27Ac_CSpeaks_peak_1602	238	.	7.76816	27.71070	23.84677	490
GL873530.1	32165632	32165836	BB_8012_H3K27Ac_CSpeaks_peak_1603	70	.	4.70167	10.22378	7.02503	133
GL873530.1	32165960	32166250	BB_8012_H3K27Ac_CSpeaks_peak_1604	80	.	4.04915	11.31445	8.06533	74
GL873530.1	32462709	32462883	BB_8012_H3K27Ac_CSpeaks_peak_1605	70	.	4.70167	10.22378	7.02503	109
GL873530.1	32463350	32463630	BB_8012_H3K27Ac_CSpeaks_peak_1606	50	.	3.12085	8.10064	5.01393	82
GL873530.1	32760193	32761331	BB_8012_H3K27Ac_CSpeaks_peak_1607	339	.	12.45868	38.18472	33.93114	133
GL873530.1	32761578	32761919	BB_8012_H3K27Ac_CSpeaks_peak_1608	43	.	2.69458	7.38965	4.34071	102
GL873530.1	33900896	33901226	BB_8012_H3K27Ac_CSpeaks_peak_1609	109	.	9.17148	14.34346	10.96886	127
GL873530.1	33902205	33902511	BB_8012_H3K27Ac_CSpeaks_peak_1610	121	.	4.86360	15.55945	12.13625	123
GL873530.1	34137040	34137378	BB_8012_H3K27Ac_CSpeaks_peak_1611	97	.	8.42851	13.10984	9.78784	216
GL873530.1	34798576	34798765	BB_8012_H3K27Ac_CSpeaks_peak_1612	77	.	5.43284	10.92847	7.70341	61
GL873530.1	34946748	34947284	BB_8012_H3K27Ac_CSpeaks_peak_1613	60	.	4.47928	9.23506	6.09028	431
GL873530.1	34947888	34948076	BB_8012_H3K27Ac_CSpeaks_peak_1614	85	.	5.72900	11.79668	8.52863	47
GL873530.1	35027499	35027675	BB_8012_H3K27Ac_CSpeaks_peak_1615	60	.	4.47928	9.23506	6.09028	105
GL873530.1	35027823	35028659	BB_8012_H3K27Ac_CSpeaks_peak_1616	108	.	4.12781	14.20513	10.84302	80
GL873530.1	35121071	35121360	BB_8012_H3K27Ac_CSpeaks_peak_1617	108	.	6.35398	14.24879	10.88221	172
GL873530.1	35121578	35121829	BB_8012_H3K27Ac_CSpeaks_peak_1618	111	.	4.88145	14.53762	11.15020	130
GL873530.1	35189933	35190726	BB_8012_H3K27Ac_CSpeaks_peak_1619	92	.	3.30471	12.56252	9.26273	301
GL873530.1	35271513	35271672	BB_8012_H3K27Ac_CSpeaks_peak_1620	69	.	5.93359	10.09548	6.90494	58
GL873530.1	35271947	35272124	BB_8012_H3K27Ac_CSpeaks_peak_1621	29	.	4.51020	5.86373	2.90460	87
GL873530.1	35327255	35327557	BB_8012_H3K27Ac_CSpeaks_peak_1622	179	.	7.30789	21.58403	17.94093	122
GL873530.1	35463569	35464424	BB_8012_H3K27Ac_CSpeaks_peak_1623	458	.	8.06037	50.55955	45.80474	501
GL873530.1	35553664	35553831	BB_8012_H3K27Ac_CSpeaks_peak_1624	34	.	3.27372	6.40804	3.41817	105
GL873530.1	35928543	35929771	BB_8012_H3K27Ac_CSpeaks_peak_1625	523	.	10.41664	57.45527	52.39075	434
GL873530.1	36150126	36150562	BB_8012_H3K27Ac_CSpeaks_peak_1626	366	.	9.94002	41.03653	36.66558	286
GL873530.1	36150676	36150905	BB_8012_H3K27Ac_CSpeaks_peak_1627	246	.	8.72947	28.58845	24.69031	128
GL873531.1	2263979	2264247	BB_8012_H3K27Ac_CSpeaks_peak_1628	167	.	7.80214	20.38453	16.78023	168
GL873531.1	2264430	2265070	BB_8012_H3K27Ac_CSpeaks_peak_1629	277	.	9.32180	31.74444	27.72871	376
GL873531.1	2401962	2402626	BB_8012_H3K27Ac_CSpeaks_peak_1630	242	.	5.27115	28.13896	24.25493	232
GL873531.1	2457965	2458302	BB_8012_H3K27Ac_CSpeaks_peak_1631	410	.	13.42922	45.62158	41.07247	185
GL873531.1	2550426	2550799	BB_8012_H3K27Ac_CSpeaks_peak_1632	297	.	8.09693	33.83296	29.74223	156
GL873531.1	2550946	2551290	BB_8012_H3K27Ac_CSpeaks_peak_1633	91	.	5.75198	12.43439	9.13742	199
GL873531.1	3100200	3100984	BB_8012_H3K27Ac_CSpeaks_peak_1634	106	.	3.96794	14.01293	10.65425	563
GL873531.1	3697024	3697625	BB_8012_H3K27Ac_CSpeaks_peak_1635	158	.	7.65406	19.36886	15.80955	142
GL873531.1	4121645	4121999	BB_8012_H3K27Ac_CSpeaks_peak_1636	263	.	6.62668	30.27208	26.31231	139
GL873531.1	4146684	4147180	BB_8012_H3K27Ac_CSpeaks_peak_1637	216	.	6.74304	25.38751	21.60849	383
GL873531.1	4147829	4148027	BB_8012_H3K27Ac_CSpeaks_peak_1638	144	.	9.03793	17.97960	14.46239	96
GL873531.1	4148126	4148849	BB_8012_H3K27Ac_CSpeaks_peak_1639	77	.	3.65395	11.00655	7.77431	500
GL873531.1	4149993	4150154	BB_8012_H3K27Ac_CSpeaks_peak_1640	82	.	6.04120	11.46753	8.21488	93
GL873531.1	4529885	4530389	BB_8012_H3K27Ac_CSpeaks_peak_1641	201	.	7.07712	23.90890	20.18063	198
GL873531.1	4643703	4644063	BB_8012_H3K27Ac_CSpeaks_peak_1642	57	.	4.12138	8.89491	5.76408	106
GL873531.1	4644194	4644355	BB_8012_H3K27Ac_CSpeaks_peak_1643	44	.	3.13855	7.53378	4.47631	78
GL873531.1	4859870	4860159	BB_8012_H3K27Ac_CSpeaks_peak_1644	138	.	7.20981	17.38039	13.89060	174
GL873531.1	5079021	5079531	BB_8012_H3K27Ac_CSpeaks_peak_1645	410	.	15.80785	45.61450	41.07150	277
GL873531.1	5687458	5687645	BB_8012_H3K27Ac_CSpeaks_peak_1646	108	.	7.04634	14.21410	10.84898	90
GL873531.1	5950196	5950899	BB_8012_H3K27Ac_CSpeaks_peak_1647	134	.	4.54243	16.95153	13.47713	175
GL873531.1	6523001	6523292	BB_8012_H3K27Ac_CSpeaks_peak_1648	36	.	3.63548	6.60524	3.60003	205
GL873531.1	6684611	6684952	BB_8012_H3K27Ac_CSpeaks_peak_1649	229	.	9.28295	26.75250	22.91581	139
GL873531.1	6743344	6743691	BB_8012_H3K27Ac_CSpeaks_peak_1650	483	.	14.91003	53.27248	48.39914	227
GL873531.1	6768756	6768949	BB_8012_H3K27Ac_CSpeaks_peak_1651	134	.	5.38916	16.87865	13.41007	89
GL873531.1	6998647	6998868	BB_8012_H3K27Ac_CSpeaks_peak_1652	40	.	3.62189	7.09102	4.05543	99
GL873531.1	8021736	8022153	BB_8012_H3K27Ac_CSpeaks_peak_1653	93	.	5.87708	12.68394	9.37546	134
GL873531.1	14499304	14499474	BB_8012_H3K27Ac_CSpeaks_peak_1654	92	.	7.90406	12.52288	9.22377	50
GL873531.1	14575783	14575967	BB_8012_H3K27Ac_CSpeaks_peak_1655	90	.	6.21073	12.38849	9.09343	114
GL873531.1	14668458	14668673	BB_8012_H3K27Ac_CSpeaks_peak_1656	109	.	6.71859	14.30165	10.93014	103
GL873531.1	14796836	14797398	BB_8012_H3K27Ac_CSpeaks_peak_1657	111	.	6.46941	14.51252	11.12810	457
GL873531.1	15128054	15128728	BB_8012_H3K27Ac_CSpeaks_peak_1658	184	.	5.25322	22.11419	18.44907	324
GL873531.1	15716141	15716473	BB_8012_H3K27Ac_CSpeaks_peak_1659	162	.	4.95706	19.84908	16.26788	206
GL873531.1	15778079	15778361	BB_8012_H3K27Ac_CSpeaks_peak_1660	44	.	4.87449	7.53305	4.47631	222
GL873531.1	15830003	15830376	BB_8012_H3K27Ac_CSpeaks_peak_1661	349	.	16.23940	39.20021	34.91064	224
GL873531.1	16242744	16242987	BB_8012_H3K27Ac_CSpeaks_peak_1662	139	.	8.23099	17.40049	13.90767	86
GL873531.1	16243449	16243643	BB_8012_H3K27Ac_CSpeaks_peak_1663	118	.	7.63867	15.25735	11.84624	108
GL873531.1	16431714	16432054	BB_8012_H3K27Ac_CSpeaks_peak_1664	328	.	11.65225	37.06727	32.85481	210
GL873531.1	16525235	16525539	BB_8012_H3K27Ac_CSpeaks_peak_1665	168	.	10.82373	20.45550	16.84959	208
GL873531.1	16536021	16536234	BB_8012_H3K27Ac_CSpeaks_peak_1666	101	.	5.41246	13.45200	10.11502	77
GL873531.1	16745845	16746038	BB_8012_H3K27Ac_CSpeaks_peak_1667	31	.	3.80395	6.17367	3.19296	175
GL873531.1	17183368	17183640	BB_8012_H3K27Ac_CSpeaks_peak_1668	93	.	5.29399	12.62006	9.31725	146
GL873531.1	18018575	18018723	BB_8012_H3K27Ac_CSpeaks_peak_1669	62	.	4.46474	9.46042	6.29569	98
GL873531.1	18993013	18993651	BB_8012_H3K27Ac_CSpeaks_peak_1670	142	.	4.27897	17.75421	14.24659	290
GL873531.1	19346494	19347018	BB_8012_H3K27Ac_CSpeaks_peak_1671	650	.	18.01974	70.71893	65.04549	255
GL873531.1	19478606	19478891	BB_8012_H3K27Ac_CSpeaks_peak_1672	44	.	4.67705	7.53305	4.47631	144
GL873531.1	19715252	19715778	BB_8012_H3K27Ac_CSpeaks_peak_1673	117	.	6.04212	15.19442	11.78697	258
GL873531.1	19904399	19904679	BB_8012_H3K27Ac_CSpeaks_peak_1674	205	.	11.01997	24.31765	20.57965	174
GL873531.1	20283787	20283953	BB_8012_H3K27Ac_CSpeaks_peak_1675	72	.	6.44813	10.43017	7.22490	103
GL873531.1	22929136	22929467	BB_8012_H3K27Ac_CSpeaks_peak_1676	70	.	4.11989	10.20195	7.00631	214
GL873531.1	22930492	22930754	BB_8012_H3K27Ac_CSpeaks_peak_1677	71	.	6.94253	10.32209	7.12035	59
GL873531.1	23894790	23894966	BB_8012_H3K27Ac_CSpeaks_peak_1678	70	.	5.86170	10.25134	7.05049	68
GL873531.1	24403284	24403479	BB_8012_H3K27Ac_CSpeaks_peak_1679	156	.	9.51754	19.17523	15.62517	65
GL873531.1	24498163	24498392	BB_8012_H3K27Ac_CSpeaks_peak_1680	21	.	2.52853	5.06283	2.16392	165
GL873531.1	24498905	24499123	BB_8012_H3K27Ac_CSpeaks_peak_1681	189	.	7.39289	22.59063	18.91330	94
GL873531.1	25673662	25673891	BB_8012_H3K27Ac_CSpeaks_peak_1682	50	.	3.45683	8.13604	5.04620	106
GL873531.1	25674916	25675291	BB_8012_H3K27Ac_CSpeaks_peak_1683	102	.	5.10270	13.55013	10.20713	172
GL873531.1	26621132	26621608	BB_8012_H3K27Ac_CSpeaks_peak_1684	363	.	14.54912	40.68527	36.33294	149
GL873531.1	26648105	26648281	BB_8012_H3K27Ac_CSpeaks_peak_1685	59	.	4.11550	9.09299	5.95299	90
GL873531.1	26755320	26755581	BB_8012_H3K27Ac_CSpeaks_peak_1686	150	.	11.02894	18.63473	15.09646	138
GL873531.1	26755907	26756082	BB_8012_H3K27Ac_CSpeaks_peak_1687	103	.	8.49638	13.72868	10.37902	129
GL873531.1	27022445	27023239	BB_8012_H3K27Ac_CSpeaks_peak_1688	296	.	8.75537	33.68873	29.60562	151
GL873531.1	27195558	27195724	BB_8012_H3K27Ac_CSpeaks_peak_1689	79	.	6.25658	11.20838	7.96683	93
GL873531.1	27443243	27443675	BB_8012_H3K27Ac_CSpeaks_peak_1690	134	.	7.72006	16.88515	13.41582	127
GL873531.1	27518971	27519199	BB_8012_H3K27Ac_CSpeaks_peak_1691	134	.	7.54335	16.88515	13.41582	132
GL873531.1	27519371	27519629	BB_8012_H3K27Ac_CSpeaks_peak_1692	66	.	4.31294	9.79599	6.61744	76
GL873531.1	27555369	27555556	BB_8012_H3K27Ac_CSpeaks_peak_1693	66	.	6.33517	9.83530	6.65529	81
GL873531.1	27848249	27848744	BB_8012_H3K27Ac_CSpeaks_peak_1694	166	.	5.52996	20.20723	16.61492	196
GL873531.1	27849204	27849660	BB_8012_H3K27Ac_CSpeaks_peak_1695	77	.	4.93860	11.00531	7.77346	255
GL873531.1	28059128	28059427	BB_8012_H3K27Ac_CSpeaks_peak_1696	126	.	6.62155	16.10965	12.66708	152
GL873531.1	28059645	28059985	BB_8012_H3K27Ac_CSpeaks_peak_1697	106	.	3.96794	14.01293	10.65425	151
GL873531.1	28435824	28436189	BB_8012_H3K27Ac_CSpeaks_peak_1698	306	.	8.18155	34.81155	30.67813	125
GL873531.1	28436659	28436866	BB_8012_H3K27Ac_CSpeaks_peak_1699	130	.	8.84490	16.50133	13.04542	114
GL873531.1	28662884	28663161	BB_8012_H3K27Ac_CSpeaks_peak_1700	25	.	2.64700	5.53144	2.59328	160
GL873531.1	28834670	28834901	BB_8012_H3K27Ac_CSpeaks_peak_1701	63	.	3.86604	9.52900	6.36052	129
GL873531.1	28839468	28839684	BB_8012_H3K27Ac_CSpeaks_peak_1702	66	.	3.47625	9.80686	6.62742	71
GL873531.1	28845559	28845911	BB_8012_H3K27Ac_CSpeaks_peak_1703	128	.	4.48320	16.25024	12.80418	166
GL873531.1	29247371	29247569	BB_8012_H3K27Ac_CSpeaks_peak_1704	141	.	7.16927	17.60100	14.10360	114
GL873531.1	29247762	29248323	BB_8012_H3K27Ac_CSpeaks_peak_1705	172	.	4.49657	20.89189	17.27147	410
GL873531.1	29283137	29283302	BB_8012_H3K27Ac_CSpeaks_peak_1706	90	.	4.45836	12.30860	9.01532	82
GL873531.1	29283477	29283725	BB_8012_H3K27Ac_CSpeaks_peak_1707	143	.	5.15976	17.83669	14.32245	117
GL873531.1	29387594	29387839	BB_8012_H3K27Ac_CSpeaks_peak_1708	44	.	4.99491	7.50890	4.45764	99
GL873531.1	29762160	29762954	BB_8012_H3K27Ac_CSpeaks_peak_1709	98	.	3.49845	13.13766	9.81488	468
GL873531.1	30089002	30089215	BB_8012_H3K27Ac_CSpeaks_peak_1710	109	.	5.30015	14.34508	10.96886	135
GL873531.1	30448810	30448995	BB_8012_H3K27Ac_CSpeaks_peak_1711	93	.	5.87708	12.68394	9.37546	62
GL873531.1	30584490	30584999	BB_8012_H3K27Ac_CSpeaks_peak_1712	256	.	8.96640	29.63079	25.69400	228
GL873531.1	30630805	30631358	BB_8012_H3K27Ac_CSpeaks_peak_1713	239	.	9.32950	27.79770	23.93164	260
GL873531.1	30725358	30725766	BB_8012_H3K27Ac_CSpeaks_peak_1714	417	.	11.80956	46.32772	41.74965	182
GL873531.1	30725964	30726325	BB_8012_H3K27Ac_CSpeaks_peak_1715	216	.	10.60029	25.42371	21.63979	113
GL873531.1	30746998	30747169	BB_8012_H3K27Ac_CSpeaks_peak_1716	72	.	6.44813	10.43017	7.22490	79
GL873532.1	441710	442076	BB_8012_H3K27Ac_CSpeaks_peak_1717	294	.	10.76376	33.53720	29.46039	201
GL873532.1	531208	531644	BB_8012_H3K27Ac_CSpeaks_peak_1718	214	.	6.27037	25.20432	21.43392	136
GL873532.1	783750	783917	BB_8012_H3K27Ac_CSpeaks_peak_1719	46	.	3.72061	7.73977	4.66719	131
GL873532.1	784068	784217	BB_8012_H3K27Ac_CSpeaks_peak_1720	70	.	4.11989	10.20195	7.00631	29
GL873532.1	988824	989081	BB_8012_H3K27Ac_CSpeaks_peak_1721	177	.	8.24638	21.41391	17.77575	147
GL873532.1	1049319	1049642	BB_8012_H3K27Ac_CSpeaks_peak_1722	80	.	4.51188	11.25538	8.00859	99
GL873532.1	1049854	1050036	BB_8012_H3K27Ac_CSpeaks_peak_1723	34	.	3.66883	6.42888	3.43584	144
GL873532.1	1186159	1186438	BB_8012_H3K27Ac_CSpeaks_peak_1724	216	.	11.43600	25.41512	21.63396	111
GL873532.1	1201569	1202007	BB_8012_H3K27Ac_CSpeaks_peak_1725	100	.	6.38002	13.33552	10.00779	84
GL873532.1	1618992	1619227	BB_8012_H3K27Ac_CSpeaks_peak_1726	93	.	5.87708	12.68394	9.37546	124
GL873532.1	1878502	1878649	BB_8012_H3K27Ac_CSpeaks_peak_1727	42	.	3.99088	7.28745	4.24265	91
GL873532.1	1879263	1880141	BB_8012_H3K27Ac_CSpeaks_peak_1728	144	.	6.37998	17.95155	14.43550	108
GL873532.1	1902706	1902958	BB_8012_H3K27Ac_CSpeaks_peak_1729	93	.	5.29399	12.62006	9.31725	120
GL873532.1	1980373	1980641	BB_8012_H3K27Ac_CSpeaks_peak_1730	29	.	4.22985	5.94551	2.97868	244
GL873532.1	1981072	1981426	BB_8012_H3K27Ac_CSpeaks_peak_1731	146	.	8.46227	18.21259	14.69076	252
GL873532.1	2037160	2037362	BB_8012_H3K27Ac_CSpeaks_peak_1732	29	.	2.87529	5.93100	2.96745	12
GL873532.1	2139501	2139733	BB_8012_H3K27Ac_CSpeaks_peak_1733	102	.	6.02516	13.58947	10.24160	97
GL873532.1	2192457	2192975	BB_8012_H3K27Ac_CSpeaks_peak_1734	29	.	4.08472	5.86499	2.90460	456
GL873532.1	2246217	2246635	BB_8012_H3K27Ac_CSpeaks_peak_1735	188	.	7.42636	22.55154	18.87484	188
GL873532.1	2490036	2490221	BB_8012_H3K27Ac_CSpeaks_peak_1736	39	.	3.35833	6.99766	3.96873	117
GL873532.1	2640187	2640502	BB_8012_H3K27Ac_CSpeaks_peak_1737	228	.	12.70892	26.62811	22.80147	191
GL873532.1	2660518	2661428	BB_8012_H3K27Ac_CSpeaks_peak_1738	235	.	5.18003	27.38429	23.53423	670
GL873532.1	2919975	2920420	BB_8012_H3K27Ac_CSpeaks_peak_1739	473	.	11.61827	52.14369	47.31852	289
GL873532.1	3166451	3166726	BB_8012_H3K27Ac_CSpeaks_peak_1740	366	.	9.84130	41.03653	36.66558	76
GL873532.1	3478823	3479109	BB_8012_H3K27Ac_CSpeaks_peak_1741	61	.	4.98860	9.25272	6.10258	204
GL873532.1	3625368	3625588	BB_8012_H3K27Ac_CSpeaks_peak_1742	153	.	9.60985	18.92536	15.37993	134
GL873532.1	3625720	3626042	BB_8012_H3K27Ac_CSpeaks_peak_1743	509	.	18.30051	55.96021	50.95823	117
GL873532.1	3811111	3811405	BB_8012_H3K27Ac_CSpeaks_peak_1744	80	.	4.60910	11.25152	8.00486	169
GL873532.1	4101077	4101259	BB_8012_H3K27Ac_CSpeaks_peak_1745	59	.	4.11550	9.09299	5.95299	123
GL873532.1	4208143	4208572	BB_8012_H3K27Ac_CSpeaks_peak_1746	118	.	7.63867	15.25735	11.84624	336
GL873532.1	5095869	5096091	BB_8012_H3K27Ac_CSpeaks_peak_1747	98	.	6.84890	13.19086	9.86589	97
GL873532.1	5861037	5861537	BB_8012_H3K27Ac_CSpeaks_peak_1748	726	.	15.17222	78.67192	72.62800	277
GL873532.1	6022955	6023393	BB_8012_H3K27Ac_CSpeaks_peak_1749	177	.	5.19399	21.35074	17.71666	248
GL873532.1	6023716	6024087	BB_8012_H3K27Ac_CSpeaks_peak_1750	206	.	6.19633	24.34908	20.60918	249
GL873532.1	6330868	6331267	BB_8012_H3K27Ac_CSpeaks_peak_1751	818	.	34.03331	88.34491	81.88815	274
GL873532.1	6331416	6331563	BB_8012_H3K27Ac_CSpeaks_peak_1752	68	.	7.14530	10.04363	6.85838	89
GL873532.1	6369863	6370184	BB_8012_H3K27Ac_CSpeaks_peak_1753	141	.	5.99119	17.65711	14.15590	108
GL873532.1	6377981	6378241	BB_8012_H3K27Ac_CSpeaks_peak_1754	109	.	8.79999	14.34346	10.96886	132
GL873532.1	8353220	8353949	BB_8012_H3K27Ac_CSpeaks_peak_1755	277	.	9.20333	31.74444	27.72871	568
GL873532.1	8507293	8507477	BB_8012_H3K27Ac_CSpeaks_peak_1756	69	.	5.93359	10.09548	6.90494	69
GL873532.1	8912339	8912572	BB_8012_H3K27Ac_CSpeaks_peak_1757	82	.	7.12168	11.51679	8.26326	65
GL873532.1	9010219	9010687	BB_8012_H3K27Ac_CSpeaks_peak_1758	117	.	5.39887	15.15365	11.75107	172
GL873532.1	9866790	9867468	BB_8012_H3K27Ac_CSpeaks_peak_1759	297	.	8.01231	33.83296	29.74223	429
GL873532.1	9867571	9867783	BB_8012_H3K27Ac_CSpeaks_peak_1760	66	.	5.02733	9.86758	6.68712	76
GL873532.1	10016389	10016892	BB_8012_H3K27Ac_CSpeaks_peak_1761	242	.	7.16613	28.12706	24.24344	211
GL873532.1	10227839	10228337	BB_8012_H3K27Ac_CSpeaks_peak_1762	70	.	4.03528	10.20195	7.00631	359
GL873532.1	10309993	10310141	BB_8012_H3K27Ac_CSpeaks_peak_1763	80	.	4.51038	11.25152	8.00486	74
GL873532.1	10339033	10339182	BB_8012_H3K27Ac_CSpeaks_peak_1764	18	.	3.16162	4.70046	1.82517	127
GL873532.1	12787684	12787980	BB_8012_H3K27Ac_CSpeaks_peak_1765	24	.	2.79046	5.34426	2.41959	268
GL873532.1	12839518	12839737	BB_8012_H3K27Ac_CSpeaks_peak_1766	23	.	3.39855	5.31046	2.38952	200
GL873532.1	12839915	12840090	BB_8012_H3K27Ac_CSpeaks_peak_1767	57	.	3.92199	8.85491	5.72592	97
GL873532.1	12867724	12867915	BB_8012_H3K27Ac_CSpeaks_peak_1768	109	.	5.20143	14.34508	10.96886	145
GL873532.1	12924835	12925035	BB_8012_H3K27Ac_CSpeaks_peak_1769	109	.	5.64939	14.29954	10.92829	96
GL873532.1	13023394	13023691	BB_8012_H3K27Ac_CSpeaks_peak_1770	165	.	11.40044	20.11666	16.53168	141
GL873532.1	13121235	13121541	BB_8012_H3K27Ac_CSpeaks_peak_1771	375	.	12.68881	41.90359	37.50396	194
GL873532.1	13221355	13221849	BB_8012_H3K27Ac_CSpeaks_peak_1772	265	.	7.08481	30.50967	26.54116	316
GL873532.1	13223147	13223614	BB_8012_H3K27Ac_CSpeaks_peak_1773	408	.	10.53235	45.39830	40.86205	100
GL873532.1	13349908	13350245	BB_8012_H3K27Ac_CSpeaks_peak_1774	66	.	4.21422	9.79599	6.61744	68
GL873532.1	13616466	13616639	BB_8012_H3K27Ac_CSpeaks_peak_1775	64	.	5.63395	9.59897	6.42969	96
GL873532.1	13672842	13673040	BB_8012_H3K27Ac_CSpeaks_peak_1776	143	.	6.59710	17.83555	14.32245	66
GL873532.1	13981192	13981391	BB_8012_H3K27Ac_CSpeaks_peak_1777	160	.	8.82332	19.61410	16.04108	98
GL873532.1	13981655	13981802	BB_8012_H3K27Ac_CSpeaks_peak_1778	68	.	5.42285	10.08496	6.89516	69
GL873532.1	13982682	13982906	BB_8012_H3K27Ac_CSpeaks_peak_1779	167	.	7.95022	20.38453	16.78023	94
GL873532.1	14102991	14103304	BB_8012_H3K27Ac_CSpeaks_peak_1780	50	.	3.12085	8.10064	5.01393	86
GL873532.1	14182881	14183029	BB_8012_H3K27Ac_CSpeaks_peak_1781	44	.	5.36052	7.49742	4.44685	28
GL873532.1	14318933	14319211	BB_8012_H3K27Ac_CSpeaks_peak_1782	92	.	7.60789	12.52288	9.22377	136
GL873532.1	14372813	14373032	BB_8012_H3K27Ac_CSpeaks_peak_1783	154	.	8.07347	18.99166	15.44433	119
GL873532.1	15635453	15635783	BB_8012_H3K27Ac_CSpeaks_peak_1784	41	.	2.79815	7.18288	4.14473	125
GL873532.1	16211369	16211558	BB_8012_H3K27Ac_CSpeaks_peak_1785	135	.	6.91141	17.06910	13.59015	83
GL873532.1	16859899	16860249	BB_8012_H3K27Ac_CSpeaks_peak_1786	94	.	3.75255	12.75023	9.44039	154
GL873532.1	17294773	17294931	BB_8012_H3K27Ac_CSpeaks_peak_1787	77	.	5.43284	10.92847	7.70341	80
GL873532.1	18576637	18576954	BB_8012_H3K27Ac_CSpeaks_peak_1788	55	.	5.36154	8.67157	5.55524	59
GL873532.1	18695002	18695436	BB_8012_H3K27Ac_CSpeaks_peak_1789	18	.	2.40636	4.75251	1.87431	321
GL873532.1	19270569	19270756	BB_8012_H3K27Ac_CSpeaks_peak_1790	111	.	4.88145	14.53762	11.15020	99
GL873532.1	21176617	21176865	BB_8012_H3K27Ac_CSpeaks_peak_1791	80	.	7.01557	11.34488	8.09453	141
GL873532.1	21373954	21374235	BB_8012_H3K27Ac_CSpeaks_peak_1792	43	.	5.43270	7.40233	4.35279	94
GL873532.1	21429614	21429994	BB_8012_H3K27Ac_CSpeaks_peak_1793	428	.	16.12865	47.49498	42.87148	133
GL873532.1	22458946	22459133	BB_8012_H3K27Ac_CSpeaks_peak_1794	61	.	5.66425	9.31879	6.16232	134
GL873532.1	22809432	22809634	BB_8012_H3K27Ac_CSpeaks_peak_1795	29	.	4.08472	5.86499	2.90460	121
GL873532.1	23156164	23156502	BB_8012_H3K27Ac_CSpeaks_peak_1796	63	.	3.86604	9.52900	6.36052	98
GL873532.1	23391190	23391486	BB_8012_H3K27Ac_CSpeaks_peak_1797	173	.	5.67804	21.01706	17.39299	115
GL873532.1	23438860	23439383	BB_8012_H3K27Ac_CSpeaks_peak_1798	246	.	8.61101	28.58845	24.69031	376
GL873532.1	23515152	23515694	BB_8012_H3K27Ac_CSpeaks_peak_1799	111	.	4.96607	14.53762	11.15020	339
GL873532.1	23610295	23610482	BB_8012_H3K27Ac_CSpeaks_peak_1800	13	.	2.73341	4.16110	1.32143	0
GL873532.1	23610690	23611032	BB_8012_H3K27Ac_CSpeaks_peak_1801	267	.	13.11465	30.68467	26.70935	125
GL873532.1	23937626	23938383	BB_8012_H3K27Ac_CSpeaks_peak_1802	487	.	10.80470	53.60336	48.70844	575
GL873532.1	24785738	24786289	BB_8012_H3K27Ac_CSpeaks_peak_1803	104	.	4.79684	13.78169	10.42852	292
GL873532.1	24964881	24965519	BB_8012_H3K27Ac_CSpeaks_peak_1804	693	.	16.65140	75.28761	69.39960	432
GL873532.1	25116368	25116550	BB_8012_H3K27Ac_CSpeaks_peak_1805	42	.	3.99088	7.28745	4.24265	95
GL873532.1	26435160	26435355	BB_8012_H3K27Ac_CSpeaks_peak_1806	149	.	7.09114	18.48830	14.95968	118
GL873532.1	26435502	26436062	BB_8012_H3K27Ac_CSpeaks_peak_1807	335	.	8.68925	37.79197	33.55631	264
GL873532.1	27448124	27448629	BB_8012_H3K27Ac_CSpeaks_peak_1808	328	.	7.89926	37.04590	32.83905	351
GL873532.1	27692175	27692377	BB_8012_H3K27Ac_CSpeaks_peak_1809	53	.	4.54435	8.44714	5.33527	125
GL873532.1	28189487	28189806	BB_8012_H3K27Ac_CSpeaks_peak_1810	40	.	2.59392	7.05584	4.02451	248
GL873532.1	28403597	28404341	BB_8012_H3K27Ac_CSpeaks_peak_1811	107	.	4.56743	14.09660	10.73662	376
GL873532.1	28655912	28656175	BB_8012_H3K27Ac_CSpeaks_peak_1812	129	.	6.76557	16.40858	12.95415	142
GL873532.1	28994101	28994545	BB_8012_H3K27Ac_CSpeaks_peak_1813	121	.	4.86360	15.55945	12.13625	297
GL873532.1	29383392	29383584	BB_8012_H3K27Ac_CSpeaks_peak_1814	43	.	4.78203	7.38252	4.33366	90
GL873532.1	29676025	29676473	BB_8012_H3K27Ac_CSpeaks_peak_1815	229	.	9.28295	26.75250	22.91581	313
GL873532.1	30222927	30223525	BB_8012_H3K27Ac_CSpeaks_peak_1816	109	.	5.20143	14.34508	10.96886	476
GL873532.1	30287281	30287962	BB_8012_H3K27Ac_CSpeaks_peak_1817	165	.	5.89687	20.15932	16.57005	254
GL873532.1	30637143	30637724	BB_8012_H3K27Ac_CSpeaks_peak_1818	448	.	12.88395	49.57380	44.86886	291
GL873532.1	30710533	30711053	BB_8012_H3K27Ac_CSpeaks_peak_1819	329	.	10.26952	37.18805	32.96815	274
GL873532.1	30916362	30917464	BB_8012_H3K27Ac_CSpeaks_peak_1820	485	.	13.35104	53.47038	48.58676	712
GL873532.1	31280372	31280526	BB_8012_H3K27Ac_CSpeaks_peak_1821	58	.	6.53721	8.99615	5.86334	84
GL873532.1	31324632	31324781	BB_8012_H3K27Ac_CSpeaks_peak_1822	79	.	6.91530	11.18276	7.94491	57
GL873532.1	31324948	31325306	BB_8012_H3K27Ac_CSpeaks_peak_1823	216	.	10.40285	25.42371	21.63979	123
GL873532.1	31677654	31677810	BB_8012_H3K27Ac_CSpeaks_peak_1824	44	.	4.87449	7.53305	4.47631	95
GL873533.1	43640	43820	BB_8012_H3K27Ac_CSpeaks_peak_1825	70	.	4.11989	10.20195	7.00631	55
GL873533.1	128428	128621	BB_8012_H3K27Ac_CSpeaks_peak_1826	23	.	2.93524	5.28566	2.36989	175
GL873533.1	128756	128935	BB_8012_H3K27Ac_CSpeaks_peak_1827	179	.	7.30789	21.58403	17.94093	72
GL873533.1	210101	210453	BB_8012_H3K27Ac_CSpeaks_peak_1828	362	.	10.98031	40.55651	36.21157	178
GL873533.1	667844	668039	BB_8012_H3K27Ac_CSpeaks_peak_1829	80	.	4.51038	11.25152	8.00486	81
GL873533.1	708187	708334	BB_8012_H3K27Ac_CSpeaks_peak_1830	58	.	6.03951	8.94265	5.81024	59
GL873533.1	709194	709377	BB_8012_H3K27Ac_CSpeaks_peak_1831	42	.	3.99088	7.28745	4.24265	120
GL873533.1	764185	764565	BB_8012_H3K27Ac_CSpeaks_peak_1832	109	.	8.42278	14.37518	10.99878	206
GL873533.1	1187994	1188169	BB_8012_H3K27Ac_CSpeaks_peak_1833	74	.	3.90107	10.65083	7.43609	122
GL873533.1	1279295	1279638	BB_8012_H3K27Ac_CSpeaks_peak_1834	62	.	4.58320	9.46042	6.29569	122
GL873533.1	1453619	1454172	BB_8012_H3K27Ac_CSpeaks_peak_1835	310	.	7.67714	35.14265	31.00074	409
GL873533.1	1546346	1546643	BB_8012_H3K27Ac_CSpeaks_peak_1836	151	.	9.71463	18.71672	15.17778	87
GL873533.1	1696014	1697114	BB_8012_H3K27Ac_CSpeaks_peak_1837	278	.	7.97815	31.87786	27.85892	335
GL873533.1	1975895	1976187	BB_8012_H3K27Ac_CSpeaks_peak_1838	191	.	11.75417	22.82834	19.13941	131
GL873533.1	2005844	2006148	BB_8012_H3K27Ac_CSpeaks_peak_1839	80	.	4.04915	11.31445	8.06533	170
GL873533.1	2146717	2147260	BB_8012_H3K27Ac_CSpeaks_peak_1840	179	.	7.30789	21.58403	17.94093	368
GL873533.1	2241419	2241595	BB_8012_H3K27Ac_CSpeaks_peak_1841	52	.	5.63151	8.30530	5.20725	92
GL873533.1	2360156	2360352	BB_8012_H3K27Ac_CSpeaks_peak_1842	212	.	8.47564	24.99205	21.22828	105
GL873533.1	2431401	2431932	BB_8012_H3K27Ac_CSpeaks_peak_1843	483	.	14.76195	53.27248	48.39914	299
GL873533.1	2709625	2711367	BB_8012_H3K27Ac_CSpeaks_peak_1844	365	.	8.41754	40.93333	36.56999	642
GL873533.1	2766965	2767188	BB_8012_H3K27Ac_CSpeaks_peak_1845	189	.	9.08856	22.63435	18.95585	125
GL873533.1	2796208	2796569	BB_8012_H3K27Ac_CSpeaks_peak_1846	74	.	3.90107	10.65083	7.43609	116
GL873533.1	2833501	2833766	BB_8012_H3K27Ac_CSpeaks_peak_1847	168	.	8.41142	20.45896	16.85272	121
GL873533.1	2899298	2899634	BB_8012_H3K27Ac_CSpeaks_peak_1848	66	.	4.31294	9.79599	6.61744	82
GL873533.1	3356577	3356933	BB_8012_H3K27Ac_CSpeaks_peak_1849	23	.	3.12829	5.26630	2.35214	66
GL873533.1	3440881	3441129	BB_8012_H3K27Ac_CSpeaks_peak_1850	111	.	4.88145	14.53762	11.15020	163
GL873533.1	3586865	3587094	BB_8012_H3K27Ac_CSpeaks_peak_1851	85	.	5.05706	11.80429	8.53166	114
GL873533.1	3724991	3725441	BB_8012_H3K27Ac_CSpeaks_peak_1852	107	.	4.56743	14.09660	10.73662	294
GL873533.1	3725627	3726040	BB_8012_H3K27Ac_CSpeaks_peak_1853	97	.	4.62760	13.03856	9.71848	185
GL873533.1	3829844	3830204	BB_8012_H3K27Ac_CSpeaks_peak_1854	182	.	6.15072	21.86298	18.20938	133
GL873533.1	3895392	3895630	BB_8012_H3K27Ac_CSpeaks_peak_1855	287	.	12.57471	32.84577	28.79051	123
GL873533.1	4394400	4394756	BB_8012_H3K27Ac_CSpeaks_peak_1856	96	.	6.71900	12.96643	9.65022	252
GL873533.1	4475803	4476281	BB_8012_H3K27Ac_CSpeaks_peak_1857	206	.	4.90665	24.43051	20.68877	271
GL873533.1	4855349	4855800	BB_8012_H3K27Ac_CSpeaks_peak_1858	335	.	10.85674	37.78381	33.55258	173
GL873533.1	4916377	4916546	BB_8012_H3K27Ac_CSpeaks_peak_1859	80	.	7.31173	11.34488	8.09453	72
GL873533.1	4961087	4961776	BB_8012_H3K27Ac_CSpeaks_peak_1860	102	.	5.10270	13.55013	10.20713	378
GL873533.1	5095184	5095333	BB_8012_H3K27Ac_CSpeaks_peak_1861	70	.	5.86170	10.25134	7.05049	51
GL873533.1	5431379	5431591	BB_8012_H3K27Ac_CSpeaks_peak_1862	25	.	2.64700	5.53144	2.59328	57
GL873533.1	5881982	5882752	BB_8012_H3K27Ac_CSpeaks_peak_1863	262	.	8.87888	30.17335	26.21796	297
GL873533.1	5920512	5920824	BB_8012_H3K27Ac_CSpeaks_peak_1864	64	.	6.04055	9.64215	6.47146	222
GL873533.1	8120669	8120940	BB_8012_H3K27Ac_CSpeaks_peak_1865	208	.	8.83871	24.58018	20.82600	166
GL873533.1	8860095	8860253	BB_8012_H3K27Ac_CSpeaks_peak_1866	47	.	6.19955	7.82444	4.74833	80
GL873533.1	9269322	9269647	BB_8012_H3K27Ac_CSpeaks_peak_1867	61	.	4.98860	9.25272	6.10258	163
GL873533.1	10697787	10697966	BB_8012_H3K27Ac_CSpeaks_peak_1868	83	.	4.28913	11.59222	8.33307	69
GL873533.1	11126298	11127047	BB_8012_H3K27Ac_CSpeaks_peak_1869	464	.	8.51101	51.19988	46.41296	499
GL873533.1	11328750	11329086	BB_8012_H3K27Ac_CSpeaks_peak_1870	182	.	9.61308	21.89293	18.23664	169
GL873533.1	11462606	11462777	BB_8012_H3K27Ac_CSpeaks_peak_1871	58	.	6.33144	8.94265	5.81024	124
GL873533.1	12527525	12527718	BB_8012_H3K27Ac_CSpeaks_peak_1872	45	.	3.52757	7.60524	4.54228	103
GL873533.1	12701362	12702143	BB_8012_H3K27Ac_CSpeaks_peak_1873	158	.	5.38188	19.40708	15.83993	180
GL873533.1	12806319	12807006	BB_8012_H3K27Ac_CSpeaks_peak_1874	453	.	8.93016	50.03678	45.30384	473
GL873533.1	12850753	12850906	BB_8012_H3K27Ac_CSpeaks_peak_1875	39	.	3.35833	6.99766	3.96873	71
GL873533.1	13001361	13001647	BB_8012_H3K27Ac_CSpeaks_peak_1876	120	.	6.61749	15.45243	12.03275	187
GL873533.1	13176900	13177598	BB_8012_H3K27Ac_CSpeaks_peak_1877	148	.	7.35789	18.36732	14.84234	433
GL873533.1	13312562	13313237	BB_8012_H3K27Ac_CSpeaks_peak_1878	384	.	11.21724	42.84212	38.41163	153
GL873533.1	13452350	13452832	BB_8012_H3K27Ac_CSpeaks_peak_1879	118	.	4.12949	15.31499	11.89945	233
GL873533.1	13682238	13682506	BB_8012_H3K27Ac_CSpeaks_peak_1880	108	.	7.24379	14.21410	10.84898	96
GL873533.1	13844934	13845183	BB_8012_H3K27Ac_CSpeaks_peak_1881	108	.	7.04634	14.21410	10.84898	52
GL873533.1	14124222	14124394	BB_8012_H3K27Ac_CSpeaks_peak_1882	59	.	4.50671	9.05804	5.92353	110
GL873533.1	14546766	14547013	BB_8012_H3K27Ac_CSpeaks_peak_1883	55	.	4.22781	8.71601	5.59237	120
GL873533.1	14960621	14961172	BB_8012_H3K27Ac_CSpeaks_peak_1884	707	.	13.59708	76.66747	70.70736	304
GL873533.1	14961528	14962021	BB_8012_H3K27Ac_CSpeaks_peak_1885	246	.	8.61101	28.58845	24.69031	191
GL873533.1	15061247	15061569	BB_8012_H3K27Ac_CSpeaks_peak_1886	337	.	13.95680	38.02962	33.77798	192
GL873533.1	15077849	15078498	BB_8012_H3K27Ac_CSpeaks_peak_1887	179	.	4.54214	21.58537	17.94204	214
GL873533.1	15109818	15110177	BB_8012_H3K27Ac_CSpeaks_peak_1888	190	.	6.31996	22.72978	19.04139	150
GL873533.1	15294398	15295219	BB_8012_H3K27Ac_CSpeaks_peak_1889	260	.	7.50460	29.99650	26.04739	502
GL873533.1	15583273	15583989	BB_8012_H3K27Ac_CSpeaks_peak_1890	288	.	7.92769	32.86202	28.80420	415
GL873533.1	15748859	15749605	BB_8012_H3K27Ac_CSpeaks_peak_1891	466	.	10.55084	51.41435	46.61866	521
GL873533.1	15749732	15750128	BB_8012_H3K27Ac_CSpeaks_peak_1892	70	.	4.70167	10.22378	7.02503	160
GL873533.1	15907082	15907537	BB_8012_H3K27Ac_CSpeaks_peak_1893	191	.	5.37169	22.88584	19.19536	246
GL873533.1	16148876	16149170	BB_8012_H3K27Ac_CSpeaks_peak_1894	167	.	7.80214	20.38453	16.78023	130
GL873533.1	16430687	16430964	BB_8012_H3K27Ac_CSpeaks_peak_1895	51	.	2.38702	8.20836	5.11698	140
GL873533.1	16507843	16508005	BB_8012_H3K27Ac_CSpeaks_peak_1896	36	.	2.69943	6.69973	3.68856	117
GL873533.1	16712801	16713141	BB_8012_H3K27Ac_CSpeaks_peak_1897	16	.	2.25519	4.48554	1.62444	231
GL873533.1	17185640	17185807	BB_8012_H3K27Ac_CSpeaks_peak_1898	49	.	5.83092	7.99793	4.91291	57
GL873533.1	17446271	17446568	BB_8012_H3K27Ac_CSpeaks_peak_1899	29	.	3.51702	5.94583	2.97868	184
GL873533.1	17447964	17448247	BB_8012_H3K27Ac_CSpeaks_peak_1900	134	.	5.30454	16.87865	13.41007	169
GL873533.1	17747963	17748165	BB_8012_H3K27Ac_CSpeaks_peak_1901	108	.	7.82497	14.16161	10.80089	115
GL873533.1	17825459	17825609	BB_8012_H3K27Ac_CSpeaks_peak_1902	104	.	7.62491	13.78540	10.43175	52
GL873533.1	17825828	17826009	BB_8012_H3K27Ac_CSpeaks_peak_1903	114	.	7.85124	14.87952	11.48376	65
GL873533.1	23613538	23613891	BB_8012_H3K27Ac_CSpeaks_peak_1904	87	.	4.70782	12.00287	8.72110	138
GL873533.1	23614249	23614449	BB_8012_H3K27Ac_CSpeaks_peak_1905	65	.	6.29508	9.77329	6.59934	76
GL873533.1	23682739	23683157	BB_8012_H3K27Ac_CSpeaks_peak_1906	208	.	8.83871	24.58018	20.82600	185
GL873533.1	23718408	23718778	BB_8012_H3K27Ac_CSpeaks_peak_1907	585	.	16.98317	63.87812	58.51287	208
GL873533.1	23752956	23753170	BB_8012_H3K27Ac_CSpeaks_peak_1908	151	.	9.71463	18.71672	15.17778	106
GL873533.1	23806338	23806737	BB_8012_H3K27Ac_CSpeaks_peak_1909	247	.	7.96561	28.68489	24.78110	201
GL873533.1	23982615	23982816	BB_8012_H3K27Ac_CSpeaks_peak_1910	69	.	6.14789	10.09548	6.90494	111
GL873533.1	24120785	24121427	BB_8012_H3K27Ac_CSpeaks_peak_1911	580	.	14.77118	63.41300	58.07212	297
GL873533.1	24185668	24185942	BB_8012_H3K27Ac_CSpeaks_peak_1912	13	.	2.59677	4.24476	1.39868	129
GL873533.1	24220559	24220806	BB_8012_H3K27Ac_CSpeaks_peak_1913	227	.	8.25561	26.53379	22.70995	131
GL873533.1	24472261	24472754	BB_8012_H3K27Ac_CSpeaks_peak_1914	297	.	8.01231	33.83296	29.74223	221
GL873533.1	24581882	24582169	BB_8012_H3K27Ac_CSpeaks_peak_1915	102	.	6.17324	13.58947	10.24160	221
GL873533.1	24582913	24583439	BB_8012_H3K27Ac_CSpeaks_peak_1916	66	.	3.41702	9.80686	6.62742	229
GL873533.1	24627599	24627858	BB_8012_H3K27Ac_CSpeaks_peak_1917	117	.	5.88632	15.16215	11.75734	112
GL873533.1	25041982	25042408	BB_8012_H3K27Ac_CSpeaks_peak_1918	46	.	3.72061	7.73977	4.66719	325
GL873533.1	25165150	25165325	BB_8012_H3K27Ac_CSpeaks_peak_1919	38	.	4.24819	6.90630	3.88366	111
GL873533.1	25179294	25179629	BB_8012_H3K27Ac_CSpeaks_peak_1920	117	.	5.39887	15.15365	11.75107	95
GL873533.1	25902776	25903229	BB_8012_H3K27Ac_CSpeaks_peak_1921	345	.	8.77387	38.79990	34.52795	254
GL873533.1	26254242	26255127	BB_8012_H3K27Ac_CSpeaks_peak_1922	415	.	8.46947	46.06736	41.50259	482
GL873533.1	26890647	26890999	BB_8012_H3K27Ac_CSpeaks_peak_1923	323	.	7.41645	36.55117	32.36503	213
GL873533.1	26960655	26960873	BB_8012_H3K27Ac_CSpeaks_peak_1924	102	.	4.00934	13.54376	10.20489	144
GL873533.1	26966254	26966562	BB_8012_H3K27Ac_CSpeaks_peak_1925	90	.	4.45836	12.30860	9.01532	189
GL873533.1	27322571	27322771	BB_8012_H3K27Ac_CSpeaks_peak_1926	20	.	2.61204	4.94366	2.05164	81
GL873533.1	27370347	27370548	BB_8012_H3K27Ac_CSpeaks_peak_1927	45	.	3.52757	7.60524	4.54228	75
GL873533.1	27625488	27625836	BB_8012_H3K27Ac_CSpeaks_peak_1928	134	.	6.36017	16.93061	13.45676	218
GL873533.1	27632509	27632803	BB_8012_H3K27Ac_CSpeaks_peak_1929	79	.	6.25658	11.20838	7.96683	103
GL873533.1	27711022	27711283	BB_8012_H3K27Ac_CSpeaks_peak_1930	30	.	5.01719	6.05548	3.08264	97
GL873533.1	27718249	27718440	BB_8012_H3K27Ac_CSpeaks_peak_1931	61	.	5.46681	9.31879	6.16232	72
GL873533.1	27808379	27808656	BB_8012_H3K27Ac_CSpeaks_peak_1932	34	.	2.56765	6.48096	3.48379	134
GL873533.1	28107492	28107647	BB_8012_H3K27Ac_CSpeaks_peak_1933	71	.	3.42947	10.35042	7.14713	55
GL873533.1	28562766	28563241	BB_8012_H3K27Ac_CSpeaks_peak_1934	337	.	13.75935	38.02962	33.77798	283
GL873533.1	28598610	28598874	BB_8012_H3K27Ac_CSpeaks_peak_1935	53	.	4.54435	8.44714	5.33527	143
GL873533.1	28599973	28600318	BB_8012_H3K27Ac_CSpeaks_peak_1936	74	.	3.97511	10.65083	7.43609	122
GL873533.1	29032024	29032255	BB_8012_H3K27Ac_CSpeaks_peak_1937	80	.	7.31173	11.34488	8.09453	84
GL873533.1	29124083	29124380	BB_8012_H3K27Ac_CSpeaks_peak_1938	101	.	5.41246	13.45200	10.11502	209
GL873533.1	29124795	29125187	BB_8012_H3K27Ac_CSpeaks_peak_1939	350	.	14.15424	39.35234	35.05794	206
GL873533.1	29615306	29615637	BB_8012_H3K27Ac_CSpeaks_peak_1940	207	.	7.90022	24.52080	20.77174	125
GL873533.1	29660943	29661186	BB_8012_H3K27Ac_CSpeaks_peak_1941	222	.	6.41845	26.06810	22.25927	117
GL873533.1	30115840	30116640	BB_8012_H3K27Ac_CSpeaks_peak_1942	229	.	9.28295	26.75250	22.91581	210
GL873533.1	30289115	30289504	BB_8012_H3K27Ac_CSpeaks_peak_1943	68	.	5.13668	10.08017	6.89128	336
GL873533.1	30489477	30489632	BB_8012_H3K27Ac_CSpeaks_peak_1944	35	.	4.01154	6.55619	3.55683	23
GL873533.1	30624811	30625126	BB_8012_H3K27Ac_CSpeaks_peak_1945	275	.	11.60763	31.59840	27.59348	179
GL873533.1	30710419	30711192	BB_8012_H3K27Ac_CSpeaks_peak_1946	481	.	12.56996	52.99752	48.14165	223
GL873533.1	30775240	30775663	BB_8012_H3K27Ac_CSpeaks_peak_1947	364	.	9.11234	40.83678	36.47794	186
GL873533.1	30830631	30830919	BB_8012_H3K27Ac_CSpeaks_peak_1948	256	.	8.96640	29.63079	25.69400	124
GL873533.1	30879144	30879438	BB_8012_H3K27Ac_CSpeaks_peak_1949	18	.	2.76601	4.75456	1.87431	233
GL873533.1	30891979	30892178	BB_8012_H3K27Ac_CSpeaks_peak_1950	77	.	5.28476	10.92847	7.70341	107
GL873533.1	30937542	30937699	BB_8012_H3K27Ac_CSpeaks_peak_1951	53	.	4.69243	8.44714	5.33527	67
GL873533.1	30937910	30938160	BB_8012_H3K27Ac_CSpeaks_peak_1952	212	.	10.39924	25.06318	21.29873	112
GL873533.1	31026349	31026747	BB_8012_H3K27Ac_CSpeaks_peak_1953	149	.	8.42844	18.49883	14.96561	225
GL873533.1	31056053	31056201	BB_8012_H3K27Ac_CSpeaks_peak_1954	28	.	3.32573	5.85335	2.89866	143
GL873533.1	31134527	31134711	BB_8012_H3K27Ac_CSpeaks_peak_1955	88	.	6.45402	12.18861	8.89995	69
GL873533.1	31168467	31168883	BB_8012_H3K27Ac_CSpeaks_peak_1956	46	.	3.72061	7.73977	4.66719	260
GL873533.1	31285893	31286588	BB_8012_H3K27Ac_CSpeaks_peak_1957	246	.	8.61101	28.58845	24.69031	457
GL873534.1	282222	282694	BB_8012_H3K27Ac_CSpeaks_peak_1958	266	.	8.26177	30.66039	26.68827	138
GL873534.1	403710	403876	BB_8012_H3K27Ac_CSpeaks_peak_1959	44	.	4.67705	7.53305	4.47631	77
GL873534.1	874408	875015	BB_8012_H3K27Ac_CSpeaks_peak_1960	198	.	6.48919	23.60628	19.88532	258
GL873534.1	1161350	1161497	BB_8012_H3K27Ac_CSpeaks_peak_1961	18	.	3.16162	4.70046	1.82517	132
GL873534.1	1180879	1181314	BB_8012_H3K27Ac_CSpeaks_peak_1962	85	.	5.05706	11.80429	8.53166	126
GL873534.1	1208168	1208677	BB_8012_H3K27Ac_CSpeaks_peak_1963	121	.	4.86360	15.55945	12.13625	320
GL873534.1	1305829	1306084	BB_8012_H3K27Ac_CSpeaks_peak_1964	308	.	9.91412	34.98420	30.84589	125
GL873534.1	1355699	1355989	BB_8012_H3K27Ac_CSpeaks_peak_1965	274	.	7.23289	31.42149	27.41987	153
GL873534.1	1400693	1401466	BB_8012_H3K27Ac_CSpeaks_peak_1966	165	.	5.89687	20.15932	16.57005	508
GL873534.1	1488831	1489087	BB_8012_H3K27Ac_CSpeaks_peak_1967	141	.	5.89247	17.65711	14.15590	158
GL873534.1	1540053	1540354	BB_8012_H3K27Ac_CSpeaks_peak_1968	59	.	4.11550	9.09299	5.95299	127
GL873534.1	1693715	1693893	BB_8012_H3K27Ac_CSpeaks_peak_1969	44	.	4.67705	7.53305	4.47631	40
GL873534.1	2342441	2342601	BB_8012_H3K27Ac_CSpeaks_peak_1970	35	.	4.01154	6.55619	3.55683	61
GL873534.1	2389850	2390029	BB_8012_H3K27Ac_CSpeaks_peak_1971	73	.	5.67158	10.52940	7.31945	88
GL873534.1	4332155	4332503	BB_8012_H3K27Ac_CSpeaks_peak_1972	152	.	10.27335	18.79928	15.25664	240
GL873534.1	6049151	6049382	BB_8012_H3K27Ac_CSpeaks_peak_1973	38	.	4.10011	6.90630	3.88366	133
GL873534.1	6264292	6264928	BB_8012_H3K27Ac_CSpeaks_peak_1974	523	.	10.41664	57.45527	52.39075	290
GL873534.1	6318242	6318415	BB_8012_H3K27Ac_CSpeaks_peak_1975	95	.	6.28525	12.85015	9.53698	114
GL873534.1	6448496	6449021	BB_8012_H3K27Ac_CSpeaks_peak_1976	90	.	4.54298	12.30860	9.01532	112
GL873534.1	6932483	6932696	BB_8012_H3K27Ac_CSpeaks_peak_1977	189	.	9.08856	22.63435	18.95585	118
GL873534.1	7626793	7626948	BB_8012_H3K27Ac_CSpeaks_peak_1978	70	.	4.70167	10.22378	7.02503	77
GL873534.1	8403317	8403739	BB_8012_H3K27Ac_CSpeaks_peak_1979	208	.	5.31413	24.63374	20.87889	261
GL873534.1	8444371	8444615	BB_8012_H3K27Ac_CSpeaks_peak_1980	70	.	4.11989	10.20195	7.00631	117
GL873534.1	12372134	12372294	BB_8012_H3K27Ac_CSpeaks_peak_1981	140	.	9.68103	17.49717	14.00189	101
GL873534.1	13436600	13436775	BB_8012_H3K27Ac_CSpeaks_peak_1982	80	.	4.51038	11.25152	8.00486	114
GL873534.1	13437022	13437354	BB_8012_H3K27Ac_CSpeaks_peak_1983	97	.	4.12575	13.09687	9.77517	64
GL873534.1	14027660	14027839	BB_8012_H3K27Ac_CSpeaks_peak_1984	44	.	3.30874	7.54459	4.48606	47
GL873534.1	14370400	14370600	BB_8012_H3K27Ac_CSpeaks_peak_1985	25	.	2.74366	5.42882	2.50018	140
GL873534.1	14662635	14662833	BB_8012_H3K27Ac_CSpeaks_peak_1986	44	.	4.67705	7.53305	4.47631	98
GL873534.1	15564132	15564715	BB_8012_H3K27Ac_CSpeaks_peak_1987	179	.	7.30789	21.58403	17.94093	356
GL873534.1	15564989	15565183	BB_8012_H3K27Ac_CSpeaks_peak_1988	204	.	10.20541	24.23245	20.49505	135
GL873534.1	16067870	16068374	BB_8012_H3K27Ac_CSpeaks_peak_1989	236	.	10.02180	27.47429	23.62293	412
GL873534.1	17334415	17334836	BB_8012_H3K27Ac_CSpeaks_peak_1990	158	.	5.45592	19.40708	15.83993	324
GL873534.1	17524861	17525039	BB_8012_H3K27Ac_CSpeaks_peak_1991	122	.	6.10360	15.66109	12.23528	78
GL873534.1	17525149	17525369	BB_8012_H3K27Ac_CSpeaks_peak_1992	117	.	6.17719	15.16550	11.76017	101
GL873534.1	17662551	17662850	BB_8012_H3K27Ac_CSpeaks_peak_1993	85	.	5.17553	11.80429	8.53166	92
GL873534.1	17960524	17960880	BB_8012_H3K27Ac_CSpeaks_peak_1994	326	.	16.81802	36.87697	32.67641	163
GL873534.1	18034652	18035350	BB_8012_H3K27Ac_CSpeaks_peak_1995	121	.	4.86360	15.55945	12.13625	545
GL873534.1	19553193	19553543	BB_8012_H3K27Ac_CSpeaks_peak_1996	315	.	9.15025	35.74908	31.59133	129
GL873534.1	20233370	20233546	BB_8012_H3K27Ac_CSpeaks_peak_1997	73	.	4.41166	10.51570	7.30678	103
GL873534.1	20833265	20834122	BB_8012_H3K27Ac_CSpeaks_peak_1998	181	.	5.75208	21.83636	18.18661	557
GL873534.1	22000251	22000400	BB_8012_H3K27Ac_CSpeaks_peak_1999	61	.	4.84051	9.25272	6.10258	45
GL873534.1	22738582	22738823	BB_8012_H3K27Ac_CSpeaks_peak_2000	31	.	3.80395	6.17367	3.19296	136
[truncated: 7,743 more rows]
