# Supplementary material for: Transposable elements are the primary source of novelty in primate gene regulation
Source: Genome Res. 2017 Oct;27(10):1623–33. doi: 10.1101/gr.218149.116 (PMC5630026; doi:10.1101/gr.218149.116)
Supplement: Supplemental Material [file supp_gr.218149.116_Supplemental_FILE_S1_peak_calling_BED_files.zip › FILE_S1/BB_8012_H3K4me1_CSpeaks_peaks.narrowPeak]

AAQR03194959.1	688	844	BB_8012_H3K4me1_CSpeaks_peak_1	32	.	3.51029	7.09102	3.27170	80
AAQR03197632.1	394	700	BB_8012_H3K4me1_CSpeaks_peak_2	150	.	3.47646	20.82095	15.04205	145
AAQR03199312.1	566	773	BB_8012_H3K4me1_CSpeaks_peak_3	109	.	5.55362	15.97543	10.97921	131
GL873520.1	1464329	1464477	BB_8012_H3K4me1_CSpeaks_peak_4	85	.	6.83483	13.19086	8.56093	92
GL873520.1	4072848	4073004	BB_8012_H3K4me1_CSpeaks_peak_5	80	.	5.32689	12.62006	8.07455	41
GL873520.1	6164524	6164904	BB_8012_H3K4me1_CSpeaks_peak_6	56	.	3.19476	9.78053	5.61306	238
GL873520.1	6545339	6545592	BB_8012_H3K4me1_CSpeaks_peak_7	18	.	2.43461	5.47216	1.87977	141
GL873520.1	8794085	8794383	BB_8012_H3K4me1_CSpeaks_peak_8	16	.	2.47198	5.19226	1.65930	155
GL873520.1	8794769	8794921	BB_8012_H3K4me1_CSpeaks_peak_9	44	.	3.97469	8.40735	4.42495	107
GL873520.1	9163418	9163673	BB_8012_H3K4me1_CSpeaks_peak_10	20	.	2.57330	5.64714	2.04104	223
GL873520.1	9392377	9392707	BB_8012_H3K4me1_CSpeaks_peak_11	92	.	7.06966	13.97731	9.24448	201
GL873520.1	9884328	9884647	BB_8012_H3K4me1_CSpeaks_peak_12	26	.	3.16804	6.40804	2.69831	214
GL873520.1	10759029	10759203	BB_8012_H3K4me1_CSpeaks_peak_13	155	.	8.05180	21.41391	15.53732	76
GL873520.1	11012546	11012878	BB_8012_H3K4me1_CSpeaks_peak_14	71	.	4.36220	11.59222	7.18285	268
GL873520.1	16018692	16018879	BB_8012_H3K4me1_CSpeaks_peak_15	22	.	3.54363	5.94583	2.27834	109
GL873520.1	16436757	16436929	BB_8012_H3K4me1_CSpeaks_peak_16	29	.	4.41999	6.68330	2.92529	49
GL873520.1	16998770	16998948	BB_8012_H3K4me1_CSpeaks_peak_17	41	.	3.33090	8.09834	4.15494	73
GL873520.1	19914369	19914556	BB_8012_H3K4me1_CSpeaks_peak_18	105	.	4.86180	15.55945	10.59746	96
GL873520.1	19914764	19915126	BB_8012_H3K4me1_CSpeaks_peak_19	158	.	6.16943	21.79055	15.83933	116
GL873520.1	23072656	23072882	BB_8012_H3K4me1_CSpeaks_peak_20	31	.	4.15090	6.90630	3.12316	91
GL873520.1	24416529	24416687	BB_8012_H3K4me1_CSpeaks_peak_21	37	.	4.17151	7.66775	3.76868	85
GL873520.1	24989657	24989812	BB_8012_H3K4me1_CSpeaks_peak_22	73	.	5.54408	11.79668	7.36223	56
GL873520.1	26762366	26762579	BB_8012_H3K4me1_CSpeaks_peak_23	81	.	5.96203	12.68394	8.11307	126
GL873520.1	26995963	26996293	BB_8012_H3K4me1_CSpeaks_peak_24	99	.	4.72249	14.82230	9.97717	199
GL873520.1	27162560	27162740	BB_8012_H3K4me1_CSpeaks_peak_25	36	.	3.69245	7.52630	3.66814	120
GL873520.1	27163161	27163315	BB_8012_H3K4me1_CSpeaks_peak_26	47	.	3.60794	8.74288	4.70401	78
GL873520.1	27163447	27163865	BB_8012_H3K4me1_CSpeaks_peak_27	94	.	5.08844	14.16796	9.42514	84
GL873520.1	27665021	27665283	BB_8012_H3K4me1_CSpeaks_peak_28	90	.	4.32160	13.77646	9.06903	146
GL873520.1	27712066	27712355	BB_8012_H3K4me1_CSpeaks_peak_29	36	.	3.32931	7.54459	3.67317	181
GL873520.1	28051734	28051984	BB_8012_H3K4me1_CSpeaks_peak_30	131	.	6.11089	18.51631	13.12828	111
GL873520.1	29006362	29006580	BB_8012_H3K4me1_CSpeaks_peak_31	50	.	4.06756	9.09299	5.01684	137
GL873520.1	29040549	29040731	BB_8012_H3K4me1_CSpeaks_peak_32	31	.	3.08322	6.98403	3.19128	66
GL873520.1	29203707	29203854	BB_8012_H3K4me1_CSpeaks_peak_33	32	.	3.60317	7.09102	3.27170	61
GL873520.1	35207638	35207858	BB_8012_H3K4me1_CSpeaks_peak_34	13	.	2.63272	4.83877	1.34360	97
GL873520.1	35841238	35841616	BB_8012_H3K4me1_CSpeaks_peak_35	31	.	3.02130	6.98403	3.19128	139
GL873520.1	36010815	36011036	BB_8012_H3K4me1_CSpeaks_peak_36	87	.	6.74541	13.40874	8.76000	134
GL873520.1	37332602	37332792	BB_8012_H3K4me1_CSpeaks_peak_37	36	.	4.79150	7.53305	3.66814	57
GL873520.1	37398580	37398870	BB_8012_H3K4me1_CSpeaks_peak_38	58	.	3.81692	10.00074	5.81387	193
GL873520.1	37928277	37928434	BB_8012_H3K4me1_CSpeaks_peak_39	26	.	3.16804	6.40804	2.69831	141
GL873520.1	38859887	38860141	BB_8012_H3K4me1_CSpeaks_peak_40	50	.	4.06756	9.09299	5.01684	208
GL873520.1	38860256	38860624	BB_8012_H3K4me1_CSpeaks_peak_41	67	.	4.27628	11.09431	6.74674	104
GL873520.1	41126159	41126369	BB_8012_H3K4me1_CSpeaks_peak_42	81	.	5.82271	12.68394	8.11307	64
GL873520.1	42082310	42082466	BB_8012_H3K4me1_CSpeaks_peak_43	101	.	7.43413	15.00821	10.14854	76
GL873520.1	42082894	42083103	BB_8012_H3K4me1_CSpeaks_peak_44	91	.	6.78209	13.85399	9.12778	100
GL873520.1	43592121	43592401	BB_8012_H3K4me1_CSpeaks_peak_45	28	.	3.65508	6.60524	2.85984	89
GL873520.1	44546433	44546604	BB_8012_H3K4me1_CSpeaks_peak_46	51	.	5.28584	9.19778	5.11302	131
GL873520.1	45743356	45743697	BB_8012_H3K4me1_CSpeaks_peak_47	26	.	3.24765	6.40804	2.69831	112
GL873520.1	47109929	47110085	BB_8012_H3K4me1_CSpeaks_peak_48	66	.	4.88108	11.00531	6.66738	70
GL873520.1	47409390	47409583	BB_8012_H3K4me1_CSpeaks_peak_49	99	.	6.84659	14.75134	9.91354	102
GL873520.1	48982608	48982784	BB_8012_H3K4me1_CSpeaks_peak_50	24	.	3.87226	6.17367	2.48749	118
GL873520.1	52389146	52389303	BB_8012_H3K4me1_CSpeaks_peak_51	53	.	4.54671	9.46042	5.31875	103
GL873520.1	55089286	55089500	BB_8012_H3K4me1_CSpeaks_peak_52	163	.	8.46975	22.45656	16.38272	97
GL873520.1	57087509	57087659	BB_8012_H3K4me1_CSpeaks_peak_53	22	.	3.43217	5.94583	2.27834	59
GL873520.1	58795171	58795615	BB_8012_H3K4me1_CSpeaks_peak_54	63	.	3.88658	10.65083	6.36577	300
GL873520.1	58957564	58957813	BB_8012_H3K4me1_CSpeaks_peak_55	133	.	6.77580	18.75374	13.31894	146
GL873520.1	59054575	59054722	BB_8012_H3K4me1_CSpeaks_peak_56	14	.	2.64979	4.94366	1.43702	123
GL873520.1	59351838	59352098	BB_8012_H3K4me1_CSpeaks_peak_57	66	.	4.99253	11.00531	6.66738	122
GL873520.1	59761283	59761438	BB_8012_H3K4me1_CSpeaks_peak_58	31	.	4.15090	6.90630	3.12316	122
GL873520.1	60287468	60288391	BB_8012_H3K4me1_CSpeaks_peak_59	97	.	4.91947	14.53762	9.71370	152
GL873520.1	60603663	60603904	BB_8012_H3K4me1_CSpeaks_peak_60	117	.	6.21853	16.93061	11.77124	115
GL873520.1	60634793	60634972	BB_8012_H3K4me1_CSpeaks_peak_61	94	.	7.41841	14.18431	9.44009	70
GL873520.1	62171078	62171272	BB_8012_H3K4me1_CSpeaks_peak_62	24	.	3.87226	6.17367	2.48749	120
GL873520.1	62339751	62340061	BB_8012_H3K4me1_CSpeaks_peak_63	23	.	2.77490	6.01580	2.34064	149
GL873520.1	68864572	68864769	BB_8012_H3K4me1_CSpeaks_peak_64	88	.	6.10135	13.58947	8.89310	96
GL873520.1	69222336	69222611	BB_8012_H3K4me1_CSpeaks_peak_65	56	.	4.25332	9.79599	5.62237	139
GL873520.1	69912969	69913288	BB_8012_H3K4me1_CSpeaks_peak_66	28	.	2.77594	6.60033	2.85984	78
GL873520.1	70798408	70798556	BB_8012_H3K4me1_CSpeaks_peak_67	47	.	3.60794	8.74288	4.70401	73
GL873520.1	70798649	70798817	BB_8012_H3K4me1_CSpeaks_peak_68	41	.	3.46863	8.13604	4.18309	132
GL873520.1	70998075	70998222	BB_8012_H3K4me1_CSpeaks_peak_69	53	.	4.43526	9.46042	5.31875	112
GL873520.1	71034228	71034486	BB_8012_H3K4me1_CSpeaks_peak_70	125	.	6.44144	17.83555	12.54034	154
GL873520.1	72112071	72112228	BB_8012_H3K4me1_CSpeaks_peak_71	62	.	4.34620	10.51570	6.24702	51
GL873520.1	72498218	72498369	BB_8012_H3K4me1_CSpeaks_peak_72	80	.	5.32689	12.62006	8.07455	92
GL873520.1	72743299	72743559	BB_8012_H3K4me1_CSpeaks_peak_73	59	.	4.04376	10.20195	5.98660	176
GL873520.1	73134912	73135059	BB_8012_H3K4me1_CSpeaks_peak_74	34	.	3.98944	7.28745	3.44660	31
GL873521.1	1534867	1535155	BB_8012_H3K4me1_CSpeaks_peak_75	138	.	7.63384	19.36886	13.86732	114
GL873521.1	1535306	1535714	BB_8012_H3K4me1_CSpeaks_peak_76	99	.	5.98581	14.77882	9.93701	313
GL873521.1	2528445	2528614	BB_8012_H3K4me1_CSpeaks_peak_77	165	.	12.07948	22.61655	16.51476	91
GL873521.1	2530701	2530880	BB_8012_H3K4me1_CSpeaks_peak_78	95	.	5.66126	14.29954	9.52079	54
GL873521.1	2905438	2905642	BB_8012_H3K4me1_CSpeaks_peak_79	88	.	5.08923	13.55013	8.87308	119
GL873521.1	4626043	4626220	BB_8012_H3K4me1_CSpeaks_peak_80	53	.	4.54671	9.46042	5.31875	47
GL873521.1	4658159	4658614	BB_8012_H3K4me1_CSpeaks_peak_81	81	.	4.99635	12.76924	8.18180	142
GL873521.1	4658764	4658955	BB_8012_H3K4me1_CSpeaks_peak_82	105	.	4.86180	15.55945	10.59746	40
GL873521.1	5856961	5857191	BB_8012_H3K4me1_CSpeaks_peak_83	92	.	7.06966	13.97731	9.24448	88
GL873521.1	10078794	10078942	BB_8012_H3K4me1_CSpeaks_peak_84	44	.	4.70817	8.44714	4.44351	22
GL873521.1	10603178	10603533	BB_8012_H3K4me1_CSpeaks_peak_85	59	.	4.65817	10.22378	5.99244	242
GL873521.1	12333468	12333852	BB_8012_H3K4me1_CSpeaks_peak_86	65	.	4.20298	10.88985	6.58932	242
GL873521.1	13185572	13186042	BB_8012_H3K4me1_CSpeaks_peak_87	156	.	7.22162	21.58403	15.64486	333
GL873521.1	13658995	13659316	BB_8012_H3K4me1_CSpeaks_peak_88	41	.	3.10926	8.10064	4.15587	127
GL873521.1	14720977	14721216	BB_8012_H3K4me1_CSpeaks_peak_89	123	.	5.92513	17.65711	12.39688	118
GL873521.1	18801835	18801986	BB_8012_H3K4me1_CSpeaks_peak_90	78	.	7.63383	12.34841	7.83970	92
GL873521.1	24276963	24277337	BB_8012_H3K4me1_CSpeaks_peak_91	78	.	4.44181	12.30860	7.80237	141
GL873521.1	24805224	24805391	BB_8012_H3K4me1_CSpeaks_peak_92	70	.	5.55280	11.49526	7.09828	46
GL873521.1	25465267	25465441	BB_8012_H3K4me1_CSpeaks_peak_93	81	.	7.37423	12.67383	8.11307	84
GL873521.1	26746124	26746279	BB_8012_H3K4me1_CSpeaks_peak_94	81	.	4.99635	12.76924	8.18180	38
GL873521.1	27092088	27092240	BB_8012_H3K4me1_CSpeaks_peak_95	65	.	4.20298	10.88985	6.58932	98
GL873521.1	30099380	30099699	BB_8012_H3K4me1_CSpeaks_peak_96	66	.	5.40476	10.92847	6.61168	78
GL873521.1	39388086	39388392	BB_8012_H3K4me1_CSpeaks_peak_97	32	.	3.60317	7.09102	3.27170	48
GL873521.1	40844258	40844421	BB_8012_H3K4me1_CSpeaks_peak_98	80	.	5.21544	12.62006	8.07455	44
GL873521.1	40960048	40960200	BB_8012_H3K4me1_CSpeaks_peak_99	58	.	5.45209	10.08496	5.88449	76
GL873521.1	43517320	43517479	BB_8012_H3K4me1_CSpeaks_peak_100	138	.	7.63384	19.36886	13.86732	31
GL873521.1	44526043	44526259	BB_8012_H3K4me1_CSpeaks_peak_101	62	.	4.34620	10.51570	6.24702	111
GL873521.1	45317493	45317680	BB_8012_H3K4me1_CSpeaks_peak_102	87	.	5.25563	13.41431	8.76442	78
GL873521.1	48723491	48723738	BB_8012_H3K4me1_CSpeaks_peak_103	48	.	3.80492	8.87152	4.81902	139
GL873521.1	49608843	49609248	BB_8012_H3K4me1_CSpeaks_peak_104	105	.	4.86180	15.55945	10.59746	113
GL873521.1	50042450	50042766	BB_8012_H3K4me1_CSpeaks_peak_105	53	.	3.96414	9.52900	5.37732	127
GL873521.1	53488536	53488715	BB_8012_H3K4me1_CSpeaks_peak_106	82	.	6.44959	12.88078	8.28293	86
GL873521.1	53672599	53672858	BB_8012_H3K4me1_CSpeaks_peak_107	73	.	5.10399	11.80429	7.36223	82
GL873521.1	54560474	54560636	BB_8012_H3K4me1_CSpeaks_peak_108	116	.	8.00098	16.73752	11.62232	83
GL873522.1	87455	87612	BB_8012_H3K4me1_CSpeaks_peak_109	78	.	6.01937	12.38849	7.87690	65
GL873522.1	673253	673428	BB_8012_H3K4me1_CSpeaks_peak_110	117	.	6.21853	16.93061	11.77124	93
GL873522.1	684235	684402	BB_8012_H3K4me1_CSpeaks_peak_111	81	.	4.99635	12.76924	8.18180	87
GL873522.1	1479422	1479570	BB_8012_H3K4me1_CSpeaks_peak_112	32	.	2.94208	7.02967	3.22343	84
GL873522.1	2514773	2514938	BB_8012_H3K4me1_CSpeaks_peak_113	13	.	3.31499	4.79185	1.30266	22
GL873522.1	4359826	4359983	BB_8012_H3K4me1_CSpeaks_peak_114	31	.	4.01158	6.90630	3.12316	93
GL873522.1	4477680	4477828	BB_8012_H3K4me1_CSpeaks_peak_115	22	.	2.91136	5.86828	2.21869	72
GL873522.1	5711226	5711375	BB_8012_H3K4me1_CSpeaks_peak_116	28	.	3.65508	6.60524	2.85984	67
GL873522.1	6229639	6229797	BB_8012_H3K4me1_CSpeaks_peak_117	34	.	3.61309	7.31739	3.47224	85
GL873522.1	6579119	6579515	BB_8012_H3K4me1_CSpeaks_peak_118	69	.	4.02590	11.31445	6.92881	87
GL873522.1	7738727	7738874	BB_8012_H3K4me1_CSpeaks_peak_119	31	.	3.02130	6.98403	3.19128	92
GL873522.1	16302826	16303053	BB_8012_H3K4me1_CSpeaks_peak_120	31	.	3.32726	6.99766	3.19607	69
GL873522.1	16651676	16651931	BB_8012_H3K4me1_CSpeaks_peak_121	81	.	4.90347	12.76924	8.18180	73
GL873522.1	18866301	18866508	BB_8012_H3K4me1_CSpeaks_peak_122	27	.	3.41741	6.46191	2.73676	83
GL873522.1	21699141	21699296	BB_8012_H3K4me1_CSpeaks_peak_123	27	.	3.41741	6.46191	2.73676	117
GL873522.1	21838893	21839122	BB_8012_H3K4me1_CSpeaks_peak_124	53	.	4.54671	9.46042	5.31875	63
GL873522.1	24370347	24370527	BB_8012_H3K4me1_CSpeaks_peak_125	37	.	4.42953	7.66459	3.76705	116
GL873522.1	26479552	26479729	BB_8012_H3K4me1_CSpeaks_peak_126	52	.	5.53453	9.31879	5.20405	96
GL873522.1	27324566	27324888	BB_8012_H3K4me1_CSpeaks_peak_127	141	.	6.88725	19.68479	14.10919	243
GL873522.1	30406577	30406768	BB_8012_H3K4me1_CSpeaks_peak_128	95	.	5.18211	14.34508	9.54907	104
GL873522.1	36111831	36112372	BB_8012_H3K4me1_CSpeaks_peak_129	84	.	4.68064	13.03856	8.42383	139
GL873522.1	36295969	36296166	BB_8012_H3K4me1_CSpeaks_peak_130	46	.	4.32381	8.71601	4.68615	116
GL873522.1	37570324	37570590	BB_8012_H3K4me1_CSpeaks_peak_131	26	.	3.12033	6.41011	2.69831	164
GL873522.1	38586907	38587255	BB_8012_H3K4me1_CSpeaks_peak_132	115	.	6.90146	16.62045	11.51678	204
GL873522.1	38587761	38587913	BB_8012_H3K4me1_CSpeaks_peak_133	104	.	6.65862	15.45243	10.49331	42
GL873522.1	39857299	39857502	BB_8012_H3K4me1_CSpeaks_peak_134	18	.	3.73294	5.46828	1.87633	85
GL873522.1	39954634	39954820	BB_8012_H3K4me1_CSpeaks_peak_135	18	.	3.73294	5.46828	1.87633	129
GL873522.1	40296448	40296606	BB_8012_H3K4me1_CSpeaks_peak_136	75	.	6.34073	11.97652	7.52058	50
GL873522.1	40833453	40833794	BB_8012_H3K4me1_CSpeaks_peak_137	158	.	6.19323	21.86298	15.89457	137
GL873522.1	40838800	40839008	BB_8012_H3K4me1_CSpeaks_peak_138	121	.	7.21589	17.38039	12.16287	116
GL873522.1	42239348	42239874	BB_8012_H3K4me1_CSpeaks_peak_139	131	.	5.63596	18.49720	13.12170	129
GL873522.1	42960967	42961258	BB_8012_H3K4me1_CSpeaks_peak_140	20	.	2.57330	5.64714	2.04104	133
GL873522.1	42966538	42966709	BB_8012_H3K4me1_CSpeaks_peak_141	110	.	6.10707	16.03933	11.02569	76
GL873522.1	43844726	43844972	BB_8012_H3K4me1_CSpeaks_peak_142	20	.	2.62396	5.64714	2.04104	12
GL873522.1	45885877	45886117	BB_8012_H3K4me1_CSpeaks_peak_143	63	.	3.88658	10.65083	6.36577	111
GL873522.1	46596188	46596688	BB_8012_H3K4me1_CSpeaks_peak_144	104	.	6.51930	15.45243	10.49331	363
GL873522.1	46998147	46998506	BB_8012_H3K4me1_CSpeaks_peak_145	44	.	3.50319	8.44305	4.44351	105
GL873522.1	47740909	47741083	BB_8012_H3K4me1_CSpeaks_peak_146	59	.	4.65817	10.22378	5.99244	117
GL873523.1	981466	981756	BB_8012_H3K4me1_CSpeaks_peak_147	44	.	3.97469	8.40735	4.42495	58
GL873523.1	1456961	1457122	BB_8012_H3K4me1_CSpeaks_peak_148	66	.	5.97626	11.00863	6.66738	94
GL873523.1	3320280	3320581	BB_8012_H3K4me1_CSpeaks_peak_149	20	.	2.62396	5.64714	2.04104	92
GL873523.1	22018787	22019028	BB_8012_H3K4me1_CSpeaks_peak_150	85	.	7.21679	13.12781	8.50634	101
GL873523.1	22019240	22019428	BB_8012_H3K4me1_CSpeaks_peak_151	81	.	7.37423	12.67383	8.11307	51
GL873523.1	23514926	23515073	BB_8012_H3K4me1_CSpeaks_peak_152	59	.	4.65817	10.22378	5.99244	19
GL873523.1	23515313	23515477	BB_8012_H3K4me1_CSpeaks_peak_153	73	.	5.10399	11.80429	7.36223	111
GL873523.1	23516445	23516843	BB_8012_H3K4me1_CSpeaks_peak_154	38	.	3.78893	7.73977	3.82692	209
GL873523.1	23647324	23647557	BB_8012_H3K4me1_CSpeaks_peak_155	72	.	6.55746	11.66459	7.25063	130
GL873523.1	24202840	24203036	BB_8012_H3K4me1_CSpeaks_peak_156	58	.	5.12612	10.08017	5.88189	103
GL873523.1	25681613	25681787	BB_8012_H3K4me1_CSpeaks_peak_157	37	.	4.42953	7.66459	3.76705	28
GL873523.1	26534472	26534749	BB_8012_H3K4me1_CSpeaks_peak_158	78	.	4.52142	12.30860	7.80237	145
GL873523.1	27740968	27741132	BB_8012_H3K4me1_CSpeaks_peak_159	22	.	3.54363	5.94583	2.27834	89
GL873523.1	28044856	28045344	BB_8012_H3K4me1_CSpeaks_peak_160	108	.	4.63120	15.88087	10.89731	237
GL873523.1	28559064	28559536	BB_8012_H3K4me1_CSpeaks_peak_161	65	.	4.20298	10.88985	6.58932	179
GL873523.1	29071957	29072168	BB_8012_H3K4me1_CSpeaks_peak_162	156	.	7.33307	21.58403	15.64486	114
GL873523.1	29662462	29662626	BB_8012_H3K4me1_CSpeaks_peak_163	51	.	4.98680	9.25272	5.15213	97
GL873523.1	31323606	31323756	BB_8012_H3K4me1_CSpeaks_peak_164	38	.	3.78893	7.73977	3.82692	24
GL873523.1	33905369	33905535	BB_8012_H3K4me1_CSpeaks_peak_165	66	.	5.26544	10.92847	6.61168	67
GL873523.1	35055952	35056398	BB_8012_H3K4me1_CSpeaks_peak_166	23	.	2.77490	6.01580	2.34064	176
GL873523.1	39473809	39473993	BB_8012_H3K4me1_CSpeaks_peak_167	50	.	4.16044	9.09299	5.01684	96
GL873523.1	39764339	39764555	BB_8012_H3K4me1_CSpeaks_peak_168	59	.	4.04376	10.20195	5.98660	89
GL873523.1	42984551	42984721	BB_8012_H3K4me1_CSpeaks_peak_169	102	.	5.88417	15.16215	10.26720	46
GL873523.1	44494140	44494402	BB_8012_H3K4me1_CSpeaks_peak_170	33	.	2.15854	7.17675	3.35292	180
GL873523.1	44705210	44705386	BB_8012_H3K4me1_CSpeaks_peak_171	91	.	7.88643	13.83564	9.11305	35
GL873523.1	44856748	44856931	BB_8012_H3K4me1_CSpeaks_peak_172	61	.	6.60593	10.43017	6.17970	73
GL873524.1	1271499	1271685	BB_8012_H3K4me1_CSpeaks_peak_173	102	.	5.88417	15.16215	10.26720	133
GL873524.1	4361183	4361474	BB_8012_H3K4me1_CSpeaks_peak_174	88	.	5.08923	13.55013	8.87308	111
GL873524.1	4659307	4659570	BB_8012_H3K4me1_CSpeaks_peak_175	34	.	3.98944	7.28745	3.44660	65
GL873524.1	5470844	5470991	BB_8012_H3K4me1_CSpeaks_peak_176	22	.	3.54363	5.94583	2.27834	21
GL873524.1	14946890	14947424	BB_8012_H3K4me1_CSpeaks_peak_177	109	.	5.64650	15.97543	10.97921	89
GL873524.1	15499582	15499760	BB_8012_H3K4me1_CSpeaks_peak_178	87	.	5.54980	13.45200	8.78658	72
GL873524.1	15754294	15754527	BB_8012_H3K4me1_CSpeaks_peak_179	84	.	4.60103	13.03856	8.42383	71
GL873524.1	16578752	16579079	BB_8012_H3K4me1_CSpeaks_peak_180	135	.	6.05738	18.98901	13.53315	271
GL873524.1	18062702	18062884	BB_8012_H3K4me1_CSpeaks_peak_181	26	.	3.05067	6.41011	2.69831	101
GL873524.1	18336387	18336545	BB_8012_H3K4me1_CSpeaks_peak_182	65	.	5.06193	10.81159	6.51966	72
GL873524.1	18999665	18999863	BB_8012_H3K4me1_CSpeaks_peak_183	62	.	4.43908	10.51570	6.24702	89
GL873524.1	20686951	20687111	BB_8012_H3K4me1_CSpeaks_peak_184	56	.	4.25332	9.79599	5.62237	44
GL873524.1	22770960	22771157	BB_8012_H3K4me1_CSpeaks_peak_185	60	.	5.72029	10.25134	6.00924	124
GL873524.1	23208746	23208932	BB_8012_H3K4me1_CSpeaks_peak_186	99	.	6.84659	14.75134	9.91354	95
GL873524.1	24960441	24960593	BB_8012_H3K4me1_CSpeaks_peak_187	76	.	6.46332	12.18861	7.69515	72
GL873524.1	26130882	26131032	BB_8012_H3K4me1_CSpeaks_peak_188	41	.	3.46863	8.13604	4.18309	60
GL873524.1	34071980	34072145	BB_8012_H3K4me1_CSpeaks_peak_189	42	.	5.06509	8.24934	4.28564	52
GL873524.1	36935920	36936121	BB_8012_H3K4me1_CSpeaks_peak_190	37	.	4.29872	7.66775	3.76868	97
GL873524.1	40463718	40464020	BB_8012_H3K4me1_CSpeaks_peak_191	76	.	6.46332	12.18861	7.69515	170
GL873524.1	41998194	41998456	BB_8012_H3K4me1_CSpeaks_peak_192	22	.	2.98101	5.86828	2.21869	120
GL873524.1	42039333	42039521	BB_8012_H3K4me1_CSpeaks_peak_193	46	.	4.21235	8.71601	4.68615	56
GL873524.1	42606849	42607036	BB_8012_H3K4me1_CSpeaks_peak_194	47	.	3.53829	8.74288	4.70401	44
GL873524.1	46575771	46575973	BB_8012_H3K4me1_CSpeaks_peak_195	110	.	5.47302	16.09456	11.06654	70
GL873525.1	2902406	2902581	BB_8012_H3K4me1_CSpeaks_peak_196	56	.	4.25474	9.79951	5.62571	58
GL873525.1	4543361	4543532	BB_8012_H3K4me1_CSpeaks_peak_197	47	.	3.60794	8.74288	4.70401	132
GL873525.1	5856363	5856581	BB_8012_H3K4me1_CSpeaks_peak_198	26	.	3.05067	6.41011	2.69831	114
GL873525.1	6580183	6580375	BB_8012_H3K4me1_CSpeaks_peak_199	71	.	4.36220	11.59222	7.18285	138
GL873525.1	6945323	6945593	BB_8012_H3K4me1_CSpeaks_peak_200	61	.	3.55508	10.40071	6.15195	138
GL873525.1	7356657	7356852	BB_8012_H3K4me1_CSpeaks_peak_201	138	.	7.63384	19.36886	13.86732	115
GL873525.1	8109003	8109291	BB_8012_H3K4me1_CSpeaks_peak_202	77	.	3.83372	12.25296	7.75797	153
GL873525.1	9851774	9851927	BB_8012_H3K4me1_CSpeaks_peak_203	119	.	10.21218	17.12532	11.94983	36
GL873525.1	10762465	10762689	BB_8012_H3K4me1_CSpeaks_peak_204	178	.	10.17846	24.23245	17.83743	101
GL873525.1	20905371	20905535	BB_8012_H3K4me1_CSpeaks_peak_205	41	.	4.12648	8.04626	4.10579	67
GL873525.1	24141297	24141455	BB_8012_H3K4me1_CSpeaks_peak_206	68	.	6.27756	11.20838	6.84470	57
GL873525.1	25688791	25688984	BB_8012_H3K4me1_CSpeaks_peak_207	54	.	4.27864	9.60675	5.45254	70
GL873525.1	26477651	26477990	BB_8012_H3K4me1_CSpeaks_peak_208	179	.	6.18532	24.34908	17.93427	143
GL873525.1	26795570	26795717	BB_8012_H3K4me1_CSpeaks_peak_209	69	.	4.02590	11.31445	6.92881	107
GL873525.1	35199161	35199362	BB_8012_H3K4me1_CSpeaks_peak_210	121	.	7.21589	17.38039	12.16287	83
GL873525.1	40887151	40887494	BB_8012_H3K4me1_CSpeaks_peak_211	56	.	3.64049	9.87633	5.69659	74
GL873525.1	41281058	41281224	BB_8012_H3K4me1_CSpeaks_peak_212	80	.	5.21544	12.62006	8.07455	127
GL873525.1	42386131	42386371	BB_8012_H3K4me1_CSpeaks_peak_213	81	.	5.82271	12.68394	8.11307	156
GL873525.1	42387686	42387929	BB_8012_H3K4me1_CSpeaks_peak_214	88	.	5.08923	13.55013	8.87308	109
GL873525.1	43662742	43662968	BB_8012_H3K4me1_CSpeaks_peak_215	52	.	4.26639	9.34676	5.23155	135
GL873526.1	697479	697733	BB_8012_H3K4me1_CSpeaks_peak_216	84	.	5.52353	13.06006	8.44387	178
GL873526.1	717883	718068	BB_8012_H3K4me1_CSpeaks_peak_217	50	.	4.06756	9.09299	5.01684	50
GL873526.1	1665587	1665951	BB_8012_H3K4me1_CSpeaks_peak_218	106	.	6.42223	15.62546	10.66045	248
GL873526.1	1666909	1667267	BB_8012_H3K4me1_CSpeaks_peak_219	110	.	5.23791	16.08644	11.06111	228
GL873526.1	1737560	1737720	BB_8012_H3K4me1_CSpeaks_peak_220	32	.	3.51029	7.09102	3.27170	78
GL873526.1	2963650	2963847	BB_8012_H3K4me1_CSpeaks_peak_221	36	.	4.79150	7.53305	3.66814	58
GL873526.1	3081734	3081902	BB_8012_H3K4me1_CSpeaks_peak_222	37	.	2.97859	7.60861	3.72575	114
GL873526.1	3082329	3082693	BB_8012_H3K4me1_CSpeaks_peak_223	90	.	4.74196	13.72866	9.02785	217
GL873526.1	3300034	3300186	BB_8012_H3K4me1_CSpeaks_peak_224	44	.	3.88181	8.40735	4.42495	128
GL873526.1	3300312	3300496	BB_8012_H3K4me1_CSpeaks_peak_225	22	.	3.23166	5.85335	2.21869	12
GL873526.1	3443413	3443882	BB_8012_H3K4me1_CSpeaks_peak_226	41	.	3.46863	8.13604	4.18309	132
GL873526.1	3475120	3475300	BB_8012_H3K4me1_CSpeaks_peak_227	56	.	3.28255	9.77814	5.61085	63
GL873526.1	3519077	3519501	BB_8012_H3K4me1_CSpeaks_peak_228	117	.	6.32998	16.93061	11.77124	313
GL873526.1	3519953	3520215	BB_8012_H3K4me1_CSpeaks_peak_229	44	.	4.56885	8.44714	4.44351	38
GL873526.1	3870592	3870907	BB_8012_H3K4me1_CSpeaks_peak_230	23	.	2.77490	6.01580	2.34064	102
GL873526.1	3936413	3936588	BB_8012_H3K4me1_CSpeaks_peak_231	128	.	8.34530	18.21259	12.88775	63
GL873526.1	4248503	4248714	BB_8012_H3K4me1_CSpeaks_peak_232	81	.	5.96203	12.68394	8.11307	107
GL873526.1	4249560	4249784	BB_8012_H3K4me1_CSpeaks_peak_233	31	.	3.40687	6.99766	3.19607	134
GL873526.1	4464773	4465108	BB_8012_H3K4me1_CSpeaks_peak_234	26	.	3.05067	6.41011	2.69831	216
GL873526.1	4676528	4676709	BB_8012_H3K4me1_CSpeaks_peak_235	87	.	5.43835	13.45200	8.78658	54
GL873526.1	4896990	4897426	BB_8012_H3K4me1_CSpeaks_peak_236	81	.	4.37419	12.68071	8.11307	142
GL873526.1	5014295	5014531	BB_8012_H3K4me1_CSpeaks_peak_237	78	.	4.44181	12.30860	7.80237	144
GL873526.1	5014648	5014796	BB_8012_H3K4me1_CSpeaks_peak_238	59	.	4.12336	10.20195	5.98660	72
GL873526.1	5050952	5051136	BB_8012_H3K4me1_CSpeaks_peak_239	117	.	6.32998	16.93061	11.77124	77
GL873526.1	5350331	5350605	BB_8012_H3K4me1_CSpeaks_peak_240	104	.	6.65862	15.45243	10.49331	162
GL873526.1	5409422	5409787	BB_8012_H3K4me1_CSpeaks_peak_241	75	.	4.16522	11.99120	7.52979	73
GL873526.1	5537372	5537519	BB_8012_H3K4me1_CSpeaks_peak_242	63	.	5.40588	10.61616	6.33885	58
GL873526.1	5921032	5921237	BB_8012_H3K4me1_CSpeaks_peak_243	15	.	2.12984	5.10170	1.57621	88
GL873526.1	6563965	6564114	BB_8012_H3K4me1_CSpeaks_peak_244	42	.	3.64570	8.23007	4.26869	42
GL873526.1	6574310	6574843	BB_8012_H3K4me1_CSpeaks_peak_245	94	.	5.08844	14.16796	9.42514	440
GL873526.1	7183831	7184139	BB_8012_H3K4me1_CSpeaks_peak_246	153	.	6.57528	21.16345	15.35973	107
GL873526.1	7224193	7224433	BB_8012_H3K4me1_CSpeaks_peak_247	116	.	5.83226	16.81004	11.68274	91
GL873526.1	8336527	8336790	BB_8012_H3K4me1_CSpeaks_peak_248	104	.	6.65862	15.45243	10.49331	140
GL873526.1	8553254	8553462	BB_8012_H3K4me1_CSpeaks_peak_249	20	.	2.57330	5.64714	2.04104	85
GL873526.1	8662870	8663017	BB_8012_H3K4me1_CSpeaks_peak_250	51	.	4.84749	9.25272	5.15213	66
GL873526.1	8856259	8856487	BB_8012_H3K4me1_CSpeaks_peak_251	59	.	4.12336	10.20195	5.98660	114
GL873526.1	8941491	8941770	BB_8012_H3K4me1_CSpeaks_peak_252	32	.	2.94208	7.02967	3.22343	166
GL873526.1	9222675	9222926	BB_8012_H3K4me1_CSpeaks_peak_253	50	.	3.71857	9.06471	5.00211	73
GL873526.1	9527197	9527406	BB_8012_H3K4me1_CSpeaks_peak_254	17	.	2.84170	5.34426	1.77471	132
GL873526.1	9538576	9538857	BB_8012_H3K4me1_CSpeaks_peak_255	105	.	5.50456	15.51166	10.55181	110
GL873526.1	9698772	9698934	BB_8012_H3K4me1_CSpeaks_peak_256	66	.	4.88108	11.00531	6.66738	73
GL873526.1	10047488	10047674	BB_8012_H3K4me1_CSpeaks_peak_257	32	.	2.94208	7.02967	3.22343	88
GL873526.1	10064841	10065038	BB_8012_H3K4me1_CSpeaks_peak_258	29	.	4.41999	6.68330	2.92529	85
GL873526.1	10227155	10227304	BB_8012_H3K4me1_CSpeaks_peak_259	48	.	5.98592	8.94265	4.88616	50
GL873526.1	10298252	10298641	BB_8012_H3K4me1_CSpeaks_peak_260	22	.	3.43217	5.94583	2.27834	108
GL873526.1	10417760	10417980	BB_8012_H3K4me1_CSpeaks_peak_261	85	.	6.83483	13.19086	8.56093	110
GL873526.1	10935518	10935670	BB_8012_H3K4me1_CSpeaks_peak_262	95	.	5.18211	14.34508	9.54907	101
GL873526.1	11939959	11940173	BB_8012_H3K4me1_CSpeaks_peak_263	176	.	11.22566	23.99786	17.65879	122
GL873526.1	11940799	11940966	BB_8012_H3K4me1_CSpeaks_peak_264	32	.	3.51029	7.09102	3.27170	73
GL873526.1	14527370	14527625	BB_8012_H3K4me1_CSpeaks_peak_265	60	.	7.26781	10.32209	6.07738	114
GL873526.1	14746130	14746394	BB_8012_H3K4me1_CSpeaks_peak_266	93	.	4.58317	14.09660	9.35715	133
GL873526.1	15620074	15620385	BB_8012_H3K4me1_CSpeaks_peak_267	37	.	3.48648	7.60524	3.72311	137
GL873526.1	15709252	15709564	BB_8012_H3K4me1_CSpeaks_peak_268	90	.	6.02738	13.79428	9.07441	65
GL873526.1	17054587	17055034	BB_8012_H3K4me1_CSpeaks_peak_269	46	.	3.27645	8.65647	4.64631	233
GL873526.1	17551873	17552040	BB_8012_H3K4me1_CSpeaks_peak_270	60	.	5.72029	10.25134	6.00924	64
GL873526.1	18247457	18247612	BB_8012_H3K4me1_CSpeaks_peak_271	81	.	5.82271	12.68394	8.11307	78
GL873526.1	21542907	21543127	BB_8012_H3K4me1_CSpeaks_peak_272	53	.	4.54671	9.46042	5.31875	138
GL873526.1	21879807	21880008	BB_8012_H3K4me1_CSpeaks_peak_273	22	.	3.08843	5.83711	2.21502	22
GL873526.1	22056832	22057105	BB_8012_H3K4me1_CSpeaks_peak_274	59	.	4.04376	10.20195	5.98660	138
GL873526.1	24461970	24462164	BB_8012_H3K4me1_CSpeaks_peak_275	44	.	3.97469	8.40735	4.42495	99
GL873526.1	25075210	25075501	BB_8012_H3K4me1_CSpeaks_peak_276	24	.	3.87226	6.17367	2.48749	119
GL873526.1	25751024	25751212	BB_8012_H3K4me1_CSpeaks_peak_277	79	.	5.12921	12.47846	7.95608	109
GL873526.1	25751624	25751796	BB_8012_H3K4me1_CSpeaks_peak_278	128	.	7.60969	18.16332	12.84081	77
GL873526.1	26868279	26868530	BB_8012_H3K4me1_CSpeaks_peak_279	51	.	4.05593	9.30061	5.19495	65
GL873526.1	33815358	33815602	BB_8012_H3K4me1_CSpeaks_peak_280	50	.	4.06756	9.09299	5.01684	130
GL873526.1	42354897	42355071	BB_8012_H3K4me1_CSpeaks_peak_281	32	.	5.71547	7.04947	3.24277	81
GL873527.1	62147	62367	BB_8012_H3K4me1_CSpeaks_peak_282	62	.	4.34620	10.51570	6.24702	126
GL873527.1	2109095	2109261	BB_8012_H3K4me1_CSpeaks_peak_283	68	.	6.09180	11.20838	6.84470	35
GL873527.1	4321380	4321551	BB_8012_H3K4me1_CSpeaks_peak_284	98	.	5.31407	14.69003	9.86118	59
GL873527.1	10194668	10194895	BB_8012_H3K4me1_CSpeaks_peak_285	149	.	9.06391	20.74566	14.97131	97
GL873527.1	10303161	10303379	BB_8012_H3K4me1_CSpeaks_peak_286	146	.	9.88072	20.38925	14.69131	113
GL873527.1	14131384	14131677	BB_8012_H3K4me1_CSpeaks_peak_287	95	.	5.69658	14.38122	9.58334	205
GL873527.1	14315634	14315826	BB_8012_H3K4me1_CSpeaks_peak_288	22	.	3.08843	5.83711	2.21502	72
GL873527.1	14799700	14799942	BB_8012_H3K4me1_CSpeaks_peak_289	124	.	7.45797	17.73325	12.46058	76
GL873527.1	14950662	14950817	BB_8012_H3K4me1_CSpeaks_peak_290	50	.	5.24732	9.14367	5.06354	78
GL873527.1	15185713	15185998	BB_8012_H3K4me1_CSpeaks_peak_291	41	.	3.46863	8.13604	4.18309	123
GL873527.1	15213736	15213940	BB_8012_H3K4me1_CSpeaks_peak_292	59	.	4.04376	10.20195	5.98660	144
GL873527.1	15315253	15315415	BB_8012_H3K4me1_CSpeaks_peak_293	58	.	3.81692	10.00074	5.81387	68
GL873527.1	15407269	15407466	BB_8012_H3K4me1_CSpeaks_peak_294	73	.	5.54408	11.79668	7.36223	111
GL873527.1	15407950	15408134	BB_8012_H3K4me1_CSpeaks_peak_295	151	.	9.43459	20.93348	15.14956	91
GL873527.1	15635451	15635601	BB_8012_H3K4me1_CSpeaks_peak_296	81	.	5.96203	12.68394	8.11307	105
GL873527.1	16615253	16615503	BB_8012_H3K4me1_CSpeaks_peak_297	23	.	2.71917	6.01580	2.34064	70
GL873527.1	22137914	22138094	BB_8012_H3K4me1_CSpeaks_peak_298	38	.	3.78893	7.73977	3.82692	63
GL873527.1	22659091	22659255	BB_8012_H3K4me1_CSpeaks_peak_299	66	.	5.40476	10.92847	6.61168	122
GL873527.1	24136291	24136525	BB_8012_H3K4me1_CSpeaks_peak_300	52	.	3.74726	9.36460	5.24153	120
GL873527.1	25537997	25538313	BB_8012_H3K4me1_CSpeaks_peak_301	63	.	3.95624	10.65083	6.36577	228
GL873527.1	32342517	32342705	BB_8012_H3K4me1_CSpeaks_peak_302	121	.	7.07657	17.38039	12.16287	108
GL873527.1	33374460	33374676	BB_8012_H3K4me1_CSpeaks_peak_303	75	.	5.50091	12.03053	7.55326	109
GL873527.1	36230935	36231103	BB_8012_H3K4me1_CSpeaks_peak_304	63	.	3.95624	10.65083	6.36577	47
GL873527.1	38251933	38252136	BB_8012_H3K4me1_CSpeaks_peak_305	38	.	3.69605	7.73977	3.82692	172
GL873527.1	39086123	39086310	BB_8012_H3K4me1_CSpeaks_peak_306	121	.	7.07657	17.38039	12.16287	94
GL873528.1	2328437	2328638	BB_8012_H3K4me1_CSpeaks_peak_307	86	.	6.33790	13.33552	8.69712	69
GL873528.1	2583338	2583625	BB_8012_H3K4me1_CSpeaks_peak_308	53	.	3.96414	9.52900	5.37732	123
GL873528.1	2791321	2791708	BB_8012_H3K4me1_CSpeaks_peak_309	102	.	4.50736	15.16873	10.26940	117
GL873528.1	2918989	2919152	BB_8012_H3K4me1_CSpeaks_peak_310	51	.	4.98680	9.25272	5.15213	96
GL873528.1	3284636	3284836	BB_8012_H3K4me1_CSpeaks_peak_311	40	.	5.79408	7.99793	4.05803	134
GL873528.1	3708819	3709236	BB_8012_H3K4me1_CSpeaks_peak_312	18	.	2.77363	5.42882	1.85131	116
GL873528.1	3723983	3724472	BB_8012_H3K4me1_CSpeaks_peak_313	36	.	3.05354	7.55824	3.68546	224
GL873528.1	3749905	3750101	BB_8012_H3K4me1_CSpeaks_peak_314	34	.	5.32544	7.29299	3.45030	68
GL873528.1	4639369	4639697	BB_8012_H3K4me1_CSpeaks_peak_315	79	.	4.07393	12.42869	7.91147	216
GL873528.1	5290696	5291077	BB_8012_H3K4me1_CSpeaks_peak_316	67	.	3.82625	11.12778	6.77802	252
GL873528.1	5897713	5897921	BB_8012_H3K4me1_CSpeaks_peak_317	15	.	2.55199	5.06283	1.54641	0
GL873528.1	6174140	6174291	BB_8012_H3K4me1_CSpeaks_peak_318	29	.	4.60575	6.68330	2.92529	140
GL873528.1	7208770	7208987	BB_8012_H3K4me1_CSpeaks_peak_319	59	.	4.65817	10.22378	5.99244	130
GL873528.1	11258097	11258251	BB_8012_H3K4me1_CSpeaks_peak_320	87	.	6.74541	13.40874	8.76000	65
GL873528.1	19282196	19282490	BB_8012_H3K4me1_CSpeaks_peak_321	66	.	4.88108	11.00531	6.66738	89
GL873528.1	30309264	30309465	BB_8012_H3K4me1_CSpeaks_peak_322	197	.	10.92148	26.62870	19.78523	79
GL873528.1	30942092	30942271	BB_8012_H3K4me1_CSpeaks_peak_323	42	.	3.64570	8.23007	4.26869	130
GL873529.1	896634	897045	BB_8012_H3K4me1_CSpeaks_peak_324	109	.	5.64650	15.97543	10.97921	176
GL873529.1	1292614	1292873	BB_8012_H3K4me1_CSpeaks_peak_325	31	.	3.32726	6.99766	3.19607	33
GL873529.1	2005175	2005359	BB_8012_H3K4me1_CSpeaks_peak_326	50	.	5.60385	9.13477	5.05739	95
GL873529.1	2080705	2080956	BB_8012_H3K4me1_CSpeaks_peak_327	19	.	2.66345	5.53144	1.93301	232
GL873529.1	2218715	2218915	BB_8012_H3K4me1_CSpeaks_peak_328	24	.	2.67462	6.11664	2.43659	144
GL873529.1	2346428	2346590	BB_8012_H3K4me1_CSpeaks_peak_329	50	.	4.06756	9.09299	5.01684	83
GL873529.1	3723106	3723294	BB_8012_H3K4me1_CSpeaks_peak_330	119	.	7.98083	17.12662	11.94983	79
GL873529.1	9186193	9186864	BB_8012_H3K4me1_CSpeaks_peak_331	90	.	4.83986	13.78169	9.06903	591
GL873529.1	9408041	9408191	BB_8012_H3K4me1_CSpeaks_peak_332	37	.	4.42953	7.66459	3.76705	92
GL873529.1	10637930	10638424	BB_8012_H3K4me1_CSpeaks_peak_333	125	.	6.44144	17.83555	12.54034	123
GL873529.1	10956989	10957614	BB_8012_H3K4me1_CSpeaks_peak_334	69	.	4.02590	11.31445	6.92881	122
GL873529.1	11501187	11501396	BB_8012_H3K4me1_CSpeaks_peak_335	114	.	6.62060	16.54631	11.45155	98
GL873529.1	11509394	11509584	BB_8012_H3K4me1_CSpeaks_peak_336	76	.	6.46332	12.18861	7.69515	123
GL873529.1	16728361	16728537	BB_8012_H3K4me1_CSpeaks_peak_337	85	.	7.21679	13.12781	8.50634	91
GL873529.1	17906397	17906659	BB_8012_H3K4me1_CSpeaks_peak_338	56	.	3.49935	9.80686	5.63186	144
GL873529.1	17906897	17907173	BB_8012_H3K4me1_CSpeaks_peak_339	17	.	2.22235	5.30301	1.74942	143
GL873529.1	18008968	18009147	BB_8012_H3K4me1_CSpeaks_peak_340	99	.	6.84659	14.75134	9.91354	84
GL873529.1	18009846	18010040	BB_8012_H3K4me1_CSpeaks_peak_341	126	.	7.94584	17.93027	12.62643	72
GL873529.1	18021422	18021633	BB_8012_H3K4me1_CSpeaks_peak_342	84	.	5.12359	13.08810	8.47112	112
GL873529.1	18866998	18867172	BB_8012_H3K4me1_CSpeaks_peak_343	22	.	2.98101	5.86828	2.21869	46
GL873529.1	19055300	19055480	BB_8012_H3K4me1_CSpeaks_peak_344	26	.	3.12033	6.41011	2.69831	112
GL873529.1	22906595	22906777	BB_8012_H3K4me1_CSpeaks_peak_345	40	.	4.10090	7.99138	4.05511	75
GL873529.1	22997222	22997789	BB_8012_H3K4me1_CSpeaks_peak_346	50	.	4.06756	9.09299	5.01684	120
GL873529.1	23484883	23485328	BB_8012_H3K4me1_CSpeaks_peak_347	32	.	3.60317	7.09102	3.27170	350
GL873529.1	23626308	23626486	BB_8012_H3K4me1_CSpeaks_peak_348	73	.	5.68339	11.79668	7.36223	121
GL873529.1	23670091	23670378	BB_8012_H3K4me1_CSpeaks_peak_349	76	.	3.68784	12.13421	7.65301	101
GL873529.1	25642635	25642805	BB_8012_H3K4me1_CSpeaks_peak_350	53	.	4.43526	9.46042	5.31875	119
GL873529.1	29213830	29214147	BB_8012_H3K4me1_CSpeaks_peak_351	52	.	3.74726	9.36460	5.24153	280
GL873529.1	30353566	30353775	BB_8012_H3K4me1_CSpeaks_peak_352	21	.	2.54461	5.77257	2.16188	109
GL873529.1	30429034	30429223	BB_8012_H3K4me1_CSpeaks_peak_353	66	.	4.88108	11.00531	6.66738	130
GL873529.1	30429638	30429794	BB_8012_H3K4me1_CSpeaks_peak_354	59	.	4.76962	10.22378	5.99244	58
GL873529.1	32700633	32700898	BB_8012_H3K4me1_CSpeaks_peak_355	113	.	6.79794	16.40858	11.32230	134
GL873529.1	32701193	32701368	BB_8012_H3K4me1_CSpeaks_peak_356	155	.	8.19111	21.41391	15.53732	85
GL873529.1	33780222	33780500	BB_8012_H3K4me1_CSpeaks_peak_357	155	.	7.87003	21.47850	15.58212	143
GL873529.1	36845991	36846168	BB_8012_H3K4me1_CSpeaks_peak_358	22	.	2.91136	5.86828	2.21869	166
GL873529.1	36847005	36847165	BB_8012_H3K4me1_CSpeaks_peak_359	36	.	3.20706	7.53378	3.66814	81
GL873529.1	37068450	37068682	BB_8012_H3K4me1_CSpeaks_peak_360	76	.	3.68784	12.13421	7.65301	143
GL873529.1	37829363	37829567	BB_8012_H3K4me1_CSpeaks_peak_361	59	.	5.20419	10.23101	5.99889	118
GL873529.1	38151529	38151684	BB_8012_H3K4me1_CSpeaks_peak_362	133	.	7.76366	18.75936	13.32182	66
GL873530.1	204254	204411	BB_8012_H3K4me1_CSpeaks_peak_363	51	.	4.98680	9.25272	5.15213	100
GL873530.1	734171	734330	BB_8012_H3K4me1_CSpeaks_peak_364	56	.	4.25332	9.79599	5.62237	51
GL873530.1	2017561	2017710	BB_8012_H3K4me1_CSpeaks_peak_365	82	.	6.23521	12.85015	8.25709	40
GL873530.1	3085889	3086137	BB_8012_H3K4me1_CSpeaks_peak_366	34	.	3.98944	7.28745	3.44660	173
GL873530.1	3893591	3893867	BB_8012_H3K4me1_CSpeaks_peak_367	78	.	4.44181	12.30860	7.80237	129
GL873530.1	4153626	4154044	BB_8012_H3K4me1_CSpeaks_peak_368	229	.	9.00488	30.68287	22.98440	130
GL873530.1	4513556	4513855	BB_8012_H3K4me1_CSpeaks_peak_369	26	.	3.16804	6.40804	2.69831	187
GL873530.1	4527921	4528282	BB_8012_H3K4me1_CSpeaks_peak_370	32	.	2.87726	7.09779	3.27743	250
GL873530.1	6553847	6554100	BB_8012_H3K4me1_CSpeaks_peak_371	112	.	7.94937	16.31975	11.25937	176
GL873530.1	8136299	8136679	BB_8012_H3K4me1_CSpeaks_peak_372	116	.	5.73938	16.81004	11.68274	126
GL873530.1	8309044	8309399	BB_8012_H3K4me1_CSpeaks_peak_373	161	.	7.27573	22.14108	16.11182	128
GL873530.1	14495816	14496004	BB_8012_H3K4me1_CSpeaks_peak_374	75	.	3.22454	12.01509	7.54012	119
GL873530.1	14496501	14496658	BB_8012_H3K4me1_CSpeaks_peak_375	73	.	5.10399	11.80429	7.36223	71
GL873530.1	17311663	17311885	BB_8012_H3K4me1_CSpeaks_peak_376	146	.	7.91248	20.38453	14.69131	128
GL873530.1	17460726	17461011	BB_8012_H3K4me1_CSpeaks_peak_377	34	.	3.87799	7.28745	3.44660	146
GL873530.1	17493550	17493698	BB_8012_H3K4me1_CSpeaks_peak_378	83	.	6.70520	12.96643	8.36246	83
GL873530.1	17753369	17753575	BB_8012_H3K4me1_CSpeaks_peak_379	168	.	8.98641	23.01024	16.83744	129
GL873530.1	17774754	17774904	BB_8012_H3K4me1_CSpeaks_peak_380	15	.	2.55199	5.06283	1.54641	96
GL873530.1	17792677	17792856	BB_8012_H3K4me1_CSpeaks_peak_381	88	.	6.24066	13.58947	8.89310	64
GL873530.1	17821637	17821797	BB_8012_H3K4me1_CSpeaks_peak_382	80	.	5.32689	12.62006	8.07455	112
GL873530.1	19033642	19034006	BB_8012_H3K4me1_CSpeaks_peak_383	131	.	6.11089	18.51631	13.12828	237
GL873530.1	19126689	19126985	BB_8012_H3K4me1_CSpeaks_peak_384	51	.	3.51666	9.27005	5.16676	239
GL873530.1	19953626	19953879	BB_8012_H3K4me1_CSpeaks_peak_385	52	.	3.67760	9.36460	5.24153	94
GL873530.1	20269236	20269383	BB_8012_H3K4me1_CSpeaks_peak_386	62	.	4.34620	10.51570	6.24702	38
GL873530.1	20270248	20270764	BB_8012_H3K4me1_CSpeaks_peak_387	59	.	4.12336	10.20195	5.98660	146
GL873530.1	21739259	21739570	BB_8012_H3K4me1_CSpeaks_peak_388	183	.	10.48965	24.78820	18.30856	127
GL873530.1	23110061	23110244	BB_8012_H3K4me1_CSpeaks_peak_389	50	.	4.06756	9.09299	5.01684	132
GL873530.1	23199866	23200404	BB_8012_H3K4me1_CSpeaks_peak_390	152	.	7.88040	21.05315	15.25944	128
GL873530.1	23223047	23223230	BB_8012_H3K4me1_CSpeaks_peak_391	18	.	3.73294	5.46828	1.87633	83
GL873530.1	23497314	23497569	BB_8012_H3K4me1_CSpeaks_peak_392	75	.	4.71771	12.00287	7.52979	140
GL873530.1	24904444	24904619	BB_8012_H3K4me1_CSpeaks_peak_393	36	.	3.14514	7.53378	3.66814	79
GL873530.1	25432415	25432700	BB_8012_H3K4me1_CSpeaks_peak_394	53	.	3.88453	9.52900	5.37732	242
GL873530.1	25432856	25433412	BB_8012_H3K4me1_CSpeaks_peak_395	135	.	6.05738	18.98901	13.53315	330
GL873530.1	26095798	26095969	BB_8012_H3K4me1_CSpeaks_peak_396	51	.	4.84749	9.25272	5.15213	124
GL873530.1	27704749	27705138	BB_8012_H3K4me1_CSpeaks_peak_397	131	.	8.13641	18.59774	13.19918	250
GL873530.1	29095362	29095714	BB_8012_H3K4me1_CSpeaks_peak_398	163	.	8.46975	22.45656	16.38272	174
GL873530.1	29104588	29104788	BB_8012_H3K4me1_CSpeaks_peak_399	84	.	4.60103	13.03856	8.42383	78
GL873530.1	29104910	29105182	BB_8012_H3K4me1_CSpeaks_peak_400	59	.	5.47099	10.14387	5.93913	128
GL873530.1	29739487	29739772	BB_8012_H3K4me1_CSpeaks_peak_401	53	.	3.96414	9.52900	5.37732	166
GL873530.1	29794505	29794687	BB_8012_H3K4me1_CSpeaks_peak_402	66	.	5.62383	11.02538	6.68297	81
GL873530.1	30400528	30400769	BB_8012_H3K4me1_CSpeaks_peak_403	38	.	3.78893	7.73977	3.82692	172
GL873530.1	31265830	31266610	BB_8012_H3K4me1_CSpeaks_peak_404	88	.	5.08923	13.55013	8.87308	514
GL873530.1	32165959	32166286	BB_8012_H3K4me1_CSpeaks_peak_405	59	.	4.12336	10.20195	5.98660	43
GL873530.1	34564128	34564426	BB_8012_H3K4me1_CSpeaks_peak_406	51	.	3.23189	9.21751	5.13225	125
GL873530.1	34798583	34798771	BB_8012_H3K4me1_CSpeaks_peak_407	81	.	5.96203	12.68394	8.11307	77
GL873530.1	34946755	34947263	BB_8012_H3K4me1_CSpeaks_peak_408	100	.	5.75075	14.85056	10.00190	412
GL873530.1	34947886	34948096	BB_8012_H3K4me1_CSpeaks_peak_409	113	.	6.93725	16.40858	11.32230	92
GL873530.1	35028316	35028579	BB_8012_H3K4me1_CSpeaks_peak_410	118	.	6.22543	17.06088	11.89576	108
GL873530.1	35327322	35327492	BB_8012_H3K4me1_CSpeaks_peak_411	80	.	5.21544	12.62006	8.07455	61
GL873530.1	35928930	35929119	BB_8012_H3K4me1_CSpeaks_peak_412	26	.	3.12033	6.41011	2.69831	50
GL873531.1	3100681	3100917	BB_8012_H3K4me1_CSpeaks_peak_413	51	.	3.45474	9.27005	5.16676	130
GL873531.1	4859920	4860086	BB_8012_H3K4me1_CSpeaks_peak_414	80	.	5.21544	12.62006	8.07455	85
GL873531.1	5687475	5687689	BB_8012_H3K4me1_CSpeaks_peak_415	68	.	6.27756	11.20838	6.84470	79
GL873531.1	5701528	5701812	BB_8012_H3K4me1_CSpeaks_peak_416	36	.	3.25965	7.54459	3.67317	86
GL873531.1	6522973	6523282	BB_8012_H3K4me1_CSpeaks_peak_417	62	.	4.43908	10.51570	6.24702	193
GL873531.1	6998654	6998858	BB_8012_H3K4me1_CSpeaks_peak_418	46	.	4.21235	8.71601	4.68615	90
GL873531.1	8021760	8021941	BB_8012_H3K4me1_CSpeaks_peak_419	128	.	8.34530	18.21259	12.88775	85
GL873531.1	14499317	14499486	BB_8012_H3K4me1_CSpeaks_peak_420	40	.	5.51544	7.99793	4.05803	39
GL873531.1	14575727	14575970	BB_8012_H3K4me1_CSpeaks_peak_421	112	.	7.29349	16.28808	11.24360	186
GL873531.1	14797155	14797379	BB_8012_H3K4me1_CSpeaks_peak_422	66	.	5.40476	10.92847	6.61168	137
GL873531.1	15302042	15302189	BB_8012_H3K4me1_CSpeaks_peak_423	55	.	5.22304	9.67109	5.50981	48
GL873531.1	17183434	17183680	BB_8012_H3K4me1_CSpeaks_peak_424	80	.	5.21544	12.62006	8.07455	75
GL873531.1	22929277	22929446	BB_8012_H3K4me1_CSpeaks_peak_425	22	.	3.23166	5.85335	2.21869	55
GL873531.1	24403289	24403472	BB_8012_H3K4me1_CSpeaks_peak_426	88	.	8.18314	13.54184	8.87305	107
GL873531.1	24498924	24499078	BB_8012_H3K4me1_CSpeaks_peak_427	81	.	4.99635	12.76924	8.18180	60
GL873531.1	24499250	24499416	BB_8012_H3K4me1_CSpeaks_peak_428	52	.	3.67760	9.36460	5.24153	59
GL873531.1	25674972	25675318	BB_8012_H3K4me1_CSpeaks_peak_429	141	.	6.88725	19.68479	14.10919	139
GL873531.1	26621188	26621474	BB_8012_H3K4me1_CSpeaks_peak_430	34	.	3.98944	7.28745	3.44660	203
GL873531.1	27328187	27328405	BB_8012_H3K4me1_CSpeaks_peak_431	23	.	2.71917	6.01580	2.34064	119
GL873531.1	27328738	27328924	BB_8012_H3K4me1_CSpeaks_peak_432	61	.	3.55508	10.40071	6.15195	65
GL873531.1	27848363	27848631	BB_8012_H3K4me1_CSpeaks_peak_433	59	.	4.65817	10.22378	5.99244	252
GL873531.1	28839511	28839668	BB_8012_H3K4me1_CSpeaks_peak_434	31	.	3.08322	6.98403	3.19128	83
GL873531.1	29762573	29762769	BB_8012_H3K4me1_CSpeaks_peak_435	26	.	2.60608	6.35161	2.65560	79
GL873531.1	30437789	30437940	BB_8012_H3K4me1_CSpeaks_peak_436	52	.	3.74726	9.36460	5.24153	121
GL873531.1	30448811	30449002	BB_8012_H3K4me1_CSpeaks_peak_437	112	.	7.94937	16.31975	11.25937	138
GL873531.1	30584535	30584738	BB_8012_H3K4me1_CSpeaks_peak_438	37	.	3.48648	7.60524	3.72311	131
GL873531.1	30725471	30725632	BB_8012_H3K4me1_CSpeaks_peak_439	17	.	3.20926	5.31046	1.74942	68
GL873532.1	1049344	1049615	BB_8012_H3K4me1_CSpeaks_peak_440	47	.	3.60794	8.74288	4.70401	130
GL873532.1	1201558	1201995	BB_8012_H3K4me1_CSpeaks_peak_441	174	.	9.20468	23.74284	17.42907	90
GL873532.1	2246273	2246575	BB_8012_H3K4me1_CSpeaks_peak_442	62	.	4.43908	10.51570	6.24702	187
GL873532.1	3811070	3811393	BB_8012_H3K4me1_CSpeaks_peak_443	87	.	5.43835	13.45200	8.78658	79
GL873532.1	5095870	5096062	BB_8012_H3K4me1_CSpeaks_peak_444	121	.	8.32089	17.40049	12.16697	52
GL873532.1	6023052	6023279	BB_8012_H3K4me1_CSpeaks_peak_445	22	.	2.83555	5.93100	2.27727	130
GL873532.1	9010277	9010607	BB_8012_H3K4me1_CSpeaks_peak_446	95	.	5.27499	14.34508	9.54907	185
GL873532.1	10227842	10228342	BB_8012_H3K4me1_CSpeaks_peak_447	124	.	5.47674	17.68234	12.41726	356
GL873532.1	10338903	10339145	BB_8012_H3K4me1_CSpeaks_peak_448	31	.	4.01158	6.90630	3.12316	123
GL873532.1	12787690	12787991	BB_8012_H3K4me1_CSpeaks_peak_449	87	.	5.54980	13.45200	8.78658	227
GL873532.1	12839936	12840083	BB_8012_H3K4me1_CSpeaks_peak_450	46	.	3.87880	8.62197	4.61337	66
GL873532.1	12924862	12925024	BB_8012_H3K4me1_CSpeaks_peak_451	113	.	6.79794	16.40858	11.32230	93
GL873532.1	13440442	13440604	BB_8012_H3K4me1_CSpeaks_peak_452	37	.	3.48648	7.60524	3.72311	15
GL873532.1	13440898	13441065	BB_8012_H3K4me1_CSpeaks_peak_453	112	.	7.29349	16.28808	11.24360	60
GL873532.1	14318916	14319152	BB_8012_H3K4me1_CSpeaks_peak_454	90	.	8.02316	13.72868	9.02785	130
GL873532.1	19270590	19270742	BB_8012_H3K4me1_CSpeaks_peak_455	65	.	4.20298	10.88985	6.58932	53
GL873532.1	23610725	23610906	BB_8012_H3K4me1_CSpeaks_peak_456	109	.	8.26100	15.99465	10.99482	65
GL873532.1	24785987	24786160	BB_8012_H3K4me1_CSpeaks_peak_457	36	.	3.32931	7.54459	3.67317	71
GL873532.1	25116340	25116550	BB_8012_H3K4me1_CSpeaks_peak_458	59	.	4.76962	10.22378	5.99244	113
GL873532.1	26435743	26435974	BB_8012_H3K4me1_CSpeaks_peak_459	38	.	3.69605	7.73977	3.82692	113
GL873532.1	28189495	28189795	BB_8012_H3K4me1_CSpeaks_peak_460	49	.	2.77920	9.01715	4.95940	195
GL873532.1	28994379	28994556	BB_8012_H3K4me1_CSpeaks_peak_461	81	.	4.30453	12.68071	8.11307	44
GL873532.1	31676903	31677073	BB_8012_H3K4me1_CSpeaks_peak_462	68	.	6.27756	11.20838	6.84470	57
GL873532.1	31677591	31677812	BB_8012_H3K4me1_CSpeaks_peak_463	71	.	6.46949	11.52781	7.12961	121
GL873533.1	43644	43844	BB_8012_H3K4me1_CSpeaks_peak_464	62	.	4.34620	10.51570	6.24702	97
GL873533.1	441891	442042	BB_8012_H3K4me1_CSpeaks_peak_465	92	.	5.53289	14.00029	9.26542	101
GL873533.1	667850	668074	BB_8012_H3K4me1_CSpeaks_peak_466	143	.	7.35156	19.91230	14.31592	104
GL873533.1	709180	709370	BB_8012_H3K4me1_CSpeaks_peak_467	60	.	5.90604	10.25134	6.00924	116
GL873533.1	1279328	1279637	BB_8012_H3K4me1_CSpeaks_peak_468	47	.	3.53829	8.74288	4.70401	146
GL873533.1	1696293	1696589	BB_8012_H3K4me1_CSpeaks_peak_469	46	.	3.79028	8.61395	4.60593	45
GL873533.1	2005659	2006165	BB_8012_H3K4me1_CSpeaks_peak_470	51	.	3.10189	9.23779	5.15002	112
GL873533.1	2579329	2579521	BB_8012_H3K4me1_CSpeaks_peak_471	22	.	3.23166	5.85335	2.21869	111
GL873533.1	2711044	2711234	BB_8012_H3K4me1_CSpeaks_peak_472	31	.	3.18999	6.96909	3.18005	88
GL873533.1	3356562	3356930	BB_8012_H3K4me1_CSpeaks_peak_473	81	.	4.90347	12.76924	8.18180	81
GL873533.1	3586872	3587055	BB_8012_H3K4me1_CSpeaks_peak_474	53	.	4.54671	9.46042	5.31875	77
GL873533.1	3895416	3895616	BB_8012_H3K4me1_CSpeaks_peak_475	130	.	7.35521	18.36732	13.00815	77
GL873533.1	4855430	4855582	BB_8012_H3K4me1_CSpeaks_peak_476	66	.	5.10120	10.93598	6.61738	85
GL873533.1	4961062	4961748	BB_8012_H3K4me1_CSpeaks_peak_477	95	.	5.27499	14.34508	9.54907	135
GL873533.1	12701420	12701611	BB_8012_H3K4me1_CSpeaks_peak_478	62	.	4.34620	10.51570	6.24702	88
GL873533.1	12806334	12806544	BB_8012_H3K4me1_CSpeaks_peak_479	55	.	5.38230	9.67109	5.50981	106
GL873533.1	12806641	12806801	BB_8012_H3K4me1_CSpeaks_peak_480	36	.	3.14514	7.53378	3.66814	133
GL873533.1	12850717	12850910	BB_8012_H3K4me1_CSpeaks_peak_481	47	.	3.53829	8.74288	4.70401	163
GL873533.1	13177164	13177336	BB_8012_H3K4me1_CSpeaks_peak_482	29	.	4.06254	6.74280	2.98031	34
GL873533.1	14960782	14960931	BB_8012_H3K4me1_CSpeaks_peak_483	38	.	3.69605	7.73977	3.82692	135
GL873533.1	15583347	15583857	BB_8012_H3K4me1_CSpeaks_peak_484	31	.	3.18999	6.96909	3.18005	237
GL873533.1	16712894	16713146	BB_8012_H3K4me1_CSpeaks_peak_485	23	.	2.45973	6.04417	2.36760	191
GL873533.1	17446339	17446597	BB_8012_H3K4me1_CSpeaks_peak_486	31	.	3.40687	6.99766	3.19607	146
GL873533.1	23752993	23753140	BB_8012_H3K4me1_CSpeaks_peak_487	60	.	5.90604	10.25134	6.00924	64
GL873533.1	24220573	24220828	BB_8012_H3K4me1_CSpeaks_peak_488	84	.	4.68064	13.03856	8.42383	163
GL873533.1	24472376	24472599	BB_8012_H3K4me1_CSpeaks_peak_489	19	.	2.66345	5.53144	1.93301	222
GL873533.1	25179289	25179667	BB_8012_H3K4me1_CSpeaks_peak_490	117	.	5.31752	16.87865	11.74524	109
GL873533.1	26960662	26960888	BB_8012_H3K4me1_CSpeaks_peak_491	158	.	5.76737	21.83636	15.88359	121
GL873533.1	26966254	26966529	BB_8012_H3K4me1_CSpeaks_peak_492	99	.	4.72249	14.82230	9.97717	168
GL873533.1	27322533	27322742	BB_8012_H3K4me1_CSpeaks_peak_493	27	.	2.95939	6.44959	2.73040	36
GL873533.1	27370260	27370630	BB_8012_H3K4me1_CSpeaks_peak_494	117	.	5.31752	16.87865	11.74524	199
GL873533.1	27632509	27632887	BB_8012_H3K4me1_CSpeaks_peak_495	36	.	4.97726	7.53305	3.66814	81
GL873533.1	28562994	28563210	BB_8012_H3K4me1_CSpeaks_peak_496	22	.	4.23423	5.86499	2.21869	133
GL873533.1	28600039	28600295	BB_8012_H3K4me1_CSpeaks_peak_497	31	.	3.02130	6.98403	3.19128	122
GL873533.1	29388119	29388280	BB_8012_H3K4me1_CSpeaks_peak_498	59	.	4.12336	10.20195	5.98660	46
GL873533.1	29389120	29389284	BB_8012_H3K4me1_CSpeaks_peak_499	20	.	2.62396	5.64714	2.04104	50
GL873533.1	30624878	30625072	BB_8012_H3K4me1_CSpeaks_peak_500	51	.	5.28584	9.19778	5.11302	153
GL873533.1	30892009	30892209	BB_8012_H3K4me1_CSpeaks_peak_501	66	.	5.40476	10.92847	6.61168	65
GL873533.1	30937919	30938152	BB_8012_H3K4me1_CSpeaks_peak_502	87	.	6.74541	13.40874	8.76000	71
GL873534.1	102298	102546	BB_8012_H3K4me1_CSpeaks_peak_503	25	.	2.63749	6.22951	2.53759	142
GL873534.1	282246	282421	BB_8012_H3K4me1_CSpeaks_peak_504	64	.	4.87933	10.75536	6.46583	99
GL873534.1	403683	403881	BB_8012_H3K4me1_CSpeaks_peak_505	76	.	6.46332	12.18861	7.69515	82
GL873534.1	1208393	1208658	BB_8012_H3K4me1_CSpeaks_peak_506	75	.	4.23487	11.99120	7.52979	80
GL873534.1	1431243	1431562	BB_8012_H3K4me1_CSpeaks_peak_507	133	.	10.25224	18.79928	13.36093	245
GL873534.1	1540052	1540336	BB_8012_H3K4me1_CSpeaks_peak_508	81	.	4.99635	12.76924	8.18180	126
GL873534.1	1541125	1541313	BB_8012_H3K4me1_CSpeaks_peak_509	164	.	7.44452	22.55154	16.46268	105
GL873534.1	2341925	2342290	BB_8012_H3K4me1_CSpeaks_peak_510	125	.	6.44144	17.83555	12.54034	202
GL873534.1	4332310	4332503	BB_8012_H3K4me1_CSpeaks_peak_511	112	.	7.94937	16.31975	11.25937	95
GL873534.1	7626758	7626983	BB_8012_H3K4me1_CSpeaks_peak_512	109	.	5.64650	15.97543	10.97921	109
GL873534.1	9525809	9525990	BB_8012_H3K4me1_CSpeaks_peak_513	50	.	4.06756	9.09299	5.01684	106
GL873534.1	13436601	13436797	BB_8012_H3K4me1_CSpeaks_peak_514	81	.	4.90347	12.76924	8.18180	134
GL873534.1	13436930	13437345	BB_8012_H3K4me1_CSpeaks_peak_515	77	.	3.88944	12.25296	7.75797	200
GL873534.1	15374431	15374837	BB_8012_H3K4me1_CSpeaks_peak_516	41	.	3.26898	8.09834	4.15494	117
GL873534.1	15404655	15405061	BB_8012_H3K4me1_CSpeaks_peak_517	73	.	3.95009	11.77222	7.35428	298
GL873534.1	17525174	17525331	BB_8012_H3K4me1_CSpeaks_peak_518	46	.	4.21235	8.71601	4.68615	34
GL873534.1	18121972	18122234	BB_8012_H3K4me1_CSpeaks_peak_519	22	.	2.91136	5.86828	2.21869	146
GL873534.1	20233391	20233549	BB_8012_H3K4me1_CSpeaks_peak_520	63	.	3.88658	10.65083	6.36577	113
GL873534.1	20833779	20834013	BB_8012_H3K4me1_CSpeaks_peak_521	48	.	3.80492	8.87152	4.81902	98
GL873534.1	22989945	22990134	BB_8012_H3K4me1_CSpeaks_peak_522	76	.	4.99352	12.15513	7.67224	76
GL873534.1	24754456	24754617	BB_8012_H3K4me1_CSpeaks_peak_523	74	.	6.11709	11.92756	7.47760	94
GL873534.1	29195033	29195215	BB_8012_H3K4me1_CSpeaks_peak_524	26	.	3.24765	6.40804	2.69831	40
GL873535.1	8317955	8318126	BB_8012_H3K4me1_CSpeaks_peak_525	75	.	4.71771	12.00287	7.52979	74
GL873535.1	8982321	8982562	BB_8012_H3K4me1_CSpeaks_peak_526	124	.	5.55635	17.68234	12.41726	126
GL873535.1	9543898	9544046	BB_8012_H3K4me1_CSpeaks_peak_527	52	.	5.53453	9.31879	5.20405	104
GL873535.1	10086202	10086426	BB_8012_H3K4me1_CSpeaks_peak_528	63	.	3.95624	10.65083	6.36577	86
GL873535.1	10886056	10886217	BB_8012_H3K4me1_CSpeaks_peak_529	22	.	3.23166	5.85335	2.21869	124
GL873535.1	10921755	10921938	BB_8012_H3K4me1_CSpeaks_peak_530	94	.	7.02059	14.21410	9.45645	120
GL873535.1	12394769	12394948	BB_8012_H3K4me1_CSpeaks_peak_531	27	.	2.83063	6.51537	2.78616	74
GL873535.1	12836830	12837011	BB_8012_H3K4me1_CSpeaks_peak_532	44	.	3.97469	8.40735	4.42495	99
GL873535.1	12859066	12859265	BB_8012_H3K4me1_CSpeaks_peak_533	104	.	5.22871	15.41961	10.48673	127
GL873535.1	12859479	12859745	BB_8012_H3K4me1_CSpeaks_peak_534	90	.	4.25969	13.77646	9.06903	144
GL873535.1	13506760	13506910	BB_8012_H3K4me1_CSpeaks_peak_535	62	.	4.34620	10.51570	6.24702	96
GL873535.1	14022544	14022831	BB_8012_H3K4me1_CSpeaks_peak_536	68	.	4.53196	11.25152	6.87242	177
GL873535.1	14163742	14163900	BB_8012_H3K4me1_CSpeaks_peak_537	117	.	6.32998	16.93061	11.77124	78
GL873535.1	24379792	24379993	BB_8012_H3K4me1_CSpeaks_peak_538	109	.	5.55362	15.97543	10.97921	129
GL873535.1	25633143	25633430	BB_8012_H3K4me1_CSpeaks_peak_539	44	.	4.70817	8.44714	4.44351	145
GL873535.1	25633526	25633710	BB_8012_H3K4me1_CSpeaks_peak_540	53	.	4.54671	9.46042	5.31875	75
GL873535.1	25930921	25931069	BB_8012_H3K4me1_CSpeaks_peak_541	69	.	4.69268	11.37938	6.98964	75
GL873535.1	26369643	26369883	BB_8012_H3K4me1_CSpeaks_peak_542	106	.	8.30141	15.64679	10.67769	127
GL873535.1	26525188	26525348	BB_8012_H3K4me1_CSpeaks_peak_543	67	.	3.82625	11.12778	6.77802	104
GL873535.1	29300737	29301074	BB_8012_H3K4me1_CSpeaks_peak_544	81	.	3.65916	12.65460	8.10760	203
GL873536.1	823492	823649	BB_8012_H3K4me1_CSpeaks_peak_545	88	.	6.10135	13.58947	8.89310	130
GL873536.1	1006801	1007043	BB_8012_H3K4me1_CSpeaks_peak_546	59	.	4.65817	10.22378	5.99244	119
GL873536.1	2248528	2248729	BB_8012_H3K4me1_CSpeaks_peak_547	37	.	3.48648	7.60524	3.72311	169
GL873536.1	2884915	2885409	BB_8012_H3K4me1_CSpeaks_peak_548	29	.	2.68393	6.69973	2.93924	91
GL873536.1	2885584	2885754	BB_8012_H3K4me1_CSpeaks_peak_549	58	.	4.36164	10.06276	5.87272	54
GL873536.1	5669625	5669786	BB_8012_H3K4me1_CSpeaks_peak_550	62	.	5.70083	10.55528	6.28035	37
GL873536.1	6505908	6506200	BB_8012_H3K4me1_CSpeaks_peak_551	111	.	9.41634	16.21722	11.17816	118
GL873536.1	7539598	7539852	BB_8012_H3K4me1_CSpeaks_peak_552	52	.	3.67760	9.36460	5.24153	113
GL873536.1	7707983	7708147	BB_8012_H3K4me1_CSpeaks_peak_553	51	.	4.98680	9.25272	5.15213	94
GL873536.1	7785288	7785780	BB_8012_H3K4me1_CSpeaks_peak_554	90	.	4.83986	13.78169	9.06903	291
GL873536.1	7823215	7823369	BB_8012_H3K4me1_CSpeaks_peak_555	41	.	3.46863	8.13604	4.18309	42
GL873536.1	7839431	7839923	BB_8012_H3K4me1_CSpeaks_peak_556	111	.	6.01366	16.18346	11.14742	397
GL873536.1	7850612	7850923	BB_8012_H3K4me1_CSpeaks_peak_557	70	.	3.99063	11.43840	7.04684	114
GL873536.1	7851028	7851226	BB_8012_H3K4me1_CSpeaks_peak_558	61	.	3.38387	10.35042	6.10266	70
GL873536.1	7853897	7854044	BB_8012_H3K4me1_CSpeaks_peak_559	68	.	4.53196	11.25152	6.87242	22
GL873536.1	8011022	8011203	BB_8012_H3K4me1_CSpeaks_peak_560	62	.	5.54157	10.55528	6.28035	107
GL873536.1	8011683	8011895	BB_8012_H3K4me1_CSpeaks_peak_561	118	.	7.06228	17.06910	11.89876	111
GL873536.1	9268174	9268498	BB_8012_H3K4me1_CSpeaks_peak_562	18	.	2.77363	5.42882	1.85131	208
GL873536.1	11206302	11206643	BB_8012_H3K4me1_CSpeaks_peak_563	90	.	4.76025	13.78169	9.06903	250
GL873536.1	11320933	11321162	BB_8012_H3K4me1_CSpeaks_peak_564	15	.	2.55199	5.06283	1.54641	3
GL873536.1	11329007	11329283	BB_8012_H3K4me1_CSpeaks_peak_565	158	.	9.43543	21.89293	15.89457	201
GL873536.1	11424857	11425163	BB_8012_H3K4me1_CSpeaks_peak_566	168	.	6.85392	22.98327	16.82079	143
GL873536.1	11840625	11840777	BB_8012_H3K4me1_CSpeaks_peak_567	62	.	4.43908	10.51570	6.24702	64
GL873536.1	12128656	12128835	BB_8012_H3K4me1_CSpeaks_peak_568	179	.	8.34362	24.37017	17.95222	94
GL873536.1	14607927	14608175	BB_8012_H3K4me1_CSpeaks_peak_569	125	.	6.55289	17.83555	12.54034	141
GL873536.1	14959639	14959921	BB_8012_H3K4me1_CSpeaks_peak_570	36	.	3.14514	7.53378	3.66814	192
GL873536.1	17563591	17563823	BB_8012_H3K4me1_CSpeaks_peak_571	109	.	5.55362	15.97543	10.97921	112
GL873536.1	19972550	19972697	BB_8012_H3K4me1_CSpeaks_peak_572	39	.	5.86978	7.82444	3.90399	92
GL873536.1	22087890	22088103	BB_8012_H3K4me1_CSpeaks_peak_573	81	.	4.37419	12.68071	8.11307	105
GL873536.1	23935173	23935332	BB_8012_H3K4me1_CSpeaks_peak_574	86	.	5.97147	13.32758	8.69101	55
GL873536.1	26908185	26908471	BB_8012_H3K4me1_CSpeaks_peak_575	22	.	2.98101	5.86828	2.21869	129
GL873536.1	26921212	26921441	BB_8012_H3K4me1_CSpeaks_peak_576	56	.	3.57858	9.87633	5.69659	165
GL873536.1	26940907	26941146	BB_8012_H3K4me1_CSpeaks_peak_577	141	.	6.88725	19.68479	14.10919	71
GL873536.1	26948493	26948848	BB_8012_H3K4me1_CSpeaks_peak_578	75	.	4.71771	12.00287	7.52979	246
GL873536.1	26956857	26957046	BB_8012_H3K4me1_CSpeaks_peak_579	65	.	4.28259	10.88985	6.58932	122
GL873536.1	28635985	28636253	BB_8012_H3K4me1_CSpeaks_peak_580	62	.	4.34620	10.51570	6.24702	89
GL873536.1	28636526	28636792	BB_8012_H3K4me1_CSpeaks_peak_581	102	.	5.99562	15.16215	10.26720	116
GL873536.1	29018358	29018945	BB_8012_H3K4me1_CSpeaks_peak_582	66	.	3.53586	10.93404	6.61684	145
GL873536.1	29288079	29288246	BB_8012_H3K4me1_CSpeaks_peak_583	17	.	2.92921	5.28566	1.73669	93
GL873537.1	1113346	1113608	BB_8012_H3K4me1_CSpeaks_peak_584	26	.	2.56321	6.35161	2.65560	152
GL873537.1	1114062	1114308	BB_8012_H3K4me1_CSpeaks_peak_585	19	.	2.66345	5.53144	1.93301	224
GL873537.1	1272982	1273245	BB_8012_H3K4me1_CSpeaks_peak_586	121	.	8.32089	17.40049	12.16697	118
GL873537.1	1805112	1805323	BB_8012_H3K4me1_CSpeaks_peak_587	66	.	5.40476	10.92847	6.61168	106
GL873537.1	2325150	2325372	BB_8012_H3K4me1_CSpeaks_peak_588	74	.	5.13583	11.87590	7.43194	98
GL873537.1	2822297	2822444	BB_8012_H3K4me1_CSpeaks_peak_589	51	.	4.98680	9.25272	5.15213	32
GL873537.1	2849061	2849341	BB_8012_H3K4me1_CSpeaks_peak_590	34	.	3.87799	7.28745	3.44660	266
GL873537.1	2849937	2850113	BB_8012_H3K4me1_CSpeaks_peak_591	60	.	5.72029	10.25134	6.00924	115
GL873537.1	2852557	2852764	BB_8012_H3K4me1_CSpeaks_peak_592	121	.	8.32089	17.40049	12.16697	102
GL873537.1	2859913	2860163	BB_8012_H3K4me1_CSpeaks_peak_593	116	.	8.52703	16.80315	11.68274	111
GL873537.1	3315403	3315775	BB_8012_H3K4me1_CSpeaks_peak_594	88	.	6.10135	13.58947	8.89310	298
GL873537.1	3504030	3504265	BB_8012_H3K4me1_CSpeaks_peak_595	102	.	5.46074	15.15365	10.26720	123
GL873537.1	3950962	3951109	BB_8012_H3K4me1_CSpeaks_peak_596	22	.	4.23423	5.86499	2.21869	119
GL873537.1	4718990	4719160	BB_8012_H3K4me1_CSpeaks_peak_597	82	.	6.28334	12.88078	8.28293	78
GL873537.1	4791542	4791770	BB_8012_H3K4me1_CSpeaks_peak_598	102	.	5.88417	15.16215	10.26720	117
GL873537.1	5516505	5516694	BB_8012_H3K4me1_CSpeaks_peak_599	66	.	4.88108	11.00531	6.66738	69
GL873537.1	6020575	6020730	BB_8012_H3K4me1_CSpeaks_peak_600	81	.	4.90347	12.76924	8.18180	70
GL873537.1	6044051	6044275	BB_8012_H3K4me1_CSpeaks_peak_601	108	.	5.74725	15.78860	10.81037	103
GL873537.1	6216585	6217055	BB_8012_H3K4me1_CSpeaks_peak_602	141	.	6.88725	19.68479	14.10919	125
GL873537.1	6910367	6910693	BB_8012_H3K4me1_CSpeaks_peak_603	42	.	3.64570	8.23007	4.26869	66
GL873537.1	6926583	6926769	BB_8012_H3K4me1_CSpeaks_peak_604	17	.	3.13878	5.26630	1.72155	67
GL873537.1	11739904	11740066	BB_8012_H3K4me1_CSpeaks_peak_605	55	.	4.77452	9.66719	5.50834	59
GL873537.1	12746650	12746827	BB_8012_H3K4me1_CSpeaks_peak_606	38	.	3.78893	7.73977	3.82692	38
GL873537.1	13108323	13108558	BB_8012_H3K4me1_CSpeaks_peak_607	124	.	9.30651	17.70330	12.43499	97
GL873537.1	14218581	14218825	BB_8012_H3K4me1_CSpeaks_peak_608	99	.	8.45779	14.76141	9.92111	145
GL873537.1	16151828	16152049	BB_8012_H3K4me1_CSpeaks_peak_609	28	.	4.51839	6.54504	2.81343	15
GL873537.1	16362047	16362460	BB_8012_H3K4me1_CSpeaks_peak_610	102	.	5.88417	15.16215	10.26720	125
GL873537.1	18342398	18342571	BB_8012_H3K4me1_CSpeaks_peak_611	44	.	4.70817	8.44714	4.44351	86
GL873537.1	19120953	19121182	BB_8012_H3K4me1_CSpeaks_peak_612	75	.	4.81059	12.00287	7.52979	131
GL873537.1	19527159	19527778	BB_8012_H3K4me1_CSpeaks_peak_613	160	.	6.91650	22.07213	16.05076	499
GL873537.1	19663703	19664142	BB_8012_H3K4me1_CSpeaks_peak_614	88	.	5.08923	13.55013	8.87308	203
GL873537.1	20140551	20140820	BB_8012_H3K4me1_CSpeaks_peak_615	32	.	2.87726	7.09779	3.27743	125
GL873537.1	20663454	20663639	BB_8012_H3K4me1_CSpeaks_peak_616	87	.	5.43835	13.45200	8.78658	94
GL873537.1	20694127	20694310	BB_8012_H3K4me1_CSpeaks_peak_617	178	.	9.87517	24.19604	17.82687	80
GL873537.1	22020565	22020727	BB_8012_H3K4me1_CSpeaks_peak_618	51	.	4.98680	9.25272	5.15213	73
GL873537.1	22115028	22115175	BB_8012_H3K4me1_CSpeaks_peak_619	50	.	4.16044	9.09299	5.01684	32
GL873537.1	23644495	23644647	BB_8012_H3K4me1_CSpeaks_peak_620	59	.	4.65817	10.22378	5.99244	50
GL873537.1	24104621	24104771	BB_8012_H3K4me1_CSpeaks_peak_621	18	.	3.73294	5.46828	1.87633	22
GL873537.1	24355578	24356034	BB_8012_H3K4me1_CSpeaks_peak_622	81	.	5.96203	12.68394	8.11307	60
GL873537.1	24365976	24366180	BB_8012_H3K4me1_CSpeaks_peak_623	95	.	5.18211	14.34508	9.54907	122
GL873537.1	25331929	25332097	BB_8012_H3K4me1_CSpeaks_peak_624	50	.	5.60385	9.13477	5.05739	35
GL873537.1	25418222	25418823	BB_8012_H3K4me1_CSpeaks_peak_625	110	.	5.47302	16.09456	11.06654	91
GL873537.1	25470404	25470754	BB_8012_H3K4me1_CSpeaks_peak_626	64	.	4.87933	10.75536	6.46583	120
GL873537.1	25871006	25871197	BB_8012_H3K4me1_CSpeaks_peak_627	103	.	7.57786	15.25735	10.33753	115
GL873537.1	25912267	25912498	BB_8012_H3K4me1_CSpeaks_peak_628	53	.	4.54671	9.46042	5.31875	115
GL873537.1	27130660	27130827	BB_8012_H3K4me1_CSpeaks_peak_629	76	.	6.64907	12.18861	7.69515	78
GL873537.1	27904701	27904960	BB_8012_H3K4me1_CSpeaks_peak_630	124	.	7.61081	17.73325	12.46058	93
GL873537.1	28514515	28514672	BB_8012_H3K4me1_CSpeaks_peak_631	66	.	4.99253	11.00531	6.66738	135
GL873538.1	3568157	3568307	BB_8012_H3K4me1_CSpeaks_peak_632	59	.	4.65817	10.22378	5.99244	119
GL873538.1	3887093	3887290	BB_8012_H3K4me1_CSpeaks_peak_633	32	.	3.51029	7.09102	3.27170	110
GL873538.1	7835661	7835898	BB_8012_H3K4me1_CSpeaks_peak_634	197	.	10.92148	26.62870	19.78523	111
GL873538.1	8718628	8718926	BB_8012_H3K4me1_CSpeaks_peak_635	36	.	3.25965	7.54459	3.67317	175
GL873538.1	9612871	9613122	BB_8012_H3K4me1_CSpeaks_peak_636	104	.	6.51930	15.45243	10.49331	79
GL873538.1	11323772	11324018	BB_8012_H3K4me1_CSpeaks_peak_637	44	.	4.56885	8.44714	4.44351	64
GL873538.1	11325935	11326167	BB_8012_H3K4me1_CSpeaks_peak_638	97	.	4.91947	14.53762	9.71370	133
GL873538.1	11342835	11343015	BB_8012_H3K4me1_CSpeaks_peak_639	87	.	7.62457	13.39822	8.75358	98
GL873538.1	11343675	11343837	BB_8012_H3K4me1_CSpeaks_peak_640	66	.	5.26544	10.92847	6.61168	84
GL873538.1	12006694	12006969	BB_8012_H3K4me1_CSpeaks_peak_641	53	.	3.88453	9.52900	5.37732	98
GL873538.1	12113323	12113549	BB_8012_H3K4me1_CSpeaks_peak_642	36	.	4.97726	7.53305	3.66814	191
GL873538.1	12658510	12658736	BB_8012_H3K4me1_CSpeaks_peak_643	141	.	6.88725	19.68479	14.10919	122
GL873538.1	13984756	13984947	BB_8012_H3K4me1_CSpeaks_peak_644	78	.	6.94772	12.30826	7.80237	93
GL873538.1	14784669	14785012	BB_8012_H3K4me1_CSpeaks_peak_645	112	.	8.22488	16.35936	11.29491	101
GL873538.1	15252097	15252244	BB_8012_H3K4me1_CSpeaks_peak_646	17	.	3.32072	5.31046	1.74942	30
GL873538.1	15252473	15252645	BB_8012_H3K4me1_CSpeaks_peak_647	73	.	5.10399	11.80429	7.36223	65
GL873538.1	15740749	15740909	BB_8012_H3K4me1_CSpeaks_peak_648	81	.	4.99635	12.76924	8.18180	72
GL873538.1	16481965	16482125	BB_8012_H3K4me1_CSpeaks_peak_649	62	.	4.34620	10.51570	6.24702	92
GL873538.1	16482306	16482526	BB_8012_H3K4me1_CSpeaks_peak_650	65	.	5.06193	10.81159	6.51966	127
GL873538.1	16482887	16483146	BB_8012_H3K4me1_CSpeaks_peak_651	172	.	8.60907	23.51211	17.22260	120
GL873538.1	17070757	17071109	BB_8012_H3K4me1_CSpeaks_peak_652	52	.	3.74726	9.36460	5.24153	105
GL873538.1	17878514	17878716	BB_8012_H3K4me1_CSpeaks_peak_653	33	.	4.02838	7.13558	3.31283	39
GL873538.1	19074277	19074656	BB_8012_H3K4me1_CSpeaks_peak_654	68	.	4.62484	11.25152	6.87242	127
GL873538.1	19214214	19214721	BB_8012_H3K4me1_CSpeaks_peak_655	56	.	2.88776	9.83582	5.65982	108
GL873538.1	23895316	23895778	BB_8012_H3K4me1_CSpeaks_peak_656	95	.	5.27499	14.34508	9.54907	74
GL873538.1	24165352	24165650	BB_8012_H3K4me1_CSpeaks_peak_657	65	.	4.55212	10.79548	6.50516	185
GL873538.1	24507889	24508046	BB_8012_H3K4me1_CSpeaks_peak_658	36	.	3.14514	7.53378	3.66814	94
GL873538.1	25608181	25608359	BB_8012_H3K4me1_CSpeaks_peak_659	106	.	7.80954	15.65544	10.68248	104
GL873538.1	27351161	27351310	BB_8012_H3K4me1_CSpeaks_peak_660	42	.	3.64570	8.23007	4.26869	86
GL873538.1	27474904	27475108	BB_8012_H3K4me1_CSpeaks_peak_661	27	.	3.67077	6.43997	2.72428	9
GL873539.1	131246	131423	BB_8012_H3K4me1_CSpeaks_peak_662	27	.	2.53934	6.48096	2.75397	43
GL873539.1	199399	199552	BB_8012_H3K4me1_CSpeaks_peak_663	58	.	6.53522	10.04679	5.85887	104
GL873539.1	222054	222386	BB_8012_H3K4me1_CSpeaks_peak_664	59	.	2.60384	10.16845	5.96281	86
GL873539.1	309996	310150	BB_8012_H3K4me1_CSpeaks_peak_665	59	.	6.27087	10.20355	5.98750	63
GL873539.1	1220605	1220870	BB_8012_H3K4me1_CSpeaks_peak_666	55	.	4.77452	9.66719	5.50834	127
GL873539.1	2779796	2780007	BB_8012_H3K4me1_CSpeaks_peak_667	168	.	9.99270	23.05536	16.83744	103
GL873539.1	3683604	3683816	BB_8012_H3K4me1_CSpeaks_peak_668	75	.	4.71771	12.00287	7.52979	137
GL873539.1	3804885	3805226	BB_8012_H3K4me1_CSpeaks_peak_669	44	.	3.88181	8.40735	4.42495	67
GL873539.1	3928334	3928606	BB_8012_H3K4me1_CSpeaks_peak_670	42	.	3.64570	8.23007	4.26869	187
GL873539.1	4066601	4066782	BB_8012_H3K4me1_CSpeaks_peak_671	53	.	3.96414	9.52900	5.37732	130
GL873539.1	4066900	4067162	BB_8012_H3K4me1_CSpeaks_peak_672	122	.	7.08033	17.51925	12.27290	115
GL873539.1	4412035	4412211	BB_8012_H3K4me1_CSpeaks_peak_673	29	.	4.41999	6.68330	2.92529	38
GL873539.1	11811981	11812138	BB_8012_H3K4me1_CSpeaks_peak_674	31	.	4.15090	6.90630	3.12316	103
GL873539.1	11812409	11812557	BB_8012_H3K4me1_CSpeaks_peak_675	37	.	4.29022	7.66459	3.76705	87
GL873539.1	14507988	14508154	BB_8012_H3K4me1_CSpeaks_peak_676	94	.	5.35333	14.22151	9.46339	88
GL873539.1	16123374	16123560	BB_8012_H3K4me1_CSpeaks_peak_677	16	.	2.47198	5.19226	1.65930	10
GL873539.1	17375083	17375357	BB_8012_H3K4me1_CSpeaks_peak_678	43	.	2.81798	8.34325	4.37298	151
GL873539.1	17851017	17851223	BB_8012_H3K4me1_CSpeaks_peak_679	87	.	5.54980	13.45200	8.78658	85
GL873539.1	18277591	18277884	BB_8012_H3K4me1_CSpeaks_peak_680	31	.	3.40687	6.99766	3.19607	111
GL873539.1	19004432	19004674	BB_8012_H3K4me1_CSpeaks_peak_681	56	.	4.25332	9.79599	5.62237	120
GL873539.1	19681743	19682075	BB_8012_H3K4me1_CSpeaks_peak_682	125	.	6.55289	17.83555	12.54034	124
GL873539.1	20645898	20646170	BB_8012_H3K4me1_CSpeaks_peak_683	75	.	4.23487	11.99120	7.52979	134
GL873539.1	25092905	25093077	BB_8012_H3K4me1_CSpeaks_peak_684	140	.	8.87816	19.61410	14.06320	102
GL873539.1	25413434	25413595	BB_8012_H3K4me1_CSpeaks_peak_685	67	.	4.57174	11.08192	6.73673	126
GL873539.1	25602108	25602385	BB_8012_H3K4me1_CSpeaks_peak_686	80	.	5.32689	12.62006	8.07455	223
GL873539.1	26456306	26456478	BB_8012_H3K4me1_CSpeaks_peak_687	144	.	9.14960	20.09098	14.47405	108
GL873539.1	26471978	26472361	BB_8012_H3K4me1_CSpeaks_peak_688	50	.	4.06756	9.09299	5.01684	120
GL873539.1	26601507	26601686	BB_8012_H3K4me1_CSpeaks_peak_689	85	.	6.83483	13.19086	8.56093	48
GL873539.1	27472705	27472929	BB_8012_H3K4me1_CSpeaks_peak_690	69	.	4.02590	11.31445	6.92881	67
GL873540.1	219971	220376	BB_8012_H3K4me1_CSpeaks_peak_691	66	.	3.61081	11.00655	6.66738	181
GL873540.1	696155	696318	BB_8012_H3K4me1_CSpeaks_peak_692	27	.	3.41741	6.46191	2.73676	77
GL873540.1	991648	991808	BB_8012_H3K4me1_CSpeaks_peak_693	126	.	7.77959	17.93027	12.62643	64
GL873540.1	1579259	1579421	BB_8012_H3K4me1_CSpeaks_peak_694	73	.	5.54408	11.79668	7.36223	69
GL873540.1	2485326	2485500	BB_8012_H3K4me1_CSpeaks_peak_695	40	.	4.10090	7.99138	4.05511	75
GL873540.1	2815207	2816024	BB_8012_H3K4me1_CSpeaks_peak_696	118	.	5.56717	17.03015	11.86626	532
GL873540.1	3292685	3293183	BB_8012_H3K4me1_CSpeaks_peak_697	116	.	5.84182	16.72583	11.61195	153
GL873540.1	4923311	4923495	BB_8012_H3K4me1_CSpeaks_peak_698	46	.	3.22072	8.65647	4.64631	134
GL873540.1	4997563	4997757	BB_8012_H3K4me1_CSpeaks_peak_699	59	.	4.76962	10.22378	5.99244	129
GL873540.1	5023451	5023767	BB_8012_H3K4me1_CSpeaks_peak_700	27	.	2.83063	6.51537	2.78616	190
GL873540.1	6806318	6806470	BB_8012_H3K4me1_CSpeaks_peak_701	58	.	4.23307	9.99593	5.81146	77
GL873540.1	6806760	6807269	BB_8012_H3K4me1_CSpeaks_peak_702	53	.	3.88453	9.52900	5.37732	58
GL873540.1	7094492	7094694	BB_8012_H3K4me1_CSpeaks_peak_703	47	.	3.53829	8.74288	4.70401	119
GL873540.1	7560789	7560952	BB_8012_H3K4me1_CSpeaks_peak_704	41	.	3.46863	8.13604	4.18309	58
GL873540.1	7737679	7737872	BB_8012_H3K4me1_CSpeaks_peak_705	152	.	7.88040	21.05315	15.25944	121
GL873540.1	10475037	10475505	BB_8012_H3K4me1_CSpeaks_peak_706	110	.	5.23791	16.08644	11.06111	260
GL873540.1	10476078	10476323	BB_8012_H3K4me1_CSpeaks_peak_707	24	.	2.72528	6.11664	2.43659	131
GL873540.1	11019329	11019571	BB_8012_H3K4me1_CSpeaks_peak_708	79	.	7.74452	12.52288	7.99733	92
GL873540.1	12004627	12004795	BB_8012_H3K4me1_CSpeaks_peak_709	60	.	5.72029	10.25134	6.00924	96
GL873540.1	15957104	15957252	BB_8012_H3K4me1_CSpeaks_peak_710	88	.	8.18314	13.54184	8.87305	81
GL873540.1	16753805	16754254	BB_8012_H3K4me1_CSpeaks_peak_711	95	.	5.66126	14.29954	9.52079	246
GL873540.1	17096447	17096851	BB_8012_H3K4me1_CSpeaks_peak_712	78	.	4.44181	12.30860	7.80237	99
GL873540.1	17315794	17316047	BB_8012_H3K4me1_CSpeaks_peak_713	53	.	3.88453	9.52900	5.37732	126
GL873540.1	18196657	18196887	BB_8012_H3K4me1_CSpeaks_peak_714	29	.	4.60575	6.68330	2.92529	137
GL873540.1	19470077	19470397	BB_8012_H3K4me1_CSpeaks_peak_715	82	.	4.61795	12.80986	8.22121	99
GL873540.1	19970869	19971058	BB_8012_H3K4me1_CSpeaks_peak_716	138	.	7.63384	19.36886	13.86732	83
GL873540.1	20022645	20022819	BB_8012_H3K4me1_CSpeaks_peak_717	102	.	5.36786	15.15365	10.26720	105
GL873540.1	22489741	22489911	BB_8012_H3K4me1_CSpeaks_peak_718	27	.	2.88636	6.51537	2.78616	120
GL873540.1	22722614	22722829	BB_8012_H3K4me1_CSpeaks_peak_719	61	.	3.43454	10.35042	6.10266	110
GL873540.1	22784049	22784332	BB_8012_H3K4me1_CSpeaks_peak_720	75	.	4.81059	12.00287	7.52979	136
GL873540.1	23207137	23207350	BB_8012_H3K4me1_CSpeaks_peak_721	131	.	6.01801	18.51631	13.12828	128
GL873540.1	23804091	23804412	BB_8012_H3K4me1_CSpeaks_peak_722	41	.	3.10926	8.10064	4.15587	117
GL873540.1	24831778	24831959	BB_8012_H3K4me1_CSpeaks_peak_723	29	.	3.92619	6.74280	2.98031	46
GL873541.1	1363354	1363547	BB_8012_H3K4me1_CSpeaks_peak_724	62	.	3.70241	10.49570	6.24023	152
GL873541.1	1673209	1673376	BB_8012_H3K4me1_CSpeaks_peak_725	48	.	3.72531	8.87152	4.81902	56
GL873541.1	1673682	1673841	BB_8012_H3K4me1_CSpeaks_peak_726	121	.	8.13513	17.40049	12.16697	66
GL873541.1	3995606	3995972	BB_8012_H3K4me1_CSpeaks_peak_727	68	.	4.53196	11.25152	6.87242	277
GL873541.1	6680682	6680862	BB_8012_H3K4me1_CSpeaks_peak_728	88	.	5.08923	13.55013	8.87308	134
GL873541.1	9568111	9568506	BB_8012_H3K4me1_CSpeaks_peak_729	96	.	6.37998	14.51252	9.69461	210
GL873541.1	11723447	11723632	BB_8012_H3K4me1_CSpeaks_peak_730	40	.	4.10090	7.99138	4.05511	104
GL873541.1	12133443	12134056	BB_8012_H3K4me1_CSpeaks_peak_731	93	.	4.51351	14.09660	9.35715	256
GL873541.1	14540252	14540414	BB_8012_H3K4me1_CSpeaks_peak_732	80	.	5.21544	12.62006	8.07455	113
GL873541.1	15140698	15140919	BB_8012_H3K4me1_CSpeaks_peak_733	122	.	8.95331	17.51500	12.27236	129
GL873541.1	15220665	15220910	BB_8012_H3K4me1_CSpeaks_peak_734	58	.	3.81692	10.00074	5.81387	103
GL873541.1	15599190	15599379	BB_8012_H3K4me1_CSpeaks_peak_735	75	.	6.34073	11.97652	7.52058	118
GL873541.1	15971920	15972497	BB_8012_H3K4me1_CSpeaks_peak_736	82	.	5.91138	12.86091	8.26593	339
GL873541.1	16192906	16193053	BB_8012_H3K4me1_CSpeaks_peak_737	62	.	4.34620	10.51570	6.24702	32
GL873541.1	18054627	18054774	BB_8012_H3K4me1_CSpeaks_peak_738	13	.	3.45431	4.79185	1.30266	112
GL873541.1	18240578	18240855	BB_8012_H3K4me1_CSpeaks_peak_739	66	.	5.26544	10.92847	6.61168	182
GL873541.1	19933573	19933968	BB_8012_H3K4me1_CSpeaks_peak_740	41	.	3.07991	8.13240	4.18309	145
GL873541.1	21803515	21803767	BB_8012_H3K4me1_CSpeaks_peak_741	88	.	7.90849	13.54184	8.87305	210
GL873541.1	21912376	21912590	BB_8012_H3K4me1_CSpeaks_peak_742	62	.	6.08661	10.55114	6.27848	144
GL873542.1	1588962	1589162	BB_8012_H3K4me1_CSpeaks_peak_743	52	.	3.67760	9.36460	5.24153	112
GL873542.1	1784522	1784702	BB_8012_H3K4me1_CSpeaks_peak_744	46	.	4.32381	8.71601	4.68615	80
GL873542.1	4009794	4010049	BB_8012_H3K4me1_CSpeaks_peak_745	117	.	5.39713	16.87865	11.74524	127
GL873542.1	5774800	5774989	BB_8012_H3K4me1_CSpeaks_peak_746	14	.	2.64979	4.94366	1.43702	56
GL873542.1	6027653	6027957	BB_8012_H3K4me1_CSpeaks_peak_747	78	.	4.44181	12.30860	7.80237	179
GL873542.1	6161001	6161183	BB_8012_H3K4me1_CSpeaks_peak_748	116	.	5.73938	16.81004	11.68274	65
GL873542.1	6355083	6355272	BB_8012_H3K4me1_CSpeaks_peak_749	72	.	7.61732	11.62887	7.21798	105
GL873542.1	6516589	6516800	BB_8012_H3K4me1_CSpeaks_peak_750	52	.	3.74726	9.36460	5.24153	103
GL873542.1	7058219	7058435	BB_8012_H3K4me1_CSpeaks_peak_751	75	.	5.76994	11.96493	7.51252	112
GL873542.1	7371129	7371297	BB_8012_H3K4me1_CSpeaks_peak_752	75	.	4.81059	12.00287	7.52979	68
GL873542.1	7603789	7603991	BB_8012_H3K4me1_CSpeaks_peak_753	95	.	5.77271	14.29954	9.52079	118
GL873542.1	8325133	8325290	BB_8012_H3K4me1_CSpeaks_peak_754	46	.	4.32381	8.71601	4.68615	67
GL873542.1	8380839	8381222	BB_8012_H3K4me1_CSpeaks_peak_755	59	.	4.04376	10.20195	5.98660	293
GL873542.1	8831250	8831656	BB_8012_H3K4me1_CSpeaks_peak_756	79	.	4.01201	12.42869	7.91147	262
GL873542.1	9622214	9622368	BB_8012_H3K4me1_CSpeaks_peak_757	13	.	2.63272	4.83877	1.34360	110
GL873542.1	10431793	10432030	BB_8012_H3K4me1_CSpeaks_peak_758	26	.	3.16804	6.40804	2.69831	26
GL873542.1	11000290	11000456	BB_8012_H3K4me1_CSpeaks_peak_759	73	.	5.68339	11.79668	7.36223	61
GL873542.1	11001670	11001963	BB_8012_H3K4me1_CSpeaks_peak_760	44	.	3.97469	8.40735	4.42495	119
GL873542.1	11593173	11593402	BB_8012_H3K4me1_CSpeaks_peak_761	155	.	7.72826	21.34039	15.51023	140
GL873542.1	11627397	11627569	BB_8012_H3K4me1_CSpeaks_peak_762	90	.	6.33570	13.77515	9.06903	94
GL873542.1	12764477	12764829	BB_8012_H3K4me1_CSpeaks_peak_763	104	.	6.51930	15.45243	10.49331	134
GL873542.1	15095226	15095431	BB_8012_H3K4me1_CSpeaks_peak_764	121	.	7.07657	17.38039	12.16287	104
GL873542.1	16844569	16844746	BB_8012_H3K4me1_CSpeaks_peak_765	68	.	4.62484	11.25152	6.87242	100
GL873542.1	17453025	17453205	BB_8012_H3K4me1_CSpeaks_peak_766	31	.	3.32726	6.99766	3.19607	47
GL873542.1	17728504	17728733	BB_8012_H3K4me1_CSpeaks_peak_767	31	.	3.40687	6.99766	3.19607	93
GL873542.1	18703588	18703811	BB_8012_H3K4me1_CSpeaks_peak_768	14	.	2.64979	4.94366	1.43702	135
GL873542.1	19290676	19290949	BB_8012_H3K4me1_CSpeaks_peak_769	68	.	4.62484	11.25152	6.87242	95
GL873542.1	19316614	19316768	BB_8012_H3K4me1_CSpeaks_peak_770	51	.	4.84749	9.25272	5.15213	98
GL873542.1	20600659	20600928	BB_8012_H3K4me1_CSpeaks_peak_771	156	.	7.22162	21.58403	15.64486	138
GL873542.1	20601810	20602010	BB_8012_H3K4me1_CSpeaks_peak_772	111	.	5.90778	16.18346	11.14742	124
GL873542.1	21196182	21196491	BB_8012_H3K4me1_CSpeaks_peak_773	26	.	3.24765	6.40804	2.69831	107
GL873542.1	21219125	21219314	BB_8012_H3K4me1_CSpeaks_peak_774	60	.	5.10605	10.33980	6.09257	57
GL873542.1	21277532	21277914	BB_8012_H3K4me1_CSpeaks_peak_775	117	.	5.39713	16.87865	11.74524	130
GL873542.1	21405765	21406027	BB_8012_H3K4me1_CSpeaks_peak_776	88	.	4.00090	13.54376	8.87308	141
GL873542.1	21623888	21624063	BB_8012_H3K4me1_CSpeaks_peak_777	88	.	5.08923	13.55013	8.87308	88
GL873542.1	21908926	21909074	BB_8012_H3K4me1_CSpeaks_peak_778	31	.	3.02130	6.98403	3.19128	122
GL873542.1	21990447	21990608	BB_8012_H3K4me1_CSpeaks_peak_779	24	.	3.87226	6.17367	2.48749	95
GL873542.1	22008702	22008933	BB_8012_H3K4me1_CSpeaks_peak_780	47	.	3.53829	8.74288	4.70401	122
GL873542.1	22010250	22010400	BB_8012_H3K4me1_CSpeaks_peak_781	59	.	4.76962	10.22378	5.99244	77
GL873542.1	22103251	22103401	BB_8012_H3K4me1_CSpeaks_peak_782	26	.	3.12033	6.41011	2.69831	9
GL873543.1	1547706	1547904	BB_8012_H3K4me1_CSpeaks_peak_783	17	.	2.77204	5.34426	1.77471	123
GL873543.1	1575823	1575994	BB_8012_H3K4me1_CSpeaks_peak_784	81	.	5.96203	12.68394	8.11307	87
GL873543.1	3209495	3209689	BB_8012_H3K4me1_CSpeaks_peak_785	36	.	3.25965	7.54459	3.67317	139
GL873543.1	3521973	3522315	BB_8012_H3K4me1_CSpeaks_peak_786	37	.	3.48648	7.60524	3.72311	138
GL873543.1	5653756	5653967	BB_8012_H3K4me1_CSpeaks_peak_787	102	.	5.36786	15.15365	10.26720	129
GL873543.1	5810506	5810695	BB_8012_H3K4me1_CSpeaks_peak_788	67	.	3.88817	11.12778	6.77802	61
GL873543.1	5860172	5860500	BB_8012_H3K4me1_CSpeaks_peak_789	78	.	4.52142	12.30860	7.80237	119
GL873543.1	5860667	5860859	BB_8012_H3K4me1_CSpeaks_peak_790	75	.	4.71771	12.00287	7.52979	112
GL873543.1	5861558	5861729	BB_8012_H3K4me1_CSpeaks_peak_791	76	.	6.46332	12.18861	7.69515	85
GL873543.1	8549866	8550034	BB_8012_H3K4me1_CSpeaks_peak_792	47	.	3.60794	8.74288	4.70401	128
GL873543.1	12203050	12203219	BB_8012_H3K4me1_CSpeaks_peak_793	82	.	6.44959	12.88078	8.28293	96
GL873543.1	12449992	12450226	BB_8012_H3K4me1_CSpeaks_peak_794	27	.	2.88636	6.51537	2.78616	113
GL873543.1	12827735	12827975	BB_8012_H3K4me1_CSpeaks_peak_795	81	.	5.82271	12.68394	8.11307	124
GL873543.1	13624163	13624352	BB_8012_H3K4me1_CSpeaks_peak_796	32	.	3.51029	7.09102	3.27170	88
GL873543.1	17758358	17758509	BB_8012_H3K4me1_CSpeaks_peak_797	42	.	4.47159	8.25914	4.29322	68
GL873543.1	21730493	21730658	BB_8012_H3K4me1_CSpeaks_peak_798	46	.	4.32381	8.71601	4.68615	95
GL873544.1	6917001	6917151	BB_8012_H3K4me1_CSpeaks_peak_799	31	.	4.15090	6.90630	3.12316	112
GL873544.1	6917467	6917892	BB_8012_H3K4me1_CSpeaks_peak_800	59	.	4.76962	10.22378	5.99244	280
GL873544.1	9058912	9059060	BB_8012_H3K4me1_CSpeaks_peak_801	53	.	4.54671	9.46042	5.31875	51
GL873544.1	9704392	9704581	BB_8012_H3K4me1_CSpeaks_peak_802	56	.	4.25332	9.79599	5.62237	99
GL873544.1	10627598	10627885	BB_8012_H3K4me1_CSpeaks_peak_803	22	.	3.54363	5.94583	2.27834	111
GL873544.1	11292789	11293035	BB_8012_H3K4me1_CSpeaks_peak_804	51	.	4.84749	9.25272	5.15213	22
GL873544.1	11712550	11712726	BB_8012_H3K4me1_CSpeaks_peak_805	53	.	4.54671	9.46042	5.31875	93
GL873544.1	11820598	11820771	BB_8012_H3K4me1_CSpeaks_peak_806	46	.	4.21235	8.71601	4.68615	82
GL873544.1	11829406	11829563	BB_8012_H3K4me1_CSpeaks_peak_807	46	.	4.21235	8.71601	4.68615	56
GL873544.1	11842423	11842879	BB_8012_H3K4me1_CSpeaks_peak_808	155	.	7.60518	21.34039	15.51023	348
GL873544.1	12324825	12325025	BB_8012_H3K4me1_CSpeaks_peak_809	60	.	5.72029	10.25134	6.00924	81
GL873544.1	12694537	12694752	BB_8012_H3K4me1_CSpeaks_peak_810	42	.	3.64570	8.23007	4.26869	70
GL873544.1	12773006	12773181	BB_8012_H3K4me1_CSpeaks_peak_811	107	.	6.99943	15.72864	10.75269	108
GL873544.1	14012225	14012428	BB_8012_H3K4me1_CSpeaks_peak_812	75	.	4.23487	11.99120	7.52979	85
GL873544.1	14651501	14651664	BB_8012_H3K4me1_CSpeaks_peak_813	50	.	4.06756	9.09299	5.01684	143
GL873544.1	14653882	14654065	BB_8012_H3K4me1_CSpeaks_peak_814	51	.	4.84749	9.25272	5.15213	62
GL873544.1	14820945	14821097	BB_8012_H3K4me1_CSpeaks_peak_815	22	.	2.91136	5.86828	2.21869	104
GL873544.1	15635959	15636171	BB_8012_H3K4me1_CSpeaks_peak_816	59	.	4.65817	10.22378	5.99244	49
GL873544.1	15639324	15639487	BB_8012_H3K4me1_CSpeaks_peak_817	48	.	3.72531	8.87152	4.81902	102
GL873544.1	15646392	15646583	BB_8012_H3K4me1_CSpeaks_peak_818	68	.	6.09180	11.20838	6.84470	109
GL873544.1	16218247	16218444	BB_8012_H3K4me1_CSpeaks_peak_819	90	.	8.30180	13.72868	9.02785	60
GL873544.1	16625911	16626074	BB_8012_H3K4me1_CSpeaks_peak_820	76	.	6.46332	12.18861	7.69515	75
GL873544.1	18150474	18150696	BB_8012_H3K4me1_CSpeaks_peak_821	88	.	6.10135	13.58947	8.89310	81
GL873544.1	19014532	19014693	BB_8012_H3K4me1_CSpeaks_peak_822	66	.	4.99253	11.00531	6.66738	33
GL873544.1	19060290	19060694	BB_8012_H3K4me1_CSpeaks_peak_823	61	.	3.43454	10.35042	6.10266	97
GL873544.1	19735356	19735597	BB_8012_H3K4me1_CSpeaks_peak_824	53	.	4.43526	9.46042	5.31875	99
GL873544.1	21019294	21019519	BB_8012_H3K4me1_CSpeaks_peak_825	68	.	6.27756	11.20838	6.84470	75
GL873545.1	4550596	4550775	BB_8012_H3K4me1_CSpeaks_peak_826	75	.	4.81059	12.00287	7.52979	87
GL873545.1	4631603	4631750	BB_8012_H3K4me1_CSpeaks_peak_827	36	.	3.89597	7.54589	3.67407	116
GL873545.1	4770022	4770316	BB_8012_H3K4me1_CSpeaks_peak_828	31	.	3.02130	6.98403	3.19128	56
GL873545.1	7202762	7202912	BB_8012_H3K4me1_CSpeaks_peak_829	44	.	4.70817	8.44714	4.44351	98
GL873545.1	7780836	7781006	BB_8012_H3K4me1_CSpeaks_peak_830	29	.	3.91302	6.68182	2.92529	50
GL873545.1	9584561	9584742	BB_8012_H3K4me1_CSpeaks_peak_831	93	.	4.51351	14.09660	9.35715	130
GL873545.1	12476638	12476863	BB_8012_H3K4me1_CSpeaks_peak_832	62	.	3.76433	10.49570	6.24023	91
GL873545.1	13656085	13656287	BB_8012_H3K4me1_CSpeaks_peak_833	37	.	3.48648	7.60524	3.72311	156
GL873545.1	17442465	17442633	BB_8012_H3K4me1_CSpeaks_peak_834	59	.	4.65817	10.22378	5.99244	126
GL873545.1	19725203	19725490	BB_8012_H3K4me1_CSpeaks_peak_835	131	.	6.01801	18.51631	13.12828	135
GL873545.1	19954989	19955188	BB_8012_H3K4me1_CSpeaks_peak_836	81	.	5.82271	12.68394	8.11307	70
GL873545.1	20089494	20089645	BB_8012_H3K4me1_CSpeaks_peak_837	44	.	4.56885	8.44714	4.44351	30
GL873545.1	20841344	20841499	BB_8012_H3K4me1_CSpeaks_peak_838	66	.	4.99253	11.00531	6.66738	59
GL873546.1	339903	340310	BB_8012_H3K4me1_CSpeaks_peak_839	28	.	2.77594	6.60033	2.85984	133
GL873546.1	369555	369806	BB_8012_H3K4me1_CSpeaks_peak_840	68	.	6.72210	11.24289	6.87242	131
GL873546.1	2281815	2281962	BB_8012_H3K4me1_CSpeaks_peak_841	48	.	3.80492	8.87152	4.81902	59
GL873546.1	2826827	2827053	BB_8012_H3K4me1_CSpeaks_peak_842	18	.	2.77363	5.42882	1.85131	149
GL873546.1	4557495	4557869	BB_8012_H3K4me1_CSpeaks_peak_843	68	.	5.23767	11.17566	6.82349	104
GL873546.1	4775365	4775569	BB_8012_H3K4me1_CSpeaks_peak_844	116	.	7.15228	16.72281	11.60984	72
GL873546.1	8173676	8174120	BB_8012_H3K4me1_CSpeaks_peak_845	75	.	6.34073	11.97652	7.52058	86
GL873546.1	10706548	10706790	BB_8012_H3K4me1_CSpeaks_peak_846	109	.	5.64650	15.97543	10.97921	86
GL873546.1	15414003	15414187	BB_8012_H3K4me1_CSpeaks_peak_847	62	.	4.34620	10.51570	6.24702	91
GL873546.1	17511539	17511956	BB_8012_H3K4me1_CSpeaks_peak_848	74	.	4.56916	11.89240	7.44792	94
GL873546.1	17577527	17577689	BB_8012_H3K4me1_CSpeaks_peak_849	22	.	3.32454	5.85335	2.21869	96
GL873546.1	18979261	18979547	BB_8012_H3K4me1_CSpeaks_peak_850	62	.	3.76433	10.49570	6.24023	173
GL873547.1	1781745	1781906	BB_8012_H3K4me1_CSpeaks_peak_851	80	.	5.21544	12.62006	8.07455	36
GL873547.1	2861276	2861501	BB_8012_H3K4me1_CSpeaks_peak_852	48	.	3.80492	8.87152	4.81902	126
GL873547.1	3271404	3271584	BB_8012_H3K4me1_CSpeaks_peak_853	104	.	6.51930	15.45243	10.49331	90
GL873547.1	3282497	3282661	BB_8012_H3K4me1_CSpeaks_peak_854	109	.	5.55362	15.97543	10.97921	67
GL873547.1	4896886	4897338	BB_8012_H3K4me1_CSpeaks_peak_855	51	.	3.45474	9.27005	5.16676	106
GL873547.1	5898722	5899078	BB_8012_H3K4me1_CSpeaks_peak_856	96	.	4.97987	14.48265	9.67893	79
GL873547.1	7041306	7041593	BB_8012_H3K4me1_CSpeaks_peak_857	64	.	4.41021	10.70734	6.41910	42
GL873547.1	8048302	8048544	BB_8012_H3K4me1_CSpeaks_peak_858	190	.	13.42412	25.79360	19.09280	118
GL873547.1	8343864	8344128	BB_8012_H3K4me1_CSpeaks_peak_859	41	.	3.46863	8.13604	4.18309	133
GL873547.1	8344437	8344637	BB_8012_H3K4me1_CSpeaks_peak_860	60	.	4.47404	10.33597	6.09094	88
GL873547.1	9226628	9226795	BB_8012_H3K4me1_CSpeaks_peak_861	104	.	6.51930	15.45243	10.49331	40
GL873547.1	9268033	9268487	BB_8012_H3K4me1_CSpeaks_peak_862	46	.	3.39282	8.67725	4.66375	360
GL873547.1	9310810	9311032	BB_8012_H3K4me1_CSpeaks_peak_863	47	.	3.53829	8.74288	4.70401	128
GL873547.1	9337143	9337481	BB_8012_H3K4me1_CSpeaks_peak_864	155	.	8.05180	21.41391	15.53732	182
GL873547.1	9361785	9362037	BB_8012_H3K4me1_CSpeaks_peak_865	164	.	11.21571	22.59278	16.49642	128
GL873547.1	9384724	9384896	BB_8012_H3K4me1_CSpeaks_peak_866	52	.	3.74726	9.36460	5.24153	123
GL873547.1	11781498	11781743	BB_8012_H3K4me1_CSpeaks_peak_867	46	.	3.22072	8.65647	4.64631	143
GL873547.1	12971300	12971491	BB_8012_H3K4me1_CSpeaks_peak_868	26	.	3.12033	6.41011	2.69831	13
GL873547.1	13208446	13208685	BB_8012_H3K4me1_CSpeaks_peak_869	36	.	3.25965	7.54459	3.67317	57
GL873547.1	13920946	13921216	BB_8012_H3K4me1_CSpeaks_peak_870	46	.	3.05545	8.70635	4.68615	123
GL873547.1	14141209	14141401	BB_8012_H3K4me1_CSpeaks_peak_871	78	.	4.52142	12.30860	7.80237	72
GL873547.1	16763609	16763824	BB_8012_H3K4me1_CSpeaks_peak_872	121	.	7.07657	17.38039	12.16287	95
GL873547.1	16831081	16831279	BB_8012_H3K4me1_CSpeaks_peak_873	62	.	4.43908	10.51570	6.24702	123
GL873548.1	123062	123223	BB_8012_H3K4me1_CSpeaks_peak_874	59	.	4.76962	10.22378	5.99244	21
GL873548.1	362533	362710	BB_8012_H3K4me1_CSpeaks_peak_875	62	.	4.43908	10.51570	6.24702	67
GL873548.1	1002877	1003044	BB_8012_H3K4me1_CSpeaks_peak_876	40	.	4.10090	7.99138	4.05511	66
GL873548.1	1423392	1423552	BB_8012_H3K4me1_CSpeaks_peak_877	51	.	5.11959	9.19778	5.11302	77
GL873548.1	1929468	1929638	BB_8012_H3K4me1_CSpeaks_peak_878	75	.	4.16522	11.99120	7.52979	56
GL873548.1	2852082	2852590	BB_8012_H3K4me1_CSpeaks_peak_879	102	.	5.99562	15.16215	10.26720	279
GL873548.1	6248496	6248693	BB_8012_H3K4me1_CSpeaks_peak_880	110	.	6.10707	16.03933	11.02569	90
GL873548.1	7951474	7951828	BB_8012_H3K4me1_CSpeaks_peak_881	41	.	3.26898	8.09834	4.15494	211
GL873548.1	8318623	8318771	BB_8012_H3K4me1_CSpeaks_peak_882	62	.	5.02067	10.46559	6.21257	110
GL873548.1	8514580	8514817	BB_8012_H3K4me1_CSpeaks_peak_883	53	.	4.54671	9.46042	5.31875	132
GL873548.1	9476097	9476387	BB_8012_H3K4me1_CSpeaks_peak_884	88	.	5.08923	13.55013	8.87308	163
GL873548.1	12279439	12279703	BB_8012_H3K4me1_CSpeaks_peak_885	44	.	3.88181	8.40735	4.42495	164
GL873548.1	12716696	12716861	BB_8012_H3K4me1_CSpeaks_peak_886	44	.	4.70817	8.44714	4.44351	74
GL873548.1	12962243	12962438	BB_8012_H3K4me1_CSpeaks_peak_887	66	.	4.88108	11.00531	6.66738	108
GL873548.1	12968057	12968256	BB_8012_H3K4me1_CSpeaks_peak_888	50	.	4.16044	9.09299	5.01684	90
GL873548.1	13091396	13091557	BB_8012_H3K4me1_CSpeaks_peak_889	66	.	5.26544	10.92847	6.61168	90
GL873548.1	13129294	13129746	BB_8012_H3K4me1_CSpeaks_peak_890	146	.	7.91248	20.38453	14.69131	234
GL873548.1	13254348	13254642	BB_8012_H3K4me1_CSpeaks_peak_891	234	.	11.27514	31.85403	23.44600	165
GL873548.1	13284542	13284942	BB_8012_H3K4me1_CSpeaks_peak_892	93	.	4.58317	14.09660	9.35715	265
GL873548.1	13710345	13710493	BB_8012_H3K4me1_CSpeaks_peak_893	68	.	4.53196	11.25152	6.87242	110
GL873548.1	14507253	14507739	BB_8012_H3K4me1_CSpeaks_peak_894	118	.	5.07078	17.06691	11.89876	342
GL873548.1	14508211	14508474	BB_8012_H3K4me1_CSpeaks_peak_895	84	.	4.60103	13.03856	8.42383	124
GL873548.1	15164849	15165240	BB_8012_H3K4me1_CSpeaks_peak_896	118	.	5.00112	17.06691	11.89876	193
GL873548.1	15325030	15325207	BB_8012_H3K4me1_CSpeaks_peak_897	106	.	6.37446	15.62947	10.66163	68
GL873548.1	15427350	15427556	BB_8012_H3K4me1_CSpeaks_peak_898	81	.	4.99635	12.76924	8.18180	78
GL873548.1	16001114	16001377	BB_8012_H3K4me1_CSpeaks_peak_899	37	.	3.56609	7.60524	3.72311	131
GL873548.1	16267790	16267953	BB_8012_H3K4me1_CSpeaks_peak_900	86	.	6.31138	13.28556	8.65376	122
GL873549.1	1813955	1814107	BB_8012_H3K4me1_CSpeaks_peak_901	104	.	6.51930	15.45243	10.49331	83
GL873549.1	5406525	5406696	BB_8012_H3K4me1_CSpeaks_peak_902	126	.	6.29720	17.99384	12.67983	45
GL873549.1	5416999	5417151	BB_8012_H3K4me1_CSpeaks_peak_903	87	.	5.82514	13.37272	8.73331	45
GL873549.1	6217543	6217705	BB_8012_H3K4me1_CSpeaks_peak_904	66	.	4.99253	11.00531	6.66738	97
GL873549.1	6626921	6627110	BB_8012_H3K4me1_CSpeaks_peak_905	75	.	4.16522	11.99120	7.52979	88
GL873549.1	6780016	6780318	BB_8012_H3K4me1_CSpeaks_peak_906	38	.	3.78893	7.73977	3.82692	189
GL873549.1	7502015	7502219	BB_8012_H3K4me1_CSpeaks_peak_907	27	.	2.89747	6.44959	2.73040	53
GL873549.1	10466377	10466528	BB_8012_H3K4me1_CSpeaks_peak_908	13	.	2.40530	4.90017	1.39961	142
GL873549.1	10484151	10484302	BB_8012_H3K4me1_CSpeaks_peak_909	80	.	6.85236	12.52769	8.00060	76
GL873549.1	11381429	11381655	BB_8012_H3K4me1_CSpeaks_peak_910	163	.	8.46975	22.45656	16.38272	111
GL873549.1	11382566	11382766	BB_8012_H3K4me1_CSpeaks_peak_911	149	.	9.06391	20.74566	14.97131	111
GL873549.1	15185427	15185605	BB_8012_H3K4me1_CSpeaks_peak_912	73	.	5.10399	11.80429	7.36223	31
GL873549.1	15307774	15307935	BB_8012_H3K4me1_CSpeaks_peak_913	83	.	5.89576	12.90365	8.30323	82
GL873550.1	570453	570624	BB_8012_H3K4me1_CSpeaks_peak_914	66	.	5.26544	10.92847	6.61168	67
GL873550.1	4377871	4378061	BB_8012_H3K4me1_CSpeaks_peak_915	59	.	4.76962	10.22378	5.99244	97
GL873550.1	5172246	5172500	BB_8012_H3K4me1_CSpeaks_peak_916	99	.	8.45779	14.76141	9.92111	113
GL873550.1	5852402	5852651	BB_8012_H3K4me1_CSpeaks_peak_917	138	.	7.23597	19.38253	13.87505	129
GL873550.1	5922620	5922862	BB_8012_H3K4me1_CSpeaks_peak_918	38	.	3.78893	7.73977	3.82692	73
GL873550.1	6239321	6239531	BB_8012_H3K4me1_CSpeaks_peak_919	48	.	6.26057	8.94265	4.88616	97
GL873550.1	6539775	6539943	BB_8012_H3K4me1_CSpeaks_peak_920	59	.	4.65817	10.22378	5.99244	116
GL873550.1	6874567	6874735	BB_8012_H3K4me1_CSpeaks_peak_921	54	.	5.35440	9.61442	5.45794	37
GL873550.1	7559483	7559804	BB_8012_H3K4me1_CSpeaks_peak_922	34	.	3.98944	7.28745	3.44660	120
GL873550.1	8453078	8453228	BB_8012_H3K4me1_CSpeaks_peak_923	42	.	5.36841	8.20978	4.25243	62
GL873550.1	9792245	9792550	BB_8012_H3K4me1_CSpeaks_peak_924	24	.	2.72528	6.11664	2.43659	132
GL873550.1	12102957	12103114	BB_8012_H3K4me1_CSpeaks_peak_925	59	.	4.04376	10.20195	5.98660	52
GL873550.1	12734375	12734571	BB_8012_H3K4me1_CSpeaks_peak_926	120	.	9.55641	17.27321	12.08686	49
GL873550.1	13764447	13764629	BB_8012_H3K4me1_CSpeaks_peak_927	46	.	4.21235	8.71601	4.68615	48
GL873550.1	16071271	16071450	BB_8012_H3K4me1_CSpeaks_peak_928	110	.	6.10707	16.03933	11.02569	115
GL873550.1	17052943	17053097	BB_8012_H3K4me1_CSpeaks_peak_929	31	.	3.18999	6.96909	3.18005	48
GL873551.1	376032	376323	BB_8012_H3K4me1_CSpeaks_peak_930	26	.	3.12033	6.41011	2.69831	101
GL873551.1	1124342	1124654	BB_8012_H3K4me1_CSpeaks_peak_931	32	.	2.94208	7.02967	3.22343	277
GL873551.1	1222619	1222766	BB_8012_H3K4me1_CSpeaks_peak_932	22	.	2.98101	5.86828	2.21869	132
GL873551.1	1744902	1745092	BB_8012_H3K4me1_CSpeaks_peak_933	34	.	3.98944	7.28745	3.44660	168
GL873551.1	2272493	2272721	BB_8012_H3K4me1_CSpeaks_peak_934	53	.	3.96414	9.52900	5.37732	190
GL873551.1	4342426	4342773	BB_8012_H3K4me1_CSpeaks_peak_935	148	.	7.11016	20.62834	14.89602	111
GL873551.1	4455970	4456145	BB_8012_H3K4me1_CSpeaks_peak_936	69	.	4.09556	11.31445	6.92881	73
GL873551.1	4456244	4456391	BB_8012_H3K4me1_CSpeaks_peak_937	31	.	3.18999	6.96909	3.18005	29
GL873551.1	5069876	5070048	BB_8012_H3K4me1_CSpeaks_peak_938	190	.	11.04753	25.76940	19.07379	82
GL873551.1	5213842	5214116	BB_8012_H3K4me1_CSpeaks_peak_939	110	.	5.23791	16.08644	11.06111	123
GL873551.1	7079224	7079380	BB_8012_H3K4me1_CSpeaks_peak_940	55	.	6.57181	9.68675	5.52537	51
GL873551.1	8408089	8408436	BB_8012_H3K4me1_CSpeaks_peak_941	36	.	3.32931	7.54459	3.67317	135
GL873551.1	8945210	8945445	BB_8012_H3K4me1_CSpeaks_peak_942	153	.	6.88034	21.15636	15.35973	102
GL873551.1	9820677	9820896	BB_8012_H3K4me1_CSpeaks_peak_943	53	.	3.96414	9.52900	5.37732	54
GL873551.1	10818347	10818862	BB_8012_H3K4me1_CSpeaks_peak_944	66	.	4.98200	10.93598	6.61738	409
GL873551.1	11441566	11441859	BB_8012_H3K4me1_CSpeaks_peak_945	111	.	9.41634	16.21722	11.17816	152
GL873551.1	12286282	12286514	BB_8012_H3K4me1_CSpeaks_peak_946	56	.	4.25332	9.79599	5.62237	126
GL873551.1	12422950	12423592	BB_8012_H3K4me1_CSpeaks_peak_947	130	.	6.23261	18.46024	13.09370	550
GL873551.1	12639096	12639402	BB_8012_H3K4me1_CSpeaks_peak_948	93	.	4.51351	14.09660	9.35715	204
GL873551.1	12639537	12639698	BB_8012_H3K4me1_CSpeaks_peak_949	62	.	3.70241	10.49570	6.24023	28
GL873551.1	16631279	16631451	BB_8012_H3K4me1_CSpeaks_peak_950	121	.	8.13513	17.40049	12.16697	56
GL873551.1	18612610	18612800	BB_8012_H3K4me1_CSpeaks_peak_951	76	.	6.64907	12.18861	7.69515	71
GL873552.1	11146659	11147063	BB_8012_H3K4me1_CSpeaks_peak_952	130	.	7.35521	18.36732	13.00815	309
GL873552.1	14721177	14721564	BB_8012_H3K4me1_CSpeaks_peak_953	102	.	5.88417	15.16215	10.26720	70
GL873553.1	4606017	4606323	BB_8012_H3K4me1_CSpeaks_peak_954	77	.	3.83372	12.25296	7.75797	38
GL873553.1	4873890	4874245	BB_8012_H3K4me1_CSpeaks_peak_955	26	.	3.12033	6.41011	2.69831	181
GL873553.1	5139751	5139948	BB_8012_H3K4me1_CSpeaks_peak_956	60	.	4.97444	10.33980	6.09257	103
GL873553.1	5140066	5140395	BB_8012_H3K4me1_CSpeaks_peak_957	42	.	3.64570	8.23007	4.26869	210
GL873553.1	5325601	5325809	BB_8012_H3K4me1_CSpeaks_peak_958	121	.	8.32089	17.40049	12.16697	116
GL873553.1	5776205	5777138	BB_8012_H3K4me1_CSpeaks_peak_959	138	.	6.29665	19.38730	13.87505	131
GL873553.1	6618137	6618302	BB_8012_H3K4me1_CSpeaks_peak_960	54	.	6.85324	9.64201	5.48470	98
GL873553.1	9255997	9256164	BB_8012_H3K4me1_CSpeaks_peak_961	117	.	6.21853	16.93061	11.77124	88
GL873553.1	10419744	10420073	BB_8012_H3K4me1_CSpeaks_peak_962	25	.	2.63749	6.22951	2.53759	120
GL873553.1	10457749	10457983	BB_8012_H3K4me1_CSpeaks_peak_963	62	.	4.34620	10.51570	6.24702	94
GL873553.1	12999999	13000259	BB_8012_H3K4me1_CSpeaks_peak_964	131	.	6.11089	18.51631	13.12828	97
GL873553.1	15065521	15065675	BB_8012_H3K4me1_CSpeaks_peak_965	46	.	3.39282	8.67725	4.66375	96
GL873553.1	16245871	16246056	BB_8012_H3K4me1_CSpeaks_peak_966	133	.	10.25224	18.79928	13.36093	84
GL873554.1	3460172	3460435	BB_8012_H3K4me1_CSpeaks_peak_967	141	.	6.88725	19.68479	14.10919	126
GL873554.1	4073689	4073917	BB_8012_H3K4me1_CSpeaks_peak_968	17	.	2.77204	5.34426	1.77471	130
GL873554.1	5220403	5220864	BB_8012_H3K4me1_CSpeaks_peak_969	23	.	2.71917	6.01580	2.34064	250
GL873554.1	5330265	5330633	BB_8012_H3K4me1_CSpeaks_peak_970	48	.	3.72531	8.87152	4.81902	224
GL873554.1	13405899	13406122	BB_8012_H3K4me1_CSpeaks_peak_971	37	.	4.29022	7.66459	3.76705	145
GL873554.1	13406502	13406771	BB_8012_H3K4me1_CSpeaks_peak_972	110	.	6.46115	16.08564	11.06111	124
GL873554.1	14274073	14274221	BB_8012_H3K4me1_CSpeaks_peak_973	51	.	3.86800	9.26598	5.16512	55
GL873554.1	14580353	14580507	BB_8012_H3K4me1_CSpeaks_peak_974	68	.	6.09180	11.20838	6.84470	117
GL873554.1	15356063	15356211	BB_8012_H3K4me1_CSpeaks_peak_975	31	.	3.18999	6.96909	3.18005	133
GL873554.1	15800356	15800795	BB_8012_H3K4me1_CSpeaks_peak_976	99	.	4.65283	14.82230	9.97717	300
GL873554.1	15800939	15801090	BB_8012_H3K4me1_CSpeaks_peak_977	82	.	5.27247	12.81480	8.22452	64
GL873554.1	16347350	16347513	BB_8012_H3K4me1_CSpeaks_peak_978	62	.	3.70241	10.49570	6.24023	51
GL873555.1	851823	851972	BB_8012_H3K4me1_CSpeaks_peak_979	66	.	5.40476	10.92847	6.61168	49
GL873555.1	7757331	7757580	BB_8012_H3K4me1_CSpeaks_peak_980	94	.	7.20634	14.21410	9.45645	40
GL873555.1	8567911	8568100	BB_8012_H3K4me1_CSpeaks_peak_981	94	.	7.20634	14.21410	9.45645	117
GL873555.1	9339454	9339797	BB_8012_H3K4me1_CSpeaks_peak_982	36	.	3.14514	7.53378	3.66814	210
GL873555.1	9340178	9340437	BB_8012_H3K4me1_CSpeaks_peak_983	46	.	3.22072	8.65647	4.64631	122
GL873556.1	65670	65862	BB_8012_H3K4me1_CSpeaks_peak_984	109	.	5.64650	15.97543	10.97921	67
GL873556.1	377917	378178	BB_8012_H3K4me1_CSpeaks_peak_985	22	.	2.98101	5.86828	2.21869	28
GL873556.1	420014	420324	BB_8012_H3K4me1_CSpeaks_peak_986	133	.	6.77580	18.75374	13.31894	108
GL873556.1	682253	682458	BB_8012_H3K4me1_CSpeaks_peak_987	13	.	2.70238	4.83877	1.34360	72
GL873556.1	974369	974619	BB_8012_H3K4me1_CSpeaks_peak_988	76	.	3.68784	12.13421	7.65301	118
GL873556.1	1167482	1167706	BB_8012_H3K4me1_CSpeaks_peak_989	121	.	8.32089	17.40049	12.16697	126
GL873556.1	2005489	2005719	BB_8012_H3K4me1_CSpeaks_peak_990	53	.	4.54671	9.46042	5.31875	110
GL873556.1	2006628	2006914	BB_8012_H3K4me1_CSpeaks_peak_991	102	.	5.88417	15.16215	10.26720	196
GL873556.1	4769439	4769803	BB_8012_H3K4me1_CSpeaks_peak_992	97	.	4.99908	14.53762	9.71370	257
GL873556.1	4770225	4770381	BB_8012_H3K4me1_CSpeaks_peak_993	90	.	4.83986	13.78169	9.06903	57
GL873556.1	7628863	7629093	BB_8012_H3K4me1_CSpeaks_peak_994	62	.	4.34620	10.51570	6.24702	90
GL873556.1	10265849	10266011	BB_8012_H3K4me1_CSpeaks_peak_995	63	.	3.95624	10.65083	6.36577	80
GL873556.1	10768119	10768318	BB_8012_H3K4me1_CSpeaks_peak_996	75	.	4.71771	12.00287	7.52979	131
GL873556.1	13741226	13741396	BB_8012_H3K4me1_CSpeaks_peak_997	103	.	7.57786	15.25735	10.33753	100
GL873556.1	14562983	14563131	BB_8012_H3K4me1_CSpeaks_peak_998	51	.	5.81964	9.19190	5.10978	52
GL873557.1	165336	165510	BB_8012_H3K4me1_CSpeaks_peak_999	24	.	2.72528	6.11664	2.43659	58
GL873557.1	1170171	1170626	BB_8012_H3K4me1_CSpeaks_peak_1000	31	.	3.32726	6.99766	3.19607	396
GL873557.1	1412939	1413141	BB_8012_H3K4me1_CSpeaks_peak_1001	64	.	4.87933	10.75536	6.46583	146
GL873557.1	3809861	3810051	BB_8012_H3K4me1_CSpeaks_peak_1002	37	.	3.56609	7.60524	3.72311	76
GL873557.1	4251752	4251928	BB_8012_H3K4me1_CSpeaks_peak_1003	80	.	5.32689	12.62006	8.07455	103
GL873557.1	4410735	4410953	BB_8012_H3K4me1_CSpeaks_peak_1004	36	.	3.14514	7.53378	3.66814	79
GL873557.1	4700042	4700294	BB_8012_H3K4me1_CSpeaks_peak_1005	90	.	4.76025	13.78169	9.06903	107
GL873557.1	5258334	5258490	BB_8012_H3K4me1_CSpeaks_peak_1006	38	.	3.78893	7.73977	3.82692	123
GL873557.1	5744263	5744504	BB_8012_H3K4me1_CSpeaks_peak_1007	81	.	5.96203	12.68394	8.11307	89
GL873557.1	6816133	6816518	BB_8012_H3K4me1_CSpeaks_peak_1008	53	.	3.96414	9.52900	5.37732	99
GL873557.1	8005604	8006427	BB_8012_H3K4me1_CSpeaks_peak_1009	99	.	4.65283	14.82230	9.97717	354
GL873557.1	8294743	8295035	BB_8012_H3K4me1_CSpeaks_peak_1010	41	.	3.39897	8.13604	4.18309	123
GL873557.1	8686097	8686491	BB_8012_H3K4me1_CSpeaks_peak_1011	47	.	3.53829	8.74288	4.70401	96
GL873557.1	9070564	9070776	BB_8012_H3K4me1_CSpeaks_peak_1012	68	.	4.62484	11.25152	6.87242	78
GL873557.1	11200847	11201192	BB_8012_H3K4me1_CSpeaks_peak_1013	112	.	7.29349	16.28808	11.24360	202
GL873557.1	11428516	11428882	BB_8012_H3K4me1_CSpeaks_peak_1014	133	.	6.77580	18.75374	13.31894	239
GL873557.1	11430054	11430255	BB_8012_H3K4me1_CSpeaks_peak_1015	104	.	7.26703	15.43004	10.49331	140
GL873558.1	737548	737928	BB_8012_H3K4me1_CSpeaks_peak_1016	32	.	3.60317	7.09102	3.27170	136
GL873558.1	3415715	3416047	BB_8012_H3K4me1_CSpeaks_peak_1017	22	.	2.98101	5.86828	2.21869	194
GL873558.1	4649051	4649263	BB_8012_H3K4me1_CSpeaks_peak_1018	88	.	5.08923	13.55013	8.87308	101
GL873558.1	5462615	5462830	BB_8012_H3K4me1_CSpeaks_peak_1019	117	.	6.32998	16.93061	11.77124	127
GL873558.1	5467176	5467478	BB_8012_H3K4me1_CSpeaks_peak_1020	164	.	7.55598	22.55154	16.46268	128
GL873558.1	6490668	6490819	BB_8012_H3K4me1_CSpeaks_peak_1021	80	.	5.32689	12.62006	8.07455	98
GL873558.1	6574797	6574986	BB_8012_H3K4me1_CSpeaks_peak_1022	90	.	7.57959	13.71677	9.01877	49
GL873558.1	7543551	7544228	BB_8012_H3K4me1_CSpeaks_peak_1023	138	.	8.24909	19.39297	13.87505	295
GL873558.1	8408259	8408483	BB_8012_H3K4me1_CSpeaks_peak_1024	71	.	4.36220	11.59222	7.18285	119
GL873558.1	9073273	9073439	BB_8012_H3K4me1_CSpeaks_peak_1025	36	.	3.32931	7.54459	3.67317	10
GL873558.1	9077649	9077823	BB_8012_H3K4me1_CSpeaks_peak_1026	37	.	3.48648	7.60524	3.72311	53
GL873558.1	9096241	9096464	BB_8012_H3K4me1_CSpeaks_peak_1027	76	.	6.64907	12.18861	7.69515	102
GL873558.1	9180714	9180982	BB_8012_H3K4me1_CSpeaks_peak_1028	102	.	5.88417	15.16215	10.26720	143
GL873558.1	10412373	10412668	BB_8012_H3K4me1_CSpeaks_peak_1029	31	.	3.32726	6.99766	3.19607	75
GL873558.1	11714234	11714410	BB_8012_H3K4me1_CSpeaks_peak_1030	31	.	3.40687	6.99766	3.19607	111
GL873558.1	12259032	12259287	BB_8012_H3K4me1_CSpeaks_peak_1031	31	.	3.02130	6.98403	3.19128	77
GL873558.1	12523424	12523636	BB_8012_H3K4me1_CSpeaks_peak_1032	62	.	4.34620	10.51570	6.24702	176
GL873558.1	12575595	12575938	BB_8012_H3K4me1_CSpeaks_peak_1033	141	.	6.99871	19.68479	14.10919	102
GL873558.1	13367979	13368152	BB_8012_H3K4me1_CSpeaks_peak_1034	107	.	9.24860	15.76008	10.78343	85
GL873558.1	14701445	14701714	BB_8012_H3K4me1_CSpeaks_peak_1035	36	.	3.20706	7.53378	3.66814	118
GL873558.1	14989064	14989371	BB_8012_H3K4me1_CSpeaks_peak_1036	84	.	4.60103	13.03856	8.42383	127
GL873559.1	410525	410714	BB_8012_H3K4me1_CSpeaks_peak_1037	224	.	11.62551	29.91190	22.46152	86
GL873559.1	7793003	7793162	BB_8012_H3K4me1_CSpeaks_peak_1038	14	.	2.58787	4.94366	1.43702	34
GL873559.1	13765263	13765460	BB_8012_H3K4me1_CSpeaks_peak_1039	80	.	5.32689	12.62006	8.07455	125
GL873560.1	435655	435847	BB_8012_H3K4me1_CSpeaks_peak_1040	86	.	6.14048	13.31241	8.67833	115
GL873560.1	1019335	1019499	BB_8012_H3K4me1_CSpeaks_peak_1041	68	.	6.09180	11.20838	6.84470	50
GL873560.1	1138012	1138298	BB_8012_H3K4me1_CSpeaks_peak_1042	53	.	4.54671	9.46042	5.31875	135
GL873560.1	1392162	1392331	BB_8012_H3K4me1_CSpeaks_peak_1043	75	.	6.52296	11.97652	7.52058	53
GL873560.1	4878420	4878704	BB_8012_H3K4me1_CSpeaks_peak_1044	81	.	5.82271	12.68394	8.11307	127
GL873560.1	8357444	8357604	BB_8012_H3K4me1_CSpeaks_peak_1045	13	.	2.70238	4.83877	1.34360	143
GL873560.1	9923614	9923800	BB_8012_H3K4me1_CSpeaks_peak_1046	46	.	4.32381	8.71601	4.68615	48
GL873560.1	12474091	12474248	BB_8012_H3K4me1_CSpeaks_peak_1047	96	.	6.37998	14.51252	9.69461	65
GL873560.1	12682888	12683171	BB_8012_H3K4me1_CSpeaks_peak_1048	105	.	4.79215	15.55945	10.59746	113
GL873560.1	12999924	13000349	BB_8012_H3K4me1_CSpeaks_peak_1049	78	.	4.44181	12.30860	7.80237	72
GL873560.1	13614456	13614624	BB_8012_H3K4me1_CSpeaks_peak_1050	26	.	3.16804	6.40804	2.69831	67
GL873561.1	149312	149928	BB_8012_H3K4me1_CSpeaks_peak_1051	105	.	4.79215	15.55945	10.59746	118
GL873561.1	481901	482087	BB_8012_H3K4me1_CSpeaks_peak_1052	68	.	4.53196	11.25152	6.87242	113
GL873561.1	1107450	1107669	BB_8012_H3K4me1_CSpeaks_peak_1053	102	.	6.51688	15.16586	10.26720	111
GL873561.1	2141993	2142144	BB_8012_H3K4me1_CSpeaks_peak_1054	62	.	5.54157	10.55528	6.28035	105
GL873561.1	3001197	3001373	BB_8012_H3K4me1_CSpeaks_peak_1055	68	.	4.53196	11.25152	6.87242	68
GL873561.1	4895853	4896098	BB_8012_H3K4me1_CSpeaks_peak_1056	95	.	5.27499	14.34508	9.54907	105
GL873561.1	4980854	4981153	BB_8012_H3K4me1_CSpeaks_peak_1057	174	.	7.96206	23.77620	17.45850	120
GL873561.1	5289950	5290097	BB_8012_H3K4me1_CSpeaks_peak_1058	62	.	6.08661	10.55114	6.27848	57
GL873561.1	5428763	5428985	BB_8012_H3K4me1_CSpeaks_peak_1059	41	.	3.16499	8.10064	4.15587	119
GL873561.1	9680952	9681157	BB_8012_H3K4me1_CSpeaks_peak_1060	75	.	4.81059	12.00287	7.52979	123
GL873561.1	9890714	9891134	BB_8012_H3K4me1_CSpeaks_peak_1061	78	.	4.52142	12.30860	7.80237	54
GL873561.1	10445484	10445744	BB_8012_H3K4me1_CSpeaks_peak_1062	37	.	3.56609	7.60524	3.72311	145
GL873561.1	10911014	10911173	BB_8012_H3K4me1_CSpeaks_peak_1063	109	.	5.55362	15.97543	10.97921	37
GL873561.1	11231412	11231579	BB_8012_H3K4me1_CSpeaks_peak_1064	46	.	3.22072	8.65647	4.64631	32
GL873561.1	14081939	14082104	BB_8012_H3K4me1_CSpeaks_peak_1065	31	.	4.15090	6.90630	3.12316	120
GL873562.1	2482322	2482499	BB_8012_H3K4me1_CSpeaks_peak_1066	53	.	3.88453	9.52900	5.37732	84
GL873562.1	5208328	5208563	BB_8012_H3K4me1_CSpeaks_peak_1067	31	.	3.02130	6.98403	3.19128	116
GL873562.1	5546497	5546652	BB_8012_H3K4me1_CSpeaks_peak_1068	58	.	5.12612	10.08017	5.88189	78
GL873562.1	6054562	6054826	BB_8012_H3K4me1_CSpeaks_peak_1069	22	.	2.91136	5.86828	2.21869	167
GL873562.1	6059246	6059461	BB_8012_H3K4me1_CSpeaks_peak_1070	55	.	4.42539	9.69629	5.53336	163
GL873562.1	6722482	6722670	BB_8012_H3K4me1_CSpeaks_peak_1071	44	.	4.70817	8.44714	4.44351	85
GL873562.1	7259098	7259307	BB_8012_H3K4me1_CSpeaks_peak_1072	26	.	3.12033	6.41011	2.69831	102
GL873562.1	7415913	7416211	BB_8012_H3K4me1_CSpeaks_peak_1073	112	.	7.76361	16.31975	11.25937	89
GL873562.1	7851184	7851360	BB_8012_H3K4me1_CSpeaks_peak_1074	81	.	5.96203	12.68394	8.11307	75
GL873562.1	8080806	8080999	BB_8012_H3K4me1_CSpeaks_peak_1075	59	.	4.76962	10.22378	5.99244	93
GL873562.1	8672875	8673068	BB_8012_H3K4me1_CSpeaks_peak_1076	153	.	10.92967	21.20468	15.39183	115
GL873562.1	12138419	12138604	BB_8012_H3K4me1_CSpeaks_peak_1077	68	.	4.62484	11.25152	6.87242	73
GL873563.1	1687240	1687454	BB_8012_H3K4me1_CSpeaks_peak_1078	66	.	4.88108	11.00531	6.66738	93
GL873563.1	2615626	2615823	BB_8012_H3K4me1_CSpeaks_peak_1079	95	.	5.66126	14.29954	9.52079	107
GL873563.1	5145995	5146191	BB_8012_H3K4me1_CSpeaks_peak_1080	178	.	10.17846	24.23245	17.83743	89
GL873563.1	5480660	5480825	BB_8012_H3K4me1_CSpeaks_peak_1081	58	.	5.80547	10.09548	5.89391	86
GL873563.1	6891941	6892282	BB_8012_H3K4me1_CSpeaks_peak_1082	47	.	3.53829	8.74288	4.70401	120
GL873563.1	8143182	8143513	BB_8012_H3K4me1_CSpeaks_peak_1083	106	.	7.61810	15.65544	10.68248	87
GL873563.1	8200700	8200896	BB_8012_H3K4me1_CSpeaks_peak_1084	88	.	5.08923	13.55013	8.87308	69
GL873563.1	8263330	8263616	BB_8012_H3K4me1_CSpeaks_peak_1085	75	.	4.23487	11.99120	7.52979	106
GL873563.1	8456722	8456872	BB_8012_H3K4me1_CSpeaks_peak_1086	80	.	5.21544	12.62006	8.07455	105
GL873563.1	9397422	9397740	BB_8012_H3K4me1_CSpeaks_peak_1087	32	.	2.94208	7.02967	3.22343	141
GL873563.1	10714549	10714823	BB_8012_H3K4me1_CSpeaks_peak_1088	153	.	10.92967	21.20468	15.39183	184
GL873563.1	11652139	11652326	BB_8012_H3K4me1_CSpeaks_peak_1089	97	.	4.99908	14.53762	9.71370	40
GL873564.1	768141	768296	BB_8012_H3K4me1_CSpeaks_peak_1090	80	.	5.21544	12.62006	8.07455	103
GL873564.1	4094015	4094210	BB_8012_H3K4me1_CSpeaks_peak_1091	62	.	4.34620	10.51570	6.24702	79
GL873564.1	4114593	4114804	BB_8012_H3K4me1_CSpeaks_peak_1092	71	.	4.36220	11.59222	7.18285	125
GL873564.1	4706322	4706567	BB_8012_H3K4me1_CSpeaks_peak_1093	63	.	5.40588	10.61616	6.33885	138
GL873564.1	7081915	7082155	BB_8012_H3K4me1_CSpeaks_peak_1094	109	.	5.64650	15.97543	10.97921	84
GL873564.1	7082520	7082704	BB_8012_H3K4me1_CSpeaks_peak_1095	127	.	7.19864	18.04366	12.72460	76
GL873564.1	8168768	8168932	BB_8012_H3K4me1_CSpeaks_peak_1096	140	.	8.87816	19.61410	14.06320	72
GL873564.1	9456501	9456713	BB_8012_H3K4me1_CSpeaks_peak_1097	51	.	4.44362	9.23506	5.14756	71
GL873564.1	9724226	9724414	BB_8012_H3K4me1_CSpeaks_peak_1098	48	.	3.72531	8.87152	4.81902	73
GL873564.1	11115959	11116110	BB_8012_H3K4me1_CSpeaks_peak_1099	43	.	5.58154	8.30530	4.33769	35
GL873565.1	886090	886247	BB_8012_H3K4me1_CSpeaks_peak_1100	69	.	7.18725	11.34488	6.95690	55
GL873565.1	1311235	1311382	BB_8012_H3K4me1_CSpeaks_peak_1101	60	.	6.91830	10.32209	6.07738	78
GL873565.1	1871053	1871260	BB_8012_H3K4me1_CSpeaks_peak_1102	37	.	3.48648	7.60524	3.72311	82
GL873565.1	1954445	1954651	BB_8012_H3K4me1_CSpeaks_peak_1103	75	.	4.81059	12.00287	7.52979	114
GL873565.1	2564814	2565068	BB_8012_H3K4me1_CSpeaks_peak_1104	41	.	3.26898	8.09834	4.15494	106
GL873565.1	3133979	3134270	BB_8012_H3K4me1_CSpeaks_peak_1105	121	.	7.07657	17.38039	12.16287	121
GL873565.1	8027307	8027473	BB_8012_H3K4me1_CSpeaks_peak_1106	22	.	2.98101	5.86828	2.21869	130
GL873565.1	9183005	9183193	BB_8012_H3K4me1_CSpeaks_peak_1107	103	.	7.39210	15.25735	10.33753	108
GL873565.1	9183452	9183650	BB_8012_H3K4me1_CSpeaks_peak_1108	66	.	4.99253	11.00531	6.66738	85
GL873565.1	9701298	9701799	BB_8012_H3K4me1_CSpeaks_peak_1109	56	.	3.28255	9.77814	5.61085	227
GL873565.1	10246593	10246793	BB_8012_H3K4me1_CSpeaks_peak_1110	51	.	3.45474	9.27005	5.16676	106
GL873565.1	10263112	10263384	BB_8012_H3K4me1_CSpeaks_peak_1111	75	.	4.71771	12.00287	7.52979	131
GL873565.1	10595513	10595790	BB_8012_H3K4me1_CSpeaks_peak_1112	113	.	6.79794	16.40858	11.32230	135
GL873565.1	13268200	13268362	BB_8012_H3K4me1_CSpeaks_peak_1113	22	.	3.43217	5.94583	2.27834	56
GL873566.1	223972	224134	BB_8012_H3K4me1_CSpeaks_peak_1114	50	.	4.06756	9.09299	5.01684	28
GL873566.1	427410	427675	BB_8012_H3K4me1_CSpeaks_peak_1115	32	.	2.82660	7.09779	3.27743	75
GL873566.1	1018068	1018307	BB_8012_H3K4me1_CSpeaks_peak_1116	158	.	9.62119	21.89293	15.89457	147
GL873566.1	6721313	6721619	BB_8012_H3K4me1_CSpeaks_peak_1117	56	.	4.25332	9.79599	5.62237	230
GL873566.1	8341517	8341786	BB_8012_H3K4me1_CSpeaks_peak_1118	44	.	3.97469	8.40735	4.42495	126
GL873566.1	10339926	10340132	BB_8012_H3K4me1_CSpeaks_peak_1119	19	.	2.60772	5.53144	1.93301	95
GL873566.1	10401134	10401331	BB_8012_H3K4me1_CSpeaks_peak_1120	90	.	4.32160	13.77646	9.06903	77
GL873566.1	11719048	11719237	BB_8012_H3K4me1_CSpeaks_peak_1121	88	.	6.24066	13.58947	8.89310	59
GL873566.1	11813620	11813772	BB_8012_H3K4me1_CSpeaks_peak_1122	113	.	6.93725	16.40858	11.32230	44
GL873566.1	13819940	13820308	BB_8012_H3K4me1_CSpeaks_peak_1123	66	.	4.99253	11.00531	6.66738	258
GL873567.1	246199	246503	BB_8012_H3K4me1_CSpeaks_peak_1124	41	.	3.33090	8.09834	4.15494	134
GL873567.1	2108352	2108804	BB_8012_H3K4me1_CSpeaks_peak_1125	77	.	3.83372	12.25296	7.75797	362
GL873567.1	5045955	5046177	BB_8012_H3K4me1_CSpeaks_peak_1126	42	.	3.64570	8.23007	4.26869	130
GL873567.1	5551865	5552086	BB_8012_H3K4me1_CSpeaks_peak_1127	78	.	6.01937	12.38849	7.87690	119
GL873567.1	6660427	6660890	BB_8012_H3K4me1_CSpeaks_peak_1128	125	.	5.21010	17.83669	12.54034	73
GL873567.1	9772312	9772473	BB_8012_H3K4me1_CSpeaks_peak_1129	95	.	5.69658	14.38122	9.58334	86
GL873567.1	9772583	9772992	BB_8012_H3K4me1_CSpeaks_peak_1130	27	.	2.88636	6.51537	2.78616	346
GL873567.1	10173624	10173834	BB_8012_H3K4me1_CSpeaks_peak_1131	102	.	5.99562	15.16215	10.26720	111
GL873567.1	10189860	10190093	BB_8012_H3K4me1_CSpeaks_peak_1132	66	.	5.26544	10.92847	6.61168	180
GL873567.1	10223709	10224052	BB_8012_H3K4me1_CSpeaks_peak_1133	94	.	7.20634	14.21410	9.45645	251
GL873567.1	10230013	10230716	BB_8012_H3K4me1_CSpeaks_peak_1134	130	.	4.78108	18.38221	13.02280	101
GL873567.1	10237527	10237857	BB_8012_H3K4me1_CSpeaks_peak_1135	73	.	5.10399	11.80429	7.36223	57
GL873567.1	10253582	10253802	BB_8012_H3K4me1_CSpeaks_peak_1136	84	.	7.62726	13.02611	8.41914	138
GL873567.1	10280124	10280445	BB_8012_H3K4me1_CSpeaks_peak_1137	73	.	5.54408	11.79668	7.36223	285
GL873567.1	11267484	11268322	BB_8012_H3K4me1_CSpeaks_peak_1138	134	.	6.70592	18.85223	13.41189	123
GL873567.1	11568974	11569199	BB_8012_H3K4me1_CSpeaks_peak_1139	78	.	4.44181	12.30860	7.80237	125
GL873567.1	11927818	11928017	BB_8012_H3K4me1_CSpeaks_peak_1140	112	.	3.97782	16.25070	11.20919	105
GL873567.1	11928482	11928638	BB_8012_H3K4me1_CSpeaks_peak_1141	32	.	3.60317	7.09102	3.27170	24
GL873567.1	12891977	12892228	BB_8012_H3K4me1_CSpeaks_peak_1142	95	.	5.66126	14.29954	9.52079	130
GL873567.1	13150854	13151056	BB_8012_H3K4me1_CSpeaks_peak_1143	22	.	2.83555	5.93100	2.27727	105
GL873567.1	13477858	13478005	BB_8012_H3K4me1_CSpeaks_peak_1144	84	.	4.68064	13.03856	8.42383	76
GL873568.1	1769353	1769500	BB_8012_H3K4me1_CSpeaks_peak_1145	52	.	6.09373	9.35185	5.23513	40
GL873568.1	1965421	1965776	BB_8012_H3K4me1_CSpeaks_peak_1146	37	.	3.48648	7.60524	3.72311	106
GL873568.1	1966429	1966629	BB_8012_H3K4me1_CSpeaks_peak_1147	111	.	9.41634	16.21722	11.17816	112
GL873568.1	4214637	4214893	BB_8012_H3K4me1_CSpeaks_peak_1148	65	.	6.66769	10.83039	6.53793	66
GL873568.1	4610840	4611015	BB_8012_H3K4me1_CSpeaks_peak_1149	27	.	3.41741	6.46191	2.73676	93
GL873568.1	5277851	5278111	BB_8012_H3K4me1_CSpeaks_peak_1150	109	.	5.55362	15.97543	10.97921	137
GL873568.1	5705199	5705487	BB_8012_H3K4me1_CSpeaks_peak_1151	36	.	3.20706	7.53378	3.66814	188
GL873568.1	6835090	6835431	BB_8012_H3K4me1_CSpeaks_peak_1152	110	.	5.23791	16.08644	11.06111	129
GL873568.1	11004913	11005074	BB_8012_H3K4me1_CSpeaks_peak_1153	60	.	5.90604	10.25134	6.00924	67
GL873568.1	11464716	11465065	BB_8012_H3K4me1_CSpeaks_peak_1154	63	.	4.20411	10.64445	6.36468	265
GL873568.1	13104195	13104342	BB_8012_H3K4me1_CSpeaks_peak_1155	55	.	5.25896	9.75793	5.59240	73
GL873569.1	1972538	1972790	BB_8012_H3K4me1_CSpeaks_peak_1156	52	.	3.67760	9.36460	5.24153	115
GL873569.1	2011954	2012142	BB_8012_H3K4me1_CSpeaks_peak_1157	124	.	7.45797	17.73325	12.46058	100
GL873569.1	5308066	5308249	BB_8012_H3K4me1_CSpeaks_peak_1158	13	.	3.31499	4.79185	1.30266	2
GL873569.1	5405253	5405504	BB_8012_H3K4me1_CSpeaks_peak_1159	80	.	5.32689	12.62006	8.07455	107
GL873569.1	6240215	6240410	BB_8012_H3K4me1_CSpeaks_peak_1160	131	.	10.10571	18.56294	13.17079	110
GL873569.1	6643424	6643658	BB_8012_H3K4me1_CSpeaks_peak_1161	31	.	3.40687	6.99766	3.19607	170
GL873569.1	6783131	6783349	BB_8012_H3K4me1_CSpeaks_peak_1162	168	.	10.60337	23.07829	16.84760	152
GL873569.1	6917407	6917584	BB_8012_H3K4me1_CSpeaks_peak_1163	133	.	6.66434	18.75374	13.31894	68
GL873569.1	6962342	6962577	BB_8012_H3K4me1_CSpeaks_peak_1164	18	.	2.71171	5.42882	1.85131	99
GL873569.1	6963334	6963574	BB_8012_H3K4me1_CSpeaks_peak_1165	66	.	4.88108	11.00531	6.66738	121
GL873569.1	6971396	6971746	BB_8012_H3K4me1_CSpeaks_peak_1166	152	.	7.88040	21.05315	15.25944	247
GL873569.1	8330564	8330734	BB_8012_H3K4me1_CSpeaks_peak_1167	95	.	5.18211	14.34508	9.54907	58
GL873569.1	11799379	11799566	BB_8012_H3K4me1_CSpeaks_peak_1168	50	.	4.16044	9.09299	5.01684	133
GL873570.1	2947600	2948045	BB_8012_H3K4me1_CSpeaks_peak_1169	103	.	7.39210	15.25735	10.33753	135
GL873570.1	3833028	3833209	BB_8012_H3K4me1_CSpeaks_peak_1170	76	.	6.61194	12.09337	7.61395	97
GL873570.1	6653062	6653355	BB_8012_H3K4me1_CSpeaks_peak_1171	22	.	3.43217	5.94583	2.27834	242
GL873570.1	7301970	7302119	BB_8012_H3K4me1_CSpeaks_peak_1172	22	.	4.23423	5.86499	2.21869	109
GL873570.1	9879992	9880187	BB_8012_H3K4me1_CSpeaks_peak_1173	58	.	5.80547	10.09548	5.89391	54
GL873570.1	10415291	10415558	BB_8012_H3K4me1_CSpeaks_peak_1174	28	.	3.65508	6.60524	2.85984	113
GL873571.1	1441911	1442180	BB_8012_H3K4me1_CSpeaks_peak_1175	65	.	4.28259	10.88985	6.58932	113
GL873571.1	1479541	1479761	BB_8012_H3K4me1_CSpeaks_peak_1176	146	.	7.91248	20.38453	14.69131	79
GL873571.1	2349812	2350058	BB_8012_H3K4me1_CSpeaks_peak_1177	73	.	5.54408	11.79668	7.36223	41
GL873571.1	2421570	2421736	BB_8012_H3K4me1_CSpeaks_peak_1178	36	.	3.14514	7.53378	3.66814	26
GL873571.1	2495373	2495547	BB_8012_H3K4me1_CSpeaks_peak_1179	23	.	2.77490	6.01580	2.34064	152
GL873571.1	5675535	5675811	BB_8012_H3K4me1_CSpeaks_peak_1180	24	.	2.72528	6.11664	2.43659	129
GL873571.1	7404011	7404190	BB_8012_H3K4me1_CSpeaks_peak_1181	64	.	4.77040	10.75536	6.46583	104
GL873571.1	9211272	9211600	BB_8012_H3K4me1_CSpeaks_peak_1182	97	.	4.99908	14.53762	9.71370	231
GL873571.1	9222103	9222325	BB_8012_H3K4me1_CSpeaks_peak_1183	37	.	2.86969	7.67858	3.77919	48
GL873572.1	150235	150525	BB_8012_H3K4me1_CSpeaks_peak_1184	50	.	4.16044	9.09299	5.01684	119
GL873572.1	450387	450610	BB_8012_H3K4me1_CSpeaks_peak_1185	179	.	10.81631	24.31765	17.90777	89
GL873572.1	451019	451538	BB_8012_H3K4me1_CSpeaks_peak_1186	93	.	4.51351	14.09660	9.35715	121
GL873572.1	528835	529185	BB_8012_H3K4me1_CSpeaks_peak_1187	58	.	6.53522	10.04679	5.85887	176
GL873572.1	529527	529731	BB_8012_H3K4me1_CSpeaks_peak_1188	53	.	3.88453	9.52900	5.37732	163
GL873572.1	803006	803210	BB_8012_H3K4me1_CSpeaks_peak_1189	59	.	4.04376	10.20195	5.98660	103
GL873572.1	803311	803542	BB_8012_H3K4me1_CSpeaks_peak_1190	26	.	2.60608	6.35161	2.65560	98
GL873572.1	807411	807669	BB_8012_H3K4me1_CSpeaks_peak_1191	69	.	4.02590	11.31445	6.92881	199
GL873572.1	1310330	1310723	BB_8012_H3K4me1_CSpeaks_peak_1192	81	.	4.37419	12.68071	8.11307	253
GL873572.1	2999999	3000283	BB_8012_H3K4me1_CSpeaks_peak_1193	25	.	2.63749	6.22951	2.53759	158
GL873572.1	3058303	3058521	BB_8012_H3K4me1_CSpeaks_peak_1194	59	.	4.76962	10.22378	5.99244	100
GL873572.1	3905348	3905522	BB_8012_H3K4me1_CSpeaks_peak_1195	84	.	4.60103	13.03856	8.42383	126
GL873572.1	3955739	3956215	BB_8012_H3K4me1_CSpeaks_peak_1196	66	.	3.66654	11.00655	6.66738	321
GL873572.1	4903362	4903555	BB_8012_H3K4me1_CSpeaks_peak_1197	32	.	2.94208	7.02967	3.22343	68
GL873572.1	5309662	5309881	BB_8012_H3K4me1_CSpeaks_peak_1198	113	.	6.93725	16.40858	11.32230	103
GL873572.1	6116340	6116496	BB_8012_H3K4me1_CSpeaks_peak_1199	32	.	3.60317	7.09102	3.27170	133
GL873572.1	7076015	7076183	BB_8012_H3K4me1_CSpeaks_peak_1200	53	.	4.54671	9.46042	5.31875	47
GL873572.1	7285090	7285332	BB_8012_H3K4me1_CSpeaks_peak_1201	81	.	5.96203	12.68394	8.11307	123
GL873572.1	7347384	7347554	BB_8012_H3K4me1_CSpeaks_peak_1202	117	.	5.39713	16.87865	11.74524	80
GL873572.1	7497176	7497499	BB_8012_H3K4me1_CSpeaks_peak_1203	103	.	6.72817	15.20273	10.30005	132
GL873572.1	7577768	7577928	BB_8012_H3K4me1_CSpeaks_peak_1204	125	.	6.44144	17.83555	12.54034	85
GL873572.1	7600969	7601242	BB_8012_H3K4me1_CSpeaks_peak_1205	123	.	5.92513	17.65711	12.39688	160
GL873572.1	7622664	7622828	BB_8012_H3K4me1_CSpeaks_peak_1206	116	.	7.15228	16.72281	11.60984	57
GL873572.1	7625516	7625914	BB_8012_H3K4me1_CSpeaks_peak_1207	36	.	4.97726	7.53305	3.66814	258
GL873572.1	7703646	7703793	BB_8012_H3K4me1_CSpeaks_peak_1208	23	.	2.71917	6.01580	2.34064	62
GL873572.1	7758228	7758759	BB_8012_H3K4me1_CSpeaks_peak_1209	21	.	2.54461	5.77257	2.16188	34
GL873572.1	7857689	7858015	BB_8012_H3K4me1_CSpeaks_peak_1210	37	.	2.97859	7.60861	3.72575	197
GL873572.1	8184979	8185133	BB_8012_H3K4me1_CSpeaks_peak_1211	85	.	6.83483	13.19086	8.56093	54
GL873572.1	8631409	8631594	BB_8012_H3K4me1_CSpeaks_peak_1212	41	.	3.39897	8.13604	4.18309	60
GL873572.1	9107858	9108096	BB_8012_H3K4me1_CSpeaks_peak_1213	37	.	3.48648	7.60524	3.72311	166
GL873572.1	9278926	9279149	BB_8012_H3K4me1_CSpeaks_peak_1214	22	.	2.83555	5.93100	2.27727	146
GL873572.1	11916508	11916705	BB_8012_H3K4me1_CSpeaks_peak_1215	42	.	3.64570	8.23007	4.26869	95
GL873573.1	91585	91811	BB_8012_H3K4me1_CSpeaks_peak_1216	28	.	3.76654	6.60524	2.85984	123
GL873573.1	93873	94168	BB_8012_H3K4me1_CSpeaks_peak_1217	14	.	2.58787	4.94366	1.43702	177
GL873573.1	113168	113592	BB_8012_H3K4me1_CSpeaks_peak_1218	138	.	6.20377	19.38730	13.87505	120
GL873573.1	659407	659690	BB_8012_H3K4me1_CSpeaks_peak_1219	58	.	4.80752	9.99488	5.81094	217
GL873573.1	660405	660673	BB_8012_H3K4me1_CSpeaks_peak_1220	44	.	3.88310	8.41052	4.42512	164
GL873573.1	780872	781244	BB_8012_H3K4me1_CSpeaks_peak_1221	65	.	4.20298	10.88985	6.58932	126
GL873573.1	1291242	1291441	BB_8012_H3K4me1_CSpeaks_peak_1222	95	.	5.66126	14.29954	9.52079	112
GL873573.1	2504251	2504510	BB_8012_H3K4me1_CSpeaks_peak_1223	28	.	3.65508	6.60524	2.85984	129
GL873573.1	3959404	3959551	BB_8012_H3K4me1_CSpeaks_peak_1224	56	.	6.42780	9.77329	5.60651	70
GL873573.1	4843369	4843538	BB_8012_H3K4me1_CSpeaks_peak_1225	58	.	3.81692	10.00074	5.81387	101
GL873573.1	5126259	5126420	BB_8012_H3K4me1_CSpeaks_peak_1226	26	.	3.24765	6.40804	2.69831	69
GL873573.1	6504377	6504565	BB_8012_H3K4me1_CSpeaks_peak_1227	123	.	5.92513	17.65711	12.39688	76
GL873573.1	6505185	6505371	BB_8012_H3K4me1_CSpeaks_peak_1228	106	.	6.55385	15.62546	10.66045	110
GL873573.1	9754653	9754814	BB_8012_H3K4me1_CSpeaks_peak_1229	63	.	6.13157	10.64037	6.36095	72
GL873573.1	10764640	10764975	BB_8012_H3K4me1_CSpeaks_peak_1230	14	.	2.25860	4.97164	1.46249	73
GL873574.1	1488803	1489020	BB_8012_H3K4me1_CSpeaks_peak_1231	207	.	11.10724	27.84701	20.77765	110
GL873574.1	1720211	1720363	BB_8012_H3K4me1_CSpeaks_peak_1232	68	.	6.09180	11.20838	6.84470	52
GL873574.1	3498229	3498562	BB_8012_H3K4me1_CSpeaks_peak_1233	73	.	5.10399	11.80429	7.36223	129
GL873574.1	3608746	3608893	BB_8012_H3K4me1_CSpeaks_peak_1234	50	.	5.42956	9.14367	5.06354	59
GL873574.1	3721724	3721929	BB_8012_H3K4me1_CSpeaks_peak_1235	32	.	3.60317	7.09102	3.27170	93
GL873574.1	4368993	4369202	BB_8012_H3K4me1_CSpeaks_peak_1236	44	.	4.70817	8.44714	4.44351	126
GL873574.1	4520932	4521418	BB_8012_H3K4me1_CSpeaks_peak_1237	68	.	4.62484	11.25152	6.87242	388
GL873574.1	7814972	7815121	BB_8012_H3K4me1_CSpeaks_peak_1238	17	.	2.84170	5.34426	1.77471	115
GL873574.1	7815279	7815426	BB_8012_H3K4me1_CSpeaks_peak_1239	31	.	4.15090	6.90630	3.12316	4
GL873574.1	8141442	8141622	BB_8012_H3K4me1_CSpeaks_peak_1240	81	.	5.82271	12.68394	8.11307	93
GL873574.1	8226288	8226537	BB_8012_H3K4me1_CSpeaks_peak_1241	81	.	5.96203	12.68394	8.11307	192
GL873574.1	8361942	8362244	BB_8012_H3K4me1_CSpeaks_peak_1242	103	.	5.07869	15.30598	10.37742	184
GL873574.1	9195407	9195631	BB_8012_H3K4me1_CSpeaks_peak_1243	75	.	4.81059	12.00287	7.52979	67
GL873574.1	11292323	11292485	BB_8012_H3K4me1_CSpeaks_peak_1244	71	.	7.11813	11.53812	7.13840	89
GL873575.1	899	1193	BB_8012_H3K4me1_CSpeaks_peak_1245	156	.	8.72688	21.53957	15.63922	96
GL873575.1	1496471	1497082	BB_8012_H3K4me1_CSpeaks_peak_1246	93	.	4.51351	14.09660	9.35715	118
GL873575.1	1897304	1897469	BB_8012_H3K4me1_CSpeaks_peak_1247	35	.	2.36268	7.34756	3.50054	112
GL873575.1	2251186	2251370	BB_8012_H3K4me1_CSpeaks_peak_1248	14	.	2.64979	4.94366	1.43702	97
GL873575.1	2322660	2322857	BB_8012_H3K4me1_CSpeaks_peak_1249	75	.	4.81059	12.00287	7.52979	111
GL873575.1	2728093	2728443	BB_8012_H3K4me1_CSpeaks_peak_1250	18	.	2.71171	5.42882	1.85131	37
GL873575.1	2762571	2762967	BB_8012_H3K4me1_CSpeaks_peak_1251	125	.	6.44144	17.83555	12.54034	276
GL873575.1	2781965	2782162	BB_8012_H3K4me1_CSpeaks_peak_1252	17	.	3.13878	5.26630	1.72155	65
GL873575.1	3172606	3172848	BB_8012_H3K4me1_CSpeaks_peak_1253	102	.	4.44544	15.16873	10.26940	106
GL873575.1	3173029	3173181	BB_8012_H3K4me1_CSpeaks_peak_1254	63	.	4.28688	10.64445	6.36468	79
GL873575.1	8048869	8049206	BB_8012_H3K4me1_CSpeaks_peak_1255	71	.	4.36220	11.59222	7.18285	227
GL873575.1	8531276	8531742	BB_8012_H3K4me1_CSpeaks_peak_1256	110	.	5.23791	16.08644	11.06111	333
GL873575.1	9463261	9463413	BB_8012_H3K4me1_CSpeaks_peak_1257	78	.	5.09719	12.34547	7.83783	96
GL873575.1	9464120	9464343	BB_8012_H3K4me1_CSpeaks_peak_1258	53	.	4.54671	9.46042	5.31875	181
GL873576.1	5814539	5814856	BB_8012_H3K4me1_CSpeaks_peak_1259	46	.	3.39282	8.67725	4.66375	115
GL873576.1	6829150	6829297	BB_8012_H3K4me1_CSpeaks_peak_1260	46	.	4.32381	8.71601	4.68615	50
GL873576.1	6829738	6829984	BB_8012_H3K4me1_CSpeaks_peak_1261	37	.	2.97859	7.60861	3.72575	55
GL873576.1	9816539	9816690	BB_8012_H3K4me1_CSpeaks_peak_1262	44	.	4.70817	8.44714	4.44351	69
GL873576.1	10791840	10792062	BB_8012_H3K4me1_CSpeaks_peak_1263	84	.	4.68064	13.03856	8.42383	107
GL873577.1	511375	511572	BB_8012_H3K4me1_CSpeaks_peak_1264	46	.	3.13057	8.66881	4.65815	122
GL873577.1	511859	512427	BB_8012_H3K4me1_CSpeaks_peak_1265	134	.	6.39748	18.88101	13.43659	471
GL873577.1	2824230	2824745	BB_8012_H3K4me1_CSpeaks_peak_1266	90	.	8.02316	13.72868	9.02785	271
GL873577.1	2840491	2840640	BB_8012_H3K4me1_CSpeaks_peak_1267	95	.	5.66126	14.29954	9.52079	78
GL873577.1	2841398	2841552	BB_8012_H3K4me1_CSpeaks_peak_1268	121	.	7.07657	17.38039	12.16287	89
GL873577.1	3396963	3397110	BB_8012_H3K4me1_CSpeaks_peak_1269	36	.	4.79150	7.53305	3.66814	47
GL873577.1	3469697	3469894	BB_8012_H3K4me1_CSpeaks_peak_1270	32	.	3.51029	7.09102	3.27170	91
GL873577.1	3999798	3999961	BB_8012_H3K4me1_CSpeaks_peak_1271	50	.	6.07271	9.08008	5.01520	62
GL873577.1	6844847	6845122	BB_8012_H3K4me1_CSpeaks_peak_1272	22	.	2.98101	5.86828	2.21869	209
GL873577.1	7430622	7430903	BB_8012_H3K4me1_CSpeaks_peak_1273	29	.	2.73037	6.69973	2.93924	129
GL873577.1	7915733	7915929	BB_8012_H3K4me1_CSpeaks_peak_1274	14	.	2.64979	4.94366	1.43702	1
GL873577.1	8806277	8806432	BB_8012_H3K4me1_CSpeaks_peak_1275	44	.	4.56885	8.44714	4.44351	83
GL873577.1	9363291	9363565	BB_8012_H3K4me1_CSpeaks_peak_1276	68	.	4.62484	11.25152	6.87242	233
GL873577.1	9809374	9809526	BB_8012_H3K4me1_CSpeaks_peak_1277	56	.	3.57858	9.87633	5.69659	78
GL873577.1	9817357	9817593	BB_8012_H3K4me1_CSpeaks_peak_1278	44	.	5.16302	8.41215	4.42512	104
GL873578.1	4376007	4376217	BB_8012_H3K4me1_CSpeaks_peak_1279	46	.	4.32381	8.71601	4.68615	94
GL873578.1	4974690	4974955	BB_8012_H3K4me1_CSpeaks_peak_1280	66	.	5.40476	10.92847	6.61168	89
GL873578.1	5639851	5640089	BB_8012_H3K4me1_CSpeaks_peak_1281	15	.	2.55199	5.06283	1.54641	109
GL873578.1	5898241	5898500	BB_8012_H3K4me1_CSpeaks_peak_1282	27	.	2.88636	6.51537	2.78616	244
GL873578.1	6119338	6119503	BB_8012_H3K4me1_CSpeaks_peak_1283	75	.	5.50091	12.03053	7.55326	94
GL873578.1	6198544	6198732	BB_8012_H3K4me1_CSpeaks_peak_1284	60	.	5.72029	10.25134	6.00924	100
GL873578.1	6284028	6284196	BB_8012_H3K4me1_CSpeaks_peak_1285	51	.	5.11959	9.19778	5.11302	71
GL873578.1	7349302	7349450	BB_8012_H3K4me1_CSpeaks_peak_1286	36	.	3.20706	7.53378	3.66814	20
GL873579.1	1024733	1025112	BB_8012_H3K4me1_CSpeaks_peak_1287	110	.	6.10707	16.03933	11.02569	248
GL873579.1	4587714	4588033	BB_8012_H3K4me1_CSpeaks_peak_1288	103	.	5.07869	15.30598	10.37742	108
GL873579.1	4687475	4688027	BB_8012_H3K4me1_CSpeaks_peak_1289	97	.	4.99908	14.53762	9.71370	265
GL873579.1	6079934	6080142	BB_8012_H3K4me1_CSpeaks_peak_1290	69	.	4.02590	11.31445	6.92881	104
GL873579.1	6788093	6788540	BB_8012_H3K4me1_CSpeaks_peak_1291	97	.	4.99908	14.53762	9.71370	326
GL873579.1	7219185	7219332	BB_8012_H3K4me1_CSpeaks_peak_1292	59	.	6.27087	10.20355	5.98750	45
GL873579.1	10783718	10783890	BB_8012_H3K4me1_CSpeaks_peak_1293	32	.	2.82660	7.09779	3.27743	19
GL873579.1	11470104	11470283	BB_8012_H3K4me1_CSpeaks_peak_1294	137	.	7.90353	19.18117	13.70969	92
GL873579.1	11471149	11471306	BB_8012_H3K4me1_CSpeaks_peak_1295	81	.	5.82271	12.68394	8.11307	38
GL873580.1	1505929	1506179	BB_8012_H3K4me1_CSpeaks_peak_1296	32	.	3.51029	7.09102	3.27170	151
GL873580.1	3260404	3260554	BB_8012_H3K4me1_CSpeaks_peak_1297	84	.	7.38737	13.02611	8.41914	72
GL873580.1	3898523	3898692	BB_8012_H3K4me1_CSpeaks_peak_1298	62	.	4.43908	10.51570	6.24702	107
GL873580.1	4225756	4226287	BB_8012_H3K4me1_CSpeaks_peak_1299	110	.	5.23791	16.08644	11.06111	111
GL873580.1	5247784	5247968	BB_8012_H3K4me1_CSpeaks_peak_1300	177	.	5.00590	24.12781	17.78036	111
GL873580.1	5373446	5373600	BB_8012_H3K4me1_CSpeaks_peak_1301	95	.	5.77271	14.29954	9.52079	37
GL873580.1	6209953	6210114	BB_8012_H3K4me1_CSpeaks_peak_1302	79	.	5.02620	12.47846	7.95608	53
GL873580.1	9417982	9418146	BB_8012_H3K4me1_CSpeaks_peak_1303	122	.	8.62812	17.47608	12.23801	85
GL873581.1	195826	196134	BB_8012_H3K4me1_CSpeaks_peak_1304	50	.	4.06756	9.09299	5.01684	223
GL873581.1	217721	217968	BB_8012_H3K4me1_CSpeaks_peak_1305	41	.	3.16499	8.10064	4.15587	76
GL873581.1	2473284	2473526	BB_8012_H3K4me1_CSpeaks_peak_1306	69	.	4.02590	11.31445	6.92881	113
GL873581.1	7638648	7638828	BB_8012_H3K4me1_CSpeaks_peak_1307	72	.	5.44353	11.64732	7.23480	101
GL873581.1	8549333	8549504	BB_8012_H3K4me1_CSpeaks_peak_1308	118	.	6.53163	17.00741	11.84689	91
GL873581.1	9053315	9053581	BB_8012_H3K4me1_CSpeaks_peak_1309	66	.	5.26544	10.92847	6.61168	39
GL873581.1	9216443	9216594	BB_8012_H3K4me1_CSpeaks_peak_1310	81	.	5.96203	12.68394	8.11307	97
GL873582.1	1044105	1044363	BB_8012_H3K4me1_CSpeaks_peak_1311	44	.	3.88181	8.40735	4.42495	45
GL873583.1	255049	255243	BB_8012_H3K4me1_CSpeaks_peak_1312	110	.	9.00710	16.00564	11.00199	96
GL873583.1	8212490	8212666	BB_8012_H3K4me1_CSpeaks_peak_1313	44	.	4.70817	8.44714	4.44351	60
GL873583.1	11119304	11119481	BB_8012_H3K4me1_CSpeaks_peak_1314	94	.	7.02059	14.21410	9.45645	86
GL873583.1	11120155	11120335	BB_8012_H3K4me1_CSpeaks_peak_1315	51	.	4.98680	9.25272	5.15213	50
GL873584.1	732482	732635	BB_8012_H3K4me1_CSpeaks_peak_1316	59	.	4.65817	10.22378	5.99244	75
GL873584.1	6246881	6247201	BB_8012_H3K4me1_CSpeaks_peak_1317	77	.	3.83372	12.25296	7.75797	125
GL873584.1	7048119	7048281	BB_8012_H3K4me1_CSpeaks_peak_1318	41	.	3.02925	8.13240	4.18309	95
GL873584.1	8410536	8410716	BB_8012_H3K4me1_CSpeaks_peak_1319	59	.	6.90862	10.19656	5.98660	81
GL873585.1	458651	458843	BB_8012_H3K4me1_CSpeaks_peak_1320	31	.	3.02130	6.98403	3.19128	120
GL873585.1	866008	866463	BB_8012_H3K4me1_CSpeaks_peak_1321	103	.	5.07869	15.30598	10.37742	238
GL873585.1	1887202	1887350	BB_8012_H3K4me1_CSpeaks_peak_1322	65	.	5.18913	10.81159	6.51966	93
GL873585.1	5504225	5504417	BB_8012_H3K4me1_CSpeaks_peak_1323	44	.	4.70817	8.44714	4.44351	84
GL873585.1	5688565	5688742	BB_8012_H3K4me1_CSpeaks_peak_1324	17	.	3.04590	5.26630	1.72155	61
GL873585.1	7852341	7852488	BB_8012_H3K4me1_CSpeaks_peak_1325	52	.	6.34983	9.35185	5.23513	61
GL873585.1	8925028	8925176	BB_8012_H3K4me1_CSpeaks_peak_1326	27	.	3.41741	6.46191	2.73676	80
GL873585.1	9055809	9056207	BB_8012_H3K4me1_CSpeaks_peak_1327	125	.	6.44144	17.83555	12.54034	243
GL873585.1	9631390	9631544	BB_8012_H3K4me1_CSpeaks_peak_1328	46	.	4.21235	8.71601	4.68615	130
GL873585.1	10022661	10022813	BB_8012_H3K4me1_CSpeaks_peak_1329	114	.	6.81709	16.56480	11.46565	72
GL873585.1	10022946	10023183	BB_8012_H3K4me1_CSpeaks_peak_1330	131	.	6.01801	18.51631	13.12828	121
GL873585.1	10408636	10408791	BB_8012_H3K4me1_CSpeaks_peak_1331	33	.	3.90918	7.13558	3.31283	125
GL873585.1	10409018	10409449	BB_8012_H3K4me1_CSpeaks_peak_1332	117	.	5.39713	16.87865	11.74524	129
GL873586.1	39031	39294	BB_8012_H3K4me1_CSpeaks_peak_1333	147	.	8.56762	20.45896	14.74395	127
GL873586.1	449228	449384	BB_8012_H3K4me1_CSpeaks_peak_1334	59	.	4.76962	10.22378	5.99244	69
GL873586.1	493655	493823	BB_8012_H3K4me1_CSpeaks_peak_1335	22	.	3.54363	5.94583	2.27834	68
GL873586.1	564581	564937	BB_8012_H3K4me1_CSpeaks_peak_1336	73	.	5.10399	11.80429	7.36223	286
GL873586.1	1190789	1191137	BB_8012_H3K4me1_CSpeaks_peak_1337	20	.	2.38012	5.61949	2.01645	181
GL873586.1	1356433	1356642	BB_8012_H3K4me1_CSpeaks_peak_1338	41	.	3.46863	8.13604	4.18309	130
GL873586.1	1504646	1504804	BB_8012_H3K4me1_CSpeaks_peak_1339	66	.	5.26544	10.92847	6.61168	78
GL873586.1	1883083	1883382	BB_8012_H3K4me1_CSpeaks_peak_1340	112	.	7.76361	16.31975	11.25937	180
GL873586.1	2041262	2041657	BB_8012_H3K4me1_CSpeaks_peak_1341	84	.	4.60103	13.03856	8.42383	209
GL873586.1	2654065	2654472	BB_8012_H3K4me1_CSpeaks_peak_1342	83	.	6.70520	12.96643	8.36246	226
GL873586.1	2654831	2654984	BB_8012_H3K4me1_CSpeaks_peak_1343	48	.	3.80492	8.87152	4.81902	85
GL873586.1	3762929	3763193	BB_8012_H3K4me1_CSpeaks_peak_1344	24	.	3.87226	6.17367	2.48749	102
GL873586.1	3789387	3789796	BB_8012_H3K4me1_CSpeaks_peak_1345	65	.	4.20298	10.88985	6.58932	74
GL873586.1	3843605	3843900	BB_8012_H3K4me1_CSpeaks_peak_1346	56	.	3.64049	9.87633	5.69659	109
GL873586.1	3851260	3851720	BB_8012_H3K4me1_CSpeaks_peak_1347	24	.	2.67462	6.11664	2.43659	106
GL873586.1	3861594	3862005	BB_8012_H3K4me1_CSpeaks_peak_1348	106	.	6.25139	15.62947	10.66163	290
GL873586.1	3986118	3986269	BB_8012_H3K4me1_CSpeaks_peak_1349	62	.	5.70215	10.52940	6.25807	107
GL873586.1	4007370	4007655	BB_8012_H3K4me1_CSpeaks_peak_1350	122	.	9.97361	17.49717	12.25468	153
GL873586.1	4013192	4013422	BB_8012_H3K4me1_CSpeaks_peak_1351	36	.	3.32931	7.54459	3.67317	53
GL873586.1	4050126	4050402	BB_8012_H3K4me1_CSpeaks_peak_1352	69	.	4.09556	11.31445	6.92881	144
GL873586.1	4132859	4133137	BB_8012_H3K4me1_CSpeaks_peak_1353	73	.	3.95009	11.77222	7.35428	168
GL873586.1	5060469	5060640	BB_8012_H3K4me1_CSpeaks_peak_1354	47	.	3.53829	8.74288	4.70401	83
GL873586.1	5062007	5062257	BB_8012_H3K4me1_CSpeaks_peak_1355	17	.	3.20926	5.31046	1.74942	105
GL873586.1	5521219	5521415	BB_8012_H3K4me1_CSpeaks_peak_1356	138	.	7.63384	19.36886	13.86732	129
GL873586.1	6181330	6181510	BB_8012_H3K4me1_CSpeaks_peak_1357	22	.	3.23166	5.85335	2.21869	79
GL873586.1	6215559	6215972	BB_8012_H3K4me1_CSpeaks_peak_1358	31	.	3.32726	6.99766	3.19607	208
GL873586.1	6804339	6804551	BB_8012_H3K4me1_CSpeaks_peak_1359	37	.	2.92793	7.60861	3.72575	137
GL873586.1	7447458	7447639	BB_8012_H3K4me1_CSpeaks_peak_1360	99	.	5.87024	14.77882	9.93701	65
GL873586.1	7592362	7592524	BB_8012_H3K4me1_CSpeaks_peak_1361	47	.	3.53829	8.74288	4.70401	59
GL873586.1	7667909	7668334	BB_8012_H3K4me1_CSpeaks_peak_1362	75	.	4.23487	11.99120	7.52979	134
GL873586.1	8260576	8260816	BB_8012_H3K4me1_CSpeaks_peak_1363	59	.	4.76962	10.22378	5.99244	181
GL873586.1	9320273	9320596	BB_8012_H3K4me1_CSpeaks_peak_1364	78	.	4.44181	12.30860	7.80237	185
GL873586.1	10210187	10210492	BB_8012_H3K4me1_CSpeaks_peak_1365	102	.	6.51688	15.16586	10.26720	202
GL873587.1	1268739	1268918	BB_8012_H3K4me1_CSpeaks_peak_1366	153	.	11.20432	21.20468	15.39183	71
GL873587.1	2765483	2765691	BB_8012_H3K4me1_CSpeaks_peak_1367	81	.	5.36013	12.69502	8.12306	68
GL873587.1	2765785	2766027	BB_8012_H3K4me1_CSpeaks_peak_1368	82	.	6.23521	12.85015	8.25709	153
GL873587.1	4137877	4138095	BB_8012_H3K4me1_CSpeaks_peak_1369	14	.	4.40090	4.98931	1.47480	26
GL873587.1	4729874	4730028	BB_8012_H3K4me1_CSpeaks_peak_1370	37	.	3.56609	7.60524	3.72311	84
GL873587.1	5038982	5039276	BB_8012_H3K4me1_CSpeaks_peak_1371	88	.	5.08923	13.55013	8.87308	139
GL873587.1	6097114	6097332	BB_8012_H3K4me1_CSpeaks_peak_1372	73	.	5.10399	11.80429	7.36223	129
GL873587.1	7133786	7134052	BB_8012_H3K4me1_CSpeaks_peak_1373	37	.	2.97859	7.60861	3.72575	160
GL873587.1	9003829	9004000	BB_8012_H3K4me1_CSpeaks_peak_1374	81	.	5.82271	12.68394	8.11307	99
GL873588.1	6268007	6268192	BB_8012_H3K4me1_CSpeaks_peak_1375	78	.	4.52142	12.30860	7.80237	78
GL873588.1	6268348	6268516	BB_8012_H3K4me1_CSpeaks_peak_1376	72	.	4.82019	11.68858	7.27353	71
GL873588.1	7211120	7211308	BB_8012_H3K4me1_CSpeaks_peak_1377	104	.	6.51930	15.45243	10.49331	87
GL873588.1	8161021	8161246	BB_8012_H3K4me1_CSpeaks_peak_1378	31	.	3.40687	6.99766	3.19607	144
GL873589.1	3701883	3702347	BB_8012_H3K4me1_CSpeaks_peak_1379	13	.	2.26071	4.80778	1.31793	134
GL873589.1	4620188	4620346	BB_8012_H3K4me1_CSpeaks_peak_1380	37	.	3.56609	7.60524	3.72311	41
GL873589.1	6029948	6030301	BB_8012_H3K4me1_CSpeaks_peak_1381	37	.	3.56609	7.60524	3.72311	91
GL873589.1	6030463	6030628	BB_8012_H3K4me1_CSpeaks_peak_1382	32	.	3.51029	7.09102	3.27170	84
GL873589.1	9761982	9762225	BB_8012_H3K4me1_CSpeaks_peak_1383	73	.	5.54408	11.79668	7.36223	96
GL873589.1	10176808	10177269	BB_8012_H3K4me1_CSpeaks_peak_1384	69	.	4.02590	11.31445	6.92881	329
GL873590.1	616831	617018	BB_8012_H3K4me1_CSpeaks_peak_1385	32	.	3.60317	7.09102	3.27170	61
GL873590.1	2051869	2052081	BB_8012_H3K4me1_CSpeaks_peak_1386	26	.	3.16804	6.40804	2.69831	16
GL873590.1	2199764	2200343	BB_8012_H3K4me1_CSpeaks_peak_1387	21	.	2.54461	5.77257	2.16188	235
GL873590.1	3880296	3880501	BB_8012_H3K4me1_CSpeaks_peak_1388	46	.	4.21235	8.71601	4.68615	95
GL873590.1	3888474	3888631	BB_8012_H3K4me1_CSpeaks_peak_1389	36	.	4.97726	7.53305	3.66814	43
GL873590.1	4712847	4713035	BB_8012_H3K4me1_CSpeaks_peak_1390	75	.	4.71771	12.00287	7.52979	103
GL873590.1	5752847	5753064	BB_8012_H3K4me1_CSpeaks_peak_1391	71	.	4.36220	11.59222	7.18285	109
GL873590.1	5932669	5932871	BB_8012_H3K4me1_CSpeaks_peak_1392	171	.	9.44210	23.38886	17.13807	111
GL873590.1	6302423	6302649	BB_8012_H3K4me1_CSpeaks_peak_1393	31	.	3.08322	6.98403	3.19128	141
GL873591.1	9803379	9803526	BB_8012_H3K4me1_CSpeaks_peak_1394	38	.	3.78893	7.73977	3.82692	109
GL873592.1	1222378	1222531	BB_8012_H3K4me1_CSpeaks_peak_1395	33	.	4.05311	7.20503	3.37892	32
GL873592.1	1536286	1536457	BB_8012_H3K4me1_CSpeaks_peak_1396	31	.	3.32726	6.99766	3.19607	101
GL873592.1	1670554	1670713	BB_8012_H3K4me1_CSpeaks_peak_1397	52	.	5.53453	9.31879	5.20405	67
GL873592.1	2529562	2529760	BB_8012_H3K4me1_CSpeaks_peak_1398	62	.	4.34620	10.51570	6.24702	112
GL873592.1	4765977	4766164	BB_8012_H3K4me1_CSpeaks_peak_1399	87	.	5.43835	13.45200	8.78658	89
GL873592.1	5312087	5312292	BB_8012_H3K4me1_CSpeaks_peak_1400	62	.	4.34620	10.51570	6.24702	94
GL873592.1	5752928	5753178	BB_8012_H3K4me1_CSpeaks_peak_1401	29	.	4.41999	6.68330	2.92529	117
GL873592.1	6755911	6756202	BB_8012_H3K4me1_CSpeaks_peak_1402	86	.	6.10782	13.32758	8.69101	191
GL873592.1	7283828	7283998	BB_8012_H3K4me1_CSpeaks_peak_1403	87	.	5.43835	13.45200	8.78658	60
GL873592.1	8653686	8653851	BB_8012_H3K4me1_CSpeaks_peak_1404	23	.	2.77490	6.01580	2.34064	57
GL873592.1	8864473	8864685	BB_8012_H3K4me1_CSpeaks_peak_1405	31	.	3.08322	6.98403	3.19128	98
GL873592.1	9326011	9326196	BB_8012_H3K4me1_CSpeaks_peak_1406	53	.	3.95949	9.50731	5.36477	73
GL873593.1	528207	528432	BB_8012_H3K4me1_CSpeaks_peak_1407	140	.	8.69240	19.61410	14.06320	141
GL873593.1	638326	638495	BB_8012_H3K4me1_CSpeaks_peak_1408	50	.	4.16044	9.09299	5.01684	69
GL873593.1	753141	753370	BB_8012_H3K4me1_CSpeaks_peak_1409	68	.	5.36929	11.17566	6.82349	92
GL873593.1	943835	944059	BB_8012_H3K4me1_CSpeaks_peak_1410	26	.	3.05067	6.41011	2.69831	195
GL873593.1	1755583	1755771	BB_8012_H3K4me1_CSpeaks_peak_1411	50	.	4.16044	9.09299	5.01684	80
GL873593.1	1758837	1759007	BB_8012_H3K4me1_CSpeaks_peak_1412	133	.	6.77580	18.75374	13.31894	88
GL873593.1	2411297	2411461	BB_8012_H3K4me1_CSpeaks_peak_1413	58	.	5.61834	10.08496	5.88449	90
GL873593.1	2831891	2832072	BB_8012_H3K4me1_CSpeaks_peak_1414	13	.	2.26071	4.80778	1.31793	176
GL873593.1	3025855	3026007	BB_8012_H3K4me1_CSpeaks_peak_1415	75	.	4.81059	12.00287	7.52979	79
GL873593.1	4733424	4733572	BB_8012_H3K4me1_CSpeaks_peak_1416	104	.	6.65862	15.45243	10.49331	63
GL873593.1	4903690	4903892	BB_8012_H3K4me1_CSpeaks_peak_1417	189	.	9.02702	25.66042	18.97246	101
GL873593.1	5839727	5839917	BB_8012_H3K4me1_CSpeaks_peak_1418	37	.	3.56609	7.60524	3.72311	83
GL873593.1	6118355	6118543	BB_8012_H3K4me1_CSpeaks_peak_1419	112	.	7.76361	16.31975	11.25937	81
GL873593.1	6198858	6199195	BB_8012_H3K4me1_CSpeaks_peak_1420	26	.	3.16804	6.40804	2.69831	105
GL873593.1	6306107	6306355	BB_8012_H3K4me1_CSpeaks_peak_1421	28	.	3.65508	6.60524	2.85984	108
GL873593.1	6466790	6467009	BB_8012_H3K4me1_CSpeaks_peak_1422	68	.	4.53196	11.25152	6.87242	106
GL873593.1	6560249	6560467	BB_8012_H3K4me1_CSpeaks_peak_1423	26	.	3.12033	6.41011	2.69831	122
GL873593.1	6925833	6926213	BB_8012_H3K4me1_CSpeaks_peak_1424	24	.	2.72528	6.11664	2.43659	265
GL873593.1	7018096	7018593	BB_8012_H3K4me1_CSpeaks_peak_1425	172	.	8.74838	23.51211	17.22260	304
GL873593.1	7221822	7222005	BB_8012_H3K4me1_CSpeaks_peak_1426	66	.	5.40476	10.92847	6.61168	69
GL873594.1	375080	375259	BB_8012_H3K4me1_CSpeaks_peak_1427	65	.	4.20298	10.88985	6.58932	88
GL873594.1	450000	450311	BB_8012_H3K4me1_CSpeaks_peak_1428	36	.	3.05354	7.55824	3.68546	197
GL873594.1	750371	750870	BB_8012_H3K4me1_CSpeaks_peak_1429	103	.	5.92088	15.24719	10.33753	145
GL873594.1	1140870	1141049	BB_8012_H3K4me1_CSpeaks_peak_1430	144	.	9.14960	20.09098	14.47405	80
GL873594.1	1141654	1141927	BB_8012_H3K4me1_CSpeaks_peak_1431	104	.	6.51930	15.45243	10.49331	110
GL873594.1	1163996	1164189	BB_8012_H3K4me1_CSpeaks_peak_1432	20	.	2.62396	5.64714	2.04104	118
GL873594.1	1237657	1237855	BB_8012_H3K4me1_CSpeaks_peak_1433	67	.	5.48706	11.08801	6.74072	119
GL873594.1	1362244	1362537	BB_8012_H3K4me1_CSpeaks_peak_1434	31	.	3.08322	6.98403	3.19128	117
GL873594.1	3044097	3044294	BB_8012_H3K4me1_CSpeaks_peak_1435	112	.	7.76361	16.31975	11.25937	66
GL873594.1	3097874	3098160	BB_8012_H3K4me1_CSpeaks_peak_1436	66	.	3.66654	11.00655	6.66738	91
GL873594.1	3099109	3099332	BB_8012_H3K4me1_CSpeaks_peak_1437	13	.	2.70238	4.83877	1.34360	122
GL873594.1	3099598	3099784	BB_8012_H3K4me1_CSpeaks_peak_1438	94	.	6.43432	14.24879	9.48679	106
GL873594.1	3107235	3107386	BB_8012_H3K4me1_CSpeaks_peak_1439	64	.	3.85383	10.78773	6.49808	74
GL873594.1	3107543	3107704	BB_8012_H3K4me1_CSpeaks_peak_1440	72	.	4.55179	11.61781	7.20789	70
GL873594.1	3110952	3111138	BB_8012_H3K4me1_CSpeaks_peak_1441	88	.	5.08923	13.55013	8.87308	89
GL873594.1	4807795	4808159	BB_8012_H3K4me1_CSpeaks_peak_1442	66	.	4.99253	11.00531	6.66738	172
GL873594.1	5005000	5005285	BB_8012_H3K4me1_CSpeaks_peak_1443	71	.	4.36220	11.59222	7.18285	162
GL873594.1	5902509	5902666	BB_8012_H3K4me1_CSpeaks_peak_1444	65	.	7.18281	10.88379	6.58932	106
GL873594.1	7456656	7456980	BB_8012_H3K4me1_CSpeaks_peak_1445	87	.	5.43835	13.45200	8.78658	214
GL873594.1	8119646	8119812	BB_8012_H3K4me1_CSpeaks_peak_1446	41	.	3.39897	8.13604	4.18309	108
GL873594.1	8592818	8593026	BB_8012_H3K4me1_CSpeaks_peak_1447	80	.	5.32689	12.62006	8.07455	122
GL873594.1	9263134	9263375	BB_8012_H3K4me1_CSpeaks_peak_1448	76	.	6.64907	12.18861	7.69515	158
GL873595.1	4535089	4535354	BB_8012_H3K4me1_CSpeaks_peak_1449	56	.	3.64049	9.87633	5.69659	159
GL873595.1	4836206	4836526	BB_8012_H3K4me1_CSpeaks_peak_1450	48	.	3.80492	8.87152	4.81902	233
GL873595.1	5950422	5950638	BB_8012_H3K4me1_CSpeaks_peak_1451	66	.	5.26544	10.92847	6.61168	93
GL873595.1	5950946	5951162	BB_8012_H3K4me1_CSpeaks_peak_1452	98	.	6.12832	14.72772	9.89336	80
GL873595.1	6903627	6903855	BB_8012_H3K4me1_CSpeaks_peak_1453	23	.	2.77490	6.01580	2.34064	51
GL873595.1	6904262	6904446	BB_8012_H3K4me1_CSpeaks_peak_1454	103	.	7.39210	15.25735	10.33753	86
GL873595.1	6978760	6978907	BB_8012_H3K4me1_CSpeaks_peak_1455	28	.	3.76654	6.60524	2.85984	40
GL873595.1	7304996	7305299	BB_8012_H3K4me1_CSpeaks_peak_1456	46	.	3.39282	8.67725	4.66375	140
GL873595.1	7306004	7306199	BB_8012_H3K4me1_CSpeaks_peak_1457	26	.	3.12033	6.41011	2.69831	142
GL873596.1	832800	832968	BB_8012_H3K4me1_CSpeaks_peak_1458	69	.	7.18725	11.34488	6.95690	51
GL873596.1	1023943	1024157	BB_8012_H3K4me1_CSpeaks_peak_1459	121	.	7.21589	17.38039	12.16287	130
GL873596.1	1046013	1046160	BB_8012_H3K4me1_CSpeaks_peak_1460	74	.	4.76714	11.84400	7.40061	52
GL873596.1	1501820	1502021	BB_8012_H3K4me1_CSpeaks_peak_1461	44	.	5.16302	8.41215	4.42512	68
GL873596.1	1544948	1545115	BB_8012_H3K4me1_CSpeaks_peak_1462	80	.	5.21544	12.62006	8.07455	124
GL873596.1	2280621	2280806	BB_8012_H3K4me1_CSpeaks_peak_1463	28	.	2.77594	6.60033	2.85984	64
GL873596.1	2513866	2514051	BB_8012_H3K4me1_CSpeaks_peak_1464	49	.	6.14236	9.03903	4.98118	89
GL873596.1	2884691	2884866	BB_8012_H3K4me1_CSpeaks_peak_1465	144	.	11.81140	20.11666	14.49743	105
GL873596.1	3193682	3193878	BB_8012_H3K4me1_CSpeaks_peak_1466	80	.	5.32689	12.62006	8.07455	117
GL873596.1	6528947	6529194	BB_8012_H3K4me1_CSpeaks_peak_1467	36	.	4.97726	7.53305	3.66814	73
GL873596.1	7456350	7456505	BB_8012_H3K4me1_CSpeaks_peak_1468	106	.	8.30141	15.64679	10.67769	108
GL873596.1	7925889	7926231	BB_8012_H3K4me1_CSpeaks_peak_1469	79	.	4.01201	12.42869	7.91147	127
GL873596.1	9059593	9059762	BB_8012_H3K4me1_CSpeaks_peak_1470	73	.	5.68339	11.79668	7.36223	66
GL873597.1	7275451	7275626	BB_8012_H3K4me1_CSpeaks_peak_1471	27	.	2.95939	6.44959	2.73040	130
GL873597.1	8219948	8220121	BB_8012_H3K4me1_CSpeaks_peak_1472	53	.	3.96414	9.52900	5.37732	84
GL873597.1	8246271	8246451	BB_8012_H3K4me1_CSpeaks_peak_1473	80	.	5.21544	12.62006	8.07455	75
GL873598.1	1357267	1357768	BB_8012_H3K4me1_CSpeaks_peak_1474	97	.	4.91947	14.53762	9.71370	324
GL873598.1	2573930	2574480	BB_8012_H3K4me1_CSpeaks_peak_1475	88	.	5.08923	13.55013	8.87308	272
GL873598.1	2808113	2808366	BB_8012_H3K4me1_CSpeaks_peak_1476	95	.	5.77271	14.29954	9.52079	160
GL873598.1	3075995	3076222	BB_8012_H3K4me1_CSpeaks_peak_1477	50	.	4.06756	9.09299	5.01684	99
GL873598.1	3076778	3077022	BB_8012_H3K4me1_CSpeaks_peak_1478	81	.	5.96203	12.68394	8.11307	131
GL873598.1	3089704	3090044	BB_8012_H3K4me1_CSpeaks_peak_1479	42	.	3.64570	8.23007	4.26869	159
GL873598.1	5115865	5116373	BB_8012_H3K4me1_CSpeaks_peak_1480	63	.	3.95624	10.65083	6.36577	51
GL873598.1	5956010	5956159	BB_8012_H3K4me1_CSpeaks_peak_1481	66	.	4.88108	11.00531	6.66738	59
GL873598.1	6437396	6437747	BB_8012_H3K4me1_CSpeaks_peak_1482	13	.	2.63272	4.83877	1.34360	265
GL873598.1	7218874	7219166	BB_8012_H3K4me1_CSpeaks_peak_1483	51	.	3.51666	9.27005	5.16676	124
GL873599.1	2834484	2834957	BB_8012_H3K4me1_CSpeaks_peak_1484	65	.	4.08883	10.80886	6.51845	129
GL873600.1	826770	827049	BB_8012_H3K4me1_CSpeaks_peak_1485	32	.	5.71547	7.04947	3.24277	143
GL873600.1	877634	877802	BB_8012_H3K4me1_CSpeaks_peak_1486	71	.	5.56241	11.55946	7.15469	118
GL873600.1	878376	878530	BB_8012_H3K4me1_CSpeaks_peak_1487	38	.	3.69605	7.73977	3.82692	110
GL873600.1	1518380	1518587	BB_8012_H3K4me1_CSpeaks_peak_1488	112	.	8.02326	16.35936	11.29491	129
GL873600.1	2897056	2897484	BB_8012_H3K4me1_CSpeaks_peak_1489	51	.	3.10189	9.23779	5.15002	133
GL873600.1	3189306	3189577	BB_8012_H3K4me1_CSpeaks_peak_1490	24	.	2.67462	6.11664	2.43659	129
GL873600.1	3489339	3489576	BB_8012_H3K4me1_CSpeaks_peak_1491	31	.	3.32726	6.99766	3.19607	40
GL873600.1	3496914	3497150	BB_8012_H3K4me1_CSpeaks_peak_1492	38	.	3.78893	7.73977	3.82692	96
GL873600.1	4498668	4498984	BB_8012_H3K4me1_CSpeaks_peak_1493	66	.	3.48520	10.93404	6.61684	176
GL873600.1	4751964	4752276	BB_8012_H3K4me1_CSpeaks_peak_1494	87	.	5.43835	13.45200	8.78658	212
GL873600.1	5048228	5048439	BB_8012_H3K4me1_CSpeaks_peak_1495	17	.	2.77204	5.34426	1.77471	28
GL873600.1	5373520	5373765	BB_8012_H3K4me1_CSpeaks_peak_1496	171	.	8.93198	23.39420	17.13807	136
GL873600.1	5537200	5537567	BB_8012_H3K4me1_CSpeaks_peak_1497	63	.	3.95624	10.65083	6.36577	96
GL873600.1	5549047	5549214	BB_8012_H3K4me1_CSpeaks_peak_1498	60	.	5.90604	10.25134	6.00924	106
GL873600.1	5556294	5556538	BB_8012_H3K4me1_CSpeaks_peak_1499	178	.	9.87517	24.19604	17.82687	125
GL873600.1	5615636	5615783	BB_8012_H3K4me1_CSpeaks_peak_1500	59	.	6.62998	10.19656	5.98660	41
GL873600.1	8064065	8064312	BB_8012_H3K4me1_CSpeaks_peak_1501	102	.	4.44544	15.16873	10.26940	141
GL873600.1	8064638	8064861	BB_8012_H3K4me1_CSpeaks_peak_1502	145	.	5.87479	20.15932	14.53237	103
GL873601.1	1661529	1662022	BB_8012_H3K4me1_CSpeaks_peak_1503	127	.	7.33499	18.04366	12.72460	183
GL873601.1	3965070	3965312	BB_8012_H3K4me1_CSpeaks_peak_1504	90	.	8.30180	13.72868	9.02785	142
GL873601.1	5234875	5235139	BB_8012_H3K4me1_CSpeaks_peak_1505	13	.	3.45431	4.79185	1.30266	126
GL873601.1	5320890	5321204	BB_8012_H3K4me1_CSpeaks_peak_1506	22	.	3.54363	5.94583	2.27834	107
GL873601.1	7013451	7013612	BB_8012_H3K4me1_CSpeaks_peak_1507	66	.	3.66654	11.00655	6.66738	72
GL873601.1	8665998	8666151	BB_8012_H3K4me1_CSpeaks_peak_1508	34	.	3.87799	7.28745	3.44660	134
GL873602.1	1736152	1736412	BB_8012_H3K4me1_CSpeaks_peak_1509	153	.	8.77710	21.16096	15.35973	169
GL873602.1	3057380	3057578	BB_8012_H3K4me1_CSpeaks_peak_1510	62	.	4.34620	10.51570	6.24702	101
GL873602.1	3531491	3531645	BB_8012_H3K4me1_CSpeaks_peak_1511	56	.	4.25332	9.79599	5.62237	58
GL873602.1	4940026	4940278	BB_8012_H3K4me1_CSpeaks_peak_1512	87	.	4.44385	13.38262	8.74096	119
GL873602.1	5582990	5583197	BB_8012_H3K4me1_CSpeaks_peak_1513	53	.	3.88453	9.52900	5.37732	106
GL873602.1	5625701	5625941	BB_8012_H3K4me1_CSpeaks_peak_1514	121	.	7.07657	17.38039	12.16287	148
GL873602.1	6542018	6542228	BB_8012_H3K4me1_CSpeaks_peak_1515	27	.	2.88636	6.51537	2.78616	112
GL873603.1	583065	583268	BB_8012_H3K4me1_CSpeaks_peak_1516	59	.	5.20419	10.23101	5.99889	146
GL873603.1	787135	787313	BB_8012_H3K4me1_CSpeaks_peak_1517	81	.	4.99635	12.76924	8.18180	41
GL873603.1	4652045	4652192	BB_8012_H3K4me1_CSpeaks_peak_1518	60	.	7.26781	10.32209	6.07738	48
GL873603.1	5833607	5833890	BB_8012_H3K4me1_CSpeaks_peak_1519	16	.	2.47198	5.19226	1.65930	153
GL873603.1	6766462	6766621	BB_8012_H3K4me1_CSpeaks_peak_1520	94	.	7.20634	14.21410	9.45645	55
GL873603.1	7264343	7264530	BB_8012_H3K4me1_CSpeaks_peak_1521	117	.	6.21853	16.93061	11.77124	93
GL873603.1	7621843	7622287	BB_8012_H3K4me1_CSpeaks_peak_1522	72	.	4.13007	11.66644	7.25239	364
GL873603.1	7856365	7856552	BB_8012_H3K4me1_CSpeaks_peak_1523	36	.	4.97726	7.53305	3.66814	73
GL873603.1	8059480	8059903	BB_8012_H3K4me1_CSpeaks_peak_1524	99	.	4.65283	14.82230	9.97717	289
GL873603.1	8687594	8687789	BB_8012_H3K4me1_CSpeaks_peak_1525	119	.	8.68688	17.12984	11.94992	117
GL873604.1	879692	879844	BB_8012_H3K4me1_CSpeaks_peak_1526	75	.	6.34073	11.97652	7.52058	59
GL873604.1	1128351	1128625	BB_8012_H3K4me1_CSpeaks_peak_1527	103	.	7.57786	15.25735	10.33753	139
GL873604.1	7201113	7201358	BB_8012_H3K4me1_CSpeaks_peak_1528	75	.	4.71771	12.00287	7.52979	76
GL873605.1	2046409	2046564	BB_8012_H3K4me1_CSpeaks_peak_1529	66	.	4.99253	11.00531	6.66738	99
GL873605.1	2570173	2570492	BB_8012_H3K4me1_CSpeaks_peak_1530	145	.	4.75172	20.15921	14.53237	186
GL873605.1	2571385	2571630	BB_8012_H3K4me1_CSpeaks_peak_1531	53	.	3.88453	9.52900	5.37732	84
GL873605.1	3080004	3080217	BB_8012_H3K4me1_CSpeaks_peak_1532	116	.	5.73938	16.81004	11.68274	79
GL873605.1	3276224	3276427	BB_8012_H3K4me1_CSpeaks_peak_1533	41	.	3.46863	8.13604	4.18309	121
GL873605.1	3722266	3722508	BB_8012_H3K4me1_CSpeaks_peak_1534	50	.	5.24732	9.14367	5.06354	110
GL873605.1	4787502	4787732	BB_8012_H3K4me1_CSpeaks_peak_1535	78	.	4.44181	12.30860	7.80237	91
GL873605.1	7153709	7153925	BB_8012_H3K4me1_CSpeaks_peak_1536	58	.	5.12612	10.08017	5.88189	105
GL873606.1	121496	121644	BB_8012_H3K4me1_CSpeaks_peak_1537	56	.	4.25332	9.79599	5.62237	38
GL873606.1	855822	855991	BB_8012_H3K4me1_CSpeaks_peak_1538	37	.	4.42953	7.66459	3.76705	105
GL873606.1	932612	932973	BB_8012_H3K4me1_CSpeaks_peak_1539	63	.	3.88658	10.65083	6.36577	96
GL873606.1	1024344	1024558	BB_8012_H3K4me1_CSpeaks_peak_1540	31	.	3.18999	6.96909	3.18005	106
GL873606.1	1055922	1056165	BB_8012_H3K4me1_CSpeaks_peak_1541	164	.	7.44452	22.55154	16.46268	108
GL873606.1	1246719	1246938	BB_8012_H3K4me1_CSpeaks_peak_1542	46	.	3.39282	8.67725	4.66375	105
GL873606.1	1248665	1248821	BB_8012_H3K4me1_CSpeaks_peak_1543	48	.	3.72531	8.87152	4.81902	43
GL873606.1	1499226	1499474	BB_8012_H3K4me1_CSpeaks_peak_1544	87	.	5.43835	13.45200	8.78658	121
GL873606.1	1770071	1770397	BB_8012_H3K4me1_CSpeaks_peak_1545	26	.	3.05067	6.41011	2.69831	191
GL873606.1	2428623	2428844	BB_8012_H3K4me1_CSpeaks_peak_1546	56	.	3.12048	9.80723	5.63220	92
GL873606.1	2644702	2644902	BB_8012_H3K4me1_CSpeaks_peak_1547	85	.	6.83483	13.19086	8.56093	84
GL873606.1	2744840	2745030	BB_8012_H3K4me1_CSpeaks_peak_1548	131	.	8.50664	18.49883	13.12170	97
GL873606.1	3676110	3676318	BB_8012_H3K4me1_CSpeaks_peak_1549	36	.	3.20706	7.53378	3.66814	118
GL873606.1	3676686	3676973	BB_8012_H3K4me1_CSpeaks_peak_1550	26	.	3.05067	6.41011	2.69831	109
GL873606.1	4055676	4055874	BB_8012_H3K4me1_CSpeaks_peak_1551	62	.	4.34620	10.51570	6.24702	74
GL873606.1	4474910	4475158	BB_8012_H3K4me1_CSpeaks_peak_1552	52	.	5.34877	9.31879	5.20405	137
GL873606.1	4959223	4959370	BB_8012_H3K4me1_CSpeaks_peak_1553	73	.	5.68339	11.79668	7.36223	51
GL873606.1	5301025	5301300	BB_8012_H3K4me1_CSpeaks_peak_1554	21	.	2.54461	5.77257	2.16188	161
GL873606.1	5366256	5366428	BB_8012_H3K4me1_CSpeaks_peak_1555	103	.	7.39210	15.25735	10.33753	83
GL873606.1	6198579	6198831	BB_8012_H3K4me1_CSpeaks_peak_1556	18	.	2.71171	5.42882	1.85131	109
GL873606.1	6380166	6380313	BB_8012_H3K4me1_CSpeaks_peak_1557	47	.	3.53829	8.74288	4.70401	88
GL873606.1	6450492	6450775	BB_8012_H3K4me1_CSpeaks_peak_1558	69	.	4.09556	11.31445	6.92881	142
GL873606.1	6508796	6509059	BB_8012_H3K4me1_CSpeaks_peak_1559	42	.	3.64570	8.23007	4.26869	37
GL873606.1	8063765	8063945	BB_8012_H3K4me1_CSpeaks_peak_1560	175	.	9.98540	23.88431	17.55790	65
GL873607.1	648289	648461	BB_8012_H3K4me1_CSpeaks_peak_1561	22	.	2.47748	5.90546	2.25538	113
GL873607.1	648787	648936	BB_8012_H3K4me1_CSpeaks_peak_1562	81	.	4.30453	12.68071	8.11307	70
GL873607.1	1692596	1692877	BB_8012_H3K4me1_CSpeaks_peak_1563	41	.	3.39897	8.13604	4.18309	194
GL873607.1	1821283	1821533	BB_8012_H3K4me1_CSpeaks_peak_1564	53	.	3.96414	9.52900	5.37732	143
GL873607.1	2717007	2717169	BB_8012_H3K4me1_CSpeaks_peak_1565	88	.	5.58443	13.53032	8.86323	82
GL873607.1	2914223	2914372	BB_8012_H3K4me1_CSpeaks_peak_1566	81	.	5.96203	12.68394	8.11307	74
GL873607.1	3023223	3023460	BB_8012_H3K4me1_CSpeaks_peak_1567	87	.	5.82514	13.37272	8.73331	93
GL873607.1	4842597	4842769	BB_8012_H3K4me1_CSpeaks_peak_1568	102	.	5.88417	15.16215	10.26720	97
GL873607.1	7403664	7404050	BB_8012_H3K4me1_CSpeaks_peak_1569	65	.	4.20298	10.88985	6.58932	313
GL873608.1	633006	633188	BB_8012_H3K4me1_CSpeaks_peak_1570	18	.	2.77363	5.42882	1.85131	111
GL873608.1	2860007	2860160	BB_8012_H3K4me1_CSpeaks_peak_1571	44	.	3.97469	8.40735	4.42495	96
GL873608.1	5202854	5203053	BB_8012_H3K4me1_CSpeaks_peak_1572	144	.	8.61085	20.06873	14.45664	106
GL873608.1	6284092	6284260	BB_8012_H3K4me1_CSpeaks_peak_1573	73	.	5.10399	11.80429	7.36223	88
GL873609.1	428668	428948	BB_8012_H3K4me1_CSpeaks_peak_1574	148	.	7.11016	20.62834	14.89602	143
GL873609.1	581994	582202	BB_8012_H3K4me1_CSpeaks_peak_1575	145	.	5.87479	20.15932	14.53237	97
GL873609.1	585302	585575	BB_8012_H3K4me1_CSpeaks_peak_1576	234	.	12.59330	32.84577	23.44600	110
GL873609.1	1168707	1168875	BB_8012_H3K4me1_CSpeaks_peak_1577	62	.	4.34620	10.51570	6.24702	41
GL873609.1	1953766	1953973	BB_8012_H3K4me1_CSpeaks_peak_1578	94	.	7.41841	14.18431	9.44009	101
GL873609.1	2836817	2837142	BB_8012_H3K4me1_CSpeaks_peak_1579	42	.	3.64570	8.23007	4.26869	53
GL873609.1	3927933	3928104	BB_8012_H3K4me1_CSpeaks_peak_1580	75	.	4.71771	12.00287	7.52979	79
GL873609.1	4819431	4819584	BB_8012_H3K4me1_CSpeaks_peak_1581	71	.	4.36220	11.59222	7.18285	119
GL873609.1	4819706	4819973	BB_8012_H3K4me1_CSpeaks_peak_1582	84	.	4.13585	13.09687	8.47816	144
GL873609.1	7079676	7079863	BB_8012_H3K4me1_CSpeaks_peak_1583	135	.	6.14807	18.98901	13.53315	88
GL873609.1	8131407	8131702	BB_8012_H3K4me1_CSpeaks_peak_1584	26	.	3.24765	6.40804	2.69831	95
GL873610.1	703114	703270	BB_8012_H3K4me1_CSpeaks_peak_1585	31	.	4.15090	6.90630	3.12316	40
GL873610.1	826858	827138	BB_8012_H3K4me1_CSpeaks_peak_1586	97	.	4.91947	14.53762	9.71370	127
GL873610.1	3415483	3415746	BB_8012_H3K4me1_CSpeaks_peak_1587	155	.	8.05180	21.41391	15.53732	120
GL873610.1	4327231	4327388	BB_8012_H3K4me1_CSpeaks_peak_1588	24	.	3.87226	6.17367	2.48749	96
GL873610.1	4918933	4919092	BB_8012_H3K4me1_CSpeaks_peak_1589	59	.	4.65817	10.22378	5.99244	77
GL873610.1	5051712	5051926	BB_8012_H3K4me1_CSpeaks_peak_1590	140	.	8.69240	19.61410	14.06320	124
GL873610.1	5054895	5055203	BB_8012_H3K4me1_CSpeaks_peak_1591	73	.	5.10399	11.80429	7.36223	167
GL873610.1	5769614	5769769	BB_8012_H3K4me1_CSpeaks_peak_1592	50	.	6.35135	9.08008	5.01520	82
GL873610.1	6021844	6022140	BB_8012_H3K4me1_CSpeaks_peak_1593	95	.	5.18211	14.34508	9.54907	204
GL873610.1	6342810	6343052	BB_8012_H3K4me1_CSpeaks_peak_1594	104	.	6.65862	15.45243	10.49331	106
GL873610.1	7820947	7821167	BB_8012_H3K4me1_CSpeaks_peak_1595	37	.	3.48648	7.60524	3.72311	104
GL873610.1	7954242	7954713	BB_8012_H3K4me1_CSpeaks_peak_1596	22	.	2.10296	5.95855	2.28790	246
GL873611.1	212247	212450	BB_8012_H3K4me1_CSpeaks_peak_1597	81	.	4.30453	12.68071	8.11307	91
GL873611.1	854854	855009	BB_8012_H3K4me1_CSpeaks_peak_1598	26	.	3.24765	6.40804	2.69831	110
GL873611.1	1287704	1287851	BB_8012_H3K4me1_CSpeaks_peak_1599	44	.	5.16302	8.41215	4.42512	50
GL873611.1	1398511	1398780	BB_8012_H3K4me1_CSpeaks_peak_1600	75	.	4.81059	12.00287	7.52979	66
GL873611.1	2965240	2965563	BB_8012_H3K4me1_CSpeaks_peak_1601	66	.	5.40476	10.92847	6.61168	223
GL873611.1	3143027	3143183	BB_8012_H3K4me1_CSpeaks_peak_1602	53	.	3.88453	9.52900	5.37732	82
GL873611.1	3597118	3597268	BB_8012_H3K4me1_CSpeaks_peak_1603	47	.	3.60794	8.74288	4.70401	95
GL873611.1	4879820	4880277	BB_8012_H3K4me1_CSpeaks_peak_1604	90	.	4.32160	13.77646	9.06903	139
GL873611.1	4883803	4883997	BB_8012_H3K4me1_CSpeaks_peak_1605	131	.	9.26896	18.54212	13.15299	88
GL873611.1	4886596	4886755	BB_8012_H3K4me1_CSpeaks_peak_1606	59	.	4.65817	10.22378	5.99244	28
GL873611.1	5176768	5177032	BB_8012_H3K4me1_CSpeaks_peak_1607	31	.	3.32726	6.99766	3.19607	61
GL873611.1	5385088	5385560	BB_8012_H3K4me1_CSpeaks_peak_1608	81	.	4.99635	12.76924	8.18180	92
GL873611.1	5405651	5406082	BB_8012_H3K4me1_CSpeaks_peak_1609	138	.	7.23597	19.38253	13.87505	126
GL873611.1	7409868	7410072	BB_8012_H3K4me1_CSpeaks_peak_1610	146	.	7.48211	20.35502	14.69131	95
GL873611.1	7895655	7895964	BB_8012_H3K4me1_CSpeaks_peak_1611	97	.	4.91947	14.53762	9.71370	127
GL873612.1	246475	246635	BB_8012_H3K4me1_CSpeaks_peak_1612	117	.	5.31752	16.87865	11.74524	70
GL873612.1	431616	432262	BB_8012_H3K4me1_CSpeaks_peak_1613	175	.	7.03968	23.90890	17.57545	142
GL873612.1	1725113	1725279	BB_8012_H3K4me1_CSpeaks_peak_1614	73	.	5.10399	11.80429	7.36223	124
GL873612.1	3703461	3703608	BB_8012_H3K4me1_CSpeaks_peak_1615	53	.	4.43526	9.46042	5.31875	41
GL873613.1	851390	851566	BB_8012_H3K4me1_CSpeaks_peak_1616	72	.	4.82019	11.68858	7.27353	110
GL873613.1	1310051	1310207	BB_8012_H3K4me1_CSpeaks_peak_1617	80	.	5.21544	12.62006	8.07455	54
GL873613.1	2535758	2535919	BB_8012_H3K4me1_CSpeaks_peak_1618	39	.	5.71126	7.87283	3.94835	60
GL873613.1	2768985	2769320	BB_8012_H3K4me1_CSpeaks_peak_1619	66	.	5.26544	10.92847	6.61168	208
GL873613.1	2987898	2988057	BB_8012_H3K4me1_CSpeaks_peak_1620	66	.	4.99253	11.00531	6.66738	75
GL873613.1	2988681	2988998	BB_8012_H3K4me1_CSpeaks_peak_1621	186	.	9.59779	25.21719	18.69422	177
GL873613.1	4923848	4924042	BB_8012_H3K4me1_CSpeaks_peak_1622	88	.	6.24066	13.58947	8.89310	88
GL873613.1	5639395	5639555	BB_8012_H3K4me1_CSpeaks_peak_1623	44	.	3.97469	8.40735	4.42495	97
GL873613.1	6068726	6068960	BB_8012_H3K4me1_CSpeaks_peak_1624	79	.	4.07393	12.42869	7.91147	146
GL873613.1	6360912	6361176	BB_8012_H3K4me1_CSpeaks_peak_1625	125	.	6.55289	17.83555	12.54034	193
GL873613.1	7361305	7361490	BB_8012_H3K4me1_CSpeaks_peak_1626	88	.	6.24066	13.58947	8.89310	105
GL873613.1	7907153	7907300	BB_8012_H3K4me1_CSpeaks_peak_1627	78	.	6.94772	12.30826	7.80237	115
GL873614.1	1557683	1558062	BB_8012_H3K4me1_CSpeaks_peak_1628	121	.	8.32089	17.40049	12.16697	173
GL873614.1	4808271	4808512	BB_8012_H3K4me1_CSpeaks_peak_1629	80	.	5.21544	12.62006	8.07455	116
GL873614.1	7742921	7743637	BB_8012_H3K4me1_CSpeaks_peak_1630	90	.	4.76025	13.78169	9.06903	366
GL873615.1	636097	636374	BB_8012_H3K4me1_CSpeaks_peak_1631	141	.	6.88725	19.68479	14.10919	197
GL873615.1	1028162	1028311	BB_8012_H3K4me1_CSpeaks_peak_1632	46	.	4.32381	8.71601	4.68615	49
GL873615.1	1465695	1465926	BB_8012_H3K4me1_CSpeaks_peak_1633	44	.	4.70817	8.44714	4.44351	122
GL873615.1	1974274	1974544	BB_8012_H3K4me1_CSpeaks_peak_1634	69	.	4.09556	11.31445	6.92881	150
GL873615.1	3736162	3736409	BB_8012_H3K4me1_CSpeaks_peak_1635	100	.	7.83511	14.87952	10.02912	90
GL873615.1	3737080	3737314	BB_8012_H3K4me1_CSpeaks_peak_1636	18	.	3.59363	5.46828	1.87633	103
GL873615.1	5975303	5975463	BB_8012_H3K4me1_CSpeaks_peak_1637	73	.	3.95009	11.77222	7.35428	106
GL873615.1	5975590	5975781	BB_8012_H3K4me1_CSpeaks_peak_1638	138	.	6.57131	19.31759	13.83748	48
GL873615.1	6215158	6215703	BB_8012_H3K4me1_CSpeaks_peak_1639	51	.	3.95581	9.27492	5.17132	267
GL873615.1	6980256	6980407	BB_8012_H3K4me1_CSpeaks_peak_1640	50	.	5.60385	9.13477	5.05739	53
GL873615.1	7058405	7058702	BB_8012_H3K4me1_CSpeaks_peak_1641	59	.	4.76962	10.22378	5.99244	139
GL873615.1	7720761	7720960	BB_8012_H3K4me1_CSpeaks_peak_1642	58	.	5.12612	10.08017	5.88189	95
GL873616.1	2523632	2523869	BB_8012_H3K4me1_CSpeaks_peak_1643	55	.	5.22304	9.67109	5.50981	134
GL873616.1	2523985	2524132	BB_8012_H3K4me1_CSpeaks_peak_1644	41	.	4.67127	8.10836	4.16235	35
GL873616.1	2650054	2650308	BB_8012_H3K4me1_CSpeaks_peak_1645	41	.	3.46863	8.13604	4.18309	121
GL873616.1	2986502	2986705	BB_8012_H3K4me1_CSpeaks_peak_1646	37	.	3.56609	7.60524	3.72311	114
GL873616.1	3057671	3057939	BB_8012_H3K4me1_CSpeaks_peak_1647	46	.	4.32381	8.71601	4.68615	140
GL873616.1	3186952	3187113	BB_8012_H3K4me1_CSpeaks_peak_1648	67	.	3.88817	11.12778	6.77802	50
GL873616.1	3855648	3855820	BB_8012_H3K4me1_CSpeaks_peak_1649	22	.	2.83555	5.93100	2.27727	31
GL873616.1	4706727	4706990	BB_8012_H3K4me1_CSpeaks_peak_1650	95	.	9.36485	14.34346	9.54907	123
GL873616.1	5161542	5162015	BB_8012_H3K4me1_CSpeaks_peak_1651	82	.	3.94517	12.89295	8.29485	158
GL873616.1	7099543	7099817	BB_8012_H3K4me1_CSpeaks_peak_1652	111	.	9.16692	16.23185	11.19053	65
GL873616.1	7526853	7527004	BB_8012_H3K4me1_CSpeaks_peak_1653	34	.	3.90218	7.33901	3.49231	44
GL873617.1	6099929	6100104	BB_8012_H3K4me1_CSpeaks_peak_1654	63	.	3.95624	10.65083	6.36577	94
GL873617.1	7056935	7057303	BB_8012_H3K4me1_CSpeaks_peak_1655	37	.	3.56609	7.60524	3.72311	192
GL873618.1	812113	812813	BB_8012_H3K4me1_CSpeaks_peak_1656	23	.	2.77490	6.01580	2.34064	70
GL873618.1	1781787	1782015	BB_8012_H3K4me1_CSpeaks_peak_1657	14	.	2.64979	4.94366	1.43702	187
GL873618.1	2623225	2623452	BB_8012_H3K4me1_CSpeaks_peak_1658	71	.	7.11813	11.53812	7.13840	128
GL873618.1	3254076	3254263	BB_8012_H3K4me1_CSpeaks_peak_1659	62	.	5.89518	10.55114	6.27848	59
GL873618.1	4375780	4375971	BB_8012_H3K4me1_CSpeaks_peak_1660	59	.	4.12336	10.20195	5.98660	90
GL873618.1	4642588	4643095	BB_8012_H3K4me1_CSpeaks_peak_1661	37	.	3.56609	7.60524	3.72311	139
GL873619.1	2674618	2674827	BB_8012_H3K4me1_CSpeaks_peak_1662	38	.	3.78893	7.73977	3.82692	110
GL873619.1	4728473	4728680	BB_8012_H3K4me1_CSpeaks_peak_1663	46	.	4.32381	8.71601	4.68615	95
GL873619.1	5016936	5017518	BB_8012_H3K4me1_CSpeaks_peak_1664	164	.	8.13327	22.50153	16.42460	167
GL873619.1	5884265	5884421	BB_8012_H3K4me1_CSpeaks_peak_1665	27	.	3.41741	6.46191	2.73676	122
GL873619.1	7306827	7307041	BB_8012_H3K4me1_CSpeaks_peak_1666	94	.	7.20634	14.21410	9.45645	109
GL873619.1	7467915	7468078	BB_8012_H3K4me1_CSpeaks_peak_1667	44	.	4.55312	8.42199	4.43315	101
GL873620.1	653929	654119	BB_8012_H3K4me1_CSpeaks_peak_1668	65	.	4.20298	10.88985	6.58932	90
GL873620.1	978732	978911	BB_8012_H3K4me1_CSpeaks_peak_1669	49	.	4.31951	8.96030	4.90266	54
GL873620.1	1467809	1467997	BB_8012_H3K4me1_CSpeaks_peak_1670	80	.	5.32689	12.62006	8.07455	134
GL873620.1	1556981	1557152	BB_8012_H3K4me1_CSpeaks_peak_1671	27	.	3.41741	6.46191	2.73676	92
GL873620.1	2154070	2154261	BB_8012_H3K4me1_CSpeaks_peak_1672	22	.	3.43217	5.94583	2.27834	87
GL873620.1	2523719	2523888	BB_8012_H3K4me1_CSpeaks_peak_1673	95	.	5.27499	14.34508	9.54907	91
GL873620.1	3171838	3172057	BB_8012_H3K4me1_CSpeaks_peak_1674	95	.	5.18211	14.34508	9.54907	119
GL873620.1	3716825	3716983	BB_8012_H3K4me1_CSpeaks_peak_1675	18	.	2.77363	5.42882	1.85131	146
GL873620.1	3862735	3862902	BB_8012_H3K4me1_CSpeaks_peak_1676	31	.	3.08322	6.98403	3.19128	39
GL873620.1	3974308	3974459	BB_8012_H3K4me1_CSpeaks_peak_1677	56	.	4.25332	9.79599	5.62237	105
GL873620.1	4676339	4676548	BB_8012_H3K4me1_CSpeaks_peak_1678	146	.	7.77316	20.38453	14.69131	98
GL873620.1	5536511	5536687	BB_8012_H3K4me1_CSpeaks_peak_1679	48	.	3.72531	8.87152	4.81902	107
GL873620.1	5536783	5536930	BB_8012_H3K4me1_CSpeaks_peak_1680	33	.	4.02838	7.13558	3.31283	107
GL873620.1	6800230	6800390	BB_8012_H3K4me1_CSpeaks_peak_1681	68	.	4.62484	11.25152	6.87242	85
GL873620.1	7709158	7709545	BB_8012_H3K4me1_CSpeaks_peak_1682	101	.	7.25190	15.00821	10.14854	296
GL873621.1	189175	189447	BB_8012_H3K4me1_CSpeaks_peak_1683	20	.	2.38012	5.61949	2.01645	158
GL873621.1	428038	428216	BB_8012_H3K4me1_CSpeaks_peak_1684	88	.	6.10135	13.58947	8.89310	113
GL873621.1	1290382	1290881	BB_8012_H3K4me1_CSpeaks_peak_1685	95	.	5.69658	14.38122	9.58334	143
GL873621.1	1332257	1332578	BB_8012_H3K4me1_CSpeaks_peak_1686	109	.	5.64650	15.97543	10.97921	139
GL873621.1	1436314	1436482	BB_8012_H3K4me1_CSpeaks_peak_1687	13	.	2.63272	4.83877	1.34360	2
GL873621.1	3787234	3787546	BB_8012_H3K4me1_CSpeaks_peak_1688	146	.	7.91248	20.38453	14.69131	136
GL873621.1	6511891	6512181	BB_8012_H3K4me1_CSpeaks_peak_1689	78	.	4.44181	12.30860	7.80237	113
GL873621.1	7576871	7577188	BB_8012_H3K4me1_CSpeaks_peak_1690	41	.	3.46863	8.13604	4.18309	127
GL873622.1	6673293	6673518	BB_8012_H3K4me1_CSpeaks_peak_1691	46	.	3.39282	8.67725	4.66375	99
GL873622.1	6674270	6674550	BB_8012_H3K4me1_CSpeaks_peak_1692	56	.	3.57858	9.87633	5.69659	117
GL873622.1	6675156	6675345	BB_8012_H3K4me1_CSpeaks_peak_1693	106	.	8.30141	15.64679	10.67769	93
GL873623.1	1266485	1266638	BB_8012_H3K4me1_CSpeaks_peak_1694	68	.	6.09180	11.20838	6.84470	53
GL873623.1	1932535	1932807	BB_8012_H3K4me1_CSpeaks_peak_1695	29	.	2.68393	6.69973	2.93924	221
GL873623.1	2683234	2683382	BB_8012_H3K4me1_CSpeaks_peak_1696	96	.	6.37998	14.51252	9.69461	113
GL873623.1	2777344	2777670	BB_8012_H3K4me1_CSpeaks_peak_1697	66	.	5.26544	10.92847	6.61168	118
GL873623.1	3251236	3251409	BB_8012_H3K4me1_CSpeaks_peak_1698	88	.	5.08923	13.55013	8.87308	89
GL873623.1	6383870	6384036	BB_8012_H3K4me1_CSpeaks_peak_1699	121	.	8.13513	17.40049	12.16697	82
GL873623.1	6774336	6774556	BB_8012_H3K4me1_CSpeaks_peak_1700	121	.	7.07657	17.38039	12.16287	120
GL873624.1	226863	227053	BB_8012_H3K4me1_CSpeaks_peak_1701	13	.	2.70238	4.83877	1.34360	84
GL873624.1	243193	243399	BB_8012_H3K4me1_CSpeaks_peak_1702	13	.	3.45431	4.79185	1.30266	66
GL873624.1	515805	515999	BB_8012_H3K4me1_CSpeaks_peak_1703	66	.	5.26544	10.92847	6.61168	83
GL873624.1	794435	794593	BB_8012_H3K4me1_CSpeaks_peak_1704	58	.	5.12612	10.08017	5.88189	62
GL873624.1	1725038	1725344	BB_8012_H3K4me1_CSpeaks_peak_1705	71	.	4.34543	11.54499	7.14362	226
GL873624.1	2757945	2758105	BB_8012_H3K4me1_CSpeaks_peak_1706	34	.	3.98944	7.28745	3.44660	135
GL873624.1	3215734	3215902	BB_8012_H3K4me1_CSpeaks_peak_1707	42	.	3.64570	8.23007	4.26869	49
GL873624.1	3295117	3295310	BB_8012_H3K4me1_CSpeaks_peak_1708	44	.	3.97469	8.40735	4.42495	127
GL873624.1	3593877	3594238	BB_8012_H3K4me1_CSpeaks_peak_1709	56	.	4.71455	9.82202	5.64602	59
GL873624.1	3777434	3777599	BB_8012_H3K4me1_CSpeaks_peak_1710	66	.	5.78459	10.99527	6.66738	96
GL873624.1	4049508	4049767	BB_8012_H3K4me1_CSpeaks_peak_1711	41	.	3.39897	8.13604	4.18309	105
GL873624.1	4070572	4070780	BB_8012_H3K4me1_CSpeaks_peak_1712	20	.	2.62396	5.64714	2.04104	81
GL873625.1	1254342	1254496	BB_8012_H3K4me1_CSpeaks_peak_1713	34	.	3.98944	7.28745	3.44660	115
GL873625.1	1255268	1255433	BB_8012_H3K4me1_CSpeaks_peak_1714	92	.	3.94115	14.01293	9.27774	77
GL873625.1	1567653	1567865	BB_8012_H3K4me1_CSpeaks_peak_1715	37	.	3.48648	7.60524	3.72311	190
GL873625.1	1567991	1568196	BB_8012_H3K4me1_CSpeaks_peak_1716	119	.	7.98083	17.12662	11.94983	71
GL873625.1	1647085	1647319	BB_8012_H3K4me1_CSpeaks_peak_1717	26	.	3.16804	6.40804	2.69831	111
GL873625.1	1647876	1648070	BB_8012_H3K4me1_CSpeaks_peak_1718	68	.	4.53196	11.25152	6.87242	89
GL873625.1	2006574	2006737	BB_8012_H3K4me1_CSpeaks_peak_1719	44	.	5.16302	8.41215	4.42512	85
GL873625.1	3783544	3783750	BB_8012_H3K4me1_CSpeaks_peak_1720	131	.	9.31073	18.53425	13.14563	118
GL873625.1	5877252	5877569	BB_8012_H3K4me1_CSpeaks_peak_1721	84	.	4.60103	13.03856	8.42383	181
GL873625.1	6108480	6108764	BB_8012_H3K4me1_CSpeaks_peak_1722	121	.	7.21589	17.38039	12.16287	141
GL873626.1	232938	233270	BB_8012_H3K4me1_CSpeaks_peak_1723	153	.	8.94335	21.16096	15.35973	101
GL873626.1	2234876	2235158	BB_8012_H3K4me1_CSpeaks_peak_1724	63	.	4.59239	10.61977	6.34191	47
GL873626.1	2902328	2902496	BB_8012_H3K4me1_CSpeaks_peak_1725	119	.	8.68688	17.12984	11.94992	88
GL873626.1	3234680	3234911	BB_8012_H3K4me1_CSpeaks_peak_1726	78	.	7.63383	12.34841	7.83970	137
GL873626.1	4081899	4082064	BB_8012_H3K4me1_CSpeaks_peak_1727	27	.	3.41741	6.46191	2.73676	100
GL873626.1	4241805	4242051	BB_8012_H3K4me1_CSpeaks_peak_1728	62	.	4.43908	10.51570	6.24702	126
GL873626.1	5887665	5887822	BB_8012_H3K4me1_CSpeaks_peak_1729	76	.	6.46332	12.18861	7.69515	114
GL873626.1	6054607	6054802	BB_8012_H3K4me1_CSpeaks_peak_1730	37	.	3.48648	7.60524	3.72311	88
GL873626.1	6175897	6176097	BB_8012_H3K4me1_CSpeaks_peak_1731	88	.	5.08923	13.55013	8.87308	93
GL873626.1	7163962	7164148	BB_8012_H3K4me1_CSpeaks_peak_1732	66	.	5.40476	10.92847	6.61168	99
GL873627.1	325641	326007	BB_8012_H3K4me1_CSpeaks_peak_1733	104	.	6.51930	15.45243	10.49331	251
GL873627.1	863185	863402	BB_8012_H3K4me1_CSpeaks_peak_1734	38	.	3.69605	7.73977	3.82692	129
GL873627.1	1691625	1691782	BB_8012_H3K4me1_CSpeaks_peak_1735	59	.	4.65817	10.22378	5.99244	85
GL873627.1	1760941	1761133	BB_8012_H3K4me1_CSpeaks_peak_1736	94	.	8.10705	14.16161	9.41937	76
GL873627.1	1911783	1912012	BB_8012_H3K4me1_CSpeaks_peak_1737	88	.	6.10135	13.58947	8.89310	97
GL873627.1	4400609	4400795	BB_8012_H3K4me1_CSpeaks_peak_1738	56	.	5.01700	9.86758	5.69035	68
GL873627.1	4489683	4489883	BB_8012_H3K4me1_CSpeaks_peak_1739	87	.	5.43835	13.45200	8.78658	141
GL873627.1	4967961	4968116	BB_8012_H3K4me1_CSpeaks_peak_1740	121	.	7.21589	17.38039	12.16287	60
GL873627.1	6710729	6710901	BB_8012_H3K4me1_CSpeaks_peak_1741	36	.	3.32931	7.54459	3.67317	105
GL873628.1	4382782	4382968	BB_8012_H3K4me1_CSpeaks_peak_1742	61	.	6.60593	10.43017	6.17970	76
GL873630.1	1071179	1071351	BB_8012_H3K4me1_CSpeaks_peak_1743	50	.	4.16044	9.09299	5.01684	57
GL873630.1	1073896	1074064	BB_8012_H3K4me1_CSpeaks_peak_1744	76	.	6.46332	12.18861	7.69515	133
GL873630.1	1279800	1279969	BB_8012_H3K4me1_CSpeaks_peak_1745	86	.	6.10782	13.32758	8.69101	107
GL873630.1	1793372	1793540	BB_8012_H3K4me1_CSpeaks_peak_1746	53	.	4.54671	9.46042	5.31875	136
GL873630.1	2353809	2353975	BB_8012_H3K4me1_CSpeaks_peak_1747	58	.	5.12612	10.08017	5.88189	44
GL873630.1	2817851	2818426	BB_8012_H3K4me1_CSpeaks_peak_1748	84	.	4.60103	13.03856	8.42383	165
GL873630.1	2856465	2856631	BB_8012_H3K4me1_CSpeaks_peak_1749	81	.	4.90347	12.76924	8.18180	67
GL873630.1	3352706	3352868	BB_8012_H3K4me1_CSpeaks_peak_1750	138	.	6.20377	19.38730	13.87505	87
GL873630.1	3353092	3353268	BB_8012_H3K4me1_CSpeaks_peak_1751	52	.	4.40815	9.41832	5.29332	65
GL873630.1	3820938	3821148	BB_8012_H3K4me1_CSpeaks_peak_1752	32	.	2.82660	7.09779	3.27743	139
GL873631.1	607043	607265	BB_8012_H3K4me1_CSpeaks_peak_1753	140	.	8.69240	19.61410	14.06320	112
GL873631.1	1212895	1213289	BB_8012_H3K4me1_CSpeaks_peak_1754	81	.	4.90347	12.76924	8.18180	295
GL873631.1	1900634	1900797	BB_8012_H3K4me1_CSpeaks_peak_1755	80	.	5.32689	12.62006	8.07455	40
GL873631.1	1909241	1909391	BB_8012_H3K4me1_CSpeaks_peak_1756	13	.	2.70238	4.83877	1.34360	12
GL873631.1	2418117	2418469	BB_8012_H3K4me1_CSpeaks_peak_1757	47	.	3.60794	8.74288	4.70401	238
GL873631.1	3399104	3399323	BB_8012_H3K4me1_CSpeaks_peak_1758	31	.	3.18999	6.96909	3.18005	90
GL873631.1	3637931	3638181	BB_8012_H3K4me1_CSpeaks_peak_1759	59	.	4.65817	10.22378	5.99244	141
GL873631.1	3695339	3695497	BB_8012_H3K4me1_CSpeaks_peak_1760	58	.	5.94386	9.99256	5.81039	111
GL873631.1	3940265	3940425	BB_8012_H3K4me1_CSpeaks_peak_1761	28	.	3.76654	6.60524	2.85984	48
GL873631.1	4121860	4122073	BB_8012_H3K4me1_CSpeaks_peak_1762	17	.	3.32072	5.31046	1.74942	143
GL873631.1	4122228	4122420	BB_8012_H3K4me1_CSpeaks_peak_1763	17	.	2.84170	5.34426	1.77471	69
GL873631.1	4349476	4349738	BB_8012_H3K4me1_CSpeaks_peak_1764	106	.	5.51326	15.62654	10.66101	185
GL873631.1	4746008	4746160	BB_8012_H3K4me1_CSpeaks_peak_1765	17	.	3.04590	5.26630	1.72155	151
GL873632.1	676001	676174	BB_8012_H3K4me1_CSpeaks_peak_1766	130	.	7.49452	18.36732	13.00815	78
GL873632.1	676835	677202	BB_8012_H3K4me1_CSpeaks_peak_1767	125	.	6.55289	17.83555	12.54034	155
GL873632.1	883468	883760	BB_8012_H3K4me1_CSpeaks_peak_1768	29	.	2.68393	6.69973	2.93924	116
GL873632.1	883911	884098	BB_8012_H3K4me1_CSpeaks_peak_1769	75	.	4.23487	11.99120	7.52979	48
GL873632.1	2859533	2859705	BB_8012_H3K4me1_CSpeaks_peak_1770	76	.	6.61194	12.09337	7.61395	64
GL873632.1	3112663	3112969	BB_8012_H3K4me1_CSpeaks_peak_1771	62	.	3.70241	10.49570	6.24023	146
GL873632.1	4397378	4397932	BB_8012_H3K4me1_CSpeaks_peak_1772	110	.	5.15830	16.08644	11.06111	450
GL873632.1	5380510	5380683	BB_8012_H3K4me1_CSpeaks_peak_1773	103	.	6.97496	15.28608	10.36084	66
GL873632.1	5380823	5381033	BB_8012_H3K4me1_CSpeaks_peak_1774	113	.	6.79794	16.40858	11.32230	105
GL873632.1	5697893	5698103	BB_8012_H3K4me1_CSpeaks_peak_1775	53	.	3.96414	9.52900	5.37732	108
GL873632.1	5699887	5700104	BB_8012_H3K4me1_CSpeaks_peak_1776	112	.	7.76361	16.31975	11.25937	106
GL873632.1	5895210	5895402	BB_8012_H3K4me1_CSpeaks_peak_1777	75	.	4.81059	12.00287	7.52979	77
GL873633.1	4325997	4326270	BB_8012_H3K4me1_CSpeaks_peak_1778	55	.	3.79037	9.70127	5.53831	49
GL873633.1	4336122	4336570	BB_8012_H3K4me1_CSpeaks_peak_1779	52	.	3.67760	9.36460	5.24153	329
GL873633.1	5093572	5093876	BB_8012_H3K4me1_CSpeaks_peak_1780	28	.	2.77594	6.60033	2.85984	87
GL873633.1	5386133	5386303	BB_8012_H3K4me1_CSpeaks_peak_1781	72	.	7.96682	11.62887	7.21798	76
GL873633.1	5530755	5531072	BB_8012_H3K4me1_CSpeaks_peak_1782	46	.	3.27645	8.65647	4.64631	110
GL873633.1	5725346	5725536	BB_8012_H3K4me1_CSpeaks_peak_1783	99	.	6.94834	14.84630	9.99871	99
GL873633.1	5788365	5788793	BB_8012_H3K4me1_CSpeaks_peak_1784	121	.	7.07657	17.38039	12.16287	290
GL873634.1	240800	240947	BB_8012_H3K4me1_CSpeaks_peak_1785	42	.	3.64570	8.23007	4.26869	77
GL873634.1	840205	840357	BB_8012_H3K4me1_CSpeaks_peak_1786	81	.	4.90347	12.76924	8.18180	76
GL873634.1	841229	841496	BB_8012_H3K4me1_CSpeaks_peak_1787	132	.	5.34942	18.61682	13.21339	131
GL873634.1	1821044	1821216	BB_8012_H3K4me1_CSpeaks_peak_1788	76	.	6.46332	12.18861	7.69515	61
GL873634.1	3075878	3076031	BB_8012_H3K4me1_CSpeaks_peak_1789	48	.	3.72531	8.87152	4.81902	73
GL873634.1	5450834	5451108	BB_8012_H3K4me1_CSpeaks_peak_1790	116	.	5.83226	16.81004	11.68274	138
GL873634.1	5551537	5551831	BB_8012_H3K4me1_CSpeaks_peak_1791	62	.	3.70241	10.49570	6.24023	165
GL873634.1	5992038	5992253	BB_8012_H3K4me1_CSpeaks_peak_1792	69	.	7.18725	11.34488	6.95690	127
GL873634.1	6181033	6181248	BB_8012_H3K4me1_CSpeaks_peak_1793	172	.	8.74838	23.51211	17.22260	100
GL873634.1	6633416	6633667	BB_8012_H3K4me1_CSpeaks_peak_1794	113	.	7.78866	16.46857	11.37733	123
GL873634.1	6633997	6634144	BB_8012_H3K4me1_CSpeaks_peak_1795	38	.	3.78893	7.73977	3.82692	61
GL873635.1	143334	143481	BB_8012_H3K4me1_CSpeaks_peak_1796	82	.	5.91138	12.86091	8.26593	49
GL873635.1	844346	844789	BB_8012_H3K4me1_CSpeaks_peak_1797	17	.	2.92921	5.28566	1.73669	5
GL873635.1	1788367	1788672	BB_8012_H3K4me1_CSpeaks_peak_1798	46	.	4.32381	8.71601	4.68615	117
GL873635.1	2744077	2744336	BB_8012_H3K4me1_CSpeaks_peak_1799	56	.	4.25332	9.79599	5.62237	127
GL873635.1	2980500	2980650	BB_8012_H3K4me1_CSpeaks_peak_1800	55	.	4.53128	9.69629	5.53336	32
GL873635.1	3259194	3259349	BB_8012_H3K4me1_CSpeaks_peak_1801	62	.	4.34620	10.51570	6.24702	72
GL873635.1	3276800	3277024	BB_8012_H3K4me1_CSpeaks_peak_1802	36	.	3.32931	7.54459	3.67317	66
GL873635.1	4439594	4439749	BB_8012_H3K4me1_CSpeaks_peak_1803	22	.	3.93667	5.82026	2.20617	45
GL873635.1	4521017	4521537	BB_8012_H3K4me1_CSpeaks_peak_1804	73	.	5.10399	11.80429	7.36223	182
GL873635.1	4521877	4522033	BB_8012_H3K4me1_CSpeaks_peak_1805	34	.	3.87799	7.28745	3.44660	41
GL873636.1	2307591	2307756	BB_8012_H3K4me1_CSpeaks_peak_1806	13	.	3.45431	4.79185	1.30266	83
GL873636.1	2834917	2835071	BB_8012_H3K4me1_CSpeaks_peak_1807	69	.	7.18725	11.34488	6.95690	36
GL873637.1	585980	586167	BB_8012_H3K4me1_CSpeaks_peak_1808	66	.	4.88108	11.00531	6.66738	103
GL873637.1	2095373	2095552	BB_8012_H3K4me1_CSpeaks_peak_1809	116	.	8.52703	16.80315	11.68274	116
GL873637.1	3019508	3019683	BB_8012_H3K4me1_CSpeaks_peak_1810	108	.	7.28084	15.85694	10.87518	70
GL873637.1	6172050	6172208	BB_8012_H3K4me1_CSpeaks_peak_1811	82	.	5.91138	12.86091	8.26593	50
GL873638.1	201529	201772	BB_8012_H3K4me1_CSpeaks_peak_1812	32	.	2.87726	7.09779	3.27743	122
GL873638.1	557155	557360	BB_8012_H3K4me1_CSpeaks_peak_1813	81	.	5.82271	12.68394	8.11307	73
GL873638.1	3679308	3679486	BB_8012_H3K4me1_CSpeaks_peak_1814	82	.	6.05282	12.86091	8.26593	77
GL873638.1	3679897	3680147	BB_8012_H3K4me1_CSpeaks_peak_1815	73	.	5.10399	11.80429	7.36223	75
GL873638.1	4329533	4329710	BB_8012_H3K4me1_CSpeaks_peak_1816	17	.	3.13878	5.26630	1.72155	46
GL873638.1	5121051	5121295	BB_8012_H3K4me1_CSpeaks_peak_1817	27	.	3.41741	6.46191	2.73676	131
GL873638.1	5646608	5646801	BB_8012_H3K4me1_CSpeaks_peak_1818	67	.	3.82625	11.12778	6.77802	151
GL873639.1	1484385	1484582	BB_8012_H3K4me1_CSpeaks_peak_1819	82	.	5.27247	12.81480	8.22452	81
GL873639.1	3802893	3803045	BB_8012_H3K4me1_CSpeaks_peak_1820	44	.	3.88181	8.40735	4.42495	136
GL873639.1	4460040	4460189	BB_8012_H3K4me1_CSpeaks_peak_1821	115	.	5.95327	16.65137	11.54504	71
GL873639.1	4731591	4731759	BB_8012_H3K4me1_CSpeaks_peak_1822	68	.	4.53196	11.25152	6.87242	57
GL873639.1	5927763	5928250	BB_8012_H3K4me1_CSpeaks_peak_1823	63	.	3.88658	10.65083	6.36577	121
GL873640.1	651653	651947	BB_8012_H3K4me1_CSpeaks_peak_1824	68	.	4.53196	11.25152	6.87242	139
GL873640.1	868763	869050	BB_8012_H3K4me1_CSpeaks_peak_1825	42	.	3.64570	8.23007	4.26869	76
GL873640.1	1003258	1003463	BB_8012_H3K4me1_CSpeaks_peak_1826	138	.	7.63384	19.36886	13.86732	116
GL873640.1	1614566	1614891	BB_8012_H3K4me1_CSpeaks_peak_1827	109	.	5.55362	15.97543	10.97921	96
GL873640.1	4178475	4178644	BB_8012_H3K4me1_CSpeaks_peak_1828	59	.	4.65817	10.22378	5.99244	69
GL873640.1	4434200	4434385	BB_8012_H3K4me1_CSpeaks_peak_1829	22	.	2.83555	5.93100	2.27727	114
GL873640.1	4570122	4570489	BB_8012_H3K4me1_CSpeaks_peak_1830	66	.	4.99253	11.00531	6.66738	285
GL873640.1	6155520	6155720	BB_8012_H3K4me1_CSpeaks_peak_1831	130	.	7.35521	18.36732	13.00815	96
GL873641.1	1650508	1650682	BB_8012_H3K4me1_CSpeaks_peak_1832	53	.	4.54671	9.46042	5.31875	78
GL873641.1	2717519	2717767	BB_8012_H3K4me1_CSpeaks_peak_1833	93	.	5.54124	14.10441	9.36358	160
GL873642.1	1171937	1172183	BB_8012_H3K4me1_CSpeaks_peak_1834	75	.	4.23487	11.99120	7.52979	114
GL873642.1	1172838	1173081	BB_8012_H3K4me1_CSpeaks_peak_1835	131	.	6.11089	18.51631	13.12828	87
GL873642.1	1760253	1760466	BB_8012_H3K4me1_CSpeaks_peak_1836	90	.	4.76025	13.78169	9.06903	108
GL873642.1	1760682	1760951	BB_8012_H3K4me1_CSpeaks_peak_1837	69	.	4.02590	11.31445	6.92881	105
GL873642.1	4082250	4082479	BB_8012_H3K4me1_CSpeaks_peak_1838	158	.	5.76737	21.83636	15.88359	105
GL873642.1	4367737	4367942	BB_8012_H3K4me1_CSpeaks_peak_1839	66	.	5.97626	11.00863	6.66738	69
GL873642.1	5652583	5653362	BB_8012_H3K4me1_CSpeaks_peak_1840	150	.	8.37503	20.85648	15.07653	145
GL873642.1	5676940	5677184	BB_8012_H3K4me1_CSpeaks_peak_1841	14	.	2.58787	4.94366	1.43702	106
GL873642.1	5867573	5867796	BB_8012_H3K4me1_CSpeaks_peak_1842	60	.	5.90604	10.25134	6.00924	142
GL873643.1	1487291	1487522	BB_8012_H3K4me1_CSpeaks_peak_1843	63	.	3.88658	10.65083	6.36577	123
GL873643.1	1715441	1715652	BB_8012_H3K4me1_CSpeaks_peak_1844	55	.	5.38230	9.67109	5.50981	134
GL873643.1	1770435	1770615	BB_8012_H3K4me1_CSpeaks_peak_1845	37	.	4.42953	7.66459	3.76705	109
GL873643.1	3865409	3865565	BB_8012_H3K4me1_CSpeaks_peak_1846	53	.	3.96414	9.52900	5.37732	89
GL873644.1	254367	254520	BB_8012_H3K4me1_CSpeaks_peak_1847	68	.	4.53196	11.25152	6.87242	90
GL873644.1	1132532	1132764	BB_8012_H3K4me1_CSpeaks_peak_1848	44	.	4.55312	8.42199	4.43315	181
GL873645.1	2084613	2084761	BB_8012_H3K4me1_CSpeaks_peak_1849	27	.	2.89747	6.44959	2.73040	123
GL873645.1	3378255	3378427	BB_8012_H3K4me1_CSpeaks_peak_1850	151	.	9.43459	20.93348	15.14956	97
GL873645.1	3379641	3379799	BB_8012_H3K4me1_CSpeaks_peak_1851	130	.	7.49452	18.36732	13.00815	61
GL873645.1	4528937	4529276	BB_8012_H3K4me1_CSpeaks_peak_1852	90	.	4.25969	13.77646	9.06903	193
GL873645.1	4806442	4806745	BB_8012_H3K4me1_CSpeaks_peak_1853	169	.	7.71933	23.20796	16.97284	115
GL873645.1	4967265	4967462	BB_8012_H3K4me1_CSpeaks_peak_1854	18	.	2.71171	5.42882	1.85131	117
GL873645.1	5060947	5061174	BB_8012_H3K4me1_CSpeaks_peak_1855	84	.	4.19777	13.09687	8.47816	96
GL873645.1	5632970	5633246	BB_8012_H3K4me1_CSpeaks_peak_1856	46	.	4.32381	8.71601	4.68615	193
GL873645.1	5988359	5988511	BB_8012_H3K4me1_CSpeaks_peak_1857	51	.	5.16530	9.28429	5.17901	105
GL873646.1	565105	565366	BB_8012_H3K4me1_CSpeaks_peak_1858	101	.	8.39862	15.02208	10.16059	138
GL873646.1	589528	589797	BB_8012_H3K4me1_CSpeaks_peak_1859	96	.	6.37998	14.51252	9.69461	85
GL873646.1	1459808	1459993	BB_8012_H3K4me1_CSpeaks_peak_1860	112	.	7.76361	16.31975	11.25937	111
GL873646.1	2511293	2511464	BB_8012_H3K4me1_CSpeaks_peak_1861	96	.	6.37998	14.51252	9.69461	106
GL873646.1	2611926	2612082	BB_8012_H3K4me1_CSpeaks_peak_1862	110	.	9.00710	16.00564	11.00199	78
GL873646.1	3650604	3650759	BB_8012_H3K4me1_CSpeaks_peak_1863	73	.	5.68339	11.79668	7.36223	74
GL873646.1	4136602	4136792	BB_8012_H3K4me1_CSpeaks_peak_1864	176	.	11.22566	23.99786	17.65879	92
GL873646.1	4154424	4154577	BB_8012_H3K4me1_CSpeaks_peak_1865	36	.	4.97726	7.53305	3.66814	111
GL873646.1	5335140	5335287	BB_8012_H3K4me1_CSpeaks_peak_1866	114	.	6.81709	16.56480	11.46565	76
GL873647.1	1611163	1611312	BB_8012_H3K4me1_CSpeaks_peak_1867	104	.	6.65862	15.45243	10.49331	102
GL873647.1	1779908	1780184	BB_8012_H3K4me1_CSpeaks_peak_1868	78	.	4.52142	12.30860	7.80237	75
GL873647.1	1830457	1830673	BB_8012_H3K4me1_CSpeaks_peak_1869	22	.	3.00882	5.83711	2.21502	210
GL873647.1	3774784	3774983	BB_8012_H3K4me1_CSpeaks_peak_1870	27	.	2.83063	6.51537	2.78616	122
GL873647.1	3822716	3822872	BB_8012_H3K4me1_CSpeaks_peak_1871	44	.	4.56885	8.44714	4.44351	29
GL873648.1	45250	45405	BB_8012_H3K4me1_CSpeaks_peak_1872	50	.	6.35135	9.08008	5.01520	58
GL873648.1	1377642	1377792	BB_8012_H3K4me1_CSpeaks_peak_1873	66	.	5.26544	10.92847	6.61168	38
GL873648.1	2748466	2748658	BB_8012_H3K4me1_CSpeaks_peak_1874	155	.	8.19111	21.41391	15.53732	107
GL873648.1	2942648	2942955	BB_8012_H3K4me1_CSpeaks_peak_1875	27	.	2.83063	6.51537	2.78616	189
GL873648.1	3979384	3979610	BB_8012_H3K4me1_CSpeaks_peak_1876	17	.	3.04590	5.26630	1.72155	107
GL873648.1	4608832	4609002	BB_8012_H3K4me1_CSpeaks_peak_1877	68	.	6.09180	11.20838	6.84470	112
GL873650.1	3204016	3204179	BB_8012_H3K4me1_CSpeaks_peak_1878	22	.	2.91136	5.86828	2.21869	76
GL873651.1	1635182	1635380	BB_8012_H3K4me1_CSpeaks_peak_1879	168	.	10.60337	23.07829	16.84760	130
GL873651.1	1962813	1962974	BB_8012_H3K4me1_CSpeaks_peak_1880	147	.	8.89200	20.43467	14.72669	99
GL873651.1	2444069	2444396	BB_8012_H3K4me1_CSpeaks_peak_1881	73	.	5.10399	11.80429	7.36223	141
GL873652.1	863094	863282	BB_8012_H3K4me1_CSpeaks_peak_1882	93	.	5.54124	14.10441	9.36358	101
GL873652.1	901503	902040	BB_8012_H3K4me1_CSpeaks_peak_1883	67	.	3.82625	11.12778	6.77802	265
GL873652.1	1168253	1168429	BB_8012_H3K4me1_CSpeaks_peak_1884	83	.	5.63603	12.97168	8.36668	80
GL873652.1	2193795	2194131	BB_8012_H3K4me1_CSpeaks_peak_1885	44	.	3.88181	8.40735	4.42495	226
GL873652.1	2651292	2651496	BB_8012_H3K4me1_CSpeaks_peak_1886	36	.	4.79150	7.53305	3.66814	98
GL873652.1	3233189	3233389	BB_8012_H3K4me1_CSpeaks_peak_1887	74	.	6.90759	11.91522	7.46865	67
GL873653.1	953834	954006	BB_8012_H3K4me1_CSpeaks_peak_1888	56	.	5.01700	9.86758	5.69035	78
GL873653.1	1039020	1039197	BB_8012_H3K4me1_CSpeaks_peak_1889	140	.	8.87816	19.61410	14.06320	103
GL873653.1	1858236	1858460	BB_8012_H3K4me1_CSpeaks_peak_1890	110	.	5.23791	16.08644	11.06111	89
GL873653.1	1909680	1909946	BB_8012_H3K4me1_CSpeaks_peak_1891	59	.	4.04376	10.20195	5.98660	99
GL873653.1	2555108	2555293	BB_8012_H3K4me1_CSpeaks_peak_1892	81	.	5.82271	12.68394	8.11307	74
GL873653.1	2697567	2697859	BB_8012_H3K4me1_CSpeaks_peak_1893	87	.	5.54980	13.45200	8.78658	196
GL873653.1	2811313	2811478	BB_8012_H3K4me1_CSpeaks_peak_1894	34	.	3.87799	7.28745	3.44660	40
GL873653.1	2906751	2906952	BB_8012_H3K4me1_CSpeaks_peak_1895	88	.	6.10135	13.58947	8.89310	82
GL873653.1	3051867	3052157	BB_8012_H3K4me1_CSpeaks_peak_1896	81	.	5.82271	12.68394	8.11307	240
GL873653.1	3094140	3094288	BB_8012_H3K4me1_CSpeaks_peak_1897	41	.	3.46863	8.13604	4.18309	103
GL873653.1	3128552	3129019	BB_8012_H3K4me1_CSpeaks_peak_1898	146	.	7.77316	20.38453	14.69131	359
GL873653.1	3383128	3383303	BB_8012_H3K4me1_CSpeaks_peak_1899	51	.	4.98680	9.25272	5.15213	92
GL873653.1	3547727	3547923	BB_8012_H3K4me1_CSpeaks_peak_1900	121	.	7.21589	17.38039	12.16287	54
GL873653.1	3681049	3681299	BB_8012_H3K4me1_CSpeaks_peak_1901	121	.	7.21589	17.38039	12.16287	124
GL873653.1	3720649	3720802	BB_8012_H3K4me1_CSpeaks_peak_1902	103	.	6.72817	15.20273	10.30005	87
GL873653.1	3768477	3768642	BB_8012_H3K4me1_CSpeaks_peak_1903	34	.	3.98944	7.28745	3.44660	58
GL873653.1	4428634	4428848	BB_8012_H3K4me1_CSpeaks_peak_1904	76	.	6.46332	12.18861	7.69515	105
GL873653.1	4441772	4442053	BB_8012_H3K4me1_CSpeaks_peak_1905	95	.	5.77271	14.29954	9.52079	78
GL873653.1	4447785	4447962	BB_8012_H3K4me1_CSpeaks_peak_1906	66	.	5.78459	10.99527	6.66738	53
GL873653.1	4988194	4988419	BB_8012_H3K4me1_CSpeaks_peak_1907	47	.	3.53829	8.74288	4.70401	120
GL873653.1	5105951	5106167	BB_8012_H3K4me1_CSpeaks_peak_1908	131	.	8.50664	18.49883	13.12170	134
GL873654.1	441899	442076	BB_8012_H3K4me1_CSpeaks_peak_1909	69	.	4.09556	11.31445	6.92881	138
GL873654.1	1465345	1465590	BB_8012_H3K4me1_CSpeaks_peak_1910	37	.	4.29022	7.66459	3.76705	58
GL873654.1	1722028	1722184	BB_8012_H3K4me1_CSpeaks_peak_1911	149	.	9.75160	20.64733	14.90881	108
GL873654.1	1725278	1725435	BB_8012_H3K4me1_CSpeaks_peak_1912	73	.	5.10399	11.80429	7.36223	103
GL873654.1	1873299	1873460	BB_8012_H3K4me1_CSpeaks_peak_1913	75	.	4.81059	12.00287	7.52979	102
GL873654.1	1873686	1873872	BB_8012_H3K4me1_CSpeaks_peak_1914	63	.	3.88658	10.65083	6.36577	105
GL873654.1	2171200	2171451	BB_8012_H3K4me1_CSpeaks_peak_1915	120	.	9.55641	17.27321	12.08686	49
GL873654.1	2176534	2176684	BB_8012_H3K4me1_CSpeaks_peak_1916	34	.	3.87799	7.28745	3.44660	121
GL873654.1	2535534	2535702	BB_8012_H3K4me1_CSpeaks_peak_1917	68	.	4.62484	11.25152	6.87242	91
GL873654.1	2841378	2841555	BB_8012_H3K4me1_CSpeaks_peak_1918	90	.	6.38805	13.79160	9.07296	78
GL873654.1	3700581	3700733	BB_8012_H3K4me1_CSpeaks_peak_1919	44	.	3.97469	8.40735	4.42495	53
GL873654.1	4117001	4117343	BB_8012_H3K4me1_CSpeaks_peak_1920	62	.	4.34620	10.51570	6.24702	61
GL873654.1	5088178	5088522	BB_8012_H3K4me1_CSpeaks_peak_1921	101	.	5.54872	15.04279	10.18057	92
GL873655.1	2342877	2343345	BB_8012_H3K4me1_CSpeaks_peak_1922	70	.	4.49877	11.43427	7.04276	101
GL873655.1	2343463	2343764	BB_8012_H3K4me1_CSpeaks_peak_1923	153	.	6.44727	21.20535	15.39239	178
GL873655.1	2343984	2344361	BB_8012_H3K4me1_CSpeaks_peak_1924	114	.	6.68547	16.56480	11.46565	113
GL873655.1	3400960	3401266	BB_8012_H3K4me1_CSpeaks_peak_1925	71	.	4.36220	11.59222	7.18285	137
GL873655.1	3528408	3528601	BB_8012_H3K4me1_CSpeaks_peak_1926	87	.	5.43835	13.45200	8.78658	132
GL873655.1	4583133	4583302	BB_8012_H3K4me1_CSpeaks_peak_1927	66	.	5.40476	10.92847	6.61168	86
GL873656.1	908295	908457	BB_8012_H3K4me1_CSpeaks_peak_1928	60	.	5.72029	10.25134	6.00924	94
GL873656.1	2648758	2648922	BB_8012_H3K4me1_CSpeaks_peak_1929	53	.	3.96414	9.52900	5.37732	54
GL873657.1	1083113	1083702	BB_8012_H3K4me1_CSpeaks_peak_1930	134	.	6.64897	18.85506	13.41414	483
GL873657.1	1465606	1466133	BB_8012_H3K4me1_CSpeaks_peak_1931	102	.	5.99562	15.16215	10.26720	386
GL873657.1	1543557	1543733	BB_8012_H3K4me1_CSpeaks_peak_1932	69	.	7.46589	11.34488	6.95690	110
GL873657.1	2235345	2235591	BB_8012_H3K4me1_CSpeaks_peak_1933	79	.	4.78777	12.46968	7.94883	58
GL873657.1	2656503	2656716	BB_8012_H3K4me1_CSpeaks_peak_1934	27	.	2.89747	6.44959	2.73040	133
GL873657.1	2656867	2657220	BB_8012_H3K4me1_CSpeaks_peak_1935	133	.	6.66434	18.75374	13.31894	138
GL873657.1	2781898	2782053	BB_8012_H3K4me1_CSpeaks_peak_1936	37	.	3.48648	7.60524	3.72311	112
GL873657.1	3010003	3010305	BB_8012_H3K4me1_CSpeaks_peak_1937	53	.	4.46293	9.52199	5.37732	179
GL873657.1	3245579	3245773	BB_8012_H3K4me1_CSpeaks_peak_1938	110	.	6.78958	16.10965	11.07830	106
GL873657.1	3864118	3864500	BB_8012_H3K4me1_CSpeaks_peak_1939	117	.	6.32998	16.93061	11.77124	206
GL873657.1	3874247	3874400	BB_8012_H3K4me1_CSpeaks_peak_1940	36	.	3.14514	7.53378	3.66814	105
GL873657.1	3950871	3951058	BB_8012_H3K4me1_CSpeaks_peak_1941	113	.	6.79794	16.40858	11.32230	103
GL873657.1	3952025	3952175	BB_8012_H3K4me1_CSpeaks_peak_1942	45	.	4.38599	8.59432	4.58647	88
GL873657.1	5086308	5086463	BB_8012_H3K4me1_CSpeaks_peak_1943	71	.	4.98826	11.54202	7.14169	51
GL873658.1	205069	205261	BB_8012_H3K4me1_CSpeaks_peak_1944	44	.	4.56885	8.44714	4.44351	114
GL873658.1	630843	631110	BB_8012_H3K4me1_CSpeaks_peak_1945	31	.	3.18999	6.96909	3.18005	98
GL873658.1	1126326	1126555	BB_8012_H3K4me1_CSpeaks_peak_1946	144	.	7.74405	20.03615	14.42891	104
GL873658.1	1908657	1908830	BB_8012_H3K4me1_CSpeaks_peak_1947	39	.	5.43661	7.87283	3.94835	170
GL873658.1	2308083	2308300	BB_8012_H3K4me1_CSpeaks_peak_1948	75	.	4.71771	12.00287	7.52979	114
GL873658.1	4271245	4271400	BB_8012_H3K4me1_CSpeaks_peak_1949	116	.	8.00098	16.73752	11.62232	103
GL873658.1	4367822	4367994	BB_8012_H3K4me1_CSpeaks_peak_1950	62	.	5.70215	10.52940	6.25807	67
GL873659.1	136403	136569	BB_8012_H3K4me1_CSpeaks_peak_1951	52	.	3.67760	9.36460	5.24153	88
GL873659.1	679896	680140	BB_8012_H3K4me1_CSpeaks_peak_1952	22	.	2.98101	5.86828	2.21869	106
GL873659.1	685736	685943	BB_8012_H3K4me1_CSpeaks_peak_1953	125	.	6.44144	17.83555	12.54034	99
GL873659.1	867961	868180	BB_8012_H3K4me1_CSpeaks_peak_1954	52	.	3.67760	9.36460	5.24153	120
GL873659.1	973784	974015	BB_8012_H3K4me1_CSpeaks_peak_1955	58	.	5.79403	10.06392	5.87272	179
GL873659.1	1091308	1091486	BB_8012_H3K4me1_CSpeaks_peak_1956	68	.	6.27756	11.20838	6.84470	86
GL873659.1	1618010	1618224	BB_8012_H3K4me1_CSpeaks_peak_1957	17	.	3.20926	5.31046	1.74942	73
GL873659.1	2449977	2450229	BB_8012_H3K4me1_CSpeaks_peak_1958	66	.	4.88108	11.00531	6.66738	127
GL873659.1	2644857	2645055	BB_8012_H3K4me1_CSpeaks_peak_1959	63	.	4.59239	10.61977	6.34191	89
GL873659.1	2933197	2933364	BB_8012_H3K4me1_CSpeaks_peak_1960	84	.	7.38737	13.02611	8.41914	40
GL873659.1	4408108	4408388	BB_8012_H3K4me1_CSpeaks_peak_1961	50	.	4.16044	9.09299	5.01684	168
GL873659.1	4638936	4639092	BB_8012_H3K4me1_CSpeaks_peak_1962	41	.	3.46863	8.13604	4.18309	134
GL873659.1	4709220	4709407	BB_8012_H3K4me1_CSpeaks_peak_1963	73	.	5.10399	11.80429	7.36223	83
GL873660.1	65811	65973	BB_8012_H3K4me1_CSpeaks_peak_1964	79	.	5.12921	12.47846	7.95608	45
GL873660.1	1082822	1083015	BB_8012_H3K4me1_CSpeaks_peak_1965	124	.	9.06662	17.70330	12.43499	83
GL873660.1	1218595	1218742	BB_8012_H3K4me1_CSpeaks_peak_1966	46	.	4.32381	8.71601	4.68615	47
GL873660.1	2636771	2637056	BB_8012_H3K4me1_CSpeaks_peak_1967	109	.	5.64650	15.97543	10.97921	145
GL873661.1	127103	127287	BB_8012_H3K4me1_CSpeaks_peak_1968	133	.	6.66434	18.75374	13.31894	92
GL873661.1	183442	183684	BB_8012_H3K4me1_CSpeaks_peak_1969	32	.	3.51029	7.09102	3.27170	142
GL873662.1	640845	641318	BB_8012_H3K4me1_CSpeaks_peak_1970	52	.	3.67760	9.36460	5.24153	172
GL873662.1	2201485	2201632	BB_8012_H3K4me1_CSpeaks_peak_1971	78	.	7.63383	12.34841	7.83970	38
GL873662.1	2512221	2512465	BB_8012_H3K4me1_CSpeaks_peak_1972	37	.	3.56609	7.60524	3.72311	146
GL873662.1	2512855	2513017	BB_8012_H3K4me1_CSpeaks_peak_1973	130	.	6.98982	18.42329	13.05743	56
GL873663.1	1075496	1075742	BB_8012_H3K4me1_CSpeaks_peak_1974	44	.	3.88181	8.40735	4.42495	137
GL873663.1	1593555	1593807	BB_8012_H3K4me1_CSpeaks_peak_1975	38	.	3.69605	7.73977	3.82692	142
GL873663.1	1726363	1726944	BB_8012_H3K4me1_CSpeaks_peak_1976	124	.	5.47674	17.68234	12.41726	240
GL873663.1	1746235	1746405	BB_8012_H3K4me1_CSpeaks_peak_1977	42	.	4.10774	8.24322	4.28101	69
GL873663.1	1746663	1746853	BB_8012_H3K4me1_CSpeaks_peak_1978	41	.	3.33090	8.09834	4.15494	126
GL873663.1	2189394	2189605	BB_8012_H3K4me1_CSpeaks_peak_1979	68	.	4.53196	11.25152	6.87242	132
GL873663.1	2205301	2205480	BB_8012_H3K4me1_CSpeaks_peak_1980	31	.	3.32726	6.99766	3.19607	123
GL873663.1	2281654	2282082	BB_8012_H3K4me1_CSpeaks_peak_1981	87	.	4.44385	13.38262	8.74096	110
GL873663.1	2389517	2389731	BB_8012_H3K4me1_CSpeaks_peak_1982	73	.	5.68339	11.79668	7.36223	77
GL873663.1	2589723	2589872	BB_8012_H3K4me1_CSpeaks_peak_1983	46	.	4.21235	8.71601	4.68615	75
GL873663.1	3366140	3366359	BB_8012_H3K4me1_CSpeaks_peak_1984	44	.	4.56885	8.44714	4.44351	144
GL873663.1	3480065	3480222	BB_8012_H3K4me1_CSpeaks_peak_1985	66	.	5.40476	10.92847	6.61168	67
GL873663.1	3520022	3520169	BB_8012_H3K4me1_CSpeaks_peak_1986	121	.	8.32089	17.40049	12.16697	95
GL873663.1	4005233	4005389	BB_8012_H3K4me1_CSpeaks_peak_1987	22	.	4.23423	5.86499	2.21869	110
GL873663.1	4293415	4293643	BB_8012_H3K4me1_CSpeaks_peak_1988	79	.	4.01201	12.42869	7.91147	123
GL873663.1	4488473	4488663	BB_8012_H3K4me1_CSpeaks_peak_1989	81	.	5.82271	12.68394	8.11307	126
GL873663.1	5004173	5004549	BB_8012_H3K4me1_CSpeaks_peak_1990	41	.	3.10926	8.10064	4.15587	148
GL873663.1	5004988	5005223	BB_8012_H3K4me1_CSpeaks_peak_1991	87	.	5.54980	13.45200	8.78658	109
GL873663.1	5051767	5052086	BB_8012_H3K4me1_CSpeaks_peak_1992	97	.	4.91947	14.53762	9.71370	194
GL873663.1	5059985	5060140	BB_8012_H3K4me1_CSpeaks_peak_1993	102	.	8.01520	15.17702	10.27738	73
GL873664.1	1178618	1178851	BB_8012_H3K4me1_CSpeaks_peak_1994	31	.	3.40687	6.99766	3.19607	127
GL873664.1	1293228	1293619	BB_8012_H3K4me1_CSpeaks_peak_1995	102	.	5.99562	15.16215	10.26720	203
GL873664.1	2168309	2168564	BB_8012_H3K4me1_CSpeaks_peak_1996	185	.	10.34987	25.06318	18.55718	144
GL873664.1	3046403	3046714	BB_8012_H3K4me1_CSpeaks_peak_1997	149	.	9.06391	20.74566	14.97131	171
GL873664.1	3124711	3125022	BB_8012_H3K4me1_CSpeaks_peak_1998	53	.	3.88453	9.52900	5.37732	112
GL873664.1	3936904	3937215	BB_8012_H3K4me1_CSpeaks_peak_1999	65	.	4.20298	10.88985	6.58932	217
GL873665.1	995944	996094	BB_8012_H3K4me1_CSpeaks_peak_2000	53	.	3.96414	9.52900	5.37732	60
[truncated: 378 more rows]
