# Supplementary material for: Transposable elements are the primary source of novelty in primate gene regulation
Source: Genome Res. 2017 Oct;27(10):1623–33. doi: 10.1101/gr.218149.116 (PMC5630026; doi:10.1101/gr.218149.116)
Supplement: Supplemental Material [file supp_gr.218149.116_Supplemental_FILE_S1_peak_calling_BED_files.zip › FILE_S1/CH_40191_H3K27Ac_CSpeaks_peaks.narrowPeak]

1	833057	833714	CH_40191_H3K27Ac_CSpeaks_peak_1	287	.	6.31755	33.27499	28.78477	486
1	1128001	1128148	CH_40191_H3K27Ac_CSpeaks_peak_2	33	.	4.25461	6.55089	3.38739	68
1	1157265	1157645	CH_40191_H3K27Ac_CSpeaks_peak_3	270	.	9.57117	31.48859	27.07284	206
1	1158004	1158594	CH_40191_H3K27Ac_CSpeaks_peak_4	160	.	6.89924	19.92248	16.04221	215
1	1187345	1187781	CH_40191_H3K27Ac_CSpeaks_peak_5	210	.	7.46681	25.17270	21.04862	193
1	1220031	1220298	CH_40191_H3K27Ac_CSpeaks_peak_6	35	.	3.91844	6.74971	3.56539	209
1	1259130	1259496	CH_40191_H3K27Ac_CSpeaks_peak_7	119	.	5.37567	15.64129	11.95880	111
1	1283190	1283598	CH_40191_H3K27Ac_CSpeaks_peak_8	134	.	6.52580	17.25382	13.48965	128
1	1308134	1308292	CH_40191_H3K27Ac_CSpeaks_peak_9	73	.	4.69574	10.76592	7.33047	55
1	1388250	1388421	CH_40191_H3K27Ac_CSpeaks_peak_10	154	.	8.50922	19.32813	15.46639	80
1	1427811	1428208	CH_40191_H3K27Ac_CSpeaks_peak_11	244	.	11.12745	28.69737	24.41671	165
1	1490991	1491887	CH_40191_H3K27Ac_CSpeaks_peak_12	556	.	13.33359	61.49331	55.64868	627
1	1513776	1513987	CH_40191_H3K27Ac_CSpeaks_peak_13	45	.	3.91312	7.79903	4.54522	85
1	1531054	1531783	CH_40191_H3K27Ac_CSpeaks_peak_14	405	.	15.38206	45.57917	40.51664	532
1	1610803	1611136	CH_40191_H3K27Ac_CSpeaks_peak_15	182	.	9.86331	22.28636	18.29633	90
1	1638190	1638592	CH_40191_H3K27Ac_CSpeaks_peak_16	315	.	8.23272	36.16071	31.54331	219
1	1757229	1757871	CH_40191_H3K27Ac_CSpeaks_peak_17	119	.	5.37567	15.64129	11.95880	469
1	1758620	1759107	CH_40191_H3K27Ac_CSpeaks_peak_18	171	.	7.83687	21.06842	17.13790	140
1	1777387	1777801	CH_40191_H3K27Ac_CSpeaks_peak_19	353	.	14.46477	40.21253	35.39599	156
1	1913849	1914000	CH_40191_H3K27Ac_CSpeaks_peak_20	53	.	3.62798	8.63135	5.32283	112
1	2065734	2065890	CH_40191_H3K27Ac_CSpeaks_peak_21	78	.	7.16515	11.28157	7.81290	69
1	2098984	2099843	CH_40191_H3K27Ac_CSpeaks_peak_22	413	.	12.39902	46.45261	41.34696	294
1	2100736	2100994	CH_40191_H3K27Ac_CSpeaks_peak_23	214	.	9.52545	25.61881	21.47362	133
1	2271239	2271390	CH_40191_H3K27Ac_CSpeaks_peak_24	86	.	6.77075	12.12280	8.61495	65
1	2291877	2292230	CH_40191_H3K27Ac_CSpeaks_peak_25	91	.	4.46521	12.72779	9.19159	234
1	2408202	2408526	CH_40191_H3K27Ac_CSpeaks_peak_26	76	.	6.37247	11.06925	7.61806	223
1	2429607	2429909	CH_40191_H3K27Ac_CSpeaks_peak_27	94	.	7.08207	13.05563	9.49977	38
1	2440015	2440217	CH_40191_H3K27Ac_CSpeaks_peak_28	35	.	4.96049	6.67960	3.50276	125
1	2471536	2471807	CH_40191_H3K27Ac_CSpeaks_peak_29	189	.	11.25124	22.96227	18.94648	139
1	2521698	2522350	CH_40191_H3K27Ac_CSpeaks_peak_30	142	.	7.10216	18.05736	14.25887	309
1	2553778	2554010	CH_40191_H3K27Ac_CSpeaks_peak_31	69	.	4.83477	10.41441	6.99576	124
1	3332529	3332906	CH_40191_H3K27Ac_CSpeaks_peak_32	50	.	3.91119	8.33069	5.03558	153
1	3552759	3552967	CH_40191_H3K27Ac_CSpeaks_peak_33	131	.	7.70436	16.86501	13.12887	126
1	3580985	3581177	CH_40191_H3K27Ac_CSpeaks_peak_34	69	.	5.32305	10.35493	6.93782	132
1	3605636	3606087	CH_40191_H3K27Ac_CSpeaks_peak_35	136	.	5.00349	17.43121	13.66140	213
1	3670803	3671179	CH_40191_H3K27Ac_CSpeaks_peak_36	166	.	5.86058	20.57711	16.66045	230
1	3717173	3717487	CH_40191_H3K27Ac_CSpeaks_peak_37	65	.	5.90172	9.92260	6.53610	211
1	5979366	5979892	CH_40191_H3K27Ac_CSpeaks_peak_38	106	.	6.12256	14.24989	10.62936	377
1	6223416	6223583	CH_40191_H3K27Ac_CSpeaks_peak_39	44	.	3.73340	7.64855	4.40352	45
1	6238630	6238952	CH_40191_H3K27Ac_CSpeaks_peak_40	52	.	4.10877	8.51192	5.21046	94
1	6250412	6250559	CH_40191_H3K27Ac_CSpeaks_peak_41	77	.	5.60321	11.24911	7.78266	49
1	6382979	6383178	CH_40191_H3K27Ac_CSpeaks_peak_42	53	.	4.76273	8.63356	5.32283	108
1	6384188	6384432	CH_40191_H3K27Ac_CSpeaks_peak_43	66	.	5.56372	10.07185	6.67264	98
1	6442541	6442714	CH_40191_H3K27Ac_CSpeaks_peak_44	82	.	6.09929	11.77406	8.28536	76
1	6491954	6492137	CH_40191_H3K27Ac_CSpeaks_peak_45	69	.	5.32305	10.35493	6.93782	116
1	6549857	6550090	CH_40191_H3K27Ac_CSpeaks_peak_46	171	.	7.39590	21.08290	17.14663	137
1	6573516	6573714	CH_40191_H3K27Ac_CSpeaks_peak_47	84	.	6.21828	11.98549	8.48343	129
1	6595222	6595710	CH_40191_H3K27Ac_CSpeaks_peak_48	296	.	9.06684	34.23864	29.69935	273
1	6596749	6596984	CH_40191_H3K27Ac_CSpeaks_peak_49	113	.	6.72385	15.02579	11.37085	97
1	6608284	6608689	CH_40191_H3K27Ac_CSpeaks_peak_50	198	.	9.81833	23.89905	19.83709	167
1	6609373	6609641	CH_40191_H3K27Ac_CSpeaks_peak_51	80	.	5.38785	11.56949	8.08623	179
1	6609961	6610255	CH_40191_H3K27Ac_CSpeaks_peak_52	30	.	3.92224	6.23817	3.09542	220
1	6620858	6621295	CH_40191_H3K27Ac_CSpeaks_peak_53	210	.	7.46681	25.17270	21.04862	183
1	6697325	6697714	CH_40191_H3K27Ac_CSpeaks_peak_54	210	.	7.46681	25.17270	21.04862	217
1	6781582	6781977	CH_40191_H3K27Ac_CSpeaks_peak_55	74	.	6.29517	10.94140	7.49897	192
1	6782297	6782562	CH_40191_H3K27Ac_CSpeaks_peak_56	264	.	10.04099	30.78100	26.40524	136
1	6783737	6783884	CH_40191_H3K27Ac_CSpeaks_peak_57	88	.	7.39735	12.35579	8.83542	114
1	7683668	7684182	CH_40191_H3K27Ac_CSpeaks_peak_58	123	.	5.68900	16.08024	12.37389	409
1	7706540	7706737	CH_40191_H3K27Ac_CSpeaks_peak_59	24	.	3.64208	5.49569	2.43004	101
1	7707560	7707821	CH_40191_H3K27Ac_CSpeaks_peak_60	30	.	4.32793	6.14387	3.00990	117
1	7774907	7775309	CH_40191_H3K27Ac_CSpeaks_peak_61	258	.	8.80451	30.19492	25.84713	174
1	7788564	7788842	CH_40191_H3K27Ac_CSpeaks_peak_62	352	.	16.87686	40.09550	35.29240	133
1	7968201	7968636	CH_40191_H3K27Ac_CSpeaks_peak_63	270	.	10.92625	31.41333	27.00416	161
1	8031517	8032896	CH_40191_H3K27Ac_CSpeaks_peak_64	238	.	8.41320	28.12423	23.87115	542
1	8222858	8223007	CH_40191_H3K27Ac_CSpeaks_peak_65	78	.	7.16515	11.28157	7.81290	95
1	8441964	8442606	CH_40191_H3K27Ac_CSpeaks_peak_66	198	.	9.81833	23.89905	19.83709	422
1	8840936	8841424	CH_40191_H3K27Ac_CSpeaks_peak_67	392	.	15.05478	44.21959	39.21926	137
1	8841697	8842072	CH_40191_H3K27Ac_CSpeaks_peak_68	376	.	12.49001	42.56364	37.63751	128
1	8902058	8902337	CH_40191_H3K27Ac_CSpeaks_peak_69	49	.	4.40824	8.26708	4.97599	144
1	8902891	8903215	CH_40191_H3K27Ac_CSpeaks_peak_70	244	.	11.12745	28.69737	24.41671	136
1	9080465	9080677	CH_40191_H3K27Ac_CSpeaks_peak_71	115	.	7.86896	15.26305	11.59387	126
1	9327313	9327665	CH_40191_H3K27Ac_CSpeaks_peak_72	308	.	15.78101	35.47234	30.87676	120
1	9384343	9385142	CH_40191_H3K27Ac_CSpeaks_peak_73	222	.	9.94944	26.45586	22.27306	464
1	9633211	9633726	CH_40191_H3K27Ac_CSpeaks_peak_74	230	.	7.49336	27.22264	23.00679	134
1	9760267	9760905	CH_40191_H3K27Ac_CSpeaks_peak_75	87	.	4.50948	12.22424	8.70798	290
1	9935703	9936323	CH_40191_H3K27Ac_CSpeaks_peak_76	220	.	7.33046	26.26959	22.09838	347
1	9936483	9936665	CH_40191_H3K27Ac_CSpeaks_peak_77	61	.	6.29433	9.55450	6.18656	105
1	10026236	10026383	CH_40191_H3K27Ac_CSpeaks_peak_78	20	.	2.85601	5.10593	2.07830	93
1	10329213	10329850	CH_40191_H3K27Ac_CSpeaks_peak_79	246	.	8.53591	28.97126	24.68543	110
1	10519850	10520269	CH_40191_H3K27Ac_CSpeaks_peak_80	139	.	5.20806	17.74395	13.96183	198
1	10550949	10551148	CH_40191_H3K27Ac_CSpeaks_peak_81	96	.	6.94085	13.24218	9.67483	87
1	10765287	10765434	CH_40191_H3K27Ac_CSpeaks_peak_82	48	.	4.68209	8.17124	4.89204	100
1	10822621	10823095	CH_40191_H3K27Ac_CSpeaks_peak_83	327	.	12.32705	37.48248	32.79556	344
1	11145026	11145357	CH_40191_H3K27Ac_CSpeaks_peak_84	159	.	6.19017	19.87650	15.99947	230
1	11191789	11191994	CH_40191_H3K27Ac_CSpeaks_peak_85	88	.	5.79714	12.38836	8.86594	86
1	11808687	11809129	CH_40191_H3K27Ac_CSpeaks_peak_86	330	.	10.17410	37.73167	33.03326	210
1	12063604	12064107	CH_40191_H3K27Ac_CSpeaks_peak_87	220	.	7.33046	26.26959	22.09838	242
1	12073297	12073485	CH_40191_H3K27Ac_CSpeaks_peak_88	84	.	6.21828	11.98549	8.48343	61
1	12120398	12120605	CH_40191_H3K27Ac_CSpeaks_peak_89	30	.	3.92224	6.23817	3.09542	18
1	12305349	12305752	CH_40191_H3K27Ac_CSpeaks_peak_90	232	.	11.80344	27.43165	23.21004	131
1	12368074	12368458	CH_40191_H3K27Ac_CSpeaks_peak_91	364	.	12.24511	41.34454	36.47631	146
1	13773778	13774382	CH_40191_H3K27Ac_CSpeaks_peak_92	297	.	11.10963	34.30626	29.76627	229
1	13822770	13823191	CH_40191_H3K27Ac_CSpeaks_peak_93	29	.	3.67353	6.02879	2.90239	211
1	15029922	15030521	CH_40191_H3K27Ac_CSpeaks_peak_94	172	.	8.40481	21.20719	17.25898	214
1	15260184	15260796	CH_40191_H3K27Ac_CSpeaks_peak_95	183	.	6.93347	22.32600	18.32758	355
1	15355845	15356232	CH_40191_H3K27Ac_CSpeaks_peak_96	16	.	2.70569	4.57092	1.64341	227
1	15521682	15522148	CH_40191_H3K27Ac_CSpeaks_peak_97	131	.	5.86678	16.93570	13.19407	334
1	15698097	15698427	CH_40191_H3K27Ac_CSpeaks_peak_98	100	.	5.15565	13.59490	10.01203	246
1	15733245	15733640	CH_40191_H3K27Ac_CSpeaks_peak_99	163	.	6.84795	20.25894	16.35474	82
1	15804226	15805187	CH_40191_H3K27Ac_CSpeaks_peak_100	463	.	15.40882	51.65857	46.31561	640
1	15881176	15881324	CH_40191_H3K27Ac_CSpeaks_peak_101	52	.	5.25944	8.52318	5.22030	49
1	15955916	15956806	CH_40191_H3K27Ac_CSpeaks_peak_102	115	.	6.36746	15.17798	11.51497	243
1	15970083	15970373	CH_40191_H3K27Ac_CSpeaks_peak_103	388	.	12.73492	43.79114	38.81662	136
1	15970863	15971330	CH_40191_H3K27Ac_CSpeaks_peak_104	104	.	5.04987	14.03457	10.42896	137
1	16098210	16098379	CH_40191_H3K27Ac_CSpeaks_peak_105	25	.	4.15793	5.63446	2.54636	131
1	16200949	16201345	CH_40191_H3K27Ac_CSpeaks_peak_106	63	.	4.26675	9.75082	6.37555	180
1	16280660	16280955	CH_40191_H3K27Ac_CSpeaks_peak_107	143	.	6.74332	18.19099	14.38435	107
1	16337977	16338243	CH_40191_H3K27Ac_CSpeaks_peak_108	189	.	11.60433	23.00211	18.98607	124
1	16482458	16482958	CH_40191_H3K27Ac_CSpeaks_peak_109	38	.	3.71746	7.10683	3.89413	324
1	16635650	16636116	CH_40191_H3K27Ac_CSpeaks_peak_110	174	.	6.75568	21.39860	17.44350	193
1	16747577	16747802	CH_40191_H3K27Ac_CSpeaks_peak_111	35	.	4.96049	6.67960	3.50276	83
1	16809302	16809760	CH_40191_H3K27Ac_CSpeaks_peak_112	247	.	10.36593	29.06058	24.76723	278
1	16857040	16857305	CH_40191_H3K27Ac_CSpeaks_peak_113	71	.	3.25063	10.55153	7.12851	135
1	16910274	16910676	CH_40191_H3K27Ac_CSpeaks_peak_114	116	.	5.11075	15.27245	11.60185	141
1	18845108	18845297	CH_40191_H3K27Ac_CSpeaks_peak_115	137	.	6.26099	17.50166	13.72732	83
1	18900483	18901608	CH_40191_H3K27Ac_CSpeaks_peak_116	239	.	8.91859	28.25360	23.99066	948
1	19159581	19160009	CH_40191_H3K27Ac_CSpeaks_peak_117	111	.	8.38366	14.76985	11.13229	369
1	19160346	19160511	CH_40191_H3K27Ac_CSpeaks_peak_118	67	.	6.46048	10.13281	6.72962	93
1	19225790	19226155	CH_40191_H3K27Ac_CSpeaks_peak_119	105	.	4.74428	14.20324	10.58793	164
1	19262801	19263016	CH_40191_H3K27Ac_CSpeaks_peak_120	85	.	4.80009	12.00997	8.50372	115
1	19438811	19439028	CH_40191_H3K27Ac_CSpeaks_peak_121	152	.	10.47215	19.11547	15.26837	121
1	19439783	19439944	CH_40191_H3K27Ac_CSpeaks_peak_122	56	.	5.91788	8.94847	5.61788	70
1	19440250	19440698	CH_40191_H3K27Ac_CSpeaks_peak_123	268	.	10.54025	31.23975	26.84509	182
1	19599033	19599325	CH_40191_H3K27Ac_CSpeaks_peak_124	86	.	5.88337	12.16419	8.65152	184
1	19619823	19619995	CH_40191_H3K27Ac_CSpeaks_peak_125	40	.	3.91548	7.27131	4.05079	97
1	19769804	19770373	CH_40191_H3K27Ac_CSpeaks_peak_126	187	.	9.49106	22.73383	18.72160	171
1	19852315	19852877	CH_40191_H3K27Ac_CSpeaks_peak_127	209	.	8.26601	25.11245	20.99158	216
1	20456218	20456616	CH_40191_H3K27Ac_CSpeaks_peak_128	124	.	6.61236	16.12230	12.41059	124
1	20609430	20610081	CH_40191_H3K27Ac_CSpeaks_peak_129	344	.	8.05440	39.24990	34.48317	363
1	20694913	20695127	CH_40191_H3K27Ac_CSpeaks_peak_130	44	.	3.73340	7.64855	4.40352	95
1	20709279	20709426	CH_40191_H3K27Ac_CSpeaks_peak_131	61	.	5.04289	9.48270	6.12005	18
1	20769868	20770317	CH_40191_H3K27Ac_CSpeaks_peak_132	42	.	3.58378	7.53521	4.29532	309
1	20773230	20773383	CH_40191_H3K27Ac_CSpeaks_peak_133	28	.	4.34918	5.93302	2.81525	12
1	21161975	21162361	CH_40191_H3K27Ac_CSpeaks_peak_134	65	.	5.90172	9.92260	6.53610	281
1	21162562	21162745	CH_40191_H3K27Ac_CSpeaks_peak_135	86	.	5.88337	12.16419	8.65152	42
1	21278526	21278740	CH_40191_H3K27Ac_CSpeaks_peak_136	16	.	2.93484	4.56648	1.63966	125
1	21332872	21333262	CH_40191_H3K27Ac_CSpeaks_peak_137	77	.	4.62231	11.24059	7.77894	132
1	21775374	21775983	CH_40191_H3K27Ac_CSpeaks_peak_138	100	.	5.15565	13.59490	10.01203	273
1	21931876	21932268	CH_40191_H3K27Ac_CSpeaks_peak_139	77	.	6.90419	11.18963	7.73052	112
1	21932476	21932699	CH_40191_H3K27Ac_CSpeaks_peak_140	41	.	4.58189	7.38889	4.15866	113
1	22049107	22049586	CH_40191_H3K27Ac_CSpeaks_peak_141	693	.	17.40213	75.92064	69.30202	242
1	22138690	22138854	CH_40191_H3K27Ac_CSpeaks_peak_142	21	.	3.26290	5.23076	2.18946	55
1	23175008	23175396	CH_40191_H3K27Ac_CSpeaks_peak_143	144	.	9.34826	18.21552	14.40823	261
1	23176150	23176365	CH_40191_H3K27Ac_CSpeaks_peak_144	91	.	7.09075	12.65213	9.11755	109
1	23185329	23185503	CH_40191_H3K27Ac_CSpeaks_peak_145	33	.	3.69795	6.56654	3.39930	63
1	23359983	23360226	CH_40191_H3K27Ac_CSpeaks_peak_146	221	.	9.06138	26.34773	22.16735	111
1	23361472	23361634	CH_40191_H3K27Ac_CSpeaks_peak_147	46	.	5.10090	7.94725	4.68108	66
1	23503033	23503390	CH_40191_H3K27Ac_CSpeaks_peak_148	122	.	8.84566	15.96339	12.27187	103
1	23571629	23572032	CH_40191_H3K27Ac_CSpeaks_peak_149	220	.	7.33046	26.26959	22.09838	244
1	23586124	23586385	CH_40191_H3K27Ac_CSpeaks_peak_150	213	.	11.35684	25.45072	21.31391	125
1	23639865	23640030	CH_40191_H3K27Ac_CSpeaks_peak_151	65	.	5.90172	9.92260	6.53610	78
1	23754194	23754532	CH_40191_H3K27Ac_CSpeaks_peak_152	176	.	9.16378	21.58326	17.62230	185
1	23755383	23755900	CH_40191_H3K27Ac_CSpeaks_peak_153	190	.	7.43492	23.12562	19.09827	289
1	23794215	23794483	CH_40191_H3K27Ac_CSpeaks_peak_154	106	.	6.12256	14.24989	10.62936	54
1	23816283	23816599	CH_40191_H3K27Ac_CSpeaks_peak_155	115	.	7.86896	15.26305	11.59387	245
1	23924217	23924590	CH_40191_H3K27Ac_CSpeaks_peak_156	78	.	5.42563	11.27753	7.81004	75
1	24011027	24011569	CH_40191_H3K27Ac_CSpeaks_peak_157	137	.	8.65586	17.55468	13.77787	200
1	24224746	24224943	CH_40191_H3K27Ac_CSpeaks_peak_158	21	.	3.26290	5.23076	2.18946	52
1	24360440	24360811	CH_40191_H3K27Ac_CSpeaks_peak_159	21	.	3.13049	5.16487	2.12975	119
1	24597831	24598093	CH_40191_H3K27Ac_CSpeaks_peak_160	29	.	3.67353	6.02879	2.90239	98
1	24685532	24685970	CH_40191_H3K27Ac_CSpeaks_peak_161	33	.	3.69795	6.56654	3.39930	299
1	24787734	24788430	CH_40191_H3K27Ac_CSpeaks_peak_162	483	.	13.70418	53.80904	48.37453	279
1	24887661	24887953	CH_40191_H3K27Ac_CSpeaks_peak_163	45	.	4.48256	7.80879	4.54985	167
1	24970233	24970931	CH_40191_H3K27Ac_CSpeaks_peak_164	66	.	4.50008	9.99617	6.60421	264
1	25607652	25607878	CH_40191_H3K27Ac_CSpeaks_peak_165	142	.	7.56433	18.04581	14.25214	102
1	25609004	25609230	CH_40191_H3K27Ac_CSpeaks_peak_166	73	.	4.69574	10.76592	7.33047	110
1	25812559	25812913	CH_40191_H3K27Ac_CSpeaks_peak_167	112	.	5.67402	14.86374	11.21991	95
1	25869529	25869774	CH_40191_H3K27Ac_CSpeaks_peak_168	21	.	2.73423	5.13488	2.10324	30
1	26113035	26113949	CH_40191_H3K27Ac_CSpeaks_peak_169	239	.	8.91859	28.25360	23.99066	807
1	26164845	26164992	CH_40191_H3K27Ac_CSpeaks_peak_170	58	.	5.23645	9.15108	5.80518	39
1	26167796	26168013	CH_40191_H3K27Ac_CSpeaks_peak_171	40	.	3.91548	7.27131	4.05079	99
1	26288621	26288930	CH_40191_H3K27Ac_CSpeaks_peak_172	24	.	3.64208	5.49569	2.43004	54
1	26485589	26485924	CH_40191_H3K27Ac_CSpeaks_peak_173	473	.	18.88551	52.72649	47.33702	138
1	26540322	26540953	CH_40191_H3K27Ac_CSpeaks_peak_174	267	.	11.78200	31.17336	26.78135	315
1	26702447	26702638	CH_40191_H3K27Ac_CSpeaks_peak_175	178	.	10.26585	21.86611	17.89877	82
1	26702783	26704269	CH_40191_H3K27Ac_CSpeaks_peak_176	345	.	7.80877	39.37808	34.59983	503
1	26704798	26704954	CH_40191_H3K27Ac_CSpeaks_peak_177	65	.	6.52708	9.93369	6.54660	99
1	26797947	26798248	CH_40191_H3K27Ac_CSpeaks_peak_178	54	.	5.41306	8.77563	5.45688	242
1	26798388	26798923	CH_40191_H3K27Ac_CSpeaks_peak_179	353	.	12.00021	40.13403	35.32435	110
1	26831220	26831442	CH_40191_H3K27Ac_CSpeaks_peak_180	96	.	5.28271	13.17722	9.61201	109
1	26962417	26962870	CH_40191_H3K27Ac_CSpeaks_peak_181	89	.	5.63275	12.44495	8.91737	344
1	26998133	26998407	CH_40191_H3K27Ac_CSpeaks_peak_182	64	.	4.89804	9.87657	6.49471	108
1	27161328	27161793	CH_40191_H3K27Ac_CSpeaks_peak_183	580	.	17.93026	63.97270	58.01868	170
1	27368866	27369253	CH_40191_H3K27Ac_CSpeaks_peak_184	219	.	7.64459	26.14224	21.98032	180
1	27496578	27496879	CH_40191_H3K27Ac_CSpeaks_peak_185	75	.	5.89100	11.01708	7.56764	266
1	27534621	27535124	CH_40191_H3K27Ac_CSpeaks_peak_186	131	.	7.48114	16.92836	13.18945	360
1	27581928	27582466	CH_40191_H3K27Ac_CSpeaks_peak_187	204	.	9.24529	24.49615	20.40062	396
1	27610777	27611035	CH_40191_H3K27Ac_CSpeaks_peak_188	56	.	4.08897	9.03170	5.69647	134
1	27640826	27641285	CH_40191_H3K27Ac_CSpeaks_peak_189	58	.	4.30443	9.24458	5.89256	108
1	27666263	27666493	CH_40191_H3K27Ac_CSpeaks_peak_190	30	.	3.92224	6.23817	3.09542	91
1	27732753	27733033	CH_40191_H3K27Ac_CSpeaks_peak_191	203	.	7.00466	24.39218	20.30328	141
1	27971629	27972120	CH_40191_H3K27Ac_CSpeaks_peak_192	152	.	6.96085	19.14182	15.28965	138
1	28549629	28550108	CH_40191_H3K27Ac_CSpeaks_peak_193	250	.	9.13612	29.32184	25.00798	279
1	28628244	28628671	CH_40191_H3K27Ac_CSpeaks_peak_194	97	.	5.87765	13.33866	9.76398	251
1	28782440	28782718	CH_40191_H3K27Ac_CSpeaks_peak_195	63	.	4.26675	9.75082	6.37555	96
1	28783029	28783242	CH_40191_H3K27Ac_CSpeaks_peak_196	101	.	7.26146	13.78750	10.19523	66
1	28940495	28940647	CH_40191_H3K27Ac_CSpeaks_peak_197	51	.	5.79275	8.46699	5.16921	86
1	28961428	28961892	CH_40191_H3K27Ac_CSpeaks_peak_198	203	.	1.93973	24.39577	20.30685	263
1	28967535	28967971	CH_40191_H3K27Ac_CSpeaks_peak_199	99	.	4.24889	13.57142	9.99182	277
1	29177936	29178234	CH_40191_H3K27Ac_CSpeaks_peak_200	54	.	3.75790	8.73398	5.42126	27
1	29241361	29241798	CH_40191_H3K27Ac_CSpeaks_peak_201	76	.	4.03625	11.14660	7.69003	372
1	31170143	31170611	CH_40191_H3K27Ac_CSpeaks_peak_202	104	.	6.44369	14.05336	10.44277	224
1	32065998	32066283	CH_40191_H3K27Ac_CSpeaks_peak_203	165	.	8.83650	20.44784	16.53766	146
1	32145867	32146431	CH_40191_H3K27Ac_CSpeaks_peak_204	445	.	10.52213	49.83969	44.58831	352
1	32313820	32314059	CH_40191_H3K27Ac_CSpeaks_peak_205	115	.	7.86896	15.26305	11.59387	105
1	32472267	32472764	CH_40191_H3K27Ac_CSpeaks_peak_206	35	.	3.91844	6.74971	3.56539	399
1	32491153	32491351	CH_40191_H3K27Ac_CSpeaks_peak_207	131	.	8.57015	16.91767	13.17942	96
1	32501197	32501692	CH_40191_H3K27Ac_CSpeaks_peak_208	78	.	5.27240	11.33326	7.86325	393
1	32675278	32675859	CH_40191_H3K27Ac_CSpeaks_peak_209	288	.	7.55169	33.38180	28.88518	314
1	32885402	32885857	CH_40191_H3K27Ac_CSpeaks_peak_210	192	.	7.11125	23.26433	19.22672	292
1	32927409	32927843	CH_40191_H3K27Ac_CSpeaks_peak_211	191	.	8.32668	23.14292	19.10928	148
1	33056628	33056808	CH_40191_H3K27Ac_CSpeaks_peak_212	94	.	7.08207	13.05563	9.49977	79
1	33153370	33153787	CH_40191_H3K27Ac_CSpeaks_peak_213	68	.	4.94325	10.30565	6.89720	52
1	33154032	33154538	CH_40191_H3K27Ac_CSpeaks_peak_214	362	.	13.77749	41.05169	36.20731	375
1	33443573	33443766	CH_40191_H3K27Ac_CSpeaks_peak_215	86	.	5.88337	12.16419	8.65152	78
1	33537494	33538140	CH_40191_H3K27Ac_CSpeaks_peak_216	211	.	7.16756	25.32603	21.19019	459
1	33618491	33619170	CH_40191_H3K27Ac_CSpeaks_peak_217	162	.	5.59867	20.14469	16.24688	352
1	35045992	35046561	CH_40191_H3K27Ac_CSpeaks_peak_218	127	.	8.90723	16.52085	12.79248	390
1	35119910	35120259	CH_40191_H3K27Ac_CSpeaks_peak_219	30	.	3.15664	6.23911	3.09553	94
1	35176232	35176527	CH_40191_H3K27Ac_CSpeaks_peak_220	182	.	8.68497	22.28994	18.29633	187
1	35389440	35390430	CH_40191_H3K27Ac_CSpeaks_peak_221	433	.	11.37799	48.51345	43.31972	625
1	35465836	35466221	CH_40191_H3K27Ac_CSpeaks_peak_222	209	.	7.82623	25.09331	20.97737	177
1	35774413	35774564	CH_40191_H3K27Ac_CSpeaks_peak_223	43	.	4.88377	7.59386	4.35283	58
1	35920713	35921170	CH_40191_H3K27Ac_CSpeaks_peak_224	165	.	8.83650	20.44784	16.53766	328
1	36005479	36005908	CH_40191_H3K27Ac_CSpeaks_peak_225	376	.	9.93684	42.53730	37.61721	160
1	36006194	36006459	CH_40191_H3K27Ac_CSpeaks_peak_226	128	.	8.05901	16.53193	12.80301	89
1	36083899	36084281	CH_40191_H3K27Ac_CSpeaks_peak_227	244	.	12.19689	28.73574	24.45299	130
1	36133088	36133795	CH_40191_H3K27Ac_CSpeaks_peak_228	141	.	4.93790	17.90667	14.12024	279
1	36293856	36294072	CH_40191_H3K27Ac_CSpeaks_peak_229	163	.	6.84795	20.25894	16.35474	143
1	36331469	36331740	CH_40191_H3K27Ac_CSpeaks_peak_230	113	.	6.72385	15.02579	11.37085	171
1	36362264	36363108	CH_40191_H3K27Ac_CSpeaks_peak_231	781	.	20.32689	85.33104	78.16335	428
1	36538410	36538867	CH_40191_H3K27Ac_CSpeaks_peak_232	274	.	10.28589	31.91603	27.48854	314
1	36601603	36601918	CH_40191_H3K27Ac_CSpeaks_peak_233	170	.	10.41365	21.02219	17.09691	231
1	37700724	37700878	CH_40191_H3K27Ac_CSpeaks_peak_234	70	.	3.90605	10.47643	7.05639	38
1	37740667	37741223	CH_40191_H3K27Ac_CSpeaks_peak_235	137	.	6.26099	17.50166	13.72732	114
1	38028626	38028847	CH_40191_H3K27Ac_CSpeaks_peak_236	88	.	6.01234	12.40853	8.88546	92
1	38043216	38043512	CH_40191_H3K27Ac_CSpeaks_peak_237	174	.	5.31336	21.44321	17.48678	94
1	38043862	38044068	CH_40191_H3K27Ac_CSpeaks_peak_238	113	.	7.20011	15.01876	11.36817	66
1	38166509	38166670	CH_40191_H3K27Ac_CSpeaks_peak_239	38	.	4.57235	7.08173	3.87196	62
1	38232422	38232605	CH_40191_H3K27Ac_CSpeaks_peak_240	17	.	3.36192	4.78438	1.78336	58
1	38241633	38242021	CH_40191_H3K27Ac_CSpeaks_peak_241	274	.	10.28589	31.91603	27.48854	192
1	38281975	38282204	CH_40191_H3K27Ac_CSpeaks_peak_242	94	.	6.54556	12.97593	9.42356	113
1	39095287	39095467	CH_40191_H3K27Ac_CSpeaks_peak_243	135	.	9.36997	17.28270	13.51757	69
1	39240606	39240916	CH_40191_H3K27Ac_CSpeaks_peak_244	270	.	10.92625	31.41333	27.00416	170
1	39367386	39368456	CH_40191_H3K27Ac_CSpeaks_peak_245	446	.	13.91216	49.94426	44.69159	745
1	39674525	39675059	CH_40191_H3K27Ac_CSpeaks_peak_246	133	.	6.85726	17.08228	13.32908	432
1	39757445	39757658	CH_40191_H3K27Ac_CSpeaks_peak_247	104	.	4.22900	14.09694	10.48555	123
1	39783708	39783919	CH_40191_H3K27Ac_CSpeaks_peak_248	127	.	6.01393	16.48456	12.75845	107
1	39848061	39848221	CH_40191_H3K27Ac_CSpeaks_peak_249	42	.	4.66386	7.52828	4.28970	39
1	39848330	39848759	CH_40191_H3K27Ac_CSpeaks_peak_250	156	.	6.90811	19.48223	15.61650	322
1	39919601	39919839	CH_40191_H3K27Ac_CSpeaks_peak_251	33	.	3.69795	6.56654	3.39930	122
1	40071469	40071730	CH_40191_H3K27Ac_CSpeaks_peak_252	80	.	4.35917	11.49621	8.02174	87
1	40186471	40186666	CH_40191_H3K27Ac_CSpeaks_peak_253	98	.	4.12057	13.41803	9.84239	128
1	40616857	40617172	CH_40191_H3K27Ac_CSpeaks_peak_254	21	.	3.13049	5.16487	2.12975	194
1	40666538	40666696	CH_40191_H3K27Ac_CSpeaks_peak_255	46	.	5.25353	7.88973	4.62555	34
1	40776145	40776467	CH_40191_H3K27Ac_CSpeaks_peak_256	46	.	3.38524	7.94016	4.67415	230
1	40996926	40997318	CH_40191_H3K27Ac_CSpeaks_peak_257	58	.	4.30443	9.24458	5.89256	281
1	41089784	41090098	CH_40191_H3K27Ac_CSpeaks_peak_258	124	.	6.61236	16.12230	12.41059	195
1	41168179	41169104	CH_40191_H3K27Ac_CSpeaks_peak_259	248	.	8.60886	29.15471	24.85249	625
1	41290855	41291865	CH_40191_H3K27Ac_CSpeaks_peak_260	176	.	9.16378	21.58326	17.62230	870
1	41556022	41556818	CH_40191_H3K27Ac_CSpeaks_peak_261	238	.	8.41320	28.12423	23.87115	509
1	41556998	41557352	CH_40191_H3K27Ac_CSpeaks_peak_262	113	.	7.20011	15.01876	11.36817	80
1	41812406	41812902	CH_40191_H3K27Ac_CSpeaks_peak_263	76	.	5.00311	11.11770	7.66196	244
1	41973573	41973773	CH_40191_H3K27Ac_CSpeaks_peak_264	47	.	4.13301	7.99897	4.72508	81
1	41973971	41974357	CH_40191_H3K27Ac_CSpeaks_peak_265	250	.	9.13612	29.32184	25.00798	246
1	42226414	42226679	CH_40191_H3K27Ac_CSpeaks_peak_266	53	.	4.76273	8.63356	5.32283	194
1	42344313	42344712	CH_40191_H3K27Ac_CSpeaks_peak_267	379	.	14.72750	42.86931	37.93135	218
1	42649444	42650231	CH_40191_H3K27Ac_CSpeaks_peak_268	286	.	11.45207	33.09945	28.62066	509
1	42772992	42773374	CH_40191_H3K27Ac_CSpeaks_peak_269	21	.	3.13049	5.16487	2.12975	334
1	43003188	43003378	CH_40191_H3K27Ac_CSpeaks_peak_270	103	.	6.87283	13.98733	10.38746	88
1	43003944	43004455	CH_40191_H3K27Ac_CSpeaks_peak_271	69	.	3.78313	10.36332	6.94570	133
1	43086296	43086638	CH_40191_H3K27Ac_CSpeaks_peak_272	152	.	7.34707	19.04706	15.20599	119
1	43280039	43280724	CH_40191_H3K27Ac_CSpeaks_peak_273	276	.	8.30785	32.12347	27.69134	428
1	43769324	43769803	CH_40191_H3K27Ac_CSpeaks_peak_274	229	.	8.70106	27.19579	22.98291	162
1	43844619	43844766	CH_40191_H3K27Ac_CSpeaks_peak_275	26	.	3.92733	5.74429	2.64324	110
1	44025843	44026356	CH_40191_H3K27Ac_CSpeaks_peak_276	188	.	6.46359	22.82972	18.81470	165
1	44256044	44256268	CH_40191_H3K27Ac_CSpeaks_peak_277	42	.	4.48868	7.52243	4.28387	161
1	44267605	44267880	CH_40191_H3K27Ac_CSpeaks_peak_278	35	.	3.91844	6.74971	3.56539	110
1	44296055	44296230	CH_40191_H3K27Ac_CSpeaks_peak_279	16	.	2.70569	4.57092	1.64341	47
1	44353138	44353493	CH_40191_H3K27Ac_CSpeaks_peak_280	59	.	5.92652	9.27534	5.92316	100
1	44686630	44686975	CH_40191_H3K27Ac_CSpeaks_peak_281	148	.	6.22234	18.68477	14.85852	183
1	44969853	44970044	CH_40191_H3K27Ac_CSpeaks_peak_282	43	.	4.72329	7.62893	4.38642	126
1	44970144	44970501	CH_40191_H3K27Ac_CSpeaks_peak_283	210	.	7.46681	25.17270	21.04862	118
1	45149120	45149430	CH_40191_H3K27Ac_CSpeaks_peak_284	13	.	2.44073	4.19348	1.30287	2
1	45156074	45156411	CH_40191_H3K27Ac_CSpeaks_peak_285	42	.	4.16334	7.49627	4.25828	91
1	45358662	45358855	CH_40191_H3K27Ac_CSpeaks_peak_286	35	.	4.96049	6.67960	3.50276	74
1	45359273	45359706	CH_40191_H3K27Ac_CSpeaks_peak_287	139	.	5.56170	17.69072	13.90996	286
1	45550871	45551199	CH_40191_H3K27Ac_CSpeaks_peak_288	96	.	4.42685	13.23681	9.66998	159
1	46163470	46163924	CH_40191_H3K27Ac_CSpeaks_peak_289	166	.	5.49164	20.56427	16.64852	107
1	46668553	46668709	CH_40191_H3K27Ac_CSpeaks_peak_290	84	.	5.22064	11.94494	8.44981	77
1	46669197	46669776	CH_40191_H3K27Ac_CSpeaks_peak_291	58	.	4.30443	9.24458	5.89256	365
1	46765438	46765647	CH_40191_H3K27Ac_CSpeaks_peak_292	209	.	7.82623	25.09331	20.97737	100
1	46905498	46906056	CH_40191_H3K27Ac_CSpeaks_peak_293	211	.	8.81648	25.26751	21.13537	422
1	46991432	46991643	CH_40191_H3K27Ac_CSpeaks_peak_294	84	.	6.68862	11.98623	8.48343	134
1	47043726	47044140	CH_40191_H3K27Ac_CSpeaks_peak_295	120	.	4.59340	15.69134	12.00841	118
1	47096072	47096354	CH_40191_H3K27Ac_CSpeaks_peak_296	58	.	4.30443	9.24458	5.89256	179
1	47489523	47489706	CH_40191_H3K27Ac_CSpeaks_peak_297	46	.	5.25353	7.88973	4.62555	91
1	47602455	47602619	CH_40191_H3K27Ac_CSpeaks_peak_298	16	.	2.84450	4.55275	1.62950	20
1	47714968	47715517	CH_40191_H3K27Ac_CSpeaks_peak_299	190	.	7.43492	23.12562	19.09827	275
1	47806127	47806605	CH_40191_H3K27Ac_CSpeaks_peak_300	190	.	7.43492	23.12562	19.09827	265
1	47807651	47807883	CH_40191_H3K27Ac_CSpeaks_peak_301	91	.	5.08879	12.71554	9.18018	105
1	47808332	47808484	CH_40191_H3K27Ac_CSpeaks_peak_302	54	.	4.35053	8.74841	5.43106	36
1	47878074	47878272	CH_40191_H3K27Ac_CSpeaks_peak_303	63	.	4.26675	9.75082	6.37555	154
1	48369556	48369742	CH_40191_H3K27Ac_CSpeaks_peak_304	69	.	3.78313	10.36332	6.94570	65
1	48833270	48833437	CH_40191_H3K27Ac_CSpeaks_peak_305	61	.	6.09442	9.54446	6.17675	78
1	50385945	50386207	CH_40191_H3K27Ac_CSpeaks_peak_306	56	.	5.91788	8.94847	5.61788	130
1	50528445	50528741	CH_40191_H3K27Ac_CSpeaks_peak_307	55	.	6.06282	8.90563	5.58086	184
1	51329385	51329651	CH_40191_H3K27Ac_CSpeaks_peak_308	144	.	8.18195	18.22471	14.41373	130
1	51338043	51338311	CH_40191_H3K27Ac_CSpeaks_peak_309	44	.	4.59250	7.70557	4.45922	90
1	51338835	51339361	CH_40191_H3K27Ac_CSpeaks_peak_310	203	.	7.00466	24.39218	20.30328	300
1	51347151	51347412	CH_40191_H3K27Ac_CSpeaks_peak_311	316	.	12.04689	36.24827	31.62115	146
1	51611006	51611187	CH_40191_H3K27Ac_CSpeaks_peak_312	120	.	5.86967	15.72910	12.04169	77
1	51704985	51705543	CH_40191_H3K27Ac_CSpeaks_peak_313	66	.	4.50008	9.99617	6.60421	317
1	51720411	51720634	CH_40191_H3K27Ac_CSpeaks_peak_314	97	.	5.87765	13.33866	9.76398	86
1	51901407	51902015	CH_40191_H3K27Ac_CSpeaks_peak_315	399	.	12.97982	45.02691	39.99907	344
1	52121128	52121398	CH_40191_H3K27Ac_CSpeaks_peak_316	24	.	3.64208	5.49569	2.43004	120
1	52453536	52453810	CH_40191_H3K27Ac_CSpeaks_peak_317	99	.	7.89050	13.54976	9.97065	132
1	52543860	52544299	CH_40191_H3K27Ac_CSpeaks_peak_318	174	.	6.75568	21.39860	17.44350	183
1	52775275	52775652	CH_40191_H3K27Ac_CSpeaks_peak_319	94	.	6.54556	12.97593	9.42356	275
1	52965633	52966041	CH_40191_H3K27Ac_CSpeaks_peak_320	72	.	5.14295	10.71308	7.28154	287
1	52966394	52966671	CH_40191_H3K27Ac_CSpeaks_peak_321	171	.	7.39590	21.08290	17.14663	145
1	53017148	53017633	CH_40191_H3K27Ac_CSpeaks_peak_322	119	.	5.37567	15.64129	11.95880	361
1	53018119	53018285	CH_40191_H3K27Ac_CSpeaks_peak_323	75	.	5.89100	11.01708	7.56764	71
1	53049000	53049450	CH_40191_H3K27Ac_CSpeaks_peak_324	200	.	8.04848	24.08747	20.01807	134
1	53153655	53154039	CH_40191_H3K27Ac_CSpeaks_peak_325	181	.	8.08177	22.09922	18.11719	233
1	53275543	53275734	CH_40191_H3K27Ac_CSpeaks_peak_326	49	.	4.90917	8.25623	4.96953	138
1	53463162	53463309	CH_40191_H3K27Ac_CSpeaks_peak_327	44	.	5.48431	7.72777	4.48122	36
1	53511329	53511555	CH_40191_H3K27Ac_CSpeaks_peak_328	41	.	4.58189	7.38889	4.15866	65
1	53645565	53646068	CH_40191_H3K27Ac_CSpeaks_peak_329	132	.	7.28417	17.02267	13.27492	180
1	54198306	54198532	CH_40191_H3K27Ac_CSpeaks_peak_330	16	.	2.84450	4.55275	1.62950	111
1	54888013	54888190	CH_40191_H3K27Ac_CSpeaks_peak_331	86	.	5.88337	12.16419	8.65152	82
1	54888417	54888772	CH_40191_H3K27Ac_CSpeaks_peak_332	98	.	6.58172	13.46234	9.88527	55
1	54888926	54889224	CH_40191_H3K27Ac_CSpeaks_peak_333	26	.	3.20006	5.72403	2.62904	183
1	54959542	54959921	CH_40191_H3K27Ac_CSpeaks_peak_334	63	.	4.26675	9.75082	6.37555	187
1	55707171	55707950	CH_40191_H3K27Ac_CSpeaks_peak_335	341	.	11.75531	38.93226	34.17290	212
1	56164593	56164947	CH_40191_H3K27Ac_CSpeaks_peak_336	13	.	3.27278	4.23520	1.33522	293
1	56166230	56166533	CH_40191_H3K27Ac_CSpeaks_peak_337	160	.	10.35629	19.88429	16.00666	130
1	56993256	56993597	CH_40191_H3K27Ac_CSpeaks_peak_338	142	.	7.10216	18.05736	14.25887	176
1	57094735	57095263	CH_40191_H3K27Ac_CSpeaks_peak_339	123	.	5.26106	16.06655	12.36605	396
1	57095903	57096190	CH_40191_H3K27Ac_CSpeaks_peak_340	99	.	7.13782	13.57795	9.99767	95
1	57163094	57163581	CH_40191_H3K27Ac_CSpeaks_peak_341	118	.	7.20855	15.48927	11.81029	85
1	59319033	59319496	CH_40191_H3K27Ac_CSpeaks_peak_342	132	.	7.28417	17.02267	13.27492	253
1	59319875	59320464	CH_40191_H3K27Ac_CSpeaks_peak_343	24	.	3.64208	5.49569	2.43004	383
1	59351860	59352516	CH_40191_H3K27Ac_CSpeaks_peak_344	185	.	11.34260	22.56642	18.56078	217
1	59352656	59352876	CH_40191_H3K27Ac_CSpeaks_peak_345	25	.	4.40933	5.63198	2.54393	88
1	59441112	59441279	CH_40191_H3K27Ac_CSpeaks_peak_346	24	.	3.91047	5.47612	2.41580	109
1	61591917	61592149	CH_40191_H3K27Ac_CSpeaks_peak_347	17	.	3.36192	4.78438	1.78336	187
1	61598765	61599112	CH_40191_H3K27Ac_CSpeaks_peak_348	142	.	7.56433	18.04581	14.25214	230
1	61599827	61600567	CH_40191_H3K27Ac_CSpeaks_peak_349	459	.	18.49206	51.23294	45.92424	181
1	61631793	61631977	CH_40191_H3K27Ac_CSpeaks_peak_350	46	.	5.42472	7.87812	4.61451	130
1	61632499	61632988	CH_40191_H3K27Ac_CSpeaks_peak_351	150	.	5.58151	18.91765	15.08597	290
1	61633820	61634273	CH_40191_H3K27Ac_CSpeaks_peak_352	171	.	7.39590	21.08290	17.14663	164
1	62302511	62303175	CH_40191_H3K27Ac_CSpeaks_peak_353	353	.	12.00021	40.13403	35.32435	320
1	63016918	63017065	CH_40191_H3K27Ac_CSpeaks_peak_354	39	.	5.12347	7.14867	3.93512	126
1	63017557	63017999	CH_40191_H3K27Ac_CSpeaks_peak_355	40	.	3.17295	7.31575	4.09415	222
1	63269875	63270394	CH_40191_H3K27Ac_CSpeaks_peak_356	248	.	8.60886	29.15471	24.85249	358
1	63910202	63910516	CH_40191_H3K27Ac_CSpeaks_peak_357	16	.	2.60403	4.62896	1.64830	127
1	63954371	63954638	CH_40191_H3K27Ac_CSpeaks_peak_358	30	.	4.38108	6.22824	3.09076	88
1	64182070	64182753	CH_40191_H3K27Ac_CSpeaks_peak_359	379	.	14.72750	42.86931	37.93135	353
1	65060304	65061148	CH_40191_H3K27Ac_CSpeaks_peak_360	390	.	10.66687	43.98843	39.00144	347
1	65334446	65334720	CH_40191_H3K27Ac_CSpeaks_peak_361	124	.	6.61236	16.12230	12.41059	173
1	65556566	65557155	CH_40191_H3K27Ac_CSpeaks_peak_362	428	.	10.75134	48.01628	42.84295	293
1	65593820	65593997	CH_40191_H3K27Ac_CSpeaks_peak_363	30	.	4.32793	6.14387	3.00990	47
1	65657610	65658011	CH_40191_H3K27Ac_CSpeaks_peak_364	341	.	13.74567	38.87652	34.12405	133
1	65658309	65658535	CH_40191_H3K27Ac_CSpeaks_peak_365	25	.	4.40933	5.63198	2.54393	127
1	65738732	65739145	CH_40191_H3K27Ac_CSpeaks_peak_366	232	.	11.80344	27.43165	23.21004	205
1	65739994	65740814	CH_40191_H3K27Ac_CSpeaks_peak_367	105	.	6.73566	14.17358	10.55915	522
1	65847114	65847780	CH_40191_H3K27Ac_CSpeaks_peak_368	159	.	6.19017	19.87650	15.99947	301
1	66020136	66020313	CH_40191_H3K27Ac_CSpeaks_peak_369	62	.	1.78671	9.62022	6.24999	58
1	66020492	66020647	CH_40191_H3K27Ac_CSpeaks_peak_370	153	.	2.22092	19.25084	15.39729	76
1	66021094	66021344	CH_40191_H3K27Ac_CSpeaks_peak_371	176	.	2.29821	21.57603	17.61850	118
1	66122252	66122657	CH_40191_H3K27Ac_CSpeaks_peak_372	96	.	7.16903	13.20093	9.63497	96
1	66390978	66391196	CH_40191_H3K27Ac_CSpeaks_peak_373	57	.	4.65314	9.06089	5.72066	104
1	67673786	67674634	CH_40191_H3K27Ac_CSpeaks_peak_374	210	.	7.46681	25.17270	21.04862	271
1	68309672	68309935	CH_40191_H3K27Ac_CSpeaks_peak_375	171	.	9.83620	21.13417	17.19501	128
1	68310366	68310919	CH_40191_H3K27Ac_CSpeaks_peak_376	203	.	12.10886	24.39094	20.30328	388
1	68457209	68457634	CH_40191_H3K27Ac_CSpeaks_peak_377	253	.	9.79609	29.65639	25.33118	257
1	68457954	68458207	CH_40191_H3K27Ac_CSpeaks_peak_378	105	.	7.47551	14.14829	10.53439	114
1	69523756	69523912	CH_40191_H3K27Ac_CSpeaks_peak_379	47	.	5.11483	7.96982	4.70005	118
1	70202223	70202386	CH_40191_H3K27Ac_CSpeaks_peak_380	68	.	4.78559	10.30867	6.89720	105
1	71673672	71673874	CH_40191_H3K27Ac_CSpeaks_peak_381	35	.	3.91844	6.74971	3.56539	65
1	74467622	74467819	CH_40191_H3K27Ac_CSpeaks_peak_382	17	.	3.36192	4.78438	1.78336	1
1	76275850	76276138	CH_40191_H3K27Ac_CSpeaks_peak_383	65	.	5.90172	9.92260	6.53610	248
1	77512584	77513136	CH_40191_H3K27Ac_CSpeaks_peak_384	36	.	4.93157	6.84499	3.65412	332
1	78359955	78360225	CH_40191_H3K27Ac_CSpeaks_peak_385	101	.	4.81012	13.72196	10.13215	165
1	78567866	78568092	CH_40191_H3K27Ac_CSpeaks_peak_386	67	.	6.46048	10.13281	6.72962	117
1	78731072	78731254	CH_40191_H3K27Ac_CSpeaks_peak_387	69	.	6.42667	10.41864	6.99996	96
1	79016367	79016568	CH_40191_H3K27Ac_CSpeaks_peak_388	47	.	4.13301	7.99897	4.72508	89
1	82505111	82505800	CH_40191_H3K27Ac_CSpeaks_peak_389	260	.	9.35364	30.40024	26.03499	432
1	82506276	82506854	CH_40191_H3K27Ac_CSpeaks_peak_390	324	.	10.65880	37.07204	32.40609	413
1	82507504	82507681	CH_40191_H3K27Ac_CSpeaks_peak_391	101	.	8.26748	13.78549	10.19324	49
1	84628799	84629023	CH_40191_H3K27Ac_CSpeaks_peak_392	89	.	7.71632	12.51866	8.98620	135
1	84736619	84736847	CH_40191_H3K27Ac_CSpeaks_peak_393	30	.	3.92224	6.23817	3.09542	81
1	84798715	84798889	CH_40191_H3K27Ac_CSpeaks_peak_394	77	.	6.90419	11.18963	7.73052	51
1	85232465	85232941	CH_40191_H3K27Ac_CSpeaks_peak_395	160	.	9.74693	19.90842	16.03013	220
1	85419488	85419835	CH_40191_H3K27Ac_CSpeaks_peak_396	94	.	7.08207	13.05563	9.49977	82
1	85722824	85722978	CH_40191_H3K27Ac_CSpeaks_peak_397	45	.	5.51166	7.77221	4.52153	101
1	85732878	85733145	CH_40191_H3K27Ac_CSpeaks_peak_398	89	.	7.71632	12.51866	8.98620	170
1	85942225	85942682	CH_40191_H3K27Ac_CSpeaks_peak_399	171	.	7.39590	21.08290	17.14663	324
1	85942830	85943539	CH_40191_H3K27Ac_CSpeaks_peak_400	200	.	8.04848	24.08747	20.01807	143
1	86207932	86208442	CH_40191_H3K27Ac_CSpeaks_peak_401	147	.	5.71201	18.52017	14.70015	155
1	86324671	86325373	CH_40191_H3K27Ac_CSpeaks_peak_402	200	.	7.63058	24.10400	20.03018	143
1	86329212	86329456	CH_40191_H3K27Ac_CSpeaks_peak_403	80	.	5.38785	11.56949	8.08623	73
1	87436215	87436802	CH_40191_H3K27Ac_CSpeaks_peak_404	209	.	7.82623	25.09331	20.97737	238
1	88067950	88068289	CH_40191_H3K27Ac_CSpeaks_peak_405	154	.	6.65230	19.32723	15.46639	203
1	88074683	88075018	CH_40191_H3K27Ac_CSpeaks_peak_406	142	.	7.10216	18.05736	14.25887	239
1	89246869	89247185	CH_40191_H3K27Ac_CSpeaks_peak_407	16	.	2.76928	4.55555	1.63096	231
1	89685830	89686011	CH_40191_H3K27Ac_CSpeaks_peak_408	56	.	5.91788	8.94847	5.61788	91
1	89789263	89789621	CH_40191_H3K27Ac_CSpeaks_peak_409	63	.	4.26675	9.75082	6.37555	220
1	89922184	89922334	CH_40191_H3K27Ac_CSpeaks_peak_410	55	.	6.06282	8.90563	5.58086	95
1	89925476	89925759	CH_40191_H3K27Ac_CSpeaks_peak_411	84	.	6.21828	11.98549	8.48343	183
1	89993577	89993839	CH_40191_H3K27Ac_CSpeaks_peak_412	35	.	4.96049	6.67960	3.50276	69
1	90281167	90281564	CH_40191_H3K27Ac_CSpeaks_peak_413	299	.	9.58714	34.44879	29.90126	138
1	90571805	90572136	CH_40191_H3K27Ac_CSpeaks_peak_414	281	.	9.78870	32.58665	28.12819	179
1	90572327	90572549	CH_40191_H3K27Ac_CSpeaks_peak_415	99	.	7.13782	13.57795	9.99767	119
1	90593978	90594398	CH_40191_H3K27Ac_CSpeaks_peak_416	75	.	5.89100	11.01708	7.56764	285
1	90746984	90747602	CH_40191_H3K27Ac_CSpeaks_peak_417	157	.	6.40012	19.57768	15.70803	190
1	91478755	91478902	CH_40191_H3K27Ac_CSpeaks_peak_418	45	.	4.48386	7.81116	4.55195	100
1	91610151	91610511	CH_40191_H3K27Ac_CSpeaks_peak_419	132	.	8.62331	17.00693	13.26398	238
1	91788803	91788990	CH_40191_H3K27Ac_CSpeaks_peak_420	39	.	5.12347	7.14867	3.93512	97
1	91936161	91936384	CH_40191_H3K27Ac_CSpeaks_peak_421	36	.	4.93157	6.84499	3.65412	124
1	92044294	92044452	CH_40191_H3K27Ac_CSpeaks_peak_422	47	.	5.11483	7.96982	4.70005	139
1	92162034	92162491	CH_40191_H3K27Ac_CSpeaks_peak_423	111	.	8.38366	14.76985	11.13229	202
1	92646866	92647373	CH_40191_H3K27Ac_CSpeaks_peak_424	291	.	10.00622	33.69424	29.18614	309
1	92796368	92796723	CH_40191_H3K27Ac_CSpeaks_peak_425	77	.	5.60321	11.24911	7.78266	268
1	93256285	93256479	CH_40191_H3K27Ac_CSpeaks_peak_426	65	.	5.90172	9.92260	6.53610	97
1	93257511	93257864	CH_40191_H3K27Ac_CSpeaks_peak_427	95	.	6.16353	13.09923	9.53816	86
1	93555149	93555374	CH_40191_H3K27Ac_CSpeaks_peak_428	182	.	8.68497	22.28994	18.29633	125
1	93738486	93738867	CH_40191_H3K27Ac_CSpeaks_peak_429	248	.	8.60886	29.15471	24.85249	174
1	93739119	93739513	CH_40191_H3K27Ac_CSpeaks_peak_430	196	.	6.61391	23.72233	19.66748	263
1	93951217	93951436	CH_40191_H3K27Ac_CSpeaks_peak_431	25	.	4.40933	5.63198	2.54393	190
1	94119729	94120429	CH_40191_H3K27Ac_CSpeaks_peak_432	228	.	11.59941	27.07795	22.87870	385
1	94221417	94221967	CH_40191_H3K27Ac_CSpeaks_peak_433	176	.	9.76754	21.56426	17.60709	288
1	94222070	94222372	CH_40191_H3K27Ac_CSpeaks_peak_434	83	.	6.57300	11.79342	8.30405	57
1	94456288	94456716	CH_40191_H3K27Ac_CSpeaks_peak_435	194	.	6.11947	23.48335	19.43428	201
1	94604655	94605487	CH_40191_H3K27Ac_CSpeaks_peak_436	174	.	6.00012	21.42217	17.46593	254
1	94670492	94671738	CH_40191_H3K27Ac_CSpeaks_peak_437	306	.	8.09318	35.17905	30.60134	520
1	95001161	95001781	CH_40191_H3K27Ac_CSpeaks_peak_438	163	.	5.28240	20.21101	16.31246	238
1	95011539	95012368	CH_40191_H3K27Ac_CSpeaks_peak_439	238	.	8.00015	28.11090	23.86217	299
1	95183461	95183625	CH_40191_H3K27Ac_CSpeaks_peak_440	31	.	4.72074	6.29633	3.14937	86
1	95593512	95593708	CH_40191_H3K27Ac_CSpeaks_peak_441	27	.	4.43841	5.85251	2.73960	99
1	95700773	95701268	CH_40191_H3K27Ac_CSpeaks_peak_442	106	.	6.12256	14.24989	10.62936	351
1	95701875	95702244	CH_40191_H3K27Ac_CSpeaks_peak_443	104	.	5.47836	14.01295	10.40928	82
1	95895039	95895933	CH_40191_H3K27Ac_CSpeaks_peak_444	257	.	8.35571	30.11755	25.77736	488
1	97516789	97517182	CH_40191_H3K27Ac_CSpeaks_peak_445	128	.	6.06533	16.60855	12.87564	185
1	99470749	99471098	CH_40191_H3K27Ac_CSpeaks_peak_446	78	.	4.18613	11.30502	7.83533	137
1	100670214	100670545	CH_40191_H3K27Ac_CSpeaks_peak_447	58	.	5.23645	9.15108	5.80518	82
1	100797883	100798446	CH_40191_H3K27Ac_CSpeaks_peak_448	56	.	4.08897	9.03170	5.69647	141
1	100867915	100868389	CH_40191_H3K27Ac_CSpeaks_peak_449	334	.	10.87633	38.21571	33.49639	245
1	101181274	101181650	CH_40191_H3K27Ac_CSpeaks_peak_450	99	.	7.89050	13.54976	9.97065	84
1	101369962	101370231	CH_40191_H3K27Ac_CSpeaks_peak_451	115	.	6.36746	15.17798	11.51497	136
1	101370525	101370692	CH_40191_H3K27Ac_CSpeaks_peak_452	128	.	7.31577	16.61508	12.88184	90
1	101997630	101997777	CH_40191_H3K27Ac_CSpeaks_peak_453	18	.	3.94525	4.90478	1.89079	65
1	102397369	102397607	CH_40191_H3K27Ac_CSpeaks_peak_454	66	.	6.41103	10.05313	6.65877	126
1	104054275	104054734	CH_40191_H3K27Ac_CSpeaks_peak_455	44	.	3.73340	7.64855	4.40352	226
1	104236461	104236688	CH_40191_H3K27Ac_CSpeaks_peak_456	88	.	7.39735	12.35579	8.83542	62
1	104237256	104237421	CH_40191_H3K27Ac_CSpeaks_peak_457	74	.	6.29517	10.94140	7.49897	61
1	107958749	107959021	CH_40191_H3K27Ac_CSpeaks_peak_458	79	.	6.79151	11.37301	7.90198	110
1	108012171	108012554	CH_40191_H3K27Ac_CSpeaks_peak_459	86	.	5.88337	12.16419	8.65152	285
1	108849920	108850407	CH_40191_H3K27Ac_CSpeaks_peak_460	54	.	3.75790	8.73398	5.42126	123
1	108908044	108908220	CH_40191_H3K27Ac_CSpeaks_peak_461	38	.	5.04536	7.02477	3.82021	91
1	109085755	109086157	CH_40191_H3K27Ac_CSpeaks_peak_462	78	.	3.60983	11.28897	7.82026	171
1	109286743	109287076	CH_40191_H3K27Ac_CSpeaks_peak_463	84	.	5.22064	11.94494	8.44981	46
1	109386073	109386487	CH_40191_H3K27Ac_CSpeaks_peak_464	80	.	4.35917	11.49621	8.02174	80
1	109469854	109470389	CH_40191_H3K27Ac_CSpeaks_peak_465	380	.	17.75159	43.02919	38.08443	265
1	109695911	109696240	CH_40191_H3K27Ac_CSpeaks_peak_466	220	.	10.47289	26.27158	22.09838	182
1	109821961	109822147	CH_40191_H3K27Ac_CSpeaks_peak_467	35	.	4.50810	6.69613	3.51836	41
1	110265508	110266113	CH_40191_H3K27Ac_CSpeaks_peak_468	181	.	7.23927	22.15845	18.17187	376
1	112020384	112020650	CH_40191_H3K27Ac_CSpeaks_peak_469	228	.	9.67888	27.07725	22.87840	146
1	112038849	112039080	CH_40191_H3K27Ac_CSpeaks_peak_470	55	.	6.06282	8.90563	5.58086	114
1	112092564	112092711	CH_40191_H3K27Ac_CSpeaks_peak_471	84	.	5.76306	11.93418	8.44267	86
1	112382101	112382308	CH_40191_H3K27Ac_CSpeaks_peak_472	225	.	9.80561	26.75399	22.55909	102
1	112882325	112882532	CH_40191_H3K27Ac_CSpeaks_peak_473	105	.	7.47551	14.14829	10.53439	67
1	112883157	112883374	CH_40191_H3K27Ac_CSpeaks_peak_474	79	.	6.79151	11.37301	7.90198	111
1	112919118	112919459	CH_40191_H3K27Ac_CSpeaks_peak_475	65	.	5.90172	9.92260	6.53610	225
1	113020293	113020649	CH_40191_H3K27Ac_CSpeaks_peak_476	22	.	3.93448	5.28482	2.23731	62
1	113813392	113813640	CH_40191_H3K27Ac_CSpeaks_peak_477	56	.	5.50827	8.93145	5.60281	101
1	116598882	116599158	CH_40191_H3K27Ac_CSpeaks_peak_478	99	.	7.89050	13.54976	9.97065	146
1	117053935	117054618	CH_40191_H3K27Ac_CSpeaks_peak_479	96	.	5.28271	13.17722	9.61201	532
1	117988822	117988999	CH_40191_H3K27Ac_CSpeaks_peak_480	102	.	8.07258	13.84744	10.25445	112
1	118393762	118393977	CH_40191_H3K27Ac_CSpeaks_peak_481	61	.	4.56806	9.51862	6.15149	137
1	119101995	119102142	CH_40191_H3K27Ac_CSpeaks_peak_482	55	.	6.06282	8.90563	5.58086	73
1	119345388	119345652	CH_40191_H3K27Ac_CSpeaks_peak_483	53	.	4.76273	8.63356	5.32283	137
1	119346663	119347272	CH_40191_H3K27Ac_CSpeaks_peak_484	431	.	9.50471	48.29995	43.11833	250
1	119814506	119814821	CH_40191_H3K27Ac_CSpeaks_peak_485	113	.	4.88382	14.95980	11.31352	121
1	120322312	120322717	CH_40191_H3K27Ac_CSpeaks_peak_486	16	.	3.04537	4.60264	1.64830	87
1	120367188	120367379	CH_40191_H3K27Ac_CSpeaks_peak_487	189	.	11.60433	23.00211	18.98607	74
1	120771235	120771834	CH_40191_H3K27Ac_CSpeaks_peak_488	144	.	8.18195	18.22471	14.41373	142
1	122248614	122249362	CH_40191_H3K27Ac_CSpeaks_peak_489	526	.	12.21743	58.28154	52.60929	312
1	122835025	122835646	CH_40191_H3K27Ac_CSpeaks_peak_490	142	.	7.10216	18.05736	14.25887	232
1	122953356	122953724	CH_40191_H3K27Ac_CSpeaks_peak_491	26	.	3.92733	5.74429	2.64324	345
1	123006761	123007319	CH_40191_H3K27Ac_CSpeaks_peak_492	198	.	9.81833	23.89905	19.83709	368
1	123397191	123397621	CH_40191_H3K27Ac_CSpeaks_peak_493	366	.	17.75363	41.57665	36.69841	286
1	123851022	123851347	CH_40191_H3K27Ac_CSpeaks_peak_494	104	.	6.44369	14.05336	10.44277	253
1	124104500	124105142	CH_40191_H3K27Ac_CSpeaks_peak_495	61	.	4.56806	9.51862	6.15149	311
1	124136601	124137262	CH_40191_H3K27Ac_CSpeaks_peak_496	388	.	13.72786	43.79546	38.81662	322
1	124709366	124709513	CH_40191_H3K27Ac_CSpeaks_peak_497	48	.	5.54990	8.07750	4.80136	104
1	124825719	124825890	CH_40191_H3K27Ac_CSpeaks_peak_498	110	.	7.51349	14.66023	11.02585	64
1	124826996	124827259	CH_40191_H3K27Ac_CSpeaks_peak_499	203	.	11.08712	24.40038	20.31122	131
1	125080290	125080780	CH_40191_H3K27Ac_CSpeaks_peak_500	165	.	8.83650	20.44784	16.53766	260
1	125636452	125636883	CH_40191_H3K27Ac_CSpeaks_peak_501	47	.	4.13301	7.99897	4.72508	222
1	126167532	126167709	CH_40191_H3K27Ac_CSpeaks_peak_502	99	.	5.96778	13.52366	9.94615	62
1	126168150	126168390	CH_40191_H3K27Ac_CSpeaks_peak_503	53	.	4.76410	8.63610	5.32511	172
1	126503497	126503644	CH_40191_H3K27Ac_CSpeaks_peak_504	25	.	4.40933	5.63198	2.54393	85
1	126631771	126631925	CH_40191_H3K27Ac_CSpeaks_peak_505	35	.	3.79902	6.77238	3.58649	84
1	126632747	126633221	CH_40191_H3K27Ac_CSpeaks_peak_506	126	.	5.78411	16.32223	12.60680	392
1	126814446	126814766	CH_40191_H3K27Ac_CSpeaks_peak_507	106	.	6.12256	14.24989	10.62936	227
1	126863740	126864146	CH_40191_H3K27Ac_CSpeaks_peak_508	214	.	9.52545	25.61881	21.47362	232
1	126937586	126938098	CH_40191_H3K27Ac_CSpeaks_peak_509	261	.	6.50616	30.52949	26.16268	287
1	128011119	128011430	CH_40191_H3K27Ac_CSpeaks_peak_510	115	.	5.51122	15.23801	11.57129	158
1	128012461	128012945	CH_40191_H3K27Ac_CSpeaks_peak_511	53	.	5.52682	8.63435	5.32358	133
1	128013434	128013585	CH_40191_H3K27Ac_CSpeaks_peak_512	55	.	5.87529	8.88033	5.55830	85
1	128036603	128036752	CH_40191_H3K27Ac_CSpeaks_peak_513	56	.	5.96352	9.02158	5.68908	135
1	128306027	128306303	CH_40191_H3K27Ac_CSpeaks_peak_514	124	.	6.61236	16.12230	12.41059	140
1	128306888	128307466	CH_40191_H3K27Ac_CSpeaks_peak_515	260	.	9.35364	30.40024	26.03499	269
1	128394147	128394686	CH_40191_H3K27Ac_CSpeaks_peak_516	327	.	12.32705	37.48248	32.79556	281
1	128716448	128716977	CH_40191_H3K27Ac_CSpeaks_peak_517	204	.	9.24529	24.49615	20.40062	392
1	128746179	128746753	CH_40191_H3K27Ac_CSpeaks_peak_518	123	.	5.68900	16.08024	12.37389	472
1	129156578	129157210	CH_40191_H3K27Ac_CSpeaks_peak_519	379	.	11.74644	42.87450	37.93135	386
1	129524486	129524836	CH_40191_H3K27Ac_CSpeaks_peak_520	225	.	9.80561	26.75399	22.55909	184
1	129652804	129653108	CH_40191_H3K27Ac_CSpeaks_peak_521	65	.	5.90172	9.92260	6.53610	63
1	129704473	129704664	CH_40191_H3K27Ac_CSpeaks_peak_522	53	.	4.76273	8.63356	5.32283	114
1	129804953	129805496	CH_40191_H3K27Ac_CSpeaks_peak_523	242	.	9.55119	28.54246	24.26672	171
1	129962179	129962382	CH_40191_H3K27Ac_CSpeaks_peak_524	45	.	5.51166	7.77221	4.52153	136
1	130037278	130038014	CH_40191_H3K27Ac_CSpeaks_peak_525	151	.	6.02727	19.00586	15.17084	174
1	130110416	130110732	CH_40191_H3K27Ac_CSpeaks_peak_526	113	.	7.20011	15.01876	11.36817	223
1	130197099	130197822	CH_40191_H3K27Ac_CSpeaks_peak_527	267	.	11.78200	31.17336	26.78135	455
1	131490110	131490267	CH_40191_H3K27Ac_CSpeaks_peak_528	33	.	4.25461	6.55089	3.38739	34
1	132195570	132196058	CH_40191_H3K27Ac_CSpeaks_peak_529	566	.	17.65010	62.57607	56.68682	238
1	132226391	132226604	CH_40191_H3K27Ac_CSpeaks_peak_530	24	.	4.08102	5.51426	2.44699	57
1	132473133	132473294	CH_40191_H3K27Ac_CSpeaks_peak_531	38	.	4.72138	7.03981	3.83085	37
1	132582052	132582365	CH_40191_H3K27Ac_CSpeaks_peak_532	103	.	4.55705	13.95885	10.36399	141
1	132585276	132585451	CH_40191_H3K27Ac_CSpeaks_peak_533	131	.	8.26484	16.88687	13.14869	89
1	132656508	132657016	CH_40191_H3K27Ac_CSpeaks_peak_534	132	.	7.28417	17.02267	13.27492	155
1	132757910	132758629	CH_40191_H3K27Ac_CSpeaks_peak_535	129	.	4.51935	16.70780	12.97387	298
1	132814205	132814378	CH_40191_H3K27Ac_CSpeaks_peak_536	113	.	7.20011	15.01876	11.36817	83
1	133218048	133219002	CH_40191_H3K27Ac_CSpeaks_peak_537	496	.	13.10894	55.18568	49.67593	642
1	133264555	133264719	CH_40191_H3K27Ac_CSpeaks_peak_538	45	.	5.51166	7.77221	4.52153	126
1	133320124	133320539	CH_40191_H3K27Ac_CSpeaks_peak_539	193	.	8.96513	23.38640	19.34161	227
1	133335051	133335311	CH_40191_H3K27Ac_CSpeaks_peak_540	41	.	4.58189	7.38889	4.15866	124
1	133336066	133336273	CH_40191_H3K27Ac_CSpeaks_peak_541	65	.	5.90172	9.92260	6.53610	126
1	133464010	133464157	CH_40191_H3K27Ac_CSpeaks_peak_542	49	.	5.65771	8.24993	4.96815	101
1	133464502	133464711	CH_40191_H3K27Ac_CSpeaks_peak_543	125	.	8.47559	16.27869	12.56369	102
1	133818139	133818430	CH_40191_H3K27Ac_CSpeaks_peak_544	84	.	6.68862	11.98623	8.48343	70
1	134315156	134315443	CH_40191_H3K27Ac_CSpeaks_peak_545	49	.	4.40824	8.26708	4.97599	75
1	134488225	134488405	CH_40191_H3K27Ac_CSpeaks_peak_546	73	.	6.87332	10.80220	7.36507	42
1	134578659	134579137	CH_40191_H3K27Ac_CSpeaks_peak_547	30	.	3.92224	6.23817	3.09542	104
1	134798084	134798553	CH_40191_H3K27Ac_CSpeaks_peak_548	808	.	20.81669	88.20711	80.80366	340
1	134889982	134890416	CH_40191_H3K27Ac_CSpeaks_peak_549	161	.	7.59197	20.05089	16.16465	125
1	134976287	134976636	CH_40191_H3K27Ac_CSpeaks_peak_550	82	.	4.56117	11.72777	8.24069	144
1	135048983	135049206	CH_40191_H3K27Ac_CSpeaks_peak_551	25	.	4.40933	5.63198	2.54393	85
1	135051011	135051395	CH_40191_H3K27Ac_CSpeaks_peak_552	103	.	4.55705	13.95885	10.36399	258
1	135340361	135340527	CH_40191_H3K27Ac_CSpeaks_peak_553	15	.	3.54103	4.46598	1.54777	140
1	135350165	135350421	CH_40191_H3K27Ac_CSpeaks_peak_554	143	.	5.12553	18.19953	14.39226	122
1	135444928	135445420	CH_40191_H3K27Ac_CSpeaks_peak_555	250	.	9.13612	29.32184	25.00798	185
1	136434728	136434898	CH_40191_H3K27Ac_CSpeaks_peak_556	52	.	4.10877	8.51192	5.21046	138
1	138116939	138117120	CH_40191_H3K27Ac_CSpeaks_peak_557	43	.	5.08535	7.62190	4.37992	91
1	138425937	138426126	CH_40191_H3K27Ac_CSpeaks_peak_558	20	.	2.93218	5.10842	2.07965	112
1	138680898	138681063	CH_40191_H3K27Ac_CSpeaks_peak_559	55	.	6.06282	8.90563	5.58086	137
1	139389339	139389585	CH_40191_H3K27Ac_CSpeaks_peak_560	45	.	5.34614	7.75333	4.50607	101
1	139476985	139477201	CH_40191_H3K27Ac_CSpeaks_peak_561	204	.	9.24529	24.49615	20.40062	114
1	139547220	139547420	CH_40191_H3K27Ac_CSpeaks_peak_562	45	.	5.51166	7.77221	4.52153	115
1	139775886	139776135	CH_40191_H3K27Ac_CSpeaks_peak_563	66	.	6.41103	10.05313	6.65877	144
1	139792695	139793025	CH_40191_H3K27Ac_CSpeaks_peak_564	92	.	2.11074	12.78027	9.24318	155
1	139977102	139977634	CH_40191_H3K27Ac_CSpeaks_peak_565	38	.	4.20240	7.00980	3.80624	291
1	140281678	140281933	CH_40191_H3K27Ac_CSpeaks_peak_566	49	.	4.90917	8.25623	4.96953	109
1	140327297	140328044	CH_40191_H3K27Ac_CSpeaks_peak_567	168	.	6.35306	20.75833	16.83788	562
1	140328810	140329058	CH_40191_H3K27Ac_CSpeaks_peak_568	195	.	10.62310	23.60649	19.55408	115
1	140825336	140825774	CH_40191_H3K27Ac_CSpeaks_peak_569	183	.	9.30944	22.39875	18.39714	279
1	140986109	140986302	CH_40191_H3K27Ac_CSpeaks_peak_570	47	.	5.11483	7.96982	4.70005	54
1	143570486	143570795	CH_40191_H3K27Ac_CSpeaks_peak_571	181	.	8.08177	22.09922	18.11719	145
1	143712975	143713286	CH_40191_H3K27Ac_CSpeaks_peak_572	195	.	10.62310	23.60649	19.55408	191
1	144183306	144183891	CH_40191_H3K27Ac_CSpeaks_peak_573	92	.	4.97787	12.79492	9.25141	169
1	144432934	144433207	CH_40191_H3K27Ac_CSpeaks_peak_574	38	.	4.72138	7.03981	3.83085	160
1	144522140	144522310	CH_40191_H3K27Ac_CSpeaks_peak_575	68	.	4.78559	10.30867	6.89720	109
1	145192711	145193175	CH_40191_H3K27Ac_CSpeaks_peak_576	105	.	5.91004	14.20768	10.59196	218
1	145231999	145232338	CH_40191_H3K27Ac_CSpeaks_peak_577	241	.	11.98606	28.36965	24.10267	213
1	145590072	145590286	CH_40191_H3K27Ac_CSpeaks_peak_578	84	.	6.21828	11.98549	8.48343	127
1	145823382	145823736	CH_40191_H3K27Ac_CSpeaks_peak_579	152	.	7.84449	19.08464	15.23837	217
1	145923139	145923666	CH_40191_H3K27Ac_CSpeaks_peak_580	132	.	5.07786	16.96461	13.22203	335
1	146085446	146085645	CH_40191_H3K27Ac_CSpeaks_peak_581	63	.	5.99044	9.71469	6.34201	128
1	146093237	146093830	CH_40191_H3K27Ac_CSpeaks_peak_582	302	.	10.22375	34.81113	30.25386	287
1	146311106	146311258	CH_40191_H3K27Ac_CSpeaks_peak_583	111	.	8.38366	14.76985	11.13229	63
1	146514455	146514647	CH_40191_H3K27Ac_CSpeaks_peak_584	61	.	5.04289	9.48270	6.12005	101
1	146602337	146602605	CH_40191_H3K27Ac_CSpeaks_peak_585	133	.	6.85726	17.08228	13.32908	133
1	147496015	147496210	CH_40191_H3K27Ac_CSpeaks_peak_586	94	.	6.54556	12.97593	9.42356	97
1	147497106	147497727	CH_40191_H3K27Ac_CSpeaks_peak_587	204	.	9.24529	24.49615	20.40062	460
1	147877227	147877619	CH_40191_H3K27Ac_CSpeaks_peak_588	137	.	8.65586	17.55468	13.77787	99
1	148135429	148135580	CH_40191_H3K27Ac_CSpeaks_peak_589	38	.	4.72138	7.03981	3.83085	90
1	148294023	148294538	CH_40191_H3K27Ac_CSpeaks_peak_590	59	.	3.76752	9.27709	5.92428	311
1	149522485	149522734	CH_40191_H3K27Ac_CSpeaks_peak_591	37	.	3.55562	6.98611	3.78783	114
1	150185665	150185934	CH_40191_H3K27Ac_CSpeaks_peak_592	47	.	5.11483	7.96982	4.70005	23
1	150995045	150995491	CH_40191_H3K27Ac_CSpeaks_peak_593	64	.	4.89804	9.87657	6.49471	145
1	151158317	151158582	CH_40191_H3K27Ac_CSpeaks_peak_594	13	.	3.27278	4.23520	1.33522	200
1	151949376	151949812	CH_40191_H3K27Ac_CSpeaks_peak_595	193	.	12.12564	23.35111	19.31185	166
1	152350081	152350404	CH_40191_H3K27Ac_CSpeaks_peak_596	47	.	5.11483	7.96982	4.70005	116
1	152506932	152507447	CH_40191_H3K27Ac_CSpeaks_peak_597	458	.	16.69117	51.10696	45.80313	337
1	153494932	153495734	CH_40191_H3K27Ac_CSpeaks_peak_598	280	.	14.79469	32.49871	28.04613	303
1	154648133	154648282	CH_40191_H3K27Ac_CSpeaks_peak_599	45	.	5.51166	7.77221	4.52153	43
1	154721868	154722360	CH_40191_H3K27Ac_CSpeaks_peak_600	197	.	5.97978	23.84893	19.79144	195
1	154722482	154722755	CH_40191_H3K27Ac_CSpeaks_peak_601	73	.	4.69574	10.76592	7.33047	82
1	156618624	156619385	CH_40191_H3K27Ac_CSpeaks_peak_602	89	.	5.63275	12.44495	8.91737	627
1	157060399	157060784	CH_40191_H3K27Ac_CSpeaks_peak_603	27	.	4.43841	5.85251	2.73960	284
1	157239654	157239933	CH_40191_H3K27Ac_CSpeaks_peak_604	96	.	6.42949	13.18432	9.61868	125
1	157240466	157240911	CH_40191_H3K27Ac_CSpeaks_peak_605	205	.	6.76423	24.62463	20.52569	181
1	157531329	157531898	CH_40191_H3K27Ac_CSpeaks_peak_606	291	.	12.43656	33.69681	29.18614	197
1	157584793	157585233	CH_40191_H3K27Ac_CSpeaks_peak_607	64	.	4.89804	9.87657	6.49471	336
1	157736270	157736682	CH_40191_H3K27Ac_CSpeaks_peak_608	77	.	5.60321	11.24911	7.78266	279
1	158101242	158101419	CH_40191_H3K27Ac_CSpeaks_peak_609	41	.	4.74900	7.37309	4.14849	88
1	158466783	158467333	CH_40191_H3K27Ac_CSpeaks_peak_610	255	.	11.45472	29.92927	25.59583	258
1	158668837	158669159	CH_40191_H3K27Ac_CSpeaks_peak_611	20	.	2.79075	5.11557	2.08601	65
1	159019139	159019437	CH_40191_H3K27Ac_CSpeaks_peak_612	94	.	6.54556	12.97593	9.42356	38
1	159150224	159150585	CH_40191_H3K27Ac_CSpeaks_peak_613	53	.	4.76273	8.63356	5.32283	125
1	159435614	159436566	CH_40191_H3K27Ac_CSpeaks_peak_614	86	.	4.01922	12.21478	8.69996	573
1	159546741	159546908	CH_40191_H3K27Ac_CSpeaks_peak_615	74	.	6.04346	10.90001	7.46068	57
1	159613176	159613955	CH_40191_H3K27Ac_CSpeaks_peak_616	347	.	9.95575	39.57804	34.79472	633
1	159629876	159630125	CH_40191_H3K27Ac_CSpeaks_peak_617	38	.	4.72138	7.03981	3.83085	75
1	160016392	160016677	CH_40191_H3K27Ac_CSpeaks_peak_618	58	.	5.23645	9.15108	5.80518	173
1	160941804	160941984	CH_40191_H3K27Ac_CSpeaks_peak_619	113	.	6.72385	15.02579	11.37085	99
1	161361508	161361667	CH_40191_H3K27Ac_CSpeaks_peak_620	77	.	5.60321	11.24911	7.78266	72
1	161412243	161412631	CH_40191_H3K27Ac_CSpeaks_peak_621	115	.	4.63738	15.18943	11.52569	181
1	161600030	161600268	CH_40191_H3K27Ac_CSpeaks_peak_622	26	.	3.92733	5.74429	2.64324	138
1	161600386	161600584	CH_40191_H3K27Ac_CSpeaks_peak_623	30	.	3.92224	6.23817	3.09542	95
1	161601284	161601917	CH_40191_H3K27Ac_CSpeaks_peak_624	636	.	20.94578	69.95532	63.67147	345
1	162638285	162638507	CH_40191_H3K27Ac_CSpeaks_peak_625	54	.	4.35053	8.74841	5.43106	141
1	162653718	162653955	CH_40191_H3K27Ac_CSpeaks_peak_626	26	.	3.32615	5.78860	2.68177	98
1	162993101	162993589	CH_40191_H3K27Ac_CSpeaks_peak_627	76	.	5.92188	11.07138	7.61982	30
1	162994001	162994317	CH_40191_H3K27Ac_CSpeaks_peak_628	174	.	9.34742	21.37175	17.41981	111
1	163368474	163368957	CH_40191_H3K27Ac_CSpeaks_peak_629	69	.	5.32305	10.35493	6.93782	106
1	163585742	163586380	CH_40191_H3K27Ac_CSpeaks_peak_630	179	.	6.31328	21.94703	17.97703	372
1	163662255	163662967	CH_40191_H3K27Ac_CSpeaks_peak_631	232	.	9.87953	27.48583	23.25477	210
1	163937441	163937590	CH_40191_H3K27Ac_CSpeaks_peak_632	26	.	3.92733	5.74429	2.64324	142
1	163937697	163937948	CH_40191_H3K27Ac_CSpeaks_peak_633	39	.	4.98044	7.17510	3.95987	86
1	164359618	164359878	CH_40191_H3K27Ac_CSpeaks_peak_634	115	.	6.36746	15.17798	11.51497	116
1	165113007	165113226	CH_40191_H3K27Ac_CSpeaks_peak_635	45	.	5.51166	7.77221	4.52153	108
1	166369616	166369818	CH_40191_H3K27Ac_CSpeaks_peak_636	56	.	5.50827	8.93145	5.60281	106
1	166984643	166984883	CH_40191_H3K27Ac_CSpeaks_peak_637	94	.	7.08207	13.05563	9.49977	133
1	171740301	171740642	CH_40191_H3K27Ac_CSpeaks_peak_638	154	.	8.50922	19.32813	15.46639	213
1	173468511	173468681	CH_40191_H3K27Ac_CSpeaks_peak_639	56	.	5.50827	8.93145	5.60281	89
1	176158071	176158218	CH_40191_H3K27Ac_CSpeaks_peak_640	22	.	3.42863	5.33507	2.27934	60
1	176477565	176477954	CH_40191_H3K27Ac_CSpeaks_peak_641	205	.	12.56186	24.60800	20.51043	244
1	176478625	176479084	CH_40191_H3K27Ac_CSpeaks_peak_642	238	.	8.00015	28.11090	23.86217	204
1	176609532	176609801	CH_40191_H3K27Ac_CSpeaks_peak_643	193	.	8.96513	23.38640	19.34161	159
1	176609910	176610198	CH_40191_H3K27Ac_CSpeaks_peak_644	38	.	4.20240	7.00980	3.80624	194
1	176863222	176863893	CH_40191_H3K27Ac_CSpeaks_peak_645	579	.	14.47853	63.84823	57.90694	289
1	178760531	178760776	CH_40191_H3K27Ac_CSpeaks_peak_646	16	.	2.93484	4.56648	1.63966	123
1	178771401	178771615	CH_40191_H3K27Ac_CSpeaks_peak_647	44	.	3.73340	7.64855	4.40352	82
1	178771953	178772103	CH_40191_H3K27Ac_CSpeaks_peak_648	92	.	6.42030	12.75216	9.21514	69
1	179416601	179416955	CH_40191_H3K27Ac_CSpeaks_peak_649	53	.	4.76273	8.63356	5.32283	179
1	179487863	179488010	CH_40191_H3K27Ac_CSpeaks_peak_650	26	.	4.23779	5.75918	2.65597	30
1	179488116	179488464	CH_40191_H3K27Ac_CSpeaks_peak_651	85	.	4.80009	12.00997	8.50372	178
1	179623106	179623432	CH_40191_H3K27Ac_CSpeaks_peak_652	85	.	4.80009	12.00997	8.50372	126
1	179774179	179774341	CH_40191_H3K27Ac_CSpeaks_peak_653	123	.	8.87682	16.01460	12.31873	46
1	179774870	179775072	CH_40191_H3K27Ac_CSpeaks_peak_654	30	.	4.32793	6.14387	3.00990	75
1	180163217	180163465	CH_40191_H3K27Ac_CSpeaks_peak_655	53	.	4.76273	8.63356	5.32283	140
1	180235105	180235721	CH_40191_H3K27Ac_CSpeaks_peak_656	140	.	6.04456	17.80400	14.01836	119
1	180273719	180274105	CH_40191_H3K27Ac_CSpeaks_peak_657	250	.	10.21660	29.35803	25.04300	265
1	180306075	180306660	CH_40191_H3K27Ac_CSpeaks_peak_658	200	.	8.04848	24.08747	20.01807	377
1	180602291	180602615	CH_40191_H3K27Ac_CSpeaks_peak_659	52	.	4.10877	8.51192	5.21046	111
1	180662745	180662959	CH_40191_H3K27Ac_CSpeaks_peak_660	86	.	5.88337	12.16419	8.65152	104
1	180760429	180760934	CH_40191_H3K27Ac_CSpeaks_peak_661	110	.	4.68726	14.69297	11.05727	346
1	180925171	180925853	CH_40191_H3K27Ac_CSpeaks_peak_662	319	.	9.97845	36.62892	31.97660	146
1	180976132	180976456	CH_40191_H3K27Ac_CSpeaks_peak_663	37	.	3.55562	6.98611	3.78783	146
1	180996514	180996722	CH_40191_H3K27Ac_CSpeaks_peak_664	77	.	6.90419	11.18963	7.73052	122
1	181132862	181133133	CH_40191_H3K27Ac_CSpeaks_peak_665	27	.	3.48043	5.88591	2.76909	126
1	181601257	181601724	CH_40191_H3K27Ac_CSpeaks_peak_666	191	.	8.32668	23.14292	19.10928	298
1	181686736	181687354	CH_40191_H3K27Ac_CSpeaks_peak_667	135	.	5.30243	17.30070	13.53223	272
1	181757107	181757645	CH_40191_H3K27Ac_CSpeaks_peak_668	294	.	15.28785	33.97865	29.45812	338
1	181807118	181807370	CH_40191_H3K27Ac_CSpeaks_peak_669	23	.	4.04363	5.45577	2.39699	62
1	182904491	182904799	CH_40191_H3K27Ac_CSpeaks_peak_670	230	.	7.49336	27.22264	23.00679	127
1	183526644	183527137	CH_40191_H3K27Ac_CSpeaks_peak_671	58	.	4.30443	9.24458	5.89256	284
1	183668294	183668546	CH_40191_H3K27Ac_CSpeaks_peak_672	53	.	4.76273	8.63356	5.32283	63
1	184066808	184067125	CH_40191_H3K27Ac_CSpeaks_peak_673	61	.	5.83944	9.47026	6.11338	184
1	184084186	184084546	CH_40191_H3K27Ac_CSpeaks_peak_674	112	.	5.67402	14.86374	11.21991	235
1	184176731	184176896	CH_40191_H3K27Ac_CSpeaks_peak_675	66	.	5.56372	10.07185	6.67264	107
1	184494333	184494923	CH_40191_H3K27Ac_CSpeaks_peak_676	647	.	24.00403	71.10420	64.76247	426
1	184545253	184545829	CH_40191_H3K27Ac_CSpeaks_peak_677	96	.	4.88697	13.25143	9.68235	458
1	184615870	184616212	CH_40191_H3K27Ac_CSpeaks_peak_678	376	.	9.93684	42.53730	37.61721	146
1	184680215	184680537	CH_40191_H3K27Ac_CSpeaks_peak_679	144	.	8.18195	18.22471	14.41373	158
1	185304684	185305083	CH_40191_H3K27Ac_CSpeaks_peak_680	162	.	8.12465	20.13860	16.24158	268
1	185653598	185653842	CH_40191_H3K27Ac_CSpeaks_peak_681	44	.	3.73340	7.64855	4.40352	137
1	185732713	185732981	CH_40191_H3K27Ac_CSpeaks_peak_682	163	.	10.27724	20.26673	16.36248	69
1	185782844	185783078	CH_40191_H3K27Ac_CSpeaks_peak_683	185	.	11.34260	22.56642	18.56078	97
1	185783331	185783655	CH_40191_H3K27Ac_CSpeaks_peak_684	126	.	9.36982	16.40101	12.67784	79
1	185783847	185784077	CH_40191_H3K27Ac_CSpeaks_peak_685	111	.	8.14982	14.82146	11.18297	142
1	186010412	186010917	CH_40191_H3K27Ac_CSpeaks_peak_686	103	.	6.87283	13.98733	10.38746	347
1	186596641	186597022	CH_40191_H3K27Ac_CSpeaks_peak_687	65	.	5.90172	9.92260	6.53610	98
1	186750670	186750881	CH_40191_H3K27Ac_CSpeaks_peak_688	61	.	5.04289	9.48270	6.12005	128
1	186950985	186951686	CH_40191_H3K27Ac_CSpeaks_peak_689	388	.	12.73492	43.79114	38.81662	282
1	187042435	187042821	CH_40191_H3K27Ac_CSpeaks_peak_690	181	.	7.23927	22.15845	18.17187	280
1	187046421	187046569	CH_40191_H3K27Ac_CSpeaks_peak_691	41	.	5.24527	7.34280	4.12047	85
1	187332676	187333638	CH_40191_H3K27Ac_CSpeaks_peak_692	108	.	4.51535	14.46409	10.83785	241
1	187333785	187334004	CH_40191_H3K27Ac_CSpeaks_peak_693	86	.	5.88337	12.16419	8.65152	83
1	189417038	189417495	CH_40191_H3K27Ac_CSpeaks_peak_694	135	.	5.70147	17.29934	13.53222	145
1	190236759	190236968	CH_40191_H3K27Ac_CSpeaks_peak_695	25	.	3.09508	5.68384	2.59121	27
1	190433307	190433671	CH_40191_H3K27Ac_CSpeaks_peak_696	137	.	6.26099	17.50166	13.72732	227
1	190541012	190541791	CH_40191_H3K27Ac_CSpeaks_peak_697	488	.	8.45437	54.26786	48.80759	381
1	190629487	190629714	CH_40191_H3K27Ac_CSpeaks_peak_698	44	.	3.73340	7.64855	4.40352	109
1	190694532	190695141	CH_40191_H3K27Ac_CSpeaks_peak_699	242	.	7.11642	28.52199	24.25231	368
1	190950652	190951532	CH_40191_H3K27Ac_CSpeaks_peak_700	238	.	8.41320	28.12423	23.87115	565
1	191404293	191405208	CH_40191_H3K27Ac_CSpeaks_peak_701	287	.	7.81411	33.23808	28.74872	614
1	191549811	191550439	CH_40191_H3K27Ac_CSpeaks_peak_702	203	.	7.00466	24.39218	20.30328	285
1	191635735	191635946	CH_40191_H3K27Ac_CSpeaks_peak_703	45	.	4.48256	7.80879	4.54985	105
1	191680831	191681120	CH_40191_H3K27Ac_CSpeaks_peak_704	21	.	3.13049	5.16487	2.12975	265
1	191731120	191731357	CH_40191_H3K27Ac_CSpeaks_peak_705	145	.	9.72026	18.33694	14.52443	94
1	193130231	193130428	CH_40191_H3K27Ac_CSpeaks_peak_706	57	.	4.65314	9.06089	5.72066	121
1	193433603	193434088	CH_40191_H3K27Ac_CSpeaks_peak_707	366	.	14.40022	41.52857	36.65107	289
1	193991333	193991700	CH_40191_H3K27Ac_CSpeaks_peak_708	50	.	3.91119	8.33069	5.03558	264
1	194248082	194248489	CH_40191_H3K27Ac_CSpeaks_peak_709	68	.	6.33875	10.27688	6.86955	355
1	194726062	194726609	CH_40191_H3K27Ac_CSpeaks_peak_710	166	.	5.86058	20.57711	16.66045	263
1	195771273	195771844	CH_40191_H3K27Ac_CSpeaks_peak_711	292	.	11.48657	33.80993	29.29238	251
1	196266673	196267087	CH_40191_H3K27Ac_CSpeaks_peak_712	76	.	5.00311	11.11770	7.66196	186
1	197353164	197353622	CH_40191_H3K27Ac_CSpeaks_peak_713	70	.	6.01079	10.46838	7.04884	408
1	197533153	197533531	CH_40191_H3K27Ac_CSpeaks_peak_714	133	.	7.85467	17.13821	13.38102	203
1	198179044	198179431	CH_40191_H3K27Ac_CSpeaks_peak_715	55	.	6.06282	8.90563	5.58086	108
1	199108007	199108186	CH_40191_H3K27Ac_CSpeaks_peak_716	47	.	4.13301	7.99897	4.72508	24
1	199915021	199915308	CH_40191_H3K27Ac_CSpeaks_peak_717	200	.	7.63058	24.10400	20.03018	142
1	199973874	199974316	CH_40191_H3K27Ac_CSpeaks_peak_718	219	.	7.64459	26.14224	21.98032	146
1	200016140	200016542	CH_40191_H3K27Ac_CSpeaks_peak_719	143	.	5.86437	18.14670	14.34501	136
1	200107567	200107916	CH_40191_H3K27Ac_CSpeaks_peak_720	117	.	6.09074	15.42233	11.74519	230
1	200108377	200108524	CH_40191_H3K27Ac_CSpeaks_peak_721	35	.	4.66157	6.67203	3.50204	30
1	200974985	200975314	CH_40191_H3K27Ac_CSpeaks_peak_722	30	.	4.32793	6.14387	3.00990	252
1	200975489	200975675	CH_40191_H3K27Ac_CSpeaks_peak_723	89	.	7.71632	12.51866	8.98620	111
1	201703414	201703671	CH_40191_H3K27Ac_CSpeaks_peak_724	25	.	3.00632	5.66231	2.57123	120
1	201883649	201883885	CH_40191_H3K27Ac_CSpeaks_peak_725	115	.	6.36746	15.17798	11.51497	122
1	201884022	201884188	CH_40191_H3K27Ac_CSpeaks_peak_726	138	.	9.83102	17.59559	13.81756	95
1	202082586	202083008	CH_40191_H3K27Ac_CSpeaks_peak_727	68	.	4.78559	10.30867	6.89720	208
1	203026292	203027263	CH_40191_H3K27Ac_CSpeaks_peak_728	218	.	9.41003	25.95447	21.80363	618
1	203159784	203160576	CH_40191_H3K27Ac_CSpeaks_peak_729	509	.	15.18394	56.49651	50.91326	532
1	203348057	203348524	CH_40191_H3K27Ac_CSpeaks_peak_730	238	.	8.41320	28.12423	23.87115	187
1	203527746	203527997	CH_40191_H3K27Ac_CSpeaks_peak_731	115	.	7.86896	15.26305	11.59387	127
1	203528617	203528830	CH_40191_H3K27Ac_CSpeaks_peak_732	72	.	5.14295	10.71308	7.28154	103
1	203607206	203607451	CH_40191_H3K27Ac_CSpeaks_peak_733	238	.	13.31523	28.14610	23.89195	121
1	204099179	204099400	CH_40191_H3K27Ac_CSpeaks_peak_734	54	.	4.35053	8.74841	5.43106	78
1	204592681	204593205	CH_40191_H3K27Ac_CSpeaks_peak_735	42	.	3.58378	7.53521	4.29532	135
1	204815363	204815686	CH_40191_H3K27Ac_CSpeaks_peak_736	88	.	5.08705	12.35708	8.83542	281
1	204816677	204817136	CH_40191_H3K27Ac_CSpeaks_peak_737	97	.	7.77621	13.36325	9.78792	144
1	204976912	204977198	CH_40191_H3K27Ac_CSpeaks_peak_738	192	.	7.11125	23.26433	19.22672	136
1	205236212	205236765	CH_40191_H3K27Ac_CSpeaks_peak_739	244	.	11.12745	28.69737	24.41671	217
1	205286147	205286854	CH_40191_H3K27Ac_CSpeaks_peak_740	200	.	8.04848	24.08747	20.01807	449
1	205297683	205298218	CH_40191_H3K27Ac_CSpeaks_peak_741	137	.	6.26099	17.50166	13.72732	146
1	205298972	205299568	CH_40191_H3K27Ac_CSpeaks_peak_742	200	.	8.04848	24.08747	20.01807	408
1	205365089	205365423	CH_40191_H3K27Ac_CSpeaks_peak_743	269	.	7.53503	31.32769	26.92650	129
1	205404057	205404228	CH_40191_H3K27Ac_CSpeaks_peak_744	26	.	3.92733	5.74429	2.64324	152
1	205589738	205589963	CH_40191_H3K27Ac_CSpeaks_peak_745	108	.	6.45259	14.49648	10.86798	138
1	205590179	205590326	CH_40191_H3K27Ac_CSpeaks_peak_746	20	.	3.02228	5.12646	2.09514	97
1	205732074	205732322	CH_40191_H3K27Ac_CSpeaks_peak_747	57	.	4.65314	9.06089	5.72066	116
1	205889023	205889545	CH_40191_H3K27Ac_CSpeaks_peak_748	163	.	6.84795	20.25894	16.35474	247
1	205923960	205924146	CH_40191_H3K27Ac_CSpeaks_peak_749	233	.	10.24207	27.61749	23.38409	73
1	206057998	206058562	CH_40191_H3K27Ac_CSpeaks_peak_750	84	.	3.80036	11.99181	8.48892	244
1	206130297	206130455	CH_40191_H3K27Ac_CSpeaks_peak_751	45	.	4.48256	7.80879	4.54985	39
1	206507242	206507657	CH_40191_H3K27Ac_CSpeaks_peak_752	351	.	12.88737	39.97991	35.17859	294
1	206508065	206508743	CH_40191_H3K27Ac_CSpeaks_peak_753	229	.	7.82237	27.12171	22.91455	149
1	206727276	206727751	CH_40191_H3K27Ac_CSpeaks_peak_754	157	.	6.40012	19.57768	15.70803	322
1	206864816	206865315	CH_40191_H3K27Ac_CSpeaks_peak_755	113	.	6.72385	15.02579	11.37085	169
1	206865423	206865628	CH_40191_H3K27Ac_CSpeaks_peak_756	70	.	6.01079	10.46838	7.04884	109
1	207181224	207181417	CH_40191_H3K27Ac_CSpeaks_peak_757	72	.	5.14295	10.71308	7.28154	54
1	207224172	207225261	CH_40191_H3K27Ac_CSpeaks_peak_758	627	.	13.68352	69.01288	62.79109	869
1	207252311	207252483	CH_40191_H3K27Ac_CSpeaks_peak_759	25	.	4.40933	5.63198	2.54393	94
1	207285463	207285846	CH_40191_H3K27Ac_CSpeaks_peak_760	84	.	6.21828	11.98549	8.48343	109
1	207286232	207286522	CH_40191_H3K27Ac_CSpeaks_peak_761	38	.	5.08411	7.08619	3.87636	226
1	207312393	207312893	CH_40191_H3K27Ac_CSpeaks_peak_762	324	.	10.65880	37.07204	32.40609	250
1	207558805	207559306	CH_40191_H3K27Ac_CSpeaks_peak_763	97	.	5.87765	13.33866	9.76398	62
1	207641863	207642397	CH_40191_H3K27Ac_CSpeaks_peak_764	319	.	7.46427	36.55832	31.91162	202
1	207712455	207712639	CH_40191_H3K27Ac_CSpeaks_peak_765	161	.	2.00158	20.03820	16.15670	116
1	207834526	207835338	CH_40191_H3K27Ac_CSpeaks_peak_766	84	.	5.22064	11.94494	8.44981	414
1	208372199	208372522	CH_40191_H3K27Ac_CSpeaks_peak_767	61	.	4.07248	9.55621	6.18676	205
1	208444358	208444690	CH_40191_H3K27Ac_CSpeaks_peak_768	203	.	7.00466	24.39218	20.30328	216
1	208445162	208445521	CH_40191_H3K27Ac_CSpeaks_peak_769	174	.	6.00012	21.42217	17.46593	251
1	208662904	208663472	CH_40191_H3K27Ac_CSpeaks_peak_770	222	.	7.06486	26.45749	22.27317	404
1	208663918	208664282	CH_40191_H3K27Ac_CSpeaks_peak_771	181	.	8.08177	22.09922	18.11719	99
1	209175390	209175748	CH_40191_H3K27Ac_CSpeaks_peak_772	158	.	8.19366	19.76313	15.88977	134
1	209175905	209176246	CH_40191_H3K27Ac_CSpeaks_peak_773	61	.	4.56806	9.51862	6.15149	288
1	209539978	209540186	CH_40191_H3K27Ac_CSpeaks_peak_774	27	.	4.13242	5.83239	2.72393	78
1	209986588	209986946	CH_40191_H3K27Ac_CSpeaks_peak_775	74	.	6.29517	10.94140	7.49897	254
1	210102200	210102723	CH_40191_H3K27Ac_CSpeaks_peak_776	252	.	11.23553	29.51986	25.20290	285
1	210157685	210157982	CH_40191_H3K27Ac_CSpeaks_peak_777	61	.	4.07248	9.55621	6.18676	217
1	210547122	210547471	CH_40191_H3K27Ac_CSpeaks_peak_778	250	.	9.13612	29.32184	25.00798	220
1	210548550	210548697	CH_40191_H3K27Ac_CSpeaks_peak_779	78	.	7.16515	11.28157	7.81290	71
1	210760674	210761112	CH_40191_H3K27Ac_CSpeaks_peak_780	335	.	14.95103	38.22729	33.50624	143
1	211769708	211769980	CH_40191_H3K27Ac_CSpeaks_peak_781	119	.	5.37567	15.64129	11.95880	137
1	212446362	212446539	CH_40191_H3K27Ac_CSpeaks_peak_782	26	.	3.20006	5.72403	2.62904	64
1	212478840	212479636	CH_40191_H3K27Ac_CSpeaks_peak_783	94	.	4.27127	13.04800	9.49462	597
1	212756464	212756612	CH_40191_H3K27Ac_CSpeaks_peak_784	45	.	5.02641	7.82630	4.56615	117
1	213070153	213070320	CH_40191_H3K27Ac_CSpeaks_peak_785	45	.	3.91312	7.79903	4.54522	35
1	213650869	213652006	CH_40191_H3K27Ac_CSpeaks_peak_786	183	.	6.95443	22.38106	18.38016	631
1	213773976	213774308	CH_40191_H3K27Ac_CSpeaks_peak_787	69	.	5.32305	10.35493	6.93782	212
1	213782808	213783843	CH_40191_H3K27Ac_CSpeaks_peak_788	603	.	14.86984	66.37686	60.30592	768
1	213784510	213785134	CH_40191_H3K27Ac_CSpeaks_peak_789	154	.	8.50922	19.32813	15.46639	85
1	213785319	213786056	CH_40191_H3K27Ac_CSpeaks_peak_790	113	.	4.88382	14.95980	11.31352	192
1	214163231	214163378	CH_40191_H3K27Ac_CSpeaks_peak_791	53	.	5.93439	8.69621	5.38484	99
1	214605067	214605819	CH_40191_H3K27Ac_CSpeaks_peak_792	571	.	16.40845	63.11715	57.19406	201
1	214793281	214793827	CH_40191_H3K27Ac_CSpeaks_peak_793	307	.	11.02060	35.38130	30.79038	327
1	214946845	214947185	CH_40191_H3K27Ac_CSpeaks_peak_794	49	.	3.74668	8.19106	4.90985	195
1	215165559	215165994	CH_40191_H3K27Ac_CSpeaks_peak_795	128	.	6.06533	16.60855	12.87564	223
1	215338403	215338560	CH_40191_H3K27Ac_CSpeaks_peak_796	42	.	4.16334	7.49627	4.25828	126
1	215364713	215365323	CH_40191_H3K27Ac_CSpeaks_peak_797	268	.	9.00017	31.24463	26.84509	360
1	215448447	215448828	CH_40191_H3K27Ac_CSpeaks_peak_798	279	.	12.10928	32.42931	27.97859	124
1	215589995	215590200	CH_40191_H3K27Ac_CSpeaks_peak_799	80	.	5.38785	11.56949	8.08623	142
1	215701016	215701387	CH_40191_H3K27Ac_CSpeaks_peak_800	74	.	6.04346	10.90001	7.46068	119
1	215701498	215701811	CH_40191_H3K27Ac_CSpeaks_peak_801	84	.	6.21828	11.98549	8.48343	114
1	216107601	216107784	CH_40191_H3K27Ac_CSpeaks_peak_802	50	.	5.54704	8.35677	5.06134	62
1	216756034	216756240	CH_40191_H3K27Ac_CSpeaks_peak_803	41	.	5.24527	7.34280	4.12047	67
1	217005436	217005583	CH_40191_H3K27Ac_CSpeaks_peak_804	78	.	7.16515	11.28157	7.81290	91
1	217898330	217898527	CH_40191_H3K27Ac_CSpeaks_peak_805	56	.	5.50827	8.93145	5.60281	125
1	217960600	217960797	CH_40191_H3K27Ac_CSpeaks_peak_806	35	.	4.86013	6.73251	3.55273	65
1	218704831	218705054	CH_40191_H3K27Ac_CSpeaks_peak_807	113	.	7.20011	15.01876	11.36817	83
1	219313759	219314060	CH_40191_H3K27Ac_CSpeaks_peak_808	94	.	6.54556	12.97593	9.42356	228
1	220872127	220872659	CH_40191_H3K27Ac_CSpeaks_peak_809	162	.	7.17838	20.10592	16.21513	238
1	220994901	220995344	CH_40191_H3K27Ac_CSpeaks_peak_810	196	.	6.61391	23.72233	19.66748	281
1	222426170	222426366	CH_40191_H3K27Ac_CSpeaks_peak_811	99	.	7.89050	13.54976	9.97065	113
1	222647404	222647559	CH_40191_H3K27Ac_CSpeaks_peak_812	103	.	6.87283	13.98733	10.38746	128
1	222660697	222660864	CH_40191_H3K27Ac_CSpeaks_peak_813	55	.	6.06282	8.90563	5.58086	38
1	222881008	222881302	CH_40191_H3K27Ac_CSpeaks_peak_814	47	.	4.13301	7.99897	4.72508	173
1	223256149	223256425	CH_40191_H3K27Ac_CSpeaks_peak_815	38	.	3.71746	7.10683	3.89413	63
1	223257274	223258118	CH_40191_H3K27Ac_CSpeaks_peak_816	291	.	10.00622	33.69424	29.18614	622
1	223324696	223324895	CH_40191_H3K27Ac_CSpeaks_peak_817	41	.	4.58189	7.38889	4.15866	84
1	223811087	223811236	CH_40191_H3K27Ac_CSpeaks_peak_818	47	.	5.11483	7.96982	4.70005	61
1	223882364	223882555	CH_40191_H3K27Ac_CSpeaks_peak_819	113	.	7.20011	15.01876	11.36817	104
1	224140837	224141011	CH_40191_H3K27Ac_CSpeaks_peak_820	74	.	6.29517	10.94140	7.49897	56
1	224251580	224252164	CH_40191_H3K27Ac_CSpeaks_peak_821	68	.	4.78559	10.30867	6.89720	335
1	224279765	224280643	CH_40191_H3K27Ac_CSpeaks_peak_822	435	.	13.71453	48.78219	43.57746	563
1	224339062	224339331	CH_40191_H3K27Ac_CSpeaks_peak_823	24	.	3.64208	5.49569	2.43004	229
1	224393548	224393968	CH_40191_H3K27Ac_CSpeaks_peak_824	94	.	6.54556	12.97593	9.42356	143
1	224585061	224585292	CH_40191_H3K27Ac_CSpeaks_peak_825	115	.	6.36746	15.17798	11.51497	39
1	225969710	225970204	CH_40191_H3K27Ac_CSpeaks_peak_826	95	.	6.16353	13.09923	9.53816	379
1	226195337	226195921	CH_40191_H3K27Ac_CSpeaks_peak_827	126	.	6.30827	16.33078	12.61108	88
1	226409438	226409666	CH_40191_H3K27Ac_CSpeaks_peak_828	94	.	7.08207	13.05563	9.49977	98
1	226410312	226410608	CH_40191_H3K27Ac_CSpeaks_peak_829	232	.	11.80344	27.43165	23.21004	144
1	226488542	226488815	CH_40191_H3K27Ac_CSpeaks_peak_830	94	.	6.54556	12.97593	9.42356	110
1	226598109	226598748	CH_40191_H3K27Ac_CSpeaks_peak_831	219	.	8.02189	26.09328	21.93642	396
1	226659358	226659547	CH_40191_H3K27Ac_CSpeaks_peak_832	101	.	8.26748	13.78549	10.19324	72
1	226816460	226817211	CH_40191_H3K27Ac_CSpeaks_peak_833	197	.	8.61620	23.75734	19.70132	441
1	226817534	226817681	CH_40191_H3K27Ac_CSpeaks_peak_834	33	.	4.83571	6.47926	3.32277	74
10	189067	189934	CH_40191_H3K27Ac_CSpeaks_peak_835	514	.	15.09822	57.06322	51.45302	512
10	190655	191156	CH_40191_H3K27Ac_CSpeaks_peak_836	436	.	17.16946	48.87572	43.66281	304
10	688629	688807	CH_40191_H3K27Ac_CSpeaks_peak_837	27	.	4.43841	5.85251	2.73960	17
10	769370	769618	CH_40191_H3K27Ac_CSpeaks_peak_838	171	.	7.83687	21.06842	17.13790	162
10	769822	770098	CH_40191_H3K27Ac_CSpeaks_peak_839	85	.	4.80009	12.00997	8.50372	130
10	1009879	1010145	CH_40191_H3K27Ac_CSpeaks_peak_840	136	.	9.14923	17.39449	13.62526	186
10	1010517	1010893	CH_40191_H3K27Ac_CSpeaks_peak_841	335	.	9.28525	38.28028	33.55613	150
10	1142461	1142866	CH_40191_H3K27Ac_CSpeaks_peak_842	325	.	9.12235	37.23453	32.56017	218
10	2339477	2339682	CH_40191_H3K27Ac_CSpeaks_peak_843	55	.	6.06282	8.90563	5.58086	103
10	3126041	3126557	CH_40191_H3K27Ac_CSpeaks_peak_844	117	.	6.09074	15.42233	11.74519	238
10	3126831	3127171	CH_40191_H3K27Ac_CSpeaks_peak_845	16	.	2.56276	4.66811	1.67864	210
10	3235012	3235332	CH_40191_H3K27Ac_CSpeaks_peak_846	94	.	7.08207	13.05563	9.49977	251
10	3856828	3857245	CH_40191_H3K27Ac_CSpeaks_peak_847	201	.	10.30943	24.21364	20.12954	253
10	3857741	3858077	CH_40191_H3K27Ac_CSpeaks_peak_848	307	.	9.24462	35.29034	30.70703	160
10	4910611	4910771	CH_40191_H3K27Ac_CSpeaks_peak_849	41	.	4.58189	7.38889	4.15866	130
10	5748532	5749152	CH_40191_H3K27Ac_CSpeaks_peak_850	195	.	10.62310	23.60649	19.55408	433
10	5768277	5768586	CH_40191_H3K27Ac_CSpeaks_peak_851	220	.	10.47289	26.27158	22.09838	80
10	5897076	5897564	CH_40191_H3K27Ac_CSpeaks_peak_852	204	.	9.24529	24.49615	20.40062	255
10	5898020	5898385	CH_40191_H3K27Ac_CSpeaks_peak_853	191	.	8.32668	23.14292	19.10928	112
10	5974104	5974544	CH_40191_H3K27Ac_CSpeaks_peak_854	232	.	9.30628	27.43948	23.21261	135
10	5975107	5975509	CH_40191_H3K27Ac_CSpeaks_peak_855	85	.	4.32567	12.00961	8.50372	137
10	6061993	6063179	CH_40191_H3K27Ac_CSpeaks_peak_856	447	.	13.95943	50.04948	44.79084	448
10	6174551	6175066	CH_40191_H3K27Ac_CSpeaks_peak_857	343	.	12.14308	39.10844	34.34627	267
10	6231769	6232461	CH_40191_H3K27Ac_CSpeaks_peak_858	197	.	8.38790	23.80225	19.74549	388
10	6290357	6291077	CH_40191_H3K27Ac_CSpeaks_peak_859	247	.	10.36892	29.06658	24.77267	386
10	7495647	7495865	CH_40191_H3K27Ac_CSpeaks_peak_860	25	.	4.40933	5.63198	2.54393	9
10	7497797	7498095	CH_40191_H3K27Ac_CSpeaks_peak_861	220	.	10.47289	26.27158	22.09838	164
10	7825761	7826158	CH_40191_H3K27Ac_CSpeaks_peak_862	27	.	3.48043	5.88591	2.76909	135
10	8144835	8145022	CH_40191_H3K27Ac_CSpeaks_peak_863	84	.	6.21828	11.98549	8.48343	77
10	8145266	8145413	CH_40191_H3K27Ac_CSpeaks_peak_864	21	.	3.71115	5.15306	2.12053	115
10	11165289	11165524	CH_40191_H3K27Ac_CSpeaks_peak_865	40	.	3.91548	7.27131	4.05079	157
10	11165677	11165889	CH_40191_H3K27Ac_CSpeaks_peak_866	88	.	5.08705	12.35708	8.83542	109
10	11313685	11313938	CH_40191_H3K27Ac_CSpeaks_peak_867	24	.	3.64208	5.49569	2.43004	121
10	11765448	11765965	CH_40191_H3K27Ac_CSpeaks_peak_868	143	.	5.44197	18.10373	14.30423	363
10	11766807	11767143	CH_40191_H3K27Ac_CSpeaks_peak_869	95	.	6.16353	13.09923	9.53816	61
10	11896530	11896911	CH_40191_H3K27Ac_CSpeaks_peak_870	239	.	8.91859	28.25360	23.99066	225
10	11977130	11977666	CH_40191_H3K27Ac_CSpeaks_peak_871	181	.	7.23927	22.15845	18.17187	434
10	12023758	12023917	CH_40191_H3K27Ac_CSpeaks_peak_872	37	.	3.42088	6.89817	3.70458	42
10	12291217	12291364	CH_40191_H3K27Ac_CSpeaks_peak_873	20	.	3.02228	5.12646	2.09514	122
10	12291775	12292096	CH_40191_H3K27Ac_CSpeaks_peak_874	130	.	6.71032	16.77199	13.03697	89
10	12522861	12523023	CH_40191_H3K27Ac_CSpeaks_peak_875	61	.	5.04289	9.48270	6.12005	81
10	12523276	12523968	CH_40191_H3K27Ac_CSpeaks_peak_876	166	.	8.88281	20.53241	16.61720	86
10	13188692	13188960	CH_40191_H3K27Ac_CSpeaks_peak_877	92	.	4.97787	12.79492	9.25141	139
10	13291694	13291937	CH_40191_H3K27Ac_CSpeaks_peak_878	77	.	5.60321	11.24911	7.78266	97
10	13350382	13350608	CH_40191_H3K27Ac_CSpeaks_peak_879	304	.	11.76673	35.02401	30.45404	124
10	13492287	13492737	CH_40191_H3K27Ac_CSpeaks_peak_880	319	.	9.97845	36.62892	31.97660	238
10	13546937	13547157	CH_40191_H3K27Ac_CSpeaks_peak_881	102	.	8.04193	13.79727	10.20499	130
10	13730309	13730843	CH_40191_H3K27Ac_CSpeaks_peak_882	286	.	8.47075	33.12951	28.64728	197
10	14098149	14098357	CH_40191_H3K27Ac_CSpeaks_peak_883	49	.	4.40824	8.26708	4.97599	158
10	14830913	14831568	CH_40191_H3K27Ac_CSpeaks_peak_884	172	.	7.04361	21.20278	17.25898	332
10	15116796	15117300	CH_40191_H3K27Ac_CSpeaks_peak_885	158	.	7.01910	19.74003	15.86853	192
10	15536197	15536430	CH_40191_H3K27Ac_CSpeaks_peak_886	17	.	3.36192	4.78438	1.78336	92
10	15607116	15607511	CH_40191_H3K27Ac_CSpeaks_peak_887	60	.	6.17205	9.35682	6.00258	187
10	15817211	15817813	CH_40191_H3K27Ac_CSpeaks_peak_888	45	.	4.48256	7.80879	4.54985	313
10	16147716	16147928	CH_40191_H3K27Ac_CSpeaks_peak_889	75	.	5.89100	11.01708	7.56764	113
10	17781491	17781638	CH_40191_H3K27Ac_CSpeaks_peak_890	55	.	6.06282	8.90563	5.58086	107
10	17913823	17914076	CH_40191_H3K27Ac_CSpeaks_peak_891	58	.	4.30443	9.24458	5.89256	200
10	18078320	18078591	CH_40191_H3K27Ac_CSpeaks_peak_892	70	.	4.44453	10.48733	7.06490	154
10	18603267	18603534	CH_40191_H3K27Ac_CSpeaks_peak_893	80	.	4.89140	11.55311	8.07461	67
10	18715904	18716077	CH_40191_H3K27Ac_CSpeaks_peak_894	115	.	2.02456	15.16278	11.50450	83
10	19130019	19130350	CH_40191_H3K27Ac_CSpeaks_peak_895	61	.	4.56806	9.51862	6.15149	118
10	19555461	19555856	CH_40191_H3K27Ac_CSpeaks_peak_896	126	.	8.26241	16.39883	12.67621	258
10	19661975	19662183	CH_40191_H3K27Ac_CSpeaks_peak_897	77	.	4.62231	11.24059	7.77894	95
10	20105171	20105534	CH_40191_H3K27Ac_CSpeaks_peak_898	204	.	9.24529	24.49615	20.40062	133
10	20423947	20424362	CH_40191_H3K27Ac_CSpeaks_peak_899	38	.	4.20240	7.00980	3.80624	114
10	21850004	21850218	CH_40191_H3K27Ac_CSpeaks_peak_900	131	.	8.26484	16.88687	13.14869	76
10	21856810	21857299	CH_40191_H3K27Ac_CSpeaks_peak_901	63	.	4.26675	9.75082	6.37555	352
10	22349185	22350000	CH_40191_H3K27Ac_CSpeaks_peak_902	211	.	7.16756	25.32603	21.19019	358
10	22570901	22571130	CH_40191_H3K27Ac_CSpeaks_peak_903	144	.	8.18195	18.22471	14.41373	110
10	22593760	22594352	CH_40191_H3K27Ac_CSpeaks_peak_904	285	.	10.53080	33.06124	28.58281	297
10	22595618	22595806	CH_40191_H3K27Ac_CSpeaks_peak_905	65	.	5.90172	9.92260	6.53610	119
10	22659174	22659486	CH_40191_H3K27Ac_CSpeaks_peak_906	101	.	8.26748	13.78549	10.19324	184
10	22683125	22683543	CH_40191_H3K27Ac_CSpeaks_peak_907	181	.	8.08177	22.09922	18.11719	283
10	22683894	22684605	CH_40191_H3K27Ac_CSpeaks_peak_908	436	.	12.83407	48.87593	43.66281	240
10	23059799	23060305	CH_40191_H3K27Ac_CSpeaks_peak_909	267	.	8.53350	31.13463	26.74686	203
10	23061131	23061495	CH_40191_H3K27Ac_CSpeaks_peak_910	195	.	10.62310	23.60649	19.55408	118
10	23450799	23451068	CH_40191_H3K27Ac_CSpeaks_peak_911	221	.	9.06138	26.34773	22.16735	124
10	23812163	23813616	CH_40191_H3K27Ac_CSpeaks_peak_912	545	.	13.15581	60.28296	54.50436	842
10	24186707	24187573	CH_40191_H3K27Ac_CSpeaks_peak_913	86	.	5.88337	12.16419	8.65152	575
10	25115620	25116720	CH_40191_H3K27Ac_CSpeaks_peak_914	302	.	10.22375	34.81113	30.25386	802
10	25116842	25117134	CH_40191_H3K27Ac_CSpeaks_peak_915	94	.	7.08207	13.05563	9.49977	41
10	25418906	25419285	CH_40191_H3K27Ac_CSpeaks_peak_916	154	.	8.50922	19.32813	15.46639	138
10	26087991	26088201	CH_40191_H3K27Ac_CSpeaks_peak_917	30	.	4.32793	6.14387	3.00990	84
10	26846030	26846677	CH_40191_H3K27Ac_CSpeaks_peak_918	86	.	5.88337	12.16419	8.65152	234
10	27050035	27050559	CH_40191_H3K27Ac_CSpeaks_peak_919	120	.	5.86967	15.72910	12.04169	355
10	27212084	27212703	CH_40191_H3K27Ac_CSpeaks_peak_920	267	.	11.78200	31.17336	26.78135	293
10	27591795	27591970	CH_40191_H3K27Ac_CSpeaks_peak_921	77	.	7.10018	11.17429	7.71735	131
10	27602724	27602967	CH_40191_H3K27Ac_CSpeaks_peak_922	42	.	4.16334	7.49627	4.25828	58
10	27702669	27702893	CH_40191_H3K27Ac_CSpeaks_peak_923	84	.	5.22064	11.94494	8.44981	89
10	28144777	28144971	CH_40191_H3K27Ac_CSpeaks_peak_924	30	.	3.92224	6.23817	3.09542	66
10	28716294	28716640	CH_40191_H3K27Ac_CSpeaks_peak_925	88	.	5.08705	12.35708	8.83542	102
10	28952935	28953421	CH_40191_H3K27Ac_CSpeaks_peak_926	370	.	13.17271	41.95034	37.05680	210
10	28954232	28954481	CH_40191_H3K27Ac_CSpeaks_peak_927	341	.	13.74567	38.87652	34.12405	138
10	30178578	30179474	CH_40191_H3K27Ac_CSpeaks_peak_928	261	.	6.50616	30.52949	26.16268	574
10	30180165	30180883	CH_40191_H3K27Ac_CSpeaks_peak_929	163	.	6.84795	20.25894	16.35474	237
10	30721719	30721911	CH_40191_H3K27Ac_CSpeaks_peak_930	65	.	5.90172	9.92260	6.53610	56
10	30896336	30896658	CH_40191_H3K27Ac_CSpeaks_peak_931	77	.	4.62231	11.24059	7.77894	165
10	31239192	31239836	CH_40191_H3K27Ac_CSpeaks_peak_932	376	.	12.49001	42.56364	37.63751	214
10	31486842	31487141	CH_40191_H3K27Ac_CSpeaks_peak_933	92	.	5.43817	12.78967	9.24865	213
10	31776782	31777353	CH_40191_H3K27Ac_CSpeaks_peak_934	292	.	11.48657	33.80993	29.29238	281
10	32394011	32394460	CH_40191_H3K27Ac_CSpeaks_peak_935	402	.	12.18149	45.25220	40.20266	166
10	32394709	32395054	CH_40191_H3K27Ac_CSpeaks_peak_936	45	.	5.51166	7.77221	4.52153	266
10	32516717	32517389	CH_40191_H3K27Ac_CSpeaks_peak_937	155	.	8.26649	19.39160	15.52754	249
10	32803034	32804070	CH_40191_H3K27Ac_CSpeaks_peak_938	258	.	8.80451	30.19492	25.84713	840
10	32902136	32902315	CH_40191_H3K27Ac_CSpeaks_peak_939	72	.	5.14295	10.71308	7.28154	137
10	33412394	33412717	CH_40191_H3K27Ac_CSpeaks_peak_940	313	.	10.44128	35.93713	31.32425	189
10	33412823	33413014	CH_40191_H3K27Ac_CSpeaks_peak_941	244	.	11.12745	28.69737	24.41671	93
10	33793000	33793311	CH_40191_H3K27Ac_CSpeaks_peak_942	143	.	6.74332	18.19099	14.38435	189
10	33793956	33794510	CH_40191_H3K27Ac_CSpeaks_peak_943	247	.	10.96953	29.01830	24.73122	443
10	35291134	35291571	CH_40191_H3K27Ac_CSpeaks_peak_944	316	.	13.09111	36.26527	31.63381	243
10	35572808	35573191	CH_40191_H3K27Ac_CSpeaks_peak_945	154	.	8.50922	19.32813	15.46639	114
10	35611102	35611570	CH_40191_H3K27Ac_CSpeaks_peak_946	187	.	9.49106	22.73383	18.72160	323
10	35822677	35823196	CH_40191_H3K27Ac_CSpeaks_peak_947	201	.	7.28903	24.21331	20.12954	373
10	36135725	36136266	CH_40191_H3K27Ac_CSpeaks_peak_948	139	.	5.20806	17.74395	13.96183	193
10	38396758	38397269	CH_40191_H3K27Ac_CSpeaks_peak_949	488	.	21.69889	54.33780	48.86567	238
10	38513461	38514023	CH_40191_H3K27Ac_CSpeaks_peak_950	168	.	6.35306	20.75833	16.83788	290
10	42588053	42588247	CH_40191_H3K27Ac_CSpeaks_peak_951	38	.	4.20240	7.00980	3.80624	105
10	42972430	42972907	CH_40191_H3K27Ac_CSpeaks_peak_952	155	.	7.29718	19.41839	15.55339	105
10	43251297	43251681	CH_40191_H3K27Ac_CSpeaks_peak_953	162	.	8.12465	20.13860	16.24158	218
10	43261356	43261984	CH_40191_H3K27Ac_CSpeaks_peak_954	296	.	10.77570	34.21641	29.68055	206
10	43275181	43275443	CH_40191_H3K27Ac_CSpeaks_peak_955	68	.	4.78559	10.30867	6.89720	135
10	43444464	43444695	CH_40191_H3K27Ac_CSpeaks_peak_956	40	.	3.10054	7.29913	4.07816	157
10	43518761	43519528	CH_40191_H3K27Ac_CSpeaks_peak_957	248	.	8.60886	29.15471	24.85249	315
10	44291067	44291240	CH_40191_H3K27Ac_CSpeaks_peak_958	68	.	4.78559	10.30867	6.89720	127
10	44291776	44291923	CH_40191_H3K27Ac_CSpeaks_peak_959	57	.	4.65314	9.06089	5.72066	30
10	44914615	44915091	CH_40191_H3K27Ac_CSpeaks_peak_960	201	.	7.28903	24.21331	20.12954	277
10	45602511	45602798	CH_40191_H3K27Ac_CSpeaks_peak_961	113	.	6.72385	15.02579	11.37085	208
10	45685873	45686244	CH_40191_H3K27Ac_CSpeaks_peak_962	180	.	7.61343	22.07237	18.09595	257
10	45771157	45771341	CH_40191_H3K27Ac_CSpeaks_peak_963	183	.	9.30944	22.39875	18.39714	105
10	46271712	46271878	CH_40191_H3K27Ac_CSpeaks_peak_964	61	.	5.04289	9.48270	6.12005	43
10	46309101	46309432	CH_40191_H3K27Ac_CSpeaks_peak_965	123	.	7.52739	16.06931	12.36605	36
10	46328544	46328733	CH_40191_H3K27Ac_CSpeaks_peak_966	25	.	3.09508	5.68384	2.59121	121
10	46351030	46351317	CH_40191_H3K27Ac_CSpeaks_peak_967	30	.	2.92887	6.20461	3.06939	134
10	47082449	47082638	CH_40191_H3K27Ac_CSpeaks_peak_968	89	.	5.63275	12.44495	8.91737	98
10	47089513	47090100	CH_40191_H3K27Ac_CSpeaks_peak_969	58	.	3.64564	9.17846	5.83159	446
10	48811892	48812296	CH_40191_H3K27Ac_CSpeaks_peak_970	75	.	4.39828	10.98820	7.54388	211
10	49021412	49021928	CH_40191_H3K27Ac_CSpeaks_peak_971	183	.	6.93347	22.32600	18.32758	300
10	49022752	49023227	CH_40191_H3K27Ac_CSpeaks_peak_972	69	.	5.32305	10.35493	6.93782	259
10	49023638	49024105	CH_40191_H3K27Ac_CSpeaks_peak_973	409	.	16.43885	46.01997	40.94323	186
10	49396357	49397109	CH_40191_H3K27Ac_CSpeaks_peak_974	328	.	13.41839	37.56567	32.87392	287
10	56606739	56607039	CH_40191_H3K27Ac_CSpeaks_peak_975	132	.	7.28417	17.02267	13.27492	147
10	56675253	56675696	CH_40191_H3K27Ac_CSpeaks_peak_976	123	.	7.52739	16.06931	12.36605	179
10	58258162	58258624	CH_40191_H3K27Ac_CSpeaks_peak_977	115	.	7.86896	15.26305	11.59387	244
10	58260269	58260525	CH_40191_H3K27Ac_CSpeaks_peak_978	45	.	5.51166	7.77221	4.52153	126
10	58593118	58593285	CH_40191_H3K27Ac_CSpeaks_peak_979	58	.	5.23645	9.15108	5.80518	48
10	59111753	59112384	CH_40191_H3K27Ac_CSpeaks_peak_980	134	.	6.52580	17.25382	13.48965	401
10	59324312	59325029	CH_40191_H3K27Ac_CSpeaks_peak_981	422	.	11.20021	47.37185	42.23431	394
10	60042569	60042890	CH_40191_H3K27Ac_CSpeaks_peak_982	94	.	6.54556	12.97593	9.42356	79
10	60059328	60059597	CH_40191_H3K27Ac_CSpeaks_peak_983	33	.	4.25461	6.55089	3.38739	180
10	60281337	60281512	CH_40191_H3K27Ac_CSpeaks_peak_984	65	.	6.55401	9.97784	6.58876	72
10	60651915	60652107	CH_40191_H3K27Ac_CSpeaks_peak_985	89	.	7.71632	12.51866	8.98620	80
10	60749703	60749867	CH_40191_H3K27Ac_CSpeaks_peak_986	56	.	5.91788	8.94847	5.61788	54
10	60752761	60752987	CH_40191_H3K27Ac_CSpeaks_peak_987	76	.	5.00311	11.11770	7.66196	95
10	61174344	61175028	CH_40191_H3K27Ac_CSpeaks_peak_988	288	.	9.39148	33.37175	28.87568	382
10	61188793	61189178	CH_40191_H3K27Ac_CSpeaks_peak_989	123	.	7.52739	16.06931	12.36605	140
10	61191204	61191360	CH_40191_H3K27Ac_CSpeaks_peak_990	69	.	5.32305	10.35493	6.93782	104
10	61845304	61845676	CH_40191_H3K27Ac_CSpeaks_peak_991	69	.	5.32305	10.35493	6.93782	72
10	61900323	61900635	CH_40191_H3K27Ac_CSpeaks_peak_992	137	.	8.65586	17.55468	13.77787	234
10	61901383	61901960	CH_40191_H3K27Ac_CSpeaks_peak_993	286	.	8.11707	33.14963	28.66581	276
10	62944772	62945037	CH_40191_H3K27Ac_CSpeaks_peak_994	33	.	3.69795	6.56654	3.39930	73
10	66326657	66327186	CH_40191_H3K27Ac_CSpeaks_peak_995	364	.	9.31960	41.27242	36.41112	219
10	66684178	66684582	CH_40191_H3K27Ac_CSpeaks_peak_996	30	.	3.92224	6.23817	3.09542	269
10	66868647	66869105	CH_40191_H3K27Ac_CSpeaks_peak_997	221	.	9.06138	26.34773	22.16735	296
10	67288756	67289263	CH_40191_H3K27Ac_CSpeaks_peak_998	111	.	5.21277	14.83133	11.19091	104
10	67589077	67589555	CH_40191_H3K27Ac_CSpeaks_peak_999	278	.	9.19582	32.30364	27.85923	168
10	68116848	68117212	CH_40191_H3K27Ac_CSpeaks_peak_1000	135	.	5.70147	17.29934	13.53222	214
10	68295931	68296288	CH_40191_H3K27Ac_CSpeaks_peak_1001	72	.	5.14295	10.71308	7.28154	196
10	68552842	68553219	CH_40191_H3K27Ac_CSpeaks_peak_1002	92	.	5.43817	12.78967	9.24865	261
10	68631872	68632131	CH_40191_H3K27Ac_CSpeaks_peak_1003	117	.	6.09074	15.42233	11.74519	121
10	68646123	68646561	CH_40191_H3K27Ac_CSpeaks_peak_1004	142	.	7.10216	18.05736	14.25887	199
10	68646677	68647190	CH_40191_H3K27Ac_CSpeaks_peak_1005	248	.	8.17793	29.10958	24.81226	161
10	68735761	68735977	CH_40191_H3K27Ac_CSpeaks_peak_1006	45	.	4.48256	7.80879	4.54985	132
10	68910693	68911371	CH_40191_H3K27Ac_CSpeaks_peak_1007	238	.	8.00015	28.11090	23.86217	244
10	68984892	68985168	CH_40191_H3K27Ac_CSpeaks_peak_1008	117	.	6.09074	15.42233	11.74519	106
10	69321119	69321559	CH_40191_H3K27Ac_CSpeaks_peak_1009	106	.	6.12256	14.24989	10.62936	139
10	69394275	69394809	CH_40191_H3K27Ac_CSpeaks_peak_1010	232	.	9.30628	27.43948	23.21261	254
10	69729421	69729673	CH_40191_H3K27Ac_CSpeaks_peak_1011	142	.	7.56433	18.04581	14.25214	133
10	69841117	69841509	CH_40191_H3K27Ac_CSpeaks_peak_1012	82	.	4.56117	11.72777	8.24069	136
10	70302883	70303439	CH_40191_H3K27Ac_CSpeaks_peak_1013	45	.	3.91312	7.79903	4.54522	366
10	70488707	70489311	CH_40191_H3K27Ac_CSpeaks_peak_1014	112	.	5.67402	14.86374	11.21991	140
10	70751063	70751448	CH_40191_H3K27Ac_CSpeaks_peak_1015	117	.	6.09074	15.42233	11.74519	228
10	70807720	70807918	CH_40191_H3K27Ac_CSpeaks_peak_1016	200	.	2.22932	24.12366	20.04912	90
10	70813572	70813768	CH_40191_H3K27Ac_CSpeaks_peak_1017	55	.	6.06282	8.90563	5.58086	133
10	70814317	70814622	CH_40191_H3K27Ac_CSpeaks_peak_1018	55	.	6.06282	8.90563	5.58086	95
10	70835059	70835306	CH_40191_H3K27Ac_CSpeaks_peak_1019	214	.	9.52545	25.61881	21.47362	143
10	70857589	70857984	CH_40191_H3K27Ac_CSpeaks_peak_1020	95	.	6.16353	13.09923	9.53816	192
10	70864464	70864716	CH_40191_H3K27Ac_CSpeaks_peak_1021	63	.	4.26675	9.75082	6.37555	178
10	71260053	71260479	CH_40191_H3K27Ac_CSpeaks_peak_1022	567	.	15.22686	62.70104	56.79595	236
10	71756523	71756750	CH_40191_H3K27Ac_CSpeaks_peak_1023	150	.	9.13296	18.87203	15.04130	107
10	72349643	72350078	CH_40191_H3K27Ac_CSpeaks_peak_1024	117	.	6.09074	15.42233	11.74519	312
10	72363609	72363902	CH_40191_H3K27Ac_CSpeaks_peak_1025	207	.	11.01655	24.86653	20.76207	135
10	72388772	72389536	CH_40191_H3K27Ac_CSpeaks_peak_1026	285	.	10.53080	33.06124	28.58281	587
10	72494129	72494547	CH_40191_H3K27Ac_CSpeaks_peak_1027	50	.	3.91119	8.33069	5.03558	119
10	72582432	72582873	CH_40191_H3K27Ac_CSpeaks_peak_1028	428	.	11.93501	48.01022	42.83890	190
10	72760526	72760734	CH_40191_H3K27Ac_CSpeaks_peak_1029	61	.	5.85790	9.50017	6.13704	183
10	73418850	73419433	CH_40191_H3K27Ac_CSpeaks_peak_1030	238	.	13.31523	28.14610	23.89195	232
10	73705919	73706274	CH_40191_H3K27Ac_CSpeaks_peak_1031	75	.	5.89100	11.01708	7.56764	62
10	73808505	73808859	CH_40191_H3K27Ac_CSpeaks_peak_1032	334	.	10.87633	38.21571	33.49639	95
10	73835159	73835552	CH_40191_H3K27Ac_CSpeaks_peak_1033	38	.	4.20240	7.00980	3.80624	30
10	73897946	73898449	CH_40191_H3K27Ac_CSpeaks_peak_1034	117	.	6.09074	15.42233	11.74519	268
10	73994869	73995061	CH_40191_H3K27Ac_CSpeaks_peak_1035	30	.	4.32793	6.14387	3.00990	140
10	74001502	74001933	CH_40191_H3K27Ac_CSpeaks_peak_1036	238	.	8.41320	28.12423	23.87115	229
10	74008578	74008833	CH_40191_H3K27Ac_CSpeaks_peak_1037	89	.	5.63275	12.44495	8.91737	83
10	74009721	74010082	CH_40191_H3K27Ac_CSpeaks_peak_1038	88	.	7.39735	12.35579	8.83542	303
10	74032561	74033006	CH_40191_H3K27Ac_CSpeaks_peak_1039	190	.	7.83096	23.07401	19.05122	208
10	75222413	75222582	CH_40191_H3K27Ac_CSpeaks_peak_1040	19	.	3.60006	4.97148	1.95070	10
10	75222770	75222936	CH_40191_H3K27Ac_CSpeaks_peak_1041	45	.	5.34614	7.75333	4.50607	35
10	76543822	76544627	CH_40191_H3K27Ac_CSpeaks_peak_1042	296	.	9.06684	34.23864	29.69935	591
10	76923776	76924138	CH_40191_H3K27Ac_CSpeaks_peak_1043	40	.	3.10054	7.29913	4.07816	317
10	77596861	77597642	CH_40191_H3K27Ac_CSpeaks_peak_1044	335	.	14.95103	38.22729	33.50624	242
10	77694392	77695400	CH_40191_H3K27Ac_CSpeaks_peak_1045	351	.	10.56541	39.96177	35.16682	395
10	77695898	77696134	CH_40191_H3K27Ac_CSpeaks_peak_1046	209	.	10.14561	25.07845	20.96696	83
10	77871376	77871581	CH_40191_H3K27Ac_CSpeaks_peak_1047	55	.	3.90958	8.86496	5.54299	77
10	77979446	77980035	CH_40191_H3K27Ac_CSpeaks_peak_1048	362	.	10.76107	41.08880	36.23952	296
10	78079051	78079389	CH_40191_H3K27Ac_CSpeaks_peak_1049	266	.	12.42046	31.04589	26.66508	221
10	78184576	78185513	CH_40191_H3K27Ac_CSpeaks_peak_1050	417	.	13.18099	46.87783	41.75670	567
10	79745023	79745404	CH_40191_H3K27Ac_CSpeaks_peak_1051	92	.	4.97787	12.79492	9.25141	258
10	79792909	79793425	CH_40191_H3K27Ac_CSpeaks_peak_1052	484	.	17.34573	53.92206	48.47206	246
10	82104746	82104893	CH_40191_H3K27Ac_CSpeaks_peak_1053	55	.	6.06282	8.90563	5.58086	76
10	83722895	83723456	CH_40191_H3K27Ac_CSpeaks_peak_1054	278	.	7.67457	32.27899	27.83961	143
10	85968417	85968940	CH_40191_H3K27Ac_CSpeaks_peak_1055	64	.	4.88146	9.84326	6.46590	378
10	85969225	85969527	CH_40191_H3K27Ac_CSpeaks_peak_1056	88	.	5.08705	12.35708	8.83542	101
10	86157150	86157990	CH_40191_H3K27Ac_CSpeaks_peak_1057	284	.	7.00493	32.89161	28.42129	556
10	86202060	86202371	CH_40191_H3K27Ac_CSpeaks_peak_1058	94	.	7.08207	13.05563	9.49977	185
10	86203024	86203521	CH_40191_H3K27Ac_CSpeaks_peak_1059	325	.	9.12235	37.23453	32.56017	227
10	86391594	86391790	CH_40191_H3K27Ac_CSpeaks_peak_1060	42	.	3.45727	7.45054	4.21851	71
10	86570124	86570453	CH_40191_H3K27Ac_CSpeaks_peak_1061	362	.	13.77749	41.05169	36.20731	188
10	86570997	86571202	CH_40191_H3K27Ac_CSpeaks_peak_1062	94	.	7.08207	13.05563	9.49977	100
10	86681172	86681466	CH_40191_H3K27Ac_CSpeaks_peak_1063	53	.	4.76273	8.63356	5.32283	39
10	86993887	86994102	CH_40191_H3K27Ac_CSpeaks_peak_1064	57	.	4.65314	9.06089	5.72066	78
10	87154551	87154751	CH_40191_H3K27Ac_CSpeaks_peak_1065	86	.	5.88337	12.16419	8.65152	133
10	87221611	87221797	CH_40191_H3K27Ac_CSpeaks_peak_1066	35	.	4.96049	6.67960	3.50276	120
10	87361894	87362685	CH_40191_H3K27Ac_CSpeaks_peak_1067	462	.	12.52197	51.56770	46.23278	508
10	87363121	87363286	CH_40191_H3K27Ac_CSpeaks_peak_1068	144	.	8.18195	18.22471	14.41373	100
10	88082521	88082668	CH_40191_H3K27Ac_CSpeaks_peak_1069	36	.	4.93157	6.84499	3.65412	88
10	88393002	88393328	CH_40191_H3K27Ac_CSpeaks_peak_1070	54	.	4.35053	8.74841	5.43106	200
10	88841729	88841903	CH_40191_H3K27Ac_CSpeaks_peak_1071	53	.	5.74775	8.67659	5.36538	45
10	88928139	88928582	CH_40191_H3K27Ac_CSpeaks_peak_1072	140	.	6.04456	17.80400	14.01836	332
10	89161133	89161971	CH_40191_H3K27Ac_CSpeaks_peak_1073	242	.	9.55119	28.54246	24.26672	467
10	90387221	90387525	CH_40191_H3K27Ac_CSpeaks_peak_1074	114	.	5.79581	15.15228	11.49403	196
10	90699556	90700021	CH_40191_H3K27Ac_CSpeaks_peak_1075	73	.	4.20885	10.78266	7.34602	127
10	90757316	90758080	CH_40191_H3K27Ac_CSpeaks_peak_1076	419	.	14.27044	47.07595	41.94614	529
10	90947854	90948325	CH_40191_H3K27Ac_CSpeaks_peak_1077	45	.	5.51166	7.77221	4.52153	113
10	90949252	90949894	CH_40191_H3K27Ac_CSpeaks_peak_1078	328	.	13.41839	37.56567	32.87392	302
10	91336163	91336736	CH_40191_H3K27Ac_CSpeaks_peak_1079	217	.	5.75190	25.86056	21.71160	210
10	91446048	91446295	CH_40191_H3K27Ac_CSpeaks_peak_1080	126	.	8.26241	16.39883	12.67621	161
10	91446694	91447044	CH_40191_H3K27Ac_CSpeaks_peak_1081	94	.	4.27127	13.04800	9.49462	145
10	91461972	91462607	CH_40191_H3K27Ac_CSpeaks_peak_1082	352	.	16.00117	40.04661	35.24405	298
10	91783630	91784096	CH_40191_H3K27Ac_CSpeaks_peak_1083	115	.	6.36746	15.17798	11.51497	253
10	92125323	92125533	CH_40191_H3K27Ac_CSpeaks_peak_1084	114	.	8.05181	15.10962	11.45196	124
10	92241819	92242693	CH_40191_H3K27Ac_CSpeaks_peak_1085	121	.	5.76067	15.86444	12.17415	415
10	92400215	92400785	CH_40191_H3K27Ac_CSpeaks_peak_1086	292	.	11.48657	33.80993	29.29238	230
10	92614641	92614946	CH_40191_H3K27Ac_CSpeaks_peak_1087	80	.	5.95489	11.51549	8.04041	66
10	93209377	93209552	CH_40191_H3K27Ac_CSpeaks_peak_1088	77	.	6.90419	11.18963	7.73052	79
10	93459963	93460339	CH_40191_H3K27Ac_CSpeaks_peak_1089	97	.	5.87765	13.33866	9.76398	95
10	93520086	93520320	CH_40191_H3K27Ac_CSpeaks_peak_1090	55	.	6.06282	8.90563	5.58086	89
10	93549372	93550005	CH_40191_H3K27Ac_CSpeaks_peak_1091	81	.	4.02720	11.68016	8.19563	402
10	93962905	93963676	CH_40191_H3K27Ac_CSpeaks_peak_1092	236	.	6.77048	27.85983	23.62194	146
10	94615080	94615228	CH_40191_H3K27Ac_CSpeaks_peak_1093	29	.	4.25312	6.02490	2.90239	144
10	94615341	94615858	CH_40191_H3K27Ac_CSpeaks_peak_1094	159	.	8.77182	19.80399	15.92992	410
10	95011901	95012343	CH_40191_H3K27Ac_CSpeaks_peak_1095	296	.	8.63365	34.14378	29.61492	313
10	95112726	95113134	CH_40191_H3K27Ac_CSpeaks_peak_1096	123	.	7.00401	16.01579	12.31873	270
10	95502592	95503222	CH_40191_H3K27Ac_CSpeaks_peak_1097	143	.	5.86437	18.14670	14.34501	204
10	96057111	96057447	CH_40191_H3K27Ac_CSpeaks_peak_1098	198	.	11.83576	23.93551	19.87263	195
10	96057892	96058452	CH_40191_H3K27Ac_CSpeaks_peak_1099	228	.	8.21754	27.10367	22.89969	337
10	96192033	96192397	CH_40191_H3K27Ac_CSpeaks_peak_1100	233	.	6.97688	27.60332	23.37044	150
10	96287518	96287805	CH_40191_H3K27Ac_CSpeaks_peak_1101	49	.	4.90917	8.25623	4.96953	46
10	96288931	96289161	CH_40191_H3K27Ac_CSpeaks_peak_1102	36	.	4.11647	6.85358	3.66219	180
10	96289265	96289551	CH_40191_H3K27Ac_CSpeaks_peak_1103	62	.	3.55988	9.64875	6.27782	116
10	96305554	96305778	CH_40191_H3K27Ac_CSpeaks_peak_1104	238	.	13.31523	28.14610	23.89195	114
10	96306658	96307330	CH_40191_H3K27Ac_CSpeaks_peak_1105	211	.	10.89456	25.24620	21.11941	539
10	96800235	96801264	CH_40191_H3K27Ac_CSpeaks_peak_1106	485	.	12.91328	53.97314	48.51794	688
10	96815145	96816143	CH_40191_H3K27Ac_CSpeaks_peak_1107	330	.	11.51041	37.73943	33.03477	383
10	96816705	96817017	CH_40191_H3K27Ac_CSpeaks_peak_1108	103	.	7.60369	13.92244	10.32882	194
10	96908206	96908462	CH_40191_H3K27Ac_CSpeaks_peak_1109	126	.	6.30827	16.33078	12.61108	116
10	96980940	96981097	CH_40191_H3K27Ac_CSpeaks_peak_1110	30	.	3.06983	6.21468	3.07789	19
10	96981285	96981677	CH_40191_H3K27Ac_CSpeaks_peak_1111	169	.	9.66618	20.84242	16.92103	262
10	97123484	97123814	CH_40191_H3K27Ac_CSpeaks_peak_1112	91	.	4.46521	12.72779	9.19159	146
10	97199434	97199818	CH_40191_H3K27Ac_CSpeaks_peak_1113	126	.	6.30827	16.33078	12.61108	136
10	97199949	97200406	CH_40191_H3K27Ac_CSpeaks_peak_1114	126	.	6.30827	16.33078	12.61108	254
10	97759268	97759459	CH_40191_H3K27Ac_CSpeaks_peak_1115	123	.	7.00401	16.01579	12.31873	75
10	97944328	97944477	CH_40191_H3K27Ac_CSpeaks_peak_1116	75	.	5.89100	11.01708	7.56764	104
10	97965170	97965587	CH_40191_H3K27Ac_CSpeaks_peak_1117	139	.	8.76215	17.73494	13.95370	245
10	98837226	98837426	CH_40191_H3K27Ac_CSpeaks_peak_1118	61	.	4.56806	9.51862	6.15149	104
10	99139960	99140348	CH_40191_H3K27Ac_CSpeaks_peak_1119	89	.	7.71632	12.51866	8.98620	242
10	99368897	99369248	CH_40191_H3K27Ac_CSpeaks_peak_1120	29	.	3.67353	6.02879	2.90239	250
10	99697328	99697775	CH_40191_H3K27Ac_CSpeaks_peak_1121	86	.	5.88337	12.16419	8.65152	279
10	100004934	100005124	CH_40191_H3K27Ac_CSpeaks_peak_1122	16	.	3.18373	4.67029	1.67864	56
10	100174721	100174993	CH_40191_H3K27Ac_CSpeaks_peak_1123	94	.	7.08207	13.05563	9.49977	126
10	100176851	100177733	CH_40191_H3K27Ac_CSpeaks_peak_1124	100	.	5.15565	13.59490	10.01203	590
10	100243724	100243915	CH_40191_H3K27Ac_CSpeaks_peak_1125	20	.	4.06729	5.09360	2.06674	18
10	100244993	100245298	CH_40191_H3K27Ac_CSpeaks_peak_1126	76	.	5.00311	11.11770	7.66196	114
10	100416525	100416855	CH_40191_H3K27Ac_CSpeaks_peak_1127	42	.	4.48868	7.52243	4.28387	267
10	100483635	100483931	CH_40191_H3K27Ac_CSpeaks_peak_1128	35	.	3.91844	6.74971	3.56539	72
10	100887467	100888394	CH_40191_H3K27Ac_CSpeaks_peak_1129	496	.	14.93904	55.19276	49.67593	603
10	101266857	101267346	CH_40191_H3K27Ac_CSpeaks_peak_1130	165	.	8.83650	20.44784	16.53766	332
10	101275397	101276029	CH_40191_H3K27Ac_CSpeaks_peak_1131	191	.	6.27919	23.14179	19.10928	367
10	101330977	101331326	CH_40191_H3K27Ac_CSpeaks_peak_1132	142	.	7.10216	18.05736	14.25887	132
10	101440648	101440859	CH_40191_H3K27Ac_CSpeaks_peak_1133	54	.	3.75790	8.73398	5.42126	120
10	101635365	101635869	CH_40191_H3K27Ac_CSpeaks_peak_1134	96	.	5.28271	13.17722	9.61201	291
10	101664005	101664641	CH_40191_H3K27Ac_CSpeaks_peak_1135	154	.	5.46846	19.33423	15.47191	476
10	101855662	101856044	CH_40191_H3K27Ac_CSpeaks_peak_1136	450	.	12.32632	50.37502	45.09175	228
10	101856283	101856737	CH_40191_H3K27Ac_CSpeaks_peak_1137	264	.	10.33454	30.80842	26.43189	353
10	101856846	101857313	CH_40191_H3K27Ac_CSpeaks_peak_1138	314	.	12.29049	36.07268	31.45834	84
10	101858025	101859176	CH_40191_H3K27Ac_CSpeaks_peak_1139	286	.	8.11707	33.14963	28.66581	456
10	102100422	102100569	CH_40191_H3K27Ac_CSpeaks_peak_1140	56	.	5.50827	8.93145	5.60281	89
10	102150897	102151683	CH_40191_H3K27Ac_CSpeaks_peak_1141	218	.	8.63774	25.96253	21.81100	566
10	102433060	102433692	CH_40191_H3K27Ac_CSpeaks_peak_1142	185	.	6.67886	22.55446	18.54949	381
10	102589289	102589678	CH_40191_H3K27Ac_CSpeaks_peak_1143	113	.	6.94545	15.00293	11.35636	101
10	102589801	102589998	CH_40191_H3K27Ac_CSpeaks_peak_1144	78	.	5.87148	11.36510	7.89447	107
10	102605567	102605812	CH_40191_H3K27Ac_CSpeaks_peak_1145	80	.	4.89140	11.55311	8.07461	146
10	102688668	102688897	CH_40191_H3K27Ac_CSpeaks_peak_1146	25	.	4.40933	5.63198	2.54393	85
10	102734344	102734724	CH_40191_H3K27Ac_CSpeaks_peak_1147	47	.	4.13301	7.99897	4.72508	58
10	102791569	102791717	CH_40191_H3K27Ac_CSpeaks_peak_1148	30	.	4.32793	6.14387	3.00990	26
10	102901670	102901922	CH_40191_H3K27Ac_CSpeaks_peak_1149	58	.	5.23645	9.15108	5.80518	58
10	103097350	103097631	CH_40191_H3K27Ac_CSpeaks_peak_1150	49	.	4.40824	8.26708	4.97599	131
10	103210425	103211308	CH_40191_H3K27Ac_CSpeaks_peak_1151	276	.	8.30785	32.12347	27.69134	719
10	103583671	103584078	CH_40191_H3K27Ac_CSpeaks_peak_1152	49	.	4.40824	8.26708	4.97599	189
10	106470659	106470850	CH_40191_H3K27Ac_CSpeaks_peak_1153	45	.	4.04130	7.80568	4.54985	87
10	107637787	107637943	CH_40191_H3K27Ac_CSpeaks_peak_1154	29	.	4.25312	6.02490	2.90239	56
10	107790910	107791200	CH_40191_H3K27Ac_CSpeaks_peak_1155	96	.	5.28271	13.17722	9.61201	107
10	109273667	109274085	CH_40191_H3K27Ac_CSpeaks_peak_1156	278	.	7.67457	32.27899	27.83961	294
10	109361918	109362181	CH_40191_H3K27Ac_CSpeaks_peak_1157	47	.	4.13301	7.99897	4.72508	83
10	109564028	109564492	CH_40191_H3K27Ac_CSpeaks_peak_1158	144	.	8.18195	18.22471	14.41373	126
10	109582621	109582792	CH_40191_H3K27Ac_CSpeaks_peak_1159	101	.	8.26748	13.78549	10.19324	78
10	109660103	109660415	CH_40191_H3K27Ac_CSpeaks_peak_1160	487	.	19.27896	54.22899	48.76876	96
10	109860270	109861026	CH_40191_H3K27Ac_CSpeaks_peak_1161	193	.	8.96513	23.38640	19.34161	327
10	109935102	109935299	CH_40191_H3K27Ac_CSpeaks_peak_1162	38	.	4.20240	7.00980	3.80624	124
10	110012016	110012259	CH_40191_H3K27Ac_CSpeaks_peak_1163	44	.	3.73340	7.64855	4.40352	161
10	110241262	110241789	CH_40191_H3K27Ac_CSpeaks_peak_1164	170	.	10.41365	21.02219	17.09691	354
10	110288712	110289407	CH_40191_H3K27Ac_CSpeaks_peak_1165	264	.	10.04099	30.78100	26.40524	213
10	110447149	110447304	CH_40191_H3K27Ac_CSpeaks_peak_1166	35	.	4.96049	6.67960	3.50276	151
10	112340833	112341286	CH_40191_H3K27Ac_CSpeaks_peak_1167	402	.	16.91827	45.35204	40.29726	103
10	112522721	112522941	CH_40191_H3K27Ac_CSpeaks_peak_1168	27	.	3.48043	5.88591	2.76909	49
10	113352042	113352218	CH_40191_H3K27Ac_CSpeaks_peak_1169	66	.	6.61399	10.07639	6.67556	119
10	113455152	113455304	CH_40191_H3K27Ac_CSpeaks_peak_1170	45	.	3.91312	7.79903	4.54522	51
10	113456283	113456487	CH_40191_H3K27Ac_CSpeaks_peak_1171	61	.	4.56806	9.51862	6.15149	76
10	113585836	113586035	CH_40191_H3K27Ac_CSpeaks_peak_1172	30	.	4.64709	6.17987	3.04549	67
10	113823461	113823815	CH_40191_H3K27Ac_CSpeaks_peak_1173	107	.	5.33344	14.40941	10.78414	113
10	114052702	114052967	CH_40191_H3K27Ac_CSpeaks_peak_1174	104	.	6.44369	14.05336	10.44277	125
10	114192686	114192934	CH_40191_H3K27Ac_CSpeaks_peak_1175	21	.	3.13049	5.16487	2.12975	117
10	114248661	114249605	CH_40191_H3K27Ac_CSpeaks_peak_1176	551	.	15.81719	60.99859	55.19568	669
10	114521495	114522095	CH_40191_H3K27Ac_CSpeaks_peak_1177	137	.	6.26099	17.50166	13.72732	302
10	114522247	114522494	CH_40191_H3K27Ac_CSpeaks_peak_1178	250	.	9.13612	29.32184	25.00798	124
10	115699357	115699712	CH_40191_H3K27Ac_CSpeaks_peak_1179	16	.	2.76928	4.55555	1.63096	79
10	115700683	115701179	CH_40191_H3K27Ac_CSpeaks_peak_1180	106	.	6.12256	14.24989	10.62936	209
10	116169359	116169686	CH_40191_H3K27Ac_CSpeaks_peak_1181	176	.	9.16378	21.58326	17.62230	117
10	116436206	116436410	CH_40191_H3K27Ac_CSpeaks_peak_1182	64	.	4.89804	9.87657	6.49471	78
10	116436548	116436728	CH_40191_H3K27Ac_CSpeaks_peak_1183	30	.	3.92224	6.23817	3.09542	107
10	116807935	116808084	CH_40191_H3K27Ac_CSpeaks_peak_1184	71	.	6.54006	10.60147	7.17722	70
10	116808256	116808789	CH_40191_H3K27Ac_CSpeaks_peak_1185	292	.	11.48657	33.80993	29.29238	252
10	117479479	117480179	CH_40191_H3K27Ac_CSpeaks_peak_1186	120	.	5.02336	15.72844	12.04169	534
10	117636885	117637032	CH_40191_H3K27Ac_CSpeaks_peak_1187	41	.	4.58189	7.38889	4.15866	88
10	118199001	118199268	CH_40191_H3K27Ac_CSpeaks_peak_1188	65	.	6.31817	9.90369	6.52029	193
10	118472018	118472215	CH_40191_H3K27Ac_CSpeaks_peak_1189	69	.	5.32305	10.35493	6.93782	66
10	118526429	118526792	CH_40191_H3K27Ac_CSpeaks_peak_1190	88	.	5.08705	12.35708	8.83542	258
10	118550296	118550643	CH_40191_H3K27Ac_CSpeaks_peak_1191	176	.	9.16378	21.58326	17.62230	125
10	118609034	118609327	CH_40191_H3K27Ac_CSpeaks_peak_1192	68	.	4.78559	10.30867	6.89720	62
10	118649213	118649748	CH_40191_H3K27Ac_CSpeaks_peak_1193	344	.	9.01897	39.19780	34.43161	294
10	118650469	118650990	CH_40191_H3K27Ac_CSpeaks_peak_1194	355	.	13.79026	40.36906	35.54766	242
10	119096539	119096756	CH_40191_H3K27Ac_CSpeaks_peak_1195	36	.	4.93157	6.84499	3.65412	145
10	119096889	119097056	CH_40191_H3K27Ac_CSpeaks_peak_1196	56	.	5.91788	8.94847	5.61788	62
10	119097723	119098663	CH_40191_H3K27Ac_CSpeaks_peak_1197	566	.	19.30939	62.55735	56.67819	114
10	119171523	119171983	CH_40191_H3K27Ac_CSpeaks_peak_1198	172	.	7.04361	21.20278	17.25898	323
10	119320277	119320865	CH_40191_H3K27Ac_CSpeaks_peak_1199	282	.	13.37724	32.72881	28.26063	471
10	119321285	119321579	CH_40191_H3K27Ac_CSpeaks_peak_1200	47	.	5.11483	7.96982	4.70005	45
10	119918880	119919235	CH_40191_H3K27Ac_CSpeaks_peak_1201	93	.	6.95965	12.85047	9.30562	259
10	120657655	120657910	CH_40191_H3K27Ac_CSpeaks_peak_1202	19	.	3.60006	4.97148	1.95070	7
10	121089174	121089333	CH_40191_H3K27Ac_CSpeaks_peak_1203	88	.	5.08705	12.35708	8.83542	90
10	121421555	121422738	CH_40191_H3K27Ac_CSpeaks_peak_1204	239	.	9.94774	28.21187	23.95449	828
10	121467906	121468717	CH_40191_H3K27Ac_CSpeaks_peak_1205	162	.	7.17838	20.10592	16.21513	120
10	121606830	121607032	CH_40191_H3K27Ac_CSpeaks_peak_1206	113	.	4.88382	14.95980	11.31352	106
10	121867017	121867482	CH_40191_H3K27Ac_CSpeaks_peak_1207	347	.	9.95575	39.57804	34.79472	295
10	121867955	121868218	CH_40191_H3K27Ac_CSpeaks_peak_1208	192	.	7.11125	23.26433	19.22672	123
10	121947238	121947472	CH_40191_H3K27Ac_CSpeaks_peak_1209	53	.	4.76273	8.63356	5.32283	149
10	123385063	123385345	CH_40191_H3K27Ac_CSpeaks_peak_1210	16	.	3.04537	4.60264	1.64830	17
10	123586072	123586222	CH_40191_H3K27Ac_CSpeaks_peak_1211	86	.	6.57554	12.20118	8.68673	102
10	123586442	123586616	CH_40191_H3K27Ac_CSpeaks_peak_1212	131	.	7.96262	16.84651	13.11094	90
10	123587124	123587880	CH_40191_H3K27Ac_CSpeaks_peak_1213	313	.	10.44128	35.93713	31.32425	438
10	123960387	123960589	CH_40191_H3K27Ac_CSpeaks_peak_1214	160	.	10.35629	19.88429	16.00666	85
10	124003522	124003870	CH_40191_H3K27Ac_CSpeaks_peak_1215	59	.	3.76752	9.27709	5.92428	235
10	124292718	124293091	CH_40191_H3K27Ac_CSpeaks_peak_1216	340	.	10.36976	38.84267	34.09463	191
10	124293243	124293523	CH_40191_H3K27Ac_CSpeaks_peak_1217	53	.	4.76273	8.63356	5.32283	189
10	124346313	124346549	CH_40191_H3K27Ac_CSpeaks_peak_1218	25	.	4.01838	5.64974	2.56031	35
10	124346678	124346956	CH_40191_H3K27Ac_CSpeaks_peak_1219	49	.	4.40824	8.26708	4.97599	89
10	124356457	124356698	CH_40191_H3K27Ac_CSpeaks_peak_1220	27	.	3.48043	5.88591	2.76909	143
10	124471563	124472277	CH_40191_H3K27Ac_CSpeaks_peak_1221	376	.	9.93684	42.53730	37.61721	446
10	124720948	124721498	CH_40191_H3K27Ac_CSpeaks_peak_1222	143	.	5.44197	18.10373	14.30423	301
10	124723805	124724080	CH_40191_H3K27Ac_CSpeaks_peak_1223	97	.	5.87765	13.33866	9.76398	222
10	125402903	125403219	CH_40191_H3K27Ac_CSpeaks_peak_1224	96	.	5.28271	13.17722	9.61201	174
10	125476296	125477026	CH_40191_H3K27Ac_CSpeaks_peak_1225	347	.	9.95575	39.57804	34.79472	484
10	125712876	125713254	CH_40191_H3K27Ac_CSpeaks_peak_1226	84	.	6.21828	11.98549	8.48343	138
10	126177916	126178063	CH_40191_H3K27Ac_CSpeaks_peak_1227	38	.	4.72138	7.03981	3.83085	74
10	126515441	126515593	CH_40191_H3K27Ac_CSpeaks_peak_1228	55	.	6.06282	8.90563	5.58086	90
10	127582129	127582472	CH_40191_H3K27Ac_CSpeaks_peak_1229	65	.	3.90705	9.93828	6.55051	254
10	127804683	127804854	CH_40191_H3K27Ac_CSpeaks_peak_1230	75	.	5.89100	11.01708	7.56764	86
10	127889916	127890393	CH_40191_H3K27Ac_CSpeaks_peak_1231	64	.	4.89804	9.87657	6.49471	212
10	129662755	129663309	CH_40191_H3K27Ac_CSpeaks_peak_1232	88	.	5.08705	12.35708	8.83542	393
10	129833945	129834454	CH_40191_H3K27Ac_CSpeaks_peak_1233	270	.	9.57117	31.48859	27.07284	343
10	130732786	130732961	CH_40191_H3K27Ac_CSpeaks_peak_1234	77	.	6.90419	11.18963	7.73052	81
10	131807732	131807961	CH_40191_H3K27Ac_CSpeaks_peak_1235	20	.	3.02228	5.12646	2.09514	137
10	131808131	131808848	CH_40191_H3K27Ac_CSpeaks_peak_1236	180	.	7.61343	22.07237	18.09595	330
10	132117217	132117491	CH_40191_H3K27Ac_CSpeaks_peak_1237	92	.	5.43817	12.78967	9.24865	178
10	132118516	132118842	CH_40191_H3K27Ac_CSpeaks_peak_1238	152	.	10.47215	19.11547	15.26837	224
10	132205924	132206339	CH_40191_H3K27Ac_CSpeaks_peak_1239	77	.	4.62231	11.24059	7.77894	276
10	132207080	132207823	CH_40191_H3K27Ac_CSpeaks_peak_1240	516	.	20.06586	57.26009	51.63797	142
10	132351013	132351541	CH_40191_H3K27Ac_CSpeaks_peak_1241	324	.	10.65880	37.07204	32.40609	390
10	132352357	132352541	CH_40191_H3K27Ac_CSpeaks_peak_1242	147	.	9.86313	18.57295	14.75128	115
10	133050668	133050983	CH_40191_H3K27Ac_CSpeaks_peak_1243	29	.	4.15441	6.11979	2.99083	116
10	133079133	133079469	CH_40191_H3K27Ac_CSpeaks_peak_1244	112	.	5.67402	14.86374	11.21991	234
10	133094583	133094850	CH_40191_H3K27Ac_CSpeaks_peak_1245	29	.	3.67353	6.02879	2.90239	161
10	133130619	133131259	CH_40191_H3K27Ac_CSpeaks_peak_1246	135	.	5.70147	17.29934	13.53222	256
10	133145797	133146158	CH_40191_H3K27Ac_CSpeaks_peak_1247	30	.	3.92224	6.23817	3.09542	194
10	133192457	133192660	CH_40191_H3K27Ac_CSpeaks_peak_1248	165	.	8.83650	20.44784	16.53766	59
10	133197937	133198140	CH_40191_H3K27Ac_CSpeaks_peak_1249	97	.	7.77621	13.36325	9.78792	112
10	133510374	133510685	CH_40191_H3K27Ac_CSpeaks_peak_1250	110	.	2.14487	14.64619	11.01262	69
11	247172	247531	CH_40191_H3K27Ac_CSpeaks_peak_1251	94	.	6.54556	12.97593	9.42356	262
11	321482	321763	CH_40191_H3K27Ac_CSpeaks_peak_1252	35	.	3.12484	6.76577	3.58066	111
11	354540	355137	CH_40191_H3K27Ac_CSpeaks_peak_1253	329	.	7.37365	37.69166	32.99785	433
11	359798	360138	CH_40191_H3K27Ac_CSpeaks_peak_1254	222	.	7.06486	26.45749	22.27317	200
11	360415	360679	CH_40191_H3K27Ac_CSpeaks_peak_1255	66	.	5.97420	10.04173	6.64901	74
11	395180	395327	CH_40191_H3K27Ac_CSpeaks_peak_1256	25	.	4.40933	5.63198	2.54393	60
11	445989	446357	CH_40191_H3K27Ac_CSpeaks_peak_1257	89	.	5.63275	12.44495	8.91737	264
11	446633	446780	CH_40191_H3K27Ac_CSpeaks_peak_1258	32	.	3.52180	6.43632	3.28173	134
11	480095	480603	CH_40191_H3K27Ac_CSpeaks_peak_1259	260	.	7.39550	30.38433	26.02488	217
11	481091	481338	CH_40191_H3K27Ac_CSpeaks_peak_1260	40	.	5.22457	7.30972	4.08865	106
11	537605	537756	CH_40191_H3K27Ac_CSpeaks_peak_1261	95	.	6.16353	13.09923	9.53816	79
11	540149	540314	CH_40191_H3K27Ac_CSpeaks_peak_1262	65	.	5.90172	9.92260	6.53610	111
11	540741	541083	CH_40191_H3K27Ac_CSpeaks_peak_1263	27	.	3.48043	5.88591	2.76909	227
11	591183	591486	CH_40191_H3K27Ac_CSpeaks_peak_1264	147	.	6.92763	18.60543	14.78337	235
11	598747	599904	CH_40191_H3K27Ac_CSpeaks_peak_1265	368	.	11.52891	41.69751	36.81170	851
11	606413	606841	CH_40191_H3K27Ac_CSpeaks_peak_1266	89	.	5.63275	12.44495	8.91737	337
11	607524	607676	CH_40191_H3K27Ac_CSpeaks_peak_1267	37	.	3.42088	6.89817	3.70458	101
11	662951	663098	CH_40191_H3K27Ac_CSpeaks_peak_1268	48	.	5.37803	8.08783	4.81045	101
11	744326	744814	CH_40191_H3K27Ac_CSpeaks_peak_1269	374	.	9.46992	42.32017	37.41430	265
11	745591	745766	CH_40191_H3K27Ac_CSpeaks_peak_1270	99	.	6.18373	13.54856	9.97047	62
11	757619	757919	CH_40191_H3K27Ac_CSpeaks_peak_1271	158	.	8.46220	19.75759	15.88459	175
11	802241	802734	CH_40191_H3K27Ac_CSpeaks_peak_1272	77	.	4.62231	11.24059	7.77894	222
11	832807	833247	CH_40191_H3K27Ac_CSpeaks_peak_1273	100	.	5.65569	13.65121	10.06290	79
11	855904	856132	CH_40191_H3K27Ac_CSpeaks_peak_1274	80	.	5.38785	11.56949	8.08623	139
11	863397	863775	CH_40191_H3K27Ac_CSpeaks_peak_1275	31	.	3.37784	6.34428	3.19441	256
11	868249	868586	CH_40191_H3K27Ac_CSpeaks_peak_1276	95	.	6.16353	13.09923	9.53816	247
11	879145	879676	CH_40191_H3K27Ac_CSpeaks_peak_1277	172	.	8.40481	21.20719	17.25898	197
11	887060	887318	CH_40191_H3K27Ac_CSpeaks_peak_1278	95	.	6.16353	13.09923	9.53816	137
11	892950	893310	CH_40191_H3K27Ac_CSpeaks_peak_1279	20	.	2.79075	5.11557	2.08601	265
11	903568	903882	CH_40191_H3K27Ac_CSpeaks_peak_1280	89	.	6.26830	12.47844	8.94975	83
11	973453	973725	CH_40191_H3K27Ac_CSpeaks_peak_1281	118	.	7.20855	15.48927	11.81029	187
11	988348	988973	CH_40191_H3K27Ac_CSpeaks_peak_1282	311	.	12.84061	35.79388	31.18859	409
11	1335562	1336040	CH_40191_H3K27Ac_CSpeaks_peak_1283	412	.	14.28818	46.38323	41.28395	286
11	1337075	1337322	CH_40191_H3K27Ac_CSpeaks_peak_1284	30	.	4.32793	6.14387	3.00990	112
11	1365585	1365862	CH_40191_H3K27Ac_CSpeaks_peak_1285	38	.	4.20240	7.00980	3.80624	103
11	1415597	1415796	CH_40191_H3K27Ac_CSpeaks_peak_1286	30	.	3.92224	6.23817	3.09542	117
11	1563459	1563608	CH_40191_H3K27Ac_CSpeaks_peak_1287	75	.	5.89100	11.01708	7.56764	107
11	1575653	1575832	CH_40191_H3K27Ac_CSpeaks_peak_1288	20	.	2.85601	5.10593	2.07830	163
11	1596375	1596791	CH_40191_H3K27Ac_CSpeaks_peak_1289	77	.	5.60321	11.24911	7.78266	132
11	1598053	1598632	CH_40191_H3K27Ac_CSpeaks_peak_1290	145	.	8.53194	18.34616	14.53328	380
11	1768574	1768724	CH_40191_H3K27Ac_CSpeaks_peak_1291	66	.	6.61399	10.07639	6.67556	82
11	1781353	1782260	CH_40191_H3K27Ac_CSpeaks_peak_1292	258	.	7.66612	30.23085	25.87601	720
11	1977612	1978052	CH_40191_H3K27Ac_CSpeaks_peak_1293	266	.	14.68676	31.05802	26.67700	191
11	2167796	2168018	CH_40191_H3K27Ac_CSpeaks_peak_1294	26	.	3.20006	5.72403	2.62904	136
11	2198222	2198443	CH_40191_H3K27Ac_CSpeaks_peak_1295	22	.	3.42863	5.33507	2.27934	53
11	2296284	2296437	CH_40191_H3K27Ac_CSpeaks_peak_1296	58	.	5.23645	9.15108	5.80518	84
11	2297078	2297371	CH_40191_H3K27Ac_CSpeaks_peak_1297	101	.	5.88482	13.75257	10.16151	127
11	2397768	2398051	CH_40191_H3K27Ac_CSpeaks_peak_1298	42	.	4.16334	7.49627	4.25828	113
11	2463780	2464105	CH_40191_H3K27Ac_CSpeaks_peak_1299	42	.	3.58378	7.53521	4.29532	135
11	2888039	2888470	CH_40191_H3K27Ac_CSpeaks_peak_1300	30	.	3.15664	6.23911	3.09553	235
11	2909416	2909950	CH_40191_H3K27Ac_CSpeaks_peak_1301	181	.	8.08177	22.09922	18.11719	121
11	2912025	2912250	CH_40191_H3K27Ac_CSpeaks_peak_1302	96	.	5.28271	13.17722	9.61201	103
11	2957704	2957860	CH_40191_H3K27Ac_CSpeaks_peak_1303	37	.	3.42088	6.89817	3.70458	9
11	3021962	3022627	CH_40191_H3K27Ac_CSpeaks_peak_1304	209	.	7.82623	25.09331	20.97737	520
11	3694683	3695147	CH_40191_H3K27Ac_CSpeaks_peak_1305	96	.	5.28271	13.17722	9.61201	283
11	3705598	3705988	CH_40191_H3K27Ac_CSpeaks_peak_1306	88	.	7.14651	12.33761	8.82039	123
11	6107309	6107460	CH_40191_H3K27Ac_CSpeaks_peak_1307	106	.	6.12256	14.24989	10.62936	78
11	6206791	6207619	CH_40191_H3K27Ac_CSpeaks_peak_1308	437	.	14.84850	49.00469	43.78412	570
11	6400779	6401167	CH_40191_H3K27Ac_CSpeaks_peak_1309	294	.	15.28785	33.97865	29.45812	243
11	6402131	6402509	CH_40191_H3K27Ac_CSpeaks_peak_1310	211	.	7.16756	25.32603	21.19019	126
11	6409293	6409483	CH_40191_H3K27Ac_CSpeaks_peak_1311	38	.	4.72138	7.03981	3.83085	125
11	6409828	6409975	CH_40191_H3K27Ac_CSpeaks_peak_1312	66	.	6.61399	10.07639	6.67556	58
11	6421217	6421409	CH_40191_H3K27Ac_CSpeaks_peak_1313	31	.	3.37784	6.34428	3.19441	71
11	7274654	7275004	CH_40191_H3K27Ac_CSpeaks_peak_1314	33	.	3.69795	6.56654	3.39930	283
11	7433960	7434410	CH_40191_H3K27Ac_CSpeaks_peak_1315	80	.	4.89140	11.55311	8.07461	143
11	7807925	7808237	CH_40191_H3K27Ac_CSpeaks_peak_1316	38	.	3.71746	7.10683	3.89413	202
11	7808637	7808808	CH_40191_H3K27Ac_CSpeaks_peak_1317	31	.	3.37784	6.34428	3.19441	63
11	7870785	7871214	CH_40191_H3K27Ac_CSpeaks_peak_1318	181	.	8.08177	22.09922	18.11719	170
11	8680564	8681007	CH_40191_H3K27Ac_CSpeaks_peak_1319	63	.	3.66109	9.72499	6.35196	222
11	8815316	8815658	CH_40191_H3K27Ac_CSpeaks_peak_1320	73	.	4.69574	10.76592	7.33047	261
11	9080114	9080628	CH_40191_H3K27Ac_CSpeaks_peak_1321	96	.	5.28271	13.17722	9.61201	293
11	9179866	9180468	CH_40191_H3K27Ac_CSpeaks_peak_1322	132	.	7.28417	17.02267	13.27492	314
11	9284704	9285237	CH_40191_H3K27Ac_CSpeaks_peak_1323	330	.	10.17410	37.73167	33.03326	75
11	9395798	9396804	CH_40191_H3K27Ac_CSpeaks_peak_1324	209	.	8.26601	25.11245	20.99158	592
11	9581373	9581726	CH_40191_H3K27Ac_CSpeaks_peak_1325	89	.	5.63275	12.44495	8.91737	145
11	10120152	10120874	CH_40191_H3K27Ac_CSpeaks_peak_1326	501	.	16.24930	55.69762	50.15666	497
11	10132477	10132703	CH_40191_H3K27Ac_CSpeaks_peak_1327	33	.	4.25461	6.55089	3.38739	142
11	10277496	10278152	CH_40191_H3K27Ac_CSpeaks_peak_1328	147	.	5.71201	18.52017	14.70015	386
11	10641418	10642183	CH_40191_H3K27Ac_CSpeaks_peak_1329	341	.	13.74567	38.87652	34.12405	281
11	10766576	10766914	CH_40191_H3K27Ac_CSpeaks_peak_1330	253	.	9.79609	29.65639	25.33118	211
11	11961020	11961498	CH_40191_H3K27Ac_CSpeaks_peak_1331	115	.	7.86896	15.26305	11.59387	375
11	12231201	12231879	CH_40191_H3K27Ac_CSpeaks_peak_1332	339	.	12.60721	38.72644	33.98401	310
11	12532475	12532653	CH_40191_H3K27Ac_CSpeaks_peak_1333	99	.	7.89050	13.54976	9.97065	90
11	13134246	13134561	CH_40191_H3K27Ac_CSpeaks_peak_1334	633	.	19.05090	69.62547	63.36549	164
11	13135063	13135214	CH_40191_H3K27Ac_CSpeaks_peak_1335	47	.	5.17764	8.07154	4.79570	44
11	13478709	13478858	CH_40191_H3K27Ac_CSpeaks_peak_1336	77	.	4.62231	11.24059	7.77894	80
11	14166053	14166841	CH_40191_H3K27Ac_CSpeaks_peak_1337	79	.	3.79526	11.44914	7.97714	592
11	14452462	14453415	CH_40191_H3K27Ac_CSpeaks_peak_1338	239	.	8.91859	28.25360	23.99066	325
11	15776930	15777124	CH_40191_H3K27Ac_CSpeaks_peak_1339	45	.	4.48256	7.80879	4.54985	101
11	16406596	16407092	CH_40191_H3K27Ac_CSpeaks_peak_1340	260	.	9.35364	30.40024	26.03499	222
11	17531158	17531459	CH_40191_H3K27Ac_CSpeaks_peak_1341	40	.	3.91548	7.27131	4.05079	108
11	18483589	18484067	CH_40191_H3K27Ac_CSpeaks_peak_1342	388	.	12.73492	43.79114	38.81662	232
11	19515888	19516203	CH_40191_H3K27Ac_CSpeaks_peak_1343	97	.	6.29864	13.35663	9.78159	183
11	19580475	19580634	CH_40191_H3K27Ac_CSpeaks_peak_1344	41	.	4.58189	7.38889	4.15866	44
11	20178134	20178422	CH_40191_H3K27Ac_CSpeaks_peak_1345	77	.	5.60321	11.24911	7.78266	132
11	22507186	22507535	CH_40191_H3K27Ac_CSpeaks_peak_1346	33	.	4.25461	6.55089	3.38739	340
11	24795574	24795821	CH_40191_H3K27Ac_CSpeaks_peak_1347	22	.	3.93448	5.28482	2.23731	102
11	25459408	25459662	CH_40191_H3K27Ac_CSpeaks_peak_1348	92	.	5.43817	12.78967	9.24865	133
11	25459872	25460042	CH_40191_H3K27Ac_CSpeaks_peak_1349	59	.	5.74888	9.32333	5.96922	51
11	25485183	25485355	CH_40191_H3K27Ac_CSpeaks_peak_1350	35	.	4.96049	6.67960	3.50276	63
11	25915225	25915372	CH_40191_H3K27Ac_CSpeaks_peak_1351	33	.	4.38369	6.49444	3.33712	24
11	27345114	27345556	CH_40191_H3K27Ac_CSpeaks_peak_1352	210	.	7.46681	25.17270	21.04862	190
11	30516249	30516403	CH_40191_H3K27Ac_CSpeaks_peak_1353	45	.	4.48256	7.80879	4.54985	63
11	30864269	30864416	CH_40191_H3K27Ac_CSpeaks_peak_1354	45	.	5.51166	7.77221	4.52153	41
11	32021590	32021882	CH_40191_H3K27Ac_CSpeaks_peak_1355	66	.	4.50008	9.99617	6.60421	241
11	32716745	32716892	CH_40191_H3K27Ac_CSpeaks_peak_1356	45	.	5.51166	7.77221	4.52153	112
11	32771690	32772213	CH_40191_H3K27Ac_CSpeaks_peak_1357	260	.	12.08692	30.44927	26.08381	288
11	32835902	32836618	CH_40191_H3K27Ac_CSpeaks_peak_1358	399	.	14.69599	45.00327	39.98339	602
11	32975227	32975624	CH_40191_H3K27Ac_CSpeaks_peak_1359	95	.	6.16353	13.09923	9.53816	202
11	32998741	32999387	CH_40191_H3K27Ac_CSpeaks_peak_1360	221	.	9.06138	26.34773	22.16735	260
11	33212360	33213391	CH_40191_H3K27Ac_CSpeaks_peak_1361	172	.	7.04361	21.20278	17.25898	369
11	33213704	33214038	CH_40191_H3K27Ac_CSpeaks_peak_1362	92	.	5.43817	12.78967	9.24865	100
11	33334213	33334495	CH_40191_H3K27Ac_CSpeaks_peak_1363	25	.	3.00632	5.66231	2.57123	114
11	33837834	33838025	CH_40191_H3K27Ac_CSpeaks_peak_1364	64	.	4.89804	9.87657	6.49471	117
11	33838156	33838559	CH_40191_H3K27Ac_CSpeaks_peak_1365	214	.	8.70954	25.57985	21.44008	211
11	34026850	34027142	CH_40191_H3K27Ac_CSpeaks_peak_1366	104	.	5.47836	14.01295	10.40928	93
11	34028130	34028283	CH_40191_H3K27Ac_CSpeaks_peak_1367	57	.	4.65314	9.06089	5.72066	97
11	34869871	34870204	CH_40191_H3K27Ac_CSpeaks_peak_1368	45	.	5.51166	7.77221	4.52153	204
11	34901540	34901983	CH_40191_H3K27Ac_CSpeaks_peak_1369	113	.	6.72385	15.02579	11.37085	144
11	35610302	35610956	CH_40191_H3K27Ac_CSpeaks_peak_1370	101	.	4.39331	13.75018	10.15998	290
11	35654413	35655014	CH_40191_H3K27Ac_CSpeaks_peak_1371	394	.	13.72157	44.49598	39.48938	212
11	42197009	42197216	CH_40191_H3K27Ac_CSpeaks_peak_1372	66	.	6.41103	10.05313	6.65877	114
11	43411941	43412088	CH_40191_H3K27Ac_CSpeaks_peak_1373	30	.	4.32793	6.14387	3.00990	6
11	44039882	44040058	CH_40191_H3K27Ac_CSpeaks_peak_1374	171	.	7.39590	21.08290	17.14663	131
11	44194146	44194549	CH_40191_H3K27Ac_CSpeaks_peak_1375	205	.	6.76423	24.62463	20.52569	212
11	44825628	44826093	CH_40191_H3K27Ac_CSpeaks_peak_1376	154	.	8.50922	19.32813	15.46639	84
11	45050672	45051032	CH_40191_H3K27Ac_CSpeaks_peak_1377	152	.	6.96085	19.14182	15.28965	166
11	45247556	45247862	CH_40191_H3K27Ac_CSpeaks_peak_1378	78	.	7.16515	11.28157	7.81290	162
11	45282141	45282902	CH_40191_H3K27Ac_CSpeaks_peak_1379	162	.	8.12465	20.13860	16.24158	501
11	45770153	45770540	CH_40191_H3K27Ac_CSpeaks_peak_1380	91	.	4.46521	12.72779	9.19159	197
11	45770840	45771076	CH_40191_H3K27Ac_CSpeaks_peak_1381	89	.	5.63275	12.44495	8.91737	112
11	45910405	45911150	CH_40191_H3K27Ac_CSpeaks_peak_1382	49	.	4.40824	8.26708	4.97599	184
11	45956973	45957154	CH_40191_H3K27Ac_CSpeaks_peak_1383	58	.	5.23645	9.15108	5.80518	56
11	46010425	46010572	CH_40191_H3K27Ac_CSpeaks_peak_1384	20	.	3.02228	5.12646	2.09514	44
11	46033689	46033969	CH_40191_H3K27Ac_CSpeaks_peak_1385	101	.	4.81012	13.72196	10.13215	134
11	46034076	46034299	CH_40191_H3K27Ac_CSpeaks_peak_1386	16	.	2.60403	4.62896	1.64830	1
11	46228118	46228447	CH_40191_H3K27Ac_CSpeaks_peak_1387	307	.	11.02060	35.38130	30.79038	194
11	46230610	46230829	CH_40191_H3K27Ac_CSpeaks_peak_1388	126	.	9.36982	16.40101	12.67784	104
11	46349974	46350202	CH_40191_H3K27Ac_CSpeaks_peak_1389	133	.	7.85467	17.13821	13.38102	116
11	46350798	46350992	CH_40191_H3K27Ac_CSpeaks_peak_1390	66	.	6.41103	10.05313	6.65877	106
11	46450628	46451078	CH_40191_H3K27Ac_CSpeaks_peak_1391	73	.	4.69574	10.76592	7.33047	355
11	46465388	46465789	CH_40191_H3K27Ac_CSpeaks_peak_1392	181	.	8.08177	22.09922	18.11719	194
11	46500151	46500337	CH_40191_H3K27Ac_CSpeaks_peak_1393	55	.	6.06282	8.90563	5.58086	106
11	46977003	46977436	CH_40191_H3K27Ac_CSpeaks_peak_1394	181	.	7.23927	22.15845	18.17187	238
11	47049707	47049974	CH_40191_H3K27Ac_CSpeaks_peak_1395	68	.	4.78559	10.30867	6.89720	206
11	47307459	47307929	CH_40191_H3K27Ac_CSpeaks_peak_1396	84	.	6.68862	11.98623	8.48343	176
11	47316773	47317443	CH_40191_H3K27Ac_CSpeaks_peak_1397	219	.	7.64459	26.14224	21.98032	280
11	47404135	47404299	CH_40191_H3K27Ac_CSpeaks_peak_1398	41	.	4.58189	7.38889	4.15866	131
11	47404952	47405343	CH_40191_H3K27Ac_CSpeaks_peak_1399	54	.	4.35053	8.74841	5.43106	124
11	47545614	47545865	CH_40191_H3K27Ac_CSpeaks_peak_1400	115	.	6.36746	15.17798	11.51497	119
11	47695750	47696045	CH_40191_H3K27Ac_CSpeaks_peak_1401	112	.	5.67402	14.86374	11.21991	103
11	47709901	47710258	CH_40191_H3K27Ac_CSpeaks_peak_1402	191	.	8.32668	23.14292	19.10928	85
11	47923509	47924091	CH_40191_H3K27Ac_CSpeaks_peak_1403	345	.	11.09386	39.36795	34.59018	239
11	48150404	48151053	CH_40191_H3K27Ac_CSpeaks_peak_1404	341	.	11.75531	38.93226	34.17290	348
11	48151204	48151673	CH_40191_H3K27Ac_CSpeaks_peak_1405	154	.	8.50922	19.32813	15.46639	336
11	57392578	57393110	CH_40191_H3K27Ac_CSpeaks_peak_1406	496	.	14.93904	55.19276	49.67593	202
11	57446172	57446340	CH_40191_H3K27Ac_CSpeaks_peak_1407	147	.	9.86313	18.57295	14.75128	91
11	57531768	57531981	CH_40191_H3K27Ac_CSpeaks_peak_1408	152	.	7.84449	19.08464	15.23837	99
11	58736068	58736565	CH_40191_H3K27Ac_CSpeaks_peak_1409	239	.	8.91859	28.25360	23.99066	184
11	58753708	58753909	CH_40191_H3K27Ac_CSpeaks_peak_1410	126	.	6.30827	16.33078	12.61108	131
11	58839003	58839553	CH_40191_H3K27Ac_CSpeaks_peak_1411	115	.	7.86896	15.26305	11.59387	284
11	58987970	58988743	CH_40191_H3K27Ac_CSpeaks_peak_1412	192	.	7.11125	23.26433	19.22672	304
11	59120892	59121336	CH_40191_H3K27Ac_CSpeaks_peak_1413	253	.	9.79609	29.65639	25.33118	224
11	59259837	59260192	CH_40191_H3K27Ac_CSpeaks_peak_1414	68	.	6.31714	10.24205	6.83705	96
11	59516468	59517035	CH_40191_H3K27Ac_CSpeaks_peak_1415	83	.	4.16645	11.83031	8.34015	494
11	59593354	59593511	CH_40191_H3K27Ac_CSpeaks_peak_1416	124	.	7.56684	16.14042	12.42826	74
11	59634522	59634692	CH_40191_H3K27Ac_CSpeaks_peak_1417	35	.	4.96049	6.67960	3.50276	91
11	59658945	59659360	CH_40191_H3K27Ac_CSpeaks_peak_1418	26	.	3.20006	5.72403	2.62904	203
11	59736022	59736185	CH_40191_H3K27Ac_CSpeaks_peak_1419	38	.	4.20240	7.00980	3.80624	65
11	59801137	59801687	CH_40191_H3K27Ac_CSpeaks_peak_1420	42	.	3.58378	7.53521	4.29532	463
11	59828069	59828461	CH_40191_H3K27Ac_CSpeaks_peak_1421	63	.	4.26675	9.75082	6.37555	113
11	59877659	59878349	CH_40191_H3K27Ac_CSpeaks_peak_1422	268	.	11.84375	31.28828	26.88830	136
11	60467147	60467464	CH_40191_H3K27Ac_CSpeaks_peak_1423	38	.	3.71746	7.10683	3.89413	273
11	60522016	60522697	CH_40191_H3K27Ac_CSpeaks_peak_1424	142	.	7.56433	18.04581	14.25214	368
11	60533060	60533638	CH_40191_H3K27Ac_CSpeaks_peak_1425	172	.	8.40481	21.20719	17.25898	170
11	60542624	60542946	CH_40191_H3K27Ac_CSpeaks_peak_1426	58	.	5.23645	9.15108	5.80518	134
11	60573576	60573887	CH_40191_H3K27Ac_CSpeaks_peak_1427	47	.	4.13301	7.99897	4.72508	84
11	60711221	60711709	CH_40191_H3K27Ac_CSpeaks_peak_1428	319	.	9.97845	36.62892	31.97660	216
11	60729742	60730064	CH_40191_H3K27Ac_CSpeaks_peak_1429	268	.	9.00017	31.24463	26.84509	95
11	61594740	61595224	CH_40191_H3K27Ac_CSpeaks_peak_1430	345	.	11.09386	39.36795	34.59018	241
11	61595506	61595712	CH_40191_H3K27Ac_CSpeaks_peak_1431	167	.	9.24294	20.64479	16.72722	92
11	61694466	61694741	CH_40191_H3K27Ac_CSpeaks_peak_1432	69	.	5.32305	10.35493	6.93782	157
11	61767664	61768209	CH_40191_H3K27Ac_CSpeaks_peak_1433	317	.	9.42240	36.35028	31.71362	241
11	61845528	61845686	CH_40191_H3K27Ac_CSpeaks_peak_1434	75	.	4.39828	10.98820	7.54388	92
11	61960893	61961040	CH_40191_H3K27Ac_CSpeaks_peak_1435	73	.	5.77827	10.81798	7.37973	41
11	62090059	62090377	CH_40191_H3K27Ac_CSpeaks_peak_1436	209	.	10.14561	25.07845	20.96696	199
11	62090575	62090778	CH_40191_H3K27Ac_CSpeaks_peak_1437	63	.	5.00662	9.75291	6.37736	140
11	62107810	62108182	CH_40191_H3K27Ac_CSpeaks_peak_1438	255	.	11.45472	29.92927	25.59583	211
11	62148924	62149142	CH_40191_H3K27Ac_CSpeaks_peak_1439	28	.	4.37794	5.97791	2.85796	104
11	62149415	62149597	CH_40191_H3K27Ac_CSpeaks_peak_1440	13	.	3.27278	4.23520	1.33522	55
11	62153842	62153989	CH_40191_H3K27Ac_CSpeaks_peak_1441	38	.	4.72138	7.03981	3.83085	35
11	62157783	62158073	CH_40191_H3K27Ac_CSpeaks_peak_1442	134	.	6.52580	17.25382	13.48965	155
11	62174448	62174707	CH_40191_H3K27Ac_CSpeaks_peak_1443	80	.	4.35917	11.49621	8.02174	128
11	62192467	62192865	CH_40191_H3K27Ac_CSpeaks_peak_1444	209	.	10.14561	25.07845	20.96696	245
11	62208203	62208838	CH_40191_H3K27Ac_CSpeaks_peak_1445	270	.	9.57117	31.48859	27.07284	231
11	62214689	62215068	CH_40191_H3K27Ac_CSpeaks_peak_1446	41	.	3.25504	7.34469	4.12198	272
11	62228545	62228760	CH_40191_H3K27Ac_CSpeaks_peak_1447	193	.	8.96513	23.38640	19.34161	78
11	62281891	62282481	CH_40191_H3K27Ac_CSpeaks_peak_1448	171	.	7.83687	21.06842	17.13790	315
11	62569287	62569601	CH_40191_H3K27Ac_CSpeaks_peak_1449	29	.	3.67353	6.02879	2.90239	31
11	62669026	62669180	CH_40191_H3K27Ac_CSpeaks_peak_1450	84	.	6.21828	11.98549	8.48343	77
11	62671104	62671276	CH_40191_H3K27Ac_CSpeaks_peak_1451	137	.	8.65586	17.55468	13.77787	47
11	62704042	62704764	CH_40191_H3K27Ac_CSpeaks_peak_1452	257	.	12.59034	30.05357	25.71715	465
11	62771247	62771578	CH_40191_H3K27Ac_CSpeaks_peak_1453	42	.	4.16334	7.49627	4.25828	250
11	62844218	62844454	CH_40191_H3K27Ac_CSpeaks_peak_1454	56	.	5.50827	8.93145	5.60281	133
11	62852020	62852569	CH_40191_H3K27Ac_CSpeaks_peak_1455	163	.	6.84795	20.25894	16.35474	138
11	62942752	62943210	CH_40191_H3K27Ac_CSpeaks_peak_1456	89	.	4.29665	12.52718	8.99407	145
11	62971506	62971799	CH_40191_H3K27Ac_CSpeaks_peak_1457	42	.	3.45727	7.45054	4.21851	142
11	63051911	63052188	CH_40191_H3K27Ac_CSpeaks_peak_1458	77	.	5.60321	11.24911	7.78266	111
11	63123123	63123430	CH_40191_H3K27Ac_CSpeaks_peak_1459	117	.	6.09074	15.42233	11.74519	204
11	63273763	63273990	CH_40191_H3K27Ac_CSpeaks_peak_1460	47	.	4.80358	8.07388	4.79803	159
11	63295153	63295477	CH_40191_H3K27Ac_CSpeaks_peak_1461	174	.	9.34742	21.37175	17.41981	113
11	63326606	63326946	CH_40191_H3K27Ac_CSpeaks_peak_1462	33	.	3.69795	6.56654	3.39930	103
11	63358520	63358914	CH_40191_H3K27Ac_CSpeaks_peak_1463	25	.	4.40933	5.63198	2.54393	129
11	63360659	63361105	CH_40191_H3K27Ac_CSpeaks_peak_1464	38	.	4.72138	7.03981	3.83085	235
11	63420792	63420958	CH_40191_H3K27Ac_CSpeaks_peak_1465	55	.	5.09915	8.91176	5.58693	88
11	63440496	63440643	CH_40191_H3K27Ac_CSpeaks_peak_1466	46	.	5.42472	7.87812	4.61451	86
11	63443786	63443954	CH_40191_H3K27Ac_CSpeaks_peak_1467	78	.	7.16515	11.28157	7.81290	82
11	63466683	63467029	CH_40191_H3K27Ac_CSpeaks_peak_1468	145	.	6.45664	18.40802	14.59072	97
11	63481471	63481930	CH_40191_H3K27Ac_CSpeaks_peak_1469	20	.	3.02228	5.12646	2.09514	240
11	63500703	63500881	CH_40191_H3K27Ac_CSpeaks_peak_1470	65	.	5.90172	9.92260	6.53610	78
11	63501039	63501228	CH_40191_H3K27Ac_CSpeaks_peak_1471	84	.	6.21828	11.98549	8.48343	125
11	63515655	63516278	CH_40191_H3K27Ac_CSpeaks_peak_1472	264	.	10.04099	30.78100	26.40524	130
11	63519580	63520038	CH_40191_H3K27Ac_CSpeaks_peak_1473	179	.	11.57448	21.91877	17.95085	125
11	63535677	63536096	CH_40191_H3K27Ac_CSpeaks_peak_1474	45	.	3.91312	7.79903	4.54522	177
11	63560086	63560320	CH_40191_H3K27Ac_CSpeaks_peak_1475	52	.	4.10877	8.51192	5.21046	67
11	63585479	63585626	CH_40191_H3K27Ac_CSpeaks_peak_1476	30	.	4.32793	6.14387	3.00990	87
11	63592554	63592814	CH_40191_H3K27Ac_CSpeaks_peak_1477	20	.	3.02228	5.12646	2.09514	114
11	63607663	63608222	CH_40191_H3K27Ac_CSpeaks_peak_1478	316	.	12.04689	36.24827	31.62115	274
11	63608667	63608828	CH_40191_H3K27Ac_CSpeaks_peak_1479	31	.	4.42098	6.29152	3.14511	55
11	63658409	63658556	CH_40191_H3K27Ac_CSpeaks_peak_1480	19	.	3.60006	4.97148	1.95070	129
11	63727878	63728695	CH_40191_H3K27Ac_CSpeaks_peak_1481	149	.	9.04931	18.72971	14.90057	716
11	63729253	63729563	CH_40191_H3K27Ac_CSpeaks_peak_1482	228	.	8.21754	27.10367	22.89969	125
11	63729733	63730261	CH_40191_H3K27Ac_CSpeaks_peak_1483	247	.	10.36593	29.06058	24.76723	303
11	63768143	63768433	CH_40191_H3K27Ac_CSpeaks_peak_1484	247	.	10.36593	29.06058	24.76723	187
11	63808421	63808992	CH_40191_H3K27Ac_CSpeaks_peak_1485	225	.	6.83735	26.69321	22.50499	261
11	63811332	63811828	CH_40191_H3K27Ac_CSpeaks_peak_1486	38	.	4.20240	7.00980	3.80624	425
11	63823659	63823916	CH_40191_H3K27Ac_CSpeaks_peak_1487	42	.	3.45727	7.45054	4.21851	219
11	63841843	63842587	CH_40191_H3K27Ac_CSpeaks_peak_1488	94	.	4.65980	12.96631	9.41798	122
11	63870559	63871104	CH_40191_H3K27Ac_CSpeaks_peak_1489	152	.	6.96085	19.14182	15.28965	438
11	63919895	63920306	CH_40191_H3K27Ac_CSpeaks_peak_1490	132	.	7.28417	17.02267	13.27492	234
11	63960437	63960659	CH_40191_H3K27Ac_CSpeaks_peak_1491	77	.	5.60321	11.24911	7.78266	125
11	63969813	63970000	CH_40191_H3K27Ac_CSpeaks_peak_1492	80	.	5.38785	11.56949	8.08623	63
11	64028878	64030121	CH_40191_H3K27Ac_CSpeaks_peak_1493	267	.	8.53350	31.13463	26.74686	759
11	64238425	64238586	CH_40191_H3K27Ac_CSpeaks_peak_1494	94	.	6.54556	12.97593	9.42356	89
11	64248716	64249185	CH_40191_H3K27Ac_CSpeaks_peak_1495	388	.	13.72786	43.79546	38.81662	291
11	64252153	64252327	CH_40191_H3K27Ac_CSpeaks_peak_1496	75	.	5.68567	11.02715	7.57728	66
11	64307788	64307947	CH_40191_H3K27Ac_CSpeaks_peak_1497	69	.	5.32305	10.35493	6.93782	87
11	64419316	64419651	CH_40191_H3K27Ac_CSpeaks_peak_1498	190	.	7.83096	23.07401	19.05122	217
11	64500429	64500676	CH_40191_H3K27Ac_CSpeaks_peak_1499	145	.	8.53194	18.34616	14.53328	121
11	64523472	64523969	CH_40191_H3K27Ac_CSpeaks_peak_1500	163	.	6.01264	20.21232	16.31248	133
11	64684447	64684805	CH_40191_H3K27Ac_CSpeaks_peak_1501	145	.	6.45664	18.40802	14.59072	251
11	64702099	64702389	CH_40191_H3K27Ac_CSpeaks_peak_1502	45	.	4.48256	7.80879	4.54985	146
11	64805326	64805948	CH_40191_H3K27Ac_CSpeaks_peak_1503	94	.	4.65980	12.96631	9.41798	381
11	64820113	64820344	CH_40191_H3K27Ac_CSpeaks_peak_1504	115	.	7.04183	15.18195	11.51856	97
11	64924923	64925077	CH_40191_H3K27Ac_CSpeaks_peak_1505	40	.	4.85235	7.24979	4.03290	127
11	64991809	64992364	CH_40191_H3K27Ac_CSpeaks_peak_1506	112	.	5.67402	14.86374	11.21991	189
11	65022447	65022720	CH_40191_H3K27Ac_CSpeaks_peak_1507	64	.	4.89804	9.87657	6.49471	43
11	65073214	65074093	CH_40191_H3K27Ac_CSpeaks_peak_1508	266	.	9.13135	31.00698	26.62760	394
11	65074762	65075392	CH_40191_H3K27Ac_CSpeaks_peak_1509	404	.	9.92086	45.50393	40.44696	264
11	65228724	65229332	CH_40191_H3K27Ac_CSpeaks_peak_1510	425	.	14.56834	47.68983	42.52821	345
11	65251331	65251578	CH_40191_H3K27Ac_CSpeaks_peak_1511	196	.	8.87231	23.74580	19.68997	119
11	65265528	65266379	CH_40191_H3K27Ac_CSpeaks_peak_1512	152	.	7.34707	19.04706	15.20599	555
11	65334006	65334445	CH_40191_H3K27Ac_CSpeaks_peak_1513	97	.	5.68273	13.32172	9.75166	351
11	65334683	65335089	CH_40191_H3K27Ac_CSpeaks_peak_1514	210	.	8.78662	25.20316	21.07821	189
11	65363098	65363415	CH_40191_H3K27Ac_CSpeaks_peak_1515	183	.	6.93347	22.32600	18.32758	162
11	65378857	65379030	CH_40191_H3K27Ac_CSpeaks_peak_1516	139	.	9.92098	17.74655	13.96402	75
11	65383761	65384327	CH_40191_H3K27Ac_CSpeaks_peak_1517	230	.	7.49336	27.22264	23.00679	441
11	65405591	65406049	CH_40191_H3K27Ac_CSpeaks_peak_1518	77	.	5.60321	11.24911	7.78266	311
11	65466859	65467371	CH_40191_H3K27Ac_CSpeaks_peak_1519	157	.	6.40012	19.57768	15.70803	191
11	65467886	65468116	CH_40191_H3K27Ac_CSpeaks_peak_1520	181	.	7.23927	22.15845	18.17187	137
11	65546391	65546626	CH_40191_H3K27Ac_CSpeaks_peak_1521	49	.	4.40824	8.26708	4.97599	207
11	65591900	65592382	CH_40191_H3K27Ac_CSpeaks_peak_1522	214	.	9.52545	25.61881	21.47362	174
11	65685560	65685909	CH_40191_H3K27Ac_CSpeaks_peak_1523	97	.	6.74755	13.33366	9.76328	244
11	65721826	65722102	CH_40191_H3K27Ac_CSpeaks_peak_1524	21	.	3.13049	5.16487	2.12975	49
11	65806070	65806283	CH_40191_H3K27Ac_CSpeaks_peak_1525	159	.	9.36156	19.78430	15.91051	113
11	65807054	65807337	CH_40191_H3K27Ac_CSpeaks_peak_1526	89	.	4.72407	12.48234	8.95190	143
11	65902862	65903552	CH_40191_H3K27Ac_CSpeaks_peak_1527	345	.	11.09386	39.36795	34.59018	496
11	65903932	65904308	CH_40191_H3K27Ac_CSpeaks_peak_1528	429	.	18.06790	48.12893	42.95408	133
11	65904463	65904704	CH_40191_H3K27Ac_CSpeaks_peak_1529	89	.	6.76214	12.51775	8.98620	132
11	66007970	66008648	CH_40191_H3K27Ac_CSpeaks_peak_1530	253	.	7.03088	29.66915	25.34268	184
11	66160523	66161200	CH_40191_H3K27Ac_CSpeaks_peak_1531	291	.	10.00622	33.69424	29.18614	344
11	66439850	66440072	CH_40191_H3K27Ac_CSpeaks_peak_1532	130	.	8.75588	16.74401	13.00929	111
11	66532758	66532942	CH_40191_H3K27Ac_CSpeaks_peak_1533	58	.	5.23645	9.15108	5.80518	46
11	66534145	66534314	CH_40191_H3K27Ac_CSpeaks_peak_1534	72	.	5.14295	10.71308	7.28154	120
11	66747569	66748110	CH_40191_H3K27Ac_CSpeaks_peak_1535	242	.	9.55119	28.54246	24.26672	278
11	67077245	67077469	CH_40191_H3K27Ac_CSpeaks_peak_1536	21	.	3.26290	5.23076	2.18946	205
11	67361577	67361880	CH_40191_H3K27Ac_CSpeaks_peak_1537	126	.	8.26241	16.39883	12.67621	83
11	67810820	67811545	CH_40191_H3K27Ac_CSpeaks_peak_1538	126	.	6.30827	16.33078	12.61108	626
11	67935904	67936424	CH_40191_H3K27Ac_CSpeaks_peak_1539	210	.	8.78662	25.20316	21.07821	385
11	68000292	68000693	CH_40191_H3K27Ac_CSpeaks_peak_1540	343	.	8.65133	39.14880	34.38559	185
11	68136294	68136660	CH_40191_H3K27Ac_CSpeaks_peak_1541	37	.	3.55562	6.98611	3.78783	204
11	68908854	68909150	CH_40191_H3K27Ac_CSpeaks_peak_1542	48	.	3.60759	8.08362	4.80632	213
11	68909474	68909982	CH_40191_H3K27Ac_CSpeaks_peak_1543	77	.	4.62231	11.24059	7.77894	95
11	69447448	69447689	CH_40191_H3K27Ac_CSpeaks_peak_1544	35	.	3.91844	6.74971	3.56539	42
11	69827801	69827948	CH_40191_H3K27Ac_CSpeaks_peak_1545	35	.	4.96049	6.67960	3.50276	42
11	69947852	69948409	CH_40191_H3K27Ac_CSpeaks_peak_1546	61	.	5.04289	9.48270	6.12005	324
11	69948990	69949653	CH_40191_H3K27Ac_CSpeaks_peak_1547	128	.	6.06533	16.60855	12.87564	354
11	70515680	70516275	CH_40191_H3K27Ac_CSpeaks_peak_1548	412	.	14.28818	46.38323	41.28395	360
11	70548362	70549157	CH_40191_H3K27Ac_CSpeaks_peak_1549	179	.	8.77892	21.93851	17.96988	474
11	70876852	70877269	CH_40191_H3K27Ac_CSpeaks_peak_1550	238	.	8.41320	28.12423	23.87115	320
11	70877430	70877698	CH_40191_H3K27Ac_CSpeaks_peak_1551	73	.	5.37716	10.81778	7.37973	197
11	70953719	70953980	CH_40191_H3K27Ac_CSpeaks_peak_1552	37	.	3.55562	6.98611	3.78783	130
11	71046088	71046300	CH_40191_H3K27Ac_CSpeaks_peak_1553	30	.	3.92224	6.23817	3.09542	141
11	71047063	71047317	CH_40191_H3K27Ac_CSpeaks_peak_1554	17	.	3.36192	4.78438	1.78336	107
11	71114954	71115222	CH_40191_H3K27Ac_CSpeaks_peak_1555	58	.	5.23645	9.15108	5.80518	208
11	71116006	71116409	CH_40191_H3K27Ac_CSpeaks_peak_1556	87	.	4.50948	12.22424	8.70798	201
11	71508059	71508336	CH_40191_H3K27Ac_CSpeaks_peak_1557	89	.	5.63275	12.44495	8.91737	146
11	72254333	72254890	CH_40191_H3K27Ac_CSpeaks_peak_1558	414	.	10.07118	46.57834	41.46923	267
11	72448015	72448358	CH_40191_H3K27Ac_CSpeaks_peak_1559	379	.	14.72750	42.86931	37.93135	206
11	72516480	72517162	CH_40191_H3K27Ac_CSpeaks_peak_1560	288	.	9.39148	33.37175	28.87568	416
11	73007814	73008124	CH_40191_H3K27Ac_CSpeaks_peak_1561	36	.	3.30695	6.83546	3.64768	284
11	73008239	73008577	CH_40191_H3K27Ac_CSpeaks_peak_1562	64	.	3.77584	9.82023	6.44320	120
11	73008841	73009110	CH_40191_H3K27Ac_CSpeaks_peak_1563	142	.	7.56433	18.04581	14.25214	134
11	73193865	73194309	CH_40191_H3K27Ac_CSpeaks_peak_1564	24	.	2.45942	5.48435	2.42384	320
11	73288599	73288951	CH_40191_H3K27Ac_CSpeaks_peak_1565	151	.	5.24756	18.97796	15.14532	159
11	73346801	73347357	CH_40191_H3K27Ac_CSpeaks_peak_1566	152	.	7.34707	19.04706	15.20599	203
11	73432202	73432577	CH_40191_H3K27Ac_CSpeaks_peak_1567	56	.	4.08897	9.03170	5.69647	259
11	73432737	73433012	CH_40191_H3K27Ac_CSpeaks_peak_1568	66	.	4.50008	9.99617	6.60421	162
11	73528922	73529737	CH_40191_H3K27Ac_CSpeaks_peak_1569	120	.	5.86967	15.72910	12.04169	396
11	73575770	73576185	CH_40191_H3K27Ac_CSpeaks_peak_1570	176	.	6.51596	21.65107	17.68674	151
11	74561341	74561751	CH_40191_H3K27Ac_CSpeaks_peak_1571	133	.	7.85467	17.13821	13.38102	140
11	75392789	75393232	CH_40191_H3K27Ac_CSpeaks_peak_1572	103	.	4.10850	13.94995	10.35571	110
11	76230141	76230520	CH_40191_H3K27Ac_CSpeaks_peak_1573	101	.	4.81012	13.72196	10.13215	246
11	76230649	76230798	CH_40191_H3K27Ac_CSpeaks_peak_1574	46	.	4.39218	7.93774	4.67209	88
11	76230945	76231271	CH_40191_H3K27Ac_CSpeaks_peak_1575	142	.	7.10216	18.05736	14.25887	79
11	76977595	76977763	CH_40191_H3K27Ac_CSpeaks_peak_1576	88	.	7.39735	12.35579	8.83542	54
11	79250040	79250404	CH_40191_H3K27Ac_CSpeaks_peak_1577	47	.	5.11483	7.96982	4.70005	75
11	80646180	80646545	CH_40191_H3K27Ac_CSpeaks_peak_1578	111	.	5.21277	14.83133	11.19091	146
11	80646881	80647042	CH_40191_H3K27Ac_CSpeaks_peak_1579	32	.	3.52180	6.43632	3.28173	39
11	81071647	81071807	CH_40191_H3K27Ac_CSpeaks_peak_1580	29	.	4.61112	6.12319	2.99415	52
11	81660320	81660867	CH_40191_H3K27Ac_CSpeaks_peak_1581	94	.	7.08207	13.05563	9.49977	429
11	83877486	83877841	CH_40191_H3K27Ac_CSpeaks_peak_1582	23	.	1.42146	5.42286	2.36478	231
11	83878000	83878212	CH_40191_H3K27Ac_CSpeaks_peak_1583	67	.	1.77525	10.11885	6.71633	108
11	83992602	83992749	CH_40191_H3K27Ac_CSpeaks_peak_1584	55	.	6.06282	8.90563	5.58086	27
11	84170902	84171270	CH_40191_H3K27Ac_CSpeaks_peak_1585	54	.	4.35053	8.74841	5.43106	225
11	84608272	84608699	CH_40191_H3K27Ac_CSpeaks_peak_1586	200	.	8.04848	24.08747	20.01807	198
11	84622398	84622604	CH_40191_H3K27Ac_CSpeaks_peak_1587	36	.	4.93157	6.84499	3.65412	187
11	84623380	84623602	CH_40191_H3K27Ac_CSpeaks_peak_1588	111	.	8.38366	14.76985	11.13229	142
11	84735966	84736314	CH_40191_H3K27Ac_CSpeaks_peak_1589	46	.	3.29498	7.89549	4.63091	192
11	84891799	84892170	CH_40191_H3K27Ac_CSpeaks_peak_1590	44	.	3.73340	7.64855	4.40352	113
11	84976927	84977116	CH_40191_H3K27Ac_CSpeaks_peak_1591	32	.	3.52180	6.43632	3.28173	138
11	85928932	85929248	CH_40191_H3K27Ac_CSpeaks_peak_1592	126	.	8.26241	16.39883	12.67621	122
11	86452911	86453219	CH_40191_H3K27Ac_CSpeaks_peak_1593	41	.	3.34890	7.38851	4.15866	202
11	86594112	86594267	CH_40191_H3K27Ac_CSpeaks_peak_1594	49	.	4.90917	8.25623	4.96953	124
11	87401391	87401579	CH_40191_H3K27Ac_CSpeaks_peak_1595	46	.	5.42472	7.87812	4.61451	107
11	87907530	87907791	CH_40191_H3K27Ac_CSpeaks_peak_1596	53	.	4.76273	8.63356	5.32283	132
11	87973298	87973641	CH_40191_H3K27Ac_CSpeaks_peak_1597	33	.	4.25461	6.55089	3.38739	230
11	89242009	89242284	CH_40191_H3K27Ac_CSpeaks_peak_1598	30	.	3.92224	6.23817	3.09542	154
11	90992453	90992964	CH_40191_H3K27Ac_CSpeaks_peak_1599	119	.	5.37567	15.64129	11.95880	264
11	91019429	91019811	CH_40191_H3K27Ac_CSpeaks_peak_1600	55	.	6.06282	8.90563	5.58086	106
11	91125662	91125920	CH_40191_H3K27Ac_CSpeaks_peak_1601	99	.	7.89050	13.54976	9.97065	116
11	91338637	91339045	CH_40191_H3K27Ac_CSpeaks_peak_1602	142	.	7.10216	18.05736	14.25887	142
11	91651302	91651688	CH_40191_H3K27Ac_CSpeaks_peak_1603	76	.	5.00311	11.11770	7.66196	255
11	91917391	91917710	CH_40191_H3K27Ac_CSpeaks_peak_1604	108	.	5.87322	14.52895	10.89633	125
11	91919914	91920160	CH_40191_H3K27Ac_CSpeaks_peak_1605	18	.	3.94525	4.90478	1.89079	32
11	92321254	92321912	CH_40191_H3K27Ac_CSpeaks_peak_1606	213	.	6.91454	25.53642	21.39784	341
11	92524602	92524815	CH_40191_H3K27Ac_CSpeaks_peak_1607	61	.	4.07248	9.55621	6.18676	131
11	92552726	92552951	CH_40191_H3K27Ac_CSpeaks_peak_1608	86	.	6.57554	12.20118	8.68673	108
11	92553238	92553596	CH_40191_H3K27Ac_CSpeaks_peak_1609	117	.	6.09074	15.42233	11.74519	223
11	92850557	92850928	CH_40191_H3K27Ac_CSpeaks_peak_1610	231	.	7.21517	27.38765	23.16840	151
11	92934877	92935085	CH_40191_H3K27Ac_CSpeaks_peak_1611	16	.	3.85816	4.63443	1.64830	123
11	92982347	92982494	CH_40191_H3K27Ac_CSpeaks_peak_1612	45	.	5.51166	7.77221	4.52153	90
11	93416924	93417123	CH_40191_H3K27Ac_CSpeaks_peak_1613	89	.	5.63275	12.44495	8.91737	145
11	93573163	93573563	CH_40191_H3K27Ac_CSpeaks_peak_1614	247	.	10.36593	29.06058	24.76723	226
11	94167549	94167740	CH_40191_H3K27Ac_CSpeaks_peak_1615	55	.	6.06282	8.90563	5.58086	77
11	94355696	94355921	CH_40191_H3K27Ac_CSpeaks_peak_1616	58	.	5.47962	9.22293	5.87416	86
11	98522205	98522796	CH_40191_H3K27Ac_CSpeaks_peak_1617	317	.	9.42240	36.35028	31.71362	257
11	98973530	98973762	CH_40191_H3K27Ac_CSpeaks_peak_1618	101	.	4.81012	13.72196	10.13215	95
11	99482210	99482405	CH_40191_H3K27Ac_CSpeaks_peak_1619	22	.	3.93448	5.28482	2.23731	99
11	99954992	99955440	CH_40191_H3K27Ac_CSpeaks_peak_1620	221	.	9.06138	26.34773	22.16735	194
11	100296932	100297276	CH_40191_H3K27Ac_CSpeaks_peak_1621	106	.	6.12256	14.24989	10.62936	180
11	104552969	104553322	CH_40191_H3K27Ac_CSpeaks_peak_1622	16	.	2.76928	4.55555	1.63096	146
11	104864847	104865160	CH_40191_H3K27Ac_CSpeaks_peak_1623	61	.	4.56806	9.51862	6.15149	101
11	105982345	105982517	CH_40191_H3K27Ac_CSpeaks_peak_1624	59	.	5.51003	9.27372	5.92156	93
11	106360964	106361690	CH_40191_H3K27Ac_CSpeaks_peak_1625	390	.	10.66687	43.98843	39.00144	333
11	107969209	107969411	CH_40191_H3K27Ac_CSpeaks_peak_1626	160	.	10.35629	19.88429	16.00666	119
11	107969930	107970565	CH_40191_H3K27Ac_CSpeaks_peak_1627	174	.	5.61367	21.37173	17.41981	146
11	108170397	108171528	CH_40191_H3K27Ac_CSpeaks_peak_1628	439	.	10.91424	49.13203	43.90662	499
11	108312675	108312973	CH_40191_H3K27Ac_CSpeaks_peak_1629	152	.	7.84449	19.08464	15.23837	177
11	108313842	108314324	CH_40191_H3K27Ac_CSpeaks_peak_1630	400	.	10.84465	45.10923	40.07060	201
11	108595796	108596434	CH_40191_H3K27Ac_CSpeaks_peak_1631	77	.	5.60321	11.24911	7.78266	267
11	109113682	109113836	CH_40191_H3K27Ac_CSpeaks_peak_1632	32	.	4.77753	6.38651	3.23616	84
11	109189511	109189887	CH_40191_H3K27Ac_CSpeaks_peak_1633	95	.	6.16353	13.09923	9.53816	293
11	109405312	109405645	CH_40191_H3K27Ac_CSpeaks_peak_1634	67	.	5.84492	10.19018	6.78578	108
11	109771881	109772338	CH_40191_H3K27Ac_CSpeaks_peak_1635	176	.	9.16378	21.58326	17.62230	339
11	109839451	109839713	CH_40191_H3K27Ac_CSpeaks_peak_1636	138	.	8.40208	17.61672	13.83810	122
11	109931556	109931738	CH_40191_H3K27Ac_CSpeaks_peak_1637	45	.	5.51166	7.77221	4.52153	100
11	110131336	110131895	CH_40191_H3K27Ac_CSpeaks_peak_1638	151	.	6.02727	19.00586	15.17084	284
11	110196451	110196686	CH_40191_H3K27Ac_CSpeaks_peak_1639	68	.	4.78559	10.30867	6.89720	118
11	110872098	110872280	CH_40191_H3K27Ac_CSpeaks_peak_1640	40	.	3.91548	7.27131	4.05079	75
11	111788403	111788870	CH_40191_H3K27Ac_CSpeaks_peak_1641	229	.	8.70106	27.19579	22.98291	322
11	111974953	111975220	CH_40191_H3K27Ac_CSpeaks_peak_1642	123	.	7.00401	16.01579	12.31873	181
11	111975626	111976618	CH_40191_H3K27Ac_CSpeaks_peak_1643	431	.	16.03661	48.32555	43.13933	352
11	112092392	112092539	CH_40191_H3K27Ac_CSpeaks_peak_1644	25	.	4.40933	5.63198	2.54393	12
11	112506523	112506725	CH_40191_H3K27Ac_CSpeaks_peak_1645	16	.	3.04537	4.60264	1.64830	0
11	113388984	113389383	CH_40191_H3K27Ac_CSpeaks_peak_1646	123	.	7.52739	16.06931	12.36605	200
11	114689843	114689998	CH_40191_H3K27Ac_CSpeaks_peak_1647	46	.	5.42472	7.87812	4.61451	104
11	114996024	114996561	CH_40191_H3K27Ac_CSpeaks_peak_1648	334	.	10.87633	38.21571	33.49639	340
11	115047192	115047557	CH_40191_H3K27Ac_CSpeaks_peak_1649	225	.	9.80561	26.75399	22.55909	103
11	115135286	115135716	CH_40191_H3K27Ac_CSpeaks_peak_1650	296	.	10.77570	34.21641	29.68055	251
11	115221316	115221905	CH_40191_H3K27Ac_CSpeaks_peak_1651	115	.	5.51122	15.23801	11.57129	366
11	115711478	115711753	CH_40191_H3K27Ac_CSpeaks_peak_1652	21	.	3.13049	5.16487	2.12975	270
11	115789424	115789571	CH_40191_H3K27Ac_CSpeaks_peak_1653	35	.	4.96049	6.67960	3.50276	31
11	116361884	116362364	CH_40191_H3K27Ac_CSpeaks_peak_1654	253	.	9.79609	29.65639	25.33118	227
11	116456132	116456560	CH_40191_H3K27Ac_CSpeaks_peak_1655	200	.	7.63058	24.10400	20.03018	283
11	116456705	116456852	CH_40191_H3K27Ac_CSpeaks_peak_1656	73	.	4.69574	10.76592	7.33047	67
11	116535913	116536095	CH_40191_H3K27Ac_CSpeaks_peak_1657	30	.	4.52768	6.21168	3.07556	134
11	116538492	116538978	CH_40191_H3K27Ac_CSpeaks_peak_1658	82	.	5.85261	11.71662	8.23119	301
11	116719916	116720934	CH_40191_H3K27Ac_CSpeaks_peak_1659	299	.	9.58714	34.44879	29.90126	817
11	116861092	116861387	CH_40191_H3K27Ac_CSpeaks_peak_1660	225	.	9.80561	26.75399	22.55909	176
11	116990279	116990482	CH_40191_H3K27Ac_CSpeaks_peak_1661	100	.	5.65569	13.65121	10.06290	82
11	117027675	117027835	CH_40191_H3K27Ac_CSpeaks_peak_1662	56	.	5.91788	8.94847	5.61788	71
11	117040246	117040786	CH_40191_H3K27Ac_CSpeaks_peak_1663	213	.	6.91454	25.53642	21.39784	147
11	117083163	117083325	CH_40191_H3K27Ac_CSpeaks_peak_1664	42	.	4.16334	7.49627	4.25828	130
11	117103035	117103469	CH_40191_H3K27Ac_CSpeaks_peak_1665	171	.	7.83687	21.06842	17.13790	175
11	117141934	117142377	CH_40191_H3K27Ac_CSpeaks_peak_1666	85	.	4.32567	12.00961	8.50372	167
11	117262656	117263051	CH_40191_H3K27Ac_CSpeaks_peak_1667	86	.	5.88337	12.16419	8.65152	367
11	117282676	117282973	CH_40191_H3K27Ac_CSpeaks_peak_1668	190	.	7.83096	23.07401	19.05122	94
11	117307197	117307429	CH_40191_H3K27Ac_CSpeaks_peak_1669	133	.	7.85467	17.13821	13.38102	120
11	117675778	117676593	CH_40191_H3K27Ac_CSpeaks_peak_1670	318	.	12.85002	36.48903	31.84935	291
11	118122164	118122344	CH_40191_H3K27Ac_CSpeaks_peak_1671	33	.	4.25461	6.55089	3.38739	71
11	118164922	118165452	CH_40191_H3K27Ac_CSpeaks_peak_1672	163	.	6.01264	20.21232	16.31248	199
11	118284357	118285004	CH_40191_H3K27Ac_CSpeaks_peak_1673	291	.	12.43656	33.69681	29.18614	198
11	118295833	118296268	CH_40191_H3K27Ac_CSpeaks_peak_1674	232	.	9.30628	27.43948	23.21261	188
11	118296497	118296655	CH_40191_H3K27Ac_CSpeaks_peak_1675	55	.	6.06282	8.90563	5.58086	30
11	118990904	118991160	CH_40191_H3K27Ac_CSpeaks_peak_1676	152	.	6.96085	19.14182	15.28965	116
11	119419285	119419968	CH_40191_H3K27Ac_CSpeaks_peak_1677	187	.	9.49106	22.73383	18.72160	118
11	120608538	120609180	CH_40191_H3K27Ac_CSpeaks_peak_1678	162	.	7.17838	20.10592	16.21513	353
11	121160840	121161059	CH_40191_H3K27Ac_CSpeaks_peak_1679	58	.	4.30443	9.24458	5.89256	88
11	121270559	121270818	CH_40191_H3K27Ac_CSpeaks_peak_1680	139	.	9.37603	17.76884	13.98601	143
11	121405634	121406092	CH_40191_H3K27Ac_CSpeaks_peak_1681	61	.	4.56806	9.51862	6.15149	112
11	122740787	122741327	CH_40191_H3K27Ac_CSpeaks_peak_1682	40	.	3.91548	7.27131	4.05079	471
11	122778861	122779487	CH_40191_H3K27Ac_CSpeaks_peak_1683	154	.	6.65230	19.32723	15.46639	97
11	122856382	122856723	CH_40191_H3K27Ac_CSpeaks_peak_1684	104	.	6.44369	14.05336	10.44277	226
11	122902489	122902705	CH_40191_H3K27Ac_CSpeaks_peak_1685	26	.	2.71090	5.72504	2.62997	10
11	123047873	123048097	CH_40191_H3K27Ac_CSpeaks_peak_1686	33	.	4.25461	6.55089	3.38739	48
11	123151154	123151671	CH_40191_H3K27Ac_CSpeaks_peak_1687	152	.	7.34707	19.04706	15.20599	220
11	123152557	123152902	CH_40191_H3K27Ac_CSpeaks_peak_1688	123	.	7.52739	16.06931	12.36605	264
11	123484861	123485150	CH_40191_H3K27Ac_CSpeaks_peak_1689	30	.	3.92224	6.23817	3.09542	105
11	123553117	123553629	CH_40191_H3K27Ac_CSpeaks_peak_1690	227	.	6.64028	26.96743	22.77056	174
11	123868442	123868757	CH_40191_H3K27Ac_CSpeaks_peak_1691	21	.	3.26290	5.23076	2.18946	129
11	123884405	123884767	CH_40191_H3K27Ac_CSpeaks_peak_1692	95	.	6.16353	13.09923	9.53816	230
11	124041494	124042474	CH_40191_H3K27Ac_CSpeaks_peak_1693	31	.	3.37784	6.34428	3.19441	334
11	124191139	124191332	CH_40191_H3K27Ac_CSpeaks_peak_1694	14	.	3.70102	4.38856	1.48041	101
11	124264098	124264509	CH_40191_H3K27Ac_CSpeaks_peak_1695	65	.	5.90172	9.92260	6.53610	285
11	124338961	124339213	CH_40191_H3K27Ac_CSpeaks_peak_1696	115	.	6.36746	15.17798	11.51497	115
11	126534560	126534903	CH_40191_H3K27Ac_CSpeaks_peak_1697	115	.	7.86896	15.26305	11.59387	188
11	126535038	126535242	CH_40191_H3K27Ac_CSpeaks_peak_1698	84	.	6.68862	11.98623	8.48343	104
11	126706947	126707226	CH_40191_H3K27Ac_CSpeaks_peak_1699	92	.	4.97787	12.79492	9.25141	89
11	126707577	126707870	CH_40191_H3K27Ac_CSpeaks_peak_1700	75	.	5.89100	11.01708	7.56764	224
11	127302375	127303222	CH_40191_H3K27Ac_CSpeaks_peak_1701	163	.	6.84795	20.25894	16.35474	209
11	127915818	127916050	CH_40191_H3K27Ac_CSpeaks_peak_1702	99	.	7.89050	13.54976	9.97065	98
11	128023245	128024177	CH_40191_H3K27Ac_CSpeaks_peak_1703	231	.	7.21517	27.38765	23.16840	658
11	128024715	128025303	CH_40191_H3K27Ac_CSpeaks_peak_1704	484	.	14.69413	53.89607	48.45010	338
11	128092195	128093042	CH_40191_H3K27Ac_CSpeaks_peak_1705	441	.	13.66030	49.37993	44.14669	251
11	128181590	128181800	CH_40191_H3K27Ac_CSpeaks_peak_1706	108	.	5.87322	14.52895	10.89633	120
11	128341064	128341372	CH_40191_H3K27Ac_CSpeaks_peak_1707	123	.	8.87682	16.01460	12.31873	122
11	128958405	128958574	CH_40191_H3K27Ac_CSpeaks_peak_1708	38	.	3.71746	7.10683	3.89413	43
11	131198528	131198858	CH_40191_H3K27Ac_CSpeaks_peak_1709	74	.	6.29517	10.94140	7.49897	61
11	132047001	132047156	CH_40191_H3K27Ac_CSpeaks_peak_1710	61	.	4.56806	9.51862	6.15149	105
11	132165704	132165959	CH_40191_H3K27Ac_CSpeaks_peak_1711	190	.	8.78181	23.02040	19.00315	174
11	132221697	132222009	CH_40191_H3K27Ac_CSpeaks_peak_1712	26	.	3.20006	5.72403	2.62904	84
11	132320971	132321297	CH_40191_H3K27Ac_CSpeaks_peak_1713	42	.	4.16334	7.49627	4.25828	228
12	209608	209853	CH_40191_H3K27Ac_CSpeaks_peak_1714	54	.	4.35053	8.74841	5.43106	186
12	465402	465611	CH_40191_H3K27Ac_CSpeaks_peak_1715	77	.	5.60321	11.24911	7.78266	112
12	612568	612794	CH_40191_H3K27Ac_CSpeaks_peak_1716	82	.	6.09929	11.77406	8.28536	124
12	647202	647447	CH_40191_H3K27Ac_CSpeaks_peak_1717	131	.	7.96262	16.84651	13.11094	127
12	761131	761615	CH_40191_H3K27Ac_CSpeaks_peak_1718	139	.	5.56170	17.69072	13.90996	225
12	1002293	1002722	CH_40191_H3K27Ac_CSpeaks_peak_1719	96	.	6.94085	13.24218	9.67483	355
12	1152350	1152505	CH_40191_H3K27Ac_CSpeaks_peak_1720	26	.	4.23779	5.75918	2.65597	47
12	1576055	1576268	CH_40191_H3K27Ac_CSpeaks_peak_1721	16	.	2.93484	4.56648	1.63966	211
12	1576864	1577394	CH_40191_H3K27Ac_CSpeaks_peak_1722	117	.	6.09074	15.42233	11.74519	236
12	1647642	1648109	CH_40191_H3K27Ac_CSpeaks_peak_1723	257	.	12.59034	30.05357	25.71715	205
12	1686410	1686602	CH_40191_H3K27Ac_CSpeaks_peak_1724	75	.	5.89100	11.01708	7.56764	107
12	2764372	2764671	CH_40191_H3K27Ac_CSpeaks_peak_1725	67	.	5.21420	10.14957	6.74586	222
12	2874421	2874903	CH_40191_H3K27Ac_CSpeaks_peak_1726	755	.	19.83708	82.47576	75.50455	313
12	2875743	2876155	CH_40191_H3K27Ac_CSpeaks_peak_1727	96	.	4.88697	13.25143	9.68235	233
12	3045240	3045826	CH_40191_H3K27Ac_CSpeaks_peak_1728	154	.	8.50922	19.32813	15.46639	106
12	3167745	3167957	CH_40191_H3K27Ac_CSpeaks_peak_1729	53	.	4.76273	8.63356	5.32283	85
12	3857989	3858301	CH_40191_H3K27Ac_CSpeaks_peak_1730	100	.	5.65569	13.65121	10.06290	178
12	3945313	3945506	CH_40191_H3K27Ac_CSpeaks_peak_1731	123	.	7.00401	16.01579	12.31873	113
12	4274120	4274462	CH_40191_H3K27Ac_CSpeaks_peak_1732	142	.	7.10216	18.05736	14.25887	137
12	4371119	4371271	CH_40191_H3K27Ac_CSpeaks_peak_1733	58	.	5.23645	9.15108	5.80518	27
12	5561203	5561385	CH_40191_H3K27Ac_CSpeaks_peak_1734	35	.	3.91844	6.74971	3.56539	60
12	6349286	6349682	CH_40191_H3K27Ac_CSpeaks_peak_1735	183	.	10.22965	22.36217	18.36154	137
12	6428084	6428683	CH_40191_H3K27Ac_CSpeaks_peak_1736	317	.	9.42240	36.35028	31.71362	397
12	6461931	6462114	CH_40191_H3K27Ac_CSpeaks_peak_1737	115	.	5.51122	15.23801	11.57129	121
12	6494022	6494231	CH_40191_H3K27Ac_CSpeaks_peak_1738	55	.	6.06282	8.90563	5.58086	70
12	6540477	6540741	CH_40191_H3K27Ac_CSpeaks_peak_1739	40	.	3.91548	7.27131	4.05079	92
12	6693359	6693506	CH_40191_H3K27Ac_CSpeaks_peak_1740	45	.	5.51166	7.77221	4.52153	105
12	6718747	6719316	CH_40191_H3K27Ac_CSpeaks_peak_1741	181	.	7.23927	22.15845	18.17187	126
12	6775758	6775905	CH_40191_H3K27Ac_CSpeaks_peak_1742	33	.	4.83571	6.47926	3.32277	96
12	6928706	6928870	CH_40191_H3K27Ac_CSpeaks_peak_1743	45	.	5.51166	7.77221	4.52153	106
12	7033976	7034685	CH_40191_H3K27Ac_CSpeaks_peak_1744	219	.	10.73222	26.14921	21.98222	200
12	7673320	7673735	CH_40191_H3K27Ac_CSpeaks_peak_1745	60	.	3.90822	9.40101	6.04548	227
12	8270655	8270826	CH_40191_H3K27Ac_CSpeaks_peak_1746	26	.	3.20006	5.72403	2.62904	51
12	8270937	8271154	CH_40191_H3K27Ac_CSpeaks_peak_1747	41	.	4.92761	7.37016	4.14628	133
12	8923387	8923676	CH_40191_H3K27Ac_CSpeaks_peak_1748	113	.	6.72385	15.02579	11.37085	131
12	9141451	9141703	CH_40191_H3K27Ac_CSpeaks_peak_1749	126	.	9.36982	16.40101	12.67784	110
12	10053561	10053718	CH_40191_H3K27Ac_CSpeaks_peak_1750	35	.	4.96049	6.67960	3.50276	87
12	10939574	10940097	CH_40191_H3K27Ac_CSpeaks_peak_1751	303	.	7.04834	34.95581	30.39748	174
12	11434880	11435080	CH_40191_H3K27Ac_CSpeaks_peak_1752	65	.	5.90172	9.92260	6.53610	139
12	11909295	11910055	CH_40191_H3K27Ac_CSpeaks_peak_1753	279	.	12.10928	32.42931	27.97859	131
12	11910760	11911111	CH_40191_H3K27Ac_CSpeaks_peak_1754	45	.	3.91312	7.79903	4.54522	22
12	12530976	12531268	CH_40191_H3K27Ac_CSpeaks_peak_1755	201	.	8.57158	24.19913	20.11852	146
12	12615626	12616050	CH_40191_H3K27Ac_CSpeaks_peak_1756	160	.	9.44276	19.92313	16.04221	128
12	12825130	12825879	CH_40191_H3K27Ac_CSpeaks_peak_1757	892	.	24.37395	97.77168	89.21188	476
12	12826206	12826845	CH_40191_H3K27Ac_CSpeaks_peak_1758	56	.	4.08897	9.03170	5.69647	118
12	12984923	12985387	CH_40191_H3K27Ac_CSpeaks_peak_1759	260	.	9.35364	30.40024	26.03499	156
12	12991954	12992771	CH_40191_H3K27Ac_CSpeaks_peak_1760	313	.	10.44128	35.93713	31.32425	511
12	12993087	12993882	CH_40191_H3K27Ac_CSpeaks_peak_1761	225	.	9.80561	26.75399	22.55909	224
12	13056308	13056546	CH_40191_H3K27Ac_CSpeaks_peak_1762	112	.	5.67402	14.86374	11.21991	117
12	13268839	13269186	CH_40191_H3K27Ac_CSpeaks_peak_1763	225	.	9.80561	26.75399	22.55909	128
12	14650007	14650383	CH_40191_H3K27Ac_CSpeaks_peak_1764	445	.	18.59389	49.82592	44.57596	223
12	14851423	14851789	CH_40191_H3K27Ac_CSpeaks_peak_1765	98	.	4.60474	13.45912	9.88252	180
12	16082590	16083425	CH_40191_H3K27Ac_CSpeaks_peak_1766	191	.	8.32668	23.14292	19.10928	617
12	16210442	16210589	CH_40191_H3K27Ac_CSpeaks_peak_1767	32	.	4.51697	6.44352	3.28830	72
12	19478938	19479296	CH_40191_H3K27Ac_CSpeaks_peak_1768	230	.	7.49336	27.22264	23.00679	135
12	19792173	19792767	CH_40191_H3K27Ac_CSpeaks_peak_1769	196	.	11.01826	23.70406	19.65072	63
12	21570524	21571212	CH_40191_H3K27Ac_CSpeaks_peak_1770	104	.	6.44369	14.05336	10.44277	610
12	21573380	21574075	CH_40191_H3K27Ac_CSpeaks_peak_1771	531	.	14.57428	58.85145	53.15125	211
12	21952956	21953684	CH_40191_H3K27Ac_CSpeaks_peak_1772	347	.	9.95575	39.57804	34.79472	300
12	22995510	22995930	CH_40191_H3K27Ac_CSpeaks_peak_1773	35	.	3.12484	6.76577	3.58066	277
12	23045663	23046283	CH_40191_H3K27Ac_CSpeaks_peak_1774	219	.	6.51008	26.08342	21.93063	344
12	23063258	23063505	CH_40191_H3K27Ac_CSpeaks_peak_1775	78	.	7.16515	11.28157	7.81290	119
12	23167534	23167761	CH_40191_H3K27Ac_CSpeaks_peak_1776	19	.	3.60006	4.97148	1.95070	127
12	23971951	23972438	CH_40191_H3K27Ac_CSpeaks_peak_1777	172	.	7.04361	21.20278	17.25898	289
12	24083462	24083840	CH_40191_H3K27Ac_CSpeaks_peak_1778	61	.	4.07248	9.55621	6.18676	227
12	24481658	24482350	CH_40191_H3K27Ac_CSpeaks_peak_1779	145	.	6.45664	18.40802	14.59072	524
12	24657434	24657995	CH_40191_H3K27Ac_CSpeaks_peak_1780	198	.	9.81833	23.89905	19.83709	139
12	24816377	24816917	CH_40191_H3K27Ac_CSpeaks_peak_1781	255	.	6.83404	29.92657	25.59583	357
12	24865394	24865818	CH_40191_H3K27Ac_CSpeaks_peak_1782	96	.	4.88697	13.25143	9.68235	191
12	24879637	24879839	CH_40191_H3K27Ac_CSpeaks_peak_1783	32	.	4.47533	6.37761	3.22743	114
12	25428317	25428685	CH_40191_H3K27Ac_CSpeaks_peak_1784	209	.	7.82623	25.09331	20.97737	143
12	25428893	25429195	CH_40191_H3K27Ac_CSpeaks_peak_1785	100	.	5.65569	13.65121	10.06290	185
12	25492886	25493257	CH_40191_H3K27Ac_CSpeaks_peak_1786	209	.	12.15032	25.02432	20.91684	116
12	25889070	25889217	CH_40191_H3K27Ac_CSpeaks_peak_1787	35	.	4.96049	6.67960	3.50276	35
12	26356351	26356531	CH_40191_H3K27Ac_CSpeaks_peak_1788	94	.	7.08207	13.05563	9.49977	109
12	26356964	26357252	CH_40191_H3K27Ac_CSpeaks_peak_1789	122	.	4.75942	15.92591	12.23447	85
12	26691200	26691867	CH_40191_H3K27Ac_CSpeaks_peak_1790	545	.	13.15581	60.28296	54.50436	511
12	29780304	29780451	CH_40191_H3K27Ac_CSpeaks_peak_1791	36	.	4.93157	6.84499	3.65412	84
12	30419615	30419927	CH_40191_H3K27Ac_CSpeaks_peak_1792	145	.	6.45664	18.40802	14.59072	188
12	31497680	31497872	CH_40191_H3K27Ac_CSpeaks_peak_1793	65	.	5.90172	9.92260	6.53610	87
12	31498928	31499196	CH_40191_H3K27Ac_CSpeaks_peak_1794	45	.	4.48256	7.80879	4.54985	144
12	31590829	31591240	CH_40191_H3K27Ac_CSpeaks_peak_1795	111	.	5.21277	14.83133	11.19091	149
12	31621347	31621560	CH_40191_H3K27Ac_CSpeaks_peak_1796	36	.	3.30695	6.83546	3.64768	29
12	31717497	31717739	CH_40191_H3K27Ac_CSpeaks_peak_1797	195	.	10.62310	23.60649	19.55408	123
12	31829990	31830329	CH_40191_H3K27Ac_CSpeaks_peak_1798	86	.	5.88337	12.16419	8.65152	129
12	31921072	31921442	CH_40191_H3K27Ac_CSpeaks_peak_1799	276	.	8.30785	32.12347	27.69134	175
12	32356474	32356625	CH_40191_H3K27Ac_CSpeaks_peak_1800	105	.	7.47551	14.14829	10.53439	67
12	32711200	32711626	CH_40191_H3K27Ac_CSpeaks_peak_1801	362	.	15.73793	41.04533	36.20145	186
12	32997931	32998173	CH_40191_H3K27Ac_CSpeaks_peak_1802	45	.	4.48256	7.80879	4.54985	113
12	33093542	33093928	CH_40191_H3K27Ac_CSpeaks_peak_1803	88	.	5.08705	12.35708	8.83542	242
12	33102440	33102818	CH_40191_H3K27Ac_CSpeaks_peak_1804	40	.	3.91548	7.27131	4.05079	247
12	33433120	33433379	CH_40191_H3K27Ac_CSpeaks_peak_1805	89	.	7.71632	12.51866	8.98620	74
12	33437546	33437722	CH_40191_H3K27Ac_CSpeaks_peak_1806	38	.	4.92986	7.09530	3.88533	78
12	33637737	33638069	CH_40191_H3K27Ac_CSpeaks_peak_1807	187	.	10.14321	22.77603	18.76316	90
12	34840849	34841374	CH_40191_H3K27Ac_CSpeaks_peak_1808	16	.	2.93484	4.56648	1.63966	268
12	35877603	35877766	CH_40191_H3K27Ac_CSpeaks_peak_1809	49	.	4.90917	8.25623	4.96953	103
12	36045486	36045820	CH_40191_H3K27Ac_CSpeaks_peak_1810	89	.	7.71632	12.51866	8.98620	120
12	36224544	36225002	CH_40191_H3K27Ac_CSpeaks_peak_1811	247	.	10.36593	29.06058	24.76723	221
12	36225660	36226051	CH_40191_H3K27Ac_CSpeaks_peak_1812	41	.	4.58189	7.38889	4.15866	261
12	37264901	37265195	CH_40191_H3K27Ac_CSpeaks_peak_1813	219	.	11.41000	26.14176	21.98032	158
12	37279893	37280126	CH_40191_H3K27Ac_CSpeaks_peak_1814	29	.	4.46657	6.11625	2.98797	145
12	37296173	37296396	CH_40191_H3K27Ac_CSpeaks_peak_1815	31	.	3.25798	6.28074	3.13445	50
12	37353473	37354241	CH_40191_H3K27Ac_CSpeaks_peak_1816	88	.	5.08705	12.35708	8.83542	533
12	37399440	37400088	CH_40191_H3K27Ac_CSpeaks_peak_1817	247	.	10.36593	29.06058	24.76723	145
12	37459933	37460113	CH_40191_H3K27Ac_CSpeaks_peak_1818	84	.	5.22064	11.94494	8.44981	88
12	37488093	37488363	CH_40191_H3K27Ac_CSpeaks_peak_1819	75	.	5.89100	11.01708	7.56764	66
12	37495210	37495893	CH_40191_H3K27Ac_CSpeaks_peak_1820	161	.	7.59197	20.05089	16.16465	98
12	37719259	37719418	CH_40191_H3K27Ac_CSpeaks_peak_1821	38	.	3.71746	7.10683	3.89413	62
12	37719672	37719874	CH_40191_H3K27Ac_CSpeaks_peak_1822	40	.	3.91548	7.27131	4.05079	112
12	37914423	37914669	CH_40191_H3K27Ac_CSpeaks_peak_1823	41	.	4.58189	7.38889	4.15866	70
12	38040195	38040390	CH_40191_H3K27Ac_CSpeaks_peak_1824	133	.	7.85467	17.13821	13.38102	38
12	38070400	38070593	CH_40191_H3K27Ac_CSpeaks_peak_1825	60	.	5.78476	9.38158	6.02704	86
12	38092265	38092482	CH_40191_H3K27Ac_CSpeaks_peak_1826	225	.	12.82207	26.72602	22.53685	111
12	38092648	38092907	CH_40191_H3K27Ac_CSpeaks_peak_1827	69	.	6.63483	10.41451	6.99585	113
12	38230030	38230409	CH_40191_H3K27Ac_CSpeaks_peak_1828	120	.	5.86967	15.72910	12.04169	138
12	38558064	38558245	CH_40191_H3K27Ac_CSpeaks_peak_1829	29	.	4.25312	6.02490	2.90239	112
12	38825106	38825511	CH_40191_H3K27Ac_CSpeaks_peak_1830	281	.	11.20641	32.60629	28.14196	260
12	39284959	39285211	CH_40191_H3K27Ac_CSpeaks_peak_1831	88	.	5.08705	12.35708	8.83542	88
12	39730036	39730183	CH_40191_H3K27Ac_CSpeaks_peak_1832	33	.	4.25461	6.55089	3.38739	136
12	39822964	39823358	CH_40191_H3K27Ac_CSpeaks_peak_1833	149	.	9.04931	18.72971	14.90057	97
12	39824231	39824378	CH_40191_H3K27Ac_CSpeaks_peak_1834	37	.	3.55562	6.98611	3.78783	55
12	39995347	39995686	CH_40191_H3K27Ac_CSpeaks_peak_1835	54	.	3.75790	8.73398	5.42126	44
12	40026907	40027083	CH_40191_H3K27Ac_CSpeaks_peak_1836	16	.	2.76928	4.55555	1.63096	1
12	40098917	40099326	CH_40191_H3K27Ac_CSpeaks_peak_1837	135	.	5.30243	17.30070	13.53223	194
12	40132221	40132738	CH_40191_H3K27Ac_CSpeaks_peak_1838	73	.	4.69574	10.76592	7.33047	300
12	40181127	40181274	CH_40191_H3K27Ac_CSpeaks_peak_1839	25	.	4.26452	5.58205	2.51211	123
12	40316382	40316545	CH_40191_H3K27Ac_CSpeaks_peak_1840	65	.	6.12912	9.93873	6.55053	75
12	40316657	40317320	CH_40191_H3K27Ac_CSpeaks_peak_1841	312	.	7.15677	35.86128	31.25578	367
12	40394901	40395265	CH_40191_H3K27Ac_CSpeaks_peak_1842	69	.	6.15951	10.34530	6.93285	267
12	40588518	40588666	CH_40191_H3K27Ac_CSpeaks_peak_1843	97	.	7.21243	13.27331	9.70410	37
12	41550824	41551431	CH_40191_H3K27Ac_CSpeaks_peak_1844	169	.	8.48629	20.84350	16.92172	114
12	41599893	41600519	CH_40191_H3K27Ac_CSpeaks_peak_1845	92	.	4.97787	12.79492	9.25141	289
12	41669857	41670157	CH_40191_H3K27Ac_CSpeaks_peak_1846	106	.	6.12256	14.24989	10.62936	64
12	42301452	42301599	CH_40191_H3K27Ac_CSpeaks_peak_1847	54	.	5.83215	8.81136	5.49192	40
12	42301716	42301926	CH_40191_H3K27Ac_CSpeaks_peak_1848	123	.	8.87682	16.01460	12.31873	118
12	42302379	42302817	CH_40191_H3K27Ac_CSpeaks_peak_1849	135	.	5.70147	17.29934	13.53222	190
12	43004345	43004792	CH_40191_H3K27Ac_CSpeaks_peak_1850	342	.	14.61231	39.05124	34.29052	179
12	43015268	43015572	CH_40191_H3K27Ac_CSpeaks_peak_1851	165	.	6.57790	20.48239	16.56921	133
12	43396342	43396493	CH_40191_H3K27Ac_CSpeaks_peak_1852	55	.	6.06282	8.90563	5.58086	47
12	43411270	43411431	CH_40191_H3K27Ac_CSpeaks_peak_1853	85	.	2.54998	12.08468	8.57769	78
12	43670017	43670260	CH_40191_H3K27Ac_CSpeaks_peak_1854	94	.	6.54556	12.97593	9.42356	127
12	43670380	43670734	CH_40191_H3K27Ac_CSpeaks_peak_1855	97	.	5.87765	13.33866	9.76398	99
12	44193381	44194269	CH_40191_H3K27Ac_CSpeaks_peak_1856	212	.	10.66493	25.43327	21.29687	169
12	44202360	44202700	CH_40191_H3K27Ac_CSpeaks_peak_1857	76	.	5.00311	11.11770	7.66196	271
12	44371293	44371519	CH_40191_H3K27Ac_CSpeaks_peak_1858	22	.	3.42863	5.33507	2.27934	28
12	45579533	45580186	CH_40191_H3K27Ac_CSpeaks_peak_1859	453	.	12.97470	50.61558	45.32835	232
12	45609502	45610221	CH_40191_H3K27Ac_CSpeaks_peak_1860	270	.	10.92625	31.41333	27.00416	274
12	46840988	46841201	CH_40191_H3K27Ac_CSpeaks_peak_1861	26	.	3.32615	5.78860	2.68177	184
12	46949001	46949602	CH_40191_H3K27Ac_CSpeaks_peak_1862	145	.	6.45664	18.40802	14.59072	358
12	46949766	46949987	CH_40191_H3K27Ac_CSpeaks_peak_1863	35	.	3.91844	6.74971	3.56539	25
12	47194869	47195040	CH_40191_H3K27Ac_CSpeaks_peak_1864	172	.	8.40481	21.20719	17.25898	83
12	47195931	47196273	CH_40191_H3K27Ac_CSpeaks_peak_1865	559	.	16.16355	61.77977	55.92231	196
12	47287228	47287796	CH_40191_H3K27Ac_CSpeaks_peak_1866	183	.	6.93347	22.32600	18.32758	287
12	47503798	47503947	CH_40191_H3K27Ac_CSpeaks_peak_1867	82	.	6.78047	11.73993	8.25225	76
12	49225157	49225938	CH_40191_H3K27Ac_CSpeaks_peak_1868	260	.	9.35364	30.40024	26.03499	329
12	49352720	49353481	CH_40191_H3K27Ac_CSpeaks_peak_1869	218	.	8.63774	25.96253	21.81100	470
12	49554472	49554673	CH_40191_H3K27Ac_CSpeaks_peak_1870	25	.	4.40933	5.63198	2.54393	187
12	49554901	49555062	CH_40191_H3K27Ac_CSpeaks_peak_1871	48	.	5.43321	8.17562	4.89584	99
12	50008079	50008605	CH_40191_H3K27Ac_CSpeaks_peak_1872	324	.	10.65880	37.07204	32.40609	184
12	50555362	50555590	CH_40191_H3K27Ac_CSpeaks_peak_1873	55	.	6.06282	8.90563	5.58086	84
12	54358600	54358856	CH_40191_H3K27Ac_CSpeaks_peak_1874	78	.	7.16515	11.28157	7.81290	109
12	54360107	54360255	CH_40191_H3K27Ac_CSpeaks_peak_1875	66	.	6.61399	10.07639	6.67556	77
12	54360397	54360552	CH_40191_H3K27Ac_CSpeaks_peak_1876	56	.	5.91788	8.94847	5.61788	93
12	54473630	54473791	CH_40191_H3K27Ac_CSpeaks_peak_1877	91	.	7.59699	12.68103	9.14590	59
12	55712271	55712742	CH_40191_H3K27Ac_CSpeaks_peak_1878	77	.	5.60321	11.24911	7.78266	254
12	55997581	55998183	CH_40191_H3K27Ac_CSpeaks_peak_1879	61	.	4.07248	9.55621	6.18676	404
12	56295101	56295761	CH_40191_H3K27Ac_CSpeaks_peak_1880	76	.	5.00311	11.11770	7.66196	478
12	56451932	56452536	CH_40191_H3K27Ac_CSpeaks_peak_1881	460	.	13.26912	51.32839	46.00178	358
12	56840144	56841624	CH_40191_H3K27Ac_CSpeaks_peak_1882	417	.	11.73935	46.83833	41.71867	543
12	57113530	57114174	CH_40191_H3K27Ac_CSpeaks_peak_1883	200	.	8.04848	24.08747	20.01807	395
12	57529034	57529260	CH_40191_H3K27Ac_CSpeaks_peak_1884	36	.	3.20937	6.79263	3.60601	31
12	57701519	57701738	CH_40191_H3K27Ac_CSpeaks_peak_1885	132	.	7.28417	17.02267	13.27492	80
12	58690659	58691191	CH_40191_H3K27Ac_CSpeaks_peak_1886	190	.	7.43492	23.12562	19.09827	170
12	59339240	59339436	CH_40191_H3K27Ac_CSpeaks_peak_1887	74	.	6.29517	10.94140	7.49897	71
12	59840743	59840890	CH_40191_H3K27Ac_CSpeaks_peak_1888	61	.	5.04289	9.48270	6.12005	99
12	60303764	60304092	CH_40191_H3K27Ac_CSpeaks_peak_1889	65	.	5.90172	9.92260	6.53610	192
12	60721382	60722275	CH_40191_H3K27Ac_CSpeaks_peak_1890	113	.	4.47856	14.97375	11.32723	452
12	61169768	61170470	CH_40191_H3K27Ac_CSpeaks_peak_1891	119	.	5.37567	15.64129	11.95880	217
12	61258646	61259026	CH_40191_H3K27Ac_CSpeaks_peak_1892	48	.	3.60759	8.08362	4.80632	265
12	61493299	61493671	CH_40191_H3K27Ac_CSpeaks_peak_1893	97	.	4.00579	13.28632	9.71701	242
12	61567710	61567885	CH_40191_H3K27Ac_CSpeaks_peak_1894	66	.	6.61399	10.07639	6.67556	110
12	61675529	61676267	CH_40191_H3K27Ac_CSpeaks_peak_1895	278	.	9.19582	32.30364	27.85923	119
12	61735878	61736032	CH_40191_H3K27Ac_CSpeaks_peak_1896	41	.	4.58189	7.38889	4.15866	96
12	62396474	62396741	CH_40191_H3K27Ac_CSpeaks_peak_1897	133	.	7.85467	17.13821	13.38102	146
12	62396899	62397322	CH_40191_H3K27Ac_CSpeaks_peak_1898	88	.	5.08705	12.35708	8.83542	186
12	62404719	62405272	CH_40191_H3K27Ac_CSpeaks_peak_1899	152	.	6.96085	19.14182	15.28965	317
12	62560689	62560857	CH_40191_H3K27Ac_CSpeaks_peak_1900	35	.	4.86013	6.73251	3.55273	125
12	62561017	62561398	CH_40191_H3K27Ac_CSpeaks_peak_1901	209	.	8.26601	25.11245	20.99158	239
12	62561529	62561796	CH_40191_H3K27Ac_CSpeaks_peak_1902	100	.	5.65569	13.65121	10.06290	124
12	63267174	63267403	CH_40191_H3K27Ac_CSpeaks_peak_1903	171	.	9.83620	21.13417	17.19501	131
12	63617941	63618170	CH_40191_H3K27Ac_CSpeaks_peak_1904	147	.	9.86313	18.57295	14.75128	104
12	63957230	63957830	CH_40191_H3K27Ac_CSpeaks_peak_1905	152	.	6.96085	19.14182	15.28965	305
12	65895730	65895960	CH_40191_H3K27Ac_CSpeaks_peak_1906	15	.	3.71586	4.41160	1.50093	57
12	65979445	65979696	CH_40191_H3K27Ac_CSpeaks_peak_1907	219	.	10.73222	26.14921	21.98222	141
12	66093205	66093442	CH_40191_H3K27Ac_CSpeaks_peak_1908	94	.	7.08207	13.05563	9.49977	124
12	68375146	68375541	CH_40191_H3K27Ac_CSpeaks_peak_1909	84	.	6.21828	11.98549	8.48343	256
12	68574532	68574715	CH_40191_H3K27Ac_CSpeaks_peak_1910	56	.	4.08897	9.03170	5.69647	67
12	68584929	68585081	CH_40191_H3K27Ac_CSpeaks_peak_1911	45	.	4.48256	7.80879	4.54985	94
12	68993514	68993753	CH_40191_H3K27Ac_CSpeaks_peak_1912	57	.	5.57592	9.04187	5.70610	164
12	69003767	69004471	CH_40191_H3K27Ac_CSpeaks_peak_1913	216	.	6.69781	25.79182	21.64374	233
12	69530078	69530656	CH_40191_H3K27Ac_CSpeaks_peak_1914	186	.	5.34105	22.67467	18.66676	207
12	70018565	70018867	CH_40191_H3K27Ac_CSpeaks_peak_1915	165	.	11.02331	20.50656	16.59228	216
12	70142875	70143117	CH_40191_H3K27Ac_CSpeaks_peak_1916	66	.	5.56372	10.07185	6.67264	97
12	70389526	70389904	CH_40191_H3K27Ac_CSpeaks_peak_1917	204	.	9.24529	24.49615	20.40062	250
12	71573515	71574013	CH_40191_H3K27Ac_CSpeaks_peak_1918	487	.	19.27896	54.22899	48.76876	187
12	73597208	73597416	CH_40191_H3K27Ac_CSpeaks_peak_1919	18	.	3.94525	4.90478	1.89079	1
12	73997243	73997556	CH_40191_H3K27Ac_CSpeaks_peak_1920	45	.	5.51166	7.77221	4.52153	208
12	75929811	75930115	CH_40191_H3K27Ac_CSpeaks_peak_1921	152	.	6.96085	19.14182	15.28965	204
12	76481686	76482217	CH_40191_H3K27Ac_CSpeaks_peak_1922	198	.	11.83576	23.93551	19.87263	363
12	76687765	76688038	CH_40191_H3K27Ac_CSpeaks_peak_1923	38	.	4.20240	7.00980	3.80624	102
12	78772210	78772384	CH_40191_H3K27Ac_CSpeaks_peak_1924	30	.	4.32793	6.14387	3.00990	85
12	79690396	79690901	CH_40191_H3K27Ac_CSpeaks_peak_1925	337	.	9.77796	38.49428	33.76172	307
12	79691941	79692285	CH_40191_H3K27Ac_CSpeaks_peak_1926	147	.	5.71201	18.52017	14.70015	136
12	80945538	80945898	CH_40191_H3K27Ac_CSpeaks_peak_1927	16	.	3.04537	4.60264	1.64830	80
12	81928410	81928618	CH_40191_H3K27Ac_CSpeaks_peak_1928	30	.	4.32793	6.14387	3.00990	79
12	86755346	86755574	CH_40191_H3K27Ac_CSpeaks_peak_1929	29	.	4.25312	6.02490	2.90239	125
12	89493879	89494468	CH_40191_H3K27Ac_CSpeaks_peak_1930	89	.	5.63275	12.44495	8.91737	270
12	89494657	89494841	CH_40191_H3K27Ac_CSpeaks_peak_1931	25	.	3.85218	5.61890	2.54393	95
12	89850406	89851715	CH_40191_H3K27Ac_CSpeaks_peak_1932	343	.	8.65133	39.14880	34.38559	859
12	91347984	91348183	CH_40191_H3K27Ac_CSpeaks_peak_1933	55	.	6.06282	8.90563	5.58086	90
12	92328081	92328860	CH_40191_H3K27Ac_CSpeaks_peak_1934	267	.	8.14495	31.12583	26.74134	494
12	93119938	93120275	CH_40191_H3K27Ac_CSpeaks_peak_1935	85	.	6.25087	12.04316	8.53637	138
12	93372340	93372487	CH_40191_H3K27Ac_CSpeaks_peak_1936	38	.	4.72138	7.03981	3.83085	96
12	93590322	93591176	CH_40191_H3K27Ac_CSpeaks_peak_1937	928	.	25.21443	102.39074	92.87669	289
12	93653853	93654515	CH_40191_H3K27Ac_CSpeaks_peak_1938	129	.	4.88146	16.67326	12.93956	470
12	93654831	93655025	CH_40191_H3K27Ac_CSpeaks_peak_1939	49	.	4.90917	8.25623	4.96953	60
12	93785595	93786042	CH_40191_H3K27Ac_CSpeaks_peak_1940	135	.	5.70147	17.29934	13.53222	279
12	93786549	93786859	CH_40191_H3K27Ac_CSpeaks_peak_1941	100	.	5.65569	13.65121	10.06290	93
12	93958001	93958679	CH_40191_H3K27Ac_CSpeaks_peak_1942	140	.	6.04456	17.80400	14.01836	363
12	94369802	94369954	CH_40191_H3K27Ac_CSpeaks_peak_1943	70	.	4.44453	10.48733	7.06490	93
12	94370482	94370707	CH_40191_H3K27Ac_CSpeaks_peak_1944	42	.	3.58378	7.53521	4.29532	89
12	94370851	94371110	CH_40191_H3K27Ac_CSpeaks_peak_1945	35	.	2.98571	6.74885	3.56539	62
12	94875136	94875823	CH_40191_H3K27Ac_CSpeaks_peak_1946	119	.	5.37567	15.64129	11.95880	418
12	95104915	95105494	CH_40191_H3K27Ac_CSpeaks_peak_1947	72	.	5.14295	10.71308	7.28154	483
12	95457889	95458185	CH_40191_H3K27Ac_CSpeaks_peak_1948	219	.	11.41000	26.14176	21.98032	167
12	96041510	96041748	CH_40191_H3K27Ac_CSpeaks_peak_1949	56	.	5.50827	8.93145	5.60281	101
12	96042306	96042946	CH_40191_H3K27Ac_CSpeaks_peak_1950	148	.	6.22234	18.68477	14.85852	142
12	96192598	96192936	CH_40191_H3K27Ac_CSpeaks_peak_1951	68	.	4.78559	10.30867	6.89720	99
12	96443097	96443369	CH_40191_H3K27Ac_CSpeaks_peak_1952	149	.	9.04931	18.72971	14.90057	103
12	96640376	96640734	CH_40191_H3K27Ac_CSpeaks_peak_1953	29	.	3.67353	6.02879	2.90239	212
12	96640910	96641705	CH_40191_H3K27Ac_CSpeaks_peak_1954	351	.	12.88737	39.97991	35.17859	399
12	97073980	97074611	CH_40191_H3K27Ac_CSpeaks_peak_1955	35	.	3.91844	6.74971	3.56539	304
12	98792840	98793256	CH_40191_H3K27Ac_CSpeaks_peak_1956	307	.	11.02060	35.38130	30.79038	224
12	100435929	100436292	CH_40191_H3K27Ac_CSpeaks_peak_1957	131	.	5.41138	16.87275	13.13503	238
12	100565224	100565398	CH_40191_H3K27Ac_CSpeaks_peak_1958	44	.	5.48431	7.72777	4.48122	63
12	102000978	102001181	CH_40191_H3K27Ac_CSpeaks_peak_1959	204	.	9.24529	24.49615	20.40062	76
12	102002273	102002765	CH_40191_H3K27Ac_CSpeaks_peak_1960	384	.	16.23918	43.40369	38.44448	359
12	102134680	102135112	CH_40191_H3K27Ac_CSpeaks_peak_1961	143	.	6.74332	18.19099	14.38435	289
12	102183029	102183563	CH_40191_H3K27Ac_CSpeaks_peak_1962	286	.	8.47075	33.12951	28.64728	261
12	104153419	104153751	CH_40191_H3K27Ac_CSpeaks_peak_1963	142	.	7.56433	18.04581	14.25214	197
12	104378673	104379188	CH_40191_H3K27Ac_CSpeaks_peak_1964	152	.	7.84449	19.08464	15.23837	271
12	104616418	104616587	CH_40191_H3K27Ac_CSpeaks_peak_1965	22	.	4.07491	5.28877	2.24025	33
12	104774171	104774356	CH_40191_H3K27Ac_CSpeaks_peak_1966	143	.	6.74332	18.19099	14.38435	69
12	105280843	105281598	CH_40191_H3K27Ac_CSpeaks_peak_1967	126	.	6.30827	16.33078	12.61108	230
12	105310430	105310679	CH_40191_H3K27Ac_CSpeaks_peak_1968	58	.	5.23645	9.15108	5.80518	172
12	105570408	105570638	CH_40191_H3K27Ac_CSpeaks_peak_1969	66	.	6.61399	10.07639	6.67556	132
12	105570894	105571485	CH_40191_H3K27Ac_CSpeaks_peak_1970	96	.	4.42685	13.23681	9.66998	315
12	105665387	105665696	CH_40191_H3K27Ac_CSpeaks_peak_1971	133	.	7.85467	17.13821	13.38102	109
12	106485168	106486281	CH_40191_H3K27Ac_CSpeaks_peak_1972	262	.	7.16108	30.58577	26.21772	790
12	106598730	106599614	CH_40191_H3K27Ac_CSpeaks_peak_1973	220	.	7.33046	26.26959	22.09838	144
12	107309436	107309863	CH_40191_H3K27Ac_CSpeaks_peak_1974	209	.	7.82623	25.09331	20.97737	172
12	107677858	107678018	CH_40191_H3K27Ac_CSpeaks_peak_1975	16	.	2.84450	4.55275	1.62950	35
12	108126555	108126770	CH_40191_H3K27Ac_CSpeaks_peak_1976	45	.	4.48256	7.80879	4.54985	130
12	108937384	108937641	CH_40191_H3K27Ac_CSpeaks_peak_1977	29	.	3.67353	6.02879	2.90239	172
12	109109033	109109565	CH_40191_H3K27Ac_CSpeaks_peak_1978	163	.	6.84795	20.25894	16.35474	298
12	109235897	109236299	CH_40191_H3K27Ac_CSpeaks_peak_1979	84	.	6.21828	11.98549	8.48343	76
12	109708795	109709248	CH_40191_H3K27Ac_CSpeaks_peak_1980	103	.	6.87283	13.98733	10.38746	201
12	110117735	110117917	CH_40191_H3K27Ac_CSpeaks_peak_1981	110	.	7.27022	14.69125	11.05608	65
12	110118841	110119254	CH_40191_H3K27Ac_CSpeaks_peak_1982	165	.	8.83650	20.44784	16.53766	250
12	110308387	110308609	CH_40191_H3K27Ac_CSpeaks_peak_1983	105	.	7.49962	14.18879	10.57432	78
12	110406509	110406836	CH_40191_H3K27Ac_CSpeaks_peak_1984	53	.	4.76273	8.63356	5.32283	201
12	110409784	110410383	CH_40191_H3K27Ac_CSpeaks_peak_1985	566	.	19.30939	62.55735	56.67819	317
12	110695862	110696503	CH_40191_H3K27Ac_CSpeaks_peak_1986	116	.	5.11075	15.27245	11.60185	396
12	110885123	110885441	CH_40191_H3K27Ac_CSpeaks_peak_1987	116	.	2.17787	15.33869	11.66719	234
12	110996265	110996889	CH_40191_H3K27Ac_CSpeaks_peak_1988	351	.	10.56541	39.96177	35.16682	478
12	111166740	111167081	CH_40191_H3K27Ac_CSpeaks_peak_1989	84	.	6.68862	11.98623	8.48343	269
12	111807294	111807642	CH_40191_H3K27Ac_CSpeaks_peak_1990	30	.	4.32793	6.14387	3.00990	297
12	111847147	111847897	CH_40191_H3K27Ac_CSpeaks_peak_1991	229	.	7.82237	27.12171	22.91455	245
12	112041801	112042474	CH_40191_H3K27Ac_CSpeaks_peak_1992	257	.	8.35571	30.11755	25.77736	536
12	112043280	112043459	CH_40191_H3K27Ac_CSpeaks_peak_1993	98	.	6.78212	13.39451	9.81904	115
12	112130954	112131377	CH_40191_H3K27Ac_CSpeaks_peak_1994	313	.	10.44128	35.93713	31.32425	256
12	112285971	112286784	CH_40191_H3K27Ac_CSpeaks_peak_1995	386	.	10.09974	43.61946	38.65657	293
12	112580583	112581012	CH_40191_H3K27Ac_CSpeaks_peak_1996	288	.	9.39148	33.37175	28.87568	177
12	112598188	112598335	CH_40191_H3K27Ac_CSpeaks_peak_1997	38	.	4.20240	7.00980	3.80624	74
12	112861604	112862201	CH_40191_H3K27Ac_CSpeaks_peak_1998	119	.	5.37567	15.64129	11.95880	438
12	112900246	112900862	CH_40191_H3K27Ac_CSpeaks_peak_1999	355	.	9.61105	40.39424	35.56980	365
12	113423696	113423935	CH_40191_H3K27Ac_CSpeaks_peak_2000	231	.	11.07842	27.37906	23.16143	124
[truncated: 7,147 more rows]
