# Supplementary material for: Transposable elements are the primary source of novelty in primate gene regulation
Source: Genome Res. 2017 Oct;27(10):1623–33. doi: 10.1101/gr.218149.116 (PMC5630026; doi:10.1101/gr.218149.116)
Supplement: Supplemental Material [file supp_gr.218149.116_Supplemental_FILE_S1_peak_calling_BED_files.zip › FILE_S1/CH_40191_H3K4me1_CSpeaks_peaks.narrowPeak]

1	833057	833698	CH_40191_H3K4me1_CSpeaks_peak_1	221	.	5.28304	26.91277	22.12273	475
1	833807	834024	CH_40191_H3K4me1_CSpeaks_peak_2	236	.	8.59519	28.57658	23.66132	112
1	971132	971670	CH_40191_H3K4me1_CSpeaks_peak_3	44	.	5.20975	7.53729	4.40973	467
1	974476	974717	CH_40191_H3K4me1_CSpeaks_peak_4	182	.	11.69819	22.63081	18.20657	95
1	976071	976480	CH_40191_H3K4me1_CSpeaks_peak_5	186	.	6.55775	23.10758	18.63517	168
1	978437	979017	CH_40191_H3K4me1_CSpeaks_peak_6	90	.	5.53726	12.62695	9.03532	104
1	982352	982569	CH_40191_H3K4me1_CSpeaks_peak_7	53	.	5.84909	8.55797	5.33287	126
1	997428	997699	CH_40191_H3K4me1_CSpeaks_peak_8	85	.	7.44430	12.06956	8.52804	146
1	1017928	1018222	CH_40191_H3K4me1_CSpeaks_peak_9	37	.	3.68099	6.77855	3.72533	150
1	1062963	1063161	CH_40191_H3K4me1_CSpeaks_peak_10	43	.	5.31736	7.45829	4.34249	130
1	1077457	1077709	CH_40191_H3K4me1_CSpeaks_peak_11	118	.	7.87361	15.73688	11.88459	126
1	1082529	1082693	CH_40191_H3K4me1_CSpeaks_peak_12	90	.	7.57470	12.64465	9.05152	81
1	1085448	1085940	CH_40191_H3K4me1_CSpeaks_peak_13	142	.	9.69948	18.30263	14.23725	265
1	1088330	1088734	CH_40191_H3K4me1_CSpeaks_peak_14	42	.	4.23442	7.34959	4.24848	369
1	1132053	1132315	CH_40191_H3K4me1_CSpeaks_peak_15	194	.	7.77098	23.94439	19.41307	135
1	1134260	1134599	CH_40191_H3K4me1_CSpeaks_peak_16	55	.	5.63494	8.80792	5.55685	121
1	1136771	1137057	CH_40191_H3K4me1_CSpeaks_peak_17	109	.	8.08863	14.72099	10.95006	135
1	1138434	1138649	CH_40191_H3K4me1_CSpeaks_peak_18	19	.	3.84929	4.75723	1.93361	103
1	1138949	1139319	CH_40191_H3K4me1_CSpeaks_peak_19	50	.	4.93057	8.29305	5.09865	321
1	1143314	1143463	CH_40191_H3K4me1_CSpeaks_peak_20	60	.	4.22352	9.35251	6.06038	128
1	1151259	1151457	CH_40191_H3K4me1_CSpeaks_peak_21	35	.	4.41910	6.55195	3.52861	118
1	1153087	1153299	CH_40191_H3K4me1_CSpeaks_peak_22	45	.	5.11099	7.66276	4.52286	76
1	1153801	1154074	CH_40191_H3K4me1_CSpeaks_peak_23	37	.	3.68099	6.77855	3.72533	130
1	1158199	1159193	CH_40191_H3K4me1_CSpeaks_peak_24	189	.	5.26461	23.48512	18.98124	790
1	1201979	1202529	CH_40191_H3K4me1_CSpeaks_peak_25	132	.	7.14558	17.21534	13.24006	118
1	1203786	1203953	CH_40191_H3K4me1_CSpeaks_peak_26	21	.	3.74934	4.99379	2.14417	73
1	1204283	1204507	CH_40191_H3K4me1_CSpeaks_peak_27	43	.	3.88549	7.47270	4.35263	78
1	1205099	1205558	CH_40191_H3K4me1_CSpeaks_peak_28	59	.	3.65128	9.19513	5.91493	271
1	1209076	1209870	CH_40191_H3K4me1_CSpeaks_peak_29	129	.	4.12737	16.90981	12.96372	639
1	1219984	1220276	CH_40191_H3K4me1_CSpeaks_peak_30	72	.	5.29302	10.65525	7.23832	210
1	1236017	1236440	CH_40191_H3K4me1_CSpeaks_peak_31	108	.	6.49393	14.57779	10.82468	343
1	1240880	1241337	CH_40191_H3K4me1_CSpeaks_peak_32	134	.	7.75711	17.44459	13.44371	140
1	1241561	1242289	CH_40191_H3K4me1_CSpeaks_peak_33	80	.	5.55767	11.53658	8.04034	442
1	1242751	1242955	CH_40191_H3K4me1_CSpeaks_peak_34	44	.	4.87414	7.57813	4.44265	110
1	1245367	1245514	CH_40191_H3K4me1_CSpeaks_peak_35	26	.	3.46079	5.61971	2.69252	17
1	1247256	1247437	CH_40191_H3K4me1_CSpeaks_peak_36	31	.	3.47649	6.10724	3.13551	75
1	1248822	1249067	CH_40191_H3K4me1_CSpeaks_peak_37	16	.	3.17581	4.45890	1.67140	137
1	1251128	1251356	CH_40191_H3K4me1_CSpeaks_peak_38	18	.	3.78891	4.66474	1.85020	209
1	1263690	1263992	CH_40191_H3K4me1_CSpeaks_peak_39	60	.	4.22352	9.35251	6.06038	237
1	1283228	1283387	CH_40191_H3K4me1_CSpeaks_peak_40	53	.	4.03989	8.63454	5.39850	78
1	1294492	1294880	CH_40191_H3K4me1_CSpeaks_peak_41	108	.	5.72599	14.59278	10.83419	275
1	1343226	1343850	CH_40191_H3K4me1_CSpeaks_peak_42	52	.	3.83243	8.40511	5.20526	507
1	1347654	1347941	CH_40191_H3K4me1_CSpeaks_peak_43	56	.	3.81265	8.87953	5.62589	232
1	1385627	1385790	CH_40191_H3K4me1_CSpeaks_peak_44	72	.	5.29302	10.65525	7.23832	65
1	1386223	1386427	CH_40191_H3K4me1_CSpeaks_peak_45	67	.	4.84510	10.10258	6.73361	103
1	1398330	1398626	CH_40191_H3K4me1_CSpeaks_peak_46	56	.	4.76372	8.95625	5.68814	87
1	1402776	1403012	CH_40191_H3K4me1_CSpeaks_peak_47	46	.	4.65427	7.81390	4.65309	77
1	1424297	1424539	CH_40191_H3K4me1_CSpeaks_peak_48	44	.	4.87414	7.57813	4.44265	121
1	1427757	1428021	CH_40191_H3K4me1_CSpeaks_peak_49	143	.	8.58009	18.43074	14.35664	126
1	1433628	1433850	CH_40191_H3K4me1_CSpeaks_peak_50	35	.	3.96976	6.58414	3.55209	117
1	1436345	1437151	CH_40191_H3K4me1_CSpeaks_peak_51	74	.	5.07582	10.92528	7.47941	390
1	1437445	1437687	CH_40191_H3K4me1_CSpeaks_peak_52	51	.	5.15562	8.35171	5.15511	120
1	1469982	1470243	CH_40191_H3K4me1_CSpeaks_peak_53	41	.	4.64755	7.20605	4.11898	39
1	1513280	1514020	CH_40191_H3K4me1_CSpeaks_peak_54	230	.	9.79208	27.89120	23.01583	388
1	1520964	1521121	CH_40191_H3K4me1_CSpeaks_peak_55	41	.	4.84147	7.23238	4.14412	13
1	1521457	1521631	CH_40191_H3K4me1_CSpeaks_peak_56	70	.	5.58512	10.47367	7.07226	83
1	1540132	1540344	CH_40191_H3K4me1_CSpeaks_peak_57	23	.	2.99929	5.26466	2.39050	96
1	1540507	1540723	CH_40191_H3K4me1_CSpeaks_peak_58	62	.	5.27484	9.56217	6.24487	95
1	1544491	1544715	CH_40191_H3K4me1_CSpeaks_peak_59	39	.	3.92223	7.02026	3.94291	111
1	1544818	1544965	CH_40191_H3K4me1_CSpeaks_peak_60	67	.	4.40715	10.08860	6.72552	80
1	1547193	1547577	CH_40191_H3K4me1_CSpeaks_peak_61	115	.	7.13654	15.35690	11.53790	84
1	1548637	1548892	CH_40191_H3K4me1_CSpeaks_peak_62	24	.	3.12173	5.34592	2.46455	221
1	1550662	1550872	CH_40191_H3K4me1_CSpeaks_peak_63	206	.	9.98246	25.35509	20.69394	93
1	1551411	1551580	CH_40191_H3K4me1_CSpeaks_peak_64	88	.	5.82232	12.43786	8.86355	75
1	1562261	1562451	CH_40191_H3K4me1_CSpeaks_peak_65	77	.	4.90799	11.25045	7.78573	50
1	1619713	1620105	CH_40191_H3K4me1_CSpeaks_peak_66	116	.	8.52505	15.43709	11.61067	116
1	1642800	1643090	CH_40191_H3K4me1_CSpeaks_peak_67	45	.	4.56300	7.65367	4.51390	78
1	1787445	1787827	CH_40191_H3K4me1_CSpeaks_peak_68	150	.	9.94589	19.20509	15.06884	282
1	1788320	1788496	CH_40191_H3K4me1_CSpeaks_peak_69	79	.	5.89540	11.40832	7.92930	43
1	1788590	1789036	CH_40191_H3K4me1_CSpeaks_peak_70	34	.	3.88688	6.43033	3.41845	231
1	1825580	1825872	CH_40191_H3K4me1_CSpeaks_peak_71	45	.	5.31366	7.70183	4.56083	248
1	1846231	1846598	CH_40191_H3K4me1_CSpeaks_peak_72	125	.	4.44831	16.43636	12.52534	109
1	1848411	1848570	CH_40191_H3K4me1_CSpeaks_peak_73	58	.	5.84179	9.13956	5.86407	92
1	1849420	1849635	CH_40191_H3K4me1_CSpeaks_peak_74	79	.	6.37388	11.45961	7.97225	102
1	1897477	1897866	CH_40191_H3K4me1_CSpeaks_peak_75	63	.	6.15698	9.64481	6.31906	323
1	1904086	1904306	CH_40191_H3K4me1_CSpeaks_peak_76	70	.	3.91208	10.49462	7.09228	58
1	1911566	1911738	CH_40191_H3K4me1_CSpeaks_peak_77	96	.	7.21465	13.27701	9.64503	76
1	1913772	1914169	CH_40191_H3K4me1_CSpeaks_peak_78	90	.	5.53726	12.62695	9.03532	116
1	1919117	1919405	CH_40191_H3K4me1_CSpeaks_peak_79	52	.	3.83243	8.40511	5.20526	173
1	1919650	1919949	CH_40191_H3K4me1_CSpeaks_peak_80	39	.	3.92223	7.02026	3.94291	45
1	1920200	1920450	CH_40191_H3K4me1_CSpeaks_peak_81	72	.	5.29302	10.65525	7.23832	144
1	1938959	1939131	CH_40191_H3K4me1_CSpeaks_peak_82	37	.	3.68099	6.77855	3.72533	45
1	1944101	1944312	CH_40191_H3K4me1_CSpeaks_peak_83	70	.	5.58512	10.47367	7.07226	105
1	1962876	1963313	CH_40191_H3K4me1_CSpeaks_peak_84	86	.	7.27461	12.15634	8.61159	176
1	2002566	2002836	CH_40191_H3K4me1_CSpeaks_peak_85	33	.	4.78562	6.39938	3.38998	208
1	2039726	2040063	CH_40191_H3K4me1_CSpeaks_peak_86	87	.	6.62865	12.29152	8.74308	37
1	2040635	2040947	CH_40191_H3K4me1_CSpeaks_peak_87	74	.	6.91257	10.86631	7.42961	47
1	2050135	2050282	CH_40191_H3K4me1_CSpeaks_peak_88	35	.	3.96976	6.58414	3.55209	91
1	2098886	2099346	CH_40191_H3K4me1_CSpeaks_peak_89	23	.	2.89761	5.20783	2.33884	280
1	2141467	2141688	CH_40191_H3K4me1_CSpeaks_peak_90	32	.	4.54372	6.23675	3.24963	167
1	2144899	2145046	CH_40191_H3K4me1_CSpeaks_peak_91	33	.	4.78562	6.39938	3.38998	92
1	2178632	2178943	CH_40191_H3K4me1_CSpeaks_peak_92	74	.	6.26933	10.89861	7.45989	90
1	2179598	2179804	CH_40191_H3K4me1_CSpeaks_peak_93	43	.	5.31736	7.45829	4.34249	91
1	2180416	2180587	CH_40191_H3K4me1_CSpeaks_peak_94	52	.	3.83243	8.40511	5.20526	140
1	2190409	2190609	CH_40191_H3K4me1_CSpeaks_peak_95	72	.	5.29302	10.65525	7.23832	88
1	2193777	2194104	CH_40191_H3K4me1_CSpeaks_peak_96	73	.	6.63059	10.74751	7.32171	109
1	2198741	2198896	CH_40191_H3K4me1_CSpeaks_peak_97	33	.	4.78562	6.39938	3.38998	77
1	2204441	2204622	CH_40191_H3K4me1_CSpeaks_peak_98	53	.	5.84909	8.55797	5.33287	67
1	2209079	2209253	CH_40191_H3K4me1_CSpeaks_peak_99	63	.	6.15698	9.64481	6.31906	101
1	2212896	2213084	CH_40191_H3K4me1_CSpeaks_peak_100	74	.	6.91257	10.86631	7.42961	69
1	2216798	2217011	CH_40191_H3K4me1_CSpeaks_peak_101	43	.	5.31736	7.45829	4.34249	135
1	2226588	2226889	CH_40191_H3K4me1_CSpeaks_peak_102	89	.	6.74881	12.49520	8.91347	56
1	2263695	2263898	CH_40191_H3K4me1_CSpeaks_peak_103	111	.	7.95403	14.94736	11.16535	89
1	2270247	2270662	CH_40191_H3K4me1_CSpeaks_peak_104	45	.	4.42714	7.70707	4.56546	204
1	2292649	2292961	CH_40191_H3K4me1_CSpeaks_peak_105	56	.	5.12175	8.95129	5.68814	62
1	2306839	2307018	CH_40191_H3K4me1_CSpeaks_peak_106	59	.	5.88499	9.20880	5.92814	113
1	2308142	2308411	CH_40191_H3K4me1_CSpeaks_peak_107	219	.	13.16769	26.72664	21.96413	131
1	2322765	2323465	CH_40191_H3K4me1_CSpeaks_peak_108	74	.	4.59078	10.84211	7.41019	194
1	2348811	2349074	CH_40191_H3K4me1_CSpeaks_peak_109	203	.	7.97548	24.94670	20.32478	163
1	2352053	2352200	CH_40191_H3K4me1_CSpeaks_peak_110	33	.	4.78562	6.39938	3.38998	21
1	2383650	2384229	CH_40191_H3K4me1_CSpeaks_peak_111	64	.	4.16569	9.79351	6.44702	311
1	2385588	2385846	CH_40191_H3K4me1_CSpeaks_peak_112	44	.	4.87414	7.57813	4.44265	75
1	2386287	2386625	CH_40191_H3K4me1_CSpeaks_peak_113	53	.	4.03989	8.63454	5.39850	224
1	2395633	2395827	CH_40191_H3K4me1_CSpeaks_peak_114	96	.	7.97604	13.30253	9.66719	60
1	2399645	2399946	CH_40191_H3K4me1_CSpeaks_peak_115	80	.	5.55767	11.53658	8.04034	118
1	2411948	2412485	CH_40191_H3K4me1_CSpeaks_peak_116	194	.	6.71026	24.00756	19.46517	287
1	2429550	2430022	CH_40191_H3K4me1_CSpeaks_peak_117	186	.	10.01010	23.10840	18.63517	248
1	2476298	2476500	CH_40191_H3K4me1_CSpeaks_peak_118	98	.	7.63926	13.55233	9.87866	76
1	2515965	2516481	CH_40191_H3K4me1_CSpeaks_peak_119	63	.	4.49899	9.68156	6.35096	164
1	2520588	2520829	CH_40191_H3K4me1_CSpeaks_peak_120	94	.	7.57782	13.03998	9.42041	120
1	2553457	2554297	CH_40191_H3K4me1_CSpeaks_peak_121	85	.	3.98634	12.10392	8.56176	238
1	2573575	2573820	CH_40191_H3K4me1_CSpeaks_peak_122	31	.	4.03370	6.17571	3.19069	83
1	2578188	2578366	CH_40191_H3K4me1_CSpeaks_peak_123	25	.	4.19843	5.47967	2.56910	58
1	2639262	2639579	CH_40191_H3K4me1_CSpeaks_peak_124	53	.	5.84909	8.55797	5.33287	252
1	2646667	2647098	CH_40191_H3K4me1_CSpeaks_peak_125	83	.	7.10421	11.87986	8.35626	303
1	2696732	2697144	CH_40191_H3K4me1_CSpeaks_peak_126	119	.	9.03951	15.85029	11.98866	218
1	2789039	2789223	CH_40191_H3K4me1_CSpeaks_peak_127	43	.	5.31736	7.45829	4.34249	53
1	2806781	2807366	CH_40191_H3K4me1_CSpeaks_peak_128	44	.	5.20975	7.53729	4.40973	303
1	2821070	2821798	CH_40191_H3K4me1_CSpeaks_peak_129	118	.	5.69257	15.69500	11.84991	348
1	2843145	2843299	CH_40191_H3K4me1_CSpeaks_peak_130	71	.	6.27950	10.54116	7.13424	81
1	2843426	2844001	CH_40191_H3K4me1_CSpeaks_peak_131	132	.	6.69086	17.17660	13.21085	334
1	2847504	2848406	CH_40191_H3K4me1_CSpeaks_peak_132	109	.	5.03269	14.69502	10.92665	669
1	2848637	2848902	CH_40191_H3K4me1_CSpeaks_peak_133	58	.	5.84179	9.13956	5.86407	66
1	2850267	2850526	CH_40191_H3K4me1_CSpeaks_peak_134	179	.	8.46883	22.38655	17.97352	146
1	2850842	2851321	CH_40191_H3K4me1_CSpeaks_peak_135	85	.	5.11249	12.06144	8.52386	155
1	2853839	2854368	CH_40191_H3K4me1_CSpeaks_peak_136	22	.	2.57078	5.13793	2.27404	188
1	2904537	2904776	CH_40191_H3K4me1_CSpeaks_peak_137	96	.	6.51597	13.34258	9.69799	84
1	2908995	2909424	CH_40191_H3K4me1_CSpeaks_peak_138	131	.	5.49021	17.09903	13.14656	75
1	2979004	2979304	CH_40191_H3K4me1_CSpeaks_peak_139	56	.	4.76372	8.95625	5.68814	19
1	2999017	2999190	CH_40191_H3K4me1_CSpeaks_peak_140	61	.	5.62401	9.46351	6.15914	88
1	3030185	3030566	CH_40191_H3K4me1_CSpeaks_peak_141	139	.	9.47228	17.92765	13.90259	140
1	3036669	3037012	CH_40191_H3K4me1_CSpeaks_peak_142	238	.	10.85995	28.81012	23.86026	221
1	3058400	3058752	CH_40191_H3K4me1_CSpeaks_peak_143	94	.	7.57782	13.03998	9.42041	120
1	3068520	3068667	CH_40191_H3K4me1_CSpeaks_peak_144	33	.	4.78562	6.39938	3.38998	105
1	3074624	3074948	CH_40191_H3K4me1_CSpeaks_peak_145	85	.	7.44430	12.06956	8.52804	95
1	3077861	3078052	CH_40191_H3K4me1_CSpeaks_peak_146	102	.	4.56410	13.98087	10.28485	108
1	3187176	3187336	CH_40191_H3K4me1_CSpeaks_peak_147	108	.	8.50777	14.56333	10.81071	82
1	3199206	3199552	CH_40191_H3K4me1_CSpeaks_peak_148	70	.	5.99894	10.44856	7.06026	161
1	3206966	3207234	CH_40191_H3K4me1_CSpeaks_peak_149	106	.	6.82626	14.34018	10.60812	126
1	3219838	3219985	CH_40191_H3K4me1_CSpeaks_peak_150	70	.	5.58512	10.47367	7.07226	116
1	3249394	3249653	CH_40191_H3K4me1_CSpeaks_peak_151	56	.	4.29449	8.92517	5.66584	171
1	3295875	3296038	CH_40191_H3K4me1_CSpeaks_peak_152	34	.	4.66493	6.42628	3.41485	96
1	3300884	3301464	CH_40191_H3K4me1_CSpeaks_peak_153	105	.	8.05143	14.22621	10.51445	131
1	3309062	3309209	CH_40191_H3K4me1_CSpeaks_peak_154	53	.	5.84909	8.55797	5.33287	103
1	3309779	3310157	CH_40191_H3K4me1_CSpeaks_peak_155	96	.	7.97604	13.30253	9.66719	152
1	3332445	3332925	CH_40191_H3K4me1_CSpeaks_peak_156	67	.	4.40715	10.08860	6.72552	269
1	3348717	3348994	CH_40191_H3K4me1_CSpeaks_peak_157	64	.	5.02837	9.79479	6.44702	145
1	3405429	3405705	CH_40191_H3K4me1_CSpeaks_peak_158	83	.	7.10421	11.87986	8.35626	111
1	3414944	3415246	CH_40191_H3K4me1_CSpeaks_peak_159	103	.	5.32530	14.01777	10.31763	215
1	3445043	3445390	CH_40191_H3K4me1_CSpeaks_peak_160	33	.	4.78151	6.39284	3.38998	136
1	3450019	3450183	CH_40191_H3K4me1_CSpeaks_peak_161	62	.	5.09571	9.58099	6.26289	85
1	3454296	3454534	CH_40191_H3K4me1_CSpeaks_peak_162	56	.	4.76372	8.95625	5.68814	92
1	3455171	3455672	CH_40191_H3K4me1_CSpeaks_peak_163	166	.	10.33547	20.89200	16.61814	243
1	3456058	3456303	CH_40191_H3K4me1_CSpeaks_peak_164	77	.	6.47664	11.24110	7.78343	146
1	3456555	3456940	CH_40191_H3K4me1_CSpeaks_peak_165	56	.	3.41687	8.94907	5.68814	286
1	3457364	3457941	CH_40191_H3K4me1_CSpeaks_peak_166	238	.	10.85995	28.81012	23.86026	154
1	3495651	3495923	CH_40191_H3K4me1_CSpeaks_peak_167	21	.	3.74934	4.99379	2.14417	40
1	3506506	3506660	CH_40191_H3K4me1_CSpeaks_peak_168	95	.	7.90061	13.17834	9.55299	112
1	3514693	3514930	CH_40191_H3K4me1_CSpeaks_peak_169	73	.	6.63059	10.74751	7.32171	128
1	3522518	3522859	CH_40191_H3K4me1_CSpeaks_peak_170	53	.	5.68337	8.57391	5.34289	223
1	3536722	3536960	CH_40191_H3K4me1_CSpeaks_peak_171	71	.	6.27950	10.54116	7.13424	118
1	3552747	3552934	CH_40191_H3K4me1_CSpeaks_peak_172	60	.	5.17140	9.37735	6.08260	117
1	3579834	3580116	CH_40191_H3K4me1_CSpeaks_peak_173	156	.	10.63472	19.85411	15.66627	171
1	3580948	3581227	CH_40191_H3K4me1_CSpeaks_peak_174	52	.	4.38366	8.51772	5.29976	221
1	3605858	3606027	CH_40191_H3K4me1_CSpeaks_peak_175	60	.	4.61438	9.29975	6.01128	102
1	3717078	3717521	CH_40191_H3K4me1_CSpeaks_peak_176	79	.	6.37388	11.45961	7.97225	371
1	4538999	4539286	CH_40191_H3K4me1_CSpeaks_peak_177	106	.	6.82626	14.34018	10.60812	112
1	4540019	4540214	CH_40191_H3K4me1_CSpeaks_peak_178	56	.	3.81265	8.87953	5.62589	83
1	4540321	4541158	CH_40191_H3K4me1_CSpeaks_peak_179	95	.	5.14167	13.20075	9.57150	354
1	4598860	4599123	CH_40191_H3K4me1_CSpeaks_peak_180	88	.	4.95804	12.39877	8.83573	118
1	5682213	5682443	CH_40191_H3K4me1_CSpeaks_peak_181	75	.	6.78964	11.00433	7.55304	54
1	5840139	5840495	CH_40191_H3K4me1_CSpeaks_peak_182	44	.	5.20975	7.53729	4.40973	118
1	5980340	5980541	CH_40191_H3K4me1_CSpeaks_peak_183	53	.	5.06662	8.52599	5.30687	93
1	6023403	6023550	CH_40191_H3K4me1_CSpeaks_peak_184	61	.	5.62401	9.46351	6.15914	31
1	6056436	6056750	CH_40191_H3K4me1_CSpeaks_peak_185	70	.	5.58512	10.47367	7.07226	84
1	6167621	6168265	CH_40191_H3K4me1_CSpeaks_peak_186	103	.	5.32530	14.01777	10.31763	386
1	6194765	6194976	CH_40191_H3K4me1_CSpeaks_peak_187	167	.	7.15748	21.00596	16.71975	120
1	6197219	6197368	CH_40191_H3K4me1_CSpeaks_peak_188	37	.	3.68099	6.77855	3.72533	34
1	6197559	6197912	CH_40191_H3K4me1_CSpeaks_peak_189	179	.	8.46883	22.38655	17.97352	209
1	6231231	6231432	CH_40191_H3K4me1_CSpeaks_peak_190	96	.	7.97604	13.30253	9.66719	83
1	6234354	6234683	CH_40191_H3K4me1_CSpeaks_peak_191	141	.	7.41023	18.22031	14.15856	169
1	6235031	6235274	CH_40191_H3K4me1_CSpeaks_peak_192	129	.	8.24854	16.85886	12.91449	113
1	6238472	6239426	CH_40191_H3K4me1_CSpeaks_peak_193	327	.	11.26624	38.48599	32.75255	341
1	6243097	6243260	CH_40191_H3K4me1_CSpeaks_peak_194	42	.	4.70248	7.29659	4.20248	61
1	6249748	6250099	CH_40191_H3K4me1_CSpeaks_peak_195	132	.	7.14768	17.21957	13.24389	243
1	6250277	6250566	CH_40191_H3K4me1_CSpeaks_peak_196	209	.	9.26278	25.65244	20.96774	180
1	6251241	6251465	CH_40191_H3K4me1_CSpeaks_peak_197	39	.	4.34398	6.98017	3.91069	99
1	6382891	6383170	CH_40191_H3K4me1_CSpeaks_peak_198	190	.	10.28031	23.58556	19.07683	112
1	6386609	6386762	CH_40191_H3K4me1_CSpeaks_peak_199	23	.	2.99929	5.26466	2.39050	34
1	6409975	6411295	CH_40191_H3K4me1_CSpeaks_peak_200	335	.	11.10060	39.38395	33.58395	296
1	6411827	6412109	CH_40191_H3K4me1_CSpeaks_peak_201	105	.	6.35162	14.29683	10.57588	138
1	6416906	6417182	CH_40191_H3K4me1_CSpeaks_peak_202	219	.	9.52743	26.76590	21.98767	144
1	6433838	6434305	CH_40191_H3K4me1_CSpeaks_peak_203	118	.	5.69257	15.69500	11.84991	323
1	6441590	6441908	CH_40191_H3K4me1_CSpeaks_peak_204	118	.	8.95403	15.70862	11.86289	180
1	6442158	6442674	CH_40191_H3K4me1_CSpeaks_peak_205	109	.	5.03269	14.69502	10.92665	278
1	6447798	6447984	CH_40191_H3K4me1_CSpeaks_peak_206	85	.	6.24539	12.03347	8.50097	67
1	6448204	6449198	CH_40191_H3K4me1_CSpeaks_peak_207	249	.	9.19582	30.02848	24.98082	103
1	6454423	6454969	CH_40191_H3K4me1_CSpeaks_peak_208	113	.	5.33208	15.15032	11.35800	279
1	6464299	6464599	CH_40191_H3K4me1_CSpeaks_peak_209	43	.	3.37418	7.45753	4.34249	186
1	6466440	6466744	CH_40191_H3K4me1_CSpeaks_peak_210	33	.	4.78562	6.39938	3.38998	56
1	6485372	6485519	CH_40191_H3K4me1_CSpeaks_peak_211	24	.	4.25389	5.38539	2.49154	32
1	6500891	6501076	CH_40191_H3K4me1_CSpeaks_peak_212	74	.	5.07582	10.92528	7.47941	97
1	6595336	6595634	CH_40191_H3K4me1_CSpeaks_peak_213	18	.	2.74511	4.66560	1.85020	186
1	6781482	6781710	CH_40191_H3K4me1_CSpeaks_peak_214	41	.	5.03547	7.26194	4.16960	199
1	6959280	6959651	CH_40191_H3K4me1_CSpeaks_peak_215	139	.	8.62348	18.00001	13.96667	123
1	7438895	7439113	CH_40191_H3K4me1_CSpeaks_peak_216	83	.	7.10421	11.87986	8.35626	73
1	7683705	7684247	CH_40191_H3K4me1_CSpeaks_peak_217	108	.	5.72599	14.59278	10.83419	392
1	7684373	7684635	CH_40191_H3K4me1_CSpeaks_peak_218	27	.	4.05084	5.70181	2.76972	47
1	7707277	7707912	CH_40191_H3K4me1_CSpeaks_peak_219	108	.	7.49868	14.63495	10.86908	370
1	7788582	7788729	CH_40191_H3K4me1_CSpeaks_peak_220	108	.	7.49868	14.63495	10.86908	82
1	7832099	7832408	CH_40191_H3K4me1_CSpeaks_peak_221	33	.	4.78562	6.39938	3.38998	232
1	8329572	8330112	CH_40191_H3K4me1_CSpeaks_peak_222	195	.	9.61882	24.09499	19.53865	116
1	8377644	8377851	CH_40191_H3K4me1_CSpeaks_peak_223	75	.	6.78964	11.00433	7.55304	120
1	9066138	9066536	CH_40191_H3K4me1_CSpeaks_peak_224	26	.	3.46079	5.61971	2.69252	93
1	9066824	9067065	CH_40191_H3K4me1_CSpeaks_peak_225	50	.	5.26227	8.20835	5.01808	97
1	9080503	9080650	CH_40191_H3K4me1_CSpeaks_peak_226	44	.	4.87414	7.57813	4.44265	89
1	9340327	9340895	CH_40191_H3K4me1_CSpeaks_peak_227	183	.	10.12321	22.74118	18.30722	329
1	9355647	9355897	CH_40191_H3K4me1_CSpeaks_peak_228	53	.	5.68337	8.57391	5.34289	130
1	9590938	9591421	CH_40191_H3K4me1_CSpeaks_peak_229	72	.	5.29302	10.65525	7.23832	158
1	9732950	9733134	CH_40191_H3K4me1_CSpeaks_peak_230	50	.	4.74918	8.29185	5.09814	66
1	9760233	9761225	CH_40191_H3K4me1_CSpeaks_peak_231	170	.	6.25274	21.33760	17.01378	332
1	10118869	10119185	CH_40191_H3K4me1_CSpeaks_peak_232	62	.	4.91298	9.57169	6.25418	230
1	10119431	10119852	CH_40191_H3K4me1_CSpeaks_peak_233	85	.	3.98634	12.10392	8.56176	126
1	10519871	10520145	CH_40191_H3K4me1_CSpeaks_peak_234	27	.	2.86886	5.67229	2.74281	165
1	10546974	10547327	CH_40191_H3K4me1_CSpeaks_peak_235	39	.	3.92223	7.02026	3.94291	122
1	10765241	10765558	CH_40191_H3K4me1_CSpeaks_peak_236	107	.	6.66533	14.47662	10.73019	102
1	10769692	10769915	CH_40191_H3K4me1_CSpeaks_peak_237	47	.	5.09383	7.93578	4.76729	110
1	10780723	10780908	CH_40191_H3K4me1_CSpeaks_peak_238	63	.	6.15698	9.64481	6.31906	119
1	10781068	10781269	CH_40191_H3K4me1_CSpeaks_peak_239	58	.	5.84179	9.13956	5.86407	83
1	10792595	10792788	CH_40191_H3K4me1_CSpeaks_peak_240	67	.	4.84510	10.10258	6.73361	51
1	10833242	10833501	CH_40191_H3K4me1_CSpeaks_peak_241	44	.	5.20975	7.53729	4.40973	116
1	10922873	10923130	CH_40191_H3K4me1_CSpeaks_peak_242	171	.	9.37870	21.42770	17.10084	119
1	10923791	10923946	CH_40191_H3K4me1_CSpeaks_peak_243	39	.	4.34398	6.98017	3.91069	93
1	10966145	10966292	CH_40191_H3K4me1_CSpeaks_peak_244	26	.	4.26252	5.57895	2.65825	115
1	11021802	11022314	CH_40191_H3K4me1_CSpeaks_peak_245	52	.	4.38366	8.51772	5.29976	440
1	11442848	11443012	CH_40191_H3K4me1_CSpeaks_peak_246	62	.	5.27484	9.56217	6.24487	89
1	11585839	11586246	CH_40191_H3K4me1_CSpeaks_peak_247	94	.	7.57782	13.03998	9.42041	280
1	11622047	11622914	CH_40191_H3K4me1_CSpeaks_peak_248	203	.	7.97548	24.94670	20.32478	225
1	11623269	11623447	CH_40191_H3K4me1_CSpeaks_peak_249	86	.	7.27461	12.15634	8.61159	77
1	11679241	11679418	CH_40191_H3K4me1_CSpeaks_peak_250	95	.	7.90061	13.17834	9.55299	65
1	11751762	11752247	CH_40191_H3K4me1_CSpeaks_peak_251	47	.	3.85625	7.93546	4.76729	79
1	11794581	11794885	CH_40191_H3K4me1_CSpeaks_peak_252	194	.	10.49815	23.96731	19.42862	125
1	11798285	11798433	CH_40191_H3K4me1_CSpeaks_peak_253	36	.	4.49921	6.68175	3.63652	127
1	11838025	11838405	CH_40191_H3K4me1_CSpeaks_peak_254	164	.	5.90482	20.71392	16.44567	239
1	11838656	11839296	CH_40191_H3K4me1_CSpeaks_peak_255	122	.	8.37267	16.10730	12.23673	254
1	11839414	11839594	CH_40191_H3K4me1_CSpeaks_peak_256	101	.	7.81131	13.83369	10.14369	82
1	11933994	11934330	CH_40191_H3K4me1_CSpeaks_peak_257	36	.	4.49921	6.68175	3.63652	205
1	12008664	12009004	CH_40191_H3K4me1_CSpeaks_peak_258	123	.	8.45946	16.25184	12.36034	111
1	12204395	12204749	CH_40191_H3K4me1_CSpeaks_peak_259	149	.	6.74848	19.10723	14.98364	166
1	12329724	12329893	CH_40191_H3K4me1_CSpeaks_peak_260	72	.	5.29302	10.65525	7.23832	55
1	12558425	12558733	CH_40191_H3K4me1_CSpeaks_peak_261	71	.	3.53843	10.53979	7.13383	76
1	12741530	12741684	CH_40191_H3K4me1_CSpeaks_peak_262	61	.	5.62401	9.46351	6.15914	127
1	13506662	13506854	CH_40191_H3K4me1_CSpeaks_peak_263	96	.	6.51597	13.34258	9.69799	95
1	13586046	13586322	CH_40191_H3K4me1_CSpeaks_peak_264	194	.	10.49815	23.96731	19.42862	143
1	13623817	13624011	CH_40191_H3K4me1_CSpeaks_peak_265	115	.	7.13654	15.35690	11.53790	84
1	13633590	13633766	CH_40191_H3K4me1_CSpeaks_peak_266	20	.	3.06749	4.83814	2.00694	55
1	13966161	13966706	CH_40191_H3K4me1_CSpeaks_peak_267	31	.	2.68017	6.11055	3.13861	267
1	14062653	14062830	CH_40191_H3K4me1_CSpeaks_peak_268	61	.	5.62401	9.46351	6.15914	127
1	14513766	14514124	CH_40191_H3K4me1_CSpeaks_peak_269	71	.	6.07489	10.57539	7.16730	191
1	14514357	14514504	CH_40191_H3K4me1_CSpeaks_peak_270	25	.	3.72341	5.40259	2.50102	23
1	14696984	14697167	CH_40191_H3K4me1_CSpeaks_peak_271	74	.	6.91257	10.86631	7.42961	118
1	14697625	14698110	CH_40191_H3K4me1_CSpeaks_peak_272	124	.	6.13499	16.35666	12.45454	341
1	15029928	15030533	CH_40191_H3K4me1_CSpeaks_peak_273	146	.	8.44437	18.69869	14.60256	109
1	15173990	15174177	CH_40191_H3K4me1_CSpeaks_peak_274	29	.	3.30536	5.96030	2.99688	133
1	15260090	15260289	CH_40191_H3K4me1_CSpeaks_peak_275	37	.	3.68099	6.77855	3.72533	93
1	15260418	15260840	CH_40191_H3K4me1_CSpeaks_peak_276	158	.	7.38301	20.08608	15.87620	313
1	15355859	15356198	CH_40191_H3K4me1_CSpeaks_peak_277	116	.	4.82490	15.46238	11.63473	216
1	15541445	15541673	CH_40191_H3K4me1_CSpeaks_peak_278	63	.	6.15698	9.64481	6.31906	133
1	15698160	15698421	CH_40191_H3K4me1_CSpeaks_peak_279	50	.	3.66014	8.22186	5.02995	132
1	15865438	15865745	CH_40191_H3K4me1_CSpeaks_peak_280	18	.	2.67123	4.64649	1.84828	31
1	15881250	15881566	CH_40191_H3K4me1_CSpeaks_peak_281	60	.	4.22352	9.35251	6.06038	261
1	15958610	15958858	CH_40191_H3K4me1_CSpeaks_peak_282	126	.	5.87620	16.55429	12.63363	131
1	16065875	16066416	CH_40191_H3K4me1_CSpeaks_peak_283	42	.	4.23442	7.34959	4.24848	70
1	16098259	16098414	CH_40191_H3K4me1_CSpeaks_peak_284	105	.	7.56592	14.30000	10.57904	73
1	16200833	16201171	CH_40191_H3K4me1_CSpeaks_peak_285	122	.	7.30080	16.12075	12.24924	252
1	16338002	16338173	CH_40191_H3K4me1_CSpeaks_peak_286	94	.	7.57782	13.03998	9.42041	29
1	16612474	16612621	CH_40191_H3K4me1_CSpeaks_peak_287	50	.	5.26227	8.20835	5.01808	23
1	16747632	16747847	CH_40191_H3K4me1_CSpeaks_peak_288	74	.	6.91257	10.86631	7.42961	135
1	16765327	16765514	CH_40191_H3K4me1_CSpeaks_peak_289	229	.	8.07977	27.80091	22.93683	97
1	16773591	16773804	CH_40191_H3K4me1_CSpeaks_peak_290	72	.	4.07714	10.70220	7.28131	137
1	16809365	16809648	CH_40191_H3K4me1_CSpeaks_peak_291	123	.	6.88092	16.22605	12.34188	188
1	16835012	16835234	CH_40191_H3K4me1_CSpeaks_peak_292	50	.	4.91737	8.27034	5.07778	173
1	16836096	16836277	CH_40191_H3K4me1_CSpeaks_peak_293	56	.	4.76372	8.95625	5.68814	91
1	16842511	16842766	CH_40191_H3K4me1_CSpeaks_peak_294	100	.	5.52149	13.73320	10.04585	59
1	16844000	16844228	CH_40191_H3K4me1_CSpeaks_peak_295	46	.	4.15294	7.75751	4.60676	105
1	16851569	16851785	CH_40191_H3K4me1_CSpeaks_peak_296	42	.	4.23442	7.34959	4.24848	98
1	16856933	16857345	CH_40191_H3K4me1_CSpeaks_peak_297	158	.	4.95380	20.06141	15.85926	140
1	16865609	16865835	CH_40191_H3K4me1_CSpeaks_peak_298	64	.	6.02572	9.77172	6.43357	101
1	16867767	16867914	CH_40191_H3K4me1_CSpeaks_peak_299	53	.	5.84909	8.55797	5.33287	56
1	16868817	16869067	CH_40191_H3K4me1_CSpeaks_peak_300	88	.	7.18989	12.40830	8.84225	111
1	17022102	17022503	CH_40191_H3K4me1_CSpeaks_peak_301	91	.	4.83220	12.76628	9.16647	210
1	18025750	18026303	CH_40191_H3K4me1_CSpeaks_peak_302	80	.	5.55767	11.53658	8.04034	53
1	18415101	18415819	CH_40191_H3K4me1_CSpeaks_peak_303	192	.	10.07342	23.79153	19.27547	583
1	18570591	18570751	CH_40191_H3K4me1_CSpeaks_peak_304	115	.	8.23568	15.41402	11.59305	73
1	18575752	18576058	CH_40191_H3K4me1_CSpeaks_peak_305	79	.	6.37388	11.45961	7.97225	248
1	18576994	18577141	CH_40191_H3K4me1_CSpeaks_peak_306	16	.	3.72215	4.42137	1.64145	90
1	18583044	18583466	CH_40191_H3K4me1_CSpeaks_peak_307	108	.	5.72599	14.59278	10.83419	286
1	18586155	18586372	CH_40191_H3K4me1_CSpeaks_peak_308	124	.	7.44683	16.39195	12.48134	113
1	18658989	18659618	CH_40191_H3K4me1_CSpeaks_peak_309	150	.	7.67488	19.24040	15.08962	254
1	18900752	18901000	CH_40191_H3K4me1_CSpeaks_peak_310	80	.	5.55767	11.53658	8.04034	106
1	18901273	18901551	CH_40191_H3K4me1_CSpeaks_peak_311	77	.	4.90799	11.25045	7.78573	132
1	19225888	19226194	CH_40191_H3K4me1_CSpeaks_peak_312	121	.	4.49887	15.99525	12.12702	145
1	19278642	19278883	CH_40191_H3K4me1_CSpeaks_peak_313	119	.	9.03951	15.85029	11.98866	136
1	19437949	19438135	CH_40191_H3K4me1_CSpeaks_peak_314	25	.	3.72341	5.40259	2.50102	175
1	19440282	19440441	CH_40191_H3K4me1_CSpeaks_peak_315	35	.	3.48899	6.59739	3.56195	112
1	19599078	19599266	CH_40191_H3K4me1_CSpeaks_peak_316	42	.	4.23442	7.34959	4.24848	137
1	19619642	19620324	CH_40191_H3K4me1_CSpeaks_peak_317	280	.	9.61148	33.33787	28.01838	361
1	19620660	19620992	CH_40191_H3K4me1_CSpeaks_peak_318	95	.	4.72768	13.15582	9.53126	187
1	19621126	19621322	CH_40191_H3K4me1_CSpeaks_peak_319	94	.	6.38820	13.10845	9.48682	134
1	19634513	19634679	CH_40191_H3K4me1_CSpeaks_peak_320	40	.	3.49918	7.08902	4.00712	59
1	19954802	19955172	CH_40191_H3K4me1_CSpeaks_peak_321	79	.	6.37388	11.45961	7.97225	209
1	20158761	20158939	CH_40191_H3K4me1_CSpeaks_peak_322	85	.	7.44430	12.06956	8.52804	57
1	20339355	20339552	CH_40191_H3K4me1_CSpeaks_peak_323	128	.	7.42060	16.81402	12.87776	105
1	20339699	20339981	CH_40191_H3K4me1_CSpeaks_peak_324	136	.	5.83196	17.65342	13.64329	204
1	20340107	20340259	CH_40191_H3K4me1_CSpeaks_peak_325	131	.	6.66777	17.12633	13.17297	66
1	20454924	20455267	CH_40191_H3K4me1_CSpeaks_peak_326	90	.	7.11677	12.69499	9.09929	182
1	20456473	20456684	CH_40191_H3K4me1_CSpeaks_peak_327	97	.	6.75549	13.34765	9.70225	100
1	20457065	20457276	CH_40191_H3K4me1_CSpeaks_peak_328	18	.	3.41313	4.66316	1.85020	106
1	20523490	20525117	CH_40191_H3K4me1_CSpeaks_peak_329	350	.	11.76668	40.93688	35.03565	938
1	20694167	20694700	CH_40191_H3K4me1_CSpeaks_peak_330	189	.	8.73348	23.46240	18.96067	272
1	20708837	20709378	CH_40191_H3K4me1_CSpeaks_peak_331	43	.	3.88549	7.47270	4.35263	436
1	20770009	20770156	CH_40191_H3K4me1_CSpeaks_peak_332	23	.	2.99929	5.26466	2.39050	131
1	21448059	21448309	CH_40191_H3K4me1_CSpeaks_peak_333	105	.	8.05143	14.22621	10.51445	196
1	21492908	21493131	CH_40191_H3K4me1_CSpeaks_peak_334	46	.	4.65427	7.81390	4.65309	101
1	21499736	21500112	CH_40191_H3K4me1_CSpeaks_peak_335	124	.	9.08964	16.36485	12.46218	257
1	21579326	21579534	CH_40191_H3K4me1_CSpeaks_peak_336	25	.	3.72341	5.40259	2.50102	144
1	21612096	21612293	CH_40191_H3K4me1_CSpeaks_peak_337	141	.	8.73265	18.18797	14.13735	72
1	21641871	21642130	CH_40191_H3K4me1_CSpeaks_peak_338	67	.	4.40715	10.08860	6.72552	132
1	21649175	21649647	CH_40191_H3K4me1_CSpeaks_peak_339	305	.	11.64464	36.07559	30.52096	240
1	21659048	21659515	CH_40191_H3K4me1_CSpeaks_peak_340	97	.	4.21414	13.45257	9.79630	260
1	21809819	21810285	CH_40191_H3K4me1_CSpeaks_peak_341	90	.	5.53726	12.62695	9.03532	98
1	21818741	21818888	CH_40191_H3K4me1_CSpeaks_peak_342	44	.	4.87414	7.57813	4.44265	78
1	21931832	21932096	CH_40191_H3K4me1_CSpeaks_peak_343	211	.	12.31396	25.87719	21.17446	156
1	21932524	21932712	CH_40191_H3K4me1_CSpeaks_peak_344	106	.	6.82626	14.34018	10.60812	62
1	22138678	22139020	CH_40191_H3K4me1_CSpeaks_peak_345	149	.	6.74848	19.10723	14.98364	148
1	22139510	22139682	CH_40191_H3K4me1_CSpeaks_peak_346	96	.	6.51597	13.34258	9.69799	125
1	22449997	22450149	CH_40191_H3K4me1_CSpeaks_peak_347	63	.	6.15698	9.64481	6.31906	93
1	22560983	22561509	CH_40191_H3K4me1_CSpeaks_peak_348	134	.	7.75711	17.44459	13.44371	247
1	22717994	22718437	CH_40191_H3K4me1_CSpeaks_peak_349	331	.	15.38203	38.97772	33.19360	163
1	22959512	22960324	CH_40191_H3K4me1_CSpeaks_peak_350	131	.	5.49021	17.09903	13.14656	273
1	23175140	23175347	CH_40191_H3K4me1_CSpeaks_peak_351	79	.	5.89540	11.40832	7.92930	79
1	23185294	23185474	CH_40191_H3K4me1_CSpeaks_peak_352	63	.	4.49899	9.68156	6.35096	41
1	23224937	23225782	CH_40191_H3K4me1_CSpeaks_peak_353	249	.	8.71050	29.95783	24.92628	277
1	23440945	23441367	CH_40191_H3K4me1_CSpeaks_peak_354	72	.	5.29302	10.65525	7.23832	301
1	23549317	23550009	CH_40191_H3K4me1_CSpeaks_peak_355	339	.	12.43859	39.73397	33.90509	400
1	23571705	23571867	CH_40191_H3K4me1_CSpeaks_peak_356	33	.	3.69151	6.30720	3.31261	144
1	23586206	23586356	CH_40191_H3K4me1_CSpeaks_peak_357	73	.	6.19008	10.76712	7.34040	42
1	23639849	23640044	CH_40191_H3K4me1_CSpeaks_peak_358	79	.	6.37388	11.45961	7.97225	94
1	23816342	23816570	CH_40191_H3K4me1_CSpeaks_peak_359	131	.	8.98737	17.12708	13.17297	145
1	23924059	23924769	CH_40191_H3K4me1_CSpeaks_peak_360	167	.	7.15748	21.00596	16.71975	328
1	24018371	24018580	CH_40191_H3K4me1_CSpeaks_peak_361	46	.	4.15294	7.75751	4.60676	107
1	24023311	24023524	CH_40191_H3K4me1_CSpeaks_peak_362	43	.	4.65183	7.50787	4.38737	116
1	24224681	24224855	CH_40191_H3K4me1_CSpeaks_peak_363	25	.	3.27199	5.45999	2.55267	88
1	24360384	24360815	CH_40191_H3K4me1_CSpeaks_peak_364	47	.	3.85625	7.93546	4.76729	242
1	24361146	24361395	CH_40191_H3K4me1_CSpeaks_peak_365	288	.	13.49762	34.28360	28.87392	168
1	24598000	24598155	CH_40191_H3K4me1_CSpeaks_peak_366	79	.	6.37388	11.45961	7.97225	68
1	24763578	24763988	CH_40191_H3K4me1_CSpeaks_peak_367	81	.	4.77441	11.61237	8.10903	104
1	24787914	24788199	CH_40191_H3K4me1_CSpeaks_peak_368	37	.	3.68099	6.77855	3.72533	104
1	24846079	24846227	CH_40191_H3K4me1_CSpeaks_peak_369	52	.	4.38366	8.51772	5.29976	80
1	24887702	24888068	CH_40191_H3K4me1_CSpeaks_peak_370	141	.	7.41023	18.22031	14.15856	129
1	24942753	24942930	CH_40191_H3K4me1_CSpeaks_peak_371	61	.	5.62401	9.46351	6.15914	93
1	24970052	24971231	CH_40191_H3K4me1_CSpeaks_peak_372	142	.	6.24346	18.31220	14.24215	443
1	24971869	24972254	CH_40191_H3K4me1_CSpeaks_peak_373	106	.	6.82626	14.34018	10.60812	114
1	25061329	25061562	CH_40191_H3K4me1_CSpeaks_peak_374	139	.	9.47228	17.92765	13.90259	133
1	25607003	25607150	CH_40191_H3K4me1_CSpeaks_peak_375	44	.	4.87414	7.57813	4.44265	82
1	25609018	25609230	CH_40191_H3K4me1_CSpeaks_peak_376	49	.	4.08999	8.18857	4.99939	75
1	25851516	25851669	CH_40191_H3K4me1_CSpeaks_peak_377	39	.	3.92223	7.02026	3.94291	134
1	25900092	25900275	CH_40191_H3K4me1_CSpeaks_peak_378	96	.	6.51597	13.34258	9.69799	107
1	25900761	25901063	CH_40191_H3K4me1_CSpeaks_peak_379	108	.	8.50777	14.56333	10.81071	193
1	25917032	25917619	CH_40191_H3K4me1_CSpeaks_peak_380	193	.	7.34525	23.87509	19.35312	382
1	26045565	26046265	CH_40191_H3K4me1_CSpeaks_peak_381	225	.	8.99805	27.32288	22.50280	495
1	26113220	26113377	CH_40191_H3K4me1_CSpeaks_peak_382	56	.	4.29449	8.92517	5.66584	73
1	26164412	26165019	CH_40191_H3K4me1_CSpeaks_peak_383	96	.	6.51597	13.34258	9.69799	468
1	26165830	26166043	CH_40191_H3K4me1_CSpeaks_peak_384	98	.	5.76798	13.50441	9.84032	84
1	26167709	26167990	CH_40191_H3K4me1_CSpeaks_peak_385	63	.	4.49899	9.68156	6.35096	96
1	26189528	26189814	CH_40191_H3K4me1_CSpeaks_peak_386	46	.	4.15294	7.75751	4.60676	24
1	26345048	26345524	CH_40191_H3K4me1_CSpeaks_peak_387	100	.	7.45888	13.68283	10.00419	93
1	26540438	26540722	CH_40191_H3K4me1_CSpeaks_peak_388	80	.	5.55767	11.53658	8.04034	142
1	26702428	26702575	CH_40191_H3K4me1_CSpeaks_peak_389	39	.	4.70200	7.00869	3.93700	107
1	26891490	26891637	CH_40191_H3K4me1_CSpeaks_peak_390	44	.	4.87414	7.57813	4.44265	74
1	26962415	26962985	CH_40191_H3K4me1_CSpeaks_peak_391	186	.	8.07517	23.11515	18.63517	360
1	26998107	26998411	CH_40191_H3K4me1_CSpeaks_peak_392	86	.	6.81384	12.19432	8.64872	77
1	27016822	27017264	CH_40191_H3K4me1_CSpeaks_peak_393	126	.	5.87620	16.55429	12.63363	187
1	27161406	27161586	CH_40191_H3K4me1_CSpeaks_peak_394	49	.	4.49907	8.14076	4.95683	91
1	27350825	27351678	CH_40191_H3K4me1_CSpeaks_peak_395	184	.	7.16161	22.91966	18.47468	713
1	27362561	27362846	CH_40191_H3K4me1_CSpeaks_peak_396	15	.	2.86299	4.24320	1.50021	25
1	27387806	27388171	CH_40191_H3K4me1_CSpeaks_peak_397	88	.	6.20569	12.36498	8.80675	261
1	27397812	27398235	CH_40191_H3K4me1_CSpeaks_peak_398	140	.	6.92157	18.13245	14.08981	259
1	27534600	27535259	CH_40191_H3K4me1_CSpeaks_peak_399	200	.	9.34214	24.68849	20.08985	396
1	27557584	27557929	CH_40191_H3K4me1_CSpeaks_peak_400	56	.	4.29449	8.92517	5.66584	121
1	27575222	27575532	CH_40191_H3K4me1_CSpeaks_peak_401	38	.	3.35513	6.95912	3.89754	253
1	27581906	27582450	CH_40191_H3K4me1_CSpeaks_peak_402	213	.	11.04775	26.11240	21.39441	187
1	27622307	27622454	CH_40191_H3K4me1_CSpeaks_peak_403	73	.	6.63059	10.74751	7.32171	50
1	27640840	27641187	CH_40191_H3K4me1_CSpeaks_peak_404	45	.	3.66580	7.73766	4.59244	241
1	27674783	27675098	CH_40191_H3K4me1_CSpeaks_peak_405	52	.	4.38366	8.51772	5.29976	123
1	27971830	27972180	CH_40191_H3K4me1_CSpeaks_peak_406	150	.	7.67488	19.24040	15.08962	134
1	28375575	28375727	CH_40191_H3K4me1_CSpeaks_peak_407	92	.	6.23330	12.82210	9.22051	79
1	28562687	28562846	CH_40191_H3K4me1_CSpeaks_peak_408	14	.	2.53064	4.14455	1.42317	17
1	28628449	28628637	CH_40191_H3K4me1_CSpeaks_peak_409	64	.	5.02837	9.79479	6.44702	72
1	28844988	28845224	CH_40191_H3K4me1_CSpeaks_peak_410	69	.	2.29529	10.36535	6.98547	104
1	28863449	28864171	CH_40191_H3K4me1_CSpeaks_peak_411	185	.	6.83173	22.97884	18.51404	432
1	28961436	28961894	CH_40191_H3K4me1_CSpeaks_peak_412	158	.	1.80072	20.02671	15.83282	223
1	28967595	28968002	CH_40191_H3K4me1_CSpeaks_peak_413	123	.	5.33771	16.28547	12.39122	283
1	29177716	29178225	CH_40191_H3K4me1_CSpeaks_peak_414	85	.	4.35832	12.10491	8.56176	246
1	29178619	29179137	CH_40191_H3K4me1_CSpeaks_peak_415	41	.	3.67262	7.25611	4.16470	196
1	29179295	29179832	CH_40191_H3K4me1_CSpeaks_peak_416	167	.	6.79435	21.04185	16.75039	289
1	29181358	29181548	CH_40191_H3K4me1_CSpeaks_peak_417	61	.	5.64270	9.49455	6.18994	79
1	29298135	29298402	CH_40191_H3K4me1_CSpeaks_peak_418	144	.	10.10298	18.49693	14.41891	114
1	30114499	30114867	CH_40191_H3K4me1_CSpeaks_peak_419	35	.	3.96976	6.58414	3.55209	310
1	30796188	30796339	CH_40191_H3K4me1_CSpeaks_peak_420	53	.	5.68337	8.57391	5.34289	101
1	30911447	30911631	CH_40191_H3K4me1_CSpeaks_peak_421	57	.	5.36256	9.02680	5.75633	123
1	31170315	31170611	CH_40191_H3K4me1_CSpeaks_peak_422	70	.	5.58512	10.47367	7.07226	84
1	31270321	31270471	CH_40191_H3K4me1_CSpeaks_peak_423	86	.	6.58901	12.22411	8.67783	82
1	31295753	31295965	CH_40191_H3K4me1_CSpeaks_peak_424	208	.	11.74492	25.51423	20.84507	132
1	31351986	31352293	CH_40191_H3K4me1_CSpeaks_peak_425	154	.	8.37768	19.59997	15.42602	199
1	31707191	31707437	CH_40191_H3K4me1_CSpeaks_peak_426	141	.	6.54398	18.17699	14.12719	131
1	31709068	31709314	CH_40191_H3K4me1_CSpeaks_peak_427	98	.	5.76798	13.50441	9.84032	180
1	31737703	31737864	CH_40191_H3K4me1_CSpeaks_peak_428	44	.	4.87414	7.57813	4.44265	94
1	31851152	31851423	CH_40191_H3K4me1_CSpeaks_peak_429	53	.	5.68337	8.57391	5.34289	139
1	31866105	31866318	CH_40191_H3K4me1_CSpeaks_peak_430	79	.	5.89540	11.40832	7.92930	74
1	31887013	31887415	CH_40191_H3K4me1_CSpeaks_peak_431	194	.	7.77098	23.94439	19.41307	218
1	31888120	31888357	CH_40191_H3K4me1_CSpeaks_peak_432	186	.	11.36673	23.15455	18.67041	138
1	31897028	31897218	CH_40191_H3K4me1_CSpeaks_peak_433	96	.	6.51597	13.34258	9.69799	75
1	31897745	31898095	CH_40191_H3K4me1_CSpeaks_peak_434	170	.	8.20418	21.32398	17.00224	160
1	32374697	32375014	CH_40191_H3K4me1_CSpeaks_peak_435	77	.	6.20440	11.17354	7.71815	124
1	32383710	32384010	CH_40191_H3K4me1_CSpeaks_peak_436	184	.	9.89452	22.90296	18.46264	115
1	32472159	32472412	CH_40191_H3K4me1_CSpeaks_peak_437	172	.	10.11976	21.61802	17.27717	127
1	32500609	32500980	CH_40191_H3K4me1_CSpeaks_peak_438	142	.	6.24346	18.31220	14.24215	198
1	32501196	32501860	CH_40191_H3K4me1_CSpeaks_peak_439	148	.	7.51463	18.91407	14.81029	538
1	32637159	32637770	CH_40191_H3K4me1_CSpeaks_peak_440	70	.	5.99894	10.44856	7.06026	120
1	32675316	32675587	CH_40191_H3K4me1_CSpeaks_peak_441	45	.	3.66580	7.73766	4.59244	103
1	32885452	32885876	CH_40191_H3K4me1_CSpeaks_peak_442	92	.	5.31699	12.88923	9.27908	283
1	32886192	32886339	CH_40191_H3K4me1_CSpeaks_peak_443	51	.	5.12478	8.30065	5.10615	40
1	32895828	32896075	CH_40191_H3K4me1_CSpeaks_peak_444	111	.	6.89381	14.90660	11.12598	136
1	32927550	32927776	CH_40191_H3K4me1_CSpeaks_peak_445	35	.	3.96976	6.58414	3.55209	174
1	32957805	32957952	CH_40191_H3K4me1_CSpeaks_peak_446	79	.	7.06972	11.45803	7.97225	103
1	33071139	33071734	CH_40191_H3K4me1_CSpeaks_peak_447	116	.	5.93049	15.46743	11.63473	326
1	33077894	33078048	CH_40191_H3K4me1_CSpeaks_peak_448	100	.	5.52149	13.73320	10.04585	55
1	33078263	33078505	CH_40191_H3K4me1_CSpeaks_peak_449	72	.	5.29302	10.65525	7.23832	120
1	33163653	33164079	CH_40191_H3K4me1_CSpeaks_peak_450	106	.	5.99870	14.39870	10.65679	107
1	33368315	33368719	CH_40191_H3K4me1_CSpeaks_peak_451	132	.	6.69086	17.17660	13.21085	143
1	33618544	33618703	CH_40191_H3K4me1_CSpeaks_peak_452	46	.	4.15294	7.75751	4.60676	79
1	34273696	34274197	CH_40191_H3K4me1_CSpeaks_peak_453	54	.	4.96455	8.67510	5.43071	125
1	34350480	34350675	CH_40191_H3K4me1_CSpeaks_peak_454	127	.	8.99866	16.67130	12.74139	83
1	34351687	34352028	CH_40191_H3K4me1_CSpeaks_peak_455	193	.	7.34525	23.87509	19.35312	197
1	34364124	34364481	CH_40191_H3K4me1_CSpeaks_peak_456	108	.	8.50777	14.56333	10.81071	114
1	34965545	34965964	CH_40191_H3K4me1_CSpeaks_peak_457	123	.	6.46014	16.23536	12.34401	243
1	35003381	35003718	CH_40191_H3K4me1_CSpeaks_peak_458	129	.	8.24854	16.85886	12.91449	115
1	35074333	35074814	CH_40191_H3K4me1_CSpeaks_peak_459	158	.	6.95298	20.05035	15.84860	181
1	35119836	35120318	CH_40191_H3K4me1_CSpeaks_peak_460	104	.	4.32803	14.14418	10.43736	232
1	35120451	35120621	CH_40191_H3K4me1_CSpeaks_peak_461	160	.	8.20976	20.30581	16.07051	97
1	35120827	35121002	CH_40191_H3K4me1_CSpeaks_peak_462	67	.	6.24531	10.12620	6.75632	102
1	35140365	35140683	CH_40191_H3K4me1_CSpeaks_peak_463	79	.	6.37388	11.45961	7.97225	221
1	35167671	35168280	CH_40191_H3K4me1_CSpeaks_peak_464	158	.	7.38301	20.08608	15.87620	115
1	35774163	35774652	CH_40191_H3K4me1_CSpeaks_peak_465	290	.	13.22764	34.47839	29.05173	301
1	35774813	35775380	CH_40191_H3K4me1_CSpeaks_peak_466	150	.	6.42709	19.21006	15.06904	438
1	35777727	35778248	CH_40191_H3K4me1_CSpeaks_peak_467	205	.	8.53661	25.19596	20.55775	223
1	35909398	35909794	CH_40191_H3K4me1_CSpeaks_peak_468	172	.	6.04541	21.56277	17.22371	207
1	35920835	35921059	CH_40191_H3K4me1_CSpeaks_peak_469	22	.	3.44046	5.13692	2.27317	223
1	35972085	35972260	CH_40191_H3K4me1_CSpeaks_peak_470	15	.	2.99935	4.32778	1.57615	174
1	36303052	36303477	CH_40191_H3K4me1_CSpeaks_peak_471	39	.	4.34398	6.98017	3.91069	85
1	36320644	36320934	CH_40191_H3K4me1_CSpeaks_peak_472	64	.	6.06839	9.84067	6.48966	177
1	36331458	36332004	CH_40191_H3K4me1_CSpeaks_peak_473	60	.	4.61438	9.29975	6.01128	439
1	36537538	36537988	CH_40191_H3K4me1_CSpeaks_peak_474	98	.	4.99882	13.54705	9.87866	217
1	36538556	36538776	CH_40191_H3K4me1_CSpeaks_peak_475	41	.	3.67262	7.25611	4.16470	98
1	37254233	37254645	CH_40191_H3K4me1_CSpeaks_peak_476	72	.	5.29302	10.65525	7.23832	80
1	37255219	37255763	CH_40191_H3K4me1_CSpeaks_peak_477	95	.	5.14167	13.20075	9.57150	336
1	37255937	37256197	CH_40191_H3K4me1_CSpeaks_peak_478	78	.	6.07994	11.34797	7.87847	53
1	37744467	37744662	CH_40191_H3K4me1_CSpeaks_peak_479	102	.	7.61351	13.93867	10.24377	90
1	37775001	37775148	CH_40191_H3K4me1_CSpeaks_peak_480	63	.	5.57356	9.73073	6.39285	101
1	37863597	37863764	CH_40191_H3K4me1_CSpeaks_peak_481	43	.	5.31736	7.45829	4.34249	28
1	37864114	37864431	CH_40191_H3K4me1_CSpeaks_peak_482	154	.	8.37768	19.59997	15.42602	126
1	37986698	37987113	CH_40191_H3K4me1_CSpeaks_peak_483	130	.	5.08571	16.98969	13.04194	219
1	37994848	37995042	CH_40191_H3K4me1_CSpeaks_peak_484	49	.	4.49907	8.14076	4.95683	135
1	38028496	38028938	CH_40191_H3K4me1_CSpeaks_peak_485	135	.	7.30567	17.53554	13.53100	212
1	38043868	38044081	CH_40191_H3K4me1_CSpeaks_peak_486	79	.	5.89540	11.40832	7.92930	89
1	38166498	38166645	CH_40191_H3K4me1_CSpeaks_peak_487	60	.	5.36003	9.36482	6.07143	62
1	38232369	38232621	CH_40191_H3K4me1_CSpeaks_peak_488	88	.	5.82232	12.43786	8.86355	121
1	38281862	38282262	CH_40191_H3K4me1_CSpeaks_peak_489	261	.	10.58604	31.33514	26.17297	193
1	38282590	38282954	CH_40191_H3K4me1_CSpeaks_peak_490	142	.	6.24346	18.31220	14.24215	138
1	38284048	38284383	CH_40191_H3K4me1_CSpeaks_peak_491	98	.	7.12374	13.55404	9.87866	140
1	38814475	38814707	CH_40191_H3K4me1_CSpeaks_peak_492	205	.	9.92910	25.25420	20.59495	157
1	39039388	39039727	CH_40191_H3K4me1_CSpeaks_peak_493	167	.	6.79435	21.04185	16.75039	141
1	39053569	39054104	CH_40191_H3K4me1_CSpeaks_peak_494	181	.	9.12600	22.60406	18.18278	389
1	39095078	39095424	CH_40191_H3K4me1_CSpeaks_peak_495	53	.	5.84909	8.55797	5.33287	65
1	39343922	39344085	CH_40191_H3K4me1_CSpeaks_peak_496	33	.	3.20262	6.35550	3.35549	108
1	39367424	39367588	CH_40191_H3K4me1_CSpeaks_peak_497	37	.	3.68099	6.77855	3.72533	101
1	39674769	39675049	CH_40191_H3K4me1_CSpeaks_peak_498	56	.	4.76372	8.95625	5.68814	195
1	39757166	39758696	CH_40191_H3K4me1_CSpeaks_peak_499	144	.	4.75160	18.58404	14.49201	397
1	39783561	39784504	CH_40191_H3K4me1_CSpeaks_peak_500	284	.	9.10260	33.76785	28.40863	271
1	39912935	39913223	CH_40191_H3K4me1_CSpeaks_peak_501	56	.	4.29449	8.92517	5.66584	217
1	39919175	39919556	CH_40191_H3K4me1_CSpeaks_peak_502	177	.	9.45769	22.11867	17.72639	235
1	39919695	39919941	CH_40191_H3K4me1_CSpeaks_peak_503	149	.	6.74848	19.10723	14.98364	144
1	39952671	39952938	CH_40191_H3K4me1_CSpeaks_peak_504	88	.	5.82232	12.43786	8.86355	57
1	39971784	39972437	CH_40191_H3K4me1_CSpeaks_peak_505	63	.	4.49899	9.68156	6.35096	338
1	40071169	40071740	CH_40191_H3K4me1_CSpeaks_peak_506	42	.	3.26007	7.35908	4.25693	346
1	40185280	40185611	CH_40191_H3K4me1_CSpeaks_peak_507	255	.	14.06424	30.63490	25.52938	195
1	40186468	40186790	CH_40191_H3K4me1_CSpeaks_peak_508	26	.	2.62855	5.62385	2.69639	188
1	40187039	40187196	CH_40191_H3K4me1_CSpeaks_peak_509	42	.	4.06125	7.29615	4.20207	80
1	40238534	40238776	CH_40191_H3K4me1_CSpeaks_peak_510	28	.	4.12427	5.81937	2.87281	35
1	40246723	40246901	CH_40191_H3K4me1_CSpeaks_peak_511	44	.	4.87414	7.57813	4.44265	163
1	40382605	40382767	CH_40191_H3K4me1_CSpeaks_peak_512	52	.	5.24907	8.50608	5.29376	62
1	40389737	40389996	CH_40191_H3K4me1_CSpeaks_peak_513	70	.	5.58512	10.47367	7.07226	115
1	40603567	40603811	CH_40191_H3K4me1_CSpeaks_peak_514	83	.	7.10421	11.87986	8.35626	122
1	40616777	40617267	CH_40191_H3K4me1_CSpeaks_peak_515	240	.	8.79348	29.06267	24.07761	281
1	40971742	40971909	CH_40191_H3K4me1_CSpeaks_peak_516	106	.	6.82626	14.34018	10.60812	69
1	41089195	41089403	CH_40191_H3K4me1_CSpeaks_peak_517	77	.	6.47664	11.24110	7.78343	134
1	41089872	41090114	CH_40191_H3K4me1_CSpeaks_peak_518	150	.	7.67488	19.24040	15.08962	169
1	41130893	41131133	CH_40191_H3K4me1_CSpeaks_peak_519	150	.	9.31018	19.17258	15.03957	111
1	41168251	41168500	CH_40191_H3K4me1_CSpeaks_peak_520	31	.	3.47649	6.10724	3.13551	207
1	41168725	41169096	CH_40191_H3K4me1_CSpeaks_peak_521	123	.	6.46014	16.23536	12.34401	128
1	41191593	41191884	CH_40191_H3K4me1_CSpeaks_peak_522	74	.	5.07582	10.92528	7.47941	213
1	41291555	41291928	CH_40191_H3K4me1_CSpeaks_peak_523	115	.	7.13654	15.35690	11.53790	163
1	41329132	41329301	CH_40191_H3K4me1_CSpeaks_peak_524	43	.	5.31736	7.45829	4.34249	69
1	41678443	41678862	CH_40191_H3K4me1_CSpeaks_peak_525	83	.	7.10421	11.87986	8.35626	118
1	41812454	41812955	CH_40191_H3K4me1_CSpeaks_peak_526	90	.	5.53726	12.62695	9.03532	155
1	41828293	41828478	CH_40191_H3K4me1_CSpeaks_peak_527	79	.	5.89540	11.40832	7.92930	89
1	41833710	41834577	CH_40191_H3K4me1_CSpeaks_peak_528	72	.	5.29302	10.65525	7.23832	331
1	41973533	41973805	CH_40191_H3K4me1_CSpeaks_peak_529	167	.	7.61373	21.08302	16.78150	163
1	41973974	41974458	CH_40191_H3K4me1_CSpeaks_peak_530	124	.	6.13499	16.35666	12.45454	113
1	42226408	42226717	CH_40191_H3K4me1_CSpeaks_peak_531	58	.	3.99906	9.09063	5.81695	235
1	42639033	42639354	CH_40191_H3K4me1_CSpeaks_peak_532	21	.	3.74934	4.99379	2.14417	87
1	42697199	42697585	CH_40191_H3K4me1_CSpeaks_peak_533	167	.	8.30089	21.00127	16.71975	136
1	43004167	43004414	CH_40191_H3K4me1_CSpeaks_peak_534	91	.	6.40219	12.71966	9.12306	139
1	43237398	43237885	CH_40191_H3K4me1_CSpeaks_peak_535	31	.	4.03370	6.17571	3.19069	80
1	43280136	43280306	CH_40191_H3K4me1_CSpeaks_peak_536	70	.	5.01684	10.45668	7.06377	82
1	43329972	43330175	CH_40191_H3K4me1_CSpeaks_peak_537	68	.	6.31434	10.23752	6.86348	112
1	43393379	43393532	CH_40191_H3K4me1_CSpeaks_peak_538	74	.	6.91257	10.86631	7.42961	56
1	43594973	43595412	CH_40191_H3K4me1_CSpeaks_peak_539	164	.	8.68796	20.70149	16.43489	113
1	43627504	43627748	CH_40191_H3K4me1_CSpeaks_peak_540	93	.	7.05300	13.00699	9.39300	124
1	43881062	43881622	CH_40191_H3K4me1_CSpeaks_peak_541	18	.	2.74511	4.66560	1.85020	204
1	43906409	43906789	CH_40191_H3K4me1_CSpeaks_peak_542	92	.	5.31699	12.88923	9.27908	233
1	44253545	44253795	CH_40191_H3K4me1_CSpeaks_peak_543	113	.	8.58466	15.09962	11.31220	53
1	44255822	44256599	CH_40191_H3K4me1_CSpeaks_peak_544	88	.	4.57518	12.40642	8.84154	127
1	44353254	44354124	CH_40191_H3K4me1_CSpeaks_peak_545	63	.	4.49899	9.68156	6.35096	783
1	44503747	44504025	CH_40191_H3K4me1_CSpeaks_peak_546	27	.	2.95241	5.71324	2.77969	242
1	44740477	44740758	CH_40191_H3K4me1_CSpeaks_peak_547	173	.	11.10956	21.64794	17.30615	137
1	44741638	44742128	CH_40191_H3K4me1_CSpeaks_peak_548	148	.	5.22843	18.91296	14.81029	104
1	44751528	44751757	CH_40191_H3K4me1_CSpeaks_peak_549	83	.	7.10421	11.87986	8.35626	46
1	44954757	44955137	CH_40191_H3K4me1_CSpeaks_peak_550	108	.	7.49868	14.63495	10.86908	110
1	44976373	44976568	CH_40191_H3K4me1_CSpeaks_peak_551	44	.	5.20975	7.53729	4.40973	52
1	44984969	44985126	CH_40191_H3K4me1_CSpeaks_peak_552	118	.	8.95403	15.70862	11.86289	130
1	45065746	45065895	CH_40191_H3K4me1_CSpeaks_peak_553	71	.	4.33231	10.51310	7.10800	87
1	45127464	45127618	CH_40191_H3K4me1_CSpeaks_peak_554	66	.	5.93449	9.97649	6.62171	124
1	45129715	45129879	CH_40191_H3K4me1_CSpeaks_peak_555	62	.	5.27484	9.56217	6.24487	43
1	45148731	45149423	CH_40191_H3K4me1_CSpeaks_peak_556	102	.	4.17752	13.91224	10.21982	282
1	45155926	45156214	CH_40191_H3K4me1_CSpeaks_peak_557	60	.	4.61438	9.29975	6.01128	208
1	45156311	45156471	CH_40191_H3K4me1_CSpeaks_peak_558	52	.	5.24907	8.50608	5.29376	52
1	45185962	45186331	CH_40191_H3K4me1_CSpeaks_peak_559	52	.	4.86720	8.50259	5.29376	59
1	45359289	45359675	CH_40191_H3K4me1_CSpeaks_peak_560	103	.	5.32530	14.01777	10.31763	304
1	45453756	45453990	CH_40191_H3K4me1_CSpeaks_peak_561	35	.	3.48899	6.59739	3.56195	137
1	45454404	45454613	CH_40191_H3K4me1_CSpeaks_peak_562	46	.	4.65427	7.81390	4.65309	96
1	45674500	45674992	CH_40191_H3K4me1_CSpeaks_peak_563	136	.	5.83196	17.65342	13.64329	352
1	46098822	46098985	CH_40191_H3K4me1_CSpeaks_peak_564	64	.	5.02837	9.79479	6.44702	51
1	46765104	46765347	CH_40191_H3K4me1_CSpeaks_peak_565	24	.	3.12173	5.34592	2.46455	223
1	46765459	46765661	CH_40191_H3K4me1_CSpeaks_peak_566	53	.	4.03989	8.63454	5.39850	62
1	46818986	46819375	CH_40191_H3K4me1_CSpeaks_peak_567	51	.	3.30297	8.35823	5.16138	300
1	46837356	46838215	CH_40191_H3K4me1_CSpeaks_peak_568	77	.	4.90799	11.25045	7.78573	124
1	46856599	46856912	CH_40191_H3K4me1_CSpeaks_peak_569	80	.	5.55767	11.53658	8.04034	184
1	46860571	46861068	CH_40191_H3K4me1_CSpeaks_peak_570	132	.	6.69086	17.17660	13.21085	221
1	46861189	46861551	CH_40191_H3K4me1_CSpeaks_peak_571	174	.	10.89312	21.81939	17.45885	228
1	46905475	46906164	CH_40191_H3K4me1_CSpeaks_peak_572	205	.	8.53661	25.19596	20.55775	435
1	46916262	46916548	CH_40191_H3K4me1_CSpeaks_peak_573	123	.	6.88092	16.22605	12.34188	142
1	46987688	46987841	CH_40191_H3K4me1_CSpeaks_peak_574	106	.	6.82626	14.34018	10.60812	52
1	47540767	47540992	CH_40191_H3K4me1_CSpeaks_peak_575	52	.	5.24907	8.50608	5.29376	122
1	47602262	47602756	CH_40191_H3K4me1_CSpeaks_peak_576	150	.	6.42709	19.21006	15.06904	257
1	47784894	47785148	CH_40191_H3K4me1_CSpeaks_peak_577	60	.	3.79595	9.35735	6.06398	176
1	47786045	47786373	CH_40191_H3K4me1_CSpeaks_peak_578	67	.	4.84510	10.10258	6.73361	208
1	47806122	47806469	CH_40191_H3K4me1_CSpeaks_peak_579	94	.	5.73353	13.03990	9.42041	63
1	47807670	47808614	CH_40191_H3K4me1_CSpeaks_peak_580	237	.	8.19234	28.62068	23.70264	146
1	47813727	47814011	CH_40191_H3K4me1_CSpeaks_peak_581	105	.	8.05143	14.22621	10.51445	132
1	47878093	47878667	CH_40191_H3K4me1_CSpeaks_peak_582	58	.	3.99906	9.09063	5.81695	146
1	47962704	47962907	CH_40191_H3K4me1_CSpeaks_peak_583	35	.	4.73614	6.53783	3.51577	80
1	48078702	48079131	CH_40191_H3K4me1_CSpeaks_peak_584	79	.	5.89540	11.40832	7.92930	295
1	48079594	48079759	CH_40191_H3K4me1_CSpeaks_peak_585	73	.	6.63059	10.74751	7.32171	93
1	48094418	48094855	CH_40191_H3K4me1_CSpeaks_peak_586	230	.	9.79208	27.89120	23.01583	256
1	48188113	48188434	CH_40191_H3K4me1_CSpeaks_peak_587	85	.	7.44430	12.06956	8.52804	58
1	48355777	48355987	CH_40191_H3K4me1_CSpeaks_peak_588	31	.	3.47649	6.10724	3.13551	165
1	48369554	48369874	CH_40191_H3K4me1_CSpeaks_peak_589	85	.	3.98634	12.10392	8.56176	67
1	48540205	48540401	CH_40191_H3K4me1_CSpeaks_peak_590	74	.	6.26933	10.89861	7.45989	100
1	49138866	49139013	CH_40191_H3K4me1_CSpeaks_peak_591	36	.	4.84974	6.71617	3.66932	50
1	49916558	49916858	CH_40191_H3K4me1_CSpeaks_peak_592	35	.	3.48899	6.59739	3.56195	178
1	50335995	50336163	CH_40191_H3K4me1_CSpeaks_peak_593	35	.	4.73614	6.53783	3.51577	27
1	50386008	50386267	CH_40191_H3K4me1_CSpeaks_peak_594	139	.	9.47228	17.92765	13.90259	109
1	50410296	50410788	CH_40191_H3K4me1_CSpeaks_peak_595	186	.	8.07517	23.11515	18.63517	141
1	50698374	50698761	CH_40191_H3K4me1_CSpeaks_peak_596	139	.	8.62348	18.00001	13.96667	225
1	50699675	50700068	CH_40191_H3K4me1_CSpeaks_peak_597	199	.	8.99813	24.55116	19.95613	205
1	50784441	50785447	CH_40191_H3K4me1_CSpeaks_peak_598	307	.	9.87190	36.35716	30.77148	395
1	50786564	50787396	CH_40191_H3K4me1_CSpeaks_peak_599	167	.	6.79435	21.04185	16.75039	580
1	50789046	50789391	CH_40191_H3K4me1_CSpeaks_peak_600	92	.	5.31699	12.88923	9.27908	141
1	51194836	51195024	CH_40191_H3K4me1_CSpeaks_peak_601	54	.	4.96455	8.67510	5.43071	123
1	51322255	51322440	CH_40191_H3K4me1_CSpeaks_peak_602	49	.	4.08999	8.18857	4.99939	110
1	51603200	51603354	CH_40191_H3K4me1_CSpeaks_peak_603	47	.	5.44252	7.90643	4.74212	65
1	51626214	51626567	CH_40191_H3K4me1_CSpeaks_peak_604	60	.	4.61438	9.29975	6.01128	187
1	51705200	51705510	CH_40191_H3K4me1_CSpeaks_peak_605	64	.	5.02837	9.79479	6.44702	198
1	51720183	51720330	CH_40191_H3K4me1_CSpeaks_peak_606	52	.	5.24907	8.50608	5.29376	115
1	51720465	51720674	CH_40191_H3K4me1_CSpeaks_peak_607	62	.	5.27484	9.56217	6.24487	82
1	51901527	51901682	CH_40191_H3K4me1_CSpeaks_peak_608	25	.	4.04790	5.46246	2.55409	117
1	52241913	52242194	CH_40191_H3K4me1_CSpeaks_peak_609	31	.	2.91820	6.17358	3.19069	126
1	52453506	52453704	CH_40191_H3K4me1_CSpeaks_peak_610	77	.	6.89896	11.18116	7.72552	90
1	52775365	52775635	CH_40191_H3K4me1_CSpeaks_peak_611	62	.	5.27484	9.56217	6.24487	178
1	53048858	53049491	CH_40191_H3K4me1_CSpeaks_peak_612	179	.	8.47132	22.39164	17.97809	486
1	53275195	53275813	CH_40191_H3K4me1_CSpeaks_peak_613	144	.	8.06740	18.51414	14.42480	496
1	53363368	53363550	CH_40191_H3K4me1_CSpeaks_peak_614	52	.	5.24907	8.50608	5.29376	69
1	53510839	53511146	CH_40191_H3K4me1_CSpeaks_peak_615	45	.	5.33471	7.73521	4.59219	225
1	53511318	53511650	CH_40191_H3K4me1_CSpeaks_peak_616	72	.	5.29302	10.65525	7.23832	106
1	53527898	53528204	CH_40191_H3K4me1_CSpeaks_peak_617	46	.	4.65427	7.81390	4.65309	67
1	53725625	53726015	CH_40191_H3K4me1_CSpeaks_peak_618	113	.	5.33208	15.15032	11.35800	265
1	53775548	53776160	CH_40191_H3K4me1_CSpeaks_peak_619	70	.	5.99894	10.44856	7.06026	137
1	53888039	53888331	CH_40191_H3K4me1_CSpeaks_peak_620	52	.	4.47481	8.39786	5.20032	116
1	53910047	53910228	CH_40191_H3K4me1_CSpeaks_peak_621	124	.	7.44683	16.39195	12.48134	85
1	54198191	54198614	CH_40191_H3K4me1_CSpeaks_peak_622	168	.	6.49847	21.15927	16.85398	219
1	54199198	54200036	CH_40191_H3K4me1_CSpeaks_peak_623	160	.	7.93953	20.27512	16.04334	125
1	54482096	54482443	CH_40191_H3K4me1_CSpeaks_peak_624	24	.	3.12173	5.34592	2.46455	120
1	54610005	54610188	CH_40191_H3K4me1_CSpeaks_peak_625	46	.	4.65427	7.81390	4.65309	84
1	54918937	54919094	CH_40191_H3K4me1_CSpeaks_peak_626	53	.	3.52087	8.56751	5.34152	53
1	54919297	54919448	CH_40191_H3K4me1_CSpeaks_peak_627	40	.	3.84941	7.13379	4.04948	36
1	54959438	54959913	CH_40191_H3K4me1_CSpeaks_peak_628	110	.	5.50893	14.84935	11.06996	253
1	54984266	54984482	CH_40191_H3K4me1_CSpeaks_peak_629	124	.	7.44683	16.39195	12.48134	130
1	55027280	55027906	CH_40191_H3K4me1_CSpeaks_peak_630	267	.	11.84404	31.93200	26.72129	240
1	55207706	55207912	CH_40191_H3K4me1_CSpeaks_peak_631	39	.	4.34398	6.98017	3.91069	32
1	55273053	55273609	CH_40191_H3K4me1_CSpeaks_peak_632	133	.	4.98525	17.36980	13.38338	312
1	55293471	55293832	CH_40191_H3K4me1_CSpeaks_peak_633	133	.	6.96081	17.29886	13.31476	247
1	55293933	55294135	CH_40191_H3K4me1_CSpeaks_peak_634	76	.	5.32883	11.08578	7.63276	28
1	55298961	55299139	CH_40191_H3K4me1_CSpeaks_peak_635	98	.	5.76798	13.50441	9.84032	98
1	55325555	55325864	CH_40191_H3K4me1_CSpeaks_peak_636	62	.	5.27484	9.56217	6.24487	135
1	55380295	55380990	CH_40191_H3K4me1_CSpeaks_peak_637	38	.	3.35513	6.95912	3.89754	571
1	55476114	55476701	CH_40191_H3K4me1_CSpeaks_peak_638	180	.	6.18600	22.42151	18.00645	273
1	55494943	55495276	CH_40191_H3K4me1_CSpeaks_peak_639	77	.	4.90799	11.25045	7.78573	207
1	55531962	55532126	CH_40191_H3K4me1_CSpeaks_peak_640	35	.	3.96976	6.58414	3.55209	30
1	56166181	56166514	CH_40191_H3K4me1_CSpeaks_peak_641	190	.	11.63937	23.60843	19.09887	217
1	56167273	56167462	CH_40191_H3K4me1_CSpeaks_peak_642	79	.	5.89540	11.40832	7.92930	86
1	57083656	57083818	CH_40191_H3K4me1_CSpeaks_peak_643	39	.	5.00848	6.96642	3.90468	76
1	57162838	57163626	CH_40191_H3K4me1_CSpeaks_peak_644	206	.	9.98246	25.35509	20.69394	595
1	57880415	57880602	CH_40191_H3K4me1_CSpeaks_peak_645	39	.	4.34398	6.98017	3.91069	63
1	57960332	57960628	CH_40191_H3K4me1_CSpeaks_peak_646	167	.	7.15748	21.00596	16.71975	161
1	58788773	58789242	CH_40191_H3K4me1_CSpeaks_peak_647	118	.	5.69257	15.69500	11.84991	211
1	59107414	59107942	CH_40191_H3K4me1_CSpeaks_peak_648	113	.	4.62048	15.13340	11.34414	285
1	59157451	59157739	CH_40191_H3K4me1_CSpeaks_peak_649	28	.	3.70511	5.84600	2.89275	42
1	59291399	59291595	CH_40191_H3K4me1_CSpeaks_peak_650	79	.	5.89540	11.40832	7.92930	101
1	59319166	59319383	CH_40191_H3K4me1_CSpeaks_peak_651	43	.	3.88549	7.47270	4.35263	88
1	59351294	59351516	CH_40191_H3K4me1_CSpeaks_peak_652	53	.	5.68337	8.57391	5.34289	113
1	59351911	59352464	CH_40191_H3K4me1_CSpeaks_peak_653	162	.	10.41950	20.50262	16.25075	256
1	59441095	59441296	CH_40191_H3K4me1_CSpeaks_peak_654	61	.	5.40439	9.44120	6.14454	119
1	60022388	60022708	CH_40191_H3K4me1_CSpeaks_peak_655	106	.	7.36517	14.40656	10.66348	126
1	60362490	60362701	CH_40191_H3K4me1_CSpeaks_peak_656	63	.	6.38083	9.69495	6.35857	137
1	60518227	60518640	CH_40191_H3K4me1_CSpeaks_peak_657	105	.	6.35162	14.29683	10.57588	299
1	61592050	61592355	CH_40191_H3K4me1_CSpeaks_peak_658	67	.	4.84510	10.10258	6.73361	237
1	61599862	61600152	CH_40191_H3K4me1_CSpeaks_peak_659	52	.	5.24907	8.50608	5.29376	167
1	61603294	61603536	CH_40191_H3K4me1_CSpeaks_peak_660	74	.	6.91257	10.86631	7.42961	145
1	62580171	62580364	CH_40191_H3K4me1_CSpeaks_peak_661	67	.	5.99259	10.07193	6.71224	101
1	62756053	62756334	CH_40191_H3K4me1_CSpeaks_peak_662	74	.	5.07582	10.92528	7.47941	136
1	62897611	62898155	CH_40191_H3K4me1_CSpeaks_peak_663	169	.	5.59321	21.30134	16.98979	389
1	63252392	63252539	CH_40191_H3K4me1_CSpeaks_peak_664	35	.	3.96976	6.58414	3.55209	16
1	63270015	63270310	CH_40191_H3K4me1_CSpeaks_peak_665	18	.	2.74511	4.66560	1.85020	121
1	63311869	63312247	CH_40191_H3K4me1_CSpeaks_peak_666	149	.	2.21183	19.08703	14.97669	108
1	63659664	63660026	CH_40191_H3K4me1_CSpeaks_peak_667	252	.	12.37282	30.31586	25.22856	105
1	63902675	63903594	CH_40191_H3K4me1_CSpeaks_peak_668	237	.	11.78427	28.64167	23.72182	717
1	63906171	63906318	CH_40191_H3K4me1_CSpeaks_peak_669	57	.	5.59308	9.06987	5.79859	83
1	63908572	63908806	CH_40191_H3K4me1_CSpeaks_peak_670	87	.	6.62865	12.29152	8.74308	119
1	63908910	63909320	CH_40191_H3K4me1_CSpeaks_peak_671	140	.	5.10684	18.13633	14.09320	292
1	63909445	63909868	CH_40191_H3K4me1_CSpeaks_peak_672	186	.	8.07517	23.11515	18.63517	217
1	63910113	63910935	CH_40191_H3K4me1_CSpeaks_peak_673	233	.	8.45710	28.23390	23.33713	345
1	63916397	63916555	CH_40191_H3K4me1_CSpeaks_peak_674	53	.	5.68337	8.57391	5.34289	119
1	65060041	65061082	CH_40191_H3K4me1_CSpeaks_peak_675	67	.	4.84510	10.10258	6.73361	532
1	65333973	65334279	CH_40191_H3K4me1_CSpeaks_peak_676	63	.	4.49899	9.68156	6.35096	110
1	65740080	65740617	CH_40191_H3K4me1_CSpeaks_peak_677	35	.	3.48899	6.59739	3.56195	104
1	65847130	65847691	CH_40191_H3K4me1_CSpeaks_peak_678	74	.	4.59078	10.84211	7.41019	144
1	65858587	65858827	CH_40191_H3K4me1_CSpeaks_peak_679	49	.	4.08999	8.18857	4.99939	110
1	65901884	65902115	CH_40191_H3K4me1_CSpeaks_peak_680	106	.	5.99870	14.39870	10.65679	108
1	65902334	65902668	CH_40191_H3K4me1_CSpeaks_peak_681	134	.	7.75711	17.44459	13.44371	191
1	66020112	66020304	CH_40191_H3K4me1_CSpeaks_peak_682	148	.	2.21818	18.98404	14.87795	64
1	66020478	66020658	CH_40191_H3K4me1_CSpeaks_peak_683	204	.	2.37718	25.05804	20.43222	86
1	66021124	66021328	CH_40191_H3K4me1_CSpeaks_peak_684	184	.	2.29348	22.88789	18.44775	87
1	66122235	66122404	CH_40191_H3K4me1_CSpeaks_peak_685	78	.	6.26039	11.26827	7.80220	97
1	66390917	66391337	CH_40191_H3K4me1_CSpeaks_peak_686	296	.	12.16978	35.17091	29.68020	295
1	67923359	67923741	CH_40191_H3K4me1_CSpeaks_peak_687	56	.	4.76372	8.95625	5.68814	143
1	68310340	68310907	CH_40191_H3K4me1_CSpeaks_peak_688	86	.	7.27461	12.15634	8.61159	434
1	69443197	69443632	CH_40191_H3K4me1_CSpeaks_peak_689	26	.	2.67790	5.62269	2.69533	282
1	70202134	70202404	CH_40191_H3K4me1_CSpeaks_peak_690	141	.	7.41023	18.22031	14.15856	145
1	70202799	70203296	CH_40191_H3K4me1_CSpeaks_peak_691	176	.	7.81739	22.03284	17.65487	289
1	70203425	70203654	CH_40191_H3K4me1_CSpeaks_peak_692	129	.	7.98926	16.89360	12.94772	109
1	71672772	71673228	CH_40191_H3K4me1_CSpeaks_peak_693	89	.	6.74881	12.49520	8.91347	310
1	71673489	71674086	CH_40191_H3K4me1_CSpeaks_peak_694	160	.	6.33184	20.26572	16.04334	197
1	72918301	72918476	CH_40191_H3K4me1_CSpeaks_peak_695	154	.	10.18445	19.59978	15.42602	98
1	75340961	75341453	CH_40191_H3K4me1_CSpeaks_peak_696	150	.	7.67488	19.24040	15.08962	220
1	75800437	75800908	CH_40191_H3K4me1_CSpeaks_peak_697	184	.	7.16161	22.91966	18.47468	208
1	76274730	76275137	CH_40191_H3K4me1_CSpeaks_peak_698	156	.	10.63472	19.85411	15.66627	293
1	76275960	76276164	CH_40191_H3K4me1_CSpeaks_peak_699	70	.	5.58512	10.47367	7.07226	94
1	77531727	77532135	CH_40191_H3K4me1_CSpeaks_peak_700	193	.	12.11427	23.85431	19.33750	249
1	77952725	77953303	CH_40191_H3K4me1_CSpeaks_peak_701	175	.	7.36198	21.97372	17.59914	407
1	78206316	78206659	CH_40191_H3K4me1_CSpeaks_peak_702	31	.	3.47649	6.10724	3.13551	69
1	78731080	78731265	CH_40191_H3K4me1_CSpeaks_peak_703	86	.	7.03495	12.15571	8.61145	89
1	79188279	79188678	CH_40191_H3K4me1_CSpeaks_peak_704	98	.	7.12374	13.55404	9.87866	319
1	79690824	79691135	CH_40191_H3K4me1_CSpeaks_peak_705	108	.	7.49868	14.63495	10.86908	114
1	80644164	80644395	CH_40191_H3K4me1_CSpeaks_peak_706	24	.	3.12173	5.34592	2.46455	108
1	84594758	84595168	CH_40191_H3K4me1_CSpeaks_peak_707	56	.	4.76372	8.95625	5.68814	88
1	84628876	84629090	CH_40191_H3K4me1_CSpeaks_peak_708	53	.	5.84909	8.55797	5.33287	85
1	84736728	84737007	CH_40191_H3K4me1_CSpeaks_peak_709	61	.	5.62401	9.46351	6.15914	87
1	85347386	85347589	CH_40191_H3K4me1_CSpeaks_peak_710	132	.	7.60500	17.16103	13.20368	98
1	85622241	85622508	CH_40191_H3K4me1_CSpeaks_peak_711	31	.	2.91820	6.17358	3.19069	195
1	85722878	85723025	CH_40191_H3K4me1_CSpeaks_peak_712	33	.	4.78562	6.39938	3.38998	84
1	85732866	85733378	CH_40191_H3K4me1_CSpeaks_peak_713	195	.	12.22993	24.04846	19.50336	131
1	85783435	85783830	CH_40191_H3K4me1_CSpeaks_peak_714	189	.	8.73348	23.46240	18.96067	135
1	85942119	85942365	CH_40191_H3K4me1_CSpeaks_peak_715	34	.	4.05716	6.47820	3.46315	117
1	85942526	85942710	CH_40191_H3K4me1_CSpeaks_peak_716	14	.	2.59260	4.14581	1.42344	48
1	85942914	85943449	CH_40191_H3K4me1_CSpeaks_peak_717	56	.	4.26733	8.86528	5.61326	57
1	86207742	86208356	CH_40191_H3K4me1_CSpeaks_peak_718	74	.	5.07582	10.92528	7.47941	475
1	86364439	86364807	CH_40191_H3K4me1_CSpeaks_peak_719	70	.	4.70349	10.45692	7.06377	266
1	86842870	86843104	CH_40191_H3K4me1_CSpeaks_peak_720	79	.	5.89540	11.40832	7.92930	69
1	86889842	86890205	CH_40191_H3K4me1_CSpeaks_peak_721	170	.	8.20418	21.32398	17.00224	114
1	87697049	87697256	CH_40191_H3K4me1_CSpeaks_peak_722	31	.	4.03370	6.17571	3.19069	16
1	88269084	88269270	CH_40191_H3K4me1_CSpeaks_peak_723	43	.	5.31736	7.45829	4.34249	60
1	88422773	88423195	CH_40191_H3K4me1_CSpeaks_peak_724	61	.	5.62401	9.46351	6.15914	140
1	89246844	89247130	CH_40191_H3K4me1_CSpeaks_peak_725	32	.	3.09300	6.27624	3.28770	247
1	89247803	89247969	CH_40191_H3K4me1_CSpeaks_peak_726	63	.	6.38083	9.69495	6.35857	47
1	89252123	89252326	CH_40191_H3K4me1_CSpeaks_peak_727	56	.	3.81265	8.87953	5.62589	108
1	89925579	89925750	CH_40191_H3K4me1_CSpeaks_peak_728	72	.	5.29302	10.65525	7.23832	89
1	90100689	90100952	CH_40191_H3K4me1_CSpeaks_peak_729	53	.	5.84909	8.55797	5.33287	73
1	90571929	90572096	CH_40191_H3K4me1_CSpeaks_peak_730	52	.	3.83243	8.40511	5.20526	35
1	90572307	90572555	CH_40191_H3K4me1_CSpeaks_peak_731	103	.	7.15007	14.03614	10.33301	122
1	91467376	91467616	CH_40191_H3K4me1_CSpeaks_peak_732	141	.	7.90920	18.21821	14.15856	110
1	91467805	91467964	CH_40191_H3K4me1_CSpeaks_peak_733	141	.	7.41023	18.22031	14.15856	60
1	91477471	91477937	CH_40191_H3K4me1_CSpeaks_peak_734	294	.	11.37999	34.87531	29.42201	219
1	91478253	91479068	CH_40191_H3K4me1_CSpeaks_peak_735	174	.	5.86812	21.82476	17.46356	232
1	91485665	91485932	CH_40191_H3K4me1_CSpeaks_peak_736	73	.	6.63059	10.74751	7.32171	128
1	91490131	91490662	CH_40191_H3K4me1_CSpeaks_peak_737	318	.	13.03195	37.51980	31.84192	237
1	91491119	91491423	CH_40191_H3K4me1_CSpeaks_peak_738	144	.	5.99859	18.51249	14.42480	228
1	91594726	91594888	CH_40191_H3K4me1_CSpeaks_peak_739	70	.	5.58512	10.47367	7.07226	98
1	91595151	91595702	CH_40191_H3K4me1_CSpeaks_peak_740	173	.	9.87169	21.74499	17.39931	289
1	91610152	91610534	CH_40191_H3K4me1_CSpeaks_peak_741	115	.	7.13654	15.35690	11.53790	208
1	91936159	91936405	CH_40191_H3K4me1_CSpeaks_peak_742	63	.	6.15698	9.64481	6.31906	170
1	92162034	92162370	CH_40191_H3K4me1_CSpeaks_peak_743	94	.	7.57782	13.03998	9.42041	190
1	92294602	92294757	CH_40191_H3K4me1_CSpeaks_peak_744	56	.	4.29449	8.92517	5.66584	77
1	92306142	92306493	CH_40191_H3K4me1_CSpeaks_peak_745	31	.	4.03370	6.17571	3.19069	303
1	92647125	92647426	CH_40191_H3K4me1_CSpeaks_peak_746	31	.	3.47649	6.10724	3.13551	46
1	92783200	92783403	CH_40191_H3K4me1_CSpeaks_peak_747	49	.	4.49907	8.14076	4.95683	71
1	92796442	92796986	CH_40191_H3K4me1_CSpeaks_peak_748	80	.	5.55767	11.53658	8.04034	145
1	93254324	93254723	CH_40191_H3K4me1_CSpeaks_peak_749	85	.	7.44430	12.06956	8.52804	122
1	93256143	93256821	CH_40191_H3K4me1_CSpeaks_peak_750	228	.	11.62295	27.73474	22.87679	229
1	93257434	93257803	CH_40191_H3K4me1_CSpeaks_peak_751	134	.	6.05983	17.42682	13.43381	132
1	93503781	93504220	CH_40191_H3K4me1_CSpeaks_peak_752	37	.	3.68099	6.77855	3.72533	295
1	93738502	93738689	CH_40191_H3K4me1_CSpeaks_peak_753	41	.	3.67262	7.25611	4.16470	130
1	93940936	93941223	CH_40191_H3K4me1_CSpeaks_peak_754	71	.	4.33231	10.51310	7.10800	144
1	93941566	93941713	CH_40191_H3K4me1_CSpeaks_peak_755	52	.	5.61933	8.47187	5.26879	78
1	94221635	94222177	CH_40191_H3K4me1_CSpeaks_peak_756	64	.	5.02837	9.79479	6.44702	296
1	95011936	95012254	CH_40191_H3K4me1_CSpeaks_peak_757	49	.	3.51477	8.07439	4.90127	220
1	95309246	95309529	CH_40191_H3K4me1_CSpeaks_peak_758	25	.	3.72341	5.40259	2.50102	79
1	95593471	95593689	CH_40191_H3K4me1_CSpeaks_peak_759	18	.	3.78891	4.66474	1.85020	143
1	95700882	95701308	CH_40191_H3K4me1_CSpeaks_peak_760	94	.	6.57410	13.02670	9.41159	56
1	95868963	95869372	CH_40191_H3K4me1_CSpeaks_peak_761	64	.	5.02837	9.79479	6.44702	131
1	95895122	95895847	CH_40191_H3K4me1_CSpeaks_peak_762	158	.	7.38301	20.08608	15.87620	583
1	96464409	96464705	CH_40191_H3K4me1_CSpeaks_peak_763	62	.	3.96515	9.55387	6.24438	94
1	97023837	97024172	CH_40191_H3K4me1_CSpeaks_peak_764	124	.	7.44683	16.39195	12.48134	198
1	98852269	98852620	CH_40191_H3K4me1_CSpeaks_peak_765	160	.	9.37335	20.33669	16.09418	127
1	98861289	98861651	CH_40191_H3K4me1_CSpeaks_peak_766	49	.	4.49907	8.14076	4.95683	269
1	99470665	99470998	CH_40191_H3K4me1_CSpeaks_peak_767	41	.	3.67262	7.25611	4.16470	121
1	99813585	99814139	CH_40191_H3K4me1_CSpeaks_peak_768	230	.	9.79208	27.89120	23.01583	168
1	100078310	100078673	CH_40191_H3K4me1_CSpeaks_peak_769	119	.	9.03951	15.85029	11.98866	201
1	100644011	100644161	CH_40191_H3K4me1_CSpeaks_peak_770	73	.	6.63059	10.74751	7.32171	80
1	100670073	100670229	CH_40191_H3K4me1_CSpeaks_peak_771	44	.	4.87414	7.57813	4.44265	72
1	101181318	101181548	CH_40191_H3K4me1_CSpeaks_peak_772	54	.	5.77394	8.71838	5.47226	89
1	101369712	101370714	CH_40191_H3K4me1_CSpeaks_peak_773	82	.	5.30654	11.76700	8.25061	353
1	103522613	103522993	CH_40191_H3K4me1_CSpeaks_peak_774	106	.	5.99870	14.39870	10.65679	184
1	103733730	103734066	CH_40191_H3K4me1_CSpeaks_peak_775	37	.	3.68099	6.77855	3.72533	138
1	104237141	104237421	CH_40191_H3K4me1_CSpeaks_peak_776	44	.	4.87414	7.57813	4.44265	188
1	104740847	104740994	CH_40191_H3K4me1_CSpeaks_peak_777	35	.	4.73614	6.53783	3.51577	59
1	105081050	105081300	CH_40191_H3K4me1_CSpeaks_peak_778	105	.	8.05143	14.22621	10.51445	105
1	106465476	106465860	CH_40191_H3K4me1_CSpeaks_peak_779	79	.	6.37388	11.45961	7.97225	266
1	106649936	106650292	CH_40191_H3K4me1_CSpeaks_peak_780	31	.	2.84739	6.14330	3.16827	218
1	107915372	107915770	CH_40191_H3K4me1_CSpeaks_peak_781	28	.	3.16592	5.85159	2.89599	89
1	107958764	107958993	CH_40191_H3K4me1_CSpeaks_peak_782	55	.	5.63494	8.80792	5.55685	96
1	108012117	108012535	CH_40191_H3K4me1_CSpeaks_peak_783	149	.	7.15229	19.10242	14.98364	262
1	108850159	108850491	CH_40191_H3K4me1_CSpeaks_peak_784	62	.	5.27484	9.56217	6.24487	249
1	109085824	109086097	CH_40191_H3K4me1_CSpeaks_peak_785	22	.	2.57078	5.13793	2.27404	133
1	109157436	109157855	CH_40191_H3K4me1_CSpeaks_peak_786	174	.	8.99825	21.81817	17.45885	235
1	109366311	109366458	CH_40191_H3K4me1_CSpeaks_peak_787	53	.	5.68337	8.57391	5.34289	76
1	109386138	109386573	CH_40191_H3K4me1_CSpeaks_peak_788	49	.	3.51477	8.07439	4.90127	94
1	109391842	109392184	CH_40191_H3K4me1_CSpeaks_peak_789	35	.	3.48899	6.59739	3.56195	68
1	109845653	109846058	CH_40191_H3K4me1_CSpeaks_peak_790	229	.	8.07977	27.80091	22.93683	173
1	109988748	109989189	CH_40191_H3K4me1_CSpeaks_peak_791	118	.	5.69257	15.69500	11.84991	349
1	110222358	110222586	CH_40191_H3K4me1_CSpeaks_peak_792	37	.	3.23359	6.85792	3.79966	116
1	110265856	110266004	CH_40191_H3K4me1_CSpeaks_peak_793	67	.	4.40715	10.08860	6.72552	69
1	111155951	111156178	CH_40191_H3K4me1_CSpeaks_peak_794	31	.	4.03370	6.17571	3.19069	100
1	111561374	111561632	CH_40191_H3K4me1_CSpeaks_peak_795	21	.	3.23007	4.95933	2.11869	155
1	112086929	112087445	CH_40191_H3K4me1_CSpeaks_peak_796	114	.	6.61627	15.25300	11.44954	225
1	112381919	112382297	CH_40191_H3K4me1_CSpeaks_peak_797	167	.	7.61373	21.08302	16.78150	243
1	112821614	112821942	CH_40191_H3K4me1_CSpeaks_peak_798	14	.	2.59260	4.14581	1.42344	158
1	112919311	112919472	CH_40191_H3K4me1_CSpeaks_peak_799	39	.	4.34398	6.98017	3.91069	84
1	113024266	113024488	CH_40191_H3K4me1_CSpeaks_peak_800	105	.	8.05143	14.22621	10.51445	97
1	113410673	113411036	CH_40191_H3K4me1_CSpeaks_peak_801	169	.	11.16645	21.23240	16.92165	272
1	113813368	113813533	CH_40191_H3K4me1_CSpeaks_peak_802	52	.	5.24907	8.50608	5.29376	57
1	116990405	116990635	CH_40191_H3K4me1_CSpeaks_peak_803	130	.	9.21451	17.02657	13.07697	104
1	117070681	117071142	CH_40191_H3K4me1_CSpeaks_peak_804	119	.	9.03951	15.85029	11.98866	253
1	117078936	117079239	CH_40191_H3K4me1_CSpeaks_peak_805	56	.	4.92655	8.93447	5.67455	101
1	117382030	117382294	CH_40191_H3K4me1_CSpeaks_peak_806	106	.	6.82626	14.34018	10.60812	86
1	117707952	117708198	CH_40191_H3K4me1_CSpeaks_peak_807	288	.	13.49762	34.28360	28.87392	120
1	117708683	117709020	CH_40191_H3K4me1_CSpeaks_peak_808	74	.	6.91257	10.86631	7.42961	231
1	117714374	117714813	CH_40191_H3K4me1_CSpeaks_peak_809	248	.	14.35687	29.89611	24.86948	142
1	117727745	117728464	CH_40191_H3K4me1_CSpeaks_peak_810	164	.	8.68796	20.70149	16.43489	269
1	117735749	117736166	CH_40191_H3K4me1_CSpeaks_peak_811	119	.	5.06127	15.84258	11.98465	204
1	118658603	118658772	CH_40191_H3K4me1_CSpeaks_peak_812	28	.	3.16592	5.85159	2.89599	125
1	119779840	119780126	CH_40191_H3K4me1_CSpeaks_peak_813	77	.	4.49894	11.24880	7.78573	151
1	119814484	119814678	CH_40191_H3K4me1_CSpeaks_peak_814	14	.	2.59260	4.14581	1.42344	120
1	120066626	120066773	CH_40191_H3K4me1_CSpeaks_peak_815	46	.	4.15294	7.75751	4.60676	75
1	120067131	120067308	CH_40191_H3K4me1_CSpeaks_peak_816	72	.	5.29302	10.65525	7.23832	42
1	120166701	120166939	CH_40191_H3K4me1_CSpeaks_peak_817	79	.	5.89540	11.40832	7.92930	97
1	120202119	120202566	CH_40191_H3K4me1_CSpeaks_peak_818	59	.	3.65128	9.19513	5.91493	251
1	120322256	120322432	CH_40191_H3K4me1_CSpeaks_peak_819	90	.	6.59983	12.65444	9.06035	84
1	120575384	120575569	CH_40191_H3K4me1_CSpeaks_peak_820	61	.	5.62401	9.46351	6.15914	54
1	120591529	120591742	CH_40191_H3K4me1_CSpeaks_peak_821	35	.	3.96976	6.58414	3.55209	48
1	120596600	120597076	CH_40191_H3K4me1_CSpeaks_peak_822	139	.	8.62348	18.00001	13.96667	330
1	120906684	120907592	CH_40191_H3K4me1_CSpeaks_peak_823	213	.	6.52014	26.11694	21.39853	483
1	121182691	121183257	CH_40191_H3K4me1_CSpeaks_peak_824	162	.	10.41950	20.50262	16.25075	278
1	121390599	121391057	CH_40191_H3K4me1_CSpeaks_peak_825	44	.	4.87414	7.57813	4.44265	399
1	121412687	121412858	CH_40191_H3K4me1_CSpeaks_peak_826	33	.	4.74037	6.32745	3.33105	69
1	121413474	121413788	CH_40191_H3K4me1_CSpeaks_peak_827	228	.	11.62295	27.73474	22.87679	177
1	121665719	121665960	CH_40191_H3K4me1_CSpeaks_peak_828	85	.	7.44430	12.06956	8.52804	155
1	122280071	122280286	CH_40191_H3K4me1_CSpeaks_peak_829	141	.	7.41023	18.22031	14.15856	107
1	122613043	122613466	CH_40191_H3K4me1_CSpeaks_peak_830	37	.	3.23359	6.85792	3.79966	295
1	122614569	122614861	CH_40191_H3K4me1_CSpeaks_peak_831	67	.	4.40715	10.08860	6.72552	137
1	122953473	122953649	CH_40191_H3K4me1_CSpeaks_peak_832	35	.	4.73614	6.53783	3.51577	137
1	123851087	123851355	CH_40191_H3K4me1_CSpeaks_peak_833	49	.	4.49907	8.14076	4.95683	202
1	123911628	123911899	CH_40191_H3K4me1_CSpeaks_peak_834	54	.	4.96455	8.67510	5.43071	108
1	123959637	123960091	CH_40191_H3K4me1_CSpeaks_peak_835	80	.	5.55767	11.53658	8.04034	215
1	124092197	124092546	CH_40191_H3K4me1_CSpeaks_peak_836	228	.	11.62295	27.73474	22.87679	219
1	124096650	124097127	CH_40191_H3K4me1_CSpeaks_peak_837	132	.	6.69086	17.17660	13.21085	48
1	124136802	124136986	CH_40191_H3K4me1_CSpeaks_peak_838	21	.	3.23007	4.95933	2.11869	97
1	124308747	124308894	CH_40191_H3K4me1_CSpeaks_peak_839	63	.	6.38083	9.69495	6.35857	95
1	124313924	124314539	CH_40191_H3K4me1_CSpeaks_peak_840	154	.	8.37768	19.59997	15.42602	303
1	124709338	124709529	CH_40191_H3K4me1_CSpeaks_peak_841	36	.	4.84974	6.71617	3.66932	131
1	124827119	124827379	CH_40191_H3K4me1_CSpeaks_peak_842	39	.	3.92223	7.02026	3.94291	144
1	125078701	125079111	CH_40191_H3K4me1_CSpeaks_peak_843	137	.	6.77053	17.80047	13.78535	250
1	125080319	125080763	CH_40191_H3K4me1_CSpeaks_peak_844	139	.	8.33662	18.00138	13.96707	228
1	126167512	126168456	CH_40191_H3K4me1_CSpeaks_peak_845	287	.	10.19355	34.13317	28.74318	130
1	126236482	126237520	CH_40191_H3K4me1_CSpeaks_peak_846	170	.	8.20418	21.32398	17.00224	73
1	126283401	126283957	CH_40191_H3K4me1_CSpeaks_peak_847	316	.	16.85464	37.28452	31.63643	323
1	126443969	126444116	CH_40191_H3K4me1_CSpeaks_peak_848	27	.	2.95241	5.71324	2.77969	107
1	126503025	126503297	CH_40191_H3K4me1_CSpeaks_peak_849	33	.	4.78562	6.39938	3.38998	128
1	126631396	126631906	CH_40191_H3K4me1_CSpeaks_peak_850	174	.	7.48497	21.77579	17.42908	379
1	126632736	126633208	CH_40191_H3K4me1_CSpeaks_peak_851	60	.	3.79595	9.35735	6.06398	82
1	126762589	126762897	CH_40191_H3K4me1_CSpeaks_peak_852	70	.	5.58512	10.47367	7.07226	134
1	126763009	126763609	CH_40191_H3K4me1_CSpeaks_peak_853	144	.	10.10298	18.49693	14.41891	512
1	126776649	126777069	CH_40191_H3K4me1_CSpeaks_peak_854	146	.	5.79522	18.76118	14.66222	129
1	126777590	126778457	CH_40191_H3K4me1_CSpeaks_peak_855	133	.	8.22258	17.30373	13.31825	250
1	126779146	126779359	CH_40191_H3K4me1_CSpeaks_peak_856	62	.	5.27484	9.56217	6.24487	31
1	127112138	127112549	CH_40191_H3K4me1_CSpeaks_peak_857	139	.	9.47228	17.92765	13.90259	172
1	127239433	127239620	CH_40191_H3K4me1_CSpeaks_peak_858	160	.	9.37335	20.33669	16.09418	96
1	127581379	127581621	CH_40191_H3K4me1_CSpeaks_peak_859	46	.	4.15294	7.75751	4.60676	59
1	127697390	127697729	CH_40191_H3K4me1_CSpeaks_peak_860	63	.	6.38083	9.69495	6.35857	214
1	127720196	127720469	CH_40191_H3K4me1_CSpeaks_peak_861	88	.	5.82232	12.43786	8.86355	149
1	127768896	127769233	CH_40191_H3K4me1_CSpeaks_peak_862	63	.	6.38083	9.69495	6.35857	112
1	127962216	127962430	CH_40191_H3K4me1_CSpeaks_peak_863	33	.	3.69151	6.30720	3.31261	126
1	128011081	128011664	CH_40191_H3K4me1_CSpeaks_peak_864	237	.	7.47279	28.64884	23.72683	195
1	128011815	128012162	CH_40191_H3K4me1_CSpeaks_peak_865	249	.	11.17024	30.02028	24.97372	122
1	129317295	129317693	CH_40191_H3K4me1_CSpeaks_peak_866	56	.	4.29449	8.92517	5.66584	229
1	129465078	129465396	CH_40191_H3K4me1_CSpeaks_peak_867	64	.	4.16569	9.79351	6.44702	209
1	129805276	129805426	CH_40191_H3K4me1_CSpeaks_peak_868	71	.	6.27950	10.54116	7.13424	107
1	129967568	129967765	CH_40191_H3K4me1_CSpeaks_peak_869	90	.	5.53726	12.62695	9.03532	95
1	130037212	130038026	CH_40191_H3K4me1_CSpeaks_peak_870	152	.	6.16522	19.38336	15.22319	286
1	130107050	130107251	CH_40191_H3K4me1_CSpeaks_peak_871	70	.	5.58512	10.47367	7.07226	104
1	130197367	130197619	CH_40191_H3K4me1_CSpeaks_peak_872	54	.	4.96455	8.67510	5.43071	79
1	130723889	130724371	CH_40191_H3K4me1_CSpeaks_peak_873	79	.	5.89540	11.40832	7.92930	215
1	131490134	131490415	CH_40191_H3K4me1_CSpeaks_peak_874	106	.	6.82626	14.34018	10.60812	101
1	131490520	131490803	CH_40191_H3K4me1_CSpeaks_peak_875	100	.	6.94719	13.68368	10.00419	67
1	131766786	131767158	CH_40191_H3K4me1_CSpeaks_peak_876	31	.	2.91820	6.17358	3.19069	230
1	131925118	131925880	CH_40191_H3K4me1_CSpeaks_peak_877	102	.	4.56410	13.98087	10.28485	284
1	132024706	132025273	CH_40191_H3K4me1_CSpeaks_peak_878	102	.	4.88019	13.91883	10.22438	452
1	132190839	132191011	CH_40191_H3K4me1_CSpeaks_peak_879	46	.	4.65427	7.81390	4.65309	51
1	132582128	132582351	CH_40191_H3K4me1_CSpeaks_peak_880	50	.	3.66014	8.22186	5.02995	100
1	132757907	132758114	CH_40191_H3K4me1_CSpeaks_peak_881	49	.	4.08999	8.18857	4.99939	97
1	132758258	132758855	CH_40191_H3K4me1_CSpeaks_peak_882	81	.	4.77441	11.61237	8.10903	252
1	132758990	132759219	CH_40191_H3K4me1_CSpeaks_peak_883	27	.	2.86886	5.67229	2.74281	97
1	132788411	132788611	CH_40191_H3K4me1_CSpeaks_peak_884	96	.	6.51597	13.34258	9.69799	93
1	132823458	132823750	CH_40191_H3K4me1_CSpeaks_peak_885	170	.	8.20418	21.32398	17.00224	180
1	132828507	132828788	CH_40191_H3K4me1_CSpeaks_peak_886	49	.	3.51477	8.07439	4.90127	68
1	132929159	132929418	CH_40191_H3K4me1_CSpeaks_peak_887	96	.	6.99691	13.33800	9.69799	117
1	133013287	133013786	CH_40191_H3K4me1_CSpeaks_peak_888	84	.	4.66557	12.00003	8.46897	72
1	133125798	133125954	CH_40191_H3K4me1_CSpeaks_peak_889	44	.	5.20975	7.53729	4.40973	125
1	133258038	133258268	CH_40191_H3K4me1_CSpeaks_peak_890	35	.	4.73614	6.53783	3.51577	160
1	133273663	133274076	CH_40191_H3K4me1_CSpeaks_peak_891	44	.	4.87414	7.57813	4.44265	330
1	133327070	133327576	CH_40191_H3K4me1_CSpeaks_peak_892	89	.	6.74881	12.49520	8.91347	170
1	133335045	133335320	CH_40191_H3K4me1_CSpeaks_peak_893	96	.	6.51597	13.34258	9.69799	185
1	133335973	133336298	CH_40191_H3K4me1_CSpeaks_peak_894	194	.	10.49815	23.96731	19.42862	215
1	133336397	133336662	CH_40191_H3K4me1_CSpeaks_peak_895	64	.	6.06839	9.84067	6.48966	124
1	133336972	133337437	CH_40191_H3K4me1_CSpeaks_peak_896	373	.	17.99732	43.44522	37.38298	177
1	133338292	133338597	CH_40191_H3K4me1_CSpeaks_peak_897	227	.	10.54967	27.61215	22.76857	177
1	133382557	133382717	CH_40191_H3K4me1_CSpeaks_peak_898	98	.	7.12374	13.55404	9.87866	95
1	133505546	133505744	CH_40191_H3K4me1_CSpeaks_peak_899	136	.	9.03858	17.70088	13.68893	106
1	133510166	133510313	CH_40191_H3K4me1_CSpeaks_peak_900	43	.	4.97258	7.44200	4.33479	96
1	134541718	134542453	CH_40191_H3K4me1_CSpeaks_peak_901	159	.	6.61072	20.12005	15.90447	492
1	134663689	134664052	CH_40191_H3K4me1_CSpeaks_peak_902	96	.	6.99691	13.33800	9.69799	115
1	134684552	134684864	CH_40191_H3K4me1_CSpeaks_peak_903	98	.	5.76798	13.50441	9.84032	187
1	134696790	134696997	CH_40191_H3K4me1_CSpeaks_peak_904	54	.	4.96455	8.67510	5.43071	91
1	134717004	134717151	CH_40191_H3K4me1_CSpeaks_peak_905	33	.	4.78562	6.39938	3.38998	116
1	134717566	134717942	CH_40191_H3K4me1_CSpeaks_peak_906	171	.	9.74828	21.53078	17.19508	146
1	134732808	134733783	CH_40191_H3K4me1_CSpeaks_peak_907	186	.	8.07517	23.11515	18.63517	551
1	134923782	134923988	CH_40191_H3K4me1_CSpeaks_peak_908	72	.	6.36659	10.68304	7.26409	129
1	134924896	134925660	CH_40191_H3K4me1_CSpeaks_peak_909	126	.	5.87620	16.55429	12.63363	530
1	134940033	134940187	CH_40191_H3K4me1_CSpeaks_peak_910	53	.	5.84909	8.55797	5.33287	101
1	134944996	134945270	CH_40191_H3K4me1_CSpeaks_peak_911	84	.	7.37391	11.95410	8.42816	96
1	134958945	134959199	CH_40191_H3K4me1_CSpeaks_peak_912	63	.	6.15698	9.64481	6.31906	111
1	134976281	134976881	CH_40191_H3K4me1_CSpeaks_peak_913	144	.	5.99859	18.51249	14.42480	247
1	135113503	135113938	CH_40191_H3K4me1_CSpeaks_peak_914	171	.	9.74828	21.53078	17.19508	158
1	135159671	135159829	CH_40191_H3K4me1_CSpeaks_peak_915	54	.	4.96455	8.67510	5.43071	71
1	135160594	135160907	CH_40191_H3K4me1_CSpeaks_peak_916	53	.	5.68337	8.57391	5.34289	207
1	135161476	135162102	CH_40191_H3K4me1_CSpeaks_peak_917	215	.	8.76733	26.25381	21.52216	164
1	135224061	135224218	CH_40191_H3K4me1_CSpeaks_peak_918	83	.	7.10421	11.87986	8.35626	87
1	135500360	135500818	CH_40191_H3K4me1_CSpeaks_peak_919	95	.	5.14167	13.20075	9.57150	354
1	135501063	135501313	CH_40191_H3K4me1_CSpeaks_peak_920	93	.	6.79257	12.98769	9.37507	151
1	135753666	135753975	CH_40191_H3K4me1_CSpeaks_peak_921	32	.	3.09300	6.27624	3.28770	196
1	136301068	136301308	CH_40191_H3K4me1_CSpeaks_peak_922	128	.	8.50060	16.80075	12.86847	93
1	136315821	136316106	CH_40191_H3K4me1_CSpeaks_peak_923	80	.	5.55767	11.53658	8.04034	217
1	136434657	136435142	CH_40191_H3K4me1_CSpeaks_peak_924	70	.	3.91208	10.49462	7.09228	250
1	136670992	136671209	CH_40191_H3K4me1_CSpeaks_peak_925	53	.	5.84909	8.55797	5.33287	128
1	137822460	137822629	CH_40191_H3K4me1_CSpeaks_peak_926	71	.	6.27950	10.54116	7.13424	122
1	138192271	138192480	CH_40191_H3K4me1_CSpeaks_peak_927	50	.	3.13404	8.21891	5.02845	159
1	138192601	138192749	CH_40191_H3K4me1_CSpeaks_peak_928	68	.	4.59743	10.21796	6.84494	78
1	138193263	138193803	CH_40191_H3K4me1_CSpeaks_peak_929	167	.	7.15748	21.00596	16.71975	306
1	138412201	138412348	CH_40191_H3K4me1_CSpeaks_peak_930	63	.	6.15698	9.64481	6.31906	38
1	138425827	138426312	CH_40191_H3K4me1_CSpeaks_peak_931	71	.	4.33231	10.51310	7.10800	257
1	138549185	138549335	CH_40191_H3K4me1_CSpeaks_peak_932	49	.	5.39242	8.11072	4.93381	127
1	138708725	138708964	CH_40191_H3K4me1_CSpeaks_peak_933	46	.	4.15294	7.75751	4.60676	122
1	138738656	138738830	CH_40191_H3K4me1_CSpeaks_peak_934	106	.	6.82626	14.34018	10.60812	104
1	139143737	139143923	CH_40191_H3K4me1_CSpeaks_peak_935	66	.	5.72006	9.97948	6.62368	120
1	139389401	139389548	CH_40191_H3K4me1_CSpeaks_peak_936	52	.	5.59791	8.43776	5.23622	51
1	139442906	139443064	CH_40191_H3K4me1_CSpeaks_peak_937	58	.	5.86331	9.17405	5.89715	64
1	139443182	139443406	CH_40191_H3K4me1_CSpeaks_peak_938	53	.	5.51771	8.61970	5.38703	113
1	139604011	139604267	CH_40191_H3K4me1_CSpeaks_peak_939	18	.	2.74511	4.66560	1.85020	58
1	139792007	139793317	CH_40191_H3K4me1_CSpeaks_peak_940	642	.	4.41948	71.95340	64.24158	927
1	139796872	139797357	CH_40191_H3K4me1_CSpeaks_peak_941	565	.	4.71790	63.73798	56.50468	135
1	139797749	139798241	CH_40191_H3K4me1_CSpeaks_peak_942	675	.	5.53467	75.87621	67.59289	258
1	139798398	139798997	CH_40191_H3K4me1_CSpeaks_peak_943	448	.	6.84894	51.38906	44.82751	465
1	139977146	139977569	CH_40191_H3K4me1_CSpeaks_peak_944	28	.	3.70511	5.84600	2.89275	185
1	140281516	140282023	CH_40191_H3K4me1_CSpeaks_peak_945	160	.	7.93953	20.27512	16.04334	262
1	140327639	140327974	CH_40191_H3K4me1_CSpeaks_peak_946	29	.	3.30536	5.96030	2.99688	190
1	140328855	140329007	CH_40191_H3K4me1_CSpeaks_peak_947	36	.	4.49921	6.68175	3.63652	61
1	140626478	140626775	CH_40191_H3K4me1_CSpeaks_peak_948	70	.	5.99894	10.44856	7.06026	135
1	141091448	141091714	CH_40191_H3K4me1_CSpeaks_peak_949	39	.	3.92223	7.02026	3.94291	143
1	142629016	142629425	CH_40191_H3K4me1_CSpeaks_peak_950	173	.	9.20373	21.65643	17.31379	176
1	142894340	142894749	CH_40191_H3K4me1_CSpeaks_peak_951	115	.	7.13654	15.35690	11.53790	343
1	143570381	143570898	CH_40191_H3K4me1_CSpeaks_peak_952	150	.	7.67488	19.24040	15.08962	267
1	143693080	143693961	CH_40191_H3K4me1_CSpeaks_peak_953	96	.	6.51597	13.34258	9.69799	114
1	143713006	143713492	CH_40191_H3K4me1_CSpeaks_peak_954	209	.	9.26278	25.65244	20.96774	212
1	143921560	143921880	CH_40191_H3K4me1_CSpeaks_peak_955	108	.	8.50777	14.56333	10.81071	76
1	144299276	144299638	CH_40191_H3K4me1_CSpeaks_peak_956	70	.	5.99894	10.44856	7.06026	232
1	144433069	144433263	CH_40191_H3K4me1_CSpeaks_peak_957	46	.	4.65427	7.81390	4.65309	114
1	144522083	144522446	CH_40191_H3K4me1_CSpeaks_peak_958	106	.	5.99870	14.39870	10.65679	138
1	145277186	145277739	CH_40191_H3K4me1_CSpeaks_peak_959	238	.	8.26340	28.80721	23.86026	381
1	145345697	145345937	CH_40191_H3K4me1_CSpeaks_peak_960	24	.	4.25389	5.38539	2.49154	12
1	145823521	145823739	CH_40191_H3K4me1_CSpeaks_peak_961	115	.	7.13654	15.35690	11.53790	41
1	146192183	146192456	CH_40191_H3K4me1_CSpeaks_peak_962	28	.	3.16592	5.85159	2.89599	224
1	146513896	146514116	CH_40191_H3K4me1_CSpeaks_peak_963	184	.	9.30853	22.94949	18.49229	84
1	146514300	146514603	CH_40191_H3K4me1_CSpeaks_peak_964	47	.	3.85625	7.93546	4.76729	205
1	147496054	147496255	CH_40191_H3K4me1_CSpeaks_peak_965	54	.	4.96455	8.67510	5.43071	118
1	147877460	147877617	CH_40191_H3K4me1_CSpeaks_peak_966	70	.	5.99894	10.44856	7.06026	43
1	151086545	151086791	CH_40191_H3K4me1_CSpeaks_peak_967	41	.	4.64755	7.20605	4.11898	46
1	152094109	152094264	CH_40191_H3K4me1_CSpeaks_peak_968	74	.	6.70989	10.87550	7.43835	78
1	153206160	153206371	CH_40191_H3K4me1_CSpeaks_peak_969	23	.	2.89761	5.20783	2.33884	86
1	153579188	153579504	CH_40191_H3K4me1_CSpeaks_peak_970	67	.	4.84510	10.10258	6.73361	112
1	153608694	153608842	CH_40191_H3K4me1_CSpeaks_peak_971	84	.	6.93531	11.99308	8.46468	76
1	154648174	154648506	CH_40191_H3K4me1_CSpeaks_peak_972	33	.	4.78562	6.39938	3.38998	34
1	154860501	154860866	CH_40191_H3K4me1_CSpeaks_peak_973	23	.	2.89761	5.20783	2.33884	262
1	155692573	155692901	CH_40191_H3K4me1_CSpeaks_peak_974	52	.	5.24907	8.50608	5.29376	137
1	157003948	157004405	CH_40191_H3K4me1_CSpeaks_peak_975	28	.	3.05012	5.77144	2.83411	126
1	157640427	157640596	CH_40191_H3K4me1_CSpeaks_peak_976	74	.	5.07582	10.92528	7.47941	89
1	158089875	158090309	CH_40191_H3K4me1_CSpeaks_peak_977	90	.	5.53726	12.62695	9.03532	258
1	158100711	158100871	CH_40191_H3K4me1_CSpeaks_peak_978	43	.	3.37418	7.45753	4.34249	131
1	158100978	158101125	CH_40191_H3K4me1_CSpeaks_peak_979	42	.	4.23442	7.34959	4.24848	7
1	158106228	158106572	CH_40191_H3K4me1_CSpeaks_peak_980	195	.	9.61882	24.09499	19.53865	107
1	158250915	158252330	CH_40191_H3K4me1_CSpeaks_peak_981	167	.	7.61373	21.08302	16.78150	1286
1	158347432	158347661	CH_40191_H3K4me1_CSpeaks_peak_982	28	.	3.16592	5.85159	2.89599	188
1	158743668	158744115	CH_40191_H3K4me1_CSpeaks_peak_983	141	.	6.54398	18.17699	14.12719	307
1	158745278	158745547	CH_40191_H3K4me1_CSpeaks_peak_984	142	.	9.43673	18.36225	14.29016	166
1	158745669	158746015	CH_40191_H3K4me1_CSpeaks_peak_985	205	.	8.53661	25.19596	20.55775	183
1	159025257	159025576	CH_40191_H3K4me1_CSpeaks_peak_986	49	.	5.55478	8.08530	4.91124	102
1	159227174	159227525	CH_40191_H3K4me1_CSpeaks_peak_987	35	.	3.96976	6.58414	3.55209	20
1	159435620	159436062	CH_40191_H3K4me1_CSpeaks_peak_988	99	.	5.01415	13.58724	9.91023	312
1	159436165	159436584	CH_40191_H3K4me1_CSpeaks_peak_989	50	.	3.21348	8.28129	5.08839	56
1	159477960	159478390	CH_40191_H3K4me1_CSpeaks_peak_990	77	.	4.90799	11.25045	7.78573	334
1	159570682	159571101	CH_40191_H3K4me1_CSpeaks_peak_991	144	.	8.06740	18.51414	14.42480	343
1	159847101	159847364	CH_40191_H3K4me1_CSpeaks_peak_992	18	.	3.78891	4.66474	1.85020	122
1	159868198	159868345	CH_40191_H3K4me1_CSpeaks_peak_993	46	.	4.15294	7.75751	4.60676	34
1	159944673	159944830	CH_40191_H3K4me1_CSpeaks_peak_994	46	.	4.15294	7.75751	4.60676	138
1	160015823	160016693	CH_40191_H3K4me1_CSpeaks_peak_995	238	.	10.85995	28.81012	23.86026	730
1	160602625	160602931	CH_40191_H3K4me1_CSpeaks_peak_996	34	.	3.33255	6.46004	3.44582	166
1	160603100	160603539	CH_40191_H3K4me1_CSpeaks_peak_997	114	.	6.61627	15.25300	11.44954	71
1	161361510	161361667	CH_40191_H3K4me1_CSpeaks_peak_998	37	.	3.68099	6.77855	3.72533	85
1	161515062	161515499	CH_40191_H3K4me1_CSpeaks_peak_999	298	.	14.10600	35.35286	29.85237	183
1	161527554	161528120	CH_40191_H3K4me1_CSpeaks_peak_1000	84	.	5.81062	12.02535	8.49363	301
1	161601415	161601789	CH_40191_H3K4me1_CSpeaks_peak_1001	44	.	4.87414	7.57813	4.44265	282
1	162401287	162401597	CH_40191_H3K4me1_CSpeaks_peak_1002	64	.	3.78168	9.83766	6.48767	216
1	162637760	162638609	CH_40191_H3K4me1_CSpeaks_peak_1003	170	.	6.25274	21.33760	17.01378	252
1	162653749	162654046	CH_40191_H3K4me1_CSpeaks_peak_1004	49	.	4.08999	8.18857	4.99939	111
1	162993083	162993258	CH_40191_H3K4me1_CSpeaks_peak_1005	56	.	4.76372	8.95625	5.68814	127
1	162993564	162993769	CH_40191_H3K4me1_CSpeaks_peak_1006	15	.	2.99935	4.32778	1.57615	79
1	163381171	163381318	CH_40191_H3K4me1_CSpeaks_peak_1007	25	.	3.27199	5.45999	2.55267	54
1	163585920	163586259	CH_40191_H3K4me1_CSpeaks_peak_1008	74	.	4.59078	10.84211	7.41019	128
1	164274082	164274451	CH_40191_H3K4me1_CSpeaks_peak_1009	90	.	5.53726	12.62695	9.03532	246
1	164359521	164359798	CH_40191_H3K4me1_CSpeaks_peak_1010	90	.	5.53726	12.62695	9.03532	212
1	165302512	165302748	CH_40191_H3K4me1_CSpeaks_peak_1011	54	.	4.96455	8.67510	5.43071	215
1	165686131	165686279	CH_40191_H3K4me1_CSpeaks_peak_1012	74	.	6.50185	10.90301	7.46339	73
1	166158380	166158765	CH_40191_H3K4me1_CSpeaks_peak_1013	21	.	3.74934	4.99379	2.14417	188
1	166309917	166310122	CH_40191_H3K4me1_CSpeaks_peak_1014	25	.	3.72341	5.40259	2.50102	120
1	166456626	166456897	CH_40191_H3K4me1_CSpeaks_peak_1015	70	.	5.99894	10.44856	7.06026	79
1	166619722	166620184	CH_40191_H3K4me1_CSpeaks_peak_1016	45	.	3.66580	7.73766	4.59244	285
1	166984676	166984866	CH_40191_H3K4me1_CSpeaks_peak_1017	61	.	5.62401	9.46351	6.15914	91
1	167469022	167469289	CH_40191_H3K4me1_CSpeaks_peak_1018	106	.	5.99870	14.39870	10.65679	136
1	167488985	167489247	CH_40191_H3K4me1_CSpeaks_peak_1019	79	.	6.37388	11.45961	7.97225	200
1	168323648	168323819	CH_40191_H3K4me1_CSpeaks_peak_1020	90	.	5.53726	12.62695	9.03532	121
1	168345801	168346156	CH_40191_H3K4me1_CSpeaks_peak_1021	49	.	4.49907	8.14076	4.95683	236
1	169768803	169769163	CH_40191_H3K4me1_CSpeaks_peak_1022	56	.	4.29449	8.92517	5.66584	110
1	170204832	170205064	CH_40191_H3K4me1_CSpeaks_peak_1023	16	.	3.17581	4.45890	1.67140	1
1	171139730	171139933	CH_40191_H3K4me1_CSpeaks_peak_1024	82	.	5.30654	11.76700	8.25061	87
1	171446546	171446923	CH_40191_H3K4me1_CSpeaks_peak_1025	70	.	4.70349	10.45692	7.06377	128
1	171621962	171622289	CH_40191_H3K4me1_CSpeaks_peak_1026	46	.	4.15294	7.75751	4.60676	98
1	171740384	171740566	CH_40191_H3K4me1_CSpeaks_peak_1027	98	.	7.12374	13.55404	9.87866	115
1	171978024	171978449	CH_40191_H3K4me1_CSpeaks_peak_1028	33	.	3.69151	6.30720	3.31261	122
1	172072934	172073174	CH_40191_H3K4me1_CSpeaks_peak_1029	108	.	7.49868	14.63495	10.86908	53
1	173017678	173017883	CH_40191_H3K4me1_CSpeaks_peak_1030	54	.	4.99123	8.72218	5.47545	79
1	173534763	173534989	CH_40191_H3K4me1_CSpeaks_peak_1031	82	.	5.30654	11.76700	8.25061	134
1	174441032	174441269	CH_40191_H3K4me1_CSpeaks_peak_1032	20	.	3.06749	4.83814	2.00694	224
1	175841520	175841769	CH_40191_H3K4me1_CSpeaks_peak_1033	44	.	5.20975	7.53729	4.40973	203
1	176054201	176054457	CH_40191_H3K4me1_CSpeaks_peak_1034	88	.	6.20569	12.36498	8.80675	109
1	176479081	176479402	CH_40191_H3K4me1_CSpeaks_peak_1035	50	.	4.93057	8.29305	5.09865	72
1	176609618	176609854	CH_40191_H3K4me1_CSpeaks_peak_1036	74	.	5.07582	10.92528	7.47941	99
1	177304658	177304863	CH_40191_H3K4me1_CSpeaks_peak_1037	95	.	7.90061	13.17834	9.55299	102
1	178760581	178760803	CH_40191_H3K4me1_CSpeaks_peak_1038	52	.	3.83243	8.40511	5.20526	129
1	178771400	178771673	CH_40191_H3K4me1_CSpeaks_peak_1039	103	.	5.32530	14.01777	10.31763	174
1	178771893	178772231	CH_40191_H3K4me1_CSpeaks_peak_1040	184	.	9.30853	22.94949	18.49229	134
1	178880970	178881362	CH_40191_H3K4me1_CSpeaks_peak_1041	98	.	7.12374	13.55404	9.87866	121
1	179037821	179038006	CH_40191_H3K4me1_CSpeaks_peak_1042	52	.	5.24907	8.50608	5.29376	129
1	179622960	179624087	CH_40191_H3K4me1_CSpeaks_peak_1043	237	.	7.83149	28.67973	23.75247	247
1	179652602	179652749	CH_40191_H3K4me1_CSpeaks_peak_1044	31	.	4.60177	6.10847	3.13661	38
1	179663643	179663853	CH_40191_H3K4me1_CSpeaks_peak_1045	18	.	2.74511	4.66560	1.85020	74
1	179668137	179668317	CH_40191_H3K4me1_CSpeaks_peak_1046	56	.	4.76372	8.95625	5.68814	110
1	179774189	179774361	CH_40191_H3K4me1_CSpeaks_peak_1047	83	.	7.10421	11.87986	8.35626	35
1	179868729	179868881	CH_40191_H3K4me1_CSpeaks_peak_1048	43	.	5.31736	7.45829	4.34249	131
1	179934293	179934584	CH_40191_H3K4me1_CSpeaks_peak_1049	31	.	4.03370	6.17571	3.19069	221
1	180043308	180043842	CH_40191_H3K4me1_CSpeaks_peak_1050	63	.	6.38083	9.69495	6.35857	132
1	180044021	180044168	CH_40191_H3K4me1_CSpeaks_peak_1051	42	.	5.26708	7.37768	4.27439	26
1	180162914	180163586	CH_40191_H3K4me1_CSpeaks_peak_1052	60	.	4.61438	9.29975	6.01128	141
1	180235046	180235394	CH_40191_H3K4me1_CSpeaks_peak_1053	37	.	3.23359	6.85792	3.79966	277
1	180235489	180235737	CH_40191_H3K4me1_CSpeaks_peak_1054	118	.	5.69257	15.69500	11.84991	107
1	180306089	180306587	CH_40191_H3K4me1_CSpeaks_peak_1055	70	.	4.70349	10.45692	7.06377	140
1	180418067	180418254	CH_40191_H3K4me1_CSpeaks_peak_1056	58	.	5.84179	9.13956	5.86407	61
1	180418582	180419218	CH_40191_H3K4me1_CSpeaks_peak_1057	149	.	7.15229	19.10242	14.98364	134
1	180420305	180420644	CH_40191_H3K4me1_CSpeaks_peak_1058	79	.	7.06972	11.45803	7.97225	119
1	180662568	180662978	CH_40191_H3K4me1_CSpeaks_peak_1059	35	.	3.48899	6.59739	3.56195	235
1	180975950	180976547	CH_40191_H3K4me1_CSpeaks_peak_1060	228	.	7.66486	27.70566	22.85658	377
1	181430424	181430671	CH_40191_H3K4me1_CSpeaks_peak_1061	39	.	4.34398	6.98017	3.91069	51
1	181501313	181501564	CH_40191_H3K4me1_CSpeaks_peak_1062	123	.	6.88092	16.22605	12.34188	113
1	181757250	181757574	CH_40191_H3K4me1_CSpeaks_peak_1063	53	.	5.68337	8.57391	5.34289	87
1	181807106	181807380	CH_40191_H3K4me1_CSpeaks_peak_1064	91	.	6.92010	12.78402	9.18383	130
1	181826301	181826580	CH_40191_H3K4me1_CSpeaks_peak_1065	21	.	3.23007	4.95933	2.11869	14
1	181878571	181878718	CH_40191_H3K4me1_CSpeaks_peak_1066	53	.	5.84909	8.55797	5.33287	53
1	182447937	182448084	CH_40191_H3K4me1_CSpeaks_peak_1067	52	.	5.59791	8.43776	5.23622	75
1	182729303	182729589	CH_40191_H3K4me1_CSpeaks_peak_1068	29	.	3.30536	5.96030	2.99688	213
1	183023948	183024111	CH_40191_H3K4me1_CSpeaks_peak_1069	85	.	7.44430	12.06956	8.52804	49
1	183214002	183214435	CH_40191_H3K4me1_CSpeaks_peak_1070	96	.	7.97604	13.30253	9.66719	320
1	183336098	183336362	CH_40191_H3K4me1_CSpeaks_peak_1071	42	.	4.23442	7.34959	4.24848	26
1	183526594	183527288	CH_40191_H3K4me1_CSpeaks_peak_1072	150	.	6.42709	19.21006	15.06904	469
1	183668261	183668548	CH_40191_H3K4me1_CSpeaks_peak_1073	160	.	7.93953	20.27512	16.04334	98
1	183889103	183889458	CH_40191_H3K4me1_CSpeaks_peak_1074	124	.	6.13499	16.35666	12.45454	121
1	184098006	184098246	CH_40191_H3K4me1_CSpeaks_peak_1075	46	.	4.65427	7.81390	4.65309	118
1	184176688	184176878	CH_40191_H3K4me1_CSpeaks_peak_1076	79	.	7.06972	11.45803	7.97225	98
1	184199658	184200059	CH_40191_H3K4me1_CSpeaks_peak_1077	194	.	9.27350	23.99382	19.45324	305
1	184200340	184200558	CH_40191_H3K4me1_CSpeaks_peak_1078	66	.	5.34283	10.03560	6.67677	75
1	184287950	184288427	CH_40191_H3K4me1_CSpeaks_peak_1079	184	.	9.30853	22.94949	18.49229	146
1	184314552	184315025	CH_40191_H3K4me1_CSpeaks_peak_1080	96	.	6.51597	13.34258	9.69799	289
1	184315159	184315410	CH_40191_H3K4me1_CSpeaks_peak_1081	154	.	8.37768	19.59997	15.42602	124
1	184366291	184366607	CH_40191_H3K4me1_CSpeaks_peak_1082	105	.	8.05143	14.22621	10.51445	85
1	184430973	184431451	CH_40191_H3K4me1_CSpeaks_peak_1083	178	.	10.18767	22.29009	17.89050	211
1	184527100	184527363	CH_40191_H3K4me1_CSpeaks_peak_1084	92	.	7.46388	12.85445	9.25001	179
1	184545099	184545905	CH_40191_H3K4me1_CSpeaks_peak_1085	52	.	3.83243	8.40511	5.20526	698
1	184680214	184680469	CH_40191_H3K4me1_CSpeaks_peak_1086	39	.	4.34398	6.98017	3.91069	21
1	185218425	185218588	CH_40191_H3K4me1_CSpeaks_peak_1087	36	.	4.49921	6.68175	3.63652	138
1	185305523	185305685	CH_40191_H3K4me1_CSpeaks_peak_1088	133	.	8.79130	17.28828	13.30480	100
1	185600729	185600890	CH_40191_H3K4me1_CSpeaks_peak_1089	86	.	7.27461	12.15634	8.61159	111
1	186010268	186010952	CH_40191_H3K4me1_CSpeaks_peak_1090	124	.	7.44683	16.39195	12.48134	384
1	186554157	186554477	CH_40191_H3K4me1_CSpeaks_peak_1091	108	.	8.50777	14.56333	10.81071	121
1	186596611	186597043	CH_40191_H3K4me1_CSpeaks_peak_1092	217	.	11.24802	26.46458	21.70899	178
1	186725956	186726391	CH_40191_H3K4me1_CSpeaks_peak_1093	44	.	5.20975	7.53729	4.40973	337
1	186750583	186751032	CH_40191_H3K4me1_CSpeaks_peak_1094	158	.	7.38301	20.08608	15.87620	237
1	186993549	186993960	CH_40191_H3K4me1_CSpeaks_peak_1095	156	.	10.63472	19.85411	15.66627	299
1	187042438	187042795	CH_40191_H3K4me1_CSpeaks_peak_1096	74	.	4.59078	10.84211	7.41019	256
1	187332812	187333125	CH_40191_H3K4me1_CSpeaks_peak_1097	41	.	3.07518	7.22008	4.13199	191
1	187333302	187333499	CH_40191_H3K4me1_CSpeaks_peak_1098	22	.	3.09707	5.09443	2.23852	73
1	188328571	188328832	CH_40191_H3K4me1_CSpeaks_peak_1099	70	.	4.70349	10.45692	7.06377	205
1	188905837	188905984	CH_40191_H3K4me1_CSpeaks_peak_1100	25	.	3.27199	5.45999	2.55267	89
1	188958309	188958619	CH_40191_H3K4me1_CSpeaks_peak_1101	46	.	4.15294	7.75751	4.60676	179
1	188989071	188989571	CH_40191_H3K4me1_CSpeaks_peak_1102	32	.	3.09300	6.27624	3.28770	356
1	188998972	188999189	CH_40191_H3K4me1_CSpeaks_peak_1103	61	.	5.62401	9.46351	6.15914	139
1	189032683	189033237	CH_40191_H3K4me1_CSpeaks_peak_1104	96	.	4.43369	13.25806	9.62647	299
1	189322831	189323153	CH_40191_H3K4me1_CSpeaks_peak_1105	24	.	3.12173	5.34592	2.46455	133
1	189323332	189323786	CH_40191_H3K4me1_CSpeaks_peak_1106	173	.	9.87169	21.74499	17.39931	236
1	189340739	189340966	CH_40191_H3K4me1_CSpeaks_peak_1107	175	.	7.36198	21.97372	17.59914	125
1	189342084	189342303	CH_40191_H3K4me1_CSpeaks_peak_1108	63	.	6.38083	9.69495	6.35857	64
1	189380569	189380829	CH_40191_H3K4me1_CSpeaks_peak_1109	74	.	6.50185	10.90301	7.46339	204
1	190236425	190237035	CH_40191_H3K4me1_CSpeaks_peak_1110	285	.	10.38236	33.95819	28.57739	403
1	190299830	190299977	CH_40191_H3K4me1_CSpeaks_peak_1111	46	.	4.65427	7.81390	4.65309	63
1	190301212	190301389	CH_40191_H3K4me1_CSpeaks_peak_1112	43	.	3.88549	7.47270	4.35263	110
1	190311767	190311943	CH_40191_H3K4me1_CSpeaks_peak_1113	74	.	4.59078	10.84211	7.41019	93
1	190541147	190541785	CH_40191_H3K4me1_CSpeaks_peak_1114	58	.	2.99922	9.08555	5.81408	292
1	190629483	190629746	CH_40191_H3K4me1_CSpeaks_peak_1115	29	.	3.30536	5.96030	2.99688	61
1	190996185	190996368	CH_40191_H3K4me1_CSpeaks_peak_1116	62	.	5.27484	9.56217	6.24487	73
1	191550024	191550328	CH_40191_H3K4me1_CSpeaks_peak_1117	18	.	2.50570	4.65303	1.85020	24
1	191635700	191636039	CH_40191_H3K4me1_CSpeaks_peak_1118	35	.	3.96976	6.58414	3.55209	196
1	191680367	191680653	CH_40191_H3K4me1_CSpeaks_peak_1119	37	.	4.76802	6.84003	3.78299	248
1	191825701	191825902	CH_40191_H3K4me1_CSpeaks_peak_1120	83	.	7.10421	11.87986	8.35626	76
1	191826579	191826809	CH_40191_H3K4me1_CSpeaks_peak_1121	33	.	4.78562	6.39938	3.38998	62
1	192700675	192700881	CH_40191_H3K4me1_CSpeaks_peak_1122	132	.	7.14558	17.21534	13.24006	105
1	193129649	193129802	CH_40191_H3K4me1_CSpeaks_peak_1123	36	.	4.49921	6.68175	3.63652	47
1	193130242	193130453	CH_40191_H3K4me1_CSpeaks_peak_1124	31	.	3.47649	6.10724	3.13551	135
1	193705136	193705370	CH_40191_H3K4me1_CSpeaks_peak_1125	156	.	10.63472	19.85411	15.66627	136
1	193760511	193760767	CH_40191_H3K4me1_CSpeaks_peak_1126	54	.	4.96455	8.67510	5.43071	188
1	193761047	193761396	CH_40191_H3K4me1_CSpeaks_peak_1127	63	.	4.49899	9.68156	6.35096	111
1	193763772	193763919	CH_40191_H3K4me1_CSpeaks_peak_1128	25	.	4.19843	5.47967	2.56910	101
1	193828365	193828677	CH_40191_H3K4me1_CSpeaks_peak_1129	56	.	4.76372	8.95625	5.68814	223
1	194072314	194072851	CH_40191_H3K4me1_CSpeaks_peak_1130	92	.	5.31699	12.88923	9.27908	283
1	194551377	194551917	CH_40191_H3K4me1_CSpeaks_peak_1131	56	.	3.81265	8.87953	5.62589	331
1	194785402	194785721	CH_40191_H3K4me1_CSpeaks_peak_1132	52	.	5.24907	8.50608	5.29376	106
1	194977428	194977651	CH_40191_H3K4me1_CSpeaks_peak_1133	14	.	3.37440	4.20832	1.46961	102
1	195771352	195771564	CH_40191_H3K4me1_CSpeaks_peak_1134	101	.	7.53540	13.80953	10.11969	88
1	196266571	196267028	CH_40191_H3K4me1_CSpeaks_peak_1135	270	.	9.40698	32.25491	27.03219	216
1	196312436	196312662	CH_40191_H3K4me1_CSpeaks_peak_1136	238	.	10.85995	28.81012	23.86026	114
1	196316560	196316922	CH_40191_H3K4me1_CSpeaks_peak_1137	170	.	8.20418	21.32398	17.00224	235
1	197111727	197112112	CH_40191_H3K4me1_CSpeaks_peak_1138	77	.	4.90799	11.25045	7.78573	137
1	197353026	197353749	CH_40191_H3K4me1_CSpeaks_peak_1139	251	.	10.32139	30.17611	25.10278	481
1	197533231	197533478	CH_40191_H3K4me1_CSpeaks_peak_1140	174	.	8.99825	21.81817	17.45885	84
1	198179140	198179287	CH_40191_H3K4me1_CSpeaks_peak_1141	16	.	3.72215	4.42137	1.64145	53
1	199107335	199108193	CH_40191_H3K4me1_CSpeaks_peak_1142	132	.	6.69086	17.17660	13.21085	181
1	199632727	199633120	CH_40191_H3K4me1_CSpeaks_peak_1143	25	.	3.72341	5.40259	2.50102	132
1	199697225	199697392	CH_40191_H3K4me1_CSpeaks_peak_1144	27	.	2.73349	5.62928	2.70154	54
1	199750785	199751178	CH_40191_H3K4me1_CSpeaks_peak_1145	98	.	4.99882	13.54705	9.87866	246
1	199751897	199752119	CH_40191_H3K4me1_CSpeaks_peak_1146	52	.	5.24907	8.50608	5.29376	95
1	199914628	199915292	CH_40191_H3K4me1_CSpeaks_peak_1147	96	.	6.99691	13.33800	9.69799	227
1	199973954	199974283	CH_40191_H3K4me1_CSpeaks_peak_1148	32	.	3.09300	6.27624	3.28770	110
1	200016113	200016500	CH_40191_H3K4me1_CSpeaks_peak_1149	60	.	3.79595	9.35735	6.06398	170
1	200511099	200511397	CH_40191_H3K4me1_CSpeaks_peak_1150	88	.	6.20569	12.36498	8.80675	164
1	201277411	201277692	CH_40191_H3K4me1_CSpeaks_peak_1151	37	.	3.12967	6.77940	3.72550	101
1	202688673	202688827	CH_40191_H3K4me1_CSpeaks_peak_1152	109	.	7.29454	14.73391	10.96133	77
1	202688962	202689336	CH_40191_H3K4me1_CSpeaks_peak_1153	158	.	7.38301	20.08608	15.87620	210
1	202717587	202718138	CH_40191_H3K4me1_CSpeaks_peak_1154	120	.	8.53800	15.91297	12.04922	361
1	203062951	203063429	CH_40191_H3K4me1_CSpeaks_peak_1155	39	.	4.34398	6.98017	3.91069	214
1	203520639	203520825	CH_40191_H3K4me1_CSpeaks_peak_1156	39	.	4.70200	7.00869	3.93700	75
1	203523307	203523604	CH_40191_H3K4me1_CSpeaks_peak_1157	60	.	4.61438	9.29975	6.01128	126
1	203791714	203792451	CH_40191_H3K4me1_CSpeaks_peak_1158	115	.	7.13654	15.35690	11.53790	117
1	203792924	203793320	CH_40191_H3K4me1_CSpeaks_peak_1159	52	.	5.24907	8.50608	5.29376	255
1	204099124	204099408	CH_40191_H3K4me1_CSpeaks_peak_1160	114	.	6.22942	15.30921	11.49788	177
1	204596043	204596195	CH_40191_H3K4me1_CSpeaks_peak_1161	53	.	4.03989	8.63454	5.39850	77
1	204639155	204639406	CH_40191_H3K4me1_CSpeaks_peak_1162	37	.	3.68099	6.77855	3.72533	124
1	204641515	204641721	CH_40191_H3K4me1_CSpeaks_peak_1163	72	.	5.29302	10.65525	7.23832	66
1	204816729	204817086	CH_40191_H3K4me1_CSpeaks_peak_1164	61	.	6.01853	9.42280	6.12717	107
1	204841276	204841517	CH_40191_H3K4me1_CSpeaks_peak_1165	126	.	8.66913	16.60019	12.67802	100
1	205107799	205108042	CH_40191_H3K4me1_CSpeaks_peak_1166	88	.	4.95804	12.39877	8.83573	122
1	205109094	205109325	CH_40191_H3K4me1_CSpeaks_peak_1167	59	.	6.11017	9.25711	5.97602	105
1	205286449	205287033	CH_40191_H3K4me1_CSpeaks_peak_1168	82	.	5.30654	11.76700	8.25061	331
1	205291065	205291377	CH_40191_H3K4me1_CSpeaks_peak_1169	56	.	4.76372	8.95625	5.68814	77
1	205297625	205297975	CH_40191_H3K4me1_CSpeaks_peak_1170	41	.	3.67262	7.25611	4.16470	182
1	205299184	205299710	CH_40191_H3K4me1_CSpeaks_peak_1171	37	.	3.23359	6.85792	3.79966	69
1	205304271	205304486	CH_40191_H3K4me1_CSpeaks_peak_1172	183	.	8.65857	22.77221	18.33725	92
1	205404049	205404422	CH_40191_H3K4me1_CSpeaks_peak_1173	124	.	7.44683	16.39195	12.48134	143
1	205608983	205609139	CH_40191_H3K4me1_CSpeaks_peak_1174	49	.	4.49907	8.14076	4.95683	53
1	205646707	205646862	CH_40191_H3K4me1_CSpeaks_peak_1175	45	.	5.33471	7.73521	4.59219	38
1	205732057	205732697	CH_40191_H3K4me1_CSpeaks_peak_1176	231	.	8.58898	28.01817	23.13085	470
1	205923656	205924121	CH_40191_H3K4me1_CSpeaks_peak_1177	186	.	8.85428	23.16554	18.68011	380
1	205925128	205925459	CH_40191_H3K4me1_CSpeaks_peak_1178	132	.	6.33949	17.25999	13.27766	228
1	206162791	206163075	CH_40191_H3K4me1_CSpeaks_peak_1179	74	.	6.91257	10.86631	7.42961	100
1	206163276	206163629	CH_40191_H3K4me1_CSpeaks_peak_1180	61	.	5.62401	9.46351	6.15914	76
1	206169722	206169943	CH_40191_H3K4me1_CSpeaks_peak_1181	24	.	4.25389	5.38539	2.49154	77
1	206508221	206508512	CH_40191_H3K4me1_CSpeaks_peak_1182	54	.	4.96455	8.67510	5.43071	57
1	206690250	206690412	CH_40191_H3K4me1_CSpeaks_peak_1183	132	.	6.69086	17.17660	13.21085	87
1	206727183	206727692	CH_40191_H3K4me1_CSpeaks_peak_1184	27	.	2.95241	5.71324	2.77969	326
1	206746164	206746311	CH_40191_H3K4me1_CSpeaks_peak_1185	23	.	4.04431	5.24156	2.37030	57
1	206919422	206919684	CH_40191_H3K4me1_CSpeaks_peak_1186	33	.	4.78562	6.39938	3.38998	50
1	207019860	207020133	CH_40191_H3K4me1_CSpeaks_peak_1187	144	.	10.10298	18.49693	14.41891	137
1	207058488	207058694	CH_40191_H3K4me1_CSpeaks_peak_1188	39	.	4.34398	6.98017	3.91069	14
1	207073906	207074118	CH_40191_H3K4me1_CSpeaks_peak_1189	70	.	5.58512	10.47367	7.07226	96
1	207079877	207080540	CH_40191_H3K4me1_CSpeaks_peak_1190	160	.	6.33184	20.26572	16.04334	179
1	207081420	207082093	CH_40191_H3K4me1_CSpeaks_peak_1191	175	.	9.65260	21.91481	17.55059	105
1	207110814	207110992	CH_40191_H3K4me1_CSpeaks_peak_1192	63	.	6.38083	9.69495	6.35857	90
1	207148455	207148813	CH_40191_H3K4me1_CSpeaks_peak_1193	231	.	11.44012	28.02951	23.14025	214
1	207148961	207149304	CH_40191_H3K4me1_CSpeaks_peak_1194	221	.	8.38448	26.98385	22.18266	219
1	207150094	207150474	CH_40191_H3K4me1_CSpeaks_peak_1195	98	.	5.76798	13.50441	9.84032	213
1	207181015	207181617	CH_40191_H3K4me1_CSpeaks_peak_1196	265	.	9.92092	31.70599	26.50499	319
1	207202433	207202841	CH_40191_H3K4me1_CSpeaks_peak_1197	56	.	3.81265	8.87953	5.62589	230
1	207285630	207285813	CH_40191_H3K4me1_CSpeaks_peak_1198	21	.	3.74934	4.99379	2.14417	13
1	207305666	207305813	CH_40191_H3K4me1_CSpeaks_peak_1199	40	.	3.49918	7.08902	4.00712	46
1	207315665	207315931	CH_40191_H3K4me1_CSpeaks_peak_1200	30	.	4.56364	6.04854	3.08142	137
1	207361895	207362315	CH_40191_H3K4me1_CSpeaks_peak_1201	81	.	4.42267	11.67104	8.16395	281
1	207426446	207426744	CH_40191_H3K4me1_CSpeaks_peak_1202	31	.	4.03370	6.17571	3.19069	146
1	207466966	207467223	CH_40191_H3K4me1_CSpeaks_peak_1203	87	.	6.88143	12.30635	8.75703	135
1	207611639	207611924	CH_40191_H3K4me1_CSpeaks_peak_1204	96	.	7.97604	13.30253	9.66719	86
1	207625297	207625556	CH_40191_H3K4me1_CSpeaks_peak_1205	33	.	4.74037	6.32745	3.33105	194
1	207712450	207713054	CH_40191_H3K4me1_CSpeaks_peak_1206	291	.	2.32796	34.63100	29.19291	121
1	208511252	208511433	CH_40191_H3K4me1_CSpeaks_peak_1207	63	.	6.38083	9.69495	6.35857	80
1	208534818	208535066	CH_40191_H3K4me1_CSpeaks_peak_1208	234	.	13.82513	28.40902	23.49539	109
1	208675762	208675973	CH_40191_H3K4me1_CSpeaks_peak_1209	74	.	5.63965	10.94281	7.49590	91
1	208973723	208974044	CH_40191_H3K4me1_CSpeaks_peak_1210	92	.	5.31699	12.88923	9.27908	223
1	209176219	209176492	CH_40191_H3K4me1_CSpeaks_peak_1211	14	.	2.66604	4.15970	1.43504	69
1	209538177	209538563	CH_40191_H3K4me1_CSpeaks_peak_1212	98	.	5.76798	13.50441	9.84032	168
1	209757007	209757231	CH_40191_H3K4me1_CSpeaks_peak_1213	36	.	4.49921	6.68175	3.63652	86
1	210102045	210102507	CH_40191_H3K4me1_CSpeaks_peak_1214	49	.	4.49907	8.14076	4.95683	327
1	210158924	210159102	CH_40191_H3K4me1_CSpeaks_peak_1215	72	.	6.55588	10.62698	7.21727	68
1	210281982	210282258	CH_40191_H3K4me1_CSpeaks_peak_1216	29	.	4.30409	5.86265	2.90671	29
1	210283145	210285163	CH_40191_H3K4me1_CSpeaks_peak_1217	182	.	5.99853	22.66503	18.23985	1841
1	210443721	210443949	CH_40191_H3K4me1_CSpeaks_peak_1218	32	.	2.99926	6.21692	3.23015	143
1	210556921	210557196	CH_40191_H3K4me1_CSpeaks_peak_1219	42	.	4.23442	7.34959	4.24848	103
1	210760736	210761018	CH_40191_H3K4me1_CSpeaks_peak_1220	98	.	7.12374	13.55404	9.87866	81
1	210775826	210776207	CH_40191_H3K4me1_CSpeaks_peak_1221	56	.	3.81265	8.87953	5.62589	328
1	211947968	211948115	CH_40191_H3K4me1_CSpeaks_peak_1222	71	.	6.27950	10.54116	7.13424	98
1	212012521	212012671	CH_40191_H3K4me1_CSpeaks_peak_1223	61	.	5.62401	9.46351	6.15914	68
1	212446131	212446551	CH_40191_H3K4me1_CSpeaks_peak_1224	209	.	9.26278	25.65244	20.96774	320
1	212478900	212479720	CH_40191_H3K4me1_CSpeaks_peak_1225	75	.	4.27016	10.95016	7.50148	166
1	213069732	213070858	CH_40191_H3K4me1_CSpeaks_peak_1226	221	.	8.38448	26.98385	22.18266	465
1	213386004	213386605	CH_40191_H3K4me1_CSpeaks_peak_1227	220	.	7.89614	26.80433	22.01835	159
1	213403190	213403469	CH_40191_H3K4me1_CSpeaks_peak_1228	63	.	4.49899	9.68156	6.35096	78
1	214147554	214147750	CH_40191_H3K4me1_CSpeaks_peak_1229	66	.	6.15558	9.98144	6.62550	84
1	214605181	214605345	CH_40191_H3K4me1_CSpeaks_peak_1230	39	.	3.92223	7.02026	3.94291	88
1	214793540	214793689	CH_40191_H3K4me1_CSpeaks_peak_1231	39	.	3.92223	7.02026	3.94291	52
1	214946447	214947247	CH_40191_H3K4me1_CSpeaks_peak_1232	103	.	5.32530	14.01777	10.31763	703
1	214948089	214948427	CH_40191_H3K4me1_CSpeaks_peak_1233	115	.	7.13654	15.35690	11.53790	144
1	215292691	215292862	CH_40191_H3K4me1_CSpeaks_peak_1234	53	.	5.26652	8.53484	5.31556	29
1	215364981	215365168	CH_40191_H3K4me1_CSpeaks_peak_1235	67	.	4.40715	10.08860	6.72552	72
1	215700951	215701713	CH_40191_H3K4me1_CSpeaks_peak_1236	164	.	8.68796	20.70149	16.43489	647
1	215998432	215998851	CH_40191_H3K4me1_CSpeaks_peak_1237	168	.	6.49847	21.15927	16.85398	280
1	216107526	216107690	CH_40191_H3K4me1_CSpeaks_peak_1238	86	.	7.06031	12.19707	8.65138	67
1	216352876	216353097	CH_40191_H3K4me1_CSpeaks_peak_1239	224	.	12.78757	27.26334	22.45178	101
1	216353818	216354531	CH_40191_H3K4me1_CSpeaks_peak_1240	116	.	5.93049	15.46743	11.63473	85
1	216610290	216610592	CH_40191_H3K4me1_CSpeaks_peak_1241	35	.	3.48899	6.59739	3.56195	133
1	217005489	217005662	CH_40191_H3K4me1_CSpeaks_peak_1242	85	.	7.44430	12.06956	8.52804	74
1	218003177	218003645	CH_40191_H3K4me1_CSpeaks_peak_1243	134	.	7.75711	17.44459	13.44371	194
1	218704816	218705279	CH_40191_H3K4me1_CSpeaks_peak_1244	105	.	6.35162	14.29683	10.57588	91
1	219313426	219314200	CH_40191_H3K4me1_CSpeaks_peak_1245	318	.	13.03195	37.51980	31.84192	507
1	219407910	219408534	CH_40191_H3K4me1_CSpeaks_peak_1246	184	.	7.16161	22.91966	18.47468	422
1	219408935	219409451	CH_40191_H3K4me1_CSpeaks_peak_1247	88	.	4.95804	12.39877	8.83573	369
1	219409660	219410032	CH_40191_H3K4me1_CSpeaks_peak_1248	114	.	6.22942	15.30921	11.49788	259
1	219821513	219821712	CH_40191_H3K4me1_CSpeaks_peak_1249	90	.	5.53726	12.62695	9.03532	128
1	220097989	220098403	CH_40191_H3K4me1_CSpeaks_peak_1250	64	.	4.16569	9.79351	6.44702	304
1	220107164	220107330	CH_40191_H3K4me1_CSpeaks_peak_1251	36	.	4.49921	6.68175	3.63652	30
1	220160918	220161288	CH_40191_H3K4me1_CSpeaks_peak_1252	70	.	5.58512	10.47367	7.07226	79
1	220707146	220708021	CH_40191_H3K4me1_CSpeaks_peak_1253	134	.	6.05983	17.42682	13.43381	516
1	220774328	220774837	CH_40191_H3K4me1_CSpeaks_peak_1254	98	.	5.76798	13.50441	9.84032	354
1	220872099	220872527	CH_40191_H3K4me1_CSpeaks_peak_1255	28	.	3.16592	5.85159	2.89599	377
1	221218721	221218891	CH_40191_H3K4me1_CSpeaks_peak_1256	33	.	3.20262	6.35550	3.35549	89
1	221890079	221890287	CH_40191_H3K4me1_CSpeaks_peak_1257	160	.	7.93953	20.27512	16.04334	125
1	222269457	222269965	CH_40191_H3K4me1_CSpeaks_peak_1258	183	.	10.12321	22.74118	18.30722	240
1	222870613	222870936	CH_40191_H3K4me1_CSpeaks_peak_1259	52	.	3.83243	8.40511	5.20526	121
1	222880867	222881410	CH_40191_H3K4me1_CSpeaks_peak_1260	56	.	4.29449	8.92517	5.66584	357
1	222894312	222894469	CH_40191_H3K4me1_CSpeaks_peak_1261	21	.	3.74934	4.99379	2.14417	124
1	223256141	223256332	CH_40191_H3K4me1_CSpeaks_peak_1262	33	.	3.20262	6.35550	3.35549	104
1	223257793	223258033	CH_40191_H3K4me1_CSpeaks_peak_1263	67	.	4.40715	10.08860	6.72552	126
1	223324603	223324932	CH_40191_H3K4me1_CSpeaks_peak_1264	283	.	12.10109	33.72066	28.36200	177
1	223620368	223620604	CH_40191_H3K4me1_CSpeaks_peak_1265	207	.	11.33413	25.41186	20.74917	108
1	224087597	224087787	CH_40191_H3K4me1_CSpeaks_peak_1266	26	.	3.46079	5.61971	2.69252	125
1	224140827	224140982	CH_40191_H3K4me1_CSpeaks_peak_1267	79	.	6.37388	11.45961	7.97225	95
1	224141638	224141991	CH_40191_H3K4me1_CSpeaks_peak_1268	98	.	4.99882	13.54705	9.87866	151
1	224338952	224339403	CH_40191_H3K4me1_CSpeaks_peak_1269	306	.	12.72166	36.24290	30.66541	344
1	224584439	224584677	CH_40191_H3K4me1_CSpeaks_peak_1270	25	.	3.72341	5.40259	2.50102	114
1	224584908	224585325	CH_40191_H3K4me1_CSpeaks_peak_1271	100	.	5.52149	13.73320	10.04585	290
1	224585798	224586151	CH_40191_H3K4me1_CSpeaks_peak_1272	237	.	13.63446	28.68084	23.75249	120
1	224586808	224587339	CH_40191_H3K4me1_CSpeaks_peak_1273	124	.	6.13499	16.35666	12.45454	254
1	225040916	225041090	CH_40191_H3K4me1_CSpeaks_peak_1274	74	.	5.07582	10.92528	7.47941	87
1	225128917	225129169	CH_40191_H3K4me1_CSpeaks_peak_1275	71	.	6.27950	10.54116	7.13424	211
1	225129683	225129910	CH_40191_H3K4me1_CSpeaks_peak_1276	79	.	5.89540	11.40832	7.92930	84
1	225144332	225144522	CH_40191_H3K4me1_CSpeaks_peak_1277	90	.	5.53726	12.62695	9.03532	88
1	225144984	225145178	CH_40191_H3K4me1_CSpeaks_peak_1278	26	.	3.30618	5.53056	2.61817	59
1	225927988	225928135	CH_40191_H3K4me1_CSpeaks_peak_1279	37	.	4.73449	6.78713	3.73249	55
1	225928630	225928777	CH_40191_H3K4me1_CSpeaks_peak_1280	43	.	5.00648	7.49610	4.37579	79
1	225969819	225970017	CH_40191_H3K4me1_CSpeaks_peak_1281	40	.	4.24643	7.08940	4.00712	166
1	226168110	226168354	CH_40191_H3K4me1_CSpeaks_peak_1282	53	.	3.52087	8.56751	5.34152	111
1	226195378	226195625	CH_40191_H3K4me1_CSpeaks_peak_1283	29	.	3.30536	5.96030	2.99688	65
1	226266023	226266334	CH_40191_H3K4me1_CSpeaks_peak_1284	113	.	8.58466	15.09962	11.31220	169
1	226269909	226270307	CH_40191_H3K4me1_CSpeaks_peak_1285	35	.	3.96976	6.58414	3.55209	328
1	226488588	226488921	CH_40191_H3K4me1_CSpeaks_peak_1286	219	.	9.52743	26.76590	21.98767	105
1	226501928	226502287	CH_40191_H3K4me1_CSpeaks_peak_1287	67	.	4.40715	10.08860	6.72552	213
1	226562827	226562974	CH_40191_H3K4me1_CSpeaks_peak_1288	33	.	4.78562	6.39938	3.38998	69
1	226598144	226598387	CH_40191_H3K4me1_CSpeaks_peak_1289	67	.	4.84510	10.10258	6.73361	43
1	226599077	226599256	CH_40191_H3K4me1_CSpeaks_peak_1290	16	.	3.37775	4.40377	1.64145	35
1	226610288	226610599	CH_40191_H3K4me1_CSpeaks_peak_1291	102	.	4.88019	13.91883	10.22438	81
1	226813787	226813942	CH_40191_H3K4me1_CSpeaks_peak_1292	44	.	4.87414	7.57813	4.44265	137
1	226815350	226815720	CH_40191_H3K4me1_CSpeaks_peak_1293	88	.	6.20569	12.36498	8.80675	329
1	226817020	226817235	CH_40191_H3K4me1_CSpeaks_peak_1294	46	.	4.15294	7.75751	4.60676	119
1	226854298	226854451	CH_40191_H3K4me1_CSpeaks_peak_1295	88	.	6.20569	12.36498	8.80675	62
1	227002247	227002494	CH_40191_H3K4me1_CSpeaks_peak_1296	53	.	3.52087	8.56751	5.34152	85
1	227013212	227013587	CH_40191_H3K4me1_CSpeaks_peak_1297	132	.	7.14558	17.21534	13.24006	137
1	227124275	227124668	CH_40191_H3K4me1_CSpeaks_peak_1298	64	.	3.78168	9.83766	6.48767	170
1	227234494	227234671	CH_40191_H3K4me1_CSpeaks_peak_1299	47	.	3.85625	7.93546	4.76729	102
1	227349641	227350190	CH_40191_H3K4me1_CSpeaks_peak_1300	149	.	6.74848	19.10723	14.98364	94
1	227426255	227426554	CH_40191_H3K4me1_CSpeaks_peak_1301	53	.	5.84909	8.55797	5.33287	214
10	350693	350921	CH_40191_H3K4me1_CSpeaks_peak_1302	52	.	4.38366	8.51772	5.29976	161
10	363488	363712	CH_40191_H3K4me1_CSpeaks_peak_1303	28	.	4.12427	5.81937	2.87281	25
10	595463	595710	CH_40191_H3K4me1_CSpeaks_peak_1304	108	.	7.49868	14.63495	10.86908	120
10	688435	689117	CH_40191_H3K4me1_CSpeaks_peak_1305	106	.	6.82626	14.34018	10.60812	188
10	722231	722631	CH_40191_H3K4me1_CSpeaks_peak_1306	114	.	8.39687	15.22684	11.43149	286
10	804241	804388	CH_40191_H3K4me1_CSpeaks_peak_1307	79	.	6.37388	11.45961	7.97225	54
10	862728	862883	CH_40191_H3K4me1_CSpeaks_peak_1308	52	.	4.38366	8.51772	5.29976	43
10	883936	884348	CH_40191_H3K4me1_CSpeaks_peak_1309	85	.	5.11249	12.06144	8.52386	272
10	1187985	1188568	CH_40191_H3K4me1_CSpeaks_peak_1310	126	.	5.87620	16.55429	12.63363	421
10	1249427	1249753	CH_40191_H3K4me1_CSpeaks_peak_1311	139	.	8.62348	18.00001	13.96667	137
10	1420008	1420207	CH_40191_H3K4me1_CSpeaks_peak_1312	114	.	6.61627	15.25300	11.44954	104
10	1454306	1454613	CH_40191_H3K4me1_CSpeaks_peak_1313	35	.	3.48899	6.59739	3.56195	180
10	1466312	1466459	CH_40191_H3K4me1_CSpeaks_peak_1314	85	.	7.44430	12.06956	8.52804	106
10	1466988	1467174	CH_40191_H3K4me1_CSpeaks_peak_1315	53	.	5.68337	8.57391	5.34289	127
10	1556634	1556843	CH_40191_H3K4me1_CSpeaks_peak_1316	139	.	8.62348	18.00001	13.96667	92
10	1564350	1564519	CH_40191_H3K4me1_CSpeaks_peak_1317	43	.	5.31736	7.45829	4.34249	31
10	1659788	1659935	CH_40191_H3K4me1_CSpeaks_peak_1318	62	.	5.30318	9.61259	6.29192	47
10	2385918	2386217	CH_40191_H3K4me1_CSpeaks_peak_1319	142	.	9.43673	18.36225	14.29016	202
10	3126211	3126358	CH_40191_H3K4me1_CSpeaks_peak_1320	67	.	4.84510	10.10258	6.73361	65
10	3126472	3127237	CH_40191_H3K4me1_CSpeaks_peak_1321	154	.	5.94773	19.60917	15.43261	497
10	3358135	3358398	CH_40191_H3K4me1_CSpeaks_peak_1322	128	.	8.50060	16.80075	12.86847	136
10	3389869	3390043	CH_40191_H3K4me1_CSpeaks_peak_1323	25	.	3.93254	5.51169	2.59960	121
10	3391665	3391992	CH_40191_H3K4me1_CSpeaks_peak_1324	106	.	6.82626	14.34018	10.60812	231
10	5024680	5024869	CH_40191_H3K4me1_CSpeaks_peak_1325	108	.	8.50777	14.56333	10.81071	90
10	5109188	5109459	CH_40191_H3K4me1_CSpeaks_peak_1326	62	.	5.27484	9.56217	6.24487	137
10	5735117	5735404	CH_40191_H3K4me1_CSpeaks_peak_1327	44	.	4.87414	7.57813	4.44265	228
10	5748748	5749059	CH_40191_H3K4me1_CSpeaks_peak_1328	47	.	5.09383	7.93578	4.76729	118
10	5775985	5776493	CH_40191_H3K4me1_CSpeaks_peak_1329	97	.	7.79045	13.38647	9.73260	171
10	5974092	5974501	CH_40191_H3K4me1_CSpeaks_peak_1330	74	.	5.07582	10.92528	7.47941	122
10	6288406	6288553	CH_40191_H3K4me1_CSpeaks_peak_1331	45	.	5.14681	7.71982	4.57808	103
10	6293896	6294063	CH_40191_H3K4me1_CSpeaks_peak_1332	106	.	5.99870	14.39870	10.65679	98
10	6667846	6668006	CH_40191_H3K4me1_CSpeaks_peak_1333	97	.	6.08697	13.35820	9.70492	96
10	6668112	6668465	CH_40191_H3K4me1_CSpeaks_peak_1334	135	.	7.53472	17.50726	13.50444	116
10	7258541	7258703	CH_40191_H3K4me1_CSpeaks_peak_1335	118	.	7.87361	15.73688	11.88459	85
10	7497847	7498021	CH_40191_H3K4me1_CSpeaks_peak_1336	39	.	4.34398	6.98017	3.91069	88
10	7752102	7752450	CH_40191_H3K4me1_CSpeaks_peak_1337	105	.	8.05143	14.22621	10.51445	122
10	8123317	8123696	CH_40191_H3K4me1_CSpeaks_peak_1338	107	.	8.24456	14.54207	10.79320	245
10	8123973	8124170	CH_40191_H3K4me1_CSpeaks_peak_1339	139	.	9.47228	17.92765	13.90259	105
10	8138852	8139345	CH_40191_H3K4me1_CSpeaks_peak_1340	275	.	10.15164	32.82722	27.55071	184
10	8139465	8140073	CH_40191_H3K4me1_CSpeaks_peak_1341	103	.	5.32530	14.01777	10.31763	99
10	8140280	8140576	CH_40191_H3K4me1_CSpeaks_peak_1342	65	.	5.44186	9.85795	6.50606	224
10	8140858	8141010	CH_40191_H3K4me1_CSpeaks_peak_1343	62	.	5.27484	9.56217	6.24487	23
10	8144182	8144329	CH_40191_H3K4me1_CSpeaks_peak_1344	24	.	4.13540	5.38219	2.49154	51
10	8144788	8145040	CH_40191_H3K4me1_CSpeaks_peak_1345	70	.	5.58512	10.47367	7.07226	145
10	8145337	8145516	CH_40191_H3K4me1_CSpeaks_peak_1346	48	.	4.80164	8.07052	4.89842	139
10	8431305	8431566	CH_40191_H3K4me1_CSpeaks_peak_1347	186	.	8.85428	23.16554	18.68011	98
10	9301727	9302150	CH_40191_H3K4me1_CSpeaks_peak_1348	105	.	6.35162	14.29683	10.57588	105
10	9991625	9991898	CH_40191_H3K4me1_CSpeaks_peak_1349	63	.	6.15698	9.64481	6.31906	211
10	11164996	11165249	CH_40191_H3K4me1_CSpeaks_peak_1350	36	.	4.15553	6.65159	3.61434	173
10	11165596	11166208	CH_40191_H3K4me1_CSpeaks_peak_1351	167	.	7.15748	21.00596	16.71975	259
10	11313598	11314055	CH_40191_H3K4me1_CSpeaks_peak_1352	64	.	5.02837	9.79479	6.44702	183
10	11448572	11448779	CH_40191_H3K4me1_CSpeaks_peak_1353	108	.	8.50777	14.56333	10.81071	103
10	11494173	11494364	CH_40191_H3K4me1_CSpeaks_peak_1354	44	.	5.20975	7.53729	4.40973	139
10	11896651	11896910	CH_40191_H3K4me1_CSpeaks_peak_1355	56	.	4.29449	8.92517	5.66584	88
10	11977420	11977665	CH_40191_H3K4me1_CSpeaks_peak_1356	92	.	5.28336	12.81219	9.21136	109
10	12023259	12024000	CH_40191_H3K4me1_CSpeaks_peak_1357	93	.	4.25570	12.99736	9.38414	313
10	12391500	12391711	CH_40191_H3K4me1_CSpeaks_peak_1358	62	.	5.27484	9.56217	6.24487	165
10	12523578	12523881	CH_40191_H3K4me1_CSpeaks_peak_1359	194	.	10.50077	23.97190	19.43311	161
10	13084246	13084456	CH_40191_H3K4me1_CSpeaks_peak_1360	156	.	9.40400	19.85691	15.66801	115
10	13188636	13189033	CH_40191_H3K4me1_CSpeaks_peak_1361	139	.	5.64272	17.92437	13.90259	146
10	13350375	13350564	CH_40191_H3K4me1_CSpeaks_peak_1362	88	.	5.82232	12.43786	8.86355	90
10	13353522	13353758	CH_40191_H3K4me1_CSpeaks_peak_1363	72	.	5.29302	10.65525	7.23832	146
10	14098088	14098397	CH_40191_H3K4me1_CSpeaks_peak_1364	49	.	4.49907	8.14076	4.95683	240
10	15117185	15117336	CH_40191_H3K4me1_CSpeaks_peak_1365	39	.	3.92223	7.02026	3.94291	30
10	15389310	15389849	CH_40191_H3K4me1_CSpeaks_peak_1366	34	.	3.33255	6.46004	3.44582	341
10	15395331	15395880	CH_40191_H3K4me1_CSpeaks_peak_1367	195	.	9.61882	24.09499	19.53865	259
10	15527442	15527682	CH_40191_H3K4me1_CSpeaks_peak_1368	67	.	4.40715	10.08860	6.72552	146
10	15874544	15874888	CH_40191_H3K4me1_CSpeaks_peak_1369	123	.	6.46014	16.23536	12.34401	145
10	15983770	15984124	CH_40191_H3K4me1_CSpeaks_peak_1370	79	.	6.37388	11.45961	7.97225	105
10	16174212	16174613	CH_40191_H3K4me1_CSpeaks_peak_1371	89	.	6.74881	12.49520	8.91347	355
10	16972537	16972836	CH_40191_H3K4me1_CSpeaks_peak_1372	216	.	10.51855	26.35598	21.62056	212
10	16973035	16974387	CH_40191_H3K4me1_CSpeaks_peak_1373	264	.	8.33137	31.65580	26.46494	204
10	17684401	17684548	CH_40191_H3K4me1_CSpeaks_peak_1374	103	.	7.93038	14.02832	10.32679	85
10	17685027	17685531	CH_40191_H3K4me1_CSpeaks_peak_1375	64	.	5.02837	9.79479	6.44702	89
10	17913267	17913453	CH_40191_H3K4me1_CSpeaks_peak_1376	150	.	8.99841	19.15953	15.02774	98
10	17913663	17914134	CH_40191_H3K4me1_CSpeaks_peak_1377	100	.	5.52149	13.73320	10.04585	338
10	17914235	17914468	CH_40191_H3K4me1_CSpeaks_peak_1378	116	.	5.93049	15.46743	11.63473	100
10	18015318	18015557	CH_40191_H3K4me1_CSpeaks_peak_1379	22	.	3.44046	5.13692	2.27317	123
10	18603175	18603634	CH_40191_H3K4me1_CSpeaks_peak_1380	167	.	7.15748	21.00596	16.71975	144
10	18715473	18715760	CH_40191_H3K4me1_CSpeaks_peak_1381	85	.	2.21512	12.07979	8.53822	71
10	18715894	18716126	CH_40191_H3K4me1_CSpeaks_peak_1382	180	.	2.24937	22.45078	18.03374	92
10	19555418	19555873	CH_40191_H3K4me1_CSpeaks_peak_1383	133	.	8.79130	17.28828	13.30480	263
10	19661977	19662179	CH_40191_H3K4me1_CSpeaks_peak_1384	64	.	4.16569	9.79351	6.44702	95
10	20105190	20105534	CH_40191_H3K4me1_CSpeaks_peak_1385	195	.	11.26987	24.12828	19.56977	137
10	21504181	21504729	CH_40191_H3K4me1_CSpeaks_peak_1386	139	.	5.64272	17.92437	13.90259	140
10	21504916	21505187	CH_40191_H3K4me1_CSpeaks_peak_1387	101	.	7.53540	13.80953	10.11969	129
10	21834515	21834861	CH_40191_H3K4me1_CSpeaks_peak_1388	78	.	6.74052	11.29035	7.82298	204
10	21836422	21836596	CH_40191_H3K4me1_CSpeaks_peak_1389	125	.	8.86336	16.44867	12.53640	79
10	21849070	21849236	CH_40191_H3K4me1_CSpeaks_peak_1390	18	.	3.78891	4.66474	1.85020	29
10	21849772	21850459	CH_40191_H3K4me1_CSpeaks_peak_1391	227	.	10.54967	27.61215	22.76857	321
10	21857062	21857367	CH_40191_H3K4me1_CSpeaks_peak_1392	100	.	5.52149	13.73320	10.04585	131
10	22570939	22571103	CH_40191_H3K4me1_CSpeaks_peak_1393	106	.	6.82626	14.34018	10.60812	103
10	22593898	22594396	CH_40191_H3K4me1_CSpeaks_peak_1394	84	.	4.66557	12.00003	8.46897	263
10	22595603	22595776	CH_40191_H3K4me1_CSpeaks_peak_1395	127	.	8.99866	16.67130	12.74139	93
10	22677001	22677779	CH_40191_H3K4me1_CSpeaks_peak_1396	409	.	18.00123	47.23784	40.90334	231
10	22678175	22679405	CH_40191_H3K4me1_CSpeaks_peak_1397	287	.	10.19355	34.13317	28.74318	1082
10	22679506	22679751	CH_40191_H3K4me1_CSpeaks_peak_1398	128	.	5.66533	16.80647	12.87106	60
10	22684141	22684613	CH_40191_H3K4me1_CSpeaks_peak_1399	56	.	4.29449	8.92517	5.66584	85
10	22688479	22688852	CH_40191_H3K4me1_CSpeaks_peak_1400	140	.	6.92157	18.13245	14.08981	72
10	22779721	22779916	CH_40191_H3K4me1_CSpeaks_peak_1401	109	.	8.08863	14.72099	10.95006	138
10	22820060	22820739	CH_40191_H3K4me1_CSpeaks_peak_1402	275	.	13.81490	32.81737	27.54880	324
10	22821337	22822110	CH_40191_H3K4me1_CSpeaks_peak_1403	62	.	5.27484	9.56217	6.24487	338
10	23529727	23530118	CH_40191_H3K4me1_CSpeaks_peak_1404	239	.	13.03168	28.90111	23.94825	166
10	23530642	23531912	CH_40191_H3K4me1_CSpeaks_peak_1405	350	.	12.70325	40.97194	35.06549	575
10	23549181	23550198	CH_40191_H3K4me1_CSpeaks_peak_1406	150	.	6.42709	19.21006	15.06904	542
10	23550757	23550941	CH_40191_H3K4me1_CSpeaks_peak_1407	53	.	5.68337	8.57391	5.34289	89
10	23552471	23552941	CH_40191_H3K4me1_CSpeaks_peak_1408	244	.	9.45948	29.49359	24.48497	207
10	23556966	23557151	CH_40191_H3K4me1_CSpeaks_peak_1409	88	.	6.20569	12.36498	8.80675	26
10	24070160	24070847	CH_40191_H3K4me1_CSpeaks_peak_1410	124	.	7.44683	16.39195	12.48134	540
10	24071447	24071860	CH_40191_H3K4me1_CSpeaks_peak_1411	85	.	7.44430	12.06956	8.52804	237
10	24186659	24186976	CH_40191_H3K4me1_CSpeaks_peak_1412	114	.	8.39687	15.22684	11.43149	152
10	24187170	24187556	CH_40191_H3K4me1_CSpeaks_peak_1413	28	.	3.70511	5.84600	2.89275	255
10	25352611	25352981	CH_40191_H3K4me1_CSpeaks_peak_1414	85	.	7.44430	12.06956	8.52804	186
10	25418887	25419111	CH_40191_H3K4me1_CSpeaks_peak_1415	96	.	6.51597	13.34258	9.69799	138
10	25578719	25579276	CH_40191_H3K4me1_CSpeaks_peak_1416	160	.	7.93953	20.27512	16.04334	178
10	26155152	26155319	CH_40191_H3K4me1_CSpeaks_peak_1417	64	.	5.02837	9.79479	6.44702	112
10	26332698	26333066	CH_40191_H3K4me1_CSpeaks_peak_1418	31	.	4.03370	6.17571	3.19069	234
10	26622459	26622646	CH_40191_H3K4me1_CSpeaks_peak_1419	114	.	6.61627	15.25300	11.44954	120
10	26622864	26623177	CH_40191_H3K4me1_CSpeaks_peak_1420	209	.	9.79519	25.57557	20.90136	105
10	26623914	26624596	CH_40191_H3K4me1_CSpeaks_peak_1421	70	.	5.58512	10.47367	7.07226	344
10	26798970	26799267	CH_40191_H3K4me1_CSpeaks_peak_1422	70	.	5.58512	10.47367	7.07226	111
10	26846233	26846571	CH_40191_H3K4me1_CSpeaks_peak_1423	72	.	5.29302	10.65525	7.23832	109
10	27050382	27050561	CH_40191_H3K4me1_CSpeaks_peak_1424	53	.	4.03989	8.63454	5.39850	49
10	27259496	27259661	CH_40191_H3K4me1_CSpeaks_peak_1425	68	.	6.29116	10.20015	6.82819	49
10	27602646	27602896	CH_40191_H3K4me1_CSpeaks_peak_1426	56	.	4.76372	8.95625	5.68814	170
10	27609047	27609394	CH_40191_H3K4me1_CSpeaks_peak_1427	43	.	3.88549	7.47270	4.35263	92
10	27702636	27702969	CH_40191_H3K4me1_CSpeaks_peak_1428	116	.	5.93049	15.46743	11.63473	107
10	27735263	27735540	CH_40191_H3K4me1_CSpeaks_peak_1429	67	.	4.84510	10.10258	6.73361	172
10	28143673	28143886	CH_40191_H3K4me1_CSpeaks_peak_1430	77	.	6.47664	11.24110	7.78343	115
10	28144426	28144580	CH_40191_H3K4me1_CSpeaks_peak_1431	46	.	4.15294	7.75751	4.60676	111
10	28144769	28145951	CH_40191_H3K4me1_CSpeaks_peak_1432	79	.	5.92709	11.46546	7.97749	131
10	28146622	28147081	CH_40191_H3K4me1_CSpeaks_peak_1433	160	.	9.37335	20.33669	16.09418	125
10	28147668	28148392	CH_40191_H3K4me1_CSpeaks_peak_1434	327	.	14.30015	38.48910	32.75379	226
10	28403172	28403448	CH_40191_H3K4me1_CSpeaks_peak_1435	123	.	6.46014	16.23536	12.34401	141
10	29095620	29096022	CH_40191_H3K4me1_CSpeaks_peak_1436	202	.	7.16498	24.84000	20.23115	136
10	29105060	29105222	CH_40191_H3K4me1_CSpeaks_peak_1437	62	.	5.27484	9.56217	6.24487	85
10	29246055	29246430	CH_40191_H3K4me1_CSpeaks_peak_1438	56	.	4.76372	8.95625	5.68814	273
10	29329401	29329719	CH_40191_H3K4me1_CSpeaks_peak_1439	108	.	5.72599	14.59278	10.83419	190
10	29806819	29807133	CH_40191_H3K4me1_CSpeaks_peak_1440	69	.	6.56474	10.30111	6.92229	38
10	30180373	30180688	CH_40191_H3K4me1_CSpeaks_peak_1441	31	.	2.78501	6.12381	3.15054	176
10	30511028	30511365	CH_40191_H3K4me1_CSpeaks_peak_1442	115	.	7.13654	15.35690	11.53790	231
10	31239334	31239877	CH_40191_H3K4me1_CSpeaks_peak_1443	170	.	8.49285	21.38068	17.05558	409
10	31510525	31510779	CH_40191_H3K4me1_CSpeaks_peak_1444	53	.	5.68337	8.57391	5.34289	178
10	31776987	31777183	CH_40191_H3K4me1_CSpeaks_peak_1445	35	.	3.96976	6.58414	3.55209	101
10	32064279	32064599	CH_40191_H3K4me1_CSpeaks_peak_1446	53	.	5.68337	8.57391	5.34289	226
10	32689029	32689232	CH_40191_H3K4me1_CSpeaks_peak_1447	154	.	8.37768	19.59997	15.42602	116
10	32803855	32804033	CH_40191_H3K4me1_CSpeaks_peak_1448	82	.	5.46921	11.73452	8.22511	79
10	32950397	32950544	CH_40191_H3K4me1_CSpeaks_peak_1449	39	.	3.92223	7.02026	3.94291	77
10	33469730	33470006	CH_40191_H3K4me1_CSpeaks_peak_1450	35	.	3.96976	6.58414	3.55209	234
10	33505481	33505664	CH_40191_H3K4me1_CSpeaks_peak_1451	39	.	5.07072	7.06495	3.98563	49
10	33794156	33794468	CH_40191_H3K4me1_CSpeaks_peak_1452	110	.	6.82695	14.78140	11.00739	248
10	33926684	33926999	CH_40191_H3K4me1_CSpeaks_peak_1453	64	.	5.02837	9.79479	6.44702	122
10	33939519	33939694	CH_40191_H3K4me1_CSpeaks_peak_1454	72	.	5.29302	10.65525	7.23832	70
10	34515845	34516175	CH_40191_H3K4me1_CSpeaks_peak_1455	90	.	5.53726	12.62695	9.03532	73
10	34579626	34579951	CH_40191_H3K4me1_CSpeaks_peak_1456	49	.	4.49907	8.14076	4.95683	118
10	35291248	35291533	CH_40191_H3K4me1_CSpeaks_peak_1457	79	.	5.89540	11.40832	7.92930	121
10	36097806	36098155	CH_40191_H3K4me1_CSpeaks_peak_1458	141	.	6.54398	18.17699	14.12719	84
10	36098423	36098618	CH_40191_H3K4me1_CSpeaks_peak_1459	72	.	5.90511	10.66326	7.24458	125
10	36133509	36133730	CH_40191_H3K4me1_CSpeaks_peak_1460	41	.	5.05438	7.29178	4.19793	142
10	36135396	36135904	CH_40191_H3K4me1_CSpeaks_peak_1461	58	.	3.99906	9.09063	5.81695	439
10	36137245	36137705	CH_40191_H3K4me1_CSpeaks_peak_1462	150	.	7.67488	19.24040	15.08962	351
10	37029798	37030044	CH_40191_H3K4me1_CSpeaks_peak_1463	37	.	3.68099	6.77855	3.72533	95
10	37243335	37243545	CH_40191_H3K4me1_CSpeaks_peak_1464	76	.	6.59526	11.05471	7.60290	134
10	37608154	37608434	CH_40191_H3K4me1_CSpeaks_peak_1465	35	.	3.96976	6.58414	3.55209	219
10	37657746	37657901	CH_40191_H3K4me1_CSpeaks_peak_1466	64	.	5.02837	9.79479	6.44702	69
10	37821034	37821196	CH_40191_H3K4me1_CSpeaks_peak_1467	28	.	3.70511	5.84600	2.89275	37
10	38172251	38172560	CH_40191_H3K4me1_CSpeaks_peak_1468	63	.	6.15698	9.64481	6.31906	72
10	38190082	38190330	CH_40191_H3K4me1_CSpeaks_peak_1469	74	.	6.26933	10.89861	7.45989	79
10	38190498	38190645	CH_40191_H3K4me1_CSpeaks_peak_1470	70	.	5.99894	10.44856	7.06026	86
10	42587997	42588296	CH_40191_H3K4me1_CSpeaks_peak_1471	123	.	6.46014	16.23536	12.34401	135
10	42589468	42590376	CH_40191_H3K4me1_CSpeaks_peak_1472	132	.	6.69086	17.17660	13.21085	317
10	42671294	42671456	CH_40191_H3K4me1_CSpeaks_peak_1473	80	.	5.55767	11.53658	8.04034	76
10	42698567	42699458	CH_40191_H3K4me1_CSpeaks_peak_1474	105	.	8.05143	14.22621	10.51445	110
10	42731175	42731379	CH_40191_H3K4me1_CSpeaks_peak_1475	130	.	8.35297	17.03807	13.08795	87
10	42766414	42766801	CH_40191_H3K4me1_CSpeaks_peak_1476	108	.	8.50777	14.56333	10.81071	285
10	42857701	42857966	CH_40191_H3K4me1_CSpeaks_peak_1477	43	.	5.31736	7.45829	4.34249	191
10	42908215	42908428	CH_40191_H3K4me1_CSpeaks_peak_1478	129	.	8.24854	16.85886	12.91449	134
10	42908692	42909022	CH_40191_H3K4me1_CSpeaks_peak_1479	139	.	8.62348	18.00001	13.96667	121
10	42936954	42937179	CH_40191_H3K4me1_CSpeaks_peak_1480	49	.	4.49907	8.14076	4.95683	84
10	42937660	42937845	CH_40191_H3K4me1_CSpeaks_peak_1481	30	.	4.54482	6.01900	3.05296	60
10	42954115	42954370	CH_40191_H3K4me1_CSpeaks_peak_1482	33	.	4.78562	6.39938	3.38998	65
10	43068972	43069861	CH_40191_H3K4me1_CSpeaks_peak_1483	141	.	7.41023	18.22031	14.15856	222
10	43083201	43083519	CH_40191_H3K4me1_CSpeaks_peak_1484	49	.	5.39242	8.11072	4.93381	64
10	43107522	43107778	CH_40191_H3K4me1_CSpeaks_peak_1485	71	.	5.61513	10.52744	7.12171	36
10	43186655	43186843	CH_40191_H3K4me1_CSpeaks_peak_1486	37	.	4.55616	6.77380	3.72485	43
10	43301997	43302370	CH_40191_H3K4me1_CSpeaks_peak_1487	51	.	4.58972	8.31144	5.11678	290
10	43444340	43444652	CH_40191_H3K4me1_CSpeaks_peak_1488	69	.	3.76934	10.31983	6.94026	205
10	43518881	43519084	CH_40191_H3K4me1_CSpeaks_peak_1489	80	.	5.55767	11.53658	8.04034	135
10	43537862	43538591	CH_40191_H3K4me1_CSpeaks_peak_1490	284	.	13.25730	33.85705	28.49079	599
10	43561097	43561354	CH_40191_H3K4me1_CSpeaks_peak_1491	189	.	11.23421	23.49541	18.99047	115
10	43599208	43599548	CH_40191_H3K4me1_CSpeaks_peak_1492	89	.	6.74881	12.49520	8.91347	50
10	44216958	44217200	CH_40191_H3K4me1_CSpeaks_peak_1493	161	.	8.51760	20.38082	16.13640	107
10	44291619	44291829	CH_40191_H3K4me1_CSpeaks_peak_1494	26	.	3.46079	5.61971	2.69252	110
10	44293436	44293608	CH_40191_H3K4me1_CSpeaks_peak_1495	134	.	7.75711	17.44459	13.44371	75
10	45121303	45121664	CH_40191_H3K4me1_CSpeaks_peak_1496	56	.	4.76372	8.95625	5.68814	180
10	45358921	45359068	CH_40191_H3K4me1_CSpeaks_peak_1497	25	.	3.72341	5.40259	2.50102	42
10	45385019	45385366	CH_40191_H3K4me1_CSpeaks_peak_1498	35	.	4.73614	6.53783	3.51577	105
10	45386397	45386824	CH_40191_H3K4me1_CSpeaks_peak_1499	98	.	5.76798	13.50441	9.84032	266
10	45608778	45609393	CH_40191_H3K4me1_CSpeaks_peak_1500	97	.	6.08697	13.35820	9.70492	260
10	46073156	46073349	CH_40191_H3K4me1_CSpeaks_peak_1501	44	.	5.20975	7.53729	4.40973	77
10	46309115	46309357	CH_40191_H3K4me1_CSpeaks_peak_1502	22	.	3.44046	5.13692	2.27317	5
10	46328441	46329315	CH_40191_H3K4me1_CSpeaks_peak_1503	230	.	9.79208	27.89120	23.01583	369
10	46350965	46351456	CH_40191_H3K4me1_CSpeaks_peak_1504	102	.	4.17752	13.91224	10.21982	253
10	46360954	46361121	CH_40191_H3K4me1_CSpeaks_peak_1505	72	.	5.29302	10.65525	7.23832	105
10	46447306	46447774	CH_40191_H3K4me1_CSpeaks_peak_1506	71	.	4.33231	10.51310	7.10800	181
10	47082416	47082925	CH_40191_H3K4me1_CSpeaks_peak_1507	225	.	8.99805	27.32288	22.50280	142
10	49074632	49074796	CH_40191_H3K4me1_CSpeaks_peak_1508	70	.	5.58512	10.47367	7.07226	43
10	49396081	49396290	CH_40191_H3K4me1_CSpeaks_peak_1509	81	.	6.69813	11.60505	8.10624	112
10	49396505	49396804	CH_40191_H3K4me1_CSpeaks_peak_1510	129	.	8.24854	16.85886	12.91449	160
10	49804761	49804946	CH_40191_H3K4me1_CSpeaks_peak_1511	36	.	4.49921	6.68175	3.63652	76
10	49805951	49806101	CH_40191_H3K4me1_CSpeaks_peak_1512	36	.	4.49921	6.68175	3.63652	50
10	52281876	52282332	CH_40191_H3K4me1_CSpeaks_peak_1513	74	.	5.07582	10.92528	7.47941	250
10	54004884	54005408	CH_40191_H3K4me1_CSpeaks_peak_1514	56	.	4.29449	8.92517	5.66584	123
10	54558468	54558821	CH_40191_H3K4me1_CSpeaks_peak_1515	92	.	6.23330	12.82210	9.22051	69
10	55609595	55609777	CH_40191_H3K4me1_CSpeaks_peak_1516	58	.	6.05976	9.17603	5.89842	91
10	55622117	55622314	CH_40191_H3K4me1_CSpeaks_peak_1517	73	.	6.63059	10.74751	7.32171	84
10	56583213	56583411	CH_40191_H3K4me1_CSpeaks_peak_1518	18	.	2.83267	4.70031	1.88187	2
10	56675296	56675473	CH_40191_H3K4me1_CSpeaks_peak_1519	39	.	4.34398	6.98017	3.91069	110
10	56789815	56790231	CH_40191_H3K4me1_CSpeaks_peak_1520	105	.	6.35162	14.29683	10.57588	310
10	57514928	57515344	CH_40191_H3K4me1_CSpeaks_peak_1521	85	.	4.35832	12.10491	8.56176	183
10	57515456	57515942	CH_40191_H3K4me1_CSpeaks_peak_1522	70	.	5.58512	10.47367	7.07226	371
10	57707283	57707472	CH_40191_H3K4me1_CSpeaks_peak_1523	83	.	7.10421	11.87986	8.35626	96
10	57780079	57780427	CH_40191_H3K4me1_CSpeaks_peak_1524	58	.	3.99906	9.09063	5.81695	64
10	58058128	58058580	CH_40191_H3K4me1_CSpeaks_peak_1525	70	.	4.70349	10.45692	7.06377	275
10	58058891	58059149	CH_40191_H3K4me1_CSpeaks_peak_1526	40	.	3.49918	7.08902	4.00712	130
10	58059335	58059728	CH_40191_H3K4me1_CSpeaks_peak_1527	232	.	10.19142	28.11256	23.22113	160
10	58577634	58578024	CH_40191_H3K4me1_CSpeaks_peak_1528	21	.	3.23007	4.95933	2.11869	305
10	59111696	59112306	CH_40191_H3K4me1_CSpeaks_peak_1529	308	.	12.46660	36.42020	30.82962	517
10	59384390	59384653	CH_40191_H3K4me1_CSpeaks_peak_1530	156	.	8.78214	19.82258	15.63769	75
10	59760041	59760200	CH_40191_H3K4me1_CSpeaks_peak_1531	56	.	4.29449	8.92517	5.66584	121
10	60042336	60042745	CH_40191_H3K4me1_CSpeaks_peak_1532	170	.	8.20418	21.32398	17.00224	350
10	60246443	60246597	CH_40191_H3K4me1_CSpeaks_peak_1533	45	.	3.66580	7.73766	4.59244	30
10	60651874	60652096	CH_40191_H3K4me1_CSpeaks_peak_1534	208	.	12.76166	25.48453	20.81597	100
10	60663475	60663971	CH_40191_H3K4me1_CSpeaks_peak_1535	90	.	6.83425	12.63948	9.04703	220
10	60752504	60753109	CH_40191_H3K4me1_CSpeaks_peak_1536	175	.	7.36198	21.97372	17.59914	321
10	61174581	61174864	CH_40191_H3K4me1_CSpeaks_peak_1537	15	.	2.86299	4.24320	1.50021	106
10	61175009	61175226	CH_40191_H3K4me1_CSpeaks_peak_1538	78	.	6.26039	11.26827	7.80220	81
10	61177894	61178176	CH_40191_H3K4me1_CSpeaks_peak_1539	98	.	5.76798	13.50441	9.84032	105
10	61187544	61188251	CH_40191_H3K4me1_CSpeaks_peak_1540	227	.	10.54967	27.61215	22.76857	112
10	61190472	61190850	CH_40191_H3K4me1_CSpeaks_peak_1541	96	.	6.51597	13.34258	9.69799	127
10	61191141	61191513	CH_40191_H3K4me1_CSpeaks_peak_1542	199	.	8.99813	24.55116	19.95613	156
10	61407683	61407833	CH_40191_H3K4me1_CSpeaks_peak_1543	27	.	2.95241	5.71324	2.77969	120
10	62428090	62428533	CH_40191_H3K4me1_CSpeaks_peak_1544	16	.	3.17581	4.45890	1.67140	75
10	62587114	62587368	CH_40191_H3K4me1_CSpeaks_peak_1545	25	.	3.27199	5.45999	2.55267	215
10	62967367	62967819	CH_40191_H3K4me1_CSpeaks_peak_1546	39	.	4.34398	6.98017	3.91069	119
10	63467379	63467663	CH_40191_H3K4me1_CSpeaks_peak_1547	42	.	3.26007	7.35908	4.25693	111
10	63806435	63806607	CH_40191_H3K4me1_CSpeaks_peak_1548	96	.	7.97604	13.30253	9.66719	91
10	64226035	64226405	CH_40191_H3K4me1_CSpeaks_peak_1549	98	.	5.76798	13.50441	9.84032	205
10	66735146	66735293	CH_40191_H3K4me1_CSpeaks_peak_1550	66	.	5.93449	9.97649	6.62171	73
10	67015153	67015561	CH_40191_H3K4me1_CSpeaks_peak_1551	41	.	3.67262	7.25611	4.16470	216
10	67288915	67289372	CH_40191_H3K4me1_CSpeaks_peak_1552	121	.	5.49871	15.97198	12.10403	251
10	67886937	67887154	CH_40191_H3K4me1_CSpeaks_peak_1553	58	.	6.05976	9.17603	5.89842	75
10	67929681	67929860	CH_40191_H3K4me1_CSpeaks_peak_1554	84	.	6.41633	11.92919	8.40510	130
10	68055818	68056024	CH_40191_H3K4me1_CSpeaks_peak_1555	116	.	7.73343	15.49612	11.65945	101
10	68056158	68056603	CH_40191_H3K4me1_CSpeaks_peak_1556	217	.	11.24802	26.46458	21.70899	372
10	68116846	68117257	CH_40191_H3K4me1_CSpeaks_peak_1557	81	.	4.77441	11.61237	8.10903	223
10	68295909	68296782	CH_40191_H3K4me1_CSpeaks_peak_1558	199	.	8.99813	24.55116	19.95613	306
10	68551798	68551949	CH_40191_H3K4me1_CSpeaks_peak_1559	97	.	6.08697	13.35820	9.70492	45
10	68552810	68552969	CH_40191_H3K4me1_CSpeaks_peak_1560	115	.	7.13654	15.35690	11.53790	107
10	68553107	68553440	CH_40191_H3K4me1_CSpeaks_peak_1561	67	.	4.84510	10.10258	6.73361	257
10	68646095	68646431	CH_40191_H3K4me1_CSpeaks_peak_1562	49	.	3.51477	8.07439	4.90127	170
10	68646749	68646975	CH_40191_H3K4me1_CSpeaks_peak_1563	37	.	3.23359	6.85792	3.79966	123
10	68735736	68735922	CH_40191_H3K4me1_CSpeaks_peak_1564	26	.	3.46079	5.61971	2.69252	23
10	68755949	68756178	CH_40191_H3K4me1_CSpeaks_peak_1565	167	.	9.79584	21.06502	16.77221	115
10	68756291	68756675	CH_40191_H3K4me1_CSpeaks_peak_1566	284	.	12.85229	33.79860	28.43689	120
10	68784773	68785074	CH_40191_H3K4me1_CSpeaks_peak_1567	105	.	4.78009	14.30984	10.58693	165
10	68946344	68946697	CH_40191_H3K4me1_CSpeaks_peak_1568	210	.	10.52912	25.78114	21.09363	166
10	68947151	68947512	CH_40191_H3K4me1_CSpeaks_peak_1569	238	.	11.52828	28.80977	23.86026	252
10	68964514	68964991	CH_40191_H3K4me1_CSpeaks_peak_1570	114	.	6.61627	15.25300	11.44954	173
10	68984519	68985174	CH_40191_H3K4me1_CSpeaks_peak_1571	91	.	4.83220	12.76628	9.16647	530
10	69179984	69180408	CH_40191_H3K4me1_CSpeaks_peak_1572	261	.	10.58604	31.33514	26.17297	216
10	69367698	69367916	CH_40191_H3K4me1_CSpeaks_peak_1573	64	.	5.02837	9.79479	6.44702	39
10	69729401	69729651	CH_40191_H3K4me1_CSpeaks_peak_1574	43	.	3.37418	7.45753	4.34249	53
10	69918241	69918647	CH_40191_H3K4me1_CSpeaks_peak_1575	205	.	9.92910	25.25420	20.59495	281
10	69918979	69919596	CH_40191_H3K4me1_CSpeaks_peak_1576	176	.	8.57758	22.07655	17.69456	512
10	70246604	70246783	CH_40191_H3K4me1_CSpeaks_peak_1577	103	.	7.15007	14.03614	10.33301	77
10	70303282	70303500	CH_40191_H3K4me1_CSpeaks_peak_1578	54	.	4.96455	8.67510	5.43071	114
10	70417979	70418204	CH_40191_H3K4me1_CSpeaks_peak_1579	90	.	6.83425	12.63948	9.04703	106
10	70488874	70489186	CH_40191_H3K4me1_CSpeaks_peak_1580	87	.	4.13411	12.30903	8.75918	127
10	70535135	70535991	CH_40191_H3K4me1_CSpeaks_peak_1581	81	.	4.77441	11.61237	8.10903	724
10	70613977	70614356	CH_40191_H3K4me1_CSpeaks_peak_1582	39	.	4.34398	6.98017	3.91069	72
10	70615110	70615852	CH_40191_H3K4me1_CSpeaks_peak_1583	202	.	7.52888	24.84118	20.23115	261
10	70807723	70807923	CH_40191_H3K4me1_CSpeaks_peak_1584	197	.	2.18395	24.35299	19.77673	85
10	70835077	70835338	CH_40191_H3K4me1_CSpeaks_peak_1585	105	.	6.35162	14.29683	10.57588	143
10	70838021	70838209	CH_40191_H3K4me1_CSpeaks_peak_1586	67	.	4.40715	10.08860	6.72552	43
10	70864433	70864930	CH_40191_H3K4me1_CSpeaks_peak_1587	18	.	2.74511	4.66560	1.85020	238
10	72291948	72292274	CH_40191_H3K4me1_CSpeaks_peak_1588	49	.	4.08999	8.18857	4.99939	58
10	72308279	72308564	CH_40191_H3K4me1_CSpeaks_peak_1589	79	.	5.89540	11.40832	7.92930	146
10	72309485	72310010	CH_40191_H3K4me1_CSpeaks_peak_1590	118	.	6.59759	15.65273	11.81254	197
10	72310185	72310379	CH_40191_H3K4me1_CSpeaks_peak_1591	60	.	4.98053	9.36616	6.07230	69
10	72418595	72418931	CH_40191_H3K4me1_CSpeaks_peak_1592	77	.	4.04249	11.16556	7.71027	148
10	72494128	72494534	CH_40191_H3K4me1_CSpeaks_peak_1593	33	.	3.20262	6.35550	3.35549	158
10	72527982	72528167	CH_40191_H3K4me1_CSpeaks_peak_1594	46	.	4.65427	7.81390	4.65309	66
10	73404661	73404972	CH_40191_H3K4me1_CSpeaks_peak_1595	68	.	4.11766	10.24426	6.86861	106
10	73834916	73835509	CH_40191_H3K4me1_CSpeaks_peak_1596	198	.	10.13324	24.47544	19.89451	424
10	73898096	73898309	CH_40191_H3K4me1_CSpeaks_peak_1597	82	.	5.30654	11.76700	8.25061	130
10	73994832	73995132	CH_40191_H3K4me1_CSpeaks_peak_1598	139	.	8.62348	18.00001	13.96667	117
10	73995453	73995785	CH_40191_H3K4me1_CSpeaks_peak_1599	98	.	7.12374	13.55404	9.87866	211
10	73998680	73999056	CH_40191_H3K4me1_CSpeaks_peak_1600	184	.	9.30853	22.94949	18.49229	157
10	73999381	73999736	CH_40191_H3K4me1_CSpeaks_peak_1601	92	.	5.31699	12.88923	9.27908	138
10	74001411	74001676	CH_40191_H3K4me1_CSpeaks_peak_1602	28	.	3.70511	5.84600	2.89275	205
10	74004868	74005403	CH_40191_H3K4me1_CSpeaks_peak_1603	100	.	7.21393	13.70704	10.02604	409
10	74005798	74006027	CH_40191_H3K4me1_CSpeaks_peak_1604	37	.	3.23359	6.85792	3.79966	142
10	74007582	74007860	CH_40191_H3K4me1_CSpeaks_peak_1605	49	.	5.60099	8.15913	4.97467	133
10	76197257	76197595	CH_40191_H3K4me1_CSpeaks_peak_1606	139	.	8.62348	18.00001	13.96667	142
10	76244904	76245780	CH_40191_H3K4me1_CSpeaks_peak_1607	215	.	8.76733	26.25381	21.52216	599
10	76246770	76247235	CH_40191_H3K4me1_CSpeaks_peak_1608	150	.	6.42709	19.21006	15.06904	261
10	76543842	76544011	CH_40191_H3K4me1_CSpeaks_peak_1609	32	.	2.99926	6.21692	3.23015	43
10	76544392	76544702	CH_40191_H3K4me1_CSpeaks_peak_1610	116	.	5.93049	15.46743	11.63473	166
10	76696414	76696568	CH_40191_H3K4me1_CSpeaks_peak_1611	53	.	5.84909	8.55797	5.33287	113
10	77597019	77597261	CH_40191_H3K4me1_CSpeaks_peak_1612	106	.	7.36517	14.40656	10.66348	142
10	77693809	77694091	CH_40191_H3K4me1_CSpeaks_peak_1613	49	.	5.55478	8.08530	4.91124	205
10	77979525	77979873	CH_40191_H3K4me1_CSpeaks_peak_1614	33	.	3.20262	6.35550	3.35549	212
10	78018151	78018384	CH_40191_H3K4me1_CSpeaks_peak_1615	79	.	6.37388	11.45961	7.97225	89
10	78259335	78259491	CH_40191_H3K4me1_CSpeaks_peak_1616	80	.	5.55767	11.53658	8.04034	97
10	78615240	78615457	CH_40191_H3K4me1_CSpeaks_peak_1617	119	.	9.03951	15.85029	11.98866	143
10	79448166	79448400	CH_40191_H3K4me1_CSpeaks_peak_1618	22	.	3.44046	5.13692	2.27317	34
10	79591575	79591728	CH_40191_H3K4me1_CSpeaks_peak_1619	70	.	5.99894	10.44856	7.06026	89
10	79704246	79704449	CH_40191_H3K4me1_CSpeaks_peak_1620	39	.	4.34398	6.98017	3.91069	17
10	79872117	79872276	CH_40191_H3K4me1_CSpeaks_peak_1621	43	.	5.31736	7.45829	4.34249	78
10	79940704	79941053	CH_40191_H3K4me1_CSpeaks_peak_1622	63	.	6.38083	9.69495	6.35857	234
10	80193049	80193205	CH_40191_H3K4me1_CSpeaks_peak_1623	60	.	4.61438	9.29975	6.01128	107
10	80651393	80651956	CH_40191_H3K4me1_CSpeaks_peak_1624	116	.	8.52505	15.43709	11.61067	455
10	80848560	80848777	CH_40191_H3K4me1_CSpeaks_peak_1625	67	.	4.40715	10.08860	6.72552	123
10	80851512	80851749	CH_40191_H3K4me1_CSpeaks_peak_1626	150	.	9.94589	19.20509	15.06884	116
10	81121310	81121467	CH_40191_H3K4me1_CSpeaks_peak_1627	41	.	3.67262	7.25611	4.16470	39
10	81198843	81199065	CH_40191_H3K4me1_CSpeaks_peak_1628	26	.	3.46079	5.61971	2.69252	144
10	81210320	81210688	CH_40191_H3K4me1_CSpeaks_peak_1629	131	.	6.66777	17.12633	13.17297	260
10	81210803	81211089	CH_40191_H3K4me1_CSpeaks_peak_1630	88	.	4.57518	12.40642	8.84154	128
10	83588010	83588459	CH_40191_H3K4me1_CSpeaks_peak_1631	140	.	6.92157	18.13245	14.08981	261
10	83631005	83631255	CH_40191_H3K4me1_CSpeaks_peak_1632	72	.	5.29302	10.65525	7.23832	56
10	83968489	83968764	CH_40191_H3K4me1_CSpeaks_peak_1633	42	.	4.23442	7.34959	4.24848	189
10	84561116	84561334	CH_40191_H3K4me1_CSpeaks_peak_1634	43	.	5.13142	7.41345	4.30848	111
10	85465420	85465732	CH_40191_H3K4me1_CSpeaks_peak_1635	162	.	10.41950	20.50262	16.25075	215
10	85686259	85686522	CH_40191_H3K4me1_CSpeaks_peak_1636	21	.	3.74934	4.99379	2.14417	246
10	85803852	85804759	CH_40191_H3K4me1_CSpeaks_peak_1637	194	.	7.77098	23.94439	19.41307	563
10	85806468	85807385	CH_40191_H3K4me1_CSpeaks_peak_1638	141	.	6.54398	18.17699	14.12719	334
10	85808406	85808829	CH_40191_H3K4me1_CSpeaks_peak_1639	184	.	9.30853	22.94949	18.49229	136
10	85818335	85818871	CH_40191_H3K4me1_CSpeaks_peak_1640	186	.	11.36673	23.15455	18.67041	218
10	85831027	85831328	CH_40191_H3K4me1_CSpeaks_peak_1641	128	.	5.66533	16.80647	12.87106	159
10	85842803	85842999	CH_40191_H3K4me1_CSpeaks_peak_1642	70	.	5.58512	10.47367	7.07226	97
10	85983722	85983869	CH_40191_H3K4me1_CSpeaks_peak_1643	74	.	6.52495	10.94055	7.49432	45
10	86077120	86077545	CH_40191_H3K4me1_CSpeaks_peak_1644	278	.	14.43277	33.20116	27.88937	201
10	86127675	86127904	CH_40191_H3K4me1_CSpeaks_peak_1645	63	.	6.38083	9.69495	6.35857	140
10	86157189	86157395	CH_40191_H3K4me1_CSpeaks_peak_1646	60	.	4.61438	9.29975	6.01128	67
10	86157744	86157927	CH_40191_H3K4me1_CSpeaks_peak_1647	58	.	3.99906	9.09063	5.81695	56
10	86391229	86391896	CH_40191_H3K4me1_CSpeaks_peak_1648	95	.	4.72768	13.15582	9.53126	415
10	86418185	86418449	CH_40191_H3K4me1_CSpeaks_peak_1649	142	.	9.69948	18.30263	14.23725	121
10	88532353	88532716	CH_40191_H3K4me1_CSpeaks_peak_1650	71	.	6.53090	10.58669	7.17732	218
10	88723875	88724163	CH_40191_H3K4me1_CSpeaks_peak_1651	63	.	4.49899	9.68156	6.35096	166
10	88767974	88768159	CH_40191_H3K4me1_CSpeaks_peak_1652	75	.	6.57166	11.01639	7.56499	67
10	88928289	88928473	CH_40191_H3K4me1_CSpeaks_peak_1653	25	.	3.27199	5.45999	2.55267	168
10	89048824	89049089	CH_40191_H3K4me1_CSpeaks_peak_1654	79	.	5.89540	11.40832	7.92930	140
10	89161095	89161537	CH_40191_H3K4me1_CSpeaks_peak_1655	88	.	5.60400	12.38598	8.82684	116
10	89517876	89518089	CH_40191_H3K4me1_CSpeaks_peak_1656	18	.	3.78891	4.66474	1.85020	8
10	89632469	89632634	CH_40191_H3K4me1_CSpeaks_peak_1657	85	.	7.44430	12.06956	8.52804	50
10	90359665	90359870	CH_40191_H3K4me1_CSpeaks_peak_1658	28	.	3.70511	5.84600	2.89275	184
10	90386904	90387431	CH_40191_H3K4me1_CSpeaks_peak_1659	146	.	5.79522	18.76118	14.66222	203
10	90699769	90699916	CH_40191_H3K4me1_CSpeaks_peak_1660	71	.	6.27950	10.54116	7.13424	90
10	90757788	90757935	CH_40191_H3K4me1_CSpeaks_peak_1661	55	.	4.66425	8.76564	5.51749	57
10	91170482	91170841	CH_40191_H3K4me1_CSpeaks_peak_1662	52	.	5.24907	8.50608	5.29376	109
10	91424278	91424577	CH_40191_H3K4me1_CSpeaks_peak_1663	44	.	4.87414	7.57813	4.44265	192
10	91446082	91446300	CH_40191_H3K4me1_CSpeaks_peak_1664	70	.	5.58512	10.47367	7.07226	107
10	91462190	91462340	CH_40191_H3K4me1_CSpeaks_peak_1665	79	.	6.37388	11.45961	7.97225	61
10	91586491	91586776	CH_40191_H3K4me1_CSpeaks_peak_1666	39	.	4.34398	6.98017	3.91069	157
10	91783601	91784046	CH_40191_H3K4me1_CSpeaks_peak_1667	90	.	5.53726	12.62695	9.03532	255
10	91969825	91970076	CH_40191_H3K4me1_CSpeaks_peak_1668	33	.	4.74037	6.32745	3.33105	36
10	92144104	92144324	CH_40191_H3K4me1_CSpeaks_peak_1669	46	.	5.04539	7.85714	4.69569	91
10	92242461	92242665	CH_40191_H3K4me1_CSpeaks_peak_1670	37	.	3.68099	6.77855	3.72533	101
10	92247495	92247664	CH_40191_H3K4me1_CSpeaks_peak_1671	28	.	4.12427	5.81937	2.87281	135
10	92612481	92612645	CH_40191_H3K4me1_CSpeaks_peak_1672	77	.	4.90799	11.25045	7.78573	59
10	92613922	92614326	CH_40191_H3K4me1_CSpeaks_peak_1673	21	.	3.23007	4.95933	2.11869	274
10	92614573	92615421	CH_40191_H3K4me1_CSpeaks_peak_1674	256	.	11.25539	30.81015	25.69580	146
10	92617981	92618446	CH_40191_H3K4me1_CSpeaks_peak_1675	112	.	4.92068	15.07017	11.28515	118
10	92626296	92626496	CH_40191_H3K4me1_CSpeaks_peak_1676	180	.	9.94298	22.42617	18.00970	62
10	92774600	92774788	CH_40191_H3K4me1_CSpeaks_peak_1677	97	.	7.28622	13.39618	9.74140	71
10	93128581	93129536	CH_40191_H3K4me1_CSpeaks_peak_1678	164	.	8.68796	20.70149	16.43489	707
10	93163182	93163834	CH_40191_H3K4me1_CSpeaks_peak_1679	100	.	5.52149	13.73320	10.04585	289
10	93411330	93411544	CH_40191_H3K4me1_CSpeaks_peak_1680	37	.	3.68099	6.77855	3.72533	116
10	93459900	93460365	CH_40191_H3K4me1_CSpeaks_peak_1681	53	.	4.03989	8.63454	5.39850	345
10	93520140	93520291	CH_40191_H3K4me1_CSpeaks_peak_1682	53	.	5.84909	8.55797	5.33287	45
10	93549449	93549935	CH_40191_H3K4me1_CSpeaks_peak_1683	31	.	2.91820	6.17358	3.19069	314
10	94615376	94615864	CH_40191_H3K4me1_CSpeaks_peak_1684	70	.	5.58512	10.47367	7.07226	72
10	95265513	95265824	CH_40191_H3K4me1_CSpeaks_peak_1685	49	.	4.08999	8.18857	4.99939	208
10	95366562	95367053	CH_40191_H3K4me1_CSpeaks_peak_1686	88	.	5.82232	12.43786	8.86355	55
10	95502635	95502819	CH_40191_H3K4me1_CSpeaks_peak_1687	28	.	3.16592	5.85159	2.89599	175
10	95503033	95503190	CH_40191_H3K4me1_CSpeaks_peak_1688	14	.	2.66604	4.15970	1.43504	2
10	95982027	95982246	CH_40191_H3K4me1_CSpeaks_peak_1689	189	.	8.73348	23.46240	18.96067	144
10	95982610	95983085	CH_40191_H3K4me1_CSpeaks_peak_1690	56	.	3.81265	8.87953	5.62589	144
10	96192060	96192212	CH_40191_H3K4me1_CSpeaks_peak_1691	34	.	3.33255	6.46004	3.44582	84
10	96287616	96287827	CH_40191_H3K4me1_CSpeaks_peak_1692	62	.	5.27484	9.56217	6.24487	183
10	96289260	96289519	CH_40191_H3K4me1_CSpeaks_peak_1693	41	.	3.07518	7.22008	4.13199	143
10	96289874	96290090	CH_40191_H3K4me1_CSpeaks_peak_1694	70	.	5.58512	10.47367	7.07226	80
10	96472777	96473002	CH_40191_H3K4me1_CSpeaks_peak_1695	79	.	6.37388	11.45961	7.97225	93
10	96663002	96663545	CH_40191_H3K4me1_CSpeaks_peak_1696	295	.	12.41138	34.97644	29.50813	153
10	96800937	96801205	CH_40191_H3K4me1_CSpeaks_peak_1697	28	.	3.16592	5.85159	2.89599	134
10	96928369	96928534	CH_40191_H3K4me1_CSpeaks_peak_1698	36	.	4.52808	6.72843	3.68105	82
10	96981434	96981593	CH_40191_H3K4me1_CSpeaks_peak_1699	63	.	5.55775	9.70377	6.36617	38
10	97199105	97199258	CH_40191_H3K4me1_CSpeaks_peak_1700	58	.	5.84179	9.13956	5.86407	95
10	97200035	97200338	CH_40191_H3K4me1_CSpeaks_peak_1701	74	.	4.59078	10.84211	7.41019	145
10	97257988	97258356	CH_40191_H3K4me1_CSpeaks_peak_1702	121	.	5.49871	15.97198	12.10403	129
10	97336379	97336718	CH_40191_H3K4me1_CSpeaks_peak_1703	98	.	7.12374	13.55404	9.87866	199
10	97462023	97462254	CH_40191_H3K4me1_CSpeaks_peak_1704	46	.	4.15294	7.75751	4.60676	107
10	97517238	97517605	CH_40191_H3K4me1_CSpeaks_peak_1705	79	.	5.89540	11.40832	7.92930	221
10	97518290	97518826	CH_40191_H3K4me1_CSpeaks_peak_1706	150	.	8.99841	19.15953	15.02774	280
10	97759148	97759450	CH_40191_H3K4me1_CSpeaks_peak_1707	115	.	7.13654	15.35690	11.53790	118
10	97965302	97965603	CH_40191_H3K4me1_CSpeaks_peak_1708	196	.	10.63105	24.19903	19.62747	99
10	98657294	98657558	CH_40191_H3K4me1_CSpeaks_peak_1709	33	.	3.69151	6.30720	3.31261	146
10	98740341	98740638	CH_40191_H3K4me1_CSpeaks_peak_1710	167	.	7.61373	21.08302	16.78150	175
10	98836494	98837901	CH_40191_H3K4me1_CSpeaks_peak_1711	205	.	8.53661	25.19596	20.55775	973
10	99048772	99049521	CH_40191_H3K4me1_CSpeaks_peak_1712	285	.	9.18156	33.97728	28.59356	146
10	99050365	99050847	CH_40191_H3K4me1_CSpeaks_peak_1713	221	.	13.29340	26.93828	22.14611	186
10	99054316	99054710	CH_40191_H3K4me1_CSpeaks_peak_1714	286	.	14.92777	34.03609	28.64890	250
10	99297481	99297628	CH_40191_H3K4me1_CSpeaks_peak_1715	56	.	4.76372	8.95625	5.68814	64
10	99660395	99660545	CH_40191_H3K4me1_CSpeaks_peak_1716	37	.	3.68099	6.77855	3.72533	75
10	99697373	99697716	CH_40191_H3K4me1_CSpeaks_peak_1717	49	.	4.49907	8.14076	4.95683	254
10	99739880	99740285	CH_40191_H3K4me1_CSpeaks_peak_1718	39	.	5.04980	7.03180	3.95286	203
10	99831517	99831880	CH_40191_H3K4me1_CSpeaks_peak_1719	105	.	6.35162	14.29683	10.57588	117
10	99832098	99832492	CH_40191_H3K4me1_CSpeaks_peak_1720	36	.	4.49921	6.68175	3.63652	127
10	99836760	99836907	CH_40191_H3K4me1_CSpeaks_peak_1721	31	.	4.49368	6.15859	3.18151	24
10	99848476	99848914	CH_40191_H3K4me1_CSpeaks_peak_1722	195	.	8.30589	24.14964	19.58171	244
10	99887431	99887952	CH_40191_H3K4me1_CSpeaks_peak_1723	260	.	12.52079	31.22424	26.08732	330
10	99892956	99893523	CH_40191_H3K4me1_CSpeaks_peak_1724	220	.	7.89614	26.80433	22.01835	175
10	99901595	99902211	CH_40191_H3K4me1_CSpeaks_peak_1725	260	.	9.20248	31.18126	26.04890	381
10	99906968	99907561	CH_40191_H3K4me1_CSpeaks_peak_1726	572	.	22.26346	64.52152	57.22203	322
10	99912516	99912971	CH_40191_H3K4me1_CSpeaks_peak_1727	100	.	5.52149	13.73320	10.04585	173
10	99916884	99917031	CH_40191_H3K4me1_CSpeaks_peak_1728	43	.	5.31736	7.45829	4.34249	103
10	99922759	99922938	CH_40191_H3K4me1_CSpeaks_peak_1729	154	.	8.37768	19.59997	15.42602	75
10	99923038	99923380	CH_40191_H3K4me1_CSpeaks_peak_1730	144	.	8.06740	18.51414	14.42480	172
10	99925040	99925367	CH_40191_H3K4me1_CSpeaks_peak_1731	115	.	7.13654	15.35690	11.53790	144
10	100003784	100004437	CH_40191_H3K4me1_CSpeaks_peak_1732	238	.	10.85995	28.81012	23.86026	142
10	100004814	100005164	CH_40191_H3K4me1_CSpeaks_peak_1733	88	.	5.82232	12.43786	8.86355	214
10	100174727	100174941	CH_40191_H3K4me1_CSpeaks_peak_1734	52	.	4.38366	8.51772	5.29976	77
10	100184644	100185148	CH_40191_H3K4me1_CSpeaks_peak_1735	25	.	3.27199	5.45999	2.55267	227
10	100188664	100188811	CH_40191_H3K4me1_CSpeaks_peak_1736	32	.	4.56065	6.26320	3.27572	118
10	100197304	100197665	CH_40191_H3K4me1_CSpeaks_peak_1737	70	.	5.99894	10.44856	7.06026	107
10	100231867	100232155	CH_40191_H3K4me1_CSpeaks_peak_1738	118	.	8.14970	15.73482	11.88459	118
10	100243462	100243863	CH_40191_H3K4me1_CSpeaks_peak_1739	107	.	8.21202	14.48884	10.74223	226
10	100244837	100245352	CH_40191_H3K4me1_CSpeaks_peak_1740	92	.	5.31699	12.88923	9.27908	300
10	100307850	100308129	CH_40191_H3K4me1_CSpeaks_peak_1741	156	.	10.63472	19.85411	15.66627	183
10	100315767	100316650	CH_40191_H3K4me1_CSpeaks_peak_1742	314	.	12.46127	37.08120	31.44808	234
10	100324685	100324980	CH_40191_H3K4me1_CSpeaks_peak_1743	79	.	7.06972	11.45803	7.97225	170
10	100331685	100331840	CH_40191_H3K4me1_CSpeaks_peak_1744	73	.	6.84720	10.75957	7.33287	31
10	100404419	100404760	CH_40191_H3K4me1_CSpeaks_peak_1745	331	.	16.57648	38.87751	33.10307	130
10	100412254	100412739	CH_40191_H3K4me1_CSpeaks_peak_1746	113	.	5.33208	15.15032	11.35800	355
10	100414643	100415270	CH_40191_H3K4me1_CSpeaks_peak_1747	195	.	9.61882	24.09499	19.53865	522
10	100416205	100416896	CH_40191_H3K4me1_CSpeaks_peak_1748	297	.	11.89000	35.27293	29.77567	411
10	100417475	100417624	CH_40191_H3K4me1_CSpeaks_peak_1749	28	.	3.94446	5.77278	2.83469	40
10	100417917	100418215	CH_40191_H3K4me1_CSpeaks_peak_1750	212	.	8.17998	25.95994	21.24872	178
10	100426971	100427334	CH_40191_H3K4me1_CSpeaks_peak_1751	240	.	10.05674	29.02804	24.05011	105
10	100430300	100430585	CH_40191_H3K4me1_CSpeaks_peak_1752	73	.	6.87679	10.80785	7.37984	141
10	100474246	100474573	CH_40191_H3K4me1_CSpeaks_peak_1753	60	.	4.22352	9.35251	6.06038	108
10	100482714	100482988	CH_40191_H3K4me1_CSpeaks_peak_1754	61	.	6.06440	9.49634	6.19041	139
10	100483691	100484048	CH_40191_H3K4me1_CSpeaks_peak_1755	141	.	7.41023	18.22031	14.15856	71
10	100757404	100757775	CH_40191_H3K4me1_CSpeaks_peak_1756	182	.	11.69819	22.63081	18.20657	229
10	100761542	100761735	CH_40191_H3K4me1_CSpeaks_peak_1757	63	.	6.38083	9.69495	6.35857	126
10	100972671	100973308	CH_40191_H3K4me1_CSpeaks_peak_1758	132	.	7.14558	17.21534	13.24006	187
10	100973998	100974348	CH_40191_H3K4me1_CSpeaks_peak_1759	52	.	4.38366	8.51772	5.29976	287
10	100977500	100977830	CH_40191_H3K4me1_CSpeaks_peak_1760	132	.	9.57125	17.16193	13.20368	96
10	101038281	101038526	CH_40191_H3K4me1_CSpeaks_peak_1761	119	.	9.03951	15.85029	11.98866	100
10	101042016	101042190	CH_40191_H3K4me1_CSpeaks_peak_1762	77	.	4.90799	11.25045	7.78573	55
10	101246095	101246242	CH_40191_H3K4me1_CSpeaks_peak_1763	37	.	4.41544	6.82075	3.76576	61
10	101246342	101246491	CH_40191_H3K4me1_CSpeaks_peak_1764	89	.	6.50750	12.49375	8.91347	67
10	101440670	101441189	CH_40191_H3K4me1_CSpeaks_peak_1765	141	.	5.48304	18.22920	14.16595	111
10	101441386	101441647	CH_40191_H3K4me1_CSpeaks_peak_1766	100	.	6.94719	13.68368	10.00419	135
10	101451306	101451790	CH_40191_H3K4me1_CSpeaks_peak_1767	97	.	4.21414	13.45257	9.79630	185
10	101610634	101610923	CH_40191_H3K4me1_CSpeaks_peak_1768	49	.	4.49907	8.14076	4.95683	77
10	101620974	101621658	CH_40191_H3K4me1_CSpeaks_peak_1769	142	.	6.24346	18.31220	14.24215	276
10	101622885	101623084	CH_40191_H3K4me1_CSpeaks_peak_1770	85	.	7.44430	12.06956	8.52804	135
10	101633190	101633532	CH_40191_H3K4me1_CSpeaks_peak_1771	199	.	11.84035	24.50739	19.92269	144
10	101635631	101635786	CH_40191_H3K4me1_CSpeaks_peak_1772	14	.	2.59260	4.14581	1.42344	0
10	101858824	101858988	CH_40191_H3K4me1_CSpeaks_peak_1773	81	.	5.79594	11.61112	8.10903	70
10	101872218	101872569	CH_40191_H3K4me1_CSpeaks_peak_1774	70	.	5.99894	10.44856	7.06026	284
10	102150005	102150308	CH_40191_H3K4me1_CSpeaks_peak_1775	70	.	6.23684	10.47159	7.07226	187
10	102151058	102151234	CH_40191_H3K4me1_CSpeaks_peak_1776	80	.	5.55930	11.53977	8.04318	82
10	102151353	102151841	CH_40191_H3K4me1_CSpeaks_peak_1777	107	.	5.87679	14.53689	10.78867	330
10	102514489	102515348	CH_40191_H3K4me1_CSpeaks_peak_1778	213	.	7.60212	26.02909	21.31745	630
10	102695048	102695316	CH_40191_H3K4me1_CSpeaks_peak_1779	70	.	4.70349	10.45692	7.06377	118
10	102734154	102734883	CH_40191_H3K4me1_CSpeaks_peak_1780	133	.	8.22258	17.30373	13.31825	514
10	102791295	102791682	CH_40191_H3K4me1_CSpeaks_peak_1781	64	.	5.02837	9.79479	6.44702	105
10	102820931	102821836	CH_40191_H3K4me1_CSpeaks_peak_1782	165	.	5.35309	20.83902	16.56689	396
10	102847121	102847331	CH_40191_H3K4me1_CSpeaks_peak_1783	26	.	3.46079	5.61971	2.69252	115
10	102901629	102902068	CH_40191_H3K4me1_CSpeaks_peak_1784	132	.	6.69086	17.17660	13.21085	85
10	103492971	103493433	CH_40191_H3K4me1_CSpeaks_peak_1785	41	.	3.67262	7.25611	4.16470	345
10	103583477	103583672	CH_40191_H3K4me1_CSpeaks_peak_1786	41	.	4.85748	7.25801	4.16570	38
10	103886226	103886452	CH_40191_H3K4me1_CSpeaks_peak_1787	139	.	8.62348	18.00001	13.96667	108
10	103887694	103888090	CH_40191_H3K4me1_CSpeaks_peak_1788	182	.	5.99853	22.66503	18.23985	146
10	103888453	103889088	CH_40191_H3K4me1_CSpeaks_peak_1789	159	.	6.61072	20.12005	15.90447	143
10	103890155	103890359	CH_40191_H3K4me1_CSpeaks_peak_1790	119	.	9.03951	15.85029	11.98866	132
10	106223071	106223598	CH_40191_H3K4me1_CSpeaks_peak_1791	198	.	9.49836	24.43065	19.85181	110
10	106470070	106470921	CH_40191_H3K4me1_CSpeaks_peak_1792	134	.	6.05983	17.42682	13.43381	257
10	107232016	107232603	CH_40191_H3K4me1_CSpeaks_peak_1793	67	.	4.84510	10.10258	6.73361	381
10	107269222	107269586	CH_40191_H3K4me1_CSpeaks_peak_1794	124	.	7.44683	16.39195	12.48134	117
10	107790847	107791196	CH_40191_H3K4me1_CSpeaks_peak_1795	67	.	4.84510	10.10258	6.73361	177
10	108803991	108804448	CH_40191_H3K4me1_CSpeaks_peak_1796	74	.	5.07582	10.92528	7.47941	261
10	109146039	109146362	CH_40191_H3K4me1_CSpeaks_peak_1797	31	.	4.03370	6.17571	3.19069	215
10	109361908	109362146	CH_40191_H3K4me1_CSpeaks_peak_1798	42	.	4.23442	7.34959	4.24848	38
10	109687454	109687853	CH_40191_H3K4me1_CSpeaks_peak_1799	56	.	4.29449	8.92517	5.66584	78
10	110012012	110012258	CH_40191_H3K4me1_CSpeaks_peak_1800	90	.	5.53726	12.62695	9.03532	100
10	110241595	110241758	CH_40191_H3K4me1_CSpeaks_peak_1801	64	.	6.06839	9.84067	6.48966	101
10	110447112	110447632	CH_40191_H3K4me1_CSpeaks_peak_1802	158	.	7.38301	20.08608	15.87620	310
10	110447843	110448437	CH_40191_H3K4me1_CSpeaks_peak_1803	188	.	6.32659	23.28995	18.80143	335
10	110449121	110449317	CH_40191_H3K4me1_CSpeaks_peak_1804	135	.	6.64797	17.52810	13.52411	97
10	111573271	111573424	CH_40191_H3K4me1_CSpeaks_peak_1805	36	.	4.49921	6.68175	3.63652	91
10	111733997	111734444	CH_40191_H3K4me1_CSpeaks_peak_1806	72	.	5.29302	10.65525	7.23832	214
10	111754506	111755018	CH_40191_H3K4me1_CSpeaks_peak_1807	95	.	5.14167	13.20075	9.57150	174
10	112340883	112341246	CH_40191_H3K4me1_CSpeaks_peak_1808	79	.	5.89540	11.40832	7.92930	83
10	112522759	112522968	CH_40191_H3K4me1_CSpeaks_peak_1809	52	.	4.38366	8.51772	5.29976	115
10	113454954	113455385	CH_40191_H3K4me1_CSpeaks_peak_1810	149	.	6.74848	19.10723	14.98364	241
10	113456123	113456753	CH_40191_H3K4me1_CSpeaks_peak_1811	175	.	7.36198	21.97372	17.59914	252
10	113651477	113651918	CH_40191_H3K4me1_CSpeaks_peak_1812	170	.	6.25274	21.33760	17.01378	314
10	113823571	113823789	CH_40191_H3K4me1_CSpeaks_peak_1813	33	.	3.20262	6.35550	3.35549	38
10	114192359	114192674	CH_40191_H3K4me1_CSpeaks_peak_1814	44	.	5.02360	7.52342	4.40189	201
10	114521590	114522028	CH_40191_H3K4me1_CSpeaks_peak_1815	54	.	3.65536	8.70786	5.46203	365
10	114522143	114522583	CH_40191_H3K4me1_CSpeaks_peak_1816	175	.	7.36198	21.97372	17.59914	251
10	115698973	115699596	CH_40191_H3K4me1_CSpeaks_peak_1817	60	.	4.22352	9.35251	6.06038	184
10	115700829	115701095	CH_40191_H3K4me1_CSpeaks_peak_1818	47	.	3.85625	7.93546	4.76729	125
10	115701323	115701669	CH_40191_H3K4me1_CSpeaks_peak_1819	28	.	3.70511	5.84600	2.89275	185
10	116051547	116052064	CH_40191_H3K4me1_CSpeaks_peak_1820	189	.	8.73605	23.46767	18.96560	412
10	116169423	116169620	CH_40191_H3K4me1_CSpeaks_peak_1821	72	.	5.29302	10.65525	7.23832	62
10	116565923	116566310	CH_40191_H3K4me1_CSpeaks_peak_1822	139	.	8.33662	18.00138	13.96707	305
10	116566426	116566636	CH_40191_H3K4me1_CSpeaks_peak_1823	100	.	6.94719	13.68368	10.00419	84
10	116568882	116569821	CH_40191_H3K4me1_CSpeaks_peak_1824	215	.	9.85310	26.26721	21.53489	286
10	116594124	116594627	CH_40191_H3K4me1_CSpeaks_peak_1825	221	.	13.29340	26.93828	22.14611	157
10	116599608	116599981	CH_40191_H3K4me1_CSpeaks_peak_1826	108	.	5.72599	14.59278	10.83419	133
10	116648610	116648811	CH_40191_H3K4me1_CSpeaks_peak_1827	52	.	5.79378	8.46866	5.26566	73
10	116672175	116672322	CH_40191_H3K4me1_CSpeaks_peak_1828	25	.	3.72341	5.40259	2.50102	145
10	116673085	116673836	CH_40191_H3K4me1_CSpeaks_peak_1829	126	.	5.87620	16.55429	12.63363	139
10	116973175	116973436	CH_40191_H3K4me1_CSpeaks_peak_1830	126	.	8.66913	16.60019	12.67802	114
10	116975080	116975465	CH_40191_H3K4me1_CSpeaks_peak_1831	318	.	14.97724	37.56493	31.88010	96
10	116975794	116976145	CH_40191_H3K4me1_CSpeaks_peak_1832	155	.	10.53415	19.68622	15.50499	132
10	116977958	116978430	CH_40191_H3K4me1_CSpeaks_peak_1833	305	.	11.64464	36.07559	30.52096	258
10	116982812	116982990	CH_40191_H3K4me1_CSpeaks_peak_1834	96	.	6.99691	13.33800	9.69799	107
10	116983616	116984342	CH_40191_H3K4me1_CSpeaks_peak_1835	164	.	8.68796	20.70149	16.43489	608
10	116985607	116986075	CH_40191_H3K4me1_CSpeaks_peak_1836	123	.	4.95531	16.22046	12.34188	311
10	116992914	116993273	CH_40191_H3K4me1_CSpeaks_peak_1837	59	.	5.49084	9.24169	5.96079	114
10	116993977	116994231	CH_40191_H3K4me1_CSpeaks_peak_1838	24	.	1.75439	5.33925	2.46054	169
10	117865191	117865338	CH_40191_H3K4me1_CSpeaks_peak_1839	33	.	4.78562	6.39938	3.38998	107
10	118035184	118035915	CH_40191_H3K4me1_CSpeaks_peak_1840	164	.	8.68796	20.70149	16.43489	236
10	118226496	118226843	CH_40191_H3K4me1_CSpeaks_peak_1841	124	.	7.44683	16.39195	12.48134	108
10	118472033	118472262	CH_40191_H3K4me1_CSpeaks_peak_1842	49	.	4.49907	8.14076	4.95683	120
10	118472439	118472842	CH_40191_H3K4me1_CSpeaks_peak_1843	128	.	7.68262	16.82532	12.88833	278
10	118650529	118650870	CH_40191_H3K4me1_CSpeaks_peak_1844	97	.	6.08697	13.35820	9.70492	149
10	118985598	118986549	CH_40191_H3K4me1_CSpeaks_peak_1845	114	.	6.22942	15.30921	11.49788	594
10	118986709	118987126	CH_40191_H3K4me1_CSpeaks_peak_1846	53	.	4.03989	8.63454	5.39850	137
10	119225350	119225497	CH_40191_H3K4me1_CSpeaks_peak_1847	49	.	4.08999	8.18857	4.99939	100
10	119264211	119264439	CH_40191_H3K4me1_CSpeaks_peak_1848	119	.	7.12377	15.78893	11.93375	139
10	119918787	119919743	CH_40191_H3K4me1_CSpeaks_peak_1849	194	.	10.49815	23.96731	19.42862	288
10	120418389	120418603	CH_40191_H3K4me1_CSpeaks_peak_1850	124	.	7.44683	16.39195	12.48134	114
10	120449984	120450262	CH_40191_H3K4me1_CSpeaks_peak_1851	88	.	6.20569	12.36498	8.80675	103
10	120508974	120509164	CH_40191_H3K4me1_CSpeaks_peak_1852	139	.	9.47228	17.92765	13.90259	113
10	120849256	120849563	CH_40191_H3K4me1_CSpeaks_peak_1853	33	.	3.69151	6.30720	3.31261	128
10	120865841	120866151	CH_40191_H3K4me1_CSpeaks_peak_1854	74	.	6.91257	10.86631	7.42961	121
10	121088081	121088473	CH_40191_H3K4me1_CSpeaks_peak_1855	118	.	8.09581	15.64451	11.80482	255
10	121089053	121089631	CH_40191_H3K4me1_CSpeaks_peak_1856	56	.	3.81265	8.87953	5.62589	432
10	121099848	121100216	CH_40191_H3K4me1_CSpeaks_peak_1857	116	.	5.93049	15.46743	11.63473	182
10	121471636	121471936	CH_40191_H3K4me1_CSpeaks_peak_1858	59	.	5.25928	9.19069	5.91126	237
10	121657493	121657886	CH_40191_H3K4me1_CSpeaks_peak_1859	85	.	3.98634	12.10392	8.56176	167
10	121947125	121947500	CH_40191_H3K4me1_CSpeaks_peak_1860	205	.	10.87308	25.20861	20.56200	140
10	122297143	122297442	CH_40191_H3K4me1_CSpeaks_peak_1861	71	.	4.33231	10.51310	7.10800	128
10	122359793	122360045	CH_40191_H3K4me1_CSpeaks_peak_1862	70	.	4.70349	10.45692	7.06377	105
10	122486699	122487160	CH_40191_H3K4me1_CSpeaks_peak_1863	132	.	7.14558	17.21534	13.24006	257
10	122610864	122611833	CH_40191_H3K4me1_CSpeaks_peak_1864	275	.	10.15164	32.82722	27.55071	368
10	122612097	122612286	CH_40191_H3K4me1_CSpeaks_peak_1865	132	.	7.14558	17.21534	13.24006	95
10	122613080	122613699	CH_40191_H3K4me1_CSpeaks_peak_1866	175	.	7.36198	21.97372	17.59914	424
10	122622140	122622430	CH_40191_H3K4me1_CSpeaks_peak_1867	44	.	4.87414	7.57813	4.44265	234
10	122623896	122624146	CH_40191_H3K4me1_CSpeaks_peak_1868	56	.	4.76372	8.95625	5.68814	158
10	122624294	122624781	CH_40191_H3K4me1_CSpeaks_peak_1869	150	.	8.99841	19.15953	15.02774	332
10	122625373	122626209	CH_40191_H3K4me1_CSpeaks_peak_1870	272	.	10.85069	32.50485	27.25512	295
10	123157278	123157425	CH_40191_H3K4me1_CSpeaks_peak_1871	64	.	5.02837	9.79479	6.44702	63
10	123157549	123157816	CH_40191_H3K4me1_CSpeaks_peak_1872	53	.	4.13021	8.56007	5.33485	186
10	123385053	123385285	CH_40191_H3K4me1_CSpeaks_peak_1873	52	.	4.38366	8.51772	5.29976	35
10	123484391	123484704	CH_40191_H3K4me1_CSpeaks_peak_1874	56	.	3.81265	8.87953	5.62589	171
10	123492314	123492493	CH_40191_H3K4me1_CSpeaks_peak_1875	167	.	5.73772	20.99396	16.71498	61
10	123550635	123550951	CH_40191_H3K4me1_CSpeaks_peak_1876	46	.	4.65427	7.81390	4.65309	141
10	123586012	123586213	CH_40191_H3K4me1_CSpeaks_peak_1877	123	.	6.88092	16.22605	12.34188	129
10	123586512	123586666	CH_40191_H3K4me1_CSpeaks_peak_1878	78	.	6.07994	11.34797	7.87847	57
10	123587104	123587360	CH_40191_H3K4me1_CSpeaks_peak_1879	74	.	5.07582	10.92528	7.47941	130
10	123587454	123587700	CH_40191_H3K4me1_CSpeaks_peak_1880	67	.	4.84510	10.10258	6.73361	143
10	123930578	123930889	CH_40191_H3K4me1_CSpeaks_peak_1881	50	.	5.26227	8.20835	5.01808	217
10	123960062	123960309	CH_40191_H3K4me1_CSpeaks_peak_1882	113	.	8.58466	15.09962	11.31220	163
10	123960404	123960569	CH_40191_H3K4me1_CSpeaks_peak_1883	95	.	7.90061	13.17834	9.55299	65
10	123989080	123990042	CH_40191_H3K4me1_CSpeaks_peak_1884	252	.	8.85045	30.31020	25.22856	411
10	124160534	124160686	CH_40191_H3K4me1_CSpeaks_peak_1885	55	.	5.21039	8.77024	5.52119	37
10	124168739	124169043	CH_40191_H3K4me1_CSpeaks_peak_1886	53	.	5.84909	8.55797	5.33287	100
10	124170934	124171093	CH_40191_H3K4me1_CSpeaks_peak_1887	33	.	4.78562	6.39938	3.38998	106
10	124292210	124292425	CH_40191_H3K4me1_CSpeaks_peak_1888	14	.	3.37440	4.20832	1.46961	34
10	124356393	124356548	CH_40191_H3K4me1_CSpeaks_peak_1889	37	.	4.55616	6.77380	3.72485	37
10	124588972	124589150	CH_40191_H3K4me1_CSpeaks_peak_1890	46	.	4.65427	7.81390	4.65309	81
10	124713974	124714132	CH_40191_H3K4me1_CSpeaks_peak_1891	52	.	5.24907	8.50608	5.29376	117
10	124714288	124714532	CH_40191_H3K4me1_CSpeaks_peak_1892	79	.	5.89540	11.40832	7.92930	114
10	124721185	124721487	CH_40191_H3K4me1_CSpeaks_peak_1893	140	.	6.92157	18.13245	14.08981	191
10	124723761	124724526	CH_40191_H3K4me1_CSpeaks_peak_1894	123	.	6.46014	16.23536	12.34401	264
10	125402815	125402964	CH_40191_H3K4me1_CSpeaks_peak_1895	48	.	4.13552	8.00423	4.83384	99
10	125562293	125562560	CH_40191_H3K4me1_CSpeaks_peak_1896	56	.	4.29449	8.92517	5.66584	106
10	125712984	125713186	CH_40191_H3K4me1_CSpeaks_peak_1897	62	.	5.27484	9.56217	6.24487	41
10	125977253	125977517	CH_40191_H3K4me1_CSpeaks_peak_1898	44	.	4.87414	7.57813	4.44265	135
10	126035872	126036040	CH_40191_H3K4me1_CSpeaks_peak_1899	42	.	4.23442	7.34959	4.24848	66
10	126516439	126516848	CH_40191_H3K4me1_CSpeaks_peak_1900	96	.	7.97604	13.30253	9.66719	270
10	126647963	126648192	CH_40191_H3K4me1_CSpeaks_peak_1901	61	.	5.62401	9.46351	6.15914	114
10	126854153	126854688	CH_40191_H3K4me1_CSpeaks_peak_1902	142	.	6.24346	18.31220	14.24215	370
10	127409642	127409920	CH_40191_H3K4me1_CSpeaks_peak_1903	26	.	4.26252	5.57895	2.65825	174
10	127410553	127411124	CH_40191_H3K4me1_CSpeaks_peak_1904	100	.	4.37729	13.69774	10.01747	328
10	127411753	127412325	CH_40191_H3K4me1_CSpeaks_peak_1905	97	.	6.08697	13.35820	9.70492	275
10	127581870	127582057	CH_40191_H3K4me1_CSpeaks_peak_1906	14	.	2.35655	4.21998	1.48095	183
10	127582246	127582844	CH_40191_H3K4me1_CSpeaks_peak_1907	75	.	3.89093	10.96990	7.51963	174
10	127804387	127804929	CH_40191_H3K4me1_CSpeaks_peak_1908	238	.	10.85995	28.81012	23.86026	317
10	127828013	127828485	CH_40191_H3K4me1_CSpeaks_peak_1909	140	.	6.92157	18.13245	14.08981	166
10	127889981	127890402	CH_40191_H3K4me1_CSpeaks_peak_1910	49	.	4.08999	8.18857	4.99939	293
10	127965564	127965880	CH_40191_H3K4me1_CSpeaks_peak_1911	60	.	4.22352	9.35251	6.06038	177
10	128216502	128216834	CH_40191_H3K4me1_CSpeaks_peak_1912	211	.	12.31396	25.87719	21.17446	112
10	128763029	128763252	CH_40191_H3K4me1_CSpeaks_peak_1913	64	.	5.02837	9.79479	6.44702	124
10	129536835	129537041	CH_40191_H3K4me1_CSpeaks_peak_1914	18	.	3.41313	4.66316	1.85020	86
10	129565852	129566154	CH_40191_H3K4me1_CSpeaks_peak_1915	106	.	6.82626	14.34018	10.60812	194
10	129594383	129594793	CH_40191_H3K4me1_CSpeaks_peak_1916	56	.	4.76372	8.95625	5.68814	57
10	129607999	129608170	CH_40191_H3K4me1_CSpeaks_peak_1917	105	.	8.05143	14.22621	10.51445	104
10	129652731	129652981	CH_40191_H3K4me1_CSpeaks_peak_1918	85	.	7.44430	12.06956	8.52804	123
10	129657905	129659431	CH_40191_H3K4me1_CSpeaks_peak_1919	344	.	10.48045	40.36490	34.49530	1010
10	129662476	129662670	CH_40191_H3K4me1_CSpeaks_peak_1920	77	.	4.49894	11.24880	7.78573	133
10	129662785	129663633	CH_40191_H3K4me1_CSpeaks_peak_1921	184	.	7.16161	22.91966	18.47468	367
10	129664203	129664780	CH_40191_H3K4me1_CSpeaks_peak_1922	238	.	8.26340	28.80721	23.86026	449
10	129666211	129666934	CH_40191_H3K4me1_CSpeaks_peak_1923	335	.	10.09971	39.36185	33.56227	312
10	129667366	129667703	CH_40191_H3K4me1_CSpeaks_peak_1924	59	.	5.49084	9.24169	5.96079	79
10	129668354	129668581	CH_40191_H3K4me1_CSpeaks_peak_1925	121	.	8.34413	16.05972	12.19049	63
10	129670531	129670809	CH_40191_H3K4me1_CSpeaks_peak_1926	181	.	9.72606	22.60203	18.18183	135
10	129671240	129671394	CH_40191_H3K4me1_CSpeaks_peak_1927	31	.	4.03370	6.17571	3.19069	27
10	129671836	129672712	CH_40191_H3K4me1_CSpeaks_peak_1928	320	.	10.42948	37.75897	32.06326	564
10	129743688	129743917	CH_40191_H3K4me1_CSpeaks_peak_1929	182	.	11.69819	22.63081	18.20657	105
10	129744478	129744733	CH_40191_H3K4me1_CSpeaks_peak_1930	52	.	4.38366	8.51772	5.29976	151
10	129834187	129834422	CH_40191_H3K4me1_CSpeaks_peak_1931	52	.	4.38366	8.51772	5.29976	66
10	129891379	129891789	CH_40191_H3K4me1_CSpeaks_peak_1932	75	.	4.27016	10.95016	7.50148	267
10	129903814	129903991	CH_40191_H3K4me1_CSpeaks_peak_1933	100	.	6.09009	13.77255	10.08453	121
10	130008002	130008286	CH_40191_H3K4me1_CSpeaks_peak_1934	32	.	3.09300	6.27624	3.28770	16
10	130008871	130009041	CH_40191_H3K4me1_CSpeaks_peak_1935	74	.	6.91257	10.86631	7.42961	103
10	130732761	130732908	CH_40191_H3K4me1_CSpeaks_peak_1936	73	.	6.63059	10.74751	7.32171	96
10	130827708	130827855	CH_40191_H3K4me1_CSpeaks_peak_1937	44	.	4.87414	7.57813	4.44265	44
10	130847078	130847369	CH_40191_H3K4me1_CSpeaks_peak_1938	39	.	3.92223	7.02026	3.94291	65
10	130870457	130870666	CH_40191_H3K4me1_CSpeaks_peak_1939	150	.	8.99841	19.15953	15.02774	146
10	131070052	131070808	CH_40191_H3K4me1_CSpeaks_peak_1940	220	.	6.88895	26.85650	22.06910	266
10	131070987	131071318	CH_40191_H3K4me1_CSpeaks_peak_1941	104	.	5.86779	14.11613	10.40988	214
10	131071553	131071879	CH_40191_H3K4me1_CSpeaks_peak_1942	97	.	6.08697	13.35820	9.70492	183
10	131354150	131354478	CH_40191_H3K4me1_CSpeaks_peak_1943	88	.	5.82232	12.43786	8.86355	67
10	131454388	131454623	CH_40191_H3K4me1_CSpeaks_peak_1944	33	.	4.78562	6.39938	3.38998	92
10	131542807	131542966	CH_40191_H3K4me1_CSpeaks_peak_1945	49	.	5.39242	8.11072	4.93381	106
10	131621114	131621279	CH_40191_H3K4me1_CSpeaks_peak_1946	33	.	4.78562	6.39938	3.38998	144
10	131808333	131808824	CH_40191_H3K4me1_CSpeaks_peak_1947	123	.	6.88092	16.22605	12.34188	379
10	131862570	131863506	CH_40191_H3K4me1_CSpeaks_peak_1948	103	.	5.32530	14.01777	10.31763	316
10	131904710	131905178	CH_40191_H3K4me1_CSpeaks_peak_1949	104	.	8.02209	14.17823	10.47126	377
10	131941576	131941726	CH_40191_H3K4me1_CSpeaks_peak_1950	74	.	6.91257	10.86631	7.42961	70
10	131944001	131944183	CH_40191_H3K4me1_CSpeaks_peak_1951	73	.	6.63059	10.74751	7.32171	128
10	131989725	131990911	CH_40191_H3K4me1_CSpeaks_peak_1952	408	.	17.08562	47.17778	40.85041	512
10	131992021	131992490	CH_40191_H3K4me1_CSpeaks_peak_1953	94	.	3.94282	13.05290	9.43306	252
10	132011811	132011958	CH_40191_H3K4me1_CSpeaks_peak_1954	33	.	4.78562	6.39938	3.38998	81
10	132075317	132075513	CH_40191_H3K4me1_CSpeaks_peak_1955	85	.	7.44430	12.06956	8.52804	108
10	132090355	132090673	CH_40191_H3K4me1_CSpeaks_peak_1956	60	.	4.61438	9.29975	6.01128	254
10	132102073	132102401	CH_40191_H3K4me1_CSpeaks_peak_1957	74	.	6.91257	10.86631	7.42961	91
10	132117228	132117756	CH_40191_H3K4me1_CSpeaks_peak_1958	128	.	5.66533	16.80647	12.87106	188
10	132118343	132119016	CH_40191_H3K4me1_CSpeaks_peak_1959	248	.	14.35687	29.89611	24.86948	349
10	132205769	132206094	CH_40191_H3K4me1_CSpeaks_peak_1960	70	.	4.70349	10.45692	7.06377	259
10	132216121	132216302	CH_40191_H3K4me1_CSpeaks_peak_1961	50	.	3.66014	8.22186	5.02995	51
10	132267743	132267992	CH_40191_H3K4me1_CSpeaks_peak_1962	63	.	6.15698	9.64481	6.31906	132
10	132270909	132271072	CH_40191_H3K4me1_CSpeaks_peak_1963	49	.	5.55478	8.08530	4.91124	49
10	132285385	132285588	CH_40191_H3K4me1_CSpeaks_peak_1964	103	.	8.21524	14.08133	10.37711	87
10	132332976	132333265	CH_40191_H3K4me1_CSpeaks_peak_1965	18	.	3.78891	4.66474	1.85020	106
10	132350995	132351170	CH_40191_H3K4me1_CSpeaks_peak_1966	49	.	4.08999	8.18857	4.99939	108
10	132427637	132428147	CH_40191_H3K4me1_CSpeaks_peak_1967	148	.	10.09960	18.96417	14.85838	173
10	132436763	132436940	CH_40191_H3K4me1_CSpeaks_peak_1968	75	.	4.27016	10.95016	7.50148	95
10	132505761	132505920	CH_40191_H3K4me1_CSpeaks_peak_1969	35	.	4.73614	6.53783	3.51577	125
10	132515053	132515278	CH_40191_H3K4me1_CSpeaks_peak_1970	70	.	5.58512	10.47367	7.07226	115
10	132604021	132604351	CH_40191_H3K4me1_CSpeaks_peak_1971	77	.	6.47664	11.24110	7.78343	167
10	132604519	132604996	CH_40191_H3K4me1_CSpeaks_peak_1972	170	.	6.25274	21.33760	17.01378	197
10	132605256	132606011	CH_40191_H3K4me1_CSpeaks_peak_1973	131	.	6.66777	17.12633	13.17297	121
10	132606790	132607503	CH_40191_H3K4me1_CSpeaks_peak_1974	123	.	5.33771	16.28547	12.39122	203
10	132607631	132608076	CH_40191_H3K4me1_CSpeaks_peak_1975	59	.	3.65128	9.19513	5.91493	337
10	132608629	132609293	CH_40191_H3K4me1_CSpeaks_peak_1976	43	.	3.88549	7.47270	4.35263	316
10	132614882	132615214	CH_40191_H3K4me1_CSpeaks_peak_1977	15	.	2.99935	4.32778	1.57615	122
10	132624566	132624820	CH_40191_H3K4me1_CSpeaks_peak_1978	146	.	5.79522	18.76118	14.66222	87
10	132632544	132632742	CH_40191_H3K4me1_CSpeaks_peak_1979	74	.	6.91257	10.86631	7.42961	117
10	132634194	132634429	CH_40191_H3K4me1_CSpeaks_peak_1980	53	.	5.84909	8.55797	5.33287	106
10	132644184	132644345	CH_40191_H3K4me1_CSpeaks_peak_1981	49	.	2.88916	8.07715	4.90396	117
10	132677827	132677975	CH_40191_H3K4me1_CSpeaks_peak_1982	63	.	6.38083	9.69495	6.35857	108
10	132685961	132686108	CH_40191_H3K4me1_CSpeaks_peak_1983	24	.	4.25389	5.38539	2.49154	86
10	132697123	132697326	CH_40191_H3K4me1_CSpeaks_peak_1984	136	.	9.32985	17.69264	13.68071	113
10	132699710	132699897	CH_40191_H3K4me1_CSpeaks_peak_1985	90	.	6.59983	12.65444	9.06035	111
10	132706746	132707161	CH_40191_H3K4me1_CSpeaks_peak_1986	16	.	3.17581	4.45890	1.67140	6
10	132735137	132735444	CH_40191_H3K4me1_CSpeaks_peak_1987	56	.	4.76372	8.95625	5.68814	179
10	132741995	132742290	CH_40191_H3K4me1_CSpeaks_peak_1988	53	.	5.68337	8.57391	5.34289	153
10	132747132	132747345	CH_40191_H3K4me1_CSpeaks_peak_1989	44	.	5.20975	7.53729	4.40973	126
10	132760393	132760563	CH_40191_H3K4me1_CSpeaks_peak_1990	96	.	7.97604	13.30253	9.66719	66
10	132760657	132760835	CH_40191_H3K4me1_CSpeaks_peak_1991	70	.	5.99894	10.44856	7.06026	131
10	132782710	132782931	CH_40191_H3K4me1_CSpeaks_peak_1992	162	.	10.41950	20.50262	16.25075	91
10	132797387	132797630	CH_40191_H3K4me1_CSpeaks_peak_1993	58	.	2.99922	9.08555	5.81408	106
10	132839222	132839453	CH_40191_H3K4me1_CSpeaks_peak_1994	31	.	4.03370	6.17571	3.19069	16
10	132842812	132843034	CH_40191_H3K4me1_CSpeaks_peak_1995	105	.	8.05143	14.22621	10.51445	90
10	132870657	132870936	CH_40191_H3K4me1_CSpeaks_peak_1996	96	.	7.97604	13.30253	9.66719	132
10	132908110	132909153	CH_40191_H3K4me1_CSpeaks_peak_1997	218	.	9.19821	26.64183	21.88210	113
10	132916402	132916606	CH_40191_H3K4me1_CSpeaks_peak_1998	52	.	5.79378	8.46866	5.26566	128
10	132922212	132922448	CH_40191_H3K4me1_CSpeaks_peak_1999	22	.	3.44046	5.13692	2.27317	146
10	132926874	132927044	CH_40191_H3K4me1_CSpeaks_peak_2000	98	.	7.12374	13.55404	9.87866	74
[truncated: 15,057 more rows]
