# Supplementary material for: Transposable elements are the primary source of novelty in primate gene regulation
Source: Genome Res. 2017 Oct;27(10):1623–33. doi: 10.1101/gr.218149.116 (PMC5630026; doi:10.1101/gr.218149.116)
Supplement: Supplemental Material [file supp_gr.218149.116_Supplemental_FILE_S1_peak_calling_BED_files.zip › FILE_S1/CH_4X0430_H3K27Ac_CSpeaks_peaks.narrowPeak]

1	727402	727575	CH_4X0430_H3K27Ac_CSpeaks_peak_1	133	.	9.18885	16.09859	13.32133	73
1	819152	819305	CH_4X0430_H3K27Ac_CSpeaks_peak_2	41	.	4.17837	6.69166	4.15637	109
1	833007	834023	CH_4X0430_H3K27Ac_CSpeaks_peak_3	241	.	5.17528	27.12697	24.17200	494
1	834414	834843	CH_4X0430_H3K27Ac_CSpeaks_peak_4	65	.	5.42900	9.13825	6.52163	371
1	965266	965413	CH_4X0430_H3K27Ac_CSpeaks_peak_5	72	.	6.48625	9.86686	7.22929	63
1	974038	974231	CH_4X0430_H3K27Ac_CSpeaks_peak_6	210	.	11.49270	23.92736	21.02065	120
1	974414	974644	CH_4X0430_H3K27Ac_CSpeaks_peak_7	22	.	3.09332	4.69593	2.25989	228
1	976100	976395	CH_4X0430_H3K27Ac_CSpeaks_peak_8	119	.	3.76384	14.71286	11.96364	142
1	978431	978753	CH_4X0430_H3K27Ac_CSpeaks_peak_9	167	.	7.61763	19.61403	16.77444	119
1	1051217	1051456	CH_4X0430_H3K27Ac_CSpeaks_peak_10	13	.	2.98455	3.76689	1.39934	230
1	1077189	1078035	CH_4X0430_H3K27Ac_CSpeaks_peak_11	466	.	16.89394	49.92868	46.69098	445
1	1082996	1083153	CH_4X0430_H3K27Ac_CSpeaks_peak_12	47	.	3.49827	7.32183	4.76459	86
1	1088589	1088912	CH_4X0430_H3K27Ac_CSpeaks_peak_13	65	.	5.42900	9.13825	6.52163	131
1	1099523	1099670	CH_4X0430_H3K27Ac_CSpeaks_peak_14	30	.	3.55489	5.57009	3.08526	87
1	1120611	1120824	CH_4X0430_H3K27Ac_CSpeaks_peak_15	122	.	8.27475	15.02650	12.26876	126
1	1123153	1123416	CH_4X0430_H3K27Ac_CSpeaks_peak_16	57	.	5.51650	8.30815	5.71646	120
1	1127998	1128194	CH_4X0430_H3K27Ac_CSpeaks_peak_17	131	.	8.83822	15.95117	13.17603	94
1	1131958	1132405	CH_4X0430_H3K27Ac_CSpeaks_peak_18	151	.	7.75984	17.93647	15.12478	243
1	1136845	1137009	CH_4X0430_H3K27Ac_CSpeaks_peak_19	30	.	4.23930	5.54295	3.06013	13
1	1138766	1139346	CH_4X0430_H3K27Ac_CSpeaks_peak_20	76	.	4.38506	10.34133	7.68915	308
1	1143274	1143472	CH_4X0430_H3K27Ac_CSpeaks_peak_21	84	.	5.33393	11.09593	8.42269	104
1	1153760	1154142	CH_4X0430_H3K27Ac_CSpeaks_peak_22	74	.	5.37219	10.08908	7.44452	191
1	1156929	1159214	CH_4X0430_H3K27Ac_CSpeaks_peak_23	1679	.	24.14031	172.81763	167.95644	558
1	1186982	1188387	CH_4X0430_H3K27Ac_CSpeaks_peak_24	1093	.	17.01475	113.32915	109.37648	557
1	1205240	1205553	CH_4X0430_H3K27Ac_CSpeaks_peak_25	27	.	2.41846	5.20237	2.74138	157
1	1209081	1209801	CH_4X0430_H3K27Ac_CSpeaks_peak_26	164	.	4.31273	19.24810	16.41567	126
1	1219757	1220395	CH_4X0430_H3K27Ac_CSpeaks_peak_27	675	.	22.43987	70.98447	67.51526	402
1	1234116	1234312	CH_4X0430_H3K27Ac_CSpeaks_peak_28	50	.	5.40521	7.59973	5.02955	117
1	1236089	1236367	CH_4X0430_H3K27Ac_CSpeaks_peak_29	45	.	3.71564	7.10282	4.55495	171
1	1240845	1241076	CH_4X0430_H3K27Ac_CSpeaks_peak_30	82	.	6.04108	10.89596	8.23184	86
1	1241779	1242113	CH_4X0430_H3K27Ac_CSpeaks_peak_31	84	.	5.33234	11.09277	8.41969	145
1	1245068	1245703	CH_4X0430_H3K27Ac_CSpeaks_peak_32	57	.	4.77528	8.33862	5.74460	181
1	1248881	1249028	CH_4X0430_H3K27Ac_CSpeaks_peak_33	20	.	3.67767	4.49493	2.07881	31
1	1251263	1251427	CH_4X0430_H3K27Ac_CSpeaks_peak_34	61	.	5.94573	8.71463	6.10848	35
1	1259038	1259515	CH_4X0430_H3K27Ac_CSpeaks_peak_35	1110	.	23.64182	115.04792	111.07456	218
1	1263315	1263630	CH_4X0430_H3K27Ac_CSpeaks_peak_36	47	.	4.86120	7.26395	4.71133	212
1	1263777	1263955	CH_4X0430_H3K27Ac_CSpeaks_peak_37	45	.	3.71564	7.10282	4.55495	60
1	1282663	1283772	CH_4X0430_H3K27Ac_CSpeaks_peak_38	1475	.	31.74013	152.02983	147.54004	676
1	1283940	1284257	CH_4X0430_H3K27Ac_CSpeaks_peak_39	57	.	4.77528	8.33862	5.74460	288
1	1294516	1294927	CH_4X0430_H3K27Ac_CSpeaks_peak_40	71	.	3.58821	9.74071	7.10626	116
1	1307832	1308804	CH_4X0430_H3K27Ac_CSpeaks_peak_41	615	.	18.80268	64.91772	61.51305	359
1	1340869	1341117	CH_4X0430_H3K27Ac_CSpeaks_peak_42	29	.	4.13737	5.38524	2.91448	191
1	1343295	1344256	CH_4X0430_H3K27Ac_CSpeaks_peak_43	266	.	9.27997	29.65664	26.66682	494
1	1347718	1347916	CH_4X0430_H3K27Ac_CSpeaks_peak_44	72	.	5.68573	9.92134	7.28182	133
1	1387777	1388461	CH_4X0430_H3K27Ac_CSpeaks_peak_45	624	.	15.90851	65.89352	62.47827	553
1	1398364	1398629	CH_4X0430_H3K27Ac_CSpeaks_peak_46	71	.	3.58821	9.74071	7.10626	97
1	1427475	1428502	CH_4X0430_H3K27Ac_CSpeaks_peak_47	1459	.	31.48621	150.40091	145.93993	478
1	1428872	1429075	CH_4X0430_H3K27Ac_CSpeaks_peak_48	278	.	12.30573	30.84132	27.83535	105
1	1436282	1437242	CH_4X0430_H3K27Ac_CSpeaks_peak_49	82	.	5.21941	10.86714	8.20403	745
1	1469674	1469829	CH_4X0430_H3K27Ac_CSpeaks_peak_50	36	.	3.72815	6.13239	3.62434	107
1	1490622	1492159	CH_4X0430_H3K27Ac_CSpeaks_peak_51	1477	.	20.90001	152.22295	147.72865	1000
1	1513376	1514020	CH_4X0430_H3K27Ac_CSpeaks_peak_52	102	.	4.77037	12.93912	10.22483	252
1	1514454	1514758	CH_4X0430_H3K27Ac_CSpeaks_peak_53	39	.	4.34320	6.42856	3.90775	236
1	1520829	1521102	CH_4X0430_H3K27Ac_CSpeaks_peak_54	73	.	5.53166	10.01573	7.37351	205
1	1530530	1531819	CH_4X0430_H3K27Ac_CSpeaks_peak_55	1142	.	15.97332	118.27092	114.25768	1059
1	1540044	1540388	CH_4X0430_H3K27Ac_CSpeaks_peak_56	19	.	2.38429	4.30114	1.90102	217
1	1544541	1544718	CH_4X0430_H3K27Ac_CSpeaks_peak_57	70	.	4.63998	9.67180	7.03821	78
1	1544809	1545018	CH_4X0430_H3K27Ac_CSpeaks_peak_58	183	.	6.36050	21.21445	18.34823	84
1	1546495	1546870	CH_4X0430_H3K27Ac_CSpeaks_peak_59	41	.	4.17837	6.69166	4.15637	88
1	1547108	1547459	CH_4X0430_H3K27Ac_CSpeaks_peak_60	41	.	3.75618	6.68540	4.15210	243
1	1547578	1547960	CH_4X0430_H3K27Ac_CSpeaks_peak_61	49	.	4.47683	7.50143	4.93744	284
1	1548432	1549001	CH_4X0430_H3K27Ac_CSpeaks_peak_62	147	.	5.96369	17.59449	14.78916	448
1	1550118	1550456	CH_4X0430_H3K27Ac_CSpeaks_peak_63	131	.	8.83822	15.95117	13.17603	113
1	1550546	1550958	CH_4X0430_H3K27Ac_CSpeaks_peak_64	104	.	5.28011	13.17111	10.45081	236
1	1551363	1551585	CH_4X0430_H3K27Ac_CSpeaks_peak_65	125	.	7.60060	15.26686	12.50474	76
1	1562219	1562465	CH_4X0430_H3K27Ac_CSpeaks_peak_66	84	.	5.33234	11.09277	8.41969	63
1	1574992	1575550	CH_4X0430_H3K27Ac_CSpeaks_peak_67	181	.	9.47191	21.04810	18.18617	140
1	1575955	1576135	CH_4X0430_H3K27Ac_CSpeaks_peak_68	87	.	6.37370	11.45931	8.77949	52
1	1610354	1612038	CH_4X0430_H3K27Ac_CSpeaks_peak_69	1300	.	24.44497	134.27005	130.04761	514
1	1619555	1619810	CH_4X0430_H3K27Ac_CSpeaks_peak_70	52	.	5.22703	7.84755	5.26955	134
1	1637809	1639286	CH_4X0430_H3K27Ac_CSpeaks_peak_71	1271	.	24.05386	131.30794	127.12443	570
1	1642541	1643157	CH_4X0430_H3K27Ac_CSpeaks_peak_72	239	.	12.19639	26.87637	23.92594	355
1	1643939	1644194	CH_4X0430_H3K27Ac_CSpeaks_peak_73	29	.	4.13737	5.38524	2.91448	133
1	1644351	1644499	CH_4X0430_H3K27Ac_CSpeaks_peak_74	56	.	5.64038	8.22216	5.63249	127
1	1756987	1757923	CH_4X0430_H3K27Ac_CSpeaks_peak_75	950	.	19.76265	98.86230	95.08416	386
1	1758592	1759260	CH_4X0430_H3K27Ac_CSpeaks_peak_76	621	.	12.36100	65.59632	62.18735	229
1	1759416	1759967	CH_4X0430_H3K27Ac_CSpeaks_peak_77	187	.	10.12749	21.63117	18.75941	132
1	1777099	1777930	CH_4X0430_H3K27Ac_CSpeaks_peak_78	818	.	12.84811	85.51371	81.88827	460
1	1787490	1787830	CH_4X0430_H3K27Ac_CSpeaks_peak_79	158	.	9.65387	18.72191	15.89618	241
1	1788939	1789120	CH_4X0430_H3K27Ac_CSpeaks_peak_80	41	.	4.20122	6.73167	4.19458	53
1	1848378	1848541	CH_4X0430_H3K27Ac_CSpeaks_peak_81	43	.	4.48207	6.93183	4.38916	84
1	1849376	1849690	CH_4X0430_H3K27Ac_CSpeaks_peak_82	153	.	8.70784	18.14533	15.33096	113
1	1871816	1871972	CH_4X0430_H3K27Ac_CSpeaks_peak_83	37	.	3.80882	6.28437	3.77116	37
1	1888497	1888800	CH_4X0430_H3K27Ac_CSpeaks_peak_84	28	.	3.31427	5.33256	2.86543	169
1	1904062	1904404	CH_4X0430_H3K27Ac_CSpeaks_peak_85	65	.	2.63025	9.18840	6.57155	80
1	1913703	1914184	CH_4X0430_H3K27Ac_CSpeaks_peak_86	252	.	9.64900	28.17336	25.20421	233
1	1918877	1919437	CH_4X0430_H3K27Ac_CSpeaks_peak_87	56	.	3.85886	8.20576	5.61779	436
1	1919557	1920049	CH_4X0430_H3K27Ac_CSpeaks_peak_88	228	.	7.15556	25.77069	22.83707	105
1	1920166	1920446	CH_4X0430_H3K27Ac_CSpeaks_peak_89	37	.	3.33265	6.24034	3.72944	229
1	1938969	1939120	CH_4X0430_H3K27Ac_CSpeaks_peak_90	53	.	3.65728	7.96536	5.38509	64
1	2050677	2050852	CH_4X0430_H3K27Ac_CSpeaks_peak_91	69	.	3.46806	9.58214	6.95240	67
1	2055680	2056136	CH_4X0430_H3K27Ac_CSpeaks_peak_92	83	.	7.02677	11.05348	8.38449	71
1	2065193	2065340	CH_4X0430_H3K27Ac_CSpeaks_peak_93	50	.	5.40521	7.59973	5.02955	104
1	2065693	2065930	CH_4X0430_H3K27Ac_CSpeaks_peak_94	146	.	9.72938	17.42553	14.62606	121
1	2066237	2066985	CH_4X0430_H3K27Ac_CSpeaks_peak_95	470	.	19.76745	50.26353	47.02377	128
1	2098660	2099846	CH_4X0430_H3K27Ac_CSpeaks_peak_96	992	.	12.97784	103.09520	99.26850	689
1	2100717	2101355	CH_4X0430_H3K27Ac_CSpeaks_peak_97	542	.	11.34304	57.58153	54.25942	137
1	2107676	2107825	CH_4X0430_H3K27Ac_CSpeaks_peak_98	47	.	4.70513	7.30096	4.74441	80
1	2178177	2178565	CH_4X0430_H3K27Ac_CSpeaks_peak_99	34	.	3.53522	5.99622	3.49253	261
1	2178662	2178827	CH_4X0430_H3K27Ac_CSpeaks_peak_100	39	.	3.52008	6.43257	3.91068	43
1	2180460	2181252	CH_4X0430_H3K27Ac_CSpeaks_peak_101	149	.	5.72445	17.75985	14.95081	617
1	2190038	2190619	CH_4X0430_H3K27Ac_CSpeaks_peak_102	364	.	16.54950	39.54169	36.42730	471
1	2190795	2190942	CH_4X0430_H3K27Ac_CSpeaks_peak_103	49	.	5.36527	7.53533	4.96999	27
1	2209081	2209231	CH_4X0430_H3K27Ac_CSpeaks_peak_104	47	.	5.05679	7.29559	4.74104	100
1	2226456	2226842	CH_4X0430_H3K27Ac_CSpeaks_peak_105	25	.	2.98184	5.03644	2.58464	140
1	2263625	2263873	CH_4X0430_H3K27Ac_CSpeaks_peak_106	161	.	8.05829	18.99812	16.16817	158
1	2270078	2271561	CH_4X0430_H3K27Ac_CSpeaks_peak_107	487	.	12.42161	51.99493	48.73411	946
1	2288253	2288414	CH_4X0430_H3K27Ac_CSpeaks_peak_108	41	.	3.75618	6.68540	4.15210	86
1	2291697	2292955	CH_4X0430_H3K27Ac_CSpeaks_peak_109	1222	.	19.34133	126.41255	122.29411	362
1	2323271	2323570	CH_4X0430_H3K27Ac_CSpeaks_peak_110	63	.	4.78178	8.99068	6.37784	115
1	2348900	2349204	CH_4X0430_H3K27Ac_CSpeaks_peak_111	28	.	3.31427	5.33256	2.86543	110
1	2383609	2384085	CH_4X0430_H3K27Ac_CSpeaks_peak_112	109	.	4.55513	13.63212	10.90457	130
1	2386355	2386583	CH_4X0430_H3K27Ac_CSpeaks_peak_113	62	.	4.41903	8.89300	6.28241	132
1	2395735	2395974	CH_4X0430_H3K27Ac_CSpeaks_peak_114	13	.	2.98455	3.76689	1.39934	140
1	2407672	2408529	CH_4X0430_H3K27Ac_CSpeaks_peak_115	134	.	4.84366	16.20477	13.42579	614
1	2411319	2411496	CH_4X0430_H3K27Ac_CSpeaks_peak_116	138	.	6.85587	16.62677	13.83835	87
1	2411598	2412455	CH_4X0430_H3K27Ac_CSpeaks_peak_117	246	.	6.83270	27.60453	24.64448	611
1	2429442	2430266	CH_4X0430_H3K27Ac_CSpeaks_peak_118	705	.	23.16374	74.09791	70.59415	206
1	2431756	2431982	CH_4X0430_H3K27Ac_CSpeaks_peak_119	72	.	5.87104	9.87209	7.23406	96
1	2439115	2439262	CH_4X0430_H3K27Ac_CSpeaks_peak_120	39	.	4.86469	6.52561	3.99669	89
1	2439458	2440168	CH_4X0430_H3K27Ac_CSpeaks_peak_121	95	.	7.56729	12.27200	9.57187	229
1	2440321	2440525	CH_4X0430_H3K27Ac_CSpeaks_peak_122	29	.	4.13737	5.38524	2.91448	180
1	2461751	2461958	CH_4X0430_H3K27Ac_CSpeaks_peak_123	47	.	4.70513	7.30096	4.74441	90
1	2462673	2462906	CH_4X0430_H3K27Ac_CSpeaks_peak_124	39	.	4.86469	6.52561	3.99669	72
1	2463271	2463427	CH_4X0430_H3K27Ac_CSpeaks_peak_125	56	.	5.06707	8.20489	5.61765	93
1	2471418	2473002	CH_4X0430_H3K27Ac_CSpeaks_peak_126	1297	.	33.84076	133.97346	129.75510	310
1	2515971	2516381	CH_4X0430_H3K27Ac_CSpeaks_peak_127	132	.	8.59971	16.01465	13.23840	279
1	2521467	2522629	CH_4X0430_H3K27Ac_CSpeaks_peak_128	1123	.	16.51813	116.38787	112.39801	484
1	2553208	2554341	CH_4X0430_H3K27Ac_CSpeaks_peak_129	240	.	5.55051	26.99457	24.04351	729
1	2682701	2682905	CH_4X0430_H3K27Ac_CSpeaks_peak_130	27	.	3.12896	5.16164	2.70176	67
1	2806805	2807174	CH_4X0430_H3K27Ac_CSpeaks_peak_131	69	.	6.12343	9.59099	6.96086	169
1	2821057	2821764	CH_4X0430_H3K27Ac_CSpeaks_peak_132	59	.	3.35671	8.52948	5.93077	439
1	2843622	2843980	CH_4X0430_H3K27Ac_CSpeaks_peak_133	110	.	5.72467	13.80341	11.07223	212
1	2847914	2848422	CH_4X0430_H3K27Ac_CSpeaks_peak_134	91	.	4.73587	11.84988	9.16231	433
1	2850237	2850614	CH_4X0430_H3K27Ac_CSpeaks_peak_135	343	.	10.82663	37.46756	34.37729	158
1	2850822	2851325	CH_4X0430_H3K27Ac_CSpeaks_peak_136	165	.	7.07045	19.38999	16.55350	155
1	2853726	2854553	CH_4X0430_H3K27Ac_CSpeaks_peak_137	105	.	4.65355	13.27599	10.55434	269
1	2904509	2904761	CH_4X0430_H3K27Ac_CSpeaks_peak_138	91	.	7.06550	11.81709	9.13051	119
1	2908634	2909472	CH_4X0430_H3K27Ac_CSpeaks_peak_139	219	.	8.88724	24.87039	21.94848	434
1	2979032	2979467	CH_4X0430_H3K27Ac_CSpeaks_peak_140	39	.	3.08141	6.44405	3.92179	256
1	3030069	3030232	CH_4X0430_H3K27Ac_CSpeaks_peak_141	46	.	4.97878	7.17248	4.62128	47
1	3036742	3037078	CH_4X0430_H3K27Ac_CSpeaks_peak_142	161	.	8.05829	18.99812	16.16817	98
1	3077870	3078058	CH_4X0430_H3K27Ac_CSpeaks_peak_143	98	.	4.50813	12.53707	9.83263	110
1	3249281	3250335	CH_4X0430_H3K27Ac_CSpeaks_peak_144	370	.	14.83927	40.17573	37.05278	533
1	3301144	3301816	CH_4X0430_H3K27Ac_CSpeaks_peak_145	14	.	2.35973	3.84663	1.47396	490
1	3332407	3332924	CH_4X0430_H3K27Ac_CSpeaks_peak_146	277	.	9.50092	30.74372	27.74018	351
1	3348778	3349035	CH_4X0430_H3K27Ac_CSpeaks_peak_147	84	.	6.15287	11.08617	8.41528	71
1	3398811	3398977	CH_4X0430_H3K27Ac_CSpeaks_peak_148	83	.	7.02677	11.05348	8.38449	108
1	3405404	3405567	CH_4X0430_H3K27Ac_CSpeaks_peak_149	26	.	3.68283	5.10688	2.65163	22
1	3414945	3415309	CH_4X0430_H3K27Ac_CSpeaks_peak_150	101	.	4.42116	12.90831	10.19536	144
1	3428675	3429583	CH_4X0430_H3K27Ac_CSpeaks_peak_151	184	.	6.10779	21.33334	18.46517	751
1	3449709	3449889	CH_4X0430_H3K27Ac_CSpeaks_peak_152	76	.	4.38506	10.34133	7.68915	69
1	3453994	3454835	CH_4X0430_H3K27Ac_CSpeaks_peak_153	219	.	8.88989	24.87598	21.95388	369
1	3455320	3455645	CH_4X0430_H3K27Ac_CSpeaks_peak_154	43	.	4.79144	6.87697	4.33579	142
1	3456585	3456922	CH_4X0430_H3K27Ac_CSpeaks_peak_155	96	.	5.08455	12.35123	9.64883	170
1	3457385	3457919	CH_4X0430_H3K27Ac_CSpeaks_peak_156	188	.	8.12547	21.67710	18.80362	170
1	3490542	3490689	CH_4X0430_H3K27Ac_CSpeaks_peak_157	78	.	4.86093	10.47046	7.81413	76
1	3552548	3553238	CH_4X0430_H3K27Ac_CSpeaks_peak_158	650	.	16.35042	68.53214	65.08929	355
1	3579692	3580155	CH_4X0430_H3K27Ac_CSpeaks_peak_159	146	.	8.32447	17.48164	14.67929	346
1	3580944	3581535	CH_4X0430_H3K27Ac_CSpeaks_peak_160	672	.	25.34652	70.74434	67.27775	158
1	3605391	3606416	CH_4X0430_H3K27Ac_CSpeaks_peak_161	1063	.	18.60445	110.24282	106.32983	458
1	3670489	3671901	CH_4X0430_H3K27Ac_CSpeaks_peak_162	1460	.	24.73176	150.52428	146.05988	488
1	3717024	3718653	CH_4X0430_H3K27Ac_CSpeaks_peak_163	717	.	17.45517	75.22921	71.71339	372
1	3874273	3874548	CH_4X0430_H3K27Ac_CSpeaks_peak_164	69	.	5.87706	9.53121	6.90212	195
1	3999986	4000441	CH_4X0430_H3K27Ac_CSpeaks_peak_165	73	.	6.38316	10.00825	7.36643	85
1	4539026	4539245	CH_4X0430_H3K27Ac_CSpeaks_peak_166	104	.	7.90142	13.17966	10.45931	106
1	4540643	4540865	CH_4X0430_H3K27Ac_CSpeaks_peak_167	94	.	4.28718	12.19727	9.49927	129
1	5978903	5980496	CH_4X0430_H3K27Ac_CSpeaks_peak_168	706	.	10.47841	74.12139	70.61656	834
1	6010920	6011110	CH_4X0430_H3K27Ac_CSpeaks_peak_169	39	.	4.86469	6.52561	3.99669	84
1	6054132	6054362	CH_4X0430_H3K27Ac_CSpeaks_peak_170	49	.	3.68345	7.53063	4.96565	102
1	6055992	6056591	CH_4X0430_H3K27Ac_CSpeaks_peak_171	97	.	7.24186	12.49295	9.78911	434
1	6187383	6188249	CH_4X0430_H3K27Ac_CSpeaks_peak_172	278	.	8.41932	30.82600	27.82103	361
1	6194137	6195216	CH_4X0430_H3K27Ac_CSpeaks_peak_173	514	.	15.76985	54.70189	51.41148	684
1	6197075	6197359	CH_4X0430_H3K27Ac_CSpeaks_peak_174	205	.	9.30269	23.49346	20.59211	138
1	6197511	6198159	CH_4X0430_H3K27Ac_CSpeaks_peak_175	122	.	5.43748	15.04970	12.29088	233
1	6223343	6223819	CH_4X0430_H3K27Ac_CSpeaks_peak_176	367	.	12.80794	39.81793	36.70023	145
1	6234376	6234597	CH_4X0430_H3K27Ac_CSpeaks_peak_177	74	.	5.37219	10.08908	7.44452	77
1	6234699	6234846	CH_4X0430_H3K27Ac_CSpeaks_peak_178	16	.	3.25740	4.02671	1.64037	18
1	6238517	6239318	CH_4X0430_H3K27Ac_CSpeaks_peak_179	166	.	6.04247	19.46477	16.62759	241
1	6249274	6249534	CH_4X0430_H3K27Ac_CSpeaks_peak_180	124	.	7.82806	15.19401	12.43388	197
1	6249659	6250123	CH_4X0430_H3K27Ac_CSpeaks_peak_181	211	.	7.62683	24.09472	21.18469	371
1	6250257	6250559	CH_4X0430_H3K27Ac_CSpeaks_peak_182	122	.	5.43748	15.04970	12.29088	128
1	6251417	6251564	CH_4X0430_H3K27Ac_CSpeaks_peak_183	72	.	6.48625	9.86686	7.22929	45
1	6382729	6383309	CH_4X0430_H3K27Ac_CSpeaks_peak_184	509	.	17.92826	54.21563	50.93048	349
1	6384132	6384553	CH_4X0430_H3K27Ac_CSpeaks_peak_185	720	.	19.04408	75.54709	72.02669	141
1	6386465	6386661	CH_4X0430_H3K27Ac_CSpeaks_peak_186	49	.	3.22911	7.48280	4.92124	94
1	6409897	6410909	CH_4X0430_H3K27Ac_CSpeaks_peak_187	81	.	4.01923	10.81507	8.15248	386
1	6411023	6411340	CH_4X0430_H3K27Ac_CSpeaks_peak_188	86	.	5.08189	11.28811	8.61061	45
1	6411759	6412022	CH_4X0430_H3K27Ac_CSpeaks_peak_189	34	.	3.53522	5.99622	3.49253	237
1	6416902	6417283	CH_4X0430_H3K27Ac_CSpeaks_peak_190	94	.	4.61136	12.18244	9.48471	80
1	6433876	6434411	CH_4X0430_H3K27Ac_CSpeaks_peak_191	249	.	11.37145	27.90661	24.94335	274
1	6439870	6440145	CH_4X0430_H3K27Ac_CSpeaks_peak_192	54	.	5.54218	8.06519	5.48316	79
1	6442093	6442817	CH_4X0430_H3K27Ac_CSpeaks_peak_193	301	.	7.63654	33.16486	30.12978	295
1	6448215	6448418	CH_4X0430_H3K27Ac_CSpeaks_peak_194	28	.	2.73232	5.29501	2.82984	170
1	6448597	6448747	CH_4X0430_H3K27Ac_CSpeaks_peak_195	23	.	2.54647	4.76997	2.33224	18
1	6448916	6449337	CH_4X0430_H3K27Ac_CSpeaks_peak_196	142	.	5.73947	17.00457	14.20975	226
1	6454449	6455000	CH_4X0430_H3K27Ac_CSpeaks_peak_197	224	.	8.39616	25.41258	22.48396	122
1	6463842	6464016	CH_4X0430_H3K27Ac_CSpeaks_peak_198	19	.	2.48393	4.30957	1.90891	21
1	6464232	6464577	CH_4X0430_H3K27Ac_CSpeaks_peak_199	123	.	6.32630	15.09218	12.33307	125
1	6478834	6479259	CH_4X0430_H3K27Ac_CSpeaks_peak_200	138	.	8.98620	16.65078	13.86197	308
1	6491825	6492100	CH_4X0430_H3K27Ac_CSpeaks_peak_201	74	.	5.37219	10.08908	7.44452	211
1	6492223	6492484	CH_4X0430_H3K27Ac_CSpeaks_peak_202	82	.	6.53378	10.95489	8.28987	97
1	6500807	6501020	CH_4X0430_H3K27Ac_CSpeaks_peak_203	52	.	4.31666	7.79310	5.21813	144
1	6549417	6550436	CH_4X0430_H3K27Ac_CSpeaks_peak_204	1304	.	26.51419	134.67172	130.43947	530
1	6573121	6574107	CH_4X0430_H3K27Ac_CSpeaks_peak_205	756	.	24.98773	79.23555	75.67779	534
1	6594871	6595838	CH_4X0430_H3K27Ac_CSpeaks_peak_206	1329	.	19.42629	137.16948	132.90794	663
1	6596433	6597425	CH_4X0430_H3K27Ac_CSpeaks_peak_207	1304	.	26.51419	134.67172	130.43947	414
1	6608045	6608819	CH_4X0430_H3K27Ac_CSpeaks_peak_208	1614	.	39.57821	166.16212	161.42912	412
1	6609302	6610301	CH_4X0430_H3K27Ac_CSpeaks_peak_209	693	.	13.99309	72.88304	69.39090	257
1	6610419	6611236	CH_4X0430_H3K27Ac_CSpeaks_peak_210	156	.	6.13909	18.46820	15.64879	402
1	6620455	6621539	CH_4X0430_H3K27Ac_CSpeaks_peak_211	912	.	13.77410	94.95132	91.21774	647
1	6697017	6698084	CH_4X0430_H3K27Ac_CSpeaks_peak_212	1289	.	19.02437	133.12552	128.91785	531
1	6781192	6782106	CH_4X0430_H3K27Ac_CSpeaks_peak_213	797	.	17.40482	83.31879	79.71588	602
1	6782209	6783111	CH_4X0430_H3K27Ac_CSpeaks_peak_214	1816	.	55.54388	186.72997	181.60178	215
1	6783712	6784313	CH_4X0430_H3K27Ac_CSpeaks_peak_215	241	.	9.39508	27.06073	24.10718	135
1	6959245	6959543	CH_4X0430_H3K27Ac_CSpeaks_peak_216	111	.	7.81504	13.83979	11.10776	140
1	7683406	7684475	CH_4X0430_H3K27Ac_CSpeaks_peak_217	564	.	12.97979	59.78989	56.44275	663
1	7706405	7706731	CH_4X0430_H3K27Ac_CSpeaks_peak_218	169	.	9.04833	19.76994	16.92704	211
1	7706981	7707838	CH_4X0430_H3K27Ac_CSpeaks_peak_219	169	.	9.39367	19.83924	16.99579	637
1	7774737	7775450	CH_4X0430_H3K27Ac_CSpeaks_peak_220	1462	.	23.21581	150.74057	146.27168	365
1	7788520	7789213	CH_4X0430_H3K27Ac_CSpeaks_peak_221	898	.	15.70574	93.58561	89.86762	139
1	7967960	7968939	CH_4X0430_H3K27Ac_CSpeaks_peak_222	1359	.	23.50394	140.25014	135.94025	438
1	8031526	8033312	CH_4X0430_H3K27Ac_CSpeaks_peak_223	1103	.	19.08149	114.29984	110.33486	569
1	8222340	8223020	CH_4X0430_H3K27Ac_CSpeaks_peak_224	177	.	7.87155	20.63872	17.78153	604
1	8329546	8330200	CH_4X0430_H3K27Ac_CSpeaks_peak_225	219	.	6.68948	24.85552	21.93517	193
1	8377427	8377784	CH_4X0430_H3K27Ac_CSpeaks_peak_226	41	.	4.17837	6.69166	4.15637	311
1	8441829	8442704	CH_4X0430_H3K27Ac_CSpeaks_peak_227	720	.	19.04408	75.54709	72.02669	559
1	8443035	8443512	CH_4X0430_H3K27Ac_CSpeaks_peak_228	364	.	16.54950	39.54169	36.42730	137
1	8722650	8722804	CH_4X0430_H3K27Ac_CSpeaks_peak_229	74	.	5.79093	10.09922	7.45303	90
1	8840595	8842397	CH_4X0430_H3K27Ac_CSpeaks_peak_230	1884	.	27.82717	193.74675	188.47015	1236
1	8901539	8902389	CH_4X0430_H3K27Ac_CSpeaks_peak_231	774	.	22.08569	81.05953	77.48016	707
1	8902724	8903556	CH_4X0430_H3K27Ac_CSpeaks_peak_232	1426	.	28.28180	147.05513	142.64584	234
1	9066007	9066300	CH_4X0430_H3K27Ac_CSpeaks_peak_233	45	.	3.96956	7.11463	4.56651	118
1	9097329	9097844	CH_4X0430_H3K27Ac_CSpeaks_peak_234	109	.	4.55513	13.63212	10.90457	315
1	9273694	9273902	CH_4X0430_H3K27Ac_CSpeaks_peak_235	306	.	14.71066	33.67019	30.62884	115
1	9326928	9327715	CH_4X0430_H3K27Ac_CSpeaks_peak_236	1025	.	34.93782	106.44804	102.57838	496
1	9340558	9340836	CH_4X0430_H3K27Ac_CSpeaks_peak_237	87	.	4.45235	11.44026	8.76092	174
1	9355753	9355910	CH_4X0430_H3K27Ac_CSpeaks_peak_238	46	.	4.97878	7.17248	4.62128	73
1	9383680	9385421	CH_4X0430_H3K27Ac_CSpeaks_peak_239	1158	.	27.00826	119.92432	115.88839	1146
1	9590922	9591443	CH_4X0430_H3K27Ac_CSpeaks_peak_240	88	.	4.88900	11.54753	8.86509	175
1	9632925	9634051	CH_4X0430_H3K27Ac_CSpeaks_peak_241	1501	.	20.11983	154.70888	150.18018	588
1	9685088	9685318	CH_4X0430_H3K27Ac_CSpeaks_peak_242	112	.	7.10716	13.96185	11.22550	111
1	9685723	9686746	CH_4X0430_H3K27Ac_CSpeaks_peak_243	397	.	12.98474	42.94878	39.79335	300
1	9732730	9733079	CH_4X0430_H3K27Ac_CSpeaks_peak_244	91	.	4.36271	11.81173	9.12543	260
1	9733197	9733363	CH_4X0430_H3K27Ac_CSpeaks_peak_245	36	.	3.72815	6.13239	3.62434	73
1	9760104	9761397	CH_4X0430_H3K27Ac_CSpeaks_peak_246	1134	.	14.67187	117.43530	113.42937	564
1	9798775	9798949	CH_4X0430_H3K27Ac_CSpeaks_peak_247	40	.	4.61769	6.60273	4.07167	119
1	9799109	9799379	CH_4X0430_H3K27Ac_CSpeaks_peak_248	223	.	11.95241	25.27294	22.34636	133
1	9935327	9936987	CH_4X0430_H3K27Ac_CSpeaks_peak_249	462	.	10.81284	49.46838	46.23578	697
1	10026155	10026549	CH_4X0430_H3K27Ac_CSpeaks_peak_250	318	.	9.12093	34.95335	31.89615	118
1	10118778	10119011	CH_4X0430_H3K27Ac_CSpeaks_peak_251	39	.	4.08474	6.52695	3.99802	88
1	10119183	10119871	CH_4X0430_H3K27Ac_CSpeaks_peak_252	88	.	4.15321	11.49939	8.81901	401
1	10151510	10151658	CH_4X0430_H3K27Ac_CSpeaks_peak_253	74	.	5.79093	10.09922	7.45303	115
1	10154762	10155500	CH_4X0430_H3K27Ac_CSpeaks_peak_254	74	.	3.88526	10.14474	7.49782	391
1	10328436	10330226	CH_4X0430_H3K27Ac_CSpeaks_peak_255	1223	.	18.35450	126.44684	122.32745	1139
1	10519526	10520524	CH_4X0430_H3K27Ac_CSpeaks_peak_256	1666	.	27.18739	171.51657	166.68140	526
1	10546949	10547480	CH_4X0430_H3K27Ac_CSpeaks_peak_257	157	.	7.36371	18.60349	15.78138	335
1	10550528	10551762	CH_4X0430_H3K27Ac_CSpeaks_peak_258	466	.	14.21958	49.89214	46.65487	711
1	10765196	10765585	CH_4X0430_H3K27Ac_CSpeaks_peak_259	66	.	3.97531	9.30583	6.68283	81
1	10822537	10823181	CH_4X0430_H3K27Ac_CSpeaks_peak_260	1012	.	17.01456	105.14214	101.28870	261
1	10922873	10923107	CH_4X0430_H3K27Ac_CSpeaks_peak_261	216	.	9.55057	24.53137	21.61503	92
1	10923729	10924109	CH_4X0430_H3K27Ac_CSpeaks_peak_262	125	.	7.60060	15.26686	12.50474	192
1	11000882	11001297	CH_4X0430_H3K27Ac_CSpeaks_peak_263	88	.	6.89562	11.54175	8.86027	95
1	11022006	11022177	CH_4X0430_H3K27Ac_CSpeaks_peak_264	52	.	3.91120	7.79476	5.21877	28
1	11144733	11145818	CH_4X0430_H3K27Ac_CSpeaks_peak_265	1504	.	25.25797	154.97392	150.43874	500
1	11191554	11192177	CH_4X0430_H3K27Ac_CSpeaks_peak_266	459	.	13.58369	49.20703	45.97924	347
1	11192286	11192670	CH_4X0430_H3K27Ac_CSpeaks_peak_267	141	.	4.96786	16.96076	14.16666	109
1	11234412	11235202	CH_4X0430_H3K27Ac_CSpeaks_peak_268	366	.	14.61453	39.76968	36.65345	485
1	11398213	11398817	CH_4X0430_H3K27Ac_CSpeaks_peak_269	181	.	9.44220	20.99594	18.13501	116
1	11622145	11622835	CH_4X0430_H3K27Ac_CSpeaks_peak_270	147	.	5.96369	17.59449	14.78916	131
1	11794416	11794981	CH_4X0430_H3K27Ac_CSpeaks_peak_271	479	.	14.47350	51.18033	47.92874	274
1	11798076	11798736	CH_4X0430_H3K27Ac_CSpeaks_peak_272	241	.	9.39508	27.06073	24.10718	365
1	11799046	11799377	CH_4X0430_H3K27Ac_CSpeaks_peak_273	46	.	4.97878	7.17248	4.62128	295
1	11808409	11809378	CH_4X0430_H3K27Ac_CSpeaks_peak_274	1849	.	41.78374	190.17793	184.97983	482
1	11826392	11826786	CH_4X0430_H3K27Ac_CSpeaks_peak_275	225	.	12.75838	25.47900	22.54961	259
1	11827282	11827601	CH_4X0430_H3K27Ac_CSpeaks_peak_276	185	.	10.98871	21.44703	18.57727	215
1	11838024	11838406	CH_4X0430_H3K27Ac_CSpeaks_peak_277	138	.	5.09103	16.64823	13.85943	258
1	11838809	11838985	CH_4X0430_H3K27Ac_CSpeaks_peak_278	75	.	5.07842	10.23551	7.58580	74
1	11883398	11883722	CH_4X0430_H3K27Ac_CSpeaks_peak_279	59	.	5.69877	8.59848	5.99706	139
1	11933914	11934061	CH_4X0430_H3K27Ac_CSpeaks_peak_280	18	.	3.04705	4.23053	1.83263	112
1	11934258	11934523	CH_4X0430_H3K27Ac_CSpeaks_peak_281	44	.	4.88331	7.02188	4.47739	48
1	11939533	11939707	CH_4X0430_H3K27Ac_CSpeaks_peak_282	61	.	5.94573	8.71463	6.10848	57
1	11954293	11954774	CH_4X0430_H3K27Ac_CSpeaks_peak_283	106	.	8.01077	13.35982	10.63707	235
1	12045608	12046571	CH_4X0430_H3K27Ac_CSpeaks_peak_284	84	.	5.33234	11.09277	8.41969	195
1	12063360	12064129	CH_4X0430_H3K27Ac_CSpeaks_peak_285	1056	.	21.12046	109.55673	105.64876	496
1	12072977	12073814	CH_4X0430_H3K27Ac_CSpeaks_peak_286	560	.	14.80375	59.40319	56.05914	401
1	12119879	12121025	CH_4X0430_H3K27Ac_CSpeaks_peak_287	1130	.	26.15387	117.04649	113.04585	592
1	12159468	12160291	CH_4X0430_H3K27Ac_CSpeaks_peak_288	155	.	8.55485	18.38643	15.57017	361
1	12204496	12204710	CH_4X0430_H3K27Ac_CSpeaks_peak_289	37	.	3.33265	6.24034	3.72944	153
1	12270098	12270245	CH_4X0430_H3K27Ac_CSpeaks_peak_290	16	.	3.25740	4.02671	1.64037	27
1	12280548	12280761	CH_4X0430_H3K27Ac_CSpeaks_peak_291	39	.	4.86469	6.52561	3.99669	140
1	12285023	12285432	CH_4X0430_H3K27Ac_CSpeaks_peak_292	56	.	5.06707	8.20489	5.61765	250
1	12305324	12306103	CH_4X0430_H3K27Ac_CSpeaks_peak_293	1009	.	22.09516	104.75909	100.91293	181
1	12323975	12324122	CH_4X0430_H3K27Ac_CSpeaks_peak_294	30	.	4.32417	5.49644	3.01552	2
1	12329545	12329785	CH_4X0430_H3K27Ac_CSpeaks_peak_295	35	.	4.13729	6.09165	3.58614	62
1	12367767	12368913	CH_4X0430_H3K27Ac_CSpeaks_peak_296	1355	.	19.69424	139.88039	135.57942	475
1	12558439	12558672	CH_4X0430_H3K27Ac_CSpeaks_peak_297	373	.	7.69477	40.46768	37.34085	103
1	12741364	12741942	CH_4X0430_H3K27Ac_CSpeaks_peak_298	94	.	6.51480	12.09764	9.40213	422
1	12762635	12763726	CH_4X0430_H3K27Ac_CSpeaks_peak_299	689	.	25.79914	72.41781	68.93409	368
1	12763974	12764323	CH_4X0430_H3K27Ac_CSpeaks_peak_300	57	.	5.51650	8.30815	5.71646	267
1	13098636	13098798	CH_4X0430_H3K27Ac_CSpeaks_peak_301	47	.	4.70513	7.30096	4.74441	127
1	13773479	13774670	CH_4X0430_H3K27Ac_CSpeaks_peak_302	904	.	18.96930	94.17222	90.44797	706
1	13822408	13823362	CH_4X0430_H3K27Ac_CSpeaks_peak_303	637	.	17.52055	67.19280	63.76456	488
1	13966162	13966527	CH_4X0430_H3K27Ac_CSpeaks_peak_304	59	.	3.35671	8.52948	5.93077	281
1	14513974	14514180	CH_4X0430_H3K27Ac_CSpeaks_peak_305	51	.	3.49017	7.77116	5.19792	136
1	14697652	14698035	CH_4X0430_H3K27Ac_CSpeaks_peak_306	174	.	6.84459	20.25072	17.40094	258
1	15029877	15030749	CH_4X0430_H3K27Ac_CSpeaks_peak_307	203	.	6.16282	23.20046	20.30431	209
1	15173927	15174326	CH_4X0430_H3K27Ac_CSpeaks_peak_308	65	.	5.07374	9.20165	6.58241	198
1	15259185	15259465	CH_4X0430_H3K27Ac_CSpeaks_peak_309	16	.	3.25740	4.02671	1.64037	182
1	15259576	15261106	CH_4X0430_H3K27Ac_CSpeaks_peak_310	902	.	16.82020	93.92496	90.20524	902
1	15355715	15356414	CH_4X0430_H3K27Ac_CSpeaks_peak_311	376	.	9.54074	40.77623	37.64695	342
1	15521434	15522574	CH_4X0430_H3K27Ac_CSpeaks_peak_312	904	.	18.96930	94.17222	90.44797	617
1	15639047	15639197	CH_4X0430_H3K27Ac_CSpeaks_peak_313	30	.	4.32417	5.49644	3.01552	123
1	15639297	15639817	CH_4X0430_H3K27Ac_CSpeaks_peak_314	88	.	6.89562	11.54175	8.86027	138
1	15697908	15698797	CH_4X0430_H3K27Ac_CSpeaks_peak_315	538	.	10.30831	57.21191	53.89421	408
1	15732529	15733960	CH_4X0430_H3K27Ac_CSpeaks_peak_316	1441	.	28.50275	148.61856	144.18523	797
1	15735020	15735185	CH_4X0430_H3K27Ac_CSpeaks_peak_317	65	.	5.67139	9.19739	6.58002	47
1	15804144	15805390	CH_4X0430_H3K27Ac_CSpeaks_peak_318	1489	.	25.08256	153.48766	148.97777	710
1	15881055	15881775	CH_4X0430_H3K27Ac_CSpeaks_peak_319	339	.	9.47174	37.06714	33.98273	279
1	15955579	15957133	CH_4X0430_H3K27Ac_CSpeaks_peak_320	1025	.	17.15998	106.44509	102.57555	612
1	15958355	15959012	CH_4X0430_H3K27Ac_CSpeaks_peak_321	235	.	8.61711	26.45745	23.51366	362
1	15969242	15970440	CH_4X0430_H3K27Ac_CSpeaks_peak_322	1799	.	34.33298	185.08539	179.99075	959
1	15970822	15971602	CH_4X0430_H3K27Ac_CSpeaks_peak_323	1052	.	22.75801	109.14351	105.24129	147
1	16066059	16066218	CH_4X0430_H3K27Ac_CSpeaks_peak_324	75	.	5.07842	10.23551	7.58580	77
1	16074182	16074369	CH_4X0430_H3K27Ac_CSpeaks_peak_325	30	.	4.32417	5.49644	3.01552	43
1	16098127	16098754	CH_4X0430_H3K27Ac_CSpeaks_peak_326	589	.	22.00942	62.35405	58.97744	218
1	16138180	16138800	CH_4X0430_H3K27Ac_CSpeaks_peak_327	317	.	13.39153	34.77298	31.71856	236
1	16200810	16201285	CH_4X0430_H3K27Ac_CSpeaks_peak_328	221	.	7.82239	25.08377	22.15848	345
1	16280344	16281051	CH_4X0430_H3K27Ac_CSpeaks_peak_329	538	.	10.30831	57.21191	53.89421	470
1	16337866	16338544	CH_4X0430_H3K27Ac_CSpeaks_peak_330	784	.	18.55993	82.06279	78.47301	159
1	16356159	16356588	CH_4X0430_H3K27Ac_CSpeaks_peak_331	44	.	4.06274	7.02590	4.47974	398
1	16357340	16357487	CH_4X0430_H3K27Ac_CSpeaks_peak_332	39	.	4.82874	6.46813	3.94508	71
1	16366237	16366874	CH_4X0430_H3K27Ac_CSpeaks_peak_333	166	.	8.88395	19.48084	16.64327	351
1	16482197	16483245	CH_4X0430_H3K27Ac_CSpeaks_peak_334	869	.	14.60321	90.59509	86.90963	568
1	16501324	16502017	CH_4X0430_H3K27Ac_CSpeaks_peak_335	450	.	15.22122	48.26144	45.04220	368
1	16621081	16621402	CH_4X0430_H3K27Ac_CSpeaks_peak_336	132	.	7.50511	16.02909	13.25284	121
1	16635313	16636246	CH_4X0430_H3K27Ac_CSpeaks_peak_337	1050	.	18.44544	108.89781	105.00213	534
1	16747346	16748101	CH_4X0430_H3K27Ac_CSpeaks_peak_338	310	.	11.93821	34.05984	31.01340	321
1	16765326	16765637	CH_4X0430_H3K27Ac_CSpeaks_peak_339	282	.	10.85891	31.27739	28.26755	86
1	16773669	16773839	CH_4X0430_H3K27Ac_CSpeaks_peak_340	84	.	3.29336	11.16846	8.49432	91
1	16809034	16809922	CH_4X0430_H3K27Ac_CSpeaks_peak_341	881	.	20.10659	91.84395	88.14320	505
1	16836089	16836359	CH_4X0430_H3K27Ac_CSpeaks_peak_342	81	.	5.55758	10.79171	8.12955	142
1	16842469	16842641	CH_4X0430_H3K27Ac_CSpeaks_peak_343	52	.	3.14293	7.84011	5.26321	117
1	16856774	16857406	CH_4X0430_H3K27Ac_CSpeaks_peak_344	527	.	8.05571	56.08024	52.77586	424
1	16909888	16910945	CH_4X0430_H3K27Ac_CSpeaks_peak_345	818	.	12.84811	85.51371	81.88827	559
1	16953096	16953361	CH_4X0430_H3K27Ac_CSpeaks_peak_346	40	.	4.74898	6.55796	4.02787	62
1	17022036	17022568	CH_4X0430_H3K27Ac_CSpeaks_peak_347	312	.	14.27285	34.27413	31.22467	258
1	17340999	17341320	CH_4X0430_H3K27Ac_CSpeaks_peak_348	39	.	4.34320	6.42856	3.90775	249
1	17447764	17448147	CH_4X0430_H3K27Ac_CSpeaks_peak_349	152	.	9.53708	18.03459	15.22121	258
1	17448833	17449049	CH_4X0430_H3K27Ac_CSpeaks_peak_350	68	.	6.07400	9.51172	6.88322	101
1	17604619	17605037	CH_4X0430_H3K27Ac_CSpeaks_peak_351	92	.	5.96911	11.93220	9.24122	285
1	17616205	17616726	CH_4X0430_H3K27Ac_CSpeaks_peak_352	56	.	3.85886	8.20576	5.61779	191
1	18415461	18415908	CH_4X0430_H3K27Ac_CSpeaks_peak_353	92	.	5.96911	11.93220	9.24122	170
1	18659187	18659455	CH_4X0430_H3K27Ac_CSpeaks_peak_354	179	.	8.48263	20.83643	17.97765	98
1	18844828	18845612	CH_4X0430_H3K27Ac_CSpeaks_peak_355	869	.	14.60321	90.59509	86.90963	344
1	18900441	18901689	CH_4X0430_H3K27Ac_CSpeaks_peak_356	661	.	14.38301	69.57249	66.11802	1002
1	19159469	19160491	CH_4X0430_H3K27Ac_CSpeaks_peak_357	1084	.	25.39210	112.42461	108.48148	501
1	19202183	19203077	CH_4X0430_H3K27Ac_CSpeaks_peak_358	468	.	18.31414	50.12722	46.88812	341
1	19225573	19226350	CH_4X0430_H3K27Ac_CSpeaks_peak_359	679	.	9.09595	71.45194	67.97827	403
1	19262436	19263745	CH_4X0430_H3K27Ac_CSpeaks_peak_360	564	.	11.63388	59.84487	56.49681	459
1	19437607	19439050	CH_4X0430_H3K27Ac_CSpeaks_peak_361	484	.	21.06936	51.68945	48.43272	1312
1	19439702	19441104	CH_4X0430_H3K27Ac_CSpeaks_peak_362	1542	.	31.45696	158.81419	154.20903	740
1	19550535	19551272	CH_4X0430_H3K27Ac_CSpeaks_peak_363	535	.	19.37054	56.84785	53.53329	312
1	19599084	19599715	CH_4X0430_H3K27Ac_CSpeaks_peak_364	379	.	12.44213	41.09767	37.96276	133
1	19619568	19620150	CH_4X0430_H3K27Ac_CSpeaks_peak_365	134	.	4.55183	16.18870	13.40992	268
1	19620724	19620928	CH_4X0430_H3K27Ac_CSpeaks_peak_366	175	.	8.27357	20.43064	17.57648	110
1	19769384	19770727	CH_4X0430_H3K27Ac_CSpeaks_peak_367	1113	.	28.65170	115.37365	111.39545	605
1	19852030	19853168	CH_4X0430_H3K27Ac_CSpeaks_peak_368	1036	.	15.64876	107.52740	103.64881	642
1	19954642	19955123	CH_4X0430_H3K27Ac_CSpeaks_peak_369	102	.	7.04525	12.99401	10.27763	348
1	20339749	20339896	CH_4X0430_H3K27Ac_CSpeaks_peak_370	29	.	2.90847	5.41611	2.94458	112
1	20340121	20340268	CH_4X0430_H3K27Ac_CSpeaks_peak_371	72	.	4.58248	9.86622	7.22929	36
1	20454803	20455477	CH_4X0430_H3K27Ac_CSpeaks_peak_372	171	.	9.16530	19.97460	17.12973	272
1	20456095	20456724	CH_4X0430_H3K27Ac_CSpeaks_peak_373	343	.	13.34107	37.42043	34.33363	477
1	20456993	20457314	CH_4X0430_H3K27Ac_CSpeaks_peak_374	198	.	8.37939	22.72876	19.83937	188
1	20523731	20523998	CH_4X0430_H3K27Ac_CSpeaks_peak_375	35	.	4.45647	6.10048	3.59449	15
1	20524167	20524568	CH_4X0430_H3K27Ac_CSpeaks_peak_376	83	.	4.52086	10.98893	8.32324	206
1	20524696	20525018	CH_4X0430_H3K27Ac_CSpeaks_peak_377	119	.	5.17545	14.73066	11.98109	211
1	20609244	20610205	CH_4X0430_H3K27Ac_CSpeaks_peak_378	1379	.	16.70963	142.30705	137.97075	579
1	20689850	20690254	CH_4X0430_H3K27Ac_CSpeaks_peak_379	34	.	3.87992	5.91113	3.41129	258
1	20694272	20694757	CH_4X0430_H3K27Ac_CSpeaks_peak_380	165	.	6.31449	19.35403	16.51896	214
1	20694861	20695390	CH_4X0430_H3K27Ac_CSpeaks_peak_381	190	.	5.55594	21.95148	19.07576	134
1	20708822	20709432	CH_4X0430_H3K27Ac_CSpeaks_peak_382	188	.	8.12547	21.67710	18.80362	373
1	20710463	20710653	CH_4X0430_H3K27Ac_CSpeaks_peak_383	111	.	7.81504	13.83979	11.10776	97
1	20769452	20770460	CH_4X0430_H3K27Ac_CSpeaks_peak_384	1227	.	23.46718	126.89117	122.76450	690
1	20773094	20773740	CH_4X0430_H3K27Ac_CSpeaks_peak_385	104	.	6.87673	13.13233	10.41354	101
1	21161910	21162384	CH_4X0430_H3K27Ac_CSpeaks_peak_386	397	.	15.56314	42.94083	39.78554	344
1	21162486	21163129	CH_4X0430_H3K27Ac_CSpeaks_peak_387	344	.	15.77988	37.53044	34.44012	180
1	21278315	21279236	CH_4X0430_H3K27Ac_CSpeaks_peak_388	277	.	9.50092	30.74372	27.74018	418
1	21322365	21322533	CH_4X0430_H3K27Ac_CSpeaks_peak_389	57	.	5.51650	8.30815	5.71646	64
1	21332805	21333612	CH_4X0430_H3K27Ac_CSpeaks_peak_390	658	.	11.67447	69.32549	65.87378	231
1	21492925	21493075	CH_4X0430_H3K27Ac_CSpeaks_peak_391	47	.	4.87827	7.29126	4.73824	120
1	21499647	21500016	CH_4X0430_H3K27Ac_CSpeaks_peak_392	72	.	6.09820	9.88881	7.25021	55
1	21579183	21579574	CH_4X0430_H3K27Ac_CSpeaks_peak_393	138	.	8.71171	16.67080	13.88134	273
1	21611755	21612363	CH_4X0430_H3K27Ac_CSpeaks_peak_394	497	.	13.69900	53.07359	49.79986	412
1	21641426	21641734	CH_4X0430_H3K27Ac_CSpeaks_peak_395	33	.	4.16462	5.88383	3.38708	280
1	21641895	21642145	CH_4X0430_H3K27Ac_CSpeaks_peak_396	53	.	3.65728	7.96536	5.38509	99
1	21659050	21659639	CH_4X0430_H3K27Ac_CSpeaks_peak_397	149	.	5.09206	17.72736	14.91916	203
1	21775002	21776208	CH_4X0430_H3K27Ac_CSpeaks_peak_398	1402	.	24.03015	144.63445	140.26187	635
1	21809853	21810181	CH_4X0430_H3K27Ac_CSpeaks_peak_399	70	.	4.63998	9.67180	7.03821	70
1	21818716	21818931	CH_4X0430_H3K27Ac_CSpeaks_peak_400	75	.	5.07842	10.23551	7.58580	156
1	21931756	21932337	CH_4X0430_H3K27Ac_CSpeaks_peak_401	202	.	7.43127	23.11661	20.22125	251
1	21932442	21932855	CH_4X0430_H3K27Ac_CSpeaks_peak_402	378	.	11.48948	40.95015	37.81908	130
1	22027622	22027810	CH_4X0430_H3K27Ac_CSpeaks_peak_403	24	.	3.30097	4.88482	2.43726	61
1	22048605	22049949	CH_4X0430_H3K27Ac_CSpeaks_peak_404	1488	.	19.09854	153.32669	148.82298	715
1	22138445	22139055	CH_4X0430_H3K27Ac_CSpeaks_peak_405	263	.	9.90292	29.29722	26.31353	390
1	22139508	22139926	CH_4X0430_H3K27Ac_CSpeaks_peak_406	227	.	9.84902	25.67967	22.74742	137
1	22449346	22449522	CH_4X0430_H3K27Ac_CSpeaks_peak_407	49	.	5.03748	7.54556	4.97929	68
1	22449819	22450458	CH_4X0430_H3K27Ac_CSpeaks_peak_408	114	.	7.23867	14.18910	11.44807	455
1	22718028	22718501	CH_4X0430_H3K27Ac_CSpeaks_peak_409	121	.	5.67123	14.85710	12.10180	110
1	22959607	22960209	CH_4X0430_H3K27Ac_CSpeaks_peak_410	69	.	3.46806	9.58214	6.95240	433
1	23175033	23175396	CH_4X0430_H3K27Ac_CSpeaks_peak_411	517	.	12.27818	55.03593	51.74302	229
1	23176015	23176537	CH_4X0430_H3K27Ac_CSpeaks_peak_412	651	.	17.77447	68.57008	65.12594	290
1	23185002	23185855	CH_4X0430_H3K27Ac_CSpeaks_peak_413	692	.	15.84034	72.77599	69.28500	362
1	23225039	23225781	CH_4X0430_H3K27Ac_CSpeaks_peak_414	233	.	7.89592	26.29069	23.34892	619
1	23359842	23360717	CH_4X0430_H3K27Ac_CSpeaks_peak_415	792	.	15.26519	82.82650	79.22807	263
1	23361357	23361902	CH_4X0430_H3K27Ac_CSpeaks_peak_416	1127	.	31.43833	116.72634	112.73206	168
1	23440845	23441413	CH_4X0430_H3K27Ac_CSpeaks_peak_417	192	.	9.77220	22.12603	19.24696	439
1	23502481	23502757	CH_4X0430_H3K27Ac_CSpeaks_peak_418	56	.	5.49586	8.27531	5.68510	160
1	23502964	23503569	CH_4X0430_H3K27Ac_CSpeaks_peak_419	705	.	23.16374	74.09791	70.59415	179
1	23549177	23550173	CH_4X0430_H3K27Ac_CSpeaks_peak_420	819	.	20.82152	85.55436	81.92705	533
1	23571382	23572526	CH_4X0430_H3K27Ac_CSpeaks_peak_421	943	.	18.24186	98.12516	94.35593	520
1	23585881	23586535	CH_4X0430_H3K27Ac_CSpeaks_peak_422	467	.	17.37280	50.02425	46.78540	353
1	23639807	23640085	CH_4X0430_H3K27Ac_CSpeaks_peak_423	19	.	2.70321	4.40339	1.99845	139
1	23753955	23754625	CH_4X0430_H3K27Ac_CSpeaks_peak_424	727	.	13.66982	76.26386	72.73717	451
1	23755303	23756286	CH_4X0430_H3K27Ac_CSpeaks_peak_425	1263	.	19.77761	130.49663	126.32264	357
1	23793408	23793693	CH_4X0430_H3K27Ac_CSpeaks_peak_426	91	.	6.84067	11.83842	9.15158	141
1	23793961	23794677	CH_4X0430_H3K27Ac_CSpeaks_peak_427	1161	.	26.66171	120.14877	116.11094	322
1	23815977	23817526	CH_4X0430_H3K27Ac_CSpeaks_peak_428	1272	.	42.71808	131.41039	127.22642	489
1	23817625	23817772	CH_4X0430_H3K27Ac_CSpeaks_peak_429	23	.	3.84652	4.75299	2.31583	97
1	23843619	23844136	CH_4X0430_H3K27Ac_CSpeaks_peak_430	83	.	6.55846	10.99496	8.32922	323
1	23844250	23844443	CH_4X0430_H3K27Ac_CSpeaks_peak_431	74	.	5.79093	10.09922	7.45303	97
1	23859343	23859490	CH_4X0430_H3K27Ac_CSpeaks_peak_432	22	.	3.09332	4.69593	2.25989	28
1	23886416	23886858	CH_4X0430_H3K27Ac_CSpeaks_peak_433	309	.	7.17642	34.00993	30.96508	277
1	23887009	23887756	CH_4X0430_H3K27Ac_CSpeaks_peak_434	624	.	17.26663	65.82176	62.40909	278
1	23924025	23924832	CH_4X0430_H3K27Ac_CSpeaks_peak_435	509	.	10.90677	54.22810	50.94214	350
1	23932193	23932340	CH_4X0430_H3K27Ac_CSpeaks_peak_436	13	.	2.98455	3.76689	1.39934	18
1	23981987	23983387	CH_4X0430_H3K27Ac_CSpeaks_peak_437	382	.	16.37180	41.41300	38.27462	995
1	24010745	24011804	CH_4X0430_H3K27Ac_CSpeaks_peak_438	1176	.	26.91563	121.70611	117.64682	552
1	24224278	24225046	CH_4X0430_H3K27Ac_CSpeaks_peak_439	376	.	8.32116	40.74109	37.61248	486
1	24360219	24361727	CH_4X0430_H3K27Ac_CSpeaks_peak_440	298	.	8.77013	32.87254	29.84147	400
1	24542997	24543397	CH_4X0430_H3K27Ac_CSpeaks_peak_441	229	.	7.54231	25.86904	22.93275	271
1	24597886	24598205	CH_4X0430_H3K27Ac_CSpeaks_peak_442	161	.	8.05829	18.99812	16.16817	123
1	24684327	24686169	CH_4X0430_H3K27Ac_CSpeaks_peak_443	906	.	22.35172	94.35297	90.62630	1392
1	24763510	24764079	CH_4X0430_H3K27Ac_CSpeaks_peak_444	98	.	4.22268	12.59362	9.88818	146
1	24787543	24788719	CH_4X0430_H3K27Ac_CSpeaks_peak_445	1681	.	27.36279	173.03760	168.17256	556
1	24846121	24846675	CH_4X0430_H3K27Ac_CSpeaks_peak_446	60	.	3.81630	8.62693	6.02437	126
1	24887311	24888178	CH_4X0430_H3K27Ac_CSpeaks_peak_447	877	.	18.57818	91.43121	87.73816	444
1	24888272	24888499	CH_4X0430_H3K27Ac_CSpeaks_peak_448	42	.	4.54322	6.75291	4.21507	83
1	24942694	24943042	CH_4X0430_H3K27Ac_CSpeaks_peak_449	52	.	4.31666	7.79310	5.21813	163
1	24969844	24971522	CH_4X0430_H3K27Ac_CSpeaks_peak_450	829	.	15.74223	86.63081	82.99178	638
1	24971851	24972110	CH_4X0430_H3K27Ac_CSpeaks_peak_451	128	.	6.18664	15.63590	12.86814	128
1	24972303	24972493	CH_4X0430_H3K27Ac_CSpeaks_peak_452	35	.	3.80651	6.03008	3.52591	68
1	24973160	24973343	CH_4X0430_H3K27Ac_CSpeaks_peak_453	113	.	7.43665	14.08297	11.34395	70
1	25061297	25061536	CH_4X0430_H3K27Ac_CSpeaks_peak_454	56	.	3.85886	8.20576	5.61779	172
1	25289621	25290350	CH_4X0430_H3K27Ac_CSpeaks_peak_455	41	.	3.75618	6.68540	4.15210	551
1	25290509	25291125	CH_4X0430_H3K27Ac_CSpeaks_peak_456	137	.	8.36080	16.56516	13.77992	368
1	25314079	25314690	CH_4X0430_H3K27Ac_CSpeaks_peak_457	414	.	14.87530	44.61504	41.43861	280
1	25388333	25389313	CH_4X0430_H3K27Ac_CSpeaks_peak_458	763	.	28.04220	79.92869	76.36073	539
1	25607011	25607473	CH_4X0430_H3K27Ac_CSpeaks_peak_459	154	.	7.20776	18.27909	15.46395	379
1	25607603	25607937	CH_4X0430_H3K27Ac_CSpeaks_peak_460	611	.	15.68756	64.58315	61.18357	154
1	25608937	25609539	CH_4X0430_H3K27Ac_CSpeaks_peak_461	879	.	27.14500	91.68224	87.98631	138
1	25792291	25792508	CH_4X0430_H3K27Ac_CSpeaks_peak_462	274	.	11.04284	30.39838	27.40112	106
1	25811318	25811849	CH_4X0430_H3K27Ac_CSpeaks_peak_463	343	.	14.11540	37.45241	34.36474	366
1	25812485	25813142	CH_4X0430_H3K27Ac_CSpeaks_peak_464	888	.	13.54260	92.56951	88.86481	153
1	25851427	25852400	CH_4X0430_H3K27Ac_CSpeaks_peak_465	275	.	12.49386	30.52886	27.52802	262
1	25869353	25869952	CH_4X0430_H3K27Ac_CSpeaks_peak_466	657	.	19.69805	69.24358	65.79258	225
1	25900042	25900434	CH_4X0430_H3K27Ac_CSpeaks_peak_467	320	.	15.17037	35.11902	32.05887	225
1	25900731	25901032	CH_4X0430_H3K27Ac_CSpeaks_peak_468	236	.	12.41212	26.63486	23.68995	136
1	25916964	25917867	CH_4X0430_H3K27Ac_CSpeaks_peak_469	542	.	13.49363	57.61272	54.28924	449
1	26045532	26046346	CH_4X0430_H3K27Ac_CSpeaks_peak_470	227	.	8.27233	25.65438	22.72356	492
1	26112842	26114881	CH_4X0430_H3K27Ac_CSpeaks_peak_471	1171	.	17.81860	121.16054	117.10674	973
1	26129276	26129455	CH_4X0430_H3K27Ac_CSpeaks_peak_472	99	.	7.35533	12.67772	9.96970	108
1	26164408	26165060	CH_4X0430_H3K27Ac_CSpeaks_peak_473	282	.	8.99575	31.23351	28.22432	484
1	26165748	26166301	CH_4X0430_H3K27Ac_CSpeaks_peak_474	266	.	9.27997	29.65664	26.66682	166
1	26167620	26168107	CH_4X0430_H3K27Ac_CSpeaks_peak_475	309	.	7.45179	34.03162	30.98649	262
1	26172859	26173847	CH_4X0430_H3K27Ac_CSpeaks_peak_476	302	.	7.99830	33.30637	30.27018	476
1	26288139	26289251	CH_4X0430_H3K27Ac_CSpeaks_peak_477	449	.	12.81519	48.13419	44.91711	592
1	26344785	26345259	CH_4X0430_H3K27Ac_CSpeaks_peak_478	193	.	8.95366	22.27507	19.39221	335
1	26485578	26486157	CH_4X0430_H3K27Ac_CSpeaks_peak_479	2491	.	59.71901	255.86604	249.19412	182
1	26486532	26487092	CH_4X0430_H3K27Ac_CSpeaks_peak_480	87	.	4.45235	11.44026	8.76092	58
1	26512920	26514054	CH_4X0430_H3K27Ac_CSpeaks_peak_481	463	.	15.12066	49.56020	46.32719	728
1	26540167	26541243	CH_4X0430_H3K27Ac_CSpeaks_peak_482	855	.	16.06025	89.18888	85.51953	441
1	26552721	26552873	CH_4X0430_H3K27Ac_CSpeaks_peak_483	39	.	4.86469	6.52561	3.99669	18
1	26628568	26630040	CH_4X0430_H3K27Ac_CSpeaks_peak_484	177	.	7.87155	20.63872	17.78153	1134
1	26636513	26636706	CH_4X0430_H3K27Ac_CSpeaks_peak_485	59	.	4.10676	8.50739	5.90991	115
1	26636946	26637201	CH_4X0430_H3K27Ac_CSpeaks_peak_486	147	.	8.66949	17.57782	14.77322	158
1	26701735	26704316	CH_4X0430_H3K27Ac_CSpeaks_peak_487	1476	.	18.20733	152.19260	147.69954	1556
1	26704764	26705203	CH_4X0430_H3K27Ac_CSpeaks_peak_488	393	.	17.46891	42.55011	39.39782	131
1	26797900	26799410	CH_4X0430_H3K27Ac_CSpeaks_peak_489	1373	.	23.67934	141.70836	137.37967	573
1	26830708	26831475	CH_4X0430_H3K27Ac_CSpeaks_peak_490	331	.	11.42645	36.26137	33.18721	631
1	26891231	26892195	CH_4X0430_H3K27Ac_CSpeaks_peak_491	466	.	14.21958	49.89214	46.65487	264
1	26923549	26924237	CH_4X0430_H3K27Ac_CSpeaks_peak_492	251	.	11.85296	28.13758	25.16980	469
1	26962175	26963061	CH_4X0430_H3K27Ac_CSpeaks_peak_493	482	.	9.25990	51.48474	48.23053	572
1	26998054	26998448	CH_4X0430_H3K27Ac_CSpeaks_peak_494	182	.	6.66530	21.16080	18.29734	115
1	27016516	27017354	CH_4X0430_H3K27Ac_CSpeaks_peak_495	477	.	15.81813	50.96012	47.71098	443
1	27140025	27140259	CH_4X0430_H3K27Ac_CSpeaks_peak_496	39	.	4.71033	6.49739	3.97370	121
1	27160948	27162104	CH_4X0430_H3K27Ac_CSpeaks_peak_497	1711	.	27.71360	176.08791	171.16632	572
1	27232855	27233010	CH_4X0430_H3K27Ac_CSpeaks_peak_498	40	.	4.60100	6.57637	4.04615	98
1	27233236	27233652	CH_4X0430_H3K27Ac_CSpeaks_peak_499	94	.	5.30284	12.12397	9.42722	125
1	27320888	27321806	CH_4X0430_H3K27Ac_CSpeaks_peak_500	243	.	9.24614	27.30913	24.35248	396
1	27350797	27351707	CH_4X0430_H3K27Ac_CSpeaks_peak_501	177	.	5.20210	20.65567	17.79827	720
1	27362456	27362705	CH_4X0430_H3K27Ac_CSpeaks_peak_502	74	.	5.79093	10.09922	7.45303	137
1	27368588	27369412	CH_4X0430_H3K27Ac_CSpeaks_peak_503	657	.	12.19167	69.15039	65.70155	417
1	27387892	27388155	CH_4X0430_H3K27Ac_CSpeaks_peak_504	86	.	6.99282	11.33322	8.65515	126
1	27397687	27398410	CH_4X0430_H3K27Ac_CSpeaks_peak_505	291	.	7.50257	32.21854	29.19646	345
1	27494462	27494699	CH_4X0430_H3K27Ac_CSpeaks_peak_506	65	.	5.07374	9.20165	6.58241	123
1	27496057	27497283	CH_4X0430_H3K27Ac_CSpeaks_peak_507	1598	.	42.34621	164.54811	159.84236	713
1	27497577	27497876	CH_4X0430_H3K27Ac_CSpeaks_peak_508	53	.	5.08824	7.92670	5.34767	209
1	27534391	27535414	CH_4X0430_H3K27Ac_CSpeaks_peak_509	346	.	6.92152	37.73761	34.64427	613
1	27557633	27557780	CH_4X0430_H3K27Ac_CSpeaks_peak_510	56	.	4.37975	8.21085	5.62225	49
1	27575029	27575639	CH_4X0430_H3K27Ac_CSpeaks_peak_511	385	.	13.72894	41.66505	38.52402	405
1	27581615	27582688	CH_4X0430_H3K27Ac_CSpeaks_peak_512	476	.	9.56313	50.86445	47.61754	726
1	27609851	27611263	CH_4X0430_H3K27Ac_CSpeaks_peak_513	721	.	23.52567	75.66476	72.14350	137
1	27638692	27638857	CH_4X0430_H3K27Ac_CSpeaks_peak_514	48	.	4.94777	7.40236	4.84169	111
1	27640399	27641541	CH_4X0430_H3K27Ac_CSpeaks_peak_515	1010	.	17.96840	104.88528	101.03613	622
1	27666095	27666601	CH_4X0430_H3K27Ac_CSpeaks_peak_516	459	.	12.12471	49.17379	45.94630	378
1	27674692	27675180	CH_4X0430_H3K27Ac_CSpeaks_peak_517	219	.	6.99654	24.83959	21.91964	209
1	27677933	27678269	CH_4X0430_H3K27Ac_CSpeaks_peak_518	29	.	4.00891	5.40143	2.93050	246
1	27732472	27733565	CH_4X0430_H3K27Ac_CSpeaks_peak_519	1068	.	16.74680	110.74563	106.82413	443
1	27781855	27782554	CH_4X0430_H3K27Ac_CSpeaks_peak_520	184	.	9.91922	21.27617	18.40966	167
1	27838872	27839240	CH_4X0430_H3K27Ac_CSpeaks_peak_521	47	.	4.70513	7.30096	4.74441	242
1	27864465	27864613	CH_4X0430_H3K27Ac_CSpeaks_peak_522	51	.	5.31103	7.69765	5.12586	54
1	27878697	27878844	CH_4X0430_H3K27Ac_CSpeaks_peak_523	58	.	5.23198	8.47789	5.88144	101
1	27880485	27880732	CH_4X0430_H3K27Ac_CSpeaks_peak_524	46	.	4.61965	7.15998	4.60948	221
1	27955941	27956088	CH_4X0430_H3K27Ac_CSpeaks_peak_525	25	.	3.78602	5.05157	2.59752	123
1	27971221	27972458	CH_4X0430_H3K27Ac_CSpeaks_peak_526	1023	.	18.12741	106.21901	102.35467	716
1	28102711	28103101	CH_4X0430_H3K27Ac_CSpeaks_peak_527	48	.	5.13954	7.42628	4.86547	259
1	28103505	28103789	CH_4X0430_H3K27Ac_CSpeaks_peak_528	158	.	9.61776	18.66212	15.83743	144
1	28277601	28278200	CH_4X0430_H3K27Ac_CSpeaks_peak_529	461	.	13.03614	49.35823	46.12713	426
1	28323469	28323694	CH_4X0430_H3K27Ac_CSpeaks_peak_530	101	.	6.69019	12.81103	10.10180	129
1	28348978	28349199	CH_4X0430_H3K27Ac_CSpeaks_peak_531	141	.	7.74410	16.93744	14.14374	129
1	28375448	28375848	CH_4X0430_H3K27Ac_CSpeaks_peak_532	101	.	5.84018	12.86619	10.15527	214
1	28397995	28398794	CH_4X0430_H3K27Ac_CSpeaks_peak_533	339	.	13.15617	37.07156	33.98715	362
1	28536859	28537093	CH_4X0430_H3K27Ac_CSpeaks_peak_534	59	.	4.57058	8.58459	5.98385	113
1	28549401	28550124	CH_4X0430_H3K27Ac_CSpeaks_peak_535	760	.	12.79224	79.65318	76.09024	431
1	28585090	28585616	CH_4X0430_H3K27Ac_CSpeaks_peak_536	216	.	10.49607	24.54504	21.62771	250
1	28628154	28628915	CH_4X0430_H3K27Ac_CSpeaks_peak_537	1025	.	33.16339	106.44059	102.57211	337
1	28682960	28683159	CH_4X0430_H3K27Ac_CSpeaks_peak_538	104	.	6.87673	13.13233	10.41354	98
1	28712136	28712367	CH_4X0430_H3K27Ac_CSpeaks_peak_539	37	.	4.39458	6.24966	3.73857	135
1	28712477	28712780	CH_4X0430_H3K27Ac_CSpeaks_peak_540	255	.	12.09260	28.55487	25.58204	170
1	28782078	28782746	CH_4X0430_H3K27Ac_CSpeaks_peak_541	647	.	11.55027	68.20028	64.76133	513
1	28782942	28783399	CH_4X0430_H3K27Ac_CSpeaks_peak_542	896	.	27.50694	93.31695	89.60044	145
1	28863460	28863776	CH_4X0430_H3K27Ac_CSpeaks_peak_543	79	.	3.85009	10.57325	7.91523	109
1	28915476	28915623	CH_4X0430_H3K27Ac_CSpeaks_peak_544	56	.	3.85886	8.20576	5.61779	47
1	28939278	28939914	CH_4X0430_H3K27Ac_CSpeaks_peak_545	347	.	16.77254	37.81984	34.72500	391
1	28940358	28940832	CH_4X0430_H3K27Ac_CSpeaks_peak_546	401	.	11.14691	43.35210	40.19059	135
1	28961437	28961893	CH_4X0430_H3K27Ac_CSpeaks_peak_547	147	.	1.72704	17.54414	14.73960	205
1	28967211	28968209	CH_4X0430_H3K27Ac_CSpeaks_peak_548	658	.	11.67447	69.32549	65.87378	524
1	29177719	29178232	CH_4X0430_H3K27Ac_CSpeaks_peak_549	271	.	8.80019	30.18406	27.18943	248
1	29178543	29179994	CH_4X0430_H3K27Ac_CSpeaks_peak_550	344	.	11.43601	37.57561	34.48481	847
1	29180328	29180784	CH_4X0430_H3K27Ac_CSpeaks_peak_551	154	.	8.79413	18.29355	15.47838	338
1	29181175	29181636	CH_4X0430_H3K27Ac_CSpeaks_peak_552	220	.	10.40521	24.96765	22.04422	242
1	29187679	29188271	CH_4X0430_H3K27Ac_CSpeaks_peak_553	69	.	4.20966	9.61185	6.98078	290
1	29192503	29192844	CH_4X0430_H3K27Ac_CSpeaks_peak_554	115	.	7.03086	14.26890	11.52636	200
1	29241132	29242551	CH_4X0430_H3K27Ac_CSpeaks_peak_555	1380	.	27.61894	142.38528	138.04488	578
1	29298150	29298458	CH_4X0430_H3K27Ac_CSpeaks_peak_556	94	.	6.51480	12.09764	9.40213	135
1	29319879	29320292	CH_4X0430_H3K27Ac_CSpeaks_peak_557	262	.	10.74439	29.20059	26.21866	315
1	30114531	30114850	CH_4X0430_H3K27Ac_CSpeaks_peak_558	33	.	2.94744	5.88617	3.38913	276
1	30116525	30116674	CH_4X0430_H3K27Ac_CSpeaks_peak_559	34	.	3.53522	5.99622	3.49253	146
1	30161676	30161894	CH_4X0430_H3K27Ac_CSpeaks_peak_560	47	.	5.05679	7.29559	4.74104	118
1	30795972	30796626	CH_4X0430_H3K27Ac_CSpeaks_peak_561	274	.	13.57849	30.45478	27.45455	172
1	30838749	30838946	CH_4X0430_H3K27Ac_CSpeaks_peak_562	83	.	7.02677	11.05348	8.38449	97
1	30911369	30911548	CH_4X0430_H3K27Ac_CSpeaks_peak_563	16	.	3.25740	4.02671	1.64037	71
1	31007912	31008212	CH_4X0430_H3K27Ac_CSpeaks_peak_564	122	.	8.27475	15.02650	12.26876	118
1	31169933	31170710	CH_4X0430_H3K27Ac_CSpeaks_peak_565	986	.	20.14266	102.50065	98.67949	476
1	31270129	31270731	CH_4X0430_H3K27Ac_CSpeaks_peak_566	319	.	14.32892	35.05276	31.99498	218
1	31295728	31295915	CH_4X0430_H3K27Ac_CSpeaks_peak_567	37	.	3.80882	6.28437	3.77116	131
1	31527995	31528749	CH_4X0430_H3K27Ac_CSpeaks_peak_568	497	.	13.69900	53.07359	49.79986	186
1	31696052	31696527	CH_4X0430_H3K27Ac_CSpeaks_peak_569	72	.	5.68573	9.92134	7.28182	371
1	31707137	31707517	CH_4X0430_H3K27Ac_CSpeaks_peak_570	288	.	9.72187	31.84074	28.82249	131
1	31708909	31709572	CH_4X0430_H3K27Ac_CSpeaks_peak_571	344	.	13.79097	37.56216	34.47159	315
1	31737678	31737862	CH_4X0430_H3K27Ac_CSpeaks_peak_572	104	.	6.87673	13.13233	10.41354	51
1	31764967	31765272	CH_4X0430_H3K27Ac_CSpeaks_peak_573	61	.	5.94573	8.71463	6.10848	180
1	31859886	31860158	CH_4X0430_H3K27Ac_CSpeaks_peak_574	132	.	8.59971	16.01465	13.23840	142
1	31887069	31887317	CH_4X0430_H3K27Ac_CSpeaks_peak_575	104	.	5.28011	13.17111	10.45081	119
1	31888090	31888377	CH_4X0430_H3K27Ac_CSpeaks_peak_576	55	.	4.19808	8.13496	5.55109	159
1	31897617	31898050	CH_4X0430_H3K27Ac_CSpeaks_peak_577	128	.	6.60195	15.66163	12.89212	298
1	32065695	32066312	CH_4X0430_H3K27Ac_CSpeaks_peak_578	672	.	19.99650	70.69871	67.23267	447
1	32067207	32067360	CH_4X0430_H3K27Ac_CSpeaks_peak_579	39	.	4.34320	6.42856	3.90775	70
1	32073660	32073912	CH_4X0430_H3K27Ac_CSpeaks_peak_580	20	.	3.28301	4.44623	2.03620	66
1	32145344	32146843	CH_4X0430_H3K27Ac_CSpeaks_peak_581	2345	.	40.87604	240.89354	234.55948	864
1	32240830	32241177	CH_4X0430_H3K27Ac_CSpeaks_peak_582	57	.	4.77528	8.33862	5.74460	241
1	32313359	32314455	CH_4X0430_H3K27Ac_CSpeaks_peak_583	789	.	22.38414	82.56360	78.96832	568
1	32374730	32374888	CH_4X0430_H3K27Ac_CSpeaks_peak_584	37	.	4.37947	6.22569	3.71580	35
1	32383563	32384216	CH_4X0430_H3K27Ac_CSpeaks_peak_585	157	.	8.68640	18.61698	15.79305	210
1	32426823	32427658	CH_4X0430_H3K27Ac_CSpeaks_peak_586	200	.	10.25579	22.97183	20.08018	292
1	32471732	32471879	CH_4X0430_H3K27Ac_CSpeaks_peak_587	34	.	4.35585	5.94344	3.44250	68
1	32472079	32472819	CH_4X0430_H3K27Ac_CSpeaks_peak_588	542	.	18.41415	57.55199	54.23046	602
1	32491129	32491672	CH_4X0430_H3K27Ac_CSpeaks_peak_589	540	.	20.61570	57.39391	54.07494	127
1	32500580	32501975	CH_4X0430_H3K27Ac_CSpeaks_peak_590	540	.	11.92593	57.40831	54.08742	707
1	32617941	32618189	CH_4X0430_H3K27Ac_CSpeaks_peak_591	37	.	3.33265	6.24034	3.72944	125
1	32674952	32676022	CH_4X0430_H3K27Ac_CSpeaks_peak_592	1025	.	17.15998	106.44509	102.57555	500
1	32832373	32832739	CH_4X0430_H3K27Ac_CSpeaks_peak_593	171	.	9.48993	20.00364	17.15810	118
1	32832842	32833252	CH_4X0430_H3K27Ac_CSpeaks_peak_594	90	.	6.52155	11.70739	9.02227	146
1	32885261	32886136	CH_4X0430_H3K27Ac_CSpeaks_peak_595	426	.	10.87496	45.82916	42.63779	382
1	32895755	32896308	CH_4X0430_H3K27Ac_CSpeaks_peak_596	241	.	8.64280	27.05987	24.10718	156
1	32926685	32927066	CH_4X0430_H3K27Ac_CSpeaks_peak_597	362	.	14.80513	39.39634	36.28329	251
1	32927384	32928135	CH_4X0430_H3K27Ac_CSpeaks_peak_598	829	.	15.74223	86.63081	82.99178	183
1	32989831	32990124	CH_4X0430_H3K27Ac_CSpeaks_peak_599	101	.	5.84018	12.86619	10.15527	172
1	33056096	33056311	CH_4X0430_H3K27Ac_CSpeaks_peak_600	67	.	5.97621	9.35496	6.73027	132
1	33056424	33057025	CH_4X0430_H3K27Ac_CSpeaks_peak_601	413	.	18.65847	44.56366	41.38742	284
1	33071243	33071430	CH_4X0430_H3K27Ac_CSpeaks_peak_602	19	.	2.70321	4.40339	1.99845	130
1	33077620	33077771	CH_4X0430_H3K27Ac_CSpeaks_peak_603	39	.	4.34320	6.42856	3.90775	51
1	33077879	33078050	CH_4X0430_H3K27Ac_CSpeaks_peak_604	111	.	6.56602	13.85915	11.12414	74
1	33078201	33078459	CH_4X0430_H3K27Ac_CSpeaks_peak_605	94	.	6.51480	12.09764	9.40213	113
1	33087719	33088029	CH_4X0430_H3K27Ac_CSpeaks_peak_606	86	.	5.08189	11.28811	8.61061	168
1	33152944	33153820	CH_4X0430_H3K27Ac_CSpeaks_peak_607	1459	.	31.48621	150.40091	145.93993	464
1	33154018	33154795	CH_4X0430_H3K27Ac_CSpeaks_peak_608	1076	.	18.76346	111.59151	107.66171	374
1	33163436	33164328	CH_4X0430_H3K27Ac_CSpeaks_peak_609	382	.	10.17335	41.38889	38.25095	283
1	33265068	33265484	CH_4X0430_H3K27Ac_CSpeaks_peak_610	278	.	13.79125	30.81294	27.80874	199
1	33313164	33313360	CH_4X0430_H3K27Ac_CSpeaks_peak_611	34	.	3.87992	5.91113	3.41129	70
1	33368186	33368926	CH_4X0430_H3K27Ac_CSpeaks_peak_612	299	.	12.79288	33.02507	29.99122	204
1	33369032	33369536	CH_4X0430_H3K27Ac_CSpeaks_peak_613	80	.	4.69344	10.76060	8.09887	146
1	33443335	33443797	CH_4X0430_H3K27Ac_CSpeaks_peak_614	797	.	28.96162	83.38039	79.77711	326
1	33444582	33444849	CH_4X0430_H3K27Ac_CSpeaks_peak_615	95	.	7.56729	12.27200	9.57187	140
1	33537477	33538211	CH_4X0430_H3K27Ac_CSpeaks_peak_616	1523	.	27.37837	156.91269	152.34398	409
1	33538636	33539054	CH_4X0430_H3K27Ac_CSpeaks_peak_617	83	.	7.02677	11.05348	8.38449	60
1	33617434	33617812	CH_4X0430_H3K27Ac_CSpeaks_peak_618	180	.	9.41027	20.93983	18.07955	248
1	33618424	33619307	CH_4X0430_H3K27Ac_CSpeaks_peak_619	905	.	15.00514	94.30020	90.57487	353
1	34351687	34352017	CH_4X0430_H3K27Ac_CSpeaks_peak_620	151	.	5.52610	17.97363	15.16102	125
1	34965526	34965953	CH_4X0430_H3K27Ac_CSpeaks_peak_621	81	.	3.68482	10.80955	8.14726	276
1	34975379	34975526	CH_4X0430_H3K27Ac_CSpeaks_peak_622	72	.	6.48625	9.86686	7.22929	93
1	35004722	35004923	CH_4X0430_H3K27Ac_CSpeaks_peak_623	84	.	6.15287	11.08617	8.41528	24
1	35045740	35046823	CH_4X0430_H3K27Ac_CSpeaks_peak_624	506	.	12.90695	53.95671	50.67357	568
1	35074415	35074779	CH_4X0430_H3K27Ac_CSpeaks_peak_625	180	.	9.41027	20.93983	18.07955	131
1	35119718	35120242	CH_4X0430_H3K27Ac_CSpeaks_peak_626	80	.	4.29333	10.71307	8.05243	387
1	35167840	35168049	CH_4X0430_H3K27Ac_CSpeaks_peak_627	13	.	2.02390	3.68612	1.32295	120
1	35175891	35176974	CH_4X0430_H3K27Ac_CSpeaks_peak_628	1572	.	33.26365	161.87494	157.21800	512
1	35223314	35223559	CH_4X0430_H3K27Ac_CSpeaks_peak_629	57	.	5.51650	8.30815	5.71646	68
1	35224311	35224674	CH_4X0430_H3K27Ac_CSpeaks_peak_630	99	.	7.35533	12.67772	9.96970	104
1	35389107	35390759	CH_4X0430_H3K27Ac_CSpeaks_peak_631	2025	.	26.12501	208.15706	202.55803	910
1	35465640	35466331	CH_4X0430_H3K27Ac_CSpeaks_peak_632	1229	.	25.40943	127.04825	122.91969	355
1	35757305	35758320	CH_4X0430_H3K27Ac_CSpeaks_peak_633	241	.	13.41317	27.14032	24.18528	413
1	35774120	35775234	CH_4X0430_H3K27Ac_CSpeaks_peak_634	188	.	8.12547	21.67710	18.80362	340
1	35777643	35778513	CH_4X0430_H3K27Ac_CSpeaks_peak_635	194	.	7.73330	22.34652	19.46190	325
1	35843828	35844124	CH_4X0430_H3K27Ac_CSpeaks_peak_636	16	.	3.25740	4.02671	1.64037	288
1	35909454	35909788	CH_4X0430_H3K27Ac_CSpeaks_peak_637	110	.	3.80043	13.82980	11.09853	115
1	35920523	35921286	CH_4X0430_H3K27Ac_CSpeaks_peak_638	853	.	19.66469	89.02480	85.35776	395
1	35971619	35972548	CH_4X0430_H3K27Ac_CSpeaks_peak_639	482	.	11.75197	51.53474	48.27960	523
1	36005159	36005925	CH_4X0430_H3K27Ac_CSpeaks_peak_640	836	.	14.97863	87.30366	83.65755	493
1	36006155	36006897	CH_4X0430_H3K27Ac_CSpeaks_peak_641	689	.	24.22122	72.38527	68.90213	128
1	36083487	36083691	CH_4X0430_H3K27Ac_CSpeaks_peak_642	28	.	3.31427	5.33256	2.86543	119
1	36083817	36084548	CH_4X0430_H3K27Ac_CSpeaks_peak_643	906	.	22.34505	94.33820	90.61160	192
1	36132839	36134299	CH_4X0430_H3K27Ac_CSpeaks_peak_644	1518	.	21.30193	156.38776	151.83115	515
1	36293431	36294573	CH_4X0430_H3K27Ac_CSpeaks_peak_645	1411	.	30.72444	145.53522	141.14697	570
1	36320682	36320855	CH_4X0430_H3K27Ac_CSpeaks_peak_646	47	.	4.70513	7.30096	4.74441	117
1	36331328	36332152	CH_4X0430_H3K27Ac_CSpeaks_peak_647	183	.	6.36050	21.21445	18.34823	306
1	36354719	36355209	CH_4X0430_H3K27Ac_CSpeaks_peak_648	71	.	5.83161	9.80710	7.17173	91
1	36362149	36363130	CH_4X0430_H3K27Ac_CSpeaks_peak_649	2602	.	54.31886	267.28177	260.28638	544
1	36386674	36386826	CH_4X0430_H3K27Ac_CSpeaks_peak_650	70	.	3.92644	9.72168	7.08742	17
1	36521897	36522076	CH_4X0430_H3K27Ac_CSpeaks_peak_651	65	.	5.42900	9.13825	6.52163	114
1	36537153	36538957	CH_4X0430_H3K27Ac_CSpeaks_peak_652	867	.	16.21926	90.47435	86.78987	1543
1	36590786	36591066	CH_4X0430_H3K27Ac_CSpeaks_peak_653	52	.	4.82684	7.80349	5.22682	133
1	36593530	36593707	CH_4X0430_H3K27Ac_CSpeaks_peak_654	41	.	4.17837	6.69166	4.15637	60
1	36601088	36601978	CH_4X0430_H3K27Ac_CSpeaks_peak_655	734	.	19.29800	76.96004	73.42493	752
1	36663191	36663338	CH_4X0430_H3K27Ac_CSpeaks_peak_656	55	.	5.56641	8.10386	5.52143	94
1	36677199	36677374	CH_4X0430_H3K27Ac_CSpeaks_peak_657	61	.	5.94573	8.71463	6.10848	117
1	37255366	37255543	CH_4X0430_H3K27Ac_CSpeaks_peak_658	32	.	3.32452	5.78511	3.29090	13
1	37700041	37700888	CH_4X0430_H3K27Ac_CSpeaks_peak_659	434	.	9.88880	46.60806	43.41044	699
1	37701447	37701748	CH_4X0430_H3K27Ac_CSpeaks_peak_660	95	.	7.56729	12.27200	9.57187	57
1	37713561	37713873	CH_4X0430_H3K27Ac_CSpeaks_peak_661	34	.	4.53451	6.00283	3.49906	87
1	37740552	37741704	CH_4X0430_H3K27Ac_CSpeaks_peak_662	1061	.	26.10182	110.07887	106.16820	210
1	37784116	37784664	CH_4X0430_H3K27Ac_CSpeaks_peak_663	37	.	3.80882	6.28437	3.77116	428
1	37864170	37864441	CH_4X0430_H3K27Ac_CSpeaks_peak_664	83	.	5.67065	10.99965	8.33237	135
1	37864640	37864853	CH_4X0430_H3K27Ac_CSpeaks_peak_665	67	.	5.97621	9.35496	6.73027	109
1	37924230	37924833	CH_4X0430_H3K27Ac_CSpeaks_peak_666	86	.	6.78925	11.36934	8.69075	96
1	37986706	37987075	CH_4X0430_H3K27Ac_CSpeaks_peak_667	151	.	7.75984	17.93647	15.12478	230
1	37994915	37995089	CH_4X0430_H3K27Ac_CSpeaks_peak_668	67	.	4.82450	9.39911	6.77227	73
1	38028470	38029054	CH_4X0430_H3K27Ac_CSpeaks_peak_669	404	.	12.95384	43.57743	40.41343	260
1	38042692	38044512	CH_4X0430_H3K27Ac_CSpeaks_peak_670	1332	.	29.45484	137.49760	133.22652	1253
1	38166232	38166875	CH_4X0430_H3K27Ac_CSpeaks_peak_671	477	.	15.81813	50.96012	47.71098	327
1	38232085	38232744	CH_4X0430_H3K27Ac_CSpeaks_peak_672	245	.	8.83806	27.51326	24.55416	395
1	38241604	38242004	CH_4X0430_H3K27Ac_CSpeaks_peak_673	748	.	19.55192	78.37867	74.82887	186
1	38281948	38282327	CH_4X0430_H3K27Ac_CSpeaks_peak_674	156	.	6.13909	18.46820	15.64879	124
1	38284049	38284416	CH_4X0430_H3K27Ac_CSpeaks_peak_675	77	.	6.43591	10.43354	7.77903	77
1	38814462	38814614	CH_4X0430_H3K27Ac_CSpeaks_peak_676	40	.	4.61769	6.60273	4.07167	129
1	39039465	39039697	CH_4X0430_H3K27Ac_CSpeaks_peak_677	29	.	2.90847	5.41611	2.94458	92
1	39053460	39054300	CH_4X0430_H3K27Ac_CSpeaks_peak_678	155	.	6.45347	18.40033	15.58314	572
1	39094973	39095483	CH_4X0430_H3K27Ac_CSpeaks_peak_679	643	.	19.39959	67.79498	64.36084	380
1	39096184	39096441	CH_4X0430_H3K27Ac_CSpeaks_peak_680	61	.	5.94573	8.71463	6.10848	158
1	39108899	39109375	CH_4X0430_H3K27Ac_CSpeaks_peak_681	181	.	10.07496	20.99504	18.13411	130
1	39240388	39241128	CH_4X0430_H3K27Ac_CSpeaks_peak_682	1575	.	37.00845	162.16463	157.50162	358
1	39278695	39278860	CH_4X0430_H3K27Ac_CSpeaks_peak_683	52	.	4.81251	7.77939	5.20613	69
1	39343873	39344139	CH_4X0430_H3K27Ac_CSpeaks_peak_684	122	.	5.43748	15.04970	12.29088	175
1	39367041	39368673	CH_4X0430_H3K27Ac_CSpeaks_peak_685	904	.	11.82895	94.17137	90.44797	1058
1	39673953	39674327	CH_4X0430_H3K27Ac_CSpeaks_peak_686	128	.	8.10199	15.65488	12.88673	166
1	39674473	39675529	CH_4X0430_H3K27Ac_CSpeaks_peak_687	739	.	12.03787	77.45954	73.91968	485
1	39756950	39758094	CH_4X0430_H3K27Ac_CSpeaks_peak_688	415	.	6.40678	44.69733	41.52076	605
1	39758339	39758643	CH_4X0430_H3K27Ac_CSpeaks_peak_689	23	.	2.36579	4.75971	2.32221	30
1	39783512	39784118	CH_4X0430_H3K27Ac_CSpeaks_peak_690	196	.	5.29818	22.50535	19.61913	309
1	39847836	39849198	CH_4X0430_H3K27Ac_CSpeaks_peak_691	1037	.	19.46968	107.65442	103.77256	740
1	39913075	39913392	CH_4X0430_H3K27Ac_CSpeaks_peak_692	122	.	8.27475	15.02650	12.26876	96
1	39919074	39920074	CH_4X0430_H3K27Ac_CSpeaks_peak_693	208	.	8.63332	23.79331	20.88830	453
1	39952568	39952982	CH_4X0430_H3K27Ac_CSpeaks_peak_694	306	.	14.71066	33.67019	30.62884	203
1	39964533	39964707	CH_4X0430_H3K27Ac_CSpeaks_peak_695	34	.	4.53451	6.00283	3.49906	67
1	39971803	39971971	CH_4X0430_H3K27Ac_CSpeaks_peak_696	47	.	4.86120	7.26395	4.71133	89
1	40071242	40071754	CH_4X0430_H3K27Ac_CSpeaks_peak_697	213	.	6.08563	24.21428	21.30278	234
1	40154204	40154376	CH_4X0430_H3K27Ac_CSpeaks_peak_698	86	.	5.08189	11.28811	8.61061	92
1	40185014	40185602	CH_4X0430_H3K27Ac_CSpeaks_peak_699	581	.	22.98541	61.47607	58.11053	458
1	40186114	40187362	CH_4X0430_H3K27Ac_CSpeaks_peak_700	692	.	15.84034	72.77599	69.28500	520
1	40238247	40239077	CH_4X0430_H3K27Ac_CSpeaks_peak_701	120	.	6.86447	14.85173	12.09730	438
1	40325694	40326212	CH_4X0430_H3K27Ac_CSpeaks_peak_702	48	.	5.09838	7.36127	4.80297	466
1	40382353	40382800	CH_4X0430_H3K27Ac_CSpeaks_peak_703	68	.	3.75128	9.48884	6.86076	145
1	40450338	40450758	CH_4X0430_H3K27Ac_CSpeaks_peak_704	27	.	3.58146	5.16187	2.70176	66
1	40616607	40617425	CH_4X0430_H3K27Ac_CSpeaks_peak_705	241	.	9.39508	27.06073	24.10718	431
1	40643176	40643445	CH_4X0430_H3K27Ac_CSpeaks_peak_706	65	.	5.07374	9.20165	6.58241	131
1	40644415	40644565	CH_4X0430_H3K27Ac_CSpeaks_peak_707	23	.	3.61933	4.78840	2.34711	4
1	40666304	40667259	CH_4X0430_H3K27Ac_CSpeaks_peak_708	1264	.	35.46947	130.60094	126.42562	317
1	40677666	40677996	CH_4X0430_H3K27Ac_CSpeaks_peak_709	61	.	5.94573	8.71463	6.10848	79
1	40679597	40680537	CH_4X0430_H3K27Ac_CSpeaks_peak_710	365	.	17.83719	39.62492	36.51001	848
1	40681155	40681325	CH_4X0430_H3K27Ac_CSpeaks_peak_711	72	.	6.48625	9.86686	7.22929	74
1	40745297	40746008	CH_4X0430_H3K27Ac_CSpeaks_peak_712	473	.	10.97185	50.58438	47.34000	340
1	40775850	40776843	CH_4X0430_H3K27Ac_CSpeaks_peak_713	669	.	10.49446	70.42913	66.96629	519
1	40809739	40810012	CH_4X0430_H3K27Ac_CSpeaks_peak_714	20	.	3.28301	4.44623	2.03620	62
1	40971681	40972070	CH_4X0430_H3K27Ac_CSpeaks_peak_715	368	.	10.56023	39.94852	36.82769	194
1	40996514	40997753	CH_4X0430_H3K27Ac_CSpeaks_peak_716	1395	.	27.83990	143.93849	139.57477	689
1	41088912	41089474	CH_4X0430_H3K27Ac_CSpeaks_peak_717	470	.	19.76745	50.26353	47.02377	428
1	41089696	41090363	CH_4X0430_H3K27Ac_CSpeaks_peak_718	460	.	9.78013	49.25085	46.02130	267
1	41108035	41108568	CH_4X0430_H3K27Ac_CSpeaks_peak_719	122	.	8.27475	15.02650	12.26876	414
1	41167823	41169272	CH_4X0430_H3K27Ac_CSpeaks_peak_720	1264	.	20.64514	130.65990	126.48370	1016
1	41191517	41191939	CH_4X0430_H3K27Ac_CSpeaks_peak_721	292	.	9.19131	32.29225	29.26847	299
1	41290552	41292182	CH_4X0430_H3K27Ac_CSpeaks_peak_722	877	.	18.57818	91.43121	87.73816	1159
1	41555690	41556887	CH_4X0430_H3K27Ac_CSpeaks_peak_723	1674	.	31.33015	172.31635	167.47000	884
1	41556985	41557384	CH_4X0430_H3K27Ac_CSpeaks_peak_724	478	.	18.39593	51.06348	47.81415	121
1	41557967	41558116	CH_4X0430_H3K27Ac_CSpeaks_peak_725	65	.	5.42900	9.13825	6.52163	80
1	41677196	41677557	CH_4X0430_H3K27Ac_CSpeaks_peak_726	355	.	14.76548	38.61192	35.51068	265
1	41677672	41677877	CH_4X0430_H3K27Ac_CSpeaks_peak_727	204	.	9.25211	23.39635	20.49551	83
1	41678436	41678608	CH_4X0430_H3K27Ac_CSpeaks_peak_728	59	.	4.57058	8.58459	5.98385	127
1	41812296	41813170	CH_4X0430_H3K27Ac_CSpeaks_peak_729	397	.	9.85877	42.90853	39.75404	309
1	41828271	41828521	CH_4X0430_H3K27Ac_CSpeaks_peak_730	126	.	7.69885	15.43655	12.67223	121
1	41833767	41833969	CH_4X0430_H3K27Ac_CSpeaks_peak_731	36	.	4.52616	6.20932	3.69951	56
1	41973208	41974756	CH_4X0430_H3K27Ac_CSpeaks_peak_732	918	.	15.13911	95.54301	91.80485	1003
1	42226143	42227116	CH_4X0430_H3K27Ac_CSpeaks_peak_733	813	.	22.25305	85.01912	81.39692	481
1	42344009	42344738	CH_4X0430_H3K27Ac_CSpeaks_peak_734	587	.	11.92473	62.12974	58.75550	510
1	42649411	42650441	CH_4X0430_H3K27Ac_CSpeaks_peak_735	1280	.	21.14865	132.24507	128.04842	507
1	42696431	42697661	CH_4X0430_H3K27Ac_CSpeaks_peak_736	322	.	8.65350	35.30072	32.23855	875
1	42772353	42773490	CH_4X0430_H3K27Ac_CSpeaks_peak_737	884	.	31.26016	92.12748	88.42603	899
1	43002821	43002968	CH_4X0430_H3K27Ac_CSpeaks_peak_738	54	.	5.51817	8.02688	5.44573	71
1	43003124	43003400	CH_4X0430_H3K27Ac_CSpeaks_peak_739	919	.	32.17957	95.67134	91.92963	138
1	43003863	43004812	CH_4X0430_H3K27Ac_CSpeaks_peak_740	758	.	17.49673	79.44079	75.87995	435
1	43086265	43087453	CH_4X0430_H3K27Ac_CSpeaks_peak_741	1653	.	34.53326	170.17026	165.36044	192
1	43237652	43237799	CH_4X0430_H3K27Ac_CSpeaks_peak_742	24	.	3.30097	4.88482	2.43726	37
1	43279802	43280950	CH_4X0430_H3K27Ac_CSpeaks_peak_743	877	.	12.43034	91.47512	87.78060	688
1	43393425	43393581	CH_4X0430_H3K27Ac_CSpeaks_peak_744	61	.	5.94573	8.71463	6.10848	93
1	43594949	43595312	CH_4X0430_H3K27Ac_CSpeaks_peak_745	73	.	4.80662	10.02242	7.37997	82
1	43682334	43684112	CH_4X0430_H3K27Ac_CSpeaks_peak_746	546	.	18.22195	58.00407	54.67601	1042
1	43704190	43705100	CH_4X0430_H3K27Ac_CSpeaks_peak_747	460	.	20.13151	49.32357	46.09372	539
1	43769083	43770024	CH_4X0430_H3K27Ac_CSpeaks_peak_748	911	.	15.85117	94.85413	91.12144	439
1	43844640	43844798	CH_4X0430_H3K27Ac_CSpeaks_peak_749	59	.	4.57058	8.58459	5.98385	107
1	43881008	43881358	CH_4X0430_H3K27Ac_CSpeaks_peak_750	137	.	4.74570	16.55004	13.76598	183
1	43965967	43966114	CH_4X0430_H3K27Ac_CSpeaks_peak_751	20	.	3.28301	4.44623	2.03620	136
1	44025396	44026595	CH_4X0430_H3K27Ac_CSpeaks_peak_752	1024	.	15.52456	106.27512	102.41008	674
1	44253355	44253698	CH_4X0430_H3K27Ac_CSpeaks_peak_753	16	.	2.87237	4.08806	1.69835	129
1	44255710	44256504	CH_4X0430_H3K27Ac_CSpeaks_peak_754	241	.	8.21351	27.09361	24.13898	309
1	44267094	44268229	CH_4X0430_H3K27Ac_CSpeaks_peak_755	804	.	22.68260	84.07341	80.46320	645
1	44295617	44296645	CH_4X0430_H3K27Ac_CSpeaks_peak_756	937	.	20.99040	97.53872	93.77502	536
1	44301472	44301687	CH_4X0430_H3K27Ac_CSpeaks_peak_757	50	.	5.40521	7.59973	5.02955	170
1	44302434	44302900	CH_4X0430_H3K27Ac_CSpeaks_peak_758	67	.	5.97621	9.35496	6.73027	98
1	44353081	44354255	CH_4X0430_H3K27Ac_CSpeaks_peak_759	357	.	10.36467	38.82969	35.72194	317
1	44503631	44503837	CH_4X0430_H3K27Ac_CSpeaks_peak_760	39	.	3.08141	6.44405	3.92179	99
1	44541504	44541712	CH_4X0430_H3K27Ac_CSpeaks_peak_761	50	.	5.40521	7.59973	5.02955	115
1	44686236	44687113	CH_4X0430_H3K27Ac_CSpeaks_peak_762	598	.	12.72099	63.25363	59.86950	571
1	44740475	44740764	CH_4X0430_H3K27Ac_CSpeaks_peak_763	138	.	8.71171	16.67080	13.88134	163
1	44741618	44742161	CH_4X0430_H3K27Ac_CSpeaks_peak_764	210	.	6.54406	23.96054	21.05252	125
1	44954639	44954994	CH_4X0430_H3K27Ac_CSpeaks_peak_765	173	.	8.96413	20.14911	17.30065	278
1	44969715	44970584	CH_4X0430_H3K27Ac_CSpeaks_peak_766	1448	.	23.05680	149.29948	144.85245	548
1	45012384	45012531	CH_4X0430_H3K27Ac_CSpeaks_peak_767	50	.	5.40521	7.59973	5.02955	113
1	45065481	45066272	CH_4X0430_H3K27Ac_CSpeaks_peak_768	183	.	6.36050	21.21445	18.34823	365
1	45071479	45071826	CH_4X0430_H3K27Ac_CSpeaks_peak_769	83	.	5.67065	10.99965	8.33237	278
1	45118558	45119535	CH_4X0430_H3K27Ac_CSpeaks_peak_770	695	.	21.65851	73.07352	69.58051	449
1	45127245	45128004	CH_4X0430_H3K27Ac_CSpeaks_peak_771	310	.	10.16377	34.06374	31.01600	370
1	45129345	45130015	CH_4X0430_H3K27Ac_CSpeaks_peak_772	194	.	7.73330	22.34652	19.46190	506
1	45148700	45150017	CH_4X0430_H3K27Ac_CSpeaks_peak_773	305	.	5.69691	33.61770	30.57718	393
1	45150206	45150353	CH_4X0430_H3K27Ac_CSpeaks_peak_774	27	.	4.15734	5.23389	2.77217	37
1	45155650	45156726	CH_4X0430_H3K27Ac_CSpeaks_peak_775	829	.	21.29498	86.59418	82.95614	404
1	45185794	45186501	CH_4X0430_H3K27Ac_CSpeaks_peak_776	367	.	12.18821	39.87502	36.75557	366
1	45358537	45358985	CH_4X0430_H3K27Ac_CSpeaks_peak_777	525	.	18.82054	55.85326	52.54955	310
1	45359253	45360094	CH_4X0430_H3K27Ac_CSpeaks_peak_778	1342	.	18.62947	138.55396	134.27150	297
1	45463113	45463388	CH_4X0430_H3K27Ac_CSpeaks_peak_779	52	.	4.31666	7.79310	5.21813	44
1	45550263	45551361	CH_4X0430_H3K27Ac_CSpeaks_peak_780	409	.	7.37034	44.08070	40.91188	687
1	45674459	45675137	CH_4X0430_H3K27Ac_CSpeaks_peak_781	318	.	13.10142	34.92568	31.86956	374
1	45688087	45688280	CH_4X0430_H3K27Ac_CSpeaks_peak_782	15	.	2.63104	3.92800	1.55113	88
1	45688500	45689233	CH_4X0430_H3K27Ac_CSpeaks_peak_783	84	.	4.56047	11.08754	8.41594	195
1	45855074	45855272	CH_4X0430_H3K27Ac_CSpeaks_peak_784	20	.	3.28301	4.44623	2.03620	89
1	45906558	45906791	CH_4X0430_H3K27Ac_CSpeaks_peak_785	52	.	4.67081	7.84284	5.26551	131
1	45938832	45939433	CH_4X0430_H3K27Ac_CSpeaks_peak_786	643	.	19.39959	67.79498	64.36084	459
1	45980645	45980931	CH_4X0430_H3K27Ac_CSpeaks_peak_787	45	.	3.71564	7.10282	4.55495	179
1	46108666	46108826	CH_4X0430_H3K27Ac_CSpeaks_peak_788	36	.	4.30543	6.10812	3.60144	144
1	46109064	46109270	CH_4X0430_H3K27Ac_CSpeaks_peak_789	36	.	4.50854	6.18179	3.67329	60
1	46162403	46162724	CH_4X0430_H3K27Ac_CSpeaks_peak_790	56	.	5.26629	8.21484	5.62571	239
1	46163357	46163974	CH_4X0430_H3K27Ac_CSpeaks_peak_791	981	.	13.87226	101.97924	98.16480	227
1	46567232	46567907	CH_4X0430_H3K27Ac_CSpeaks_peak_792	285	.	11.34130	31.60772	28.59258	492
1	46668057	46670377	CH_4X0430_H3K27Ac_CSpeaks_peak_793	1344	.	33.00955	138.74692	134.46162	1405
1	46709398	46709547	CH_4X0430_H3K27Ac_CSpeaks_peak_794	43	.	4.80954	6.90552	4.36416	10
1	46765035	46765914	CH_4X0430_H3K27Ac_CSpeaks_peak_795	691	.	13.23354	72.66488	69.17744	453
1	46818937	46819421	CH_4X0430_H3K27Ac_CSpeaks_peak_796	211	.	7.62683	24.09472	21.18469	299
1	46837241	46837873	CH_4X0430_H3K27Ac_CSpeaks_peak_797	121	.	5.67123	14.85710	12.10180	249
1	46856646	46856957	CH_4X0430_H3K27Ac_CSpeaks_peak_798	56	.	5.06707	8.20489	5.61765	115
1	46860662	46860881	CH_4X0430_H3K27Ac_CSpeaks_peak_799	67	.	4.82450	9.39911	6.77227	140
1	46905381	46906280	CH_4X0430_H3K27Ac_CSpeaks_peak_800	506	.	11.44889	53.96944	50.68558	511
1	46916324	46916524	CH_4X0430_H3K27Ac_CSpeaks_peak_801	92	.	5.96911	11.93220	9.24122	113
1	46955338	46955545	CH_4X0430_H3K27Ac_CSpeaks_peak_802	31	.	3.98127	5.59011	3.10248	112
1	46978742	46978889	CH_4X0430_H3K27Ac_CSpeaks_peak_803	50	.	5.40521	7.59973	5.02955	81
1	46991211	46991718	CH_4X0430_H3K27Ac_CSpeaks_peak_804	518	.	11.60790	55.10986	51.81335	338
1	46992002	46992458	CH_4X0430_H3K27Ac_CSpeaks_peak_805	330	.	13.75347	36.10707	33.03536	123
1	47043658	47044548	CH_4X0430_H3K27Ac_CSpeaks_peak_806	628	.	10.88038	66.31016	62.89287	218
1	47095699	47096831	CH_4X0430_H3K27Ac_CSpeaks_peak_807	772	.	12.91643	80.82222	77.24657	580
1	47540700	47540993	CH_4X0430_H3K27Ac_CSpeaks_peak_808	18	.	3.04705	4.23053	1.83263	88
1	47602255	47602745	CH_4X0430_H3K27Ac_CSpeaks_peak_809	313	.	9.58243	34.43687	31.38519	234
1	47714935	47715784	CH_4X0430_H3K27Ac_CSpeaks_peak_810	1581	.	30.49132	162.83713	158.16029	250
1	47785199	47785348	CH_4X0430_H3K27Ac_CSpeaks_peak_811	48	.	3.97713	7.39873	4.83855	41
1	47786163	47786386	CH_4X0430_H3K27Ac_CSpeaks_peak_812	14	.	2.41154	3.84906	1.47611	6
1	47805845	47807412	CH_4X0430_H3K27Ac_CSpeaks_peak_813	1042	.	20.92490	108.13737	104.24801	557
1	47807645	47808474	CH_4X0430_H3K27Ac_CSpeaks_peak_814	405	.	9.91219	43.66934	40.50375	275
1	47877841	47878565	CH_4X0430_H3K27Ac_CSpeaks_peak_815	367	.	12.18821	39.87502	36.75557	346
1	48078497	48079165	CH_4X0430_H3K27Ac_CSpeaks_peak_816	172	.	8.35675	20.07545	17.22814	349
1	48094508	48094796	CH_4X0430_H3K27Ac_CSpeaks_peak_817	117	.	7.69689	14.51911	11.77338	136
1	48369219	48370220	CH_4X0430_H3K27Ac_CSpeaks_peak_818	520	.	11.05219	55.34026	52.04111	405
1	48370378	48370691	CH_4X0430_H3K27Ac_CSpeaks_peak_819	45	.	3.71564	7.10282	4.55495	184
1	48540158	48540351	CH_4X0430_H3K27Ac_CSpeaks_peak_820	155	.	8.52859	18.34027	15.52428	111
1	48832996	48833789	CH_4X0430_H3K27Ac_CSpeaks_peak_821	282	.	8.99575	31.23351	28.22432	391
1	49138640	49139026	CH_4X0430_H3K27Ac_CSpeaks_peak_822	99	.	7.35533	12.67772	9.96970	114
1	49260849	49261153	CH_4X0430_H3K27Ac_CSpeaks_peak_823	58	.	3.63559	8.40490	5.80941	117
1	49916577	49916853	CH_4X0430_H3K27Ac_CSpeaks_peak_824	120	.	6.86447	14.85173	12.09730	135
1	50385706	50386447	CH_4X0430_H3K27Ac_CSpeaks_peak_825	330	.	13.75347	36.10707	33.03536	440
1	50410197	50410646	CH_4X0430_H3K27Ac_CSpeaks_peak_826	48	.	3.97713	7.39873	4.83855	310
1	50698527	50698714	CH_4X0430_H3K27Ac_CSpeaks_peak_827	56	.	3.48334	8.22233	5.63249	121
1	50699483	50699990	CH_4X0430_H3K27Ac_CSpeaks_peak_828	294	.	12.83141	32.43201	29.40630	326
1	50784530	50785218	CH_4X0430_H3K27Ac_CSpeaks_peak_829	159	.	5.67152	18.79747	15.97054	130
1	50786663	50787271	CH_4X0430_H3K27Ac_CSpeaks_peak_830	35	.	2.54823	6.09722	3.59130	509
1	50789042	50789269	CH_4X0430_H3K27Ac_CSpeaks_peak_831	84	.	5.33234	11.09277	8.41969	57
1	51194762	51194913	CH_4X0430_H3K27Ac_CSpeaks_peak_832	37	.	4.11444	6.31348	3.79887	52
1	51322257	51322519	CH_4X0430_H3K27Ac_CSpeaks_peak_833	107	.	7.60527	13.49671	10.77198	144
1	51329231	51330219	CH_4X0430_H3K27Ac_CSpeaks_peak_834	552	.	17.25776	58.54270	55.21083	535
1	51337382	51339698	CH_4X0430_H3K27Ac_CSpeaks_peak_835	1503	.	29.38656	154.90547	150.37352	1772
1	51346856	51347443	CH_4X0430_H3K27Ac_CSpeaks_peak_836	1140	.	24.08372	118.02450	114.01423	418
1	51348150	51348608	CH_4X0430_H3K27Ac_CSpeaks_peak_837	186	.	11.35094	21.54192	18.67075	111
1	51610573	51611269	CH_4X0430_H3K27Ac_CSpeaks_peak_838	937	.	20.99040	97.53872	93.77502	481
1	51611776	51612128	CH_4X0430_H3K27Ac_CSpeaks_peak_839	127	.	8.04568	15.56041	12.79514	121
1	51626164	51626460	CH_4X0430_H3K27Ac_CSpeaks_peak_840	41	.	3.75618	6.68540	4.15210	270
1	51704987	51705844	CH_4X0430_H3K27Ac_CSpeaks_peak_841	315	.	8.58667	34.55503	31.50231	453
1	51720249	51720782	CH_4X0430_H3K27Ac_CSpeaks_peak_842	141	.	5.56543	16.92492	14.13148	255
1	51901113	51902096	CH_4X0430_H3K27Ac_CSpeaks_peak_843	1077	.	17.74167	111.69323	107.76127	640
1	52120841	52121541	CH_4X0430_H3K27Ac_CSpeaks_peak_844	910	.	31.68315	94.81686	91.08519	524
1	52121685	52121832	CH_4X0430_H3K27Ac_CSpeaks_peak_845	30	.	4.32417	5.49644	3.01552	113
1	52241918	52242307	CH_4X0430_H3K27Ac_CSpeaks_peak_846	56	.	3.85886	8.20576	5.61779	133
1	52273100	52273247	CH_4X0430_H3K27Ac_CSpeaks_peak_847	44	.	4.68101	6.97494	4.43165	91
1	52430405	52430552	CH_4X0430_H3K27Ac_CSpeaks_peak_848	31	.	4.15272	5.62632	3.13798	55
1	52430657	52430853	CH_4X0430_H3K27Ac_CSpeaks_peak_849	15	.	3.29851	3.91975	1.54411	120
1	52452710	52452873	CH_4X0430_H3K27Ac_CSpeaks_peak_850	30	.	4.32417	5.49644	3.01552	92
1	52453063	52454144	CH_4X0430_H3K27Ac_CSpeaks_peak_851	1071	.	32.87784	111.08434	107.15842	521
1	52543705	52544338	CH_4X0430_H3K27Ac_CSpeaks_peak_852	923	.	20.76945	96.10809	92.36191	497
1	52772983	52773490	CH_4X0430_H3K27Ac_CSpeaks_peak_853	238	.	7.71771	26.84143	23.89124	136
1	52775269	52775686	CH_4X0430_H3K27Ac_CSpeaks_peak_854	485	.	17.07494	51.83037	48.57081	272
1	52965360	52967063	CH_4X0430_H3K27Ac_CSpeaks_peak_855	553	.	11.48846	58.71047	55.37550	1175
1	53017018	53017661	CH_4X0430_H3K27Ac_CSpeaks_peak_856	401	.	11.14691	43.35210	40.19059	502
1	53018067	53018484	CH_4X0430_H3K27Ac_CSpeaks_peak_857	227	.	9.84902	25.67967	22.74742	123
1	53048597	53049699	CH_4X0430_H3K27Ac_CSpeaks_peak_858	610	.	12.88000	64.43912	61.04256	538
1	53124570	53125333	CH_4X0430_H3K27Ac_CSpeaks_peak_859	40	.	3.19932	6.55620	4.02617	363
1	53153296	53154506	CH_4X0430_H3K27Ac_CSpeaks_peak_860	821	.	10.79668	85.78194	82.15183	532
1	53275234	53275982	CH_4X0430_H3K27Ac_CSpeaks_peak_861	250	.	9.82921	27.96793	25.00393	487
1	53362984	53364350	CH_4X0430_H3K27Ac_CSpeaks_peak_862	305	.	12.36489	33.56272	30.52262	544
1	53511305	53511626	CH_4X0430_H3K27Ac_CSpeaks_peak_863	445	.	20.53979	47.75891	44.54720	124
1	53527868	53528106	CH_4X0430_H3K27Ac_CSpeaks_peak_864	16	.	2.87237	4.08806	1.69835	1
1	53645057	53646477	CH_4X0430_H3K27Ac_CSpeaks_peak_865	2202	.	47.75284	226.29965	220.26877	700
1	53668902	53669881	CH_4X0430_H3K27Ac_CSpeaks_peak_866	263	.	9.90292	29.29722	26.31353	392
1	53725742	53726006	CH_4X0430_H3K27Ac_CSpeaks_peak_867	138	.	6.06235	16.60139	13.81470	143
1	53775530	53776083	CH_4X0430_H3K27Ac_CSpeaks_peak_868	263	.	12.55809	29.35907	26.37473	210
1	53776726	53777449	CH_4X0430_H3K27Ac_CSpeaks_peak_869	80	.	4.29333	10.71307	8.05243	251
1	53888051	53888795	CH_4X0430_H3K27Ac_CSpeaks_peak_870	14	.	2.27592	3.86376	1.48991	426
1	53920439	53920625	CH_4X0430_H3K27Ac_CSpeaks_peak_871	65	.	4.89409	9.20362	6.58414	58
1	54198116	54198295	CH_4X0430_H3K27Ac_CSpeaks_peak_872	28	.	2.73232	5.29501	2.82984	170
1	54198385	54198702	CH_4X0430_H3K27Ac_CSpeaks_peak_873	40	.	2.72976	6.60923	4.07815	31
1	54199249	54199747	CH_4X0430_H3K27Ac_CSpeaks_peak_874	120	.	5.83224	14.83735	12.08440	354
1	54199863	54200033	CH_4X0430_H3K27Ac_CSpeaks_peak_875	128	.	6.18664	15.63590	12.86814	92
1	54298401	54299291	CH_4X0430_H3K27Ac_CSpeaks_peak_876	350	.	14.52791	38.19023	35.09145	425
1	54406634	54407375	CH_4X0430_H3K27Ac_CSpeaks_peak_877	134	.	8.99076	16.20202	13.42319	615
1	54408165	54408747	CH_4X0430_H3K27Ac_CSpeaks_peak_878	310	.	10.16377	34.06374	31.01600	241
1	54482020	54482520	CH_4X0430_H3K27Ac_CSpeaks_peak_879	48	.	3.12522	7.37575	4.81716	213
1	54609972	54610197	CH_4X0430_H3K27Ac_CSpeaks_peak_880	102	.	5.52379	12.97733	10.26134	106
1	54887736	54889553	CH_4X0430_H3K27Ac_CSpeaks_peak_881	1006	.	26.70773	104.48527	100.64185	1281
1	54889779	54889993	CH_4X0430_H3K27Ac_CSpeaks_peak_882	38	.	4.74085	6.32822	3.81155	141
1	54918919	54919099	CH_4X0430_H3K27Ac_CSpeaks_peak_883	62	.	4.03426	8.89975	6.28843	66
1	54919271	54919499	CH_4X0430_H3K27Ac_CSpeaks_peak_884	24	.	3.30097	4.88482	2.43726	1
1	54959330	54960092	CH_4X0430_H3K27Ac_CSpeaks_peak_885	361	.	9.82254	39.21269	36.10097	408
1	54972807	54973555	CH_4X0430_H3K27Ac_CSpeaks_peak_886	391	.	12.69605	42.32908	39.18025	470
1	54973650	54973797	CH_4X0430_H3K27Ac_CSpeaks_peak_887	34	.	4.35585	5.94344	3.44250	109
1	54974011	54974753	CH_4X0430_H3K27Ac_CSpeaks_peak_888	214	.	8.17521	24.37894	21.46528	346
1	54984059	54984456	CH_4X0430_H3K27Ac_CSpeaks_peak_889	59	.	4.57058	8.58459	5.98385	260
1	55027116	55027997	CH_4X0430_H3K27Ac_CSpeaks_peak_890	351	.	8.72541	38.28140	35.18187	489
1	55207470	55208050	CH_4X0430_H3K27Ac_CSpeaks_peak_891	164	.	6.64903	19.31927	16.48501	392
1	55255987	55256154	CH_4X0430_H3K27Ac_CSpeaks_peak_892	35	.	4.55433	6.03393	3.52967	83
1	55273093	55273597	CH_4X0430_H3K27Ac_CSpeaks_peak_893	108	.	3.94142	13.59589	10.86896	149
1	55293383	55294398	CH_4X0430_H3K27Ac_CSpeaks_peak_894	562	.	15.90678	59.64370	56.29856	342
1	55298976	55299409	CH_4X0430_H3K27Ac_CSpeaks_peak_895	96	.	5.08455	12.35123	9.64883	91
1	55380009	55381228	CH_4X0430_H3K27Ac_CSpeaks_peak_896	449	.	12.81519	48.13419	44.91711	694
1	55476060	55476804	CH_4X0430_H3K27Ac_CSpeaks_peak_897	129	.	4.05955	15.75279	12.98159	266
1	55494987	55495336	CH_4X0430_H3K27Ac_CSpeaks_peak_898	157	.	9.23538	18.53201	15.71165	89
1	55531702	55532384	CH_4X0430_H3K27Ac_CSpeaks_peak_899	146	.	8.32447	17.48164	14.67929	291
1	55706844	55708188	CH_4X0430_H3K27Ac_CSpeaks_peak_900	1156	.	18.61422	119.67115	115.63841	892
1	56166187	56166438	CH_4X0430_H3K27Ac_CSpeaks_peak_901	57	.	5.51650	8.30815	5.71646	73
1	56968880	56969027	CH_4X0430_H3K27Ac_CSpeaks_peak_902	50	.	5.40521	7.59973	5.02955	81
1	56993014	56993971	CH_4X0430_H3K27Ac_CSpeaks_peak_903	1117	.	28.80834	115.69020	111.70674	408
1	57081856	57082257	CH_4X0430_H3K27Ac_CSpeaks_peak_904	38	.	4.59708	6.32015	3.80366	129
1	57094689	57095359	CH_4X0430_H3K27Ac_CSpeaks_peak_905	1145	.	26.40779	118.59555	114.57615	478
1	57095806	57096455	CH_4X0430_H3K27Ac_CSpeaks_peak_906	752	.	24.24954	78.81828	75.26333	189
1	57162605	57163809	CH_4X0430_H3K27Ac_CSpeaks_peak_907	339	.	9.47174	37.06714	33.98273	792
1	57960383	57960530	CH_4X0430_H3K27Ac_CSpeaks_peak_908	48	.	3.97713	7.39873	4.83855	79
1	58788613	58789204	CH_4X0430_H3K27Ac_CSpeaks_peak_909	77	.	3.70396	10.36678	7.71438	263
1	59077145	59077468	CH_4X0430_H3K27Ac_CSpeaks_peak_910	47	.	4.70513	7.30096	4.74441	204
1	59107135	59108173	CH_4X0430_H3K27Ac_CSpeaks_peak_911	221	.	6.20982	25.06632	22.14195	706
1	59157294	59157572	CH_4X0430_H3K27Ac_CSpeaks_peak_912	102	.	5.52379	12.97733	10.26134	171
1	59291370	59291518	CH_4X0430_H3K27Ac_CSpeaks_peak_913	52	.	4.31666	7.79310	5.21813	125
1	59318764	59320614	CH_4X0430_H3K27Ac_CSpeaks_peak_914	876	.	13.42685	91.38412	87.69406	473
1	59321859	59322170	CH_4X0430_H3K27Ac_CSpeaks_peak_915	39	.	4.86469	6.52561	3.99669	289
1	59351628	59353612	CH_4X0430_H3K27Ac_CSpeaks_peak_916	755	.	22.47119	79.11382	75.55671	506
1	59440810	59442014	CH_4X0430_H3K27Ac_CSpeaks_peak_917	818	.	20.01807	85.50247	81.87740	686
1	59691720	59692129	CH_4X0430_H3K27Ac_CSpeaks_peak_918	317	.	13.39153	34.77298	31.71856	230
1	59692297	59692639	CH_4X0430_H3K27Ac_CSpeaks_peak_919	159	.	10.26990	18.77584	15.94928	124
1	59844590	59845823	CH_4X0430_H3K27Ac_CSpeaks_peak_920	367	.	12.18821	39.87502	36.75557	692
1	59845984	59846189	CH_4X0430_H3K27Ac_CSpeaks_peak_921	52	.	5.40114	7.84064	5.26331	67
1	60022430	60022796	CH_4X0430_H3K27Ac_CSpeaks_peak_922	92	.	5.96911	11.93220	9.24122	142
1	60362388	60362869	CH_4X0430_H3K27Ac_CSpeaks_peak_923	180	.	9.41027	20.93983	18.07955	102
1	60518414	60518579	CH_4X0430_H3K27Ac_CSpeaks_peak_924	49	.	3.68345	7.53063	4.96565	79
1	61591814	61592511	CH_4X0430_H3K27Ac_CSpeaks_peak_925	471	.	11.57657	50.38039	47.13787	394
1	61598695	61599235	CH_4X0430_H3K27Ac_CSpeaks_peak_926	839	.	19.44374	87.62247	83.97082	281
1	61599755	61600831	CH_4X0430_H3K27Ac_CSpeaks_peak_927	1092	.	20.17129	113.18616	109.23504	287
1	61602981	61603532	CH_4X0430_H3K27Ac_CSpeaks_peak_928	107	.	7.85620	13.49375	10.76904	408
1	61631631	61633011	CH_4X0430_H3K27Ac_CSpeaks_peak_929	1025	.	17.15998	106.44509	102.57555	1140
1	61633778	61634405	CH_4X0430_H3K27Ac_CSpeaks_peak_930	715	.	13.52439	75.05953	71.54711	212
1	62302205	62303284	CH_4X0430_H3K27Ac_CSpeaks_peak_931	668	.	12.94270	70.28916	66.82735	601
1	62756171	62756331	CH_4X0430_H3K27Ac_CSpeaks_peak_932	14	.	2.35973	3.84663	1.47396	31
1	62897461	62898237	CH_4X0430_H3K27Ac_CSpeaks_peak_933	271	.	8.80019	30.18406	27.18943	517
1	63016862	63018371	CH_4X0430_H3K27Ac_CSpeaks_peak_934	1538	.	27.57393	158.44775	153.85069	819
1	63252356	63252592	CH_4X0430_H3K27Ac_CSpeaks_peak_935	27	.	3.58146	5.16187	2.70176	185
1	63269579	63270858	CH_4X0430_H3K27Ac_CSpeaks_peak_936	1068	.	16.74680	110.74563	106.82413	668
1	63367096	63367319	CH_4X0430_H3K27Ac_CSpeaks_peak_937	37	.	3.80995	6.28651	3.77313	121
1	63659701	63659851	CH_4X0430_H3K27Ac_CSpeaks_peak_938	30	.	3.55489	5.57009	3.08526	31
1	63902583	63902918	CH_4X0430_H3K27Ac_CSpeaks_peak_939	131	.	6.75207	15.96677	13.19143	221
1	63903266	63903634	CH_4X0430_H3K27Ac_CSpeaks_peak_940	193	.	8.63144	22.18373	19.30320	91
1	63908619	63909281	CH_4X0430_H3K27Ac_CSpeaks_peak_941	211	.	5.50195	24.07471	21.16580	585
1	63909382	63910997	CH_4X0430_H3K27Ac_CSpeaks_peak_942	72	.	3.36463	9.90430	7.26532	1089
1	63953730	63954720	CH_4X0430_H3K27Ac_CSpeaks_peak_943	466	.	14.21958	49.89214	46.65487	546
1	64110833	64111414	CH_4X0430_H3K27Ac_CSpeaks_peak_944	50	.	5.40521	7.59973	5.02955	261
1	64181799	64182935	CH_4X0430_H3K27Ac_CSpeaks_peak_945	1317	.	20.35930	135.98643	131.73610	616
1	64363636	64364213	CH_4X0430_H3K27Ac_CSpeaks_peak_946	411	.	14.32585	44.27697	41.10583	287
1	64364955	64365290	CH_4X0430_H3K27Ac_CSpeaks_peak_947	134	.	8.73446	16.23652	13.45678	96
1	64927177	64927509	CH_4X0430_H3K27Ac_CSpeaks_peak_948	111	.	7.81504	13.83979	11.10776	82
1	65059862	65061299	CH_4X0430_H3K27Ac_CSpeaks_peak_949	1012	.	19.79434	105.07551	101.22316	720
1	65333787	65334996	CH_4X0430_H3K27Ac_CSpeaks_peak_950	473	.	13.25709	50.58956	47.34389	468
1	65556341	65557187	CH_4X0430_H3K27Ac_CSpeaks_peak_951	1985	.	30.87085	204.01810	198.52068	504
1	65593411	65594330	CH_4X0430_H3K27Ac_CSpeaks_peak_952	1077	.	31.48820	111.65800	107.72726	442
1	65656558	65657019	CH_4X0430_H3K27Ac_CSpeaks_peak_953	411	.	15.92507	44.33845	41.16599	287
1	65657615	65658228	CH_4X0430_H3K27Ac_CSpeaks_peak_954	509	.	10.90677	54.22810	50.94214	141
1	65658364	65658797	CH_4X0430_H3K27Ac_CSpeaks_peak_955	83	.	6.97485	10.96827	8.30262	77
1	65738560	65739146	CH_4X0430_H3K27Ac_CSpeaks_peak_956	276	.	6.31706	30.65792	27.65597	366
1	65739706	65740966	CH_4X0430_H3K27Ac_CSpeaks_peak_957	804	.	22.68260	84.07341	80.46320	802
1	65846906	65848091	CH_4X0430_H3K27Ac_CSpeaks_peak_958	727	.	13.66982	76.26386	72.73717	461
1	65858477	65859122	CH_4X0430_H3K27Ac_CSpeaks_peak_959	49	.	4.47683	7.50143	4.93744	124
1	65901855	65902043	CH_4X0430_H3K27Ac_CSpeaks_peak_960	114	.	7.23867	14.18910	11.44807	119
1	65902406	65902585	CH_4X0430_H3K27Ac_CSpeaks_peak_961	55	.	4.19808	8.13496	5.55109	128
1	66020137	66020308	CH_4X0430_H3K27Ac_CSpeaks_peak_962	80	.	1.82005	10.71602	8.05536	80
1	66021134	66021286	CH_4X0430_H3K27Ac_CSpeaks_peak_963	86	.	1.81030	11.33555	8.65745	73
1	66122110	66123068	CH_4X0430_H3K27Ac_CSpeaks_peak_964	437	.	11.05036	46.95684	43.75265	247
1	66390752	66391372	CH_4X0430_H3K27Ac_CSpeaks_peak_965	303	.	9.38687	33.36010	30.32254	349
1	67543664	67544680	CH_4X0430_H3K27Ac_CSpeaks_peak_966	75	.	6.07649	10.20948	7.56182	109
1	67548624	67548841	CH_4X0430_H3K27Ac_CSpeaks_peak_967	39	.	4.71033	6.49739	3.97370	133
1	67548980	67550009	CH_4X0430_H3K27Ac_CSpeaks_peak_968	760	.	12.79224	79.65318	76.09024	395
1	67673512	67675070	CH_4X0430_H3K27Ac_CSpeaks_peak_969	1285	.	24.24941	132.78726	128.58380	528
1	67923111	67923732	CH_4X0430_H3K27Ac_CSpeaks_peak_970	243	.	13.51302	27.30907	24.35248	386
1	68309482	68311233	CH_4X0430_H3K27Ac_CSpeaks_peak_971	1289	.	26.29324	133.13971	128.93004	1217
1	68456598	68457690	CH_4X0430_H3K27Ac_CSpeaks_peak_972	956	.	25.66715	99.47210	95.68833	839
1	68457907	68458319	CH_4X0430_H3K27Ac_CSpeaks_peak_973	359	.	13.13203	39.09042	35.98030	143
1	68789490	68789674	CH_4X0430_H3K27Ac_CSpeaks_peak_974	173	.	10.81042	20.14832	17.30016	95
1	69119850	69120257	CH_4X0430_H3K27Ac_CSpeaks_peak_975	92	.	5.58626	11.96995	9.27745	273
1	69443323	69443722	CH_4X0430_H3K27Ac_CSpeaks_peak_976	133	.	5.40642	16.10210	13.32434	93
1	70202190	70202567	CH_4X0430_H3K27Ac_CSpeaks_peak_977	148	.	7.10979	17.60757	14.80077	83
1	70202861	70203198	CH_4X0430_H3K27Ac_CSpeaks_peak_978	119	.	4.59527	14.72569	11.97613	217
1	70861308	70862211	CH_4X0430_H3K27Ac_CSpeaks_peak_979	261	.	11.38330	29.17021	26.18964	299
1	71051722	71051869	CH_4X0430_H3K27Ac_CSpeaks_peak_980	41	.	4.65142	6.65601	4.12431	24
1	71673256	71673893	CH_4X0430_H3K27Ac_CSpeaks_peak_981	214	.	8.17521	24.37894	21.46528	522
1	72918225	72918660	CH_4X0430_H3K27Ac_CSpeaks_peak_982	104	.	5.28011	13.17111	10.45081	135
1	74922749	74923080	CH_4X0430_H3K27Ac_CSpeaks_peak_983	99	.	7.35533	12.67772	9.96970	244
1	75340945	75341441	CH_4X0430_H3K27Ac_CSpeaks_peak_984	92	.	5.58626	11.96995	9.27745	220
1	75800509	75800834	CH_4X0430_H3K27Ac_CSpeaks_peak_985	120	.	4.94440	14.79299	12.04141	220
1	76275959	76276166	CH_4X0430_H3K27Ac_CSpeaks_peak_986	158	.	9.65387	18.72191	15.89618	110
1	76385573	76385840	CH_4X0430_H3K27Ac_CSpeaks_peak_987	20	.	3.67767	4.49493	2.07881	144
1	77952770	77953438	CH_4X0430_H3K27Ac_CSpeaks_peak_988	182	.	6.66530	21.16080	18.29734	333
1	78206229	78206606	CH_4X0430_H3K27Ac_CSpeaks_peak_989	97	.	5.84440	12.48117	9.77782	121
1	78359473	78360296	CH_4X0430_H3K27Ac_CSpeaks_peak_990	863	.	18.38262	90.06751	86.39020	598
1	78360624	78361099	CH_4X0430_H3K27Ac_CSpeaks_peak_991	343	.	14.11540	37.45241	34.36474	133
1	78441957	78443079	CH_4X0430_H3K27Ac_CSpeaks_peak_992	502	.	9.49139	53.54199	50.26527	599
1	78567413	78567565	CH_4X0430_H3K27Ac_CSpeaks_peak_993	43	.	4.95213	6.87743	4.33619	64
1	78567732	78568378	CH_4X0430_H3K27Ac_CSpeaks_peak_994	561	.	23.27503	59.45521	56.11082	269
1	78730978	78731336	CH_4X0430_H3K27Ac_CSpeaks_peak_995	385	.	13.72894	41.66505	38.52402	203
1	78732270	78732745	CH_4X0430_H3K27Ac_CSpeaks_peak_996	183	.	8.65520	21.16794	18.30315	183
1	79690728	79691073	CH_4X0430_H3K27Ac_CSpeaks_peak_997	101	.	6.26756	12.88568	10.17309	282
1	81726648	81726868	CH_4X0430_H3K27Ac_CSpeaks_peak_998	59	.	4.10676	8.50739	5.90991	88
1	82505044	82507907	CH_4X0430_H3K27Ac_CSpeaks_peak_999	498	.	10.76134	53.12167	49.84711	1669
1	83479092	83479239	CH_4X0430_H3K27Ac_CSpeaks_peak_1000	20	.	3.44774	4.51566	2.08877	8
1	84594300	84595153	CH_4X0430_H3K27Ac_CSpeaks_peak_1001	330	.	13.75347	36.10707	33.03536	393
1	84628817	84628989	CH_4X0430_H3K27Ac_CSpeaks_peak_1002	38	.	4.59708	6.32015	3.80366	76
1	84736358	84737281	CH_4X0430_H3K27Ac_CSpeaks_peak_1003	479	.	14.47350	51.18033	47.92874	367
1	84798256	84798896	CH_4X0430_H3K27Ac_CSpeaks_peak_1004	291	.	12.66767	32.13979	29.11852	505
1	84799452	84799827	CH_4X0430_H3K27Ac_CSpeaks_peak_1005	404	.	12.94997	43.56908	40.40522	165
1	85022024	85022980	CH_4X0430_H3K27Ac_CSpeaks_peak_1006	346	.	10.16911	37.71896	34.62582	473
1	85023338	85023485	CH_4X0430_H3K27Ac_CSpeaks_peak_1007	39	.	4.86469	6.52561	3.99669	56
1	85232097	85233321	CH_4X0430_H3K27Ac_CSpeaks_peak_1008	1270	.	40.73548	131.26080	127.07921	626
1	85300638	85300999	CH_4X0430_H3K27Ac_CSpeaks_peak_1009	94	.	6.51480	12.09764	9.40213	230
1	85347277	85347885	CH_4X0430_H3K27Ac_CSpeaks_peak_1010	180	.	7.78622	20.96035	18.09983	244
1	85419165	85419862	CH_4X0430_H3K27Ac_CSpeaks_peak_1011	762	.	19.80584	79.80289	76.23643	458
1	85420159	85420503	CH_4X0430_H3K27Ac_CSpeaks_peak_1012	57	.	4.77528	8.33862	5.74460	121
1	85622276	85622588	CH_4X0430_H3K27Ac_CSpeaks_peak_1013	141	.	5.56543	16.92492	14.13148	209
1	85732802	85733468	CH_4X0430_H3K27Ac_CSpeaks_peak_1014	187	.	10.45405	21.63179	18.75979	194
1	85783186	85783758	CH_4X0430_H3K27Ac_CSpeaks_peak_1015	288	.	9.72187	31.84074	28.82249	440
1	85785560	85785874	CH_4X0430_H3K27Ac_CSpeaks_peak_1016	31	.	3.98127	5.59011	3.10248	101
1	85941826	85943911	CH_4X0430_H3K27Ac_CSpeaks_peak_1017	900	.	13.65835	93.75858	90.03953	1101
1	86017043	86017398	CH_4X0430_H3K27Ac_CSpeaks_peak_1018	39	.	4.82874	6.46813	3.94508	57
1	86207267	86208715	CH_4X0430_H3K27Ac_CSpeaks_peak_1019	727	.	13.66982	76.26386	72.73717	886
1	86324235	86325469	CH_4X0430_H3K27Ac_CSpeaks_peak_1020	717	.	17.45517	75.22921	71.71339	574
1	86329039	86330083	CH_4X0430_H3K27Ac_CSpeaks_peak_1021	531	.	11.19761	56.45810	53.14583	244
1	86364184	86364940	CH_4X0430_H3K27Ac_CSpeaks_peak_1022	204	.	9.49487	23.29907	20.40217	568
1	86842883	86843216	CH_4X0430_H3K27Ac_CSpeaks_peak_1023	30	.	3.02124	5.50729	3.02579	142
1	87267017	87267196	CH_4X0430_H3K27Ac_CSpeaks_peak_1024	46	.	4.97878	7.17248	4.62128	48
1	87435576	87437114	CH_4X0430_H3K27Ac_CSpeaks_peak_1025	1605	.	24.80593	165.31131	160.59319	818
1	87696882	87697273	CH_4X0430_H3K27Ac_CSpeaks_peak_1026	56	.	5.06707	8.20489	5.61765	304
1	87872466	87873224	CH_4X0430_H3K27Ac_CSpeaks_peak_1027	306	.	14.71066	33.67019	30.62884	428
1	88067407	88068995	CH_4X0430_H3K27Ac_CSpeaks_peak_1028	1133	.	20.69750	117.37453	113.36904	688
1	88071288	88071471	CH_4X0430_H3K27Ac_CSpeaks_peak_1029	83	.	7.02677	11.05348	8.38449	64
1	88074494	88075078	CH_4X0430_H3K27Ac_CSpeaks_peak_1030	972	.	19.94710	101.10185	97.29599	438
1	88269083	88269245	CH_4X0430_H3K27Ac_CSpeaks_peak_1031	37	.	4.26429	6.29985	3.78564	49
1	89246803	89247214	CH_4X0430_H3K27Ac_CSpeaks_peak_1032	164	.	6.64903	19.31927	16.48501	298
1	89247703	89247986	CH_4X0430_H3K27Ac_CSpeaks_peak_1033	44	.	4.06274	7.02590	4.47974	120
1	89251932	89252294	CH_4X0430_H3K27Ac_CSpeaks_peak_1034	123	.	4.82308	15.11665	12.35713	124
1	89475696	89475859	CH_4X0430_H3K27Ac_CSpeaks_peak_1035	43	.	4.79144	6.87697	4.33579	56
1	89476181	89476807	CH_4X0430_H3K27Ac_CSpeaks_peak_1036	78	.	6.66590	10.46484	7.80969	318
1	89685749	89685981	CH_4X0430_H3K27Ac_CSpeaks_peak_1037	95	.	7.56729	12.27200	9.57187	102
1	89789196	89789820	CH_4X0430_H3K27Ac_CSpeaks_peak_1038	1019	.	26.86097	105.77557	101.91586	296
1	89818506	89818698	CH_4X0430_H3K27Ac_CSpeaks_peak_1039	52	.	5.37832	7.80441	5.22769	95
1	89923008	89923156	CH_4X0430_H3K27Ac_CSpeaks_peak_1040	39	.	4.86469	6.52561	3.99669	14
1	89925309	89926262	CH_4X0430_H3K27Ac_CSpeaks_peak_1041	664	.	18.02839	69.95351	66.49474	394
1	90280781	90281853	CH_4X0430_H3K27Ac_CSpeaks_peak_1042	1902	.	42.12062	195.55020	190.23550	555
1	90389285	90389699	CH_4X0430_H3K27Ac_CSpeaks_peak_1043	330	.	13.75347	36.10707	33.03536	131
1	90570727	90571210	CH_4X0430_H3K27Ac_CSpeaks_peak_1044	67	.	4.82450	9.39911	6.77227	377
1	90571757	90572847	CH_4X0430_H3K27Ac_CSpeaks_peak_1045	1385	.	21.08642	142.91803	138.57111	227
1	90593899	90594596	CH_4X0430_H3K27Ac_CSpeaks_peak_1046	598	.	15.46661	63.27885	59.89339	313
1	90657781	90658122	CH_4X0430_H3K27Ac_CSpeaks_peak_1047	55	.	5.43140	8.17274	5.58769	226
1	90736759	90736941	CH_4X0430_H3K27Ac_CSpeaks_peak_1048	120	.	6.86447	14.85173	12.09730	87
1	90746649	90747892	CH_4X0430_H3K27Ac_CSpeaks_peak_1049	1225	.	20.51260	126.66233	122.54019	664
1	91477603	91477763	CH_4X0430_H3K27Ac_CSpeaks_peak_1050	66	.	4.30232	9.23979	6.61856	81
1	91478341	91478983	CH_4X0430_H3K27Ac_CSpeaks_peak_1051	74	.	3.88526	10.14474	7.49782	118
1	91490235	91490453	CH_4X0430_H3K27Ac_CSpeaks_peak_1052	92	.	5.58626	11.96995	9.27745	133
1	91491212	91491377	CH_4X0430_H3K27Ac_CSpeaks_peak_1053	130	.	7.16293	15.86262	13.08961	90
1	91595365	91595699	CH_4X0430_H3K27Ac_CSpeaks_peak_1054	70	.	4.63998	9.67180	7.03821	122
1	91609916	91610933	CH_4X0430_H3K27Ac_CSpeaks_peak_1055	603	.	17.81975	63.74372	60.35284	471
1	91788884	91789114	CH_4X0430_H3K27Ac_CSpeaks_peak_1056	37	.	4.71937	6.29416	3.78064	109
1	91789779	91789956	CH_4X0430_H3K27Ac_CSpeaks_peak_1057	120	.	8.64833	14.79633	12.04396	93
1	92161694	92162621	CH_4X0430_H3K27Ac_CSpeaks_peak_1058	473	.	13.25709	50.58956	47.34389	481
1	92294578	92294731	CH_4X0430_H3K27Ac_CSpeaks_peak_1059	115	.	6.56180	14.27969	11.53686	67
1	92646559	92647717	CH_4X0430_H3K27Ac_CSpeaks_peak_1060	987	.	16.72371	102.54732	98.72430	606
1	92796470	92796733	CH_4X0430_H3K27Ac_CSpeaks_peak_1061	94	.	4.28718	12.19727	9.49927	116
1	93068854	93069556	CH_4X0430_H3K27Ac_CSpeaks_peak_1062	183	.	8.65520	21.16794	18.30315	317
1	93255790	93256913	CH_4X0430_H3K27Ac_CSpeaks_peak_1063	505	.	12.10277	53.86261	50.58099	606
1	93257339	93258182	CH_4X0430_H3K27Ac_CSpeaks_peak_1064	397	.	9.85877	42.90853	39.75404	232
1	93504002	93504232	CH_4X0430_H3K27Ac_CSpeaks_peak_1065	24	.	3.30097	4.88482	2.43726	89
1	93505697	93505845	CH_4X0430_H3K27Ac_CSpeaks_peak_1066	61	.	5.94573	8.71463	6.10848	69
1	93554861	93555472	CH_4X0430_H3K27Ac_CSpeaks_peak_1067	771	.	18.33898	80.68556	77.11108	429
1	93555955	93556160	CH_4X0430_H3K27Ac_CSpeaks_peak_1068	100	.	6.90517	12.75892	10.04989	84
1	93556561	93556708	CH_4X0430_H3K27Ac_CSpeaks_peak_1069	43	.	4.61875	6.87474	4.33473	12
1	93738159	93738955	CH_4X0430_H3K27Ac_CSpeaks_peak_1070	1127	.	22.09826	116.71284	112.71865	491
1	93739050	93739964	CH_4X0430_H3K27Ac_CSpeaks_peak_1071	1475	.	31.74013	152.02983	147.54004	282
1	93849326	93849483	CH_4X0430_H3K27Ac_CSpeaks_peak_1072	46	.	5.12761	7.15526	4.60542	41
1	93849882	93850113	CH_4X0430_H3K27Ac_CSpeaks_peak_1073	54	.	5.54218	8.06519	5.48316	97
1	93941048	93941224	CH_4X0430_H3K27Ac_CSpeaks_peak_1074	67	.	4.82450	9.39911	6.77227	101
1	93941555	93941868	CH_4X0430_H3K27Ac_CSpeaks_peak_1075	25	.	2.98184	5.03644	2.58464	107
1	93951194	93951777	CH_4X0430_H3K27Ac_CSpeaks_peak_1076	99	.	7.35533	12.67772	9.96970	444
1	94119400	94120647	CH_4X0430_H3K27Ac_CSpeaks_peak_1077	1456	.	39.45074	150.07826	145.62436	718
1	94220974	94222582	CH_4X0430_H3K27Ac_CSpeaks_peak_1078	836	.	14.97863	87.30366	83.65755	942
1	94455861	94456937	CH_4X0430_H3K27Ac_CSpeaks_peak_1079	804	.	15.42420	84.09018	80.47888	701
1	94604293	94606165	CH_4X0430_H3K27Ac_CSpeaks_peak_1080	1323	.	16.90681	136.64474	132.38760	925
1	94670409	94671843	CH_4X0430_H3K27Ac_CSpeaks_peak_1081	1555	.	20.61662	160.18077	155.55429	662
1	95000667	95001926	CH_4X0430_H3K27Ac_CSpeaks_peak_1082	685	.	10.28614	71.99626	68.51636	769
1	95011340	95012576	CH_4X0430_H3K27Ac_CSpeaks_peak_1083	1256	.	23.85830	129.83212	125.66794	501
1	95183616	95184739	CH_4X0430_H3K27Ac_CSpeaks_peak_1084	718	.	14.31111	75.34056	71.82355	663
1	95185565	95185797	CH_4X0430_H3K27Ac_CSpeaks_peak_1085	133	.	9.18885	16.09859	13.32133	119
1	95308918	95309603	CH_4X0430_H3K27Ac_CSpeaks_peak_1086	343	.	11.68037	37.45667	34.36768	489
1	95593253	95594010	CH_4X0430_H3K27Ac_CSpeaks_peak_1087	171	.	10.11358	19.99525	17.14979	440
1	95700432	95702525	CH_4X0430_H3K27Ac_CSpeaks_peak_1088	824	.	14.83320	86.05968	82.42641	668
1	95850932	95851079	CH_4X0430_H3K27Ac_CSpeaks_peak_1089	18	.	3.58933	4.21624	1.82051	7
1	95868839	95869225	CH_4X0430_H3K27Ac_CSpeaks_peak_1090	30	.	3.02124	5.50729	3.02579	292
1	95894730	95896096	CH_4X0430_H3K27Ac_CSpeaks_peak_1091	881	.	14.73719	91.82620	88.12680	860
1	96010511	96011325	CH_4X0430_H3K27Ac_CSpeaks_peak_1092	335	.	15.63008	36.58080	33.50243	461
1	96464047	96464224	CH_4X0430_H3K27Ac_CSpeaks_peak_1093	27	.	3.91403	5.25274	2.79021	54
1	96464401	96464659	CH_4X0430_H3K27Ac_CSpeaks_peak_1094	249	.	11.04849	27.93613	24.97246	130
1	97023818	97024174	CH_4X0430_H3K27Ac_CSpeaks_peak_1095	55	.	5.43140	8.17274	5.58769	65
1	97516431	97517639	CH_4X0430_H3K27Ac_CSpeaks_peak_1096	1064	.	19.82049	110.41264	106.49652	523
1	98725891	98727199	CH_4X0430_H3K27Ac_CSpeaks_peak_1097	482	.	12.51583	51.55182	48.29554	677
1	98852185	98852655	CH_4X0430_H3K27Ac_CSpeaks_peak_1098	308	.	10.91860	33.89954	30.85607	242
1	98861327	98861682	CH_4X0430_H3K27Ac_CSpeaks_peak_1099	258	.	8.06852	28.81512	25.83746	221
1	99470336	99471646	CH_4X0430_H3K27Ac_CSpeaks_peak_1100	552	.	12.80439	58.59247	55.25848	616
1	99813649	99814020	CH_4X0430_H3K27Ac_CSpeaks_peak_1101	91	.	4.36271	11.81173	9.12543	66
1	100669762	100670773	CH_4X0430_H3K27Ac_CSpeaks_peak_1102	1019	.	26.86097	105.77557	101.91586	553
1	100797721	100798597	CH_4X0430_H3K27Ac_CSpeaks_peak_1103	1039	.	24.63034	107.84161	103.95494	473
1	100867079	100868690	CH_4X0430_H3K27Ac_CSpeaks_peak_1104	1395	.	19.12626	143.89433	139.53458	1073
1	101041634	101042009	CH_4X0430_H3K27Ac_CSpeaks_peak_1105	53	.	3.24096	7.94519	5.36588	199
1	101181165	101181967	CH_4X0430_H3K27Ac_CSpeaks_peak_1106	1034	.	27.15943	107.36356	103.48627	214
1	101369623	101370987	CH_4X0430_H3K27Ac_CSpeaks_peak_1107	567	.	15.41122	60.06935	56.71975	968
1	101728065	101728570	CH_4X0430_H3K27Ac_CSpeaks_peak_1108	50	.	5.40521	7.59973	5.02955	242
1	103090017	103090229	CH_4X0430_H3K27Ac_CSpeaks_peak_1109	114	.	7.23867	14.18910	11.44807	133
1	103522441	103522984	CH_4X0430_H3K27Ac_CSpeaks_peak_1110	29	.	2.90847	5.41611	2.94458	399
1	103733649	103734147	CH_4X0430_H3K27Ac_CSpeaks_peak_1111	31	.	2.59557	5.66882	3.17938	265
1	104054452	104054636	CH_4X0430_H3K27Ac_CSpeaks_peak_1112	31	.	3.98127	5.59011	3.10248	120
1	104538189	104538480	CH_4X0430_H3K27Ac_CSpeaks_peak_1113	57	.	5.51650	8.30815	5.71646	179
1	106465518	106466121	CH_4X0430_H3K27Ac_CSpeaks_peak_1114	99	.	4.91127	12.62778	9.92104	267
1	106649841	106650415	CH_4X0430_H3K27Ac_CSpeaks_peak_1115	96	.	5.08455	12.35123	9.64883	363
1	107927486	107927712	CH_4X0430_H3K27Ac_CSpeaks_peak_1116	39	.	4.86469	6.52561	3.99669	179
1	108011946	108012586	CH_4X0430_H3K27Ac_CSpeaks_peak_1117	411	.	15.92507	44.33845	41.16599	420
1	108849498	108850850	CH_4X0430_H3K27Ac_CSpeaks_peak_1118	1098	.	28.35325	113.76244	109.80527	532
1	108935351	108935545	CH_4X0430_H3K27Ac_CSpeaks_peak_1119	135	.	7.96253	16.36467	13.58188	70
1	109085246	109086496	CH_4X0430_H3K27Ac_CSpeaks_peak_1120	1274	.	26.07228	131.61133	127.42252	623
1	109157541	109157727	CH_4X0430_H3K27Ac_CSpeaks_peak_1121	151	.	7.75984	17.93647	15.12478	100
1	109286522	109287387	CH_4X0430_H3K27Ac_CSpeaks_peak_1122	492	.	14.72742	52.47606	49.21027	248
1	109366180	109366684	CH_4X0430_H3K27Ac_CSpeaks_peak_1123	67	.	5.97621	9.35496	6.73027	228
1	109385553	109386867	CH_4X0430_H3K27Ac_CSpeaks_peak_1124	1092	.	20.17129	113.18616	109.23504	625
1	109391887	109392097	CH_4X0430_H3K27Ac_CSpeaks_peak_1125	75	.	5.07842	10.23551	7.58580	80
1	109415361	109415886	CH_4X0430_H3K27Ac_CSpeaks_peak_1126	146	.	9.19416	17.46868	14.66785	182
1	109469622	109470675	CH_4X0430_H3K27Ac_CSpeaks_peak_1127	1738	.	51.64701	178.79121	173.82095	487
1	109695616	109696850	CH_4X0430_H3K27Ac_CSpeaks_peak_1128	1562	.	36.91068	160.85007	156.21346	448
1	109774644	109775312	CH_4X0430_H3K27Ac_CSpeaks_peak_1129	380	.	15.42180	41.21814	38.08247	416
1	109821850	109822322	CH_4X0430_H3K27Ac_CSpeaks_peak_1130	34	.	3.87992	5.91113	3.41129	67
1	109823252	109823426	CH_4X0430_H3K27Ac_CSpeaks_peak_1131	46	.	4.81069	7.18308	4.63184	52
1	109832542	109832769	CH_4X0430_H3K27Ac_CSpeaks_peak_1132	32	.	3.80256	5.77686	3.28371	93
1	109845541	109846177	CH_4X0430_H3K27Ac_CSpeaks_peak_1133	143	.	5.38067	17.16096	14.36501	281
1	109979376	109979608	CH_4X0430_H3K27Ac_CSpeaks_peak_1134	72	.	6.48625	9.86686	7.22929	99
1	109988731	109989455	CH_4X0430_H3K27Ac_CSpeaks_peak_1135	133	.	5.40642	16.10210	13.32434	341
1	110137868	110138488	CH_4X0430_H3K27Ac_CSpeaks_peak_1136	437	.	11.05036	46.95684	43.75265	354
1	110163794	110163967	CH_4X0430_H3K27Ac_CSpeaks_peak_1137	125	.	7.60060	15.26686	12.50474	78
1	110222203	110222641	CH_4X0430_H3K27Ac_CSpeaks_peak_1138	346	.	10.16911	37.71896	34.62582	265
1	110239924	110240759	CH_4X0430_H3K27Ac_CSpeaks_peak_1139	504	.	16.41504	53.69123	50.41259	419
1	110249651	110250245	CH_4X0430_H3K27Ac_CSpeaks_peak_1140	115	.	7.03086	14.26890	11.52636	501
1	110265317	110266364	CH_4X0430_H3K27Ac_CSpeaks_peak_1141	723	.	15.26002	75.85975	72.33634	410
1	110306143	110306327	CH_4X0430_H3K27Ac_CSpeaks_peak_1142	39	.	4.86469	6.52561	3.99669	68
1	110377652	110378281	CH_4X0430_H3K27Ac_CSpeaks_peak_1143	39	.	4.34320	6.42856	3.90775	385
1	111308902	111309658	CH_4X0430_H3K27Ac_CSpeaks_peak_1144	57	.	4.77528	8.33862	5.74460	283
1	112020112	112021408	CH_4X0430_H3K27Ac_CSpeaks_peak_1145	1012	.	17.01456	105.14214	101.28870	459
1	112086879	112087467	CH_4X0430_H3K27Ac_CSpeaks_peak_1146	235	.	9.94515	26.44747	23.50480	270
1	112092141	112093555	CH_4X0430_H3K27Ac_CSpeaks_peak_1147	797	.	17.40482	83.31879	79.71588	495
1	112204841	112204988	CH_4X0430_H3K27Ac_CSpeaks_peak_1148	34	.	3.87992	5.91113	3.41129	11
1	112381923	112382332	CH_4X0430_H3K27Ac_CSpeaks_peak_1149	255	.	6.70661	28.55837	25.58534	259
1	112821535	112821914	CH_4X0430_H3K27Ac_CSpeaks_peak_1150	83	.	5.67065	10.99965	8.33237	249
1	112882017	112882635	CH_4X0430_H3K27Ac_CSpeaks_peak_1151	484	.	11.13087	51.70661	48.44913	381
1	112883103	112883695	CH_4X0430_H3K27Ac_CSpeaks_peak_1152	678	.	24.15446	71.36812	67.89462	143
1	112918407	112919847	CH_4X0430_H3K27Ac_CSpeaks_peak_1153	695	.	23.09654	73.07546	69.58237	961
1	112927886	112928086	CH_4X0430_H3K27Ac_CSpeaks_peak_1154	84	.	6.15287	11.08617	8.41528	105
1	113020133	113020757	CH_4X0430_H3K27Ac_CSpeaks_peak_1155	533	.	21.60629	56.61546	53.30247	274
1	113024105	113024560	CH_4X0430_H3K27Ac_CSpeaks_peak_1156	120	.	8.14710	14.81700	12.06426	336
1	113042241	113042388	CH_4X0430_H3K27Ac_CSpeaks_peak_1157	21	.	3.64590	4.62772	2.19537	123
1	113410703	113410970	CH_4X0430_H3K27Ac_CSpeaks_peak_1158	39	.	4.34320	6.42856	3.90775	219
1	113561336	113561681	CH_4X0430_H3K27Ac_CSpeaks_peak_1159	65	.	5.67139	9.19739	6.58002	122
1	113707985	113708169	CH_4X0430_H3K27Ac_CSpeaks_peak_1160	349	.	16.08979	38.05514	34.95800	95
1	113708268	113708526	CH_4X0430_H3K27Ac_CSpeaks_peak_1161	88	.	7.08452	11.48208	8.80210	120
1	113775288	113775476	CH_4X0430_H3K27Ac_CSpeaks_peak_1162	210	.	11.49270	23.92736	21.02065	109
1	113812161	113814370	CH_4X0430_H3K27Ac_CSpeaks_peak_1163	686	.	20.29496	72.16029	68.67799	1814
1	116598820	116599163	CH_4X0430_H3K27Ac_CSpeaks_peak_1164	173	.	10.81042	20.14832	17.30016	94
1	116990345	116990569	CH_4X0430_H3K27Ac_CSpeaks_peak_1165	72	.	6.48625	9.86686	7.22929	116
1	117026177	117026499	CH_4X0430_H3K27Ac_CSpeaks_peak_1166	47	.	4.86120	7.26395	4.71133	196
1	117053701	117054983	CH_4X0430_H3K27Ac_CSpeaks_peak_1167	885	.	21.41210	92.24266	88.54073	414
1	117070473	117071407	CH_4X0430_H3K27Ac_CSpeaks_peak_1168	278	.	12.30573	30.84132	27.83535	537
1	117381949	117382474	CH_4X0430_H3K27Ac_CSpeaks_peak_1169	86	.	5.08189	11.28811	8.61061	193
1	117714378	117714633	CH_4X0430_H3K27Ac_CSpeaks_peak_1170	20	.	3.28301	4.44623	2.03620	51
1	117727748	117728037	CH_4X0430_H3K27Ac_CSpeaks_peak_1171	86	.	5.85338	11.33237	8.65449	228
1	117735792	117736201	CH_4X0430_H3K27Ac_CSpeaks_peak_1172	135	.	5.23525	16.35976	13.57825	154
1	119101552	119103246	CH_4X0430_H3K27Ac_CSpeaks_peak_1173	238	.	10.14748	26.84089	23.89124	809
1	119344977	119345768	CH_4X0430_H3K27Ac_CSpeaks_peak_1174	1077	.	31.48820	111.65800	107.72726	547
1	119346577	119347704	CH_4X0430_H3K27Ac_CSpeaks_peak_1175	1885	.	23.59733	193.85545	188.57373	313
1	119600086	119600676	CH_4X0430_H3K27Ac_CSpeaks_peak_1176	229	.	12.97250	25.84000	22.90446	223
1	119779932	119780134	CH_4X0430_H3K27Ac_CSpeaks_peak_1177	79	.	3.85009	10.57325	7.91523	86
1	119814105	119814908	CH_4X0430_H3K27Ac_CSpeaks_peak_1178	382	.	10.17335	41.38889	38.25095	579
1	119815238	119815587	CH_4X0430_H3K27Ac_CSpeaks_peak_1179	223	.	11.95241	25.27294	22.34636	97
1	120066380	120066884	CH_4X0430_H3K27Ac_CSpeaks_peak_1180	121	.	5.67123	14.85710	12.10180	330
1	120165623	120167186	CH_4X0430_H3K27Ac_CSpeaks_peak_1181	789	.	22.38414	82.56360	78.96832	1160
1	120202089	120202517	CH_4X0430_H3K27Ac_CSpeaks_peak_1182	174	.	6.20148	20.33415	17.48280	301
1	120321891	120322909	CH_4X0430_H3K27Ac_CSpeaks_peak_1183	1083	.	31.27149	112.28574	108.34611	525
1	120366554	120367470	CH_4X0430_H3K27Ac_CSpeaks_peak_1184	1145	.	29.24862	118.60951	114.58920	726
1	120367869	120368498	CH_4X0430_H3K27Ac_CSpeaks_peak_1185	166	.	6.04247	19.46477	16.62759	121
1	120575314	120575602	CH_4X0430_H3K27Ac_CSpeaks_peak_1186	41	.	3.75618	6.68540	4.15210	100
1	120575778	120576027	CH_4X0430_H3K27Ac_CSpeaks_peak_1187	38	.	4.59708	6.32015	3.80366	163
1	120591209	120591881	CH_4X0430_H3K27Ac_CSpeaks_peak_1188	47	.	3.49827	7.32183	4.76459	562
1	120596845	120597035	CH_4X0430_H3K27Ac_CSpeaks_peak_1189	83	.	5.67065	10.99965	8.33237	61
1	120770828	120772025	CH_4X0430_H3K27Ac_CSpeaks_peak_1190	923	.	20.76945	96.10809	92.36191	531
1	120906953	120907580	CH_4X0430_H3K27Ac_CSpeaks_peak_1191	135	.	5.65310	16.38076	13.59760	225
1	120916911	120917058	CH_4X0430_H3K27Ac_CSpeaks_peak_1192	88	.	6.89562	11.54175	8.86027	89
1	121106193	121106545	CH_4X0430_H3K27Ac_CSpeaks_peak_1193	133	.	9.18885	16.09859	13.32133	255
1	121182725	121183039	CH_4X0430_H3K27Ac_CSpeaks_peak_1194	36	.	4.52616	6.20932	3.69951	207
1	121413376	121413664	CH_4X0430_H3K27Ac_CSpeaks_peak_1195	57	.	5.51650	8.30815	5.71646	209
1	121665662	121665905	CH_4X0430_H3K27Ac_CSpeaks_peak_1196	72	.	6.48625	9.86686	7.22929	120
1	121976888	121977104	CH_4X0430_H3K27Ac_CSpeaks_peak_1197	92	.	7.37466	11.95533	9.26430	95
1	122247688	122247880	CH_4X0430_H3K27Ac_CSpeaks_peak_1198	32	.	3.32452	5.78511	3.29090	58
1	122248119	122249501	CH_4X0430_H3K27Ac_CSpeaks_peak_1199	1607	.	26.48578	165.46068	160.73816	789
1	122280132	122280293	CH_4X0430_H3K27Ac_CSpeaks_peak_1200	84	.	5.33234	11.09277	8.41969	82
1	122522876	122523261	CH_4X0430_H3K27Ac_CSpeaks_peak_1201	62	.	4.03426	8.89975	6.28843	113
1	122612996	122613437	CH_4X0430_H3K27Ac_CSpeaks_peak_1202	74	.	5.79093	10.09922	7.45303	301
1	122614622	122614807	CH_4X0430_H3K27Ac_CSpeaks_peak_1203	56	.	3.85886	8.20576	5.61779	105
1	122834662	122836056	CH_4X0430_H3K27Ac_CSpeaks_peak_1204	1145	.	29.24862	118.60951	114.58920	576
1	122953276	122954067	CH_4X0430_H3K27Ac_CSpeaks_peak_1205	600	.	23.63797	63.44313	60.05503	180
1	123006072	123007738	CH_4X0430_H3K27Ac_CSpeaks_peak_1206	1472	.	28.94465	151.75540	147.27483	1055
1	123396912	123397672	CH_4X0430_H3K27Ac_CSpeaks_peak_1207	890	.	17.54025	92.77039	89.06313	527
1	123397764	123397996	CH_4X0430_H3K27Ac_CSpeaks_peak_1208	174	.	6.20148	20.33415	17.48280	106
1	123850808	123851430	CH_4X0430_H3K27Ac_CSpeaks_peak_1209	692	.	15.84034	72.77599	69.28500	489
1	123911595	123911761	CH_4X0430_H3K27Ac_CSpeaks_peak_1210	49	.	3.68345	7.53063	4.96565	107
1	123959581	123960052	CH_4X0430_H3K27Ac_CSpeaks_peak_1211	139	.	5.78828	16.73326	13.94287	257
1	124091962	124092795	CH_4X0430_H3K27Ac_CSpeaks_peak_1212	192	.	7.23571	22.14970	19.26970	433
1	124096588	124097286	CH_4X0430_H3K27Ac_CSpeaks_peak_1213	332	.	10.60567	36.32396	33.24797	130
1	124104306	124105333	CH_4X0430_H3K27Ac_CSpeaks_peak_1214	739	.	19.13785	77.45918	73.91959	640
1	124136230	124137385	CH_4X0430_H3K27Ac_CSpeaks_peak_1215	1649	.	25.28297	169.73750	164.93697	707
1	124137695	124137982	CH_4X0430_H3K27Ac_CSpeaks_peak_1216	83	.	7.02677	11.05348	8.38449	86
1	124192163	124192573	CH_4X0430_H3K27Ac_CSpeaks_peak_1217	36	.	4.30543	6.10812	3.60144	298
1	124194349	124194537	CH_4X0430_H3K27Ac_CSpeaks_peak_1218	76	.	6.33663	10.27347	7.62294	105
1	124195038	124195354	CH_4X0430_H3K27Ac_CSpeaks_peak_1219	68	.	6.04959	9.47258	6.84479	141
1	124307650	124307811	CH_4X0430_H3K27Ac_CSpeaks_peak_1220	88	.	6.89562	11.54175	8.86027	117
1	124313947	124314574	CH_4X0430_H3K27Ac_CSpeaks_peak_1221	146	.	6.62855	17.48469	14.68120	326
1	124825399	124825892	CH_4X0430_H3K27Ac_CSpeaks_peak_1222	274	.	11.04284	30.39838	27.40112	355
1	124827008	124827712	CH_4X0430_H3K27Ac_CSpeaks_peak_1223	227	.	9.84902	25.67967	22.74742	134
1	125062451	125062905	CH_4X0430_H3K27Ac_CSpeaks_peak_1224	94	.	6.51480	12.09764	9.40213	188
1	125063591	125064221	CH_4X0430_H3K27Ac_CSpeaks_peak_1225	496	.	20.36774	52.87621	49.60570	189
1	125078674	125079259	CH_4X0430_H3K27Ac_CSpeaks_peak_1226	211	.	8.51618	24.07992	21.17086	290
1	125079583	125081075	CH_4X0430_H3K27Ac_CSpeaks_peak_1227	812	.	18.32991	84.87006	81.24841	976
1	125201529	125202182	CH_4X0430_H3K27Ac_CSpeaks_peak_1228	303	.	15.67511	33.34909	30.31255	522
1	125202610	125203123	CH_4X0430_H3K27Ac_CSpeaks_peak_1229	61	.	5.94573	8.71463	6.10848	64
1	125290333	125290565	CH_4X0430_H3K27Ac_CSpeaks_peak_1230	94	.	7.27264	12.15315	9.45620	113
1	125311379	125311741	CH_4X0430_H3K27Ac_CSpeaks_peak_1231	47	.	5.05679	7.29559	4.74104	60
1	125636059	125636941	CH_4X0430_H3K27Ac_CSpeaks_peak_1232	776	.	20.05976	81.23264	77.65061	686
1	125637707	125638042	CH_4X0430_H3K27Ac_CSpeaks_peak_1233	258	.	14.05354	28.79513	25.81822	116
1	125701207	125702260	CH_4X0430_H3K27Ac_CSpeaks_peak_1234	210	.	6.83753	23.91819	21.01197	680
1	126167141	126168787	CH_4X0430_H3K27Ac_CSpeaks_peak_1235	623	.	11.78975	65.71812	62.30704	1143
1	126236147	126236683	CH_4X0430_H3K27Ac_CSpeaks_peak_1236	111	.	6.56602	13.85915	11.12414	399
1	126236830	126237358	CH_4X0430_H3K27Ac_CSpeaks_peak_1237	98	.	6.32991	12.58968	9.88440	453
1	126502990	126503606	CH_4X0430_H3K27Ac_CSpeaks_peak_1238	84	.	6.15287	11.08617	8.41528	94
1	126631195	126633882	CH_4X0430_H3K27Ac_CSpeaks_peak_1239	518	.	11.60790	55.10986	51.81335	1864
1	126762351	126763162	CH_4X0430_H3K27Ac_CSpeaks_peak_1240	298	.	12.02684	32.92552	29.89388	495
1	126776711	126777307	CH_4X0430_H3K27Ac_CSpeaks_peak_1241	297	.	10.66468	32.73343	29.70470	166
1	126814124	126815070	CH_4X0430_H3K27Ac_CSpeaks_peak_1242	1509	.	40.53654	155.47566	150.92809	530
1	126863450	126864397	CH_4X0430_H3K27Ac_CSpeaks_peak_1243	1076	.	18.76346	111.59151	107.66171	536
1	126937148	126938162	CH_4X0430_H3K27Ac_CSpeaks_peak_1244	1422	.	18.51979	146.68048	142.27818	684
1	127112266	127112658	CH_4X0430_H3K27Ac_CSpeaks_peak_1245	57	.	4.77528	8.33862	5.74460	25
1	127239403	127239647	CH_4X0430_H3K27Ac_CSpeaks_peak_1246	221	.	7.82239	25.08377	22.15848	141
1	127652764	127652930	CH_4X0430_H3K27Ac_CSpeaks_peak_1247	34	.	3.87992	5.91113	3.41129	119
1	127842508	127842754	CH_4X0430_H3K27Ac_CSpeaks_peak_1248	34	.	3.05389	5.97640	3.47435	207
1	127961849	127963064	CH_4X0430_H3K27Ac_CSpeaks_peak_1249	413	.	12.15234	44.50703	41.33094	558
1	127983095	127983242	CH_4X0430_H3K27Ac_CSpeaks_peak_1250	72	.	6.48625	9.86686	7.22929	78
1	128003125	128003380	CH_4X0430_H3K27Ac_CSpeaks_peak_1251	55	.	5.02125	8.12869	5.54606	120
1	128010751	128012917	CH_4X0430_H3K27Ac_CSpeaks_peak_1252	1061	.	15.89715	110.04221	106.13165	558
1	128013421	128013892	CH_4X0430_H3K27Ac_CSpeaks_peak_1253	67	.	5.75191	9.32825	6.70486	101
1	128014616	128014799	CH_4X0430_H3K27Ac_CSpeaks_peak_1254	42	.	4.86882	6.74618	4.20898	62
1	128036551	128036875	CH_4X0430_H3K27Ac_CSpeaks_peak_1255	73	.	6.35620	9.96487	7.32494	94
1	128163560	128164904	CH_4X0430_H3K27Ac_CSpeaks_peak_1256	378	.	11.48948	40.95015	37.81908	773
1	128305612	128306543	CH_4X0430_H3K27Ac_CSpeaks_peak_1257	1161	.	26.66171	120.14877	116.11094	600
1	128306847	128308048	CH_4X0430_H3K27Ac_CSpeaks_peak_1258	624	.	15.90851	65.89352	62.47827	376
1	128393825	128395200	CH_4X0430_H3K27Ac_CSpeaks_peak_1259	1676	.	31.81702	172.45830	167.60582	623
1	128682353	128682943	CH_4X0430_H3K27Ac_CSpeaks_peak_1260	67	.	4.82450	9.39911	6.77227	452
1	128716106	128717611	CH_4X0430_H3K27Ac_CSpeaks_peak_1261	1324	.	27.78690	136.72993	132.47125	558
1	128729431	128730221	CH_4X0430_H3K27Ac_CSpeaks_peak_1262	120	.	8.64833	14.79633	12.04396	325
1	128731580	128731743	CH_4X0430_H3K27Ac_CSpeaks_peak_1263	72	.	6.48625	9.86686	7.22929	89
1	128731929	128732281	CH_4X0430_H3K27Ac_CSpeaks_peak_1264	31	.	3.98127	5.59011	3.10248	126
1	128736731	128737095	CH_4X0430_H3K27Ac_CSpeaks_peak_1265	73	.	5.53166	10.01573	7.37351	267
1	128739227	128739515	CH_4X0430_H3K27Ac_CSpeaks_peak_1266	74	.	5.37219	10.08908	7.44452	82
1	128745863	128746826	CH_4X0430_H3K27Ac_CSpeaks_peak_1267	2121	.	41.64305	218.01886	212.17584	788
1	128747122	128748074	CH_4X0430_H3K27Ac_CSpeaks_peak_1268	740	.	26.67107	77.56857	74.02750	137
1	128781180	128781380	CH_4X0430_H3K27Ac_CSpeaks_peak_1269	32	.	3.32452	5.78511	3.29090	135
1	128786850	128787092	CH_4X0430_H3K27Ac_CSpeaks_peak_1270	38	.	3.73605	6.39489	3.87650	144
1	128787306	128787475	CH_4X0430_H3K27Ac_CSpeaks_peak_1271	55	.	4.68007	8.16759	5.58316	69
1	128788222	128788531	CH_4X0430_H3K27Ac_CSpeaks_peak_1272	58	.	5.00756	8.42509	5.82943	57
1	128797930	128798093	CH_4X0430_H3K27Ac_CSpeaks_peak_1273	38	.	3.99414	6.36641	3.84838	75
1	128925734	128925916	CH_4X0430_H3K27Ac_CSpeaks_peak_1274	60	.	5.53759	8.65164	6.04869	98
1	129031880	129032082	CH_4X0430_H3K27Ac_CSpeaks_peak_1275	122	.	5.43748	15.04970	12.29088	143
1	129057948	129058102	CH_4X0430_H3K27Ac_CSpeaks_peak_1276	53	.	5.26666	7.91063	5.33219	34
1	129156316	129157306	CH_4X0430_H3K27Ac_CSpeaks_peak_1277	1392	.	22.42075	143.56511	139.20839	656
1	129157908	129158084	CH_4X0430_H3K27Ac_CSpeaks_peak_1278	95	.	7.10300	12.26669	9.56766	113
1	129162033	129162180	CH_4X0430_H3K27Ac_CSpeaks_peak_1279	56	.	5.45272	8.20666	5.61863	40
1	129240491	129241665	CH_4X0430_H3K27Ac_CSpeaks_peak_1280	257	.	13.66300	28.72870	25.75269	673
1	129316951	129317135	CH_4X0430_H3K27Ac_CSpeaks_peak_1281	93	.	4.96864	12.07801	9.38436	125
1	129317269	129317501	CH_4X0430_H3K27Ac_CSpeaks_peak_1282	81	.	4.01923	10.81507	8.15248	107
1	129331360	129331519	CH_4X0430_H3K27Ac_CSpeaks_peak_1283	47	.	5.05788	7.29731	4.74272	100
1	129465066	129465310	CH_4X0430_H3K27Ac_CSpeaks_peak_1284	80	.	4.69344	10.76060	8.09887	103
1	129478454	129478924	CH_4X0430_H3K27Ac_CSpeaks_peak_1285	87	.	6.62060	11.47785	8.79789	327
1	129523954	129525263	CH_4X0430_H3K27Ac_CSpeaks_peak_1286	1677	.	38.79918	172.57076	167.71620	742
1	129541384	129541531	CH_4X0430_H3K27Ac_CSpeaks_peak_1287	31	.	4.16767	5.64968	3.16046	73
1	129593608	129593757	CH_4X0430_H3K27Ac_CSpeaks_peak_1288	47	.	4.86120	7.26395	4.71133	62
1	129651867	129652109	CH_4X0430_H3K27Ac_CSpeaks_peak_1289	109	.	7.69448	13.64266	10.91473	131
1	129652725	129653191	CH_4X0430_H3K27Ac_CSpeaks_peak_1290	234	.	12.60592	26.36485	23.42272	139
1	129704221	129705091	CH_4X0430_H3K27Ac_CSpeaks_peak_1291	379	.	10.75579	41.07529	37.94184	364
1	129804681	129805562	CH_4X0430_H3K27Ac_CSpeaks_peak_1292	1344	.	25.03165	138.73914	134.45393	448
1	129961380	129962133	CH_4X0430_H3K27Ac_CSpeaks_peak_1293	192	.	9.77220	22.12603	19.24696	557
1	129967564	129967738	CH_4X0430_H3K27Ac_CSpeaks_peak_1294	80	.	4.69344	10.76060	8.09887	73
1	129988868	129989031	CH_4X0430_H3K27Ac_CSpeaks_peak_1295	23	.	3.61933	4.78840	2.34711	60
1	130030516	130030693	CH_4X0430_H3K27Ac_CSpeaks_peak_1296	67	.	6.15314	9.32632	6.70296	53
1	130036969	130038397	CH_4X0430_H3K27Ac_CSpeaks_peak_1297	614	.	11.17768	64.85271	61.44925	919
1	130106834	130107393	CH_4X0430_H3K27Ac_CSpeaks_peak_1298	16	.	2.87237	4.08806	1.69835	444
1	130110027	130111074	CH_4X0430_H3K27Ac_CSpeaks_peak_1299	571	.	10.68090	60.45658	57.10194	632
1	130196945	130198161	CH_4X0430_H3K27Ac_CSpeaks_peak_1300	1488	.	29.16561	153.32883	148.82298	598
1	130239802	130239958	CH_4X0430_H3K27Ac_CSpeaks_peak_1301	38	.	4.78439	6.39742	3.87893	56
1	130240399	130240697	CH_4X0430_H3K27Ac_CSpeaks_peak_1302	83	.	7.02677	11.05348	8.38449	214
1	130240985	130241592	CH_4X0430_H3K27Ac_CSpeaks_peak_1303	220	.	11.76803	24.96438	22.04095	205
1	130680048	130680201	CH_4X0430_H3K27Ac_CSpeaks_peak_1304	66	.	4.30232	9.23979	6.61856	118
1	130723950	130724317	CH_4X0430_H3K27Ac_CSpeaks_peak_1305	57	.	5.51650	8.30815	5.71646	59
1	131490107	131490767	CH_4X0430_H3K27Ac_CSpeaks_peak_1306	188	.	8.12547	21.67710	18.80362	194
1	131766835	131767062	CH_4X0430_H3K27Ac_CSpeaks_peak_1307	64	.	3.78101	9.05527	6.44125	107
1	131780521	131780668	CH_4X0430_H3K27Ac_CSpeaks_peak_1308	30	.	4.32417	5.49644	3.01552	96
1	131904841	131905243	CH_4X0430_H3K27Ac_CSpeaks_peak_1309	80	.	5.94976	10.73984	8.07911	262
1	131924939	131926095	CH_4X0430_H3K27Ac_CSpeaks_peak_1310	495	.	12.19963	52.76986	49.50082	434
1	132024427	132025499	CH_4X0430_H3K27Ac_CSpeaks_peak_1311	657	.	12.19167	69.15039	65.70155	469
1	132032830	132033813	CH_4X0430_H3K27Ac_CSpeaks_peak_1312	384	.	14.82529	41.59653	38.45665	317
1	132170971	132171194	CH_4X0430_H3K27Ac_CSpeaks_peak_1313	104	.	7.90142	13.17966	10.45931	91
1	132194307	132194927	CH_4X0430_H3K27Ac_CSpeaks_peak_1314	696	.	26.20337	73.11093	69.61754	457
1	132195563	132196278	CH_4X0430_H3K27Ac_CSpeaks_peak_1315	2398	.	45.70578	246.31633	239.84026	248
1	132207921	132209044	CH_4X0430_H3K27Ac_CSpeaks_peak_1316	552	.	12.80439	58.59247	55.25848	618
1	132212909	132213092	CH_4X0430_H3K27Ac_CSpeaks_peak_1317	25	.	4.01321	5.00975	2.55915	144
1	132217519	132217829	CH_4X0430_H3K27Ac_CSpeaks_peak_1318	81	.	6.67596	10.82072	8.15807	105
1	132225913	132226978	CH_4X0430_H3K27Ac_CSpeaks_peak_1319	1110	.	32.21207	115.05959	111.08570	546
1	132236290	132236683	CH_4X0430_H3K27Ac_CSpeaks_peak_1320	48	.	4.96545	7.43061	4.86977	39
1	132435691	132435838	CH_4X0430_H3K27Ac_CSpeaks_peak_1321	42	.	4.73796	6.79259	4.25421	95
1	132436021	132436180	CH_4X0430_H3K27Ac_CSpeaks_peak_1322	31	.	4.15272	5.62632	3.13798	28
1	132472974	132473436	CH_4X0430_H3K27Ac_CSpeaks_peak_1323	106	.	7.79011	13.38593	10.66312	347
1	132582046	132582644	CH_4X0430_H3K27Ac_CSpeaks_peak_1324	880	.	24.17488	91.70615	88.00902	146
1	132584761	132584983	CH_4X0430_H3K27Ac_CSpeaks_peak_1325	46	.	4.61965	7.15998	4.60948	112
1	132585098	132585692	CH_4X0430_H3K27Ac_CSpeaks_peak_1326	424	.	11.53803	45.65905	42.47138	233
1	132656165	132657226	CH_4X0430_H3K27Ac_CSpeaks_peak_1327	1438	.	44.80902	148.31635	143.88892	481
1	132657873	132658179	CH_4X0430_H3K27Ac_CSpeaks_peak_1328	50	.	5.40521	7.59973	5.02955	53
1	132757297	132757556	CH_4X0430_H3K27Ac_CSpeaks_peak_1329	89	.	6.50001	11.67132	8.98645	154
1	132757797	132759137	CH_4X0430_H3K27Ac_CSpeaks_peak_1330	509	.	7.89131	54.19685	50.91198	393
1	132813535	132815097	CH_4X0430_H3K27Ac_CSpeaks_peak_1331	972	.	25.96561	101.04057	97.23640	754
1	132823575	132823722	CH_4X0430_H3K27Ac_CSpeaks_peak_1332	86	.	5.08189	11.28811	8.61061	78
1	132865292	132865632	CH_4X0430_H3K27Ac_CSpeaks_peak_1333	241	.	8.21351	27.09361	24.13898	207
1	132866330	132866725	CH_4X0430_H3K27Ac_CSpeaks_peak_1334	294	.	15.13830	32.44032	29.41439	122
1	132885487	132886317	CH_4X0430_H3K27Ac_CSpeaks_peak_1335	228	.	10.85800	25.77679	22.84220	673
1	132929247	132929485	CH_4X0430_H3K27Ac_CSpeaks_peak_1336	70	.	4.63998	9.67180	7.03821	97
1	133012981	133013857	CH_4X0430_H3K27Ac_CSpeaks_peak_1337	347	.	10.99799	37.86751	34.77232	389
1	133195650	133195797	CH_4X0430_H3K27Ac_CSpeaks_peak_1338	41	.	4.65142	6.65601	4.12431	127
1	133196322	133196524	CH_4X0430_H3K27Ac_CSpeaks_peak_1339	41	.	4.66848	6.68293	4.15095	68
1	133217761	133219288	CH_4X0430_H3K27Ac_CSpeaks_peak_1340	1609	.	16.67007	165.69810	160.96959	900
1	133229966	133230437	CH_4X0430_H3K27Ac_CSpeaks_peak_1341	99	.	7.35533	12.67772	9.96970	338
1	133257895	133258512	CH_4X0430_H3K27Ac_CSpeaks_peak_1342	84	.	5.33234	11.09277	8.41969	420
1	133258720	133258934	CH_4X0430_H3K27Ac_CSpeaks_peak_1343	146	.	9.72938	17.42553	14.62606	95
1	133260017	133260651	CH_4X0430_H3K27Ac_CSpeaks_peak_1344	83	.	7.02677	11.05348	8.38449	60
1	133273631	133274388	CH_4X0430_H3K27Ac_CSpeaks_peak_1345	308	.	10.91860	33.89954	30.85607	271
1	133306563	133308245	CH_4X0430_H3K27Ac_CSpeaks_peak_1346	795	.	24.10580	83.17026	79.57061	824
1	133319835	133320695	CH_4X0430_H3K27Ac_CSpeaks_peak_1347	1023	.	22.31611	106.21630	102.35328	446
1	133334938	133335498	CH_4X0430_H3K27Ac_CSpeaks_peak_1348	235	.	8.61711	26.45745	23.51366	294
1	133336109	133336265	CH_4X0430_H3K27Ac_CSpeaks_peak_1349	75	.	5.07842	10.23551	7.58580	93
1	133336873	133337395	CH_4X0430_H3K27Ac_CSpeaks_peak_1350	336	.	14.48190	36.70279	33.62196	272
1	133338073	133338687	CH_4X0430_H3K27Ac_CSpeaks_peak_1351	120	.	4.94440	14.79299	12.04141	341
1	133341364	133342037	CH_4X0430_H3K27Ac_CSpeaks_peak_1352	99	.	7.35533	12.67772	9.96970	187
1	133382477	133383043	CH_4X0430_H3K27Ac_CSpeaks_peak_1353	77	.	6.43591	10.43354	7.77903	244
1	133384249	133384654	CH_4X0430_H3K27Ac_CSpeaks_peak_1354	121	.	8.45480	14.88646	12.13112	102
1	133384779	133385031	CH_4X0430_H3K27Ac_CSpeaks_peak_1355	35	.	4.55433	6.03393	3.52967	45
1	133391869	133393019	CH_4X0430_H3K27Ac_CSpeaks_peak_1356	322	.	12.23667	35.30208	32.23870	496
1	133395790	133395988	CH_4X0430_H3K27Ac_CSpeaks_peak_1357	37	.	3.80882	6.28437	3.77116	108
1	133449124	133449357	CH_4X0430_H3K27Ac_CSpeaks_peak_1358	47	.	4.70513	7.30096	4.74441	121
1	133449909	133450612	CH_4X0430_H3K27Ac_CSpeaks_peak_1359	396	.	15.90128	42.80574	39.65238	409
1	133464063	133464967	CH_4X0430_H3K27Ac_CSpeaks_peak_1360	1291	.	31.93471	133.38411	129.17064	585
1	133505497	133506093	CH_4X0430_H3K27Ac_CSpeaks_peak_1361	323	.	14.53452	35.40670	32.34280	174
1	133510273	133510815	CH_4X0430_H3K27Ac_CSpeaks_peak_1362	64	.	5.57387	9.03854	6.42500	98
1	133560252	133560582	CH_4X0430_H3K27Ac_CSpeaks_peak_1363	26	.	3.68283	5.10688	2.65163	67
1	133575358	133576659	CH_4X0430_H3K27Ac_CSpeaks_peak_1364	979	.	23.61465	101.79350	97.98238	459
1	133818085	133819122	CH_4X0430_H3K27Ac_CSpeaks_peak_1365	1060	.	31.12627	109.96461	106.05496	160
1	133867996	133868328	CH_4X0430_H3K27Ac_CSpeaks_peak_1366	43	.	4.60345	6.85008	4.31062	208
1	133937853	133938593	CH_4X0430_H3K27Ac_CSpeaks_peak_1367	88	.	6.89562	11.54175	8.86027	429
1	134110607	134110754	CH_4X0430_H3K27Ac_CSpeaks_peak_1368	17	.	3.29951	4.09214	1.70175	27
1	134112079	134112284	CH_4X0430_H3K27Ac_CSpeaks_peak_1369	88	.	6.43623	11.56440	8.88153	58
1	134206664	134206955	CH_4X0430_H3K27Ac_CSpeaks_peak_1370	44	.	4.06274	7.02590	4.47974	116
1	134232738	134232906	CH_4X0430_H3K27Ac_CSpeaks_peak_1371	50	.	5.40521	7.59973	5.02955	121
1	134233949	134234340	CH_4X0430_H3K27Ac_CSpeaks_peak_1372	83	.	7.02677	11.05348	8.38449	290
1	134234585	134234781	CH_4X0430_H3K27Ac_CSpeaks_peak_1373	72	.	6.48625	9.86686	7.22929	68
1	134234936	134235195	CH_4X0430_H3K27Ac_CSpeaks_peak_1374	61	.	5.94573	8.71463	6.10848	46
1	134314738	134315798	CH_4X0430_H3K27Ac_CSpeaks_peak_1375	1027	.	30.40240	106.59296	102.72244	498
1	134337720	134338403	CH_4X0430_H3K27Ac_CSpeaks_peak_1376	74	.	5.37219	10.08908	7.44452	486
1	134447160	134447307	CH_4X0430_H3K27Ac_CSpeaks_peak_1377	39	.	4.34320	6.42856	3.90775	89
1	134488159	134488347	CH_4X0430_H3K27Ac_CSpeaks_peak_1378	13	.	2.98455	3.76689	1.39934	62
1	134541584	134542362	CH_4X0430_H3K27Ac_CSpeaks_peak_1379	106	.	5.08667	13.42071	10.69649	554
1	134578350	134579240	CH_4X0430_H3K27Ac_CSpeaks_peak_1380	1100	.	31.62685	113.97658	110.01451	427
1	134633609	134633756	CH_4X0430_H3K27Ac_CSpeaks_peak_1381	16	.	3.25740	4.02671	1.64037	5
1	134663618	134663915	CH_4X0430_H3K27Ac_CSpeaks_peak_1382	41	.	4.17837	6.69166	4.15637	75
1	134684354	134684853	CH_4X0430_H3K27Ac_CSpeaks_peak_1383	202	.	7.43127	23.11661	20.22125	374
1	134696652	134696972	CH_4X0430_H3K27Ac_CSpeaks_peak_1384	34	.	3.87992	5.91113	3.41129	72
1	134717461	134717907	CH_4X0430_H3K27Ac_CSpeaks_peak_1385	73	.	4.49788	9.99111	7.35021	300
1	134732786	134733867	CH_4X0430_H3K27Ac_CSpeaks_peak_1386	244	.	8.54007	27.35871	24.40175	543
1	134797901	134799484	CH_4X0430_H3K27Ac_CSpeaks_peak_1387	2133	.	40.63433	219.23260	213.35799	490
1	134803325	134803662	CH_4X0430_H3K27Ac_CSpeaks_peak_1388	30	.	3.55489	5.57009	3.08526	237
1	134889547	134890587	CH_4X0430_H3K27Ac_CSpeaks_peak_1389	810	.	17.60038	84.65905	81.04172	533
1	134925209	134925595	CH_4X0430_H3K27Ac_CSpeaks_peak_1390	110	.	6.09410	13.78069	11.04979	272
1	134945077	134945227	CH_4X0430_H3K27Ac_CSpeaks_peak_1391	38	.	4.59708	6.32015	3.80366	104
1	134976031	134977010	CH_4X0430_H3K27Ac_CSpeaks_peak_1392	282	.	7.07920	31.26116	28.25174	453
1	135046664	135046829	CH_4X0430_H3K27Ac_CSpeaks_peak_1393	61	.	5.94573	8.71463	6.10848	64
1	135048367	135048597	CH_4X0430_H3K27Ac_CSpeaks_peak_1394	95	.	7.56729	12.27200	9.57187	86
1	135049157	135049746	CH_4X0430_H3K27Ac_CSpeaks_peak_1395	82	.	6.91079	10.86341	8.20050	525
1	135049988	135050271	CH_4X0430_H3K27Ac_CSpeaks_peak_1396	67	.	5.97621	9.35496	6.73027	227
1	135050806	135051423	CH_4X0430_H3K27Ac_CSpeaks_peak_1397	829	.	15.74223	86.63081	82.99178	437
1	135051633	135052260	CH_4X0430_H3K27Ac_CSpeaks_peak_1398	748	.	19.55192	78.37867	74.82887	264
1	135113303	135114042	CH_4X0430_H3K27Ac_CSpeaks_peak_1399	172	.	8.35675	20.07545	17.22814	176
1	135159704	135159873	CH_4X0430_H3K27Ac_CSpeaks_peak_1400	67	.	4.82450	9.39911	6.77227	54
1	135161538	135162115	CH_4X0430_H3K27Ac_CSpeaks_peak_1401	204	.	7.95426	23.35681	20.45745	130
1	135194987	135195192	CH_4X0430_H3K27Ac_CSpeaks_peak_1402	61	.	5.94573	8.71463	6.10848	119
1	135211382	135211737	CH_4X0430_H3K27Ac_CSpeaks_peak_1403	41	.	4.17837	6.69166	4.15637	89
1	135223926	135224225	CH_4X0430_H3K27Ac_CSpeaks_peak_1404	34	.	3.87992	5.91113	3.41129	40
1	135349776	135350505	CH_4X0430_H3K27Ac_CSpeaks_peak_1405	844	.	14.33526	88.14475	84.48833	508
1	135444698	135445772	CH_4X0430_H3K27Ac_CSpeaks_peak_1406	1379	.	30.21660	142.30923	137.97110	443
1	135500495	135500757	CH_4X0430_H3K27Ac_CSpeaks_peak_1407	91	.	4.36271	11.81173	9.12543	134
1	135501100	135501423	CH_4X0430_H3K27Ac_CSpeaks_peak_1408	44	.	4.06395	7.02820	4.48185	66
1	135753594	135754127	CH_4X0430_H3K27Ac_CSpeaks_peak_1409	143	.	5.38067	17.16096	14.36501	195
1	136315662	136316326	CH_4X0430_H3K27Ac_CSpeaks_peak_1410	379	.	12.44213	41.09767	37.96276	327
1	136434518	136435289	CH_4X0430_H3K27Ac_CSpeaks_peak_1411	324	.	9.77799	35.52238	32.45646	356
1	137346172	137346336	CH_4X0430_H3K27Ac_CSpeaks_peak_1412	61	.	5.94573	8.71463	6.10848	104
1	138116534	138117515	CH_4X0430_H3K27Ac_CSpeaks_peak_1413	460	.	9.78013	49.25085	46.02130	395
1	138191947	138192996	CH_4X0430_H3K27Ac_CSpeaks_peak_1414	649	.	9.64514	68.40146	64.96066	562
1	138193536	138193683	CH_4X0430_H3K27Ac_CSpeaks_peak_1415	70	.	4.63998	9.67180	7.03821	53
1	138261978	138262251	CH_4X0430_H3K27Ac_CSpeaks_peak_1416	39	.	4.86469	6.52561	3.99669	243
1	138262711	138263726	CH_4X0430_H3K27Ac_CSpeaks_peak_1417	424	.	16.65849	45.65305	42.46645	472
1	138267962	138268223	CH_4X0430_H3K27Ac_CSpeaks_peak_1418	44	.	4.06274	7.02590	4.47974	226
1	138425882	138426328	CH_4X0430_H3K27Ac_CSpeaks_peak_1419	210	.	6.54406	23.96054	21.05252	216
1	138548886	138549665	CH_4X0430_H3K27Ac_CSpeaks_peak_1420	292	.	14.25095	32.23468	29.21224	125
1	138603050	138603197	CH_4X0430_H3K27Ac_CSpeaks_peak_1421	39	.	4.86469	6.52561	3.99669	109
1	138625585	138625732	CH_4X0430_H3K27Ac_CSpeaks_peak_1422	43	.	4.95213	6.87743	4.33619	61
1	138681495	138681685	CH_4X0430_H3K27Ac_CSpeaks_peak_1423	61	.	5.94573	8.71463	6.10848	126
1	138738661	138738889	CH_4X0430_H3K27Ac_CSpeaks_peak_1424	84	.	4.56047	11.08754	8.41594	97
1	139056950	139057118	CH_4X0430_H3K27Ac_CSpeaks_peak_1425	50	.	5.40521	7.59973	5.02955	82
1	139143698	139143925	CH_4X0430_H3K27Ac_CSpeaks_peak_1426	28	.	3.31427	5.33256	2.86543	60
1	139265214	139265392	CH_4X0430_H3K27Ac_CSpeaks_peak_1427	55	.	4.19808	8.13496	5.55109	75
1	139353406	139353705	CH_4X0430_H3K27Ac_CSpeaks_peak_1428	35	.	4.13729	6.09165	3.58614	282
1	139358352	139358612	CH_4X0430_H3K27Ac_CSpeaks_peak_1429	34	.	3.87992	5.91113	3.41129	24
1	139372216	139372406	CH_4X0430_H3K27Ac_CSpeaks_peak_1430	41	.	4.17837	6.69166	4.15637	76
1	139388823	139389975	CH_4X0430_H3K27Ac_CSpeaks_peak_1431	1134	.	37.69607	117.42925	113.42355	594
1	139423828	139424192	CH_4X0430_H3K27Ac_CSpeaks_peak_1432	16	.	2.73784	3.99220	1.61101	6
1	139442732	139443382	CH_4X0430_H3K27Ac_CSpeaks_peak_1433	218	.	10.63174	24.78471	21.86577	290
1	139462149	139462656	CH_4X0430_H3K27Ac_CSpeaks_peak_1434	135	.	7.96253	16.36467	13.58188	206
1	139476515	139477616	CH_4X0430_H3K27Ac_CSpeaks_peak_1435	1191	.	27.16955	123.26752	119.18918	574
1	139503600	139504121	CH_4X0430_H3K27Ac_CSpeaks_peak_1436	333	.	16.75615	36.45947	33.38279	356
1	139521413	139521936	CH_4X0430_H3K27Ac_CSpeaks_peak_1437	76	.	6.57848	10.32333	7.67191	119
1	139529451	139529598	CH_4X0430_H3K27Ac_CSpeaks_peak_1438	36	.	4.47369	6.12737	3.62011	80
1	139562376	139562523	CH_4X0430_H3K27Ac_CSpeaks_peak_1439	33	.	4.29127	5.84264	3.34703	61
1	139570540	139570763	CH_4X0430_H3K27Ac_CSpeaks_peak_1440	67	.	5.97621	9.35496	6.73027	86
1	139603731	139604422	CH_4X0430_H3K27Ac_CSpeaks_peak_1441	334	.	12.53512	36.55474	33.47672	298
1	139736419	139736687	CH_4X0430_H3K27Ac_CSpeaks_peak_1442	51	.	4.95423	7.70883	5.13700	146
1	139792106	139793295	CH_4X0430_H3K27Ac_CSpeaks_peak_1443	553	.	4.38052	58.67194	55.33765	815
1	139796865	139797416	CH_4X0430_H3K27Ac_CSpeaks_peak_1444	407	.	4.56625	43.94411	40.77711	113
1	139797956	139798190	CH_4X0430_H3K27Ac_CSpeaks_peak_1445	65	.	2.48248	9.18988	6.57303	159
1	139976813	139977678	CH_4X0430_H3K27Ac_CSpeaks_peak_1446	1224	.	40.50886	126.53395	122.41386	538
1	140281364	140282239	CH_4X0430_H3K27Ac_CSpeaks_peak_1447	238	.	7.71771	26.84143	23.89124	442
1	140327095	140328066	CH_4X0430_H3K27Ac_CSpeaks_peak_1448	714	.	12.86154	74.96491	71.45378	761
1	140328786	140329323	CH_4X0430_H3K27Ac_CSpeaks_peak_1449	453	.	13.96566	48.61161	45.38847	132
1	140692535	140692929	CH_4X0430_H3K27Ac_CSpeaks_peak_1450	37	.	2.89372	6.28342	3.77116	260
1	140757287	140758240	CH_4X0430_H3K27Ac_CSpeaks_peak_1451	941	.	32.33552	97.92439	94.15793	367
1	140824855	140826248	CH_4X0430_H3K27Ac_CSpeaks_peak_1452	1079	.	24.30765	111.88452	107.95055	791
1	140986036	140986252	CH_4X0430_H3K27Ac_CSpeaks_peak_1453	27	.	3.58146	5.16187	2.70176	73
1	141091172	141091968	CH_4X0430_H3K27Ac_CSpeaks_peak_1454	245	.	8.83806	27.51326	24.55416	512
1	142628970	142629466	CH_4X0430_H3K27Ac_CSpeaks_peak_1455	141	.	5.56543	16.92492	14.13148	187
1	142894580	142894758	CH_4X0430_H3K27Ac_CSpeaks_peak_1456	57	.	3.15853	8.30364	5.71325	90
1	143570228	143571056	CH_4X0430_H3K27Ac_CSpeaks_peak_1457	591	.	14.27587	62.57434	59.19574	394
1	143693424	143693883	CH_4X0430_H3K27Ac_CSpeaks_peak_1458	49	.	3.68345	7.53063	4.96565	251
1	143712687	143713577	CH_4X0430_H3K27Ac_CSpeaks_peak_1459	397	.	9.85877	42.90853	39.75404	571
1	143921566	143921810	CH_4X0430_H3K27Ac_CSpeaks_peak_1460	52	.	5.22703	7.84755	5.26955	83
1	143982998	143984248	CH_4X0430_H3K27Ac_CSpeaks_peak_1461	651	.	17.77447	68.57008	65.12594	494
1	144051761	144052692	CH_4X0430_H3K27Ac_CSpeaks_peak_1462	56	.	5.06707	8.20489	5.61765	843
1	144183223	144184572	CH_4X0430_H3K27Ac_CSpeaks_peak_1463	761	.	13.39744	79.69773	76.13311	549
1	144522129	144522452	CH_4X0430_H3K27Ac_CSpeaks_peak_1464	137	.	6.40760	16.55300	13.76779	120
1	145191954	145193566	CH_4X0430_H3K27Ac_CSpeaks_peak_1465	995	.	25.67660	103.35294	99.52188	1118
1	145223465	145223623	CH_4X0430_H3K27Ac_CSpeaks_peak_1466	57	.	5.51650	8.30815	5.71646	120
1	145231606	145232652	CH_4X0430_H3K27Ac_CSpeaks_peak_1467	1598	.	42.34621	164.54811	159.84236	549
1	145277155	145277734	CH_4X0430_H3K27Ac_CSpeaks_peak_1468	88	.	3.54868	11.54148	8.86027	243
1	145331887	145332039	CH_4X0430_H3K27Ac_CSpeaks_peak_1469	56	.	5.26629	8.21484	5.62571	32
1	145332177	145332788	CH_4X0430_H3K27Ac_CSpeaks_peak_1470	210	.	6.83753	23.91819	21.01197	165
1	145590041	145590535	CH_4X0430_H3K27Ac_CSpeaks_peak_1471	453	.	13.96566	48.61161	45.38847	235
1	145822923	145824495	CH_4X0430_H3K27Ac_CSpeaks_peak_1472	825	.	16.66324	86.17442	82.53915	679
1	145922903	145923783	CH_4X0430_H3K27Ac_CSpeaks_peak_1473	1098	.	14.36621	113.80437	109.84685	506
1	145924197	145924558	CH_4X0430_H3K27Ac_CSpeaks_peak_1474	242	.	13.09970	27.19039	24.23510	115
1	146000989	146001698	CH_4X0430_H3K27Ac_CSpeaks_peak_1475	614	.	20.99214	64.84185	61.43885	123
1	146085345	146085609	CH_4X0430_H3K27Ac_CSpeaks_peak_1476	240	.	11.21993	27.02273	24.07064	117
1	146085712	146085900	CH_4X0430_H3K27Ac_CSpeaks_peak_1477	149	.	9.65692	17.75642	14.94790	98
1	146092513	146094078	CH_4X0430_H3K27Ac_CSpeaks_peak_1478	1355	.	18.75367	139.88477	135.58299	934
1	146174453	146174600	CH_4X0430_H3K27Ac_CSpeaks_peak_1479	47	.	5.05679	7.29559	4.74104	64
1	146191942	146192678	CH_4X0430_H3K27Ac_CSpeaks_peak_1480	274	.	10.15987	30.43848	27.43891	448
1	146309977	146311990	CH_4X0430_H3K27Ac_CSpeaks_peak_1481	390	.	10.95135	42.20987	39.06291	1232
1	146514062	146514793	CH_4X0430_H3K27Ac_CSpeaks_peak_1482	378	.	8.70834	40.99588	37.86425	490
1	146602096	146603574	CH_4X0430_H3K27Ac_CSpeaks_peak_1483	770	.	17.01370	80.65289	77.07968	361
1	147479498	147479645	CH_4X0430_H3K27Ac_CSpeaks_peak_1484	39	.	4.86469	6.52561	3.99669	114
1	147495648	147496291	CH_4X0430_H3K27Ac_CSpeaks_peak_1485	1007	.	34.47812	104.63730	100.79288	470
1	147496390	147496638	CH_4X0430_H3K27Ac_CSpeaks_peak_1486	114	.	7.23867	14.18910	11.44807	122
1	147496940	147498056	CH_4X0430_H3K27Ac_CSpeaks_peak_1487	1225	.	20.51260	126.66233	122.54019	600
1	147623772	147624166	CH_4X0430_H3K27Ac_CSpeaks_peak_1488	173	.	8.96413	20.14911	17.30065	323
1	147720695	147721048	CH_4X0430_H3K27Ac_CSpeaks_peak_1489	95	.	7.56729	12.27200	9.57187	220
1	147737947	147738159	CH_4X0430_H3K27Ac_CSpeaks_peak_1490	61	.	5.94573	8.71463	6.10848	79
1	147876920	147878079	CH_4X0430_H3K27Ac_CSpeaks_peak_1491	1242	.	31.03935	128.42148	124.27576	599
1	148293557	148294877	CH_4X0430_H3K27Ac_CSpeaks_peak_1492	1211	.	20.35358	125.27496	121.17129	814
1	148477057	148477204	CH_4X0430_H3K27Ac_CSpeaks_peak_1493	39	.	4.86469	6.52561	3.99669	66
1	150117008	150117234	CH_4X0430_H3K27Ac_CSpeaks_peak_1494	372	.	13.43049	40.37298	37.24696	123
1	150185279	150186248	CH_4X0430_H3K27Ac_CSpeaks_peak_1495	814	.	29.42132	85.11655	81.49397	636
1	150186663	150186838	CH_4X0430_H3K27Ac_CSpeaks_peak_1496	47	.	5.05679	7.29559	4.74104	29
1	150235303	150235519	CH_4X0430_H3K27Ac_CSpeaks_peak_1497	65	.	5.42900	9.13825	6.52163	96
1	150300823	150301070	CH_4X0430_H3K27Ac_CSpeaks_peak_1498	39	.	4.86469	6.52561	3.99669	185
1	150994747	150995701	CH_4X0430_H3K27Ac_CSpeaks_peak_1499	563	.	12.24395	59.72973	56.38362	424
1	151947785	151948506	CH_4X0430_H3K27Ac_CSpeaks_peak_1500	397	.	15.56314	42.94083	39.78554	453
1	151949363	151950106	CH_4X0430_H3K27Ac_CSpeaks_peak_1501	706	.	18.79016	74.13988	70.63370	191
1	152349942	152350736	CH_4X0430_H3K27Ac_CSpeaks_peak_1502	540	.	19.18247	57.33157	54.01301	257
1	152506725	152507847	CH_4X0430_H3K27Ac_CSpeaks_peak_1503	1409	.	20.23014	145.33739	140.95494	565
1	152647405	152648881	CH_4X0430_H3K27Ac_CSpeaks_peak_1504	510	.	13.91995	54.32606	51.03846	598
1	153206168	153206364	CH_4X0430_H3K27Ac_CSpeaks_peak_1505	142	.	7.80941	17.05615	14.26092	61
1	153494692	153494845	CH_4X0430_H3K27Ac_CSpeaks_peak_1506	49	.	5.36527	7.53533	4.96999	52
1	153494949	153496021	CH_4X0430_H3K27Ac_CSpeaks_peak_1507	1946	.	48.68402	200.04669	194.64311	408
1	153542025	153542400	CH_4X0430_H3K27Ac_CSpeaks_peak_1508	147	.	5.96369	17.59449	14.78916	255
1	153579048	153579273	CH_4X0430_H3K27Ac_CSpeaks_peak_1509	40	.	3.19932	6.55620	4.02617	166
1	153608469	153608796	CH_4X0430_H3K27Ac_CSpeaks_peak_1510	56	.	5.06707	8.20489	5.61765	168
1	153693259	153693638	CH_4X0430_H3K27Ac_CSpeaks_peak_1511	83	.	7.02677	11.05348	8.38449	232
1	154571973	154572155	CH_4X0430_H3K27Ac_CSpeaks_peak_1512	83	.	5.67065	10.99965	8.33237	89
1	154721517	154723245	CH_4X0430_H3K27Ac_CSpeaks_peak_1513	1985	.	30.87085	204.01810	198.52068	584
1	154860602	154860870	CH_4X0430_H3K27Ac_CSpeaks_peak_1514	14	.	2.35973	3.84663	1.47396	122
1	156564732	156565106	CH_4X0430_H3K27Ac_CSpeaks_peak_1515	304	.	13.02960	33.45045	30.41156	121
1	156618397	156619643	CH_4X0430_H3K27Ac_CSpeaks_peak_1516	731	.	16.42702	76.69132	73.15842	903
1	157003751	157004402	CH_4X0430_H3K27Ac_CSpeaks_peak_1517	201	.	7.01610	23.01237	20.11897	416
1	157060274	157061048	CH_4X0430_H3K27Ac_CSpeaks_peak_1518	199	.	11.80359	22.80779	19.91799	335
1	157239306	157241059	CH_4X0430_H3K27Ac_CSpeaks_peak_1519	1385	.	21.08642	142.91803	138.57111	1393
1	157530253	157530488	CH_4X0430_H3K27Ac_CSpeaks_peak_1520	47	.	4.70513	7.30096	4.74441	177
1	157530595	157530823	CH_4X0430_H3K27Ac_CSpeaks_peak_1521	104	.	6.87673	13.13233	10.41354	97
1	157531338	157532232	CH_4X0430_H3K27Ac_CSpeaks_peak_1522	1092	.	20.17129	113.18616	109.23504	274
1	157584418	157585579	CH_4X0430_H3K27Ac_CSpeaks_peak_1523	1014	.	20.53378	105.31078	101.45520	567
1	157586001	157586148	CH_4X0430_H3K27Ac_CSpeaks_peak_1524	28	.	4.12190	5.36132	2.89306	94
1	157736224	157736769	CH_4X0430_H3K27Ac_CSpeaks_peak_1525	1127	.	32.57401	116.76769	112.77280	269
1	157800671	157801537	CH_4X0430_H3K27Ac_CSpeaks_peak_1526	245	.	8.83806	27.51326	24.55416	386
1	157874020	157874530	CH_4X0430_H3K27Ac_CSpeaks_peak_1527	78	.	4.86093	10.47046	7.81413	218
1	157874752	157874943	CH_4X0430_H3K27Ac_CSpeaks_peak_1528	93	.	6.99569	12.09166	9.39781	96
1	158090048	158090248	CH_4X0430_H3K27Ac_CSpeaks_peak_1529	30	.	3.55489	5.57009	3.08526	16
1	158100704	158101074	CH_4X0430_H3K27Ac_CSpeaks_peak_1530	142	.	6.63771	17.06071	14.26540	269
1	158101224	158101458	CH_4X0430_H3K27Ac_CSpeaks_peak_1531	274	.	11.39384	30.44492	27.44487	103
1	158106100	158106625	CH_4X0430_H3K27Ac_CSpeaks_peak_1532	106	.	5.08667	13.42071	10.69649	167
1	158250874	158252321	CH_4X0430_H3K27Ac_CSpeaks_peak_1533	194	.	7.73330	22.34652	19.46190	465
1	158347556	158347805	CH_4X0430_H3K27Ac_CSpeaks_peak_1534	44	.	3.21539	7.01981	4.47538	177
1	158392666	158392980	CH_4X0430_H3K27Ac_CSpeaks_peak_1535	77	.	6.43591	10.43354	7.77903	266
1	158393354	158393524	CH_4X0430_H3K27Ac_CSpeaks_peak_1536	79	.	6.72548	10.56151	7.90411	74
1	158466454	158467653	CH_4X0430_H3K27Ac_CSpeaks_peak_1537	1431	.	24.38095	147.57315	143.15575	536
1	158668326	158669511	CH_4X0430_H3K27Ac_CSpeaks_peak_1538	1334	.	26.95609	137.74654	133.47208	591
1	158743604	158744090	CH_4X0430_H3K27Ac_CSpeaks_peak_1539	219	.	6.99654	24.83959	21.91964	351
1	158745712	158746107	CH_4X0430_H3K27Ac_CSpeaks_peak_1540	250	.	12.15299	28.03392	25.06755	129
1	159018635	159019729	CH_4X0430_H3K27Ac_CSpeaks_peak_1541	591	.	14.27587	62.57434	59.19574	535
1	159149962	159150943	CH_4X0430_H3K27Ac_CSpeaks_peak_1542	951	.	21.21135	98.97389	95.19382	381
1	159435488	159436713	CH_4X0430_H3K27Ac_CSpeaks_peak_1543	581	.	10.80509	61.54824	58.18193	451
1	159458647	159458809	CH_4X0430_H3K27Ac_CSpeaks_peak_1544	37	.	3.80882	6.28437	3.77116	22
1	159477770	159478718	CH_4X0430_H3K27Ac_CSpeaks_peak_1545	471	.	11.57657	50.38039	47.13787	539
1	159546415	159547471	CH_4X0430_H3K27Ac_CSpeaks_peak_1546	522	.	14.14090	55.58536	52.28403	549
1	159570742	159570889	CH_4X0430_H3K27Ac_CSpeaks_peak_1547	62	.	4.03426	8.89975	6.28843	110
1	159612693	159614002	CH_4X0430_H3K27Ac_CSpeaks_peak_1548	1690	.	29.52953	173.96397	169.08522	749
1	159614613	159615031	CH_4X0430_H3K27Ac_CSpeaks_peak_1549	120	.	6.86447	14.85173	12.09730	123
1	159629655	159630251	CH_4X0430_H3K27Ac_CSpeaks_peak_1550	171	.	10.11358	19.99525	17.14979	375
1	159944684	159944841	CH_4X0430_H3K27Ac_CSpeaks_peak_1551	60	.	3.81630	8.62693	6.02437	121
1	160016383	160016705	CH_4X0430_H3K27Ac_CSpeaks_peak_1552	62	.	3.61731	8.84787	6.24026	143
1	160499947	160500114	CH_4X0430_H3K27Ac_CSpeaks_peak_1553	64	.	5.59310	9.06990	6.45578	83
1	160556809	160556973	CH_4X0430_H3K27Ac_CSpeaks_peak_1554	30	.	3.02124	5.50729	3.02579	20
1	160575190	160576228	CH_4X0430_H3K27Ac_CSpeaks_peak_1555	833	.	21.07545	87.00554	83.36181	530
1	160602525	160603408	CH_4X0430_H3K27Ac_CSpeaks_peak_1556	153	.	8.70784	18.14533	15.33096	767
1	160939846	160940083	CH_4X0430_H3K27Ac_CSpeaks_peak_1557	23	.	3.61933	4.78840	2.34711	9
1	160940846	160942436	CH_4X0430_H3K27Ac_CSpeaks_peak_1558	1622	.	35.61810	167.04088	162.28775	1048
1	160944441	160944622	CH_4X0430_H3K27Ac_CSpeaks_peak_1559	31	.	3.98127	5.59011	3.10248	124
1	161163281	161163635	CH_4X0430_H3K27Ac_CSpeaks_peak_1560	68	.	6.26412	9.50559	6.87712	242
1	161189032	161189766	CH_4X0430_H3K27Ac_CSpeaks_peak_1561	228	.	10.85800	25.77679	22.84220	170
1	161361029	161361747	CH_4X0430_H3K27Ac_CSpeaks_peak_1562	553	.	11.48846	58.71047	55.37550	593
1	161362321	161362486	CH_4X0430_H3K27Ac_CSpeaks_peak_1563	61	.	5.94573	8.71463	6.10848	90
1	161411901	161412894	CH_4X0430_H3K27Ac_CSpeaks_peak_1564	1010	.	19.11888	104.91177	101.06107	472
1	161515155	161515530	CH_4X0430_H3K27Ac_CSpeaks_peak_1565	94	.	5.30284	12.12397	9.42722	78
1	161527547	161528013	CH_4X0430_H3K27Ac_CSpeaks_peak_1566	76	.	4.38506	10.34133	7.68915	262
1	161599706	161600706	CH_4X0430_H3K27Ac_CSpeaks_peak_1567	435	.	19.92625	46.71256	43.51404	753
1	161601281	161602248	CH_4X0430_H3K27Ac_CSpeaks_peak_1568	1280	.	21.14865	132.24507	128.04842	325
1	162070065	162070254	CH_4X0430_H3K27Ac_CSpeaks_peak_1569	39	.	4.86469	6.52561	3.99669	102
1	162071882	162072073	CH_4X0430_H3K27Ac_CSpeaks_peak_1570	83	.	7.02677	11.05348	8.38449	101
1	162230356	162230742	CH_4X0430_H3K27Ac_CSpeaks_peak_1571	31	.	3.98127	5.59011	3.10248	28
1	162230844	162231418	CH_4X0430_H3K27Ac_CSpeaks_peak_1572	65	.	5.07374	9.20165	6.58241	121
1	162401144	162401903	CH_4X0430_H3K27Ac_CSpeaks_peak_1573	382	.	10.17335	41.38889	38.25095	399
1	162637687	162638735	CH_4X0430_H3K27Ac_CSpeaks_peak_1574	257	.	8.64553	28.70065	25.72468	650
1	162653248	162654420	CH_4X0430_H3K27Ac_CSpeaks_peak_1575	637	.	17.52055	67.19280	63.76456	580
1	162992803	162994519	CH_4X0430_H3K27Ac_CSpeaks_peak_1576	617	.	15.93586	65.17591	61.76906	561
1	163367894	163368197	CH_4X0430_H3K27Ac_CSpeaks_peak_1577	61	.	5.94573	8.71463	6.10848	84
1	163368298	163369263	CH_4X0430_H3K27Ac_CSpeaks_peak_1578	1289	.	26.29324	133.13971	128.93004	448
1	163381165	163381406	CH_4X0430_H3K27Ac_CSpeaks_peak_1579	104	.	6.87673	13.13233	10.41354	64
1	163585518	163586766	CH_4X0430_H3K27Ac_CSpeaks_peak_1580	1302	.	22.80233	134.44972	130.22337	650
1	163661919	163663377	CH_4X0430_H3K27Ac_CSpeaks_peak_1581	645	.	13.35704	68.02727	64.58931	510
1	163774953	163775518	CH_4X0430_H3K27Ac_CSpeaks_peak_1582	95	.	7.56729	12.27200	9.57187	267
1	163775763	163776390	CH_4X0430_H3K27Ac_CSpeaks_peak_1583	37	.	3.33265	6.24034	3.72944	517
1	163937035	163938056	CH_4X0430_H3K27Ac_CSpeaks_peak_1584	693	.	23.47332	72.85763	69.36639	428
1	163942326	163942895	CH_4X0430_H3K27Ac_CSpeaks_peak_1585	32	.	2.77797	5.76165	3.26906	242
1	164274084	164274659	CH_4X0430_H3K27Ac_CSpeaks_peak_1586	90	.	3.65302	11.70019	9.01509	219
1	164359311	164360056	CH_4X0430_H3K27Ac_CSpeaks_peak_1587	415	.	10.69955	44.70841	41.53098	449
1	165000291	165000489	CH_4X0430_H3K27Ac_CSpeaks_peak_1588	39	.	4.86469	6.52561	3.99669	63
1	165302626	165303079	CH_4X0430_H3K27Ac_CSpeaks_peak_1589	74	.	5.37219	10.08908	7.44452	127
1	166309551	166309880	CH_4X0430_H3K27Ac_CSpeaks_peak_1590	59	.	4.57058	8.58459	5.98385	222
1	166619810	166620078	CH_4X0430_H3K27Ac_CSpeaks_peak_1591	59	.	3.35671	8.52948	5.93077	121
1	169768839	169769192	CH_4X0430_H3K27Ac_CSpeaks_peak_1592	53	.	3.65728	7.96536	5.38509	62
1	171446242	171447439	CH_4X0430_H3K27Ac_CSpeaks_peak_1593	462	.	10.81284	49.46838	46.23578	449
1	171621931	171622239	CH_4X0430_H3K27Ac_CSpeaks_peak_1594	51	.	3.49017	7.77116	5.19792	116
1	171740019	171741146	CH_4X0430_H3K27Ac_CSpeaks_peak_1595	935	.	22.85289	97.30598	93.54662	518
1	171756700	171757687	CH_4X0430_H3K27Ac_CSpeaks_peak_1596	350	.	9.64714	38.13602	35.03749	515
1	171977893	171978488	CH_4X0430_H3K27Ac_CSpeaks_peak_1597	106	.	7.29179	13.40545	10.68207	491
1	172072915	172073121	CH_4X0430_H3K27Ac_CSpeaks_peak_1598	88	.	6.89562	11.54175	8.86027	102
1	172140620	172140790	CH_4X0430_H3K27Ac_CSpeaks_peak_1599	53	.	5.08824	7.92670	5.34767	42
1	173017478	173017853	CH_4X0430_H3K27Ac_CSpeaks_peak_1600	38	.	2.98072	6.35460	3.83699	145
1	174440998	174441315	CH_4X0430_H3K27Ac_CSpeaks_peak_1601	59	.	4.10676	8.50739	5.90991	224
1	175841599	175841788	CH_4X0430_H3K27Ac_CSpeaks_peak_1602	83	.	7.02677	11.05348	8.38449	96
1	176054165	176054432	CH_4X0430_H3K27Ac_CSpeaks_peak_1603	48	.	3.97713	7.39873	4.83855	76
1	176477174	176477984	CH_4X0430_H3K27Ac_CSpeaks_peak_1604	705	.	16.03590	74.07587	70.57275	646
1	176478594	176479691	CH_4X0430_H3K27Ac_CSpeaks_peak_1605	1211	.	15.93142	125.24448	121.14236	238
1	176609156	176610314	CH_4X0430_H3K27Ac_CSpeaks_peak_1606	1213	.	23.27162	125.42607	121.31849	524
1	176862721	176864237	CH_4X0430_H3K27Ac_CSpeaks_peak_1607	2116	.	28.50302	217.49799	211.66524	803
1	177403045	177403210	CH_4X0430_H3K27Ac_CSpeaks_peak_1608	39	.	4.86469	6.52561	3.99669	134
1	178690655	178690920	CH_4X0430_H3K27Ac_CSpeaks_peak_1609	62	.	3.26042	8.86837	6.25958	141
1	178760355	178760860	CH_4X0430_H3K27Ac_CSpeaks_peak_1610	494	.	12.71139	52.75096	49.48194	386
1	178761190	178761667	CH_4X0430_H3K27Ac_CSpeaks_peak_1611	204	.	11.49184	23.36281	20.46345	319
1	178771101	178772370	CH_4X0430_H3K27Ac_CSpeaks_peak_1612	744	.	16.62258	78.00679	74.46064	402
1	179037741	179038291	CH_4X0430_H3K27Ac_CSpeaks_peak_1613	206	.	10.91454	23.52871	20.62686	169
1	179148864	179149476	CH_4X0430_H3K27Ac_CSpeaks_peak_1614	157	.	8.68640	18.61698	15.79305	387
1	179416205	179417168	CH_4X0430_H3K27Ac_CSpeaks_peak_1615	1178	.	29.84553	121.86301	117.80264	657
1	179487611	179488694	CH_4X0430_H3K27Ac_CSpeaks_peak_1616	903	.	23.96483	94.09350	90.37230	712
1	179622960	179624021	CH_4X0430_H3K27Ac_CSpeaks_peak_1617	141	.	4.42208	16.95871	14.16479	275
1	179642744	179643220	CH_4X0430_H3K27Ac_CSpeaks_peak_1618	180	.	9.41027	20.93983	18.07955	122
1	179773832	179774395	CH_4X0430_H3K27Ac_CSpeaks_peak_1619	391	.	12.69605	42.32908	39.18025	384
1	179774842	179775077	CH_4X0430_H3K27Ac_CSpeaks_peak_1620	111	.	7.81504	13.83979	11.10776	109
1	179934119	179934703	CH_4X0430_H3K27Ac_CSpeaks_peak_1621	34	.	3.87992	5.91113	3.41129	157
1	180162621	180163672	CH_4X0430_H3K27Ac_CSpeaks_peak_1622	494	.	12.71139	52.75096	49.48194	661
1	180234786	180235930	CH_4X0430_H3K27Ac_CSpeaks_peak_1623	309	.	7.45179	34.03162	30.98649	427
1	180273400	180274837	CH_4X0430_H3K27Ac_CSpeaks_peak_1624	1187	.	17.13911	122.81480	118.74117	619
1	180305740	180307064	CH_4X0430_H3K27Ac_CSpeaks_peak_1625	676	.	10.94608	71.07111	67.60142	657
1	180418544	180418883	CH_4X0430_H3K27Ac_CSpeaks_peak_1626	149	.	5.72445	17.75985	14.95081	139
1	180420431	180420585	CH_4X0430_H3K27Ac_CSpeaks_peak_1627	57	.	5.51650	8.30815	5.71646	83
1	180602019	180602739	CH_4X0430_H3K27Ac_CSpeaks_peak_1628	416	.	13.20389	44.81748	41.63818	364
1	180662388	180663095	CH_4X0430_H3K27Ac_CSpeaks_peak_1629	444	.	10.03423	47.67837	44.46700	412
1	180730656	180731115	CH_4X0430_H3K27Ac_CSpeaks_peak_1630	47	.	3.49827	7.32183	4.76459	240
1	180760208	180761379	CH_4X0430_H3K27Ac_CSpeaks_peak_1631	1130	.	19.39951	117.02259	113.02335	542
1	180924733	180926283	CH_4X0430_H3K27Ac_CSpeaks_peak_1632	1119	.	20.52210	115.97470	111.98695	563
1	180975930	180976573	CH_4X0430_H3K27Ac_CSpeaks_peak_1633	182	.	5.44019	21.15165	18.28913	280
1	180996559	180996724	CH_4X0430_H3K27Ac_CSpeaks_peak_1634	83	.	7.02677	11.05348	8.38449	85
1	181132693	181133507	CH_4X0430_H3K27Ac_CSpeaks_peak_1635	853	.	28.35697	89.02531	85.35818	347
1	181501259	181501651	CH_4X0430_H3K27Ac_CSpeaks_peak_1636	88	.	6.89562	11.54175	8.86027	219
1	181600234	181600396	CH_4X0430_H3K27Ac_CSpeaks_peak_1637	50	.	5.40521	7.59973	5.02955	125
1	181600491	181601864	CH_4X0430_H3K27Ac_CSpeaks_peak_1638	1161	.	26.66171	120.14877	116.11094	1060
1	181604268	181604479	CH_4X0430_H3K27Ac_CSpeaks_peak_1639	37	.	4.56184	6.26506	3.75377	91
1	181686563	181687643	CH_4X0430_H3K27Ac_CSpeaks_peak_1640	1330	.	23.15314	137.34338	133.07607	431
1	181725966	181727106	CH_4X0430_H3K27Ac_CSpeaks_peak_1641	39	.	3.52008	6.43257	3.91068	1033
1	181757004	181757732	CH_4X0430_H3K27Ac_CSpeaks_peak_1642	873	.	15.41490	91.06056	87.37207	415
1	181766023	181766302	CH_4X0430_H3K27Ac_CSpeaks_peak_1643	39	.	4.86469	6.52561	3.99669	204
1	181806599	181807778	CH_4X0430_H3K27Ac_CSpeaks_peak_1644	680	.	15.64478	71.48145	68.00517	602
1	181825809	181826549	CH_4X0430_H3K27Ac_CSpeaks_peak_1645	146	.	6.25791	17.49423	14.68982	446
1	181876883	181877192	CH_4X0430_H3K27Ac_CSpeaks_peak_1646	146	.	9.72938	17.42553	14.62606	186
1	182094864	182095057	CH_4X0430_H3K27Ac_CSpeaks_peak_1647	39	.	4.86469	6.52561	3.99669	58
1	182112200	182113287	CH_4X0430_H3K27Ac_CSpeaks_peak_1648	146	.	9.72938	17.42553	14.62606	428
1	182447625	182448230	CH_4X0430_H3K27Ac_CSpeaks_peak_1649	125	.	7.60060	15.26686	12.50474	463
1	182468942	182469357	CH_4X0430_H3K27Ac_CSpeaks_peak_1650	80	.	4.69344	10.76060	8.09887	139
1	182668074	182668249	CH_4X0430_H3K27Ac_CSpeaks_peak_1651	120	.	6.86447	14.85173	12.09730	86
1	182729021	182729747	CH_4X0430_H3K27Ac_CSpeaks_peak_1652	159	.	5.67152	18.79747	15.97054	513
1	182904268	182905210	CH_4X0430_H3K27Ac_CSpeaks_peak_1653	1078	.	19.99589	111.79751	107.86375	397
1	182906210	182906630	CH_4X0430_H3K27Ac_CSpeaks_peak_1654	132	.	8.59971	16.01465	13.23840	98
1	182962620	182962767	CH_4X0430_H3K27Ac_CSpeaks_peak_1655	39	.	4.86469	6.52561	3.99669	108
1	182985391	182985772	CH_4X0430_H3K27Ac_CSpeaks_peak_1656	148	.	7.10979	17.60757	14.80077	262
1	183213892	183214513	CH_4X0430_H3K27Ac_CSpeaks_peak_1657	158	.	9.65387	18.72191	15.89618	294
1	183247959	183248220	CH_4X0430_H3K27Ac_CSpeaks_peak_1658	25	.	4.01321	5.00975	2.55915	137
1	183335994	183336981	CH_4X0430_H3K27Ac_CSpeaks_peak_1659	673	.	14.55841	70.81968	67.35165	279
1	183347679	183347826	CH_4X0430_H3K27Ac_CSpeaks_peak_1660	33	.	4.16462	5.88383	3.38708	40
1	183357643	183357790	CH_4X0430_H3K27Ac_CSpeaks_peak_1661	57	.	5.34106	8.33544	5.74322	84
1	183357995	183358286	CH_4X0430_H3K27Ac_CSpeaks_peak_1662	64	.	4.97257	9.01833	6.40489	221
1	183526383	183527279	CH_4X0430_H3K27Ac_CSpeaks_peak_1663	378	.	8.70834	40.99588	37.86425	432
1	183667487	183667727	CH_4X0430_H3K27Ac_CSpeaks_peak_1664	133	.	9.18885	16.09859	13.32133	99
1	183668257	183668628	CH_4X0430_H3K27Ac_CSpeaks_peak_1665	112	.	4.79898	14.02809	11.28990	127
1	183889185	183889409	CH_4X0430_H3K27Ac_CSpeaks_peak_1666	130	.	7.16293	15.86262	13.08961	73
1	184066435	184067344	CH_4X0430_H3K27Ac_CSpeaks_peak_1667	876	.	21.83721	91.39003	87.69870	509
1	184084186	184084717	CH_4X0430_H3K27Ac_CSpeaks_peak_1668	182	.	5.44019	21.15165	18.28913	231
1	184098067	184098286	CH_4X0430_H3K27Ac_CSpeaks_peak_1669	65	.	5.07374	9.20165	6.58241	105
1	184175945	184177224	CH_4X0430_H3K27Ac_CSpeaks_peak_1670	1308	.	32.23317	135.04645	130.81108	866
1	184199589	184200194	CH_4X0430_H3K27Ac_CSpeaks_peak_1671	43	.	3.50805	6.87519	4.33473	416
1	184287925	184288365	CH_4X0430_H3K27Ac_CSpeaks_peak_1672	129	.	5.86679	15.72220	12.95120	136
1	184315145	184315403	CH_4X0430_H3K27Ac_CSpeaks_peak_1673	111	.	7.81504	13.83979	11.10776	122
1	184366320	184366673	CH_4X0430_H3K27Ac_CSpeaks_peak_1674	146	.	8.32447	17.48164	14.67929	89
1	184431287	184431470	CH_4X0430_H3K27Ac_CSpeaks_peak_1675	111	.	7.81504	13.83979	11.10776	92
1	184493997	184495286	CH_4X0430_H3K27Ac_CSpeaks_peak_1676	970	.	18.59267	100.82762	97.02654	669
1	184526994	184527737	CH_4X0430_H3K27Ac_CSpeaks_peak_1677	74	.	5.79093	10.09922	7.45303	264
1	184544863	184545980	CH_4X0430_H3K27Ac_CSpeaks_peak_1678	648	.	10.29069	68.29732	64.85783	808
1	184615367	184616243	CH_4X0430_H3K27Ac_CSpeaks_peak_1679	1446	.	24.55635	149.04715	144.60631	642
1	184679739	184680681	CH_4X0430_H3K27Ac_CSpeaks_peak_1680	864	.	23.87642	90.16869	86.48907	572
1	185218369	185218855	CH_4X0430_H3K27Ac_CSpeaks_peak_1681	128	.	8.10199	15.65488	12.88673	191
1	185304315	185306017	CH_4X0430_H3K27Ac_CSpeaks_peak_1682	955	.	26.58564	99.35973	95.57706	692
1	185601039	185601666	CH_4X0430_H3K27Ac_CSpeaks_peak_1683	355	.	11.04758	38.61991	35.51746	490
1	185653482	185654358	CH_4X0430_H3K27Ac_CSpeaks_peak_1684	1136	.	36.58918	117.62436	113.61784	213
1	185708370	185708961	CH_4X0430_H3K27Ac_CSpeaks_peak_1685	331	.	11.42645	36.26137	33.18721	336
1	185732245	185733325	CH_4X0430_H3K27Ac_CSpeaks_peak_1686	759	.	21.78723	79.56129	75.99895	549
1	185782789	185783243	CH_4X0430_H3K27Ac_CSpeaks_peak_1687	690	.	22.80180	72.53777	69.05199	186
1	185783339	185784542	CH_4X0430_H3K27Ac_CSpeaks_peak_1688	1412	.	41.32016	145.59244	141.20403	639
1	186010131	186011184	CH_4X0430_H3K27Ac_CSpeaks_peak_1689	447	.	11.92915	47.99513	44.78105	435
1	186151992	186152139	CH_4X0430_H3K27Ac_CSpeaks_peak_1690	50	.	5.40521	7.59973	5.02955	60
1	186192121	186192279	CH_4X0430_H3K27Ac_CSpeaks_peak_1691	57	.	5.51650	8.30815	5.71646	61
1	186424503	186425576	CH_4X0430_H3K27Ac_CSpeaks_peak_1692	849	.	23.57796	88.63661	84.97524	568
1	186596350	186597240	CH_4X0430_H3K27Ac_CSpeaks_peak_1693	567	.	13.88475	60.08140	56.73066	407
1	186750483	186751058	CH_4X0430_H3K27Ac_CSpeaks_peak_1694	111	.	5.74474	13.84751	11.11399	276
1	186832471	186833376	CH_4X0430_H3K27Ac_CSpeaks_peak_1695	138	.	9.22971	16.59593	13.81029	119
1	186950810	186951872	CH_4X0430_H3K27Ac_CSpeaks_peak_1696	2059	.	36.99018	211.66280	205.97858	460
1	186993702	186993948	CH_4X0430_H3K27Ac_CSpeaks_peak_1697	145	.	8.81559	17.32888	14.53062	116
1	187041990	187043053	CH_4X0430_H3K27Ac_CSpeaks_peak_1698	692	.	15.84034	72.77599	69.28500	696
1	187046186	187047251	CH_4X0430_H3K27Ac_CSpeaks_peak_1699	495	.	11.28988	52.83500	49.56460	774
1	187332340	187334214	CH_4X0430_H3K27Ac_CSpeaks_peak_1700	1005	.	16.07693	104.34783	100.50532	683
1	188328564	188329031	CH_4X0430_H3K27Ac_CSpeaks_peak_1701	14	.	2.27592	3.86376	1.48991	241
1	188855816	188855963	CH_4X0430_H3K27Ac_CSpeaks_peak_1702	50	.	5.40521	7.59973	5.02955	66
1	188989042	188989549	CH_4X0430_H3K27Ac_CSpeaks_peak_1703	117	.	5.08840	14.49420	11.74890	339
1	189032705	189033249	CH_4X0430_H3K27Ac_CSpeaks_peak_1704	60	.	3.09372	8.67943	6.07612	416
1	189322853	189323711	CH_4X0430_H3K27Ac_CSpeaks_peak_1705	73	.	4.49788	9.99111	7.35021	119
1	189340792	189341074	CH_4X0430_H3K27Ac_CSpeaks_peak_1706	262	.	10.74439	29.20059	26.21866	104
1	189342054	189342254	CH_4X0430_H3K27Ac_CSpeaks_peak_1707	125	.	8.71695	15.31722	12.55386	91
1	189380513	189381026	CH_4X0430_H3K27Ac_CSpeaks_peak_1708	107	.	8.10781	13.52025	10.79428	378
1	189416774	189417758	CH_4X0430_H3K27Ac_CSpeaks_peak_1709	775	.	14.25151	81.12653	77.54593	446
1	190236452	190237051	CH_4X0430_H3K27Ac_CSpeaks_peak_1710	182	.	6.66530	21.16080	18.29734	342
1	190301042	190301402	CH_4X0430_H3K27Ac_CSpeaks_peak_1711	148	.	7.10979	17.60757	14.80077	222
1	190311629	190312008	CH_4X0430_H3K27Ac_CSpeaks_peak_1712	73	.	4.49788	9.99111	7.35021	158
1	190364223	190365522	CH_4X0430_H3K27Ac_CSpeaks_peak_1713	705	.	23.16374	74.09791	70.59415	599
1	190366006	190366621	CH_4X0430_H3K27Ac_CSpeaks_peak_1714	133	.	8.39580	16.14584	13.36723	320
1	190433036	190434224	CH_4X0430_H3K27Ac_CSpeaks_peak_1715	710	.	15.08462	74.59215	71.08320	487
1	190540918	190541924	CH_4X0430_H3K27Ac_CSpeaks_peak_1716	1507	.	15.45381	155.25363	150.71384	494
1	190629115	190629900	CH_4X0430_H3K27Ac_CSpeaks_peak_1717	448	.	11.22576	48.09134	44.87597	499
1	190693022	190694094	CH_4X0430_H3K27Ac_CSpeaks_peak_1718	629	.	19.10114	66.35300	62.93453	564
1	190694457	190695896	CH_4X0430_H3K27Ac_CSpeaks_peak_1719	1794	.	25.30370	184.51889	179.43604	457
1	190950218	190951822	CH_4X0430_H3K27Ac_CSpeaks_peak_1720	1519	.	23.85186	156.53439	151.96992	1057
1	191011214	191011677	CH_4X0430_H3K27Ac_CSpeaks_peak_1721	48	.	3.12522	7.37575	4.81716	126
1	191403772	191405801	CH_4X0430_H3K27Ac_CSpeaks_peak_1722	2412	.	41.75985	247.79663	241.29047	1068
1	191531706	191532418	CH_4X0430_H3K27Ac_CSpeaks_peak_1723	158	.	9.00226	18.64954	15.82489	407
1	191549640	191550608	CH_4X0430_H3K27Ac_CSpeaks_peak_1724	643	.	9.90162	67.79470	64.36084	437
1	191635562	191636169	CH_4X0430_H3K27Ac_CSpeaks_peak_1725	135	.	7.96253	16.36467	13.58188	353
1	191680022	191681588	CH_4X0430_H3K27Ac_CSpeaks_peak_1726	898	.	24.60712	93.51820	89.80137	627
1	191730870	191732174	CH_4X0430_H3K27Ac_CSpeaks_peak_1727	819	.	22.98105	85.58891	81.96048	306
1	191825546	191825925	CH_4X0430_H3K27Ac_CSpeaks_peak_1728	99	.	7.35533	12.67772	9.96970	234
1	191919638	191919891	CH_4X0430_H3K27Ac_CSpeaks_peak_1729	60	.	5.55804	8.68449	6.08115	129
1	191982644	191983759	CH_4X0430_H3K27Ac_CSpeaks_peak_1730	678	.	18.28231	71.34301	67.86978	481
1	192074881	192075131	CH_4X0430_H3K27Ac_CSpeaks_peak_1731	77	.	6.43591	10.43354	7.77903	125
1	192139805	192139975	CH_4X0430_H3K27Ac_CSpeaks_peak_1732	61	.	5.94573	8.71463	6.10848	71
1	192186951	192187661	CH_4X0430_H3K27Ac_CSpeaks_peak_1733	613	.	21.91856	64.77961	61.37745	364
1	192700698	192700847	CH_4X0430_H3K27Ac_CSpeaks_peak_1734	94	.	5.30284	12.12397	9.42722	79
1	192703408	192703695	CH_4X0430_H3K27Ac_CSpeaks_peak_1735	56	.	3.85886	8.20576	5.61779	110
1	193129289	193129825	CH_4X0430_H3K27Ac_CSpeaks_peak_1736	334	.	12.53512	36.55474	33.47672	401
1	193130150	193130825	CH_4X0430_H3K27Ac_CSpeaks_peak_1737	572	.	17.90732	60.65339	57.29695	170
1	193134900	193135163	CH_4X0430_H3K27Ac_CSpeaks_peak_1738	34	.	3.87992	5.91113	3.41129	37
1	193433434	193434182	CH_4X0430_H3K27Ac_CSpeaks_peak_1739	432	.	8.68115	46.43695	43.24015	482
1	193434917	193435452	CH_4X0430_H3K27Ac_CSpeaks_peak_1740	379	.	17.00920	41.04013	37.90811	234
1	193704987	193706437	CH_4X0430_H3K27Ac_CSpeaks_peak_1741	204	.	9.25211	23.39635	20.49551	456
1	193764160	193764543	CH_4X0430_H3K27Ac_CSpeaks_peak_1742	34	.	3.53522	5.99622	3.49253	356
1	194551418	194551711	CH_4X0430_H3K27Ac_CSpeaks_peak_1743	68	.	3.75128	9.48884	6.86076	214
1	194725715	194726905	CH_4X0430_H3K27Ac_CSpeaks_peak_1744	1196	.	19.05049	123.70605	119.62357	565
1	195770980	195772099	CH_4X0430_H3K27Ac_CSpeaks_peak_1745	1478	.	26.79169	152.32605	147.82886	541
1	196266488	196267347	CH_4X0430_H3K27Ac_CSpeaks_peak_1746	476	.	10.47050	50.92634	47.67830	358
1	196312319	196312739	CH_4X0430_H3K27Ac_CSpeaks_peak_1747	139	.	5.78828	16.73326	13.94287	288
1	196316677	196316907	CH_4X0430_H3K27Ac_CSpeaks_peak_1748	276	.	10.84123	30.62211	27.62040	104
1	197111719	197112153	CH_4X0430_H3K27Ac_CSpeaks_peak_1749	128	.	6.18664	15.63590	12.86814	227
1	197352857	197353026	CH_4X0430_H3K27Ac_CSpeaks_peak_1750	16	.	3.16496	4.06100	1.67349	107
1	197353121	197353766	CH_4X0430_H3K27Ac_CSpeaks_peak_1751	159	.	5.67152	18.79747	15.97054	427
1	197532935	197533679	CH_4X0430_H3K27Ac_CSpeaks_peak_1752	167	.	5.81694	19.63222	16.79211	343
1	198370413	198371264	CH_4X0430_H3K27Ac_CSpeaks_peak_1753	295	.	10.89183	32.59050	29.56350	294
1	199107179	199108345	CH_4X0430_H3K27Ac_CSpeaks_peak_1754	668	.	19.40010	70.34583	66.88321	414
1	199227612	199228505	CH_4X0430_H3K27Ac_CSpeaks_peak_1755	183	.	8.65520	21.16794	18.30315	297
1	199275413	199275882	CH_4X0430_H3K27Ac_CSpeaks_peak_1756	256	.	7.63259	28.62012	25.64511	334
1	199472733	199473051	CH_4X0430_H3K27Ac_CSpeaks_peak_1757	50	.	5.40521	7.59973	5.02955	102
1	199632718	199632881	CH_4X0430_H3K27Ac_CSpeaks_peak_1758	49	.	5.03748	7.54556	4.97929	132
1	199696956	199697338	CH_4X0430_H3K27Ac_CSpeaks_peak_1759	73	.	4.49788	9.99111	7.35021	341
1	199750758	199751276	CH_4X0430_H3K27Ac_CSpeaks_peak_1760	166	.	4.64059	19.45922	16.62256	245
1	199751842	199752366	CH_4X0430_H3K27Ac_CSpeaks_peak_1761	208	.	8.63332	23.79331	20.88830	128
1	199914637	199915658	CH_4X0430_H3K27Ac_CSpeaks_peak_1762	534	.	10.71795	56.78526	53.47077	422
1	199973526	199974656	CH_4X0430_H3K27Ac_CSpeaks_peak_1763	926	.	14.53099	96.38377	92.63400	490
1	200015838	200016803	CH_4X0430_H3K27Ac_CSpeaks_peak_1764	679	.	12.45962	71.46233	67.98807	490
1	200105796	200105975	CH_4X0430_H3K27Ac_CSpeaks_peak_1765	39	.	4.86469	6.52561	3.99669	62
1	200107342	200108793	CH_4X0430_H3K27Ac_CSpeaks_peak_1766	1293	.	27.31989	133.61473	129.39958	503
1	200511137	200511426	CH_4X0430_H3K27Ac_CSpeaks_peak_1767	172	.	8.35675	20.07545	17.22814	188
1	200974757	200975955	CH_4X0430_H3K27Ac_CSpeaks_peak_1768	690	.	22.80180	72.53777	69.05199	462
1	201277391	201277611	CH_4X0430_H3K27Ac_CSpeaks_peak_1769	56	.	3.48334	8.22233	5.63249	169
1	201703121	201704053	CH_4X0430_H3K27Ac_CSpeaks_peak_1770	506	.	12.90695	53.95671	50.67357	384
1	201883637	201884229	CH_4X0430_H3K27Ac_CSpeaks_peak_1771	494	.	12.71139	52.75096	49.48194	148
1	201979413	201979676	CH_4X0430_H3K27Ac_CSpeaks_peak_1772	32	.	4.36359	5.73592	3.24361	37
1	201980224	201980537	CH_4X0430_H3K27Ac_CSpeaks_peak_1773	92	.	7.34125	11.90063	9.21226	109
1	202082346	202083391	CH_4X0430_H3K27Ac_CSpeaks_peak_1774	757	.	18.11803	79.31351	75.75436	419
1	202464158	202465071	CH_4X0430_H3K27Ac_CSpeaks_peak_1775	511	.	18.93010	54.42232	51.13353	382
1	202688488	202688806	CH_4X0430_H3K27Ac_CSpeaks_peak_1776	78	.	5.19390	10.46232	7.80746	258
1	202688942	202689391	CH_4X0430_H3K27Ac_CSpeaks_peak_1777	237	.	6.98033	26.67312	23.72706	195
1	202717779	202718126	CH_4X0430_H3K27Ac_CSpeaks_peak_1778	41	.	3.75618	6.68540	4.15210	114
1	203026083	203027382	CH_4X0430_H3K27Ac_CSpeaks_peak_1779	961	.	16.43286	99.96754	96.17590	434
1	203063111	203063499	CH_4X0430_H3K27Ac_CSpeaks_peak_1780	72	.	6.48625	9.86686	7.22929	50
1	203159434	203160688	CH_4X0430_H3K27Ac_CSpeaks_peak_1781	1781	.	26.71408	183.16119	178.10400	843
1	203161038	203161635	CH_4X0430_H3K27Ac_CSpeaks_peak_1782	341	.	15.22284	37.28373	34.19812	183
1	203278612	203279651	CH_4X0430_H3K27Ac_CSpeaks_peak_1783	918	.	31.01208	95.63206	91.89182	514
1	203347778	203349060	CH_4X0430_H3K27Ac_CSpeaks_peak_1784	1707	.	25.91902	175.67711	170.76645	524
1	203511706	203511983	CH_4X0430_H3K27Ac_CSpeaks_peak_1785	47	.	4.67708	7.25475	4.70274	153
1	203523369	203523794	CH_4X0430_H3K27Ac_CSpeaks_peak_1786	177	.	7.87155	20.63872	17.78153	217
1	203527468	203528052	CH_4X0430_H3K27Ac_CSpeaks_peak_1787	994	.	29.67854	103.24185	99.41404	413
1	203528498	203529227	CH_4X0430_H3K27Ac_CSpeaks_peak_1788	1110	.	32.21207	115.05959	111.08570	239
1	203605290	203605737	CH_4X0430_H3K27Ac_CSpeaks_peak_1789	133	.	9.18885	16.09859	13.32133	313
1	203607186	203607813	CH_4X0430_H3K27Ac_CSpeaks_peak_1790	357	.	14.47733	38.80872	35.70203	132
1	203791768	203791931	CH_4X0430_H3K27Ac_CSpeaks_peak_1791	78	.	4.86093	10.47046	7.81413	119
1	204098777	204099714	CH_4X0430_H3K27Ac_CSpeaks_peak_1792	678	.	18.28231	71.34301	67.86978	476
1	204588093	204588246	CH_4X0430_H3K27Ac_CSpeaks_peak_1793	61	.	5.94573	8.71463	6.10848	116
1	204592627	204593460	CH_4X0430_H3K27Ac_CSpeaks_peak_1794	890	.	17.54025	92.77039	89.06313	173
1	204596018	204596221	CH_4X0430_H3K27Ac_CSpeaks_peak_1795	52	.	3.91120	7.79476	5.21877	135
1	204610089	204610236	CH_4X0430_H3K27Ac_CSpeaks_peak_1796	58	.	5.79437	8.46961	5.87319	129
1	204639100	204639257	CH_4X0430_H3K27Ac_CSpeaks_peak_1797	57	.	4.77528	8.33862	5.74460	110
1	204641302	204641837	CH_4X0430_H3K27Ac_CSpeaks_peak_1798	165	.	6.31449	19.35403	16.51896	276
1	204771440	204771604	CH_4X0430_H3K27Ac_CSpeaks_peak_1799	65	.	5.42900	9.13825	6.52163	111
1	204814845	204815754	CH_4X0430_H3K27Ac_CSpeaks_peak_1800	510	.	13.91995	54.32606	51.03846	773
1	204816440	204817268	CH_4X0430_H3K27Ac_CSpeaks_peak_1801	372	.	13.43049	40.37298	37.24696	492
1	204841341	204841509	CH_4X0430_H3K27Ac_CSpeaks_peak_1802	43	.	4.79144	6.87697	4.33579	128
1	204976503	204977642	CH_4X0430_H3K27Ac_CSpeaks_peak_1803	1036	.	18.28642	107.55653	103.67641	494
1	205049738	205051509	CH_4X0430_H3K27Ac_CSpeaks_peak_1804	336	.	12.97632	36.73012	33.64896	1379
1	205055723	205055915	CH_4X0430_H3K27Ac_CSpeaks_peak_1805	102	.	4.77037	12.93912	10.22483	60
1	205091605	205092372	CH_4X0430_H3K27Ac_CSpeaks_peak_1806	510	.	18.45860	54.38320	51.09479	400
1	205092627	205092981	CH_4X0430_H3K27Ac_CSpeaks_peak_1807	44	.	4.06274	7.02590	4.47974	137
1	205107946	205108126	CH_4X0430_H3K27Ac_CSpeaks_peak_1808	74	.	3.88526	10.14474	7.49782	55
1	205169189	205169341	CH_4X0430_H3K27Ac_CSpeaks_peak_1809	75	.	6.52147	10.23121	7.58301	49
1	205206045	205206311	CH_4X0430_H3K27Ac_CSpeaks_peak_1810	47	.	4.70513	7.30096	4.74441	16
1	205235754	205236823	CH_4X0430_H3K27Ac_CSpeaks_peak_1811	1133	.	20.69750	117.37453	113.36904	627
1	205236979	205237711	CH_4X0430_H3K27Ac_CSpeaks_peak_1812	83	.	5.67065	10.99965	8.33237	287
1	205258728	205259515	CH_4X0430_H3K27Ac_CSpeaks_peak_1813	196	.	5.83723	22.53648	19.65001	385
1	205285979	205287176	CH_4X0430_H3K27Ac_CSpeaks_peak_1814	1005	.	16.07693	104.34783	100.50532	670
1	205291295	205291452	CH_4X0430_H3K27Ac_CSpeaks_peak_1815	76	.	4.38506	10.34133	7.68915	49
1	205297511	205298246	CH_4X0430_H3K27Ac_CSpeaks_peak_1816	448	.	11.22576	48.09134	44.87597	362
1	205298949	205300025	CH_4X0430_H3K27Ac_CSpeaks_peak_1817	1061	.	15.89715	110.04221	106.13165	396
1	205304077	205304571	CH_4X0430_H3K27Ac_CSpeaks_peak_1818	253	.	10.27064	28.27018	25.30035	281
1	205364634	205365614	CH_4X0430_H3K27Ac_CSpeaks_peak_1819	1651	.	27.01199	169.99838	165.19147	574
1	205403942	205404347	CH_4X0430_H3K27Ac_CSpeaks_peak_1820	91	.	4.73587	11.84988	9.16231	287
1	205491954	205492380	CH_4X0430_H3K27Ac_CSpeaks_peak_1821	157	.	8.68640	18.61698	15.79305	124
1	205589350	205590626	CH_4X0430_H3K27Ac_CSpeaks_peak_1822	677	.	15.54474	71.21871	67.74725	535
1	205608975	205609163	CH_4X0430_H3K27Ac_CSpeaks_peak_1823	106	.	5.08667	13.42071	10.69649	80
1	205731997	205732800	CH_4X0430_H3K27Ac_CSpeaks_peak_1824	437	.	12.30243	46.90183	43.70108	251
1	205888633	205889773	CH_4X0430_H3K27Ac_CSpeaks_peak_1825	984	.	17.65038	102.22932	98.41085	630
1	205923313	205924529	CH_4X0430_H3K27Ac_CSpeaks_peak_1826	812	.	14.68778	84.81995	81.20090	717
1	205924721	205925761	CH_4X0430_H3K27Ac_CSpeaks_peak_1827	1034	.	27.15943	107.36356	103.48627	643
1	206057815	206058856	CH_4X0430_H3K27Ac_CSpeaks_peak_1828	853	.	11.05580	89.02107	85.35574	455
1	206129511	206130842	CH_4X0430_H3K27Ac_CSpeaks_peak_1829	505	.	16.50478	53.86930	50.58757	780
1	206162907	206163471	CH_4X0430_H3K27Ac_CSpeaks_peak_1830	146	.	6.25791	17.49423	14.68982	229
1	206506935	206507712	CH_4X0430_H3K27Ac_CSpeaks_peak_1831	970	.	18.59267	100.82762	97.02654	609
1	206507933	206508819	CH_4X0430_H3K27Ac_CSpeaks_peak_1832	945	.	17.17334	98.27466	94.50339	344
1	206690262	206690424	CH_4X0430_H3K27Ac_CSpeaks_peak_1833	130	.	6.28456	15.85213	13.08053	92
1	206726940	206728349	CH_4X0430_H3K27Ac_CSpeaks_peak_1834	879	.	12.01652	91.66998	87.97467	644
1	206864395	206865846	CH_4X0430_H3K27Ac_CSpeaks_peak_1835	961	.	22.40117	99.97390	96.18215	682
1	206919564	206919711	CH_4X0430_H3K27Ac_CSpeaks_peak_1836	77	.	6.43591	10.43354	7.77903	89
1	206922119	206922290	CH_4X0430_H3K27Ac_CSpeaks_peak_1837	39	.	4.34320	6.42856	3.90775	141
1	207058425	207058583	CH_4X0430_H3K27Ac_CSpeaks_peak_1838	92	.	5.96911	11.93220	9.24122	74
1	207079842	207080546	CH_4X0430_H3K27Ac_CSpeaks_peak_1839	203	.	6.16282	23.20046	20.30431	275
1	207081352	207081835	CH_4X0430_H3K27Ac_CSpeaks_peak_1840	74	.	5.37219	10.08908	7.44452	418
1	207149432	207149681	CH_4X0430_H3K27Ac_CSpeaks_peak_1841	44	.	3.21539	7.01981	4.47538	175
1	207181019	207181709	CH_4X0430_H3K27Ac_CSpeaks_peak_1842	183	.	6.36050	21.21445	18.34823	275
1	207202580	207202741	CH_4X0430_H3K27Ac_CSpeaks_peak_1843	83	.	5.67065	10.99965	8.33237	64
1	207223964	207226067	CH_4X0430_H3K27Ac_CSpeaks_peak_1844	2226	.	36.17856	228.76218	222.67883	1088
1	207244139	207244632	CH_4X0430_H3K27Ac_CSpeaks_peak_1845	122	.	8.27475	15.02650	12.26876	105
1	207244725	207245031	CH_4X0430_H3K27Ac_CSpeaks_peak_1846	95	.	7.56729	12.27200	9.57187	138
1	207245579	207246575	CH_4X0430_H3K27Ac_CSpeaks_peak_1847	749	.	23.10139	78.51054	74.95808	451
1	207251643	207251882	CH_4X0430_H3K27Ac_CSpeaks_peak_1848	30	.	4.32417	5.49644	3.01552	209
1	207252246	207252477	CH_4X0430_H3K27Ac_CSpeaks_peak_1849	72	.	6.48625	9.86686	7.22929	122
1	207284916	207285216	CH_4X0430_H3K27Ac_CSpeaks_peak_1850	57	.	4.62220	8.37227	5.77778	74
1	207285315	207286255	CH_4X0430_H3K27Ac_CSpeaks_peak_1851	867	.	19.88564	90.43197	86.74863	330
1	207286396	207286543	CH_4X0430_H3K27Ac_CSpeaks_peak_1852	33	.	4.45692	5.88141	3.38527	59
1	207296686	207296961	CH_4X0430_H3K27Ac_CSpeaks_peak_1853	30	.	4.32417	5.49644	3.01552	130
1	207304875	207305138	CH_4X0430_H3K27Ac_CSpeaks_peak_1854	94	.	5.30284	12.12397	9.42722	135
1	207305554	207305836	CH_4X0430_H3K27Ac_CSpeaks_peak_1855	138	.	6.85587	16.62677	13.83835	128
1	207312234	207313365	CH_4X0430_H3K27Ac_CSpeaks_peak_1856	1690	.	29.52953	173.96397	169.08522	405
1	207558506	207559558	CH_4X0430_H3K27Ac_CSpeaks_peak_1857	1154	.	24.30467	119.51872	115.48973	398
1	207569040	207569208	CH_4X0430_H3K27Ac_CSpeaks_peak_1858	72	.	6.48625	9.86686	7.22929	99
1	207611307	207611951	CH_4X0430_H3K27Ac_CSpeaks_peak_1859	240	.	13.35129	27.03588	24.08376	380
1	207641425	207642415	CH_4X0430_H3K27Ac_CSpeaks_peak_1860	1213	.	17.38751	125.40768	121.30197	684
1	207712442	207713053	CH_4X0430_H3K27Ac_CSpeaks_peak_1861	221	.	2.03255	25.02836	22.10450	125
1	207742817	207742966	CH_4X0430_H3K27Ac_CSpeaks_peak_1862	86	.	2.53198	11.36728	8.68913	75
1	207834349	207835396	CH_4X0430_H3K27Ac_CSpeaks_peak_1863	919	.	27.23716	95.73690	91.99500	530
1	207873782	207874157	CH_4X0430_H3K27Ac_CSpeaks_peak_1864	88	.	4.88900	11.54753	8.86509	119
1	208371725	208372707	CH_4X0430_H3K27Ac_CSpeaks_peak_1865	904	.	18.96930	94.17222	90.44797	660
1	208374803	208374950	CH_4X0430_H3K27Ac_CSpeaks_peak_1866	32	.	3.90470	5.70659	3.21489	97
1	208444146	208444917	CH_4X0430_H3K27Ac_CSpeaks_peak_1867	950	.	14.77938	98.83507	95.05704	468
1	208445059	208445947	CH_4X0430_H3K27Ac_CSpeaks_peak_1868	846	.	11.72813	88.30859	84.65193	358
1	208662584	208663546	CH_4X0430_H3K27Ac_CSpeaks_peak_1869	1290	.	20.06845	133.23524	129.02397	700
1	208663884	208664703	CH_4X0430_H3K27Ac_CSpeaks_peak_1870	1176	.	26.91563	121.70611	117.64682	209
1	208675835	208676063	CH_4X0430_H3K27Ac_CSpeaks_peak_1871	27	.	3.45351	5.16032	2.70176	84
1	208731609	208731985	CH_4X0430_H3K27Ac_CSpeaks_peak_1872	120	.	6.86447	14.85173	12.09730	133
1	208973414	208973973	CH_4X0430_H3K27Ac_CSpeaks_peak_1873	32	.	2.77797	5.76165	3.26906	498
1	209174945	209176803	CH_4X0430_H3K27Ac_CSpeaks_peak_1874	895	.	20.32754	93.26065	89.54489	1247
1	209538148	209538653	CH_4X0430_H3K27Ac_CSpeaks_peak_1875	202	.	7.43127	23.11661	20.22125	176
1	209540236	209540408	CH_4X0430_H3K27Ac_CSpeaks_peak_1876	15	.	2.63104	3.92800	1.55113	3
1	209756989	209757591	CH_4X0430_H3K27Ac_CSpeaks_peak_1877	164	.	6.64903	19.31927	16.48501	201
1	209986485	209986952	CH_4X0430_H3K27Ac_CSpeaks_peak_1878	219	.	5.60384	24.87133	21.94935	320
1	210101699	210103121	CH_4X0430_H3K27Ac_CSpeaks_peak_1879	1037	.	19.46968	107.65442	103.77256	616
1	210157057	210158085	CH_4X0430_H3K27Ac_CSpeaks_peak_1880	701	.	10.80013	73.65816	70.16084	762
1	210158391	210159316	CH_4X0430_H3K27Ac_CSpeaks_peak_1881	192	.	7.23571	22.14970	19.26970	485
1	210283102	210283744	CH_4X0430_H3K27Ac_CSpeaks_peak_1882	68	.	3.36230	9.44614	6.81855	362
1	210284267	210285060	CH_4X0430_H3K27Ac_CSpeaks_peak_1883	48	.	3.12522	7.37575	4.81716	484
1	210367255	210367470	CH_4X0430_H3K27Ac_CSpeaks_peak_1884	29	.	4.25279	5.38366	2.91448	31
1	210416560	210416757	CH_4X0430_H3K27Ac_CSpeaks_peak_1885	28	.	3.31427	5.33256	2.86543	6
1	210443685	210443843	CH_4X0430_H3K27Ac_CSpeaks_peak_1886	40	.	3.19932	6.55620	4.02617	74
1	210546766	210547516	CH_4X0430_H3K27Ac_CSpeaks_peak_1887	1798	.	53.78586	184.89775	179.80701	598
1	210548473	210549046	CH_4X0430_H3K27Ac_CSpeaks_peak_1888	774	.	30.80969	80.99166	77.41335	211
1	210621511	210621866	CH_4X0430_H3K27Ac_CSpeaks_peak_1889	59	.	3.35671	8.52948	5.93077	252
1	210760488	210761365	CH_4X0430_H3K27Ac_CSpeaks_peak_1890	1321	.	36.24650	136.38045	132.12599	374
1	210775854	210776276	CH_4X0430_H3K27Ac_CSpeaks_peak_1891	94	.	4.28718	12.19727	9.49927	258
1	211769244	211770594	CH_4X0430_H3K27Ac_CSpeaks_peak_1892	401	.	8.01990	43.31406	40.15374	624
1	211947396	211948598	CH_4X0430_H3K27Ac_CSpeaks_peak_1893	595	.	21.87538	62.97768	59.59735	617
1	212012442	212012751	CH_4X0430_H3K27Ac_CSpeaks_peak_1894	36	.	4.52616	6.20932	3.69951	204
1	212446068	212446777	CH_4X0430_H3K27Ac_CSpeaks_peak_1895	174	.	6.20148	20.33415	17.48280	355
1	212478790	212479916	CH_4X0430_H3K27Ac_CSpeaks_peak_1896	779	.	15.10618	81.56732	77.98318	214
1	212620249	212620571	CH_4X0430_H3K27Ac_CSpeaks_peak_1897	52	.	4.31666	7.79310	5.21813	257
1	212756669	212756917	CH_4X0430_H3K27Ac_CSpeaks_peak_1898	27	.	3.58146	5.16187	2.70176	38
1	213069793	213070437	CH_4X0430_H3K27Ac_CSpeaks_peak_1899	110	.	4.07552	13.82715	11.09591	352
1	213385916	213386851	CH_4X0430_H3K27Ac_CSpeaks_peak_1900	126	.	4.71947	15.45966	12.69514	225
1	213403127	213403344	CH_4X0430_H3K27Ac_CSpeaks_peak_1901	68	.	3.75128	9.48884	6.86076	90
1	213650638	213652285	CH_4X0430_H3K27Ac_CSpeaks_peak_1902	1063	.	18.60445	110.24282	106.32983	435
1	213773626	213774347	CH_4X0430_H3K27Ac_CSpeaks_peak_1903	866	.	30.80045	90.36500	86.68325	580
1	213774506	213775020	CH_4X0430_H3K27Ac_CSpeaks_peak_1904	158	.	9.65387	18.72191	15.89618	137
1	213779848	213780017	CH_4X0430_H3K27Ac_CSpeaks_peak_1905	40	.	4.78827	6.61960	4.08822	62
1	213782502	213783912	CH_4X0430_H3K27Ac_CSpeaks_peak_1906	1659	.	17.01556	170.76566	165.94952	681
1	213784485	213786391	CH_4X0430_H3K27Ac_CSpeaks_peak_1907	1656	.	31.87171	170.45448	165.64006	1264
1	213948940	213949087	CH_4X0430_H3K27Ac_CSpeaks_peak_1908	47	.	5.05679	7.29559	4.74104	131
1	214145693	214146011	CH_4X0430_H3K27Ac_CSpeaks_peak_1909	36	.	3.72815	6.13239	3.62434	41
1	214146787	214147034	CH_4X0430_H3K27Ac_CSpeaks_peak_1910	25	.	3.99589	4.98296	2.53260	67
1	214147315	214147883	CH_4X0430_H3K27Ac_CSpeaks_peak_1911	146	.	9.19416	17.46868	14.66785	407
1	214153212	214153427	CH_4X0430_H3K27Ac_CSpeaks_peak_1912	20	.	3.78365	4.51730	2.08877	119
1	214156601	214156755	CH_4X0430_H3K27Ac_CSpeaks_peak_1913	30	.	4.32417	5.49644	3.01552	54
1	214160357	214160600	CH_4X0430_H3K27Ac_CSpeaks_peak_1914	29	.	4.13737	5.38524	2.91448	41
1	214604654	214605995	CH_4X0430_H3K27Ac_CSpeaks_peak_1915	2098	.	34.61409	215.60475	209.81520	606
1	214792992	214794911	CH_4X0430_H3K27Ac_CSpeaks_peak_1916	1171	.	17.81860	121.16054	117.10674	561
1	214946594	214947264	CH_4X0430_H3K27Ac_CSpeaks_peak_1917	157	.	5.88346	18.60657	15.78395	424
1	214948033	214948544	CH_4X0430_H3K27Ac_CSpeaks_peak_1918	120	.	6.86447	14.85173	12.09730	288
1	215165068	215166189	CH_4X0430_H3K27Ac_CSpeaks_peak_1919	1620	.	34.02542	166.84241	162.09644	750
1	215166311	215166503	CH_4X0430_H3K27Ac_CSpeaks_peak_1920	39	.	4.71033	6.49739	3.97370	62
1	215178689	215178860	CH_4X0430_H3K27Ac_CSpeaks_peak_1921	35	.	4.13729	6.09165	3.58614	118
1	215364422	215366123	CH_4X0430_H3K27Ac_CSpeaks_peak_1922	1849	.	36.49790	190.18791	184.98956	639
1	215447364	215447875	CH_4X0430_H3K27Ac_CSpeaks_peak_1923	397	.	15.56314	42.94083	39.78554	216
1	215448455	215449277	CH_4X0430_H3K27Ac_CSpeaks_peak_1924	1039	.	24.63034	107.84161	103.95494	127
1	215469783	215469950	CH_4X0430_H3K27Ac_CSpeaks_peak_1925	31	.	3.98127	5.59011	3.10248	68
1	215589435	215590772	CH_4X0430_H3K27Ac_CSpeaks_peak_1926	506	.	12.90695	53.95671	50.67357	718
1	215700644	215702014	CH_4X0430_H3K27Ac_CSpeaks_peak_1927	505	.	12.10277	53.86261	50.58099	922
1	215998413	215998997	CH_4X0430_H3K27Ac_CSpeaks_peak_1928	239	.	9.05579	26.89343	23.94287	310
1	216107151	216108291	CH_4X0430_H3K27Ac_CSpeaks_peak_1929	449	.	12.81519	48.13419	44.91711	398
1	216352857	216353094	CH_4X0430_H3K27Ac_CSpeaks_peak_1930	80	.	4.69344	10.76060	8.09887	91
1	216353773	216353960	CH_4X0430_H3K27Ac_CSpeaks_peak_1931	183	.	7.04015	21.19430	18.32858	86
1	216354264	216354411	CH_4X0430_H3K27Ac_CSpeaks_peak_1932	59	.	4.24222	8.51762	5.92005	75
1	216976900	216977052	CH_4X0430_H3K27Ac_CSpeaks_peak_1933	27	.	3.12896	5.16164	2.70176	62
1	218003226	218003422	CH_4X0430_H3K27Ac_CSpeaks_peak_1934	62	.	4.41903	8.89300	6.28241	99
1	218704680	218705593	CH_4X0430_H3K27Ac_CSpeaks_peak_1935	677	.	16.79232	71.19401	67.72263	274
1	219241326	219241613	CH_4X0430_H3K27Ac_CSpeaks_peak_1936	65	.	5.42900	9.13825	6.52163	99
1	219313579	219314197	CH_4X0430_H3K27Ac_CSpeaks_peak_1937	241	.	8.21351	27.09361	24.13898	362
1	219408016	219408521	CH_4X0430_H3K27Ac_CSpeaks_peak_1938	52	.	3.14293	7.84011	5.26321	301
1	219409118	219409456	CH_4X0430_H3K27Ac_CSpeaks_peak_1939	75	.	4.75354	10.23948	7.58956	213
1	219409835	219410091	CH_4X0430_H3K27Ac_CSpeaks_peak_1940	91	.	4.36271	11.81173	9.12543	100
1	219821522	219821786	CH_4X0430_H3K27Ac_CSpeaks_peak_1941	128	.	6.18664	15.63590	12.86814	129
1	220098014	220098386	CH_4X0430_H3K27Ac_CSpeaks_peak_1942	63	.	3.35969	8.98785	6.37525	118
1	220160878	220161169	CH_4X0430_H3K27Ac_CSpeaks_peak_1943	48	.	3.97713	7.39873	4.83855	95
1	220707209	220708001	CH_4X0430_H3K27Ac_CSpeaks_peak_1944	94	.	4.61136	12.18244	9.48471	646
1	220871671	220872852	CH_4X0430_H3K27Ac_CSpeaks_peak_1945	1064	.	17.59625	110.37580	106.46155	757
1	220994793	220995540	CH_4X0430_H3K27Ac_CSpeaks_peak_1946	1229	.	25.40943	127.04825	122.91969	352
1	221211061	221211208	CH_4X0430_H3K27Ac_CSpeaks_peak_1947	49	.	5.36527	7.53533	4.96999	51
1	221218634	221218924	CH_4X0430_H3K27Ac_CSpeaks_peak_1948	23	.	2.67949	4.82707	2.38476	136
1	222269689	222269904	CH_4X0430_H3K27Ac_CSpeaks_peak_1949	16	.	2.87237	4.08806	1.69835	104
1	222647382	222648200	CH_4X0430_H3K27Ac_CSpeaks_peak_1950	1027	.	30.40240	106.59296	102.72244	130
1	222870464	222870927	CH_4X0430_H3K27Ac_CSpeaks_peak_1951	128	.	5.08982	15.57032	12.80469	350
1	222880923	222881454	CH_4X0430_H3K27Ac_CSpeaks_peak_1952	266	.	9.27997	29.65664	26.66682	290
1	223256014	223256639	CH_4X0430_H3K27Ac_CSpeaks_peak_1953	737	.	23.88760	77.23825	73.70067	235
1	223257138	223258311	CH_4X0430_H3K27Ac_CSpeaks_peak_1954	1010	.	17.96840	104.88528	101.03613	756
1	223324611	223325042	CH_4X0430_H3K27Ac_CSpeaks_peak_1955	297	.	10.66468	32.73343	29.70470	133
1	223455153	223455454	CH_4X0430_H3K27Ac_CSpeaks_peak_1956	99	.	7.35533	12.67772	9.96970	135
1	223457065	223457302	CH_4X0430_H3K27Ac_CSpeaks_peak_1957	120	.	8.64833	14.79633	12.04396	107
1	223620274	223620551	CH_4X0430_H3K27Ac_CSpeaks_peak_1958	111	.	5.74474	13.84751	11.11399	240
1	223712853	223713060	CH_4X0430_H3K27Ac_CSpeaks_peak_1959	100	.	7.38626	12.72808	10.01938	86
1	223872328	223873221	CH_4X0430_H3K27Ac_CSpeaks_peak_1960	172	.	8.35675	20.07545	17.22814	504
1	223873415	223873637	CH_4X0430_H3K27Ac_CSpeaks_peak_1961	61	.	5.94573	8.71463	6.10848	93
1	223881988	223882968	CH_4X0430_H3K27Ac_CSpeaks_peak_1962	906	.	23.66685	94.40984	90.68184	425
1	224059171	224059665	CH_4X0430_H3K27Ac_CSpeaks_peak_1963	277	.	9.50092	30.74372	27.74018	377
1	224060193	224060610	CH_4X0430_H3K27Ac_CSpeaks_peak_1964	159	.	10.26990	18.77584	15.94928	110
1	224140815	224141046	CH_4X0430_H3K27Ac_CSpeaks_peak_1965	183	.	8.65520	21.16794	18.30315	99
1	224141596	224141928	CH_4X0430_H3K27Ac_CSpeaks_peak_1966	180	.	5.58884	20.89500	18.03591	146
1	224250574	224250938	CH_4X0430_H3K27Ac_CSpeaks_peak_1967	115	.	7.56454	14.29767	11.55474	220
1	224251319	224252359	CH_4X0430_H3K27Ac_CSpeaks_peak_1968	1125	.	23.86277	116.53420	112.54237	580
1	224279368	224280747	CH_4X0430_H3K27Ac_CSpeaks_peak_1969	2093	.	32.09866	215.09976	209.32440	1026
1	224281891	224282610	CH_4X0430_H3K27Ac_CSpeaks_peak_1970	768	.	24.61147	80.40471	76.83349	184
1	224338835	224339381	CH_4X0430_H3K27Ac_CSpeaks_peak_1971	167	.	5.81694	19.63222	16.79211	365
1	224393127	224394914	CH_4X0430_H3K27Ac_CSpeaks_peak_1972	1199	.	24.96753	124.02494	119.93430	619
1	224584508	224585531	CH_4X0430_H3K27Ac_CSpeaks_peak_1973	482	.	11.75197	51.53474	48.27960	649
1	224585726	224586145	CH_4X0430_H3K27Ac_CSpeaks_peak_1974	174	.	6.84459	20.25072	17.40094	273
1	224586346	224587466	CH_4X0430_H3K27Ac_CSpeaks_peak_1975	268	.	9.12077	29.85033	26.85850	535
1	225040950	225041107	CH_4X0430_H3K27Ac_CSpeaks_peak_1976	99	.	4.91127	12.62778	9.92104	65
1	225129045	225129500	CH_4X0430_H3K27Ac_CSpeaks_peak_1977	97	.	7.24186	12.49295	9.78911	323
1	225129738	225129908	CH_4X0430_H3K27Ac_CSpeaks_peak_1978	111	.	7.55622	13.84397	11.11155	92
1	225144773	225145046	CH_4X0430_H3K27Ac_CSpeaks_peak_1979	65	.	3.47246	9.12813	6.51323	214
1	225969621	225970595	CH_4X0430_H3K27Ac_CSpeaks_peak_1980	497	.	13.69900	53.07359	49.79986	438
1	226028934	226029675	CH_4X0430_H3K27Ac_CSpeaks_peak_1981	264	.	13.33154	29.40539	26.42055	221
1	226168182	226168420	CH_4X0430_H3K27Ac_CSpeaks_peak_1982	37	.	3.33265	6.24034	3.72944	119
1	226180271	226180420	CH_4X0430_H3K27Ac_CSpeaks_peak_1983	41	.	4.84843	6.71411	4.17788	88
1	226195091	226196412	CH_4X0430_H3K27Ac_CSpeaks_peak_1984	867	.	19.88564	90.43197	86.74863	394
1	226266005	226266492	CH_4X0430_H3K27Ac_CSpeaks_peak_1985	84	.	6.15287	11.08617	8.41528	175
1	226269856	226270389	CH_4X0430_H3K27Ac_CSpeaks_peak_1986	146	.	8.32447	17.48164	14.67929	430
1	226409216	226409664	CH_4X0430_H3K27Ac_CSpeaks_peak_1987	352	.	14.62201	38.35754	35.25774	317
1	226410309	226410791	CH_4X0430_H3K27Ac_CSpeaks_peak_1988	717	.	17.45517	75.22921	71.71339	146
1	226488489	226488982	CH_4X0430_H3K27Ac_CSpeaks_peak_1989	203	.	6.16282	23.20046	20.30431	248
1	226501992	226502207	CH_4X0430_H3K27Ac_CSpeaks_peak_1990	45	.	3.71564	7.10282	4.55495	105
1	226562447	226563317	CH_4X0430_H3K27Ac_CSpeaks_peak_1991	330	.	13.75347	36.10707	33.03536	472
1	226590773	226591004	CH_4X0430_H3K27Ac_CSpeaks_peak_1992	90	.	7.24282	11.73981	9.05409	95
1	226597892	226599345	CH_4X0430_H3K27Ac_CSpeaks_peak_1993	578	.	11.25385	61.21064	57.84742	654
1	226610188	226610601	CH_4X0430_H3K27Ac_CSpeaks_peak_1994	1149	.	32.06400	118.94610	114.92220	151
1	226693439	226694088	CH_4X0430_H3K27Ac_CSpeaks_peak_1995	241	.	9.39508	27.06073	24.10718	415
1	226815360	226816177	CH_4X0430_H3K27Ac_CSpeaks_peak_1996	291	.	12.66767	32.13979	29.11852	330
1	226816386	226817470	CH_4X0430_H3K27Ac_CSpeaks_peak_1997	880	.	16.37827	91.76406	88.06570	502
1	226829447	226829882	CH_4X0430_H3K27Ac_CSpeaks_peak_1998	92	.	5.58626	11.96995	9.27745	306
1	226854225	226854670	CH_4X0430_H3K27Ac_CSpeaks_peak_1999	357	.	14.47733	38.80872	35.70203	132
1	227002172	227002554	CH_4X0430_H3K27Ac_CSpeaks_peak_2000	80	.	4.69344	10.76060	8.09887	146
[truncated: 20,652 more rows]
