# Supplementary material for: Transposable elements are the primary source of novelty in primate gene regulation
Source: Genome Res. 2017 Oct;27(10):1623–33. doi: 10.1101/gr.218149.116 (PMC5630026; doi:10.1101/gr.218149.116)
Supplement: Supplemental Material [file supp_gr.218149.116_Supplemental_FILE_S1_peak_calling_BED_files.zip › FILE_S1/CH_4X0430_H3K4me1_CSpeaks_peaks.narrowPeak]

1	819135	819565	CH_4X0430_H3K4me1_CSpeaks_peak_1	91	.	6.19256	12.34113	9.10874	130
1	833022	834025	CH_4X0430_H3K4me1_CSpeaks_peak_2	279	.	5.84438	32.34636	27.96761	484
1	834584	834903	CH_4X0430_H3K4me1_CSpeaks_peak_3	56	.	4.95405	8.65654	5.66175	213
1	974039	974245	CH_4X0430_H3K4me1_CSpeaks_peak_4	122	.	7.85851	15.71100	12.27336	124
1	974427	974720	CH_4X0430_H3K4me1_CSpeaks_peak_5	188	.	10.10380	22.70733	18.88599	146
1	976094	976396	CH_4X0430_H3K4me1_CSpeaks_peak_6	124	.	3.84521	15.88156	12.43769	160
1	978373	979013	CH_4X0430_H3K4me1_CSpeaks_peak_7	326	.	11.04839	37.34771	32.64558	154
1	982268	982479	CH_4X0430_H3K4me1_CSpeaks_peak_8	38	.	4.49058	6.66779	3.82805	134
1	992931	993121	CH_4X0430_H3K4me1_CSpeaks_peak_9	55	.	5.67418	8.55928	5.57358	144
1	1017843	1018170	CH_4X0430_H3K4me1_CSpeaks_peak_10	45	.	3.36529	7.43328	4.53748	211
1	1019885	1020032	CH_4X0430_H3K4me1_CSpeaks_peak_11	73	.	5.98744	10.42931	7.31868	59
1	1020566	1020772	CH_4X0430_H3K4me1_CSpeaks_peak_12	30	.	3.69676	5.83075	3.05705	105
1	1051296	1051588	CH_4X0430_H3K4me1_CSpeaks_peak_13	41	.	4.33479	6.96425	4.10079	174
1	1067343	1067687	CH_4X0430_H3K4me1_CSpeaks_peak_14	81	.	7.19686	11.33405	8.16343	233
1	1077400	1077825	CH_4X0430_H3K4me1_CSpeaks_peak_15	274	.	12.48796	31.81755	27.46055	244
1	1082502	1082760	CH_4X0430_H3K4me1_CSpeaks_peak_16	96	.	6.77918	12.96463	9.69037	116
1	1082857	1083139	CH_4X0430_H3K4me1_CSpeaks_peak_17	29	.	3.04219	5.75174	2.98890	213
1	1088268	1088940	CH_4X0430_H3K4me1_CSpeaks_peak_18	100	.	6.50219	13.31740	10.02331	546
1	1099642	1100110	CH_4X0430_H3K4me1_CSpeaks_peak_19	58	.	4.28401	8.90208	5.89391	132
1	1120627	1120796	CH_4X0430_H3K4me1_CSpeaks_peak_20	55	.	5.67418	8.55928	5.57358	78
1	1123271	1123422	CH_4X0430_H3K4me1_CSpeaks_peak_21	30	.	4.11636	5.80672	3.03791	143
1	1123588	1123765	CH_4X0430_H3K4me1_CSpeaks_peak_22	57	.	5.81049	8.77675	5.77698	98
1	1128012	1128195	CH_4X0430_H3K4me1_CSpeaks_peak_23	128	.	9.07583	16.34209	12.87060	83
1	1128306	1128557	CH_4X0430_H3K4me1_CSpeaks_peak_24	48	.	4.14315	7.73769	4.81473	130
1	1132005	1132438	CH_4X0430_H3K4me1_CSpeaks_peak_25	212	.	9.90809	25.21442	21.23929	202
1	1136585	1137225	CH_4X0430_H3K4me1_CSpeaks_peak_26	75	.	6.61988	10.73022	7.59386	402
1	1138466	1138672	CH_4X0430_H3K4me1_CSpeaks_peak_27	19	.	3.63646	4.61317	1.97387	165
1	1138886	1139358	CH_4X0430_H3K4me1_CSpeaks_peak_28	98	.	5.12880	13.16912	9.88341	213
1	1143175	1143692	CH_4X0430_H3K4me1_CSpeaks_peak_29	109	.	6.33916	14.27208	10.92242	208
1	1151080	1151370	CH_4X0430_H3K4me1_CSpeaks_peak_30	33	.	4.02516	6.16111	3.36206	230
1	1153757	1154111	CH_4X0430_H3K4me1_CSpeaks_peak_31	138	.	7.74070	17.41411	13.87777	192
1	1158149	1159397	CH_4X0430_H3K4me1_CSpeaks_peak_32	379	.	8.80926	43.01073	37.94658	371
1	1164653	1164800	CH_4X0430_H3K4me1_CSpeaks_peak_33	29	.	4.42884	5.66319	2.90717	28
1	1167435	1167585	CH_4X0430_H3K4me1_CSpeaks_peak_34	70	.	6.28053	10.18300	7.08652	98
1	1187453	1187660	CH_4X0430_H3K4me1_CSpeaks_peak_35	40	.	3.34641	6.93680	4.07834	132
1	1198066	1198213	CH_4X0430_H3K4me1_CSpeaks_peak_36	37	.	4.72849	6.52584	3.70433	33
1	1198479	1198667	CH_4X0430_H3K4me1_CSpeaks_peak_37	65	.	6.14703	9.62885	6.56813	73
1	1201963	1202621	CH_4X0430_H3K4me1_CSpeaks_peak_38	93	.	5.52419	12.59920	9.34145	122
1	1203746	1204111	CH_4X0430_H3K4me1_CSpeaks_peak_39	79	.	5.52165	11.09435	7.93901	220
1	1205234	1205545	CH_4X0430_H3K4me1_CSpeaks_peak_40	139	.	4.48638	17.53141	13.99235	131
1	1209081	1210007	CH_4X0430_H3K4me1_CSpeaks_peak_41	246	.	4.95463	28.81757	24.63701	141
1	1219862	1220349	CH_4X0430_H3K4me1_CSpeaks_peak_42	144	.	8.60694	17.97148	14.41201	305
1	1223319	1223489	CH_4X0430_H3K4me1_CSpeaks_peak_43	65	.	6.14703	9.62885	6.56813	81
1	1226859	1227136	CH_4X0430_H3K4me1_CSpeaks_peak_44	127	.	6.86540	16.19495	12.73638	208
1	1235929	1236413	CH_4X0430_H3K4me1_CSpeaks_peak_45	136	.	7.13156	17.18714	13.66821	249
1	1236567	1236891	CH_4X0430_H3K4me1_CSpeaks_peak_46	73	.	5.60328	10.50622	7.38392	234
1	1240852	1241153	CH_4X0430_H3K4me1_CSpeaks_peak_47	257	.	11.14660	29.97518	25.72942	156
1	1241798	1242113	CH_4X0430_H3K4me1_CSpeaks_peak_48	149	.	8.09363	18.56297	14.96417	223
1	1242398	1242639	CH_4X0430_H3K4me1_CSpeaks_peak_49	26	.	3.71553	5.38930	2.66238	61
1	1245004	1245758	CH_4X0430_H3K4me1_CSpeaks_peak_50	91	.	5.80919	12.41206	9.16775	473
1	1263715	1263969	CH_4X0430_H3K4me1_CSpeaks_peak_51	172	.	7.14002	20.96433	17.23813	127
1	1282479	1282775	CH_4X0430_H3K4me1_CSpeaks_peak_52	48	.	5.32628	7.72183	4.80297	235
1	1283219	1283395	CH_4X0430_H3K4me1_CSpeaks_peak_53	52	.	4.08001	8.16681	5.20958	146
1	1294503	1294871	CH_4X0430_H3K4me1_CSpeaks_peak_54	109	.	4.76749	14.27240	10.92242	111
1	1308157	1308398	CH_4X0430_H3K4me1_CSpeaks_peak_55	48	.	4.64442	7.79666	4.86638	96
1	1340836	1341083	CH_4X0430_H3K4me1_CSpeaks_peak_56	55	.	5.23901	8.48948	5.51355	153
1	1343452	1344137	CH_4X0430_H3K4me1_CSpeaks_peak_57	228	.	8.36403	26.93425	22.86012	255
1	1347713	1347959	CH_4X0430_H3K4me1_CSpeaks_peak_58	223	.	10.21772	26.38560	22.34990	177
1	1348674	1348870	CH_4X0430_H3K4me1_CSpeaks_peak_59	16	.	2.99227	4.31451	1.69458	53
1	1385633	1385853	CH_4X0430_H3K4me1_CSpeaks_peak_60	151	.	5.78016	18.71773	15.11437	111
1	1386269	1386457	CH_4X0430_H3K4me1_CSpeaks_peak_61	51	.	4.48892	8.12157	5.16866	131
1	1398402	1398632	CH_4X0430_H3K4me1_CSpeaks_peak_62	39	.	3.22507	6.83498	3.97936	140
1	1424228	1424561	CH_4X0430_H3K4me1_CSpeaks_peak_63	122	.	7.85851	15.71100	12.27336	214
1	1427774	1428129	CH_4X0430_H3K4me1_CSpeaks_peak_64	105	.	4.86751	13.88332	10.55282	212
1	1433549	1433710	CH_4X0430_H3K4me1_CSpeaks_peak_65	41	.	3.91297	7.00175	4.13214	74
1	1436280	1437231	CH_4X0430_H3K4me1_CSpeaks_peak_66	145	.	6.52802	18.13934	14.56867	753
1	1454092	1454464	CH_4X0430_H3K4me1_CSpeaks_peak_67	44	.	5.25942	7.36543	4.47401	350
1	1469619	1469939	CH_4X0430_H3K4me1_CSpeaks_peak_68	73	.	4.69201	10.43120	7.31868	189
1	1513070	1513969	CH_4X0430_H3K4me1_CSpeaks_peak_69	289	.	8.21392	33.44397	28.98936	593
1	1514478	1515007	CH_4X0430_H3K4me1_CSpeaks_peak_70	95	.	7.45166	12.83456	9.56639	259
1	1520618	1521664	CH_4X0430_H3K4me1_CSpeaks_peak_71	136	.	7.87267	17.17080	13.65654	442
1	1540397	1540667	CH_4X0430_H3K4me1_CSpeaks_peak_72	27	.	3.26401	5.44347	2.71186	45
1	1544601	1545012	CH_4X0430_H3K4me1_CSpeaks_peak_73	73	.	4.32124	10.48482	7.36322	293
1	1546533	1547976	CH_4X0430_H3K4me1_CSpeaks_peak_74	128	.	6.12002	16.32167	12.85051	806
1	1548576	1549000	CH_4X0430_H3K4me1_CSpeaks_peak_75	65	.	4.48801	9.65716	6.59224	240
1	1550181	1550555	CH_4X0430_H3K4me1_CSpeaks_peak_76	97	.	7.56558	13.02004	9.74188	94
1	1550674	1550947	CH_4X0430_H3K4me1_CSpeaks_peak_77	273	.	9.89752	31.65300	27.30006	133
1	1551381	1551708	CH_4X0430_H3K4me1_CSpeaks_peak_78	139	.	8.60425	17.46697	13.92994	110
1	1557126	1557404	CH_4X0430_H3K4me1_CSpeaks_peak_79	22	.	3.74215	4.98245	2.28796	254
1	1562078	1562473	CH_4X0430_H3K4me1_CSpeaks_peak_80	185	.	8.44973	22.34748	18.53833	170
1	1619719	1620047	CH_4X0430_H3K4me1_CSpeaks_peak_81	55	.	4.37332	8.49658	5.51637	136
1	1638165	1638507	CH_4X0430_H3K4me1_CSpeaks_peak_82	77	.	5.06384	10.90018	7.75201	257
1	1638653	1639212	CH_4X0430_H3K4me1_CSpeaks_peak_83	69	.	3.92617	9.99279	6.91057	191
1	1642703	1642960	CH_4X0430_H3K4me1_CSpeaks_peak_84	108	.	7.78865	14.22762	10.88403	158
1	1787530	1787837	CH_4X0430_H3K4me1_CSpeaks_peak_85	167	.	10.40267	20.47472	16.77013	201
1	1788267	1789069	CH_4X0430_H3K4me1_CSpeaks_peak_86	33	.	2.77739	6.09971	3.31035	108
1	1814091	1814348	CH_4X0430_H3K4me1_CSpeaks_peak_87	75	.	5.28108	10.63210	7.50215	72
1	1825409	1825867	CH_4X0430_H3K4me1_CSpeaks_peak_88	47	.	5.30523	7.68846	4.77336	88
1	1827965	1828139	CH_4X0430_H3K4me1_CSpeaks_peak_89	15	.	3.36793	4.19829	1.58890	140
1	1846255	1846636	CH_4X0430_H3K4me1_CSpeaks_peak_90	100	.	3.80656	13.32955	10.03170	97
1	1846788	1846935	CH_4X0430_H3K4me1_CSpeaks_peak_91	68	.	5.70878	9.96040	6.87993	64
1	1848005	1848159	CH_4X0430_H3K4me1_CSpeaks_peak_92	53	.	4.73894	8.27347	5.31183	59
1	1848370	1848568	CH_4X0430_H3K4me1_CSpeaks_peak_93	47	.	4.71924	7.62208	4.70902	61
1	1849278	1849877	CH_4X0430_H3K4me1_CSpeaks_peak_94	256	.	12.51527	29.92323	25.68326	214
1	1897453	1897906	CH_4X0430_H3K4me1_CSpeaks_peak_95	41	.	4.33479	6.96425	4.10079	420
1	1903956	1904389	CH_4X0430_H3K4me1_CSpeaks_peak_96	279	.	4.85255	32.35022	27.97145	186
1	1913737	1914209	CH_4X0430_H3K4me1_CSpeaks_peak_97	258	.	8.97603	30.06351	25.80936	236
1	1919011	1919466	CH_4X0430_H3K4me1_CSpeaks_peak_98	165	.	6.31566	20.22154	16.53477	278
1	1919621	1919971	CH_4X0430_H3K4me1_CSpeaks_peak_99	62	.	4.21294	9.32749	6.28996	257
1	1920150	1920533	CH_4X0430_H3K4me1_CSpeaks_peak_100	65	.	4.48801	9.65716	6.59224	262
1	1944049	1944310	CH_4X0430_H3K4me1_CSpeaks_peak_101	185	.	9.92371	22.39238	18.57900	134
1	1962867	1963321	CH_4X0430_H3K4me1_CSpeaks_peak_102	141	.	9.89332	17.70009	14.15514	183
1	2039658	2040056	CH_4X0430_H3K4me1_CSpeaks_peak_103	61	.	3.64154	9.16632	6.13977	78
1	2049961	2050174	CH_4X0430_H3K4me1_CSpeaks_peak_104	45	.	3.87601	7.45225	4.55216	121
1	2050581	2050849	CH_4X0430_H3K4me1_CSpeaks_peak_105	33	.	2.91034	6.15071	3.35661	121
1	2055713	2055983	CH_4X0430_H3K4me1_CSpeaks_peak_106	142	.	9.96488	17.82037	14.27046	155
1	2064744	2065107	CH_4X0430_H3K4me1_CSpeaks_peak_107	115	.	8.75464	14.97328	11.58394	105
1	2098750	2099451	CH_4X0430_H3K4me1_CSpeaks_peak_108	33	.	2.48808	6.14993	3.35631	495
1	2141453	2141723	CH_4X0430_H3K4me1_CSpeaks_peak_109	40	.	4.94008	6.85841	4.00223	203
1	2147682	2148061	CH_4X0430_H3K4me1_CSpeaks_peak_110	75	.	6.61988	10.73022	7.59386	146
1	2178662	2178921	CH_4X0430_H3K4me1_CSpeaks_peak_111	75	.	5.28108	10.63210	7.50215	66
1	2179563	2179866	CH_4X0430_H3K4me1_CSpeaks_peak_112	37	.	4.59675	6.56965	3.74021	226
1	2180429	2181202	CH_4X0430_H3K4me1_CSpeaks_peak_113	127	.	5.32384	16.24600	12.77992	118
1	2185760	2185943	CH_4X0430_H3K4me1_CSpeaks_peak_114	19	.	3.40591	4.65117	1.99359	77
1	2190414	2190602	CH_4X0430_H3K4me1_CSpeaks_peak_115	226	.	13.14856	26.69447	22.64626	113
1	2204438	2204632	CH_4X0430_H3K4me1_CSpeaks_peak_116	39	.	4.54749	6.75980	3.90814	105
1	2209064	2209227	CH_4X0430_H3K4me1_CSpeaks_peak_117	81	.	7.19686	11.33405	8.16343	86
1	2212843	2213074	CH_4X0430_H3K4me1_CSpeaks_peak_118	59	.	6.08965	8.94958	5.93195	109
1	2221988	2222306	CH_4X0430_H3K4me1_CSpeaks_peak_119	59	.	6.08965	8.94958	5.93195	145
1	2226610	2226909	CH_4X0430_H3K4me1_CSpeaks_peak_120	59	.	4.75297	8.93574	5.92128	113
1	2235017	2235235	CH_4X0430_H3K4me1_CSpeaks_peak_121	22	.	3.22245	4.94475	2.25640	98
1	2263751	2264190	CH_4X0430_H3K4me1_CSpeaks_peak_122	43	.	3.15286	7.25568	4.37190	143
1	2270168	2270506	CH_4X0430_H3K4me1_CSpeaks_peak_123	153	.	5.85513	18.93335	15.32435	258
1	2283088	2283342	CH_4X0430_H3K4me1_CSpeaks_peak_124	22	.	3.74215	4.98245	2.28796	133
1	2288179	2288376	CH_4X0430_H3K4me1_CSpeaks_peak_125	93	.	6.82124	12.61754	9.35922	110
1	2291916	2292086	CH_4X0430_H3K4me1_CSpeaks_peak_126	66	.	4.64247	9.67708	6.61174	98
1	2292491	2292960	CH_4X0430_H3K4me1_CSpeaks_peak_127	34	.	3.68280	6.29000	3.48309	113
1	2308010	2308410	CH_4X0430_H3K4me1_CSpeaks_peak_128	37	.	3.96081	6.56759	3.73921	383
1	2319639	2319786	CH_4X0430_H3K4me1_CSpeaks_peak_129	28	.	4.25564	5.56827	2.82738	74
1	2322863	2323922	CH_4X0430_H3K4me1_CSpeaks_peak_130	73	.	4.32124	10.48482	7.36322	144
1	2348794	2349315	CH_4X0430_H3K4me1_CSpeaks_peak_131	248	.	8.77203	29.01041	24.81226	159
1	2352097	2352244	CH_4X0430_H3K4me1_CSpeaks_peak_132	29	.	4.42884	5.66319	2.90717	47
1	2383584	2384250	CH_4X0430_H3K4me1_CSpeaks_peak_133	116	.	4.90771	15.03140	11.63995	255
1	2385796	2385979	CH_4X0430_H3K4me1_CSpeaks_peak_134	60	.	5.83192	9.12374	6.09982	79
1	2386182	2386695	CH_4X0430_H3K4me1_CSpeaks_peak_135	110	.	5.98454	14.36830	11.00597	281
1	2390573	2390785	CH_4X0430_H3K4me1_CSpeaks_peak_136	55	.	5.67418	8.55928	5.57358	101
1	2395654	2395944	CH_4X0430_H3K4me1_CSpeaks_peak_137	26	.	3.71553	5.38930	2.66238	235
1	2401511	2401670	CH_4X0430_H3K4me1_CSpeaks_peak_138	19	.	3.40591	4.65117	1.99359	22
1	2411290	2411507	CH_4X0430_H3K4me1_CSpeaks_peak_139	123	.	7.62660	15.77724	12.33693	73
1	2411702	2412499	CH_4X0430_H3K4me1_CSpeaks_peak_140	361	.	11.01603	41.09681	36.15066	573
1	2429497	2430111	CH_4X0430_H3K4me1_CSpeaks_peak_141	122	.	5.67831	15.65939	12.22528	323
1	2471715	2471900	CH_4X0430_H3K4me1_CSpeaks_peak_142	26	.	3.71553	5.38930	2.66238	25
1	2476155	2476388	CH_4X0430_H3K4me1_CSpeaks_peak_143	77	.	6.06558	10.93772	7.78545	112
1	2515787	2516428	CH_4X0430_H3K4me1_CSpeaks_peak_144	322	.	14.22016	36.94020	32.27189	499
1	2521644	2522360	CH_4X0430_H3K4me1_CSpeaks_peak_145	65	.	3.63792	9.65254	6.59118	346
1	2553367	2554357	CH_4X0430_H3K4me1_CSpeaks_peak_146	354	.	8.83389	40.29921	35.41187	430
1	2554523	2554745	CH_4X0430_H3K4me1_CSpeaks_peak_147	61	.	5.89695	9.22795	6.19939	119
1	2573481	2573691	CH_4X0430_H3K4me1_CSpeaks_peak_148	24	.	3.43270	5.12298	2.41708	2
1	2577877	2578209	CH_4X0430_H3K4me1_CSpeaks_peak_149	107	.	7.43094	14.07336	10.73415	103
1	2646852	2647005	CH_4X0430_H3K4me1_CSpeaks_peak_150	56	.	4.95405	8.65654	5.66175	131
1	2654121	2654296	CH_4X0430_H3K4me1_CSpeaks_peak_151	15	.	2.74757	4.17566	1.57238	154
1	2682594	2682949	CH_4X0430_H3K4me1_CSpeaks_peak_152	95	.	5.30402	12.85954	9.58745	168
1	2697023	2697170	CH_4X0430_H3K4me1_CSpeaks_peak_153	70	.	6.64325	10.12461	7.02959	69
1	2725828	2725975	CH_4X0430_H3K4me1_CSpeaks_peak_154	48	.	5.53604	7.81191	4.87805	66
1	2788910	2789227	CH_4X0430_H3K4me1_CSpeaks_peak_155	28	.	4.25564	5.56827	2.82738	39
1	2806822	2807232	CH_4X0430_H3K4me1_CSpeaks_peak_156	231	.	13.10953	27.20684	23.12482	143
1	2821078	2821950	CH_4X0430_H3K4me1_CSpeaks_peak_157	37	.	2.82294	6.59207	3.75943	399
1	2843111	2843278	CH_4X0430_H3K4me1_CSpeaks_peak_158	100	.	6.53716	13.38123	10.08049	74
1	2843491	2844047	CH_4X0430_H3K4me1_CSpeaks_peak_159	185	.	7.94832	22.32199	18.51762	379
1	2847306	2848397	CH_4X0430_H3K4me1_CSpeaks_peak_160	190	.	7.54802	22.90902	19.07300	941
1	2848902	2849068	CH_4X0430_H3K4me1_CSpeaks_peak_161	109	.	8.34316	14.29167	10.94143	110
1	2849820	2850005	CH_4X0430_H3K4me1_CSpeaks_peak_162	30	.	4.11636	5.80672	3.03791	80
1	2850301	2850554	CH_4X0430_H3K4me1_CSpeaks_peak_163	137	.	6.32402	17.22368	13.70054	111
1	2850859	2851388	CH_4X0430_H3K4me1_CSpeaks_peak_164	172	.	7.14002	20.96433	17.23813	135
1	2853660	2854450	CH_4X0430_H3K4me1_CSpeaks_peak_165	202	.	6.45014	24.11451	20.20175	339
1	2904427	2904793	CH_4X0430_H3K4me1_CSpeaks_peak_166	171	.	10.65256	20.88907	17.17045	240
1	2908534	2909439	CH_4X0430_H3K4me1_CSpeaks_peak_167	334	.	13.05267	38.24602	33.49547	568
1	2917988	2918283	CH_4X0430_H3K4me1_CSpeaks_peak_168	19	.	3.40591	4.65117	1.99359	269
1	2976491	2976657	CH_4X0430_H3K4me1_CSpeaks_peak_169	143	.	9.45697	17.90240	14.34696	56
1	2976806	2977000	CH_4X0430_H3K4me1_CSpeaks_peak_170	29	.	4.42884	5.66319	2.90717	164
1	2979023	2979535	CH_4X0430_H3K4me1_CSpeaks_peak_171	83	.	5.54513	11.51211	8.32432	109
1	2996906	2997126	CH_4X0430_H3K4me1_CSpeaks_peak_172	46	.	5.20134	7.52397	4.61928	145
1	2998573	2998720	CH_4X0430_H3K4me1_CSpeaks_peak_173	37	.	4.72849	6.52584	3.70433	61
1	2998992	2999161	CH_4X0430_H3K4me1_CSpeaks_peak_174	83	.	5.54513	11.51211	8.32432	88
1	3030003	3030529	CH_4X0430_H3K4me1_CSpeaks_peak_175	44	.	4.22486	7.33171	4.44222	431
1	3036448	3037126	CH_4X0430_H3K4me1_CSpeaks_peak_176	376	.	14.24288	42.66864	37.61679	409
1	3045326	3045533	CH_4X0430_H3K4me1_CSpeaks_peak_177	51	.	5.38331	8.09623	5.14846	93
1	3058349	3058642	CH_4X0430_H3K4me1_CSpeaks_peak_178	65	.	6.14703	9.62885	6.56813	239
1	3068293	3068663	CH_4X0430_H3K4me1_CSpeaks_peak_179	75	.	6.61988	10.73022	7.59386	130
1	3074368	3074631	CH_4X0430_H3K4me1_CSpeaks_peak_180	64	.	6.05448	9.48042	6.43316	190
1	3077861	3078119	CH_4X0430_H3K4me1_CSpeaks_peak_181	169	.	5.88926	20.66588	16.95293	116
1	3187436	3187625	CH_4X0430_H3K4me1_CSpeaks_peak_182	37	.	4.72849	6.52584	3.70433	16
1	3199296	3199611	CH_4X0430_H3K4me1_CSpeaks_peak_183	146	.	8.20070	18.25877	14.67831	65
1	3206464	3206651	CH_4X0430_H3K4me1_CSpeaks_peak_184	45	.	4.59239	7.40678	4.51320	131
1	3206975	3207198	CH_4X0430_H3K4me1_CSpeaks_peak_185	106	.	5.31197	13.98482	10.64949	116
1	3249387	3250241	CH_4X0430_H3K4me1_CSpeaks_peak_186	220	.	11.34196	26.02421	22.00883	158
1	3265164	3265320	CH_4X0430_H3K4me1_CSpeaks_peak_187	98	.	7.88913	13.15946	9.87689	70
1	3295935	3296091	CH_4X0430_H3K4me1_CSpeaks_peak_188	82	.	5.88293	11.38580	8.20871	74
1	3301027	3301952	CH_4X0430_H3K4me1_CSpeaks_peak_189	86	.	4.16176	11.81595	8.61031	615
1	3309709	3309877	CH_4X0430_H3K4me1_CSpeaks_peak_190	38	.	4.98244	6.71505	3.86875	58
1	3332407	3332924	CH_4X0430_H3K4me1_CSpeaks_peak_191	200	.	7.75202	23.89878	20.00657	401
1	3345470	3345751	CH_4X0430_H3K4me1_CSpeaks_peak_192	38	.	4.98244	6.71505	3.86875	92
1	3348634	3349026	CH_4X0430_H3K4me1_CSpeaks_peak_193	86	.	7.09273	11.86125	8.65267	273
1	3405441	3405613	CH_4X0430_H3K4me1_CSpeaks_peak_194	102	.	7.11008	13.53081	10.21566	66
1	3414905	3415316	CH_4X0430_H3K4me1_CSpeaks_peak_195	335	.	8.55345	38.28116	33.52612	242
1	3445114	3445515	CH_4X0430_H3K4me1_CSpeaks_peak_196	69	.	6.59555	10.04606	6.96146	343
1	3454331	3454563	CH_4X0430_H3K4me1_CSpeaks_peak_197	85	.	5.29402	11.74058	8.53673	128
1	3455062	3456035	CH_4X0430_H3K4me1_CSpeaks_peak_198	223	.	11.22644	26.42674	22.38861	427
1	3456192	3456940	CH_4X0430_H3K4me1_CSpeaks_peak_199	359	.	11.73891	40.87326	35.95634	584
1	3457322	3458072	CH_4X0430_H3K4me1_CSpeaks_peak_200	464	.	16.41028	52.12408	46.40997	193
1	3473759	3474247	CH_4X0430_H3K4me1_CSpeaks_peak_201	75	.	6.61988	10.73022	7.59386	74
1	3487940	3488170	CH_4X0430_H3K4me1_CSpeaks_peak_202	49	.	3.84660	7.91307	4.97340	85
1	3490548	3490707	CH_4X0430_H3K4me1_CSpeaks_peak_203	69	.	4.83367	10.07880	6.98693	56
1	3495683	3495856	CH_4X0430_H3K4me1_CSpeaks_peak_204	32	.	4.53791	6.00817	3.22391	126
1	3514772	3515047	CH_4X0430_H3K4me1_CSpeaks_peak_205	129	.	9.41127	16.47056	12.99117	156
1	3522561	3522730	CH_4X0430_H3K4me1_CSpeaks_peak_206	26	.	3.71553	5.38930	2.66238	55
1	3536735	3536948	CH_4X0430_H3K4me1_CSpeaks_peak_207	170	.	8.71622	20.75441	17.03854	107
1	3552718	3552948	CH_4X0430_H3K4me1_CSpeaks_peak_208	51	.	4.48892	8.12157	5.16866	103
1	3579733	3580143	CH_4X0430_H3K4me1_CSpeaks_peak_209	284	.	14.65831	32.92020	28.49143	315
1	3580975	3581264	CH_4X0430_H3K4me1_CSpeaks_peak_210	190	.	11.17749	22.83947	19.01365	137
1	3605492	3606077	CH_4X0430_H3K4me1_CSpeaks_peak_211	132	.	5.65086	16.76760	13.27352	215
1	3670757	3671314	CH_4X0430_H3K4me1_CSpeaks_peak_212	132	.	5.65086	16.76760	13.27352	162
1	3874375	3874698	CH_4X0430_H3K4me1_CSpeaks_peak_213	87	.	6.92325	11.97338	8.75853	120
1	3999966	4000138	CH_4X0430_H3K4me1_CSpeaks_peak_214	71	.	6.55476	10.28499	7.18257	68
1	4538764	4539306	CH_4X0430_H3K4me1_CSpeaks_peak_215	362	.	18.35670	41.19142	36.24049	369
1	4539988	4541254	CH_4X0430_H3K4me1_CSpeaks_peak_216	156	.	6.14946	19.34052	15.69591	711
1	4598895	4599218	CH_4X0430_H3K4me1_CSpeaks_peak_217	47	.	3.09786	7.69194	4.77610	126
1	5833045	5833268	CH_4X0430_H3K4me1_CSpeaks_peak_218	28	.	4.25564	5.56827	2.82738	38
1	5839919	5840378	CH_4X0430_H3K4me1_CSpeaks_peak_219	51	.	4.48892	8.12157	5.16866	137
1	5840489	5840636	CH_4X0430_H3K4me1_CSpeaks_peak_220	19	.	3.40591	4.65117	1.99359	18
1	6023302	6023528	CH_4X0430_H3K4me1_CSpeaks_peak_221	85	.	5.29402	11.74058	8.53673	118
1	6045597	6045867	CH_4X0430_H3K4me1_CSpeaks_peak_222	59	.	4.91582	8.91487	5.90609	66
1	6054115	6054363	CH_4X0430_H3K4me1_CSpeaks_peak_223	69	.	4.39611	10.06226	6.97470	115
1	6056078	6056590	CH_4X0430_H3K4me1_CSpeaks_peak_224	91	.	5.80919	12.41206	9.16775	203
1	6093013	6093209	CH_4X0430_H3K4me1_CSpeaks_peak_225	102	.	6.20942	13.59888	10.28276	94
1	6167778	6168259	CH_4X0430_H3K4me1_CSpeaks_peak_226	185	.	6.16970	22.37081	18.55897	221
1	6194297	6194538	CH_4X0430_H3K4me1_CSpeaks_peak_227	37	.	3.96081	6.56759	3.73921	132
1	6194679	6195084	CH_4X0430_H3K4me1_CSpeaks_peak_228	162	.	8.29314	19.95397	16.28850	240
1	6197137	6197320	CH_4X0430_H3K4me1_CSpeaks_peak_229	77	.	5.62749	10.92047	7.76970	134
1	6197561	6198104	CH_4X0430_H3K4me1_CSpeaks_peak_230	172	.	7.14002	20.96433	17.23813	228
1	6231136	6231432	CH_4X0430_H3K4me1_CSpeaks_peak_231	177	.	9.72958	21.49826	17.74038	134
1	6234318	6235375	CH_4X0430_H3K4me1_CSpeaks_peak_232	348	.	14.96859	39.68766	34.83879	218
1	6238314	6239461	CH_4X0430_H3K4me1_CSpeaks_peak_233	253	.	7.29146	29.56237	25.34065	449
1	6242938	6243416	CH_4X0430_H3K4me1_CSpeaks_peak_234	63	.	5.39341	9.42232	6.38064	100
1	6249334	6249504	CH_4X0430_H3K4me1_CSpeaks_peak_235	70	.	6.06076	10.18372	7.08653	94
1	6249625	6250580	CH_4X0430_H3K4me1_CSpeaks_peak_236	181	.	6.96052	21.93026	18.14659	437
1	6382705	6383243	CH_4X0430_H3K4me1_CSpeaks_peak_237	268	.	11.45623	31.19586	26.87914	343
1	6386411	6386767	CH_4X0430_H3K4me1_CSpeaks_peak_238	75	.	3.63197	10.62669	7.50135	248
1	6410000	6411402	CH_4X0430_H3K4me1_CSpeaks_peak_239	418	.	13.99898	47.23397	41.86799	144
1	6411764	6412147	CH_4X0430_H3K4me1_CSpeaks_peak_240	322	.	14.22016	36.94020	32.27189	197
1	6416794	6417284	CH_4X0430_H3K4me1_CSpeaks_peak_241	195	.	6.11259	23.46061	19.59024	151
1	6433851	6434411	CH_4X0430_H3K4me1_CSpeaks_peak_242	294	.	10.35786	33.90255	29.41659	256
1	6441720	6441956	CH_4X0430_H3K4me1_CSpeaks_peak_243	37	.	4.26436	6.56732	3.73921	188
1	6442120	6442708	CH_4X0430_H3K4me1_CSpeaks_peak_244	130	.	4.85056	16.56969	13.08467	280
1	6447734	6449264	CH_4X0430_H3K4me1_CSpeaks_peak_245	228	.	6.63281	26.94244	22.86668	666
1	6454195	6455183	CH_4X0430_H3K4me1_CSpeaks_peak_246	172	.	6.77734	20.99829	17.26741	357
1	6463801	6464060	CH_4X0430_H3K4me1_CSpeaks_peak_247	102	.	4.98605	13.51348	10.20321	189
1	6464212	6464536	CH_4X0430_H3K4me1_CSpeaks_peak_248	119	.	6.44871	15.34658	11.93068	216
1	6466388	6466680	CH_4X0430_H3K4me1_CSpeaks_peak_249	50	.	5.52352	8.03542	5.09248	196
1	6478931	6479229	CH_4X0430_H3K4me1_CSpeaks_peak_250	37	.	4.78512	6.61465	3.78191	78
1	6491772	6492120	CH_4X0430_H3K4me1_CSpeaks_peak_251	109	.	6.81181	14.31367	10.95688	263
1	6500807	6501063	CH_4X0430_H3K4me1_CSpeaks_peak_252	116	.	7.49278	15.07988	11.68569	113
1	6549835	6550137	CH_4X0430_H3K4me1_CSpeaks_peak_253	101	.	5.75437	13.47534	10.16880	113
1	6573513	6573670	CH_4X0430_H3K4me1_CSpeaks_peak_254	80	.	6.46481	11.22161	8.05903	56
1	6595332	6595744	CH_4X0430_H3K4me1_CSpeaks_peak_255	172	.	6.77734	20.99829	17.26741	163
1	6596562	6596728	CH_4X0430_H3K4me1_CSpeaks_peak_256	18	.	3.16865	4.44627	1.81446	163
1	6596830	6596980	CH_4X0430_H3K4me1_CSpeaks_peak_257	28	.	3.45262	5.60383	2.85755	17
1	6608351	6608554	CH_4X0430_H3K4me1_CSpeaks_peak_258	38	.	4.33426	6.68486	3.84503	111
1	6697398	6697924	CH_4X0430_H3K4me1_CSpeaks_peak_259	117	.	5.46677	15.12467	11.72681	416
1	6782300	6782552	CH_4X0430_H3K4me1_CSpeaks_peak_260	80	.	6.88822	11.16378	8.00663	105
1	6959195	6959704	CH_4X0430_H3K4me1_CSpeaks_peak_261	180	.	10.87552	21.79015	18.01688	170
1	7683802	7684547	CH_4X0430_H3K4me1_CSpeaks_peak_262	236	.	8.05954	27.74805	23.62964	292
1	7706341	7706678	CH_4X0430_H3K4me1_CSpeaks_peak_263	45	.	5.12302	7.40018	4.50744	257
1	7707285	7707945	CH_4X0430_H3K4me1_CSpeaks_peak_264	166	.	9.69722	20.35637	16.65807	297
1	7774948	7775214	CH_4X0430_H3K4me1_CSpeaks_peak_265	49	.	3.84660	7.91307	4.97340	74
1	8031898	8032793	CH_4X0430_H3K4me1_CSpeaks_peak_266	101	.	5.38374	13.41410	10.11243	336
1	8329528	8330218	CH_4X0430_H3K4me1_CSpeaks_peak_267	244	.	7.81148	28.62361	24.46040	243
1	8377629	8377782	CH_4X0430_H3K4me1_CSpeaks_peak_268	58	.	5.47543	8.87776	5.87347	42
1	8902798	8903110	CH_4X0430_H3K4me1_CSpeaks_peak_269	77	.	5.06384	10.90018	7.75201	166
1	9066005	9066349	CH_4X0430_H3K4me1_CSpeaks_peak_270	83	.	5.34792	11.48806	8.30522	113
1	9097386	9097804	CH_4X0430_H3K4me1_CSpeaks_peak_271	95	.	4.48705	12.79205	9.52573	263
1	9273699	9273880	CH_4X0430_H3K4me1_CSpeaks_peak_272	119	.	8.51128	15.41450	11.99525	106
1	9340516	9340756	CH_4X0430_H3K4me1_CSpeaks_peak_273	123	.	7.10841	15.75996	12.32035	144
1	9355615	9356181	CH_4X0430_H3K4me1_CSpeaks_peak_274	48	.	5.32628	7.72183	4.80297	250
1	9384095	9384246	CH_4X0430_H3K4me1_CSpeaks_peak_275	47	.	4.55326	7.63651	4.72268	55
1	9384703	9385136	CH_4X0430_H3K4me1_CSpeaks_peak_276	75	.	5.28108	10.63210	7.50215	160
1	9590896	9591490	CH_4X0430_H3K4me1_CSpeaks_peak_277	205	.	8.97784	24.50943	20.58113	319
1	9633521	9633735	CH_4X0430_H3K4me1_CSpeaks_peak_278	31	.	3.29709	5.94185	3.15958	124
1	9686312	9686597	CH_4X0430_H3K4me1_CSpeaks_peak_279	37	.	3.48026	6.57763	3.74540	53
1	9732917	9733201	CH_4X0430_H3K4me1_CSpeaks_peak_280	163	.	6.59417	20.07782	16.39666	95
1	9760116	9761290	CH_4X0430_H3K4me1_CSpeaks_peak_281	258	.	6.40936	30.15112	25.88978	541
1	9799153	9799366	CH_4X0430_H3K4me1_CSpeaks_peak_282	26	.	3.71553	5.38930	2.66238	22
1	9935559	9935908	CH_4X0430_H3K4me1_CSpeaks_peak_283	110	.	5.98454	14.36830	11.00597	242
1	10108875	10109087	CH_4X0430_H3K4me1_CSpeaks_peak_284	83	.	4.76246	11.58339	8.39130	110
1	10118816	10119954	CH_4X0430_H3K4me1_CSpeaks_peak_285	244	.	7.81148	28.62361	24.46040	832
1	10329557	10329755	CH_4X0430_H3K4me1_CSpeaks_peak_286	49	.	3.84660	7.91307	4.97340	62
1	10519956	10520141	CH_4X0430_H3K4me1_CSpeaks_peak_287	52	.	3.65063	8.19691	5.23702	92
1	10547195	10547358	CH_4X0430_H3K4me1_CSpeaks_peak_288	100	.	6.07324	13.33108	10.03170	34
1	10551318	10551519	CH_4X0430_H3K4me1_CSpeaks_peak_289	73	.	5.60328	10.50622	7.38392	62
1	10761136	10761366	CH_4X0430_H3K4me1_CSpeaks_peak_290	81	.	7.19686	11.33405	8.16343	129
1	10765191	10765592	CH_4X0430_H3K4me1_CSpeaks_peak_291	120	.	4.81204	15.42168	12.00138	125
1	10766004	10766155	CH_4X0430_H3K4me1_CSpeaks_peak_292	43	.	3.66343	7.23504	4.35322	114
1	10792514	10792691	CH_4X0430_H3K4me1_CSpeaks_peak_293	93	.	5.52419	12.59920	9.34145	126
1	10833295	10833539	CH_4X0430_H3K4me1_CSpeaks_peak_294	22	.	3.74215	4.98245	2.28796	230
1	10922814	10923143	CH_4X0430_H3K4me1_CSpeaks_peak_295	260	.	12.34909	30.27402	26.00780	167
1	10923730	10924257	CH_4X0430_H3K4me1_CSpeaks_peak_296	143	.	9.45697	17.90240	14.34696	209
1	10925967	10926114	CH_4X0430_H3K4me1_CSpeaks_peak_297	46	.	5.20134	7.52397	4.61928	60
1	10966114	10966279	CH_4X0430_H3K4me1_CSpeaks_peak_298	48	.	5.53604	7.81191	4.87805	29
1	11000931	11001168	CH_4X0430_H3K4me1_CSpeaks_peak_299	235	.	11.60066	27.69557	23.58424	94
1	11021856	11022422	CH_4X0430_H3K4me1_CSpeaks_peak_300	190	.	7.54802	22.90902	19.07300	369
1	11145370	11145522	CH_4X0430_H3K4me1_CSpeaks_peak_301	118	.	6.60135	15.22323	11.81785	48
1	11191486	11191985	CH_4X0430_H3K4me1_CSpeaks_peak_302	136	.	7.34429	17.13964	13.62857	359
1	11442850	11443096	CH_4X0430_H3K4me1_CSpeaks_peak_303	118	.	6.60135	15.22323	11.81785	86
1	11585899	11586141	CH_4X0430_H3K4me1_CSpeaks_peak_304	46	.	4.86479	7.56285	4.65139	174
1	11622054	11622971	CH_4X0430_H3K4me1_CSpeaks_peak_305	340	.	10.60803	38.82145	34.02496	666
1	11623165	11623541	CH_4X0430_H3K4me1_CSpeaks_peak_306	48	.	5.53604	7.81191	4.87805	242
1	11646816	11647054	CH_4X0430_H3K4me1_CSpeaks_peak_307	46	.	5.20134	7.52397	4.61928	133
1	11679206	11679502	CH_4X0430_H3K4me1_CSpeaks_peak_308	46	.	5.20134	7.52397	4.61928	161
1	11751625	11752123	CH_4X0430_H3K4me1_CSpeaks_peak_309	81	.	4.20661	11.36440	8.19178	364
1	11794527	11794848	CH_4X0430_H3K4me1_CSpeaks_peak_310	226	.	9.50594	26.72151	22.66538	157
1	11797971	11798137	CH_4X0430_H3K4me1_CSpeaks_peak_311	48	.	5.32628	7.72183	4.80297	82
1	11798365	11798572	CH_4X0430_H3K4me1_CSpeaks_peak_312	24	.	3.43270	5.12298	2.41708	65
1	11837923	11838437	CH_4X0430_H3K4me1_CSpeaks_peak_313	218	.	6.73058	25.89532	21.88706	380
1	11838602	11838763	CH_4X0430_H3K4me1_CSpeaks_peak_314	101	.	5.75437	13.47534	10.16880	111
1	11838935	11839222	CH_4X0430_H3K4me1_CSpeaks_peak_315	45	.	4.77808	7.42083	4.52619	51
1	11839410	11839790	CH_4X0430_H3K4me1_CSpeaks_peak_316	53	.	5.50472	8.28940	5.32705	110
1	11853494	11853757	CH_4X0430_H3K4me1_CSpeaks_peak_317	92	.	6.73587	12.47330	9.22509	119
1	11933893	11934448	CH_4X0430_H3K4me1_CSpeaks_peak_318	93	.	7.33962	12.65215	9.39270	82
1	12008658	12009045	CH_4X0430_H3K4me1_CSpeaks_peak_319	92	.	6.73587	12.47330	9.22509	115
1	12063541	12063946	CH_4X0430_H3K4me1_CSpeaks_peak_320	69	.	4.39611	10.06226	6.97470	319
1	12073330	12073494	CH_4X0430_H3K4me1_CSpeaks_peak_321	55	.	4.37332	8.49658	5.51637	49
1	12120145	12120360	CH_4X0430_H3K4me1_CSpeaks_peak_322	59	.	5.35198	9.00904	5.98974	133
1	12147849	12148130	CH_4X0430_H3K4me1_CSpeaks_peak_323	24	.	2.80441	5.15068	2.44173	135
1	12204244	12204825	CH_4X0430_H3K4me1_CSpeaks_peak_324	413	.	14.80918	46.69945	41.37969	346
1	12305430	12305625	CH_4X0430_H3K4me1_CSpeaks_peak_325	41	.	3.91297	7.00175	4.13214	92
1	12329475	12329796	CH_4X0430_H3K4me1_CSpeaks_peak_326	82	.	5.88293	11.38580	8.20871	218
1	12367969	12368356	CH_4X0430_H3K4me1_CSpeaks_peak_327	88	.	4.34683	12.07144	8.84993	256
1	12558437	12558653	CH_4X0430_H3K4me1_CSpeaks_peak_328	129	.	4.43605	16.38925	12.91315	81
1	12741526	12741688	CH_4X0430_H3K4me1_CSpeaks_peak_329	43	.	4.84861	7.24381	4.36119	36
1	12762942	12763173	CH_4X0430_H3K4me1_CSpeaks_peak_330	64	.	6.05448	9.48042	6.43316	103
1	13098612	13098768	CH_4X0430_H3K4me1_CSpeaks_peak_331	75	.	6.61988	10.73022	7.59386	70
1	13465375	13465551	CH_4X0430_H3K4me1_CSpeaks_peak_332	55	.	5.23901	8.48948	5.51355	99
1	13506500	13506776	CH_4X0430_H3K4me1_CSpeaks_peak_333	66	.	5.01703	9.77296	6.69937	128
1	13585965	13586437	CH_4X0430_H3K4me1_CSpeaks_peak_334	130	.	5.18816	16.58534	13.09707	253
1	13774113	13774378	CH_4X0430_H3K4me1_CSpeaks_peak_335	31	.	3.29709	5.94185	3.15958	59
1	13822829	13822978	CH_4X0430_H3K4me1_CSpeaks_peak_336	66	.	5.01703	9.77296	6.69937	75
1	13966014	13966748	CH_4X0430_H3K4me1_CSpeaks_peak_337	324	.	8.06342	37.18165	32.49669	442
1	14062484	14062910	CH_4X0430_H3K4me1_CSpeaks_peak_338	37	.	4.72849	6.52584	3.70433	39
1	14123744	14123948	CH_4X0430_H3K4me1_CSpeaks_peak_339	26	.	3.71553	5.38930	2.66238	122
1	14513875	14514337	CH_4X0430_H3K4me1_CSpeaks_peak_340	91	.	4.94563	12.36847	9.13205	257
1	14696877	14697191	CH_4X0430_H3K4me1_CSpeaks_peak_341	77	.	5.06384	10.90018	7.75201	207
1	14697588	14698334	CH_4X0430_H3K4me1_CSpeaks_peak_342	220	.	6.50275	26.05899	22.04092	367
1	15029932	15030836	CH_4X0430_H3K4me1_CSpeaks_peak_343	106	.	5.31197	13.98482	10.64949	476
1	15173932	15174211	CH_4X0430_H3K4me1_CSpeaks_peak_344	55	.	4.37332	8.49658	5.51637	120
1	15259514	15259811	CH_4X0430_H3K4me1_CSpeaks_peak_345	64	.	6.05448	9.48042	6.43316	169
1	15260102	15260884	CH_4X0430_H3K4me1_CSpeaks_peak_346	211	.	7.26787	25.12400	21.16359	369
1	15355720	15356340	CH_4X0430_H3K4me1_CSpeaks_peak_347	280	.	8.06181	32.45685	28.05931	311
1	15521955	15522102	CH_4X0430_H3K4me1_CSpeaks_peak_348	47	.	3.65644	7.71464	4.79633	15
1	15698062	15698548	CH_4X0430_H3K4me1_CSpeaks_peak_349	141	.	5.20220	17.72512	14.17755	261
1	15723100	15723247	CH_4X0430_H3K4me1_CSpeaks_peak_350	52	.	5.03939	8.15887	5.20513	81
1	15733085	15733593	CH_4X0430_H3K4me1_CSpeaks_peak_351	83	.	5.54513	11.51211	8.32432	227
1	15804850	15804997	CH_4X0430_H3K4me1_CSpeaks_peak_352	30	.	3.15783	5.83251	3.05705	20
1	15865337	15865593	CH_4X0430_H3K4me1_CSpeaks_peak_353	55	.	4.37332	8.49658	5.51637	178
1	15881086	15881701	CH_4X0430_H3K4me1_CSpeaks_peak_354	88	.	5.10002	12.03308	8.81353	350
1	15956064	15956221	CH_4X0430_H3K4me1_CSpeaks_peak_355	29	.	3.04219	5.75174	2.98890	114
1	15958475	15958916	CH_4X0430_H3K4me1_CSpeaks_peak_356	139	.	7.51831	17.47574	13.93815	301
1	15969732	15969900	CH_4X0430_H3K4me1_CSpeaks_peak_357	19	.	2.49889	4.63344	1.99039	150
1	15970108	15970295	CH_4X0430_H3K4me1_CSpeaks_peak_358	73	.	5.00513	10.43271	7.31989	85
1	16065821	16066623	CH_4X0430_H3K4me1_CSpeaks_peak_359	103	.	6.70827	13.69162	10.37209	136
1	16200771	16201243	CH_4X0430_H3K4me1_CSpeaks_peak_360	181	.	6.96052	21.93026	18.14659	330
1	16280558	16280930	CH_4X0430_H3K4me1_CSpeaks_peak_361	102	.	4.62727	13.52583	10.21420	267
1	16292584	16292751	CH_4X0430_H3K4me1_CSpeaks_peak_362	43	.	4.98972	7.18974	4.31246	51
1	16337976	16338297	CH_4X0430_H3K4me1_CSpeaks_peak_363	62	.	4.60350	9.27729	6.24378	39
1	16356174	16356729	CH_4X0430_H3K4me1_CSpeaks_peak_364	20	.	2.82543	4.68384	2.01344	443
1	16357301	16357466	CH_4X0430_H3K4me1_CSpeaks_peak_365	69	.	6.59555	10.04606	6.96146	65
1	16482747	16482925	CH_4X0430_H3K4me1_CSpeaks_peak_366	103	.	5.50802	13.70219	10.37890	95
1	16612372	16612692	CH_4X0430_H3K4me1_CSpeaks_peak_367	63	.	5.61322	9.44558	6.39941	226
1	16621106	16621433	CH_4X0430_H3K4me1_CSpeaks_peak_368	73	.	5.57330	10.45247	7.33450	132
1	16635724	16636199	CH_4X0430_H3K4me1_CSpeaks_peak_369	124	.	5.48465	15.93443	12.48644	123
1	16747479	16747695	CH_4X0430_H3K4me1_CSpeaks_peak_370	56	.	4.95405	8.65654	5.66175	145
1	16765313	16765681	CH_4X0430_H3K4me1_CSpeaks_peak_371	268	.	9.18003	31.12634	26.81552	85
1	16773621	16773843	CH_4X0430_H3K4me1_CSpeaks_peak_372	46	.	2.90024	7.57600	4.66442	101
1	16809282	16809879	CH_4X0430_H3K4me1_CSpeaks_peak_373	192	.	8.05612	23.07281	19.21914	268
1	16836023	16836352	CH_4X0430_H3K4me1_CSpeaks_peak_374	80	.	5.76746	11.17642	8.01866	210
1	16842482	16842790	CH_4X0430_H3K4me1_CSpeaks_peak_375	120	.	4.54345	15.51725	12.08832	130
1	16851517	16851668	CH_4X0430_H3K4me1_CSpeaks_peak_376	49	.	3.84660	7.91307	4.97340	116
1	16856962	16857381	CH_4X0430_H3K4me1_CSpeaks_peak_377	264	.	5.67975	30.74216	26.45037	205
1	16863869	16864031	CH_4X0430_H3K4me1_CSpeaks_peak_378	88	.	6.07101	12.11942	8.89698	93
1	16868958	16869142	CH_4X0430_H3K4me1_CSpeaks_peak_379	122	.	7.85851	15.71100	12.27336	100
1	17022125	17022516	CH_4X0430_H3K4me1_CSpeaks_peak_380	386	.	17.30812	43.76210	38.63846	203
1	17447879	17448057	CH_4X0430_H3K4me1_CSpeaks_peak_381	39	.	4.90040	6.79589	3.94334	135
1	17604702	17605033	CH_4X0430_H3K4me1_CSpeaks_peak_382	223	.	11.22644	26.42674	22.38861	217
1	17616191	17616736	CH_4X0430_H3K4me1_CSpeaks_peak_383	118	.	6.60329	15.22710	11.82141	120
1	18025695	18026253	CH_4X0430_H3K4me1_CSpeaks_peak_384	185	.	8.44973	22.34748	18.53833	131
1	18415372	18415873	CH_4X0430_H3K4me1_CSpeaks_peak_385	193	.	9.77556	23.25359	19.39363	272
1	18570477	18570742	CH_4X0430_H3K4me1_CSpeaks_peak_386	223	.	10.21772	26.38560	22.34990	139
1	18575899	18576051	CH_4X0430_H3K4me1_CSpeaks_peak_387	97	.	7.56558	13.02004	9.74188	109
1	18582966	18583435	CH_4X0430_H3K4me1_CSpeaks_peak_388	180	.	8.97921	21.78238	18.01027	330
1	18586173	18586374	CH_4X0430_H3K4me1_CSpeaks_peak_389	119	.	8.51128	15.41450	11.99525	124
1	18658942	18659453	CH_4X0430_H3K4me1_CSpeaks_peak_390	299	.	12.14202	34.45675	29.93677	335
1	18819617	18819891	CH_4X0430_H3K4me1_CSpeaks_peak_391	48	.	5.53604	7.81191	4.87805	108
1	18844961	18845275	CH_4X0430_H3K4me1_CSpeaks_peak_392	38	.	3.03160	6.69495	3.85399	190
1	18900700	18901088	CH_4X0430_H3K4me1_CSpeaks_peak_393	117	.	5.31845	15.11410	11.71648	208
1	18901357	18901589	CH_4X0430_H3K4me1_CSpeaks_peak_394	35	.	3.19430	6.33449	3.52279	28
1	19159862	19160016	CH_4X0430_H3K4me1_CSpeaks_peak_395	41	.	3.91297	7.00175	4.13214	69
1	19225773	19226268	CH_4X0430_H3K4me1_CSpeaks_peak_396	148	.	4.39997	18.42009	14.83332	267
1	19278647	19278934	CH_4X0430_H3K4me1_CSpeaks_peak_397	51	.	4.48892	8.12157	5.16866	229
1	19438003	19438334	CH_4X0430_H3K4me1_CSpeaks_peak_398	82	.	5.88293	11.38580	8.20871	191
1	19550789	19551033	CH_4X0430_H3K4me1_CSpeaks_peak_399	57	.	5.42329	8.79240	5.79182	108
1	19599092	19599266	CH_4X0430_H3K4me1_CSpeaks_peak_400	118	.	6.21472	15.27749	11.86661	100
1	19599568	19599816	CH_4X0430_H3K4me1_CSpeaks_peak_401	19	.	3.46664	4.54580	1.91039	53
1	19619537	19620312	CH_4X0430_H3K4me1_CSpeaks_peak_402	376	.	9.58290	42.66901	37.61679	490
1	19620595	19621393	CH_4X0430_H3K4me1_CSpeaks_peak_403	259	.	10.95879	30.23450	25.97173	242
1	19634336	19634631	CH_4X0430_H3K4me1_CSpeaks_peak_404	35	.	3.19430	6.33449	3.52279	153
1	19769843	19770034	CH_4X0430_H3K4me1_CSpeaks_peak_405	100	.	7.27292	13.37404	10.07377	111
1	19852390	19852582	CH_4X0430_H3K4me1_CSpeaks_peak_406	145	.	6.52802	18.13934	14.56867	107
1	19852687	19852845	CH_4X0430_H3K4me1_CSpeaks_peak_407	49	.	3.84660	7.91307	4.97340	27
1	19954785	19955209	CH_4X0430_H3K4me1_CSpeaks_peak_408	130	.	8.65406	16.57519	13.08963	128
1	20158792	20159091	CH_4X0430_H3K4me1_CSpeaks_peak_409	81	.	7.19686	11.33405	8.16343	208
1	20339175	20340246	CH_4X0430_H3K4me1_CSpeaks_peak_410	217	.	6.99704	25.78233	21.77946	714
1	20454978	20455204	CH_4X0430_H3K4me1_CSpeaks_peak_411	163	.	9.18862	20.01531	16.34314	157
1	20456408	20456696	CH_4X0430_H3K4me1_CSpeaks_peak_412	100	.	6.07324	13.33108	10.03170	43
1	20457052	20457291	CH_4X0430_H3K4me1_CSpeaks_peak_413	59	.	4.75297	8.93574	5.92128	135
1	20523469	20525196	CH_4X0430_H3K4me1_CSpeaks_peak_414	297	.	6.34427	34.26802	29.76867	1137
1	20609516	20609716	CH_4X0430_H3K4me1_CSpeaks_peak_415	76	.	4.57929	10.81445	7.67335	129
1	20609909	20610063	CH_4X0430_H3K4me1_CSpeaks_peak_416	43	.	3.66343	7.23504	4.35322	26
1	20694295	20694703	CH_4X0430_H3K4me1_CSpeaks_peak_417	204	.	8.41587	24.39364	20.47294	131
1	20708814	20709411	CH_4X0430_H3K4me1_CSpeaks_peak_418	212	.	9.90809	25.21442	21.23929	195
1	20710474	20710646	CH_4X0430_H3K4me1_CSpeaks_peak_419	31	.	4.48236	5.92117	3.14222	67
1	21448065	21448294	CH_4X0430_H3K4me1_CSpeaks_peak_420	61	.	6.05055	9.16124	6.13569	117
1	21492923	21493115	CH_4X0430_H3K4me1_CSpeaks_peak_421	112	.	7.48429	14.61040	11.23491	139
1	21499646	21500086	CH_4X0430_H3K4me1_CSpeaks_peak_422	118	.	8.38312	15.20428	11.80331	295
1	21611790	21612345	CH_4X0430_H3K4me1_CSpeaks_peak_423	85	.	5.29402	11.74058	8.53673	381
1	21641586	21642165	CH_4X0430_H3K4me1_CSpeaks_peak_424	80	.	4.89602	11.22341	8.05903	441
1	21649226	21649705	CH_4X0430_H3K4me1_CSpeaks_peak_425	81	.	4.20661	11.36440	8.19178	222
1	21659009	21660035	CH_4X0430_H3K4me1_CSpeaks_peak_426	235	.	6.08889	27.60196	23.50162	312
1	21775422	21775792	CH_4X0430_H3K4me1_CSpeaks_peak_427	37	.	3.48026	6.57763	3.74540	103
1	21809810	21810191	CH_4X0430_H3K4me1_CSpeaks_peak_428	118	.	6.21472	15.27749	11.86661	142
1	21818580	21819056	CH_4X0430_H3K4me1_CSpeaks_peak_429	185	.	8.44973	22.34748	18.53833	289
1	21824710	21825020	CH_4X0430_H3K4me1_CSpeaks_peak_430	119	.	8.51128	15.41450	11.99525	101
1	21859777	21860139	CH_4X0430_H3K4me1_CSpeaks_peak_431	120	.	8.28007	15.48740	12.05939	228
1	21879631	21879865	CH_4X0430_H3K4me1_CSpeaks_peak_432	71	.	6.55476	10.28499	7.18257	60
1	21931881	21932107	CH_4X0430_H3K4me1_CSpeaks_peak_433	80	.	4.89602	11.22341	8.05903	120
1	21932498	21932740	CH_4X0430_H3K4me1_CSpeaks_peak_434	77	.	5.06384	10.90018	7.75201	67
1	22138367	22139284	CH_4X0430_H3K4me1_CSpeaks_peak_435	216	.	9.24189	25.60938	21.62103	466
1	22139492	22139927	CH_4X0430_H3K4me1_CSpeaks_peak_436	138	.	7.74070	17.41411	13.87777	139
1	22285631	22285791	CH_4X0430_H3K4me1_CSpeaks_peak_437	59	.	6.08965	8.94958	5.93195	78
1	22560895	22561416	CH_4X0430_H3K4me1_CSpeaks_peak_438	280	.	10.82621	32.45381	28.05927	347
1	22605529	22605714	CH_4X0430_H3K4me1_CSpeaks_peak_439	81	.	7.19686	11.33405	8.16343	81
1	22606256	22606446	CH_4X0430_H3K4me1_CSpeaks_peak_440	64	.	5.85041	9.48804	6.44008	110
1	22718002	22718483	CH_4X0430_H3K4me1_CSpeaks_peak_441	231	.	8.97682	27.27522	23.18721	151
1	22959372	22960357	CH_4X0430_H3K4me1_CSpeaks_peak_442	227	.	5.98207	26.76710	22.70426	586
1	23175160	23175348	CH_4X0430_H3K4me1_CSpeaks_peak_443	54	.	3.82264	8.38079	5.41370	106
1	23184960	23185646	CH_4X0430_H3K4me1_CSpeaks_peak_444	154	.	6.73202	19.06826	15.44632	398
1	23224945	23225894	CH_4X0430_H3K4me1_CSpeaks_peak_445	386	.	10.80711	43.73808	38.61564	265
1	23440928	23441375	CH_4X0430_H3K4me1_CSpeaks_peak_446	122	.	7.85851	15.71100	12.27336	337
1	23454841	23455048	CH_4X0430_H3K4me1_CSpeaks_peak_447	19	.	3.78279	4.65538	1.99359	127
1	23503067	23503269	CH_4X0430_H3K4me1_CSpeaks_peak_448	73	.	5.98744	10.42931	7.31868	99
1	23549310	23550083	CH_4X0430_H3K4me1_CSpeaks_peak_449	496	.	16.99883	55.63358	49.65526	419
1	23571775	23572245	CH_4X0430_H3K4me1_CSpeaks_peak_450	37	.	3.48026	6.57763	3.74540	104
1	23586148	23586387	CH_4X0430_H3K4me1_CSpeaks_peak_451	92	.	6.73587	12.47330	9.22509	101
1	23755648	23755819	CH_4X0430_H3K4me1_CSpeaks_peak_452	85	.	5.29402	11.74058	8.53673	96
1	23794201	23794368	CH_4X0430_H3K4me1_CSpeaks_peak_453	91	.	6.19256	12.34113	9.10874	78
1	23816226	23816595	CH_4X0430_H3K4me1_CSpeaks_peak_454	78	.	6.77890	10.98698	7.83383	264
1	23923974	23924723	CH_4X0430_H3K4me1_CSpeaks_peak_455	208	.	5.90648	24.82671	20.88292	468
1	24011215	24011489	CH_4X0430_H3K4me1_CSpeaks_peak_456	109	.	6.81181	14.31367	10.95688	88
1	24360368	24360899	CH_4X0430_H3K4me1_CSpeaks_peak_457	172	.	6.77734	20.99829	17.26741	262
1	24361100	24361405	CH_4X0430_H3K4me1_CSpeaks_peak_458	255	.	8.42589	29.76749	25.53214	220
1	24597844	24598106	CH_4X0430_H3K4me1_CSpeaks_peak_459	37	.	3.96081	6.56759	3.73921	153
1	24685263	24685417	CH_4X0430_H3K4me1_CSpeaks_peak_460	57	.	4.80203	8.70612	5.70866	82
1	24763596	24763897	CH_4X0430_H3K4me1_CSpeaks_peak_461	127	.	5.32384	16.24600	12.77992	89
1	24787966	24788340	CH_4X0430_H3K4me1_CSpeaks_peak_462	89	.	5.02029	12.20017	8.97581	121
1	24846094	24846484	CH_4X0430_H3K4me1_CSpeaks_peak_463	85	.	5.29402	11.74058	8.53673	100
1	24887546	24887998	CH_4X0430_H3K4me1_CSpeaks_peak_464	245	.	8.24271	28.75302	24.57785	282
1	24942695	24943076	CH_4X0430_H3K4me1_CSpeaks_peak_465	118	.	6.60135	15.22323	11.81785	187
1	24970072	24971430	CH_4X0430_H3K4me1_CSpeaks_peak_466	151	.	5.78016	18.71773	15.11437	426
1	24971841	24972277	CH_4X0430_H3K4me1_CSpeaks_peak_467	66	.	4.15504	9.76655	6.69770	235
1	24972605	24972858	CH_4X0430_H3K4me1_CSpeaks_peak_468	22	.	3.22245	4.94475	2.25640	35
1	24973137	24973542	CH_4X0430_H3K4me1_CSpeaks_peak_469	85	.	5.29402	11.74058	8.53673	57
1	25061354	25061541	CH_4X0430_H3K4me1_CSpeaks_peak_470	83	.	4.76246	11.58339	8.39130	120
1	25314271	25314430	CH_4X0430_H3K4me1_CSpeaks_peak_471	53	.	4.92042	8.27559	5.31336	99
1	25609004	25609445	CH_4X0430_H3K4me1_CSpeaks_peak_472	322	.	14.22016	36.94020	32.27189	128
1	25811536	25811810	CH_4X0430_H3K4me1_CSpeaks_peak_473	46	.	4.86479	7.56285	4.65139	143
1	25851421	25851820	CH_4X0430_H3K4me1_CSpeaks_peak_474	153	.	9.20178	18.98890	15.37861	294
1	25869476	25869917	CH_4X0430_H3K4me1_CSpeaks_peak_475	91	.	6.19256	12.34113	9.10874	141
1	25900096	25900401	CH_4X0430_H3K4me1_CSpeaks_peak_476	105	.	8.06740	13.83896	10.51298	167
1	25900725	25901120	CH_4X0430_H3K4me1_CSpeaks_peak_477	82	.	6.36165	11.43904	8.25762	134
1	25916960	25917644	CH_4X0430_H3K4me1_CSpeaks_peak_478	288	.	9.58803	33.28029	28.83710	457
1	26045455	26046354	CH_4X0430_H3K4me1_CSpeaks_peak_479	350	.	10.81203	39.95509	35.08790	599
1	26113242	26113593	CH_4X0430_H3K4me1_CSpeaks_peak_480	145	.	7.62676	18.16772	14.59595	84
1	26114373	26114612	CH_4X0430_H3K4me1_CSpeaks_peak_481	22	.	3.21132	4.92345	2.23895	45
1	26164412	26165035	CH_4X0430_H3K4me1_CSpeaks_peak_482	180	.	8.97921	21.78238	18.01027	509
1	26165763	26166189	CH_4X0430_H3K4me1_CSpeaks_peak_483	181	.	7.34402	21.93077	18.14659	145
1	26167636	26168013	CH_4X0430_H3K4me1_CSpeaks_peak_484	161	.	5.74904	19.82850	16.16557	239
1	26173116	26173539	CH_4X0430_H3K4me1_CSpeaks_peak_485	97	.	6.56056	13.00263	9.72690	114
1	26288630	26288862	CH_4X0430_H3K4me1_CSpeaks_peak_486	59	.	4.75297	8.93574	5.92128	49
1	26344893	26345447	CH_4X0430_H3K4me1_CSpeaks_peak_487	119	.	7.12144	15.32907	11.91377	328
1	26422652	26422800	CH_4X0430_H3K4me1_CSpeaks_peak_488	62	.	6.15223	9.32485	6.28996	76
1	26485681	26485852	CH_4X0430_H3K4me1_CSpeaks_peak_489	48	.	4.64442	7.79666	4.86638	50
1	26513067	26513569	CH_4X0430_H3K4me1_CSpeaks_peak_490	65	.	4.91219	9.57016	6.51334	107
1	26540579	26540820	CH_4X0430_H3K4me1_CSpeaks_peak_491	73	.	4.32124	10.48482	7.36322	71
1	26636946	26637173	CH_4X0430_H3K4me1_CSpeaks_peak_492	35	.	4.47419	6.37580	3.56373	156
1	26703174	26703321	CH_4X0430_H3K4me1_CSpeaks_peak_493	24	.	2.80441	5.15068	2.44173	80
1	26891202	26891629	CH_4X0430_H3K4me1_CSpeaks_peak_494	48	.	4.14315	7.73769	4.81473	304
1	26962339	26963027	CH_4X0430_H3K4me1_CSpeaks_peak_495	164	.	5.59237	20.12418	16.44153	345
1	26998091	26998270	CH_4X0430_H3K4me1_CSpeaks_peak_496	76	.	4.57929	10.81445	7.67335	77
1	27009916	27010162	CH_4X0430_H3K4me1_CSpeaks_peak_497	63	.	5.61322	9.44558	6.39941	110
1	27016668	27017311	CH_4X0430_H3K4me1_CSpeaks_peak_498	327	.	13.00437	37.46671	32.75763	292
1	27350860	27351665	CH_4X0430_H3K4me1_CSpeaks_peak_499	132	.	5.65086	16.76760	13.27352	721
1	27362516	27362715	CH_4X0430_H3K4me1_CSpeaks_peak_500	100	.	6.50219	13.31740	10.02331	91
1	27368839	27369245	CH_4X0430_H3K4me1_CSpeaks_peak_501	48	.	3.27413	7.83233	4.89759	282
1	27387859	27388224	CH_4X0430_H3K4me1_CSpeaks_peak_502	156	.	10.29697	19.29150	15.65179	231
1	27397776	27398274	CH_4X0430_H3K4me1_CSpeaks_peak_503	177	.	5.14179	21.51717	17.75648	292
1	27496690	27496852	CH_4X0430_H3K4me1_CSpeaks_peak_504	94	.	7.10407	12.67407	9.41363	52
1	27534456	27535183	CH_4X0430_H3K4me1_CSpeaks_peak_505	184	.	5.24261	22.28454	18.48160	555
1	27554331	27554585	CH_4X0430_H3K4me1_CSpeaks_peak_506	46	.	5.20134	7.52397	4.61928	210
1	27557624	27557980	CH_4X0430_H3K4me1_CSpeaks_peak_507	89	.	5.68780	12.17230	8.94819	63
1	27558584	27558731	CH_4X0430_H3K4me1_CSpeaks_peak_508	77	.	6.49055	10.88465	7.74098	72
1	27575272	27575576	CH_4X0430_H3K4me1_CSpeaks_peak_509	127	.	6.86540	16.19495	12.73638	150
1	27581965	27582432	CH_4X0430_H3K4me1_CSpeaks_peak_510	221	.	8.99422	26.20247	22.18020	138
1	27622291	27622581	CH_4X0430_H3K4me1_CSpeaks_peak_511	107	.	7.43094	14.07336	10.73415	91
1	27640733	27641294	CH_4X0430_H3K4me1_CSpeaks_peak_512	181	.	6.96052	21.93026	18.14659	319
1	27641740	27641895	CH_4X0430_H3K4me1_CSpeaks_peak_513	30	.	4.31174	5.87460	3.09761	67
1	27666397	27666579	CH_4X0430_H3K4me1_CSpeaks_peak_514	58	.	4.28401	8.90208	5.89391	85
1	27674762	27675043	CH_4X0430_H3K4me1_CSpeaks_peak_515	127	.	5.32384	16.24600	12.77992	144
1	27732843	27733036	CH_4X0430_H3K4me1_CSpeaks_peak_516	39	.	3.22507	6.83498	3.97936	91
1	27971507	27972086	CH_4X0430_H3K4me1_CSpeaks_peak_517	98	.	5.12880	13.16912	9.88341	445
1	28203035	28203193	CH_4X0430_H3K4me1_CSpeaks_peak_518	68	.	5.70878	9.96040	6.87993	68
1	28323431	28323820	CH_4X0430_H3K4me1_CSpeaks_peak_519	185	.	9.89391	22.34010	18.53557	106
1	28375448	28375944	CH_4X0430_H3K4me1_CSpeaks_peak_520	75	.	5.28108	10.63210	7.50215	214
1	28549712	28549925	CH_4X0430_H3K4me1_CSpeaks_peak_521	66	.	4.15504	9.76655	6.69770	99
1	28562592	28562924	CH_4X0430_H3K4me1_CSpeaks_peak_522	94	.	4.81985	12.73403	9.47031	98
1	28628228	28628800	CH_4X0430_H3K4me1_CSpeaks_peak_523	171	.	10.02927	20.91805	17.19897	300
1	28783008	28783176	CH_4X0430_H3K4me1_CSpeaks_peak_524	63	.	5.61322	9.44558	6.39941	78
1	28844989	28845243	CH_4X0430_H3K4me1_CSpeaks_peak_525	29	.	1.77467	5.69169	2.93312	88
1	28863344	28864243	CH_4X0430_H3K4me1_CSpeaks_peak_526	342	.	7.72386	39.05445	34.24847	255
1	28915413	28915664	CH_4X0430_H3K4me1_CSpeaks_peak_527	153	.	7.29261	18.93162	15.32265	123
1	28961441	28961895	CH_4X0430_H3K4me1_CSpeaks_peak_528	178	.	1.85197	21.62136	17.85822	239
1	28967495	28968001	CH_4X0430_H3K4me1_CSpeaks_peak_529	62	.	3.32704	9.32141	6.28666	133
1	29177562	29178262	CH_4X0430_H3K4me1_CSpeaks_peak_530	148	.	5.98326	18.47097	14.87973	446
1	29178587	29179848	CH_4X0430_H3K4me1_CSpeaks_peak_531	252	.	9.43717	29.44327	25.22949	774
1	29180574	29180735	CH_4X0430_H3K4me1_CSpeaks_peak_532	108	.	7.50308	14.19459	10.85324	80
1	29181260	29181488	CH_4X0430_H3K4me1_CSpeaks_peak_533	41	.	4.33479	6.96425	4.10079	145
1	29187685	29188045	CH_4X0430_H3K4me1_CSpeaks_peak_534	77	.	4.25907	10.91995	7.76970	318
1	29192542	29192868	CH_4X0430_H3K4me1_CSpeaks_peak_535	212	.	9.90809	25.21442	21.23929	234
1	29298114	29298658	CH_4X0430_H3K4me1_CSpeaks_peak_536	155	.	8.98115	19.12967	15.50389	140
1	29320095	29320268	CH_4X0430_H3K4me1_CSpeaks_peak_537	100	.	6.50219	13.31740	10.02331	104
1	29777065	29777258	CH_4X0430_H3K4me1_CSpeaks_peak_538	33	.	4.02516	6.16111	3.36206	62
1	30114496	30114918	CH_4X0430_H3K4me1_CSpeaks_peak_539	61	.	3.64154	9.16632	6.13977	349
1	30116491	30116640	CH_4X0430_H3K4me1_CSpeaks_peak_540	82	.	6.36165	11.43904	8.25762	109
1	30161707	30161904	CH_4X0430_H3K4me1_CSpeaks_peak_541	37	.	4.72849	6.52584	3.70433	59
1	30911458	30911700	CH_4X0430_H3K4me1_CSpeaks_peak_542	78	.	6.77890	10.98698	7.83383	128
1	31007933	31008183	CH_4X0430_H3K4me1_CSpeaks_peak_543	97	.	7.56558	13.02004	9.74188	105
1	31170330	31170694	CH_4X0430_H3K4me1_CSpeaks_peak_544	66	.	4.15504	9.76655	6.69770	112
1	31270315	31270474	CH_4X0430_H3K4me1_CSpeaks_peak_545	85	.	6.77903	11.73758	8.53673	104
1	31295686	31296183	CH_4X0430_H3K4me1_CSpeaks_peak_546	136	.	6.67507	17.14223	13.62857	249
1	31351250	31351499	CH_4X0430_H3K4me1_CSpeaks_peak_547	66	.	5.97313	9.68670	6.62063	119
1	31351972	31352279	CH_4X0430_H3K4me1_CSpeaks_peak_548	226	.	7.87637	26.75279	22.69055	179
1	31695488	31695760	CH_4X0430_H3K4me1_CSpeaks_peak_549	36	.	4.83772	6.48248	3.66469	184
1	31696175	31696496	CH_4X0430_H3K4me1_CSpeaks_peak_550	100	.	6.50219	13.31740	10.02331	231
1	31707101	31707463	CH_4X0430_H3K4me1_CSpeaks_peak_551	190	.	7.54802	22.90902	19.07300	210
1	31708759	31709440	CH_4X0430_H3K4me1_CSpeaks_peak_552	414	.	16.41275	46.73404	41.41247	479
1	31737602	31737859	CH_4X0430_H3K4me1_CSpeaks_peak_553	63	.	5.61322	9.44558	6.39941	111
1	31859831	31860164	CH_4X0430_H3K4me1_CSpeaks_peak_554	141	.	9.31458	17.66743	14.12285	227
1	31865963	31866298	CH_4X0430_H3K4me1_CSpeaks_peak_555	145	.	6.52802	18.13934	14.56867	208
1	31880388	31880598	CH_4X0430_H3K4me1_CSpeaks_peak_556	35	.	4.28159	6.32810	3.51864	120
1	31885094	31885467	CH_4X0430_H3K4me1_CSpeaks_peak_557	48	.	5.53604	7.81191	4.87805	43
1	31886924	31887478	CH_4X0430_H3K4me1_CSpeaks_peak_558	388	.	14.55251	43.99294	38.85560	308
1	31887953	31888407	CH_4X0430_H3K4me1_CSpeaks_peak_559	128	.	6.12002	16.32167	12.85051	325
1	31896995	31897337	CH_4X0430_H3K4me1_CSpeaks_peak_560	80	.	4.89602	11.22341	8.05903	119
1	31897690	31898176	CH_4X0430_H3K4me1_CSpeaks_peak_561	294	.	10.35786	33.90255	29.41659	216
1	32145979	32146327	CH_4X0430_H3K4me1_CSpeaks_peak_562	69	.	4.83367	10.07880	6.98693	242
1	32383564	32384090	CH_4X0430_H3K4me1_CSpeaks_peak_563	95	.	5.30402	12.85954	9.58745	404
1	32472198	32472429	CH_4X0430_H3K4me1_CSpeaks_peak_564	106	.	5.31197	13.98482	10.64949	93
1	32472558	32472798	CH_4X0430_H3K4me1_CSpeaks_peak_565	123	.	7.62660	15.77724	12.33693	110
1	32491180	32491404	CH_4X0430_H3K4me1_CSpeaks_peak_566	56	.	5.52715	8.63487	5.64520	79
1	32500520	32500999	CH_4X0430_H3K4me1_CSpeaks_peak_567	245	.	8.24271	28.75302	24.57785	275
1	32501112	32501962	CH_4X0430_H3K4me1_CSpeaks_peak_568	267	.	10.16913	31.05886	26.75492	562
1	32557167	32557916	CH_4X0430_H3K4me1_CSpeaks_peak_569	65	.	4.48801	9.65716	6.59224	134
1	32617965	32618364	CH_4X0430_H3K4me1_CSpeaks_peak_570	52	.	4.08001	8.16681	5.20958	111
1	32636989	32637788	CH_4X0430_H3K4me1_CSpeaks_peak_571	116	.	8.28823	15.04862	11.65634	568
1	32675259	32675621	CH_4X0430_H3K4me1_CSpeaks_peak_572	109	.	5.42780	14.26958	10.92132	135
1	32885407	32885907	CH_4X0430_H3K4me1_CSpeaks_peak_573	311	.	12.44557	35.70948	31.11388	145
1	32886082	32886229	CH_4X0430_H3K4me1_CSpeaks_peak_574	35	.	4.28159	6.32810	3.51864	99
1	32895787	32896098	CH_4X0430_H3K4me1_CSpeaks_peak_575	114	.	6.19683	14.82036	11.43322	186
1	32927537	32927759	CH_4X0430_H3K4me1_CSpeaks_peak_576	91	.	4.94563	12.36847	9.13205	134
1	32959451	32959623	CH_4X0430_H3K4me1_CSpeaks_peak_577	51	.	5.38331	8.09623	5.14846	108
1	32989937	32990123	CH_4X0430_H3K4me1_CSpeaks_peak_578	91	.	6.19256	12.34113	9.10874	120
1	33056633	33056817	CH_4X0430_H3K4me1_CSpeaks_peak_579	172	.	11.04479	21.02890	17.29778	89
1	33071200	33071891	CH_4X0430_H3K4me1_CSpeaks_peak_580	172	.	6.77734	20.99829	17.26741	147
1	33077456	33078052	CH_4X0430_H3K4me1_CSpeaks_peak_581	128	.	6.12002	16.32167	12.85051	485
1	33078188	33078622	CH_4X0430_H3K4me1_CSpeaks_peak_582	272	.	12.72330	31.58284	27.24080	111
1	33113781	33114011	CH_4X0430_H3K4me1_CSpeaks_peak_583	65	.	6.14703	9.62885	6.56813	134
1	33153344	33153665	CH_4X0430_H3K4me1_CSpeaks_peak_584	95	.	5.30402	12.85954	9.58745	101
1	33163453	33163945	CH_4X0430_H3K4me1_CSpeaks_peak_585	102	.	4.98605	13.51348	10.20321	285
1	33265246	33265398	CH_4X0430_H3K4me1_CSpeaks_peak_586	55	.	5.67418	8.55928	5.57358	78
1	33368224	33368719	CH_4X0430_H3K4me1_CSpeaks_peak_587	234	.	10.52735	27.56970	23.47025	144
1	33369218	33369407	CH_4X0430_H3K4me1_CSpeaks_peak_588	55	.	5.23901	8.48948	5.51355	14
1	33443442	33443720	CH_4X0430_H3K4me1_CSpeaks_peak_589	22	.	3.22245	4.94475	2.25640	138
1	33464460	33464651	CH_4X0430_H3K4me1_CSpeaks_peak_590	91	.	5.80919	12.41206	9.16775	78
1	33497875	33498022	CH_4X0430_H3K4me1_CSpeaks_peak_591	75	.	5.89328	10.64295	7.51161	21
1	33618550	33619216	CH_4X0430_H3K4me1_CSpeaks_peak_592	87	.	4.65365	11.96911	8.75494	91
1	34273939	34274147	CH_4X0430_H3K4me1_CSpeaks_peak_593	104	.	6.51604	13.76588	10.44110	90
1	34350436	34350673	CH_4X0430_H3K4me1_CSpeaks_peak_594	120	.	5.91602	15.43377	12.00964	163
1	34351540	34352111	CH_4X0430_H3K4me1_CSpeaks_peak_595	217	.	6.99704	25.78233	21.77946	288
1	34364175	34364342	CH_4X0430_H3K4me1_CSpeaks_peak_596	75	.	5.28108	10.63210	7.50215	43
1	34965449	34966055	CH_4X0430_H3K4me1_CSpeaks_peak_597	163	.	5.22496	20.00494	16.33831	307
1	34975372	34975584	CH_4X0430_H3K4me1_CSpeaks_peak_598	86	.	7.09273	11.86125	8.65267	73
1	35003420	35003642	CH_4X0430_H3K4me1_CSpeaks_peak_599	106	.	5.31197	13.98482	10.64949	87
1	35004513	35004886	CH_4X0430_H3K4me1_CSpeaks_peak_600	60	.	5.83192	9.12374	6.09982	57
1	35074248	35074776	CH_4X0430_H3K4me1_CSpeaks_peak_601	387	.	16.09123	43.88850	38.76015	289
1	35119706	35120336	CH_4X0430_H3K4me1_CSpeaks_peak_602	220	.	6.50275	26.05899	22.04092	255
1	35120746	35121185	CH_4X0430_H3K4me1_CSpeaks_peak_603	111	.	8.23152	14.52074	11.15357	172
1	35140266	35140659	CH_4X0430_H3K4me1_CSpeaks_peak_604	29	.	3.04219	5.75174	2.98890	277
1	35167897	35168098	CH_4X0430_H3K4me1_CSpeaks_peak_605	41	.	2.71640	7.05255	4.18113	58
1	35774248	35775421	CH_4X0430_H3K4me1_CSpeaks_peak_606	336	.	12.15006	38.45496	33.68717	202
1	35777676	35778383	CH_4X0430_H3K4me1_CSpeaks_peak_607	181	.	7.34402	21.93077	18.14659	175
1	35909345	35909798	CH_4X0430_H3K4me1_CSpeaks_peak_608	235	.	7.64528	27.65086	23.54286	336
1	35920725	35921034	CH_4X0430_H3K4me1_CSpeaks_peak_609	48	.	4.64442	7.79666	4.86638	223
1	35972034	35972327	CH_4X0430_H3K4me1_CSpeaks_peak_610	88	.	5.10002	12.03308	8.81353	95
1	36133295	36133523	CH_4X0430_H3K4me1_CSpeaks_peak_611	34	.	3.08485	6.25462	3.45253	101
1	36293837	36294080	CH_4X0430_H3K4me1_CSpeaks_peak_612	48	.	4.14315	7.73769	4.81473	195
1	36303020	36303345	CH_4X0430_H3K4me1_CSpeaks_peak_613	41	.	4.33479	6.96425	4.10079	16
1	36320620	36320857	CH_4X0430_H3K4me1_CSpeaks_peak_614	100	.	7.27292	13.37404	10.07377	122
1	36331368	36332132	CH_4X0430_H3K4me1_CSpeaks_peak_615	95	.	4.48705	12.79205	9.52573	218
1	36383652	36384040	CH_4X0430_H3K4me1_CSpeaks_peak_616	69	.	4.39611	10.06226	6.97470	146
1	36386436	36386868	CH_4X0430_H3K4me1_CSpeaks_peak_617	58	.	3.80274	8.85327	5.85006	303
1	36537462	36537992	CH_4X0430_H3K4me1_CSpeaks_peak_618	172	.	8.28247	20.96465	17.23813	181
1	36538265	36538834	CH_4X0430_H3K4me1_CSpeaks_peak_619	80	.	4.48744	11.21919	8.05895	435
1	36653161	36653365	CH_4X0430_H3K4me1_CSpeaks_peak_620	48	.	4.64442	7.79666	4.86638	98
1	37254132	37254792	CH_4X0430_H3K4me1_CSpeaks_peak_621	118	.	6.60135	15.22323	11.81785	60
1	37255146	37255644	CH_4X0430_H3K4me1_CSpeaks_peak_622	106	.	5.31197	13.98482	10.64949	117
1	37255794	37256197	CH_4X0430_H3K4me1_CSpeaks_peak_623	174	.	8.94437	21.17907	17.43710	220
1	37774945	37775139	CH_4X0430_H3K4me1_CSpeaks_peak_624	66	.	5.01703	9.77296	6.69937	52
1	37863695	37864877	CH_4X0430_H3K4me1_CSpeaks_peak_625	212	.	10.85223	25.17210	21.20347	541
1	37924134	37924583	CH_4X0430_H3K4me1_CSpeaks_peak_626	74	.	6.52020	10.56945	7.44468	117
1	37986698	37987089	CH_4X0430_H3K4me1_CSpeaks_peak_627	315	.	12.69474	36.19114	31.56130	245
1	37994916	37995339	CH_4X0430_H3K4me1_CSpeaks_peak_628	48	.	4.14315	7.73769	4.81473	83
1	38028510	38029276	CH_4X0430_H3K4me1_CSpeaks_peak_629	226	.	9.50874	26.72729	22.67084	196
1	38043862	38044080	CH_4X0430_H3K4me1_CSpeaks_peak_630	138	.	7.74070	17.41411	13.87777	101
1	38166408	38166669	CH_4X0430_H3K4me1_CSpeaks_peak_631	104	.	7.26790	13.79839	10.47306	167
1	38232383	38232597	CH_4X0430_H3K4me1_CSpeaks_peak_632	165	.	7.92162	20.23871	16.54679	124
1	38241713	38241909	CH_4X0430_H3K4me1_CSpeaks_peak_633	28	.	3.45262	5.60383	2.85755	104
1	38281930	38282415	CH_4X0430_H3K4me1_CSpeaks_peak_634	354	.	10.25760	40.39392	35.49771	169
1	38282583	38282976	CH_4X0430_H3K4me1_CSpeaks_peak_635	258	.	8.97603	30.06351	25.80936	180
1	38284043	38284502	CH_4X0430_H3K4me1_CSpeaks_peak_636	92	.	6.73587	12.47330	9.22509	103
1	38373075	38373262	CH_4X0430_H3K4me1_CSpeaks_peak_637	66	.	5.01703	9.77296	6.69937	52
1	38814380	38814872	CH_4X0430_H3K4me1_CSpeaks_peak_638	265	.	13.41379	30.82002	26.52154	217
1	39039243	39039836	CH_4X0430_H3K4me1_CSpeaks_peak_639	294	.	9.15857	33.91642	29.42544	271
1	39053407	39054299	CH_4X0430_H3K4me1_CSpeaks_peak_640	218	.	8.16003	25.91167	21.89821	528
1	39240637	39240849	CH_4X0430_H3K4me1_CSpeaks_peak_641	136	.	7.12946	17.18291	13.66424	126
1	39262540	39262707	CH_4X0430_H3K4me1_CSpeaks_peak_642	145	.	6.90524	18.09675	14.53084	105
1	39343874	39344130	CH_4X0430_H3K4me1_CSpeaks_peak_643	221	.	8.74664	26.20748	22.18047	128
1	39367250	39368209	CH_4X0430_H3K4me1_CSpeaks_peak_644	20	.	2.32939	4.76193	2.08672	730
1	39674650	39675217	CH_4X0430_H3K4me1_CSpeaks_peak_645	138	.	6.77945	17.36870	13.84216	353
1	39757040	39758720	CH_4X0430_H3K4me1_CSpeaks_peak_646	153	.	3.86284	18.90836	15.30025	544
1	39783387	39784740	CH_4X0430_H3K4me1_CSpeaks_peak_647	293	.	6.65408	33.82732	29.34855	419
1	39848074	39848221	CH_4X0430_H3K4me1_CSpeaks_peak_648	43	.	4.66567	7.23594	4.35411	43
1	39848837	39849070	CH_4X0430_H3K4me1_CSpeaks_peak_649	49	.	3.84660	7.91307	4.97340	120
1	39912994	39913427	CH_4X0430_H3K4me1_CSpeaks_peak_650	159	.	8.35995	19.56683	15.91282	108
1	39919253	39920176	CH_4X0430_H3K4me1_CSpeaks_peak_651	200	.	7.75202	23.89878	20.00657	494
1	39952429	39953106	CH_4X0430_H3K4me1_CSpeaks_peak_652	247	.	11.97487	28.97813	24.78907	388
1	39964305	39964816	CH_4X0430_H3K4me1_CSpeaks_peak_653	196	.	11.89168	23.48164	19.61010	306
1	39971794	39972093	CH_4X0430_H3K4me1_CSpeaks_peak_654	103	.	7.20020	13.68378	10.36476	246
1	39972195	39972410	CH_4X0430_H3K4me1_CSpeaks_peak_655	111	.	7.67697	14.48582	11.11932	86
1	40071152	40071740	CH_4X0430_H3K4me1_CSpeaks_peak_656	254	.	7.02297	29.64248	25.41416	376
1	40185281	40185574	CH_4X0430_H3K4me1_CSpeaks_peak_657	231	.	12.76691	27.22877	23.14589	191
1	40186095	40186355	CH_4X0430_H3K4me1_CSpeaks_peak_658	75	.	5.28108	10.63210	7.50215	104
1	40186452	40187380	CH_4X0430_H3K4me1_CSpeaks_peak_659	181	.	7.34402	21.93077	18.14659	183
1	40238547	40238880	CH_4X0430_H3K4me1_CSpeaks_peak_660	56	.	4.95405	8.65654	5.66175	133
1	40603636	40603783	CH_4X0430_H3K4me1_CSpeaks_peak_661	34	.	3.68280	6.29000	3.48309	44
1	40616540	40617350	CH_4X0430_H3K4me1_CSpeaks_peak_662	388	.	13.84116	44.02641	38.88629	541
1	40617614	40617770	CH_4X0430_H3K4me1_CSpeaks_peak_663	53	.	5.14563	8.33517	5.37074	70
1	40666580	40666853	CH_4X0430_H3K4me1_CSpeaks_peak_664	93	.	6.82124	12.61754	9.35922	173
1	40680265	40680518	CH_4X0430_H3K4me1_CSpeaks_peak_665	93	.	7.75046	12.57540	9.32261	170
1	40745466	40745851	CH_4X0430_H3K4me1_CSpeaks_peak_666	117	.	5.31845	15.11410	11.71648	140
1	40776182	40776412	CH_4X0430_H3K4me1_CSpeaks_peak_667	28	.	2.67057	5.59989	2.85755	181
1	40860356	40860781	CH_4X0430_H3K4me1_CSpeaks_peak_668	38	.	3.03160	6.69495	3.85399	298
1	40971781	40971990	CH_4X0430_H3K4me1_CSpeaks_peak_669	71	.	4.10696	10.21537	7.11545	65
1	41088939	41089086	CH_4X0430_H3K4me1_CSpeaks_peak_670	38	.	4.98244	6.71505	3.86875	116
1	41089232	41089449	CH_4X0430_H3K4me1_CSpeaks_peak_671	144	.	8.60694	17.97148	14.41201	77
1	41089693	41090209	CH_4X0430_H3K4me1_CSpeaks_peak_672	69	.	3.92617	9.99279	6.91057	373
1	41108183	41108508	CH_4X0430_H3K4me1_CSpeaks_peak_673	92	.	7.69481	12.48296	9.23434	86
1	41130912	41131109	CH_4X0430_H3K4me1_CSpeaks_peak_674	90	.	6.61580	12.26968	9.04358	66
1	41144894	41145091	CH_4X0430_H3K4me1_CSpeaks_peak_675	84	.	7.20788	11.68282	8.48572	80
1	41145286	41145463	CH_4X0430_H3K4me1_CSpeaks_peak_676	47	.	5.44723	7.66766	4.75286	72
1	41168184	41168487	CH_4X0430_H3K4me1_CSpeaks_peak_677	75	.	4.06639	10.67136	7.53829	204
1	41168600	41169093	CH_4X0430_H3K4me1_CSpeaks_peak_678	33	.	2.58822	6.09701	3.30792	127
1	41191473	41191962	CH_4X0430_H3K4me1_CSpeaks_peak_679	238	.	8.56803	27.96724	23.83268	320
1	41290961	41291153	CH_4X0430_H3K4me1_CSpeaks_peak_680	57	.	4.65365	8.74523	5.74698	63
1	41291463	41291827	CH_4X0430_H3K4me1_CSpeaks_peak_681	137	.	6.32402	17.22368	13.70054	235
1	41555971	41556777	CH_4X0430_H3K4me1_CSpeaks_peak_682	102	.	4.98605	13.51348	10.20321	254
1	41557021	41557219	CH_4X0430_H3K4me1_CSpeaks_peak_683	83	.	6.44228	11.57454	8.38559	61
1	41677702	41677853	CH_4X0430_H3K4me1_CSpeaks_peak_684	82	.	5.88293	11.38580	8.20871	54
1	41678438	41678602	CH_4X0430_H3K4me1_CSpeaks_peak_685	66	.	5.01703	9.77296	6.69937	138
1	41678760	41678907	CH_4X0430_H3K4me1_CSpeaks_peak_686	33	.	4.48609	6.14673	3.35317	20
1	41682882	41683029	CH_4X0430_H3K4me1_CSpeaks_peak_687	48	.	5.32628	7.72183	4.80297	63
1	41812375	41812946	CH_4X0430_H3K4me1_CSpeaks_peak_688	208	.	7.51003	24.79230	20.84974	236
1	41828222	41828558	CH_4X0430_H3K4me1_CSpeaks_peak_689	128	.	8.21315	16.31538	12.84814	150
1	41833707	41834334	CH_4X0430_H3K4me1_CSpeaks_peak_690	44	.	4.22486	7.33171	4.44222	326
1	41973241	41973435	CH_4X0430_H3K4me1_CSpeaks_peak_691	35	.	4.28159	6.32810	3.51864	83
1	41973591	41973759	CH_4X0430_H3K4me1_CSpeaks_peak_692	103	.	5.50802	13.70219	10.37890	67
1	41973931	41974527	CH_4X0430_H3K4me1_CSpeaks_peak_693	95	.	4.48705	12.79205	9.52573	225
1	42226379	42226721	CH_4X0430_H3K4me1_CSpeaks_peak_694	183	.	8.88551	22.14417	18.34608	232
1	42344337	42344692	CH_4X0430_H3K4me1_CSpeaks_peak_695	36	.	3.32403	6.43965	3.62287	221
1	42649719	42650025	CH_4X0430_H3K4me1_CSpeaks_peak_696	49	.	3.84660	7.91307	4.97340	79
1	42696987	42697709	CH_4X0430_H3K4me1_CSpeaks_peak_697	238	.	7.77493	28.01192	23.87438	347
1	42773012	42773318	CH_4X0430_H3K4me1_CSpeaks_peak_698	116	.	8.57161	15.07819	11.68499	172
1	43004103	43004389	CH_4X0430_H3K4me1_CSpeaks_peak_699	58	.	4.28401	8.90208	5.89391	218
1	43086403	43086624	CH_4X0430_H3K4me1_CSpeaks_peak_700	59	.	4.75297	8.93574	5.92128	78
1	43104853	43105017	CH_4X0430_H3K4me1_CSpeaks_peak_701	71	.	6.52779	10.24143	7.14109	97
1	43207451	43207669	CH_4X0430_H3K4me1_CSpeaks_peak_702	57	.	5.81049	8.77675	5.77698	139
1	43237416	43237842	CH_4X0430_H3K4me1_CSpeaks_peak_703	59	.	4.75297	8.93574	5.92128	282
1	43280038	43280762	CH_4X0430_H3K4me1_CSpeaks_peak_704	174	.	5.23431	21.14479	17.40349	448
1	43329912	43330184	CH_4X0430_H3K4me1_CSpeaks_peak_705	99	.	7.71670	13.26623	9.97740	146
1	43393301	43393549	CH_4X0430_H3K4me1_CSpeaks_peak_706	142	.	9.96488	17.82037	14.27046	134
1	43594869	43595401	CH_4X0430_H3K4me1_CSpeaks_peak_707	159	.	7.38853	19.61584	15.95917	232
1	43627500	43627753	CH_4X0430_H3K4me1_CSpeaks_peak_708	99	.	4.42187	13.22133	9.93297	117
1	43635024	43635171	CH_4X0430_H3K4me1_CSpeaks_peak_709	48	.	5.53604	7.81191	4.87805	50
1	43682801	43683068	CH_4X0430_H3K4me1_CSpeaks_peak_710	43	.	4.63839	7.19092	4.31279	53
1	43769343	43769517	CH_4X0430_H3K4me1_CSpeaks_peak_711	40	.	3.34641	6.93680	4.07834	108
1	43881131	43881678	CH_4X0430_H3K4me1_CSpeaks_peak_712	79	.	3.62950	11.11431	7.95848	113
1	43906529	43906696	CH_4X0430_H3K4me1_CSpeaks_peak_713	87	.	4.65365	11.96911	8.75494	92
1	44253198	44253864	CH_4X0430_H3K4me1_CSpeaks_peak_714	160	.	10.51884	19.66070	16.00226	478
1	44255724	44256622	CH_4X0430_H3K4me1_CSpeaks_peak_715	163	.	7.36559	20.04773	16.37092	654
1	44267526	44267845	CH_4X0430_H3K4me1_CSpeaks_peak_716	21	.	3.06001	4.82293	2.14213	97
1	44303856	44304031	CH_4X0430_H3K4me1_CSpeaks_peak_717	59	.	6.08965	8.94958	5.93195	124
1	44353706	44354151	CH_4X0430_H3K4me1_CSpeaks_peak_718	100	.	6.07324	13.33108	10.03170	284
1	44503663	44504003	CH_4X0430_H3K4me1_CSpeaks_peak_719	29	.	2.94463	5.69291	2.93337	88
1	44686585	44686929	CH_4X0430_H3K4me1_CSpeaks_peak_720	165	.	6.31566	20.22154	16.53477	212
1	44740325	44740857	CH_4X0430_H3K4me1_CSpeaks_peak_721	159	.	8.35995	19.56683	15.91282	382
1	44741607	44742231	CH_4X0430_H3K4me1_CSpeaks_peak_722	426	.	10.34345	48.03831	42.62719	146
1	44954695	44954973	CH_4X0430_H3K4me1_CSpeaks_peak_723	101	.	5.75437	13.47534	10.16880	160
1	44970149	44970317	CH_4X0430_H3K4me1_CSpeaks_peak_724	54	.	3.82264	8.38079	5.41370	93
1	44985025	44985172	CH_4X0430_H3K4me1_CSpeaks_peak_725	46	.	4.86479	7.56285	4.65139	115
1	45065635	45066175	CH_4X0430_H3K4me1_CSpeaks_peak_726	226	.	7.87637	26.75279	22.69055	205
1	45127450	45127917	CH_4X0430_H3K4me1_CSpeaks_peak_727	118	.	6.21472	15.27749	11.86661	187
1	45129446	45129884	CH_4X0430_H3K4me1_CSpeaks_peak_728	207	.	11.28293	24.73319	20.79981	329
1	45148741	45149496	CH_4X0430_H3K4me1_CSpeaks_peak_729	273	.	6.81517	31.71138	27.35654	259
1	45155949	45156311	CH_4X0430_H3K4me1_CSpeaks_peak_730	130	.	7.01935	16.50196	13.02145	111
1	45185860	45186427	CH_4X0430_H3K4me1_CSpeaks_peak_731	201	.	9.59846	24.05653	20.15257	251
1	45462970	45463626	CH_4X0430_H3K4me1_CSpeaks_peak_732	118	.	6.60135	15.22323	11.81785	236
1	45550838	45551336	CH_4X0430_H3K4me1_CSpeaks_peak_733	95	.	4.48705	12.79205	9.52573	250
1	45674456	45674993	CH_4X0430_H3K4me1_CSpeaks_peak_734	349	.	14.62876	39.79545	34.94259	368
1	45980615	45981086	CH_4X0430_H3K4me1_CSpeaks_peak_735	83	.	5.54513	11.51211	8.32432	332
1	46098695	46099075	CH_4X0430_H3K4me1_CSpeaks_peak_736	42	.	2.86365	7.08417	4.20983	118
1	46567422	46567596	CH_4X0430_H3K4me1_CSpeaks_peak_737	81	.	6.97255	11.30037	8.13225	66
1	46668636	46669098	CH_4X0430_H3K4me1_CSpeaks_peak_738	43	.	3.66343	7.23504	4.35322	114
1	46720640	46720796	CH_4X0430_H3K4me1_CSpeaks_peak_739	143	.	5.62805	17.88224	14.32835	54
1	46765228	46765740	CH_4X0430_H3K4me1_CSpeaks_peak_740	103	.	4.03277	13.66712	10.34868	194
1	46818931	46819517	CH_4X0430_H3K4me1_CSpeaks_peak_741	273	.	9.89752	31.65300	27.30006	298
1	46837206	46838062	CH_4X0430_H3K4me1_CSpeaks_peak_742	190	.	7.54802	22.90902	19.07300	240
1	46856571	46857030	CH_4X0430_H3K4me1_CSpeaks_peak_743	200	.	10.47801	23.93213	20.03747	193
1	46860536	46860921	CH_4X0430_H3K4me1_CSpeaks_peak_744	201	.	8.28629	24.10597	20.19522	255
1	46861344	46861548	CH_4X0430_H3K4me1_CSpeaks_peak_745	153	.	9.51947	19.00708	15.39441	112
1	46905465	46906238	CH_4X0430_H3K4me1_CSpeaks_peak_746	183	.	6.38860	22.16875	18.36762	423
1	46916188	46916527	CH_4X0430_H3K4me1_CSpeaks_peak_747	48	.	4.64442	7.79666	4.86638	222
1	46987486	46987980	CH_4X0430_H3K4me1_CSpeaks_peak_748	113	.	7.27994	14.70831	11.32707	260
1	47043816	47044139	CH_4X0430_H3K4me1_CSpeaks_peak_749	65	.	3.63792	9.65254	6.59118	202
1	47539840	47540050	CH_4X0430_H3K4me1_CSpeaks_peak_750	62	.	4.60350	9.27729	6.24378	139
1	47540759	47540963	CH_4X0430_H3K4me1_CSpeaks_peak_751	69	.	4.83367	10.07880	6.98693	77
1	47602255	47602822	CH_4X0430_H3K4me1_CSpeaks_peak_752	404	.	12.65961	45.69108	40.43611	228
1	47784886	47785363	CH_4X0430_H3K4me1_CSpeaks_peak_753	91	.	4.94563	12.36847	9.13205	216
1	47785998	47786614	CH_4X0430_H3K4me1_CSpeaks_peak_754	81	.	4.20661	11.36440	8.19178	228
1	47806100	47806693	CH_4X0430_H3K4me1_CSpeaks_peak_755	155	.	6.41100	19.16915	15.53920	190
1	47807033	47808553	CH_4X0430_H3K4me1_CSpeaks_peak_756	413	.	10.95163	46.68127	41.36299	806
1	47813684	47814092	CH_4X0430_H3K4me1_CSpeaks_peak_757	46	.	4.86479	7.56285	4.65139	100
1	47877891	47878483	CH_4X0430_H3K4me1_CSpeaks_peak_758	136	.	6.67507	17.14223	13.62857	332
1	47962981	47963135	CH_4X0430_H3K4me1_CSpeaks_peak_759	61	.	6.05055	9.16124	6.13569	94
1	48078542	48079249	CH_4X0430_H3K4me1_CSpeaks_peak_760	363	.	13.93326	41.35365	36.39220	288
1	48079514	48079743	CH_4X0430_H3K4me1_CSpeaks_peak_761	46	.	4.86479	7.56285	4.65139	122
1	48094345	48094859	CH_4X0430_H3K4me1_CSpeaks_peak_762	390	.	17.13334	44.21284	39.05878	324
1	48355760	48355988	CH_4X0430_H3K4me1_CSpeaks_peak_763	148	.	8.05033	18.48232	14.88713	138
1	48369289	48370190	CH_4X0430_H3K4me1_CSpeaks_peak_764	183	.	6.38860	22.16875	18.36762	333
1	48370534	48370844	CH_4X0430_H3K4me1_CSpeaks_peak_765	100	.	6.74177	13.32347	10.02884	57
1	48540177	48540358	CH_4X0430_H3K4me1_CSpeaks_peak_766	83	.	5.54513	11.51211	8.32432	49
1	49138663	49139005	CH_4X0430_H3K4me1_CSpeaks_peak_767	102	.	7.11008	13.53081	10.21566	96
1	49260833	49261079	CH_4X0430_H3K4me1_CSpeaks_peak_768	84	.	4.41118	11.63951	8.44262	114
1	49916542	49916864	CH_4X0430_H3K4me1_CSpeaks_peak_769	116	.	7.21661	15.04839	11.65613	191
1	50386045	50386306	CH_4X0430_H3K4me1_CSpeaks_peak_770	166	.	9.35537	20.30550	16.60824	103
1	50410115	50410642	CH_4X0430_H3K4me1_CSpeaks_peak_771	145	.	6.52802	18.13934	14.56867	360
1	50698434	50698738	CH_4X0430_H3K4me1_CSpeaks_peak_772	200	.	6.69282	23.95614	20.05766	208
1	50699444	50699963	CH_4X0430_H3K4me1_CSpeaks_peak_773	291	.	12.07549	33.67157	29.19798	403
1	50784288	50785604	CH_4X0430_H3K4me1_CSpeaks_peak_774	395	.	7.86391	44.75178	39.56009	475
1	50786521	50787489	CH_4X0430_H3K4me1_CSpeaks_peak_775	184	.	4.98479	22.29576	18.49266	625
1	50788791	50789318	CH_4X0430_H3K4me1_CSpeaks_peak_776	195	.	8.71378	23.42201	19.55463	294
1	51322269	51322508	CH_4X0430_H3K4me1_CSpeaks_peak_777	151	.	9.66960	18.74795	15.14404	104
1	51339025	51339276	CH_4X0430_H3K4me1_CSpeaks_peak_778	118	.	6.60135	15.22323	11.81785	108
1	51626143	51626502	CH_4X0430_H3K4me1_CSpeaks_peak_779	124	.	6.72194	15.90581	12.46052	232
1	51705183	51705504	CH_4X0430_H3K4me1_CSpeaks_peak_780	65	.	4.48801	9.65716	6.59224	60
1	51720328	51720773	CH_4X0430_H3K4me1_CSpeaks_peak_781	102	.	4.62727	13.52583	10.21420	195
1	51859493	51859769	CH_4X0430_H3K4me1_CSpeaks_peak_782	63	.	5.61322	9.44558	6.39941	198
1	52241794	52242126	CH_4X0430_H3K4me1_CSpeaks_peak_783	114	.	5.49514	14.81507	11.42822	194
1	52543923	52544272	CH_4X0430_H3K4me1_CSpeaks_peak_784	112	.	5.01962	14.65819	11.28060	226
1	52775369	52775644	CH_4X0430_H3K4me1_CSpeaks_peak_785	53	.	5.14563	8.33517	5.37074	199
1	52811913	52812061	CH_4X0430_H3K4me1_CSpeaks_peak_786	48	.	5.19244	7.79248	4.86638	89
1	52965812	52965974	CH_4X0430_H3K4me1_CSpeaks_peak_787	82	.	5.88293	11.38580	8.20871	108
1	53017207	53017625	CH_4X0430_H3K4me1_CSpeaks_peak_788	69	.	4.39611	10.06226	6.97470	312
1	53048712	53049571	CH_4X0430_H3K4me1_CSpeaks_peak_789	253	.	7.97768	29.60544	25.37909	574
1	53275237	53275953	CH_4X0430_H3K4me1_CSpeaks_peak_790	244	.	7.81148	28.62361	24.46040	396
1	53309601	53309802	CH_4X0430_H3K4me1_CSpeaks_peak_791	52	.	3.65063	8.19691	5.23702	129
1	53363274	53363925	CH_4X0430_H3K4me1_CSpeaks_peak_792	124	.	8.52357	15.88919	12.44471	139
1	53511293	53511719	CH_4X0430_H3K4me1_CSpeaks_peak_793	284	.	14.65831	32.92020	28.49143	116
1	53512247	53512423	CH_4X0430_H3K4me1_CSpeaks_peak_794	105	.	8.30407	13.84650	10.51913	86
1	53527629	53528202	CH_4X0430_H3K4me1_CSpeaks_peak_795	100	.	6.07324	13.33108	10.03170	142
1	53725534	53726064	CH_4X0430_H3K4me1_CSpeaks_peak_796	211	.	8.75113	25.12651	21.16569	385
1	53775515	53776012	CH_4X0430_H3K4me1_CSpeaks_peak_797	283	.	13.79025	32.77518	28.35682	276
1	53777194	53777410	CH_4X0430_H3K4me1_CSpeaks_peak_798	67	.	5.43051	9.83795	6.76058	131
1	53887979	53888670	CH_4X0430_H3K4me1_CSpeaks_peak_799	71	.	4.10696	10.21537	7.11545	546
1	53920397	53920711	CH_4X0430_H3K4me1_CSpeaks_peak_800	127	.	6.86540	16.19495	12.73638	98
1	54198116	54198854	CH_4X0430_H3K4me1_CSpeaks_peak_801	242	.	6.19571	28.44434	24.29183	347
1	54199208	54200111	CH_4X0430_H3K4me1_CSpeaks_peak_802	232	.	9.23731	27.28996	23.20147	137
1	54481961	54482458	CH_4X0430_H3K4me1_CSpeaks_peak_803	145	.	6.52802	18.13934	14.56867	198
1	54609966	54610288	CH_4X0430_H3K4me1_CSpeaks_peak_804	120	.	5.91602	15.43377	12.00964	103
1	54873016	54873467	CH_4X0430_H3K4me1_CSpeaks_peak_805	15	.	2.74757	4.17566	1.57238	284
1	54887793	54888149	CH_4X0430_H3K4me1_CSpeaks_peak_806	147	.	9.42079	18.33581	14.75001	241
1	54888774	54889053	CH_4X0430_H3K4me1_CSpeaks_peak_807	45	.	3.87601	7.45225	4.55216	172
1	54918510	54918774	CH_4X0430_H3K4me1_CSpeaks_peak_808	106	.	6.20487	14.00394	10.66813	90
1	54918878	54919173	CH_4X0430_H3K4me1_CSpeaks_peak_809	163	.	6.59417	20.07782	16.39666	107
1	54919282	54919517	CH_4X0430_H3K4me1_CSpeaks_peak_810	51	.	4.48892	8.12157	5.16866	95
1	54959360	54960037	CH_4X0430_H3K4me1_CSpeaks_peak_811	200	.	7.75202	23.89878	20.00657	351
1	55027241	55027868	CH_4X0430_H3K4me1_CSpeaks_peak_812	226	.	7.87637	26.75279	22.69055	269
1	55273059	55273574	CH_4X0430_H3K4me1_CSpeaks_peak_813	245	.	6.89292	28.73434	24.56441	265
1	55293451	55294098	CH_4X0430_H3K4me1_CSpeaks_peak_814	389	.	13.18535	44.07555	38.93183	275
1	55298976	55299353	CH_4X0430_H3K4me1_CSpeaks_peak_815	190	.	9.28884	22.91237	19.07300	122
1	55325572	55325885	CH_4X0430_H3K4me1_CSpeaks_peak_816	112	.	7.48429	14.61040	11.23491	107
1	55380268	55380415	CH_4X0430_H3K4me1_CSpeaks_peak_817	56	.	5.30541	8.59886	5.61222	55
1	55380521	55380958	CH_4X0430_H3K4me1_CSpeaks_peak_818	175	.	8.18567	21.28624	17.53709	222
1	55475921	55476733	CH_4X0430_H3K4me1_CSpeaks_peak_819	237	.	5.94834	27.87781	23.74986	454
1	55494897	55495433	CH_4X0430_H3K4me1_CSpeaks_peak_820	263	.	12.92963	30.64016	26.35099	361
1	55531589	55532281	CH_4X0430_H3K4me1_CSpeaks_peak_821	73	.	5.98744	10.42931	7.31868	403
1	55707578	55707823	CH_4X0430_H3K4me1_CSpeaks_peak_822	19	.	2.73797	4.64850	1.99359	171
1	56993334	56993905	CH_4X0430_H3K4me1_CSpeaks_peak_823	159	.	8.40492	19.65084	15.99257	72
1	57095101	57095273	CH_4X0430_H3K4me1_CSpeaks_peak_824	58	.	4.28401	8.90208	5.89391	50
1	57095904	57096056	CH_4X0430_H3K4me1_CSpeaks_peak_825	27	.	3.92479	5.49920	2.76363	19
1	57162826	57163859	CH_4X0430_H3K4me1_CSpeaks_peak_826	255	.	8.42589	29.76749	25.53214	603
1	57880405	57880711	CH_4X0430_H3K4me1_CSpeaks_peak_827	38	.	4.49058	6.66779	3.82805	34
1	57960107	57960900	CH_4X0430_H3K4me1_CSpeaks_peak_828	132	.	5.65086	16.76760	13.27352	444
1	58788584	58789487	CH_4X0430_H3K4me1_CSpeaks_peak_829	473	.	15.38857	53.13655	47.35406	495
1	59107358	59108040	CH_4X0430_H3K4me1_CSpeaks_peak_830	185	.	6.16970	22.37081	18.55897	478
1	59144409	59144577	CH_4X0430_H3K4me1_CSpeaks_peak_831	76	.	4.57929	10.81445	7.67335	93
1	59157340	59157542	CH_4X0430_H3K4me1_CSpeaks_peak_832	155	.	7.65757	19.20532	15.56892	101
1	59290477	59290742	CH_4X0430_H3K4me1_CSpeaks_peak_833	119	.	7.12144	15.32907	11.91377	139
1	59291048	59291195	CH_4X0430_H3K4me1_CSpeaks_peak_834	51	.	5.54634	8.07182	5.12591	65
1	59319030	59319378	CH_4X0430_H3K4me1_CSpeaks_peak_835	70	.	3.63476	10.13940	7.04387	194
1	59352056	59352214	CH_4X0430_H3K4me1_CSpeaks_peak_836	116	.	7.21661	15.04839	11.65613	90
1	59441083	59441338	CH_4X0430_H3K4me1_CSpeaks_peak_837	19	.	2.73797	4.64850	1.99359	126
1	60022485	60022836	CH_4X0430_H3K4me1_CSpeaks_peak_838	111	.	5.71202	14.56044	11.18865	114
1	60362432	60362667	CH_4X0430_H3K4me1_CSpeaks_peak_839	46	.	4.86479	7.56285	4.65139	93
1	60518238	60518612	CH_4X0430_H3K4me1_CSpeaks_peak_840	130	.	5.86149	16.51736	13.03350	251
1	61591980	61592385	CH_4X0430_H3K4me1_CSpeaks_peak_841	130	.	5.86149	16.51736	13.03350	244
1	61599900	61600191	CH_4X0430_H3K4me1_CSpeaks_peak_842	122	.	5.67831	15.65939	12.22528	140
1	61600343	61600511	CH_4X0430_H3K4me1_CSpeaks_peak_843	109	.	6.33916	14.27208	10.92242	67
1	61603197	61603457	CH_4X0430_H3K4me1_CSpeaks_peak_844	26	.	3.71553	5.38930	2.66238	113
1	61632556	61632962	CH_4X0430_H3K4me1_CSpeaks_peak_845	146	.	8.20070	18.25877	14.67831	136
1	61633832	61634135	CH_4X0430_H3K4me1_CSpeaks_peak_846	71	.	4.10696	10.21537	7.11545	163
1	62302763	62302942	CH_4X0430_H3K4me1_CSpeaks_peak_847	46	.	3.49852	7.55785	4.65098	78
1	62580227	62580374	CH_4X0430_H3K4me1_CSpeaks_peak_848	122	.	5.67831	15.65939	12.22528	39
1	62756071	62756296	CH_4X0430_H3K4me1_CSpeaks_peak_849	19	.	2.60110	4.62123	1.97997	124
1	62872187	62872341	CH_4X0430_H3K4me1_CSpeaks_peak_850	55	.	5.23901	8.48948	5.51355	45
1	62873347	62873699	CH_4X0430_H3K4me1_CSpeaks_peak_851	73	.	5.57330	10.45247	7.33450	284
1	62897380	62898110	CH_4X0430_H3K4me1_CSpeaks_peak_852	365	.	10.44077	41.50115	36.52974	573
1	63017575	63017973	CH_4X0430_H3K4me1_CSpeaks_peak_853	51	.	4.48892	8.12157	5.16866	201
1	63252448	63252623	CH_4X0430_H3K4me1_CSpeaks_peak_854	48	.	4.64442	7.79666	4.86638	87
1	63269912	63270377	CH_4X0430_H3K4me1_CSpeaks_peak_855	56	.	3.64573	8.68098	5.68483	341
1	63311868	63312015	CH_4X0430_H3K4me1_CSpeaks_peak_856	71	.	1.83898	10.20625	7.10848	112
1	63345626	63345804	CH_4X0430_H3K4me1_CSpeaks_peak_857	55	.	4.37332	8.49658	5.51637	114
1	63659613	63660118	CH_4X0430_H3K4me1_CSpeaks_peak_858	201	.	9.59846	24.05653	20.15257	107
1	63902513	63903856	CH_4X0430_H3K4me1_CSpeaks_peak_859	339	.	13.31400	38.75247	33.96519	910
1	63908577	63911202	CH_4X0430_H3K4me1_CSpeaks_peak_860	369	.	8.36722	41.98429	36.99513	1831
1	64186904	64187051	CH_4X0430_H3K4me1_CSpeaks_peak_861	37	.	4.90250	6.58625	3.75380	110
1	64363783	64364156	CH_4X0430_H3K4me1_CSpeaks_peak_862	100	.	6.50219	13.31740	10.02331	142
1	64364972	64365325	CH_4X0430_H3K4me1_CSpeaks_peak_863	65	.	6.14703	9.62885	6.56813	104
1	64927192	64927519	CH_4X0430_H3K4me1_CSpeaks_peak_864	100	.	6.50219	13.31740	10.02331	249
1	65059778	65061054	CH_4X0430_H3K4me1_CSpeaks_peak_865	171	.	6.71903	20.84843	17.13088	1142
1	65333824	65334506	CH_4X0430_H3K4me1_CSpeaks_peak_866	36	.	3.32403	6.43965	3.62287	307
1	65593634	65593998	CH_4X0430_H3K4me1_CSpeaks_peak_867	82	.	5.88293	11.38580	8.20871	297
1	65738738	65739085	CH_4X0430_H3K4me1_CSpeaks_peak_868	56	.	3.08150	8.63334	5.64368	202
1	65739724	65739871	CH_4X0430_H3K4me1_CSpeaks_peak_869	31	.	4.32703	5.89846	3.11960	105
1	65740067	65740809	CH_4X0430_H3K4me1_CSpeaks_peak_870	175	.	8.18567	21.28624	17.53709	431
1	65847182	65847381	CH_4X0430_H3K4me1_CSpeaks_peak_871	102	.	4.98605	13.51348	10.20321	73
1	65847536	65847708	CH_4X0430_H3K4me1_CSpeaks_peak_872	65	.	3.63792	9.65254	6.59118	46
1	65858530	65858837	CH_4X0430_H3K4me1_CSpeaks_peak_873	74	.	6.52020	10.56945	7.44468	211
1	65901893	65902147	CH_4X0430_H3K4me1_CSpeaks_peak_874	291	.	12.07549	33.67157	29.19798	127
1	65902271	65902576	CH_4X0430_H3K4me1_CSpeaks_peak_875	132	.	7.40459	16.78373	13.28869	226
1	66020136	66020302	CH_4X0430_H3K4me1_CSpeaks_peak_876	88	.	1.90319	12.05725	8.83758	82
1	66020498	66020648	CH_4X0430_H3K4me1_CSpeaks_peak_877	116	.	2.01478	15.07769	11.68475	72
1	66021098	66021296	CH_4X0430_H3K4me1_CSpeaks_peak_878	151	.	2.12646	18.72889	15.12516	112
1	66122172	66122900	CH_4X0430_H3K4me1_CSpeaks_peak_879	148	.	8.05033	18.48232	14.88713	157
1	66390803	66391526	CH_4X0430_H3K4me1_CSpeaks_peak_880	482	.	13.26004	54.15120	48.28700	263
1	67144226	67144706	CH_4X0430_H3K4me1_CSpeaks_peak_881	19	.	3.40591	4.65117	1.99359	60
1	67673976	67674176	CH_4X0430_H3K4me1_CSpeaks_peak_882	15	.	2.65923	4.14453	1.54596	138
1	67923447	67923737	CH_4X0430_H3K4me1_CSpeaks_peak_883	70	.	6.64325	10.12461	7.02959	40
1	68310450	68311001	CH_4X0430_H3K4me1_CSpeaks_peak_884	146	.	7.39351	18.18656	14.60788	281
1	68456945	68457659	CH_4X0430_H3K4me1_CSpeaks_peak_885	85	.	5.29402	11.74058	8.53673	426
1	68457903	68458187	CH_4X0430_H3K4me1_CSpeaks_peak_886	48	.	4.64442	7.79666	4.86638	85
1	69119969	69120118	CH_4X0430_H3K4me1_CSpeaks_peak_887	54	.	5.58875	8.42317	5.45462	105
1	69443106	69443683	CH_4X0430_H3K4me1_CSpeaks_peak_888	109	.	6.33730	14.26838	10.92023	472
1	70202142	70202575	CH_4X0430_H3K4me1_CSpeaks_peak_889	382	.	13.87995	43.38933	38.29832	149
1	70202741	70203594	CH_4X0430_H3K4me1_CSpeaks_peak_890	244	.	7.15124	28.63286	24.46662	339
1	71672911	71674126	CH_4X0430_H3K4me1_CSpeaks_peak_891	375	.	10.62394	42.61591	37.57287	806
1	75132422	75132719	CH_4X0430_H3K4me1_CSpeaks_peak_892	48	.	5.53604	7.81191	4.87805	128
1	75340943	75341457	CH_4X0430_H3K4me1_CSpeaks_peak_893	226	.	9.50594	26.72151	22.66538	233
1	75800499	75800904	CH_4X0430_H3K4me1_CSpeaks_peak_894	539	.	18.52761	60.22895	53.92875	158
1	76274828	76275282	CH_4X0430_H3K4me1_CSpeaks_peak_895	77	.	6.49055	10.88465	7.74098	243
1	76275858	76276201	CH_4X0430_H3K4me1_CSpeaks_peak_896	383	.	17.96825	43.39601	38.30454	223
1	77531712	77532218	CH_4X0430_H3K4me1_CSpeaks_peak_897	223	.	10.21772	26.38560	22.34990	310
1	77655046	77655371	CH_4X0430_H3K4me1_CSpeaks_peak_898	38	.	4.98244	6.71505	3.86875	25
1	77952594	77953545	CH_4X0430_H3K4me1_CSpeaks_peak_899	217	.	7.31287	25.73344	21.73940	496
1	78206268	78206535	CH_4X0430_H3K4me1_CSpeaks_peak_900	114	.	6.62598	14.83597	11.44840	72
1	78359978	78360259	CH_4X0430_H3K4me1_CSpeaks_peak_901	59	.	4.75297	8.93574	5.92128	178
1	78430497	78430690	CH_4X0430_H3K4me1_CSpeaks_peak_902	65	.	6.14703	9.62885	6.56813	118
1	78567869	78568204	CH_4X0430_H3K4me1_CSpeaks_peak_903	55	.	5.67418	8.55928	5.57358	107
1	78730941	78731264	CH_4X0430_H3K4me1_CSpeaks_peak_904	64	.	5.26367	9.54228	6.48720	249
1	78732295	78732507	CH_4X0430_H3K4me1_CSpeaks_peak_905	122	.	7.85851	15.71100	12.27336	106
1	79188272	79188596	CH_4X0430_H3K4me1_CSpeaks_peak_906	103	.	7.20020	13.68378	10.36476	197
1	79690845	79691108	CH_4X0430_H3K4me1_CSpeaks_peak_907	190	.	9.28884	22.91237	19.07300	138
1	80247051	80247253	CH_4X0430_H3K4me1_CSpeaks_peak_908	28	.	3.45262	5.60383	2.85755	113
1	80644777	80645230	CH_4X0430_H3K4me1_CSpeaks_peak_909	80	.	4.89602	11.22341	8.05903	61
1	81726605	81726877	CH_4X0430_H3K4me1_CSpeaks_peak_910	95	.	5.30402	12.85954	9.58745	136
1	82506093	82506778	CH_4X0430_H3K4me1_CSpeaks_peak_911	24	.	2.89008	5.18943	2.47854	593
1	82507468	82507615	CH_4X0430_H3K4me1_CSpeaks_peak_912	38	.	4.49058	6.66779	3.82805	54
1	83478874	83479138	CH_4X0430_H3K4me1_CSpeaks_peak_913	22	.	3.22245	4.94475	2.25640	78
1	84594349	84595012	CH_4X0430_H3K4me1_CSpeaks_peak_914	195	.	10.86505	23.44494	19.57595	408
1	84736672	84736891	CH_4X0430_H3K4me1_CSpeaks_peak_915	118	.	6.60135	15.22323	11.81785	94
1	85022464	85022694	CH_4X0430_H3K4me1_CSpeaks_peak_916	55	.	4.37332	8.49658	5.51637	90
1	85347284	85347596	CH_4X0430_H3K4me1_CSpeaks_peak_917	24	.	2.80441	5.15068	2.44173	66
1	85622270	85622730	CH_4X0430_H3K4me1_CSpeaks_peak_918	344	.	10.07443	39.29435	34.47330	160
1	85732801	85733419	CH_4X0430_H3K4me1_CSpeaks_peak_919	400	.	17.74083	45.25761	40.04148	236
1	85783207	85783848	CH_4X0430_H3K4me1_CSpeaks_peak_920	248	.	8.77203	29.01041	24.81226	442
1	85785602	85785992	CH_4X0430_H3K4me1_CSpeaks_peak_921	73	.	5.98744	10.42931	7.31868	98
1	85942087	85943357	CH_4X0430_H3K4me1_CSpeaks_peak_922	123	.	5.03809	15.77285	12.33308	938
1	86207568	86208420	CH_4X0430_H3K4me1_CSpeaks_peak_923	181	.	7.14426	21.92360	18.14659	512
1	86324610	86325314	CH_4X0430_H3K4me1_CSpeaks_peak_924	128	.	6.12002	16.32167	12.85051	191
1	86329099	86329402	CH_4X0430_H3K4me1_CSpeaks_peak_925	98	.	4.71540	13.12164	9.83961	173
1	86329507	86329703	CH_4X0430_H3K4me1_CSpeaks_peak_926	38	.	4.04962	6.73124	3.88446	51
1	86329814	86330022	CH_4X0430_H3K4me1_CSpeaks_peak_927	19	.	3.40591	4.65117	1.99359	97
1	86364358	86364937	CH_4X0430_H3K4me1_CSpeaks_peak_928	140	.	5.81706	17.61323	14.07011	173
1	86842861	86843176	CH_4X0430_H3K4me1_CSpeaks_peak_929	59	.	4.75297	8.93574	5.92128	244
1	86889852	86890179	CH_4X0430_H3K4me1_CSpeaks_peak_930	87	.	4.65365	11.96911	8.75494	76
1	87696983	87697269	CH_4X0430_H3K4me1_CSpeaks_peak_931	136	.	7.12946	17.18291	13.66424	143
1	87872528	87873114	CH_4X0430_H3K4me1_CSpeaks_peak_932	155	.	8.98115	19.12967	15.50389	316
1	88067980	88068202	CH_4X0430_H3K4me1_CSpeaks_peak_933	25	.	2.99163	5.24689	2.53248	130
1	88269094	88269272	CH_4X0430_H3K4me1_CSpeaks_peak_934	87	.	6.42238	11.93957	8.72786	133
1	89246804	89247215	CH_4X0430_H3K4me1_CSpeaks_peak_935	181	.	7.34402	21.93077	18.14659	302
1	89251953	89252359	CH_4X0430_H3K4me1_CSpeaks_peak_936	200	.	7.75202	23.89878	20.00657	234
1	89925510	89925748	CH_4X0430_H3K4me1_CSpeaks_peak_937	93	.	5.52419	12.59920	9.34145	131
1	90100717	90100904	CH_4X0430_H3K4me1_CSpeaks_peak_938	70	.	6.28053	10.18300	7.08652	109
1	90281230	90281381	CH_4X0430_H3K4me1_CSpeaks_peak_939	83	.	5.78331	11.58755	8.39411	83
1	90571967	90572651	CH_4X0430_H3K4me1_CSpeaks_peak_940	146	.	7.89231	18.18648	14.60788	480
1	90736751	90737098	CH_4X0430_H3K4me1_CSpeaks_peak_941	127	.	6.86540	16.19495	12.73638	61
1	91467340	91467558	CH_4X0430_H3K4me1_CSpeaks_peak_942	100	.	6.53716	13.38123	10.08049	179
1	91467703	91468232	CH_4X0430_H3K4me1_CSpeaks_peak_943	224	.	10.27268	26.48984	22.44948	134
1	91471677	91472092	CH_4X0430_H3K4me1_CSpeaks_peak_944	111	.	7.67697	14.48582	11.11932	236
1	91477496	91478003	CH_4X0430_H3K4me1_CSpeaks_peak_945	140	.	5.81706	17.61323	14.07011	232
1	91478182	91479129	CH_4X0430_H3K4me1_CSpeaks_peak_946	306	.	7.51837	35.26418	30.69759	322
1	91490142	91490675	CH_4X0430_H3K4me1_CSpeaks_peak_947	334	.	9.89126	38.20258	33.45428	257
1	91490985	91491633	CH_4X0430_H3K4me1_CSpeaks_peak_948	384	.	14.69431	43.53590	38.42583	303
1	91594701	91595703	CH_4X0430_H3K4me1_CSpeaks_peak_949	173	.	7.59577	21.04333	17.30660	708
1	91610205	91610916	CH_4X0430_H3K4me1_CSpeaks_peak_950	179	.	8.67497	21.73682	17.97010	183
1	92055599	92055795	CH_4X0430_H3K4me1_CSpeaks_peak_951	69	.	4.39611	10.06226	6.97470	74
1	92162038	92162271	CH_4X0430_H3K4me1_CSpeaks_peak_952	48	.	4.14315	7.73769	4.81473	133
1	92294566	92294795	CH_4X0430_H3K4me1_CSpeaks_peak_953	132	.	7.40459	16.78373	13.28869	104
1	92306095	92306468	CH_4X0430_H3K4me1_CSpeaks_peak_954	39	.	3.67201	6.75942	3.90814	348
1	92646926	92647683	CH_4X0430_H3K4me1_CSpeaks_peak_955	80	.	4.48744	11.21919	8.05895	145
1	92783228	92783386	CH_4X0430_H3K4me1_CSpeaks_peak_956	13	.	3.09628	3.94945	1.36409	28
1	92792701	92792862	CH_4X0430_H3K4me1_CSpeaks_peak_957	54	.	5.39557	8.42326	5.45469	83
1	92796412	92796975	CH_4X0430_H3K4me1_CSpeaks_peak_958	77	.	4.25907	10.91995	7.76970	162
1	93254392	93254782	CH_4X0430_H3K4me1_CSpeaks_peak_959	75	.	6.61988	10.73022	7.59386	48
1	93256145	93256828	CH_4X0430_H3K4me1_CSpeaks_peak_960	298	.	9.79203	34.37103	29.85930	257
1	93257505	93257833	CH_4X0430_H3K4me1_CSpeaks_peak_961	183	.	6.38860	22.16875	18.36762	64
1	93503753	93504169	CH_4X0430_H3K4me1_CSpeaks_peak_962	51	.	4.48892	8.12157	5.16866	165
1	93738523	93738709	CH_4X0430_H3K4me1_CSpeaks_peak_963	56	.	4.02977	8.61084	5.62135	118
1	93739289	93739456	CH_4X0430_H3K4me1_CSpeaks_peak_964	73	.	5.98744	10.42931	7.31868	65
1	93940939	93941204	CH_4X0430_H3K4me1_CSpeaks_peak_965	95	.	5.30402	12.85954	9.58745	148
1	93941540	93941919	CH_4X0430_H3K4me1_CSpeaks_peak_966	76	.	4.57929	10.81445	7.67335	118
1	94221545	94221944	CH_4X0430_H3K4me1_CSpeaks_peak_967	103	.	5.47316	13.62175	10.30541	311
1	94456275	94456790	CH_4X0430_H3K4me1_CSpeaks_peak_968	146	.	6.22783	18.27262	14.68859	271
1	95001353	95001798	CH_4X0430_H3K4me1_CSpeaks_peak_969	33	.	2.72212	6.08864	3.30041	84
1	95011685	95012309	CH_4X0430_H3K4me1_CSpeaks_peak_970	161	.	5.74904	19.82850	16.16557	441
1	95154778	95154935	CH_4X0430_H3K4me1_CSpeaks_peak_971	30	.	3.69676	5.83075	3.05705	105
1	95309241	95309578	CH_4X0430_H3K4me1_CSpeaks_peak_972	128	.	7.43107	16.36280	12.88707	111
1	95700589	95701418	CH_4X0430_H3K4me1_CSpeaks_peak_973	163	.	6.93602	20.01005	16.33869	433
1	95701576	95702111	CH_4X0430_H3K4me1_CSpeaks_peak_974	77	.	4.25907	10.91995	7.76970	140
1	95868954	95869206	CH_4X0430_H3K4me1_CSpeaks_peak_975	182	.	7.82594	22.05182	18.25651	141
1	95894838	95895855	CH_4X0430_H3K4me1_CSpeaks_peak_976	110	.	4.48677	14.36987	11.00685	737
1	96464394	96464635	CH_4X0430_H3K4me1_CSpeaks_peak_977	91	.	5.80919	12.41206	9.16775	126
1	97023839	97024165	CH_4X0430_H3K4me1_CSpeaks_peak_978	82	.	5.88293	11.38580	8.20871	215
1	98852352	98852499	CH_4X0430_H3K4me1_CSpeaks_peak_979	64	.	5.26367	9.54228	6.48720	54
1	98861397	98861823	CH_4X0430_H3K4me1_CSpeaks_peak_980	146	.	6.22783	18.27262	14.68859	132
1	99470576	99471217	CH_4X0430_H3K4me1_CSpeaks_peak_981	137	.	6.32402	17.22368	13.70054	343
1	99813479	99814082	CH_4X0430_H3K4me1_CSpeaks_peak_982	281	.	8.47628	32.60372	28.19644	266
1	99888933	99889105	CH_4X0430_H3K4me1_CSpeaks_peak_983	75	.	5.28108	10.63210	7.50215	100
1	100078236	100078585	CH_4X0430_H3K4me1_CSpeaks_peak_984	91	.	5.80919	12.41206	9.16775	207
1	100670150	100670438	CH_4X0430_H3K4me1_CSpeaks_peak_985	56	.	4.95405	8.65654	5.66175	62
1	100797889	100798274	CH_4X0430_H3K4me1_CSpeaks_peak_986	75	.	5.28108	10.63210	7.50215	275
1	101181302	101181461	CH_4X0430_H3K4me1_CSpeaks_peak_987	100	.	6.50219	13.31740	10.02331	114
1	101369630	101371110	CH_4X0430_H3K4me1_CSpeaks_peak_988	163	.	6.59417	20.07782	16.39666	459
1	103089917	103090420	CH_4X0430_H3K4me1_CSpeaks_peak_989	63	.	5.61322	9.44558	6.39941	274
1	103522509	103523065	CH_4X0430_H3K4me1_CSpeaks_peak_990	73	.	4.32124	10.48482	7.36322	222
1	103733552	103733893	CH_4X0430_H3K4me1_CSpeaks_peak_991	111	.	5.71202	14.56044	11.18865	235
1	103733999	103734152	CH_4X0430_H3K4me1_CSpeaks_peak_992	52	.	4.08001	8.16681	5.20958	54
1	105081060	105081288	CH_4X0430_H3K4me1_CSpeaks_peak_993	91	.	6.19256	12.34113	9.10874	128
1	106465378	106466151	CH_4X0430_H3K4me1_CSpeaks_peak_994	77	.	5.06384	10.90018	7.75201	429
1	106540673	106541067	CH_4X0430_H3K4me1_CSpeaks_peak_995	82	.	6.36165	11.43904	8.25762	181
1	106650047	106650363	CH_4X0430_H3K4me1_CSpeaks_peak_996	80	.	4.89602	11.22341	8.05903	133
1	106856500	106856885	CH_4X0430_H3K4me1_CSpeaks_peak_997	109	.	6.33730	14.26838	10.92023	262
1	107915215	107915711	CH_4X0430_H3K4me1_CSpeaks_peak_998	95	.	4.48705	12.79205	9.52573	237
1	108012111	108012593	CH_4X0430_H3K4me1_CSpeaks_peak_999	259	.	13.45827	30.25216	25.98857	246
1	108849845	108850585	CH_4X0430_H3K4me1_CSpeaks_peak_1000	184	.	10.16866	22.25742	18.45483	132
1	109085513	109086091	CH_4X0430_H3K4me1_CSpeaks_peak_1001	98	.	5.12880	13.16912	9.88341	438
1	109157523	109157807	CH_4X0430_H3K4me1_CSpeaks_peak_1002	100	.	6.53716	13.38123	10.08049	128
1	109366357	109366525	CH_4X0430_H3K4me1_CSpeaks_peak_1003	46	.	4.86479	7.56285	4.65139	85
1	109385932	109386629	CH_4X0430_H3K4me1_CSpeaks_peak_1004	117	.	5.31845	15.11410	11.71648	273
1	109391843	109392070	CH_4X0430_H3K4me1_CSpeaks_peak_1005	109	.	6.33730	14.26838	10.92023	96
1	109470060	109470270	CH_4X0430_H3K4me1_CSpeaks_peak_1006	73	.	6.42217	10.41138	7.30649	71
1	109695862	109696220	CH_4X0430_H3K4me1_CSpeaks_peak_1007	41	.	3.91297	7.00175	4.13214	97
1	109774972	109775162	CH_4X0430_H3K4me1_CSpeaks_peak_1008	117	.	7.77223	15.09966	11.70464	92
1	109786270	109786526	CH_4X0430_H3K4me1_CSpeaks_peak_1009	149	.	8.66450	18.57868	14.97962	114
1	109845454	109846150	CH_4X0430_H3K4me1_CSpeaks_peak_1010	473	.	11.63412	53.19557	47.39867	385
1	109979395	109979551	CH_4X0430_H3K4me1_CSpeaks_peak_1011	48	.	5.53604	7.81191	4.87805	40
1	109988565	109989271	CH_4X0430_H3K4me1_CSpeaks_peak_1012	91	.	4.56329	12.37356	9.13519	489
1	110138141	110138484	CH_4X0430_H3K4me1_CSpeaks_peak_1013	73	.	4.69201	10.43120	7.31868	70
1	110222251	110222609	CH_4X0430_H3K4me1_CSpeaks_peak_1014	190	.	7.14369	22.87344	19.04370	203
1	110240313	110240684	CH_4X0430_H3K4me1_CSpeaks_peak_1015	26	.	3.71553	5.38930	2.66238	48
1	110265576	110266211	CH_4X0430_H3K4me1_CSpeaks_peak_1016	103	.	5.50802	13.70219	10.37890	118
1	111012118	111012290	CH_4X0430_H3K4me1_CSpeaks_peak_1017	70	.	6.64325	10.12461	7.02959	44
1	111156000	111156208	CH_4X0430_H3K4me1_CSpeaks_peak_1018	33	.	4.02516	6.16111	3.36206	46
1	111561391	111561644	CH_4X0430_H3K4me1_CSpeaks_peak_1019	58	.	3.80274	8.85327	5.85006	103
1	112086956	112087265	CH_4X0430_H3K4me1_CSpeaks_peak_1020	198	.	9.41007	23.69879	19.82331	204
1	112204848	112205034	CH_4X0430_H3K4me1_CSpeaks_peak_1021	92	.	6.73587	12.47330	9.22509	56
1	112382030	112382290	CH_4X0430_H3K4me1_CSpeaks_peak_1022	134	.	5.07215	16.94634	13.44419	138
1	112821518	112821981	CH_4X0430_H3K4me1_CSpeaks_peak_1023	75	.	5.89328	10.64295	7.51161	33
1	112919307	112919474	CH_4X0430_H3K4me1_CSpeaks_peak_1024	82	.	6.36165	11.43904	8.25762	96
1	112927784	112928067	CH_4X0430_H3K4me1_CSpeaks_peak_1025	159	.	9.86940	19.58975	15.93393	109
1	113020394	113020548	CH_4X0430_H3K4me1_CSpeaks_peak_1026	15	.	3.36793	4.19829	1.58890	29
1	113024177	113024562	CH_4X0430_H3K4me1_CSpeaks_peak_1027	51	.	4.48892	8.12157	5.16866	104
1	113410675	113411006	CH_4X0430_H3K4me1_CSpeaks_peak_1028	166	.	9.35537	20.30550	16.60824	246
1	113812264	113812411	CH_4X0430_H3K4me1_CSpeaks_peak_1029	65	.	6.14703	9.62885	6.56813	66
1	113812814	113812961	CH_4X0430_H3K4me1_CSpeaks_peak_1030	54	.	5.58875	8.42317	5.45462	100
1	116990393	116990540	CH_4X0430_H3K4me1_CSpeaks_peak_1031	48	.	5.53604	7.81191	4.87805	108
1	117054322	117054612	CH_4X0430_H3K4me1_CSpeaks_peak_1032	69	.	4.83367	10.07880	6.98693	111
1	117070760	117071291	CH_4X0430_H3K4me1_CSpeaks_peak_1033	73	.	5.57330	10.45247	7.33450	223
1	117078846	117079118	CH_4X0430_H3K4me1_CSpeaks_peak_1034	40	.	3.34641	6.93680	4.07834	212
1	117079430	117079678	CH_4X0430_H3K4me1_CSpeaks_peak_1035	33	.	3.30287	6.17152	3.37230	33
1	117381942	117382440	CH_4X0430_H3K4me1_CSpeaks_peak_1036	154	.	7.13542	19.06540	15.44632	185
1	117707686	117707844	CH_4X0430_H3K4me1_CSpeaks_peak_1037	57	.	5.81049	8.77675	5.77698	53
1	117708016	117708330	CH_4X0430_H3K4me1_CSpeaks_peak_1038	195	.	10.86505	23.44494	19.57595	66
1	117708849	117709077	CH_4X0430_H3K4me1_CSpeaks_peak_1039	55	.	5.67418	8.55928	5.57358	42
1	117714367	117714876	CH_4X0430_H3K4me1_CSpeaks_peak_1040	226	.	12.11569	26.74009	22.68245	249
1	117727632	117728499	CH_4X0430_H3K4me1_CSpeaks_peak_1041	302	.	11.35432	34.82161	30.28387	392
1	117735685	117736313	CH_4X0430_H3K4me1_CSpeaks_peak_1042	262	.	7.43168	30.50012	26.22823	254
1	119101970	119102175	CH_4X0430_H3K4me1_CSpeaks_peak_1043	51	.	5.38331	8.09623	5.14846	140
1	119779960	119780235	CH_4X0430_H3K4me1_CSpeaks_peak_1044	56	.	3.64573	8.68098	5.68483	63
1	119814423	119814821	CH_4X0430_H3K4me1_CSpeaks_peak_1045	77	.	5.06384	10.90018	7.75201	112
1	119994757	119995085	CH_4X0430_H3K4me1_CSpeaks_peak_1046	48	.	4.14315	7.73769	4.81473	251
1	120066505	120066887	CH_4X0430_H3K4me1_CSpeaks_peak_1047	173	.	8.58932	21.04175	17.30660	249
1	120067132	120067312	CH_4X0430_H3K4me1_CSpeaks_peak_1048	100	.	6.50219	13.31740	10.02331	61
1	120166701	120166966	CH_4X0430_H3K4me1_CSpeaks_peak_1049	91	.	6.19256	12.34113	9.10874	131
1	120202205	120202578	CH_4X0430_H3K4me1_CSpeaks_peak_1050	111	.	5.71202	14.56044	11.18865	146
1	120322228	120322418	CH_4X0430_H3K4me1_CSpeaks_peak_1051	24	.	3.70797	5.14788	2.43983	99
1	120575400	120575572	CH_4X0430_H3K4me1_CSpeaks_peak_1052	108	.	7.78865	14.22762	10.88403	52
1	120591474	120591655	CH_4X0430_H3K4me1_CSpeaks_peak_1053	80	.	6.46481	11.22161	8.05903	136
1	120596851	120597200	CH_4X0430_H3K4me1_CSpeaks_peak_1054	75	.	5.28108	10.63210	7.50215	73
1	120771258	120771467	CH_4X0430_H3K4me1_CSpeaks_peak_1055	36	.	3.32403	6.43965	3.62287	135
1	120906588	120907815	CH_4X0430_H3K4me1_CSpeaks_peak_1056	302	.	9.26137	34.76157	30.23083	570
1	121182731	121183226	CH_4X0430_H3K4me1_CSpeaks_peak_1057	73	.	5.98744	10.42931	7.31868	178
1	121390614	121390920	CH_4X0430_H3K4me1_CSpeaks_peak_1058	83	.	5.54513	11.51211	8.32432	241
1	121413355	121413857	CH_4X0430_H3K4me1_CSpeaks_peak_1059	63	.	5.61322	9.44558	6.39941	206
1	121665816	121665979	CH_4X0430_H3K4me1_CSpeaks_peak_1060	37	.	4.72849	6.52584	3.70433	88
1	122248852	122249155	CH_4X0430_H3K4me1_CSpeaks_peak_1061	76	.	4.57929	10.81445	7.67335	82
1	122280098	122280343	CH_4X0430_H3K4me1_CSpeaks_peak_1062	106	.	5.31197	13.98482	10.64949	82
1	122522886	122523292	CH_4X0430_H3K4me1_CSpeaks_peak_1063	60	.	3.98884	9.06499	6.04263	97
1	122612972	122613840	CH_4X0430_H3K4me1_CSpeaks_peak_1064	190	.	9.28884	22.91237	19.07300	300
1	122614491	122614953	CH_4X0430_H3K4me1_CSpeaks_peak_1065	294	.	9.15857	33.91642	29.42544	226
1	122835091	122835293	CH_4X0430_H3K4me1_CSpeaks_peak_1066	56	.	5.30541	8.59886	5.61222	100
1	123007110	123007272	CH_4X0430_H3K4me1_CSpeaks_peak_1067	59	.	4.75297	8.93574	5.92128	63
1	123397187	123397533	CH_4X0430_H3K4me1_CSpeaks_peak_1068	77	.	5.06384	10.90018	7.75201	302
1	123851187	123851345	CH_4X0430_H3K4me1_CSpeaks_peak_1069	39	.	3.67201	6.75942	3.90814	113
1	123911507	123911888	CH_4X0430_H3K4me1_CSpeaks_peak_1070	73	.	3.90165	10.46317	7.34412	249
1	123959500	123960045	CH_4X0430_H3K4me1_CSpeaks_peak_1071	132	.	5.65086	16.76760	13.27352	365
1	124092153	124092682	CH_4X0430_H3K4me1_CSpeaks_peak_1072	404	.	12.65961	45.69108	40.43611	271
1	124096586	124097154	CH_4X0430_H3K4me1_CSpeaks_peak_1073	192	.	8.05612	23.07281	19.21914	213
1	124136733	124137083	CH_4X0430_H3K4me1_CSpeaks_peak_1074	44	.	3.25138	7.33421	4.44363	85
1	124306761	124307096	CH_4X0430_H3K4me1_CSpeaks_peak_1075	93	.	7.75046	12.57540	9.32261	238
1	124307651	124307961	CH_4X0430_H3K4me1_CSpeaks_peak_1076	117	.	8.85767	15.14544	11.74591	93
1	124313948	124314414	CH_4X0430_H3K4me1_CSpeaks_peak_1077	85	.	5.29402	11.74058	8.53673	284
1	124824500	124824679	CH_4X0430_H3K4me1_CSpeaks_peak_1078	30	.	4.11636	5.80672	3.03791	64
1	124825517	124825830	CH_4X0430_H3K4me1_CSpeaks_peak_1079	37	.	3.96081	6.56759	3.73921	75
1	124827033	124827477	CH_4X0430_H3K4me1_CSpeaks_peak_1080	30	.	3.15783	5.83251	3.05705	198
1	124833839	124834068	CH_4X0430_H3K4me1_CSpeaks_peak_1081	63	.	5.61322	9.44558	6.39941	201
1	125063675	125063857	CH_4X0430_H3K4me1_CSpeaks_peak_1082	118	.	8.38312	15.20428	11.80331	46
1	125078719	125079197	CH_4X0430_H3K4me1_CSpeaks_peak_1083	361	.	12.15435	41.14383	36.19461	221
1	125079837	125080079	CH_4X0430_H3K4me1_CSpeaks_peak_1084	52	.	3.65063	8.19691	5.23702	141
1	125080283	125080906	CH_4X0430_H3K4me1_CSpeaks_peak_1085	218	.	8.16003	25.91167	21.89821	320
1	125290289	125290676	CH_4X0430_H3K4me1_CSpeaks_peak_1086	90	.	7.32121	12.23203	9.00738	258
1	125636562	125636777	CH_4X0430_H3K4me1_CSpeaks_peak_1087	102	.	7.11008	13.53081	10.21566	112
1	126002740	126003003	CH_4X0430_H3K4me1_CSpeaks_peak_1088	55	.	5.67418	8.55928	5.57358	140
1	126167343	126168554	CH_4X0430_H3K4me1_CSpeaks_peak_1089	298	.	7.15593	34.41446	29.89964	518
1	126236123	126237428	CH_4X0430_H3K4me1_CSpeaks_peak_1090	341	.	13.77717	38.93566	34.13212	1072
1	126283466	126283958	CH_4X0430_H3K4me1_CSpeaks_peak_1091	118	.	6.21472	15.27749	11.86661	283
1	126443918	126444449	CH_4X0430_H3K4me1_CSpeaks_peak_1092	77	.	3.44403	10.89282	7.74902	220
1	126631257	126631996	CH_4X0430_H3K4me1_CSpeaks_peak_1093	180	.	5.85248	21.77345	18.00526	500
1	126632414	126633517	CH_4X0430_H3K4me1_CSpeaks_peak_1094	116	.	4.90771	15.03140	11.63995	535
1	126695936	126696322	CH_4X0430_H3K4me1_CSpeaks_peak_1095	159	.	8.35995	19.56683	15.91282	253
1	126762518	126762948	CH_4X0430_H3K4me1_CSpeaks_peak_1096	124	.	7.95811	15.88143	12.43758	102
1	126763186	126763826	CH_4X0430_H3K4me1_CSpeaks_peak_1097	33	.	4.02516	6.16111	3.36206	72
1	126776633	126777254	CH_4X0430_H3K4me1_CSpeaks_peak_1098	555	.	18.57767	61.97775	55.56379	257
1	126777496	126778487	CH_4X0430_H3K4me1_CSpeaks_peak_1099	209	.	7.95602	24.89976	20.94645	783
1	126778712	126779482	CH_4X0430_H3K4me1_CSpeaks_peak_1100	200	.	9.25330	23.95433	20.05766	484
1	126814558	126814747	CH_4X0430_H3K4me1_CSpeaks_peak_1101	82	.	5.88293	11.38580	8.20871	102
1	126863940	126864112	CH_4X0430_H3K4me1_CSpeaks_peak_1102	30	.	3.15783	5.83251	3.05705	41
1	126937661	126937886	CH_4X0430_H3K4me1_CSpeaks_peak_1103	24	.	2.73116	5.12660	2.41973	220
1	127111920	127112832	CH_4X0430_H3K4me1_CSpeaks_peak_1104	92	.	6.73587	12.47330	9.22509	563
1	127652690	127653138	CH_4X0430_H3K4me1_CSpeaks_peak_1105	91	.	6.19256	12.34113	9.10874	195
1	127720220	127720646	CH_4X0430_H3K4me1_CSpeaks_peak_1106	372	.	12.65864	42.24819	37.22514	107
1	127769135	127769298	CH_4X0430_H3K4me1_CSpeaks_peak_1107	59	.	6.08965	8.94958	5.93195	108
1	127842602	127842802	CH_4X0430_H3K4me1_CSpeaks_peak_1108	80	.	4.48744	11.21919	8.05895	118
1	127962252	127962853	CH_4X0430_H3K4me1_CSpeaks_peak_1109	159	.	8.35995	19.56683	15.91282	441
1	128010862	128011652	CH_4X0430_H3K4me1_CSpeaks_peak_1110	335	.	8.55345	38.28116	33.52612	450
1	128011835	128012109	CH_4X0430_H3K4me1_CSpeaks_peak_1111	263	.	11.49990	30.64501	26.35522	159
1	128164239	128164475	CH_4X0430_H3K4me1_CSpeaks_peak_1112	25	.	2.99163	5.24689	2.53248	144
1	128306051	128306264	CH_4X0430_H3K4me1_CSpeaks_peak_1113	33	.	3.46801	6.08942	3.30041	185
1	128307349	128307671	CH_4X0430_H3K4me1_CSpeaks_peak_1114	19	.	3.40591	4.65117	1.99359	26
1	128394376	128394523	CH_4X0430_H3K4me1_CSpeaks_peak_1115	36	.	3.32403	6.43965	3.62287	57
1	128716532	128716694	CH_4X0430_H3K4me1_CSpeaks_peak_1116	57	.	4.65365	8.74523	5.74698	64
1	129031867	129032084	CH_4X0430_H3K4me1_CSpeaks_peak_1117	88	.	5.10002	12.03308	8.81353	126
1	129316802	129317174	CH_4X0430_H3K4me1_CSpeaks_peak_1118	72	.	4.66232	10.36450	7.26006	272
1	129317277	129317911	CH_4X0430_H3K4me1_CSpeaks_peak_1119	120	.	4.81204	15.42168	12.00138	291
1	129465075	129465718	CH_4X0430_H3K4me1_CSpeaks_peak_1120	71	.	4.10696	10.21537	7.11545	153
1	129704553	129704804	CH_4X0430_H3K4me1_CSpeaks_peak_1121	55	.	4.37332	8.49658	5.51637	109
1	129967580	129967769	CH_4X0430_H3K4me1_CSpeaks_peak_1122	103	.	5.50802	13.70219	10.37890	70
1	130037257	130038254	CH_4X0430_H3K4me1_CSpeaks_peak_1123	456	.	10.79978	51.33654	45.68694	690
1	130107080	130107500	CH_4X0430_H3K4me1_CSpeaks_peak_1124	64	.	5.26367	9.54228	6.48720	110
1	130197254	130197841	CH_4X0430_H3K4me1_CSpeaks_peak_1125	47	.	3.65644	7.71464	4.79633	392
1	130397455	130397602	CH_4X0430_H3K4me1_CSpeaks_peak_1126	15	.	3.36793	4.19829	1.58890	1
1	130680019	130680270	CH_4X0430_H3K4me1_CSpeaks_peak_1127	88	.	5.10002	12.03308	8.81353	146
1	130724005	130724343	CH_4X0430_H3K4me1_CSpeaks_peak_1128	129	.	9.41127	16.47056	12.99117	130
1	131490130	131490884	CH_4X0430_H3K4me1_CSpeaks_peak_1129	133	.	7.97327	16.86534	13.36514	552
1	131766798	131767179	CH_4X0430_H3K4me1_CSpeaks_peak_1130	112	.	5.01962	14.65819	11.28060	146
1	131868906	131869182	CH_4X0430_H3K4me1_CSpeaks_peak_1131	82	.	6.36165	11.43904	8.25762	133
1	131925017	131925922	CH_4X0430_H3K4me1_CSpeaks_peak_1132	383	.	11.42404	43.40395	38.30628	688
1	132024551	132025268	CH_4X0430_H3K4me1_CSpeaks_peak_1133	138	.	6.04466	17.38857	13.85625	283
1	132033272	132033565	CH_4X0430_H3K4me1_CSpeaks_peak_1134	73	.	5.57330	10.45247	7.33450	234
1	132190548	132190940	CH_4X0430_H3K4me1_CSpeaks_peak_1135	45	.	3.87601	7.45225	4.55216	321
1	132226424	132226614	CH_4X0430_H3K4me1_CSpeaks_peak_1136	90	.	6.86887	12.28553	9.05812	45
1	132543904	132544061	CH_4X0430_H3K4me1_CSpeaks_peak_1137	122	.	7.85851	15.71100	12.27336	68
1	132582081	132582606	CH_4X0430_H3K4me1_CSpeaks_peak_1138	163	.	7.36559	20.04773	16.37092	135
1	132585091	132585461	CH_4X0430_H3K4me1_CSpeaks_peak_1139	110	.	5.98454	14.36830	11.00597	130
1	132656592	132656858	CH_4X0430_H3K4me1_CSpeaks_peak_1140	30	.	3.69676	5.83075	3.05705	21
1	132757812	132759302	CH_4X0430_H3K4me1_CSpeaks_peak_1141	231	.	5.43525	27.24750	23.16457	374
1	132788371	132788962	CH_4X0430_H3K4me1_CSpeaks_peak_1142	83	.	5.54513	11.51211	8.32432	151
1	132823380	132823733	CH_4X0430_H3K4me1_CSpeaks_peak_1143	269	.	10.56216	31.28543	26.96058	226
1	132828476	132828818	CH_4X0430_H3K4me1_CSpeaks_peak_1144	90	.	4.12298	12.27301	9.04623	105
1	132929267	132929519	CH_4X0430_H3K4me1_CSpeaks_peak_1145	82	.	5.88293	11.38580	8.20871	49
1	133013108	133013813	CH_4X0430_H3K4me1_CSpeaks_peak_1146	269	.	10.01026	31.31034	26.98419	283
1	133125759	133126235	CH_4X0430_H3K4me1_CSpeaks_peak_1147	37	.	4.72849	6.52584	3.70433	184
1	133273850	133274166	CH_4X0430_H3K4me1_CSpeaks_peak_1148	75	.	5.28108	10.63210	7.50215	110
1	133306636	133306807	CH_4X0430_H3K4me1_CSpeaks_peak_1149	45	.	4.77808	7.42083	4.52619	140
1	133306924	133307200	CH_4X0430_H3K4me1_CSpeaks_peak_1150	65	.	4.48801	9.65716	6.59224	113
1	133307315	133307462	CH_4X0430_H3K4me1_CSpeaks_peak_1151	49	.	4.85329	7.84793	4.91192	80
1	133307610	133307826	CH_4X0430_H3K4me1_CSpeaks_peak_1152	67	.	6.05784	9.82363	6.74674	76
1	133320213	133320608	CH_4X0430_H3K4me1_CSpeaks_peak_1153	80	.	4.89602	11.22341	8.05903	81
1	133335009	133335448	CH_4X0430_H3K4me1_CSpeaks_peak_1154	140	.	5.81706	17.61323	14.07011	212
1	133335859	133336520	CH_4X0430_H3K4me1_CSpeaks_peak_1155	280	.	10.82621	32.45381	28.05927	329
1	133336960	133337294	CH_4X0430_H3K4me1_CSpeaks_peak_1156	400	.	16.46545	45.30902	40.08622	173
1	133338201	133338804	CH_4X0430_H3K4me1_CSpeaks_peak_1157	347	.	9.12657	39.52848	34.70018	235
1	133341698	133342055	CH_4X0430_H3K4me1_CSpeaks_peak_1158	55	.	5.67418	8.55928	5.57358	28
1	133382368	133382911	CH_4X0430_H3K4me1_CSpeaks_peak_1159	120	.	8.57957	15.52653	12.09756	202
1	133450078	133450532	CH_4X0430_H3K4me1_CSpeaks_peak_1160	196	.	10.55976	23.49747	19.62553	269
1	133505473	133505953	CH_4X0430_H3K4me1_CSpeaks_peak_1161	163	.	9.84743	20.07692	16.39666	227
1	133509987	133510385	CH_4X0430_H3K4me1_CSpeaks_peak_1162	36	.	4.55001	6.49577	3.67793	91
1	133575558	133575858	CH_4X0430_H3K4me1_CSpeaks_peak_1163	87	.	6.42238	11.93957	8.72786	227
1	134206778	134207017	CH_4X0430_H3K4me1_CSpeaks_peak_1164	174	.	9.55616	21.19569	17.45292	118
1	134337791	134338456	CH_4X0430_H3K4me1_CSpeaks_peak_1165	122	.	7.85851	15.71100	12.27336	327
1	134504560	134504717	CH_4X0430_H3K4me1_CSpeaks_peak_1166	48	.	4.64442	7.79666	4.86638	76
1	134541451	134542672	CH_4X0430_H3K4me1_CSpeaks_peak_1167	284	.	8.97540	32.86590	28.44097	725
1	134578658	134578871	CH_4X0430_H3K4me1_CSpeaks_peak_1168	64	.	5.26367	9.54228	6.48720	132
1	134663585	134664020	CH_4X0430_H3K4me1_CSpeaks_peak_1169	200	.	10.47801	23.93213	20.03747	124
1	134684544	134684923	CH_4X0430_H3K4me1_CSpeaks_peak_1170	262	.	9.66734	30.54305	26.26259	218
1	134696619	134696957	CH_4X0430_H3K4me1_CSpeaks_peak_1171	59	.	4.75297	8.93574	5.92128	191
1	134717392	134718019	CH_4X0430_H3K4me1_CSpeaks_peak_1172	212	.	9.90809	25.21442	21.23929	308
1	134732653	134734006	CH_4X0430_H3K4me1_CSpeaks_peak_1173	361	.	11.01603	41.09681	36.15066	715
1	134890060	134890222	CH_4X0430_H3K4me1_CSpeaks_peak_1174	31	.	3.29709	5.94185	3.15958	116
1	134923824	134923995	CH_4X0430_H3K4me1_CSpeaks_peak_1175	122	.	7.85851	15.71100	12.27336	96
1	134924889	134925780	CH_4X0430_H3K4me1_CSpeaks_peak_1176	190	.	6.81427	22.93068	19.08769	540
1	134944791	134945243	CH_4X0430_H3K4me1_CSpeaks_peak_1177	131	.	8.98413	16.64738	13.15728	258
1	134975934	134976979	CH_4X0430_H3K4me1_CSpeaks_peak_1178	265	.	6.70158	30.82448	26.52463	517
1	135113328	135113934	CH_4X0430_H3K4me1_CSpeaks_peak_1179	226	.	11.71748	26.67082	22.62745	301
1	135159623	135159832	CH_4X0430_H3K4me1_CSpeaks_peak_1180	119	.	7.12144	15.32907	11.91377	104
1	135161400	135162152	CH_4X0430_H3K4me1_CSpeaks_peak_1181	386	.	10.80711	43.73808	38.61564	192
1	135210986	135211206	CH_4X0430_H3K4me1_CSpeaks_peak_1182	91	.	7.17774	12.38850	9.14936	101
1	135211427	135211845	CH_4X0430_H3K4me1_CSpeaks_peak_1183	73	.	5.57330	10.45247	7.33450	181
1	135223838	135224303	CH_4X0430_H3K4me1_CSpeaks_peak_1184	82	.	5.88293	11.38580	8.20871	135
1	135230759	135231033	CH_4X0430_H3K4me1_CSpeaks_peak_1185	81	.	7.19686	11.33405	8.16343	208
1	135444816	135445240	CH_4X0430_H3K4me1_CSpeaks_peak_1186	51	.	4.48892	8.12157	5.16866	334
1	135500475	135500766	CH_4X0430_H3K4me1_CSpeaks_peak_1187	199	.	6.98047	23.85486	19.96738	166
1	135501036	135501345	CH_4X0430_H3K4me1_CSpeaks_peak_1188	79	.	5.31663	11.06151	7.90694	109
1	135753657	135754025	CH_4X0430_H3K4me1_CSpeaks_peak_1189	71	.	4.10696	10.21537	7.11545	192
1	136300999	136301471	CH_4X0430_H3K4me1_CSpeaks_peak_1190	115	.	7.93984	14.92379	11.53530	137
1	136315681	136316129	CH_4X0430_H3K4me1_CSpeaks_peak_1191	110	.	7.35089	14.38207	11.01787	325
1	136434634	136435207	CH_4X0430_H3K4me1_CSpeaks_peak_1192	172	.	6.77734	20.99829	17.26741	459
1	137503387	137503575	CH_4X0430_H3K4me1_CSpeaks_peak_1193	84	.	6.98593	11.68812	8.49028	122
1	137822481	137822755	CH_4X0430_H3K4me1_CSpeaks_peak_1194	77	.	5.06384	10.90018	7.75201	104
1	138116994	138117171	CH_4X0430_H3K4me1_CSpeaks_peak_1195	15	.	2.74757	4.17566	1.57238	1
1	138192197	138192784	CH_4X0430_H3K4me1_CSpeaks_peak_1196	203	.	5.66160	24.30885	20.39152	314
1	138193393	138193924	CH_4X0430_H3K4me1_CSpeaks_peak_1197	130	.	5.86149	16.51736	13.03350	181
1	138267972	138268280	CH_4X0430_H3K4me1_CSpeaks_peak_1198	48	.	4.14315	7.73769	4.81473	231
1	138425831	138426415	CH_4X0430_H3K4me1_CSpeaks_peak_1199	327	.	8.82236	37.47036	32.75792	285
1	138426545	138426888	CH_4X0430_H3K4me1_CSpeaks_peak_1200	87	.	6.23253	12.01072	8.79481	88
1	138549190	138549463	CH_4X0430_H3K4me1_CSpeaks_peak_1201	57	.	5.62514	8.79220	5.79163	130
1	138708778	138709093	CH_4X0430_H3K4me1_CSpeaks_peak_1202	127	.	6.44489	16.20231	12.73919	54
1	138738628	138738807	CH_4X0430_H3K4me1_CSpeaks_peak_1203	106	.	5.31197	13.98482	10.64949	98
1	139143756	139144019	CH_4X0430_H3K4me1_CSpeaks_peak_1204	86	.	5.92367	11.84832	8.64190	134
1	139265261	139265470	CH_4X0430_H3K4me1_CSpeaks_peak_1205	48	.	4.64442	7.79666	4.86638	119
1	139389271	139389474	CH_4X0430_H3K4me1_CSpeaks_peak_1206	37	.	4.72849	6.52584	3.70433	127
1	139423845	139424105	CH_4X0430_H3K4me1_CSpeaks_peak_1207	82	.	5.88293	11.38580	8.20871	114
1	139442814	139443329	CH_4X0430_H3K4me1_CSpeaks_peak_1208	100	.	7.27292	13.37404	10.07377	122
1	139603950	139604383	CH_4X0430_H3K4me1_CSpeaks_peak_1209	190	.	9.28884	22.91237	19.07300	110
1	139791993	139793336	CH_4X0430_H3K4me1_CSpeaks_peak_1210	822	.	6.16361	89.81463	82.21445	962
1	139796847	139797438	CH_4X0430_H3K4me1_CSpeaks_peak_1211	767	.	6.70911	83.98373	76.72016	115
1	139797723	139798247	CH_4X0430_H3K4me1_CSpeaks_peak_1212	757	.	9.10581	82.96813	75.73969	297
1	139798404	139798947	CH_4X0430_H3K4me1_CSpeaks_peak_1213	81	.	4.01759	11.36953	8.19688	78
1	139977260	139977660	CH_4X0430_H3K4me1_CSpeaks_peak_1214	108	.	8.03843	14.20495	10.86189	144
1	140281486	140282042	CH_4X0430_H3K4me1_CSpeaks_peak_1215	181	.	6.96052	21.93026	18.14659	266
1	140327411	140327783	CH_4X0430_H3K4me1_CSpeaks_peak_1216	128	.	6.12002	16.32167	12.85051	136
1	140692571	140693015	CH_4X0430_H3K4me1_CSpeaks_peak_1217	62	.	4.60350	9.27729	6.24378	132
1	140757570	140757717	CH_4X0430_H3K4me1_CSpeaks_peak_1218	53	.	5.54641	8.35577	5.39123	84
1	140986019	140986191	CH_4X0430_H3K4me1_CSpeaks_peak_1219	138	.	7.74070	17.41411	13.87777	90
1	141091344	141091883	CH_4X0430_H3K4me1_CSpeaks_peak_1220	250	.	11.77437	29.25250	25.04834	291
1	142628960	142629456	CH_4X0430_H3K4me1_CSpeaks_peak_1221	236	.	8.05954	27.74805	23.62964	239
1	142894480	142894990	CH_4X0430_H3K4me1_CSpeaks_peak_1222	175	.	6.23649	21.29016	17.53850	145
1	143570518	143570898	CH_4X0430_H3K4me1_CSpeaks_peak_1223	348	.	11.50874	39.68944	34.83879	155
1	143693178	143694024	CH_4X0430_H3K4me1_CSpeaks_peak_1224	106	.	6.20487	14.00394	10.66813	400
1	143712795	143713536	CH_4X0430_H3K4me1_CSpeaks_peak_1225	226	.	7.47907	26.68741	22.64003	460
1	144183417	144184002	CH_4X0430_H3K4me1_CSpeaks_peak_1226	69	.	3.92617	9.99279	6.91057	349
1	144299210	144299486	CH_4X0430_H3K4me1_CSpeaks_peak_1227	13	.	3.09628	3.94945	1.36409	247
1	144521920	144522459	CH_4X0430_H3K4me1_CSpeaks_peak_1228	283	.	10.12769	32.77291	28.35476	325
1	145192308	145192599	CH_4X0430_H3K4me1_CSpeaks_peak_1229	31	.	3.29709	5.94185	3.15958	231
1	145192941	145193119	CH_4X0430_H3K4me1_CSpeaks_peak_1230	47	.	4.55326	7.63651	4.72268	138
1	145223466	145223626	CH_4X0430_H3K4me1_CSpeaks_peak_1231	65	.	6.14703	9.62885	6.56813	80
1	145232002	145232272	CH_4X0430_H3K4me1_CSpeaks_peak_1232	112	.	7.48429	14.61040	11.23491	135
1	145276901	145277840	CH_4X0430_H3K4me1_CSpeaks_peak_1233	457	.	9.88419	51.41331	45.75960	571
1	146093332	146093647	CH_4X0430_H3K4me1_CSpeaks_peak_1234	24	.	2.66781	5.11425	2.41379	203
1	146192013	146192471	CH_4X0430_H3K4me1_CSpeaks_peak_1235	155	.	7.65982	19.20989	15.57305	361
1	146513760	146514693	CH_4X0430_H3K4me1_CSpeaks_peak_1236	64	.	3.95485	9.52629	6.47584	753
1	146602372	146602935	CH_4X0430_H3K4me1_CSpeaks_peak_1237	109	.	6.33730	14.26838	10.92023	116
1	147495937	147496210	CH_4X0430_H3K4me1_CSpeaks_peak_1238	108	.	8.03843	14.20495	10.86189	137
1	147623982	147624141	CH_4X0430_H3K4me1_CSpeaks_peak_1239	87	.	6.42238	11.93957	8.72786	72
1	147720873	147721102	CH_4X0430_H3K4me1_CSpeaks_peak_1240	167	.	10.40267	20.47472	16.77013	124
1	147828881	147829049	CH_4X0430_H3K4me1_CSpeaks_peak_1241	46	.	4.86479	7.56285	4.65139	95
1	148069511	148069658	CH_4X0430_H3K4me1_CSpeaks_peak_1242	35	.	4.73348	6.31653	3.50810	59
1	148279865	148280012	CH_4X0430_H3K4me1_CSpeaks_peak_1243	45	.	5.14264	7.43118	4.53649	43
1	150116989	150117199	CH_4X0430_H3K4me1_CSpeaks_peak_1244	91	.	6.19256	12.34113	9.10874	133
1	150300745	150301064	CH_4X0430_H3K4me1_CSpeaks_peak_1245	48	.	5.53604	7.81191	4.87805	254
1	152543172	152543470	CH_4X0430_H3K4me1_CSpeaks_peak_1246	75	.	5.28108	10.63210	7.50215	75
1	153206171	153206397	CH_4X0430_H3K4me1_CSpeaks_peak_1247	109	.	6.33730	14.26838	10.92023	113
1	153542108	153542397	CH_4X0430_H3K4me1_CSpeaks_peak_1248	118	.	6.21472	15.27749	11.86661	144
1	153578951	153579594	CH_4X0430_H3K4me1_CSpeaks_peak_1249	62	.	3.32704	9.32141	6.28666	360
1	153608571	153608877	CH_4X0430_H3K4me1_CSpeaks_peak_1250	87	.	6.92325	11.97338	8.75853	232
1	154721968	154722206	CH_4X0430_H3K4me1_CSpeaks_peak_1251	62	.	4.21294	9.32749	6.28996	110
1	154860618	154860930	CH_4X0430_H3K4me1_CSpeaks_peak_1252	120	.	5.91602	15.43377	12.00964	189
1	155692657	155692980	CH_4X0430_H3K4me1_CSpeaks_peak_1253	55	.	5.67418	8.55928	5.57358	231
1	156619164	156619311	CH_4X0430_H3K4me1_CSpeaks_peak_1254	30	.	3.69676	5.83075	3.05705	62
1	157003867	157004351	CH_4X0430_H3K4me1_CSpeaks_peak_1255	87	.	4.65365	11.96911	8.75494	316
1	157060445	157060735	CH_4X0430_H3K4me1_CSpeaks_peak_1256	48	.	5.49629	7.74723	4.82361	42
1	157239655	157239854	CH_4X0430_H3K4me1_CSpeaks_peak_1257	46	.	3.49852	7.55785	4.65098	138
1	157240253	157240842	CH_4X0430_H3K4me1_CSpeaks_peak_1258	84	.	4.41118	11.63951	8.44262	434
1	157531499	157531812	CH_4X0430_H3K4me1_CSpeaks_peak_1259	24	.	2.89008	5.18943	2.47854	68
1	157584845	157585243	CH_4X0430_H3K4me1_CSpeaks_peak_1260	37	.	3.96081	6.56759	3.73921	124
1	157640238	157640610	CH_4X0430_H3K4me1_CSpeaks_peak_1261	84	.	6.93302	11.60236	8.40804	295
1	157736294	157736561	CH_4X0430_H3K4me1_CSpeaks_peak_1262	33	.	3.46801	6.08942	3.30041	124
1	157906428	157906945	CH_4X0430_H3K4me1_CSpeaks_peak_1263	62	.	4.60350	9.27729	6.24378	154
1	158089414	158089682	CH_4X0430_H3K4me1_CSpeaks_peak_1264	55	.	4.37332	8.49658	5.51637	209
1	158089871	158090462	CH_4X0430_H3K4me1_CSpeaks_peak_1265	38	.	3.03160	6.69495	3.85399	91
1	158100718	158101067	CH_4X0430_H3K4me1_CSpeaks_peak_1266	114	.	6.19683	14.82036	11.43322	257
1	158101280	158101437	CH_4X0430_H3K4me1_CSpeaks_peak_1267	61	.	5.24845	9.17191	6.14474	38
1	158106110	158106648	CH_4X0430_H3K4me1_CSpeaks_peak_1268	190	.	7.14369	22.87344	19.04370	200
1	158250755	158252409	CH_4X0430_H3K4me1_CSpeaks_peak_1269	388	.	11.94251	44.00819	38.87015	734
1	158347431	158347851	CH_4X0430_H3K4me1_CSpeaks_peak_1270	49	.	3.38143	7.92913	4.98781	306
1	158466920	158467077	CH_4X0430_H3K4me1_CSpeaks_peak_1271	69	.	4.39611	10.06226	6.97470	83
1	158668815	158669071	CH_4X0430_H3K4me1_CSpeaks_peak_1272	100	.	6.07324	13.33108	10.03170	92
1	158743662	158744101	CH_4X0430_H3K4me1_CSpeaks_peak_1273	281	.	8.47628	32.60372	28.19644	308
1	158745228	158746144	CH_4X0430_H3K4me1_CSpeaks_peak_1274	559	.	22.50056	62.34889	55.91081	655
1	159019108	159019290	CH_4X0430_H3K4me1_CSpeaks_peak_1275	101	.	5.75437	13.47534	10.16880	55
1	159150189	159150378	CH_4X0430_H3K4me1_CSpeaks_peak_1276	22	.	3.22245	4.94475	2.25640	182
1	159227178	159227540	CH_4X0430_H3K4me1_CSpeaks_peak_1277	46	.	3.49852	7.55785	4.65098	64
1	159435546	159436581	CH_4X0430_H3K4me1_CSpeaks_peak_1278	328	.	8.34537	37.59966	32.88338	703
1	159458485	159458650	CH_4X0430_H3K4me1_CSpeaks_peak_1279	13	.	3.09628	3.94945	1.36409	163
1	159477883	159478448	CH_4X0430_H3K4me1_CSpeaks_peak_1280	98	.	4.71540	13.12164	9.83961	337
1	159570704	159571127	CH_4X0430_H3K4me1_CSpeaks_peak_1281	102	.	4.62727	13.52583	10.21420	180
1	159613348	159613895	CH_4X0430_H3K4me1_CSpeaks_peak_1282	49	.	3.84660	7.91307	4.97340	414
1	159630017	159630167	CH_4X0430_H3K4me1_CSpeaks_peak_1283	46	.	5.20134	7.52397	4.61928	54
1	159846786	159847336	CH_4X0430_H3K4me1_CSpeaks_peak_1284	38	.	4.49058	6.66779	3.82805	475
1	159868041	159868442	CH_4X0430_H3K4me1_CSpeaks_peak_1285	82	.	5.88293	11.38580	8.20871	91
1	159944943	159945114	CH_4X0430_H3K4me1_CSpeaks_peak_1286	28	.	2.78907	5.62359	2.87532	50
1	160015750	160016916	CH_4X0430_H3K4me1_CSpeaks_peak_1287	283	.	10.12769	32.77291	28.35476	847
1	160376008	160376281	CH_4X0430_H3K4me1_CSpeaks_peak_1288	70	.	6.28053	10.18300	7.08652	104
1	160499968	160500157	CH_4X0430_H3K4me1_CSpeaks_peak_1289	72	.	6.18360	10.38466	7.28010	97
1	160602512	160603534	CH_4X0430_H3K4me1_CSpeaks_peak_1290	387	.	16.09123	43.88850	38.76015	719
1	161015655	161015873	CH_4X0430_H3K4me1_CSpeaks_peak_1291	155	.	6.41100	19.16915	15.53920	114
1	161189177	161189633	CH_4X0430_H3K4me1_CSpeaks_peak_1292	90	.	6.86887	12.28553	9.05812	55
1	161515175	161515521	CH_4X0430_H3K4me1_CSpeaks_peak_1293	194	.	9.18169	23.26075	19.40002	85
1	161527502	161528014	CH_4X0430_H3K4me1_CSpeaks_peak_1294	111	.	5.71202	14.56044	11.18865	143
1	161601324	161601982	CH_4X0430_H3K4me1_CSpeaks_peak_1295	120	.	5.17173	15.44587	12.01910	269
1	162401297	162401653	CH_4X0430_H3K4me1_CSpeaks_peak_1296	167	.	6.08438	20.42196	16.72014	123
1	162637670	162638834	CH_4X0430_H3K4me1_CSpeaks_peak_1297	421	.	10.80311	47.53312	42.15071	371
1	162993061	162994372	CH_4X0430_H3K4me1_CSpeaks_peak_1298	138	.	6.04466	17.38857	13.85625	1065
1	163368640	163368958	CH_4X0430_H3K4me1_CSpeaks_peak_1299	28	.	3.45262	5.60383	2.85755	65
1	163381098	163381460	CH_4X0430_H3K4me1_CSpeaks_peak_1300	73	.	5.57330	10.45247	7.33450	107
1	163381717	163381868	CH_4X0430_H3K4me1_CSpeaks_peak_1301	44	.	4.22486	7.33171	4.44222	99
1	163585928	163586401	CH_4X0430_H3K4me1_CSpeaks_peak_1302	98	.	5.12880	13.16912	9.88341	183
1	163662211	163662498	CH_4X0430_H3K4me1_CSpeaks_peak_1303	73	.	4.32124	10.48482	7.36322	213
1	163942476	163942798	CH_4X0430_H3K4me1_CSpeaks_peak_1304	47	.	3.09786	7.69194	4.77610	108
1	164274016	164274418	CH_4X0430_H3K4me1_CSpeaks_peak_1305	46	.	2.95910	7.60456	4.69230	263
1	164359618	164360008	CH_4X0430_H3K4me1_CSpeaks_peak_1306	136	.	6.67507	17.14223	13.62857	74
1	165302569	165302778	CH_4X0430_H3K4me1_CSpeaks_peak_1307	91	.	6.19256	12.34113	9.10874	133
1	165686168	165686367	CH_4X0430_H3K4me1_CSpeaks_peak_1308	88	.	5.10002	12.03308	8.81353	76
1	166158476	166158725	CH_4X0430_H3K4me1_CSpeaks_peak_1309	24	.	3.43270	5.12298	2.41708	145
1	166219085	166219401	CH_4X0430_H3K4me1_CSpeaks_peak_1310	46	.	5.20134	7.52397	4.61928	205
1	166309730	166309910	CH_4X0430_H3K4me1_CSpeaks_peak_1311	77	.	5.06384	10.90018	7.75201	125
1	166456630	166456783	CH_4X0430_H3K4me1_CSpeaks_peak_1312	91	.	5.80919	12.41206	9.16775	103
1	166619731	166620135	CH_4X0430_H3K4me1_CSpeaks_peak_1313	91	.	4.94563	12.36847	9.13205	126
1	167468944	167469365	CH_4X0430_H3K4me1_CSpeaks_peak_1314	66	.	4.15504	9.76655	6.69770	125
1	167489131	167489324	CH_4X0430_H3K4me1_CSpeaks_peak_1315	66	.	5.54662	9.68479	6.61875	130
1	168345767	168346151	CH_4X0430_H3K4me1_CSpeaks_peak_1316	116	.	7.49278	15.07988	11.68569	304
1	169643965	169644184	CH_4X0430_H3K4me1_CSpeaks_peak_1317	81	.	6.72913	11.27188	8.10491	111
1	169768826	169769206	CH_4X0430_H3K4me1_CSpeaks_peak_1318	43	.	3.66343	7.23504	4.35322	33
1	170360162	170360637	CH_4X0430_H3K4me1_CSpeaks_peak_1319	65	.	3.06946	9.57704	6.52019	281
1	171139781	171139983	CH_4X0430_H3K4me1_CSpeaks_peak_1320	77	.	4.25907	10.91995	7.76970	40
1	171446425	171447074	CH_4X0430_H3K4me1_CSpeaks_peak_1321	48	.	3.27413	7.83233	4.89759	312
1	171621931	171622359	CH_4X0430_H3K4me1_CSpeaks_peak_1322	112	.	5.01962	14.65819	11.28060	117
1	171978110	171978431	CH_4X0430_H3K4me1_CSpeaks_peak_1323	66	.	5.01703	9.77296	6.69937	95
1	172072918	172073075	CH_4X0430_H3K4me1_CSpeaks_peak_1324	65	.	6.14703	9.62885	6.56813	78
1	172140610	172140767	CH_4X0430_H3K4me1_CSpeaks_peak_1325	111	.	7.67697	14.48582	11.11932	33
1	172560979	172561244	CH_4X0430_H3K4me1_CSpeaks_peak_1326	41	.	4.33479	6.96425	4.10079	63
1	172654336	172654577	CH_4X0430_H3K4me1_CSpeaks_peak_1327	88	.	5.10002	12.03308	8.81353	108
1	173534833	173535026	CH_4X0430_H3K4me1_CSpeaks_peak_1328	73	.	5.57330	10.45247	7.33450	86
1	174441042	174441572	CH_4X0430_H3K4me1_CSpeaks_peak_1329	65	.	4.48801	9.65716	6.59224	201
1	175513700	175513883	CH_4X0430_H3K4me1_CSpeaks_peak_1330	19	.	3.87523	4.66142	1.99359	98
1	176054048	176054548	CH_4X0430_H3K4me1_CSpeaks_peak_1331	190	.	9.28884	22.91237	19.07300	163
1	176477606	176477889	CH_4X0430_H3K4me1_CSpeaks_peak_1332	58	.	4.28401	8.90208	5.89391	211
1	176478872	176479236	CH_4X0430_H3K4me1_CSpeaks_peak_1333	65	.	4.91219	9.57016	6.51334	269
1	176609587	176610185	CH_4X0430_H3K4me1_CSpeaks_peak_1334	145	.	6.52802	18.13934	14.56867	143
1	176701559	176701790	CH_4X0430_H3K4me1_CSpeaks_peak_1335	38	.	4.49058	6.66779	3.82805	119
1	176863405	176863819	CH_4X0430_H3K4me1_CSpeaks_peak_1336	80	.	4.48744	11.21919	8.05895	103
1	177304716	177304954	CH_4X0430_H3K4me1_CSpeaks_peak_1337	93	.	7.56319	12.62587	9.36723	122
1	178690645	178690963	CH_4X0430_H3K4me1_CSpeaks_peak_1338	65	.	3.63792	9.65254	6.59118	145
1	178760483	178760855	CH_4X0430_H3K4me1_CSpeaks_peak_1339	73	.	4.69201	10.43120	7.31868	234
1	178771238	178771849	CH_4X0430_H3K4me1_CSpeaks_peak_1340	120	.	5.91602	15.43377	12.00964	274
1	178771973	178772255	CH_4X0430_H3K4me1_CSpeaks_peak_1341	85	.	6.06939	11.72071	8.52165	103
1	178881119	178881523	CH_4X0430_H3K4me1_CSpeaks_peak_1342	68	.	5.70878	9.96040	6.87993	66
1	179487917	179488075	CH_4X0430_H3K4me1_CSpeaks_peak_1343	82	.	5.91458	11.44291	8.26066	67
1	179488201	179488450	CH_4X0430_H3K4me1_CSpeaks_peak_1344	126	.	7.28521	16.09169	12.64113	133
1	179622865	179624189	CH_4X0430_H3K4me1_CSpeaks_peak_1345	360	.	7.69123	40.96177	36.03004	476
1	179663416	179663988	CH_4X0430_H3K4me1_CSpeaks_peak_1346	56	.	4.02977	8.61084	5.62135	245
1	179667986	179668433	CH_4X0430_H3K4me1_CSpeaks_peak_1347	74	.	6.06332	10.55611	7.43229	223
1	179724900	179725176	CH_4X0430_H3K4me1_CSpeaks_peak_1348	65	.	6.14703	9.62885	6.56813	184
1	179774168	179774346	CH_4X0430_H3K4me1_CSpeaks_peak_1349	82	.	6.36165	11.43904	8.25762	86
1	179869113	179869276	CH_4X0430_H3K4me1_CSpeaks_peak_1350	44	.	5.25942	7.36543	4.47401	34
1	179934345	179934598	CH_4X0430_H3K4me1_CSpeaks_peak_1351	28	.	4.25564	5.56827	2.82738	41
1	180043369	180044180	CH_4X0430_H3K4me1_CSpeaks_peak_1352	93	.	7.56319	12.62587	9.36723	338
1	180162854	180163435	CH_4X0430_H3K4me1_CSpeaks_peak_1353	200	.	7.75202	23.89878	20.00657	142
1	180234857	180235981	CH_4X0430_H3K4me1_CSpeaks_peak_1354	253	.	7.29146	29.56237	25.34065	365
1	180273903	180274324	CH_4X0430_H3K4me1_CSpeaks_peak_1355	55	.	3.51149	8.54001	5.55752	113
1	180306041	180306576	CH_4X0430_H3K4me1_CSpeaks_peak_1356	235	.	7.01102	27.71173	23.59831	394
1	180418554	180418856	CH_4X0430_H3K4me1_CSpeaks_peak_1357	124	.	5.48465	15.93443	12.48644	125
1	180420125	180420659	CH_4X0430_H3K4me1_CSpeaks_peak_1358	209	.	12.73290	24.89789	20.94645	136
1	180662623	180663068	CH_4X0430_H3K4me1_CSpeaks_peak_1359	49	.	3.84660	7.91307	4.97340	213
1	180975879	180976585	CH_4X0430_H3K4me1_CSpeaks_peak_1360	280	.	7.15458	32.48588	28.08549	430
1	180996455	180996748	CH_4X0430_H3K4me1_CSpeaks_peak_1361	167	.	10.40267	20.47472	16.77013	177
1	181132988	181133147	CH_4X0430_H3K4me1_CSpeaks_peak_1362	83	.	6.68618	11.58546	8.39259	76
1	181430370	181430585	CH_4X0430_H3K4me1_CSpeaks_peak_1363	143	.	9.45697	17.90240	14.34696	105
1	181501077	181501726	CH_4X0430_H3K4me1_CSpeaks_peak_1364	332	.	16.46305	37.98629	33.24941	331
1	181601290	181601650	CH_4X0430_H3K4me1_CSpeaks_peak_1365	91	.	6.19256	12.34113	9.10874	289
1	181826217	181826393	CH_4X0430_H3K4me1_CSpeaks_peak_1366	91	.	5.80919	12.41206	9.16775	102
1	181876934	181877212	CH_4X0430_H3K4me1_CSpeaks_peak_1367	142	.	9.96488	17.82037	14.27046	155
1	181878530	181878778	CH_4X0430_H3K4me1_CSpeaks_peak_1368	133	.	8.23272	16.83165	13.33243	114
1	182070349	182070505	CH_4X0430_H3K4me1_CSpeaks_peak_1369	109	.	6.81181	14.31367	10.95688	87
1	182468996	182469144	CH_4X0430_H3K4me1_CSpeaks_peak_1370	58	.	4.28401	8.90208	5.89391	83
1	182668038	182668344	CH_4X0430_H3K4me1_CSpeaks_peak_1371	91	.	6.19256	12.34113	9.10874	118
1	182729331	182729617	CH_4X0430_H3K4me1_CSpeaks_peak_1372	143	.	5.62805	17.88224	14.32835	168
1	182904339	182904781	CH_4X0430_H3K4me1_CSpeaks_peak_1373	114	.	5.49514	14.81507	11.42822	307
1	182985479	182985701	CH_4X0430_H3K4me1_CSpeaks_peak_1374	18	.	3.16865	4.44627	1.81446	119
1	183023727	183024071	CH_4X0430_H3K4me1_CSpeaks_peak_1375	86	.	7.09273	11.86125	8.65267	222
1	183213906	183214456	CH_4X0430_H3K4me1_CSpeaks_peak_1376	141	.	9.31458	17.66743	14.12285	388
1	183336201	183336393	CH_4X0430_H3K4me1_CSpeaks_peak_1377	100	.	6.07324	13.33108	10.03170	104
1	183401974	183402250	CH_4X0430_H3K4me1_CSpeaks_peak_1378	131	.	8.98413	16.64738	13.15728	121
1	183526415	183527425	CH_4X0430_H3K4me1_CSpeaks_peak_1379	360	.	11.49563	40.96464	36.03239	657
1	183667516	183667750	CH_4X0430_H3K4me1_CSpeaks_peak_1380	59	.	6.08965	8.94958	5.93195	123
1	183668242	183668632	CH_4X0430_H3K4me1_CSpeaks_peak_1381	235	.	7.30126	27.64566	23.54160	139
1	183889172	183889530	CH_4X0430_H3K4me1_CSpeaks_peak_1382	216	.	9.24189	25.60938	21.62103	82
1	184098009	184098188	CH_4X0430_H3K4me1_CSpeaks_peak_1383	73	.	5.57330	10.45247	7.33450	67
1	184124890	184125062	CH_4X0430_H3K4me1_CSpeaks_peak_1384	30	.	3.69676	5.83075	3.05705	37
1	184176726	184176878	CH_4X0430_H3K4me1_CSpeaks_peak_1385	21	.	3.06001	4.82293	2.14213	133
1	184199467	184200185	CH_4X0430_H3K4me1_CSpeaks_peak_1386	163	.	6.59417	20.07782	16.39666	536
1	184200297	184200698	CH_4X0430_H3K4me1_CSpeaks_peak_1387	57	.	4.80203	8.70612	5.70866	104
1	184287826	184288257	CH_4X0430_H3K4me1_CSpeaks_peak_1388	200	.	7.75202	23.89878	20.00657	302
1	184314560	184315546	CH_4X0430_H3K4me1_CSpeaks_peak_1389	257	.	13.71261	30.04510	25.79690	748
1	184430940	184431530	CH_4X0430_H3K4me1_CSpeaks_peak_1390	286	.	15.12638	33.05626	28.62508	417
1	184527067	184527482	CH_4X0430_H3K4me1_CSpeaks_peak_1391	110	.	5.98454	14.36830	11.00597	125
1	184545348	184545564	CH_4X0430_H3K4me1_CSpeaks_peak_1392	71	.	3.27841	10.23437	7.13430	126
1	184545662	184545897	CH_4X0430_H3K4me1_CSpeaks_peak_1393	76	.	4.32400	10.79384	7.65595	99
1	184680151	184680468	CH_4X0430_H3K4me1_CSpeaks_peak_1394	59	.	4.75297	8.93574	5.92128	111
1	185218454	185218857	CH_4X0430_H3K4me1_CSpeaks_peak_1395	201	.	10.90938	24.09721	20.19148	146
1	185304952	185305154	CH_4X0430_H3K4me1_CSpeaks_peak_1396	53	.	4.92042	8.27559	5.31336	71
1	185305524	185305771	CH_4X0430_H3K4me1_CSpeaks_peak_1397	76	.	5.74995	10.76775	7.63037	93
1	185406861	185407118	CH_4X0430_H3K4me1_CSpeaks_peak_1398	112	.	7.48429	14.61040	11.23491	116
1	185600722	185600884	CH_4X0430_H3K4me1_CSpeaks_peak_1399	93	.	7.75046	12.57540	9.32261	61
1	185601357	185601633	CH_4X0430_H3K4me1_CSpeaks_peak_1400	146	.	7.39351	18.18656	14.60788	134
1	185653579	185654050	CH_4X0430_H3K4me1_CSpeaks_peak_1401	44	.	4.22486	7.33171	4.44222	262
1	185783933	185784080	CH_4X0430_H3K4me1_CSpeaks_peak_1402	67	.	6.05784	9.82363	6.74674	76
1	186010227	186010986	CH_4X0430_H3K4me1_CSpeaks_peak_1403	117	.	5.31845	15.11410	11.71648	465
1	186554136	186554590	CH_4X0430_H3K4me1_CSpeaks_peak_1404	55	.	5.67418	8.55928	5.57358	98
1	186596478	186596994	CH_4X0430_H3K4me1_CSpeaks_peak_1405	240	.	10.86102	28.20007	24.05828	355
1	186750503	186751187	CH_4X0430_H3K4me1_CSpeaks_peak_1406	338	.	14.77935	38.63648	33.85598	366
1	186950981	186951623	CH_4X0430_H3K4me1_CSpeaks_peak_1407	103	.	5.84435	13.66690	10.34866	250
1	186993521	186994018	CH_4X0430_H3K4me1_CSpeaks_peak_1408	189	.	10.81758	22.79709	18.97281	315
1	187042377	187042868	CH_4X0430_H3K4me1_CSpeaks_peak_1409	287	.	10.85852	33.14540	28.70995	335
1	187046908	187047147	CH_4X0430_H3K4me1_CSpeaks_peak_1410	36	.	3.32403	6.43965	3.62287	56
1	187332619	187333484	CH_4X0430_H3K4me1_CSpeaks_peak_1411	86	.	3.84561	11.88962	8.68062	362
1	187333590	187333857	CH_4X0430_H3K4me1_CSpeaks_peak_1412	56	.	4.02977	8.61084	5.62135	170
1	187578218	187578378	CH_4X0430_H3K4me1_CSpeaks_peak_1413	48	.	3.27413	7.83233	4.89759	19
1	188328390	188329038	CH_4X0430_H3K4me1_CSpeaks_peak_1414	75	.	4.06639	10.67136	7.53829	357
1	188740222	188740404	CH_4X0430_H3K4me1_CSpeaks_peak_1415	21	.	3.87366	4.79463	2.11816	115
1	188905860	188906130	CH_4X0430_H3K4me1_CSpeaks_peak_1416	18	.	3.16865	4.44627	1.81446	1
1	188958262	188958616	CH_4X0430_H3K4me1_CSpeaks_peak_1417	60	.	4.50297	9.06876	6.04615	306
1	188989114	188989708	CH_4X0430_H3K4me1_CSpeaks_peak_1418	199	.	6.98047	23.85486	19.96738	291
1	188998780	188999051	CH_4X0430_H3K4me1_CSpeaks_peak_1419	58	.	4.28401	8.90208	5.89391	227
1	189032642	189033416	CH_4X0430_H3K4me1_CSpeaks_peak_1420	295	.	6.49093	34.03490	29.54137	481
1	189322854	189323944	CH_4X0430_H3K4me1_CSpeaks_peak_1421	370	.	13.59078	42.09824	37.09487	716
1	189340642	189341184	CH_4X0430_H3K4me1_CSpeaks_peak_1422	242	.	9.20699	28.35390	24.20339	217
1	189341907	189342334	CH_4X0430_H3K4me1_CSpeaks_peak_1423	97	.	7.56558	13.02004	9.74188	312
1	189380522	189380969	CH_4X0430_H3K4me1_CSpeaks_peak_1424	142	.	9.96488	17.82037	14.27046	240
1	189417061	189417390	CH_4X0430_H3K4me1_CSpeaks_peak_1425	58	.	3.80274	8.85327	5.85006	132
1	190236475	190237187	CH_4X0430_H3K4me1_CSpeaks_peak_1426	452	.	11.30171	50.91153	45.29582	286
1	190301126	190301409	CH_4X0430_H3K4me1_CSpeaks_peak_1427	144	.	8.60694	17.97148	14.41201	210
1	190311754	190312002	CH_4X0430_H3K4me1_CSpeaks_peak_1428	76	.	4.57929	10.81445	7.67335	123
1	190541073	190541785	CH_4X0430_H3K4me1_CSpeaks_peak_1429	195	.	5.00388	23.43885	19.57079	136
1	190629304	190629813	CH_4X0430_H3K4me1_CSpeaks_peak_1430	128	.	6.12002	16.32167	12.85051	291
1	190693437	190693626	CH_4X0430_H3K4me1_CSpeaks_peak_1431	90	.	6.86887	12.28553	9.05812	104
1	190694898	190695125	CH_4X0430_H3K4me1_CSpeaks_peak_1432	56	.	4.02977	8.61084	5.62135	134
1	190950639	190951460	CH_4X0430_H3K4me1_CSpeaks_peak_1433	36	.	3.32403	6.43965	3.62287	684
1	191011248	191011601	CH_4X0430_H3K4me1_CSpeaks_peak_1434	73	.	4.32124	10.48482	7.36322	233
1	191550037	191550350	CH_4X0430_H3K4me1_CSpeaks_peak_1435	70	.	3.63476	10.13940	7.04387	100
1	191635578	191636129	CH_4X0430_H3K4me1_CSpeaks_peak_1436	131	.	8.98413	16.64738	13.15728	242
1	191731625	191731820	CH_4X0430_H3K4me1_CSpeaks_peak_1437	28	.	4.39703	5.61234	2.86468	131
1	191825559	191825898	CH_4X0430_H3K4me1_CSpeaks_peak_1438	93	.	7.75046	12.57540	9.32261	98
1	192074916	192075164	CH_4X0430_H3K4me1_CSpeaks_peak_1439	46	.	5.20134	7.52397	4.61928	121
1	192700679	192700830	CH_4X0430_H3K4me1_CSpeaks_peak_1440	77	.	5.06384	10.90018	7.75201	90
1	192703430	192703665	CH_4X0430_H3K4me1_CSpeaks_peak_1441	31	.	3.29709	5.94185	3.15958	106
1	193129605	193129802	CH_4X0430_H3K4me1_CSpeaks_peak_1442	73	.	5.57330	10.45247	7.33450	89
1	193130187	193130586	CH_4X0430_H3K4me1_CSpeaks_peak_1443	180	.	8.97921	21.78238	18.01027	135
1	193132669	193132850	CH_4X0430_H3K4me1_CSpeaks_peak_1444	86	.	7.09273	11.86125	8.65267	61
1	193433648	193433831	CH_4X0430_H3K4me1_CSpeaks_peak_1445	37	.	3.96081	6.56759	3.73921	138
1	193704992	193705385	CH_4X0430_H3K4me1_CSpeaks_peak_1446	103	.	7.20020	13.68378	10.36476	320
1	193760405	193760725	CH_4X0430_H3K4me1_CSpeaks_peak_1447	85	.	5.29402	11.74058	8.53673	246
1	193761159	193761402	CH_4X0430_H3K4me1_CSpeaks_peak_1448	20	.	2.82543	4.68384	2.01344	86
1	193764176	193764542	CH_4X0430_H3K4me1_CSpeaks_peak_1449	59	.	4.75297	8.93574	5.92128	240
1	193828294	193828701	CH_4X0430_H3K4me1_CSpeaks_peak_1450	103	.	5.50802	13.70219	10.37890	98
1	194551522	194551817	CH_4X0430_H3K4me1_CSpeaks_peak_1451	146	.	5.46860	18.18513	14.60788	120
1	194726126	194726457	CH_4X0430_H3K4me1_CSpeaks_peak_1452	91	.	4.94563	12.36847	9.13205	105
1	195771388	195771700	CH_4X0430_H3K4me1_CSpeaks_peak_1453	137	.	6.32402	17.22368	13.70054	166
1	196266516	196267128	CH_4X0430_H3K4me1_CSpeaks_peak_1454	253	.	7.60548	29.54461	25.32594	330
1	196312431	196312720	CH_4X0430_H3K4me1_CSpeaks_peak_1455	209	.	7.95602	24.89976	20.94645	120
1	196316552	196316907	CH_4X0430_H3K4me1_CSpeaks_peak_1456	138	.	6.04466	17.38857	13.85625	172
1	197111709	197112183	CH_4X0430_H3K4me1_CSpeaks_peak_1457	257	.	11.14660	29.97518	25.72942	189
1	197353112	197353767	CH_4X0430_H3K4me1_CSpeaks_peak_1458	274	.	8.79223	31.82412	27.46202	219
1	197533119	197533577	CH_4X0430_H3K4me1_CSpeaks_peak_1459	102	.	4.62727	13.52583	10.21420	127
1	198370669	198370852	CH_4X0430_H3K4me1_CSpeaks_peak_1460	55	.	4.85681	8.48411	5.51245	100
1	199107246	199108404	CH_4X0430_H3K4me1_CSpeaks_peak_1461	194	.	9.18169	23.26075	19.40002	301
1	199632808	199632955	CH_4X0430_H3K4me1_CSpeaks_peak_1462	39	.	4.75973	6.82695	3.97265	61
1	199696974	199697442	CH_4X0430_H3K4me1_CSpeaks_peak_1463	151	.	5.78016	18.71773	15.11437	303
1	199750790	199751282	CH_4X0430_H3K4me1_CSpeaks_peak_1464	121	.	3.95113	15.55800	12.12863	238
1	199751859	199752173	CH_4X0430_H3K4me1_CSpeaks_peak_1465	75	.	5.28108	10.63210	7.50215	111
1	199914775	199915351	CH_4X0430_H3K4me1_CSpeaks_peak_1466	120	.	5.17173	15.44587	12.01910	109
1	199973826	199974324	CH_4X0430_H3K4me1_CSpeaks_peak_1467	92	.	4.29182	12.51226	9.26257	227
1	200016040	200016583	CH_4X0430_H3K4me1_CSpeaks_peak_1468	102	.	4.62727	13.52583	10.21420	283
1	200107744	200108166	CH_4X0430_H3K4me1_CSpeaks_peak_1469	59	.	4.61865	8.99217	5.97384	134
1	200511083	200511412	CH_4X0430_H3K4me1_CSpeaks_peak_1470	210	.	10.39991	24.95812	21.00338	202
1	201277248	201277866	CH_4X0430_H3K4me1_CSpeaks_peak_1471	86	.	4.16176	11.81595	8.61031	270
1	202082606	202082844	CH_4X0430_H3K4me1_CSpeaks_peak_1472	41	.	3.91297	7.00175	4.13214	170
1	202438318	202438680	CH_4X0430_H3K4me1_CSpeaks_peak_1473	109	.	5.15225	14.30698	10.95416	171
1	202464306	202464732	CH_4X0430_H3K4me1_CSpeaks_peak_1474	173	.	9.77756	21.03368	17.30217	255
1	202688648	202688811	CH_4X0430_H3K4me1_CSpeaks_peak_1475	123	.	6.90206	15.81718	12.37466	88
1	202688954	202689418	CH_4X0430_H3K4me1_CSpeaks_peak_1476	263	.	8.14388	30.59619	26.30910	216
1	202717490	202718139	CH_4X0430_H3K4me1_CSpeaks_peak_1477	122	.	5.67831	15.65939	12.22528	353
1	203026392	203026614	CH_4X0430_H3K4me1_CSpeaks_peak_1478	58	.	3.80274	8.85327	5.85006	119
1	203063096	203063475	CH_4X0430_H3K4me1_CSpeaks_peak_1479	70	.	6.64325	10.12461	7.02959	65
1	203511657	203511837	CH_4X0430_H3K4me1_CSpeaks_peak_1480	22	.	3.74215	4.98245	2.28796	118
1	203520533	203520697	CH_4X0430_H3K4me1_CSpeaks_peak_1481	105	.	7.54780	13.83005	10.50453	96
1	203523274	203523827	CH_4X0430_H3K4me1_CSpeaks_peak_1482	80	.	6.24826	11.24776	8.08235	96
1	203528658	203528920	CH_4X0430_H3K4me1_CSpeaks_peak_1483	102	.	7.11008	13.53081	10.21566	82
1	203707969	203708158	CH_4X0430_H3K4me1_CSpeaks_peak_1484	44	.	4.22486	7.33171	4.44222	46
1	203791497	203792332	CH_4X0430_H3K4me1_CSpeaks_peak_1485	278	.	9.38403	32.19866	27.82299	401
1	203792807	203793031	CH_4X0430_H3K4me1_CSpeaks_peak_1486	22	.	3.74215	4.98245	2.28796	46
1	203793140	203793287	CH_4X0430_H3K4me1_CSpeaks_peak_1487	47	.	5.26363	7.62256	4.70946	80
1	204099139	204099661	CH_4X0430_H3K4me1_CSpeaks_peak_1488	165	.	7.92162	20.23871	16.54679	152
1	204595998	204596198	CH_4X0430_H3K4me1_CSpeaks_peak_1489	88	.	5.10002	12.03308	8.81353	123
1	204639144	204639418	CH_4X0430_H3K4me1_CSpeaks_peak_1490	59	.	4.75297	8.93574	5.92128	87
1	204641383	204641785	CH_4X0430_H3K4me1_CSpeaks_peak_1491	93	.	5.52419	12.59920	9.34145	139
1	204771450	204771630	CH_4X0430_H3K4me1_CSpeaks_peak_1492	144	.	8.60694	17.97148	14.41201	102
1	204815139	204815298	CH_4X0430_H3K4me1_CSpeaks_peak_1493	91	.	4.56329	12.37356	9.13519	89
1	204815424	204815669	CH_4X0430_H3K4me1_CSpeaks_peak_1494	95	.	5.61058	12.78205	9.51731	158
1	204816840	204817077	CH_4X0430_H3K4me1_CSpeaks_peak_1495	129	.	7.75303	16.47421	12.99408	101
1	204841281	204841492	CH_4X0430_H3K4me1_CSpeaks_peak_1496	67	.	6.05784	9.82363	6.74674	88
1	204976887	204977279	CH_4X0430_H3K4me1_CSpeaks_peak_1497	39	.	3.67201	6.75942	3.90814	219
1	205050854	205051210	CH_4X0430_H3K4me1_CSpeaks_peak_1498	34	.	3.68280	6.29000	3.48309	298
1	205055573	205056082	CH_4X0430_H3K4me1_CSpeaks_peak_1499	172	.	7.14002	20.96433	17.23813	228
1	205107785	205108156	CH_4X0430_H3K4me1_CSpeaks_peak_1500	124	.	5.48465	15.93443	12.48644	248
1	205258960	205259464	CH_4X0430_H3K4me1_CSpeaks_peak_1501	54	.	4.46449	8.37766	5.41268	387
1	205286437	205286958	CH_4X0430_H3K4me1_CSpeaks_peak_1502	135	.	5.47594	17.05823	13.55164	126
1	205291070	205291465	CH_4X0430_H3K4me1_CSpeaks_peak_1503	98	.	5.12880	13.16912	9.88341	274
1	205297743	205297945	CH_4X0430_H3K4me1_CSpeaks_peak_1504	98	.	5.12880	13.16912	9.88341	131
1	205299181	205299590	CH_4X0430_H3K4me1_CSpeaks_peak_1505	73	.	3.90165	10.46317	7.34412	161
1	205304241	205304422	CH_4X0430_H3K4me1_CSpeaks_peak_1506	75	.	5.28108	10.63210	7.50215	66
1	205365202	205365360	CH_4X0430_H3K4me1_CSpeaks_peak_1507	39	.	3.67201	6.75942	3.90814	112
1	205403941	205404379	CH_4X0430_H3K4me1_CSpeaks_peak_1508	185	.	8.44973	22.34748	18.53833	200
1	205492106	205492314	CH_4X0430_H3K4me1_CSpeaks_peak_1509	41	.	4.33479	6.96425	4.10079	117
1	205608993	205609198	CH_4X0430_H3K4me1_CSpeaks_peak_1510	122	.	5.67831	15.65939	12.22528	93
1	205732051	205732812	CH_4X0430_H3K4me1_CSpeaks_peak_1511	209	.	7.95602	24.89976	20.94645	467
1	205889206	205889360	CH_4X0430_H3K4me1_CSpeaks_peak_1512	77	.	4.25907	10.91995	7.76970	72
1	205923628	205924134	CH_4X0430_H3K4me1_CSpeaks_peak_1513	91	.	4.94563	12.36847	9.13205	273
1	205925072	205925472	CH_4X0430_H3K4me1_CSpeaks_peak_1514	180	.	8.97921	21.78238	18.01027	289
1	206058260	206058472	CH_4X0430_H3K4me1_CSpeaks_peak_1515	13	.	2.17518	3.89912	1.32117	1
1	206130228	206130409	CH_4X0430_H3K4me1_CSpeaks_peak_1516	59	.	5.11107	8.93261	5.92128	119
1	206162849	206163502	CH_4X0430_H3K4me1_CSpeaks_peak_1517	62	.	3.78595	9.32915	6.29045	449
1	206507450	206507618	CH_4X0430_H3K4me1_CSpeaks_peak_1518	62	.	4.60350	9.27729	6.24378	47
1	206508251	206508579	CH_4X0430_H3K4me1_CSpeaks_peak_1519	109	.	5.15225	14.30698	10.95416	91
1	206690043	206690434	CH_4X0430_H3K4me1_CSpeaks_peak_1520	147	.	7.01322	18.33196	14.74670	297
1	206727162	206727980	CH_4X0430_H3K4me1_CSpeaks_peak_1521	76	.	4.57929	10.81445	7.67335	148
1	206745898	206746427	CH_4X0430_H3K4me1_CSpeaks_peak_1522	100	.	6.50219	13.31740	10.02331	249
1	206864735	206865206	CH_4X0430_H3K4me1_CSpeaks_peak_1523	69	.	4.96055	10.00161	6.91895	293
1	207019921	207020113	CH_4X0430_H3K4me1_CSpeaks_peak_1524	46	.	4.86479	7.56285	4.65139	74
1	207054773	207054920	CH_4X0430_H3K4me1_CSpeaks_peak_1525	73	.	5.98744	10.42931	7.31868	86
1	207058211	207058748	CH_4X0430_H3K4me1_CSpeaks_peak_1526	48	.	4.14315	7.73769	4.81473	241
1	207073932	207074125	CH_4X0430_H3K4me1_CSpeaks_peak_1527	82	.	6.36165	11.43904	8.25762	89
1	207079858	207080572	CH_4X0430_H3K4me1_CSpeaks_peak_1528	235	.	7.64528	27.65086	23.54286	232
1	207081304	207082323	CH_4X0430_H3K4me1_CSpeaks_peak_1529	148	.	8.05033	18.48232	14.88713	479
1	207148456	207148805	CH_4X0430_H3K4me1_CSpeaks_peak_1530	154	.	6.73202	19.06826	15.44632	258
1	207148938	207149635	CH_4X0430_H3K4me1_CSpeaks_peak_1531	182	.	5.69941	22.06302	18.26671	113
1	207149747	207149982	CH_4X0430_H3K4me1_CSpeaks_peak_1532	24	.	3.33675	5.16217	2.45294	21
1	207150102	207150665	CH_4X0430_H3K4me1_CSpeaks_peak_1533	145	.	6.90524	18.09675	14.53084	129
1	207181078	207181619	CH_4X0430_H3K4me1_CSpeaks_peak_1534	347	.	9.12657	39.52848	34.70018	244
1	207202349	207202852	CH_4X0430_H3K4me1_CSpeaks_peak_1535	190	.	9.28884	22.91237	19.07300	303
1	207224301	207224824	CH_4X0430_H3K4me1_CSpeaks_peak_1536	89	.	5.48181	12.13371	8.91073	434
1	207224935	207225090	CH_4X0430_H3K4me1_CSpeaks_peak_1537	39	.	3.67201	6.75942	3.90814	68
1	207244198	207244629	CH_4X0430_H3K4me1_CSpeaks_peak_1538	59	.	6.08965	8.94958	5.93195	212
1	207245670	207246111	CH_4X0430_H3K4me1_CSpeaks_peak_1539	106	.	7.13598	14.01176	10.67462	320
1	207296667	207297038	CH_4X0430_H3K4me1_CSpeaks_peak_1540	105	.	8.30407	13.84650	10.51913	232
1	207304774	207305178	CH_4X0430_H3K4me1_CSpeaks_peak_1541	118	.	6.60135	15.22323	11.81785	286
1	207305537	207305972	CH_4X0430_H3K4me1_CSpeaks_peak_1542	226	.	9.50594	26.72151	22.66538	165
1	207323336	207323485	CH_4X0430_H3K4me1_CSpeaks_peak_1543	68	.	5.70878	9.96040	6.87993	71
1	207361983	207362460	CH_4X0430_H3K4me1_CSpeaks_peak_1544	84	.	4.00171	11.59840	8.40426	136
1	207363272	207363554	CH_4X0430_H3K4me1_CSpeaks_peak_1545	55	.	5.67418	8.55928	5.57358	117
1	207426711	207427075	CH_4X0430_H3K4me1_CSpeaks_peak_1546	16	.	2.85601	4.22928	1.61644	4
1	207467330	207467589	CH_4X0430_H3K4me1_CSpeaks_peak_1547	44	.	4.22486	7.33171	4.44222	62
1	207524069	207524514	CH_4X0430_H3K4me1_CSpeaks_peak_1548	61	.	3.64154	9.16632	6.13977	198
1	207531788	207531940	CH_4X0430_H3K4me1_CSpeaks_peak_1549	93	.	7.75046	12.57540	9.32261	65
1	207558746	207559027	CH_4X0430_H3K4me1_CSpeaks_peak_1550	85	.	5.29402	11.74058	8.53673	143
1	207568686	207568833	CH_4X0430_H3K4me1_CSpeaks_peak_1551	48	.	5.53604	7.81191	4.87805	63
1	207569027	207569193	CH_4X0430_H3K4me1_CSpeaks_peak_1552	105	.	8.30407	13.84650	10.51913	57
1	207611463	207611778	CH_4X0430_H3K4me1_CSpeaks_peak_1553	63	.	5.61322	9.44558	6.39941	171
1	207712437	207713060	CH_4X0430_H3K4me1_CSpeaks_peak_1554	296	.	2.25619	34.17359	29.67693	139
1	207834822	207835203	CH_4X0430_H3K4me1_CSpeaks_peak_1555	44	.	4.22486	7.33171	4.44222	352
1	207873762	207874170	CH_4X0430_H3K4me1_CSpeaks_peak_1556	154	.	6.73202	19.06826	15.44632	138
1	208371827	208372340	CH_4X0430_H3K4me1_CSpeaks_peak_1557	102	.	4.62727	13.52583	10.21420	214
1	208444423	208444667	CH_4X0430_H3K4me1_CSpeaks_peak_1558	95	.	4.48705	12.79205	9.52573	99
1	208663100	208663447	CH_4X0430_H3K4me1_CSpeaks_peak_1559	48	.	3.18041	7.75433	4.83033	79
1	208664047	208664194	CH_4X0430_H3K4me1_CSpeaks_peak_1560	26	.	3.11391	5.32877	2.60749	11
1	208675821	208675981	CH_4X0430_H3K4me1_CSpeaks_peak_1561	75	.	5.28108	10.63210	7.50215	73
1	208973477	208974239	CH_4X0430_H3K4me1_CSpeaks_peak_1562	159	.	5.33562	19.65022	15.99233	441
1	209176119	209176453	CH_4X0430_H3K4me1_CSpeaks_peak_1563	62	.	4.60350	9.27729	6.24378	191
1	209538195	209538636	CH_4X0430_H3K4me1_CSpeaks_peak_1564	172	.	6.77734	20.99829	17.26741	142
1	209540259	209540741	CH_4X0430_H3K4me1_CSpeaks_peak_1565	59	.	4.75297	8.93574	5.92128	41
1	209756973	209757244	CH_4X0430_H3K4me1_CSpeaks_peak_1566	26	.	3.11391	5.32877	2.60749	239
1	210102207	210102587	CH_4X0430_H3K4me1_CSpeaks_peak_1567	66	.	4.15504	9.76655	6.69770	144
1	210158884	210159136	CH_4X0430_H3K4me1_CSpeaks_peak_1568	80	.	6.24826	11.24776	8.08235	144
1	210283086	210285126	CH_4X0430_H3K4me1_CSpeaks_peak_1569	324	.	8.06342	37.18165	32.49669	398
1	210416334	210416683	CH_4X0430_H3K4me1_CSpeaks_peak_1570	33	.	3.46801	6.08942	3.30041	231
1	210443702	210443992	CH_4X0430_H3K4me1_CSpeaks_peak_1571	55	.	3.51149	8.54001	5.55752	162
1	210547110	210547450	CH_4X0430_H3K4me1_CSpeaks_peak_1572	102	.	7.11008	13.53081	10.21566	236
1	210556860	210557236	CH_4X0430_H3K4me1_CSpeaks_peak_1573	29	.	2.94463	5.69291	2.93337	70
1	210621542	210621850	CH_4X0430_H3K4me1_CSpeaks_peak_1574	84	.	4.00171	11.59840	8.40426	242
1	210622451	210622642	CH_4X0430_H3K4me1_CSpeaks_peak_1575	44	.	4.22486	7.33171	4.44222	111
1	210760752	210760921	CH_4X0430_H3K4me1_CSpeaks_peak_1576	109	.	6.81181	14.31367	10.95688	139
1	210775834	210776248	CH_4X0430_H3K4me1_CSpeaks_peak_1577	189	.	8.63920	22.73303	18.91023	174
1	211947770	211948314	CH_4X0430_H3K4me1_CSpeaks_peak_1578	177	.	9.72958	21.49826	17.74038	256
1	212012241	212012784	CH_4X0430_H3K4me1_CSpeaks_peak_1579	81	.	6.72913	11.27188	8.10491	273
1	212446071	212446634	CH_4X0430_H3K4me1_CSpeaks_peak_1580	226	.	7.87637	26.75279	22.69055	348
1	212478861	212479832	CH_4X0430_H3K4me1_CSpeaks_peak_1581	217	.	6.99704	25.78233	21.77946	696
1	212516181	212516385	CH_4X0430_H3K4me1_CSpeaks_peak_1582	102	.	7.62635	13.53121	10.21566	82
1	213069762	213070915	CH_4X0430_H3K4me1_CSpeaks_peak_1583	263	.	6.91205	30.66981	26.37829	443
1	213385853	213386758	CH_4X0430_H3K4me1_CSpeaks_peak_1584	200	.	6.69282	23.95614	20.05766	311
1	213403146	213403541	CH_4X0430_H3K4me1_CSpeaks_peak_1585	95	.	5.30402	12.85954	9.58745	110
1	213531751	213531898	CH_4X0430_H3K4me1_CSpeaks_peak_1586	58	.	6.04592	8.87797	5.87347	59
1	213650835	213651702	CH_4X0430_H3K4me1_CSpeaks_peak_1587	80	.	4.48744	11.21919	8.05895	763
1	213651842	213652151	CH_4X0430_H3K4me1_CSpeaks_peak_1588	50	.	3.98795	7.96483	5.02283	50
1	213774038	213774259	CH_4X0430_H3K4me1_CSpeaks_peak_1589	30	.	4.11636	5.80672	3.03791	133
1	213785355	213785562	CH_4X0430_H3K4me1_CSpeaks_peak_1590	51	.	3.50551	8.04883	5.10475	165
1	213785686	213785957	CH_4X0430_H3K4me1_CSpeaks_peak_1591	73	.	5.00513	10.43271	7.31989	99
1	214147526	214147776	CH_4X0430_H3K4me1_CSpeaks_peak_1592	55	.	5.67418	8.55928	5.57358	187
1	214420460	214420729	CH_4X0430_H3K4me1_CSpeaks_peak_1593	41	.	3.49023	7.06733	4.19371	146
1	214605155	214605304	CH_4X0430_H3K4me1_CSpeaks_peak_1594	83	.	5.54513	11.51211	8.32432	63
1	214793430	214793859	CH_4X0430_H3K4me1_CSpeaks_peak_1595	69	.	4.39611	10.06226	6.97470	323
1	214946292	214947291	CH_4X0430_H3K4me1_CSpeaks_peak_1596	274	.	8.79223	31.82412	27.46202	783
1	214948064	214948651	CH_4X0430_H3K4me1_CSpeaks_peak_1597	315	.	12.69474	36.19114	31.56130	256
1	215364710	215365731	CH_4X0430_H3K4me1_CSpeaks_peak_1598	154	.	7.13542	19.06540	15.44632	403
1	215589992	215590251	CH_4X0430_H3K4me1_CSpeaks_peak_1599	20	.	2.93074	4.73961	2.06490	203
1	215700994	215701784	CH_4X0430_H3K4me1_CSpeaks_peak_1600	200	.	7.75202	23.89878	20.00657	525
1	215998072	215998305	CH_4X0430_H3K4me1_CSpeaks_peak_1601	69	.	5.33130	10.01458	6.93101	134
1	215998402	215999171	CH_4X0430_H3K4me1_CSpeaks_peak_1602	448	.	14.13756	50.44411	44.87706	326
1	216352830	216353094	CH_4X0430_H3K4me1_CSpeaks_peak_1603	248	.	8.77203	29.01041	24.81226	110
1	216353767	216354555	CH_4X0430_H3K4me1_CSpeaks_peak_1604	236	.	8.05954	27.74805	23.62964	114
1	216610389	216610609	CH_4X0430_H3K4me1_CSpeaks_peak_1605	49	.	3.84660	7.91307	4.97340	117
1	218003226	218003411	CH_4X0430_H3K4me1_CSpeaks_peak_1606	56	.	4.02977	8.61084	5.62135	74
1	218704716	218705451	CH_4X0430_H3K4me1_CSpeaks_peak_1607	244	.	7.81148	28.62361	24.46040	210
1	219241117	219241471	CH_4X0430_H3K4me1_CSpeaks_peak_1608	55	.	5.23901	8.48948	5.51355	262
1	219313384	219314190	CH_4X0430_H3K4me1_CSpeaks_peak_1609	298	.	7.39710	34.33102	29.82547	519
1	219408038	219408545	CH_4X0430_H3K4me1_CSpeaks_peak_1610	190	.	6.81427	22.93068	19.08769	151
1	219408999	219410079	CH_4X0430_H3K4me1_CSpeaks_peak_1611	217	.	6.99704	25.78233	21.77946	929
1	220098034	220098421	CH_4X0430_H3K4me1_CSpeaks_peak_1612	173	.	6.48186	21.11376	17.37333	254
1	220107090	220107304	CH_4X0430_H3K4me1_CSpeaks_peak_1613	55	.	5.23901	8.48948	5.51355	178
1	220707123	220708048	CH_4X0430_H3K4me1_CSpeaks_peak_1614	174	.	5.23431	21.14479	17.40349	525
1	220774345	220774776	CH_4X0430_H3K4me1_CSpeaks_peak_1615	153	.	8.59336	18.96538	15.35546	254
1	220871974	220872147	CH_4X0430_H3K4me1_CSpeaks_peak_1616	16	.	2.99227	4.31451	1.69458	46
1	220872278	220872605	CH_4X0430_H3K4me1_CSpeaks_peak_1617	56	.	4.02977	8.61084	5.62135	189
1	220995052	220995280	CH_4X0430_H3K4me1_CSpeaks_peak_1618	76	.	4.57929	10.81445	7.67335	113
1	221218656	221218923	CH_4X0430_H3K4me1_CSpeaks_peak_1619	124	.	5.48465	15.93443	12.48644	140
1	221889774	221890307	CH_4X0430_H3K4me1_CSpeaks_peak_1620	190	.	9.28884	22.91237	19.07300	415
1	222057181	222057380	CH_4X0430_H3K4me1_CSpeaks_peak_1621	30	.	4.11636	5.80672	3.03791	146
1	222146514	222146789	CH_4X0430_H3K4me1_CSpeaks_peak_1622	38	.	4.98244	6.71505	3.86875	204
1	222269499	222269907	CH_4X0430_H3K4me1_CSpeaks_peak_1623	211	.	8.51647	25.15096	21.18484	250
1	222870546	222870920	CH_4X0430_H3K4me1_CSpeaks_peak_1624	209	.	7.95602	24.89976	20.94645	132
1	222880961	222881395	CH_4X0430_H3K4me1_CSpeaks_peak_1625	101	.	5.75437	13.47534	10.16880	251
1	222894229	222894445	CH_4X0430_H3K4me1_CSpeaks_peak_1626	70	.	6.64325	10.12461	7.02959	144
1	223256137	223256405	CH_4X0430_H3K4me1_CSpeaks_peak_1627	245	.	10.83698	28.76634	24.58630	142
1	223257359	223258026	CH_4X0430_H3K4me1_CSpeaks_peak_1628	167	.	6.08438	20.42196	16.72014	568
1	223324491	223324922	CH_4X0430_H3K4me1_CSpeaks_peak_1629	394	.	13.46675	44.67436	39.48623	296
1	223620277	223620577	CH_4X0430_H3K4me1_CSpeaks_peak_1630	130	.	5.86149	16.51736	13.03350	187
1	223882310	223882493	CH_4X0430_H3K4me1_CSpeaks_peak_1631	44	.	4.22486	7.33171	4.44222	160
1	224087649	224087804	CH_4X0430_H3K4me1_CSpeaks_peak_1632	109	.	6.33730	14.26838	10.92023	72
1	224140628	224141008	CH_4X0430_H3K4me1_CSpeaks_peak_1633	109	.	6.81181	14.31367	10.95688	277
1	224141655	224142109	CH_4X0430_H3K4me1_CSpeaks_peak_1634	175	.	6.23649	21.29016	17.53850	142
1	224338965	224339375	CH_4X0430_H3K4me1_CSpeaks_peak_1635	120	.	5.17173	15.44587	12.01910	287
1	224393910	224394133	CH_4X0430_H3K4me1_CSpeaks_peak_1636	35	.	4.73348	6.31653	3.50810	126
1	224584324	224585315	CH_4X0430_H3K4me1_CSpeaks_peak_1637	298	.	9.79203	34.37103	29.85930	863
1	224585804	224586110	CH_4X0430_H3K4me1_CSpeaks_peak_1638	192	.	8.83464	23.12626	19.27014	121
1	224586700	224587454	CH_4X0430_H3K4me1_CSpeaks_peak_1639	152	.	5.21435	18.86502	15.25803	433
1	225040883	225041104	CH_4X0430_H3K4me1_CSpeaks_peak_1640	124	.	5.48465	15.93443	12.48644	111
1	225129055	225129520	CH_4X0430_H3K4me1_CSpeaks_peak_1641	56	.	4.95405	8.65654	5.66175	388
1	225129721	225129916	CH_4X0430_H3K4me1_CSpeaks_peak_1642	64	.	5.26367	9.54228	6.48720	169
1	225142208	225142424	CH_4X0430_H3K4me1_CSpeaks_peak_1643	60	.	5.76830	9.02179	6.00244	92
1	225144388	225144576	CH_4X0430_H3K4me1_CSpeaks_peak_1644	56	.	4.02977	8.61084	5.62135	87
1	225144758	225145259	CH_4X0430_H3K4me1_CSpeaks_peak_1645	97	.	3.93195	13.01241	9.73619	102
1	225928356	225928755	CH_4X0430_H3K4me1_CSpeaks_peak_1646	82	.	6.36165	11.43904	8.25762	316
1	225969815	225970378	CH_4X0430_H3K4me1_CSpeaks_peak_1647	109	.	6.81181	14.31367	10.95688	143
1	226029135	226029424	CH_4X0430_H3K4me1_CSpeaks_peak_1648	22	.	3.74215	4.98245	2.28796	226
1	226168075	226168407	CH_4X0430_H3K4me1_CSpeaks_peak_1649	130	.	5.86149	16.51736	13.03350	210
1	226195368	226195591	CH_4X0430_H3K4me1_CSpeaks_peak_1650	28	.	3.45262	5.60383	2.85755	89
1	226195694	226196040	CH_4X0430_H3K4me1_CSpeaks_peak_1651	62	.	4.21294	9.32749	6.28996	40
1	226266136	226266369	CH_4X0430_H3K4me1_CSpeaks_peak_1652	124	.	8.52357	15.88919	12.44471	108
1	226270004	226270503	CH_4X0430_H3K4me1_CSpeaks_peak_1653	48	.	4.14315	7.73769	4.81473	46
1	226488528	226488935	CH_4X0430_H3K4me1_CSpeaks_peak_1654	138	.	5.32838	17.37966	13.85129	205
1	226501732	226501899	CH_4X0430_H3K4me1_CSpeaks_peak_1655	52	.	3.65063	8.19691	5.23702	94
1	226501996	226502281	CH_4X0430_H3K4me1_CSpeaks_peak_1656	77	.	5.04636	10.86349	7.72122	154
1	226517145	226517332	CH_4X0430_H3K4me1_CSpeaks_peak_1657	84	.	6.98593	11.68812	8.49028	111
1	226562766	226562934	CH_4X0430_H3K4me1_CSpeaks_peak_1658	91	.	7.17774	12.38850	9.14936	97
1	226598169	226598896	CH_4X0430_H3K4me1_CSpeaks_peak_1659	173	.	6.48186	21.11376	17.37333	138
1	226599179	226599496	CH_4X0430_H3K4me1_CSpeaks_peak_1660	27	.	3.26401	5.44347	2.71186	174
1	226610245	226610537	CH_4X0430_H3K4me1_CSpeaks_peak_1661	109	.	6.81181	14.31367	10.95688	81
1	226693674	226693821	CH_4X0430_H3K4me1_CSpeaks_peak_1662	32	.	4.53791	6.00817	3.22391	107
1	226815398	226816045	CH_4X0430_H3K4me1_CSpeaks_peak_1663	159	.	8.35995	19.56683	15.91282	140
1	226816770	226817240	CH_4X0430_H3K4me1_CSpeaks_peak_1664	91	.	4.94563	12.36847	9.13205	91
1	226854231	226854481	CH_4X0430_H3K4me1_CSpeaks_peak_1665	188	.	10.10380	22.70733	18.88599	125
1	227002222	227002542	CH_4X0430_H3K4me1_CSpeaks_peak_1666	151	.	5.78016	18.71773	15.11437	161
1	227013125	227013536	CH_4X0430_H3K4me1_CSpeaks_peak_1667	109	.	4.76749	14.27240	10.92242	258
1	227124312	227124654	CH_4X0430_H3K4me1_CSpeaks_peak_1668	103	.	4.36550	13.65908	10.34141	97
1	227234438	227234734	CH_4X0430_H3K4me1_CSpeaks_peak_1669	153	.	5.60882	19.00151	15.38936	175
1	227349617	227350255	CH_4X0430_H3K4me1_CSpeaks_peak_1670	301	.	8.80869	34.64486	30.11629	330
10	190796	191126	CH_4X0430_H3K4me1_CSpeaks_peak_1671	26	.	3.11391	5.32877	2.60749	111
10	340041	340299	CH_4X0430_H3K4me1_CSpeaks_peak_1672	13	.	3.09628	3.94945	1.36409	33
10	350496	350791	CH_4X0430_H3K4me1_CSpeaks_peak_1673	19	.	2.73797	4.64850	1.99359	285
10	351272	351603	CH_4X0430_H3K4me1_CSpeaks_peak_1674	24	.	2.61248	5.11142	2.41141	74
10	363565	363805	CH_4X0430_H3K4me1_CSpeaks_peak_1675	44	.	4.22486	7.33171	4.44222	141
10	406689	406923	CH_4X0430_H3K4me1_CSpeaks_peak_1676	30	.	4.11636	5.80672	3.03791	17
10	439647	439961	CH_4X0430_H3K4me1_CSpeaks_peak_1677	64	.	6.05448	9.48042	6.43316	102
10	688561	688985	CH_4X0430_H3K4me1_CSpeaks_peak_1678	254	.	13.50614	29.69861	25.46842	279
10	720824	721044	CH_4X0430_H3K4me1_CSpeaks_peak_1679	48	.	4.64442	7.79666	4.86638	135
10	722246	722606	CH_4X0430_H3K4me1_CSpeaks_peak_1680	59	.	5.11107	8.93261	5.92128	281
10	739176	739779	CH_4X0430_H3K4me1_CSpeaks_peak_1681	141	.	9.31458	17.66743	14.12285	361
10	769126	769675	CH_4X0430_H3K4me1_CSpeaks_peak_1682	118	.	6.60135	15.22323	11.81785	407
10	804232	804680	CH_4X0430_H3K4me1_CSpeaks_peak_1683	63	.	5.61322	9.44558	6.39941	49
10	862095	862825	CH_4X0430_H3K4me1_CSpeaks_peak_1684	69	.	4.39611	10.06226	6.97470	440
10	863716	863971	CH_4X0430_H3K4me1_CSpeaks_peak_1685	81	.	7.19686	11.33405	8.16343	81
10	883781	884373	CH_4X0430_H3K4me1_CSpeaks_peak_1686	108	.	6.49687	14.15550	10.81454	470
10	1188099	1188621	CH_4X0430_H3K4me1_CSpeaks_peak_1687	200	.	7.75202	23.89878	20.00657	227
10	1229804	1229951	CH_4X0430_H3K4me1_CSpeaks_peak_1688	48	.	5.53604	7.81191	4.87805	86
10	1249501	1249719	CH_4X0430_H3K4me1_CSpeaks_peak_1689	55	.	5.67418	8.55928	5.57358	77
10	1278364	1278689	CH_4X0430_H3K4me1_CSpeaks_peak_1690	58	.	4.28401	8.90208	5.89391	245
10	1454181	1454881	CH_4X0430_H3K4me1_CSpeaks_peak_1691	80	.	4.48744	11.21919	8.05895	379
10	1466294	1466608	CH_4X0430_H3K4me1_CSpeaks_peak_1692	86	.	7.33159	11.88484	8.67618	167
10	1556628	1556858	CH_4X0430_H3K4me1_CSpeaks_peak_1693	280	.	10.82621	32.45381	28.05927	124
10	2606415	2606564	CH_4X0430_H3K4me1_CSpeaks_peak_1694	69	.	6.59555	10.04606	6.96146	66
10	3126183	3126583	CH_4X0430_H3K4me1_CSpeaks_peak_1695	118	.	6.60135	15.22323	11.81785	103
10	3126714	3127252	CH_4X0430_H3K4me1_CSpeaks_peak_1696	341	.	11.45493	38.91569	34.11322	373
10	3358262	3358409	CH_4X0430_H3K4me1_CSpeaks_peak_1697	60	.	5.83192	9.12374	6.09982	52
10	3391796	3392140	CH_4X0430_H3K4me1_CSpeaks_peak_1698	228	.	8.36403	26.93425	22.86012	115
10	3856950	3857206	CH_4X0430_H3K4me1_CSpeaks_peak_1699	49	.	5.08433	7.92036	4.97990	60
10	4910682	4910857	CH_4X0430_H3K4me1_CSpeaks_peak_1700	41	.	3.91297	7.00175	4.13214	32
10	4929960	4930128	CH_4X0430_H3K4me1_CSpeaks_peak_1701	38	.	4.98244	6.71505	3.86875	103
10	4930919	4931148	CH_4X0430_H3K4me1_CSpeaks_peak_1702	84	.	4.41118	11.63951	8.44262	89
10	5024702	5024870	CH_4X0430_H3K4me1_CSpeaks_peak_1703	61	.	5.65671	9.17351	6.14561	95
10	5109336	5109702	CH_4X0430_H3K4me1_CSpeaks_peak_1704	82	.	5.91458	11.44291	8.26066	142
10	5575583	5575840	CH_4X0430_H3K4me1_CSpeaks_peak_1705	41	.	3.49023	7.06733	4.19371	27
10	5776044	5776515	CH_4X0430_H3K4me1_CSpeaks_peak_1706	133	.	8.23272	16.83165	13.33243	140
10	5974042	5974480	CH_4X0430_H3K4me1_CSpeaks_peak_1707	102	.	4.98605	13.51348	10.20321	212
10	6062944	6063224	CH_4X0430_H3K4me1_CSpeaks_peak_1708	91	.	4.94563	12.36847	9.13205	88
10	6174691	6175003	CH_4X0430_H3K4me1_CSpeaks_peak_1709	56	.	3.64573	8.68098	5.68483	35
10	6232072	6232622	CH_4X0430_H3K4me1_CSpeaks_peak_1710	39	.	3.22507	6.83498	3.97936	32
10	6290057	6290592	CH_4X0430_H3K4me1_CSpeaks_peak_1711	33	.	2.91034	6.15071	3.35661	505
10	6290694	6290993	CH_4X0430_H3K4me1_CSpeaks_peak_1712	37	.	3.48026	6.57763	3.74540	85
10	6293758	6294072	CH_4X0430_H3K4me1_CSpeaks_peak_1713	119	.	7.12144	15.32907	11.91377	220
10	6667743	6668354	CH_4X0430_H3K4me1_CSpeaks_peak_1714	76	.	4.57929	10.81445	7.67335	447
10	7258544	7258729	CH_4X0430_H3K4me1_CSpeaks_peak_1715	100	.	6.07324	13.33108	10.03170	95
10	7300954	7301130	CH_4X0430_H3K4me1_CSpeaks_peak_1716	133	.	8.23272	16.83165	13.33243	79
10	7495596	7495872	CH_4X0430_H3K4me1_CSpeaks_peak_1717	46	.	5.20134	7.52397	4.61928	90
10	7497856	7498089	CH_4X0430_H3K4me1_CSpeaks_peak_1718	66	.	5.01703	9.77296	6.69937	78
10	7500156	7500309	CH_4X0430_H3K4me1_CSpeaks_peak_1719	70	.	6.64325	10.12461	7.02959	64
10	7752017	7752468	CH_4X0430_H3K4me1_CSpeaks_peak_1720	112	.	7.48429	14.61040	11.23491	323
10	8123329	8123801	CH_4X0430_H3K4me1_CSpeaks_peak_1721	122	.	8.94102	15.68709	12.25267	198
10	8124029	8124316	CH_4X0430_H3K4me1_CSpeaks_peak_1722	174	.	9.55616	21.19569	17.45292	113
10	8138821	8139358	CH_4X0430_H3K4me1_CSpeaks_peak_1723	438	.	13.35014	49.38696	43.87371	206
10	8139462	8140645	CH_4X0430_H3K4me1_CSpeaks_peak_1724	247	.	8.96031	28.90827	24.72437	124
10	8140824	8141044	CH_4X0430_H3K4me1_CSpeaks_peak_1725	111	.	5.71202	14.56044	11.18865	70
10	8141778	8141951	CH_4X0430_H3K4me1_CSpeaks_peak_1726	87	.	6.92325	11.97339	8.75853	50
10	8143249	8143582	CH_4X0430_H3K4me1_CSpeaks_peak_1727	85	.	6.77903	11.73758	8.53673	137
10	8144771	8145534	CH_4X0430_H3K4me1_CSpeaks_peak_1728	202	.	9.65010	24.15402	20.24028	181
10	8145955	8146154	CH_4X0430_H3K4me1_CSpeaks_peak_1729	52	.	5.25266	8.19283	5.23454	76
10	8148192	8148459	CH_4X0430_H3K4me1_CSpeaks_peak_1730	141	.	9.89332	17.70009	14.15514	131
10	9301627	9302115	CH_4X0430_H3K4me1_CSpeaks_peak_1731	61	.	3.64154	9.16632	6.13977	406
10	9991751	9991924	CH_4X0430_H3K4me1_CSpeaks_peak_1732	109	.	6.81181	14.31367	10.95688	71
10	11164920	11166333	CH_4X0430_H3K4me1_CSpeaks_peak_1733	209	.	6.84493	24.86449	20.91620	803
10	11313503	11314012	CH_4X0430_H3K4me1_CSpeaks_peak_1734	205	.	11.82122	24.47548	20.55214	221
10	11896480	11897326	CH_4X0430_H3K4me1_CSpeaks_peak_1735	201	.	8.28629	24.10597	20.19522	291
10	11977074	11977770	CH_4X0430_H3K4me1_CSpeaks_peak_1736	199	.	6.98047	23.85486	19.96738	454
10	12023158	12024048	CH_4X0430_H3K4me1_CSpeaks_peak_1737	141	.	4.88420	17.71660	14.17034	598
10	12291762	12291973	CH_4X0430_H3K4me1_CSpeaks_peak_1738	49	.	3.38143	7.92913	4.98781	103
10	12522286	12522606	CH_4X0430_H3K4me1_CSpeaks_peak_1739	73	.	5.57330	10.45247	7.33450	259
10	12523558	12523964	CH_4X0430_H3K4me1_CSpeaks_peak_1740	168	.	8.09925	20.59807	16.89064	196
10	12697191	12697501	CH_4X0430_H3K4me1_CSpeaks_peak_1741	97	.	7.03984	12.98495	9.70993	114
10	13084162	13084726	CH_4X0430_H3K4me1_CSpeaks_peak_1742	109	.	6.81181	14.31367	10.95688	210
10	13188626	13189025	CH_4X0430_H3K4me1_CSpeaks_peak_1743	177	.	6.02948	21.51339	17.75355	147
10	13350311	13350511	CH_4X0430_H3K4me1_CSpeaks_peak_1744	57	.	4.65365	8.74523	5.74698	139
10	13353420	13353929	CH_4X0430_H3K4me1_CSpeaks_peak_1745	165	.	7.92162	20.23871	16.54679	285
10	13492222	13492918	CH_4X0430_H3K4me1_CSpeaks_peak_1746	145	.	6.90524	18.09675	14.53084	304
10	13730401	13730685	CH_4X0430_H3K4me1_CSpeaks_peak_1747	73	.	4.69201	10.43120	7.31868	94
10	13859061	13859391	CH_4X0430_H3K4me1_CSpeaks_peak_1748	58	.	3.80274	8.85327	5.85006	241
10	14098227	14098425	CH_4X0430_H3K4me1_CSpeaks_peak_1749	93	.	7.75046	12.57540	9.32261	95
10	14831136	14831466	CH_4X0430_H3K4me1_CSpeaks_peak_1750	49	.	3.84660	7.91307	4.97340	82
10	15076385	15076687	CH_4X0430_H3K4me1_CSpeaks_peak_1751	59	.	6.08965	8.94958	5.93195	121
10	15389176	15389925	CH_4X0430_H3K4me1_CSpeaks_peak_1752	269	.	11.51786	31.31359	26.98683	523
10	15395389	15395805	CH_4X0430_H3K4me1_CSpeaks_peak_1753	190	.	7.54802	22.90902	19.07300	215
10	15432284	15432472	CH_4X0430_H3K4me1_CSpeaks_peak_1754	196	.	4.80094	23.52621	19.65349	107
10	15515822	15516015	CH_4X0430_H3K4me1_CSpeaks_peak_1755	65	.	5.93166	9.61960	6.56140	114
10	15527352	15527893	CH_4X0430_H3K4me1_CSpeaks_peak_1756	138	.	7.74070	17.41411	13.87777	128
10	15874543	15875063	CH_4X0430_H3K4me1_CSpeaks_peak_1757	73	.	4.69201	10.43120	7.31868	138
10	15983766	15984063	CH_4X0430_H3K4me1_CSpeaks_peak_1758	58	.	4.28401	8.90208	5.89391	130
10	16174143	16174872	CH_4X0430_H3K4me1_CSpeaks_peak_1759	169	.	8.66958	20.66703	16.95293	431
10	16972359	16972894	CH_4X0430_H3K4me1_CSpeaks_peak_1760	318	.	13.96670	36.48891	31.83982	409
10	16973102	16974488	CH_4X0430_H3K4me1_CSpeaks_peak_1761	237	.	5.94834	27.87781	23.74986	170
10	17684437	17684766	CH_4X0430_H3K4me1_CSpeaks_peak_1762	87	.	6.42238	11.93957	8.72786	111
10	17685054	17685539	CH_4X0430_H3K4me1_CSpeaks_peak_1763	82	.	5.88293	11.38580	8.20871	159
10	17913263	17914576	CH_4X0430_H3K4me1_CSpeaks_peak_1764	167	.	6.08438	20.42196	16.72014	1106
10	18077974	18078179	CH_4X0430_H3K4me1_CSpeaks_peak_1765	103	.	7.22262	13.72177	10.39842	69
10	18078300	18078620	CH_4X0430_H3K4me1_CSpeaks_peak_1766	83	.	5.54513	11.51211	8.32432	213
10	18338712	18338859	CH_4X0430_H3K4me1_CSpeaks_peak_1767	32	.	4.53791	6.00817	3.22391	28
10	18602999	18603826	CH_4X0430_H3K4me1_CSpeaks_peak_1768	222	.	6.30573	26.26352	22.23413	361
10	18715483	18715775	CH_4X0430_H3K4me1_CSpeaks_peak_1769	78	.	2.54637	11.04212	7.88807	200
10	19130025	19130257	CH_4X0430_H3K4me1_CSpeaks_peak_1770	71	.	6.12157	10.28326	7.18128	140
10	19555494	19555669	CH_4X0430_H3K4me1_CSpeaks_peak_1771	30	.	4.11636	5.80672	3.03791	114
10	20104979	20105659	CH_4X0430_H3K4me1_CSpeaks_peak_1772	280	.	11.76586	32.42810	28.04071	381
10	20423895	20424042	CH_4X0430_H3K4me1_CSpeaks_peak_1773	81	.	7.19686	11.33405	8.16343	103
10	21504007	21505246	CH_4X0430_H3K4me1_CSpeaks_peak_1774	163	.	5.22496	20.00494	16.33831	407
10	21615619	21615827	CH_4X0430_H3K4me1_CSpeaks_peak_1775	48	.	4.64442	7.79666	4.86638	134
10	21834253	21834400	CH_4X0430_H3K4me1_CSpeaks_peak_1776	31	.	4.51924	5.97890	3.19611	82
10	21834574	21834997	CH_4X0430_H3K4me1_CSpeaks_peak_1777	217	.	12.60532	25.78392	21.78080	144
10	21835717	21835956	CH_4X0430_H3K4me1_CSpeaks_peak_1778	26	.	3.11391	5.32877	2.60749	134
10	21836379	21836715	CH_4X0430_H3K4me1_CSpeaks_peak_1779	148	.	8.05033	18.48232	14.88713	104
10	21849722	21850158	CH_4X0430_H3K4me1_CSpeaks_peak_1780	247	.	10.03405	28.98099	24.78907	312
10	21850259	21850599	CH_4X0430_H3K4me1_CSpeaks_peak_1781	49	.	4.66940	7.84037	4.90511	33
10	21856965	21857429	CH_4X0430_H3K4me1_CSpeaks_peak_1782	127	.	5.32384	16.24600	12.77992	114
10	21939210	21939613	CH_4X0430_H3K4me1_CSpeaks_peak_1783	76	.	4.57929	10.81445	7.67335	277
10	21939893	21940040	CH_4X0430_H3K4me1_CSpeaks_peak_1784	55	.	4.37332	8.49658	5.51637	113
10	22570802	22571139	CH_4X0430_H3K4me1_CSpeaks_peak_1785	152	.	8.82107	18.85186	15.24677	232
10	22593968	22594368	CH_4X0430_H3K4me1_CSpeaks_peak_1786	109	.	5.15225	14.30698	10.95416	111
10	22676842	22677655	CH_4X0430_H3K4me1_CSpeaks_peak_1787	268	.	11.45623	31.19586	26.87914	392
10	22677915	22679740	CH_4X0430_H3K4me1_CSpeaks_peak_1788	340	.	10.60803	38.82145	34.02496	1352
10	22684193	22684716	CH_4X0430_H3K4me1_CSpeaks_peak_1789	51	.	3.50551	8.04883	5.10475	197
10	22688313	22689136	CH_4X0430_H3K4me1_CSpeaks_peak_1790	216	.	9.24189	25.60938	21.62103	281
10	22779741	22780056	CH_4X0430_H3K4me1_CSpeaks_peak_1791	137	.	8.77561	17.26205	13.73799	64
10	22820024	22820778	CH_4X0430_H3K4me1_CSpeaks_peak_1792	361	.	11.01603	41.09681	36.15066	387
10	22821378	22821921	CH_4X0430_H3K4me1_CSpeaks_peak_1793	45	.	3.87601	7.45225	4.55216	385
10	23450834	23451010	CH_4X0430_H3K4me1_CSpeaks_peak_1794	77	.	6.49055	10.88465	7.74098	99
10	23529609	23530196	CH_4X0430_H3K4me1_CSpeaks_peak_1795	177	.	10.38487	21.51586	17.75554	330
10	23530453	23531990	CH_4X0430_H3K4me1_CSpeaks_peak_1796	437	.	13.30405	49.28028	43.79139	763
10	23549107	23550164	CH_4X0430_H3K4me1_CSpeaks_peak_1797	217	.	6.99704	25.78233	21.77946	619
10	23552434	23553017	CH_4X0430_H3K4me1_CSpeaks_peak_1798	281	.	8.47628	32.60372	28.19644	312
10	23556955	23557272	CH_4X0430_H3K4me1_CSpeaks_peak_1799	128	.	7.43107	16.36280	12.88707	144
10	23628498	23628662	CH_4X0430_H3K4me1_CSpeaks_peak_1800	59	.	6.08965	8.94958	5.93195	47
10	23715418	23715904	CH_4X0430_H3K4me1_CSpeaks_peak_1801	35	.	3.19430	6.33449	3.52279	365
10	24069988	24070903	CH_4X0430_H3K4me1_CSpeaks_peak_1802	302	.	11.35432	34.82161	30.28387	714
10	24071554	24071769	CH_4X0430_H3K4me1_CSpeaks_peak_1803	67	.	5.43051	9.83795	6.76058	98
10	25115822	25116014	CH_4X0430_H3K4me1_CSpeaks_peak_1804	38	.	3.88939	6.69365	3.85319	72
10	25578631	25579394	CH_4X0430_H3K4me1_CSpeaks_peak_1805	374	.	15.71702	42.47794	37.44331	267
10	26155149	26155562	CH_4X0430_H3K4me1_CSpeaks_peak_1806	118	.	6.21472	15.27749	11.86661	101
10	26332816	26333136	CH_4X0430_H3K4me1_CSpeaks_peak_1807	73	.	5.57330	10.45247	7.33450	216
10	26333847	26333994	CH_4X0430_H3K4me1_CSpeaks_peak_1808	65	.	6.14703	9.62885	6.56813	66
10	26622435	26623241	CH_4X0430_H3K4me1_CSpeaks_peak_1809	242	.	9.20699	28.35390	24.20339	520
10	26623906	26624596	CH_4X0430_H3K4me1_CSpeaks_peak_1810	155	.	8.98115	19.12967	15.50389	333
10	26798859	26799410	CH_4X0430_H3K4me1_CSpeaks_peak_1811	140	.	5.81706	17.61323	14.07011	219
10	27259335	27259775	CH_4X0430_H3K4me1_CSpeaks_peak_1812	106	.	7.91739	14.00710	10.67064	197
10	27503002	27503290	CH_4X0430_H3K4me1_CSpeaks_peak_1813	43	.	5.02710	7.24872	4.36604	144
10	27606560	27606845	CH_4X0430_H3K4me1_CSpeaks_peak_1814	46	.	4.86479	7.56285	4.65139	138
10	27608888	27609382	CH_4X0430_H3K4me1_CSpeaks_peak_1815	92	.	6.73587	12.47330	9.22509	270
10	27702547	27702883	CH_4X0430_H3K4me1_CSpeaks_peak_1816	298	.	12.45822	34.40062	29.88664	195
10	27735234	27735541	CH_4X0430_H3K4me1_CSpeaks_peak_1817	86	.	4.16176	11.81595	8.61031	181
10	28143573	28143817	CH_4X0430_H3K4me1_CSpeaks_peak_1818	118	.	8.38312	15.20428	11.80331	142
10	28144393	28145953	CH_4X0430_H3K4me1_CSpeaks_peak_1819	127	.	6.44489	16.20231	12.73919	482
10	28146475	28147236	CH_4X0430_H3K4me1_CSpeaks_peak_1820	414	.	16.83966	46.73930	41.41457	269
10	28147571	28148690	CH_4X0430_H3K4me1_CSpeaks_peak_1821	271	.	7.57190	31.44594	27.11509	308
10	28402901	28403701	CH_4X0430_H3K4me1_CSpeaks_peak_1822	177	.	6.02948	21.51339	17.75355	338
10	29095486	29096117	CH_4X0430_H3K4me1_CSpeaks_peak_1823	190	.	7.54802	22.90902	19.07300	235
10	29104000	29104234	CH_4X0430_H3K4me1_CSpeaks_peak_1824	63	.	5.61322	9.44558	6.39941	111
10	29105028	29105347	CH_4X0430_H3K4me1_CSpeaks_peak_1825	218	.	12.29407	25.84396	21.83804	111
10	29246120	29246475	CH_4X0430_H3K4me1_CSpeaks_peak_1826	79	.	4.03171	11.13279	7.97598	138
10	29329446	29329676	CH_4X0430_H3K4me1_CSpeaks_peak_1827	62	.	3.24547	9.24458	6.21544	142
10	29806759	29807119	CH_4X0430_H3K4me1_CSpeaks_peak_1828	29	.	2.94463	5.69291	2.93337	222
10	29850215	29850436	CH_4X0430_H3K4me1_CSpeaks_peak_1829	51	.	4.48892	8.12157	5.16866	93
10	30178746	30179313	CH_4X0430_H3K4me1_CSpeaks_peak_1830	120	.	5.91602	15.43377	12.00964	456
10	30180184	30180802	CH_4X0430_H3K4me1_CSpeaks_peak_1831	57	.	3.22622	8.74866	5.75020	348
10	30510994	30511416	CH_4X0430_H3K4me1_CSpeaks_peak_1832	280	.	11.76586	32.42810	28.04071	278
10	30511999	30512166	CH_4X0430_H3K4me1_CSpeaks_peak_1833	82	.	6.36165	11.43904	8.25762	111
10	30614916	30615242	CH_4X0430_H3K4me1_CSpeaks_peak_1834	89	.	7.26311	12.13767	8.91428	108
10	30896280	30896551	CH_4X0430_H3K4me1_CSpeaks_peak_1835	73	.	5.57330	10.45247	7.33450	138
10	31239276	31239853	CH_4X0430_H3K4me1_CSpeaks_peak_1836	78	.	3.53183	10.99539	7.84205	297
10	31357741	31357956	CH_4X0430_H3K4me1_CSpeaks_peak_1837	52	.	4.08001	8.16681	5.20958	111
10	31487014	31487186	CH_4X0430_H3K4me1_CSpeaks_peak_1838	39	.	3.67201	6.75942	3.90814	67
10	31510625	31510829	CH_4X0430_H3K4me1_CSpeaks_peak_1839	63	.	5.61322	9.44558	6.39941	122
10	31776996	31777165	CH_4X0430_H3K4me1_CSpeaks_peak_1840	51	.	4.48892	8.12157	5.16866	38
10	31819141	31819472	CH_4X0430_H3K4me1_CSpeaks_peak_1841	70	.	6.28053	10.18300	7.08652	97
10	32064229	32064811	CH_4X0430_H3K4me1_CSpeaks_peak_1842	91	.	5.80919	12.41206	9.16775	284
10	32689027	32689174	CH_4X0430_H3K4me1_CSpeaks_peak_1843	100	.	6.50219	13.31740	10.02331	71
10	32950349	32950792	CH_4X0430_H3K4me1_CSpeaks_peak_1844	36	.	3.32403	6.43965	3.62287	129
10	32956431	32956636	CH_4X0430_H3K4me1_CSpeaks_peak_1845	56	.	4.95405	8.65654	5.66175	117
10	33469759	33470085	CH_4X0430_H3K4me1_CSpeaks_peak_1846	70	.	5.57647	10.09414	7.00162	159
10	33791865	33792016	CH_4X0430_H3K4me1_CSpeaks_peak_1847	57	.	5.81049	8.77675	5.77698	79
10	33792695	33793440	CH_4X0430_H3K4me1_CSpeaks_peak_1848	126	.	7.06181	16.12781	12.67623	137
10	33793967	33794900	CH_4X0430_H3K4me1_CSpeaks_peak_1849	83	.	4.76246	11.58339	8.39130	428
10	33926742	33927049	CH_4X0430_H3K4me1_CSpeaks_peak_1850	15	.	2.58586	4.13001	1.53346	144
10	33939438	33939626	CH_4X0430_H3K4me1_CSpeaks_peak_1851	54	.	3.82264	8.38079	5.41370	45
10	34496724	34496970	CH_4X0430_H3K4me1_CSpeaks_peak_1852	54	.	5.58875	8.42317	5.45462	38
10	34515628	34516194	CH_4X0430_H3K4me1_CSpeaks_peak_1853	177	.	6.02948	21.51339	17.75355	291
10	34579393	34579897	CH_4X0430_H3K4me1_CSpeaks_peak_1854	91	.	6.19256	12.34113	9.10874	305
10	35165362	35165560	CH_4X0430_H3K4me1_CSpeaks_peak_1855	38	.	4.51942	6.71445	3.86875	117
10	35291173	35291517	CH_4X0430_H3K4me1_CSpeaks_peak_1856	153	.	5.60882	19.00151	15.38936	167
10	35472500	35472698	CH_4X0430_H3K4me1_CSpeaks_peak_1857	49	.	3.84660	7.91307	4.97340	105
10	35587477	35587898	CH_4X0430_H3K4me1_CSpeaks_peak_1858	55	.	4.37332	8.49658	5.51637	84
10	35822683	35822860	CH_4X0430_H3K4me1_CSpeaks_peak_1859	46	.	4.21647	7.59962	4.68748	83
10	36097680	36098454	CH_4X0430_H3K4me1_CSpeaks_peak_1860	142	.	7.70077	17.82440	14.27399	222
10	36134885	36135039	CH_4X0430_H3K4me1_CSpeaks_peak_1861	64	.	3.95485	9.52629	6.47584	49
10	36135345	36136958	CH_4X0430_H3K4me1_CSpeaks_peak_1862	173	.	6.48186	21.11376	17.37333	496
10	36137223	36137747	CH_4X0430_H3K4me1_CSpeaks_peak_1863	205	.	8.97784	24.50943	20.58113	274
10	37029704	37030043	CH_4X0430_H3K4me1_CSpeaks_peak_1864	101	.	5.75437	13.47534	10.16880	115
10	37243385	37243537	CH_4X0430_H3K4me1_CSpeaks_peak_1865	27	.	4.19156	5.46903	2.73472	103
10	37331692	37331844	CH_4X0430_H3K4me1_CSpeaks_peak_1866	75	.	6.61988	10.73022	7.59386	105
10	37608221	37608368	CH_4X0430_H3K4me1_CSpeaks_peak_1867	24	.	3.43270	5.12298	2.41708	25
10	37657559	37657879	CH_4X0430_H3K4me1_CSpeaks_peak_1868	91	.	6.19256	12.34113	9.10874	265
10	38396809	38397075	CH_4X0430_H3K4me1_CSpeaks_peak_1869	102	.	7.11008	13.53081	10.21566	186
10	38513486	38513845	CH_4X0430_H3K4me1_CSpeaks_peak_1870	62	.	3.78595	9.32915	6.29045	242
10	38640858	38641081	CH_4X0430_H3K4me1_CSpeaks_peak_1871	28	.	4.25564	5.56827	2.82738	171
10	38957878	38958270	CH_4X0430_H3K4me1_CSpeaks_peak_1872	55	.	5.23901	8.48948	5.51355	258
10	39384144	39384291	CH_4X0430_H3K4me1_CSpeaks_peak_1873	38	.	4.49058	6.66779	3.82805	63
10	42587913	42588553	CH_4X0430_H3K4me1_CSpeaks_peak_1874	222	.	10.49689	26.31596	22.28512	237
10	42589303	42590498	CH_4X0430_H3K4me1_CSpeaks_peak_1875	329	.	10.40403	37.69607	32.97040	522
10	42670983	42671518	CH_4X0430_H3K4me1_CSpeaks_peak_1876	170	.	8.71622	20.75441	17.03854	394
10	42698513	42698834	CH_4X0430_H3K4me1_CSpeaks_peak_1877	136	.	7.12946	17.18291	13.66424	70
10	42699082	42699291	CH_4X0430_H3K4me1_CSpeaks_peak_1878	24	.	3.43270	5.12298	2.41708	66
10	42731046	42731916	CH_4X0430_H3K4me1_CSpeaks_peak_1879	185	.	9.92371	22.39238	18.57900	200
10	42733381	42733764	CH_4X0430_H3K4me1_CSpeaks_peak_1880	101	.	5.75437	13.47534	10.16880	132
10	42766115	42766262	CH_4X0430_H3K4me1_CSpeaks_peak_1881	29	.	4.42884	5.66319	2.90717	40
10	42766438	42766910	CH_4X0430_H3K4me1_CSpeaks_peak_1882	131	.	8.98413	16.64738	13.15728	247
10	42907926	42908466	CH_4X0430_H3K4me1_CSpeaks_peak_1883	201	.	9.59846	24.05653	20.15257	428
10	42908709	42908910	CH_4X0430_H3K4me1_CSpeaks_peak_1884	109	.	6.81181	14.31367	10.95688	92
10	42936911	42937133	CH_4X0430_H3K4me1_CSpeaks_peak_1885	201	.	11.25028	24.09529	20.18992	116
10	42937717	42938321	CH_4X0430_H3K4me1_CSpeaks_peak_1886	110	.	5.98454	14.36830	11.00597	351
10	42972259	42972643	CH_4X0430_H3K4me1_CSpeaks_peak_1887	77	.	5.06384	10.90018	7.75201	288
10	43069022	43069873	CH_4X0430_H3K4me1_CSpeaks_peak_1888	222	.	6.30573	26.26352	22.23413	427
10	43082961	43083622	CH_4X0430_H3K4me1_CSpeaks_peak_1889	56	.	4.02977	8.61084	5.62135	402
10	43106592	43106785	CH_4X0430_H3K4me1_CSpeaks_peak_1890	119	.	8.51128	15.41450	11.99525	100
10	43107094	43107741	CH_4X0430_H3K4me1_CSpeaks_peak_1891	146	.	7.39351	18.18656	14.60788	525
10	43172913	43173413	CH_4X0430_H3K4me1_CSpeaks_peak_1892	79	.	5.14303	11.06561	7.91080	127
10	43186701	43186896	CH_4X0430_H3K4me1_CSpeaks_peak_1893	82	.	5.88293	11.38580	8.20871	55
10	43301936	43302083	CH_4X0430_H3K4me1_CSpeaks_peak_1894	46	.	3.49852	7.55785	4.65098	118
10	43302183	43302382	CH_4X0430_H3K4me1_CSpeaks_peak_1895	33	.	3.50427	6.16550	3.36634	125
10	43311851	43312023	CH_4X0430_H3K4me1_CSpeaks_peak_1896	48	.	4.64442	7.79666	4.86638	95
10	43444267	43444734	CH_4X0430_H3K4me1_CSpeaks_peak_1897	202	.	6.45014	24.11451	20.20175	324
10	43476939	43477118	CH_4X0430_H3K4me1_CSpeaks_peak_1898	30	.	4.11636	5.80672	3.03791	125
10	43519145	43519345	CH_4X0430_H3K4me1_CSpeaks_peak_1899	80	.	4.48744	11.21919	8.05895	96
10	43537729	43538218	CH_4X0430_H3K4me1_CSpeaks_peak_1900	87	.	6.23253	12.01072	8.79481	245
10	43538330	43538620	CH_4X0430_H3K4me1_CSpeaks_peak_1901	118	.	6.21472	15.27749	11.86661	64
10	43561083	43561310	CH_4X0430_H3K4me1_CSpeaks_peak_1902	88	.	5.10002	12.03308	8.81353	142
10	43599213	43599440	CH_4X0430_H3K4me1_CSpeaks_peak_1903	62	.	4.21294	9.32749	6.28996	71
10	44216879	44217364	CH_4X0430_H3K4me1_CSpeaks_peak_1904	192	.	8.05612	23.07281	19.21914	228
10	44291043	44291440	CH_4X0430_H3K4me1_CSpeaks_peak_1905	180	.	8.97921	21.78238	18.01027	99
10	44291596	44291792	CH_4X0430_H3K4me1_CSpeaks_peak_1906	82	.	5.88293	11.38580	8.20871	94
10	44872459	44872683	CH_4X0430_H3K4me1_CSpeaks_peak_1907	33	.	4.02516	6.16111	3.36206	103
10	44914704	44914902	CH_4X0430_H3K4me1_CSpeaks_peak_1908	63	.	4.96948	9.34544	6.30609	86
10	45121262	45121524	CH_4X0430_H3K4me1_CSpeaks_peak_1909	41	.	3.49023	7.06733	4.19371	134
10	45385040	45385403	CH_4X0430_H3K4me1_CSpeaks_peak_1910	131	.	8.98413	16.64738	13.15728	131
10	45385562	45385718	CH_4X0430_H3K4me1_CSpeaks_peak_1911	70	.	6.64325	10.12461	7.02959	74
10	45386372	45386974	CH_4X0430_H3K4me1_CSpeaks_peak_1912	284	.	13.09752	32.90421	28.47639	306
10	45454311	45455189	CH_4X0430_H3K4me1_CSpeaks_peak_1913	33	.	2.99127	6.19466	3.39462	633
10	45602680	45602969	CH_4X0430_H3K4me1_CSpeaks_peak_1914	55	.	4.37332	8.49658	5.51637	47
10	45608797	45609431	CH_4X0430_H3K4me1_CSpeaks_peak_1915	163	.	6.93602	20.01005	16.33869	293
10	45686004	45686353	CH_4X0430_H3K4me1_CSpeaks_peak_1916	44	.	3.25138	7.33421	4.44363	126
10	45692512	45692701	CH_4X0430_H3K4me1_CSpeaks_peak_1917	83	.	5.54513	11.51211	8.32432	112
10	46072972	46073187	CH_4X0430_H3K4me1_CSpeaks_peak_1918	24	.	3.43270	5.12298	2.41708	30
10	46271596	46271870	CH_4X0430_H3K4me1_CSpeaks_peak_1919	77	.	5.06384	10.90018	7.75201	66
10	46309107	46309395	CH_4X0430_H3K4me1_CSpeaks_peak_1920	82	.	5.88293	11.38580	8.20871	142
10	46328395	46329394	CH_4X0430_H3K4me1_CSpeaks_peak_1921	291	.	8.64249	33.62017	29.15837	298
10	46350904	46351516	CH_4X0430_H3K4me1_CSpeaks_peak_1922	284	.	8.97540	32.86590	28.44097	176
10	46447294	46447819	CH_4X0430_H3K4me1_CSpeaks_peak_1923	201	.	8.28629	24.10597	20.19522	284
10	47082395	47083113	CH_4X0430_H3K4me1_CSpeaks_peak_1924	177	.	5.14179	21.51717	17.75648	124
10	47089429	47090094	CH_4X0430_H3K4me1_CSpeaks_peak_1925	59	.	3.40758	8.91903	5.90985	531
10	48811861	48812204	CH_4X0430_H3K4me1_CSpeaks_peak_1926	154	.	7.13542	19.06540	15.44632	256
10	49074476	49074878	CH_4X0430_H3K4me1_CSpeaks_peak_1927	118	.	6.21472	15.27749	11.86661	160
10	49396084	49396788	CH_4X0430_H3K4me1_CSpeaks_peak_1928	146	.	6.22783	18.27262	14.68859	561
10	49804839	49805004	CH_4X0430_H3K4me1_CSpeaks_peak_1929	65	.	4.48801	9.65716	6.59224	36
10	49806001	49806216	CH_4X0430_H3K4me1_CSpeaks_peak_1930	33	.	4.02516	6.16111	3.36206	89
10	50827301	50827725	CH_4X0430_H3K4me1_CSpeaks_peak_1931	85	.	5.29402	11.74058	8.53673	43
10	52281992	52282303	CH_4X0430_H3K4me1_CSpeaks_peak_1932	139	.	7.78234	17.49139	13.95327	122
10	52379951	52380325	CH_4X0430_H3K4me1_CSpeaks_peak_1933	28	.	3.45262	5.60383	2.85755	178
10	52447112	52447271	CH_4X0430_H3K4me1_CSpeaks_peak_1934	55	.	5.67418	8.55928	5.57358	121
10	54004948	54005416	CH_4X0430_H3K4me1_CSpeaks_peak_1935	82	.	6.36165	11.43904	8.25762	146
10	54032389	54032715	CH_4X0430_H3K4me1_CSpeaks_peak_1936	37	.	3.48026	6.57763	3.74540	191
10	54558316	54558961	CH_4X0430_H3K4me1_CSpeaks_peak_1937	215	.	10.70397	25.50290	21.52138	462
10	55609525	55609978	CH_4X0430_H3K4me1_CSpeaks_peak_1938	63	.	5.61322	9.44558	6.39941	144
10	55621999	55622232	CH_4X0430_H3K4me1_CSpeaks_peak_1939	37	.	3.96081	6.56759	3.73921	220
10	55684192	55684681	CH_4X0430_H3K4me1_CSpeaks_peak_1940	73	.	5.57330	10.45247	7.33450	223
10	56582778	56583516	CH_4X0430_H3K4me1_CSpeaks_peak_1941	90	.	4.12298	12.27301	9.04623	124
10	56675367	56675736	CH_4X0430_H3K4me1_CSpeaks_peak_1942	44	.	4.22486	7.33171	4.44222	66
10	56789679	56790159	CH_4X0430_H3K4me1_CSpeaks_peak_1943	49	.	3.84660	7.91307	4.97340	250
10	57514765	57515326	CH_4X0430_H3K4me1_CSpeaks_peak_1944	209	.	6.84493	24.86449	20.91620	320
10	57515443	57515640	CH_4X0430_H3K4me1_CSpeaks_peak_1945	33	.	4.02516	6.16111	3.36206	89
10	57707323	57707528	CH_4X0430_H3K4me1_CSpeaks_peak_1946	55	.	5.23901	8.48948	5.51355	48
10	57779893	57780388	CH_4X0430_H3K4me1_CSpeaks_peak_1947	211	.	8.51647	25.15096	21.18484	281
10	57781192	57781740	CH_4X0430_H3K4me1_CSpeaks_peak_1948	19	.	2.45692	4.64995	1.99359	455
10	58058048	58059878	CH_4X0430_H3K4me1_CSpeaks_peak_1949	315	.	11.39278	36.18904	31.56130	1429
10	58094180	58094327	CH_4X0430_H3K4me1_CSpeaks_peak_1950	22	.	3.22245	4.94475	2.25640	79
10	58577936	58578102	CH_4X0430_H3K4me1_CSpeaks_peak_1951	63	.	5.61322	9.44558	6.39941	85
10	59111756	59112298	CH_4X0430_H3K4me1_CSpeaks_peak_1952	161	.	5.74904	19.82850	16.16557	414
10	59324578	59324945	CH_4X0430_H3K4me1_CSpeaks_peak_1953	149	.	5.33226	18.51452	14.91801	113
10	59384067	59384269	CH_4X0430_H3K4me1_CSpeaks_peak_1954	31	.	4.04506	5.93958	3.15958	122
10	59384416	59384716	CH_4X0430_H3K4me1_CSpeaks_peak_1955	148	.	8.05033	18.48232	14.88713	68
10	59424588	59424973	CH_4X0430_H3K4me1_CSpeaks_peak_1956	37	.	4.26436	6.56732	3.73921	74
10	59759969	59760452	CH_4X0430_H3K4me1_CSpeaks_peak_1957	88	.	4.34683	12.07144	8.84993	156
10	60042485	60042917	CH_4X0430_H3K4me1_CSpeaks_peak_1958	231	.	8.97682	27.27522	23.18721	112
10	60246301	60246684	CH_4X0430_H3K4me1_CSpeaks_peak_1959	64	.	3.95485	9.52629	6.47584	127
10	60651745	60652124	CH_4X0430_H3K4me1_CSpeaks_peak_1960	127	.	6.44489	16.20231	12.73919	279
10	60663474	60663896	CH_4X0430_H3K4me1_CSpeaks_peak_1961	34	.	3.68280	6.29000	3.48309	302
10	60752478	60753258	CH_4X0430_H3K4me1_CSpeaks_peak_1962	342	.	12.41884	39.01656	34.21155	302
10	61174997	61175219	CH_4X0430_H3K4me1_CSpeaks_peak_1963	25	.	3.50967	5.26080	2.54500	42
10	61177889	61178111	CH_4X0430_H3K4me1_CSpeaks_peak_1964	91	.	6.19256	12.34113	9.10874	125
10	61187477	61188339	CH_4X0430_H3K4me1_CSpeaks_peak_1965	159	.	5.93227	19.56439	15.91282	299
10	61188965	61189132	CH_4X0430_H3K4me1_CSpeaks_peak_1966	48	.	4.64442	7.79666	4.86638	35
10	61190287	61191615	CH_4X0430_H3K4me1_CSpeaks_peak_1967	304	.	9.34174	34.97552	30.42635	967
10	61407702	61408062	CH_4X0430_H3K4me1_CSpeaks_peak_1968	33	.	2.99127	6.19466	3.39462	172
10	61844218	61844710	CH_4X0430_H3K4me1_CSpeaks_peak_1969	19	.	3.40591	4.65117	1.99359	332
10	61901613	61901811	CH_4X0430_H3K4me1_CSpeaks_peak_1970	33	.	2.99127	6.19466	3.39462	93
10	62428009	62428564	CH_4X0430_H3K4me1_CSpeaks_peak_1971	128	.	7.43107	16.36280	12.88707	198
10	62587147	62587658	CH_4X0430_H3K4me1_CSpeaks_peak_1972	71	.	3.75918	10.28777	7.18467	211
10	62967477	62967858	CH_4X0430_H3K4me1_CSpeaks_peak_1973	245	.	12.53659	28.69021	24.52265	101
10	63467255	63467741	CH_4X0430_H3K4me1_CSpeaks_peak_1974	165	.	7.92162	20.23871	16.54679	269
10	64225879	64226489	CH_4X0430_H3K4me1_CSpeaks_peak_1975	73	.	4.69201	10.43120	7.31868	331
10	66519169	66519322	CH_4X0430_H3K4me1_CSpeaks_peak_1976	33	.	4.02516	6.16111	3.36206	74
10	66684329	66684574	CH_4X0430_H3K4me1_CSpeaks_peak_1977	37	.	3.48026	6.57763	3.74540	109
10	66734544	66734742	CH_4X0430_H3K4me1_CSpeaks_peak_1978	207	.	8.33049	24.73251	20.79970	85
10	66735076	66735296	CH_4X0430_H3K4me1_CSpeaks_peak_1979	66	.	5.54662	9.68479	6.61875	105
10	67015177	67015594	CH_4X0430_H3K4me1_CSpeaks_peak_1980	279	.	13.55812	32.37699	27.99768	130
10	67176494	67176656	CH_4X0430_H3K4me1_CSpeaks_peak_1981	34	.	4.24436	6.26726	3.46448	141
10	67288634	67289476	CH_4X0430_H3K4me1_CSpeaks_peak_1982	149	.	5.33226	18.51452	14.91801	553
10	67929484	67929932	CH_4X0430_H3K4me1_CSpeaks_peak_1983	138	.	7.74070	17.41411	13.87777	276
10	68055524	68055963	CH_4X0430_H3K4me1_CSpeaks_peak_1984	98	.	7.35595	13.08820	9.80805	354
10	68056205	68056776	CH_4X0430_H3K4me1_CSpeaks_peak_1985	387	.	16.09123	43.88850	38.76015	327
10	68116795	68117273	CH_4X0430_H3K4me1_CSpeaks_peak_1986	217	.	7.31287	25.73344	21.73940	240
10	68295814	68296966	CH_4X0430_H3K4me1_CSpeaks_peak_1987	314	.	9.52491	36.04301	31.42846	344
10	68551620	68552303	CH_4X0430_H3K4me1_CSpeaks_peak_1988	169	.	8.66958	20.66703	16.95293	311
10	68552825	68553522	CH_4X0430_H3K4me1_CSpeaks_peak_1989	295	.	11.58138	34.00121	29.50794	324
10	68631795	68632472	CH_4X0430_H3K4me1_CSpeaks_peak_1990	163	.	7.36559	20.04773	16.37092	215
10	68646110	68646451	CH_4X0430_H3K4me1_CSpeaks_peak_1991	116	.	4.90771	15.03140	11.63995	265
10	68646743	68646986	CH_4X0430_H3K4me1_CSpeaks_peak_1992	69	.	4.39611	10.06226	6.97470	107
10	68735713	68736038	CH_4X0430_H3K4me1_CSpeaks_peak_1993	101	.	5.75437	13.47534	10.16880	93
10	68741775	68741922	CH_4X0430_H3K4me1_CSpeaks_peak_1994	14	.	3.36614	4.02212	1.43252	24
10	68742025	68742329	CH_4X0430_H3K4me1_CSpeaks_peak_1995	83	.	4.76246	11.58339	8.39130	131
10	68755665	68756737	CH_4X0430_H3K4me1_CSpeaks_peak_1996	334	.	13.05267	38.24602	33.49547	741
10	68784614	68785317	CH_4X0430_H3K4me1_CSpeaks_peak_1997	183	.	6.38860	22.16875	18.36762	310
10	68888382	68888560	CH_4X0430_H3K4me1_CSpeaks_peak_1998	24	.	2.89008	5.18943	2.47854	42
10	68910700	68910848	CH_4X0430_H3K4me1_CSpeaks_peak_1999	33	.	2.91034	6.15071	3.35661	125
10	68946323	68946792	CH_4X0430_H3K4me1_CSpeaks_peak_2000	161	.	8.76430	19.79044	16.12984	220
[truncated: 18,674 more rows]
