# Supplementary material for: Transposable elements are the primary source of novelty in primate gene regulation
Source: Genome Res. 2017 Oct;27(10):1623–33. doi: 10.1101/gr.218149.116 (PMC5630026; doi:10.1101/gr.218149.116)
Supplement: Supplemental Material [file supp_gr.218149.116_Supplemental_FILE_S1_peak_calling_BED_files.zip › FILE_S1/HS_B16_H3K27Ac_q10_FDR5_peaks.narrowPeak]

1	136619	136832	HS_B16_H3K27Ac_q10_FDR5_peak_1	52	.	5.13157	7.16154	5.24461	73
1	191358	191706	HS_B16_H3K27Ac_q10_FDR5_peak_2	267	.	13.85523	29.05131	26.72788	140
1	727136	727352	HS_B16_H3K27Ac_q10_FDR5_peak_3	107	.	7.69735	12.84499	10.76777	117
1	777740	779475	HS_B16_H3K27Ac_q10_FDR5_peak_4	1375	.	46.18411	140.63690	137.51132	1434
1	779867	780218	HS_B16_H3K27Ac_q10_FDR5_peak_5	50	.	4.83728	6.94928	5.05255	207
1	817143	817479	HS_B16_H3K27Ac_q10_FDR5_peak_6	132	.	8.72367	15.32828	13.20123	203
1	818036	818343	HS_B16_H3K27Ac_q10_FDR5_peak_7	170	.	10.26314	19.23534	17.04083	141
1	818654	818861	HS_B16_H3K27Ac_q10_FDR5_peak_8	144	.	9.23682	16.60768	14.45728	73
1	826651	827802	HS_B16_H3K27Ac_q10_FDR5_peak_9	2301	.	69.27617	233.92499	230.11726	739
1	828192	828400	HS_B16_H3K27Ac_q10_FDR5_peak_10	197	.	11.28945	21.94747	19.71255	114
1	830061	830243	HS_B16_H3K27Ac_q10_FDR5_peak_11	24	.	3.59210	4.22049	2.45713	91
1	832144	832730	HS_B16_H3K27Ac_q10_FDR5_peak_12	107	.	7.69735	12.84499	10.76777	280
1	858469	858846	HS_B16_H3K27Ac_q10_FDR5_peak_13	42	.	4.61841	6.13466	4.26057	314
1	904084	904276	HS_B16_H3K27Ac_q10_FDR5_peak_14	42	.	4.61841	6.13466	4.26057	112
1	904400	905577	HS_B16_H3K27Ac_q10_FDR5_peak_15	372	.	17.44733	39.64754	37.21672	800
1	905734	907125	HS_B16_H3K27Ac_q10_FDR5_peak_16	296	.	14.88155	32.00759	29.65159	277
1	907838	908342	HS_B16_H3K27Ac_q10_FDR5_peak_17	42	.	4.61841	6.13466	4.26057	77
1	909890	910087	HS_B16_H3K27Ac_q10_FDR5_peak_18	75	.	6.12147	9.58785	7.59579	86
1	910236	911225	HS_B16_H3K27Ac_q10_FDR5_peak_19	116	.	7.48569	13.72724	11.63628	122
1	912967	913297	HS_B16_H3K27Ac_q10_FDR5_peak_20	62	.	5.64472	8.22912	6.27465	108
1	916098	917725	HS_B16_H3K27Ac_q10_FDR5_peak_21	108	.	7.53412	12.96881	10.89031	594
1	917915	918133	HS_B16_H3K27Ac_q10_FDR5_peak_22	52	.	5.13157	7.16154	5.24461	127
1	918646	918793	HS_B16_H3K27Ac_q10_FDR5_peak_23	33	.	4.10525	5.15263	3.32859	48
1	918980	919151	HS_B16_H3K27Ac_q10_FDR5_peak_24	51	.	5.06624	7.05786	5.15837	52
1	919377	919605	HS_B16_H3K27Ac_q10_FDR5_peak_25	41	.	4.39753	6.00848	4.15723	125
1	920399	920803	HS_B16_H3K27Ac_q10_FDR5_peak_26	53	.	4.67769	7.25577	5.33734	286
1	921050	921197	HS_B16_H3K27Ac_q10_FDR5_peak_27	34	.	3.77876	5.26301	3.43399	37
1	921331	921478	HS_B16_H3K27Ac_q10_FDR5_peak_28	28	.	3.61611	4.58180	2.80071	8
1	921711	921872	HS_B16_H3K27Ac_q10_FDR5_peak_29	36	.	4.07929	5.51155	3.67816	115
1	922150	922383	HS_B16_H3K27Ac_q10_FDR5_peak_30	29	.	3.71392	4.73253	2.94844	34
1	922981	923845	HS_B16_H3K27Ac_q10_FDR5_peak_31	158	.	7.78214	17.97869	15.80483	686
1	923956	926557	HS_B16_H3K27Ac_q10_FDR5_peak_32	313	.	9.54941	33.76894	31.39530	728
1	927181	927328	HS_B16_H3K27Ac_q10_FDR5_peak_33	38	.	4.19136	5.68667	3.84777	70
1	927691	927856	HS_B16_H3K27Ac_q10_FDR5_peak_34	23	.	3.37961	4.04252	2.31293	29
1	930396	930546	HS_B16_H3K27Ac_q10_FDR5_peak_35	33	.	4.10525	5.15263	3.32859	38
1	930753	930914	HS_B16_H3K27Ac_q10_FDR5_peak_36	42	.	4.61841	6.13466	4.26057	121
1	933247	933733	HS_B16_H3K27Ac_q10_FDR5_peak_37	42	.	4.61841	6.13466	4.26057	257
1	934967	935756	HS_B16_H3K27Ac_q10_FDR5_peak_38	73	.	6.15788	9.33397	7.34590	348
1	935980	937374	HS_B16_H3K27Ac_q10_FDR5_peak_39	119	.	8.21051	14.07356	11.97072	712
1	937619	940263	HS_B16_H3K27Ac_q10_FDR5_peak_40	239	.	12.17691	26.24054	23.94971	2298
1	940371	945990	HS_B16_H3K27Ac_q10_FDR5_peak_41	601	.	17.75644	62.79552	60.17949	2198
1	946167	946398	HS_B16_H3K27Ac_q10_FDR5_peak_42	42	.	4.61841	6.13466	4.26057	127
1	947932	948229	HS_B16_H3K27Ac_q10_FDR5_peak_43	33	.	3.95778	5.10813	3.30678	80
1	952628	952931	HS_B16_H3K27Ac_q10_FDR5_peak_44	62	.	5.64472	8.22912	6.27465	83
1	953044	953269	HS_B16_H3K27Ac_q10_FDR5_peak_45	33	.	3.95778	5.10813	3.30678	82
1	958532	961448	HS_B16_H3K27Ac_q10_FDR5_peak_46	1162	.	31.68797	119.27563	116.28751	595
1	965816	968057	HS_B16_H3K27Ac_q10_FDR5_peak_47	560	.	16.91090	58.63618	56.05075	869
1	975285	975538	HS_B16_H3K27Ac_q10_FDR5_peak_48	33	.	4.10525	5.15263	3.32859	195
1	976160	976599	HS_B16_H3K27Ac_q10_FDR5_peak_49	59	.	4.50957	7.85819	5.92770	209
1	979986	981152	HS_B16_H3K27Ac_q10_FDR5_peak_50	301	.	14.77809	32.47081	30.11157	527
1	981299	981859	HS_B16_H3K27Ac_q10_FDR5_peak_51	62	.	5.64472	8.22912	6.27465	331
1	982234	982420	HS_B16_H3K27Ac_q10_FDR5_peak_52	28	.	3.76706	4.63133	2.84857	163
1	983850	983997	HS_B16_H3K27Ac_q10_FDR5_peak_53	43	.	4.56784	6.27444	4.39752	88
1	996237	996646	HS_B16_H3K27Ac_q10_FDR5_peak_54	63	.	5.32341	8.30699	6.35169	281
1	997149	998099	HS_B16_H3K27Ac_q10_FDR5_peak_55	74	.	5.60508	9.43205	7.44282	738
1	998246	1002173	HS_B16_H3K27Ac_q10_FDR5_peak_56	1606	.	32.26781	163.90569	160.62666	2356
1	1003417	1003773	HS_B16_H3K27Ac_q10_FDR5_peak_57	71	.	5.43396	9.14656	7.17299	259
1	1004394	1007510	HS_B16_H3K27Ac_q10_FDR5_peak_58	1166	.	34.71442	119.60768	116.61841	1969
1	1008798	1008955	HS_B16_H3K27Ac_q10_FDR5_peak_59	16	.	2.62843	3.32011	1.64969	2
1	1012576	1015666	HS_B16_H3K27Ac_q10_FDR5_peak_60	1779	.	51.06124	181.36002	177.95811	1227
1	1018237	1018782	HS_B16_H3K27Ac_q10_FDR5_peak_61	56	.	4.71949	7.62250	5.69828	452
1	1018936	1019870	HS_B16_H3K27Ac_q10_FDR5_peak_62	671	.	19.16568	69.86304	67.19714	749
1	1020107	1020746	HS_B16_H3K27Ac_q10_FDR5_peak_63	279	.	9.79687	30.24594	27.91219	314
1	1020876	1022065	HS_B16_H3K27Ac_q10_FDR5_peak_64	111	.	7.44680	13.23719	11.15508	119
1	1022184	1022592	HS_B16_H3K27Ac_q10_FDR5_peak_65	38	.	4.35311	5.71962	3.88012	85
1	1023170	1023513	HS_B16_H3K27Ac_q10_FDR5_peak_66	57	.	5.27270	7.63693	5.71242	118
1	1023668	1023899	HS_B16_H3K27Ac_q10_FDR5_peak_67	39	.	4.37291	5.75043	3.91020	176
1	1024017	1025545	HS_B16_H3K27Ac_q10_FDR5_peak_68	84	.	5.01791	10.45886	8.44953	1096
1	1026294	1026680	HS_B16_H3K27Ac_q10_FDR5_peak_69	62	.	5.64472	8.22912	6.27465	246
1	1026817	1027313	HS_B16_H3K27Ac_q10_FDR5_peak_70	33	.	4.10525	5.15263	3.32859	387
1	1027742	1027938	HS_B16_H3K27Ac_q10_FDR5_peak_71	46	.	4.70883	6.49503	4.61381	135
1	1032387	1033593	HS_B16_H3K27Ac_q10_FDR5_peak_72	59	.	3.84685	7.91365	5.98143	828
1	1034437	1035012	HS_B16_H3K27Ac_q10_FDR5_peak_73	25	.	2.97414	4.28044	2.50985	68
1	1039936	1040857	HS_B16_H3K27Ac_q10_FDR5_peak_74	228	.	10.79870	25.07829	22.80316	574
1	1045194	1045341	HS_B16_H3K27Ac_q10_FDR5_peak_75	36	.	4.07929	5.51155	3.67816	36
1	1058194	1058436	HS_B16_H3K27Ac_q10_FDR5_peak_76	47	.	4.61049	6.59136	4.70770	96
1	1058595	1059223	HS_B16_H3K27Ac_q10_FDR5_peak_77	63	.	5.34390	8.34002	6.38423	530
1	1059445	1059963	HS_B16_H3K27Ac_q10_FDR5_peak_78	88	.	5.38280	10.82863	8.80266	407
1	1063696	1064488	HS_B16_H3K27Ac_q10_FDR5_peak_79	31	.	3.11073	4.92578	3.13465	520
1	1068389	1068931	HS_B16_H3K27Ac_q10_FDR5_peak_80	92	.	5.63697	11.31289	9.27790	88
1	1069193	1069557	HS_B16_H3K27Ac_q10_FDR5_peak_81	46	.	3.93786	6.52507	4.64364	290
1	1073954	1074208	HS_B16_H3K27Ac_q10_FDR5_peak_82	41	.	4.55962	6.04222	4.18990	126
1	1074613	1074792	HS_B16_H3K27Ac_q10_FDR5_peak_83	24	.	3.59210	4.22049	2.45713	33
1	1079103	1080594	HS_B16_H3K27Ac_q10_FDR5_peak_84	224	.	12.31576	24.73662	22.46474	642
1	1083838	1083985	HS_B16_H3K27Ac_q10_FDR5_peak_85	16	.	3.07894	3.34452	1.64969	65
1	1089658	1090033	HS_B16_H3K27Ac_q10_FDR5_peak_86	62	.	5.64472	8.22912	6.27465	96
1	1108231	1108378	HS_B16_H3K27Ac_q10_FDR5_peak_87	37	.	4.29475	5.62895	3.79132	43
1	1115296	1115503	HS_B16_H3K27Ac_q10_FDR5_peak_88	90	.	6.86478	11.12584	9.09376	83
1	1115752	1116245	HS_B16_H3K27Ac_q10_FDR5_peak_89	758	.	20.85677	78.55227	75.82733	157
1	1116347	1117036	HS_B16_H3K27Ac_q10_FDR5_peak_90	153	.	4.74086	17.53745	15.37574	277
1	1117413	1117560	HS_B16_H3K27Ac_q10_FDR5_peak_91	47	.	4.79337	6.62760	4.74346	34
1	1121796	1123224	HS_B16_H3K27Ac_q10_FDR5_peak_92	208	.	10.99382	23.09289	20.84661	724
1	1124606	1125922	HS_B16_H3K27Ac_q10_FDR5_peak_93	275	.	13.59565	29.84885	27.51782	516
1	1127574	1129687	HS_B16_H3K27Ac_q10_FDR5_peak_94	330	.	14.95160	35.43156	33.04091	1354
1	1130286	1130643	HS_B16_H3K27Ac_q10_FDR5_peak_95	78	.	6.05811	9.82407	7.82656	217
1	1130802	1130949	HS_B16_H3K27Ac_q10_FDR5_peak_96	50	.	4.83728	6.94928	5.05255	46
1	1132027	1134056	HS_B16_H3K27Ac_q10_FDR5_peak_97	123	.	7.91555	14.43653	12.32738	327
1	1134553	1135041	HS_B16_H3K27Ac_q10_FDR5_peak_98	42	.	4.61841	6.13466	4.26057	262
1	1135861	1136029	HS_B16_H3K27Ac_q10_FDR5_peak_99	69	.	5.71679	8.93920	6.96856	40
1	1136262	1136485	HS_B16_H3K27Ac_q10_FDR5_peak_100	52	.	5.13157	7.16154	5.24461	76
1	1136703	1137161	HS_B16_H3K27Ac_q10_FDR5_peak_101	30	.	3.38218	4.81949	3.03122	201
1	1137330	1137479	HS_B16_H3K27Ac_q10_FDR5_peak_102	52	.	5.13157	7.16154	5.24461	62
1	1138919	1139149	HS_B16_H3K27Ac_q10_FDR5_peak_103	42	.	4.61841	6.13466	4.26057	128
1	1143350	1143798	HS_B16_H3K27Ac_q10_FDR5_peak_104	33	.	3.95778	5.10813	3.30678	334
1	1150331	1150543	HS_B16_H3K27Ac_q10_FDR5_peak_105	50	.	4.83728	6.94928	5.05255	89
1	1155928	1156398	HS_B16_H3K27Ac_q10_FDR5_peak_106	43	.	4.56784	6.27444	4.39752	404
1	1156568	1157091	HS_B16_H3K27Ac_q10_FDR5_peak_107	27	.	3.43524	4.49570	2.71754	112
1	1157477	1159143	HS_B16_H3K27Ac_q10_FDR5_peak_108	1241	.	33.66534	127.23215	124.19283	474
1	1161442	1161639	HS_B16_H3K27Ac_q10_FDR5_peak_109	50	.	4.81852	6.91969	5.02731	73
1	1162196	1164110	HS_B16_H3K27Ac_q10_FDR5_peak_110	136	.	6.45160	15.78402	13.64925	1005
1	1164216	1166018	HS_B16_H3K27Ac_q10_FDR5_peak_111	85	.	5.83991	10.55112	8.52835	599
1	1166240	1166433	HS_B16_H3K27Ac_q10_FDR5_peak_112	42	.	4.45354	6.09592	4.24061	110
1	1169514	1169690	HS_B16_H3K27Ac_q10_FDR5_peak_113	26	.	3.60797	4.38887	2.61537	60
1	1170056	1170273	HS_B16_H3K27Ac_q10_FDR5_peak_114	50	.	4.83728	6.94928	5.05255	92
1	1170740	1170955	HS_B16_H3K27Ac_q10_FDR5_peak_115	27	.	3.60255	4.56090	2.78039	98
1	1171818	1172313	HS_B16_H3K27Ac_q10_FDR5_peak_116	27	.	3.43524	4.49570	2.71754	256
1	1173460	1174012	HS_B16_H3K27Ac_q10_FDR5_peak_117	79	.	6.15654	9.98299	7.98139	323
1	1182432	1182614	HS_B16_H3K27Ac_q10_FDR5_peak_118	52	.	4.80340	7.17140	5.25395	130
1	1183144	1183406	HS_B16_H3K27Ac_q10_FDR5_peak_119	33	.	4.02498	5.21173	3.38572	28
1	1184201	1184382	HS_B16_H3K27Ac_q10_FDR5_peak_120	54	.	5.11209	7.38291	5.46255	86
1	1199864	1200158	HS_B16_H3K27Ac_q10_FDR5_peak_121	58	.	5.39375	7.82891	5.89945	64
1	1200370	1201193	HS_B16_H3K27Ac_q10_FDR5_peak_122	103	.	7.21595	12.45074	10.38781	749
1	1201324	1201891	HS_B16_H3K27Ac_q10_FDR5_peak_123	192	.	10.00709	21.42615	19.20235	200
1	1202753	1203039	HS_B16_H3K27Ac_q10_FDR5_peak_124	73	.	6.15788	9.33397	7.34590	142
1	1203190	1203438	HS_B16_H3K27Ac_q10_FDR5_peak_125	42	.	4.61841	6.13466	4.26057	110
1	1205075	1205687	HS_B16_H3K27Ac_q10_FDR5_peak_126	41	.	4.39753	6.00848	4.15723	274
1	1205843	1207259	HS_B16_H3K27Ac_q10_FDR5_peak_127	104	.	6.52695	12.52767	10.46276	509
1	1208571	1208729	HS_B16_H3K27Ac_q10_FDR5_peak_128	40	.	4.32722	5.89876	4.05414	30
1	1210330	1210513	HS_B16_H3K27Ac_q10_FDR5_peak_129	38	.	4.17497	5.66108	3.82234	81
1	1212334	1212481	HS_B16_H3K27Ac_q10_FDR5_peak_130	31	.	3.81717	4.89155	3.10209	76
1	1212670	1212986	HS_B16_H3K27Ac_q10_FDR5_peak_131	44	.	3.94588	6.28041	4.40233	277
1	1213150	1214466	HS_B16_H3K27Ac_q10_FDR5_peak_132	61	.	4.30106	8.05474	6.11694	182
1	1214919	1215117	HS_B16_H3K27Ac_q10_FDR5_peak_133	29	.	3.59823	4.75496	2.97000	133
1	1215683	1216640	HS_B16_H3K27Ac_q10_FDR5_peak_134	123	.	7.91555	14.43653	12.32738	831
1	1218235	1218412	HS_B16_H3K27Ac_q10_FDR5_peak_135	52	.	4.96096	7.14437	5.24323	97
1	1218616	1218800	HS_B16_H3K27Ac_q10_FDR5_peak_136	75	.	6.06796	9.50204	7.51178	106
1	1219447	1219594	HS_B16_H3K27Ac_q10_FDR5_peak_137	54	.	5.11209	7.38291	5.46255	92
1	1220545	1220796	HS_B16_H3K27Ac_q10_FDR5_peak_138	17	.	3.07827	3.44580	1.74003	215
1	1222638	1222837	HS_B16_H3K27Ac_q10_FDR5_peak_139	30	.	3.86943	4.78814	3.00160	115
1	1226896	1227125	HS_B16_H3K27Ac_q10_FDR5_peak_140	26	.	3.60797	4.38887	2.61537	112
1	1228703	1228932	HS_B16_H3K27Ac_q10_FDR5_peak_141	15	.	2.81225	3.18227	1.52791	200
1	1229782	1230191	HS_B16_H3K27Ac_q10_FDR5_peak_142	73	.	5.56613	9.36724	7.37893	274
1	1230988	1233078	HS_B16_H3K27Ac_q10_FDR5_peak_143	1993	.	42.27724	202.92586	199.36545	842
1	1236484	1236727	HS_B16_H3K27Ac_q10_FDR5_peak_144	89	.	6.33332	11.00453	8.97685	109
1	1237246	1238606	HS_B16_H3K27Ac_q10_FDR5_peak_145	197	.	10.35646	22.01961	19.78442	522
1	1238791	1240326	HS_B16_H3K27Ac_q10_FDR5_peak_146	195	.	10.55407	21.79923	19.57072	836
1	1245482	1245800	HS_B16_H3K27Ac_q10_FDR5_peak_147	48	.	4.88100	6.76535	4.87912	133
1	1246299	1247071	HS_B16_H3K27Ac_q10_FDR5_peak_148	40	.	3.58422	5.85815	4.01482	629
1	1247610	1247818	HS_B16_H3K27Ac_q10_FDR5_peak_149	42	.	4.58135	6.07636	4.22123	75
1	1249805	1249952	HS_B16_H3K27Ac_q10_FDR5_peak_150	29	.	3.85198	4.76136	2.97616	73
1	1250621	1251007	HS_B16_H3K27Ac_q10_FDR5_peak_151	37	.	4.23794	5.54085	3.70491	60
1	1257629	1257795	HS_B16_H3K27Ac_q10_FDR5_peak_152	105	.	7.06981	12.61761	10.55156	104
1	1258393	1258704	HS_B16_H3K27Ac_q10_FDR5_peak_153	20	.	3.09171	3.76827	2.04966	54
1	1259449	1259714	HS_B16_H3K27Ac_q10_FDR5_peak_154	28	.	3.75052	4.60606	2.82455	130
1	1260066	1260692	HS_B16_H3K27Ac_q10_FDR5_peak_155	143	.	8.90749	16.52128	14.37959	346
1	1260939	1261688	HS_B16_H3K27Ac_q10_FDR5_peak_156	29	.	3.59823	4.75496	2.97000	655
1	1262066	1262336	HS_B16_H3K27Ac_q10_FDR5_peak_157	66	.	4.92710	8.60888	6.64952	57
1	1266071	1266241	HS_B16_H3K27Ac_q10_FDR5_peak_158	26	.	3.37106	4.39306	2.61922	129
1	1268379	1268573	HS_B16_H3K27Ac_q10_FDR5_peak_159	20	.	3.20227	3.77410	2.05339	81
1	1270339	1271316	HS_B16_H3K27Ac_q10_FDR5_peak_160	86	.	6.36194	10.67548	8.65167	715
1	1272222	1275092	HS_B16_H3K27Ac_q10_FDR5_peak_161	1582	.	23.31792	161.47676	158.21269	1399
1	1275326	1275543	HS_B16_H3K27Ac_q10_FDR5_peak_162	29	.	3.68544	4.68865	2.90509	114
1	1279023	1279364	HS_B16_H3K27Ac_q10_FDR5_peak_163	54	.	5.11209	7.38291	5.46255	238
1	1280747	1282650	HS_B16_H3K27Ac_q10_FDR5_peak_164	472	.	19.47511	49.76561	47.24937	1369
1	1283782	1283929	HS_B16_H3K27Ac_q10_FDR5_peak_165	21	.	3.35536	3.86050	2.13781	36
1	1291172	1291319	HS_B16_H3K27Ac_q10_FDR5_peak_166	67	.	5.15286	8.67272	6.71088	42
1	1291599	1291945	HS_B16_H3K27Ac_q10_FDR5_peak_167	33	.	3.88630	5.20922	3.38337	308
1	1293467	1293711	HS_B16_H3K27Ac_q10_FDR5_peak_168	51	.	4.22772	7.05562	5.15644	139
1	1299249	1299396	HS_B16_H3K27Ac_q10_FDR5_peak_169	46	.	4.59247	6.56288	4.68007	30
1	1301989	1302683	HS_B16_H3K27Ac_q10_FDR5_peak_170	20	.	3.09171	3.76827	2.04966	199
1	1303455	1306841	HS_B16_H3K27Ac_q10_FDR5_peak_171	451	.	18.23757	47.64569	45.14551	2114
1	1306940	1311040	HS_B16_H3K27Ac_q10_FDR5_peak_172	1607	.	33.27948	164.07500	160.79514	818
1	1311154	1311441	HS_B16_H3K27Ac_q10_FDR5_peak_173	24	.	3.10033	4.13811	2.40464	170
1	1313161	1313579	HS_B16_H3K27Ac_q10_FDR5_peak_174	37	.	4.14258	5.61048	3.77308	145
1	1314014	1314251	HS_B16_H3K27Ac_q10_FDR5_peak_175	41	.	4.39852	6.01002	4.15862	111
1	1314480	1314784	HS_B16_H3K27Ac_q10_FDR5_peak_176	50	.	4.83728	6.94928	5.05255	280
1	1315215	1315398	HS_B16_H3K27Ac_q10_FDR5_peak_177	43	.	4.56784	6.27444	4.39752	115
1	1317990	1318370	HS_B16_H3K27Ac_q10_FDR5_peak_178	59	.	4.87332	7.88153	5.94988	126
1	1318717	1322321	HS_B16_H3K27Ac_q10_FDR5_peak_179	330	.	14.95160	35.43156	33.04091	1327
1	1323034	1323213	HS_B16_H3K27Ac_q10_FDR5_peak_180	83	.	6.36774	10.32362	8.31742	122
1	1324162	1327254	HS_B16_H3K27Ac_q10_FDR5_peak_181	1729	.	41.82919	176.29709	172.93257	1018
1	1328629	1328808	HS_B16_H3K27Ac_q10_FDR5_peak_182	38	.	4.17497	5.66108	3.82234	94
1	1330403	1331818	HS_B16_H3K27Ac_q10_FDR5_peak_183	121	.	7.78900	14.22820	12.12278	1242
1	1332146	1332359	HS_B16_H3K27Ac_q10_FDR5_peak_184	56	.	3.94026	7.59042	5.66681	105
1	1332510	1334299	HS_B16_H3K27Ac_q10_FDR5_peak_185	159	.	7.60990	18.13486	15.95771	1257
1	1334704	1335170	HS_B16_H3K27Ac_q10_FDR5_peak_186	33	.	3.95866	5.10950	3.30802	130
1	1335456	1336092	HS_B16_H3K27Ac_q10_FDR5_peak_187	87	.	6.17315	10.73900	8.71381	514
1	1337208	1337706	HS_B16_H3K27Ac_q10_FDR5_peak_188	29	.	3.72832	4.75472	2.97000	201
1	1342436	1342885	HS_B16_H3K27Ac_q10_FDR5_peak_189	55	.	4.99046	7.47053	5.54902	304
1	1343022	1350016	HS_B16_H3K27Ac_q10_FDR5_peak_190	1173	.	29.11529	120.37360	117.37930	6284
1	1351389	1352641	HS_B16_H3K27Ac_q10_FDR5_peak_191	234	.	11.87333	25.73047	23.44982	265
1	1352786	1353872	HS_B16_H3K27Ac_q10_FDR5_peak_192	118	.	8.10599	13.90216	11.80995	940
1	1353985	1354750	HS_B16_H3K27Ac_q10_FDR5_peak_193	61	.	4.30106	8.05474	6.11694	529
1	1356064	1356514	HS_B16_H3K27Ac_q10_FDR5_peak_194	62	.	5.64472	8.22912	6.27465	344
1	1356839	1360461	HS_B16_H3K27Ac_q10_FDR5_peak_195	344	.	16.18126	36.82285	34.41949	1286
1	1361316	1362196	HS_B16_H3K27Ac_q10_FDR5_peak_196	93	.	6.55189	11.36494	9.32898	168
1	1371709	1372734	HS_B16_H3K27Ac_q10_FDR5_peak_197	115	.	7.14980	13.59830	11.50866	379
1	1372925	1373353	HS_B16_H3K27Ac_q10_FDR5_peak_198	59	.	4.50957	7.85819	5.92770	311
1	1373466	1376679	HS_B16_H3K27Ac_q10_FDR5_peak_199	1996	.	31.69070	203.17419	199.61119	1571
1	1378011	1378167	HS_B16_H3K27Ac_q10_FDR5_peak_200	46	.	4.57459	6.53462	4.65233	36
1	1380646	1380808	HS_B16_H3K27Ac_q10_FDR5_peak_201	45	.	4.53923	6.47873	4.59828	52
1	1381034	1381666	HS_B16_H3K27Ac_q10_FDR5_peak_202	48	.	4.70278	6.73708	4.85120	115
1	1381864	1382139	HS_B16_H3K27Ac_q10_FDR5_peak_203	43	.	4.40312	6.26320	4.38645	98
1	1383977	1384256	HS_B16_H3K27Ac_q10_FDR5_peak_204	58	.	5.01569	7.80887	5.87972	104
1	1397842	1401986	HS_B16_H3K27Ac_q10_FDR5_peak_205	1333	.	29.46589	136.49155	133.39417	1327
1	1402102	1402762	HS_B16_H3K27Ac_q10_FDR5_peak_206	131	.	7.88742	15.29417	13.17502	359
1	1406159	1408472	HS_B16_H3K27Ac_q10_FDR5_peak_207	1769	.	34.64747	180.32819	176.93387	1431
1	1412000	1412158	HS_B16_H3K27Ac_q10_FDR5_peak_208	42	.	4.61841	6.13466	4.26057	73
1	1418275	1418422	HS_B16_H3K27Ac_q10_FDR5_peak_209	52	.	5.13157	7.16154	5.24461	58
1	1419061	1420575	HS_B16_H3K27Ac_q10_FDR5_peak_210	155	.	6.92949	17.69101	15.52792	1221
1	1420782	1420970	HS_B16_H3K27Ac_q10_FDR5_peak_211	64	.	5.21317	8.44684	6.48943	102
1	1421129	1421722	HS_B16_H3K27Ac_q10_FDR5_peak_212	65	.	5.47023	8.54339	6.58459	269
1	1426751	1426898	HS_B16_H3K27Ac_q10_FDR5_peak_213	28	.	3.61611	4.58180	2.80071	69
1	1427629	1427887	HS_B16_H3K27Ac_q10_FDR5_peak_214	178	.	8.93162	20.09095	17.88736	145
1	1429847	1439548	HS_B16_H3K27Ac_q10_FDR5_peak_215	1594	.	49.85102	162.74472	159.47256	3692
1	1439780	1442193	HS_B16_H3K27Ac_q10_FDR5_peak_216	183	.	10.11432	20.52322	18.31363	1566
1	1456868	1457228	HS_B16_H3K27Ac_q10_FDR5_peak_217	145	.	9.02637	16.71689	14.56561	177
1	1462388	1462778	HS_B16_H3K27Ac_q10_FDR5_peak_218	83	.	6.36774	10.32362	8.31742	247
1	1462897	1463046	HS_B16_H3K27Ac_q10_FDR5_peak_219	54	.	5.11209	7.38291	5.46255	125
1	1471135	1472416	HS_B16_H3K27Ac_q10_FDR5_peak_220	959	.	27.82543	98.80067	95.94364	756
1	1472593	1472984	HS_B16_H3K27Ac_q10_FDR5_peak_221	88	.	6.46464	10.84255	8.81647	291
1	1487409	1487774	HS_B16_H3K27Ac_q10_FDR5_peak_222	111	.	7.44680	13.23719	11.15508	229
1	1489675	1489939	HS_B16_H3K27Ac_q10_FDR5_peak_223	50	.	4.85838	6.98255	5.08521	124
1	1495092	1495285	HS_B16_H3K27Ac_q10_FDR5_peak_224	41	.	4.36258	5.95394	4.10796	78
1	1504473	1507007	HS_B16_H3K27Ac_q10_FDR5_peak_225	250	.	12.10742	27.33714	25.03617	1230
1	1508010	1508347	HS_B16_H3K27Ac_q10_FDR5_peak_226	50	.	4.83728	6.94928	5.05255	254
1	1508604	1508992	HS_B16_H3K27Ac_q10_FDR5_peak_227	100	.	7.03605	12.15750	10.09958	90
1	1510572	1510773	HS_B16_H3K27Ac_q10_FDR5_peak_228	50	.	4.62987	6.89264	5.00289	101
1	1511074	1512820	HS_B16_H3K27Ac_q10_FDR5_peak_229	1736	.	42.81247	177.02917	173.65692	522
1	1512987	1513134	HS_B16_H3K27Ac_q10_FDR5_peak_230	30	.	3.90480	4.84249	3.05380	62
1	1514375	1514570	HS_B16_H3K27Ac_q10_FDR5_peak_231	36	.	4.20090	5.48348	3.65028	59
1	1524862	1525015	HS_B16_H3K27Ac_q10_FDR5_peak_232	69	.	5.69462	8.90364	6.93705	81
1	1525223	1525370	HS_B16_H3K27Ac_q10_FDR5_peak_233	24	.	3.51802	4.25227	2.48210	75
1	1527229	1527383	HS_B16_H3K27Ac_q10_FDR5_peak_234	38	.	4.31403	5.65888	3.82024	66
1	1528991	1529181	HS_B16_H3K27Ac_q10_FDR5_peak_235	17	.	3.07827	3.44580	1.74003	141
1	1532872	1533157	HS_B16_H3K27Ac_q10_FDR5_peak_236	22	.	3.46420	4.02520	2.29587	67
1	1533266	1533523	HS_B16_H3K27Ac_q10_FDR5_peak_237	60	.	5.52049	8.03059	6.09345	128
1	1536400	1536833	HS_B16_H3K27Ac_q10_FDR5_peak_238	97	.	7.06324	11.81343	9.76085	197
1	1538938	1539367	HS_B16_H3K27Ac_q10_FDR5_peak_239	82	.	6.34073	10.28008	8.27427	289
1	1539487	1539896	HS_B16_H3K27Ac_q10_FDR5_peak_240	89	.	6.57071	11.01485	8.98707	130
1	1540158	1540367	HS_B16_H3K27Ac_q10_FDR5_peak_241	135	.	7.55752	15.65541	13.52204	94
1	1540531	1541494	HS_B16_H3K27Ac_q10_FDR5_peak_242	136	.	6.45160	15.78402	13.64925	484
1	1542313	1542637	HS_B16_H3K27Ac_q10_FDR5_peak_243	42	.	4.12229	6.06696	4.21223	22
1	1542827	1545345	HS_B16_H3K27Ac_q10_FDR5_peak_244	513	.	20.48630	53.88553	51.33757	810
1	1545898	1546061	HS_B16_H3K27Ac_q10_FDR5_peak_245	47	.	4.46843	6.63193	4.74743	34
1	1548698	1548987	HS_B16_H3K27Ac_q10_FDR5_peak_246	42	.	4.17713	6.15710	4.28251	197
1	1550486	1551169	HS_B16_H3K27Ac_q10_FDR5_peak_247	86	.	6.56342	10.63914	8.61550	342
1	1551299	1551630	HS_B16_H3K27Ac_q10_FDR5_peak_248	34	.	4.07619	5.29074	3.46071	132
1	1554219	1554967	HS_B16_H3K27Ac_q10_FDR5_peak_249	102	.	7.38905	12.34230	10.28070	531
1	1555269	1555582	HS_B16_H3K27Ac_q10_FDR5_peak_250	114	.	7.88165	13.53530	11.44791	166
1	1573215	1576079	HS_B16_H3K27Ac_q10_FDR5_peak_251	2914	.	34.05690	295.82513	291.42953	1539
1	1599035	1599211	HS_B16_H3K27Ac_q10_FDR5_peak_252	26	.	3.29244	4.46203	2.68716	138
1	1599687	1599931	HS_B16_H3K27Ac_q10_FDR5_peak_253	92	.	5.25686	11.30128	9.26717	103
1	1600416	1600783	HS_B16_H3K27Ac_q10_FDR5_peak_254	16	.	2.62843	3.32011	1.64969	11
1	1601501	1602171	HS_B16_H3K27Ac_q10_FDR5_peak_255	42	.	4.61841	6.13466	4.26057	583
1	1602958	1603274	HS_B16_H3K27Ac_q10_FDR5_peak_256	30	.	3.88703	4.81518	3.02821	104
1	1605603	1605914	HS_B16_H3K27Ac_q10_FDR5_peak_257	54	.	5.11209	7.38291	5.46255	272
1	1606647	1606988	HS_B16_H3K27Ac_q10_FDR5_peak_258	61	.	5.36663	8.06970	6.13178	216
1	1607586	1607733	HS_B16_H3K27Ac_q10_FDR5_peak_259	53	.	4.36729	7.30647	5.38709	91
1	1614604	1617083	HS_B16_H3K27Ac_q10_FDR5_peak_260	2265	.	36.32721	230.29083	226.51465	1010
1	1618414	1618579	HS_B16_H3K27Ac_q10_FDR5_peak_261	47	.	4.64697	6.64897	4.76437	112
1	1618732	1618932	HS_B16_H3K27Ac_q10_FDR5_peak_262	30	.	3.78709	4.84522	3.05641	76
1	1619288	1620148	HS_B16_H3K27Ac_q10_FDR5_peak_263	94	.	6.65394	11.53257	9.49295	502
1	1620790	1621086	HS_B16_H3K27Ac_q10_FDR5_peak_264	53	.	5.06798	7.31325	5.39371	100
1	1621464	1622007	HS_B16_H3K27Ac_q10_FDR5_peak_265	107	.	7.69735	12.84499	10.76777	351
1	1625182	1625548	HS_B16_H3K27Ac_q10_FDR5_peak_266	42	.	4.12229	6.06696	4.21223	226
1	1629067	1629666	HS_B16_H3K27Ac_q10_FDR5_peak_267	17	.	2.11736	3.40764	1.71057	242
1	1630295	1632506	HS_B16_H3K27Ac_q10_FDR5_peak_268	493	.	15.50166	51.84901	49.31611	548
1	1657927	1658520	HS_B16_H3K27Ac_q10_FDR5_peak_269	217	.	11.87726	24.00467	21.74483	247
1	1658740	1660374	HS_B16_H3K27Ac_q10_FDR5_peak_270	3127	.	80.47479	317.38705	312.74481	381
1	1662944	1663091	HS_B16_H3K27Ac_q10_FDR5_peak_271	42	.	4.61841	6.13466	4.26057	124
1	1665292	1665509	HS_B16_H3K27Ac_q10_FDR5_peak_272	52	.	5.13157	7.16154	5.24461	105
1	1669579	1669848	HS_B16_H3K27Ac_q10_FDR5_peak_273	52	.	4.98200	7.17756	5.25997	137
1	1671378	1671573	HS_B16_H3K27Ac_q10_FDR5_peak_274	19	.	3.21122	3.64408	1.93155	124
1	1677411	1677571	HS_B16_H3K27Ac_q10_FDR5_peak_275	34	.	3.77876	5.26301	3.43399	110
1	1677694	1679596	HS_B16_H3K27Ac_q10_FDR5_peak_276	311	.	15.39470	33.50803	31.13724	1353
1	1680550	1680697	HS_B16_H3K27Ac_q10_FDR5_peak_277	41	.	4.39753	6.00848	4.15723	40
1	1682501	1682716	HS_B16_H3K27Ac_q10_FDR5_peak_278	17	.	2.97895	3.43574	1.73761	102
1	1683305	1683589	HS_B16_H3K27Ac_q10_FDR5_peak_279	35	.	4.00284	5.39192	3.55991	145
1	1685902	1686094	HS_B16_H3K27Ac_q10_FDR5_peak_280	21	.	2.86738	3.90716	2.18275	59
1	1686600	1686747	HS_B16_H3K27Ac_q10_FDR5_peak_281	40	.	3.89107	5.93042	4.08527	48
1	1691591	1691766	HS_B16_H3K27Ac_q10_FDR5_peak_282	144	.	9.23682	16.60768	14.45728	84
1	1692276	1693331	HS_B16_H3K27Ac_q10_FDR5_peak_283	1916	.	46.71925	195.13553	191.63480	257
1	1693835	1694733	HS_B16_H3K27Ac_q10_FDR5_peak_284	204	.	8.12423	22.70631	20.46413	183
1	1723704	1723890	HS_B16_H3K27Ac_q10_FDR5_peak_285	114	.	6.87048	13.54958	11.46068	60
1	1724083	1725233	HS_B16_H3K27Ac_q10_FDR5_peak_286	1901	.	59.52619	193.59096	190.10059	143
1	1725398	1725558	HS_B16_H3K27Ac_q10_FDR5_peak_287	62	.	5.64472	8.22912	6.27465	56
1	1725975	1726344	HS_B16_H3K27Ac_q10_FDR5_peak_288	79	.	6.15654	9.98299	7.98139	143
1	1737934	1738178	HS_B16_H3K27Ac_q10_FDR5_peak_289	27	.	3.43524	4.49570	2.71754	116
1	1745562	1746604	HS_B16_H3K27Ac_q10_FDR5_peak_290	1396	.	36.75705	142.81581	139.67693	646
1	1747097	1747244	HS_B16_H3K27Ac_q10_FDR5_peak_291	52	.	5.13157	7.16154	5.24461	68
1	1748767	1749326	HS_B16_H3K27Ac_q10_FDR5_peak_292	84	.	6.67104	10.47317	8.45284	495
1	1749992	1750261	HS_B16_H3K27Ac_q10_FDR5_peak_293	107	.	7.69735	12.84499	10.76777	128
1	1752237	1760811	HS_B16_H3K27Ac_q10_FDR5_peak_294	2108	.	59.48019	214.46486	210.81633	6230
1	1761024	1765496	HS_B16_H3K27Ac_q10_FDR5_peak_295	789	.	26.92678	81.74271	78.99821	2995
1	1766932	1767115	HS_B16_H3K27Ac_q10_FDR5_peak_296	50	.	4.46581	6.90477	5.01282	50
1	1768023	1768266	HS_B16_H3K27Ac_q10_FDR5_peak_297	20	.	3.09171	3.76827	2.04966	212
1	1769080	1769777	HS_B16_H3K27Ac_q10_FDR5_peak_298	257	.	9.31897	28.03554	25.72534	397
1	1774332	1775245	HS_B16_H3K27Ac_q10_FDR5_peak_299	211	.	9.27871	23.44744	21.19320	269
1	1776682	1777127	HS_B16_H3K27Ac_q10_FDR5_peak_300	83	.	5.95791	10.37988	8.37272	124
1	1777701	1781804	HS_B16_H3K27Ac_q10_FDR5_peak_301	2021	.	29.69152	205.75261	202.17186	471
1	1781922	1783902	HS_B16_H3K27Ac_q10_FDR5_peak_302	806	.	27.90085	83.44143	80.68532	1064
1	1784988	1785249	HS_B16_H3K27Ac_q10_FDR5_peak_303	22	.	3.32697	3.96282	2.23637	27
1	1788268	1788415	HS_B16_H3K27Ac_q10_FDR5_peak_304	53	.	5.02462	7.24481	5.32665	75
1	1788629	1789165	HS_B16_H3K27Ac_q10_FDR5_peak_305	103	.	7.21595	12.45074	10.38781	144
1	1793365	1793573	HS_B16_H3K27Ac_q10_FDR5_peak_306	61	.	5.54656	8.07217	6.13401	103
1	1795106	1795526	HS_B16_H3K27Ac_q10_FDR5_peak_307	49	.	4.75995	6.82729	4.93963	120
1	1796497	1796714	HS_B16_H3K27Ac_q10_FDR5_peak_308	50	.	4.99515	6.94536	5.05255	42
1	1834692	1834839	HS_B16_H3K27Ac_q10_FDR5_peak_309	52	.	4.80340	7.17140	5.25395	66
1	1848100	1848576	HS_B16_H3K27Ac_q10_FDR5_peak_310	35	.	4.01790	5.41550	3.58314	136
1	1852405	1852577	HS_B16_H3K27Ac_q10_FDR5_peak_311	20	.	3.09171	3.76827	2.04966	142
1	1859590	1859812	HS_B16_H3K27Ac_q10_FDR5_peak_312	25	.	3.47240	4.35996	2.58759	107
1	1860443	1860718	HS_B16_H3K27Ac_q10_FDR5_peak_313	51	.	4.22772	7.05562	5.15644	136
1	1888389	1888758	HS_B16_H3K27Ac_q10_FDR5_peak_314	62	.	5.28289	8.24164	6.28709	248
1	1889703	1893025	HS_B16_H3K27Ac_q10_FDR5_peak_315	2273	.	57.48750	231.18324	227.39964	1206
1	1893717	1893864	HS_B16_H3K27Ac_q10_FDR5_peak_316	42	.	4.43505	6.06705	4.21223	40
1	1894007	1895179	HS_B16_H3K27Ac_q10_FDR5_peak_317	79	.	6.15654	9.98299	7.98139	581
1	1895407	1895820	HS_B16_H3K27Ac_q10_FDR5_peak_318	36	.	4.21934	5.51203	3.67845	121
1	1899496	1899888	HS_B16_H3K27Ac_q10_FDR5_peak_319	71	.	5.81385	9.09479	7.12184	116
1	1901425	1901822	HS_B16_H3K27Ac_q10_FDR5_peak_320	37	.	4.12657	5.58547	3.74838	318
1	1906291	1908150	HS_B16_H3K27Ac_q10_FDR5_peak_321	120	.	7.46548	14.13143	12.02724	1291
1	1908269	1910148	HS_B16_H3K27Ac_q10_FDR5_peak_322	1888	.	40.58615	192.35019	188.86839	613
1	1910904	1911141	HS_B16_H3K27Ac_q10_FDR5_peak_323	38	.	4.22452	5.73845	3.89853	111
1	1914221	1914943	HS_B16_H3K27Ac_q10_FDR5_peak_324	79	.	6.13266	9.94445	7.94613	306
1	1915594	1916137	HS_B16_H3K27Ac_q10_FDR5_peak_325	41	.	4.39753	6.00848	4.15723	130
1	1917593	1918103	HS_B16_H3K27Ac_q10_FDR5_peak_326	39	.	4.37291	5.75043	3.91020	120
1	1918233	1922317	HS_B16_H3K27Ac_q10_FDR5_peak_327	469	.	11.72373	49.45782	46.94294	815
1	1922579	1924042	HS_B16_H3K27Ac_q10_FDR5_peak_328	183	.	10.77629	20.58134	18.36541	260
1	1924891	1925068	HS_B16_H3K27Ac_q10_FDR5_peak_329	42	.	4.61841	6.13466	4.26057	53
1	1925676	1926378	HS_B16_H3K27Ac_q10_FDR5_peak_330	42	.	4.61841	6.13466	4.26057	462
1	1926722	1927268	HS_B16_H3K27Ac_q10_FDR5_peak_331	62	.	5.64472	8.22912	6.27465	92
1	1927440	1928133	HS_B16_H3K27Ac_q10_FDR5_peak_332	144	.	9.23682	16.60768	14.45728	213
1	1928306	1929204	HS_B16_H3K27Ac_q10_FDR5_peak_333	95	.	7.18420	11.64423	9.59363	112
1	1929670	1930119	HS_B16_H3K27Ac_q10_FDR5_peak_334	33	.	4.10525	5.15263	3.32859	320
1	1939200	1939622	HS_B16_H3K27Ac_q10_FDR5_peak_335	72	.	6.10847	9.25438	7.27919	293
1	1939963	1941459	HS_B16_H3K27Ac_q10_FDR5_peak_336	146	.	9.06670	16.78327	14.62989	1297
1	1941616	1943136	HS_B16_H3K27Ac_q10_FDR5_peak_337	111	.	7.47580	13.28471	11.19958	886
1	1943920	1944444	HS_B16_H3K27Ac_q10_FDR5_peak_338	101	.	6.80482	12.17936	10.12044	367
1	1945261	1945500	HS_B16_H3K27Ac_q10_FDR5_peak_339	21	.	3.13285	3.83259	2.11059	114
1	1946563	1947874	HS_B16_H3K27Ac_q10_FDR5_peak_340	119	.	7.66477	14.02333	11.92925	1182
1	1955824	1956104	HS_B16_H3K27Ac_q10_FDR5_peak_341	42	.	4.61841	6.13466	4.26057	134
1	1957235	1957382	HS_B16_H3K27Ac_q10_FDR5_peak_342	17	.	3.07827	3.44580	1.74003	2
1	1957583	1958016	HS_B16_H3K27Ac_q10_FDR5_peak_343	79	.	6.15654	9.98299	7.98139	108
1	1958264	1958593	HS_B16_H3K27Ac_q10_FDR5_peak_344	24	.	3.59210	4.22049	2.45713	222
1	1959871	1960332	HS_B16_H3K27Ac_q10_FDR5_peak_345	118	.	8.10599	13.90216	11.80995	214
1	1964961	1965118	HS_B16_H3K27Ac_q10_FDR5_peak_346	22	.	3.32697	3.96282	2.23637	76
1	1965491	1965672	HS_B16_H3K27Ac_q10_FDR5_peak_347	52	.	5.13157	7.16154	5.24461	71
1	1974056	1974203	HS_B16_H3K27Ac_q10_FDR5_peak_348	52	.	5.13157	7.16154	5.24461	52
1	1984746	1984904	HS_B16_H3K27Ac_q10_FDR5_peak_349	38	.	4.19136	5.68667	3.84777	74
1	1989138	1989849	HS_B16_H3K27Ac_q10_FDR5_peak_350	135	.	7.55752	15.65541	13.52204	393
1	1991113	1991362	HS_B16_H3K27Ac_q10_FDR5_peak_351	14	.	2.38138	3.12972	1.47894	246
1	2019896	2020323	HS_B16_H3K27Ac_q10_FDR5_peak_352	21	.	2.86738	3.90716	2.18275	67
1	2024671	2024829	HS_B16_H3K27Ac_q10_FDR5_peak_353	27	.	3.43524	4.49570	2.71754	141
1	2025062	2026095	HS_B16_H3K27Ac_q10_FDR5_peak_354	213	.	11.27492	23.56349	21.30791	473
1	2026196	2026421	HS_B16_H3K27Ac_q10_FDR5_peak_355	47	.	4.46843	6.63193	4.74743	120
1	2029049	2029209	HS_B16_H3K27Ac_q10_FDR5_peak_356	37	.	4.25671	5.56994	3.73306	39
1	2030169	2030367	HS_B16_H3K27Ac_q10_FDR5_peak_357	25	.	3.54804	4.29782	2.52701	65
1	2032299	2032446	HS_B16_H3K27Ac_q10_FDR5_peak_358	47	.	4.81498	6.66154	4.77672	48
1	2035382	2035823	HS_B16_H3K27Ac_q10_FDR5_peak_359	24	.	3.59210	4.22049	2.45713	173
1	2041824	2041971	HS_B16_H3K27Ac_q10_FDR5_peak_360	21	.	3.34036	3.83790	2.11562	79
1	2044566	2045519	HS_B16_H3K27Ac_q10_FDR5_peak_361	204	.	8.12423	22.70631	20.46413	316
1	2045850	2049102	HS_B16_H3K27Ac_q10_FDR5_peak_362	508	.	20.64357	53.34665	50.80186	2066
1	2049284	2050356	HS_B16_H3K27Ac_q10_FDR5_peak_363	492	.	14.09794	51.81804	49.28574	776
1	2050494	2052268	HS_B16_H3K27Ac_q10_FDR5_peak_364	207	.	9.02574	22.95871	20.71480	118
1	2052487	2052680	HS_B16_H3K27Ac_q10_FDR5_peak_365	33	.	4.10525	5.15263	3.32859	56
1	2052847	2053101	HS_B16_H3K27Ac_q10_FDR5_peak_366	97	.	7.06324	11.81343	9.76085	130
1	2053347	2053553	HS_B16_H3K27Ac_q10_FDR5_peak_367	90	.	6.59629	11.05638	9.02539	90
1	2056385	2056532	HS_B16_H3K27Ac_q10_FDR5_peak_368	42	.	4.61841	6.13466	4.26057	97
1	2060156	2060347	HS_B16_H3K27Ac_q10_FDR5_peak_369	58	.	5.34467	7.75101	5.82537	116
1	2061750	2061913	HS_B16_H3K27Ac_q10_FDR5_peak_370	26	.	3.63871	4.43561	2.66118	53
1	2068105	2068390	HS_B16_H3K27Ac_q10_FDR5_peak_371	30	.	3.92273	4.87009	3.08079	163
1	2069872	2070195	HS_B16_H3K27Ac_q10_FDR5_peak_372	33	.	3.95778	5.10813	3.30678	133
1	2072523	2073421	HS_B16_H3K27Ac_q10_FDR5_peak_373	42	.	4.60330	6.11087	4.25522	27
1	2074984	2075305	HS_B16_H3K27Ac_q10_FDR5_peak_374	49	.	4.92603	6.83627	4.94775	124
1	2090333	2090532	HS_B16_H3K27Ac_q10_FDR5_peak_375	52	.	5.13157	7.16154	5.24461	135
1	2092315	2092492	HS_B16_H3K27Ac_q10_FDR5_peak_376	73	.	6.15788	9.33397	7.34590	82
1	2093231	2093469	HS_B16_H3K27Ac_q10_FDR5_peak_377	42	.	4.12229	6.06696	4.21223	139
1	2097564	2097711	HS_B16_H3K27Ac_q10_FDR5_peak_378	24	.	3.59210	4.22049	2.45713	107
1	2107935	2108105	HS_B16_H3K27Ac_q10_FDR5_peak_379	33	.	4.10525	5.15263	3.32859	87
1	2125759	2126159	HS_B16_H3K27Ac_q10_FDR5_peak_380	52	.	5.13157	7.16154	5.24461	301
1	2127103	2127355	HS_B16_H3K27Ac_q10_FDR5_peak_381	62	.	5.64472	8.22912	6.27465	56
1	2130664	2131130	HS_B16_H3K27Ac_q10_FDR5_peak_382	52	.	5.13157	7.16154	5.24461	320
1	2132070	2134358	HS_B16_H3K27Ac_q10_FDR5_peak_383	995	.	32.02210	102.40271	99.52369	1818
1	2134592	2136465	HS_B16_H3K27Ac_q10_FDR5_peak_384	517	.	21.67453	54.29645	51.74326	408
1	2136966	2137163	HS_B16_H3K27Ac_q10_FDR5_peak_385	31	.	3.97752	4.95457	3.16227	74
1	2137327	2137548	HS_B16_H3K27Ac_q10_FDR5_peak_386	23	.	3.52963	4.12485	2.39282	163
1	2137942	2138089	HS_B16_H3K27Ac_q10_FDR5_peak_387	23	.	3.49661	4.07450	2.34375	47
1	2142447	2142897	HS_B16_H3K27Ac_q10_FDR5_peak_388	110	.	7.35628	13.08874	11.00826	364
1	2146124	2146593	HS_B16_H3K27Ac_q10_FDR5_peak_389	82	.	6.31395	10.23691	8.23134	342
1	2148979	2151283	HS_B16_H3K27Ac_q10_FDR5_peak_390	267	.	12.40879	29.10198	26.77815	630
1	2151438	2151671	HS_B16_H3K27Ac_q10_FDR5_peak_391	16	.	3.07894	3.34452	1.64969	99
1	2152900	2153137	HS_B16_H3K27Ac_q10_FDR5_peak_392	33	.	4.10525	5.15263	3.32859	137
1	2157885	2158202	HS_B16_H3K27Ac_q10_FDR5_peak_393	33	.	3.95778	5.10813	3.30678	17
1	2159231	2159378	HS_B16_H3K27Ac_q10_FDR5_peak_394	24	.	3.59210	4.22049	2.45713	122
1	2160732	2161011	HS_B16_H3K27Ac_q10_FDR5_peak_395	52	.	5.13157	7.16154	5.24461	139
1	2165367	2165514	HS_B16_H3K27Ac_q10_FDR5_peak_396	24	.	3.59210	4.22049	2.45713	103
1	2167402	2167575	HS_B16_H3K27Ac_q10_FDR5_peak_397	49	.	4.92603	6.83627	4.94775	69
1	2169096	2169338	HS_B16_H3K27Ac_q10_FDR5_peak_398	73	.	6.15788	9.33397	7.34590	96
1	2171825	2172152	HS_B16_H3K27Ac_q10_FDR5_peak_399	40	.	4.32722	5.89876	4.05414	186
1	2173622	2173950	HS_B16_H3K27Ac_q10_FDR5_peak_400	20	.	3.09171	3.76827	2.04966	20
1	2174183	2174928	HS_B16_H3K27Ac_q10_FDR5_peak_401	69	.	5.71679	8.93920	6.96856	394
1	2178979	2179268	HS_B16_H3K27Ac_q10_FDR5_peak_402	40	.	4.43343	5.84473	4.00199	225
1	2181832	2182007	HS_B16_H3K27Ac_q10_FDR5_peak_403	33	.	4.10525	5.15263	3.32859	103
1	2182425	2182595	HS_B16_H3K27Ac_q10_FDR5_peak_404	42	.	4.61841	6.13466	4.26057	71
1	2184628	2184775	HS_B16_H3K27Ac_q10_FDR5_peak_405	42	.	4.61841	6.13466	4.26057	79
1	2186143	2186290	HS_B16_H3K27Ac_q10_FDR5_peak_406	31	.	3.99612	4.98331	3.19031	80
1	2188134	2196442	HS_B16_H3K27Ac_q10_FDR5_peak_407	2685	.	70.53376	272.70123	268.54395	1807
1	2196983	2200030	HS_B16_H3K27Ac_q10_FDR5_peak_408	754	.	26.50658	78.20885	75.48780	2056
1	2200271	2201356	HS_B16_H3K27Ac_q10_FDR5_peak_409	67	.	5.40151	8.75670	6.79278	314
1	2203005	2204890	HS_B16_H3K27Ac_q10_FDR5_peak_410	859	.	30.40786	88.72425	85.93419	1571
1	2205288	2210477	HS_B16_H3K27Ac_q10_FDR5_peak_411	2581	.	75.94720	262.20016	258.14331	2925
1	2210677	2211228	HS_B16_H3K27Ac_q10_FDR5_peak_412	158	.	9.23481	18.02721	15.85140	321
1	2211587	2215777	HS_B16_H3K27Ac_q10_FDR5_peak_413	1651	.	53.19365	168.49754	165.18777	1917
1	2215886	2216885	HS_B16_H3K27Ac_q10_FDR5_peak_414	175	.	9.96401	19.74694	17.54672	116
1	2224716	2224951	HS_B16_H3K27Ac_q10_FDR5_peak_415	42	.	4.15008	6.11267	4.25701	126
1	2226421	2241740	HS_B16_H3K27Ac_q10_FDR5_peak_416	3020	.	51.85173	306.53906	302.02478	1056
1	2241869	2242497	HS_B16_H3K27Ac_q10_FDR5_peak_417	179	.	9.60681	20.20273	17.99817	131
1	2243057	2243813	HS_B16_H3K27Ac_q10_FDR5_peak_418	319	.	15.48498	34.31025	31.93195	285
1	2245852	2246139	HS_B16_H3K27Ac_q10_FDR5_peak_419	20	.	3.09171	3.76827	2.04966	55
1	2246294	2255332	HS_B16_H3K27Ac_q10_FDR5_peak_420	1355	.	45.67096	138.65973	135.54620	1868
1	2255962	2257578	HS_B16_H3K27Ac_q10_FDR5_peak_421	483	.	21.03943	50.86383	48.33749	602
1	2258783	2259168	HS_B16_H3K27Ac_q10_FDR5_peak_422	20	.	2.69597	3.74958	2.03453	16
1	2260045	2260342	HS_B16_H3K27Ac_q10_FDR5_peak_423	85	.	6.53473	10.59287	8.56980	117
1	2266193	2266762	HS_B16_H3K27Ac_q10_FDR5_peak_424	150	.	9.01993	17.18091	15.02256	173
1	2267094	2268834	HS_B16_H3K27Ac_q10_FDR5_peak_425	235	.	8.84108	25.86894	23.58620	1046
1	2269017	2276734	HS_B16_H3K27Ac_q10_FDR5_peak_426	685	.	27.19731	71.24688	68.57102	1664
1	2276902	2277049	HS_B16_H3K27Ac_q10_FDR5_peak_427	33	.	4.10525	5.15263	3.32859	63
1	2277649	2280833	HS_B16_H3K27Ac_q10_FDR5_peak_428	532	.	22.57890	55.83326	53.26840	1668
1	2282484	2285679	HS_B16_H3K27Ac_q10_FDR5_peak_429	2049	.	62.52481	208.51315	204.90953	2232
1	2286172	2286319	HS_B16_H3K27Ac_q10_FDR5_peak_430	21	.	2.86738	3.90716	2.18275	135
1	2286575	2288116	HS_B16_H3K27Ac_q10_FDR5_peak_431	390	.	16.01134	41.52304	39.07482	178
1	2288595	2291759	HS_B16_H3K27Ac_q10_FDR5_peak_432	582	.	24.11837	60.89048	58.28831	2046
1	2292004	2295457	HS_B16_H3K27Ac_q10_FDR5_peak_433	356	.	16.93417	38.09284	35.67669	834
1	2297290	2303547	HS_B16_H3K27Ac_q10_FDR5_peak_434	863	.	32.32888	89.14301	86.34834	3595
1	2308806	2309368	HS_B16_H3K27Ac_q10_FDR5_peak_435	42	.	4.12229	6.06696	4.21223	371
1	2310181	2319789	HS_B16_H3K27Ac_q10_FDR5_peak_436	701	.	25.50567	72.81507	70.12985	4287
1	2320076	2323600	HS_B16_H3K27Ac_q10_FDR5_peak_437	280	.	10.71024	30.36018	28.02542	2600
1	2326500	2326647	HS_B16_H3K27Ac_q10_FDR5_peak_438	27	.	3.43524	4.49570	2.71754	67
1	2329158	2329305	HS_B16_H3K27Ac_q10_FDR5_peak_439	30	.	3.92273	4.87009	3.08079	18
1	2329467	2329631	HS_B16_H3K27Ac_q10_FDR5_peak_440	60	.	5.46909	7.94870	6.01254	89
1	2329949	2331829	HS_B16_H3K27Ac_q10_FDR5_peak_441	195	.	10.55407	21.79923	19.57072	1281
1	2331996	2332323	HS_B16_H3K27Ac_q10_FDR5_peak_442	24	.	3.59210	4.22049	2.45713	240
1	2333157	2333579	HS_B16_H3K27Ac_q10_FDR5_peak_443	52	.	5.13157	7.16154	5.24461	100
1	2345411	2345684	HS_B16_H3K27Ac_q10_FDR5_peak_444	50	.	4.83728	6.94928	5.05255	186
1	2352784	2353799	HS_B16_H3K27Ac_q10_FDR5_peak_445	111	.	7.47580	13.28471	11.19958	936
1	2355918	2356065	HS_B16_H3K27Ac_q10_FDR5_peak_446	16	.	3.07894	3.34452	1.64969	17
1	2375675	2375962	HS_B16_H3K27Ac_q10_FDR5_peak_447	52	.	5.13157	7.16154	5.24461	117
1	2376450	2376723	HS_B16_H3K27Ac_q10_FDR5_peak_448	24	.	3.59210	4.22049	2.45713	241
1	2380896	2382641	HS_B16_H3K27Ac_q10_FDR5_peak_449	194	.	11.14574	21.70814	19.48209	705
1	2390597	2393773	HS_B16_H3K27Ac_q10_FDR5_peak_450	1430	.	24.91292	146.18898	143.02763	1401
1	2394055	2395768	HS_B16_H3K27Ac_q10_FDR5_peak_451	199	.	11.12461	22.20403	19.96718	907
1	2396137	2396379	HS_B16_H3K27Ac_q10_FDR5_peak_452	23	.	3.52963	4.12485	2.39282	14
1	2397361	2397544	HS_B16_H3K27Ac_q10_FDR5_peak_453	33	.	4.10525	5.15263	3.32859	114
1	2401846	2402057	HS_B16_H3K27Ac_q10_FDR5_peak_454	42	.	4.61841	6.13466	4.26057	85
1	2404891	2405407	HS_B16_H3K27Ac_q10_FDR5_peak_455	107	.	7.69735	12.84499	10.76777	373
1	2405762	2406237	HS_B16_H3K27Ac_q10_FDR5_peak_456	42	.	4.61841	6.13466	4.26057	92
1	2406421	2406730	HS_B16_H3K27Ac_q10_FDR5_peak_457	52	.	5.13157	7.16154	5.24461	250
1	2406877	2407750	HS_B16_H3K27Ac_q10_FDR5_peak_458	132	.	8.72367	15.32828	13.20123	501
1	2408586	2410574	HS_B16_H3K27Ac_q10_FDR5_peak_459	248	.	12.71383	27.13996	24.84113	1720
1	2410968	2411121	HS_B16_H3K27Ac_q10_FDR5_peak_460	46	.	4.57459	6.53462	4.65233	80
1	2411493	2414947	HS_B16_H3K27Ac_q10_FDR5_peak_461	1201	.	23.84897	123.14790	120.13486	905
1	2415296	2415543	HS_B16_H3K27Ac_q10_FDR5_peak_462	20	.	3.32550	3.81553	2.09395	113
1	2415793	2416331	HS_B16_H3K27Ac_q10_FDR5_peak_463	119	.	7.93503	14.03593	11.94157	307
1	2416452	2416831	HS_B16_H3K27Ac_q10_FDR5_peak_464	79	.	6.31643	9.90090	7.90284	145
1	2417214	2417445	HS_B16_H3K27Ac_q10_FDR5_peak_465	17	.	3.07827	3.44580	1.74003	138
1	2417614	2417981	HS_B16_H3K27Ac_q10_FDR5_peak_466	33	.	3.95778	5.10813	3.30678	109
1	2418988	2419135	HS_B16_H3K27Ac_q10_FDR5_peak_467	42	.	4.61841	6.13466	4.26057	11
1	2419400	2419562	HS_B16_H3K27Ac_q10_FDR5_peak_468	41	.	4.39753	6.00848	4.15723	27
1	2427585	2427875	HS_B16_H3K27Ac_q10_FDR5_peak_469	31	.	3.97752	4.95457	3.16227	64
1	2432633	2432990	HS_B16_H3K27Ac_q10_FDR5_peak_470	62	.	5.64472	8.22912	6.27465	222
1	2434819	2435160	HS_B16_H3K27Ac_q10_FDR5_peak_471	42	.	4.61841	6.13466	4.26057	297
1	2435305	2435492	HS_B16_H3K27Ac_q10_FDR5_peak_472	42	.	4.61841	6.13466	4.26057	73
1	2438109	2438281	HS_B16_H3K27Ac_q10_FDR5_peak_473	52	.	5.13157	7.16154	5.24461	80
1	2443377	2443760	HS_B16_H3K27Ac_q10_FDR5_peak_474	30	.	3.38218	4.81949	3.03122	317
1	2456020	2456212	HS_B16_H3K27Ac_q10_FDR5_peak_475	42	.	4.61841	6.13466	4.26057	77
1	2457037	2457205	HS_B16_H3K27Ac_q10_FDR5_peak_476	42	.	4.61841	6.13466	4.26057	33
1	2459701	2459865	HS_B16_H3K27Ac_q10_FDR5_peak_477	24	.	3.59210	4.22049	2.45713	102
1	2460080	2460287	HS_B16_H3K27Ac_q10_FDR5_peak_478	84	.	6.67104	10.47317	8.45284	116
1	2460647	2460795	HS_B16_H3K27Ac_q10_FDR5_peak_479	33	.	4.10525	5.15263	3.32859	55
1	2460899	2461115	HS_B16_H3K27Ac_q10_FDR5_peak_480	33	.	4.10525	5.15263	3.32859	120
1	2461324	2461656	HS_B16_H3K27Ac_q10_FDR5_peak_481	52	.	5.13157	7.16154	5.24461	106
1	2463229	2463442	HS_B16_H3K27Ac_q10_FDR5_peak_482	24	.	3.51802	4.25227	2.48210	146
1	2473242	2473422	HS_B16_H3K27Ac_q10_FDR5_peak_483	41	.	4.39753	6.00848	4.15723	63
1	2474148	2474321	HS_B16_H3K27Ac_q10_FDR5_peak_484	20	.	3.09171	3.76827	2.04966	48
1	2474677	2474977	HS_B16_H3K27Ac_q10_FDR5_peak_485	197	.	11.28945	21.94747	19.71255	154
1	2475109	2476774	HS_B16_H3K27Ac_q10_FDR5_peak_486	274	.	13.19259	29.80363	27.47275	609
1	2477627	2478669	HS_B16_H3K27Ac_q10_FDR5_peak_487	170	.	9.67457	19.26562	17.06913	489
1	2479442	2479589	HS_B16_H3K27Ac_q10_FDR5_peak_488	33	.	3.95778	5.10813	3.30678	42
1	2480646	2480946	HS_B16_H3K27Ac_q10_FDR5_peak_489	33	.	4.10525	5.15263	3.32859	175
1	2481279	2481688	HS_B16_H3K27Ac_q10_FDR5_peak_490	24	.	3.59210	4.22049	2.45713	219
1	2487329	2487476	HS_B16_H3K27Ac_q10_FDR5_peak_491	31	.	3.94082	4.89796	3.10735	79
1	2492986	2496033	HS_B16_H3K27Ac_q10_FDR5_peak_492	326	.	15.90786	35.02268	32.63553	1688
1	2496366	2497124	HS_B16_H3K27Ac_q10_FDR5_peak_493	95	.	7.18420	11.64423	9.59363	142
1	2497243	2497471	HS_B16_H3K27Ac_q10_FDR5_peak_494	24	.	3.59210	4.22049	2.45713	81
1	2503498	2504127	HS_B16_H3K27Ac_q10_FDR5_peak_495	79	.	6.15654	9.98299	7.98139	215
1	2506231	2507627	HS_B16_H3K27Ac_q10_FDR5_peak_496	111	.	7.47580	13.28471	11.19958	449
1	2511077	2511340	HS_B16_H3K27Ac_q10_FDR5_peak_497	52	.	5.13157	7.16154	5.24461	174
1	2513190	2513515	HS_B16_H3K27Ac_q10_FDR5_peak_498	52	.	5.13157	7.16154	5.24461	187
1	2514087	2514308	HS_B16_H3K27Ac_q10_FDR5_peak_499	73	.	6.15788	9.33397	7.34590	116
1	2514690	2515045	HS_B16_H3K27Ac_q10_FDR5_peak_500	33	.	3.95778	5.10813	3.30678	109
1	2521316	2521658	HS_B16_H3K27Ac_q10_FDR5_peak_501	103	.	7.45785	12.45423	10.39116	127
1	2522218	2522473	HS_B16_H3K27Ac_q10_FDR5_peak_502	80	.	6.40384	10.04155	8.03887	122
1	2523061	2524179	HS_B16_H3K27Ac_q10_FDR5_peak_503	483	.	21.03943	50.86383	48.33749	810
1	2524411	2524974	HS_B16_H3K27Ac_q10_FDR5_peak_504	119	.	8.21051	14.07356	11.97072	237
1	2525263	2530587	HS_B16_H3K27Ac_q10_FDR5_peak_505	647	.	12.07595	67.38376	64.73608	827
1	2530873	2531636	HS_B16_H3K27Ac_q10_FDR5_peak_506	144	.	9.23682	16.60768	14.45728	269
1	2532464	2532620	HS_B16_H3K27Ac_q10_FDR5_peak_507	52	.	5.13157	7.16154	5.24461	34
1	2533051	2533198	HS_B16_H3K27Ac_q10_FDR5_peak_508	52	.	5.13157	7.16154	5.24461	82
1	2534442	2534848	HS_B16_H3K27Ac_q10_FDR5_peak_509	62	.	5.64472	8.22912	6.27465	343
1	2535487	2536236	HS_B16_H3K27Ac_q10_FDR5_peak_510	73	.	6.15788	9.33397	7.34590	261
1	2537418	2537566	HS_B16_H3K27Ac_q10_FDR5_peak_511	27	.	3.60255	4.56090	2.78039	3
1	2537864	2538011	HS_B16_H3K27Ac_q10_FDR5_peak_512	33	.	4.10525	5.15263	3.32859	116
1	2539792	2540049	HS_B16_H3K27Ac_q10_FDR5_peak_513	42	.	4.61841	6.13466	4.26057	128
1	2542134	2542281	HS_B16_H3K27Ac_q10_FDR5_peak_514	33	.	4.10525	5.15263	3.32859	60
1	2543038	2543237	HS_B16_H3K27Ac_q10_FDR5_peak_515	42	.	4.61841	6.13466	4.26057	105
1	2543437	2550981	HS_B16_H3K27Ac_q10_FDR5_peak_516	2477	.	66.84245	251.68129	247.72195	5643
1	2551381	2552050	HS_B16_H3K27Ac_q10_FDR5_peak_517	157	.	9.74998	17.91043	15.73685	369
1	2552456	2552763	HS_B16_H3K27Ac_q10_FDR5_peak_518	59	.	5.27704	7.92714	5.99135	256
1	2552972	2553335	HS_B16_H3K27Ac_q10_FDR5_peak_519	73	.	6.15788	9.33397	7.34590	105
1	2553764	2558853	HS_B16_H3K27Ac_q10_FDR5_peak_520	2844	.	82.10509	288.74057	284.42267	2681
1	2558969	2559324	HS_B16_H3K27Ac_q10_FDR5_peak_521	50	.	4.83728	6.94928	5.05255	189
1	2559527	2560311	HS_B16_H3K27Ac_q10_FDR5_peak_522	84	.	6.67104	10.47317	8.45284	386
1	2560410	2560621	HS_B16_H3K27Ac_q10_FDR5_peak_523	24	.	3.59210	4.22049	2.45713	41
1	2560845	2561163	HS_B16_H3K27Ac_q10_FDR5_peak_524	41	.	4.39753	6.00848	4.15723	129
1	2561595	2562712	HS_B16_H3K27Ac_q10_FDR5_peak_525	95	.	7.18420	11.64423	9.59363	713
1	2563516	2563694	HS_B16_H3K27Ac_q10_FDR5_peak_526	17	.	3.07827	3.44580	1.74003	61
1	2564296	2565214	HS_B16_H3K27Ac_q10_FDR5_peak_527	52	.	5.13157	7.16154	5.24461	197
1	2567448	2567612	HS_B16_H3K27Ac_q10_FDR5_peak_528	52	.	5.13157	7.16154	5.24461	64
1	2575636	2577263	HS_B16_H3K27Ac_q10_FDR5_peak_529	499	.	21.55259	52.51018	49.97098	902
1	2577367	2579035	HS_B16_H3K27Ac_q10_FDR5_peak_530	1345	.	45.08958	137.66014	134.55432	905
1	2580589	2580977	HS_B16_H3K27Ac_q10_FDR5_peak_531	121	.	7.78900	14.22820	12.12278	248
1	2583512	2583802	HS_B16_H3K27Ac_q10_FDR5_peak_532	36	.	4.21934	5.51203	3.67845	204
1	2583947	2584293	HS_B16_H3K27Ac_q10_FDR5_peak_533	64	.	5.57682	8.40418	6.44788	108
1	2584771	2588133	HS_B16_H3K27Ac_q10_FDR5_peak_534	2477	.	66.84245	251.68129	247.72195	958
1	2588391	2588801	HS_B16_H3K27Ac_q10_FDR5_peak_535	33	.	4.10525	5.15263	3.32859	298
1	2593045	2593981	HS_B16_H3K27Ac_q10_FDR5_peak_536	95	.	7.18420	11.64423	9.59363	353
1	2594092	2594491	HS_B16_H3K27Ac_q10_FDR5_peak_537	42	.	4.61841	6.13466	4.26057	194
1	2604227	2604520	HS_B16_H3K27Ac_q10_FDR5_peak_538	42	.	4.61841	6.13466	4.26057	91
1	2606305	2607510	HS_B16_H3K27Ac_q10_FDR5_peak_539	73	.	6.15788	9.33397	7.34590	103
1	2607614	2608396	HS_B16_H3K27Ac_q10_FDR5_peak_540	95	.	7.18420	11.64423	9.59363	101
1	2611039	2611388	HS_B16_H3K27Ac_q10_FDR5_peak_541	52	.	5.13157	7.16154	5.24461	259
1	2611688	2611856	HS_B16_H3K27Ac_q10_FDR5_peak_542	52	.	5.13157	7.16154	5.24461	78
1	2627833	2628229	HS_B16_H3K27Ac_q10_FDR5_peak_543	33	.	4.10525	5.15263	3.32859	130
1	2632585	2632735	HS_B16_H3K27Ac_q10_FDR5_peak_544	24	.	3.59210	4.22049	2.45713	60
1	2637562	2637709	HS_B16_H3K27Ac_q10_FDR5_peak_545	52	.	5.13157	7.16154	5.24461	56
1	2639420	2639576	HS_B16_H3K27Ac_q10_FDR5_peak_546	24	.	3.59210	4.22049	2.45713	18
1	2639701	2640459	HS_B16_H3K27Ac_q10_FDR5_peak_547	52	.	5.13157	7.16154	5.24461	205
1	2641438	2641733	HS_B16_H3K27Ac_q10_FDR5_peak_548	76	.	5.49638	9.59895	7.60499	154
1	2641837	2644620	HS_B16_H3K27Ac_q10_FDR5_peak_549	1126	.	18.41670	115.60778	112.64360	1186
1	2652124	2655073	HS_B16_H3K27Ac_q10_FDR5_peak_550	385	.	14.49556	40.98719	38.54707	2007
1	2655598	2656092	HS_B16_H3K27Ac_q10_FDR5_peak_551	144	.	9.23682	16.60768	14.45728	322
1	2656206	2656364	HS_B16_H3K27Ac_q10_FDR5_peak_552	52	.	5.13157	7.16154	5.24461	46
1	2683348	2683495	HS_B16_H3K27Ac_q10_FDR5_peak_553	42	.	4.61841	6.13466	4.26057	82
1	2683914	2684524	HS_B16_H3K27Ac_q10_FDR5_peak_554	341	.	16.42102	36.55109	34.14886	191
1	2687138	2687576	HS_B16_H3K27Ac_q10_FDR5_peak_555	84	.	6.67104	10.47317	8.45284	169
1	2688022	2688463	HS_B16_H3K27Ac_q10_FDR5_peak_556	296	.	14.88155	32.00759	29.65159	139
1	2750467	2750705	HS_B16_H3K27Ac_q10_FDR5_peak_557	107	.	7.69735	12.84499	10.76777	139
1	2801352	2801649	HS_B16_H3K27Ac_q10_FDR5_peak_558	33	.	4.10525	5.15263	3.32859	221
1	2821972	2822151	HS_B16_H3K27Ac_q10_FDR5_peak_559	17	.	3.07827	3.44580	1.74003	177
1	2860630	2860850	HS_B16_H3K27Ac_q10_FDR5_peak_560	33	.	4.10525	5.15263	3.32859	77
1	2862971	2863638	HS_B16_H3K27Ac_q10_FDR5_peak_561	33	.	3.95778	5.10813	3.30678	135
1	2874958	2875114	HS_B16_H3K27Ac_q10_FDR5_peak_562	62	.	5.64472	8.22912	6.27465	46
1	2875727	2876154	HS_B16_H3K27Ac_q10_FDR5_peak_563	67	.	5.15286	8.67272	6.71088	293
1	2878490	2878656	HS_B16_H3K27Ac_q10_FDR5_peak_564	42	.	4.61841	6.13466	4.26057	87
1	2878901	2879090	HS_B16_H3K27Ac_q10_FDR5_peak_565	24	.	3.59210	4.22049	2.45713	141
1	2886136	2886283	HS_B16_H3K27Ac_q10_FDR5_peak_566	42	.	4.61841	6.13466	4.26057	134
1	2904159	2904336	HS_B16_H3K27Ac_q10_FDR5_peak_567	16	.	3.07894	3.34452	1.64969	36
1	2905589	2905853	HS_B16_H3K27Ac_q10_FDR5_peak_568	24	.	3.51802	4.25227	2.48210	226
1	2938753	2938947	HS_B16_H3K27Ac_q10_FDR5_peak_569	24	.	3.59210	4.22049	2.45713	18
1	2966635	2966885	HS_B16_H3K27Ac_q10_FDR5_peak_570	73	.	6.15788	9.33397	7.34590	112
1	2967008	2967155	HS_B16_H3K27Ac_q10_FDR5_peak_571	33	.	4.10525	5.15263	3.32859	106
1	2967291	2967616	HS_B16_H3K27Ac_q10_FDR5_peak_572	52	.	5.13157	7.16154	5.24461	86
1	2968589	2969621	HS_B16_H3K27Ac_q10_FDR5_peak_573	170	.	10.26314	19.23534	17.04083	577
1	2969825	2970254	HS_B16_H3K27Ac_q10_FDR5_peak_574	59	.	5.27704	7.92714	5.99135	162
1	2970435	2970776	HS_B16_H3K27Ac_q10_FDR5_peak_575	52	.	5.13157	7.16154	5.24461	201
1	2971142	2971289	HS_B16_H3K27Ac_q10_FDR5_peak_576	33	.	4.10525	5.15263	3.32859	34
1	2972184	2972348	HS_B16_H3K27Ac_q10_FDR5_peak_577	52	.	5.13157	7.16154	5.24461	100
1	2976242	2976646	HS_B16_H3K27Ac_q10_FDR5_peak_578	52	.	5.13157	7.16154	5.24461	129
1	2982493	2982700	HS_B16_H3K27Ac_q10_FDR5_peak_579	33	.	4.10525	5.15263	3.32859	12
1	3001407	3001554	HS_B16_H3K27Ac_q10_FDR5_peak_580	33	.	4.10525	5.15263	3.32859	22
1	3003500	3003669	HS_B16_H3K27Ac_q10_FDR5_peak_581	42	.	4.61841	6.13466	4.26057	112
1	3014139	3014314	HS_B16_H3K27Ac_q10_FDR5_peak_582	42	.	4.61841	6.13466	4.26057	125
1	3028044	3028193	HS_B16_H3K27Ac_q10_FDR5_peak_583	42	.	4.61841	6.13466	4.26057	68
1	3038514	3038740	HS_B16_H3K27Ac_q10_FDR5_peak_584	42	.	4.61841	6.13466	4.26057	96
1	3062154	3062449	HS_B16_H3K27Ac_q10_FDR5_peak_585	24	.	3.59210	4.22049	2.45713	93
1	3063226	3063379	HS_B16_H3K27Ac_q10_FDR5_peak_586	52	.	4.43922	7.14457	5.24327	97
1	3063574	3063815	HS_B16_H3K27Ac_q10_FDR5_peak_587	18	.	2.46062	3.55964	1.85012	110
1	3064079	3064285	HS_B16_H3K27Ac_q10_FDR5_peak_588	35	.	4.00284	5.39192	3.55991	124
1	3067410	3067571	HS_B16_H3K27Ac_q10_FDR5_peak_589	50	.	4.62987	6.89264	5.00289	68
1	3068249	3068460	HS_B16_H3K27Ac_q10_FDR5_peak_590	43	.	3.52550	6.20989	4.33415	108
1	3068667	3069297	HS_B16_H3K27Ac_q10_FDR5_peak_591	107	.	6.94480	12.82553	10.75744	393
1	3069735	3070498	HS_B16_H3K27Ac_q10_FDR5_peak_592	268	.	9.56083	29.14181	26.81750	316
1	3073091	3073318	HS_B16_H3K27Ac_q10_FDR5_peak_593	68	.	5.22141	8.78889	6.82459	110
1	3084906	3085053	HS_B16_H3K27Ac_q10_FDR5_peak_594	24	.	3.59210	4.22049	2.45713	130
1	3093649	3093869	HS_B16_H3K27Ac_q10_FDR5_peak_595	33	.	4.10525	5.15263	3.32859	73
1	3097378	3097551	HS_B16_H3K27Ac_q10_FDR5_peak_596	33	.	4.10525	5.15263	3.32859	35
1	3101052	3101199	HS_B16_H3K27Ac_q10_FDR5_peak_597	33	.	4.10525	5.15263	3.32859	114
1	3101442	3101678	HS_B16_H3K27Ac_q10_FDR5_peak_598	42	.	4.61841	6.13466	4.26057	144
1	3113648	3113843	HS_B16_H3K27Ac_q10_FDR5_peak_599	69	.	5.91124	8.93784	6.96856	134
1	3114675	3115000	HS_B16_H3K27Ac_q10_FDR5_peak_600	33	.	4.10525	5.15263	3.32859	243
1	3115495	3115652	HS_B16_H3K27Ac_q10_FDR5_peak_601	47	.	4.46843	6.63193	4.74743	72
1	3115919	3116066	HS_B16_H3K27Ac_q10_FDR5_peak_602	27	.	3.43524	4.49570	2.71754	84
1	3116316	3116463	HS_B16_H3K27Ac_q10_FDR5_peak_603	24	.	3.59210	4.22049	2.45713	38
1	3116989	3117136	HS_B16_H3K27Ac_q10_FDR5_peak_604	42	.	4.61841	6.13466	4.26057	35
1	3119711	3120007	HS_B16_H3K27Ac_q10_FDR5_peak_605	24	.	3.59210	4.22049	2.45713	170
1	3121488	3121735	HS_B16_H3K27Ac_q10_FDR5_peak_606	20	.	3.09171	3.76827	2.04966	11
1	3123453	3123904	HS_B16_H3K27Ac_q10_FDR5_peak_607	84	.	6.67104	10.47317	8.45284	122
1	3124064	3124359	HS_B16_H3K27Ac_q10_FDR5_peak_608	73	.	6.15788	9.33397	7.34590	88
1	3124760	3125363	HS_B16_H3K27Ac_q10_FDR5_peak_609	62	.	5.64472	8.22912	6.27465	77
1	3125482	3125894	HS_B16_H3K27Ac_q10_FDR5_peak_610	122	.	7.60539	14.36610	12.25948	326
1	3126129	3127300	HS_B16_H3K27Ac_q10_FDR5_peak_611	95	.	7.18420	11.64423	9.59363	793
1	3127559	3127984	HS_B16_H3K27Ac_q10_FDR5_peak_612	157	.	9.74998	17.91043	15.73685	165
1	3128344	3128942	HS_B16_H3K27Ac_q10_FDR5_peak_613	64	.	5.21317	8.44684	6.48943	459
1	3129814	3130773	HS_B16_H3K27Ac_q10_FDR5_peak_614	59	.	5.27704	7.92714	5.99135	506
1	3133041	3133397	HS_B16_H3K27Ac_q10_FDR5_peak_615	20	.	3.09171	3.76827	2.04966	128
1	3134163	3134710	HS_B16_H3K27Ac_q10_FDR5_peak_616	111	.	7.47580	13.28471	11.19958	114
1	3136193	3136340	HS_B16_H3K27Ac_q10_FDR5_peak_617	24	.	3.59210	4.22049	2.45713	45
1	3138723	3138870	HS_B16_H3K27Ac_q10_FDR5_peak_618	33	.	4.10525	5.15263	3.32859	43
1	3139336	3140049	HS_B16_H3K27Ac_q10_FDR5_peak_619	107	.	7.69735	12.84499	10.76777	183
1	3141977	3142124	HS_B16_H3K27Ac_q10_FDR5_peak_620	42	.	4.61841	6.13466	4.26057	68
1	3145270	3145499	HS_B16_H3K27Ac_q10_FDR5_peak_621	16	.	3.07894	3.34452	1.64969	137
1	3153062	3153295	HS_B16_H3K27Ac_q10_FDR5_peak_622	16	.	3.07894	3.34452	1.64969	106
1	3155187	3155661	HS_B16_H3K27Ac_q10_FDR5_peak_623	73	.	6.15788	9.33397	7.34590	130
1	3165128	3165584	HS_B16_H3K27Ac_q10_FDR5_peak_624	33	.	4.10525	5.15263	3.32859	411
1	3165752	3166413	HS_B16_H3K27Ac_q10_FDR5_peak_625	90	.	6.59629	11.05638	9.02539	240
1	3168834	3169911	HS_B16_H3K27Ac_q10_FDR5_peak_626	95	.	7.18420	11.64423	9.59363	121
1	3170197	3172242	HS_B16_H3K27Ac_q10_FDR5_peak_627	992	.	35.92097	102.08484	99.20646	838
1	3173385	3173702	HS_B16_H3K27Ac_q10_FDR5_peak_628	41	.	4.39753	6.00848	4.15723	272
1	3173814	3175181	HS_B16_H3K27Ac_q10_FDR5_peak_629	107	.	7.69735	12.84499	10.76777	1062
1	3175349	3175758	HS_B16_H3K27Ac_q10_FDR5_peak_630	73	.	6.15788	9.33397	7.34590	220
1	3180420	3180681	HS_B16_H3K27Ac_q10_FDR5_peak_631	52	.	5.13157	7.16154	5.24461	143
1	3184765	3184954	HS_B16_H3K27Ac_q10_FDR5_peak_632	24	.	3.59210	4.22049	2.45713	75
1	3186303	3188030	HS_B16_H3K27Ac_q10_FDR5_peak_633	107	.	7.69735	12.84499	10.76777	550
1	3188428	3188600	HS_B16_H3K27Ac_q10_FDR5_peak_634	42	.	4.61841	6.13466	4.26057	80
1	3188732	3188989	HS_B16_H3K27Ac_q10_FDR5_peak_635	42	.	4.61841	6.13466	4.26057	131
1	3193005	3193227	HS_B16_H3K27Ac_q10_FDR5_peak_636	33	.	4.10525	5.15263	3.32859	86
1	3194291	3194438	HS_B16_H3K27Ac_q10_FDR5_peak_637	42	.	4.61841	6.13466	4.26057	77
1	3194619	3194946	HS_B16_H3K27Ac_q10_FDR5_peak_638	73	.	6.15788	9.33397	7.34590	262
1	3195858	3196257	HS_B16_H3K27Ac_q10_FDR5_peak_639	52	.	5.13157	7.16154	5.24461	273
1	3196805	3197191	HS_B16_H3K27Ac_q10_FDR5_peak_640	27	.	3.43524	4.49570	2.71754	132
1	3197693	3198113	HS_B16_H3K27Ac_q10_FDR5_peak_641	69	.	5.71679	8.93920	6.96856	192
1	3198492	3198688	HS_B16_H3K27Ac_q10_FDR5_peak_642	16	.	3.07894	3.34452	1.64969	116
1	3199597	3199814	HS_B16_H3K27Ac_q10_FDR5_peak_643	62	.	5.64472	8.22912	6.27465	124
1	3213431	3213592	HS_B16_H3K27Ac_q10_FDR5_peak_644	62	.	5.64472	8.22912	6.27465	85
1	3215686	3215862	HS_B16_H3K27Ac_q10_FDR5_peak_645	33	.	4.10525	5.15263	3.32859	65
1	3217083	3217586	HS_B16_H3K27Ac_q10_FDR5_peak_646	52	.	5.13157	7.16154	5.24461	413
1	3217688	3219293	HS_B16_H3K27Ac_q10_FDR5_peak_647	107	.	7.69735	12.84499	10.76777	1286
1	3219500	3220641	HS_B16_H3K27Ac_q10_FDR5_peak_648	157	.	9.74998	17.91043	15.73685	456
1	3222351	3222943	HS_B16_H3K27Ac_q10_FDR5_peak_649	73	.	6.15788	9.33397	7.34590	317
1	3230607	3230848	HS_B16_H3K27Ac_q10_FDR5_peak_650	42	.	4.61841	6.13466	4.26057	127
1	3236073	3236347	HS_B16_H3K27Ac_q10_FDR5_peak_651	33	.	4.10525	5.15263	3.32859	169
1	3251313	3251691	HS_B16_H3K27Ac_q10_FDR5_peak_652	42	.	4.61841	6.13466	4.26057	105
1	3259213	3259388	HS_B16_H3K27Ac_q10_FDR5_peak_653	24	.	3.59210	4.22049	2.45713	115
1	3269187	3269334	HS_B16_H3K27Ac_q10_FDR5_peak_654	24	.	3.59210	4.22049	2.45713	55
1	3275863	3276081	HS_B16_H3K27Ac_q10_FDR5_peak_655	24	.	3.59210	4.22049	2.45713	162
1	3276283	3276709	HS_B16_H3K27Ac_q10_FDR5_peak_656	52	.	5.13157	7.16154	5.24461	304
1	3283913	3284147	HS_B16_H3K27Ac_q10_FDR5_peak_657	33	.	4.10525	5.15263	3.32859	118
1	3285389	3285623	HS_B16_H3K27Ac_q10_FDR5_peak_658	42	.	4.61841	6.13466	4.26057	111
1	3290132	3290325	HS_B16_H3K27Ac_q10_FDR5_peak_659	52	.	5.13157	7.16154	5.24461	94
1	3295917	3296064	HS_B16_H3K27Ac_q10_FDR5_peak_660	33	.	4.10525	5.15263	3.32859	74
1	3312034	3314325	HS_B16_H3K27Ac_q10_FDR5_peak_661	603	.	22.86716	62.98049	60.36209	1616
1	3319549	3319696	HS_B16_H3K27Ac_q10_FDR5_peak_662	33	.	4.10525	5.15263	3.32859	68
1	3320335	3320482	HS_B16_H3K27Ac_q10_FDR5_peak_663	42	.	4.61841	6.13466	4.26057	81
1	3320659	3321028	HS_B16_H3K27Ac_q10_FDR5_peak_664	73	.	6.15788	9.33397	7.34590	226
1	3322774	3323031	HS_B16_H3K27Ac_q10_FDR5_peak_665	41	.	4.39753	6.00848	4.15723	124
1	3323430	3323629	HS_B16_H3K27Ac_q10_FDR5_peak_666	52	.	5.13157	7.16154	5.24461	93
1	3323913	3324142	HS_B16_H3K27Ac_q10_FDR5_peak_667	33	.	4.10525	5.15263	3.32859	171
1	3330714	3330917	HS_B16_H3K27Ac_q10_FDR5_peak_668	52	.	5.13157	7.16154	5.24461	93
1	3331946	3332132	HS_B16_H3K27Ac_q10_FDR5_peak_669	42	.	4.61841	6.13466	4.26057	134
1	3334526	3334677	HS_B16_H3K27Ac_q10_FDR5_peak_670	52	.	5.13157	7.16154	5.24461	44
1	3334807	3335303	HS_B16_H3K27Ac_q10_FDR5_peak_671	95	.	7.18420	11.64423	9.59363	234
1	3335732	3335885	HS_B16_H3K27Ac_q10_FDR5_peak_672	33	.	4.10525	5.15263	3.32859	82
1	3338764	3338911	HS_B16_H3K27Ac_q10_FDR5_peak_673	41	.	4.39753	6.00848	4.15723	69
1	3339033	3339721	HS_B16_H3K27Ac_q10_FDR5_peak_674	100	.	7.03605	12.15750	10.09958	105
1	3340880	3341203	HS_B16_H3K27Ac_q10_FDR5_peak_675	62	.	5.64472	8.22912	6.27465	140
1	3341691	3341886	HS_B16_H3K27Ac_q10_FDR5_peak_676	33	.	4.10525	5.15263	3.32859	107
1	3345833	3346166	HS_B16_H3K27Ac_q10_FDR5_peak_677	73	.	6.15788	9.33397	7.34590	133
1	3346658	3347192	HS_B16_H3K27Ac_q10_FDR5_peak_678	42	.	4.61841	6.13466	4.26057	282
1	3347298	3347582	HS_B16_H3K27Ac_q10_FDR5_peak_679	62	.	5.64472	8.22912	6.27465	201
1	3347795	3349117	HS_B16_H3K27Ac_q10_FDR5_peak_680	84	.	6.67104	10.47317	8.45284	1020
1	3349312	3350051	HS_B16_H3K27Ac_q10_FDR5_peak_681	58	.	4.80933	7.77405	5.84623	222
1	3350372	3350901	HS_B16_H3K27Ac_q10_FDR5_peak_682	84	.	6.23807	10.47359	8.45284	319
1	3351050	3351306	HS_B16_H3K27Ac_q10_FDR5_peak_683	73	.	6.15788	9.33397	7.34590	127
1	3351788	3352549	HS_B16_H3K27Ac_q10_FDR5_peak_684	197	.	11.28945	21.94747	19.71255	369
1	3352859	3353649	HS_B16_H3K27Ac_q10_FDR5_peak_685	170	.	10.26314	19.23534	17.04083	125
1	3353817	3353964	HS_B16_H3K27Ac_q10_FDR5_peak_686	31	.	3.94082	4.89796	3.10735	113
1	3354841	3355224	HS_B16_H3K27Ac_q10_FDR5_peak_687	42	.	4.61841	6.13466	4.26057	83
1	3356981	3357271	HS_B16_H3K27Ac_q10_FDR5_peak_688	33	.	4.10525	5.15263	3.32859	47
1	3361891	3362042	HS_B16_H3K27Ac_q10_FDR5_peak_689	52	.	5.13157	7.16154	5.24461	83
1	3365129	3365433	HS_B16_H3K27Ac_q10_FDR5_peak_690	42	.	4.61841	6.13466	4.26057	88
1	3366187	3366528	HS_B16_H3K27Ac_q10_FDR5_peak_691	52	.	5.13157	7.16154	5.24461	119
1	3378540	3378704	HS_B16_H3K27Ac_q10_FDR5_peak_692	52	.	5.13157	7.16154	5.24461	73
1	3387608	3387755	HS_B16_H3K27Ac_q10_FDR5_peak_693	42	.	4.61841	6.13466	4.26057	52
1	3389348	3389795	HS_B16_H3K27Ac_q10_FDR5_peak_694	24	.	3.59210	4.22049	2.45713	146
1	3390263	3390410	HS_B16_H3K27Ac_q10_FDR5_peak_695	33	.	4.10525	5.15263	3.32859	28
1	3393491	3394162	HS_B16_H3K27Ac_q10_FDR5_peak_696	144	.	9.23682	16.60768	14.45728	129
1	3395845	3396095	HS_B16_H3K27Ac_q10_FDR5_peak_697	84	.	6.67104	10.47317	8.45284	130
1	3403325	3403544	HS_B16_H3K27Ac_q10_FDR5_peak_698	24	.	3.59210	4.22049	2.45713	209
1	3414260	3414422	HS_B16_H3K27Ac_q10_FDR5_peak_699	41	.	4.51676	5.97502	4.12868	40
1	3414954	3415376	HS_B16_H3K27Ac_q10_FDR5_peak_700	62	.	5.64472	8.22912	6.27465	320
1	3422800	3423023	HS_B16_H3K27Ac_q10_FDR5_peak_701	69	.	5.71679	8.93920	6.96856	142
1	3423183	3423853	HS_B16_H3K27Ac_q10_FDR5_peak_702	73	.	6.15788	9.33397	7.34590	146
1	3424263	3424978	HS_B16_H3K27Ac_q10_FDR5_peak_703	62	.	5.64472	8.22912	6.27465	257
1	3436479	3436626	HS_B16_H3K27Ac_q10_FDR5_peak_704	24	.	3.59210	4.22049	2.45713	15
1	3436978	3437220	HS_B16_H3K27Ac_q10_FDR5_peak_705	33	.	4.10525	5.15263	3.32859	112
1	3453164	3456455	HS_B16_H3K27Ac_q10_FDR5_peak_706	855	.	24.83608	88.30338	85.51537	1560
1	3456953	3458748	HS_B16_H3K27Ac_q10_FDR5_peak_707	252	.	13.34208	27.59652	25.28938	1327
1	3459076	3461166	HS_B16_H3K27Ac_q10_FDR5_peak_708	483	.	21.03943	50.86383	48.33749	1044
1	3461266	3462159	HS_B16_H3K27Ac_q10_FDR5_peak_709	119	.	8.21051	14.07356	11.97072	423
1	3462584	3462882	HS_B16_H3K27Ac_q10_FDR5_peak_710	42	.	4.61841	6.13466	4.26057	196
1	3463794	3464613	HS_B16_H3K27Ac_q10_FDR5_peak_711	62	.	5.64472	8.22912	6.27465	236
1	3470892	3472480	HS_B16_H3K27Ac_q10_FDR5_peak_712	170	.	10.26314	19.23534	17.04083	753
1	3473559	3473706	HS_B16_H3K27Ac_q10_FDR5_peak_713	33	.	4.10525	5.15263	3.32859	32
1	3475845	3475992	HS_B16_H3K27Ac_q10_FDR5_peak_714	33	.	4.10525	5.15263	3.32859	57
1	3476112	3476441	HS_B16_H3K27Ac_q10_FDR5_peak_715	33	.	4.10525	5.15263	3.32859	247
1	3476638	3476930	HS_B16_H3K27Ac_q10_FDR5_peak_716	33	.	4.10525	5.15263	3.32859	229
1	3477417	3477572	HS_B16_H3K27Ac_q10_FDR5_peak_717	73	.	6.15788	9.33397	7.34590	85
1	3478069	3478243	HS_B16_H3K27Ac_q10_FDR5_peak_718	24	.	3.59210	4.22049	2.45713	106
1	3479465	3481315	HS_B16_H3K27Ac_q10_FDR5_peak_719	406	.	18.22631	43.09867	40.63697	752
1	3481488	3482071	HS_B16_H3K27Ac_q10_FDR5_peak_720	62	.	5.64472	8.22912	6.27465	519
1	3482428	3482915	HS_B16_H3K27Ac_q10_FDR5_peak_721	80	.	6.40384	10.04155	8.03887	125
1	3483389	3483787	HS_B16_H3K27Ac_q10_FDR5_peak_722	55	.	5.17971	7.48977	5.56752	204
1	3484018	3484445	HS_B16_H3K27Ac_q10_FDR5_peak_723	69	.	5.71679	8.93920	6.96856	35
1	3491166	3491385	HS_B16_H3K27Ac_q10_FDR5_peak_724	84	.	6.67104	10.47317	8.45284	112
1	3492813	3492960	HS_B16_H3K27Ac_q10_FDR5_peak_725	42	.	4.61841	6.13466	4.26057	124
1	3493976	3494123	HS_B16_H3K27Ac_q10_FDR5_peak_726	42	.	4.61841	6.13466	4.26057	77
1	3501941	3502205	HS_B16_H3K27Ac_q10_FDR5_peak_727	81	.	3.55564	10.11832	8.11416	124
1	3502662	3503222	HS_B16_H3K27Ac_q10_FDR5_peak_728	42	.	4.58135	6.07636	4.22123	450
1	3503865	3504435	HS_B16_H3K27Ac_q10_FDR5_peak_729	79	.	6.15654	9.98299	7.98139	307
1	3504540	3505173	HS_B16_H3K27Ac_q10_FDR5_peak_730	169	.	10.18079	19.09871	16.91251	222
1	3505339	3506325	HS_B16_H3K27Ac_q10_FDR5_peak_731	49	.	4.94886	6.87226	4.98333	804
1	3506460	3506607	HS_B16_H3K27Ac_q10_FDR5_peak_732	40	.	4.47471	5.90921	4.06433	81
1	3507774	3507921	HS_B16_H3K27Ac_q10_FDR5_peak_733	33	.	4.10525	5.15263	3.32859	119
1	3515323	3515499	HS_B16_H3K27Ac_q10_FDR5_peak_734	56	.	5.24914	7.59963	5.67567	103
1	3516225	3516897	HS_B16_H3K27Ac_q10_FDR5_peak_735	59	.	5.44374	7.90837	5.97630	528
1	3517111	3517339	HS_B16_H3K27Ac_q10_FDR5_peak_736	23	.	3.48033	4.04972	2.31977	100
1	3522252	3522436	HS_B16_H3K27Ac_q10_FDR5_peak_737	42	.	4.61841	6.13466	4.26057	73
1	3523126	3523341	HS_B16_H3K27Ac_q10_FDR5_peak_738	42	.	4.61841	6.13466	4.26057	83
1	3524367	3524514	HS_B16_H3K27Ac_q10_FDR5_peak_739	42	.	4.61841	6.13466	4.26057	18
1	3524928	3526020	HS_B16_H3K27Ac_q10_FDR5_peak_740	95	.	7.18420	11.64423	9.59363	281
1	3527538	3527718	HS_B16_H3K27Ac_q10_FDR5_peak_741	33	.	4.10525	5.15263	3.32859	86
1	3527881	3528516	HS_B16_H3K27Ac_q10_FDR5_peak_742	62	.	5.64472	8.22912	6.27465	541
1	3528833	3531439	HS_B16_H3K27Ac_q10_FDR5_peak_743	649	.	16.96531	67.57238	64.92356	2390
1	3531908	3532397	HS_B16_H3K27Ac_q10_FDR5_peak_744	107	.	7.69735	12.84499	10.76777	187
1	3532895	3533089	HS_B16_H3K27Ac_q10_FDR5_peak_745	52	.	5.13157	7.16154	5.24461	107
1	3533195	3533655	HS_B16_H3K27Ac_q10_FDR5_peak_746	73	.	6.15788	9.33397	7.34590	78
1	3533794	3534022	HS_B16_H3K27Ac_q10_FDR5_peak_747	33	.	4.10525	5.15263	3.32859	172
1	3534816	3535079	HS_B16_H3K27Ac_q10_FDR5_peak_748	16	.	3.07894	3.34452	1.64969	119
1	3536460	3537422	HS_B16_H3K27Ac_q10_FDR5_peak_749	62	.	5.64472	8.22912	6.27465	375
1	3537551	3537756	HS_B16_H3K27Ac_q10_FDR5_peak_750	33	.	4.10525	5.15263	3.32859	102
1	3537970	3539278	HS_B16_H3K27Ac_q10_FDR5_peak_751	107	.	7.69735	12.84499	10.76777	205
1	3539395	3549289	HS_B16_H3K27Ac_q10_FDR5_peak_752	387	.	17.96049	41.21481	38.77052	3808
1	3554138	3554393	HS_B16_H3K27Ac_q10_FDR5_peak_753	42	.	4.61841	6.13466	4.26057	127
1	3555710	3555857	HS_B16_H3K27Ac_q10_FDR5_peak_754	16	.	3.07894	3.34452	1.64969	55
1	3557751	3557923	HS_B16_H3K27Ac_q10_FDR5_peak_755	33	.	4.10525	5.15263	3.32859	90
1	3560603	3560811	HS_B16_H3K27Ac_q10_FDR5_peak_756	62	.	5.64472	8.22912	6.27465	75
1	3561005	3561448	HS_B16_H3K27Ac_q10_FDR5_peak_757	33	.	4.10525	5.15263	3.32859	69
1	3561557	3561704	HS_B16_H3K27Ac_q10_FDR5_peak_758	33	.	4.10525	5.15263	3.32859	81
1	3563112	3563309	HS_B16_H3K27Ac_q10_FDR5_peak_759	42	.	4.61841	6.13466	4.26057	107
1	3565316	3565463	HS_B16_H3K27Ac_q10_FDR5_peak_760	24	.	3.59210	4.22049	2.45713	70
1	3566308	3566641	HS_B16_H3K27Ac_q10_FDR5_peak_761	95	.	7.18420	11.64423	9.59363	54
1	3568955	3569130	HS_B16_H3K27Ac_q10_FDR5_peak_762	42	.	4.61841	6.13466	4.26057	66
1	3569632	3569779	HS_B16_H3K27Ac_q10_FDR5_peak_763	33	.	4.10525	5.15263	3.32859	109
1	3573131	3573301	HS_B16_H3K27Ac_q10_FDR5_peak_764	33	.	4.10525	5.15263	3.32859	124
1	3578615	3579115	HS_B16_H3K27Ac_q10_FDR5_peak_765	52	.	5.13157	7.16154	5.24461	387
1	3581064	3581644	HS_B16_H3K27Ac_q10_FDR5_peak_766	62	.	5.64472	8.22912	6.27465	184
1	3587675	3587936	HS_B16_H3K27Ac_q10_FDR5_peak_767	73	.	6.15788	9.33397	7.34590	130
1	3588488	3588959	HS_B16_H3K27Ac_q10_FDR5_peak_768	107	.	7.69735	12.84499	10.76777	163
1	3590026	3591355	HS_B16_H3K27Ac_q10_FDR5_peak_769	107	.	7.69735	12.84499	10.76777	667
1	3592477	3592624	HS_B16_H3K27Ac_q10_FDR5_peak_770	42	.	4.61841	6.13466	4.26057	110
1	3593752	3593930	HS_B16_H3K27Ac_q10_FDR5_peak_771	33	.	4.10525	5.15263	3.32859	68
1	3597078	3597240	HS_B16_H3K27Ac_q10_FDR5_peak_772	33	.	4.10525	5.15263	3.32859	32
1	3598037	3598376	HS_B16_H3K27Ac_q10_FDR5_peak_773	74	.	5.82220	9.44231	7.45257	94
1	3598593	3599093	HS_B16_H3K27Ac_q10_FDR5_peak_774	33	.	4.10525	5.15263	3.32859	382
1	3599223	3599431	HS_B16_H3K27Ac_q10_FDR5_peak_775	50	.	4.83728	6.94928	5.05255	126
1	3599625	3599841	HS_B16_H3K27Ac_q10_FDR5_peak_776	33	.	3.95778	5.10813	3.30678	123
1	3599973	3600187	HS_B16_H3K27Ac_q10_FDR5_peak_777	24	.	3.59210	4.22049	2.45713	131
1	3600320	3600878	HS_B16_H3K27Ac_q10_FDR5_peak_778	33	.	4.10525	5.15263	3.32859	70
1	3609226	3609494	HS_B16_H3K27Ac_q10_FDR5_peak_779	107	.	7.69735	12.84499	10.76777	125
1	3609985	3610231	HS_B16_H3K27Ac_q10_FDR5_peak_780	17	.	3.07827	3.44580	1.74003	122
1	3611021	3611168	HS_B16_H3K27Ac_q10_FDR5_peak_781	21	.	3.07944	3.92202	2.19743	98
1	3611818	3612223	HS_B16_H3K27Ac_q10_FDR5_peak_782	119	.	8.21051	14.07356	11.97072	114
1	3612587	3612958	HS_B16_H3K27Ac_q10_FDR5_peak_783	52	.	5.13157	7.16154	5.24461	48
1	3613182	3613369	HS_B16_H3K27Ac_q10_FDR5_peak_784	62	.	5.64472	8.22912	6.27465	71
1	3618642	3618892	HS_B16_H3K27Ac_q10_FDR5_peak_785	42	.	4.61841	6.13466	4.26057	129
1	3623341	3626000	HS_B16_H3K27Ac_q10_FDR5_peak_786	1062	.	34.74049	109.18946	106.26664	2272
1	3627936	3628169	HS_B16_H3K27Ac_q10_FDR5_peak_787	95	.	7.18420	11.64423	9.59363	95
1	3630442	3630590	HS_B16_H3K27Ac_q10_FDR5_peak_788	52	.	5.13157	7.16154	5.24461	45
1	3631117	3631314	HS_B16_H3K27Ac_q10_FDR5_peak_789	65	.	5.65059	8.52168	6.56299	68
1	3631428	3631592	HS_B16_H3K27Ac_q10_FDR5_peak_790	41	.	4.39753	6.00848	4.15723	84
1	3649473	3650266	HS_B16_H3K27Ac_q10_FDR5_peak_791	302	.	9.53959	32.57825	30.21795	453
1	3650689	3650996	HS_B16_H3K27Ac_q10_FDR5_peak_792	50	.	4.46581	6.90477	5.01282	70
1	3651271	3651973	HS_B16_H3K27Ac_q10_FDR5_peak_793	118	.	7.33062	13.90433	11.81184	348
1	3652860	3653113	HS_B16_H3K27Ac_q10_FDR5_peak_794	58	.	5.19267	7.79286	5.86410	134
1	3664135	3664320	HS_B16_H3K27Ac_q10_FDR5_peak_795	21	.	3.38575	3.90637	2.18266	137
1	3669144	3669470	HS_B16_H3K27Ac_q10_FDR5_peak_796	42	.	4.12229	6.06696	4.21223	79
1	3671140	3671287	HS_B16_H3K27Ac_q10_FDR5_peak_797	42	.	4.61841	6.13466	4.26057	66
1	3671393	3671762	HS_B16_H3K27Ac_q10_FDR5_peak_798	52	.	5.13157	7.16154	5.24461	106
1	3674520	3674678	HS_B16_H3K27Ac_q10_FDR5_peak_799	33	.	4.10525	5.15263	3.32859	72
1	3676535	3677627	HS_B16_H3K27Ac_q10_FDR5_peak_800	132	.	8.72367	15.32828	13.20123	650
1	3678339	3679096	HS_B16_H3K27Ac_q10_FDR5_peak_801	107	.	7.69735	12.84499	10.76777	406
1	3691450	3691725	HS_B16_H3K27Ac_q10_FDR5_peak_802	24	.	3.59210	4.22049	2.45713	66
1	3697217	3697442	HS_B16_H3K27Ac_q10_FDR5_peak_803	41	.	4.39753	6.00848	4.15723	144
1	3698198	3698345	HS_B16_H3K27Ac_q10_FDR5_peak_804	24	.	3.59210	4.22049	2.45713	79
1	3702870	3703103	HS_B16_H3K27Ac_q10_FDR5_peak_805	24	.	3.59210	4.22049	2.45713	223
1	3714300	3714701	HS_B16_H3K27Ac_q10_FDR5_peak_806	33	.	4.10525	5.15263	3.32859	229
1	3717709	3718193	HS_B16_H3K27Ac_q10_FDR5_peak_807	62	.	5.64472	8.22912	6.27465	177
1	3721235	3721410	HS_B16_H3K27Ac_q10_FDR5_peak_808	33	.	4.10525	5.15263	3.32859	82
1	3721914	3722163	HS_B16_H3K27Ac_q10_FDR5_peak_809	24	.	3.59210	4.22049	2.45713	223
1	3727618	3727799	HS_B16_H3K27Ac_q10_FDR5_peak_810	42	.	4.61841	6.13466	4.26057	67
1	3728042	3728265	HS_B16_H3K27Ac_q10_FDR5_peak_811	42	.	4.61841	6.13466	4.26057	127
1	3730057	3730305	HS_B16_H3K27Ac_q10_FDR5_peak_812	24	.	3.51802	4.25227	2.48210	115
1	3733805	3733952	HS_B16_H3K27Ac_q10_FDR5_peak_813	42	.	4.61841	6.13466	4.26057	89
1	3740884	3741127	HS_B16_H3K27Ac_q10_FDR5_peak_814	132	.	8.72367	15.32828	13.20123	143
1	3744738	3745187	HS_B16_H3K27Ac_q10_FDR5_peak_815	59	.	5.44374	7.90837	5.97630	349
1	3745758	3746177	HS_B16_H3K27Ac_q10_FDR5_peak_816	69	.	5.91124	8.93784	6.96856	275
1	3746447	3747641	HS_B16_H3K27Ac_q10_FDR5_peak_817	461	.	9.76931	48.61572	46.10911	684
1	3771500	3771982	HS_B16_H3K27Ac_q10_FDR5_peak_818	52	.	4.43922	7.14457	5.24327	307
1	3772297	3772467	HS_B16_H3K27Ac_q10_FDR5_peak_819	67	.	4.79142	8.68655	6.72351	58
1	3772705	3774794	HS_B16_H3K27Ac_q10_FDR5_peak_820	936	.	34.38150	96.49955	93.65804	246
1	3775053	3777111	HS_B16_H3K27Ac_q10_FDR5_peak_821	238	.	12.82892	26.15808	23.86794	1067
1	3777605	3778475	HS_B16_H3K27Ac_q10_FDR5_peak_822	59	.	5.27704	7.92714	5.99135	73
1	3787030	3787240	HS_B16_H3K27Ac_q10_FDR5_peak_823	20	.	3.32550	3.81553	2.09395	207
1	3790616	3790872	HS_B16_H3K27Ac_q10_FDR5_peak_824	62	.	5.43491	8.17833	6.23794	109
1	3795457	3796884	HS_B16_H3K27Ac_q10_FDR5_peak_825	811	.	13.97554	83.90829	81.14845	718
1	3824804	3824976	HS_B16_H3K27Ac_q10_FDR5_peak_826	52	.	5.13157	7.16154	5.24461	80
1	3856217	3858707	HS_B16_H3K27Ac_q10_FDR5_peak_827	846	.	18.66441	87.40689	84.62431	671
1	3894794	3894944	HS_B16_H3K27Ac_q10_FDR5_peak_828	33	.	3.95778	5.10813	3.30678	24
1	3899295	3902659	HS_B16_H3K27Ac_q10_FDR5_peak_829	2540	.	67.50471	258.09552	254.07693	1794
1	3903128	3904801	HS_B16_H3K27Ac_q10_FDR5_peak_830	311	.	15.39470	33.50803	31.13724	519
1	3910895	3911624	HS_B16_H3K27Ac_q10_FDR5_peak_831	107	.	7.69735	12.84499	10.76777	486
1	3912695	3913185	HS_B16_H3K27Ac_q10_FDR5_peak_832	33	.	3.95778	5.10813	3.30678	44
1	4082044	4082300	HS_B16_H3K27Ac_q10_FDR5_peak_833	24	.	3.59210	4.22049	2.45713	80
1	4082403	4082621	HS_B16_H3K27Ac_q10_FDR5_peak_834	42	.	4.61841	6.13466	4.26057	73
1	4083395	4084120	HS_B16_H3K27Ac_q10_FDR5_peak_835	403	.	18.47364	42.79428	40.33474	461
1	4461704	4461859	HS_B16_H3K27Ac_q10_FDR5_peak_836	42	.	4.61841	6.13466	4.26057	47
1	4462791	4463200	HS_B16_H3K27Ac_q10_FDR5_peak_837	27	.	3.10632	4.52729	2.74808	144
1	4463398	4464306	HS_B16_H3K27Ac_q10_FDR5_peak_838	73	.	6.15788	9.33397	7.34590	318
1	4481634	4481781	HS_B16_H3K27Ac_q10_FDR5_peak_839	24	.	3.59210	4.22049	2.45713	54
1	4512979	4513678	HS_B16_H3K27Ac_q10_FDR5_peak_840	170	.	10.26314	19.23534	17.04083	248
1	4513928	4514364	HS_B16_H3K27Ac_q10_FDR5_peak_841	132	.	8.72367	15.32828	13.20123	118
1	4516370	4517025	HS_B16_H3K27Ac_q10_FDR5_peak_842	73	.	6.15788	9.33397	7.34590	389
1	4637970	4638163	HS_B16_H3K27Ac_q10_FDR5_peak_843	33	.	4.10525	5.15263	3.32859	133
1	4653185	4653412	HS_B16_H3K27Ac_q10_FDR5_peak_844	63	.	5.50495	8.28978	6.33456	104
1	4653911	4654171	HS_B16_H3K27Ac_q10_FDR5_peak_845	42	.	4.47219	6.12504	4.26057	167
1	4655828	4656070	HS_B16_H3K27Ac_q10_FDR5_peak_846	32	.	3.41281	5.08720	3.29131	188
1	4656175	4656512	HS_B16_H3K27Ac_q10_FDR5_peak_847	23	.	3.17087	4.07060	2.34021	1
1	4727102	4727335	HS_B16_H3K27Ac_q10_FDR5_peak_848	52	.	5.13157	7.16154	5.24461	126
1	4729224	4729371	HS_B16_H3K27Ac_q10_FDR5_peak_849	24	.	3.59210	4.22049	2.45713	23
1	4784797	4784963	HS_B16_H3K27Ac_q10_FDR5_peak_850	24	.	3.51802	4.25227	2.48210	120
1	5331241	5331388	HS_B16_H3K27Ac_q10_FDR5_peak_851	33	.	4.10525	5.15263	3.32859	47
1	5403929	5404124	HS_B16_H3K27Ac_q10_FDR5_peak_852	33	.	4.10525	5.15263	3.32859	72
1	5509828	5509975	HS_B16_H3K27Ac_q10_FDR5_peak_853	24	.	3.59210	4.22049	2.45713	53
1	5730829	5731023	HS_B16_H3K27Ac_q10_FDR5_peak_854	50	.	4.83728	6.94928	5.05255	73
1	5746558	5746706	HS_B16_H3K27Ac_q10_FDR5_peak_855	42	.	4.61841	6.13466	4.26057	118
1	5755284	5755431	HS_B16_H3K27Ac_q10_FDR5_peak_856	33	.	4.10525	5.15263	3.32859	77
1	5771211	5771364	HS_B16_H3K27Ac_q10_FDR5_peak_857	41	.	4.39753	6.00848	4.15723	51
1	5844256	5844403	HS_B16_H3K27Ac_q10_FDR5_peak_858	33	.	4.10525	5.15263	3.32859	116
1	5847165	5847313	HS_B16_H3K27Ac_q10_FDR5_peak_859	62	.	5.64472	8.22912	6.27465	102
1	5866210	5866359	HS_B16_H3K27Ac_q10_FDR5_peak_860	42	.	4.61841	6.13466	4.26057	40
1	5887918	5888110	HS_B16_H3K27Ac_q10_FDR5_peak_861	34	.	3.77876	5.26301	3.43399	106
1	5908777	5908999	HS_B16_H3K27Ac_q10_FDR5_peak_862	17	.	3.07827	3.44580	1.74003	77
1	5910183	5910330	HS_B16_H3K27Ac_q10_FDR5_peak_863	24	.	3.59210	4.22049	2.45713	1
1	5928135	5928295	HS_B16_H3K27Ac_q10_FDR5_peak_864	33	.	4.10525	5.15263	3.32859	70
1	5934130	5934969	HS_B16_H3K27Ac_q10_FDR5_peak_865	107	.	7.69735	12.84499	10.76777	267
1	5949472	5950607	HS_B16_H3K27Ac_q10_FDR5_peak_866	330	.	15.76330	35.44252	33.05157	137
1	5951137	5951311	HS_B16_H3K27Ac_q10_FDR5_peak_867	14	.	2.74819	3.08455	1.43498	3
1	5966768	5966955	HS_B16_H3K27Ac_q10_FDR5_peak_868	73	.	6.15788	9.33397	7.34590	66
1	5967219	5967789	HS_B16_H3K27Ac_q10_FDR5_peak_869	95	.	7.18420	11.64423	9.59363	290
1	5976463	5976863	HS_B16_H3K27Ac_q10_FDR5_peak_870	52	.	5.13157	7.16154	5.24461	326
1	5980439	5980839	HS_B16_H3K27Ac_q10_FDR5_peak_871	33	.	4.10525	5.15263	3.32859	236
1	5989765	5990116	HS_B16_H3K27Ac_q10_FDR5_peak_872	33	.	3.95778	5.10813	3.30678	258
1	5991322	5995087	HS_B16_H3K27Ac_q10_FDR5_peak_873	2530	.	51.82521	257.06134	253.05446	791
1	6003019	6003265	HS_B16_H3K27Ac_q10_FDR5_peak_874	73	.	6.15788	9.33397	7.34590	120
1	6013429	6013610	HS_B16_H3K27Ac_q10_FDR5_peak_875	22	.	3.43239	3.97694	2.25014	81
1	6014491	6014774	HS_B16_H3K27Ac_q10_FDR5_peak_876	30	.	3.90480	4.84249	3.05380	52
1	6025313	6027858	HS_B16_H3K27Ac_q10_FDR5_peak_877	359	.	15.83111	38.32248	35.90336	1281
1	6028075	6028967	HS_B16_H3K27Ac_q10_FDR5_peak_878	69	.	5.71679	8.93920	6.96856	282
1	6029128	6029757	HS_B16_H3K27Ac_q10_FDR5_peak_879	71	.	5.86296	9.17348	7.19918	120
1	6034291	6034506	HS_B16_H3K27Ac_q10_FDR5_peak_880	47	.	4.81498	6.66154	4.77672	94
1	6034941	6035232	HS_B16_H3K27Ac_q10_FDR5_peak_881	29	.	3.85198	4.76136	2.97616	26
1	6039663	6039866	HS_B16_H3K27Ac_q10_FDR5_peak_882	33	.	4.10525	5.15263	3.32859	146
1	6040557	6040704	HS_B16_H3K27Ac_q10_FDR5_peak_883	24	.	3.59210	4.22049	2.45713	106
1	6071964	6072111	HS_B16_H3K27Ac_q10_FDR5_peak_884	24	.	3.51802	4.25227	2.48210	28
1	6083583	6083738	HS_B16_H3K27Ac_q10_FDR5_peak_885	33	.	4.10525	5.15263	3.32859	103
1	6097000	6097237	HS_B16_H3K27Ac_q10_FDR5_peak_886	24	.	3.59210	4.22049	2.45713	54
1	6105433	6105626	HS_B16_H3K27Ac_q10_FDR5_peak_887	41	.	4.53809	6.00844	4.15723	131
1	6129045	6129259	HS_B16_H3K27Ac_q10_FDR5_peak_888	33	.	4.10525	5.15263	3.32859	100
1	6147372	6147620	HS_B16_H3K27Ac_q10_FDR5_peak_889	33	.	4.10525	5.15263	3.32859	142
1	6151906	6152101	HS_B16_H3K27Ac_q10_FDR5_peak_890	42	.	4.61841	6.13466	4.26057	106
1	6157489	6157636	HS_B16_H3K27Ac_q10_FDR5_peak_891	42	.	4.61841	6.13466	4.26057	110
1	6169726	6169873	HS_B16_H3K27Ac_q10_FDR5_peak_892	33	.	4.10525	5.15263	3.32859	89
1	6178984	6179322	HS_B16_H3K27Ac_q10_FDR5_peak_893	49	.	4.75995	6.82729	4.93963	241
1	6179706	6179868	HS_B16_H3K27Ac_q10_FDR5_peak_894	40	.	4.04527	5.93993	4.09447	50
1	6180597	6180796	HS_B16_H3K27Ac_q10_FDR5_peak_895	48	.	4.38238	6.76549	4.87912	75
1	6198675	6200501	HS_B16_H3K27Ac_q10_FDR5_peak_896	1614	.	36.07658	164.69037	161.40564	693
1	6204736	6206827	HS_B16_H3K27Ac_q10_FDR5_peak_897	682	.	21.92993	70.93092	68.25907	1089
1	6209121	6209685	HS_B16_H3K27Ac_q10_FDR5_peak_898	67	.	5.15286	8.67272	6.71088	72
1	6235133	6236024	HS_B16_H3K27Ac_q10_FDR5_peak_899	369	.	8.54815	39.35736	36.93172	696
1	6236602	6236756	HS_B16_H3K27Ac_q10_FDR5_peak_900	52	.	4.43922	7.14457	5.24327	59
1	6242030	6242423	HS_B16_H3K27Ac_q10_FDR5_peak_901	30	.	3.38218	4.81949	3.03122	209
1	6245365	6245651	HS_B16_H3K27Ac_q10_FDR5_peak_902	58	.	5.19267	7.79286	5.86410	13
1	6248262	6248497	HS_B16_H3K27Ac_q10_FDR5_peak_903	105	.	7.30854	12.60154	10.53603	107
1	6248771	6250489	HS_B16_H3K27Ac_q10_FDR5_peak_904	260	.	8.29030	28.34619	26.03339	650
1	6251442	6251589	HS_B16_H3K27Ac_q10_FDR5_peak_905	35	.	4.00284	5.39192	3.55991	77
1	6257447	6257658	HS_B16_H3K27Ac_q10_FDR5_peak_906	17	.	2.81848	3.49289	1.78470	119
1	6257962	6258936	HS_B16_H3K27Ac_q10_FDR5_peak_907	99	.	6.92356	11.97389	9.91975	650
1	6259187	6261757	HS_B16_H3K27Ac_q10_FDR5_peak_908	1577	.	33.86557	161.04050	157.78058	1668
1	6261863	6263216	HS_B16_H3K27Ac_q10_FDR5_peak_909	84	.	5.35512	10.41511	8.40664	1066
1	6263319	6263508	HS_B16_H3K27Ac_q10_FDR5_peak_910	62	.	5.64472	8.22912	6.27465	106
1	6263683	6264049	HS_B16_H3K27Ac_q10_FDR5_peak_911	95	.	7.18420	11.64423	9.59363	119
1	6264691	6264863	HS_B16_H3K27Ac_q10_FDR5_peak_912	42	.	4.61841	6.13466	4.26057	39
1	6265268	6265415	HS_B16_H3K27Ac_q10_FDR5_peak_913	24	.	3.59210	4.22049	2.45713	73
1	6272747	6272928	HS_B16_H3K27Ac_q10_FDR5_peak_914	24	.	3.51802	4.25227	2.48210	79
1	6273221	6273489	HS_B16_H3K27Ac_q10_FDR5_peak_915	33	.	4.10525	5.15263	3.32859	129
1	6274447	6274604	HS_B16_H3K27Ac_q10_FDR5_peak_916	62	.	5.64472	8.22912	6.27465	98
1	6274748	6275082	HS_B16_H3K27Ac_q10_FDR5_peak_917	33	.	4.10525	5.15263	3.32859	218
1	6275925	6277075	HS_B16_H3K27Ac_q10_FDR5_peak_918	258	.	13.30028	28.12109	25.80976	403
1	6277275	6277422	HS_B16_H3K27Ac_q10_FDR5_peak_919	33	.	4.10525	5.15263	3.32859	103
1	6280107	6280260	HS_B16_H3K27Ac_q10_FDR5_peak_920	46	.	4.70883	6.49503	4.61381	28
1	6280492	6280639	HS_B16_H3K27Ac_q10_FDR5_peak_921	33	.	4.10525	5.15263	3.32859	141
1	6280850	6281218	HS_B16_H3K27Ac_q10_FDR5_peak_922	42	.	4.61841	6.13466	4.26057	40
1	6287553	6287713	HS_B16_H3K27Ac_q10_FDR5_peak_923	42	.	4.61841	6.13466	4.26057	35
1	6288143	6288290	HS_B16_H3K27Ac_q10_FDR5_peak_924	52	.	5.13157	7.16154	5.24461	50
1	6294993	6295140	HS_B16_H3K27Ac_q10_FDR5_peak_925	39	.	4.37291	5.75043	3.91020	79
1	6329794	6329945	HS_B16_H3K27Ac_q10_FDR5_peak_926	33	.	3.95778	5.10813	3.30678	134
1	6330521	6330979	HS_B16_H3K27Ac_q10_FDR5_peak_927	16	.	3.05424	3.30734	1.64707	218
1	6339446	6339593	HS_B16_H3K27Ac_q10_FDR5_peak_928	34	.	3.77876	5.26301	3.43399	97
1	6346879	6347200	HS_B16_H3K27Ac_q10_FDR5_peak_929	24	.	3.59210	4.22049	2.45713	21
1	6348071	6348486	HS_B16_H3K27Ac_q10_FDR5_peak_930	59	.	5.27704	7.92714	5.99135	86
1	6348644	6350817	HS_B16_H3K27Ac_q10_FDR5_peak_931	154	.	9.58041	17.62996	15.46752	171
1	6351130	6353018	HS_B16_H3K27Ac_q10_FDR5_peak_932	403	.	18.47364	42.79428	40.33474	904
1	6353456	6355549	HS_B16_H3K27Ac_q10_FDR5_peak_933	524	.	20.66839	55.01126	52.45325	526
1	6355685	6356929	HS_B16_H3K27Ac_q10_FDR5_peak_934	429	.	18.27136	45.40486	42.92569	678
1	6357090	6361013	HS_B16_H3K27Ac_q10_FDR5_peak_935	1581	.	47.05357	161.38354	158.12006	2447
1	6392659	6394938	HS_B16_H3K27Ac_q10_FDR5_peak_936	2748	.	63.68861	279.02518	274.80789	974
1	6418377	6418993	HS_B16_H3K27Ac_q10_FDR5_peak_937	20	.	2.69597	3.74958	2.03453	600
1	6419708	6420357	HS_B16_H3K27Ac_q10_FDR5_peak_938	128	.	7.71644	15.00522	12.88892	422
1	6423758	6424542	HS_B16_H3K27Ac_q10_FDR5_peak_939	44	.	4.60725	6.33605	4.45720	508
1	6429508	6429739	HS_B16_H3K27Ac_q10_FDR5_peak_940	69	.	5.88409	8.89441	6.92792	115
1	6430107	6430416	HS_B16_H3K27Ac_q10_FDR5_peak_941	33	.	4.10525	5.15263	3.32859	281
1	6437139	6437374	HS_B16_H3K27Ac_q10_FDR5_peak_942	39	.	4.41307	5.81298	3.97154	92
1	6440027	6440429	HS_B16_H3K27Ac_q10_FDR5_peak_943	52	.	4.80340	7.17140	5.25395	328
1	6443669	6443883	HS_B16_H3K27Ac_q10_FDR5_peak_944	60	.	5.34425	8.03409	6.09686	118
1	6445457	6445635	HS_B16_H3K27Ac_q10_FDR5_peak_945	64	.	5.57682	8.40418	6.44788	69
1	6445907	6446146	HS_B16_H3K27Ac_q10_FDR5_peak_946	89	.	6.77150	10.97503	8.94757	126
1	6446283	6452409	HS_B16_H3K27Ac_q10_FDR5_peak_947	805	.	18.04226	83.30502	80.55002	2461
1	6452576	6452893	HS_B16_H3K27Ac_q10_FDR5_peak_948	62	.	5.22326	8.14533	6.20560	164
1	6453027	6453247	HS_B16_H3K27Ac_q10_FDR5_peak_949	70	.	5.58304	9.05350	7.08185	137
1	6453956	6454493	HS_B16_H3K27Ac_q10_FDR5_peak_950	44	.	3.84338	6.34913	4.47016	481
1	6456259	6456425	HS_B16_H3K27Ac_q10_FDR5_peak_951	14	.	2.74819	3.08455	1.43498	123
1	6459790	6461300	HS_B16_H3K27Ac_q10_FDR5_peak_952	83	.	6.39497	10.36754	8.36064	990
1	6461967	6462350	HS_B16_H3K27Ac_q10_FDR5_peak_953	55	.	4.99046	7.47053	5.54902	97
1	6462883	6463176	HS_B16_H3K27Ac_q10_FDR5_peak_954	49	.	4.75995	6.82729	4.93963	146
1	6464237	6464713	HS_B16_H3K27Ac_q10_FDR5_peak_955	153	.	9.49079	17.48197	15.32045	336
1	6465541	6466479	HS_B16_H3K27Ac_q10_FDR5_peak_956	56	.	3.94026	7.59042	5.66681	633
1	6468895	6469042	HS_B16_H3K27Ac_q10_FDR5_peak_957	24	.	3.47586	4.18833	2.45188	87
1	6470663	6470907	HS_B16_H3K27Ac_q10_FDR5_peak_958	20	.	2.69597	3.74958	2.03453	4
1	6471833	6472739	HS_B16_H3K27Ac_q10_FDR5_peak_959	404	.	16.41163	42.96064	40.49951	629
1	6473006	6473491	HS_B16_H3K27Ac_q10_FDR5_peak_960	41	.	4.24404	6.01046	4.15862	144
1	6475442	6475764	HS_B16_H3K27Ac_q10_FDR5_peak_961	46	.	4.42217	6.55693	4.67439	112
1	6484931	6486735	HS_B16_H3K27Ac_q10_FDR5_peak_962	252	.	11.54344	27.59492	25.28938	217
1	6488526	6488692	HS_B16_H3K27Ac_q10_FDR5_peak_963	24	.	3.59210	4.22049	2.45713	39
1	6489351	6489558	HS_B16_H3K27Ac_q10_FDR5_peak_964	33	.	4.09182	5.13172	3.32859	134
1	6489697	6491754	HS_B16_H3K27Ac_q10_FDR5_peak_965	703	.	27.71047	73.00227	70.31402	1252
1	6492060	6492583	HS_B16_H3K27Ac_q10_FDR5_peak_966	83	.	6.61751	10.38647	8.37913	146
1	6494785	6495111	HS_B16_H3K27Ac_q10_FDR5_peak_967	49	.	4.75995	6.82729	4.93963	65
1	6496101	6496254	HS_B16_H3K27Ac_q10_FDR5_peak_968	30	.	3.86943	4.78814	3.00160	19
1	6496409	6496633	HS_B16_H3K27Ac_q10_FDR5_peak_969	144	.	8.94677	16.58591	14.44284	138
1	6496754	6497377	HS_B16_H3K27Ac_q10_FDR5_peak_970	215	.	10.42634	23.84174	21.58323	389
1	6497517	6497828	HS_B16_H3K27Ac_q10_FDR5_peak_971	194	.	10.83030	21.71501	19.48863	177
1	6498106	6498832	HS_B16_H3K27Ac_q10_FDR5_peak_972	59	.	5.27704	7.92714	5.99135	123
1	6498936	6499088	HS_B16_H3K27Ac_q10_FDR5_peak_973	38	.	4.35311	5.71962	3.88012	77
1	6500218	6500947	HS_B16_H3K27Ac_q10_FDR5_peak_974	105	.	7.56349	12.62636	10.56012	113
1	6501062	6501342	HS_B16_H3K27Ac_q10_FDR5_peak_975	60	.	5.49467	7.98944	6.05283	176
1	6501983	6502493	HS_B16_H3K27Ac_q10_FDR5_peak_976	72	.	6.10847	9.25438	7.27919	236
1	6504234	6504398	HS_B16_H3K27Ac_q10_FDR5_peak_977	33	.	4.10525	5.15263	3.32859	77
1	6507598	6507748	HS_B16_H3K27Ac_q10_FDR5_peak_978	42	.	4.61841	6.13466	4.26057	91
1	6508230	6508636	HS_B16_H3K27Ac_q10_FDR5_peak_979	16	.	3.07894	3.34452	1.64969	93
1	6509518	6509665	HS_B16_H3K27Ac_q10_FDR5_peak_980	52	.	5.13157	7.16154	5.24461	120
1	6509891	6510102	HS_B16_H3K27Ac_q10_FDR5_peak_981	33	.	4.10525	5.15263	3.32859	67
1	6519789	6520132	HS_B16_H3K27Ac_q10_FDR5_peak_982	38	.	4.20787	5.71246	3.87319	304
1	6553516	6554943	HS_B16_H3K27Ac_q10_FDR5_peak_983	1718	.	42.47537	175.21901	171.85980	868
1	6555284	6555461	HS_B16_H3K27Ac_q10_FDR5_peak_984	34	.	3.76763	5.24494	3.41866	105
1	6576725	6576875	HS_B16_H3K27Ac_q10_FDR5_peak_985	42	.	4.45354	6.09592	4.24061	60
1	6578573	6581864	HS_B16_H3K27Ac_q10_FDR5_peak_986	2949	.	65.26953	299.37152	294.93625	1653
1	6581982	6582449	HS_B16_H3K27Ac_q10_FDR5_peak_987	129	.	8.32899	15.11548	12.99780	235
1	6583331	6583604	HS_B16_H3K27Ac_q10_FDR5_peak_988	56	.	4.48970	7.52422	5.60144	215
1	6584317	6584616	HS_B16_H3K27Ac_q10_FDR5_peak_989	52	.	5.13157	7.16154	5.24461	38
1	6585057	6586067	HS_B16_H3K27Ac_q10_FDR5_peak_990	67	.	5.15286	8.67272	6.71088	239
1	6586223	6587858	HS_B16_H3K27Ac_q10_FDR5_peak_991	107	.	7.69735	12.84499	10.76777	1279
1	6587961	6588489	HS_B16_H3K27Ac_q10_FDR5_peak_992	144	.	9.23682	16.60768	14.45728	286
1	6588656	6589593	HS_B16_H3K27Ac_q10_FDR5_peak_993	119	.	8.21051	14.07356	11.97072	340
1	6591206	6592028	HS_B16_H3K27Ac_q10_FDR5_peak_994	132	.	8.72367	15.32828	13.20123	598
1	6592542	6593139	HS_B16_H3K27Ac_q10_FDR5_peak_995	52	.	5.13157	7.16154	5.24461	270
1	6593357	6593924	HS_B16_H3K27Ac_q10_FDR5_peak_996	38	.	4.35311	5.71962	3.88012	461
1	6595549	6595818	HS_B16_H3K27Ac_q10_FDR5_peak_997	29	.	3.85198	4.76136	2.97616	210
1	6596731	6597383	HS_B16_H3K27Ac_q10_FDR5_peak_998	111	.	7.47580	13.28471	11.19958	329
1	6597535	6597969	HS_B16_H3K27Ac_q10_FDR5_peak_999	178	.	8.93162	20.09095	17.88736	186
1	6598689	6605225	HS_B16_H3K27Ac_q10_FDR5_peak_1000	2947	.	50.89594	299.21762	294.78491	4518
1	6605810	6606043	HS_B16_H3K27Ac_q10_FDR5_peak_1001	24	.	3.10033	4.13811	2.40464	91
1	6612049	6615824	HS_B16_H3K27Ac_q10_FDR5_peak_1002	1693	.	41.17561	172.71375	169.37459	1169
1	6616007	6616347	HS_B16_H3K27Ac_q10_FDR5_peak_1003	34	.	3.90050	5.23151	3.40544	118
1	6619894	6620166	HS_B16_H3K27Ac_q10_FDR5_peak_1004	40	.	4.32722	5.89876	4.05414	48
1	6621341	6623073	HS_B16_H3K27Ac_q10_FDR5_peak_1005	599	.	22.12735	62.55933	59.94722	825
1	6624510	6626340	HS_B16_H3K27Ac_q10_FDR5_peak_1006	1597	.	35.79473	162.98929	159.71486	873
1	6628466	6628636	HS_B16_H3K27Ac_q10_FDR5_peak_1007	34	.	3.77876	5.26301	3.43399	117
1	6629705	6630058	HS_B16_H3K27Ac_q10_FDR5_peak_1008	72	.	5.66770	9.19139	7.21701	269
1	6632710	6632882	HS_B16_H3K27Ac_q10_FDR5_peak_1009	28	.	3.80058	4.68259	2.89912	74
1	6633002	6633149	HS_B16_H3K27Ac_q10_FDR5_peak_1010	29	.	3.85198	4.76136	2.97616	83
1	6634460	6634959	HS_B16_H3K27Ac_q10_FDR5_peak_1011	87	.	6.65101	10.78045	8.75494	353
1	6635246	6635503	HS_B16_H3K27Ac_q10_FDR5_peak_1012	75	.	6.09460	9.54475	7.55334	139
1	6637412	6638315	HS_B16_H3K27Ac_q10_FDR5_peak_1013	94	.	7.05925	11.44104	9.40393	553
1	6700816	6702353	HS_B16_H3K27Ac_q10_FDR5_peak_1014	1716	.	28.39341	174.97202	171.61461	718
1	6743457	6743962	HS_B16_H3K27Ac_q10_FDR5_peak_1015	146	.	9.06670	16.78327	14.62989	265
1	6760782	6761258	HS_B16_H3K27Ac_q10_FDR5_peak_1016	60	.	4.75631	7.99186	6.05510	344
1	6761682	6762164	HS_B16_H3K27Ac_q10_FDR5_peak_1017	67	.	4.79142	8.68655	6.72351	142
1	6762668	6762819	HS_B16_H3K27Ac_q10_FDR5_peak_1018	45	.	4.31787	6.38730	4.50781	64
1	6783774	6785727	HS_B16_H3K27Ac_q10_FDR5_peak_1019	3542	.	64.88307	359.48541	354.28519	599
1	6785839	6786571	HS_B16_H3K27Ac_q10_FDR5_peak_1020	975	.	28.16896	100.43333	97.56555	299
1	6907615	6907790	HS_B16_H3K27Ac_q10_FDR5_peak_1021	24	.	3.59210	4.22049	2.45713	110
1	6912429	6912889	HS_B16_H3K27Ac_q10_FDR5_peak_1022	84	.	6.67104	10.47317	8.45284	350
1	6913226	6913564	HS_B16_H3K27Ac_q10_FDR5_peak_1023	95	.	7.18420	11.64423	9.59363	121
1	6923532	6923679	HS_B16_H3K27Ac_q10_FDR5_peak_1024	33	.	4.10525	5.15263	3.32859	118
1	6924300	6924683	HS_B16_H3K27Ac_q10_FDR5_peak_1025	73	.	6.15788	9.33397	7.34590	69
1	6924920	6925083	HS_B16_H3K27Ac_q10_FDR5_peak_1026	50	.	5.01863	6.98247	5.08521	93
1	6960304	6960527	HS_B16_H3K27Ac_q10_FDR5_peak_1027	30	.	3.38218	4.81949	3.03122	33
1	6961190	6961534	HS_B16_H3K27Ac_q10_FDR5_peak_1028	73	.	6.15788	9.33397	7.34590	238
1	6961879	6962338	HS_B16_H3K27Ac_q10_FDR5_peak_1029	100	.	7.03605	12.15750	10.09958	207
1	6963569	6964024	HS_B16_H3K27Ac_q10_FDR5_peak_1030	73	.	6.15788	9.33397	7.34590	114
1	6964168	6964333	HS_B16_H3K27Ac_q10_FDR5_peak_1031	52	.	5.13157	7.16154	5.24461	91
1	7062427	7062725	HS_B16_H3K27Ac_q10_FDR5_peak_1032	73	.	6.15788	9.33397	7.34590	106
1	7069952	7070253	HS_B16_H3K27Ac_q10_FDR5_peak_1033	84	.	6.67104	10.47317	8.45284	159
1	7097161	7097597	HS_B16_H3K27Ac_q10_FDR5_peak_1034	119	.	8.21051	14.07356	11.97072	115
1	7097750	7099406	HS_B16_H3K27Ac_q10_FDR5_peak_1035	326	.	15.90786	35.02268	32.63553	1000
1	7100502	7100721	HS_B16_H3K27Ac_q10_FDR5_peak_1036	95	.	7.18420	11.64423	9.59363	86
1	7121650	7121811	HS_B16_H3K27Ac_q10_FDR5_peak_1037	33	.	4.10525	5.15263	3.32859	136
1	7148533	7150498	HS_B16_H3K27Ac_q10_FDR5_peak_1038	1029	.	36.94729	105.83932	102.93756	1231
1	7151291	7151553	HS_B16_H3K27Ac_q10_FDR5_peak_1039	41	.	4.39753	6.00848	4.15723	189
1	7155175	7155324	HS_B16_H3K27Ac_q10_FDR5_peak_1040	50	.	5.01863	6.98247	5.08521	105
1	7174697	7174863	HS_B16_H3K27Ac_q10_FDR5_peak_1041	42	.	4.61841	6.13466	4.26057	67
1	7232162	7232319	HS_B16_H3K27Ac_q10_FDR5_peak_1042	52	.	5.13157	7.16154	5.24461	91
1	7266145	7266330	HS_B16_H3K27Ac_q10_FDR5_peak_1043	62	.	5.64472	8.22912	6.27465	130
1	7346653	7346859	HS_B16_H3K27Ac_q10_FDR5_peak_1044	132	.	8.72367	15.32828	13.20123	82
1	7347113	7347503	HS_B16_H3K27Ac_q10_FDR5_peak_1045	84	.	6.67104	10.47317	8.45284	254
1	7388594	7388884	HS_B16_H3K27Ac_q10_FDR5_peak_1046	52	.	5.13157	7.16154	5.24461	84
1	7389008	7389556	HS_B16_H3K27Ac_q10_FDR5_peak_1047	52	.	5.13157	7.16154	5.24461	323
1	7389797	7390072	HS_B16_H3K27Ac_q10_FDR5_peak_1048	42	.	4.61841	6.13466	4.26057	175
1	7408108	7408255	HS_B16_H3K27Ac_q10_FDR5_peak_1049	42	.	4.61841	6.13466	4.26057	92
1	7454647	7454794	HS_B16_H3K27Ac_q10_FDR5_peak_1050	52	.	5.13157	7.16154	5.24461	67
1	7455646	7455832	HS_B16_H3K27Ac_q10_FDR5_peak_1051	24	.	3.59210	4.22049	2.45713	50
1	7457884	7458113	HS_B16_H3K27Ac_q10_FDR5_peak_1052	33	.	4.10525	5.15263	3.32859	93
1	7458506	7458782	HS_B16_H3K27Ac_q10_FDR5_peak_1053	33	.	4.10525	5.15263	3.32859	205
1	7469544	7470020	HS_B16_H3K27Ac_q10_FDR5_peak_1054	84	.	6.67104	10.47317	8.45284	175
1	7470222	7470369	HS_B16_H3K27Ac_q10_FDR5_peak_1055	16	.	3.07894	3.34452	1.64969	49
1	7470472	7473621	HS_B16_H3K27Ac_q10_FDR5_peak_1056	210	.	11.80261	23.33283	21.07924	1159
1	7475536	7476187	HS_B16_H3K27Ac_q10_FDR5_peak_1057	42	.	4.61841	6.13466	4.26057	351
1	7476426	7477179	HS_B16_H3K27Ac_q10_FDR5_peak_1058	157	.	9.74998	17.91043	15.73685	140
1	7477532	7478743	HS_B16_H3K27Ac_q10_FDR5_peak_1059	360	.	16.74850	38.46761	36.04777	850
1	7479187	7479817	HS_B16_H3K27Ac_q10_FDR5_peak_1060	224	.	12.31576	24.73662	22.46474	438
1	7482695	7483063	HS_B16_H3K27Ac_q10_FDR5_peak_1061	42	.	4.61841	6.13466	4.26057	313
1	7483221	7484274	HS_B16_H3K27Ac_q10_FDR5_peak_1062	157	.	9.74998	17.91043	15.73685	598
1	7484843	7485022	HS_B16_H3K27Ac_q10_FDR5_peak_1063	20	.	3.20227	3.77410	2.05339	53
1	7485128	7485695	HS_B16_H3K27Ac_q10_FDR5_peak_1064	67	.	4.79142	8.68655	6.72351	185
1	7488264	7488456	HS_B16_H3K27Ac_q10_FDR5_peak_1065	33	.	4.10525	5.15263	3.32859	73
1	7488890	7489363	HS_B16_H3K27Ac_q10_FDR5_peak_1066	73	.	6.15788	9.33397	7.34590	108
1	7489549	7491243	HS_B16_H3K27Ac_q10_FDR5_peak_1067	218	.	11.25078	24.09614	21.83571	1066
1	7491858	7492091	HS_B16_H3K27Ac_q10_FDR5_peak_1068	24	.	3.59210	4.22049	2.45713	92
1	7496718	7496894	HS_B16_H3K27Ac_q10_FDR5_peak_1069	28	.	3.76706	4.63133	2.84857	116
1	7503372	7503600	HS_B16_H3K27Ac_q10_FDR5_peak_1070	62	.	5.64472	8.22912	6.27465	119
1	7504353	7504549	HS_B16_H3K27Ac_q10_FDR5_peak_1071	42	.	4.61841	6.13466	4.26057	127
1	7505048	7505271	HS_B16_H3K27Ac_q10_FDR5_peak_1072	62	.	5.64472	8.22912	6.27465	92
1	7507684	7508419	HS_B16_H3K27Ac_q10_FDR5_peak_1073	84	.	6.67104	10.47317	8.45284	592
1	7508946	7509223	HS_B16_H3K27Ac_q10_FDR5_peak_1074	52	.	5.13157	7.16154	5.24461	114
1	7519259	7519488	HS_B16_H3K27Ac_q10_FDR5_peak_1075	52	.	5.13157	7.16154	5.24461	121
1	7520584	7520767	HS_B16_H3K27Ac_q10_FDR5_peak_1076	33	.	3.95778	5.10813	3.30678	41
1	7527521	7527714	HS_B16_H3K27Ac_q10_FDR5_peak_1077	42	.	4.61841	6.13466	4.26057	146
1	7533026	7533444	HS_B16_H3K27Ac_q10_FDR5_peak_1078	33	.	4.10525	5.15263	3.32859	313
1	7533554	7533701	HS_B16_H3K27Ac_q10_FDR5_peak_1079	50	.	4.83728	6.94928	5.05255	102
1	7534024	7534320	HS_B16_H3K27Ac_q10_FDR5_peak_1080	90	.	6.59629	11.05638	9.02539	109
1	7534464	7535526	HS_B16_H3K27Ac_q10_FDR5_peak_1081	183	.	10.77629	20.58134	18.36541	641
1	7536313	7537097	HS_B16_H3K27Ac_q10_FDR5_peak_1082	107	.	7.69735	12.84499	10.76777	256
1	7537323	7537674	HS_B16_H3K27Ac_q10_FDR5_peak_1083	95	.	7.18420	11.64423	9.59363	247
1	7542825	7543041	HS_B16_H3K27Ac_q10_FDR5_peak_1084	74	.	5.82220	9.44231	7.45257	103
1	7548473	7548899	HS_B16_H3K27Ac_q10_FDR5_peak_1085	62	.	5.64472	8.22912	6.27465	102
1	7549061	7549242	HS_B16_H3K27Ac_q10_FDR5_peak_1086	52	.	5.13157	7.16154	5.24461	105
1	7550363	7550800	HS_B16_H3K27Ac_q10_FDR5_peak_1087	107	.	7.69735	12.84499	10.76777	174
1	7551091	7551962	HS_B16_H3K27Ac_q10_FDR5_peak_1088	119	.	8.21051	14.07356	11.97072	565
1	7552128	7552971	HS_B16_H3K27Ac_q10_FDR5_peak_1089	85	.	5.83991	10.55112	8.52835	339
1	7555226	7556937	HS_B16_H3K27Ac_q10_FDR5_peak_1090	170	.	10.26314	19.23534	17.04083	352
1	7557580	7559240	HS_B16_H3K27Ac_q10_FDR5_peak_1091	170	.	10.26314	19.23534	17.04083	505
1	7559343	7559694	HS_B16_H3K27Ac_q10_FDR5_peak_1092	84	.	6.67104	10.47317	8.45284	154
1	7560855	7561107	HS_B16_H3K27Ac_q10_FDR5_peak_1093	50	.	4.83728	6.94928	5.05255	135
1	7561312	7561459	HS_B16_H3K27Ac_q10_FDR5_peak_1094	42	.	4.61841	6.13466	4.26057	49
1	7564968	7565783	HS_B16_H3K27Ac_q10_FDR5_peak_1095	90	.	6.59629	11.05638	9.02539	397
1	7570310	7570934	HS_B16_H3K27Ac_q10_FDR5_peak_1096	111	.	7.47580	13.28471	11.19958	110
1	7573158	7575198	HS_B16_H3K27Ac_q10_FDR5_peak_1097	544	.	18.55029	56.98975	54.41737	1077
1	7578339	7578524	HS_B16_H3K27Ac_q10_FDR5_peak_1098	42	.	4.61841	6.13466	4.26057	49
1	7586057	7586393	HS_B16_H3K27Ac_q10_FDR5_peak_1099	52	.	5.13157	7.16154	5.24461	129
1	7587210	7587363	HS_B16_H3K27Ac_q10_FDR5_peak_1100	42	.	4.61841	6.13466	4.26057	43
1	7630640	7630787	HS_B16_H3K27Ac_q10_FDR5_peak_1101	42	.	4.61841	6.13466	4.26057	76
1	7642386	7642533	HS_B16_H3K27Ac_q10_FDR5_peak_1102	33	.	4.10525	5.15263	3.32859	29
1	7645531	7645735	HS_B16_H3K27Ac_q10_FDR5_peak_1103	62	.	5.64472	8.22912	6.27465	118
1	7645911	7646114	HS_B16_H3K27Ac_q10_FDR5_peak_1104	42	.	4.61841	6.13466	4.26057	77
1	7646375	7647177	HS_B16_H3K27Ac_q10_FDR5_peak_1105	62	.	5.64472	8.22912	6.27465	418
1	7648893	7649079	HS_B16_H3K27Ac_q10_FDR5_peak_1106	33	.	4.10525	5.15263	3.32859	121
1	7649222	7649445	HS_B16_H3K27Ac_q10_FDR5_peak_1107	52	.	5.13157	7.16154	5.24461	142
1	7667986	7668148	HS_B16_H3K27Ac_q10_FDR5_peak_1108	33	.	4.10525	5.15263	3.32859	90
1	7669851	7670298	HS_B16_H3K27Ac_q10_FDR5_peak_1109	52	.	5.13157	7.16154	5.24461	372
1	7679017	7679516	HS_B16_H3K27Ac_q10_FDR5_peak_1110	62	.	5.64472	8.22912	6.27465	258
1	7679623	7681166	HS_B16_H3K27Ac_q10_FDR5_peak_1111	76	.	3.79918	9.62805	7.63404	940
1	7703790	7703940	HS_B16_H3K27Ac_q10_FDR5_peak_1112	39	.	4.09606	5.77424	3.93349	79
1	7704121	7705808	HS_B16_H3K27Ac_q10_FDR5_peak_1113	401	.	10.62463	42.61775	40.16387	285
1	7770745	7772214	HS_B16_H3K27Ac_q10_FDR5_peak_1114	1961	.	34.01070	199.67055	196.13512	674
1	7782202	7782542	HS_B16_H3K27Ac_q10_FDR5_peak_1115	62	.	5.64472	8.22912	6.27465	115
1	7782976	7785324	HS_B16_H3K27Ac_q10_FDR5_peak_1116	2324	.	38.57311	236.22916	232.40248	1536
1	7786132	7786279	HS_B16_H3K27Ac_q10_FDR5_peak_1117	64	.	5.40633	8.44058	6.48363	84
1	7827241	7827417	HS_B16_H3K27Ac_q10_FDR5_peak_1118	40	.	3.58422	5.85815	4.01482	65
1	7930043	7930354	HS_B16_H3K27Ac_q10_FDR5_peak_1119	66	.	5.49187	8.57818	6.61911	184
1	7942178	7942864	HS_B16_H3K27Ac_q10_FDR5_peak_1120	378	.	17.40164	40.27021	37.83414	229
1	7953569	7954909	HS_B16_H3K27Ac_q10_FDR5_peak_1121	1647	.	49.57738	168.10046	164.79234	851
1	7961029	7962252	HS_B16_H3K27Ac_q10_FDR5_peak_1122	1993	.	34.42546	202.94368	199.38255	787
1	7983042	7983696	HS_B16_H3K27Ac_q10_FDR5_peak_1123	104	.	6.52695	12.52767	10.46276	185
1	7984325	7984523	HS_B16_H3K27Ac_q10_FDR5_peak_1124	43	.	4.52909	6.21390	4.33796	126
1	7985893	7986123	HS_B16_H3K27Ac_q10_FDR5_peak_1125	57	.	5.29648	7.67459	5.74972	136
1	8001393	8001546	HS_B16_H3K27Ac_q10_FDR5_peak_1126	48	.	4.56391	6.78631	4.89978	119
1	8004142	8004350	HS_B16_H3K27Ac_q10_FDR5_peak_1127	50	.	4.68060	6.97428	5.07729	83
1	8004514	8006069	HS_B16_H3K27Ac_q10_FDR5_peak_1128	372	.	13.10188	39.72215	37.29091	1230
1	8009960	8010352	HS_B16_H3K27Ac_q10_FDR5_peak_1129	158	.	9.23688	18.03065	15.85477	201
1	8011113	8011370	HS_B16_H3K27Ac_q10_FDR5_peak_1130	55	.	5.17971	7.48977	5.56752	123
1	8023308	8023775	HS_B16_H3K27Ac_q10_FDR5_peak_1131	27	.	3.43524	4.49570	2.71754	216
1	8024071	8024218	HS_B16_H3K27Ac_q10_FDR5_peak_1132	17	.	3.07827	3.44580	1.74003	65
1	8024443	8024590	HS_B16_H3K27Ac_q10_FDR5_peak_1133	14	.	2.74819	3.08455	1.43498	97
1	8025327	8027876	HS_B16_H3K27Ac_q10_FDR5_peak_1134	2994	.	54.06350	303.94852	299.46368	1326
1	8029625	8030497	HS_B16_H3K27Ac_q10_FDR5_peak_1135	312	.	12.41804	33.66219	31.28911	247
1	8034758	8034968	HS_B16_H3K27Ac_q10_FDR5_peak_1136	40	.	4.30976	5.87151	4.02799	111
1	8115603	8116902	HS_B16_H3K27Ac_q10_FDR5_peak_1137	235	.	8.84108	25.86894	23.58620	884
1	8117511	8118805	HS_B16_H3K27Ac_q10_FDR5_peak_1138	198	.	10.39679	22.08785	19.85153	404
1	8121571	8122207	HS_B16_H3K27Ac_q10_FDR5_peak_1139	372	.	15.80311	39.70573	37.27456	352
1	8125553	8125800	HS_B16_H3K27Ac_q10_FDR5_peak_1140	79	.	6.15792	9.98522	7.98351	107
1	8137275	8137435	HS_B16_H3K27Ac_q10_FDR5_peak_1141	51	.	4.52522	7.00357	5.10598	125
1	8167656	8169846	HS_B16_H3K27Ac_q10_FDR5_peak_1142	609	.	20.79009	63.61555	60.99453	1971
1	8169986	8171676	HS_B16_H3K27Ac_q10_FDR5_peak_1143	1080	.	31.69223	111.00366	108.06946	459
1	8173272	8173843	HS_B16_H3K27Ac_q10_FDR5_peak_1144	72	.	4.29677	9.22718	7.25241	331
1	8183057	8183204	HS_B16_H3K27Ac_q10_FDR5_peak_1145	20	.	3.09171	3.76827	2.04966	55
1	8190519	8190669	HS_B16_H3K27Ac_q10_FDR5_peak_1146	40	.	3.58422	5.85815	4.01482	114
1	8197520	8197718	HS_B16_H3K27Ac_q10_FDR5_peak_1147	24	.	3.10033	4.13811	2.40464	28
1	8197847	8198524	HS_B16_H3K27Ac_q10_FDR5_peak_1148	221	.	10.11318	24.43895	22.17474	130
1	8200119	8204556	HS_B16_H3K27Ac_q10_FDR5_peak_1149	1558	.	46.43302	159.14423	155.89658	1621
1	8208777	8209008	HS_B16_H3K27Ac_q10_FDR5_peak_1150	45	.	4.66766	6.43057	4.55052	94
1	8209542	8209825	HS_B16_H3K27Ac_q10_FDR5_peak_1151	41	.	4.39753	6.00848	4.15723	58
1	8210914	8211388	HS_B16_H3K27Ac_q10_FDR5_peak_1152	90	.	6.59629	11.05638	9.02539	349
1	8211497	8212206	HS_B16_H3K27Ac_q10_FDR5_peak_1153	393	.	17.89883	41.82197	39.37225	487
1	8212676	8213200	HS_B16_H3K27Ac_q10_FDR5_peak_1154	61	.	5.54656	8.07217	6.13401	212
1	8215421	8215788	HS_B16_H3K27Ac_q10_FDR5_peak_1155	17	.	3.07827	3.44580	1.74003	133
1	8216476	8218133	HS_B16_H3K27Ac_q10_FDR5_peak_1156	1969	.	37.51485	200.45515	196.91415	917
1	8218252	8218399	HS_B16_H3K27Ac_q10_FDR5_peak_1157	49	.	4.75995	6.82729	4.93963	54
1	8234026	8234284	HS_B16_H3K27Ac_q10_FDR5_peak_1158	59	.	4.50957	7.85819	5.92770	127
1	8238611	8238955	HS_B16_H3K27Ac_q10_FDR5_peak_1159	60	.	5.32206	7.99878	6.06192	246
1	8239647	8241688	HS_B16_H3K27Ac_q10_FDR5_peak_1160	237	.	10.64924	25.99915	23.71461	492
1	8241825	8242283	HS_B16_H3K27Ac_q10_FDR5_peak_1161	27	.	3.43524	4.49570	2.71754	228
1	8247176	8247833	HS_B16_H3K27Ac_q10_FDR5_peak_1162	113	.	7.31477	13.44366	11.35728	548
1	8250264	8250963	HS_B16_H3K27Ac_q10_FDR5_peak_1163	156	.	8.24457	17.83794	15.67179	517
1	8254930	8255384	HS_B16_H3K27Ac_q10_FDR5_peak_1164	190	.	9.27514	21.24223	19.02049	195
1	8257583	8258996	HS_B16_H3K27Ac_q10_FDR5_peak_1165	765	.	17.42011	79.24776	76.51910	568
1	8260805	8261077	HS_B16_H3K27Ac_q10_FDR5_peak_1166	63	.	4.14765	8.31385	6.35828	69
1	8261423	8262426	HS_B16_H3K27Ac_q10_FDR5_peak_1167	266	.	9.75864	28.98947	26.67074	806
1	8263581	8263849	HS_B16_H3K27Ac_q10_FDR5_peak_1168	42	.	4.12229	6.06696	4.21223	144
1	8312501	8312737	HS_B16_H3K27Ac_q10_FDR5_peak_1169	86	.	6.56342	10.63914	8.61550	120
1	8312862	8313009	HS_B16_H3K27Ac_q10_FDR5_peak_1170	46	.	4.70883	6.49503	4.61381	62
1	8313491	8314010	HS_B16_H3K27Ac_q10_FDR5_peak_1171	84	.	5.35512	10.41511	8.40664	315
1	8314525	8315125	HS_B16_H3K27Ac_q10_FDR5_peak_1172	167	.	8.58810	18.95598	16.77131	180
1	8315460	8315777	HS_B16_H3K27Ac_q10_FDR5_peak_1173	99	.	7.15792	11.96697	9.91352	186
1	8317736	8318682	HS_B16_H3K27Ac_q10_FDR5_peak_1174	110	.	5.12913	13.16994	11.08858	502
1	8329424	8329630	HS_B16_H3K27Ac_q10_FDR5_peak_1175	50	.	4.83728	6.94928	5.05255	93
1	8342911	8343572	HS_B16_H3K27Ac_q10_FDR5_peak_1176	229	.	11.20794	25.19563	22.91980	327
1	8343694	8344280	HS_B16_H3K27Ac_q10_FDR5_peak_1177	106	.	7.40354	12.75622	10.68886	352
1	8345549	8346540	HS_B16_H3K27Ac_q10_FDR5_peak_1178	79	.	6.37444	9.99421	7.99233	98
1	8347293	8347440	HS_B16_H3K27Ac_q10_FDR5_peak_1179	22	.	3.44822	4.00095	2.27221	12
1	8347810	8348004	HS_B16_H3K27Ac_q10_FDR5_peak_1180	41	.	4.39753	6.00848	4.15723	54
1	8348449	8349182	HS_B16_H3K27Ac_q10_FDR5_peak_1181	132	.	8.72367	15.32828	13.20123	625
1	8349854	8350553	HS_B16_H3K27Ac_q10_FDR5_peak_1182	183	.	10.77629	20.58134	18.36541	249
1	8350827	8352222	HS_B16_H3K27Ac_q10_FDR5_peak_1183	210	.	11.80261	23.33283	21.07924	634
1	8352687	8353798	HS_B16_H3K27Ac_q10_FDR5_peak_1184	183	.	10.77629	20.58134	18.36541	878
1	8355241	8355867	HS_B16_H3K27Ac_q10_FDR5_peak_1185	144	.	9.23682	16.60768	14.45728	315
1	8356008	8357237	HS_B16_H3K27Ac_q10_FDR5_peak_1186	84	.	5.35512	10.41511	8.40664	937
1	8357362	8359709	HS_B16_H3K27Ac_q10_FDR5_peak_1187	224	.	12.31576	24.73662	22.46474	846
1	8359872	8360324	HS_B16_H3K27Ac_q10_FDR5_peak_1188	73	.	6.15788	9.33397	7.34590	226
1	8360568	8361758	HS_B16_H3K27Ac_q10_FDR5_peak_1189	122	.	7.60539	14.36610	12.25948	241
1	8362447	8363603	HS_B16_H3K27Ac_q10_FDR5_peak_1190	144	.	9.23682	16.60768	14.45728	986
1	8363750	8364842	HS_B16_H3K27Ac_q10_FDR5_peak_1191	274	.	13.19259	29.80363	27.47275	218
1	8365017	8365299	HS_B16_H3K27Ac_q10_FDR5_peak_1192	90	.	6.59629	11.05638	9.02539	138
1	8365514	8366263	HS_B16_H3K27Ac_q10_FDR5_peak_1193	119	.	8.21051	14.07356	11.97072	565
1	8366380	8366637	HS_B16_H3K27Ac_q10_FDR5_peak_1194	42	.	4.61841	6.13466	4.26057	68
1	8369734	8370035	HS_B16_H3K27Ac_q10_FDR5_peak_1195	51	.	4.22772	7.05562	5.15644	72
1	8371362	8371942	HS_B16_H3K27Ac_q10_FDR5_peak_1196	356	.	16.93417	38.09284	35.67669	260
1	8373270	8374816	HS_B16_H3K27Ac_q10_FDR5_peak_1197	170	.	10.26314	19.23534	17.04083	331
1	8379045	8379956	HS_B16_H3K27Ac_q10_FDR5_peak_1198	387	.	17.96049	41.21481	38.77052	310
1	8380790	8381187	HS_B16_H3K27Ac_q10_FDR5_peak_1199	62	.	5.64472	8.22912	6.27465	115
1	8410105	8410609	HS_B16_H3K27Ac_q10_FDR5_peak_1200	197	.	11.28945	21.94747	19.71255	62
1	8416130	8416585	HS_B16_H3K27Ac_q10_FDR5_peak_1201	30	.	3.38218	4.81949	3.03122	167
1	8422524	8424845	HS_B16_H3K27Ac_q10_FDR5_peak_1202	2988	.	74.85686	303.35059	298.87152	1084
1	8426233	8426403	HS_B16_H3K27Ac_q10_FDR5_peak_1203	24	.	3.51802	4.25227	2.48210	118
1	8462232	8462749	HS_B16_H3K27Ac_q10_FDR5_peak_1204	67	.	5.15286	8.67272	6.71088	187
1	8463558	8464788	HS_B16_H3K27Ac_q10_FDR5_peak_1205	252	.	13.34208	27.59652	25.28938	871
1	8465625	8466184	HS_B16_H3K27Ac_q10_FDR5_peak_1206	132	.	8.72367	15.32828	13.20123	270
1	8467639	8467897	HS_B16_H3K27Ac_q10_FDR5_peak_1207	111	.	7.47580	13.28471	11.19958	64
1	8497976	8498123	HS_B16_H3K27Ac_q10_FDR5_peak_1208	20	.	3.09171	3.76827	2.04966	108
1	8525204	8525452	HS_B16_H3K27Ac_q10_FDR5_peak_1209	33	.	4.10525	5.15263	3.32859	226
1	8525565	8525738	HS_B16_H3K27Ac_q10_FDR5_peak_1210	33	.	4.10525	5.15263	3.32859	120
1	8552793	8553110	HS_B16_H3K27Ac_q10_FDR5_peak_1211	52	.	5.11477	7.13485	5.23434	173
1	8598364	8598806	HS_B16_H3K27Ac_q10_FDR5_peak_1212	61	.	5.57287	8.11418	6.17509	123
1	8653395	8653573	HS_B16_H3K27Ac_q10_FDR5_peak_1213	67	.	5.55783	8.68415	6.72205	93
1	8702632	8703630	HS_B16_H3K27Ac_q10_FDR5_peak_1214	961	.	18.86788	99.04166	96.18362	603
1	8726175	8726672	HS_B16_H3K27Ac_q10_FDR5_peak_1215	53	.	4.06212	7.29785	5.37856	175
1	8727082	8727256	HS_B16_H3K27Ac_q10_FDR5_peak_1216	53	.	4.06212	7.29785	5.37856	53
1	8746999	8747150	HS_B16_H3K27Ac_q10_FDR5_peak_1217	46	.	3.82317	6.56520	4.68181	67
1	8816602	8818448	HS_B16_H3K27Ac_q10_FDR5_peak_1218	1816	.	32.14426	185.07397	181.64713	668
1	8818624	8819155	HS_B16_H3K27Ac_q10_FDR5_peak_1219	91	.	6.89644	11.17708	9.14424	420
1	8847980	8848703	HS_B16_H3K27Ac_q10_FDR5_peak_1220	170	.	9.34666	19.23430	17.04083	146
1	8848904	8849082	HS_B16_H3K27Ac_q10_FDR5_peak_1221	37	.	4.12657	5.58547	3.74838	36
1	8849209	8849372	HS_B16_H3K27Ac_q10_FDR5_peak_1222	56	.	5.02963	7.53304	5.61002	112
1	8861046	8861403	HS_B16_H3K27Ac_q10_FDR5_peak_1223	66	.	5.67562	8.56156	6.60261	235
1	8862634	8862842	HS_B16_H3K27Ac_q10_FDR5_peak_1224	49	.	4.94886	6.87226	4.98333	73
1	8865144	8865420	HS_B16_H3K27Ac_q10_FDR5_peak_1225	24	.	3.59210	4.22049	2.45713	205
1	8865803	8865982	HS_B16_H3K27Ac_q10_FDR5_peak_1226	52	.	5.13157	7.16154	5.24461	134
1	8870554	8870725	HS_B16_H3K27Ac_q10_FDR5_peak_1227	42	.	4.61841	6.13466	4.26057	109
1	8871647	8872044	HS_B16_H3K27Ac_q10_FDR5_peak_1228	24	.	3.59210	4.22049	2.45713	195
1	8874074	8874416	HS_B16_H3K27Ac_q10_FDR5_peak_1229	77	.	6.23138	9.76423	7.76804	203
1	8876462	8879865	HS_B16_H3K27Ac_q10_FDR5_peak_1230	3397	.	63.69772	344.75446	339.76819	2702
1	8880946	8881544	HS_B16_H3K27Ac_q10_FDR5_peak_1231	109	.	5.39194	13.06003	10.98043	248
1	8890068	8890288	HS_B16_H3K27Ac_q10_FDR5_peak_1232	58	.	4.97971	7.75032	5.82486	120
1	8890512	8890718	HS_B16_H3K27Ac_q10_FDR5_peak_1233	48	.	4.19038	6.71271	4.82723	123
1	8987448	8987606	HS_B16_H3K27Ac_q10_FDR5_peak_1234	38	.	3.92149	5.73456	3.89481	43
1	9110960	9111501	HS_B16_H3K27Ac_q10_FDR5_peak_1235	53	.	4.87652	7.28846	5.36972	311
1	9111980	9114167	HS_B16_H3K27Ac_q10_FDR5_peak_1236	223	.	11.22853	24.64084	22.37455	1594
1	9114466	9114665	HS_B16_H3K27Ac_q10_FDR5_peak_1237	76	.	5.49638	9.59895	7.60499	87
1	9118310	9118526	HS_B16_H3K27Ac_q10_FDR5_peak_1238	51	.	4.89890	7.04647	5.14835	110
1	9122024	9122171	HS_B16_H3K27Ac_q10_FDR5_peak_1239	44	.	4.58746	6.30511	4.42680	38
1	9127956	9129936	HS_B16_H3K27Ac_q10_FDR5_peak_1240	1037	.	18.53670	106.62477	103.71861	1025
1	9149865	9150475	HS_B16_H3K27Ac_q10_FDR5_peak_1241	168	.	9.84512	19.03839	16.85270	101
1	9151482	9151866	HS_B16_H3K27Ac_q10_FDR5_peak_1242	82	.	6.52422	10.23565	8.23052	71
1	9154217	9154461	HS_B16_H3K27Ac_q10_FDR5_peak_1243	21	.	3.38575	3.90637	2.18266	103
1	9161665	9164117	HS_B16_H3K27Ac_q10_FDR5_peak_1244	602	.	19.92438	62.87362	60.25650	1736
1	9164733	9165508	HS_B16_H3K27Ac_q10_FDR5_peak_1245	155	.	9.62586	17.70507	15.54170	260
1	9166649	9166841	HS_B16_H3K27Ac_q10_FDR5_peak_1246	65	.	5.65059	8.52168	6.56299	80
1	9173972	9174144	HS_B16_H3K27Ac_q10_FDR5_peak_1247	60	.	5.30005	7.96376	6.02744	73
1	9178917	9179191	HS_B16_H3K27Ac_q10_FDR5_peak_1248	40	.	4.32722	5.89876	4.05414	47
1	9180698	9180886	HS_B16_H3K27Ac_q10_FDR5_peak_1249	54	.	4.93283	7.37850	5.45830	142
1	9181303	9181675	HS_B16_H3K27Ac_q10_FDR5_peak_1250	134	.	8.03579	15.54380	13.41451	143
1	9181847	9183102	HS_B16_H3K27Ac_q10_FDR5_peak_1251	413	.	14.47337	43.83941	41.37376	363
1	9186682	9186829	HS_B16_H3K27Ac_q10_FDR5_peak_1252	39	.	4.25821	5.79104	3.94993	89
1	9196658	9196920	HS_B16_H3K27Ac_q10_FDR5_peak_1253	84	.	6.67104	10.47317	8.45284	136
1	9232421	9236838	HS_B16_H3K27Ac_q10_FDR5_peak_1254	2870	.	45.20934	291.38834	287.04190	2731
1	9238010	9238647	HS_B16_H3K27Ac_q10_FDR5_peak_1255	110	.	7.38621	13.13784	11.05712	145
1	9239170	9239397	HS_B16_H3K27Ac_q10_FDR5_peak_1256	16	.	2.62843	3.32011	1.64969	7
1	9239721	9240192	HS_B16_H3K27Ac_q10_FDR5_peak_1257	169	.	9.88853	19.11021	16.92364	212
1	9240580	9242048	HS_B16_H3K27Ac_q10_FDR5_peak_1258	347	.	16.40726	37.20369	34.79673	325
1	9242217	9244059	HS_B16_H3K27Ac_q10_FDR5_peak_1259	773	.	29.76309	80.10209	77.36640	447
1	9244352	9245840	HS_B16_H3K27Ac_q10_FDR5_peak_1260	224	.	12.31576	24.73662	22.46474	995
1	9246443	9246590	HS_B16_H3K27Ac_q10_FDR5_peak_1261	42	.	4.61841	6.13466	4.26057	80
1	9246815	9248463	HS_B16_H3K27Ac_q10_FDR5_peak_1262	252	.	13.34208	27.59652	25.28938	414
1	9248751	9251937	HS_B16_H3K27Ac_q10_FDR5_peak_1263	356	.	16.93417	38.09284	35.67669	1438
1	9256328	9256699	HS_B16_H3K27Ac_q10_FDR5_peak_1264	119	.	8.21051	14.07356	11.97072	217
1	9257928	9258169	HS_B16_H3K27Ac_q10_FDR5_peak_1265	79	.	6.15654	9.98299	7.98139	125
1	9258999	9259164	HS_B16_H3K27Ac_q10_FDR5_peak_1266	33	.	4.10525	5.15263	3.32859	116
1	9260766	9261423	HS_B16_H3K27Ac_q10_FDR5_peak_1267	210	.	11.80261	23.33283	21.07924	226
1	9261551	9261921	HS_B16_H3K27Ac_q10_FDR5_peak_1268	119	.	8.21051	14.07356	11.97072	165
1	9262034	9263103	HS_B16_H3K27Ac_q10_FDR5_peak_1269	210	.	11.80261	23.33283	21.07924	291
1	9263295	9265428	HS_B16_H3K27Ac_q10_FDR5_peak_1270	273	.	11.67981	29.71285	27.38378	966
1	9265920	9266498	HS_B16_H3K27Ac_q10_FDR5_peak_1271	170	.	10.26314	19.23534	17.04083	262
1	9266695	9267465	HS_B16_H3K27Ac_q10_FDR5_peak_1272	76	.	5.49638	9.59895	7.60499	450
1	9269198	9269405	HS_B16_H3K27Ac_q10_FDR5_peak_1273	52	.	5.13157	7.16154	5.24461	72
1	9270707	9270915	HS_B16_H3K27Ac_q10_FDR5_peak_1274	24	.	3.59210	4.22049	2.45713	96
1	9271338	9271520	HS_B16_H3K27Ac_q10_FDR5_peak_1275	50	.	4.83728	6.94928	5.05255	112
1	9272035	9272694	HS_B16_H3K27Ac_q10_FDR5_peak_1276	95	.	7.18420	11.64423	9.59363	402
1	9272956	9273631	HS_B16_H3K27Ac_q10_FDR5_peak_1277	107	.	7.69735	12.84499	10.76777	566
1	9275639	9276077	HS_B16_H3K27Ac_q10_FDR5_peak_1278	24	.	3.51802	4.25227	2.48210	274
1	9279391	9279850	HS_B16_H3K27Ac_q10_FDR5_peak_1279	52	.	5.13157	7.16154	5.24461	277
1	9280562	9280738	HS_B16_H3K27Ac_q10_FDR5_peak_1280	42	.	4.61841	6.13466	4.26057	91
1	9282048	9282195	HS_B16_H3K27Ac_q10_FDR5_peak_1281	42	.	4.61841	6.13466	4.26057	22
1	9290297	9291311	HS_B16_H3K27Ac_q10_FDR5_peak_1282	43	.	3.52550	6.20989	4.33415	751
1	9291430	9291667	HS_B16_H3K27Ac_q10_FDR5_peak_1283	40	.	3.58422	5.85815	4.01482	54
1	9291866	9294139	HS_B16_H3K27Ac_q10_FDR5_peak_1284	1429	.	31.00324	146.15720	142.99782	1573
1	9294817	9295067	HS_B16_H3K27Ac_q10_FDR5_peak_1285	35	.	4.14653	5.39939	3.56720	180
1	9295382	9295756	HS_B16_H3K27Ac_q10_FDR5_peak_1286	140	.	8.71618	16.20643	14.06709	97
1	9302397	9302637	HS_B16_H3K27Ac_q10_FDR5_peak_1287	73	.	6.15788	9.33397	7.34590	109
1	9305201	9305621	HS_B16_H3K27Ac_q10_FDR5_peak_1288	62	.	5.64472	8.22912	6.27465	120
1	9305914	9306303	HS_B16_H3K27Ac_q10_FDR5_peak_1289	62	.	5.64472	8.22912	6.27465	288
1	9314983	9315430	HS_B16_H3K27Ac_q10_FDR5_peak_1290	41	.	4.51676	5.97502	4.12868	199
1	9315559	9315797	HS_B16_H3K27Ac_q10_FDR5_peak_1291	32	.	4.05300	5.07140	3.27575	174
1	9316011	9316734	HS_B16_H3K27Ac_q10_FDR5_peak_1292	58	.	4.80933	7.77405	5.84623	212
1	9317900	9318542	HS_B16_H3K27Ac_q10_FDR5_peak_1293	62	.	5.64472	8.22912	6.27465	293
1	9319461	9319701	HS_B16_H3K27Ac_q10_FDR5_peak_1294	52	.	5.13157	7.16154	5.24461	140
1	9319846	9320110	HS_B16_H3K27Ac_q10_FDR5_peak_1295	73	.	6.15788	9.33397	7.34590	132
1	9320872	9321050	HS_B16_H3K27Ac_q10_FDR5_peak_1296	42	.	4.61841	6.13466	4.26057	118
1	9323236	9323496	HS_B16_H3K27Ac_q10_FDR5_peak_1297	119	.	8.21051	14.07356	11.97072	134
1	9324339	9325178	HS_B16_H3K27Ac_q10_FDR5_peak_1298	73	.	6.15788	9.33397	7.34590	563
1	9325338	9325551	HS_B16_H3K27Ac_q10_FDR5_peak_1299	73	.	6.15788	9.33397	7.34590	91
1	9325722	9326738	HS_B16_H3K27Ac_q10_FDR5_peak_1300	79	.	6.15654	9.98299	7.98139	77
1	9326841	9327091	HS_B16_H3K27Ac_q10_FDR5_peak_1301	41	.	4.39753	6.00848	4.15723	170
1	9327444	9327630	HS_B16_H3K27Ac_q10_FDR5_peak_1302	43	.	4.50997	6.18402	4.30865	129
1	9337578	9337727	HS_B16_H3K27Ac_q10_FDR5_peak_1303	43	.	4.50997	6.18402	4.30865	54
1	9338009	9341393	HS_B16_H3K27Ac_q10_FDR5_peak_1304	169	.	10.18079	19.09871	16.91251	2236
1	9341995	9342801	HS_B16_H3K27Ac_q10_FDR5_peak_1305	132	.	8.72367	15.32828	13.20123	663
1	9344529	9345560	HS_B16_H3K27Ac_q10_FDR5_peak_1306	95	.	7.18420	11.64423	9.59363	794
1	9345881	9346136	HS_B16_H3K27Ac_q10_FDR5_peak_1307	170	.	10.26314	19.23534	17.04083	127
1	9350540	9350698	HS_B16_H3K27Ac_q10_FDR5_peak_1308	42	.	4.61841	6.13466	4.26057	29
1	9352273	9352499	HS_B16_H3K27Ac_q10_FDR5_peak_1309	33	.	4.10525	5.15263	3.32859	131
1	9353184	9353331	HS_B16_H3K27Ac_q10_FDR5_peak_1310	42	.	4.61841	6.13466	4.26057	77
1	9353977	9354499	HS_B16_H3K27Ac_q10_FDR5_peak_1311	84	.	6.67104	10.47317	8.45284	45
1	9360471	9360633	HS_B16_H3K27Ac_q10_FDR5_peak_1312	42	.	4.61841	6.13466	4.26057	118
1	9361469	9361946	HS_B16_H3K27Ac_q10_FDR5_peak_1313	123	.	7.91555	14.43653	12.32738	334
1	9362900	9363084	HS_B16_H3K27Ac_q10_FDR5_peak_1314	62	.	5.64472	8.22912	6.27465	45
1	9364085	9364543	HS_B16_H3K27Ac_q10_FDR5_peak_1315	52	.	5.13157	7.16154	5.24461	104
1	9365925	9366188	HS_B16_H3K27Ac_q10_FDR5_peak_1316	52	.	5.13157	7.16154	5.24461	75
1	9370743	9370931	HS_B16_H3K27Ac_q10_FDR5_peak_1317	31	.	3.94082	4.89796	3.10735	58
1	9371135	9371282	HS_B16_H3K27Ac_q10_FDR5_peak_1318	49	.	4.75995	6.82729	4.93963	36
1	9375857	9376933	HS_B16_H3K27Ac_q10_FDR5_peak_1319	296	.	14.88155	32.00759	29.65159	347
1	9377123	9378426	HS_B16_H3K27Ac_q10_FDR5_peak_1320	197	.	11.28945	21.94747	19.71255	378
1	9382178	9382830	HS_B16_H3K27Ac_q10_FDR5_peak_1321	65	.	5.62578	8.48216	6.52446	93
1	9383085	9383240	HS_B16_H3K27Ac_q10_FDR5_peak_1322	53	.	5.04621	7.27888	5.36025	110
1	9384290	9384580	HS_B16_H3K27Ac_q10_FDR5_peak_1323	95	.	6.94082	11.61501	9.57451	145
1	9384934	9385123	HS_B16_H3K27Ac_q10_FDR5_peak_1324	47	.	4.77195	6.59399	4.71014	82
1	9397535	9397709	HS_B16_H3K27Ac_q10_FDR5_peak_1325	41	.	4.39753	6.00848	4.15723	141
1	9397810	9398571	HS_B16_H3K27Ac_q10_FDR5_peak_1326	34	.	3.77876	5.26301	3.43399	738
1	9399260	9401583	HS_B16_H3K27Ac_q10_FDR5_peak_1327	247	.	12.31584	27.07782	24.77953	459
1	9401819	9402424	HS_B16_H3K27Ac_q10_FDR5_peak_1328	75	.	6.06796	9.50204	7.51178	316
1	9412957	9413232	HS_B16_H3K27Ac_q10_FDR5_peak_1329	185	.	9.94220	20.77111	18.55408	136
1	9413351	9414054	HS_B16_H3K27Ac_q10_FDR5_peak_1330	302	.	13.67052	32.56998	30.20993	257
1	9416984	9417137	HS_B16_H3K27Ac_q10_FDR5_peak_1331	54	.	5.08994	7.34792	5.42811	66
1	9417727	9417979	HS_B16_H3K27Ac_q10_FDR5_peak_1332	56	.	5.24914	7.59963	5.67567	107
1	9428104	9428380	HS_B16_H3K27Ac_q10_FDR5_peak_1333	51	.	4.22772	7.05562	5.15644	135
1	9428552	9429484	HS_B16_H3K27Ac_q10_FDR5_peak_1334	465	.	19.07071	49.07532	46.56615	354
1	9433915	9434469	HS_B16_H3K27Ac_q10_FDR5_peak_1335	69	.	5.71679	8.93920	6.96856	403
1	9436362	9439479	HS_B16_H3K27Ac_q10_FDR5_peak_1336	462	.	20.26498	48.78449	46.27730	1834
1	9439610	9442118	HS_B16_H3K27Ac_q10_FDR5_peak_1337	1266	.	41.07544	129.67084	126.61626	2123
1	9442937	9443296	HS_B16_H3K27Ac_q10_FDR5_peak_1338	69	.	5.69462	8.90364	6.93705	77
1	9443672	9444464	HS_B16_H3K27Ac_q10_FDR5_peak_1339	39	.	4.27525	5.81765	3.97608	126
1	9447378	9448797	HS_B16_H3K27Ac_q10_FDR5_peak_1340	186	.	9.98091	20.83647	18.61869	1070
1	9449826	9450079	HS_B16_H3K27Ac_q10_FDR5_peak_1341	101	.	7.09608	12.25540	10.19509	141
1	9450324	9450686	HS_B16_H3K27Ac_q10_FDR5_peak_1342	78	.	6.05811	9.82407	7.82656	274
1	9451896	9452881	HS_B16_H3K27Ac_q10_FDR5_peak_1343	110	.	7.35628	13.08874	11.00826	225
1	9453849	9454985	HS_B16_H3K27Ac_q10_FDR5_peak_1344	900	.	32.26036	92.86823	90.05042	630
1	9455087	9456310	HS_B16_H3K27Ac_q10_FDR5_peak_1345	251	.	12.88426	27.42509	25.12368	254
1	9460296	9460662	HS_B16_H3K27Ac_q10_FDR5_peak_1346	109	.	7.07256	13.03972	10.96088	186
1	9463757	9463931	HS_B16_H3K27Ac_q10_FDR5_peak_1347	22	.	3.23840	3.99716	2.26980	32
1	9465091	9467518	HS_B16_H3K27Ac_q10_FDR5_peak_1348	412	.	15.56989	43.69395	41.22958	874
1	9475144	9475355	HS_B16_H3K27Ac_q10_FDR5_peak_1349	32	.	3.91035	5.03506	3.24029	79
1	9482738	9483542	HS_B16_H3K27Ac_q10_FDR5_peak_1350	232	.	11.42200	25.56211	23.28392	144
1	9491104	9491753	HS_B16_H3K27Ac_q10_FDR5_peak_1351	40	.	3.58422	5.85815	4.01482	520
1	9492404	9492696	HS_B16_H3K27Ac_q10_FDR5_peak_1352	74	.	5.39370	9.42280	7.43361	116
1	9495005	9495653	HS_B16_H3K27Ac_q10_FDR5_peak_1353	62	.	5.03752	8.15576	6.21579	92
1	9500972	9501141	HS_B16_H3K27Ac_q10_FDR5_peak_1354	27	.	3.58910	4.54015	2.76062	122
1	9503111	9503687	HS_B16_H3K27Ac_q10_FDR5_peak_1355	215	.	10.76730	23.85406	21.59552	339
1	9504344	9504869	HS_B16_H3K27Ac_q10_FDR5_peak_1356	64	.	5.21317	8.44684	6.48943	202
1	9536968	9537159	HS_B16_H3K27Ac_q10_FDR5_peak_1357	40	.	3.29730	5.94232	4.09648	105
1	9538521	9540564	HS_B16_H3K27Ac_q10_FDR5_peak_1358	1901	.	30.59161	193.67900	190.18735	1285
1	9540956	9541506	HS_B16_H3K27Ac_q10_FDR5_peak_1359	146	.	8.19212	16.76176	14.60847	314
1	9541905	9542110	HS_B16_H3K27Ac_q10_FDR5_peak_1360	89	.	6.11699	11.02521	8.99708	113
1	9545484	9545673	HS_B16_H3K27Ac_q10_FDR5_peak_1361	30	.	3.38218	4.81949	3.03122	72
1	9547762	9548398	HS_B16_H3K27Ac_q10_FDR5_peak_1362	71	.	5.60397	9.08761	7.11476	119
1	9553121	9553751	HS_B16_H3K27Ac_q10_FDR5_peak_1363	152	.	7.26678	17.45807	15.29700	151
1	9554153	9554370	HS_B16_H3K27Ac_q10_FDR5_peak_1364	128	.	7.68866	14.95813	12.84241	107
1	9554470	9555484	HS_B16_H3K27Ac_q10_FDR5_peak_1365	261	.	11.33629	28.46190	26.14640	721
1	9555850	9556126	HS_B16_H3K27Ac_q10_FDR5_peak_1366	24	.	3.10033	4.13811	2.40464	137
1	9560178	9560325	HS_B16_H3K27Ac_q10_FDR5_peak_1367	24	.	3.10033	4.13811	2.40464	49
1	9560920	9561231	HS_B16_H3K27Ac_q10_FDR5_peak_1368	21	.	2.86738	3.90716	2.18275	114
1	9565747	9565958	HS_B16_H3K27Ac_q10_FDR5_peak_1369	35	.	3.98789	5.36851	3.53730	96
1	9587884	9589987	HS_B16_H3K27Ac_q10_FDR5_peak_1370	401	.	10.62463	42.61775	40.16387	1384
1	9591482	9592041	HS_B16_H3K27Ac_q10_FDR5_peak_1371	95	.	7.18420	11.64423	9.59363	314
1	9592779	9593731	HS_B16_H3K27Ac_q10_FDR5_peak_1372	281	.	14.36839	30.52184	28.18136	498
1	9593936	9594478	HS_B16_H3K27Ac_q10_FDR5_peak_1373	119	.	8.21051	14.07356	11.97072	341
1	9595513	9595763	HS_B16_H3K27Ac_q10_FDR5_peak_1374	95	.	7.18420	11.64423	9.59363	109
1	9602704	9603018	HS_B16_H3K27Ac_q10_FDR5_peak_1375	33	.	4.10525	5.15263	3.32859	68
1	9603638	9603797	HS_B16_H3K27Ac_q10_FDR5_peak_1376	24	.	3.59210	4.22049	2.45713	113
1	9613044	9613210	HS_B16_H3K27Ac_q10_FDR5_peak_1377	52	.	5.13157	7.16154	5.24461	111
1	9614308	9614488	HS_B16_H3K27Ac_q10_FDR5_peak_1378	24	.	3.51802	4.25227	2.48210	83
1	9614625	9614800	HS_B16_H3K27Ac_q10_FDR5_peak_1379	42	.	4.61841	6.13466	4.26057	104
1	9615151	9615658	HS_B16_H3K27Ac_q10_FDR5_peak_1380	70	.	5.96628	9.02600	7.05442	70
1	9626446	9626602	HS_B16_H3K27Ac_q10_FDR5_peak_1381	30	.	3.38218	4.81949	3.03122	92
1	9627254	9627464	HS_B16_H3K27Ac_q10_FDR5_peak_1382	34	.	3.11412	5.32922	3.49871	108
1	9627589	9627992	HS_B16_H3K27Ac_q10_FDR5_peak_1383	92	.	6.06791	11.32699	9.29177	123
1	9628364	9629232	HS_B16_H3K27Ac_q10_FDR5_peak_1384	73	.	5.75497	9.33322	7.34590	526
1	9629549	9630433	HS_B16_H3K27Ac_q10_FDR5_peak_1385	85	.	6.31181	10.59383	8.57068	196
1	9651115	9651315	HS_B16_H3K27Ac_q10_FDR5_peak_1386	27	.	3.56249	4.49910	2.72086	131
1	9651466	9653027	HS_B16_H3K27Ac_q10_FDR5_peak_1387	381	.	9.67845	40.59008	38.15219	608
1	9654501	9654940	HS_B16_H3K27Ac_q10_FDR5_peak_1388	118	.	7.33062	13.90433	11.81184	242
1	9686977	9688621	HS_B16_H3K27Ac_q10_FDR5_peak_1389	245	.	12.54785	26.86216	24.56747	432
1	9689011	9689409	HS_B16_H3K27Ac_q10_FDR5_peak_1390	124	.	7.21400	14.59248	12.48088	257
1	9689590	9689784	HS_B16_H3K27Ac_q10_FDR5_peak_1391	94	.	6.65394	11.53257	9.49295	58
1	9689897	9690354	HS_B16_H3K27Ac_q10_FDR5_peak_1392	157	.	9.45936	17.90634	15.73685	108
1	9690548	9690712	HS_B16_H3K27Ac_q10_FDR5_peak_1393	75	.	6.12147	9.58785	7.59579	84
1	9704832	9705009	HS_B16_H3K27Ac_q10_FDR5_peak_1394	24	.	3.10033	4.13811	2.40464	37
1	9716374	9718164	HS_B16_H3K27Ac_q10_FDR5_peak_1395	233	.	12.18920	25.66877	23.38977	997
1	9718305	9719396	HS_B16_H3K27Ac_q10_FDR5_peak_1396	107	.	7.69735	12.84499	10.76777	195
1	9719843	9720317	HS_B16_H3K27Ac_q10_FDR5_peak_1397	41	.	4.39753	6.00848	4.15723	401
1	9721128	9721867	HS_B16_H3K27Ac_q10_FDR5_peak_1398	55	.	4.99046	7.47053	5.54902	620
1	9724060	9724333	HS_B16_H3K27Ac_q10_FDR5_peak_1399	82	.	6.52422	10.23565	8.23052	111
1	9730185	9732052	HS_B16_H3K27Ac_q10_FDR5_peak_1400	281	.	14.36839	30.52184	28.18136	1375
1	9732648	9732849	HS_B16_H3K27Ac_q10_FDR5_peak_1401	50	.	4.83728	6.94928	5.05255	101
1	9733263	9734268	HS_B16_H3K27Ac_q10_FDR5_peak_1402	58	.	5.19267	7.79286	5.86410	879
1	9734823	9734989	HS_B16_H3K27Ac_q10_FDR5_peak_1403	33	.	4.10525	5.15263	3.32859	126
1	9738397	9738544	HS_B16_H3K27Ac_q10_FDR5_peak_1404	17	.	3.07827	3.44580	1.74003	133
1	9823054	9825249	HS_B16_H3K27Ac_q10_FDR5_peak_1405	875	.	20.57336	90.30904	87.50840	752
1	9825424	9825678	HS_B16_H3K27Ac_q10_FDR5_peak_1406	96	.	6.78607	11.74910	9.69762	109
1	9835770	9835997	HS_B16_H3K27Ac_q10_FDR5_peak_1407	42	.	4.29055	6.08445	4.22927	106
1	9836109	9836497	HS_B16_H3K27Ac_q10_FDR5_peak_1408	58	.	4.97971	7.75032	5.82486	193
1	9842732	9843017	HS_B16_H3K27Ac_q10_FDR5_peak_1409	33	.	4.10525	5.15263	3.32859	91
1	9843373	9843772	HS_B16_H3K27Ac_q10_FDR5_peak_1410	33	.	4.10525	5.15263	3.32859	138
1	9844287	9844511	HS_B16_H3K27Ac_q10_FDR5_peak_1411	17	.	3.07827	3.44580	1.74003	15
1	9844722	9844966	HS_B16_H3K27Ac_q10_FDR5_peak_1412	62	.	5.64472	8.22912	6.27465	115
1	9846750	9846912	HS_B16_H3K27Ac_q10_FDR5_peak_1413	62	.	5.64472	8.22912	6.27465	70
1	9848585	9849047	HS_B16_H3K27Ac_q10_FDR5_peak_1414	41	.	4.39753	6.00848	4.15723	62
1	9864075	9864226	HS_B16_H3K27Ac_q10_FDR5_peak_1415	22	.	3.41670	3.95317	2.22766	129
1	9867062	9868008	HS_B16_H3K27Ac_q10_FDR5_peak_1416	50	.	4.83728	6.94928	5.05255	180
1	9868145	9868424	HS_B16_H3K27Ac_q10_FDR5_peak_1417	91	.	6.89644	11.17708	9.14424	111
1	9875091	9875629	HS_B16_H3K27Ac_q10_FDR5_peak_1418	84	.	6.67104	10.47317	8.45284	424
1	9888892	9889222	HS_B16_H3K27Ac_q10_FDR5_peak_1419	55	.	5.15697	7.45383	5.53293	116
1	9900392	9901319	HS_B16_H3K27Ac_q10_FDR5_peak_1420	161	.	8.84196	18.37555	16.19702	309
1	9901709	9901992	HS_B16_H3K27Ac_q10_FDR5_peak_1421	67	.	5.40151	8.75670	6.79278	119
1	9909378	9910352	HS_B16_H3K27Ac_q10_FDR5_peak_1422	1131	.	19.68499	116.15220	113.18513	636
1	9910506	9912110	HS_B16_H3K27Ac_q10_FDR5_peak_1423	327	.	11.83763	35.16734	32.77888	1039
1	9942784	9944304	HS_B16_H3K27Ac_q10_FDR5_peak_1424	1049	.	32.21943	107.84660	104.93163	462
1	9989926	9990073	HS_B16_H3K27Ac_q10_FDR5_peak_1425	21	.	3.26343	3.86666	2.14386	48
1	9997004	9997554	HS_B16_H3K27Ac_q10_FDR5_peak_1426	118	.	5.59932	13.91160	11.81887	308
1	9997688	9998124	HS_B16_H3K27Ac_q10_FDR5_peak_1427	105	.	4.75721	12.56973	10.50446	145
1	10028955	10029356	HS_B16_H3K27Ac_q10_FDR5_peak_1428	99	.	6.72915	12.05367	9.99893	199
1	10032383	10033789	HS_B16_H3K27Ac_q10_FDR5_peak_1429	1484	.	38.47467	151.61662	148.41959	733
1	10056847	10056996	HS_B16_H3K27Ac_q10_FDR5_peak_1430	77	.	6.00941	9.74537	7.74932	80
1	10058491	10058772	HS_B16_H3K27Ac_q10_FDR5_peak_1431	66	.	5.51368	8.61323	6.65364	96
1	10101439	10101837	HS_B16_H3K27Ac_q10_FDR5_peak_1432	98	.	6.86790	11.88295	9.83004	146
1	10106323	10106547	HS_B16_H3K27Ac_q10_FDR5_peak_1433	47	.	4.81498	6.66154	4.77672	83
1	10152784	10152943	HS_B16_H3K27Ac_q10_FDR5_peak_1434	31	.	3.69790	4.91265	3.12199	53
1	10209675	10211800	HS_B16_H3K27Ac_q10_FDR5_peak_1435	3266	.	54.23887	331.43390	326.61832	1153
1	10291420	10291735	HS_B16_H3K27Ac_q10_FDR5_peak_1436	34	.	3.77876	5.26301	3.43399	184
1	10379246	10379532	HS_B16_H3K27Ac_q10_FDR5_peak_1437	92	.	6.76495	11.32995	9.29425	170
1	10386576	10386994	HS_B16_H3K27Ac_q10_FDR5_peak_1438	58	.	4.80933	7.77405	5.84623	287
1	10397851	10400050	HS_B16_H3K27Ac_q10_FDR5_peak_1439	1242	.	26.76218	127.31784	124.27711	1422
1	10419619	10419784	HS_B16_H3K27Ac_q10_FDR5_peak_1440	24	.	3.44781	4.14581	2.41218	125
1	10426607	10426879	HS_B16_H3K27Ac_q10_FDR5_peak_1441	62	.	5.28289	8.24164	6.28709	139
1	10430058	10431275	HS_B16_H3K27Ac_q10_FDR5_peak_1442	403	.	15.11505	42.86018	40.39951	914
1	10471730	10472824	HS_B16_H3K27Ac_q10_FDR5_peak_1443	834	.	28.41668	86.24351	83.46895	547
1	10474482	10475732	HS_B16_H3K27Ac_q10_FDR5_peak_1444	637	.	23.85021	66.40546	63.76293	556
1	10476922	10477439	HS_B16_H3K27Ac_q10_FDR5_peak_1445	129	.	6.76436	15.10400	12.98641	184
1	10478690	10478902	HS_B16_H3K27Ac_q10_FDR5_peak_1446	48	.	4.54772	6.76016	4.87424	98
1	10495693	10495840	HS_B16_H3K27Ac_q10_FDR5_peak_1447	14	.	2.91528	3.10006	1.45000	24
1	10496263	10496422	HS_B16_H3K27Ac_q10_FDR5_peak_1448	39	.	4.39290	5.78155	3.94056	94
1	10508133	10508897	HS_B16_H3K27Ac_q10_FDR5_peak_1449	50	.	4.46581	6.90477	5.01282	696
1	10511890	10512365	HS_B16_H3K27Ac_q10_FDR5_peak_1450	138	.	8.86685	15.99823	13.86149	151
1	10529107	10529371	HS_B16_H3K27Ac_q10_FDR5_peak_1451	33	.	3.95778	5.10813	3.30678	37
1	10530244	10530486	HS_B16_H3K27Ac_q10_FDR5_peak_1452	84	.	6.67104	10.47317	8.45284	128
1	10536200	10536443	HS_B16_H3K27Ac_q10_FDR5_peak_1453	62	.	5.64472	8.22912	6.27465	124
1	10541419	10541566	HS_B16_H3K27Ac_q10_FDR5_peak_1454	17	.	2.81848	3.49289	1.78470	136
1	10553862	10554337	HS_B16_H3K27Ac_q10_FDR5_peak_1455	33	.	3.95778	5.10813	3.30678	60
1	10555919	10556707	HS_B16_H3K27Ac_q10_FDR5_peak_1456	206	.	11.54284	22.89968	20.65595	154
1	10590177	10590324	HS_B16_H3K27Ac_q10_FDR5_peak_1457	52	.	5.13157	7.16154	5.24461	57
1	10591782	10591957	HS_B16_H3K27Ac_q10_FDR5_peak_1458	107	.	7.69735	12.84499	10.76777	42
1	10599911	10600702	HS_B16_H3K27Ac_q10_FDR5_peak_1459	67	.	4.79142	8.68655	6.72351	459
1	10600880	10601090	HS_B16_H3K27Ac_q10_FDR5_peak_1460	52	.	4.43922	7.14457	5.24327	79
1	10617376	10617555	HS_B16_H3K27Ac_q10_FDR5_peak_1461	42	.	4.61841	6.13466	4.26057	80
1	10621982	10622265	HS_B16_H3K27Ac_q10_FDR5_peak_1462	73	.	6.15788	9.33397	7.34590	146
1	10624228	10624593	HS_B16_H3K27Ac_q10_FDR5_peak_1463	52	.	5.13157	7.16154	5.24461	78
1	10625107	10625392	HS_B16_H3K27Ac_q10_FDR5_peak_1464	42	.	4.61841	6.13466	4.26057	220
1	10625644	10626080	HS_B16_H3K27Ac_q10_FDR5_peak_1465	107	.	7.69735	12.84499	10.76777	246
1	10626360	10626814	HS_B16_H3K27Ac_q10_FDR5_peak_1466	107	.	7.69735	12.84499	10.76777	144
1	10627106	10627503	HS_B16_H3K27Ac_q10_FDR5_peak_1467	62	.	5.64472	8.22912	6.27465	89
1	10627832	10630236	HS_B16_H3K27Ac_q10_FDR5_peak_1468	244	.	12.80768	26.70197	24.40845	1438
1	10630754	10631108	HS_B16_H3K27Ac_q10_FDR5_peak_1469	73	.	6.15788	9.33397	7.34590	141
1	10631343	10631546	HS_B16_H3K27Ac_q10_FDR5_peak_1470	33	.	4.10525	5.15263	3.32859	62
1	10632283	10632459	HS_B16_H3K27Ac_q10_FDR5_peak_1471	33	.	4.10525	5.15263	3.32859	65
1	10632582	10633006	HS_B16_H3K27Ac_q10_FDR5_peak_1472	62	.	5.64472	8.22912	6.27465	221
1	10633186	10633413	HS_B16_H3K27Ac_q10_FDR5_peak_1473	84	.	6.67104	10.47317	8.45284	94
1	10633580	10633772	HS_B16_H3K27Ac_q10_FDR5_peak_1474	73	.	6.15788	9.33397	7.34590	92
1	10634086	10634643	HS_B16_H3K27Ac_q10_FDR5_peak_1475	76	.	5.49638	9.59895	7.60499	453
1	10634766	10635701	HS_B16_H3K27Ac_q10_FDR5_peak_1476	118	.	8.10599	13.90216	11.80995	74
1	10635878	10636515	HS_B16_H3K27Ac_q10_FDR5_peak_1477	84	.	6.67104	10.47317	8.45284	509
1	10637285	10637782	HS_B16_H3K27Ac_q10_FDR5_peak_1478	50	.	4.97190	6.90862	5.01644	365
1	10638195	10638455	HS_B16_H3K27Ac_q10_FDR5_peak_1479	49	.	4.75995	6.82729	4.93963	132
1	10638602	10639032	HS_B16_H3K27Ac_q10_FDR5_peak_1480	33	.	3.34527	5.17827	3.35280	292
1	10639934	10640178	HS_B16_H3K27Ac_q10_FDR5_peak_1481	46	.	4.57459	6.53462	4.65233	99
1	10640578	10641183	HS_B16_H3K27Ac_q10_FDR5_peak_1482	37	.	4.25671	5.56994	3.73306	346
1	10644056	10644263	HS_B16_H3K27Ac_q10_FDR5_peak_1483	37	.	4.29475	5.62895	3.79132	143
1	10644842	10645145	HS_B16_H3K27Ac_q10_FDR5_peak_1484	24	.	3.59210	4.22049	2.45713	101
1	10646701	10646951	HS_B16_H3K27Ac_q10_FDR5_peak_1485	46	.	4.70883	6.49503	4.61381	111
1	10651887	10652181	HS_B16_H3K27Ac_q10_FDR5_peak_1486	47	.	4.46843	6.63193	4.74743	92
1	10652969	10653765	HS_B16_H3K27Ac_q10_FDR5_peak_1487	62	.	5.41196	8.14181	6.20214	557
1	10655527	10655805	HS_B16_H3K27Ac_q10_FDR5_peak_1488	62	.	5.64472	8.22912	6.27465	133
1	10658822	10659280	HS_B16_H3K27Ac_q10_FDR5_peak_1489	14	.	2.74819	3.08455	1.43498	403
1	10662864	10670760	HS_B16_H3K27Ac_q10_FDR5_peak_1490	1355	.	45.67096	138.65973	135.54620	806
1	10671515	10671662	HS_B16_H3K27Ac_q10_FDR5_peak_1491	52	.	5.13157	7.16154	5.24461	85
1	10671835	10672157	HS_B16_H3K27Ac_q10_FDR5_peak_1492	33	.	3.95778	5.10813	3.30678	105
1	10672371	10672518	HS_B16_H3K27Ac_q10_FDR5_peak_1493	16	.	3.07894	3.34452	1.64969	79
1	10673641	10674324	HS_B16_H3K27Ac_q10_FDR5_peak_1494	84	.	6.67104	10.47317	8.45284	106
1	10674586	10676371	HS_B16_H3K27Ac_q10_FDR5_peak_1495	827	.	31.30256	85.50534	82.73530	922
1	10676568	10678316	HS_B16_H3K27Ac_q10_FDR5_peak_1496	387	.	17.96049	41.21481	38.77052	747
1	10679001	10679608	HS_B16_H3K27Ac_q10_FDR5_peak_1497	42	.	4.61841	6.13466	4.26057	482
1	10679774	10680041	HS_B16_H3K27Ac_q10_FDR5_peak_1498	42	.	4.61841	6.13466	4.26057	78
1	10680762	10681170	HS_B16_H3K27Ac_q10_FDR5_peak_1499	31	.	3.94082	4.89796	3.10735	288
1	10681338	10681846	HS_B16_H3K27Ac_q10_FDR5_peak_1500	52	.	5.13157	7.16154	5.24461	366
1	10682206	10682492	HS_B16_H3K27Ac_q10_FDR5_peak_1501	84	.	6.67104	10.47317	8.45284	142
1	10682784	10682968	HS_B16_H3K27Ac_q10_FDR5_peak_1502	62	.	5.64472	8.22912	6.27465	60
1	10685179	10688373	HS_B16_H3K27Ac_q10_FDR5_peak_1503	267	.	13.85523	29.05131	26.72788	2288
1	10688477	10689585	HS_B16_H3K27Ac_q10_FDR5_peak_1504	84	.	6.67104	10.47317	8.45284	101
1	10690228	10690712	HS_B16_H3K27Ac_q10_FDR5_peak_1505	59	.	5.27704	7.92714	5.99135	113
1	10691422	10691679	HS_B16_H3K27Ac_q10_FDR5_peak_1506	50	.	4.83728	6.94928	5.05255	156
1	10692099	10692687	HS_B16_H3K27Ac_q10_FDR5_peak_1507	62	.	5.64472	8.22912	6.27465	143
1	10693114	10693388	HS_B16_H3K27Ac_q10_FDR5_peak_1508	42	.	4.61841	6.13466	4.26057	51
1	10693623	10695509	HS_B16_H3K27Ac_q10_FDR5_peak_1509	1766	.	23.74485	180.07669	176.68556	570
1	10697823	10698031	HS_B16_H3K27Ac_q10_FDR5_peak_1510	33	.	4.10525	5.15263	3.32859	133
1	10698635	10699333	HS_B16_H3K27Ac_q10_FDR5_peak_1511	107	.	7.69735	12.84499	10.76777	310
1	10699442	10699611	HS_B16_H3K27Ac_q10_FDR5_peak_1512	73	.	6.15788	9.33397	7.34590	106
1	10704385	10704799	HS_B16_H3K27Ac_q10_FDR5_peak_1513	58	.	4.80933	7.77405	5.84623	339
1	10705015	10705191	HS_B16_H3K27Ac_q10_FDR5_peak_1514	42	.	4.61841	6.13466	4.26057	72
1	10706109	10706329	HS_B16_H3K27Ac_q10_FDR5_peak_1515	42	.	4.61841	6.13466	4.26057	101
1	10709659	10709806	HS_B16_H3K27Ac_q10_FDR5_peak_1516	33	.	3.95778	5.10813	3.30678	95
1	10714459	10714606	HS_B16_H3K27Ac_q10_FDR5_peak_1517	52	.	5.13157	7.16154	5.24461	88
1	10715021	10715196	HS_B16_H3K27Ac_q10_FDR5_peak_1518	33	.	4.10525	5.15263	3.32859	101
1	10715416	10715695	HS_B16_H3K27Ac_q10_FDR5_peak_1519	71	.	5.86296	9.17348	7.19918	123
1	10715870	10716061	HS_B16_H3K27Ac_q10_FDR5_peak_1520	50	.	4.83728	6.94928	5.05255	38
1	10717849	10718037	HS_B16_H3K27Ac_q10_FDR5_peak_1521	62	.	5.64472	8.22912	6.27465	59
1	10721598	10721906	HS_B16_H3K27Ac_q10_FDR5_peak_1522	40	.	4.43343	5.84473	4.00199	205
1	10722932	10723780	HS_B16_H3K27Ac_q10_FDR5_peak_1523	73	.	6.15788	9.33397	7.34590	589
1	10724562	10724878	HS_B16_H3K27Ac_q10_FDR5_peak_1524	144	.	9.23682	16.60768	14.45728	157
1	10725025	10725302	HS_B16_H3K27Ac_q10_FDR5_peak_1525	24	.	3.59210	4.22049	2.45713	187
1	10726417	10727546	HS_B16_H3K27Ac_q10_FDR5_peak_1526	144	.	9.23682	16.60768	14.45728	762
1	10727679	10728279	HS_B16_H3K27Ac_q10_FDR5_peak_1527	73	.	6.15788	9.33397	7.34590	98
1	10737159	10737405	HS_B16_H3K27Ac_q10_FDR5_peak_1528	24	.	3.59210	4.22049	2.45713	104
1	10737599	10738765	HS_B16_H3K27Ac_q10_FDR5_peak_1529	114	.	6.87048	13.54958	11.46068	247
1	10739125	10739272	HS_B16_H3K27Ac_q10_FDR5_peak_1530	42	.	4.61841	6.13466	4.26057	51
1	10744711	10744966	HS_B16_H3K27Ac_q10_FDR5_peak_1531	107	.	7.69735	12.84499	10.76777	119
1	10745884	10746165	HS_B16_H3K27Ac_q10_FDR5_peak_1532	52	.	5.13157	7.16154	5.24461	184
1	10749971	10750118	HS_B16_H3K27Ac_q10_FDR5_peak_1533	24	.	3.59210	4.22049	2.45713	63
1	10756346	10756740	HS_B16_H3K27Ac_q10_FDR5_peak_1534	51	.	5.06624	7.05786	5.15837	227
1	10759596	10759814	HS_B16_H3K27Ac_q10_FDR5_peak_1535	84	.	6.67104	10.47317	8.45284	85
1	10760511	10763354	HS_B16_H3K27Ac_q10_FDR5_peak_1536	499	.	21.55259	52.51018	49.97098	1393
1	10765793	10765940	HS_B16_H3K27Ac_q10_FDR5_peak_1537	33	.	4.10525	5.15263	3.32859	30
1	10767022	10767474	HS_B16_H3K27Ac_q10_FDR5_peak_1538	62	.	5.64472	8.22912	6.27465	130
1	10778827	10778974	HS_B16_H3K27Ac_q10_FDR5_peak_1539	26	.	3.60797	4.38887	2.61537	71
1	10779871	10780062	HS_B16_H3K27Ac_q10_FDR5_peak_1540	60	.	5.46909	7.94870	6.01254	69
1	10781291	10781442	HS_B16_H3K27Ac_q10_FDR5_peak_1541	58	.	5.36910	7.78977	5.86172	101
1	10788418	10789073	HS_B16_H3K27Ac_q10_FDR5_peak_1542	73	.	6.15788	9.33397	7.34590	187
1	10793826	10794182	HS_B16_H3K27Ac_q10_FDR5_peak_1543	25	.	2.90335	4.32338	2.55186	133
1	10794497	10794746	HS_B16_H3K27Ac_q10_FDR5_peak_1544	62	.	5.64472	8.22912	6.27465	64
1	10794935	10795657	HS_B16_H3K27Ac_q10_FDR5_peak_1545	138	.	8.86685	15.99823	13.86149	171
1	10796151	10796591	HS_B16_H3K27Ac_q10_FDR5_peak_1546	58	.	4.80933	7.77405	5.84623	208
1	10796705	10796953	HS_B16_H3K27Ac_q10_FDR5_peak_1547	77	.	5.78733	9.73402	7.73808	138
1	10804533	10804735	HS_B16_H3K27Ac_q10_FDR5_peak_1548	52	.	5.13157	7.16154	5.24461	115
1	10818698	10818944	HS_B16_H3K27Ac_q10_FDR5_peak_1549	52	.	5.11477	7.13485	5.23434	124
1	10828263	10828439	HS_B16_H3K27Ac_q10_FDR5_peak_1550	33	.	4.10525	5.15263	3.32859	39
1	10840041	10840188	HS_B16_H3K27Ac_q10_FDR5_peak_1551	39	.	4.41307	5.81298	3.97154	48
1	10849261	10849418	HS_B16_H3K27Ac_q10_FDR5_peak_1552	76	.	6.14858	9.63134	7.63704	54
1	10898598	10898745	HS_B16_H3K27Ac_q10_FDR5_peak_1553	14	.	2.90207	3.08052	1.43489	71
1	10901409	10901910	HS_B16_H3K27Ac_q10_FDR5_peak_1554	42	.	4.61841	6.13466	4.26057	357
1	10904750	10905093	HS_B16_H3K27Ac_q10_FDR5_peak_1555	119	.	8.21051	14.07356	11.97072	140
1	10938824	10939001	HS_B16_H3K27Ac_q10_FDR5_peak_1556	52	.	5.11477	7.13485	5.23434	71
1	10942124	10942350	HS_B16_H3K27Ac_q10_FDR5_peak_1557	24	.	3.59210	4.22049	2.45713	103
1	10944566	10944713	HS_B16_H3K27Ac_q10_FDR5_peak_1558	31	.	3.94082	4.89796	3.10735	74
1	10961198	10961502	HS_B16_H3K27Ac_q10_FDR5_peak_1559	58	.	5.34467	7.75101	5.82537	130
1	10965914	10966061	HS_B16_H3K27Ac_q10_FDR5_peak_1560	41	.	4.39852	6.01002	4.15862	39
1	10979994	10980735	HS_B16_H3K27Ac_q10_FDR5_peak_1561	95	.	6.24534	11.63493	9.59363	295
1	11011807	11012089	HS_B16_H3K27Ac_q10_FDR5_peak_1562	46	.	4.22243	6.49658	4.61536	215
1	11012295	11013453	HS_B16_H3K27Ac_q10_FDR5_peak_1563	2520	.	48.98347	256.03162	252.03120	472
1	11038479	11038872	HS_B16_H3K27Ac_q10_FDR5_peak_1564	50	.	4.81852	6.91969	5.02731	60
1	11042981	11044037	HS_B16_H3K27Ac_q10_FDR5_peak_1565	159	.	9.58673	18.11653	15.94004	672
1	11044165	11047925	HS_B16_H3K27Ac_q10_FDR5_peak_1566	3025	.	76.95458	307.05820	302.53546	2613
1	11052818	11053135	HS_B16_H3K27Ac_q10_FDR5_peak_1567	50	.	4.85838	6.98255	5.08521	126
1	11053741	11053927	HS_B16_H3K27Ac_q10_FDR5_peak_1568	79	.	6.15792	9.98522	7.98351	89
1	11056719	11056964	HS_B16_H3K27Ac_q10_FDR5_peak_1569	20	.	3.09171	3.76827	2.04966	49
1	11058683	11060951	HS_B16_H3K27Ac_q10_FDR5_peak_1570	803	.	20.49801	83.07397	80.31977	1033
1	11061176	11061520	HS_B16_H3K27Ac_q10_FDR5_peak_1571	36	.	3.66403	5.53436	3.69953	80
1	11099064	11100466	HS_B16_H3K27Ac_q10_FDR5_peak_1572	1327	.	35.38296	135.84764	132.75337	646
1	11130540	11130746	HS_B16_H3K27Ac_q10_FDR5_peak_1573	52	.	5.13157	7.16154	5.24461	118
1	11152442	11152796	HS_B16_H3K27Ac_q10_FDR5_peak_1574	42	.	4.61841	6.13466	4.26057	141
1	11204527	11204724	HS_B16_H3K27Ac_q10_FDR5_peak_1575	52	.	4.96096	7.14437	5.24323	112
1	11261193	11261448	HS_B16_H3K27Ac_q10_FDR5_peak_1576	47	.	4.45290	6.60677	4.72290	114
1	11261909	11263668	HS_B16_H3K27Ac_q10_FDR5_peak_1577	1275	.	24.88588	130.59630	127.53598	505
1	11267118	11268643	HS_B16_H3K27Ac_q10_FDR5_peak_1578	145	.	6.69055	16.72996	14.57827	972
1	11271318	11271535	HS_B16_H3K27Ac_q10_FDR5_peak_1579	84	.	5.35512	10.41511	8.40664	134
1	11272571	11272947	HS_B16_H3K27Ac_q10_FDR5_peak_1580	70	.	5.36121	9.02455	7.05315	293
1	11273151	11274129	HS_B16_H3K27Ac_q10_FDR5_peak_1581	1989	.	49.32316	202.45828	198.90266	182
1	11478869	11479223	HS_B16_H3K27Ac_q10_FDR5_peak_1582	67	.	4.79142	8.68655	6.72351	66
1	11480083	11480230	HS_B16_H3K27Ac_q10_FDR5_peak_1583	42	.	4.61841	6.13466	4.26057	57
1	11522799	11522948	HS_B16_H3K27Ac_q10_FDR5_peak_1584	27	.	2.67339	4.49297	2.71754	7
1	11646624	11646771	HS_B16_H3K27Ac_q10_FDR5_peak_1585	34	.	4.07619	5.29074	3.46071	61
1	11647977	11648240	HS_B16_H3K27Ac_q10_FDR5_peak_1586	34	.	4.07619	5.29074	3.46071	186
1	11648518	11651010	HS_B16_H3K27Ac_q10_FDR5_peak_1587	801	.	28.14419	82.91718	80.16436	1189
1	11652677	11652854	HS_B16_H3K27Ac_q10_FDR5_peak_1588	50	.	4.97190	6.90862	5.01644	94
1	11653063	11653254	HS_B16_H3K27Ac_q10_FDR5_peak_1589	60	.	5.49467	7.98944	6.05283	87
1	11653637	11655392	HS_B16_H3K27Ac_q10_FDR5_peak_1590	416	.	17.96828	44.13868	41.67107	974
1	11655782	11655929	HS_B16_H3K27Ac_q10_FDR5_peak_1591	20	.	3.09171	3.76827	2.04966	14
1	11663888	11665425	HS_B16_H3K27Ac_q10_FDR5_peak_1592	2013	.	50.01535	204.97061	201.39407	574
1	11668403	11668902	HS_B16_H3K27Ac_q10_FDR5_peak_1593	77	.	6.03367	9.78456	7.78811	297
1	11671534	11673964	HS_B16_H3K27Ac_q10_FDR5_peak_1594	823	.	31.05140	85.07554	82.30895	323
1	11674524	11677885	HS_B16_H3K27Ac_q10_FDR5_peak_1595	330	.	15.33626	35.39895	33.00954	1609
1	11680107	11682039	HS_B16_H3K27Ac_q10_FDR5_peak_1596	1327	.	35.38296	135.84764	132.75337	764
1	11691905	11692162	HS_B16_H3K27Ac_q10_FDR5_peak_1597	71	.	5.60397	9.08761	7.11476	82
1	11707607	11708166	HS_B16_H3K27Ac_q10_FDR5_peak_1598	75	.	6.12147	9.58785	7.59579	220
1	11719320	11720006	HS_B16_H3K27Ac_q10_FDR5_peak_1599	333	.	14.35640	35.78901	33.39645	289
1	11726350	11726957	HS_B16_H3K27Ac_q10_FDR5_peak_1600	83	.	6.58612	10.33568	8.32925	207
1	11729229	11730172	HS_B16_H3K27Ac_q10_FDR5_peak_1601	108	.	7.50105	12.91496	10.83729	363
1	11730953	11731375	HS_B16_H3K27Ac_q10_FDR5_peak_1602	146	.	8.79506	16.80890	14.65349	209
1	11731798	11732138	HS_B16_H3K27Ac_q10_FDR5_peak_1603	137	.	8.53290	15.90457	13.76884	131
1	11735581	11737151	HS_B16_H3K27Ac_q10_FDR5_peak_1604	1313	.	42.56713	134.42006	131.33531	913
1	11739959	11740122	HS_B16_H3K27Ac_q10_FDR5_peak_1605	51	.	5.09039	7.09615	5.19618	71
1	11742809	11743284	HS_B16_H3K27Ac_q10_FDR5_peak_1606	24	.	3.51802	4.25227	2.48210	60
1	11748182	11748329	HS_B16_H3K27Ac_q10_FDR5_peak_1607	33	.	3.95778	5.10813	3.30678	99
1	11748553	11749739	HS_B16_H3K27Ac_q10_FDR5_peak_1608	79	.	6.15654	9.98299	7.98139	531
1	11750204	11750369	HS_B16_H3K27Ac_q10_FDR5_peak_1609	33	.	4.10525	5.15263	3.32859	124
1	11750516	11750663	HS_B16_H3K27Ac_q10_FDR5_peak_1610	33	.	4.10525	5.15263	3.32859	107
1	11753655	11753802	HS_B16_H3K27Ac_q10_FDR5_peak_1611	27	.	3.60255	4.56090	2.78039	4
1	11765906	11766053	HS_B16_H3K27Ac_q10_FDR5_peak_1612	33	.	3.95778	5.10813	3.30678	52
1	11768097	11768351	HS_B16_H3K27Ac_q10_FDR5_peak_1613	39	.	4.39290	5.78155	3.94056	75
1	11776264	11776411	HS_B16_H3K27Ac_q10_FDR5_peak_1614	25	.	3.47240	4.35996	2.58759	51
1	11776587	11777016	HS_B16_H3K27Ac_q10_FDR5_peak_1615	56	.	3.94026	7.59042	5.66681	194
1	11777758	11779062	HS_B16_H3K27Ac_q10_FDR5_peak_1616	299	.	13.90345	32.30486	29.94645	768
1	11779857	11780033	HS_B16_H3K27Ac_q10_FDR5_peak_1617	67	.	5.58017	8.72002	6.75684	88
1	11782064	11782309	HS_B16_H3K27Ac_q10_FDR5_peak_1618	50	.	4.81852	6.91969	5.02731	142
1	11784158	11785752	HS_B16_H3K27Ac_q10_FDR5_peak_1619	445	.	16.14562	47.00566	44.51249	877
1	11786914	11792902	HS_B16_H3K27Ac_q10_FDR5_peak_1620	1454	.	48.23674	148.59297	145.41573	4564
1	11793190	11795501	HS_B16_H3K27Ac_q10_FDR5_peak_1621	274	.	13.19259	29.80363	27.47275	2023
1	11795689	11795956	HS_B16_H3K27Ac_q10_FDR5_peak_1622	42	.	4.61841	6.13466	4.26057	141
1	11796058	11796705	HS_B16_H3K27Ac_q10_FDR5_peak_1623	123	.	7.91555	14.43653	12.32738	103
1	11799210	11799637	HS_B16_H3K27Ac_q10_FDR5_peak_1624	52	.	4.80340	7.17140	5.25395	322
1	11800100	11800327	HS_B16_H3K27Ac_q10_FDR5_peak_1625	24	.	3.10033	4.13811	2.40464	110
1	11800522	11801529	HS_B16_H3K27Ac_q10_FDR5_peak_1626	214	.	11.37096	23.72402	21.46677	678
1	11802571	11803914	HS_B16_H3K27Ac_q10_FDR5_peak_1627	1407	.	44.22962	143.93608	140.79070	748
1	11804324	11804515	HS_B16_H3K27Ac_q10_FDR5_peak_1628	62	.	5.03752	8.15576	6.21579	112
1	11804858	11807049	HS_B16_H3K27Ac_q10_FDR5_peak_1629	3420	.	70.91354	347.11569	342.09839	707
1	11815423	11815597	HS_B16_H3K27Ac_q10_FDR5_peak_1630	50	.	4.83728	6.94928	5.05255	72
1	11835867	11836089	HS_B16_H3K27Ac_q10_FDR5_peak_1631	62	.	5.64472	8.22912	6.27465	111
1	11837182	11837329	HS_B16_H3K27Ac_q10_FDR5_peak_1632	33	.	4.10525	5.15263	3.32859	27
1	11838262	11839743	HS_B16_H3K27Ac_q10_FDR5_peak_1633	101	.	5.91881	12.23157	10.17147	1296
1	11839867	11840712	HS_B16_H3K27Ac_q10_FDR5_peak_1634	532	.	22.57890	55.83326	53.26840	416
1	11841151	11843796	HS_B16_H3K27Ac_q10_FDR5_peak_1635	701	.	25.50567	72.81507	70.12985	2152
1	11847157	11847335	HS_B16_H3K27Ac_q10_FDR5_peak_1636	40	.	4.43343	5.84473	4.00199	87
1	11859286	11859524	HS_B16_H3K27Ac_q10_FDR5_peak_1637	63	.	5.50495	8.28978	6.33456	189
1	11879715	11880542	HS_B16_H3K27Ac_q10_FDR5_peak_1638	87	.	6.62155	10.73292	8.70806	132
1	11881705	11881867	HS_B16_H3K27Ac_q10_FDR5_peak_1639	31	.	3.95909	4.92612	3.13471	34
1	11882952	11883196	HS_B16_H3K27Ac_q10_FDR5_peak_1640	73	.	6.15788	9.33397	7.34590	124
1	11885736	11885918	HS_B16_H3K27Ac_q10_FDR5_peak_1641	52	.	5.13157	7.16154	5.24461	75
1	11887595	11887762	HS_B16_H3K27Ac_q10_FDR5_peak_1642	62	.	5.64472	8.22912	6.27465	49
1	11893790	11894073	HS_B16_H3K27Ac_q10_FDR5_peak_1643	22	.	3.44822	4.00094	2.27221	168
1	11898803	11898950	HS_B16_H3K27Ac_q10_FDR5_peak_1644	27	.	3.58910	4.54015	2.76062	105
1	11906255	11906402	HS_B16_H3K27Ac_q10_FDR5_peak_1645	33	.	3.70817	5.14820	3.32859	76
1	11908272	11909981	HS_B16_H3K27Ac_q10_FDR5_peak_1646	1212	.	26.28429	124.22929	121.20976	981
1	11918975	11919139	HS_B16_H3K27Ac_q10_FDR5_peak_1647	38	.	4.22452	5.73845	3.89853	129
1	11919643	11919997	HS_B16_H3K27Ac_q10_FDR5_peak_1648	111	.	7.41638	13.18732	11.10553	169
1	11920391	11920553	HS_B16_H3K27Ac_q10_FDR5_peak_1649	41	.	4.36258	5.95394	4.10796	56
1	11921118	11921413	HS_B16_H3K27Ac_q10_FDR5_peak_1650	27	.	3.43524	4.49570	2.71754	256
1	11922402	11922751	HS_B16_H3K27Ac_q10_FDR5_peak_1651	81	.	6.23496	10.10952	8.10545	158
1	11922982	11923469	HS_B16_H3K27Ac_q10_FDR5_peak_1652	90	.	6.59629	11.05638	9.02539	293
1	11924941	11927936	HS_B16_H3K27Ac_q10_FDR5_peak_1653	1716	.	37.76767	174.96686	171.60989	1180
1	11933842	11935206	HS_B16_H3K27Ac_q10_FDR5_peak_1654	982	.	25.08450	101.15993	98.28894	1017
1	11935920	11936355	HS_B16_H3K27Ac_q10_FDR5_peak_1655	42	.	4.17713	6.15710	4.28251	292
1	11937019	11937627	HS_B16_H3K27Ac_q10_FDR5_peak_1656	53	.	4.06212	7.29785	5.37856	102
1	11938395	11938780	HS_B16_H3K27Ac_q10_FDR5_peak_1657	92	.	6.50202	11.28289	9.24931	65
1	11939177	11939735	HS_B16_H3K27Ac_q10_FDR5_peak_1658	80	.	6.00425	10.09107	8.08710	260
1	11940204	11940748	HS_B16_H3K27Ac_q10_FDR5_peak_1659	16	.	2.62843	3.32011	1.64969	143
1	11944493	11945238	HS_B16_H3K27Ac_q10_FDR5_peak_1660	83	.	6.16604	10.35596	8.34938	341
1	11950214	11950561	HS_B16_H3K27Ac_q10_FDR5_peak_1661	33	.	3.95778	5.10813	3.30678	233
1	11954972	11955156	HS_B16_H3K27Ac_q10_FDR5_peak_1662	46	.	4.57459	6.53462	4.65233	111
1	11960487	11960896	HS_B16_H3K27Ac_q10_FDR5_peak_1663	52	.	4.80340	7.17140	5.25395	283
1	11964700	11964879	HS_B16_H3K27Ac_q10_FDR5_peak_1664	40	.	4.29244	5.84447	4.00199	97
1	11966753	11967338	HS_B16_H3K27Ac_q10_FDR5_peak_1665	53	.	5.06798	7.31325	5.39371	99
1	11978396	11978823	HS_B16_H3K27Ac_q10_FDR5_peak_1666	168	.	8.90581	18.99909	16.81402	164
1	11979076	11981707	HS_B16_H3K27Ac_q10_FDR5_peak_1667	3145	.	63.74442	319.23978	314.57590	1488
1	11986294	11986441	HS_B16_H3K27Ac_q10_FDR5_peak_1668	39	.	4.27525	5.81765	3.97608	93
1	11990619	11992828	HS_B16_H3K27Ac_q10_FDR5_peak_1669	1865	.	51.18660	190.02368	186.55962	972
1	11993580	11993823	HS_B16_H3K27Ac_q10_FDR5_peak_1670	59	.	4.50957	7.85819	5.92770	153
1	11996303	11996543	HS_B16_H3K27Ac_q10_FDR5_peak_1671	34	.	3.77876	5.26301	3.43399	136
1	12004669	12005752	HS_B16_H3K27Ac_q10_FDR5_peak_1672	82	.	6.52422	10.23565	8.23052	215
1	12006241	12007393	HS_B16_H3K27Ac_q10_FDR5_peak_1673	75	.	5.07327	9.53928	7.54801	322
1	12008263	12008779	HS_B16_H3K27Ac_q10_FDR5_peak_1674	69	.	5.71679	8.93920	6.96856	87
1	12010861	12011047	HS_B16_H3K27Ac_q10_FDR5_peak_1675	52	.	5.13157	7.16154	5.24461	98
1	12011534	12011739	HS_B16_H3K27Ac_q10_FDR5_peak_1676	62	.	5.64472	8.22912	6.27465	81
1	12014103	12014473	HS_B16_H3K27Ac_q10_FDR5_peak_1677	111	.	7.47580	13.28471	11.19958	132
1	12017615	12017898	HS_B16_H3K27Ac_q10_FDR5_peak_1678	39	.	4.25821	5.79104	3.94993	196
1	12018437	12020539	HS_B16_H3K27Ac_q10_FDR5_peak_1679	1871	.	40.30431	190.59799	187.12964	1204
1	12020653	12020900	HS_B16_H3K27Ac_q10_FDR5_peak_1680	67	.	4.61205	8.66494	6.70493	135
1	12021687	12022090	HS_B16_H3K27Ac_q10_FDR5_peak_1681	67	.	5.36276	8.69312	6.73005	226
1	12026427	12026644	HS_B16_H3K27Ac_q10_FDR5_peak_1682	52	.	4.43922	7.14457	5.24327	76
1	12030061	12030236	HS_B16_H3K27Ac_q10_FDR5_peak_1683	49	.	4.74074	6.79698	4.91032	98
1	12031370	12031517	HS_B16_H3K27Ac_q10_FDR5_peak_1684	35	.	4.12871	5.37186	3.54048	70
1	12051914	12052705	HS_B16_H3K27Ac_q10_FDR5_peak_1685	79	.	6.15654	9.98299	7.98139	409
1	12053432	12053579	HS_B16_H3K27Ac_q10_FDR5_peak_1686	24	.	3.59210	4.22049	2.45713	25
1	12054088	12054273	HS_B16_H3K27Ac_q10_FDR5_peak_1687	73	.	6.15788	9.33397	7.34590	107
1	12063546	12063772	HS_B16_H3K27Ac_q10_FDR5_peak_1688	61	.	4.30106	8.05474	6.11694	115
1	12079333	12079660	HS_B16_H3K27Ac_q10_FDR5_peak_1689	39	.	4.37291	5.75043	3.91020	135
1	12111529	12112038	HS_B16_H3K27Ac_q10_FDR5_peak_1690	79	.	6.15792	9.98522	7.98351	295
1	12112192	12112360	HS_B16_H3K27Ac_q10_FDR5_peak_1691	41	.	4.39753	6.00848	4.15723	79
1	12112572	12112980	HS_B16_H3K27Ac_q10_FDR5_peak_1692	62	.	5.45806	8.21516	6.27433	223
1	12123263	12123450	HS_B16_H3K27Ac_q10_FDR5_peak_1693	29	.	3.83469	4.73485	2.95051	94
1	12125155	12126460	HS_B16_H3K27Ac_q10_FDR5_peak_1694	252	.	13.34208	27.59652	25.28938	396
1	12126611	12127615	HS_B16_H3K27Ac_q10_FDR5_peak_1695	95	.	6.91088	11.56648	9.52654	731
1	12129938	12130871	HS_B16_H3K27Ac_q10_FDR5_peak_1696	243	.	12.06733	26.65838	24.36524	780
1	12131148	12131419	HS_B16_H3K27Ac_q10_FDR5_peak_1697	46	.	3.82317	6.56520	4.68181	154
1	12134814	12135002	HS_B16_H3K27Ac_q10_FDR5_peak_1698	24	.	3.10033	4.13811	2.40464	95
1	12135640	12135984	HS_B16_H3K27Ac_q10_FDR5_peak_1699	109	.	7.32659	13.04002	10.96109	202
1	12138232	12138383	HS_B16_H3K27Ac_q10_FDR5_peak_1700	42	.	4.60330	6.11087	4.25522	101
1	12141239	12141810	HS_B16_H3K27Ac_q10_FDR5_peak_1701	52	.	5.13157	7.16154	5.24461	482
1	12142121	12145322	HS_B16_H3K27Ac_q10_FDR5_peak_1702	451	.	20.01311	47.60277	45.10273	1124
1	12145441	12148882	HS_B16_H3K27Ac_q10_FDR5_peak_1703	801	.	28.14419	82.91718	80.16436	2271
1	12150796	12151470	HS_B16_H3K27Ac_q10_FDR5_peak_1704	183	.	10.77629	20.58134	18.36541	261
1	12152864	12154235	HS_B16_H3K27Ac_q10_FDR5_peak_1705	224	.	12.27546	24.66922	22.40268	345
1	12154430	12154578	HS_B16_H3K27Ac_q10_FDR5_peak_1706	32	.	3.89450	5.01065	3.21651	98
1	12158395	12159193	HS_B16_H3K27Ac_q10_FDR5_peak_1707	182	.	10.40530	20.47907	18.27137	236
1	12161064	12162816	HS_B16_H3K27Ac_q10_FDR5_peak_1708	240	.	11.17107	26.32951	24.03789	243
1	12163607	12164258	HS_B16_H3K27Ac_q10_FDR5_peak_1709	86	.	6.59236	10.68582	8.66134	541
1	12164627	12164780	HS_B16_H3K27Ac_q10_FDR5_peak_1710	40	.	4.43343	5.84473	4.00199	54
1	12165560	12171671	HS_B16_H3K27Ac_q10_FDR5_peak_1711	2883	.	38.54977	292.73087	288.37274	1564
1	12171869	12173002	HS_B16_H3K27Ac_q10_FDR5_peak_1712	622	.	24.97577	64.86750	62.23658	640
1	12173150	12176170	HS_B16_H3K27Ac_q10_FDR5_peak_1713	757	.	25.61815	78.50695	75.78271	2374
1	12176680	12183430	HS_B16_H3K27Ac_q10_FDR5_peak_1714	1839	.	56.64935	187.43173	183.98537	4154
1	12183888	12187331	HS_B16_H3K27Ac_q10_FDR5_peak_1715	1716	.	50.13184	174.96442	171.60837	1088
1	12187567	12189353	HS_B16_H3K27Ac_q10_FDR5_peak_1716	540	.	21.10814	56.58757	54.01736	1304
1	12190942	12191489	HS_B16_H3K27Ac_q10_FDR5_peak_1717	93	.	6.33028	11.38619	9.34983	399
1	12191649	12191985	HS_B16_H3K27Ac_q10_FDR5_peak_1718	59	.	4.87332	7.88153	5.94988	241
1	12192727	12193279	HS_B16_H3K27Ac_q10_FDR5_peak_1719	95	.	7.18420	11.64423	9.59363	267
1	12194544	12194959	HS_B16_H3K27Ac_q10_FDR5_peak_1720	146	.	9.10740	16.85024	14.69459	272
1	12196751	12197138	HS_B16_H3K27Ac_q10_FDR5_peak_1721	108	.	7.53412	12.96881	10.89031	285
1	12199291	12199761	HS_B16_H3K27Ac_q10_FDR5_peak_1722	71	.	5.60397	9.08761	7.11476	123
1	12201864	12202233	HS_B16_H3K27Ac_q10_FDR5_peak_1723	83	.	6.36774	10.32362	8.31742	224
1	12203232	12203674	HS_B16_H3K27Ac_q10_FDR5_peak_1724	131	.	8.40180	15.23491	13.11617	129
1	12204094	12204516	HS_B16_H3K27Ac_q10_FDR5_peak_1725	39	.	4.41307	5.81298	3.97154	321
1	12205110	12205507	HS_B16_H3K27Ac_q10_FDR5_peak_1726	139	.	8.10226	16.12713	13.98837	194
1	12206648	12207393	HS_B16_H3K27Ac_q10_FDR5_peak_1727	78	.	6.25947	9.80936	7.81270	358
1	12207540	12207854	HS_B16_H3K27Ac_q10_FDR5_peak_1728	30	.	3.38218	4.81949	3.03122	89
1	12208067	12209677	HS_B16_H3K27Ac_q10_FDR5_peak_1729	148	.	8.90709	16.99433	14.83781	1410
1	12229623	12231488	HS_B16_H3K27Ac_q10_FDR5_peak_1730	2401	.	49.78714	244.06506	240.17209	583
1	12231669	12232023	HS_B16_H3K27Ac_q10_FDR5_peak_1731	121	.	7.82069	14.28040	12.17461	230
1	12233138	12233285	HS_B16_H3K27Ac_q10_FDR5_peak_1732	24	.	3.10033	4.13811	2.40464	104
1	12294669	12294877	HS_B16_H3K27Ac_q10_FDR5_peak_1733	17	.	2.81848	3.49289	1.78470	124
1	12347087	12347615	HS_B16_H3K27Ac_q10_FDR5_peak_1734	114	.	6.87048	13.54958	11.46068	170
1	12405020	12405209	HS_B16_H3K27Ac_q10_FDR5_peak_1735	95	.	7.18420	11.64423	9.59363	90
1	12432918	12434028	HS_B16_H3K27Ac_q10_FDR5_peak_1736	280	.	13.52990	30.37291	28.03779	225
1	12436649	12436802	HS_B16_H3K27Ac_q10_FDR5_peak_1737	58	.	5.19267	7.79286	5.86410	87
1	12478031	12479206	HS_B16_H3K27Ac_q10_FDR5_peak_1738	311	.	15.39470	33.50803	31.13724	1034
1	12480956	12481427	HS_B16_H3K27Ac_q10_FDR5_peak_1739	84	.	6.67104	10.47317	8.45284	409
1	12485169	12485462	HS_B16_H3K27Ac_q10_FDR5_peak_1740	73	.	6.15788	9.33397	7.34590	166
1	12486756	12486905	HS_B16_H3K27Ac_q10_FDR5_peak_1741	42	.	4.61841	6.13466	4.26057	48
1	12495802	12496160	HS_B16_H3K27Ac_q10_FDR5_peak_1742	84	.	6.67104	10.47317	8.45284	79
1	12496724	12497070	HS_B16_H3K27Ac_q10_FDR5_peak_1743	157	.	9.74998	17.91043	15.73685	175
1	12507044	12507235	HS_B16_H3K27Ac_q10_FDR5_peak_1744	62	.	5.64472	8.22912	6.27465	82
1	12511294	12511864	HS_B16_H3K27Ac_q10_FDR5_peak_1745	75	.	6.09460	9.54475	7.55334	374
1	12524565	12525021	HS_B16_H3K27Ac_q10_FDR5_peak_1746	85	.	5.83991	10.55112	8.52835	99
1	12525567	12526601	HS_B16_H3K27Ac_q10_FDR5_peak_1747	148	.	8.59935	16.96671	14.81035	254
1	12527055	12529076	HS_B16_H3K27Ac_q10_FDR5_peak_1748	850	.	29.34917	87.86283	85.07780	1089
1	12531327	12532082	HS_B16_H3K27Ac_q10_FDR5_peak_1749	113	.	7.57102	13.44066	11.35434	199
1	12540026	12542514	HS_B16_H3K27Ac_q10_FDR5_peak_1750	435	.	19.49996	45.98857	43.50195	1405
1	12547432	12550050	HS_B16_H3K27Ac_q10_FDR5_peak_1751	549	.	23.09206	57.50953	54.93181	1923
1	12550511	12550849	HS_B16_H3K27Ac_q10_FDR5_peak_1752	49	.	4.75995	6.82729	4.93963	194
1	12551985	12553996	HS_B16_H3K27Ac_q10_FDR5_peak_1753	197	.	11.28945	21.94747	19.71255	1751
1	12554622	12554965	HS_B16_H3K27Ac_q10_FDR5_peak_1754	42	.	4.12229	6.06696	4.21223	134
1	12555577	12555796	HS_B16_H3K27Ac_q10_FDR5_peak_1755	42	.	4.60330	6.11087	4.25522	122
1	12556780	12557267	HS_B16_H3K27Ac_q10_FDR5_peak_1756	80	.	6.40384	10.04155	8.03887	240
1	12565532	12565687	HS_B16_H3K27Ac_q10_FDR5_peak_1757	51	.	4.91941	7.07882	5.17921	62
1	12567259	12567899	HS_B16_H3K27Ac_q10_FDR5_peak_1758	35	.	4.12871	5.37186	3.54048	74
1	12570767	12571254	HS_B16_H3K27Ac_q10_FDR5_peak_1759	72	.	5.68927	9.22647	7.25170	206
1	12579162	12579427	HS_B16_H3K27Ac_q10_FDR5_peak_1760	20	.	3.09171	3.76827	2.04966	167
1	12584682	12584845	HS_B16_H3K27Ac_q10_FDR5_peak_1761	68	.	5.22141	8.78889	6.82459	88
1	12585547	12586460	HS_B16_H3K27Ac_q10_FDR5_peak_1762	114	.	6.87048	13.54958	11.46068	561
1	12588750	12588980	HS_B16_H3K27Ac_q10_FDR5_peak_1763	50	.	4.83728	6.94928	5.05255	125
1	12590960	12593367	HS_B16_H3K27Ac_q10_FDR5_peak_1764	455	.	19.39169	48.06949	45.56647	2044
1	12593774	12594330	HS_B16_H3K27Ac_q10_FDR5_peak_1765	54	.	5.11209	7.38291	5.46255	70
1	12594472	12598353	HS_B16_H3K27Ac_q10_FDR5_peak_1766	1282	.	30.43962	131.34872	128.28235	1784
1	12599040	12599478	HS_B16_H3K27Ac_q10_FDR5_peak_1767	59	.	5.27704	7.92714	5.99135	228
1	12600254	12601816	HS_B16_H3K27Ac_q10_FDR5_peak_1768	516	.	22.06574	54.16673	51.61437	297
1	12601991	12604248	HS_B16_H3K27Ac_q10_FDR5_peak_1769	807	.	30.68864	83.52462	80.76811	958
1	12604513	12605006	HS_B16_H3K27Ac_q10_FDR5_peak_1770	276	.	11.83520	29.99507	27.66263	251
1	12609033	12609989	HS_B16_H3K27Ac_q10_FDR5_peak_1771	456	.	18.53197	48.15221	45.64887	334
1	12613497	12614427	HS_B16_H3K27Ac_q10_FDR5_peak_1772	180	.	8.17360	20.23487	18.02947	559
1	12614667	12620125	HS_B16_H3K27Ac_q10_FDR5_peak_1773	3005	.	65.39858	304.99966	300.50134	2434
1	12620783	12620968	HS_B16_H3K27Ac_q10_FDR5_peak_1774	36	.	4.21934	5.51203	3.67845	132
1	12621683	12621859	HS_B16_H3K27Ac_q10_FDR5_peak_1775	40	.	4.34483	5.92624	4.08119	97
1	12622625	12622978	HS_B16_H3K27Ac_q10_FDR5_peak_1776	43	.	4.50997	6.18402	4.30865	314
1	12636225	12636609	HS_B16_H3K27Ac_q10_FDR5_peak_1777	45	.	4.68815	6.46265	4.58229	286
1	13298727	13299429	HS_B16_H3K27Ac_q10_FDR5_peak_1778	267	.	13.85523	29.05131	26.72788	133
1	13583619	13583992	HS_B16_H3K27Ac_q10_FDR5_peak_1779	42	.	4.61841	6.13466	4.26057	136
1	13584341	13584554	HS_B16_H3K27Ac_q10_FDR5_peak_1780	62	.	5.64472	8.22912	6.27465	76
1	13699375	13700888	HS_B16_H3K27Ac_q10_FDR5_peak_1781	843	.	15.14922	87.09277	84.31323	854
1	13748492	13750335	HS_B16_H3K27Ac_q10_FDR5_peak_1782	1893	.	38.17754	192.87274	189.38870	1412
1	13799068	13799655	HS_B16_H3K27Ac_q10_FDR5_peak_1783	156	.	9.41765	17.83752	15.67179	104
1	13800161	13801414	HS_B16_H3K27Ac_q10_FDR5_peak_1784	197	.	11.28945	21.94747	19.71255	990
1	13802112	13802401	HS_B16_H3K27Ac_q10_FDR5_peak_1785	24	.	3.51802	4.25227	2.48210	285
1	13802974	13803121	HS_B16_H3K27Ac_q10_FDR5_peak_1786	33	.	4.10525	5.15263	3.32859	41
1	13811802	13812290	HS_B16_H3K27Ac_q10_FDR5_peak_1787	52	.	5.13157	7.16154	5.24461	207
1	13813703	13814436	HS_B16_H3K27Ac_q10_FDR5_peak_1788	144	.	9.23682	16.60768	14.45728	113
1	14810840	14810999	HS_B16_H3K27Ac_q10_FDR5_peak_1789	62	.	5.64472	8.22912	6.27465	46
1	14826480	14826643	HS_B16_H3K27Ac_q10_FDR5_peak_1790	42	.	4.61841	6.13466	4.26057	100
1	14923014	14925126	HS_B16_H3K27Ac_q10_FDR5_peak_1791	506	.	15.78350	53.19136	50.64729	1846
1	14927976	14928203	HS_B16_H3K27Ac_q10_FDR5_peak_1792	33	.	3.95778	5.10813	3.30678	99
1	14929849	14930391	HS_B16_H3K27Ac_q10_FDR5_peak_1793	238	.	12.82892	26.15808	23.86794	207
1	14930525	14931104	HS_B16_H3K27Ac_q10_FDR5_peak_1794	330	.	14.95160	35.43156	33.04091	342
1	14931863	14932218	HS_B16_H3K27Ac_q10_FDR5_peak_1795	33	.	4.10525	5.15263	3.32859	230
1	14934544	14935196	HS_B16_H3K27Ac_q10_FDR5_peak_1796	67	.	5.75204	8.68344	6.72144	363
1	14935862	14936113	HS_B16_H3K27Ac_q10_FDR5_peak_1797	55	.	5.15697	7.45383	5.53293	118
1	14939670	14940059	HS_B16_H3K27Ac_q10_FDR5_peak_1798	56	.	4.84080	7.52360	5.60091	101
1	14940723	14941082	HS_B16_H3K27Ac_q10_FDR5_peak_1799	42	.	4.61841	6.13466	4.26057	268
1	14944321	14945456	HS_B16_H3K27Ac_q10_FDR5_peak_1800	210	.	11.80261	23.33283	21.07924	631
1	14945647	14946135	HS_B16_H3K27Ac_q10_FDR5_peak_1801	296	.	14.88155	32.00759	29.65159	228
1	14946237	14946767	HS_B16_H3K27Ac_q10_FDR5_peak_1802	33	.	3.34527	5.17827	3.35280	244
1	14949299	14949977	HS_B16_H3K27Ac_q10_FDR5_peak_1803	197	.	11.28945	21.94747	19.71255	403
1	14950270	14950902	HS_B16_H3K27Ac_q10_FDR5_peak_1804	157	.	9.74998	17.91043	15.73685	105
1	14953046	14953534	HS_B16_H3K27Ac_q10_FDR5_peak_1805	73	.	6.15788	9.33397	7.34590	258
1	14957346	14957614	HS_B16_H3K27Ac_q10_FDR5_peak_1806	52	.	5.13157	7.16154	5.24461	72
1	14957741	14958221	HS_B16_H3K27Ac_q10_FDR5_peak_1807	132	.	8.72367	15.32828	13.20123	358
1	14958369	14959075	HS_B16_H3K27Ac_q10_FDR5_peak_1808	119	.	8.21051	14.07356	11.97072	252
1	14968305	14968501	HS_B16_H3K27Ac_q10_FDR5_peak_1809	47	.	4.79337	6.62760	4.74346	82
1	14968937	14969226	HS_B16_H3K27Ac_q10_FDR5_peak_1810	50	.	4.83728	6.94928	5.05255	108
1	14969382	14969691	HS_B16_H3K27Ac_q10_FDR5_peak_1811	40	.	4.43343	5.84473	4.00199	103
1	14969964	14970119	HS_B16_H3K27Ac_q10_FDR5_peak_1812	34	.	3.77876	5.26301	3.43399	12
1	14971170	14971416	HS_B16_H3K27Ac_q10_FDR5_peak_1813	145	.	7.90105	16.73750	14.58458	130
1	14972227	14972515	HS_B16_H3K27Ac_q10_FDR5_peak_1814	100	.	7.03605	12.15750	10.09958	145
1	14976458	14977885	HS_B16_H3K27Ac_q10_FDR5_peak_1815	223	.	9.30099	24.60690	22.34096	294
1	14978608	14978780	HS_B16_H3K27Ac_q10_FDR5_peak_1816	51	.	5.09039	7.09615	5.19618	112
1	14980312	14981076	HS_B16_H3K27Ac_q10_FDR5_peak_1817	188	.	10.46128	21.10147	18.88176	126
1	14982083	14982317	HS_B16_H3K27Ac_q10_FDR5_peak_1818	28	.	3.76706	4.63133	2.84857	74
1	14982681	14983030	HS_B16_H3K27Ac_q10_FDR5_peak_1819	41	.	4.39753	6.00848	4.15723	38
1	14987536	14987829	HS_B16_H3K27Ac_q10_FDR5_peak_1820	20	.	3.09171	3.76827	2.04966	198
1	14988079	14988951	HS_B16_H3K27Ac_q10_FDR5_peak_1821	129	.	8.29305	15.05653	12.93993	735
1	14993551	14993905	HS_B16_H3K27Ac_q10_FDR5_peak_1822	33	.	3.95778	5.10813	3.30678	55
1	14994104	14994258	HS_B16_H3K27Ac_q10_FDR5_peak_1823	48	.	4.83679	6.69581	4.81064	108
1	14994919	14995217	HS_B16_H3K27Ac_q10_FDR5_peak_1824	31	.	3.94082	4.89796	3.10735	103
1	14995950	14997166	HS_B16_H3K27Ac_q10_FDR5_peak_1825	210	.	11.80261	23.33283	21.07924	844
1	14997542	14997853	HS_B16_H3K27Ac_q10_FDR5_peak_1826	71	.	5.86296	9.17348	7.19918	130
1	14999545	15000050	HS_B16_H3K27Ac_q10_FDR5_peak_1827	41	.	4.53809	6.00844	4.15723	360
1	15007429	15008264	HS_B16_H3K27Ac_q10_FDR5_peak_1828	144	.	9.23682	16.60768	14.45728	134
1	15008939	15009250	HS_B16_H3K27Ac_q10_FDR5_peak_1829	107	.	7.69735	12.84499	10.76777	184
1	15009357	15009557	HS_B16_H3K27Ac_q10_FDR5_peak_1830	52	.	5.13157	7.16154	5.24461	69
1	15014790	15014945	HS_B16_H3K27Ac_q10_FDR5_peak_1831	36	.	4.21934	5.51203	3.67845	85
1	15015391	15016122	HS_B16_H3K27Ac_q10_FDR5_peak_1832	100	.	7.03605	12.15750	10.09958	240
1	15019851	15020172	HS_B16_H3K27Ac_q10_FDR5_peak_1833	95	.	7.18420	11.64423	9.59363	222
1	15021388	15021881	HS_B16_H3K27Ac_q10_FDR5_peak_1834	224	.	12.31576	24.73662	22.46474	204
1	15022167	15022445	HS_B16_H3K27Ac_q10_FDR5_peak_1835	119	.	8.21051	14.07356	11.97072	139
1	15022869	15023583	HS_B16_H3K27Ac_q10_FDR5_peak_1836	33	.	4.10525	5.15263	3.32859	217
1	15027996	15028447	HS_B16_H3K27Ac_q10_FDR5_peak_1837	84	.	6.67104	10.47317	8.45284	304
1	15029399	15030035	HS_B16_H3K27Ac_q10_FDR5_peak_1838	91	.	6.89644	11.17708	9.14424	497
1	15030556	15031013	HS_B16_H3K27Ac_q10_FDR5_peak_1839	20	.	3.09171	3.76827	2.04966	392
1	15036366	15036776	HS_B16_H3K27Ac_q10_FDR5_peak_1840	74	.	6.01538	9.41774	7.42876	120
1	15042907	15043322	HS_B16_H3K27Ac_q10_FDR5_peak_1841	41	.	4.39753	6.00848	4.15723	60
1	15043663	15044399	HS_B16_H3K27Ac_q10_FDR5_peak_1842	42	.	4.12229	6.06696	4.21223	141
1	15046429	15046576	HS_B16_H3K27Ac_q10_FDR5_peak_1843	20	.	3.09171	3.76827	2.04966	93
1	15047170	15047504	HS_B16_H3K27Ac_q10_FDR5_peak_1844	59	.	5.27704	7.92714	5.99135	193
1	15047730	15048205	HS_B16_H3K27Ac_q10_FDR5_peak_1845	102	.	7.38905	12.34230	10.28070	346
1	15048363	15049645	HS_B16_H3K27Ac_q10_FDR5_peak_1846	146	.	8.79506	16.80890	14.65349	856
1	15050427	15050917	HS_B16_H3K27Ac_q10_FDR5_peak_1847	107	.	7.69735	12.84499	10.76777	364
1	15051059	15051449	HS_B16_H3K27Ac_q10_FDR5_peak_1848	20	.	3.09171	3.76827	2.04966	172
1	15052946	15053369	HS_B16_H3K27Ac_q10_FDR5_peak_1849	73	.	6.15788	9.33397	7.34590	289
1	15055903	15056359	HS_B16_H3K27Ac_q10_FDR5_peak_1850	52	.	5.13157	7.16154	5.24461	112
1	15056718	15056865	HS_B16_H3K27Ac_q10_FDR5_peak_1851	16	.	3.07894	3.34452	1.64969	13
1	15057681	15057937	HS_B16_H3K27Ac_q10_FDR5_peak_1852	33	.	3.95778	5.10813	3.30678	112
1	15059523	15059671	HS_B16_H3K27Ac_q10_FDR5_peak_1853	52	.	5.13157	7.16154	5.24461	37
1	15060064	15060600	HS_B16_H3K27Ac_q10_FDR5_peak_1854	119	.	8.21051	14.07356	11.97072	297
1	15063665	15064036	HS_B16_H3K27Ac_q10_FDR5_peak_1855	33	.	4.10525	5.15263	3.32859	275
1	15068179	15068369	HS_B16_H3K27Ac_q10_FDR5_peak_1856	119	.	8.21051	14.07356	11.97072	142
1	15070371	15070586	HS_B16_H3K27Ac_q10_FDR5_peak_1857	33	.	3.95778	5.10813	3.30678	167
1	15073342	15074223	HS_B16_H3K27Ac_q10_FDR5_peak_1858	62	.	5.64472	8.22912	6.27465	176
1	15076931	15077184	HS_B16_H3K27Ac_q10_FDR5_peak_1859	24	.	3.59210	4.22049	2.45713	34
1	15080250	15080489	HS_B16_H3K27Ac_q10_FDR5_peak_1860	33	.	4.10525	5.15263	3.32859	107
1	15084233	15084393	HS_B16_H3K27Ac_q10_FDR5_peak_1861	62	.	5.64472	8.22912	6.27465	47
1	15089325	15089560	HS_B16_H3K27Ac_q10_FDR5_peak_1862	38	.	4.35311	5.71962	3.88012	98
1	15090340	15090726	HS_B16_H3K27Ac_q10_FDR5_peak_1863	165	.	9.94380	18.70631	16.52404	171
1	15094536	15094833	HS_B16_H3K27Ac_q10_FDR5_peak_1864	24	.	3.59210	4.22049	2.45713	27
1	15098635	15098962	HS_B16_H3K27Ac_q10_FDR5_peak_1865	52	.	5.13157	7.16154	5.24461	96
1	15099534	15099959	HS_B16_H3K27Ac_q10_FDR5_peak_1866	52	.	5.13157	7.16154	5.24461	123
1	15152375	15155660	HS_B16_H3K27Ac_q10_FDR5_peak_1867	1354	.	41.77653	138.57036	135.45879	604
1	15155959	15156345	HS_B16_H3K27Ac_q10_FDR5_peak_1868	114	.	6.87048	13.54958	11.46068	278
1	15178006	15178428	HS_B16_H3K27Ac_q10_FDR5_peak_1869	69	.	5.71679	8.93920	6.96856	105
1	15180023	15180752	HS_B16_H3K27Ac_q10_FDR5_peak_1870	146	.	8.79506	16.80890	14.65349	140
1	15187302	15188655	HS_B16_H3K27Ac_q10_FDR5_peak_1871	132	.	8.72367	15.32828	13.20123	866
1	15189766	15189913	HS_B16_H3K27Ac_q10_FDR5_peak_1872	42	.	4.61841	6.13466	4.26057	41
1	15191400	15191746	HS_B16_H3K27Ac_q10_FDR5_peak_1873	24	.	3.51802	4.25227	2.48210	269
1	15192917	15193148	HS_B16_H3K27Ac_q10_FDR5_peak_1874	58	.	5.19267	7.79286	5.86410	103
1	15207150	15207815	HS_B16_H3K27Ac_q10_FDR5_peak_1875	82	.	6.55502	10.28541	8.27941	427
1	15214444	15214955	HS_B16_H3K27Ac_q10_FDR5_peak_1876	107	.	7.69735	12.84499	10.76777	387
1	15215056	15215559	HS_B16_H3K27Ac_q10_FDR5_peak_1877	247	.	12.31308	27.07317	24.77492	145
1	15219229	15219856	HS_B16_H3K27Ac_q10_FDR5_peak_1878	84	.	6.67104	10.47317	8.45284	236
1	15246857	15247632	HS_B16_H3K27Ac_q10_FDR5_peak_1879	169	.	7.89175	19.17730	16.98949	466
1	15259718	15259946	HS_B16_H3K27Ac_q10_FDR5_peak_1880	80	.	6.40384	10.04155	8.03887	140
1	15260488	15260675	HS_B16_H3K27Ac_q10_FDR5_peak_1881	47	.	4.79337	6.62760	4.74346	106
1	15274988	15275479	HS_B16_H3K27Ac_q10_FDR5_peak_1882	14	.	2.74819	3.08455	1.43498	378
1	15328757	15328979	HS_B16_H3K27Ac_q10_FDR5_peak_1883	73	.	6.15788	9.33397	7.34590	119
1	15329334	15329691	HS_B16_H3K27Ac_q10_FDR5_peak_1884	73	.	6.15788	9.33397	7.34590	89
1	15362797	15362978	HS_B16_H3K27Ac_q10_FDR5_peak_1885	22	.	3.40116	3.92965	2.20461	78
1	15370767	15371399	HS_B16_H3K27Ac_q10_FDR5_peak_1886	94	.	7.05925	11.44104	9.40393	182
1	15371521	15371996	HS_B16_H3K27Ac_q10_FDR5_peak_1887	105	.	7.52794	12.56841	10.50321	329
1	15384192	15384452	HS_B16_H3K27Ac_q10_FDR5_peak_1888	24	.	3.59210	4.22049	2.45713	27
1	15384567	15384714	HS_B16_H3K27Ac_q10_FDR5_peak_1889	33	.	3.95778	5.10813	3.30678	117
1	15409019	15411889	HS_B16_H3K27Ac_q10_FDR5_peak_1890	654	.	13.61545	68.08195	65.42799	1046
1	15411994	15413509	HS_B16_H3K27Ac_q10_FDR5_peak_1891	104	.	6.52695	12.52767	10.46276	1156
1	15413701	15414024	HS_B16_H3K27Ac_q10_FDR5_peak_1892	148	.	9.23171	17.05489	14.89815	188
1	15414153	15414865	HS_B16_H3K27Ac_q10_FDR5_peak_1893	58	.	5.34467	7.75101	5.82537	439
1	15415849	15416514	HS_B16_H3K27Ac_q10_FDR5_peak_1894	158	.	9.23481	18.02721	15.85140	492
1	15416828	15417032	HS_B16_H3K27Ac_q10_FDR5_peak_1895	16	.	2.62843	3.32011	1.64969	8
1	15417226	15417476	HS_B16_H3K27Ac_q10_FDR5_peak_1896	20	.	3.09171	3.76827	2.04966	31
1	15417576	15417852	HS_B16_H3K27Ac_q10_FDR5_peak_1897	58	.	5.19267	7.79286	5.86410	224
1	15419169	15419457	HS_B16_H3K27Ac_q10_FDR5_peak_1898	53	.	5.04621	7.27888	5.36025	146
1	15421175	15421917	HS_B16_H3K27Ac_q10_FDR5_peak_1899	183	.	10.11432	20.52322	18.31363	297
1	15422905	15423356	HS_B16_H3K27Ac_q10_FDR5_peak_1900	49	.	4.90341	6.80063	4.91376	333
1	15424328	15424725	HS_B16_H3K27Ac_q10_FDR5_peak_1901	97	.	7.03223	11.76317	9.71159	208
1	15426454	15426651	HS_B16_H3K27Ac_q10_FDR5_peak_1902	13	.	2.85043	3.00430	1.36221	82
1	15427001	15427205	HS_B16_H3K27Ac_q10_FDR5_peak_1903	55	.	5.17971	7.48977	5.56752	130
1	15427369	15427984	HS_B16_H3K27Ac_q10_FDR5_peak_1904	46	.	4.70883	6.49503	4.61381	480
1	15429050	15429877	HS_B16_H3K27Ac_q10_FDR5_peak_1905	85	.	5.83991	10.55112	8.52835	318
1	15430545	15431358	HS_B16_H3K27Ac_q10_FDR5_peak_1906	88	.	6.49084	10.88512	8.85833	126
1	15523814	15524927	HS_B16_H3K27Ac_q10_FDR5_peak_1907	2559	.	68.60146	260.01636	255.98010	906
1	15525166	15525648	HS_B16_H3K27Ac_q10_FDR5_peak_1908	210	.	11.80261	23.33283	21.07924	146
1	15526332	15527567	HS_B16_H3K27Ac_q10_FDR5_peak_1909	2624	.	76.97352	266.59518	262.49658	715
1	15578827	15579184	HS_B16_H3K27Ac_q10_FDR5_peak_1910	109	.	7.04663	12.99632	10.91765	143
1	15584151	15585451	HS_B16_H3K27Ac_q10_FDR5_peak_1911	720	.	13.66401	74.78570	72.08572	701
1	15602980	15604163	HS_B16_H3K27Ac_q10_FDR5_peak_1912	735	.	24.34086	76.23151	73.52351	391
1	15604269	15604990	HS_B16_H3K27Ac_q10_FDR5_peak_1913	171	.	8.81732	19.36316	17.16590	375
1	15616147	15616579	HS_B16_H3K27Ac_q10_FDR5_peak_1914	104	.	6.52695	12.52767	10.46276	121
1	15616688	15616970	HS_B16_H3K27Ac_q10_FDR5_peak_1915	31	.	3.84773	4.93861	3.14703	138
1	15617237	15618557	HS_B16_H3K27Ac_q10_FDR5_peak_1916	2026	.	34.84023	206.22725	202.64236	443
1	15618886	15620015	HS_B16_H3K27Ac_q10_FDR5_peak_1917	601	.	17.75644	62.79552	60.17949	658
1	15625713	15625931	HS_B16_H3K27Ac_q10_FDR5_peak_1918	20	.	3.09171	3.76827	2.04966	110
1	15683096	15685383	HS_B16_H3K27Ac_q10_FDR5_peak_1919	2332	.	60.04255	237.06639	233.23456	956
1	15702042	15702306	HS_B16_H3K27Ac_q10_FDR5_peak_1920	46	.	4.57459	6.53462	4.65233	139
1	15702952	15704252	HS_B16_H3K27Ac_q10_FDR5_peak_1921	694	.	25.09790	72.11074	69.42971	261
1	15704491	15705165	HS_B16_H3K27Ac_q10_FDR5_peak_1922	235	.	11.92511	25.81757	23.53538	268
1	15705328	15705598	HS_B16_H3K27Ac_q10_FDR5_peak_1923	40	.	4.32722	5.89876	4.05414	137
1	15716666	15716830	HS_B16_H3K27Ac_q10_FDR5_peak_1924	35	.	4.00284	5.39192	3.55991	120
1	15717923	15718520	HS_B16_H3K27Ac_q10_FDR5_peak_1925	69	.	5.71679	8.93920	6.96856	136
1	15724981	15725625	HS_B16_H3K27Ac_q10_FDR5_peak_1926	52	.	5.13157	7.16154	5.24461	516
1	15725822	15727531	HS_B16_H3K27Ac_q10_FDR5_peak_1927	100	.	7.03605	12.15750	10.09958	680
1	15727772	15727949	HS_B16_H3K27Ac_q10_FDR5_peak_1928	33	.	3.95778	5.10813	3.30678	57
1	15728299	15728446	HS_B16_H3K27Ac_q10_FDR5_peak_1929	24	.	3.59210	4.22049	2.45713	10
1	15729148	15729331	HS_B16_H3K27Ac_q10_FDR5_peak_1930	24	.	3.59210	4.22049	2.45713	38
1	15730909	15731056	HS_B16_H3K27Ac_q10_FDR5_peak_1931	33	.	4.10525	5.15263	3.32859	30
1	15731738	15731971	HS_B16_H3K27Ac_q10_FDR5_peak_1932	69	.	5.71679	8.93920	6.96856	108
1	15733026	15733345	HS_B16_H3K27Ac_q10_FDR5_peak_1933	52	.	5.13157	7.16154	5.24461	66
1	15733939	15734138	HS_B16_H3K27Ac_q10_FDR5_peak_1934	41	.	4.39753	6.00848	4.15723	82
1	15734269	15737341	HS_B16_H3K27Ac_q10_FDR5_peak_1935	1394	.	46.69727	142.61887	139.48155	2391
1	15737588	15739094	HS_B16_H3K27Ac_q10_FDR5_peak_1936	224	.	12.27546	24.66922	22.40268	614
1	15739256	15739539	HS_B16_H3K27Ac_q10_FDR5_peak_1937	134	.	8.35531	15.61165	13.47999	144
1	15739797	15740007	HS_B16_H3K27Ac_q10_FDR5_peak_1938	88	.	6.68073	10.82842	8.80249	122
1	15740910	15742029	HS_B16_H3K27Ac_q10_FDR5_peak_1939	121	.	7.78900	14.22820	12.12278	763
1	15742279	15743566	HS_B16_H3K27Ac_q10_FDR5_peak_1940	571	.	21.98765	59.76684	57.17280	450
1	15744030	15744641	HS_B16_H3K27Ac_q10_FDR5_peak_1941	111	.	7.44680	13.23719	11.15508	493
1	15747315	15747866	HS_B16_H3K27Ac_q10_FDR5_peak_1942	79	.	6.10761	9.90400	7.90584	328
1	15749131	15749826	HS_B16_H3K27Ac_q10_FDR5_peak_1943	67	.	5.55783	8.68415	6.72205	241
1	15750254	15750762	HS_B16_H3K27Ac_q10_FDR5_peak_1944	55	.	4.97110	7.43963	5.51891	133
1	15756395	15756646	HS_B16_H3K27Ac_q10_FDR5_peak_1945	70	.	5.78961	9.05593	7.08416	129
1	15757294	15758464	HS_B16_H3K27Ac_q10_FDR5_peak_1946	84	.	6.45015	10.45650	8.44763	366
1	15758784	15760212	HS_B16_H3K27Ac_q10_FDR5_peak_1947	305	.	8.97598	32.86743	30.50372	308
1	15760335	15760601	HS_B16_H3K27Ac_q10_FDR5_peak_1948	58	.	4.80933	7.77405	5.84623	130
1	15760703	15761377	HS_B16_H3K27Ac_q10_FDR5_peak_1949	105	.	7.52794	12.56841	10.50321	227
1	15764318	15764696	HS_B16_H3K27Ac_q10_FDR5_peak_1950	55	.	5.15697	7.45383	5.53293	102
1	15764935	15765208	HS_B16_H3K27Ac_q10_FDR5_peak_1951	50	.	4.83728	6.94928	5.05255	167
1	15784682	15784950	HS_B16_H3K27Ac_q10_FDR5_peak_1952	46	.	4.59247	6.56288	4.68007	200
1	15792055	15792207	HS_B16_H3K27Ac_q10_FDR5_peak_1953	59	.	4.87332	7.88153	5.94988	40
1	15797121	15797360	HS_B16_H3K27Ac_q10_FDR5_peak_1954	27	.	2.67339	4.49297	2.71754	109
1	15798259	15801358	HS_B16_H3K27Ac_q10_FDR5_peak_1955	965	.	31.43518	99.35950	96.50086	1734
1	15825396	15825543	HS_B16_H3K27Ac_q10_FDR5_peak_1956	35	.	4.01790	5.41550	3.58314	108
1	15828127	15828371	HS_B16_H3K27Ac_q10_FDR5_peak_1957	133	.	8.28890	15.50198	13.37292	126
1	15829068	15829319	HS_B16_H3K27Ac_q10_FDR5_peak_1958	85	.	5.83991	10.55112	8.52835	126
1	15831245	15831927	HS_B16_H3K27Ac_q10_FDR5_peak_1959	246	.	9.08003	26.94663	24.65049	340
1	15832172	15833815	HS_B16_H3K27Ac_q10_FDR5_peak_1960	846	.	22.54786	87.45136	84.66808	533
1	15834145	15837794	HS_B16_H3K27Ac_q10_FDR5_peak_1961	2957	.	46.24626	300.19891	295.75391	1139
1	15846792	15850105	HS_B16_H3K27Ac_q10_FDR5_peak_1962	2498	.	32.37775	253.82652	249.84711	1462
1	15883738	15883885	HS_B16_H3K27Ac_q10_FDR5_peak_1963	32	.	3.77636	5.03637	3.24156	98
1	15885976	15887790	HS_B16_H3K27Ac_q10_FDR5_peak_1964	539	.	16.28979	56.56295	53.99380	1459
1	15932628	15933060	HS_B16_H3K27Ac_q10_FDR5_peak_1965	62	.	5.64472	8.22912	6.27465	294
1	15934182	15934513	HS_B16_H3K27Ac_q10_FDR5_peak_1966	33	.	4.10525	5.15263	3.32859	255
1	15937200	15938031	HS_B16_H3K27Ac_q10_FDR5_peak_1967	68	.	5.62539	8.79260	6.82765	765
1	15938536	15939739	HS_B16_H3K27Ac_q10_FDR5_peak_1968	107	.	7.69735	12.84499	10.76777	1063
1	15941313	15941691	HS_B16_H3K27Ac_q10_FDR5_peak_1969	197	.	11.28945	21.94747	19.71255	131
1	15941831	15942977	HS_B16_H3K27Ac_q10_FDR5_peak_1970	59	.	5.27704	7.92714	5.99135	290
1	15943404	15943551	HS_B16_H3K27Ac_q10_FDR5_peak_1971	69	.	5.71679	8.93920	6.96856	91
1	15944902	15945401	HS_B16_H3K27Ac_q10_FDR5_peak_1972	52	.	5.13157	7.16154	5.24461	368
1	15947081	15947371	HS_B16_H3K27Ac_q10_FDR5_peak_1973	24	.	3.59210	4.22049	2.45713	155
1	15948021	15948617	HS_B16_H3K27Ac_q10_FDR5_peak_1974	79	.	6.15654	9.98299	7.98139	303
1	15949202	15951107	HS_B16_H3K27Ac_q10_FDR5_peak_1975	483	.	21.03943	50.86383	48.33749	930
1	15951500	15951739	HS_B16_H3K27Ac_q10_FDR5_peak_1976	73	.	6.15788	9.33397	7.34590	96
1	15952337	15952566	HS_B16_H3K27Ac_q10_FDR5_peak_1977	119	.	8.21051	14.07356	11.97072	94
1	15952757	15953099	HS_B16_H3K27Ac_q10_FDR5_peak_1978	49	.	4.92603	6.83627	4.94775	274
1	15953314	15953869	HS_B16_H3K27Ac_q10_FDR5_peak_1979	119	.	8.21051	14.07356	11.97072	145
1	15975218	15976367	HS_B16_H3K27Ac_q10_FDR5_peak_1980	1448	.	43.97530	148.00070	144.82777	744
1	15989919	15990066	HS_B16_H3K27Ac_q10_FDR5_peak_1981	29	.	3.85198	4.76136	2.97616	75
1	15992975	15993251	HS_B16_H3K27Ac_q10_FDR5_peak_1982	42	.	4.61841	6.13466	4.26057	134
1	15993917	15994182	HS_B16_H3K27Ac_q10_FDR5_peak_1983	52	.	5.13157	7.16154	5.24461	129
1	16012391	16014208	HS_B16_H3K27Ac_q10_FDR5_peak_1984	356	.	16.93417	38.09284	35.67669	657
1	16014671	16015017	HS_B16_H3K27Ac_q10_FDR5_peak_1985	73	.	6.15788	9.33397	7.34590	117
1	16015522	16016650	HS_B16_H3K27Ac_q10_FDR5_peak_1986	73	.	6.15788	9.33397	7.34590	290
1	16017078	16019809	HS_B16_H3K27Ac_q10_FDR5_peak_1987	190	.	9.27514	21.24223	19.02049	938
1	16020504	16020745	HS_B16_H3K27Ac_q10_FDR5_peak_1988	84	.	6.67104	10.47317	8.45284	114
1	16021146	16021628	HS_B16_H3K27Ac_q10_FDR5_peak_1989	42	.	4.61841	6.13466	4.26057	273
1	16021727	16021874	HS_B16_H3K27Ac_q10_FDR5_peak_1990	33	.	4.10525	5.15263	3.32859	118
1	16022060	16022237	HS_B16_H3K27Ac_q10_FDR5_peak_1991	33	.	4.10525	5.15263	3.32859	106
1	16022422	16024287	HS_B16_H3K27Ac_q10_FDR5_peak_1992	224	.	12.31576	24.73662	22.46474	834
1	16024680	16024844	HS_B16_H3K27Ac_q10_FDR5_peak_1993	42	.	4.61841	6.13466	4.26057	39
1	16026775	16026922	HS_B16_H3K27Ac_q10_FDR5_peak_1994	33	.	4.10525	5.15263	3.32859	47
1	16030180	16030628	HS_B16_H3K27Ac_q10_FDR5_peak_1995	84	.	6.67104	10.47317	8.45284	303
1	16036427	16036665	HS_B16_H3K27Ac_q10_FDR5_peak_1996	33	.	4.10525	5.15263	3.32859	77
1	16043840	16044150	HS_B16_H3K27Ac_q10_FDR5_peak_1997	40	.	4.43343	5.84473	4.00199	114
1	16046797	16046971	HS_B16_H3K27Ac_q10_FDR5_peak_1998	52	.	4.96096	7.14437	5.24323	76
1	16048088	16048243	HS_B16_H3K27Ac_q10_FDR5_peak_1999	42	.	4.61841	6.13466	4.26057	79
1	16048587	16049482	HS_B16_H3K27Ac_q10_FDR5_peak_2000	107	.	7.69735	12.84499	10.76777	323
[truncated: 97,427 more rows]
