# Supplementary material for: Transposable elements are the primary source of novelty in primate gene regulation
Source: Genome Res. 2017 Oct;27(10):1623–33. doi: 10.1101/gr.218149.116 (PMC5630026; doi:10.1101/gr.218149.116)
Supplement: Supplemental Material [file supp_gr.218149.116_Supplemental_FILE_S1_peak_calling_BED_files.zip › FILE_S1/HS_B2_H3K27Ac_q10_FDR5_peaks.narrowPeak]

1	17430	17577	HS_B2_H3K27Ac_q10_FDR5_peak_1	54	.	5.44702	7.66732	5.41243	69
1	184115	184284	HS_B2_H3K27Ac_q10_FDR5_peak_2	62	.	5.65383	8.52684	6.22734	57
1	191380	191684	HS_B2_H3K27Ac_q10_FDR5_peak_3	214	.	12.52814	24.55098	21.47905	188
1	778488	779411	HS_B2_H3K27Ac_q10_FDR5_peak_4	301	.	15.79635	33.55531	30.15192	683
1	826716	827734	HS_B2_H3K27Ac_q10_FDR5_peak_5	257	.	14.16224	28.97942	25.74151	641
1	832256	832461	HS_B2_H3K27Ac_q10_FDR5_peak_6	54	.	5.44702	7.66732	5.41243	146
1	842678	843037	HS_B2_H3K27Ac_q10_FDR5_peak_7	35	.	4.35761	5.54954	3.53534	109
1	854851	855131	HS_B2_H3K27Ac_q10_FDR5_peak_8	35	.	4.35761	5.54954	3.53534	196
1	856362	856595	HS_B2_H3K27Ac_q10_FDR5_peak_9	35	.	4.35761	5.54954	3.53534	100
1	858384	858604	HS_B2_H3K27Ac_q10_FDR5_peak_10	19	.	3.26821	3.63323	1.91836	120
1	865202	865404	HS_B2_H3K27Ac_q10_FDR5_peak_11	44	.	4.90232	6.58595	4.44581	73
1	870056	870235	HS_B2_H3K27Ac_q10_FDR5_peak_12	65	.	5.08742	8.89122	6.53311	80
1	875132	875301	HS_B2_H3K27Ac_q10_FDR5_peak_13	54	.	5.44702	7.66732	5.41243	71
1	877202	877483	HS_B2_H3K27Ac_q10_FDR5_peak_14	64	.	5.99172	8.78948	6.43500	140
1	886766	886929	HS_B2_H3K27Ac_q10_FDR5_peak_15	53	.	5.18268	7.49447	5.30201	78
1	899842	900060	HS_B2_H3K27Ac_q10_FDR5_peak_16	35	.	4.35761	5.54954	3.53534	145
1	902885	903106	HS_B2_H3K27Ac_q10_FDR5_peak_17	61	.	5.76669	8.42501	6.14068	91
1	903757	903938	HS_B2_H3K27Ac_q10_FDR5_peak_18	44	.	4.90232	6.58595	4.44581	76
1	904445	904665	HS_B2_H3K27Ac_q10_FDR5_peak_19	30	.	3.72622	4.95734	3.05784	140
1	905101	905647	HS_B2_H3K27Ac_q10_FDR5_peak_20	75	.	6.53642	9.94898	7.51041	331
1	905795	906199	HS_B2_H3K27Ac_q10_FDR5_peak_21	75	.	6.53642	9.94898	7.51041	262
1	906336	907056	HS_B2_H3K27Ac_q10_FDR5_peak_22	50	.	4.82896	7.21234	5.04365	582
1	907819	908236	HS_B2_H3K27Ac_q10_FDR5_peak_23	35	.	4.35761	5.54954	3.53534	188
1	909863	910041	HS_B2_H3K27Ac_q10_FDR5_peak_24	23	.	3.51758	4.10646	2.34736	114
1	910289	910448	HS_B2_H3K27Ac_q10_FDR5_peak_25	32	.	4.02233	5.20765	3.29358	44
1	910652	910825	HS_B2_H3K27Ac_q10_FDR5_peak_26	53	.	5.18268	7.49447	5.30201	56
1	911248	911469	HS_B2_H3K27Ac_q10_FDR5_peak_27	27	.	3.76922	4.63463	2.75287	157
1	911709	911856	HS_B2_H3K27Ac_q10_FDR5_peak_28	20	.	3.29807	3.77427	2.03561	123
1	912979	913646	HS_B2_H3K27Ac_q10_FDR5_peak_29	54	.	5.44702	7.66732	5.41243	416
1	913971	914678	HS_B2_H3K27Ac_q10_FDR5_peak_30	109	.	8.17053	13.62423	10.98342	540
1	915098	915770	HS_B2_H3K27Ac_q10_FDR5_peak_31	54	.	5.44702	7.66732	5.41243	402
1	916512	916714	HS_B2_H3K27Ac_q10_FDR5_peak_32	45	.	4.82508	6.67740	4.52963	92
1	916832	917339	HS_B2_H3K27Ac_q10_FDR5_peak_33	116	.	8.38792	14.36541	11.69875	186
1	917791	918073	HS_B2_H3K27Ac_q10_FDR5_peak_34	20	.	3.29807	3.77427	2.03561	180
1	918400	919029	HS_B2_H3K27Ac_q10_FDR5_peak_35	54	.	5.44702	7.66732	5.41243	100
1	919487	919853	HS_B2_H3K27Ac_q10_FDR5_peak_36	33	.	3.89483	5.22260	3.30793	258
1	920502	920817	HS_B2_H3K27Ac_q10_FDR5_peak_37	54	.	4.90564	7.62958	5.41243	156
1	921990	922272	HS_B2_H3K27Ac_q10_FDR5_peak_38	66	.	5.78869	9.05447	6.69304	142
1	923040	923269	HS_B2_H3K27Ac_q10_FDR5_peak_39	32	.	3.96387	5.11753	3.20859	123
1	923640	923809	HS_B2_H3K27Ac_q10_FDR5_peak_40	24	.	3.16545	4.24845	2.47598	133
1	924542	924758	HS_B2_H3K27Ac_q10_FDR5_peak_41	34	.	3.24636	5.40690	3.48044	120
1	926162	926309	HS_B2_H3K27Ac_q10_FDR5_peak_42	32	.	3.99289	5.16225	3.25145	15
1	926548	926773	HS_B2_H3K27Ac_q10_FDR5_peak_43	25	.	3.60197	4.37974	2.59749	139
1	927000	927147	HS_B2_H3K27Ac_q10_FDR5_peak_44	25	.	3.60197	4.37974	2.59749	71
1	927684	928054	HS_B2_H3K27Ac_q10_FDR5_peak_45	50	.	4.98978	7.18983	5.02231	268
1	928472	928769	HS_B2_H3K27Ac_q10_FDR5_peak_46	69	.	5.94148	9.29931	6.92902	159
1	929664	930239	HS_B2_H3K27Ac_q10_FDR5_peak_47	82	.	6.81518	10.70740	8.23560	289
1	930435	930928	HS_B2_H3K27Ac_q10_FDR5_peak_48	34	.	3.69810	5.35985	3.43558	175
1	932303	932586	HS_B2_H3K27Ac_q10_FDR5_peak_49	35	.	4.35761	5.54954	3.53534	141
1	932928	933459	HS_B2_H3K27Ac_q10_FDR5_peak_50	79	.	5.96196	10.38666	7.93319	192
1	935034	935278	HS_B2_H3K27Ac_q10_FDR5_peak_51	27	.	3.81291	4.56318	2.70169	175
1	935491	935735	HS_B2_H3K27Ac_q10_FDR5_peak_52	35	.	4.24037	5.54461	3.53534	86
1	936062	936209	HS_B2_H3K27Ac_q10_FDR5_peak_53	27	.	3.81291	4.56318	2.70169	130
1	936437	936747	HS_B2_H3K27Ac_q10_FDR5_peak_54	64	.	5.99172	8.78948	6.43500	211
1	937187	937334	HS_B2_H3K27Ac_q10_FDR5_peak_55	44	.	4.90232	6.58595	4.44581	70
1	937708	937855	HS_B2_H3K27Ac_q10_FDR5_peak_56	35	.	4.34427	5.52834	3.53534	62
1	938538	938685	HS_B2_H3K27Ac_q10_FDR5_peak_57	19	.	3.24367	3.59538	1.91836	82
1	938790	940100	HS_B2_H3K27Ac_q10_FDR5_peak_58	82	.	6.81518	10.70740	8.23560	766
1	940568	941653	HS_B2_H3K27Ac_q10_FDR5_peak_59	163	.	9.05657	19.26005	16.38567	761
1	942824	943035	HS_B2_H3K27Ac_q10_FDR5_peak_60	23	.	3.44826	4.14650	2.38480	75
1	943207	943377	HS_B2_H3K27Ac_q10_FDR5_peak_61	44	.	4.71152	6.49926	4.42527	70
1	943738	944241	HS_B2_H3K27Ac_q10_FDR5_peak_62	82	.	6.59613	10.69191	8.22188	268
1	944370	945196	HS_B2_H3K27Ac_q10_FDR5_peak_63	43	.	4.80127	6.42430	4.36382	50
1	945555	946247	HS_B2_H3K27Ac_q10_FDR5_peak_64	75	.	6.53642	9.94898	7.51041	146
1	946542	946759	HS_B2_H3K27Ac_q10_FDR5_peak_65	44	.	4.90232	6.58595	4.44581	77
1	947530	948139	HS_B2_H3K27Ac_q10_FDR5_peak_66	64	.	5.99172	8.78948	6.43500	422
1	948533	948809	HS_B2_H3K27Ac_q10_FDR5_peak_67	35	.	4.35761	5.54954	3.53534	145
1	949005	949342	HS_B2_H3K27Ac_q10_FDR5_peak_68	54	.	5.44702	7.66732	5.41243	79
1	949654	949801	HS_B2_H3K27Ac_q10_FDR5_peak_69	27	.	3.76922	4.63463	2.75287	71
1	950801	951102	HS_B2_H3K27Ac_q10_FDR5_peak_70	27	.	3.81291	4.56318	2.70169	209
1	951623	951770	HS_B2_H3K27Ac_q10_FDR5_peak_71	44	.	4.90232	6.58595	4.44581	27
1	952247	952582	HS_B2_H3K27Ac_q10_FDR5_peak_72	75	.	6.53642	9.94898	7.51041	66
1	952811	953377	HS_B2_H3K27Ac_q10_FDR5_peak_73	35	.	4.35761	5.54954	3.53534	420
1	953491	953785	HS_B2_H3K27Ac_q10_FDR5_peak_74	64	.	5.99172	8.78948	6.43500	76
1	955051	955421	HS_B2_H3K27Ac_q10_FDR5_peak_75	27	.	3.76922	4.63463	2.75287	60
1	956140	956287	HS_B2_H3K27Ac_q10_FDR5_peak_76	20	.	3.28599	3.75613	2.03394	106
1	956518	956766	HS_B2_H3K27Ac_q10_FDR5_peak_77	24	.	3.35360	4.17607	2.40704	134
1	958696	959239	HS_B2_H3K27Ac_q10_FDR5_peak_78	222	.	10.94336	25.33150	22.23549	361
1	959531	960775	HS_B2_H3K27Ac_q10_FDR5_peak_79	78	.	5.70468	10.31736	7.86865	258
1	960979	961142	HS_B2_H3K27Ac_q10_FDR5_peak_80	27	.	2.72221	4.61066	2.74724	127
1	962476	962656	HS_B2_H3K27Ac_q10_FDR5_peak_81	21	.	3.29590	3.91580	2.16916	48
1	963259	963748	HS_B2_H3K27Ac_q10_FDR5_peak_82	72	.	5.92904	9.61538	7.22259	171
1	963934	964103	HS_B2_H3K27Ac_q10_FDR5_peak_83	37	.	4.09885	5.77870	3.75141	114
1	965177	965648	HS_B2_H3K27Ac_q10_FDR5_peak_84	132	.	8.55468	15.94046	13.21044	269
1	965768	967297	HS_B2_H3K27Ac_q10_FDR5_peak_85	281	.	12.66916	31.48714	28.16231	1015
1	967408	968316	HS_B2_H3K27Ac_q10_FDR5_peak_86	86	.	7.08112	11.14289	8.63206	228
1	968815	968983	HS_B2_H3K27Ac_q10_FDR5_peak_87	33	.	4.19396	5.29122	3.37124	27
1	970765	971145	HS_B2_H3K27Ac_q10_FDR5_peak_88	44	.	4.90232	6.58595	4.44581	125
1	971567	971717	HS_B2_H3K27Ac_q10_FDR5_peak_89	35	.	4.35761	5.54954	3.53534	80
1	971922	972111	HS_B2_H3K27Ac_q10_FDR5_peak_90	20	.	3.29807	3.77427	2.03561	85
1	973502	973670	HS_B2_H3K27Ac_q10_FDR5_peak_91	35	.	4.17632	5.44546	3.51471	30
1	973870	974541	HS_B2_H3K27Ac_q10_FDR5_peak_92	75	.	6.53642	9.94898	7.51041	201
1	975233	975644	HS_B2_H3K27Ac_q10_FDR5_peak_93	51	.	5.24245	7.33829	5.16319	102
1	975759	976543	HS_B2_H3K27Ac_q10_FDR5_peak_94	51	.	5.24245	7.33829	5.16319	224
1	978193	978390	HS_B2_H3K27Ac_q10_FDR5_peak_95	35	.	4.35761	5.54954	3.53534	79
1	978492	978844	HS_B2_H3K27Ac_q10_FDR5_peak_96	44	.	4.39157	6.50723	4.43253	326
1	979541	980013	HS_B2_H3K27Ac_q10_FDR5_peak_97	27	.	3.38992	4.62462	2.75287	23
1	980455	980736	HS_B2_H3K27Ac_q10_FDR5_peak_98	33	.	4.19396	5.29122	3.37124	88
1	980993	981140	HS_B2_H3K27Ac_q10_FDR5_peak_99	20	.	3.29807	3.77427	2.03561	85
1	981735	981991	HS_B2_H3K27Ac_q10_FDR5_peak_100	97	.	7.62582	12.36869	9.78856	115
1	982138	982630	HS_B2_H3K27Ac_q10_FDR5_peak_101	34	.	3.69810	5.35985	3.43558	396
1	982808	983389	HS_B2_H3K27Ac_q10_FDR5_peak_102	44	.	4.71152	6.49926	4.42527	112
1	983805	984044	HS_B2_H3K27Ac_q10_FDR5_peak_103	45	.	4.86380	6.73828	4.58842	125
1	986261	986449	HS_B2_H3K27Ac_q10_FDR5_peak_104	75	.	6.34841	9.95233	7.51342	85
1	993488	993738	HS_B2_H3K27Ac_q10_FDR5_peak_105	48	.	5.02511	6.99272	4.83156	156
1	995568	995715	HS_B2_H3K27Ac_q10_FDR5_peak_106	40	.	4.46926	6.12046	4.07713	39
1	995901	996070	HS_B2_H3K27Ac_q10_FDR5_peak_107	30	.	3.83835	4.92417	3.03079	74
1	996943	998041	HS_B2_H3K27Ac_q10_FDR5_peak_108	44	.	4.53186	6.46707	4.40536	755
1	998301	998490	HS_B2_H3K27Ac_q10_FDR5_peak_109	42	.	4.39735	6.25405	4.20475	140
1	998957	999455	HS_B2_H3K27Ac_q10_FDR5_peak_110	70	.	5.36911	9.38047	7.00817	136
1	999871	1000041	HS_B2_H3K27Ac_q10_FDR5_peak_111	45	.	3.65216	6.71704	4.56834	57
1	1000162	1002239	HS_B2_H3K27Ac_q10_FDR5_peak_112	168	.	5.71548	19.72500	16.83935	534
1	1003087	1003234	HS_B2_H3K27Ac_q10_FDR5_peak_113	32	.	3.86996	5.18356	3.27212	60
1	1003662	1003809	HS_B2_H3K27Ac_q10_FDR5_peak_114	19	.	3.13601	3.67380	1.95676	12
1	1004116	1004458	HS_B2_H3K27Ac_q10_FDR5_peak_115	46	.	4.59989	6.84434	4.69149	80
1	1004701	1007472	HS_B2_H3K27Ac_q10_FDR5_peak_116	364	.	16.03709	40.10833	36.45313	1579
1	1012692	1013045	HS_B2_H3K27Ac_q10_FDR5_peak_117	145	.	9.10640	17.32376	14.53640	213
1	1013203	1014785	HS_B2_H3K27Ac_q10_FDR5_peak_118	236	.	12.48118	26.75054	23.60106	431
1	1014893	1015588	HS_B2_H3K27Ac_q10_FDR5_peak_119	88	.	6.33458	11.39344	8.87176	609
1	1018306	1018538	HS_B2_H3K27Ac_q10_FDR5_peak_120	57	.	5.36311	8.06410	5.79369	191
1	1018649	1019015	HS_B2_H3K27Ac_q10_FDR5_peak_121	60	.	5.12349	8.29851	6.02050	52
1	1019564	1019789	HS_B2_H3K27Ac_q10_FDR5_peak_122	154	.	9.38544	18.27721	15.44593	101
1	1020168	1020528	HS_B2_H3K27Ac_q10_FDR5_peak_123	38	.	3.27880	5.90099	3.86790	223
1	1021005	1021787	HS_B2_H3K27Ac_q10_FDR5_peak_124	61	.	5.21671	8.45269	6.16357	382
1	1021912	1022343	HS_B2_H3K27Ac_q10_FDR5_peak_125	49	.	5.08840	7.09298	4.92826	70
1	1022640	1023049	HS_B2_H3K27Ac_q10_FDR5_peak_126	51	.	5.21987	7.30222	5.12989	180
1	1023565	1023984	HS_B2_H3K27Ac_q10_FDR5_peak_127	103	.	7.72995	12.89832	10.30331	273
1	1024303	1025045	HS_B2_H3K27Ac_q10_FDR5_peak_128	80	.	6.24348	10.48241	8.02461	525
1	1025226	1025465	HS_B2_H3K27Ac_q10_FDR5_peak_129	100	.	7.07594	12.62771	10.03851	127
1	1026213	1026500	HS_B2_H3K27Ac_q10_FDR5_peak_130	20	.	3.29807	3.77427	2.03561	24
1	1026913	1027110	HS_B2_H3K27Ac_q10_FDR5_peak_131	64	.	5.99172	8.78948	6.43500	86
1	1027309	1027702	HS_B2_H3K27Ac_q10_FDR5_peak_132	24	.	3.35360	4.17607	2.40704	373
1	1028657	1028804	HS_B2_H3K27Ac_q10_FDR5_peak_133	24	.	3.57689	4.19716	2.42737	92
1	1029012	1029269	HS_B2_H3K27Ac_q10_FDR5_peak_134	46	.	4.90315	6.80021	4.64793	118
1	1031565	1033074	HS_B2_H3K27Ac_q10_FDR5_peak_135	63	.	4.93080	8.61542	6.31144	1280
1	1033337	1033568	HS_B2_H3K27Ac_q10_FDR5_peak_136	79	.	5.96196	10.38666	7.93319	135
1	1034686	1034927	HS_B2_H3K27Ac_q10_FDR5_peak_137	26	.	3.15280	4.41829	2.63286	110
1	1035933	1036557	HS_B2_H3K27Ac_q10_FDR5_peak_138	29	.	3.87549	4.79744	2.90824	509
1	1037356	1037503	HS_B2_H3K27Ac_q10_FDR5_peak_139	48	.	4.88020	7.01697	4.85560	52
1	1037833	1038656	HS_B2_H3K27Ac_q10_FDR5_peak_140	52	.	5.16370	7.46446	5.28318	582
1	1039104	1039407	HS_B2_H3K27Ac_q10_FDR5_peak_141	24	.	3.35360	4.17607	2.40704	269
1	1039947	1040664	HS_B2_H3K27Ac_q10_FDR5_peak_142	121	.	8.40334	14.80210	12.12228	236
1	1042116	1042398	HS_B2_H3K27Ac_q10_FDR5_peak_143	30	.	3.72622	4.95734	3.05784	34
1	1042512	1042772	HS_B2_H3K27Ac_q10_FDR5_peak_144	35	.	4.17632	5.44546	3.51471	194
1	1044406	1044739	HS_B2_H3K27Ac_q10_FDR5_peak_145	64	.	5.60343	8.75736	6.43500	65
1	1045688	1045850	HS_B2_H3K27Ac_q10_FDR5_peak_146	45	.	4.65853	6.66723	4.52118	97
1	1046879	1047657	HS_B2_H3K27Ac_q10_FDR5_peak_147	80	.	6.49650	10.53122	8.07117	72
1	1050374	1050588	HS_B2_H3K27Ac_q10_FDR5_peak_148	25	.	2.97662	4.28511	2.51119	116
1	1051441	1051736	HS_B2_H3K27Ac_q10_FDR5_peak_149	47	.	4.96338	6.89518	4.74102	96
1	1052070	1052260	HS_B2_H3K27Ac_q10_FDR5_peak_150	45	.	4.82508	6.67740	4.52963	135
1	1053510	1053890	HS_B2_H3K27Ac_q10_FDR5_peak_151	33	.	4.03722	5.23061	3.31570	123
1	1054090	1054741	HS_B2_H3K27Ac_q10_FDR5_peak_152	64	.	5.60343	8.75736	6.43500	519
1	1058194	1059308	HS_B2_H3K27Ac_q10_FDR5_peak_153	97	.	7.09847	12.25930	9.70753	831
1	1059733	1059880	HS_B2_H3K27Ac_q10_FDR5_peak_154	26	.	3.15280	4.41829	2.63286	105
1	1060395	1060629	HS_B2_H3K27Ac_q10_FDR5_peak_155	34	.	3.69810	5.35985	3.43558	21
1	1061349	1061513	HS_B2_H3K27Ac_q10_FDR5_peak_156	27	.	3.71229	4.54770	2.70169	79
1	1062735	1064291	HS_B2_H3K27Ac_q10_FDR5_peak_157	144	.	9.31598	17.19372	14.40980	405
1	1064459	1064788	HS_B2_H3K27Ac_q10_FDR5_peak_158	59	.	5.44339	8.19182	5.91649	113
1	1065413	1065560	HS_B2_H3K27Ac_q10_FDR5_peak_159	27	.	3.71229	4.54770	2.70169	105
1	1065977	1066238	HS_B2_H3K27Ac_q10_FDR5_peak_160	28	.	3.82957	4.72700	2.84224	61
1	1066394	1067064	HS_B2_H3K27Ac_q10_FDR5_peak_161	44	.	4.73091	6.52964	4.44581	564
1	1068471	1068618	HS_B2_H3K27Ac_q10_FDR5_peak_162	29	.	3.04346	4.78925	2.90043	117
1	1070335	1070825	HS_B2_H3K27Ac_q10_FDR5_peak_163	45	.	4.67487	6.69302	4.54512	314
1	1072759	1073292	HS_B2_H3K27Ac_q10_FDR5_peak_164	43	.	4.64036	6.38783	4.32930	74
1	1073463	1074316	HS_B2_H3K27Ac_q10_FDR5_peak_165	58	.	5.57384	8.11573	5.84321	132
1	1075116	1075336	HS_B2_H3K27Ac_q10_FDR5_peak_166	19	.	3.24825	3.69952	1.97871	171
1	1079071	1079262	HS_B2_H3K27Ac_q10_FDR5_peak_167	72	.	6.12498	9.59348	7.20153	66
1	1079409	1080616	HS_B2_H3K27Ac_q10_FDR5_peak_168	134	.	9.25993	16.21715	13.46606	514
1	1081126	1082058	HS_B2_H3K27Ac_q10_FDR5_peak_169	34	.	3.69810	5.35985	3.43558	163
1	1082218	1082657	HS_B2_H3K27Ac_q10_FDR5_peak_170	35	.	4.24037	5.54461	3.53534	249
1	1082807	1083102	HS_B2_H3K27Ac_q10_FDR5_peak_171	30	.	3.72622	4.95734	3.05784	5
1	1083218	1084398	HS_B2_H3K27Ac_q10_FDR5_peak_172	86	.	7.08112	11.14289	8.63206	272
1	1086449	1087231	HS_B2_H3K27Ac_q10_FDR5_peak_173	44	.	4.90232	6.58595	4.44581	687
1	1087426	1087711	HS_B2_H3K27Ac_q10_FDR5_peak_174	64	.	5.99172	8.78948	6.43500	71
1	1087853	1088000	HS_B2_H3K27Ac_q10_FDR5_peak_175	44	.	4.90232	6.58595	4.44581	31
1	1088618	1088813	HS_B2_H3K27Ac_q10_FDR5_peak_176	44	.	4.90232	6.58595	4.44581	117
1	1089010	1089974	HS_B2_H3K27Ac_q10_FDR5_peak_177	35	.	4.24037	5.54461	3.53534	402
1	1090090	1090692	HS_B2_H3K27Ac_q10_FDR5_peak_178	57	.	5.52762	8.04196	5.77324	351
1	1090929	1091385	HS_B2_H3K27Ac_q10_FDR5_peak_179	35	.	4.24037	5.54461	3.53534	82
1	1092062	1092237	HS_B2_H3K27Ac_q10_FDR5_peak_180	42	.	4.71820	6.29231	4.23923	113
1	1092424	1092683	HS_B2_H3K27Ac_q10_FDR5_peak_181	27	.	3.71229	4.54770	2.70169	8
1	1093360	1093660	HS_B2_H3K27Ac_q10_FDR5_peak_182	60	.	5.54719	8.35701	6.07722	122
1	1106608	1106891	HS_B2_H3K27Ac_q10_FDR5_peak_183	67	.	6.03013	9.12844	6.76345	199
1	1108087	1108600	HS_B2_H3K27Ac_q10_FDR5_peak_184	31	.	4.05370	5.07249	3.16571	405
1	1110561	1111015	HS_B2_H3K27Ac_q10_FDR5_peak_185	122	.	8.71523	14.90760	12.21123	152
1	1111682	1112156	HS_B2_H3K27Ac_q10_FDR5_peak_186	49	.	5.13148	7.16140	4.99452	331
1	1112310	1112632	HS_B2_H3K27Ac_q10_FDR5_peak_187	27	.	3.76922	4.63463	2.75287	136
1	1113763	1114576	HS_B2_H3K27Ac_q10_FDR5_peak_188	32	.	4.12264	5.17972	3.26832	17
1	1115762	1116105	HS_B2_H3K27Ac_q10_FDR5_peak_189	106	.	6.47167	13.26161	10.65224	135
1	1116612	1116950	HS_B2_H3K27Ac_q10_FDR5_peak_190	83	.	4.23455	10.85302	8.37647	66
1	1117419	1117711	HS_B2_H3K27Ac_q10_FDR5_peak_191	69	.	6.13182	9.29197	6.92189	91
1	1118287	1118554	HS_B2_H3K27Ac_q10_FDR5_peak_192	62	.	5.81701	8.50614	6.21501	141
1	1119700	1119890	HS_B2_H3K27Ac_q10_FDR5_peak_193	60	.	5.71724	8.34545	6.06591	78
1	1121038	1121329	HS_B2_H3K27Ac_q10_FDR5_peak_194	35	.	4.24037	5.54461	3.53534	31
1	1121865	1122012	HS_B2_H3K27Ac_q10_FDR5_peak_195	27	.	3.81291	4.56318	2.70169	85
1	1122118	1123413	HS_B2_H3K27Ac_q10_FDR5_peak_196	72	.	6.31827	9.59332	7.20153	94
1	1123725	1123889	HS_B2_H3K27Ac_q10_FDR5_peak_197	30	.	3.72622	4.95734	3.05784	82
1	1124271	1126097	HS_B2_H3K27Ac_q10_FDR5_peak_198	134	.	9.00786	16.23016	13.47870	463
1	1127547	1128415	HS_B2_H3K27Ac_q10_FDR5_peak_199	79	.	5.54715	10.40548	7.95004	621
1	1128595	1129636	HS_B2_H3K27Ac_q10_FDR5_peak_200	237	.	12.90479	26.86431	23.71119	384
1	1130328	1130651	HS_B2_H3K27Ac_q10_FDR5_peak_201	70	.	6.03246	9.44513	7.06765	122
1	1130758	1131096	HS_B2_H3K27Ac_q10_FDR5_peak_202	70	.	5.58933	9.40586	7.03043	127
1	1132055	1133631	HS_B2_H3K27Ac_q10_FDR5_peak_203	122	.	8.71523	14.90760	12.21123	1339
1	1134368	1135271	HS_B2_H3K27Ac_q10_FDR5_peak_204	44	.	4.90232	6.58595	4.44581	779
1	1136262	1136489	HS_B2_H3K27Ac_q10_FDR5_peak_205	44	.	4.90232	6.58595	4.44581	129
1	1136595	1136766	HS_B2_H3K27Ac_q10_FDR5_peak_206	31	.	4.02009	5.02040	3.11545	128
1	1138646	1139181	HS_B2_H3K27Ac_q10_FDR5_peak_207	64	.	5.99172	8.78948	6.43500	200
1	1142600	1143898	HS_B2_H3K27Ac_q10_FDR5_peak_208	64	.	5.99172	8.78948	6.43500	489
1	1144062	1144274	HS_B2_H3K27Ac_q10_FDR5_peak_209	28	.	3.74609	4.78208	2.89354	126
1	1144893	1145275	HS_B2_H3K27Ac_q10_FDR5_peak_210	67	.	5.63378	9.13618	6.77028	76
1	1145642	1145789	HS_B2_H3K27Ac_q10_FDR5_peak_211	40	.	4.00627	6.12875	4.08373	108
1	1145952	1146358	HS_B2_H3K27Ac_q10_FDR5_peak_212	61	.	5.56843	8.39082	6.10885	107
1	1146568	1146855	HS_B2_H3K27Ac_q10_FDR5_peak_213	62	.	5.65383	8.52684	6.22734	65
1	1147170	1147804	HS_B2_H3K27Ac_q10_FDR5_peak_214	73	.	6.42999	9.77500	7.37701	328
1	1148042	1148377	HS_B2_H3K27Ac_q10_FDR5_peak_215	97	.	7.62582	12.36869	9.78856	199
1	1148499	1148746	HS_B2_H3K27Ac_q10_FDR5_peak_216	44	.	4.90232	6.58595	4.44581	102
1	1149250	1149657	HS_B2_H3K27Ac_q10_FDR5_peak_217	54	.	5.44702	7.66732	5.41243	274
1	1149828	1151101	HS_B2_H3K27Ac_q10_FDR5_peak_218	97	.	7.62582	12.36869	9.78856	522
1	1151330	1151530	HS_B2_H3K27Ac_q10_FDR5_peak_219	44	.	4.47147	6.63685	4.49143	102
1	1151677	1152119	HS_B2_H3K27Ac_q10_FDR5_peak_220	24	.	3.35360	4.17607	2.40704	218
1	1155911	1156566	HS_B2_H3K27Ac_q10_FDR5_peak_221	62	.	5.65383	8.52684	6.22734	246
1	1157524	1159053	HS_B2_H3K27Ac_q10_FDR5_peak_222	368	.	15.00452	40.47287	36.80442	509
1	1159539	1159765	HS_B2_H3K27Ac_q10_FDR5_peak_223	49	.	4.61810	7.15742	4.99127	118
1	1160268	1161366	HS_B2_H3K27Ac_q10_FDR5_peak_224	62	.	5.28300	8.56198	6.26092	128
1	1161815	1162286	HS_B2_H3K27Ac_q10_FDR5_peak_225	34	.	4.16039	5.42083	3.49367	386
1	1162653	1163112	HS_B2_H3K27Ac_q10_FDR5_peak_226	45	.	4.36240	6.73204	4.58251	338
1	1163451	1164295	HS_B2_H3K27Ac_q10_FDR5_peak_227	87	.	6.70389	11.23094	8.71624	119
1	1164398	1166404	HS_B2_H3K27Ac_q10_FDR5_peak_228	54	.	4.62262	7.75846	5.49892	512
1	1168399	1168988	HS_B2_H3K27Ac_q10_FDR5_peak_229	49	.	4.91619	7.07373	4.90956	59
1	1169597	1170438	HS_B2_H3K27Ac_q10_FDR5_peak_230	74	.	6.29767	9.87074	7.46846	213
1	1171419	1172249	HS_B2_H3K27Ac_q10_FDR5_peak_231	87	.	6.92039	11.21587	8.70224	282
1	1173367	1173769	HS_B2_H3K27Ac_q10_FDR5_peak_232	80	.	6.67092	10.47299	8.01588	267
1	1173880	1174056	HS_B2_H3K27Ac_q10_FDR5_peak_233	39	.	4.52260	5.98416	3.94694	77
1	1174313	1174965	HS_B2_H3K27Ac_q10_FDR5_peak_234	52	.	5.16370	7.46446	5.28318	370
1	1175427	1175769	HS_B2_H3K27Ac_q10_FDR5_peak_235	43	.	4.67616	6.44387	4.38295	249
1	1177904	1178051	HS_B2_H3K27Ac_q10_FDR5_peak_236	37	.	4.39505	5.78491	3.75725	59
1	1180098	1180310	HS_B2_H3K27Ac_q10_FDR5_peak_237	57	.	5.52762	8.04196	5.77324	111
1	1181413	1181591	HS_B2_H3K27Ac_q10_FDR5_peak_238	49	.	5.10985	7.12703	4.96150	134
1	1181736	1181932	HS_B2_H3K27Ac_q10_FDR5_peak_239	39	.	4.54143	6.01368	3.97565	127
1	1182032	1182316	HS_B2_H3K27Ac_q10_FDR5_peak_240	53	.	5.18268	7.49447	5.30201	57
1	1182600	1182793	HS_B2_H3K27Ac_q10_FDR5_peak_241	32	.	4.02233	5.20765	3.29358	76
1	1183312	1183507	HS_B2_H3K27Ac_q10_FDR5_peak_242	29	.	3.87549	4.79744	2.90824	56
1	1184117	1184465	HS_B2_H3K27Ac_q10_FDR5_peak_243	87	.	6.97730	11.30807	8.79202	177
1	1184894	1185588	HS_B2_H3K27Ac_q10_FDR5_peak_244	66	.	5.93177	8.97071	6.61077	654
1	1193192	1193416	HS_B2_H3K27Ac_q10_FDR5_peak_245	58	.	5.23137	8.15843	5.88401	122
1	1196506	1196653	HS_B2_H3K27Ac_q10_FDR5_peak_246	24	.	3.56188	4.17416	2.40704	124
1	1196962	1197224	HS_B2_H3K27Ac_q10_FDR5_peak_247	57	.	5.52762	8.04196	5.77324	138
1	1197849	1198089	HS_B2_H3K27Ac_q10_FDR5_peak_248	20	.	3.02114	3.82682	2.08431	27
1	1198277	1198607	HS_B2_H3K27Ac_q10_FDR5_peak_249	53	.	5.18268	7.49447	5.30201	223
1	1198930	1201173	HS_B2_H3K27Ac_q10_FDR5_peak_250	72	.	6.12498	9.59348	7.20153	311
1	1201639	1201800	HS_B2_H3K27Ac_q10_FDR5_peak_251	34	.	3.69810	5.35985	3.43558	24
1	1203064	1203306	HS_B2_H3K27Ac_q10_FDR5_peak_252	44	.	4.90232	6.58595	4.44581	105
1	1203685	1204282	HS_B2_H3K27Ac_q10_FDR5_peak_253	37	.	4.09885	5.77870	3.75141	350
1	1204962	1205583	HS_B2_H3K27Ac_q10_FDR5_peak_254	105	.	7.89783	13.17376	10.56708	165
1	1206022	1206476	HS_B2_H3K27Ac_q10_FDR5_peak_255	49	.	4.91619	7.07373	4.90956	118
1	1206586	1206736	HS_B2_H3K27Ac_q10_FDR5_peak_256	61	.	5.56843	8.39082	6.10885	76
1	1206873	1207296	HS_B2_H3K27Ac_q10_FDR5_peak_257	37	.	4.09885	5.77870	3.75141	320
1	1208190	1208614	HS_B2_H3K27Ac_q10_FDR5_peak_258	43	.	4.65819	6.41574	4.35606	201
1	1210201	1210548	HS_B2_H3K27Ac_q10_FDR5_peak_259	41	.	4.48580	6.14628	4.10047	218
1	1210960	1211826	HS_B2_H3K27Ac_q10_FDR5_peak_260	47	.	4.31445	6.92897	4.77249	772
1	1212010	1212280	HS_B2_H3K27Ac_q10_FDR5_peak_261	32	.	4.02233	5.20765	3.29358	257
1	1212749	1213051	HS_B2_H3K27Ac_q10_FDR5_peak_262	34	.	3.69810	5.35985	3.43558	191
1	1213342	1213712	HS_B2_H3K27Ac_q10_FDR5_peak_263	66	.	5.32858	8.96968	6.61005	110
1	1214080	1214369	HS_B2_H3K27Ac_q10_FDR5_peak_264	39	.	4.35681	5.94493	3.91077	181
1	1214935	1215548	HS_B2_H3K27Ac_q10_FDR5_peak_265	30	.	3.87930	4.98723	3.08544	240
1	1215693	1216235	HS_B2_H3K27Ac_q10_FDR5_peak_266	92	.	7.06878	11.82242	9.28290	117
1	1216354	1216864	HS_B2_H3K27Ac_q10_FDR5_peak_267	44	.	4.76813	6.58801	4.44757	391
1	1217794	1217953	HS_B2_H3K27Ac_q10_FDR5_peak_268	27	.	3.55238	4.68223	2.79859	57
1	1218255	1218875	HS_B2_H3K27Ac_q10_FDR5_peak_269	30	.	3.72622	4.95734	3.05784	213
1	1219310	1220941	HS_B2_H3K27Ac_q10_FDR5_peak_270	77	.	6.47892	10.16256	7.71769	1103
1	1221071	1221495	HS_B2_H3K27Ac_q10_FDR5_peak_271	37	.	4.09885	5.77870	3.75141	122
1	1222127	1222277	HS_B2_H3K27Ac_q10_FDR5_peak_272	27	.	3.38992	4.62462	2.75287	126
1	1222827	1223096	HS_B2_H3K27Ac_q10_FDR5_peak_273	69	.	6.15778	9.33380	6.96272	128
1	1224043	1224190	HS_B2_H3K27Ac_q10_FDR5_peak_274	29	.	3.90672	4.84544	2.95492	17
1	1225408	1226238	HS_B2_H3K27Ac_q10_FDR5_peak_275	62	.	5.65383	8.52684	6.22734	104
1	1226715	1227016	HS_B2_H3K27Ac_q10_FDR5_peak_276	74	.	6.27260	9.83045	7.42906	62
1	1227176	1227404	HS_B2_H3K27Ac_q10_FDR5_peak_277	35	.	4.24037	5.54461	3.53534	96
1	1228566	1228872	HS_B2_H3K27Ac_q10_FDR5_peak_278	46	.	4.57098	6.79771	4.64607	249
1	1229869	1230173	HS_B2_H3K27Ac_q10_FDR5_peak_279	76	.	5.99638	10.07815	7.63603	160
1	1231126	1232024	HS_B2_H3K27Ac_q10_FDR5_peak_280	431	.	13.92487	47.07667	43.14057	656
1	1232238	1232872	HS_B2_H3K27Ac_q10_FDR5_peak_281	104	.	5.10035	13.09905	10.49455	230
1	1233924	1234429	HS_B2_H3K27Ac_q10_FDR5_peak_282	53	.	5.04677	7.56038	5.36272	313
1	1235051	1235884	HS_B2_H3K27Ac_q10_FDR5_peak_283	110	.	7.46653	13.69551	11.05246	428
1	1236966	1237119	HS_B2_H3K27Ac_q10_FDR5_peak_284	30	.	3.83835	4.92417	3.03079	134
1	1237300	1238380	HS_B2_H3K27Ac_q10_FDR5_peak_285	126	.	8.18963	15.33786	12.62773	199
1	1238716	1239821	HS_B2_H3K27Ac_q10_FDR5_peak_286	56	.	5.43745	7.89837	5.63398	467
1	1240014	1240299	HS_B2_H3K27Ac_q10_FDR5_peak_287	47	.	4.96338	6.89518	4.74102	144
1	1241056	1241452	HS_B2_H3K27Ac_q10_FDR5_peak_288	72	.	6.12498	9.59348	7.20153	117
1	1244156	1244597	HS_B2_H3K27Ac_q10_FDR5_peak_289	43	.	4.64036	6.38783	4.32930	36
1	1245542	1246013	HS_B2_H3K27Ac_q10_FDR5_peak_290	41	.	4.65777	6.19672	4.14941	246
1	1246332	1246540	HS_B2_H3K27Ac_q10_FDR5_peak_291	36	.	4.16232	5.64131	3.62396	145
1	1246976	1247220	HS_B2_H3K27Ac_q10_FDR5_peak_292	16	.	2.77357	3.26650	1.65008	0
1	1247395	1247985	HS_B2_H3K27Ac_q10_FDR5_peak_293	53	.	5.35832	7.52415	5.33057	139
1	1248116	1248908	HS_B2_H3K27Ac_q10_FDR5_peak_294	86	.	7.08112	11.14289	8.63206	289
1	1249591	1249763	HS_B2_H3K27Ac_q10_FDR5_peak_295	42	.	4.71820	6.29231	4.23923	64
1	1252464	1252828	HS_B2_H3K27Ac_q10_FDR5_peak_296	31	.	4.03682	5.04632	3.14026	262
1	1252949	1253143	HS_B2_H3K27Ac_q10_FDR5_peak_297	30	.	3.93845	4.89430	3.00209	114
1	1255244	1256000	HS_B2_H3K27Ac_q10_FDR5_peak_298	94	.	7.15220	11.95769	9.41328	132
1	1257528	1257714	HS_B2_H3K27Ac_q10_FDR5_peak_299	35	.	4.24037	5.54461	3.53534	49
1	1258509	1258656	HS_B2_H3K27Ac_q10_FDR5_peak_300	14	.	2.89505	3.07013	1.46921	83
1	1258774	1258923	HS_B2_H3K27Ac_q10_FDR5_peak_301	44	.	4.78696	6.61756	4.47644	92
1	1259040	1259245	HS_B2_H3K27Ac_q10_FDR5_peak_302	14	.	2.88357	3.05317	1.45572	101
1	1259836	1260121	HS_B2_H3K27Ac_q10_FDR5_peak_303	59	.	5.64463	8.22897	5.95287	176
1	1260379	1260689	HS_B2_H3K27Ac_q10_FDR5_peak_304	30	.	4.00349	4.99471	3.09243	122
1	1260932	1261511	HS_B2_H3K27Ac_q10_FDR5_peak_305	98	.	7.41471	12.38404	9.80370	115
1	1262550	1262902	HS_B2_H3K27Ac_q10_FDR5_peak_306	103	.	7.53844	12.97584	10.37442	112
1	1267683	1267836	HS_B2_H3K27Ac_q10_FDR5_peak_307	37	.	4.09885	5.77870	3.75141	55
1	1270612	1271250	HS_B2_H3K27Ac_q10_FDR5_peak_308	89	.	6.82980	11.43507	8.91176	523
1	1272432	1273911	HS_B2_H3K27Ac_q10_FDR5_peak_309	370	.	11.67752	40.73222	37.05701	1112
1	1274021	1275116	HS_B2_H3K27Ac_q10_FDR5_peak_310	294	.	14.19694	32.80238	29.43276	252
1	1275305	1275637	HS_B2_H3K27Ac_q10_FDR5_peak_311	40	.	4.46926	6.12046	4.07713	28
1	1279351	1279704	HS_B2_H3K27Ac_q10_FDR5_peak_312	35	.	4.24037	5.54461	3.53534	219
1	1280343	1280509	HS_B2_H3K27Ac_q10_FDR5_peak_313	35	.	3.43456	5.56865	3.55368	57
1	1280770	1282618	HS_B2_H3K27Ac_q10_FDR5_peak_314	176	.	10.44879	20.55119	17.62963	742
1	1282817	1283554	HS_B2_H3K27Ac_q10_FDR5_peak_315	84	.	6.75511	10.94853	8.46896	510
1	1283826	1283997	HS_B2_H3K27Ac_q10_FDR5_peak_316	32	.	4.12264	5.17972	3.26832	97
1	1284771	1285119	HS_B2_H3K27Ac_q10_FDR5_peak_317	53	.	5.18268	7.49447	5.30201	102
1	1285310	1286016	HS_B2_H3K27Ac_q10_FDR5_peak_318	50	.	4.82896	7.21234	5.04365	591
1	1286543	1287283	HS_B2_H3K27Ac_q10_FDR5_peak_319	30	.	3.72622	4.95734	3.05784	396
1	1290267	1290414	HS_B2_H3K27Ac_q10_FDR5_peak_320	24	.	3.35360	4.17607	2.40704	68
1	1291120	1291497	HS_B2_H3K27Ac_q10_FDR5_peak_321	40	.	4.00627	6.12875	4.08373	85
1	1291611	1291786	HS_B2_H3K27Ac_q10_FDR5_peak_322	54	.	5.13587	7.70240	5.44515	78
1	1291890	1292037	HS_B2_H3K27Ac_q10_FDR5_peak_323	53	.	5.01199	7.50490	5.31213	50
1	1292172	1292558	HS_B2_H3K27Ac_q10_FDR5_peak_324	28	.	3.74609	4.78208	2.89354	241
1	1294905	1295171	HS_B2_H3K27Ac_q10_FDR5_peak_325	27	.	3.62172	4.59045	2.72751	22
1	1295932	1296079	HS_B2_H3K27Ac_q10_FDR5_peak_326	27	.	3.65815	4.64661	2.76446	16
1	1299071	1299232	HS_B2_H3K27Ac_q10_FDR5_peak_327	46	.	4.77533	6.85155	4.69857	98
1	1299333	1299754	HS_B2_H3K27Ac_q10_FDR5_peak_328	43	.	4.64036	6.38783	4.32930	68
1	1301612	1301994	HS_B2_H3K27Ac_q10_FDR5_peak_329	53	.	5.35832	7.52415	5.33057	319
1	1302209	1302435	HS_B2_H3K27Ac_q10_FDR5_peak_330	86	.	7.08112	11.14289	8.63206	81
1	1303052	1303984	HS_B2_H3K27Ac_q10_FDR5_peak_331	44	.	4.78696	6.61756	4.47644	827
1	1304442	1305137	HS_B2_H3K27Ac_q10_FDR5_peak_332	191	.	10.76592	22.15329	19.17305	524
1	1305314	1306684	HS_B2_H3K27Ac_q10_FDR5_peak_333	145	.	9.10640	17.32376	14.53640	338
1	1306898	1308486	HS_B2_H3K27Ac_q10_FDR5_peak_334	182	.	6.20059	21.18505	18.24596	1412
1	1308634	1309317	HS_B2_H3K27Ac_q10_FDR5_peak_335	152	.	6.49272	18.05593	15.23249	310
1	1309419	1309650	HS_B2_H3K27Ac_q10_FDR5_peak_336	44	.	3.94100	6.53090	4.44581	70
1	1310232	1310496	HS_B2_H3K27Ac_q10_FDR5_peak_337	80	.	6.47172	10.49128	8.03324	145
1	1310725	1310930	HS_B2_H3K27Ac_q10_FDR5_peak_338	71	.	6.10255	9.55750	7.17319	115
1	1311160	1311527	HS_B2_H3K27Ac_q10_FDR5_peak_339	40	.	4.43654	6.06938	4.02997	313
1	1311715	1311894	HS_B2_H3K27Ac_q10_FDR5_peak_340	46	.	4.75828	6.82467	4.67220	50
1	1313251	1313499	HS_B2_H3K27Ac_q10_FDR5_peak_341	41	.	4.51925	6.19852	4.15101	178
1	1313835	1314588	HS_B2_H3K27Ac_q10_FDR5_peak_342	62	.	5.67710	8.56392	6.26264	308
1	1314722	1315420	HS_B2_H3K27Ac_q10_FDR5_peak_343	119	.	8.26846	14.58119	11.90713	571
1	1316778	1316990	HS_B2_H3K27Ac_q10_FDR5_peak_344	27	.	3.38992	4.62462	2.75287	142
1	1317832	1318198	HS_B2_H3K27Ac_q10_FDR5_peak_345	52	.	3.85506	7.40696	5.22762	127
1	1318842	1320185	HS_B2_H3K27Ac_q10_FDR5_peak_346	166	.	10.13266	19.51408	16.63311	146
1	1320300	1320447	HS_B2_H3K27Ac_q10_FDR5_peak_347	27	.	3.75542	4.61354	2.74976	35
1	1320651	1322328	HS_B2_H3K27Ac_q10_FDR5_peak_348	77	.	6.50567	10.20572	7.76034	1429
1	1323026	1323222	HS_B2_H3K27Ac_q10_FDR5_peak_349	18	.	2.98098	3.43881	1.80598	190
1	1324247	1326066	HS_B2_H3K27Ac_q10_FDR5_peak_350	301	.	11.03481	33.51653	30.12218	749
1	1326474	1326696	HS_B2_H3K27Ac_q10_FDR5_peak_351	47	.	4.98379	6.92740	4.77249	133
1	1326964	1327255	HS_B2_H3K27Ac_q10_FDR5_peak_352	30	.	3.72622	4.95734	3.05784	227
1	1327691	1327840	HS_B2_H3K27Ac_q10_FDR5_peak_353	42	.	3.93533	6.26157	4.21159	79
1	1328255	1328442	HS_B2_H3K27Ac_q10_FDR5_peak_354	47	.	4.48661	6.93939	4.78240	55
1	1329055	1330120	HS_B2_H3K27Ac_q10_FDR5_peak_355	67	.	5.83154	9.12313	6.75967	378
1	1330297	1331254	HS_B2_H3K27Ac_q10_FDR5_peak_356	70	.	5.58933	9.40586	7.03043	752
1	1331371	1331814	HS_B2_H3K27Ac_q10_FDR5_peak_357	149	.	9.38854	17.78949	14.97852	210
1	1332544	1334412	HS_B2_H3K27Ac_q10_FDR5_peak_358	125	.	7.08802	15.26740	12.55901	168
1	1334558	1335283	HS_B2_H3K27Ac_q10_FDR5_peak_359	62	.	5.63312	8.49385	6.20325	44
1	1335447	1336249	HS_B2_H3K27Ac_q10_FDR5_peak_360	59	.	5.44339	8.19182	5.91649	377
1	1339166	1339408	HS_B2_H3K27Ac_q10_FDR5_peak_361	74	.	6.27260	9.83045	7.42906	97
1	1340791	1340983	HS_B2_H3K27Ac_q10_FDR5_peak_362	27	.	3.62172	4.59045	2.72751	79
1	1341651	1341824	HS_B2_H3K27Ac_q10_FDR5_peak_363	57	.	5.52762	8.04196	5.77324	76
1	1342008	1342319	HS_B2_H3K27Ac_q10_FDR5_peak_364	40	.	4.00627	6.12875	4.08373	218
1	1342522	1346741	HS_B2_H3K27Ac_q10_FDR5_peak_365	253	.	13.19227	28.54976	25.33802	1965
1	1346855	1349421	HS_B2_H3K27Ac_q10_FDR5_peak_366	180	.	7.55604	20.95539	18.02135	1864
1	1349545	1349982	HS_B2_H3K27Ac_q10_FDR5_peak_367	328	.	15.08616	36.35113	32.84478	143
1	1351497	1352528	HS_B2_H3K27Ac_q10_FDR5_peak_368	95	.	7.43591	12.05578	9.50885	706
1	1352832	1353639	HS_B2_H3K27Ac_q10_FDR5_peak_369	115	.	8.28048	14.18852	11.53052	596
1	1353773	1354016	HS_B2_H3K27Ac_q10_FDR5_peak_370	75	.	6.53642	9.94898	7.51041	114
1	1354324	1354768	HS_B2_H3K27Ac_q10_FDR5_peak_371	15	.	2.31365	3.11451	1.51151	320
1	1356811	1357270	HS_B2_H3K27Ac_q10_FDR5_peak_372	62	.	5.65383	8.52684	6.22734	331
1	1357371	1357960	HS_B2_H3K27Ac_q10_FDR5_peak_373	37	.	4.09885	5.77870	3.75141	87
1	1358083	1359066	HS_B2_H3K27Ac_q10_FDR5_peak_374	91	.	7.18407	11.64403	9.11451	259
1	1359173	1359343	HS_B2_H3K27Ac_q10_FDR5_peak_375	35	.	4.20854	5.49532	3.53534	72
1	1359465	1360417	HS_B2_H3K27Ac_q10_FDR5_peak_376	42	.	4.58767	6.30543	4.25105	83
1	1361083	1361597	HS_B2_H3K27Ac_q10_FDR5_peak_377	39	.	4.40430	6.01905	3.98088	348
1	1361999	1362231	HS_B2_H3K27Ac_q10_FDR5_peak_378	29	.	3.81153	4.88286	2.99111	107
1	1370667	1371146	HS_B2_H3K27Ac_q10_FDR5_peak_379	48	.	4.67379	6.96334	4.80462	119
1	1371691	1371914	HS_B2_H3K27Ac_q10_FDR5_peak_380	76	.	5.99638	10.07815	7.63603	90
1	1372446	1372729	HS_B2_H3K27Ac_q10_FDR5_peak_381	53	.	4.84409	7.52899	5.33170	223
1	1373148	1376368	HS_B2_H3K27Ac_q10_FDR5_peak_382	428	.	12.82237	46.75961	42.83285	1765
1	1376937	1377130	HS_B2_H3K27Ac_q10_FDR5_peak_383	59	.	5.46384	8.22436	5.94873	123
1	1377805	1378174	HS_B2_H3K27Ac_q10_FDR5_peak_384	32	.	4.02233	5.20765	3.29358	208
1	1379612	1379759	HS_B2_H3K27Ac_q10_FDR5_peak_385	39	.	4.37253	5.96946	3.93456	116
1	1380592	1381183	HS_B2_H3K27Ac_q10_FDR5_peak_386	66	.	5.76751	9.02051	6.65966	136
1	1381508	1381829	HS_B2_H3K27Ac_q10_FDR5_peak_387	52	.	5.12401	7.40174	5.22291	145
1	1383995	1384325	HS_B2_H3K27Ac_q10_FDR5_peak_388	52	.	4.99478	7.47743	5.29531	284
1	1385476	1385689	HS_B2_H3K27Ac_q10_FDR5_peak_389	17	.	2.86167	3.40628	1.78135	84
1	1386902	1387968	HS_B2_H3K27Ac_q10_FDR5_peak_390	63	.	5.74436	8.67118	6.36560	947
1	1388069	1388302	HS_B2_H3K27Ac_q10_FDR5_peak_391	43	.	4.64036	6.38783	4.32930	166
1	1391381	1391528	HS_B2_H3K27Ac_q10_FDR5_peak_392	41	.	4.63797	6.16548	4.11908	101
1	1395020	1395377	HS_B2_H3K27Ac_q10_FDR5_peak_393	47	.	4.96338	6.89518	4.74102	270
1	1397868	1399417	HS_B2_H3K27Ac_q10_FDR5_peak_394	250	.	9.15884	28.24532	25.04247	1333
1	1399589	1401801	HS_B2_H3K27Ac_q10_FDR5_peak_395	190	.	9.39594	22.00672	19.02977	156
1	1402151	1402527	HS_B2_H3K27Ac_q10_FDR5_peak_396	63	.	5.54428	8.66239	6.35719	252
1	1406371	1408286	HS_B2_H3K27Ac_q10_FDR5_peak_397	384	.	14.76504	42.21161	38.47462	1204
1	1411410	1411560	HS_B2_H3K27Ac_q10_FDR5_peak_398	27	.	3.71229	4.54770	2.70169	67
1	1411739	1411891	HS_B2_H3K27Ac_q10_FDR5_peak_399	24	.	3.35360	4.17607	2.40704	78
1	1418220	1418392	HS_B2_H3K27Ac_q10_FDR5_peak_400	44	.	4.90232	6.58595	4.44581	71
1	1418830	1419022	HS_B2_H3K27Ac_q10_FDR5_peak_401	63	.	5.89416	8.63092	6.32625	70
1	1419139	1419596	HS_B2_H3K27Ac_q10_FDR5_peak_402	15	.	2.62733	3.17325	1.56695	201
1	1420794	1420941	HS_B2_H3K27Ac_q10_FDR5_peak_403	40	.	4.28431	6.07453	4.03402	80
1	1421289	1421770	HS_B2_H3K27Ac_q10_FDR5_peak_404	86	.	6.65481	11.15134	8.64036	345
1	1425828	1426073	HS_B2_H3K27Ac_q10_FDR5_peak_405	13	.	2.61223	2.87647	1.30455	99
1	1430198	1430958	HS_B2_H3K27Ac_q10_FDR5_peak_406	134	.	8.68370	16.15297	13.41582	598
1	1431093	1435544	HS_B2_H3K27Ac_q10_FDR5_peak_407	359	.	14.90489	39.57426	35.94272	2631
1	1435972	1439304	HS_B2_H3K27Ac_q10_FDR5_peak_408	167	.	9.57333	19.61669	16.73244	252
1	1440538	1442007	HS_B2_H3K27Ac_q10_FDR5_peak_409	106	.	7.68951	13.22193	10.61486	771
1	1442107	1442658	HS_B2_H3K27Ac_q10_FDR5_peak_410	49	.	4.97117	7.16048	4.99415	449
1	1442768	1442986	HS_B2_H3K27Ac_q10_FDR5_peak_411	33	.	4.06732	5.27706	3.36023	79
1	1450853	1451000	HS_B2_H3K27Ac_q10_FDR5_peak_412	23	.	3.29367	4.08309	2.32742	57
1	1451806	1452026	HS_B2_H3K27Ac_q10_FDR5_peak_413	38	.	4.31033	5.87240	3.84009	91
1	1452241	1452450	HS_B2_H3K27Ac_q10_FDR5_peak_414	65	.	5.68428	8.88708	6.53027	78
1	1454434	1454952	HS_B2_H3K27Ac_q10_FDR5_peak_415	43	.	4.65819	6.41574	4.35606	135
1	1456945	1457330	HS_B2_H3K27Ac_q10_FDR5_peak_416	44	.	4.71152	6.49926	4.42527	119
1	1459229	1459380	HS_B2_H3K27Ac_q10_FDR5_peak_417	61	.	5.76669	8.42501	6.14068	110
1	1460241	1460388	HS_B2_H3K27Ac_q10_FDR5_peak_418	25	.	3.66971	4.34007	2.55936	113
1	1460515	1460829	HS_B2_H3K27Ac_q10_FDR5_peak_419	27	.	3.76922	4.63463	2.75287	46
1	1461771	1462871	HS_B2_H3K27Ac_q10_FDR5_peak_420	46	.	4.90315	6.80021	4.64793	958
1	1465436	1465586	HS_B2_H3K27Ac_q10_FDR5_peak_421	37	.	4.09885	5.77870	3.75141	101
1	1467645	1468333	HS_B2_H3K27Ac_q10_FDR5_peak_422	44	.	4.71152	6.49926	4.42527	549
1	1471400	1472055	HS_B2_H3K27Ac_q10_FDR5_peak_423	220	.	10.80605	25.09116	22.00229	538
1	1472175	1472367	HS_B2_H3K27Ac_q10_FDR5_peak_424	129	.	8.65070	15.64325	12.92227	106
1	1475324	1475553	HS_B2_H3K27Ac_q10_FDR5_peak_425	58	.	5.40296	8.12749	5.85433	92
1	1478298	1478468	HS_B2_H3K27Ac_q10_FDR5_peak_426	50	.	5.00852	7.21940	5.05037	123
1	1479765	1479978	HS_B2_H3K27Ac_q10_FDR5_peak_427	27	.	3.38992	4.62462	2.75287	118
1	1483778	1484052	HS_B2_H3K27Ac_q10_FDR5_peak_428	34	.	3.69810	5.35985	3.43558	101
1	1485031	1485188	HS_B2_H3K27Ac_q10_FDR5_peak_429	28	.	3.86006	4.77375	2.88638	121
1	1485501	1486549	HS_B2_H3K27Ac_q10_FDR5_peak_430	64	.	5.79009	8.74417	6.43500	296
1	1487630	1488010	HS_B2_H3K27Ac_q10_FDR5_peak_431	60	.	5.12349	8.29851	6.02050	297
1	1489179	1490245	HS_B2_H3K27Ac_q10_FDR5_peak_432	40	.	4.00627	6.12875	4.08373	129
1	1490347	1490601	HS_B2_H3K27Ac_q10_FDR5_peak_433	61	.	5.61139	8.45923	6.16986	145
1	1490755	1491070	HS_B2_H3K27Ac_q10_FDR5_peak_434	52	.	5.12401	7.40174	5.22291	69
1	1495073	1495274	HS_B2_H3K27Ac_q10_FDR5_peak_435	35	.	4.20854	5.49532	3.53534	110
1	1495471	1495845	HS_B2_H3K27Ac_q10_FDR5_peak_436	32	.	4.00756	5.18487	3.27324	231
1	1498656	1498803	HS_B2_H3K27Ac_q10_FDR5_peak_437	30	.	3.86555	4.96606	3.06616	126
1	1503537	1503872	HS_B2_H3K27Ac_q10_FDR5_peak_438	35	.	4.13393	5.59696	3.58147	109
1	1506922	1507135	HS_B2_H3K27Ac_q10_FDR5_peak_439	25	.	3.57541	4.33938	2.55936	170
1	1508349	1508802	HS_B2_H3K27Ac_q10_FDR5_peak_440	35	.	4.24037	5.54461	3.53534	366
1	1509601	1509748	HS_B2_H3K27Ac_q10_FDR5_peak_441	25	.	3.63824	4.29148	2.51694	8
1	1511390	1512776	HS_B2_H3K27Ac_q10_FDR5_peak_442	337	.	12.94335	37.34901	33.79805	195
1	1522800	1523042	HS_B2_H3K27Ac_q10_FDR5_peak_443	60	.	5.54719	8.35701	6.07722	105
1	1523287	1523441	HS_B2_H3K27Ac_q10_FDR5_peak_444	44	.	4.47147	6.63685	4.49143	48
1	1523787	1523974	HS_B2_H3K27Ac_q10_FDR5_peak_445	24	.	3.35360	4.17607	2.40704	44
1	1524981	1525586	HS_B2_H3K27Ac_q10_FDR5_peak_446	44	.	4.47147	6.63685	4.49143	286
1	1527104	1527789	HS_B2_H3K27Ac_q10_FDR5_peak_447	71	.	6.29094	9.54902	7.16496	369
1	1528321	1529103	HS_B2_H3K27Ac_q10_FDR5_peak_448	75	.	6.53642	9.94898	7.51041	660
1	1532542	1532747	HS_B2_H3K27Ac_q10_FDR5_peak_449	71	.	6.29094	9.54902	7.16496	124
1	1532868	1533084	HS_B2_H3K27Ac_q10_FDR5_peak_450	25	.	3.68566	4.36474	2.58309	17
1	1533585	1533806	HS_B2_H3K27Ac_q10_FDR5_peak_451	71	.	6.29094	9.54902	7.16496	119
1	1534354	1534850	HS_B2_H3K27Ac_q10_FDR5_peak_452	42	.	4.69789	6.26013	4.21022	188
1	1536541	1536758	HS_B2_H3K27Ac_q10_FDR5_peak_453	33	.	4.21218	5.31979	3.39855	116
1	1536999	1537484	HS_B2_H3K27Ac_q10_FDR5_peak_454	62	.	5.65383	8.52684	6.22734	251
1	1538481	1539070	HS_B2_H3K27Ac_q10_FDR5_peak_455	44	.	4.47147	6.63685	4.49143	114
1	1539184	1539399	HS_B2_H3K27Ac_q10_FDR5_peak_456	63	.	5.74436	8.67118	6.36560	105
1	1539531	1539909	HS_B2_H3K27Ac_q10_FDR5_peak_457	52	.	5.16370	7.46446	5.28318	98
1	1540733	1540880	HS_B2_H3K27Ac_q10_FDR5_peak_458	33	.	3.79636	5.29157	3.37128	60
1	1541009	1541156	HS_B2_H3K27Ac_q10_FDR5_peak_459	33	.	3.79636	5.29157	3.37128	90
1	1541384	1541621	HS_B2_H3K27Ac_q10_FDR5_peak_460	60	.	5.12349	8.29851	6.02050	113
1	1542076	1542668	HS_B2_H3K27Ac_q10_FDR5_peak_461	34	.	3.69810	5.35985	3.43558	189
1	1542922	1544470	HS_B2_H3K27Ac_q10_FDR5_peak_462	44	.	3.94100	6.53090	4.44581	1403
1	1544590	1544903	HS_B2_H3K27Ac_q10_FDR5_peak_463	48	.	4.86240	6.98890	4.82981	196
1	1545035	1545433	HS_B2_H3K27Ac_q10_FDR5_peak_464	30	.	3.83835	4.92417	3.03079	260
1	1546310	1546712	HS_B2_H3K27Ac_q10_FDR5_peak_465	43	.	4.65819	6.41574	4.35606	119
1	1546887	1547207	HS_B2_H3K27Ac_q10_FDR5_peak_466	53	.	5.18377	7.49620	5.30351	256
1	1547399	1548214	HS_B2_H3K27Ac_q10_FDR5_peak_467	64	.	5.86007	8.85599	6.49946	378
1	1548840	1548995	HS_B2_H3K27Ac_q10_FDR5_peak_468	42	.	4.26286	6.29751	4.24406	107
1	1550306	1551497	HS_B2_H3K27Ac_q10_FDR5_peak_469	85	.	6.78210	10.99216	8.51179	241
1	1551694	1552502	HS_B2_H3K27Ac_q10_FDR5_peak_470	62	.	5.65383	8.52684	6.22734	81
1	1553605	1553790	HS_B2_H3K27Ac_q10_FDR5_peak_471	72	.	6.12498	9.59348	7.20153	80
1	1554171	1554969	HS_B2_H3K27Ac_q10_FDR5_peak_472	47	.	4.96338	6.89518	4.74102	184
1	1555128	1555694	HS_B2_H3K27Ac_q10_FDR5_peak_473	94	.	7.40347	12.00256	9.45663	216
1	1559101	1559342	HS_B2_H3K27Ac_q10_FDR5_peak_474	53	.	5.24495	7.59298	5.39394	132
1	1560336	1560516	HS_B2_H3K27Ac_q10_FDR5_peak_475	23	.	3.44826	4.14650	2.38480	119
1	1561605	1562019	HS_B2_H3K27Ac_q10_FDR5_peak_476	51	.	5.08493	7.34001	5.16466	317
1	1562214	1562497	HS_B2_H3K27Ac_q10_FDR5_peak_477	19	.	3.24825	3.69952	1.97871	140
1	1562664	1563019	HS_B2_H3K27Ac_q10_FDR5_peak_478	24	.	3.39621	4.24210	2.47029	330
1	1564486	1564653	HS_B2_H3K27Ac_q10_FDR5_peak_479	38	.	4.32571	5.89640	3.86394	38
1	1573712	1576051	HS_B2_H3K27Ac_q10_FDR5_peak_480	600	.	13.22085	64.74989	60.05309	677
1	1577317	1577762	HS_B2_H3K27Ac_q10_FDR5_peak_481	31	.	3.92113	5.05167	3.14542	338
1	1578390	1578777	HS_B2_H3K27Ac_q10_FDR5_peak_482	49	.	4.97117	7.16048	4.99415	303
1	1593981	1594340	HS_B2_H3K27Ac_q10_FDR5_peak_483	53	.	5.01199	7.50490	5.31213	172
1	1597599	1597848	HS_B2_H3K27Ac_q10_FDR5_peak_484	73	.	6.01308	9.75129	7.35387	104
1	1597963	1598385	HS_B2_H3K27Ac_q10_FDR5_peak_485	58	.	5.40296	8.12749	5.85433	321
1	1598838	1599166	HS_B2_H3K27Ac_q10_FDR5_peak_486	61	.	5.61139	8.45923	6.16986	80
1	1600683	1601867	HS_B2_H3K27Ac_q10_FDR5_peak_487	72	.	6.12498	9.59348	7.20153	130
1	1602123	1602272	HS_B2_H3K27Ac_q10_FDR5_peak_488	35	.	4.35761	5.54954	3.53534	137
1	1602969	1603571	HS_B2_H3K27Ac_q10_FDR5_peak_489	103	.	7.72995	12.89832	10.30331	139
1	1604433	1604981	HS_B2_H3K27Ac_q10_FDR5_peak_490	54	.	5.32880	7.72582	5.46824	439
1	1606388	1606578	HS_B2_H3K27Ac_q10_FDR5_peak_491	30	.	3.97070	4.94405	3.05012	60
1	1606927	1607228	HS_B2_H3K27Ac_q10_FDR5_peak_492	18	.	3.01886	3.49627	1.85766	263
1	1614849	1615312	HS_B2_H3K27Ac_q10_FDR5_peak_493	79	.	5.54715	10.40548	7.95004	326
1	1615453	1617206	HS_B2_H3K27Ac_q10_FDR5_peak_494	318	.	10.18563	35.32796	31.85990	218
1	1617942	1618290	HS_B2_H3K27Ac_q10_FDR5_peak_495	34	.	4.16039	5.42083	3.49367	134
1	1618414	1618718	HS_B2_H3K27Ac_q10_FDR5_peak_496	26	.	3.62893	4.42074	2.63506	96
1	1618866	1619152	HS_B2_H3K27Ac_q10_FDR5_peak_497	33	.	4.03722	5.23061	3.31570	42
1	1619520	1621262	HS_B2_H3K27Ac_q10_FDR5_peak_498	76	.	6.21116	10.07112	7.62932	196
1	1621455	1621639	HS_B2_H3K27Ac_q10_FDR5_peak_499	54	.	5.44702	7.66732	5.41243	73
1	1621795	1622195	HS_B2_H3K27Ac_q10_FDR5_peak_500	97	.	7.62582	12.36869	9.78856	245
1	1622381	1623025	HS_B2_H3K27Ac_q10_FDR5_peak_501	62	.	5.81701	8.50614	6.21501	132
1	1623914	1624239	HS_B2_H3K27Ac_q10_FDR5_peak_502	35	.	3.90762	5.47152	3.53534	129
1	1624438	1624730	HS_B2_H3K27Ac_q10_FDR5_peak_503	28	.	3.72053	4.74272	2.85787	181
1	1624839	1625100	HS_B2_H3K27Ac_q10_FDR5_peak_504	21	.	3.27365	3.88212	2.13822	25
1	1631310	1631517	HS_B2_H3K27Ac_q10_FDR5_peak_505	47	.	4.82719	6.93337	4.77674	116
1	1634693	1634855	HS_B2_H3K27Ac_q10_FDR5_peak_506	62	.	5.65383	8.52684	6.22734	101
1	1636606	1636924	HS_B2_H3K27Ac_q10_FDR5_peak_507	54	.	5.44702	7.66732	5.41243	195
1	1640230	1640407	HS_B2_H3K27Ac_q10_FDR5_peak_508	44	.	4.90232	6.58595	4.44581	67
1	1657954	1658231	HS_B2_H3K27Ac_q10_FDR5_peak_509	51	.	5.26522	7.37471	5.19673	220
1	1658795	1659285	HS_B2_H3K27Ac_q10_FDR5_peak_510	478	.	16.33327	51.97390	47.83355	144
1	1659410	1659590	HS_B2_H3K27Ac_q10_FDR5_peak_511	147	.	9.77461	17.50115	14.70840	108
1	1659698	1659863	HS_B2_H3K27Ac_q10_FDR5_peak_512	79	.	5.96196	10.38666	7.93319	113
1	1663200	1663422	HS_B2_H3K27Ac_q10_FDR5_peak_513	33	.	4.19396	5.29122	3.37124	94
1	1665211	1666288	HS_B2_H3K27Ac_q10_FDR5_peak_514	37	.	4.09885	5.77870	3.75141	711
1	1669489	1669960	HS_B2_H3K27Ac_q10_FDR5_peak_515	36	.	4.30827	5.64993	3.63217	345
1	1671032	1671220	HS_B2_H3K27Ac_q10_FDR5_peak_516	61	.	5.21671	8.45269	6.16357	108
1	1671503	1671765	HS_B2_H3K27Ac_q10_FDR5_peak_517	47	.	4.98379	6.92740	4.77249	123
1	1672483	1672855	HS_B2_H3K27Ac_q10_FDR5_peak_518	25	.	3.63824	4.29148	2.51694	262
1	1677801	1679397	HS_B2_H3K27Ac_q10_FDR5_peak_519	141	.	9.43641	16.93798	14.16326	933
1	1680484	1680650	HS_B2_H3K27Ac_q10_FDR5_peak_520	49	.	4.91619	7.07373	4.90956	68
1	1682581	1682744	HS_B2_H3K27Ac_q10_FDR5_peak_521	38	.	4.15093	5.86196	3.83138	79
1	1684089	1684245	HS_B2_H3K27Ac_q10_FDR5_peak_522	45	.	4.65853	6.66723	4.52118	83
1	1692313	1693075	HS_B2_H3K27Ac_q10_FDR5_peak_523	256	.	11.92391	28.88835	25.66104	219
1	1697831	1698044	HS_B2_H3K27Ac_q10_FDR5_peak_524	75	.	6.53642	9.94898	7.51041	90
1	1703917	1704064	HS_B2_H3K27Ac_q10_FDR5_peak_525	44	.	4.90232	6.58595	4.44581	72
1	1724141	1724611	HS_B2_H3K27Ac_q10_FDR5_peak_526	214	.	12.52814	24.55098	21.47905	106
1	1724733	1724897	HS_B2_H3K27Ac_q10_FDR5_peak_527	75	.	6.53642	9.94898	7.51041	84
1	1737994	1738152	HS_B2_H3K27Ac_q10_FDR5_peak_528	62	.	5.65383	8.52684	6.22734	113
1	1745601	1746595	HS_B2_H3K27Ac_q10_FDR5_peak_529	173	.	9.31556	20.23635	17.33299	602
1	1748779	1749326	HS_B2_H3K27Ac_q10_FDR5_peak_530	134	.	9.25993	16.21715	13.46606	157
1	1749987	1750227	HS_B2_H3K27Ac_q10_FDR5_peak_531	44	.	4.90232	6.58595	4.44581	143
1	1752179	1752386	HS_B2_H3K27Ac_q10_FDR5_peak_532	54	.	5.44702	7.66732	5.41243	75
1	1752581	1752761	HS_B2_H3K27Ac_q10_FDR5_peak_533	35	.	4.35761	5.54954	3.53534	121
1	1752917	1755292	HS_B2_H3K27Ac_q10_FDR5_peak_534	115	.	7.75860	14.17809	11.52036	691
1	1755490	1756204	HS_B2_H3K27Ac_q10_FDR5_peak_535	86	.	7.08112	11.14289	8.63206	571
1	1756593	1760768	HS_B2_H3K27Ac_q10_FDR5_peak_536	380	.	17.86817	41.77016	38.04901	2682
1	1761600	1761804	HS_B2_H3K27Ac_q10_FDR5_peak_537	22	.	3.43220	3.97666	2.22415	78
1	1761905	1762358	HS_B2_H3K27Ac_q10_FDR5_peak_538	83	.	6.64923	10.77759	8.30423	320
1	1762808	1763199	HS_B2_H3K27Ac_q10_FDR5_peak_539	77	.	5.43804	10.20861	7.76255	250
1	1763924	1764154	HS_B2_H3K27Ac_q10_FDR5_peak_540	130	.	8.46040	15.78505	13.05828	107
1	1764295	1765441	HS_B2_H3K27Ac_q10_FDR5_peak_541	99	.	7.00379	12.50866	9.92405	960
1	1769288	1769572	HS_B2_H3K27Ac_q10_FDR5_peak_542	51	.	4.20374	7.29212	5.12041	212
1	1774291	1775143	HS_B2_H3K27Ac_q10_FDR5_peak_543	125	.	7.08802	15.26740	12.55901	721
1	1777753	1779761	HS_B2_H3K27Ac_q10_FDR5_peak_544	347	.	11.21958	38.37907	34.78733	392
1	1780262	1781882	HS_B2_H3K27Ac_q10_FDR5_peak_545	122	.	8.22667	14.94760	12.25065	602
1	1782046	1783273	HS_B2_H3K27Ac_q10_FDR5_peak_546	195	.	11.01040	22.56109	19.57121	938
1	1783396	1783744	HS_B2_H3K27Ac_q10_FDR5_peak_547	187	.	11.14768	21.71136	18.74515	127
1	1784963	1785200	HS_B2_H3K27Ac_q10_FDR5_peak_548	67	.	6.03013	9.12844	6.76345	98
1	1787381	1787544	HS_B2_H3K27Ac_q10_FDR5_peak_549	35	.	4.24037	5.54461	3.53534	56
1	1787999	1788466	HS_B2_H3K27Ac_q10_FDR5_peak_550	20	.	3.29807	3.77427	2.03561	227
1	1788884	1789152	HS_B2_H3K27Ac_q10_FDR5_peak_551	29	.	3.92252	4.86976	2.97813	22
1	1795101	1795396	HS_B2_H3K27Ac_q10_FDR5_peak_552	95	.	7.23761	12.09628	9.54804	204
1	1796618	1796765	HS_B2_H3K27Ac_q10_FDR5_peak_553	50	.	5.19749	7.26650	5.09602	76
1	1797841	1798314	HS_B2_H3K27Ac_q10_FDR5_peak_554	25	.	3.65391	4.31565	2.54018	124
1	1832182	1832529	HS_B2_H3K27Ac_q10_FDR5_peak_555	27	.	3.71229	4.54770	2.70169	128
1	1834652	1834853	HS_B2_H3K27Ac_q10_FDR5_peak_556	31	.	3.90709	5.03003	3.12494	140
1	1852268	1852536	HS_B2_H3K27Ac_q10_FDR5_peak_557	37	.	4.09885	5.77870	3.75141	98
1	1861882	1862060	HS_B2_H3K27Ac_q10_FDR5_peak_558	21	.	3.08175	3.92578	2.17658	144
1	1866866	1867090	HS_B2_H3K27Ac_q10_FDR5_peak_559	34	.	3.69810	5.35985	3.43558	101
1	1889828	1891392	HS_B2_H3K27Ac_q10_FDR5_peak_560	426	.	16.76800	46.61113	42.69036	1067
1	1891531	1892513	HS_B2_H3K27Ac_q10_FDR5_peak_561	161	.	8.94293	19.06348	16.19891	136
1	1893303	1893883	HS_B2_H3K27Ac_q10_FDR5_peak_562	43	.	4.67616	6.44387	4.38295	362
1	1894049	1894665	HS_B2_H3K27Ac_q10_FDR5_peak_563	72	.	6.12498	9.59348	7.20153	69
1	1894825	1895156	HS_B2_H3K27Ac_q10_FDR5_peak_564	28	.	3.82957	4.72700	2.84224	99
1	1895418	1895882	HS_B2_H3K27Ac_q10_FDR5_peak_565	75	.	6.39998	10.03533	7.59397	355
1	1899520	1899856	HS_B2_H3K27Ac_q10_FDR5_peak_566	36	.	4.30827	5.64993	3.63217	134
1	1899988	1900232	HS_B2_H3K27Ac_q10_FDR5_peak_567	59	.	5.48444	8.25714	5.98040	109
1	1900398	1900597	HS_B2_H3K27Ac_q10_FDR5_peak_568	16	.	2.77357	3.26650	1.65008	79
1	1901542	1901909	HS_B2_H3K27Ac_q10_FDR5_peak_569	86	.	6.65481	11.15134	8.64036	201
1	1902162	1902359	HS_B2_H3K27Ac_q10_FDR5_peak_570	34	.	4.12890	5.37215	3.44753	88
1	1906736	1907011	HS_B2_H3K27Ac_q10_FDR5_peak_571	39	.	4.35681	5.94493	3.91077	223
1	1907388	1907691	HS_B2_H3K27Ac_q10_FDR5_peak_572	37	.	4.24988	5.77804	3.75141	227
1	1908271	1909131	HS_B2_H3K27Ac_q10_FDR5_peak_573	346	.	14.53227	38.19799	34.62514	550
1	1909259	1910049	HS_B2_H3K27Ac_q10_FDR5_peak_574	172	.	7.88200	20.15800	17.26016	185
1	1910826	1911102	HS_B2_H3K27Ac_q10_FDR5_peak_575	49	.	4.93438	7.10243	4.93751	69
1	1911270	1911510	HS_B2_H3K27Ac_q10_FDR5_peak_576	26	.	3.67013	4.48345	2.69536	61
1	1914452	1915032	HS_B2_H3K27Ac_q10_FDR5_peak_577	71	.	6.10255	9.55750	7.17319	110
1	1915665	1916189	HS_B2_H3K27Ac_q10_FDR5_peak_578	51	.	5.10439	7.37075	5.19356	114
1	1917367	1917875	HS_B2_H3K27Ac_q10_FDR5_peak_579	79	.	6.64280	10.42742	7.97108	196
1	1918285	1918631	HS_B2_H3K27Ac_q10_FDR5_peak_580	97	.	7.60248	12.33010	9.77437	106
1	1918738	1919199	HS_B2_H3K27Ac_q10_FDR5_peak_581	143	.	7.09380	17.11105	14.32898	141
1	1919542	1920279	HS_B2_H3K27Ac_q10_FDR5_peak_582	122	.	8.71523	14.90760	12.21123	598
1	1920393	1921490	HS_B2_H3K27Ac_q10_FDR5_peak_583	103	.	7.53844	12.97584	10.37442	356
1	1921794	1922295	HS_B2_H3K27Ac_q10_FDR5_peak_584	30	.	3.72622	4.95734	3.05784	384
1	1922490	1923924	HS_B2_H3K27Ac_q10_FDR5_peak_585	147	.	9.80463	17.55139	14.74608	881
1	1924554	1925067	HS_B2_H3K27Ac_q10_FDR5_peak_586	30	.	3.72622	4.95734	3.05784	295
1	1925297	1925444	HS_B2_H3K27Ac_q10_FDR5_peak_587	27	.	3.81291	4.56318	2.70169	34
1	1926250	1926422	HS_B2_H3K27Ac_q10_FDR5_peak_588	44	.	4.71152	6.49926	4.42527	110
1	1926965	1928144	HS_B2_H3K27Ac_q10_FDR5_peak_589	122	.	8.71523	14.90760	12.21123	1074
1	1928626	1929132	HS_B2_H3K27Ac_q10_FDR5_peak_590	82	.	6.59613	10.69191	8.22188	364
1	1929549	1930021	HS_B2_H3K27Ac_q10_FDR5_peak_591	97	.	7.62582	12.36869	9.78856	269
1	1930334	1930486	HS_B2_H3K27Ac_q10_FDR5_peak_592	51	.	5.10439	7.37075	5.19356	16
1	1938700	1938884	HS_B2_H3K27Ac_q10_FDR5_peak_593	75	.	6.53642	9.94898	7.51041	73
1	1939213	1939369	HS_B2_H3K27Ac_q10_FDR5_peak_594	54	.	5.44702	7.66732	5.41243	39
1	1939526	1940356	HS_B2_H3K27Ac_q10_FDR5_peak_595	80	.	6.67092	10.47299	8.01588	720
1	1940468	1940644	HS_B2_H3K27Ac_q10_FDR5_peak_596	68	.	6.08055	9.20946	6.84240	84
1	1941064	1941405	HS_B2_H3K27Ac_q10_FDR5_peak_597	58	.	5.59724	8.15313	5.87935	226
1	1941669	1942375	HS_B2_H3K27Ac_q10_FDR5_peak_598	44	.	4.88731	6.56186	4.44581	459
1	1942475	1942841	HS_B2_H3K27Ac_q10_FDR5_peak_599	92	.	7.06729	11.81999	9.28064	113
1	1942956	1943127	HS_B2_H3K27Ac_q10_FDR5_peak_600	32	.	4.02233	5.20765	3.29358	70
1	1943974	1944358	HS_B2_H3K27Ac_q10_FDR5_peak_601	54	.	5.17240	7.76058	5.49965	309
1	1945277	1945534	HS_B2_H3K27Ac_q10_FDR5_peak_602	26	.	3.50534	4.41087	2.62704	26
1	1946142	1947110	HS_B2_H3K27Ac_q10_FDR5_peak_603	81	.	6.57198	10.65295	8.18929	633
1	1947595	1947777	HS_B2_H3K27Ac_q10_FDR5_peak_604	69	.	5.94148	9.29931	6.92902	68
1	1955610	1956343	HS_B2_H3K27Ac_q10_FDR5_peak_605	61	.	5.21671	8.45269	6.16357	98
1	1956589	1956955	HS_B2_H3K27Ac_q10_FDR5_peak_606	44	.	4.90232	6.58595	4.44581	282
1	1957150	1957489	HS_B2_H3K27Ac_q10_FDR5_peak_607	44	.	4.90232	6.58595	4.44581	210
1	1957606	1957787	HS_B2_H3K27Ac_q10_FDR5_peak_608	44	.	4.71152	6.49926	4.42527	86
1	1958058	1958561	HS_B2_H3K27Ac_q10_FDR5_peak_609	75	.	6.51641	9.91620	7.51041	201
1	1960019	1960425	HS_B2_H3K27Ac_q10_FDR5_peak_610	85	.	7.02796	11.05543	8.57326	123
1	1961950	1962126	HS_B2_H3K27Ac_q10_FDR5_peak_611	36	.	4.34257	5.70323	3.68229	119
1	1964149	1964531	HS_B2_H3K27Ac_q10_FDR5_peak_612	62	.	5.65383	8.52684	6.22734	246
1	1964912	1965072	HS_B2_H3K27Ac_q10_FDR5_peak_613	27	.	3.38992	4.62462	2.75287	36
1	1965323	1965907	HS_B2_H3K27Ac_q10_FDR5_peak_614	64	.	5.99172	8.78948	6.43500	457
1	1966064	1966562	HS_B2_H3K27Ac_q10_FDR5_peak_615	44	.	4.90232	6.58595	4.44581	207
1	1968262	1968768	HS_B2_H3K27Ac_q10_FDR5_peak_616	54	.	5.44702	7.66732	5.41243	257
1	1968901	1969096	HS_B2_H3K27Ac_q10_FDR5_peak_617	54	.	5.44702	7.66732	5.41243	66
1	1970217	1970762	HS_B2_H3K27Ac_q10_FDR5_peak_618	44	.	4.90232	6.58595	4.44581	226
1	1970992	1971139	HS_B2_H3K27Ac_q10_FDR5_peak_619	35	.	4.35761	5.54954	3.53534	50
1	1971254	1972024	HS_B2_H3K27Ac_q10_FDR5_peak_620	74	.	6.27260	9.83045	7.42906	400
1	1973069	1973586	HS_B2_H3K27Ac_q10_FDR5_peak_621	109	.	8.17053	13.62423	10.98342	186
1	1973701	1974690	HS_B2_H3K27Ac_q10_FDR5_peak_622	44	.	4.71152	6.49926	4.42527	889
1	1974812	1975141	HS_B2_H3K27Ac_q10_FDR5_peak_623	54	.	5.44702	7.66732	5.41243	231
1	1976946	1977093	HS_B2_H3K27Ac_q10_FDR5_peak_624	29	.	3.90672	4.84544	2.95492	66
1	1977291	1977481	HS_B2_H3K27Ac_q10_FDR5_peak_625	30	.	3.97070	4.94405	3.05012	55
1	1978209	1978356	HS_B2_H3K27Ac_q10_FDR5_peak_626	47	.	4.98379	6.92740	4.77249	90
1	1978574	1979110	HS_B2_H3K27Ac_q10_FDR5_peak_627	72	.	6.15019	9.63391	7.24089	422
1	1979239	1979386	HS_B2_H3K27Ac_q10_FDR5_peak_628	30	.	3.72622	4.95734	3.05784	54
1	1979547	1979883	HS_B2_H3K27Ac_q10_FDR5_peak_629	35	.	4.20854	5.49532	3.53534	106
1	1980495	1980642	HS_B2_H3K27Ac_q10_FDR5_peak_630	27	.	3.71229	4.54770	2.70169	44
1	1983411	1983599	HS_B2_H3K27Ac_q10_FDR5_peak_631	47	.	4.31445	6.92897	4.77249	85
1	1985288	1985723	HS_B2_H3K27Ac_q10_FDR5_peak_632	41	.	4.48580	6.14628	4.10047	132
1	1985867	1986024	HS_B2_H3K27Ac_q10_FDR5_peak_633	37	.	4.09885	5.77870	3.75141	91
1	1986392	1987534	HS_B2_H3K27Ac_q10_FDR5_peak_634	53	.	4.84409	7.52899	5.33170	770
1	1987687	1987927	HS_B2_H3K27Ac_q10_FDR5_peak_635	35	.	4.24037	5.54461	3.53534	146
1	1988096	1988520	HS_B2_H3K27Ac_q10_FDR5_peak_636	44	.	4.69427	6.47223	4.41023	285
1	1989184	1989513	HS_B2_H3K27Ac_q10_FDR5_peak_637	62	.	5.65383	8.52684	6.22734	126
1	2000912	2001280	HS_B2_H3K27Ac_q10_FDR5_peak_638	65	.	5.68428	8.88708	6.53027	298
1	2003565	2003864	HS_B2_H3K27Ac_q10_FDR5_peak_639	63	.	4.93080	8.61542	6.31144	133
1	2004972	2005202	HS_B2_H3K27Ac_q10_FDR5_peak_640	21	.	3.25169	3.84889	2.10589	166
1	2009375	2009522	HS_B2_H3K27Ac_q10_FDR5_peak_641	34	.	4.02413	5.42526	3.49732	77
1	2009858	2010295	HS_B2_H3K27Ac_q10_FDR5_peak_642	24	.	3.46057	4.16515	2.40277	367
1	2015068	2015332	HS_B2_H3K27Ac_q10_FDR5_peak_643	63	.	5.74436	8.67118	6.36560	121
1	2017578	2017725	HS_B2_H3K27Ac_q10_FDR5_peak_644	27	.	3.71229	4.54770	2.70169	79
1	2017898	2018161	HS_B2_H3K27Ac_q10_FDR5_peak_645	31	.	4.02009	5.02040	3.11545	56
1	2018677	2019115	HS_B2_H3K27Ac_q10_FDR5_peak_646	50	.	5.15330	7.19610	5.02807	128
1	2020726	2021362	HS_B2_H3K27Ac_q10_FDR5_peak_647	29	.	3.65964	4.85219	2.96108	574
1	2022420	2023063	HS_B2_H3K27Ac_q10_FDR5_peak_648	47	.	4.94314	6.86324	4.70978	103
1	2023584	2023731	HS_B2_H3K27Ac_q10_FDR5_peak_649	35	.	4.20854	5.49532	3.53534	75
1	2023868	2024773	HS_B2_H3K27Ac_q10_FDR5_peak_650	61	.	5.61139	8.45923	6.16986	551
1	2025090	2025609	HS_B2_H3K27Ac_q10_FDR5_peak_651	77	.	6.03620	10.14346	7.70026	269
1	2026081	2026453	HS_B2_H3K27Ac_q10_FDR5_peak_652	73	.	6.03446	9.78585	7.38703	253
1	2027327	2028083	HS_B2_H3K27Ac_q10_FDR5_peak_653	77	.	6.25696	10.14500	7.70077	134
1	2028345	2028582	HS_B2_H3K27Ac_q10_FDR5_peak_654	44	.	4.39157	6.50723	4.43253	135
1	2028726	2029426	HS_B2_H3K27Ac_q10_FDR5_peak_655	44	.	4.71152	6.49926	4.42527	254
1	2029720	2029887	HS_B2_H3K27Ac_q10_FDR5_peak_656	27	.	3.76922	4.63463	2.75287	46
1	2030542	2030875	HS_B2_H3K27Ac_q10_FDR5_peak_657	35	.	4.24037	5.54461	3.53534	226
1	2031291	2031482	HS_B2_H3K27Ac_q10_FDR5_peak_658	27	.	3.76922	4.63463	2.75287	127
1	2031873	2032116	HS_B2_H3K27Ac_q10_FDR5_peak_659	32	.	4.08788	5.12559	3.21582	183
1	2032256	2032552	HS_B2_H3K27Ac_q10_FDR5_peak_660	44	.	4.71152	6.49926	4.42527	181
1	2032671	2033496	HS_B2_H3K27Ac_q10_FDR5_peak_661	72	.	6.12498	9.59348	7.20153	108
1	2035428	2035861	HS_B2_H3K27Ac_q10_FDR5_peak_662	75	.	6.53642	9.94898	7.51041	331
1	2036867	2037131	HS_B2_H3K27Ac_q10_FDR5_peak_663	62	.	5.65383	8.52684	6.22734	130
1	2037403	2037593	HS_B2_H3K27Ac_q10_FDR5_peak_664	35	.	4.35761	5.54954	3.53534	80
1	2038816	2039044	HS_B2_H3K27Ac_q10_FDR5_peak_665	44	.	4.84391	6.49236	4.42527	103
1	2041203	2041823	HS_B2_H3K27Ac_q10_FDR5_peak_666	72	.	6.12498	9.59348	7.20153	326
1	2042925	2043119	HS_B2_H3K27Ac_q10_FDR5_peak_667	88	.	7.03516	11.40191	8.87890	83
1	2043509	2043888	HS_B2_H3K27Ac_q10_FDR5_peak_668	24	.	3.35360	4.17607	2.40704	46
1	2044608	2044932	HS_B2_H3K27Ac_q10_FDR5_peak_669	30	.	3.20559	4.91247	3.01966	112
1	2045093	2045321	HS_B2_H3K27Ac_q10_FDR5_peak_670	41	.	4.02787	6.16574	4.11922	122
1	2045725	2048586	HS_B2_H3K27Ac_q10_FDR5_peak_671	152	.	9.57393	18.09540	15.27139	1437
1	2049260	2050216	HS_B2_H3K27Ac_q10_FDR5_peak_672	298	.	13.68205	33.25751	29.87005	691
1	2050500	2051036	HS_B2_H3K27Ac_q10_FDR5_peak_673	126	.	7.12623	15.33790	12.62773	100
1	2051236	2052319	HS_B2_H3K27Ac_q10_FDR5_peak_674	97	.	7.62582	12.36869	9.78856	410
1	2052544	2052849	HS_B2_H3K27Ac_q10_FDR5_peak_675	44	.	4.90232	6.58595	4.44581	68
1	2053384	2053544	HS_B2_H3K27Ac_q10_FDR5_peak_676	62	.	5.65383	8.52684	6.22734	61
1	2054585	2055016	HS_B2_H3K27Ac_q10_FDR5_peak_677	20	.	3.29807	3.77427	2.03561	295
1	2056050	2056660	HS_B2_H3K27Ac_q10_FDR5_peak_678	62	.	5.65383	8.52684	6.22734	268
1	2057084	2057231	HS_B2_H3K27Ac_q10_FDR5_peak_679	39	.	4.52260	5.98416	3.94694	101
1	2059566	2059751	HS_B2_H3K27Ac_q10_FDR5_peak_680	24	.	3.60731	4.24385	2.47145	126
1	2059940	2060441	HS_B2_H3K27Ac_q10_FDR5_peak_681	59	.	5.64463	8.22897	5.95287	141
1	2060660	2060807	HS_B2_H3K27Ac_q10_FDR5_peak_682	23	.	3.50306	4.08432	2.32817	122
1	2061381	2062038	HS_B2_H3K27Ac_q10_FDR5_peak_683	75	.	6.32294	9.91136	7.50869	483
1	2067782	2068357	HS_B2_H3K27Ac_q10_FDR5_peak_684	27	.	3.38992	4.62462	2.75287	69
1	2068816	2069401	HS_B2_H3K27Ac_q10_FDR5_peak_685	62	.	5.81701	8.50614	6.21501	139
1	2069624	2070422	HS_B2_H3K27Ac_q10_FDR5_peak_686	62	.	5.65383	8.52684	6.22734	698
1	2072410	2072951	HS_B2_H3K27Ac_q10_FDR5_peak_687	64	.	5.97338	8.75961	6.43500	125
1	2073410	2073801	HS_B2_H3K27Ac_q10_FDR5_peak_688	31	.	3.41554	5.09211	3.18415	290
1	2074345	2074886	HS_B2_H3K27Ac_q10_FDR5_peak_689	70	.	6.03246	9.44513	7.06765	88
1	2074989	2075467	HS_B2_H3K27Ac_q10_FDR5_peak_690	75	.	6.53642	9.94898	7.51041	260
1	2076015	2076365	HS_B2_H3K27Ac_q10_FDR5_peak_691	75	.	6.53642	9.94898	7.51041	83
1	2077128	2077311	HS_B2_H3K27Ac_q10_FDR5_peak_692	54	.	5.44702	7.66732	5.41243	65
1	2079640	2080460	HS_B2_H3K27Ac_q10_FDR5_peak_693	64	.	5.99172	8.78948	6.43500	409
1	2080922	2081069	HS_B2_H3K27Ac_q10_FDR5_peak_694	27	.	3.81291	4.56318	2.70169	31
1	2081476	2081649	HS_B2_H3K27Ac_q10_FDR5_peak_695	44	.	4.90232	6.58595	4.44581	87
1	2082082	2082386	HS_B2_H3K27Ac_q10_FDR5_peak_696	35	.	4.35761	5.54954	3.53534	256
1	2084417	2084611	HS_B2_H3K27Ac_q10_FDR5_peak_697	32	.	4.02233	5.20765	3.29358	82
1	2086421	2086957	HS_B2_H3K27Ac_q10_FDR5_peak_698	51	.	5.10439	7.37075	5.19356	424
1	2088140	2088748	HS_B2_H3K27Ac_q10_FDR5_peak_699	75	.	6.53642	9.94898	7.51041	383
1	2089222	2089394	HS_B2_H3K27Ac_q10_FDR5_peak_700	35	.	4.35761	5.54954	3.53534	43
1	2090210	2090763	HS_B2_H3K27Ac_q10_FDR5_peak_701	54	.	5.44702	7.66732	5.41243	444
1	2091520	2092466	HS_B2_H3K27Ac_q10_FDR5_peak_702	57	.	5.36311	8.06410	5.79369	71
1	2092923	2093605	HS_B2_H3K27Ac_q10_FDR5_peak_703	40	.	4.00627	6.12875	4.08373	544
1	2094017	2094182	HS_B2_H3K27Ac_q10_FDR5_peak_704	24	.	3.35360	4.17607	2.40704	21
1	2094792	2095437	HS_B2_H3K27Ac_q10_FDR5_peak_705	62	.	5.65383	8.52684	6.22734	286
1	2096065	2097703	HS_B2_H3K27Ac_q10_FDR5_peak_706	97	.	7.62582	12.36869	9.78856	582
1	2098529	2098781	HS_B2_H3K27Ac_q10_FDR5_peak_707	31	.	4.02009	5.02040	3.11545	144
1	2100271	2100735	HS_B2_H3K27Ac_q10_FDR5_peak_708	64	.	5.99172	8.78948	6.43500	318
1	2101467	2101696	HS_B2_H3K27Ac_q10_FDR5_peak_709	75	.	6.53642	9.94898	7.51041	105
1	2102009	2102296	HS_B2_H3K27Ac_q10_FDR5_peak_710	44	.	4.57855	6.54088	4.44581	146
1	2104201	2104880	HS_B2_H3K27Ac_q10_FDR5_peak_711	54	.	5.44702	7.66732	5.41243	244
1	2105212	2105493	HS_B2_H3K27Ac_q10_FDR5_peak_712	51	.	5.24245	7.33829	5.16319	26
1	2105802	2106014	HS_B2_H3K27Ac_q10_FDR5_peak_713	35	.	4.35761	5.54954	3.53534	99
1	2106636	2106958	HS_B2_H3K27Ac_q10_FDR5_peak_714	134	.	9.25993	16.21715	13.46606	120
1	2107169	2107341	HS_B2_H3K27Ac_q10_FDR5_peak_715	75	.	6.53642	9.94898	7.51041	111
1	2108333	2108639	HS_B2_H3K27Ac_q10_FDR5_peak_716	44	.	4.90232	6.58595	4.44581	264
1	2110366	2110636	HS_B2_H3K27Ac_q10_FDR5_peak_717	27	.	3.81291	4.56318	2.70169	79
1	2110870	2111246	HS_B2_H3K27Ac_q10_FDR5_peak_718	44	.	4.90232	6.58595	4.44581	315
1	2111540	2111932	HS_B2_H3K27Ac_q10_FDR5_peak_719	44	.	4.90232	6.58595	4.44581	269
1	2112334	2112569	HS_B2_H3K27Ac_q10_FDR5_peak_720	64	.	5.60343	8.75736	6.43500	105
1	2112979	2113780	HS_B2_H3K27Ac_q10_FDR5_peak_721	52	.	4.99478	7.47743	5.29531	57
1	2114959	2115491	HS_B2_H3K27Ac_q10_FDR5_peak_722	109	.	8.17053	13.62423	10.98342	358
1	2115672	2116268	HS_B2_H3K27Ac_q10_FDR5_peak_723	61	.	5.74186	8.38504	6.10462	187
1	2124837	2125140	HS_B2_H3K27Ac_q10_FDR5_peak_724	134	.	9.25993	16.21715	13.46606	182
1	2125479	2126423	HS_B2_H3K27Ac_q10_FDR5_peak_725	75	.	6.53642	9.94898	7.51041	271
1	2126528	2126893	HS_B2_H3K27Ac_q10_FDR5_peak_726	75	.	6.53642	9.94898	7.51041	259
1	2127445	2127855	HS_B2_H3K27Ac_q10_FDR5_peak_727	35	.	4.35761	5.54954	3.53534	362
1	2128102	2128819	HS_B2_H3K27Ac_q10_FDR5_peak_728	62	.	5.65383	8.52684	6.22734	98
1	2130295	2130525	HS_B2_H3K27Ac_q10_FDR5_peak_729	86	.	7.08112	11.14289	8.63206	86
1	2130803	2131239	HS_B2_H3K27Ac_q10_FDR5_peak_730	64	.	5.99172	8.78948	6.43500	312
1	2131634	2131907	HS_B2_H3K27Ac_q10_FDR5_peak_731	27	.	3.81291	4.56318	2.70169	260
1	2132299	2133363	HS_B2_H3K27Ac_q10_FDR5_peak_732	86	.	7.08112	11.14289	8.63206	225
1	2133606	2134072	HS_B2_H3K27Ac_q10_FDR5_peak_733	88	.	6.33458	11.39344	8.87176	319
1	2134659	2135149	HS_B2_H3K27Ac_q10_FDR5_peak_734	53	.	5.18268	7.49447	5.30201	322
1	2135267	2136202	HS_B2_H3K27Ac_q10_FDR5_peak_735	86	.	7.08112	11.14289	8.63206	261
1	2136360	2138033	HS_B2_H3K27Ac_q10_FDR5_peak_736	84	.	6.96582	10.95348	8.47346	1118
1	2140340	2140521	HS_B2_H3K27Ac_q10_FDR5_peak_737	70	.	5.82724	9.45048	7.07228	102
1	2141587	2141734	HS_B2_H3K27Ac_q10_FDR5_peak_738	28	.	3.86006	4.77375	2.88638	48
1	2141897	2142935	HS_B2_H3K27Ac_q10_FDR5_peak_739	46	.	4.74136	6.79797	4.64607	949
1	2143881	2144042	HS_B2_H3K27Ac_q10_FDR5_peak_740	43	.	4.80127	6.42430	4.36382	106
1	2144472	2145079	HS_B2_H3K27Ac_q10_FDR5_peak_741	37	.	4.09885	5.77870	3.75141	473
1	2145758	2145939	HS_B2_H3K27Ac_q10_FDR5_peak_742	43	.	4.64036	6.38783	4.32930	79
1	2146151	2146474	HS_B2_H3K27Ac_q10_FDR5_peak_743	44	.	4.90232	6.58595	4.44581	60
1	2149490	2149953	HS_B2_H3K27Ac_q10_FDR5_peak_744	80	.	6.24348	10.48241	8.02461	219
1	2150295	2151332	HS_B2_H3K27Ac_q10_FDR5_peak_745	72	.	6.12498	9.59348	7.20153	285
1	2152731	2153194	HS_B2_H3K27Ac_q10_FDR5_peak_746	86	.	7.08112	11.14289	8.63206	99
1	2153561	2153764	HS_B2_H3K27Ac_q10_FDR5_peak_747	18	.	2.98098	3.43881	1.80598	100
1	2153878	2154372	HS_B2_H3K27Ac_q10_FDR5_peak_748	108	.	8.07318	13.46292	10.84563	335
1	2156997	2157291	HS_B2_H3K27Ac_q10_FDR5_peak_749	42	.	4.71820	6.29231	4.23923	53
1	2157870	2158090	HS_B2_H3K27Ac_q10_FDR5_peak_750	25	.	3.66971	4.34007	2.55936	81
1	2158401	2158548	HS_B2_H3K27Ac_q10_FDR5_peak_751	20	.	3.29807	3.77427	2.03561	44
1	2160414	2161859	HS_B2_H3K27Ac_q10_FDR5_peak_752	75	.	6.53642	9.94898	7.51041	269
1	2163023	2163435	HS_B2_H3K27Ac_q10_FDR5_peak_753	44	.	4.90232	6.58595	4.44581	278
1	2163574	2163721	HS_B2_H3K27Ac_q10_FDR5_peak_754	35	.	4.35761	5.54954	3.53534	47
1	2164448	2165063	HS_B2_H3K27Ac_q10_FDR5_peak_755	64	.	5.99172	8.78948	6.43500	271
1	2165713	2165935	HS_B2_H3K27Ac_q10_FDR5_peak_756	64	.	5.99172	8.78948	6.43500	131
1	2166255	2166912	HS_B2_H3K27Ac_q10_FDR5_peak_757	37	.	4.09885	5.77870	3.75141	170
1	2167314	2167674	HS_B2_H3K27Ac_q10_FDR5_peak_758	33	.	4.19396	5.29122	3.37124	160
1	2168672	2168847	HS_B2_H3K27Ac_q10_FDR5_peak_759	44	.	4.90232	6.58595	4.44581	137
1	2169080	2169442	HS_B2_H3K27Ac_q10_FDR5_peak_760	75	.	6.53642	9.94898	7.51041	181
1	2170139	2170346	HS_B2_H3K27Ac_q10_FDR5_peak_761	27	.	3.76922	4.63463	2.75287	119
1	2171777	2171949	HS_B2_H3K27Ac_q10_FDR5_peak_762	40	.	4.46926	6.12046	4.07713	86
1	2172139	2172688	HS_B2_H3K27Ac_q10_FDR5_peak_763	45	.	4.82508	6.67740	4.52963	405
1	2172826	2173116	HS_B2_H3K27Ac_q10_FDR5_peak_764	44	.	4.71152	6.49926	4.42527	116
1	2173286	2174650	HS_B2_H3K27Ac_q10_FDR5_peak_765	97	.	7.62582	12.36869	9.78856	123
1	2175652	2175902	HS_B2_H3K27Ac_q10_FDR5_peak_766	35	.	4.24037	5.54461	3.53534	60
1	2176085	2176300	HS_B2_H3K27Ac_q10_FDR5_peak_767	27	.	3.81291	4.56318	2.70169	6
1	2177124	2177428	HS_B2_H3K27Ac_q10_FDR5_peak_768	54	.	5.44702	7.66732	5.41243	119
1	2178181	2178671	HS_B2_H3K27Ac_q10_FDR5_peak_769	40	.	4.00627	6.12875	4.08373	142
1	2178836	2179267	HS_B2_H3K27Ac_q10_FDR5_peak_770	35	.	4.24037	5.54461	3.53534	118
1	2179472	2180345	HS_B2_H3K27Ac_q10_FDR5_peak_771	122	.	8.71523	14.90760	12.21123	418
1	2180721	2180895	HS_B2_H3K27Ac_q10_FDR5_peak_772	27	.	3.81291	4.56318	2.70169	34
1	2181265	2182047	HS_B2_H3K27Ac_q10_FDR5_peak_773	54	.	5.44702	7.66732	5.41243	314
1	2182328	2182787	HS_B2_H3K27Ac_q10_FDR5_peak_774	72	.	6.12498	9.59348	7.20153	113
1	2182887	2183165	HS_B2_H3K27Ac_q10_FDR5_peak_775	35	.	4.24037	5.54461	3.53534	97
1	2183958	2184422	HS_B2_H3K27Ac_q10_FDR5_peak_776	86	.	7.08112	11.14289	8.63206	108
1	2184621	2184916	HS_B2_H3K27Ac_q10_FDR5_peak_777	54	.	5.44702	7.66732	5.41243	113
1	2185146	2185381	HS_B2_H3K27Ac_q10_FDR5_peak_778	27	.	3.76748	4.49202	2.70169	49
1	2185754	2186260	HS_B2_H3K27Ac_q10_FDR5_peak_779	44	.	4.71152	6.49926	4.42527	384
1	2188007	2188494	HS_B2_H3K27Ac_q10_FDR5_peak_780	75	.	6.53642	9.94898	7.51041	279
1	2189111	2189503	HS_B2_H3K27Ac_q10_FDR5_peak_781	70	.	5.58933	9.40586	7.03043	72
1	2189660	2191660	HS_B2_H3K27Ac_q10_FDR5_peak_782	394	.	17.43011	43.22403	39.44798	459
1	2191765	2192420	HS_B2_H3K27Ac_q10_FDR5_peak_783	98	.	7.44507	12.43344	9.84959	421
1	2192744	2194224	HS_B2_H3K27Ac_q10_FDR5_peak_784	126	.	8.48074	15.36442	12.64900	933
1	2194866	2196261	HS_B2_H3K27Ac_q10_FDR5_peak_785	240	.	11.68448	27.22562	24.06244	408
1	2196930	2197257	HS_B2_H3K27Ac_q10_FDR5_peak_786	64	.	5.60343	8.75736	6.43500	86
1	2197418	2197832	HS_B2_H3K27Ac_q10_FDR5_peak_787	74	.	6.27260	9.83045	7.42906	205
1	2198294	2199727	HS_B2_H3K27Ac_q10_FDR5_peak_788	161	.	8.94293	19.06348	16.19891	520
1	2200461	2201425	HS_B2_H3K27Ac_q10_FDR5_peak_789	87	.	6.70389	11.23094	8.71624	308
1	2203107	2204846	HS_B2_H3K27Ac_q10_FDR5_peak_790	150	.	9.42305	17.84642	15.03104	1567
1	2205335	2209286	HS_B2_H3K27Ac_q10_FDR5_peak_791	393	.	19.06456	43.09224	39.32143	2846
1	2209436	2210120	HS_B2_H3K27Ac_q10_FDR5_peak_792	134	.	9.25993	16.21715	13.46606	157
1	2210323	2210545	HS_B2_H3K27Ac_q10_FDR5_peak_793	35	.	4.35761	5.54954	3.53534	86
1	2210700	2211132	HS_B2_H3K27Ac_q10_FDR5_peak_794	53	.	5.18268	7.49447	5.30201	362
1	2212013	2216500	HS_B2_H3K27Ac_q10_FDR5_peak_795	257	.	14.16224	28.97942	25.74151	951
1	2216801	2216948	HS_B2_H3K27Ac_q10_FDR5_peak_796	27	.	3.79956	4.68104	2.79787	57
1	2220309	2220713	HS_B2_H3K27Ac_q10_FDR5_peak_797	61	.	5.21671	8.45269	6.16357	70
1	2224709	2224866	HS_B2_H3K27Ac_q10_FDR5_peak_798	45	.	4.50027	6.68346	4.53568	127
1	2226538	2227795	HS_B2_H3K27Ac_q10_FDR5_peak_799	493	.	15.23854	53.57838	49.37091	986
1	2228286	2228617	HS_B2_H3K27Ac_q10_FDR5_peak_800	77	.	6.30345	10.21996	7.77369	140
1	2228737	2232812	HS_B2_H3K27Ac_q10_FDR5_peak_801	320	.	15.81805	35.53469	32.05780	1269
1	2232947	2236595	HS_B2_H3K27Ac_q10_FDR5_peak_802	301	.	15.79635	33.55531	30.15192	1242
1	2236860	2239191	HS_B2_H3K27Ac_q10_FDR5_peak_803	200	.	11.98344	23.11071	20.08922	1617
1	2239368	2241193	HS_B2_H3K27Ac_q10_FDR5_peak_804	108	.	7.07982	13.47934	10.85916	433
1	2241924	2242218	HS_B2_H3K27Ac_q10_FDR5_peak_805	64	.	5.60343	8.75736	6.43500	254
1	2243159	2243671	HS_B2_H3K27Ac_q10_FDR5_peak_806	143	.	9.56046	17.14398	14.36054	174
1	2246259	2246863	HS_B2_H3K27Ac_q10_FDR5_peak_807	93	.	7.33943	11.89765	9.35517	362
1	2247079	2247386	HS_B2_H3K27Ac_q10_FDR5_peak_808	44	.	4.71152	6.49926	4.42527	178
1	2247508	2248619	HS_B2_H3K27Ac_q10_FDR5_peak_809	266	.	13.66342	29.96257	26.69579	743
1	2248803	2249806	HS_B2_H3K27Ac_q10_FDR5_peak_810	241	.	13.51530	27.31293	24.14759	377
1	2250264	2251103	HS_B2_H3K27Ac_q10_FDR5_peak_811	134	.	9.25993	16.21715	13.46606	608
1	2251369	2252122	HS_B2_H3K27Ac_q10_FDR5_peak_812	200	.	11.98344	23.11071	20.08922	634
1	2252267	2252895	HS_B2_H3K27Ac_q10_FDR5_peak_813	103	.	7.53844	12.97584	10.37442	162
1	2253127	2253556	HS_B2_H3K27Ac_q10_FDR5_peak_814	72	.	6.12498	9.59348	7.20153	146
1	2253710	2255074	HS_B2_H3K27Ac_q10_FDR5_peak_815	109	.	8.17053	13.62423	10.98342	1234
1	2256268	2257117	HS_B2_H3K27Ac_q10_FDR5_peak_816	147	.	9.80463	17.55139	14.74608	250
1	2257410	2257597	HS_B2_H3K27Ac_q10_FDR5_peak_817	75	.	6.53642	9.94898	7.51041	55
1	2260093	2260330	HS_B2_H3K27Ac_q10_FDR5_peak_818	57	.	5.48217	7.96952	5.70390	93
1	2266308	2266564	HS_B2_H3K27Ac_q10_FDR5_peak_819	53	.	5.18268	7.49447	5.30201	128
1	2267172	2267695	HS_B2_H3K27Ac_q10_FDR5_peak_820	75	.	6.34841	9.95233	7.51342	377
1	2267799	2268844	HS_B2_H3K27Ac_q10_FDR5_peak_821	88	.	7.00611	11.35479	8.83626	568
1	2269218	2269908	HS_B2_H3K27Ac_q10_FDR5_peak_822	53	.	4.84409	7.52899	5.33170	561
1	2270022	2272958	HS_B2_H3K27Ac_q10_FDR5_peak_823	150	.	9.42305	17.84642	15.03104	271
1	2273086	2273360	HS_B2_H3K27Ac_q10_FDR5_peak_824	54	.	5.44702	7.66732	5.41243	146
1	2273555	2276571	HS_B2_H3K27Ac_q10_FDR5_peak_825	79	.	5.96196	10.38666	7.93319	1696
1	2277780	2279711	HS_B2_H3K27Ac_q10_FDR5_peak_826	122	.	8.71523	14.90760	12.21123	1115
1	2280020	2280671	HS_B2_H3K27Ac_q10_FDR5_peak_827	51	.	5.10439	7.37075	5.19356	135
1	2282515	2284380	HS_B2_H3K27Ac_q10_FDR5_peak_828	115	.	8.00959	14.15781	11.50098	1731
1	2284494	2285043	HS_B2_H3K27Ac_q10_FDR5_peak_829	198	.	11.84066	22.87013	19.86648	339
1	2286670	2286818	HS_B2_H3K27Ac_q10_FDR5_peak_830	38	.	4.31033	5.87240	3.84009	32
1	2287091	2287911	HS_B2_H3K27Ac_q10_FDR5_peak_831	64	.	5.97338	8.75961	6.43500	118
1	2288735	2289279	HS_B2_H3K27Ac_q10_FDR5_peak_832	92	.	7.06729	11.81999	9.28064	341
1	2289654	2291591	HS_B2_H3K27Ac_q10_FDR5_peak_833	187	.	11.43874	21.68968	18.72618	1392
1	2292104	2293376	HS_B2_H3K27Ac_q10_FDR5_peak_834	97	.	7.62582	12.36869	9.78856	459
1	2293650	2293918	HS_B2_H3K27Ac_q10_FDR5_peak_835	35	.	4.35761	5.54954	3.53534	137
1	2294099	2295344	HS_B2_H3K27Ac_q10_FDR5_peak_836	97	.	7.62582	12.36869	9.78856	685
1	2295510	2295860	HS_B2_H3K27Ac_q10_FDR5_peak_837	36	.	4.34257	5.70323	3.68229	218
1	2296745	2296932	HS_B2_H3K27Ac_q10_FDR5_peak_838	27	.	3.81291	4.56318	2.70169	104
1	2297500	2297940	HS_B2_H3K27Ac_q10_FDR5_peak_839	75	.	6.53642	9.94898	7.51041	78
1	2298256	2299590	HS_B2_H3K27Ac_q10_FDR5_peak_840	97	.	7.62582	12.36869	9.78856	1207
1	2299789	2302632	HS_B2_H3K27Ac_q10_FDR5_peak_841	160	.	10.34933	18.90900	16.05200	1121
1	2303012	2303763	HS_B2_H3K27Ac_q10_FDR5_peak_842	48	.	4.88020	7.01697	4.85560	378
1	2305092	2305493	HS_B2_H3K27Ac_q10_FDR5_peak_843	37	.	4.09885	5.77870	3.75141	58
1	2308677	2309191	HS_B2_H3K27Ac_q10_FDR5_peak_844	46	.	4.77533	6.85155	4.69857	385
1	2310208	2310950	HS_B2_H3K27Ac_q10_FDR5_peak_845	94	.	7.15220	11.95769	9.41328	151
1	2311130	2312085	HS_B2_H3K27Ac_q10_FDR5_peak_846	160	.	10.09206	18.95168	16.09347	256
1	2312209	2314747	HS_B2_H3K27Ac_q10_FDR5_peak_847	173	.	10.89403	20.28879	17.37457	1884
1	2314945	2315132	HS_B2_H3K27Ac_q10_FDR5_peak_848	54	.	5.44702	7.66732	5.41243	115
1	2315339	2315519	HS_B2_H3K27Ac_q10_FDR5_peak_849	53	.	5.18268	7.49447	5.30201	78
1	2315645	2316255	HS_B2_H3K27Ac_q10_FDR5_peak_850	109	.	8.17053	13.62423	10.98342	241
1	2316806	2317101	HS_B2_H3K27Ac_q10_FDR5_peak_851	106	.	7.72012	13.27181	10.65947	125
1	2317336	2317895	HS_B2_H3K27Ac_q10_FDR5_peak_852	19	.	2.74765	3.68851	1.97064	265
1	2318193	2318483	HS_B2_H3K27Ac_q10_FDR5_peak_853	37	.	4.09885	5.77870	3.75141	86
1	2318595	2318914	HS_B2_H3K27Ac_q10_FDR5_peak_854	103	.	7.72995	12.89832	10.30331	197
1	2319081	2319597	HS_B2_H3K27Ac_q10_FDR5_peak_855	58	.	5.59724	8.15313	5.87935	278
1	2320107	2322999	HS_B2_H3K27Ac_q10_FDR5_peak_856	88	.	6.33458	11.39344	8.87176	938
1	2323193	2324325	HS_B2_H3K27Ac_q10_FDR5_peak_857	82	.	6.59753	10.69416	8.22394	937
1	2324590	2324778	HS_B2_H3K27Ac_q10_FDR5_peak_858	20	.	3.31164	3.79467	2.05380	85
1	2325905	2326052	HS_B2_H3K27Ac_q10_FDR5_peak_859	28	.	3.74609	4.78208	2.89354	89
1	2326436	2326904	HS_B2_H3K27Ac_q10_FDR5_peak_860	64	.	5.45276	8.84065	6.48509	395
1	2327623	2327770	HS_B2_H3K27Ac_q10_FDR5_peak_861	27	.	3.38992	4.62462	2.75287	12
1	2327957	2328208	HS_B2_H3K27Ac_q10_FDR5_peak_862	17	.	2.92771	3.35793	1.73552	42
1	2328433	2328751	HS_B2_H3K27Ac_q10_FDR5_peak_863	54	.	5.30758	7.69219	5.43570	142
1	2328872	2329655	HS_B2_H3K27Ac_q10_FDR5_peak_864	35	.	4.24037	5.54461	3.53534	769
1	2329756	2330851	HS_B2_H3K27Ac_q10_FDR5_peak_865	86	.	7.08112	11.14289	8.63206	722
1	2330952	2331099	HS_B2_H3K27Ac_q10_FDR5_peak_866	35	.	4.35761	5.54954	3.53534	73
1	2331247	2331677	HS_B2_H3K27Ac_q10_FDR5_peak_867	75	.	6.53642	9.94898	7.51041	88
1	2332459	2332735	HS_B2_H3K27Ac_q10_FDR5_peak_868	44	.	4.90232	6.58595	4.44581	105
1	2332963	2335084	HS_B2_H3K27Ac_q10_FDR5_peak_869	86	.	7.08112	11.14289	8.63206	615
1	2335465	2335715	HS_B2_H3K27Ac_q10_FDR5_peak_870	35	.	4.24037	5.54461	3.53534	57
1	2336158	2336621	HS_B2_H3K27Ac_q10_FDR5_peak_871	44	.	4.90232	6.58595	4.44581	407
1	2336753	2337240	HS_B2_H3K27Ac_q10_FDR5_peak_872	21	.	3.08175	3.92578	2.17658	426
1	2337371	2337713	HS_B2_H3K27Ac_q10_FDR5_peak_873	24	.	3.35360	4.17607	2.40704	12
1	2338491	2338892	HS_B2_H3K27Ac_q10_FDR5_peak_874	64	.	5.99172	8.78948	6.43500	85
1	2339536	2339720	HS_B2_H3K27Ac_q10_FDR5_peak_875	35	.	4.24037	5.54461	3.53534	136
1	2340127	2340958	HS_B2_H3K27Ac_q10_FDR5_peak_876	54	.	5.44702	7.66732	5.41243	137
1	2341790	2342484	HS_B2_H3K27Ac_q10_FDR5_peak_877	97	.	7.62582	12.36869	9.78856	583
1	2342597	2342781	HS_B2_H3K27Ac_q10_FDR5_peak_878	35	.	4.24037	5.54461	3.53534	98
1	2342979	2343370	HS_B2_H3K27Ac_q10_FDR5_peak_879	37	.	4.09885	5.77870	3.75141	329
1	2343503	2343836	HS_B2_H3K27Ac_q10_FDR5_peak_880	23	.	3.51758	4.10646	2.34736	275
1	2344050	2345700	HS_B2_H3K27Ac_q10_FDR5_peak_881	72	.	6.12498	9.59348	7.20153	208
1	2346309	2346510	HS_B2_H3K27Ac_q10_FDR5_peak_882	40	.	4.00627	6.12875	4.08373	124
1	2346796	2347745	HS_B2_H3K27Ac_q10_FDR5_peak_883	53	.	5.18268	7.49447	5.30201	813
1	2347987	2348200	HS_B2_H3K27Ac_q10_FDR5_peak_884	27	.	3.76922	4.63463	2.75287	56
1	2348455	2348808	HS_B2_H3K27Ac_q10_FDR5_peak_885	61	.	5.76669	8.42501	6.14068	91
1	2350349	2350861	HS_B2_H3K27Ac_q10_FDR5_peak_886	64	.	5.99172	8.78948	6.43500	278
1	2351225	2351440	HS_B2_H3K27Ac_q10_FDR5_peak_887	21	.	3.08175	3.92578	2.17658	123
1	2352810	2353135	HS_B2_H3K27Ac_q10_FDR5_peak_888	53	.	5.18268	7.49447	5.30201	139
1	2353296	2355124	HS_B2_H3K27Ac_q10_FDR5_peak_889	27	.	3.38992	4.62462	2.75287	745
1	2355483	2356163	HS_B2_H3K27Ac_q10_FDR5_peak_890	74	.	5.84224	9.82463	7.42424	143
1	2356282	2356560	HS_B2_H3K27Ac_q10_FDR5_peak_891	27	.	3.81291	4.56318	2.70169	140
1	2357102	2357318	HS_B2_H3K27Ac_q10_FDR5_peak_892	31	.	4.02009	5.02040	3.11545	76
1	2357428	2357807	HS_B2_H3K27Ac_q10_FDR5_peak_893	61	.	5.79174	8.46537	6.17541	200
1	2358109	2358423	HS_B2_H3K27Ac_q10_FDR5_peak_894	82	.	6.81518	10.70740	8.23560	198
1	2358689	2359580	HS_B2_H3K27Ac_q10_FDR5_peak_895	91	.	7.18407	11.64403	9.11451	99
1	2372618	2372810	HS_B2_H3K27Ac_q10_FDR5_peak_896	48	.	5.02511	6.99272	4.83156	114
1	2372958	2373148	HS_B2_H3K27Ac_q10_FDR5_peak_897	62	.	5.65383	8.52684	6.22734	45
1	2373250	2373955	HS_B2_H3K27Ac_q10_FDR5_peak_898	44	.	4.90232	6.58595	4.44581	569
1	2375223	2376090	HS_B2_H3K27Ac_q10_FDR5_peak_899	64	.	5.99172	8.78948	6.43500	257
1	2376915	2377287	HS_B2_H3K27Ac_q10_FDR5_peak_900	24	.	3.35360	4.17607	2.40704	238
1	2377465	2378280	HS_B2_H3K27Ac_q10_FDR5_peak_901	30	.	3.72622	4.95734	3.05784	395
1	2378707	2378953	HS_B2_H3K27Ac_q10_FDR5_peak_902	35	.	4.24037	5.54461	3.53534	126
1	2379918	2380169	HS_B2_H3K27Ac_q10_FDR5_peak_903	134	.	9.25993	16.21715	13.46606	135
1	2380880	2382504	HS_B2_H3K27Ac_q10_FDR5_peak_904	96	.	7.50165	12.16384	9.61442	1389
1	2382679	2383160	HS_B2_H3K27Ac_q10_FDR5_peak_905	53	.	5.33474	7.48622	5.30201	110
1	2383697	2384052	HS_B2_H3K27Ac_q10_FDR5_peak_906	83	.	6.87465	10.80437	8.33055	221
1	2384495	2384642	HS_B2_H3K27Ac_q10_FDR5_peak_907	27	.	3.71229	4.54770	2.70169	95
1	2385313	2385534	HS_B2_H3K27Ac_q10_FDR5_peak_908	30	.	3.72622	4.95734	3.05784	75
1	2390783	2391583	HS_B2_H3K27Ac_q10_FDR5_peak_909	152	.	7.35654	18.11174	15.28536	490
1	2391814	2392395	HS_B2_H3K27Ac_q10_FDR5_peak_910	115	.	5.12308	14.22968	11.56932	103
1	2392819	2393174	HS_B2_H3K27Ac_q10_FDR5_peak_911	54	.	5.35018	7.75974	5.49965	129
1	2393383	2393675	HS_B2_H3K27Ac_q10_FDR5_peak_912	93	.	7.12418	11.91224	9.36929	126
1	2394234	2394381	HS_B2_H3K27Ac_q10_FDR5_peak_913	23	.	3.51758	4.10646	2.34736	111
1	2394775	2395099	HS_B2_H3K27Ac_q10_FDR5_peak_914	80	.	6.69929	10.51899	8.06013	121
1	2395305	2395739	HS_B2_H3K27Ac_q10_FDR5_peak_915	80	.	6.69929	10.51899	8.06013	139
1	2396159	2396758	HS_B2_H3K27Ac_q10_FDR5_peak_916	74	.	6.45854	9.82159	7.42167	61
1	2398159	2398306	HS_B2_H3K27Ac_q10_FDR5_peak_917	13	.	2.82691	2.96971	1.37503	61
1	2399978	2400125	HS_B2_H3K27Ac_q10_FDR5_peak_918	18	.	2.98098	3.43881	1.80598	76
1	2401662	2401962	HS_B2_H3K27Ac_q10_FDR5_peak_919	54	.	5.44702	7.66732	5.41243	207
1	2402525	2402973	HS_B2_H3K27Ac_q10_FDR5_peak_920	64	.	5.99172	8.78948	6.43500	316
1	2403325	2403544	HS_B2_H3K27Ac_q10_FDR5_peak_921	75	.	6.53642	9.94898	7.51041	79
1	2404376	2404675	HS_B2_H3K27Ac_q10_FDR5_peak_922	97	.	7.62582	12.36869	9.78856	164
1	2404957	2405450	HS_B2_H3K27Ac_q10_FDR5_peak_923	64	.	5.99172	8.78948	6.43500	70
1	2406365	2407036	HS_B2_H3K27Ac_q10_FDR5_peak_924	64	.	5.99172	8.78948	6.43500	111
1	2407152	2407450	HS_B2_H3K27Ac_q10_FDR5_peak_925	27	.	3.81291	4.56318	2.70169	3
1	2407621	2407811	HS_B2_H3K27Ac_q10_FDR5_peak_926	35	.	4.35761	5.54954	3.53534	127
1	2408562	2409564	HS_B2_H3K27Ac_q10_FDR5_peak_927	61	.	4.35045	8.44975	6.16357	123
1	2409813	2410458	HS_B2_H3K27Ac_q10_FDR5_peak_928	57	.	5.50480	8.00558	5.73909	503
1	2411501	2412594	HS_B2_H3K27Ac_q10_FDR5_peak_929	219	.	8.47193	25.05123	21.96574	893
1	2412723	2414873	HS_B2_H3K27Ac_q10_FDR5_peak_930	225	.	6.95676	25.66249	22.55706	397
1	2415020	2416066	HS_B2_H3K27Ac_q10_FDR5_peak_931	78	.	6.58726	10.33753	7.88829	559
1	2416290	2416527	HS_B2_H3K27Ac_q10_FDR5_peak_932	20	.	3.29807	3.77427	2.03561	110
1	2416635	2416945	HS_B2_H3K27Ac_q10_FDR5_peak_933	53	.	4.84409	7.52899	5.33170	182
1	2417455	2417848	HS_B2_H3K27Ac_q10_FDR5_peak_934	35	.	4.24037	5.54461	3.53534	253
1	2418111	2418473	HS_B2_H3K27Ac_q10_FDR5_peak_935	44	.	4.90232	6.58595	4.44581	243
1	2418695	2419213	HS_B2_H3K27Ac_q10_FDR5_peak_936	54	.	5.44702	7.66732	5.41243	111
1	2419421	2419683	HS_B2_H3K27Ac_q10_FDR5_peak_937	64	.	5.99172	8.78948	6.43500	123
1	2420359	2420555	HS_B2_H3K27Ac_q10_FDR5_peak_938	27	.	3.80124	4.54486	2.70169	123
1	2425928	2426101	HS_B2_H3K27Ac_q10_FDR5_peak_939	40	.	4.56041	6.04347	4.00475	96
1	2426423	2426698	HS_B2_H3K27Ac_q10_FDR5_peak_940	44	.	4.71152	6.49926	4.42527	134
1	2427380	2427754	HS_B2_H3K27Ac_q10_FDR5_peak_941	30	.	3.87930	4.98723	3.08544	21
1	2427933	2428261	HS_B2_H3K27Ac_q10_FDR5_peak_942	35	.	4.28666	5.43709	3.50841	264
1	2428768	2429017	HS_B2_H3K27Ac_q10_FDR5_peak_943	24	.	3.35360	4.17607	2.40704	28
1	2429194	2429544	HS_B2_H3K27Ac_q10_FDR5_peak_944	54	.	5.44702	7.66732	5.41243	247
1	2429770	2430032	HS_B2_H3K27Ac_q10_FDR5_peak_945	64	.	5.99172	8.78948	6.43500	96
1	2430246	2430724	HS_B2_H3K27Ac_q10_FDR5_peak_946	44	.	4.90232	6.58595	4.44581	38
1	2431138	2433010	HS_B2_H3K27Ac_q10_FDR5_peak_947	62	.	5.65383	8.52684	6.22734	143
1	2433200	2434009	HS_B2_H3K27Ac_q10_FDR5_peak_948	62	.	5.65383	8.52684	6.22734	669
1	2434113	2434400	HS_B2_H3K27Ac_q10_FDR5_peak_949	75	.	6.53642	9.94898	7.51041	136
1	2434594	2434742	HS_B2_H3K27Ac_q10_FDR5_peak_950	35	.	4.35761	5.54954	3.53534	131
1	2435051	2435885	HS_B2_H3K27Ac_q10_FDR5_peak_951	64	.	5.99172	8.78948	6.43500	544
1	2436672	2437182	HS_B2_H3K27Ac_q10_FDR5_peak_952	54	.	5.44702	7.66732	5.41243	364
1	2438463	2439058	HS_B2_H3K27Ac_q10_FDR5_peak_953	44	.	4.90232	6.58595	4.44581	508
1	2440130	2440552	HS_B2_H3K27Ac_q10_FDR5_peak_954	54	.	3.63573	7.66369	5.41243	321
1	2440676	2441072	HS_B2_H3K27Ac_q10_FDR5_peak_955	27	.	3.71229	4.54770	2.70169	137
1	2441587	2441945	HS_B2_H3K27Ac_q10_FDR5_peak_956	35	.	4.35761	5.54954	3.53534	251
1	2442625	2443654	HS_B2_H3K27Ac_q10_FDR5_peak_957	86	.	7.08112	11.14289	8.63206	141
1	2444509	2445006	HS_B2_H3K27Ac_q10_FDR5_peak_958	44	.	4.71152	6.49926	4.42527	359
1	2445772	2446590	HS_B2_H3K27Ac_q10_FDR5_peak_959	44	.	4.71152	6.49926	4.42527	129
1	2446693	2446896	HS_B2_H3K27Ac_q10_FDR5_peak_960	35	.	4.35761	5.54954	3.53534	114
1	2447045	2447213	HS_B2_H3K27Ac_q10_FDR5_peak_961	54	.	5.44702	7.66732	5.41243	92
1	2447982	2448368	HS_B2_H3K27Ac_q10_FDR5_peak_962	64	.	5.99172	8.78948	6.43500	249
1	2448653	2448854	HS_B2_H3K27Ac_q10_FDR5_peak_963	54	.	5.44702	7.66732	5.41243	116
1	2449515	2449671	HS_B2_H3K27Ac_q10_FDR5_peak_964	61	.	5.76669	8.42501	6.14068	126
1	2449838	2450370	HS_B2_H3K27Ac_q10_FDR5_peak_965	75	.	6.53642	9.94898	7.51041	218
1	2451262	2451735	HS_B2_H3K27Ac_q10_FDR5_peak_966	75	.	6.53642	9.94898	7.51041	311
1	2452275	2453718	HS_B2_H3K27Ac_q10_FDR5_peak_967	86	.	7.08112	11.14289	8.63206	360
1	2453877	2454463	HS_B2_H3K27Ac_q10_FDR5_peak_968	64	.	5.99172	8.78948	6.43500	365
1	2454571	2454935	HS_B2_H3K27Ac_q10_FDR5_peak_969	54	.	5.44702	7.66732	5.41243	303
1	2455143	2455452	HS_B2_H3K27Ac_q10_FDR5_peak_970	18	.	2.98098	3.43881	1.80598	45
1	2455651	2455953	HS_B2_H3K27Ac_q10_FDR5_peak_971	19	.	3.26821	3.63323	1.91836	95
1	2456168	2457777	HS_B2_H3K27Ac_q10_FDR5_peak_972	64	.	5.99172	8.78948	6.43500	630
1	2457937	2458121	HS_B2_H3K27Ac_q10_FDR5_peak_973	64	.	5.99172	8.78948	6.43500	85
1	2458338	2458574	HS_B2_H3K27Ac_q10_FDR5_peak_974	75	.	6.53642	9.94898	7.51041	116
1	2458764	2459286	HS_B2_H3K27Ac_q10_FDR5_peak_975	64	.	5.99172	8.78948	6.43500	379
1	2459756	2461579	HS_B2_H3K27Ac_q10_FDR5_peak_976	97	.	7.62582	12.36869	9.78856	393
1	2462326	2462662	HS_B2_H3K27Ac_q10_FDR5_peak_977	64	.	5.99172	8.78948	6.43500	217
1	2462953	2463442	HS_B2_H3K27Ac_q10_FDR5_peak_978	35	.	4.35761	5.54954	3.53534	362
1	2463592	2464152	HS_B2_H3K27Ac_q10_FDR5_peak_979	44	.	4.90232	6.58595	4.44581	240
1	2464417	2464992	HS_B2_H3K27Ac_q10_FDR5_peak_980	27	.	3.76922	4.63463	2.75287	469
1	2465220	2465926	HS_B2_H3K27Ac_q10_FDR5_peak_981	54	.	5.44702	7.66732	5.41243	472
1	2466191	2466878	HS_B2_H3K27Ac_q10_FDR5_peak_982	54	.	5.44702	7.66732	5.41243	234
1	2467942	2468196	HS_B2_H3K27Ac_q10_FDR5_peak_983	27	.	3.76922	4.63463	2.75287	132
1	2468335	2468544	HS_B2_H3K27Ac_q10_FDR5_peak_984	19	.	3.26821	3.63323	1.91836	165
1	2468813	2469321	HS_B2_H3K27Ac_q10_FDR5_peak_985	75	.	6.53642	9.94898	7.51041	418
1	2470143	2470304	HS_B2_H3K27Ac_q10_FDR5_peak_986	44	.	4.90232	6.58595	4.44581	58
1	2470416	2471359	HS_B2_H3K27Ac_q10_FDR5_peak_987	122	.	8.71523	14.90760	12.21123	269
1	2471590	2472208	HS_B2_H3K27Ac_q10_FDR5_peak_988	75	.	6.53642	9.94898	7.51041	315
1	2472455	2472871	HS_B2_H3K27Ac_q10_FDR5_peak_989	64	.	5.99172	8.78948	6.43500	292
1	2473164	2473872	HS_B2_H3K27Ac_q10_FDR5_peak_990	72	.	6.12498	9.59348	7.20153	135
1	2473974	2477242	HS_B2_H3K27Ac_q10_FDR5_peak_991	174	.	10.36535	20.41284	17.49334	1727
1	2477424	2477676	HS_B2_H3K27Ac_q10_FDR5_peak_992	44	.	4.90232	6.58595	4.44581	132
1	2477781	2478847	HS_B2_H3K27Ac_q10_FDR5_peak_993	64	.	5.99172	8.78948	6.43500	933
1	2479220	2479680	HS_B2_H3K27Ac_q10_FDR5_peak_994	134	.	9.25993	16.21715	13.46606	141
1	2479819	2480254	HS_B2_H3K27Ac_q10_FDR5_peak_995	44	.	4.71152	6.49926	4.42527	346
1	2480420	2480717	HS_B2_H3K27Ac_q10_FDR5_peak_996	64	.	5.99172	8.78948	6.43500	113
1	2480904	2481285	HS_B2_H3K27Ac_q10_FDR5_peak_997	54	.	5.44702	7.66732	5.41243	293
1	2481424	2482199	HS_B2_H3K27Ac_q10_FDR5_peak_998	54	.	5.44702	7.66732	5.41243	128
1	2482459	2483274	HS_B2_H3K27Ac_q10_FDR5_peak_999	64	.	5.99172	8.78948	6.43500	174
1	2484872	2485187	HS_B2_H3K27Ac_q10_FDR5_peak_1000	35	.	4.35761	5.54954	3.53534	137
1	2485300	2485567	HS_B2_H3K27Ac_q10_FDR5_peak_1001	25	.	3.66971	4.34007	2.55936	187
1	2485973	2487140	HS_B2_H3K27Ac_q10_FDR5_peak_1002	95	.	7.23761	12.09628	9.54804	368
1	2487876	2488023	HS_B2_H3K27Ac_q10_FDR5_peak_1003	27	.	3.81291	4.56318	2.70169	32
1	2489342	2489707	HS_B2_H3K27Ac_q10_FDR5_peak_1004	30	.	3.72622	4.95734	3.05784	199
1	2490244	2490600	HS_B2_H3K27Ac_q10_FDR5_peak_1005	35	.	4.35761	5.54954	3.53534	306
1	2490830	2491212	HS_B2_H3K27Ac_q10_FDR5_peak_1006	16	.	2.77357	3.26650	1.65008	249
1	2491452	2491754	HS_B2_H3K27Ac_q10_FDR5_peak_1007	64	.	5.99172	8.78948	6.43500	229
1	2491915	2494361	HS_B2_H3K27Ac_q10_FDR5_peak_1008	97	.	7.62582	12.36869	9.78856	1764
1	2494565	2495981	HS_B2_H3K27Ac_q10_FDR5_peak_1009	71	.	5.23897	9.49824	7.11749	832
1	2496114	2496261	HS_B2_H3K27Ac_q10_FDR5_peak_1010	27	.	3.81291	4.56318	2.70169	20
1	2496706	2497344	HS_B2_H3K27Ac_q10_FDR5_peak_1011	75	.	6.53642	9.94898	7.51041	59
1	2497876	2498218	HS_B2_H3K27Ac_q10_FDR5_peak_1012	35	.	4.35761	5.54954	3.53534	209
1	2498892	2499484	HS_B2_H3K27Ac_q10_FDR5_peak_1013	44	.	4.90232	6.58595	4.44581	138
1	2499647	2499949	HS_B2_H3K27Ac_q10_FDR5_peak_1014	86	.	7.08112	11.14289	8.63206	87
1	2500151	2500406	HS_B2_H3K27Ac_q10_FDR5_peak_1015	27	.	3.76922	4.63463	2.75287	112
1	2501406	2501777	HS_B2_H3K27Ac_q10_FDR5_peak_1016	43	.	4.64036	6.38783	4.32930	169
1	2502535	2503470	HS_B2_H3K27Ac_q10_FDR5_peak_1017	39	.	3.92748	5.99328	3.95590	172
1	2504248	2506027	HS_B2_H3K27Ac_q10_FDR5_peak_1018	37	.	3.67827	5.79698	3.76828	756
1	2506200	2506371	HS_B2_H3K27Ac_q10_FDR5_peak_1019	47	.	4.96338	6.89518	4.74102	117
1	2506485	2506632	HS_B2_H3K27Ac_q10_FDR5_peak_1020	27	.	3.76922	4.63463	2.75287	75
1	2506802	2506949	HS_B2_H3K27Ac_q10_FDR5_peak_1021	40	.	4.57956	6.07354	4.03360	42
1	2507911	2508183	HS_B2_H3K27Ac_q10_FDR5_peak_1022	64	.	5.99172	8.78948	6.43500	142
1	2508815	2509291	HS_B2_H3K27Ac_q10_FDR5_peak_1023	54	.	5.44702	7.66732	5.41243	210
1	2509723	2509903	HS_B2_H3K27Ac_q10_FDR5_peak_1024	75	.	6.53642	9.94898	7.51041	103
1	2510036	2510344	HS_B2_H3K27Ac_q10_FDR5_peak_1025	61	.	5.41101	8.44812	6.16285	212
1	2510873	2511143	HS_B2_H3K27Ac_q10_FDR5_peak_1026	42	.	4.71820	6.29231	4.23923	178
1	2511414	2511806	HS_B2_H3K27Ac_q10_FDR5_peak_1027	54	.	5.44702	7.66732	5.41243	119
1	2511934	2512261	HS_B2_H3K27Ac_q10_FDR5_peak_1028	109	.	8.17053	13.62423	10.98342	183
1	2512919	2513385	HS_B2_H3K27Ac_q10_FDR5_peak_1029	27	.	3.38992	4.62462	2.75287	80
1	2513831	2514191	HS_B2_H3K27Ac_q10_FDR5_peak_1030	54	.	5.44702	7.66732	5.41243	81
1	2515133	2515705	HS_B2_H3K27Ac_q10_FDR5_peak_1031	75	.	6.53642	9.94898	7.51041	340
1	2516091	2516531	HS_B2_H3K27Ac_q10_FDR5_peak_1032	35	.	4.24037	5.54461	3.53534	94
1	2516759	2517257	HS_B2_H3K27Ac_q10_FDR5_peak_1033	35	.	4.35761	5.54954	3.53534	409
1	2517487	2517767	HS_B2_H3K27Ac_q10_FDR5_peak_1034	44	.	4.90232	6.58595	4.44581	233
1	2518018	2518758	HS_B2_H3K27Ac_q10_FDR5_peak_1035	75	.	6.53642	9.94898	7.51041	532
1	2518940	2519125	HS_B2_H3K27Ac_q10_FDR5_peak_1036	13	.	2.82691	2.96971	1.37503	66
1	2520196	2520433	HS_B2_H3K27Ac_q10_FDR5_peak_1037	30	.	3.72622	4.95734	3.05784	166
1	2521334	2521829	HS_B2_H3K27Ac_q10_FDR5_peak_1038	94	.	7.37131	11.94985	9.40561	133
1	2522216	2522512	HS_B2_H3K27Ac_q10_FDR5_peak_1039	42	.	4.73870	6.32481	4.26969	138
1	2523158	2523361	HS_B2_H3K27Ac_q10_FDR5_peak_1040	43	.	4.82249	6.45815	4.39651	91
1	2523539	2524044	HS_B2_H3K27Ac_q10_FDR5_peak_1041	97	.	7.62582	12.36869	9.78856	266
1	2524568	2525080	HS_B2_H3K27Ac_q10_FDR5_peak_1042	27	.	3.76922	4.63463	2.75287	84
1	2525650	2526289	HS_B2_H3K27Ac_q10_FDR5_peak_1043	142	.	6.64016	17.06606	14.28683	336
1	2526418	2526626	HS_B2_H3K27Ac_q10_FDR5_peak_1044	65	.	5.08742	8.89122	6.53311	63
1	2526748	2529655	HS_B2_H3K27Ac_q10_FDR5_peak_1045	152	.	9.83307	18.04812	15.22570	1239
1	2530828	2531256	HS_B2_H3K27Ac_q10_FDR5_peak_1046	75	.	6.53642	9.94898	7.51041	281
1	2531412	2531936	HS_B2_H3K27Ac_q10_FDR5_peak_1047	75	.	6.53642	9.94898	7.51041	73
1	2532059	2532507	HS_B2_H3K27Ac_q10_FDR5_peak_1048	54	.	5.44702	7.66732	5.41243	377
1	2532826	2533254	HS_B2_H3K27Ac_q10_FDR5_peak_1049	44	.	4.90232	6.58595	4.44581	309
1	2534781	2535061	HS_B2_H3K27Ac_q10_FDR5_peak_1050	27	.	3.81291	4.56318	2.70169	65
1	2535480	2536193	HS_B2_H3K27Ac_q10_FDR5_peak_1051	75	.	6.53642	9.94898	7.51041	132
1	2537249	2537975	HS_B2_H3K27Ac_q10_FDR5_peak_1052	75	.	6.53642	9.94898	7.51041	428
1	2538473	2538988	HS_B2_H3K27Ac_q10_FDR5_peak_1053	35	.	4.35761	5.54954	3.53534	105
1	2539118	2540569	HS_B2_H3K27Ac_q10_FDR5_peak_1054	54	.	5.44702	7.66732	5.41243	772
1	2541654	2541911	HS_B2_H3K27Ac_q10_FDR5_peak_1055	86	.	7.08112	11.14289	8.63206	129
1	2542534	2542819	HS_B2_H3K27Ac_q10_FDR5_peak_1056	53	.	5.18268	7.49447	5.30201	82
1	2542976	2543185	HS_B2_H3K27Ac_q10_FDR5_peak_1057	27	.	3.81291	4.56318	2.70169	133
1	2543341	2543976	HS_B2_H3K27Ac_q10_FDR5_peak_1058	62	.	5.65383	8.52684	6.22734	119
1	2544095	2545645	HS_B2_H3K27Ac_q10_FDR5_peak_1059	115	.	8.00959	14.15781	11.50098	794
1	2545777	2546123	HS_B2_H3K27Ac_q10_FDR5_peak_1060	134	.	9.25993	16.21715	13.46606	220
1	2546369	2549636	HS_B2_H3K27Ac_q10_FDR5_peak_1061	621	.	26.69038	66.95506	62.14859	2035
1	2550068	2550475	HS_B2_H3K27Ac_q10_FDR5_peak_1062	54	.	5.30758	7.69219	5.43570	193
1	2550620	2551016	HS_B2_H3K27Ac_q10_FDR5_peak_1063	44	.	4.90232	6.58595	4.44581	44
1	2551715	2552046	HS_B2_H3K27Ac_q10_FDR5_peak_1064	122	.	8.71523	14.90760	12.21123	199
1	2552347	2552791	HS_B2_H3K27Ac_q10_FDR5_peak_1065	79	.	5.96196	10.38666	7.93319	312
1	2553779	2558059	HS_B2_H3K27Ac_q10_FDR5_peak_1066	638	.	27.23508	68.73204	63.83907	2668
1	2558494	2558666	HS_B2_H3K27Ac_q10_FDR5_peak_1067	62	.	5.65383	8.52684	6.22734	112
1	2558988	2560437	HS_B2_H3K27Ac_q10_FDR5_peak_1068	62	.	5.65383	8.52684	6.22734	123
1	2560766	2561351	HS_B2_H3K27Ac_q10_FDR5_peak_1069	64	.	5.99172	8.78948	6.43500	105
1	2561548	2562590	HS_B2_H3K27Ac_q10_FDR5_peak_1070	134	.	9.25993	16.21715	13.46606	511
1	2563177	2563673	HS_B2_H3K27Ac_q10_FDR5_peak_1071	54	.	5.44702	7.66732	5.41243	89
1	2563911	2564223	HS_B2_H3K27Ac_q10_FDR5_peak_1072	75	.	6.53642	9.94898	7.51041	190
1	2564352	2565325	HS_B2_H3K27Ac_q10_FDR5_peak_1073	82	.	6.59613	10.69191	8.22188	277
1	2566370	2566760	HS_B2_H3K27Ac_q10_FDR5_peak_1074	67	.	6.03013	9.12844	6.76345	185
1	2567227	2567739	HS_B2_H3K27Ac_q10_FDR5_peak_1075	44	.	4.90232	6.58595	4.44581	130
1	2568516	2568696	HS_B2_H3K27Ac_q10_FDR5_peak_1076	54	.	5.44702	7.66732	5.41243	109
1	2569092	2569464	HS_B2_H3K27Ac_q10_FDR5_peak_1077	18	.	2.98098	3.43881	1.80598	295
1	2569718	2569943	HS_B2_H3K27Ac_q10_FDR5_peak_1078	86	.	7.08112	11.14289	8.63206	117
1	2570434	2570582	HS_B2_H3K27Ac_q10_FDR5_peak_1079	44	.	4.90232	6.58595	4.44581	57
1	2575697	2576784	HS_B2_H3K27Ac_q10_FDR5_peak_1080	228	.	13.07284	26.00967	22.88453	914
1	2577050	2577263	HS_B2_H3K27Ac_q10_FDR5_peak_1081	30	.	3.72622	4.95734	3.05784	104
1	2577413	2577574	HS_B2_H3K27Ac_q10_FDR5_peak_1082	27	.	3.38992	4.62462	2.75287	78
1	2577788	2578885	HS_B2_H3K27Ac_q10_FDR5_peak_1083	436	.	20.45205	47.60888	43.65986	486
1	2580596	2581046	HS_B2_H3K27Ac_q10_FDR5_peak_1084	27	.	3.71229	4.54770	2.70169	222
1	2583604	2584057	HS_B2_H3K27Ac_q10_FDR5_peak_1085	23	.	3.51758	4.10646	2.34736	296
1	2584908	2586047	HS_B2_H3K27Ac_q10_FDR5_peak_1086	432	.	19.30030	47.14993	43.21100	905
1	2586169	2586605	HS_B2_H3K27Ac_q10_FDR5_peak_1087	324	.	11.56027	35.89856	32.40707	163
1	2587097	2588219	HS_B2_H3K27Ac_q10_FDR5_peak_1088	134	.	9.25993	16.21715	13.46606	151
1	2588636	2588826	HS_B2_H3K27Ac_q10_FDR5_peak_1089	35	.	4.35761	5.54954	3.53534	51
1	2589314	2589461	HS_B2_H3K27Ac_q10_FDR5_peak_1090	27	.	3.81291	4.56318	2.70169	64
1	2589608	2590115	HS_B2_H3K27Ac_q10_FDR5_peak_1091	30	.	3.72622	4.95734	3.05784	142
1	2590241	2590619	HS_B2_H3K27Ac_q10_FDR5_peak_1092	35	.	4.24037	5.54461	3.53534	241
1	2590793	2591040	HS_B2_H3K27Ac_q10_FDR5_peak_1093	36	.	4.16232	5.64131	3.62396	131
1	2591888	2592111	HS_B2_H3K27Ac_q10_FDR5_peak_1094	35	.	4.35761	5.54954	3.53534	126
1	2592650	2593589	HS_B2_H3K27Ac_q10_FDR5_peak_1095	122	.	8.71523	14.90760	12.21123	427
1	2594226	2594549	HS_B2_H3K27Ac_q10_FDR5_peak_1096	44	.	4.90232	6.58595	4.44581	176
1	2594722	2594946	HS_B2_H3K27Ac_q10_FDR5_peak_1097	27	.	3.38992	4.62462	2.75287	140
1	2595056	2595613	HS_B2_H3K27Ac_q10_FDR5_peak_1098	35	.	4.24037	5.54461	3.53534	220
1	2595876	2596374	HS_B2_H3K27Ac_q10_FDR5_peak_1099	54	.	5.44702	7.66732	5.41243	354
1	2596730	2596885	HS_B2_H3K27Ac_q10_FDR5_peak_1100	35	.	4.35761	5.54954	3.53534	73
1	2597481	2598294	HS_B2_H3K27Ac_q10_FDR5_peak_1101	122	.	8.71523	14.90760	12.21123	509
1	2601822	2601993	HS_B2_H3K27Ac_q10_FDR5_peak_1102	54	.	5.44702	7.66732	5.41243	45
1	2603128	2604009	HS_B2_H3K27Ac_q10_FDR5_peak_1103	35	.	4.35761	5.54954	3.53534	751
1	2604237	2604673	HS_B2_H3K27Ac_q10_FDR5_peak_1104	54	.	5.44702	7.66732	5.41243	303
1	2604776	2604923	HS_B2_H3K27Ac_q10_FDR5_peak_1105	27	.	3.76922	4.63463	2.75287	53
1	2605246	2605480	HS_B2_H3K27Ac_q10_FDR5_peak_1106	44	.	4.71152	6.49926	4.42527	121
1	2606190	2606751	HS_B2_H3K27Ac_q10_FDR5_peak_1107	44	.	4.90232	6.58595	4.44581	412
1	2607159	2607306	HS_B2_H3K27Ac_q10_FDR5_peak_1108	27	.	3.81291	4.56318	2.70169	13
1	2607704	2608412	HS_B2_H3K27Ac_q10_FDR5_peak_1109	54	.	5.44702	7.66732	5.41243	535
1	2609194	2609496	HS_B2_H3K27Ac_q10_FDR5_peak_1110	38	.	4.31033	5.87240	3.84009	145
1	2609779	2610092	HS_B2_H3K27Ac_q10_FDR5_peak_1111	51	.	5.10439	7.37075	5.19356	167
1	2610462	2610686	HS_B2_H3K27Ac_q10_FDR5_peak_1112	33	.	4.19396	5.29122	3.37124	90
1	2610989	2611326	HS_B2_H3K27Ac_q10_FDR5_peak_1113	75	.	6.53642	9.94898	7.51041	229
1	2611691	2611947	HS_B2_H3K27Ac_q10_FDR5_peak_1114	75	.	6.53642	9.94898	7.51041	121
1	2612198	2613288	HS_B2_H3K27Ac_q10_FDR5_peak_1115	44	.	4.90232	6.58595	4.44581	565
1	2627827	2628593	HS_B2_H3K27Ac_q10_FDR5_peak_1116	54	.	5.44702	7.66732	5.41243	644
1	2628751	2628898	HS_B2_H3K27Ac_q10_FDR5_peak_1117	39	.	4.52260	5.98416	3.94694	96
1	2629475	2630197	HS_B2_H3K27Ac_q10_FDR5_peak_1118	49	.	4.91619	7.07373	4.90956	122
1	2630361	2630663	HS_B2_H3K27Ac_q10_FDR5_peak_1119	44	.	4.71152	6.49926	4.42527	70
1	2631002	2631507	HS_B2_H3K27Ac_q10_FDR5_peak_1120	54	.	5.44702	7.66732	5.41243	386
1	2632475	2633091	HS_B2_H3K27Ac_q10_FDR5_peak_1121	109	.	8.17053	13.62423	10.98342	489
1	2633849	2634645	HS_B2_H3K27Ac_q10_FDR5_peak_1122	97	.	7.62582	12.36869	9.78856	308
1	2635128	2635437	HS_B2_H3K27Ac_q10_FDR5_peak_1123	27	.	3.76922	4.63463	2.75287	220
1	2635633	2635899	HS_B2_H3K27Ac_q10_FDR5_peak_1124	64	.	5.99172	8.78948	6.43500	181
1	2638463	2638874	HS_B2_H3K27Ac_q10_FDR5_peak_1125	97	.	7.62582	12.36869	9.78856	192
1	2639352	2639973	HS_B2_H3K27Ac_q10_FDR5_peak_1126	75	.	6.53642	9.94898	7.51041	118
1	2640177	2640724	HS_B2_H3K27Ac_q10_FDR5_peak_1127	64	.	5.99172	8.78948	6.43500	203
1	2641508	2644013	HS_B2_H3K27Ac_q10_FDR5_peak_1128	136	.	5.82897	16.43554	13.67616	1483
1	2644128	2644710	HS_B2_H3K27Ac_q10_FDR5_peak_1129	52	.	5.31137	7.44867	5.26775	520
1	2645765	2646003	HS_B2_H3K27Ac_q10_FDR5_peak_1130	60	.	5.71724	8.34545	6.06591	112
1	2650811	2651071	HS_B2_H3K27Ac_q10_FDR5_peak_1131	27	.	3.78429	4.51830	2.70169	30
1	2652127	2655088	HS_B2_H3K27Ac_q10_FDR5_peak_1132	902	.	28.69191	96.46159	90.20986	2042
1	2655497	2656353	HS_B2_H3K27Ac_q10_FDR5_peak_1133	301	.	15.79635	33.55531	30.15192	308
1	2657347	2657494	HS_B2_H3K27Ac_q10_FDR5_peak_1134	44	.	4.90232	6.58595	4.44581	18
1	2683275	2683531	HS_B2_H3K27Ac_q10_FDR5_peak_1135	54	.	5.44702	7.66732	5.41243	134
1	2683868	2684461	HS_B2_H3K27Ac_q10_FDR5_peak_1136	308	.	15.07688	34.28722	30.85704	252
1	2687224	2687380	HS_B2_H3K27Ac_q10_FDR5_peak_1137	27	.	3.81291	4.56318	2.70169	23
1	2688073	2688500	HS_B2_H3K27Ac_q10_FDR5_peak_1138	109	.	8.17053	13.62423	10.98342	284
1	2694901	2695104	HS_B2_H3K27Ac_q10_FDR5_peak_1139	97	.	7.62582	12.36869	9.78856	128
1	2750118	2750265	HS_B2_H3K27Ac_q10_FDR5_peak_1140	44	.	4.90232	6.58595	4.44581	119
1	2750469	2750616	HS_B2_H3K27Ac_q10_FDR5_peak_1141	35	.	4.35761	5.54954	3.53534	78
1	2752393	2752606	HS_B2_H3K27Ac_q10_FDR5_peak_1142	54	.	5.44702	7.66732	5.41243	77
1	2755678	2756011	HS_B2_H3K27Ac_q10_FDR5_peak_1143	44	.	4.90232	6.58595	4.44581	254
1	2767772	2767946	HS_B2_H3K27Ac_q10_FDR5_peak_1144	18	.	2.98098	3.43881	1.80598	81
1	2772931	2773185	HS_B2_H3K27Ac_q10_FDR5_peak_1145	122	.	8.71523	14.90760	12.21123	135
1	2777759	2778154	HS_B2_H3K27Ac_q10_FDR5_peak_1146	27	.	3.76922	4.63463	2.75287	125
1	2783197	2783344	HS_B2_H3K27Ac_q10_FDR5_peak_1147	44	.	4.90232	6.58595	4.44581	103
1	2783517	2784128	HS_B2_H3K27Ac_q10_FDR5_peak_1148	86	.	7.08112	11.14289	8.63206	486
1	2784948	2785300	HS_B2_H3K27Ac_q10_FDR5_peak_1149	44	.	4.90232	6.58595	4.44581	53
1	2785457	2785962	HS_B2_H3K27Ac_q10_FDR5_peak_1150	61	.	5.56843	8.39082	6.10885	259
1	2786602	2787051	HS_B2_H3K27Ac_q10_FDR5_peak_1151	65	.	5.90767	8.93214	6.57313	291
1	2787259	2787557	HS_B2_H3K27Ac_q10_FDR5_peak_1152	54	.	5.35018	7.75974	5.49965	155
1	2791439	2791657	HS_B2_H3K27Ac_q10_FDR5_peak_1153	54	.	5.26566	7.62578	5.41243	77
1	2796667	2796845	HS_B2_H3K27Ac_q10_FDR5_peak_1154	54	.	5.44702	7.66732	5.41243	96
1	2798833	2799216	HS_B2_H3K27Ac_q10_FDR5_peak_1155	28	.	3.74609	4.78208	2.89354	282
1	2800483	2800651	HS_B2_H3K27Ac_q10_FDR5_peak_1156	15	.	2.62733	3.17325	1.56695	74
1	2801283	2802237	HS_B2_H3K27Ac_q10_FDR5_peak_1157	75	.	6.53642	9.94898	7.51041	336
1	2803145	2803337	HS_B2_H3K27Ac_q10_FDR5_peak_1158	54	.	5.44702	7.66732	5.41243	96
1	2803576	2804177	HS_B2_H3K27Ac_q10_FDR5_peak_1159	62	.	5.65383	8.52684	6.22734	87
1	2804291	2804654	HS_B2_H3K27Ac_q10_FDR5_peak_1160	54	.	5.44702	7.66732	5.41243	280
1	2804882	2805362	HS_B2_H3K27Ac_q10_FDR5_peak_1161	44	.	4.90232	6.58595	4.44581	397
1	2805796	2806214	HS_B2_H3K27Ac_q10_FDR5_peak_1162	35	.	4.24037	5.54461	3.53534	275
1	2806992	2807194	HS_B2_H3K27Ac_q10_FDR5_peak_1163	35	.	4.35761	5.54954	3.53534	74
1	2807410	2808019	HS_B2_H3K27Ac_q10_FDR5_peak_1164	54	.	5.44702	7.66732	5.41243	193
1	2808126	2808646	HS_B2_H3K27Ac_q10_FDR5_peak_1165	54	.	5.44702	7.66732	5.41243	376
1	2808844	2808991	HS_B2_H3K27Ac_q10_FDR5_peak_1166	35	.	4.35761	5.54954	3.53534	26
1	2809471	2809801	HS_B2_H3K27Ac_q10_FDR5_peak_1167	44	.	4.47147	6.63685	4.49143	29
1	2810695	2811747	HS_B2_H3K27Ac_q10_FDR5_peak_1168	86	.	7.08112	11.14289	8.63206	651
1	2812312	2812459	HS_B2_H3K27Ac_q10_FDR5_peak_1169	20	.	3.29807	3.77427	2.03561	44
1	2812883	2813772	HS_B2_H3K27Ac_q10_FDR5_peak_1170	34	.	3.69810	5.35985	3.43558	618
1	2814215	2814421	HS_B2_H3K27Ac_q10_FDR5_peak_1171	44	.	4.90232	6.58595	4.44581	59
1	2814740	2815062	HS_B2_H3K27Ac_q10_FDR5_peak_1172	105	.	7.86367	13.11762	10.51207	193
1	2815593	2815886	HS_B2_H3K27Ac_q10_FDR5_peak_1173	49	.	4.91619	7.07373	4.90956	195
1	2817934	2818091	HS_B2_H3K27Ac_q10_FDR5_peak_1174	54	.	5.44702	7.66732	5.41243	82
1	2819972	2820145	HS_B2_H3K27Ac_q10_FDR5_peak_1175	53	.	5.18268	7.49447	5.30201	96
1	2820671	2821070	HS_B2_H3K27Ac_q10_FDR5_peak_1176	64	.	5.99172	8.78948	6.43500	122
1	2821190	2821840	HS_B2_H3K27Ac_q10_FDR5_peak_1177	44	.	4.71152	6.49926	4.42527	536
1	2822758	2822905	HS_B2_H3K27Ac_q10_FDR5_peak_1178	35	.	4.35761	5.54954	3.53534	75
1	2824041	2824188	HS_B2_H3K27Ac_q10_FDR5_peak_1179	35	.	4.35761	5.54954	3.53534	108
1	2824508	2824662	HS_B2_H3K27Ac_q10_FDR5_peak_1180	35	.	4.35761	5.54954	3.53534	18
1	2825490	2825988	HS_B2_H3K27Ac_q10_FDR5_peak_1181	97	.	7.62582	12.36869	9.78856	393
1	2826134	2826281	HS_B2_H3K27Ac_q10_FDR5_peak_1182	44	.	4.90232	6.58595	4.44581	124
1	2826518	2826665	HS_B2_H3K27Ac_q10_FDR5_peak_1183	27	.	3.81291	4.56318	2.70169	82
1	2826922	2827103	HS_B2_H3K27Ac_q10_FDR5_peak_1184	35	.	4.35761	5.54954	3.53534	46
1	2828522	2828689	HS_B2_H3K27Ac_q10_FDR5_peak_1185	35	.	4.35761	5.54954	3.53534	51
1	2828953	2829303	HS_B2_H3K27Ac_q10_FDR5_peak_1186	53	.	5.18268	7.49447	5.30201	228
1	2830361	2830508	HS_B2_H3K27Ac_q10_FDR5_peak_1187	54	.	5.44702	7.66732	5.41243	107
1	2830892	2831151	HS_B2_H3K27Ac_q10_FDR5_peak_1188	27	.	3.81291	4.56318	2.70169	255
1	2831423	2832113	HS_B2_H3K27Ac_q10_FDR5_peak_1189	86	.	7.08112	11.14289	8.63206	549
1	2832992	2833225	HS_B2_H3K27Ac_q10_FDR5_peak_1190	35	.	4.35761	5.54954	3.53534	140
1	2834173	2834481	HS_B2_H3K27Ac_q10_FDR5_peak_1191	44	.	4.90232	6.58595	4.44581	166
1	2834873	2835184	HS_B2_H3K27Ac_q10_FDR5_peak_1192	35	.	4.35761	5.54954	3.53534	275
1	2835412	2835559	HS_B2_H3K27Ac_q10_FDR5_peak_1193	35	.	4.35761	5.54954	3.53534	39
1	2835879	2836035	HS_B2_H3K27Ac_q10_FDR5_peak_1194	53	.	5.18268	7.49447	5.30201	51
1	2837391	2837538	HS_B2_H3K27Ac_q10_FDR5_peak_1195	35	.	4.35761	5.54954	3.53534	96
1	2840474	2840736	HS_B2_H3K27Ac_q10_FDR5_peak_1196	116	.	8.38792	14.36541	11.69875	171
1	2847592	2847927	HS_B2_H3K27Ac_q10_FDR5_peak_1197	75	.	6.53642	9.94898	7.51041	69
1	2848928	2849076	HS_B2_H3K27Ac_q10_FDR5_peak_1198	44	.	4.90232	6.58595	4.44581	21
1	2849247	2849620	HS_B2_H3K27Ac_q10_FDR5_peak_1199	79	.	5.96196	10.38666	7.93319	112
1	2850589	2850826	HS_B2_H3K27Ac_q10_FDR5_peak_1200	64	.	5.99172	8.78948	6.43500	90
1	2853905	2854138	HS_B2_H3K27Ac_q10_FDR5_peak_1201	53	.	5.18268	7.49447	5.30201	133
1	2854284	2854477	HS_B2_H3K27Ac_q10_FDR5_peak_1202	44	.	4.90232	6.58595	4.44581	81
1	2854682	2855100	HS_B2_H3K27Ac_q10_FDR5_peak_1203	54	.	5.44702	7.66732	5.41243	142
1	2855367	2855714	HS_B2_H3K27Ac_q10_FDR5_peak_1204	44	.	4.90232	6.58595	4.44581	123
1	2855952	2856336	HS_B2_H3K27Ac_q10_FDR5_peak_1205	54	.	5.44702	7.66732	5.41243	281
1	2856895	2857189	HS_B2_H3K27Ac_q10_FDR5_peak_1206	35	.	4.35761	5.54954	3.53534	215
1	2857570	2857853	HS_B2_H3K27Ac_q10_FDR5_peak_1207	54	.	5.44702	7.66732	5.41243	197
1	2858090	2858251	HS_B2_H3K27Ac_q10_FDR5_peak_1208	35	.	4.35761	5.54954	3.53534	92
1	2859932	2860493	HS_B2_H3K27Ac_q10_FDR5_peak_1209	35	.	4.35761	5.54954	3.53534	89
1	2860847	2861229	HS_B2_H3K27Ac_q10_FDR5_peak_1210	64	.	5.99172	8.78948	6.43500	82
1	2861536	2862085	HS_B2_H3K27Ac_q10_FDR5_peak_1211	54	.	5.44702	7.66732	5.41243	298
1	2862245	2862513	HS_B2_H3K27Ac_q10_FDR5_peak_1212	27	.	3.81291	4.56318	2.70169	199
1	2862937	2863212	HS_B2_H3K27Ac_q10_FDR5_peak_1213	27	.	3.76922	4.63463	2.75287	202
1	2863596	2863746	HS_B2_H3K27Ac_q10_FDR5_peak_1214	44	.	4.90232	6.58595	4.44581	82
1	2864397	2864938	HS_B2_H3K27Ac_q10_FDR5_peak_1215	64	.	5.99172	8.78948	6.43500	111
1	2865183	2865434	HS_B2_H3K27Ac_q10_FDR5_peak_1216	25	.	3.66971	4.34007	2.55936	112
1	2865811	2866008	HS_B2_H3K27Ac_q10_FDR5_peak_1217	86	.	7.08112	11.14289	8.63206	56
1	2866175	2866624	HS_B2_H3K27Ac_q10_FDR5_peak_1218	44	.	4.90232	6.58595	4.44581	333
1	2866794	2867614	HS_B2_H3K27Ac_q10_FDR5_peak_1219	75	.	6.53642	9.94898	7.51041	121
1	2867893	2868140	HS_B2_H3K27Ac_q10_FDR5_peak_1220	27	.	3.81291	4.56318	2.70169	100
1	2868307	2868480	HS_B2_H3K27Ac_q10_FDR5_peak_1221	35	.	4.35761	5.54954	3.53534	93
1	2868596	2868777	HS_B2_H3K27Ac_q10_FDR5_peak_1222	54	.	5.44702	7.66732	5.41243	131
1	2869557	2870047	HS_B2_H3K27Ac_q10_FDR5_peak_1223	27	.	3.81291	4.56318	2.70169	128
1	2870660	2870807	HS_B2_H3K27Ac_q10_FDR5_peak_1224	35	.	4.35761	5.54954	3.53534	64
1	2871782	2872421	HS_B2_H3K27Ac_q10_FDR5_peak_1225	37	.	4.09885	5.77870	3.75141	330
1	2873833	2874160	HS_B2_H3K27Ac_q10_FDR5_peak_1226	35	.	4.35761	5.54954	3.53534	110
1	2874948	2875199	HS_B2_H3K27Ac_q10_FDR5_peak_1227	35	.	4.35761	5.54954	3.53534	124
1	2875684	2876297	HS_B2_H3K27Ac_q10_FDR5_peak_1228	53	.	4.84409	7.52899	5.33170	291
1	2876544	2876724	HS_B2_H3K27Ac_q10_FDR5_peak_1229	35	.	4.35761	5.54954	3.53534	91
1	2876833	2877256	HS_B2_H3K27Ac_q10_FDR5_peak_1230	64	.	5.99172	8.78948	6.43500	357
1	2877747	2878363	HS_B2_H3K27Ac_q10_FDR5_peak_1231	53	.	5.18268	7.49447	5.30201	476
1	2878643	2878966	HS_B2_H3K27Ac_q10_FDR5_peak_1232	27	.	3.81291	4.56318	2.70169	111
1	2879133	2879403	HS_B2_H3K27Ac_q10_FDR5_peak_1233	30	.	3.72622	4.95734	3.05784	226
1	2879633	2879847	HS_B2_H3K27Ac_q10_FDR5_peak_1234	86	.	7.08112	11.14289	8.63206	108
1	2880324	2880721	HS_B2_H3K27Ac_q10_FDR5_peak_1235	18	.	2.98098	3.43881	1.80598	186
1	2880903	2881204	HS_B2_H3K27Ac_q10_FDR5_peak_1236	44	.	4.90232	6.58595	4.44581	238
1	2881333	2881988	HS_B2_H3K27Ac_q10_FDR5_peak_1237	64	.	5.99172	8.78948	6.43500	359
1	2882402	2883164	HS_B2_H3K27Ac_q10_FDR5_peak_1238	75	.	6.53642	9.94898	7.51041	520
1	2883278	2883799	HS_B2_H3K27Ac_q10_FDR5_peak_1239	40	.	4.00627	6.12875	4.08373	85
1	2883935	2884127	HS_B2_H3K27Ac_q10_FDR5_peak_1240	61	.	5.21671	8.45269	6.16357	98
1	2884888	2885319	HS_B2_H3K27Ac_q10_FDR5_peak_1241	75	.	6.53642	9.94898	7.51041	318
1	2885485	2885632	HS_B2_H3K27Ac_q10_FDR5_peak_1242	27	.	3.81291	4.56318	2.70169	22
1	2886148	2886345	HS_B2_H3K27Ac_q10_FDR5_peak_1243	27	.	3.81291	4.56318	2.70169	50
1	2886491	2886673	HS_B2_H3K27Ac_q10_FDR5_peak_1244	44	.	4.71152	6.49926	4.42527	103
1	2887891	2888053	HS_B2_H3K27Ac_q10_FDR5_peak_1245	54	.	5.44702	7.66732	5.41243	105
1	2888793	2889433	HS_B2_H3K27Ac_q10_FDR5_peak_1246	54	.	5.44702	7.66732	5.41243	105
1	2891254	2892128	HS_B2_H3K27Ac_q10_FDR5_peak_1247	82	.	6.59613	10.69191	8.22188	560
1	2893655	2893941	HS_B2_H3K27Ac_q10_FDR5_peak_1248	27	.	3.81291	4.56318	2.70169	30
1	2894133	2894366	HS_B2_H3K27Ac_q10_FDR5_peak_1249	35	.	4.35761	5.54954	3.53534	102
1	2894524	2894824	HS_B2_H3K27Ac_q10_FDR5_peak_1250	27	.	3.81291	4.56318	2.70169	231
1	2894968	2895190	HS_B2_H3K27Ac_q10_FDR5_peak_1251	44	.	4.90232	6.58595	4.44581	79
1	2895793	2896045	HS_B2_H3K27Ac_q10_FDR5_peak_1252	44	.	4.90232	6.58595	4.44581	81
1	2898140	2898492	HS_B2_H3K27Ac_q10_FDR5_peak_1253	75	.	6.53642	9.94898	7.51041	141
1	2899198	2899547	HS_B2_H3K27Ac_q10_FDR5_peak_1254	43	.	4.64036	6.38783	4.32930	74
1	2899648	2900043	HS_B2_H3K27Ac_q10_FDR5_peak_1255	44	.	4.71152	6.49926	4.42527	128
1	2900347	2900548	HS_B2_H3K27Ac_q10_FDR5_peak_1256	27	.	3.81291	4.56318	2.70169	60
1	2900791	2901078	HS_B2_H3K27Ac_q10_FDR5_peak_1257	35	.	4.35761	5.54954	3.53534	177
1	2902197	2902929	HS_B2_H3K27Ac_q10_FDR5_peak_1258	97	.	7.62582	12.36869	9.78856	106
1	2903350	2903960	HS_B2_H3K27Ac_q10_FDR5_peak_1259	35	.	4.35761	5.54954	3.53534	46
1	2904116	2904485	HS_B2_H3K27Ac_q10_FDR5_peak_1260	35	.	4.35761	5.54954	3.53534	298
1	2905348	2905831	HS_B2_H3K27Ac_q10_FDR5_peak_1261	44	.	4.90232	6.58595	4.44581	134
1	2906165	2906449	HS_B2_H3K27Ac_q10_FDR5_peak_1262	62	.	5.65383	8.52684	6.22734	145
1	2906642	2907607	HS_B2_H3K27Ac_q10_FDR5_peak_1263	30	.	3.72622	4.95734	3.05784	553
1	2908193	2908374	HS_B2_H3K27Ac_q10_FDR5_peak_1264	44	.	4.90232	6.58595	4.44581	121
1	2908569	2908939	HS_B2_H3K27Ac_q10_FDR5_peak_1265	86	.	7.08112	11.14289	8.63206	174
1	2909271	2909590	HS_B2_H3K27Ac_q10_FDR5_peak_1266	35	.	4.35761	5.54954	3.53534	108
1	2910070	2910217	HS_B2_H3K27Ac_q10_FDR5_peak_1267	27	.	3.76922	4.63463	2.75287	90
1	2910320	2910884	HS_B2_H3K27Ac_q10_FDR5_peak_1268	48	.	5.02511	6.99272	4.83156	382
1	2912118	2912448	HS_B2_H3K27Ac_q10_FDR5_peak_1269	35	.	4.35761	5.54954	3.53534	123
1	2912595	2912859	HS_B2_H3K27Ac_q10_FDR5_peak_1270	20	.	3.29807	3.77427	2.03561	85
1	2913039	2913758	HS_B2_H3K27Ac_q10_FDR5_peak_1271	75	.	6.53642	9.94898	7.51041	578
1	2913920	2914108	HS_B2_H3K27Ac_q10_FDR5_peak_1272	19	.	3.26821	3.63323	1.91836	98
1	2914274	2914605	HS_B2_H3K27Ac_q10_FDR5_peak_1273	53	.	5.18268	7.49447	5.30201	91
1	2914742	2915121	HS_B2_H3K27Ac_q10_FDR5_peak_1274	64	.	5.99172	8.78948	6.43500	232
1	2916591	2916884	HS_B2_H3K27Ac_q10_FDR5_peak_1275	44	.	4.90232	6.58595	4.44581	117
1	2918491	2918683	HS_B2_H3K27Ac_q10_FDR5_peak_1276	54	.	5.44702	7.66732	5.41243	74
1	2919534	2919774	HS_B2_H3K27Ac_q10_FDR5_peak_1277	44	.	4.90232	6.58595	4.44581	110
1	2920200	2920450	HS_B2_H3K27Ac_q10_FDR5_peak_1278	64	.	5.99172	8.78948	6.43500	118
1	2921335	2921515	HS_B2_H3K27Ac_q10_FDR5_peak_1279	35	.	4.35761	5.54954	3.53534	66
1	2922017	2922330	HS_B2_H3K27Ac_q10_FDR5_peak_1280	67	.	6.03013	9.12844	6.76345	192
1	2922610	2922793	HS_B2_H3K27Ac_q10_FDR5_peak_1281	71	.	6.29094	9.54902	7.16496	101
1	2923019	2923184	HS_B2_H3K27Ac_q10_FDR5_peak_1282	35	.	4.35761	5.54954	3.53534	101
1	2923498	2923694	HS_B2_H3K27Ac_q10_FDR5_peak_1283	44	.	4.90232	6.58595	4.44581	62
1	2924296	2924573	HS_B2_H3K27Ac_q10_FDR5_peak_1284	54	.	5.44702	7.66732	5.41243	139
1	2924866	2925717	HS_B2_H3K27Ac_q10_FDR5_peak_1285	64	.	5.99172	8.78948	6.43500	480
1	2926064	2926257	HS_B2_H3K27Ac_q10_FDR5_peak_1286	75	.	6.53642	9.94898	7.51041	102
1	2926427	2926696	HS_B2_H3K27Ac_q10_FDR5_peak_1287	82	.	6.81518	10.70740	8.23560	180
1	2927508	2927753	HS_B2_H3K27Ac_q10_FDR5_peak_1288	35	.	4.24037	5.54461	3.53534	132
1	2928968	2929274	HS_B2_H3K27Ac_q10_FDR5_peak_1289	64	.	5.99172	8.78948	6.43500	199
1	2930036	2930578	HS_B2_H3K27Ac_q10_FDR5_peak_1290	44	.	4.90232	6.58595	4.44581	508
1	2930976	2931384	HS_B2_H3K27Ac_q10_FDR5_peak_1291	54	.	5.44702	7.66732	5.41243	291
1	2931567	2931714	HS_B2_H3K27Ac_q10_FDR5_peak_1292	27	.	3.81291	4.56318	2.70169	114
1	2931848	2932322	HS_B2_H3K27Ac_q10_FDR5_peak_1293	54	.	5.44702	7.66732	5.41243	96
1	2932828	2933364	HS_B2_H3K27Ac_q10_FDR5_peak_1294	44	.	4.90232	6.58595	4.44581	121
1	2933496	2933830	HS_B2_H3K27Ac_q10_FDR5_peak_1295	54	.	5.44702	7.66732	5.41243	219
1	2934021	2934461	HS_B2_H3K27Ac_q10_FDR5_peak_1296	75	.	6.53642	9.94898	7.51041	285
1	2935155	2935635	HS_B2_H3K27Ac_q10_FDR5_peak_1297	64	.	5.99172	8.78948	6.43500	412
1	2936239	2936398	HS_B2_H3K27Ac_q10_FDR5_peak_1298	44	.	4.90232	6.58595	4.44581	65
1	2936894	2937381	HS_B2_H3K27Ac_q10_FDR5_peak_1299	44	.	4.90232	6.58595	4.44581	132
1	2939579	2939736	HS_B2_H3K27Ac_q10_FDR5_peak_1300	35	.	4.35761	5.54954	3.53534	110
1	2941898	2942094	HS_B2_H3K27Ac_q10_FDR5_peak_1301	35	.	4.24037	5.54461	3.53534	84
1	2942745	2942898	HS_B2_H3K27Ac_q10_FDR5_peak_1302	27	.	3.81291	4.56318	2.70169	124
1	2943123	2943292	HS_B2_H3K27Ac_q10_FDR5_peak_1303	35	.	4.35761	5.54954	3.53534	27
1	2944116	2944263	HS_B2_H3K27Ac_q10_FDR5_peak_1304	44	.	4.90232	6.58595	4.44581	104
1	2945813	2946290	HS_B2_H3K27Ac_q10_FDR5_peak_1305	72	.	6.12498	9.59348	7.20153	225
1	2946466	2946640	HS_B2_H3K27Ac_q10_FDR5_peak_1306	44	.	4.90232	6.58595	4.44581	65
1	2946968	2947246	HS_B2_H3K27Ac_q10_FDR5_peak_1307	35	.	4.35761	5.54954	3.53534	131
1	2948235	2948952	HS_B2_H3K27Ac_q10_FDR5_peak_1308	64	.	5.99172	8.78948	6.43500	373
1	2949962	2950308	HS_B2_H3K27Ac_q10_FDR5_peak_1309	54	.	5.44702	7.66732	5.41243	112
1	2951211	2951358	HS_B2_H3K27Ac_q10_FDR5_peak_1310	35	.	4.35761	5.54954	3.53534	99
1	2952079	2952398	HS_B2_H3K27Ac_q10_FDR5_peak_1311	27	.	3.81291	4.56318	2.70169	190
1	2952514	2952668	HS_B2_H3K27Ac_q10_FDR5_peak_1312	33	.	4.19396	5.29122	3.37124	13
1	2961740	2962333	HS_B2_H3K27Ac_q10_FDR5_peak_1313	62	.	5.65383	8.52684	6.22734	504
1	2963015	2963162	HS_B2_H3K27Ac_q10_FDR5_peak_1314	19	.	3.26821	3.63323	1.91836	107
1	2966352	2966877	HS_B2_H3K27Ac_q10_FDR5_peak_1315	62	.	5.65383	8.52684	6.22734	119
1	2967107	2967746	HS_B2_H3K27Ac_q10_FDR5_peak_1316	44	.	4.90232	6.58595	4.44581	457
1	2968028	2968179	HS_B2_H3K27Ac_q10_FDR5_peak_1317	54	.	5.44702	7.66732	5.41243	74
1	2968633	2969722	HS_B2_H3K27Ac_q10_FDR5_peak_1318	86	.	7.08112	11.14289	8.63206	199
1	2969825	2970191	HS_B2_H3K27Ac_q10_FDR5_peak_1319	18	.	2.98098	3.43881	1.80598	83
1	2970499	2970712	HS_B2_H3K27Ac_q10_FDR5_peak_1320	35	.	4.35761	5.54954	3.53534	141
1	2970853	2971204	HS_B2_H3K27Ac_q10_FDR5_peak_1321	75	.	6.53642	9.94898	7.51041	187
1	2971699	2971993	HS_B2_H3K27Ac_q10_FDR5_peak_1322	35	.	4.35761	5.54954	3.53534	194
1	2972211	2972959	HS_B2_H3K27Ac_q10_FDR5_peak_1323	64	.	5.99172	8.78948	6.43500	302
1	2973083	2974526	HS_B2_H3K27Ac_q10_FDR5_peak_1324	62	.	5.65383	8.52684	6.22734	899
1	2974937	2975130	HS_B2_H3K27Ac_q10_FDR5_peak_1325	35	.	4.35761	5.54954	3.53534	50
1	2976418	2976640	HS_B2_H3K27Ac_q10_FDR5_peak_1326	27	.	3.76922	4.63463	2.75287	108
1	2977522	2977669	HS_B2_H3K27Ac_q10_FDR5_peak_1327	25	.	3.66971	4.34007	2.55936	74
1	2979214	2979659	HS_B2_H3K27Ac_q10_FDR5_peak_1328	44	.	4.71152	6.49926	4.42527	145
1	2979766	2980091	HS_B2_H3K27Ac_q10_FDR5_peak_1329	86	.	7.08112	11.14289	8.63206	183
1	2980280	2980705	HS_B2_H3K27Ac_q10_FDR5_peak_1330	64	.	5.99172	8.78948	6.43500	284
1	2982146	2982293	HS_B2_H3K27Ac_q10_FDR5_peak_1331	27	.	3.81291	4.56318	2.70169	64
1	2982465	2982754	HS_B2_H3K27Ac_q10_FDR5_peak_1332	44	.	4.90232	6.58595	4.44581	52
1	2982983	2983172	HS_B2_H3K27Ac_q10_FDR5_peak_1333	35	.	4.35761	5.54954	3.53534	49
1	2983451	2984028	HS_B2_H3K27Ac_q10_FDR5_peak_1334	54	.	5.44702	7.66732	5.41243	119
1	2984393	2985508	HS_B2_H3K27Ac_q10_FDR5_peak_1335	97	.	7.62582	12.36869	9.78856	979
1	2990014	2990626	HS_B2_H3K27Ac_q10_FDR5_peak_1336	72	.	6.31827	9.59332	7.20153	521
1	2999743	2999892	HS_B2_H3K27Ac_q10_FDR5_peak_1337	35	.	4.35761	5.54954	3.53534	46
1	3001202	3001640	HS_B2_H3K27Ac_q10_FDR5_peak_1338	54	.	5.44702	7.66732	5.41243	127
1	3001772	3002057	HS_B2_H3K27Ac_q10_FDR5_peak_1339	35	.	4.35761	5.54954	3.53534	75
1	3002635	3002782	HS_B2_H3K27Ac_q10_FDR5_peak_1340	27	.	3.81291	4.56318	2.70169	102
1	3002975	3004216	HS_B2_H3K27Ac_q10_FDR5_peak_1341	54	.	5.44702	7.66732	5.41243	838
1	3004781	3005031	HS_B2_H3K27Ac_q10_FDR5_peak_1342	35	.	4.35761	5.54954	3.53534	105
1	3011553	3011777	HS_B2_H3K27Ac_q10_FDR5_peak_1343	61	.	5.76669	8.42501	6.14068	104
1	3014730	3015265	HS_B2_H3K27Ac_q10_FDR5_peak_1344	75	.	6.53642	9.94898	7.51041	139
1	3015375	3015701	HS_B2_H3K27Ac_q10_FDR5_peak_1345	54	.	5.44702	7.66732	5.41243	138
1	3017999	3018413	HS_B2_H3K27Ac_q10_FDR5_peak_1346	54	.	5.44702	7.66732	5.41243	305
1	3018874	3020072	HS_B2_H3K27Ac_q10_FDR5_peak_1347	86	.	7.08112	11.14289	8.63206	906
1	3020506	3020696	HS_B2_H3K27Ac_q10_FDR5_peak_1348	19	.	3.26821	3.63323	1.91836	89
1	3021345	3022618	HS_B2_H3K27Ac_q10_FDR5_peak_1349	97	.	7.62582	12.36869	9.78856	889
1	3022827	3022985	HS_B2_H3K27Ac_q10_FDR5_peak_1350	27	.	3.81291	4.56318	2.70169	145
1	3027379	3027561	HS_B2_H3K27Ac_q10_FDR5_peak_1351	27	.	3.81291	4.56318	2.70169	141
1	3028033	3028565	HS_B2_H3K27Ac_q10_FDR5_peak_1352	44	.	4.71152	6.49926	4.42527	427
1	3028713	3028860	HS_B2_H3K27Ac_q10_FDR5_peak_1353	44	.	4.90232	6.58595	4.44581	98
1	3029005	3029813	HS_B2_H3K27Ac_q10_FDR5_peak_1354	97	.	7.62582	12.36869	9.78856	519
1	3030002	3030227	HS_B2_H3K27Ac_q10_FDR5_peak_1355	54	.	5.44702	7.66732	5.41243	88
1	3030773	3031046	HS_B2_H3K27Ac_q10_FDR5_peak_1356	27	.	3.81291	4.56318	2.70169	180
1	3031603	3031897	HS_B2_H3K27Ac_q10_FDR5_peak_1357	16	.	2.77357	3.26650	1.65008	1
1	3032973	3033197	HS_B2_H3K27Ac_q10_FDR5_peak_1358	35	.	4.24037	5.54461	3.53534	98
1	3035968	3036123	HS_B2_H3K27Ac_q10_FDR5_peak_1359	44	.	4.90232	6.58595	4.44581	42
1	3036230	3036630	HS_B2_H3K27Ac_q10_FDR5_peak_1360	53	.	5.18268	7.49447	5.30201	80
1	3036762	3036927	HS_B2_H3K27Ac_q10_FDR5_peak_1361	75	.	6.53642	9.94898	7.51041	84
1	3037432	3037873	HS_B2_H3K27Ac_q10_FDR5_peak_1362	86	.	7.08112	11.14289	8.63206	142
1	3038571	3039287	HS_B2_H3K27Ac_q10_FDR5_peak_1363	75	.	6.53642	9.94898	7.51041	228
1	3040062	3040313	HS_B2_H3K27Ac_q10_FDR5_peak_1364	20	.	3.29807	3.77427	2.03561	220
1	3049281	3049503	HS_B2_H3K27Ac_q10_FDR5_peak_1365	75	.	6.53642	9.94898	7.51041	138
1	3052594	3052904	HS_B2_H3K27Ac_q10_FDR5_peak_1366	75	.	6.53642	9.94898	7.51041	70
1	3053764	3054362	HS_B2_H3K27Ac_q10_FDR5_peak_1367	44	.	4.90232	6.58595	4.44581	490
1	3054547	3054787	HS_B2_H3K27Ac_q10_FDR5_peak_1368	35	.	4.35761	5.54954	3.53534	137
1	3060149	3060526	HS_B2_H3K27Ac_q10_FDR5_peak_1369	44	.	4.90232	6.58595	4.44581	28
1	3060757	3061181	HS_B2_H3K27Ac_q10_FDR5_peak_1370	86	.	7.08112	11.14289	8.63206	136
1	3061448	3061743	HS_B2_H3K27Ac_q10_FDR5_peak_1371	44	.	4.90232	6.58595	4.44581	86
1	3062640	3062898	HS_B2_H3K27Ac_q10_FDR5_peak_1372	64	.	5.99172	8.78948	6.43500	86
1	3064130	3064514	HS_B2_H3K27Ac_q10_FDR5_peak_1373	33	.	3.89483	5.22260	3.30793	37
1	3064979	3065325	HS_B2_H3K27Ac_q10_FDR5_peak_1374	58	.	5.59724	8.15313	5.87935	125
1	3065436	3065583	HS_B2_H3K27Ac_q10_FDR5_peak_1375	37	.	4.09885	5.77870	3.75141	79
1	3066250	3066544	HS_B2_H3K27Ac_q10_FDR5_peak_1376	29	.	3.77199	4.82198	2.93197	40
1	3066977	3067129	HS_B2_H3K27Ac_q10_FDR5_peak_1377	53	.	5.01199	7.50490	5.31213	93
1	3067331	3067613	HS_B2_H3K27Ac_q10_FDR5_peak_1378	44	.	4.57855	6.54088	4.44581	146
1	3068960	3069107	HS_B2_H3K27Ac_q10_FDR5_peak_1379	44	.	4.59433	6.56581	4.44581	109
1	3069786	3070093	HS_B2_H3K27Ac_q10_FDR5_peak_1380	56	.	4.37297	7.90105	5.63661	211
1	3071293	3071448	HS_B2_H3K27Ac_q10_FDR5_peak_1381	18	.	2.93876	3.52805	1.88617	8
1	3071855	3072081	HS_B2_H3K27Ac_q10_FDR5_peak_1382	27	.	3.60973	4.57197	2.71007	87
1	3072774	3073314	HS_B2_H3K27Ac_q10_FDR5_peak_1383	71	.	5.88790	9.54877	7.16496	316
1	3074538	3075190	HS_B2_H3K27Ac_q10_FDR5_peak_1384	58	.	5.40296	8.12749	5.85433	84
1	3075775	3076030	HS_B2_H3K27Ac_q10_FDR5_peak_1385	44	.	4.71152	6.49926	4.42527	127
1	3076451	3076723	HS_B2_H3K27Ac_q10_FDR5_peak_1386	44	.	4.90232	6.58595	4.44581	142
1	3077054	3077201	HS_B2_H3K27Ac_q10_FDR5_peak_1387	27	.	3.81291	4.56318	2.70169	15
1	3077608	3077891	HS_B2_H3K27Ac_q10_FDR5_peak_1388	54	.	5.44702	7.66732	5.41243	139
1	3078338	3078520	HS_B2_H3K27Ac_q10_FDR5_peak_1389	44	.	4.90232	6.58595	4.44581	165
1	3079003	3079183	HS_B2_H3K27Ac_q10_FDR5_peak_1390	54	.	5.44702	7.66732	5.41243	117
1	3079290	3079931	HS_B2_H3K27Ac_q10_FDR5_peak_1391	35	.	4.35761	5.54954	3.53534	232
1	3080814	3080961	HS_B2_H3K27Ac_q10_FDR5_peak_1392	35	.	4.35761	5.54954	3.53534	122
1	3081270	3081552	HS_B2_H3K27Ac_q10_FDR5_peak_1393	44	.	4.90232	6.58595	4.44581	178
1	3082087	3082509	HS_B2_H3K27Ac_q10_FDR5_peak_1394	44	.	4.71152	6.49926	4.42527	53
1	3082716	3082953	HS_B2_H3K27Ac_q10_FDR5_peak_1395	27	.	3.76922	4.63463	2.75287	30
1	3083144	3083291	HS_B2_H3K27Ac_q10_FDR5_peak_1396	27	.	3.76922	4.63463	2.75287	64
1	3084001	3084786	HS_B2_H3K27Ac_q10_FDR5_peak_1397	44	.	4.90232	6.58595	4.44581	22
1	3084957	3085601	HS_B2_H3K27Ac_q10_FDR5_peak_1398	54	.	5.44702	7.66732	5.41243	432
1	3085804	3085967	HS_B2_H3K27Ac_q10_FDR5_peak_1399	75	.	6.53642	9.94898	7.51041	93
1	3086512	3086659	HS_B2_H3K27Ac_q10_FDR5_peak_1400	54	.	5.44702	7.66732	5.41243	46
1	3089096	3089243	HS_B2_H3K27Ac_q10_FDR5_peak_1401	29	.	3.65964	4.85219	2.96108	45
1	3089563	3089764	HS_B2_H3K27Ac_q10_FDR5_peak_1402	35	.	4.35761	5.54954	3.53534	102
1	3090283	3090488	HS_B2_H3K27Ac_q10_FDR5_peak_1403	64	.	5.99172	8.78948	6.43500	94
1	3090727	3091048	HS_B2_H3K27Ac_q10_FDR5_peak_1404	44	.	4.90232	6.58595	4.44581	69
1	3091272	3091930	HS_B2_H3K27Ac_q10_FDR5_peak_1405	30	.	3.72622	4.95734	3.05784	72
1	3092059	3092417	HS_B2_H3K27Ac_q10_FDR5_peak_1406	54	.	5.44702	7.66732	5.41243	212
1	3092588	3093044	HS_B2_H3K27Ac_q10_FDR5_peak_1407	97	.	7.62582	12.36869	9.78856	107
1	3093297	3093843	HS_B2_H3K27Ac_q10_FDR5_peak_1408	27	.	3.76922	4.63463	2.75287	269
1	3094324	3094551	HS_B2_H3K27Ac_q10_FDR5_peak_1409	54	.	5.44702	7.66732	5.41243	121
1	3094813	3096119	HS_B2_H3K27Ac_q10_FDR5_peak_1410	109	.	8.17053	13.62423	10.98342	101
1	3096553	3096700	HS_B2_H3K27Ac_q10_FDR5_peak_1411	24	.	3.35360	4.17607	2.40704	66
1	3096911	3097058	HS_B2_H3K27Ac_q10_FDR5_peak_1412	35	.	4.35761	5.54954	3.53534	106
1	3097311	3098084	HS_B2_H3K27Ac_q10_FDR5_peak_1413	54	.	5.44702	7.66732	5.41243	664
1	3098514	3099010	HS_B2_H3K27Ac_q10_FDR5_peak_1414	75	.	6.53642	9.94898	7.51041	82
1	3099223	3099775	HS_B2_H3K27Ac_q10_FDR5_peak_1415	53	.	5.18268	7.49447	5.30201	454
1	3099950	3100501	HS_B2_H3K27Ac_q10_FDR5_peak_1416	20	.	3.29807	3.77427	2.03561	183
1	3101023	3101170	HS_B2_H3K27Ac_q10_FDR5_peak_1417	44	.	4.90232	6.58595	4.44581	69
1	3101346	3101592	HS_B2_H3K27Ac_q10_FDR5_peak_1418	54	.	5.44702	7.66732	5.41243	128
1	3102113	3102353	HS_B2_H3K27Ac_q10_FDR5_peak_1419	35	.	4.35761	5.54954	3.53534	39
1	3104200	3104464	HS_B2_H3K27Ac_q10_FDR5_peak_1420	64	.	5.99172	8.78948	6.43500	181
1	3104572	3104960	HS_B2_H3K27Ac_q10_FDR5_peak_1421	44	.	4.90232	6.58595	4.44581	242
1	3105166	3105425	HS_B2_H3K27Ac_q10_FDR5_peak_1422	75	.	6.53642	9.94898	7.51041	125
1	3105698	3105997	HS_B2_H3K27Ac_q10_FDR5_peak_1423	64	.	5.99172	8.78948	6.43500	89
1	3106817	3107168	HS_B2_H3K27Ac_q10_FDR5_peak_1424	44	.	4.71152	6.49926	4.42527	62
1	3107784	3107947	HS_B2_H3K27Ac_q10_FDR5_peak_1425	44	.	4.90232	6.58595	4.44581	100
1	3109839	3110432	HS_B2_H3K27Ac_q10_FDR5_peak_1426	64	.	5.99172	8.78948	6.43500	285
1	3111673	3111936	HS_B2_H3K27Ac_q10_FDR5_peak_1427	30	.	3.72622	4.95734	3.05784	37
1	3112423	3112905	HS_B2_H3K27Ac_q10_FDR5_peak_1428	115	.	8.00959	14.15781	11.50098	252
1	3113138	3113383	HS_B2_H3K27Ac_q10_FDR5_peak_1429	44	.	4.90232	6.58595	4.44581	135
1	3113608	3113877	HS_B2_H3K27Ac_q10_FDR5_peak_1430	25	.	3.66971	4.34007	2.55936	177
1	3114570	3115406	HS_B2_H3K27Ac_q10_FDR5_peak_1431	53	.	4.84409	7.52899	5.33170	732
1	3116115	3116450	HS_B2_H3K27Ac_q10_FDR5_peak_1432	54	.	5.30758	7.69219	5.43570	146
1	3116839	3117975	HS_B2_H3K27Ac_q10_FDR5_peak_1433	44	.	4.71152	6.49926	4.42527	545
1	3119019	3119183	HS_B2_H3K27Ac_q10_FDR5_peak_1434	54	.	5.44702	7.66732	5.41243	133
1	3119449	3120150	HS_B2_H3K27Ac_q10_FDR5_peak_1435	97	.	7.62582	12.36869	9.78856	571
1	3120490	3120865	HS_B2_H3K27Ac_q10_FDR5_peak_1436	62	.	5.65383	8.52684	6.22734	247
1	3121074	3121234	HS_B2_H3K27Ac_q10_FDR5_peak_1437	44	.	4.90232	6.58595	4.44581	40
1	3121536	3122150	HS_B2_H3K27Ac_q10_FDR5_peak_1438	64	.	5.99172	8.78948	6.43500	159
1	3122746	3123534	HS_B2_H3K27Ac_q10_FDR5_peak_1439	86	.	7.08112	11.14289	8.63206	372
1	3123909	3124077	HS_B2_H3K27Ac_q10_FDR5_peak_1440	35	.	4.24037	5.54461	3.53534	79
1	3124563	3124771	HS_B2_H3K27Ac_q10_FDR5_peak_1441	44	.	4.90232	6.58595	4.44581	128
1	3124962	3125323	HS_B2_H3K27Ac_q10_FDR5_peak_1442	35	.	4.35761	5.54954	3.53534	287
1	3125446	3125881	HS_B2_H3K27Ac_q10_FDR5_peak_1443	75	.	6.53642	9.94898	7.51041	59
1	3126134	3126685	HS_B2_H3K27Ac_q10_FDR5_peak_1444	37	.	4.09885	5.77870	3.75141	56
1	3126842	3127099	HS_B2_H3K27Ac_q10_FDR5_peak_1445	75	.	6.53642	9.94898	7.51041	99
1	3128446	3128640	HS_B2_H3K27Ac_q10_FDR5_peak_1446	35	.	4.35761	5.54954	3.53534	54
1	3129444	3129702	HS_B2_H3K27Ac_q10_FDR5_peak_1447	42	.	4.42654	6.30033	4.24621	132
1	3129876	3130716	HS_B2_H3K27Ac_q10_FDR5_peak_1448	64	.	5.99172	8.78948	6.43500	469
1	3130921	3131247	HS_B2_H3K27Ac_q10_FDR5_peak_1449	75	.	6.53642	9.94898	7.51041	137
1	3131724	3132066	HS_B2_H3K27Ac_q10_FDR5_peak_1450	75	.	6.53642	9.94898	7.51041	90
1	3132298	3132445	HS_B2_H3K27Ac_q10_FDR5_peak_1451	27	.	3.81291	4.56318	2.70169	101
1	3133017	3133447	HS_B2_H3K27Ac_q10_FDR5_peak_1452	35	.	4.35761	5.54954	3.53534	241
1	3133702	3134387	HS_B2_H3K27Ac_q10_FDR5_peak_1453	53	.	5.18268	7.49447	5.30201	556
1	3135248	3135667	HS_B2_H3K27Ac_q10_FDR5_peak_1454	49	.	4.91619	7.07373	4.90956	144
1	3135798	3135945	HS_B2_H3K27Ac_q10_FDR5_peak_1455	35	.	4.24037	5.54461	3.53534	58
1	3137055	3137361	HS_B2_H3K27Ac_q10_FDR5_peak_1456	37	.	4.09885	5.77870	3.75141	187
1	3137678	3138054	HS_B2_H3K27Ac_q10_FDR5_peak_1457	64	.	5.99172	8.78948	6.43500	274
1	3138777	3138924	HS_B2_H3K27Ac_q10_FDR5_peak_1458	35	.	4.24037	5.54461	3.53534	114
1	3139244	3139405	HS_B2_H3K27Ac_q10_FDR5_peak_1459	35	.	4.35761	5.54954	3.53534	76
1	3139872	3140120	HS_B2_H3K27Ac_q10_FDR5_peak_1460	35	.	4.35761	5.54954	3.53534	144
1	3140618	3140934	HS_B2_H3K27Ac_q10_FDR5_peak_1461	54	.	5.44702	7.66732	5.41243	95
1	3141976	3142368	HS_B2_H3K27Ac_q10_FDR5_peak_1462	64	.	5.99172	8.78948	6.43500	139
1	3142567	3142714	HS_B2_H3K27Ac_q10_FDR5_peak_1463	35	.	4.35761	5.54954	3.53534	28
1	3142875	3143160	HS_B2_H3K27Ac_q10_FDR5_peak_1464	35	.	4.35761	5.54954	3.53534	245
1	3143731	3143878	HS_B2_H3K27Ac_q10_FDR5_peak_1465	27	.	3.76922	4.63463	2.75287	69
1	3144066	3144283	HS_B2_H3K27Ac_q10_FDR5_peak_1466	44	.	4.90232	6.58595	4.44581	134
1	3144436	3144718	HS_B2_H3K27Ac_q10_FDR5_peak_1467	27	.	3.81291	4.56318	2.70169	239
1	3144968	3145608	HS_B2_H3K27Ac_q10_FDR5_peak_1468	75	.	6.53642	9.94898	7.51041	396
1	3146014	3146239	HS_B2_H3K27Ac_q10_FDR5_peak_1469	54	.	5.44702	7.66732	5.41243	135
1	3147286	3147446	HS_B2_H3K27Ac_q10_FDR5_peak_1470	44	.	4.90232	6.58595	4.44581	73
1	3147595	3147861	HS_B2_H3K27Ac_q10_FDR5_peak_1471	27	.	3.76922	4.63463	2.75287	131
1	3148018	3148470	HS_B2_H3K27Ac_q10_FDR5_peak_1472	64	.	5.99172	8.78948	6.43500	322
1	3148974	3149121	HS_B2_H3K27Ac_q10_FDR5_peak_1473	13	.	2.82691	2.96971	1.37503	55
1	3149373	3149553	HS_B2_H3K27Ac_q10_FDR5_peak_1474	44	.	4.90232	6.58595	4.44581	89
1	3151494	3151879	HS_B2_H3K27Ac_q10_FDR5_peak_1475	64	.	5.99172	8.78948	6.43500	250
1	3152764	3153123	HS_B2_H3K27Ac_q10_FDR5_peak_1476	86	.	7.08112	11.14289	8.63206	216
1	3154098	3154336	HS_B2_H3K27Ac_q10_FDR5_peak_1477	54	.	5.44702	7.66732	5.41243	176
1	3154442	3154875	HS_B2_H3K27Ac_q10_FDR5_peak_1478	54	.	5.44702	7.66732	5.41243	124
1	3155159	3155653	HS_B2_H3K27Ac_q10_FDR5_peak_1479	35	.	4.35761	5.54954	3.53534	451
1	3156873	3157244	HS_B2_H3K27Ac_q10_FDR5_peak_1480	86	.	7.08112	11.14289	8.63206	265
1	3159067	3159410	HS_B2_H3K27Ac_q10_FDR5_peak_1481	116	.	8.38792	14.36541	11.69875	143
1	3160110	3160398	HS_B2_H3K27Ac_q10_FDR5_peak_1482	109	.	8.17053	13.62423	10.98342	99
1	3161057	3161256	HS_B2_H3K27Ac_q10_FDR5_peak_1483	44	.	4.90232	6.58595	4.44581	90
1	3161589	3161825	HS_B2_H3K27Ac_q10_FDR5_peak_1484	35	.	4.35761	5.54954	3.53534	89
1	3161962	3162109	HS_B2_H3K27Ac_q10_FDR5_peak_1485	35	.	4.35761	5.54954	3.53534	135
1	3162639	3162833	HS_B2_H3K27Ac_q10_FDR5_peak_1486	18	.	2.98098	3.43881	1.80598	59
1	3163400	3163891	HS_B2_H3K27Ac_q10_FDR5_peak_1487	44	.	4.90232	6.58595	4.44581	96
1	3164260	3164493	HS_B2_H3K27Ac_q10_FDR5_peak_1488	33	.	4.19396	5.29122	3.37124	133
1	3164922	3165557	HS_B2_H3K27Ac_q10_FDR5_peak_1489	64	.	5.99172	8.78948	6.43500	204
1	3166527	3166674	HS_B2_H3K27Ac_q10_FDR5_peak_1490	19	.	3.26821	3.63323	1.91836	39
1	3166952	3167171	HS_B2_H3K27Ac_q10_FDR5_peak_1491	44	.	4.90232	6.58595	4.44581	82
1	3168819	3168973	HS_B2_H3K27Ac_q10_FDR5_peak_1492	35	.	4.35761	5.54954	3.53534	40
1	3169165	3169570	HS_B2_H3K27Ac_q10_FDR5_peak_1493	35	.	4.35761	5.54954	3.53534	141
1	3169718	3170048	HS_B2_H3K27Ac_q10_FDR5_peak_1494	44	.	4.90232	6.58595	4.44581	240
1	3170454	3171226	HS_B2_H3K27Ac_q10_FDR5_peak_1495	187	.	11.43874	21.68968	18.72618	640
1	3171368	3172323	HS_B2_H3K27Ac_q10_FDR5_peak_1496	82	.	6.59613	10.69191	8.22188	480
1	3173022	3174224	HS_B2_H3K27Ac_q10_FDR5_peak_1497	109	.	8.17053	13.62423	10.98342	294
1	3174643	3175095	HS_B2_H3K27Ac_q10_FDR5_peak_1498	44	.	4.90232	6.58595	4.44581	83
1	3175442	3175854	HS_B2_H3K27Ac_q10_FDR5_peak_1499	49	.	4.91619	7.07373	4.90956	283
1	3177962	3179745	HS_B2_H3K27Ac_q10_FDR5_peak_1500	64	.	5.99172	8.78948	6.43500	782
1	3180428	3180831	HS_B2_H3K27Ac_q10_FDR5_peak_1501	54	.	5.44702	7.66732	5.41243	245
1	3182046	3182458	HS_B2_H3K27Ac_q10_FDR5_peak_1502	64	.	5.99172	8.78948	6.43500	219
1	3182592	3182918	HS_B2_H3K27Ac_q10_FDR5_peak_1503	64	.	5.99172	8.78948	6.43500	197
1	3183147	3183339	HS_B2_H3K27Ac_q10_FDR5_peak_1504	35	.	4.35761	5.54954	3.53534	93
1	3183561	3183969	HS_B2_H3K27Ac_q10_FDR5_peak_1505	44	.	4.90232	6.58595	4.44581	273
1	3184331	3185046	HS_B2_H3K27Ac_q10_FDR5_peak_1506	75	.	6.53642	9.94898	7.51041	605
1	3185301	3185587	HS_B2_H3K27Ac_q10_FDR5_peak_1507	54	.	5.44702	7.66732	5.41243	189
1	3185740	3186062	HS_B2_H3K27Ac_q10_FDR5_peak_1508	86	.	7.08112	11.14289	8.63206	188
1	3186209	3186493	HS_B2_H3K27Ac_q10_FDR5_peak_1509	44	.	4.47147	6.63685	4.49143	138
1	3186815	3187728	HS_B2_H3K27Ac_q10_FDR5_peak_1510	75	.	6.53642	9.94898	7.51041	701
1	3188523	3188770	HS_B2_H3K27Ac_q10_FDR5_peak_1511	27	.	3.81291	4.56318	2.70169	73
1	3189722	3189919	HS_B2_H3K27Ac_q10_FDR5_peak_1512	44	.	4.90232	6.58595	4.44581	59
1	3190811	3191071	HS_B2_H3K27Ac_q10_FDR5_peak_1513	64	.	5.99172	8.78948	6.43500	117
1	3191247	3191471	HS_B2_H3K27Ac_q10_FDR5_peak_1514	75	.	6.53642	9.94898	7.51041	126
1	3192342	3192489	HS_B2_H3K27Ac_q10_FDR5_peak_1515	35	.	4.35761	5.54954	3.53534	62
1	3192597	3193700	HS_B2_H3K27Ac_q10_FDR5_peak_1516	54	.	5.44702	7.66732	5.41243	933
1	3194739	3195345	HS_B2_H3K27Ac_q10_FDR5_peak_1517	109	.	8.17053	13.62423	10.98342	367
1	3195644	3195791	HS_B2_H3K27Ac_q10_FDR5_peak_1518	27	.	3.81291	4.56318	2.70169	90
1	3196077	3196965	HS_B2_H3K27Ac_q10_FDR5_peak_1519	27	.	3.38992	4.62462	2.75287	809
1	3197180	3198253	HS_B2_H3K27Ac_q10_FDR5_peak_1520	88	.	7.03516	11.40191	8.87890	651
1	3198460	3198761	HS_B2_H3K27Ac_q10_FDR5_peak_1521	75	.	6.53642	9.94898	7.51041	82
1	3199635	3199939	HS_B2_H3K27Ac_q10_FDR5_peak_1522	44	.	4.90232	6.58595	4.44581	130
1	3200188	3200338	HS_B2_H3K27Ac_q10_FDR5_peak_1523	27	.	3.76922	4.63463	2.75287	102
1	3201366	3201954	HS_B2_H3K27Ac_q10_FDR5_peak_1524	64	.	5.99172	8.78948	6.43500	447
1	3205085	3205321	HS_B2_H3K27Ac_q10_FDR5_peak_1525	54	.	5.44702	7.66732	5.41243	97
1	3205742	3206143	HS_B2_H3K27Ac_q10_FDR5_peak_1526	44	.	4.90232	6.58595	4.44581	266
1	3206320	3207157	HS_B2_H3K27Ac_q10_FDR5_peak_1527	86	.	7.08112	11.14289	8.63206	453
1	3207594	3208333	HS_B2_H3K27Ac_q10_FDR5_peak_1528	64	.	5.99172	8.78948	6.43500	413
1	3209288	3209629	HS_B2_H3K27Ac_q10_FDR5_peak_1529	75	.	6.53642	9.94898	7.51041	143
1	3211396	3211603	HS_B2_H3K27Ac_q10_FDR5_peak_1530	33	.	4.19396	5.29122	3.37124	85
1	3212173	3213104	HS_B2_H3K27Ac_q10_FDR5_peak_1531	97	.	7.62582	12.36869	9.78856	473
1	3213469	3213699	HS_B2_H3K27Ac_q10_FDR5_peak_1532	86	.	7.08112	11.14289	8.63206	96
1	3213871	3214126	HS_B2_H3K27Ac_q10_FDR5_peak_1533	27	.	3.81291	4.56318	2.70169	142
1	3214233	3214487	HS_B2_H3K27Ac_q10_FDR5_peak_1534	44	.	4.90232	6.58595	4.44581	194
1	3215398	3215801	HS_B2_H3K27Ac_q10_FDR5_peak_1535	86	.	7.08112	11.14289	8.63206	298
1	3216343	3216589	HS_B2_H3K27Ac_q10_FDR5_peak_1536	44	.	4.47147	6.63685	4.49143	136
1	3217063	3217419	HS_B2_H3K27Ac_q10_FDR5_peak_1537	64	.	5.99172	8.78948	6.43500	247
1	3217790	3217999	HS_B2_H3K27Ac_q10_FDR5_peak_1538	44	.	4.71152	6.49926	4.42527	117
1	3218443	3218731	HS_B2_H3K27Ac_q10_FDR5_peak_1539	54	.	5.44702	7.66732	5.41243	143
1	3219477	3220005	HS_B2_H3K27Ac_q10_FDR5_peak_1540	62	.	5.65383	8.52684	6.22734	382
1	3220119	3220545	HS_B2_H3K27Ac_q10_FDR5_peak_1541	54	.	5.44702	7.66732	5.41243	122
1	3221025	3221295	HS_B2_H3K27Ac_q10_FDR5_peak_1542	54	.	5.44702	7.66732	5.41243	113
1	3221800	3222093	HS_B2_H3K27Ac_q10_FDR5_peak_1543	35	.	4.35761	5.54954	3.53534	264
1	3222272	3222946	HS_B2_H3K27Ac_q10_FDR5_peak_1544	160	.	10.34933	18.90900	16.05200	315
1	3224349	3224592	HS_B2_H3K27Ac_q10_FDR5_peak_1545	44	.	4.90232	6.58595	4.44581	130
1	3225813	3226067	HS_B2_H3K27Ac_q10_FDR5_peak_1546	54	.	5.44702	7.66732	5.41243	120
1	3228016	3228163	HS_B2_H3K27Ac_q10_FDR5_peak_1547	44	.	4.90232	6.58595	4.44581	48
1	3228670	3228883	HS_B2_H3K27Ac_q10_FDR5_peak_1548	27	.	3.81291	4.56318	2.70169	135
1	3229126	3229438	HS_B2_H3K27Ac_q10_FDR5_peak_1549	35	.	4.35761	5.54954	3.53534	102
1	3229694	3230087	HS_B2_H3K27Ac_q10_FDR5_peak_1550	54	.	5.44702	7.66732	5.41243	282
1	3231307	3231700	HS_B2_H3K27Ac_q10_FDR5_peak_1551	86	.	7.08112	11.14289	8.63206	261
1	3233149	3233499	HS_B2_H3K27Ac_q10_FDR5_peak_1552	42	.	4.71820	6.29231	4.23923	269
1	3233973	3234122	HS_B2_H3K27Ac_q10_FDR5_peak_1553	35	.	4.35761	5.54954	3.53534	115
1	3234328	3234773	HS_B2_H3K27Ac_q10_FDR5_peak_1554	64	.	5.99172	8.78948	6.43500	122
1	3235014	3235261	HS_B2_H3K27Ac_q10_FDR5_peak_1555	54	.	5.44702	7.66732	5.41243	115
1	3235435	3235671	HS_B2_H3K27Ac_q10_FDR5_peak_1556	86	.	7.08112	11.14289	8.63206	177
1	3236164	3236745	HS_B2_H3K27Ac_q10_FDR5_peak_1557	35	.	4.35761	5.54954	3.53534	242
1	3236858	3237005	HS_B2_H3K27Ac_q10_FDR5_peak_1558	27	.	3.81291	4.56318	2.70169	99
1	3237721	3238159	HS_B2_H3K27Ac_q10_FDR5_peak_1559	75	.	6.53642	9.94898	7.51041	296
1	3238640	3238909	HS_B2_H3K27Ac_q10_FDR5_peak_1560	54	.	5.44702	7.66732	5.41243	153
1	3241348	3241973	HS_B2_H3K27Ac_q10_FDR5_peak_1561	28	.	3.74609	4.78208	2.89354	75
1	3242099	3242442	HS_B2_H3K27Ac_q10_FDR5_peak_1562	64	.	5.99172	8.78948	6.43500	73
1	3243060	3243606	HS_B2_H3K27Ac_q10_FDR5_peak_1563	104	.	7.79624	13.00693	10.40499	132
1	3244016	3244340	HS_B2_H3K27Ac_q10_FDR5_peak_1564	72	.	6.12498	9.59348	7.20153	243
1	3246481	3246664	HS_B2_H3K27Ac_q10_FDR5_peak_1565	27	.	3.76922	4.63463	2.75287	70
1	3249990	3250341	HS_B2_H3K27Ac_q10_FDR5_peak_1566	86	.	7.08112	11.14289	8.63206	99
1	3250870	3251144	HS_B2_H3K27Ac_q10_FDR5_peak_1567	54	.	5.44702	7.66732	5.41243	68
1	3251311	3251549	HS_B2_H3K27Ac_q10_FDR5_peak_1568	27	.	3.81291	4.56318	2.70169	77
1	3251986	3252230	HS_B2_H3K27Ac_q10_FDR5_peak_1569	35	.	4.35761	5.54954	3.53534	127
1	3252507	3252654	HS_B2_H3K27Ac_q10_FDR5_peak_1570	44	.	4.90232	6.58595	4.44581	132
1	3255616	3256008	HS_B2_H3K27Ac_q10_FDR5_peak_1571	82	.	6.59613	10.69191	8.22188	257
1	3256112	3256435	HS_B2_H3K27Ac_q10_FDR5_peak_1572	44	.	4.90232	6.58595	4.44581	168
1	3258740	3258898	HS_B2_H3K27Ac_q10_FDR5_peak_1573	64	.	5.99172	8.78948	6.43500	39
1	3259149	3259805	HS_B2_H3K27Ac_q10_FDR5_peak_1574	75	.	6.53642	9.94898	7.51041	130
1	3261570	3261865	HS_B2_H3K27Ac_q10_FDR5_peak_1575	64	.	5.99172	8.78948	6.43500	187
1	3262797	3263002	HS_B2_H3K27Ac_q10_FDR5_peak_1576	54	.	5.44702	7.66732	5.41243	72
1	3263161	3263415	HS_B2_H3K27Ac_q10_FDR5_peak_1577	27	.	3.81291	4.56318	2.70169	133
1	3263599	3263890	HS_B2_H3K27Ac_q10_FDR5_peak_1578	44	.	4.90232	6.58595	4.44581	192
1	3264455	3264776	HS_B2_H3K27Ac_q10_FDR5_peak_1579	35	.	4.35761	5.54954	3.53534	74
1	3265034	3265223	HS_B2_H3K27Ac_q10_FDR5_peak_1580	54	.	5.44702	7.66732	5.41243	78
1	3265870	3266117	HS_B2_H3K27Ac_q10_FDR5_peak_1581	43	.	4.64036	6.38783	4.32930	136
1	3266530	3266699	HS_B2_H3K27Ac_q10_FDR5_peak_1582	37	.	4.09885	5.77870	3.75141	115
1	3266874	3267101	HS_B2_H3K27Ac_q10_FDR5_peak_1583	34	.	4.02413	5.42526	3.49732	43
1	3267556	3268135	HS_B2_H3K27Ac_q10_FDR5_peak_1584	53	.	4.84409	7.52899	5.33170	454
1	3268612	3268988	HS_B2_H3K27Ac_q10_FDR5_peak_1585	122	.	8.71523	14.90760	12.21123	244
1	3269127	3269351	HS_B2_H3K27Ac_q10_FDR5_peak_1586	64	.	5.99172	8.78948	6.43500	104
1	3270664	3271057	HS_B2_H3K27Ac_q10_FDR5_peak_1587	44	.	4.90232	6.58595	4.44581	305
1	3271637	3271784	HS_B2_H3K27Ac_q10_FDR5_peak_1588	35	.	4.35761	5.54954	3.53534	26
1	3272411	3272582	HS_B2_H3K27Ac_q10_FDR5_peak_1589	86	.	7.08112	11.14289	8.63206	68
1	3272737	3273111	HS_B2_H3K27Ac_q10_FDR5_peak_1590	27	.	3.81291	4.56318	2.70169	351
1	3275390	3275642	HS_B2_H3K27Ac_q10_FDR5_peak_1591	42	.	4.71820	6.29231	4.23923	118
1	3275782	3276857	HS_B2_H3K27Ac_q10_FDR5_peak_1592	86	.	7.08112	11.14289	8.63206	91
1	3277028	3277412	HS_B2_H3K27Ac_q10_FDR5_peak_1593	27	.	3.81291	4.56318	2.70169	225
1	3278507	3279685	HS_B2_H3K27Ac_q10_FDR5_peak_1594	34	.	3.69810	5.35985	3.43558	845
1	3280950	3281463	HS_B2_H3K27Ac_q10_FDR5_peak_1595	54	.	5.44702	7.66732	5.41243	193
1	3281827	3282067	HS_B2_H3K27Ac_q10_FDR5_peak_1596	35	.	4.35761	5.54954	3.53534	95
1	3282167	3282474	HS_B2_H3K27Ac_q10_FDR5_peak_1597	86	.	7.08112	11.14289	8.63206	178
1	3282707	3283551	HS_B2_H3K27Ac_q10_FDR5_peak_1598	54	.	5.44702	7.66732	5.41243	327
1	3283810	3284028	HS_B2_H3K27Ac_q10_FDR5_peak_1599	27	.	3.81291	4.56318	2.70169	80
1	3284501	3284979	HS_B2_H3K27Ac_q10_FDR5_peak_1600	44	.	4.90232	6.58595	4.44581	416
1	3285146	3285725	HS_B2_H3K27Ac_q10_FDR5_peak_1601	44	.	4.90232	6.58595	4.44581	479
1	3286427	3286969	HS_B2_H3K27Ac_q10_FDR5_peak_1602	44	.	4.90232	6.58595	4.44581	486
1	3287844	3288585	HS_B2_H3K27Ac_q10_FDR5_peak_1603	35	.	4.24037	5.54461	3.53534	309
1	3289139	3290020	HS_B2_H3K27Ac_q10_FDR5_peak_1604	75	.	6.53642	9.94898	7.51041	184
1	3291799	3292198	HS_B2_H3K27Ac_q10_FDR5_peak_1605	86	.	7.08112	11.14289	8.63206	257
1	3292374	3292603	HS_B2_H3K27Ac_q10_FDR5_peak_1606	44	.	4.90232	6.58595	4.44581	126
1	3292765	3292983	HS_B2_H3K27Ac_q10_FDR5_peak_1607	30	.	3.72622	4.95734	3.05784	135
1	3293776	3294024	HS_B2_H3K27Ac_q10_FDR5_peak_1608	64	.	5.99172	8.78948	6.43500	133
1	3294565	3295200	HS_B2_H3K27Ac_q10_FDR5_peak_1609	53	.	5.18268	7.49447	5.30201	66
1	3295612	3295800	HS_B2_H3K27Ac_q10_FDR5_peak_1610	75	.	6.53642	9.94898	7.51041	84
1	3296041	3297317	HS_B2_H3K27Ac_q10_FDR5_peak_1611	44	.	4.47147	6.63685	4.49143	130
1	3298304	3298461	HS_B2_H3K27Ac_q10_FDR5_peak_1612	44	.	4.90232	6.58595	4.44581	54
1	3299064	3299211	HS_B2_H3K27Ac_q10_FDR5_peak_1613	35	.	4.35761	5.54954	3.53534	21
1	3304096	3304243	HS_B2_H3K27Ac_q10_FDR5_peak_1614	44	.	4.90232	6.58595	4.44581	103
1	3304530	3304896	HS_B2_H3K27Ac_q10_FDR5_peak_1615	35	.	4.35761	5.54954	3.53534	289
1	3305048	3305557	HS_B2_H3K27Ac_q10_FDR5_peak_1616	27	.	3.38992	4.62462	2.75287	239
1	3308102	3308271	HS_B2_H3K27Ac_q10_FDR5_peak_1617	44	.	4.90232	6.58595	4.44581	70
1	3309780	3310017	HS_B2_H3K27Ac_q10_FDR5_peak_1618	75	.	6.53642	9.94898	7.51041	179
1	3310388	3310599	HS_B2_H3K27Ac_q10_FDR5_peak_1619	54	.	5.44702	7.66732	5.41243	85
1	3311120	3312842	HS_B2_H3K27Ac_q10_FDR5_peak_1620	53	.	4.84409	7.52899	5.33170	1446
1	3312984	3313788	HS_B2_H3K27Ac_q10_FDR5_peak_1621	160	.	10.34933	18.90900	16.05200	674
1	3313988	3314265	HS_B2_H3K27Ac_q10_FDR5_peak_1622	35	.	4.35761	5.54954	3.53534	64
1	3317359	3317839	HS_B2_H3K27Ac_q10_FDR5_peak_1623	75	.	6.53642	9.94898	7.51041	294
1	3319463	3319811	HS_B2_H3K27Ac_q10_FDR5_peak_1624	27	.	3.76922	4.63463	2.75287	26
1	3320237	3320464	HS_B2_H3K27Ac_q10_FDR5_peak_1625	44	.	4.90232	6.58595	4.44581	69
1	3322547	3322732	HS_B2_H3K27Ac_q10_FDR5_peak_1626	64	.	5.99172	8.78948	6.43500	96
1	3322912	3323059	HS_B2_H3K27Ac_q10_FDR5_peak_1627	35	.	4.35761	5.54954	3.53534	131
1	3323265	3323705	HS_B2_H3K27Ac_q10_FDR5_peak_1628	86	.	7.08112	11.14289	8.63206	323
1	3323835	3324331	HS_B2_H3K27Ac_q10_FDR5_peak_1629	75	.	6.53642	9.94898	7.51041	360
1	3324709	3325313	HS_B2_H3K27Ac_q10_FDR5_peak_1630	54	.	5.44702	7.66732	5.41243	319
1	3326540	3326830	HS_B2_H3K27Ac_q10_FDR5_peak_1631	35	.	4.35761	5.54954	3.53534	220
1	3327387	3327788	HS_B2_H3K27Ac_q10_FDR5_peak_1632	54	.	5.44702	7.66732	5.41243	197
1	3327934	3329323	HS_B2_H3K27Ac_q10_FDR5_peak_1633	82	.	6.59613	10.69191	8.22188	1245
1	3329540	3329891	HS_B2_H3K27Ac_q10_FDR5_peak_1634	64	.	5.99172	8.78948	6.43500	137
1	3330623	3330959	HS_B2_H3K27Ac_q10_FDR5_peak_1635	44	.	4.90232	6.58595	4.44581	195
1	3331106	3331374	HS_B2_H3K27Ac_q10_FDR5_peak_1636	75	.	6.53642	9.94898	7.51041	142
1	3331727	3332131	HS_B2_H3K27Ac_q10_FDR5_peak_1637	54	.	5.44702	7.66732	5.41243	268
1	3332692	3332839	HS_B2_H3K27Ac_q10_FDR5_peak_1638	35	.	4.35761	5.54954	3.53534	61
1	3333129	3333409	HS_B2_H3K27Ac_q10_FDR5_peak_1639	54	.	5.44702	7.66732	5.41243	202
1	3334168	3334342	HS_B2_H3K27Ac_q10_FDR5_peak_1640	35	.	4.35761	5.54954	3.53534	73
1	3334549	3334718	HS_B2_H3K27Ac_q10_FDR5_peak_1641	54	.	5.44702	7.66732	5.41243	117
1	3334888	3335230	HS_B2_H3K27Ac_q10_FDR5_peak_1642	109	.	8.17053	13.62423	10.98342	213
1	3335661	3335912	HS_B2_H3K27Ac_q10_FDR5_peak_1643	86	.	7.08112	11.14289	8.63206	116
1	3337529	3337722	HS_B2_H3K27Ac_q10_FDR5_peak_1644	86	.	7.08112	11.14289	8.63206	91
1	3338194	3338363	HS_B2_H3K27Ac_q10_FDR5_peak_1645	44	.	4.90232	6.58595	4.44581	113
1	3338481	3338629	HS_B2_H3K27Ac_q10_FDR5_peak_1646	37	.	4.09885	5.77870	3.75141	114
1	3339001	3339451	HS_B2_H3K27Ac_q10_FDR5_peak_1647	97	.	7.62582	12.36869	9.78856	308
1	3339611	3340080	HS_B2_H3K27Ac_q10_FDR5_peak_1648	27	.	3.81291	4.56318	2.70169	266
1	3340830	3341354	HS_B2_H3K27Ac_q10_FDR5_peak_1649	75	.	6.53642	9.94898	7.51041	144
1	3341865	3342079	HS_B2_H3K27Ac_q10_FDR5_peak_1650	35	.	4.35761	5.54954	3.53534	99
1	3345665	3346140	HS_B2_H3K27Ac_q10_FDR5_peak_1651	44	.	4.90232	6.58595	4.44581	345
1	3346301	3347026	HS_B2_H3K27Ac_q10_FDR5_peak_1652	64	.	5.99172	8.78948	6.43500	214
1	3347259	3348620	HS_B2_H3K27Ac_q10_FDR5_peak_1653	54	.	5.44702	7.66732	5.41243	1135
1	3348762	3348999	HS_B2_H3K27Ac_q10_FDR5_peak_1654	75	.	6.53642	9.94898	7.51041	93
1	3349384	3350033	HS_B2_H3K27Ac_q10_FDR5_peak_1655	70	.	5.58933	9.40586	7.03043	146
1	3350410	3350640	HS_B2_H3K27Ac_q10_FDR5_peak_1656	37	.	4.09885	5.77870	3.75141	124
1	3350831	3351106	HS_B2_H3K27Ac_q10_FDR5_peak_1657	64	.	5.99172	8.78948	6.43500	130
1	3352187	3352354	HS_B2_H3K27Ac_q10_FDR5_peak_1658	20	.	3.29807	3.77427	2.03561	49
1	3352771	3353153	HS_B2_H3K27Ac_q10_FDR5_peak_1659	97	.	7.62582	12.36869	9.78856	128
1	3353270	3354037	HS_B2_H3K27Ac_q10_FDR5_peak_1660	62	.	5.65383	8.52684	6.22734	520
1	3354981	3355298	HS_B2_H3K27Ac_q10_FDR5_peak_1661	64	.	5.99172	8.78948	6.43500	73
1	3355710	3355965	HS_B2_H3K27Ac_q10_FDR5_peak_1662	64	.	5.99172	8.78948	6.43500	119
1	3356140	3356548	HS_B2_H3K27Ac_q10_FDR5_peak_1663	54	.	5.44702	7.66732	5.41243	146
1	3356729	3358157	HS_B2_H3K27Ac_q10_FDR5_peak_1664	64	.	5.99172	8.78948	6.43500	181
1	3358473	3358736	HS_B2_H3K27Ac_q10_FDR5_peak_1665	44	.	4.90232	6.58595	4.44581	121
1	3358841	3359216	HS_B2_H3K27Ac_q10_FDR5_peak_1666	27	.	3.76922	4.63463	2.75287	77
1	3359438	3359943	HS_B2_H3K27Ac_q10_FDR5_peak_1667	64	.	5.99172	8.78948	6.43500	116
1	3360079	3361378	HS_B2_H3K27Ac_q10_FDR5_peak_1668	72	.	6.12498	9.59348	7.20153	651
1	3362250	3363110	HS_B2_H3K27Ac_q10_FDR5_peak_1669	54	.	5.44702	7.66732	5.41243	516
1	3363354	3363655	HS_B2_H3K27Ac_q10_FDR5_peak_1670	64	.	5.99172	8.78948	6.43500	82
1	3363841	3364090	HS_B2_H3K27Ac_q10_FDR5_peak_1671	35	.	4.35761	5.54954	3.53534	134
1	3364490	3364840	HS_B2_H3K27Ac_q10_FDR5_peak_1672	64	.	5.99172	8.78948	6.43500	125
1	3364975	3365181	HS_B2_H3K27Ac_q10_FDR5_peak_1673	54	.	5.44702	7.66732	5.41243	114
1	3365487	3365829	HS_B2_H3K27Ac_q10_FDR5_peak_1674	35	.	4.35761	5.54954	3.53534	296
1	3366079	3366582	HS_B2_H3K27Ac_q10_FDR5_peak_1675	64	.	5.99172	8.78948	6.43500	132
1	3368102	3368588	HS_B2_H3K27Ac_q10_FDR5_peak_1676	75	.	6.53642	9.94898	7.51041	131
1	3372743	3372906	HS_B2_H3K27Ac_q10_FDR5_peak_1677	64	.	5.99172	8.78948	6.43500	93
1	3373156	3373407	HS_B2_H3K27Ac_q10_FDR5_peak_1678	64	.	5.99172	8.78948	6.43500	77
1	3374547	3375056	HS_B2_H3K27Ac_q10_FDR5_peak_1679	64	.	5.99172	8.78948	6.43500	401
1	3375209	3375363	HS_B2_H3K27Ac_q10_FDR5_peak_1680	44	.	4.90232	6.58595	4.44581	90
1	3375532	3375679	HS_B2_H3K27Ac_q10_FDR5_peak_1681	44	.	4.90232	6.58595	4.44581	79
1	3377289	3377503	HS_B2_H3K27Ac_q10_FDR5_peak_1682	27	.	3.81291	4.56318	2.70169	25
1	3377726	3378132	HS_B2_H3K27Ac_q10_FDR5_peak_1683	44	.	4.90232	6.58595	4.44581	36
1	3378672	3378874	HS_B2_H3K27Ac_q10_FDR5_peak_1684	35	.	4.35761	5.54954	3.53534	96
1	3380146	3380296	HS_B2_H3K27Ac_q10_FDR5_peak_1685	27	.	3.76922	4.63463	2.75287	38
1	3380414	3380608	HS_B2_H3K27Ac_q10_FDR5_peak_1686	64	.	5.99172	8.78948	6.43500	132
1	3381927	3382502	HS_B2_H3K27Ac_q10_FDR5_peak_1687	64	.	5.99172	8.78948	6.43500	282
1	3383956	3384219	HS_B2_H3K27Ac_q10_FDR5_peak_1688	44	.	4.90232	6.58595	4.44581	105
1	3384802	3385507	HS_B2_H3K27Ac_q10_FDR5_peak_1689	64	.	5.99172	8.78948	6.43500	608
1	3385646	3386207	HS_B2_H3K27Ac_q10_FDR5_peak_1690	64	.	5.99172	8.78948	6.43500	153
1	3386385	3386538	HS_B2_H3K27Ac_q10_FDR5_peak_1691	54	.	5.44702	7.66732	5.41243	93
1	3387457	3387845	HS_B2_H3K27Ac_q10_FDR5_peak_1692	75	.	6.53642	9.94898	7.51041	179
1	3388718	3388947	HS_B2_H3K27Ac_q10_FDR5_peak_1693	82	.	6.81518	10.70740	8.23560	62
1	3389175	3389830	HS_B2_H3K27Ac_q10_FDR5_peak_1694	64	.	5.99172	8.78948	6.43500	290
1	3390263	3390668	HS_B2_H3K27Ac_q10_FDR5_peak_1695	35	.	4.17632	5.44546	3.51471	368
1	3391542	3392003	HS_B2_H3K27Ac_q10_FDR5_peak_1696	64	.	5.99172	8.78948	6.43500	263
1	3393499	3393790	HS_B2_H3K27Ac_q10_FDR5_peak_1697	62	.	5.65383	8.52684	6.22734	165
1	3394601	3394748	HS_B2_H3K27Ac_q10_FDR5_peak_1698	43	.	4.64036	6.38783	4.32930	115
1	3395947	3396118	HS_B2_H3K27Ac_q10_FDR5_peak_1699	35	.	4.35761	5.54954	3.53534	72
1	3397427	3397668	HS_B2_H3K27Ac_q10_FDR5_peak_1700	74	.	6.27260	9.83045	7.42906	129
1	3399456	3399716	HS_B2_H3K27Ac_q10_FDR5_peak_1701	54	.	5.44702	7.66732	5.41243	75
1	3400146	3400327	HS_B2_H3K27Ac_q10_FDR5_peak_1702	75	.	6.53642	9.94898	7.51041	58
1	3400604	3400805	HS_B2_H3K27Ac_q10_FDR5_peak_1703	35	.	4.35761	5.54954	3.53534	84
1	3402670	3403030	HS_B2_H3K27Ac_q10_FDR5_peak_1704	44	.	4.90232	6.58595	4.44581	238
1	3403560	3403893	HS_B2_H3K27Ac_q10_FDR5_peak_1705	44	.	4.90232	6.58595	4.44581	72
1	3404236	3404748	HS_B2_H3K27Ac_q10_FDR5_peak_1706	35	.	4.24037	5.54461	3.53534	143
1	3406213	3406360	HS_B2_H3K27Ac_q10_FDR5_peak_1707	43	.	4.64036	6.38783	4.32930	74
1	3407552	3407808	HS_B2_H3K27Ac_q10_FDR5_peak_1708	45	.	4.82508	6.67740	4.52963	154
1	3408789	3408971	HS_B2_H3K27Ac_q10_FDR5_peak_1709	27	.	3.75542	4.61354	2.74976	92
1	3409236	3409396	HS_B2_H3K27Ac_q10_FDR5_peak_1710	24	.	3.26529	4.22315	2.45203	116
1	3410733	3411081	HS_B2_H3K27Ac_q10_FDR5_peak_1711	57	.	5.52762	8.04196	5.77324	73
1	3411666	3411829	HS_B2_H3K27Ac_q10_FDR5_peak_1712	61	.	5.74186	8.38504	6.10462	92
1	3413212	3413440	HS_B2_H3K27Ac_q10_FDR5_peak_1713	25	.	3.65391	4.31565	2.54018	84
1	3413902	3414285	HS_B2_H3K27Ac_q10_FDR5_peak_1714	72	.	6.37364	9.68325	7.28854	87
1	3414433	3416144	HS_B2_H3K27Ac_q10_FDR5_peak_1715	64	.	5.99172	8.78948	6.43500	1597
1	3416605	3416855	HS_B2_H3K27Ac_q10_FDR5_peak_1716	97	.	7.62582	12.36869	9.78856	119
1	3416996	3417143	HS_B2_H3K27Ac_q10_FDR5_peak_1717	27	.	3.81291	4.56318	2.70169	65
1	3418246	3418479	HS_B2_H3K27Ac_q10_FDR5_peak_1718	75	.	6.53642	9.94898	7.51041	125
1	3418759	3419315	HS_B2_H3K27Ac_q10_FDR5_peak_1719	82	.	6.59613	10.69191	8.22188	409
1	3420848	3421498	HS_B2_H3K27Ac_q10_FDR5_peak_1720	64	.	5.99172	8.78948	6.43500	113
1	3422307	3422659	HS_B2_H3K27Ac_q10_FDR5_peak_1721	64	.	5.99172	8.78948	6.43500	212
1	3422836	3423373	HS_B2_H3K27Ac_q10_FDR5_peak_1722	64	.	5.99172	8.78948	6.43500	402
1	3423602	3424127	HS_B2_H3K27Ac_q10_FDR5_peak_1723	35	.	4.24037	5.54461	3.53534	100
1	3424244	3425028	HS_B2_H3K27Ac_q10_FDR5_peak_1724	45	.	4.82508	6.67740	4.52963	686
1	3425673	3426034	HS_B2_H3K27Ac_q10_FDR5_peak_1725	54	.	5.30758	7.69219	5.43570	44
1	3426212	3426418	HS_B2_H3K27Ac_q10_FDR5_peak_1726	44	.	4.90232	6.58595	4.44581	75
1	3426884	3427334	HS_B2_H3K27Ac_q10_FDR5_peak_1727	64	.	5.99172	8.78948	6.43500	313
1	3427658	3427934	HS_B2_H3K27Ac_q10_FDR5_peak_1728	35	.	4.35761	5.54954	3.53534	170
1	3429820	3430350	HS_B2_H3K27Ac_q10_FDR5_peak_1729	35	.	4.35761	5.54954	3.53534	92
1	3430573	3430772	HS_B2_H3K27Ac_q10_FDR5_peak_1730	37	.	4.09885	5.77870	3.75141	142
1	3431353	3431670	HS_B2_H3K27Ac_q10_FDR5_peak_1731	44	.	4.90232	6.58595	4.44581	96
1	3431850	3432000	HS_B2_H3K27Ac_q10_FDR5_peak_1732	54	.	5.44702	7.66732	5.41243	73
1	3432175	3432608	HS_B2_H3K27Ac_q10_FDR5_peak_1733	44	.	4.71152	6.49926	4.42527	81
1	3433823	3434124	HS_B2_H3K27Ac_q10_FDR5_peak_1734	24	.	3.35360	4.17607	2.40704	29
1	3434512	3435255	HS_B2_H3K27Ac_q10_FDR5_peak_1735	75	.	6.53642	9.94898	7.51041	355
1	3435575	3435969	HS_B2_H3K27Ac_q10_FDR5_peak_1736	54	.	5.44702	7.66732	5.41243	266
1	3436504	3436688	HS_B2_H3K27Ac_q10_FDR5_peak_1737	35	.	4.35761	5.54954	3.53534	138
1	3436970	3437191	HS_B2_H3K27Ac_q10_FDR5_peak_1738	35	.	4.35761	5.54954	3.53534	88
1	3438632	3438962	HS_B2_H3K27Ac_q10_FDR5_peak_1739	75	.	6.53642	9.94898	7.51041	192
1	3439366	3439513	HS_B2_H3K27Ac_q10_FDR5_peak_1740	27	.	3.81291	4.56318	2.70169	4
1	3440416	3440575	HS_B2_H3K27Ac_q10_FDR5_peak_1741	44	.	4.71152	6.49926	4.42527	31
1	3441984	3442684	HS_B2_H3K27Ac_q10_FDR5_peak_1742	54	.	5.44702	7.66732	5.41243	363
1	3443003	3443209	HS_B2_H3K27Ac_q10_FDR5_peak_1743	75	.	6.53642	9.94898	7.51041	92
1	3444891	3445092	HS_B2_H3K27Ac_q10_FDR5_peak_1744	51	.	5.26522	7.37471	5.19673	71
1	3451046	3451374	HS_B2_H3K27Ac_q10_FDR5_peak_1745	35	.	4.30569	5.46718	3.53534	58
1	3452136	3452776	HS_B2_H3K27Ac_q10_FDR5_peak_1746	75	.	6.53642	9.94898	7.51041	108
1	3453242	3453764	HS_B2_H3K27Ac_q10_FDR5_peak_1747	122	.	8.71523	14.90760	12.21123	239
1	3453877	3454491	HS_B2_H3K27Ac_q10_FDR5_peak_1748	121	.	7.90840	14.87154	12.19035	259
1	3454622	3455147	HS_B2_H3K27Ac_q10_FDR5_peak_1749	109	.	7.16979	13.63221	10.99095	130
1	3455449	3456111	HS_B2_H3K27Ac_q10_FDR5_peak_1750	97	.	7.62582	12.36869	9.78856	132
1	3456666	3456891	HS_B2_H3K27Ac_q10_FDR5_peak_1751	54	.	5.44702	7.66732	5.41243	97
1	3457116	3457498	HS_B2_H3K27Ac_q10_FDR5_peak_1752	64	.	5.99172	8.78948	6.43500	257
1	3457651	3457902	HS_B2_H3K27Ac_q10_FDR5_peak_1753	86	.	7.08112	11.14289	8.63206	115
1	3458090	3458723	HS_B2_H3K27Ac_q10_FDR5_peak_1754	75	.	6.53642	9.94898	7.51041	323
1	3459086	3460906	HS_B2_H3K27Ac_q10_FDR5_peak_1755	147	.	9.80463	17.55139	14.74608	771
1	3461033	3461613	HS_B2_H3K27Ac_q10_FDR5_peak_1756	92	.	7.06729	11.81999	9.28064	431
1	3462288	3462578	HS_B2_H3K27Ac_q10_FDR5_peak_1757	27	.	3.76922	4.63463	2.75287	251
1	3462998	3463385	HS_B2_H3K27Ac_q10_FDR5_peak_1758	43	.	4.64036	6.38783	4.32930	308
1	3463577	3463876	HS_B2_H3K27Ac_q10_FDR5_peak_1759	35	.	4.35761	5.54954	3.53534	253
1	3464005	3464905	HS_B2_H3K27Ac_q10_FDR5_peak_1760	75	.	6.53642	9.94898	7.51041	328
1	3465195	3465412	HS_B2_H3K27Ac_q10_FDR5_peak_1761	44	.	4.90232	6.58595	4.44581	78
1	3465617	3466184	HS_B2_H3K27Ac_q10_FDR5_peak_1762	44	.	4.90232	6.58595	4.44581	465
1	3466476	3467175	HS_B2_H3K27Ac_q10_FDR5_peak_1763	35	.	4.35761	5.54954	3.53534	120
1	3468287	3468582	HS_B2_H3K27Ac_q10_FDR5_peak_1764	57	.	5.52762	8.04196	5.77324	141
1	3469209	3469807	HS_B2_H3K27Ac_q10_FDR5_peak_1765	97	.	7.62582	12.36869	9.78856	372
1	3470161	3470492	HS_B2_H3K27Ac_q10_FDR5_peak_1766	16	.	2.77357	3.26650	1.65008	249
1	3471717	3471962	HS_B2_H3K27Ac_q10_FDR5_peak_1767	44	.	4.71152	6.49926	4.42527	128
1	3472438	3472757	HS_B2_H3K27Ac_q10_FDR5_peak_1768	27	.	3.81291	4.56318	2.70169	270
1	3472995	3473340	HS_B2_H3K27Ac_q10_FDR5_peak_1769	54	.	5.44702	7.66732	5.41243	61
1	3474471	3474618	HS_B2_H3K27Ac_q10_FDR5_peak_1770	27	.	3.76922	4.63463	2.75287	107
1	3476626	3476773	HS_B2_H3K27Ac_q10_FDR5_peak_1771	44	.	4.90232	6.58595	4.44581	74
1	3477410	3477719	HS_B2_H3K27Ac_q10_FDR5_peak_1772	35	.	4.35761	5.54954	3.53534	53
1	3478118	3479364	HS_B2_H3K27Ac_q10_FDR5_peak_1773	75	.	6.53642	9.94898	7.51041	878
1	3479550	3481022	HS_B2_H3K27Ac_q10_FDR5_peak_1774	147	.	9.80463	17.55139	14.74608	1282
1	3481134	3482114	HS_B2_H3K27Ac_q10_FDR5_peak_1775	97	.	7.62582	12.36869	9.78856	838
1	3482492	3482773	HS_B2_H3K27Ac_q10_FDR5_peak_1776	30	.	3.72622	4.95734	3.05784	140
1	3483315	3483713	HS_B2_H3K27Ac_q10_FDR5_peak_1777	78	.	6.53264	10.24926	7.80161	223
1	3489604	3490176	HS_B2_H3K27Ac_q10_FDR5_peak_1778	35	.	4.24037	5.54461	3.53534	475
1	3490341	3490593	HS_B2_H3K27Ac_q10_FDR5_peak_1779	27	.	3.81291	4.56318	2.70169	32
1	3492616	3493100	HS_B2_H3K27Ac_q10_FDR5_peak_1780	97	.	7.62582	12.36869	9.78856	144
1	3493822	3494129	HS_B2_H3K27Ac_q10_FDR5_peak_1781	44	.	4.90232	6.58595	4.44581	226
1	3494914	3495368	HS_B2_H3K27Ac_q10_FDR5_peak_1782	64	.	5.94673	8.71626	6.40869	381
1	3495505	3495652	HS_B2_H3K27Ac_q10_FDR5_peak_1783	35	.	4.24037	5.54461	3.53534	116
1	3495949	3496791	HS_B2_H3K27Ac_q10_FDR5_peak_1784	35	.	4.24037	5.54461	3.53534	25
1	3498159	3498851	HS_B2_H3K27Ac_q10_FDR5_peak_1785	53	.	4.84409	7.52899	5.33170	255
1	3499799	3500058	HS_B2_H3K27Ac_q10_FDR5_peak_1786	28	.	3.84476	4.75028	2.86504	181
1	3500364	3500948	HS_B2_H3K27Ac_q10_FDR5_peak_1787	36	.	4.29132	5.62362	3.60735	144
1	3501359	3501653	HS_B2_H3K27Ac_q10_FDR5_peak_1788	103	.	7.53844	12.97584	10.37442	83
1	3502436	3503346	HS_B2_H3K27Ac_q10_FDR5_peak_1789	64	.	5.79009	8.74417	6.43500	81
1	3504372	3504832	HS_B2_H3K27Ac_q10_FDR5_peak_1790	54	.	5.44702	7.66732	5.41243	329
1	3504973	3505940	HS_B2_H3K27Ac_q10_FDR5_peak_1791	40	.	4.00627	6.12875	4.08373	319
1	3506372	3506647	HS_B2_H3K27Ac_q10_FDR5_peak_1792	42	.	4.73870	6.32481	4.26969	118
1	3506818	3507159	HS_B2_H3K27Ac_q10_FDR5_peak_1793	54	.	5.44702	7.66732	5.41243	226
1	3508650	3509271	HS_B2_H3K27Ac_q10_FDR5_peak_1794	57	.	5.52762	8.04196	5.77324	446
1	3509875	3510082	HS_B2_H3K27Ac_q10_FDR5_peak_1795	13	.	2.82691	2.96971	1.37503	115
1	3510493	3510669	HS_B2_H3K27Ac_q10_FDR5_peak_1796	36	.	4.16232	5.64131	3.62396	92
1	3511255	3511638	HS_B2_H3K27Ac_q10_FDR5_peak_1797	35	.	4.17632	5.44546	3.51471	106
1	3511991	3512787	HS_B2_H3K27Ac_q10_FDR5_peak_1798	81	.	6.75674	10.61229	8.14911	105
1	3514659	3514919	HS_B2_H3K27Ac_q10_FDR5_peak_1799	31	.	4.02009	5.02040	3.11545	199
1	3515229	3516640	HS_B2_H3K27Ac_q10_FDR5_peak_1800	72	.	6.34583	9.63806	7.24459	1270
1	3517039	3517653	HS_B2_H3K27Ac_q10_FDR5_peak_1801	52	.	5.28819	7.41151	5.23154	227
1	3519666	3520097	HS_B2_H3K27Ac_q10_FDR5_peak_1802	36	.	4.34257	5.70323	3.68229	199
1	3520964	3521874	HS_B2_H3K27Ac_q10_FDR5_peak_1803	75	.	6.53642	9.94898	7.51041	652
1	3522048	3522313	HS_B2_H3K27Ac_q10_FDR5_peak_1804	27	.	3.81291	4.56318	2.70169	105
1	3522901	3523497	HS_B2_H3K27Ac_q10_FDR5_peak_1805	53	.	4.84409	7.52899	5.33170	466
1	3523618	3523802	HS_B2_H3K27Ac_q10_FDR5_peak_1806	44	.	4.90232	6.58595	4.44581	69
1	3523913	3524647	HS_B2_H3K27Ac_q10_FDR5_peak_1807	75	.	6.53642	9.94898	7.51041	144
1	3524846	3525013	HS_B2_H3K27Ac_q10_FDR5_peak_1808	35	.	4.24037	5.54461	3.53534	75
1	3525202	3525807	HS_B2_H3K27Ac_q10_FDR5_peak_1809	75	.	6.53642	9.94898	7.51041	221
1	3525984	3526510	HS_B2_H3K27Ac_q10_FDR5_peak_1810	62	.	5.65383	8.52684	6.22734	100
1	3527239	3528146	HS_B2_H3K27Ac_q10_FDR5_peak_1811	44	.	4.90232	6.58595	4.44581	128
1	3528380	3528742	HS_B2_H3K27Ac_q10_FDR5_peak_1812	20	.	3.29807	3.77427	2.03561	249
1	3529017	3531260	HS_B2_H3K27Ac_q10_FDR5_peak_1813	135	.	8.17913	16.25770	13.50493	1938
1	3531982	3532953	HS_B2_H3K27Ac_q10_FDR5_peak_1814	72	.	6.12498	9.59348	7.20153	418
1	3533157	3533449	HS_B2_H3K27Ac_q10_FDR5_peak_1815	35	.	4.35761	5.54954	3.53534	197
1	3533575	3534208	HS_B2_H3K27Ac_q10_FDR5_peak_1816	44	.	4.90232	6.58595	4.44581	390
1	3534652	3535672	HS_B2_H3K27Ac_q10_FDR5_peak_1817	64	.	5.99172	8.78948	6.43500	434
1	3535827	3536080	HS_B2_H3K27Ac_q10_FDR5_peak_1818	53	.	5.18268	7.49447	5.30201	130
1	3536347	3536751	HS_B2_H3K27Ac_q10_FDR5_peak_1819	35	.	4.35761	5.54954	3.53534	309
1	3536914	3538383	HS_B2_H3K27Ac_q10_FDR5_peak_1820	72	.	6.12498	9.59348	7.20153	1334
1	3539076	3540353	HS_B2_H3K27Ac_q10_FDR5_peak_1821	86	.	7.08112	11.14289	8.63206	947
1	3540474	3540872	HS_B2_H3K27Ac_q10_FDR5_peak_1822	35	.	4.35761	5.54954	3.53534	224
1	3541070	3541322	HS_B2_H3K27Ac_q10_FDR5_peak_1823	86	.	7.08112	11.14289	8.63206	134
1	3541527	3541719	HS_B2_H3K27Ac_q10_FDR5_peak_1824	47	.	4.31445	6.92897	4.77249	97
1	3541917	3542287	HS_B2_H3K27Ac_q10_FDR5_peak_1825	92	.	7.06729	11.81999	9.28064	252
1	3542461	3543077	HS_B2_H3K27Ac_q10_FDR5_peak_1826	147	.	9.80463	17.55139	14.74608	491
1	3543179	3544651	HS_B2_H3K27Ac_q10_FDR5_peak_1827	109	.	8.17053	13.62423	10.98342	143
1	3544853	3545203	HS_B2_H3K27Ac_q10_FDR5_peak_1828	54	.	5.44702	7.66732	5.41243	260
1	3545598	3545948	HS_B2_H3K27Ac_q10_FDR5_peak_1829	64	.	5.99172	8.78948	6.43500	145
1	3546151	3546698	HS_B2_H3K27Ac_q10_FDR5_peak_1830	70	.	5.82724	9.45048	7.07228	291
1	3547045	3548789	HS_B2_H3K27Ac_q10_FDR5_peak_1831	75	.	6.53642	9.94898	7.51041	435
1	3548950	3549481	HS_B2_H3K27Ac_q10_FDR5_peak_1832	44	.	4.90232	6.58595	4.44581	397
1	3549647	3550024	HS_B2_H3K27Ac_q10_FDR5_peak_1833	35	.	4.24037	5.54461	3.53534	297
1	3550517	3552351	HS_B2_H3K27Ac_q10_FDR5_peak_1834	72	.	6.12498	9.59348	7.20153	278
1	3552466	3553923	HS_B2_H3K27Ac_q10_FDR5_peak_1835	53	.	5.18268	7.49447	5.30201	858
1	3554268	3554443	HS_B2_H3K27Ac_q10_FDR5_peak_1836	75	.	6.53642	9.94898	7.51041	93
1	3554908	3555065	HS_B2_H3K27Ac_q10_FDR5_peak_1837	54	.	5.44702	7.66732	5.41243	77
1	3555262	3555823	HS_B2_H3K27Ac_q10_FDR5_peak_1838	44	.	4.90232	6.58595	4.44581	106
1	3556129	3556522	HS_B2_H3K27Ac_q10_FDR5_peak_1839	86	.	7.08112	11.14289	8.63206	122
1	3556861	3557077	HS_B2_H3K27Ac_q10_FDR5_peak_1840	35	.	4.35761	5.54954	3.53534	115
1	3557447	3557665	HS_B2_H3K27Ac_q10_FDR5_peak_1841	53	.	5.18268	7.49447	5.30201	136
1	3557900	3558129	HS_B2_H3K27Ac_q10_FDR5_peak_1842	54	.	5.44702	7.66732	5.41243	135
1	3560718	3561777	HS_B2_H3K27Ac_q10_FDR5_peak_1843	82	.	6.59613	10.69191	8.22188	414
1	3561913	3562155	HS_B2_H3K27Ac_q10_FDR5_peak_1844	35	.	4.35761	5.54954	3.53534	48
1	3562591	3563616	HS_B2_H3K27Ac_q10_FDR5_peak_1845	122	.	8.71523	14.90760	12.21123	299
1	3563821	3563968	HS_B2_H3K27Ac_q10_FDR5_peak_1846	35	.	4.24037	5.54461	3.53534	60
1	3564653	3564889	HS_B2_H3K27Ac_q10_FDR5_peak_1847	27	.	3.81291	4.56318	2.70169	95
1	3565064	3565489	HS_B2_H3K27Ac_q10_FDR5_peak_1848	30	.	3.72622	4.95734	3.05784	121
1	3565696	3566334	HS_B2_H3K27Ac_q10_FDR5_peak_1849	64	.	5.99172	8.78948	6.43500	523
1	3566455	3566761	HS_B2_H3K27Ac_q10_FDR5_peak_1850	64	.	5.99172	8.78948	6.43500	236
1	3566931	3567789	HS_B2_H3K27Ac_q10_FDR5_peak_1851	53	.	5.18268	7.49447	5.30201	516
1	3567896	3568475	HS_B2_H3K27Ac_q10_FDR5_peak_1852	54	.	5.44702	7.66732	5.41243	451
1	3568664	3569166	HS_B2_H3K27Ac_q10_FDR5_peak_1853	54	.	5.44702	7.66732	5.41243	362
1	3569966	3570822	HS_B2_H3K27Ac_q10_FDR5_peak_1854	75	.	6.53642	9.94898	7.51041	741
1	3571172	3572343	HS_B2_H3K27Ac_q10_FDR5_peak_1855	51	.	5.24245	7.33829	5.16319	129
1	3572857	3573454	HS_B2_H3K27Ac_q10_FDR5_peak_1856	51	.	5.24245	7.33829	5.16319	499
1	3573777	3574357	HS_B2_H3K27Ac_q10_FDR5_peak_1857	53	.	5.18268	7.49447	5.30201	103
1	3575951	3576322	HS_B2_H3K27Ac_q10_FDR5_peak_1858	62	.	5.65383	8.52684	6.22734	226
1	3576425	3577782	HS_B2_H3K27Ac_q10_FDR5_peak_1859	75	.	6.53642	9.94898	7.51041	735
1	3578772	3579090	HS_B2_H3K27Ac_q10_FDR5_peak_1860	64	.	5.99172	8.78948	6.43500	121
1	3581759	3582285	HS_B2_H3K27Ac_q10_FDR5_peak_1861	54	.	5.44702	7.66732	5.41243	293
1	3583234	3583381	HS_B2_H3K27Ac_q10_FDR5_peak_1862	54	.	5.44702	7.66732	5.41243	48
1	3583798	3584337	HS_B2_H3K27Ac_q10_FDR5_peak_1863	64	.	5.99172	8.78948	6.43500	86
1	3584570	3585023	HS_B2_H3K27Ac_q10_FDR5_peak_1864	35	.	4.24037	5.54461	3.53534	172
1	3586557	3586898	HS_B2_H3K27Ac_q10_FDR5_peak_1865	62	.	5.65383	8.52684	6.22734	116
1	3587074	3587344	HS_B2_H3K27Ac_q10_FDR5_peak_1866	35	.	4.35761	5.54954	3.53534	26
1	3587516	3587694	HS_B2_H3K27Ac_q10_FDR5_peak_1867	35	.	4.35761	5.54954	3.53534	72
1	3588530	3589100	HS_B2_H3K27Ac_q10_FDR5_peak_1868	75	.	6.53642	9.94898	7.51041	337
1	3589306	3589731	HS_B2_H3K27Ac_q10_FDR5_peak_1869	53	.	4.84409	7.52899	5.33170	174
1	3589979	3590150	HS_B2_H3K27Ac_q10_FDR5_peak_1870	54	.	5.44702	7.66732	5.41243	111
1	3590421	3590795	HS_B2_H3K27Ac_q10_FDR5_peak_1871	44	.	4.90232	6.58595	4.44581	326
1	3590995	3591269	HS_B2_H3K27Ac_q10_FDR5_peak_1872	44	.	4.90232	6.58595	4.44581	135
1	3592053	3592721	HS_B2_H3K27Ac_q10_FDR5_peak_1873	75	.	6.53642	9.94898	7.51041	110
1	3593728	3594204	HS_B2_H3K27Ac_q10_FDR5_peak_1874	75	.	6.53642	9.94898	7.51041	116
1	3594683	3595204	HS_B2_H3K27Ac_q10_FDR5_peak_1875	64	.	5.99172	8.78948	6.43500	85
1	3595527	3595805	HS_B2_H3K27Ac_q10_FDR5_peak_1876	35	.	4.35761	5.54954	3.53534	200
1	3596880	3597268	HS_B2_H3K27Ac_q10_FDR5_peak_1877	53	.	5.18268	7.49447	5.30201	254
1	3597848	3598826	HS_B2_H3K27Ac_q10_FDR5_peak_1878	79	.	5.96196	10.38666	7.93319	510
1	3599060	3600135	HS_B2_H3K27Ac_q10_FDR5_peak_1879	53	.	4.84409	7.52899	5.33170	136
1	3600293	3600490	HS_B2_H3K27Ac_q10_FDR5_peak_1880	35	.	4.35761	5.54954	3.53534	81
1	3600823	3600982	HS_B2_H3K27Ac_q10_FDR5_peak_1881	27	.	3.76922	4.63463	2.75287	14
1	3601297	3601450	HS_B2_H3K27Ac_q10_FDR5_peak_1882	35	.	4.32490	5.49760	3.53534	17
1	3601577	3602033	HS_B2_H3K27Ac_q10_FDR5_peak_1883	44	.	4.47147	6.63685	4.49143	408
1	3602524	3603045	HS_B2_H3K27Ac_q10_FDR5_peak_1884	35	.	4.17632	5.44546	3.51471	125
1	3603443	3603664	HS_B2_H3K27Ac_q10_FDR5_peak_1885	20	.	3.29807	3.77427	2.03561	74
1	3604052	3604362	HS_B2_H3K27Ac_q10_FDR5_peak_1886	44	.	4.90232	6.58595	4.44581	222
1	3605980	3606407	HS_B2_H3K27Ac_q10_FDR5_peak_1887	54	.	5.44702	7.66732	5.41243	222
1	3606865	3607347	HS_B2_H3K27Ac_q10_FDR5_peak_1888	81	.	6.78584	10.65962	8.19557	367
1	3607556	3607756	HS_B2_H3K27Ac_q10_FDR5_peak_1889	35	.	4.30569	5.46718	3.53534	95
1	3608649	3608862	HS_B2_H3K27Ac_q10_FDR5_peak_1890	54	.	5.44702	7.66732	5.41243	100
1	3609020	3609554	HS_B2_H3K27Ac_q10_FDR5_peak_1891	122	.	8.71523	14.90760	12.21123	319
1	3609681	3609904	HS_B2_H3K27Ac_q10_FDR5_peak_1892	64	.	5.99172	8.78948	6.43500	95
1	3610045	3610411	HS_B2_H3K27Ac_q10_FDR5_peak_1893	44	.	4.71152	6.49926	4.42527	236
1	3611070	3611217	HS_B2_H3K27Ac_q10_FDR5_peak_1894	42	.	3.66354	6.25192	4.20267	121
1	3611814	3612450	HS_B2_H3K27Ac_q10_FDR5_peak_1895	75	.	6.53642	9.94898	7.51041	214
1	3613744	3614207	HS_B2_H3K27Ac_q10_FDR5_peak_1896	109	.	8.17053	13.62423	10.98342	266
1	3616327	3616563	HS_B2_H3K27Ac_q10_FDR5_peak_1897	44	.	4.90232	6.58595	4.44581	96
1	3617746	3618298	HS_B2_H3K27Ac_q10_FDR5_peak_1898	35	.	4.24037	5.54461	3.53534	398
1	3618457	3619060	HS_B2_H3K27Ac_q10_FDR5_peak_1899	54	.	5.44702	7.66732	5.41243	331
1	3623223	3623370	HS_B2_H3K27Ac_q10_FDR5_peak_1900	27	.	3.81291	4.56318	2.70169	87
1	3623488	3623635	HS_B2_H3K27Ac_q10_FDR5_peak_1901	35	.	4.35761	5.54954	3.53534	69
1	3623737	3624750	HS_B2_H3K27Ac_q10_FDR5_peak_1902	213	.	11.77881	24.40476	21.34506	855
1	3624989	3625169	HS_B2_H3K27Ac_q10_FDR5_peak_1903	53	.	4.84409	7.52899	5.33170	52
1	3625394	3625782	HS_B2_H3K27Ac_q10_FDR5_peak_1904	150	.	8.57031	17.90823	15.08866	208
1	3627608	3628022	HS_B2_H3K27Ac_q10_FDR5_peak_1905	54	.	5.44702	7.66732	5.41243	121
1	3629686	3629973	HS_B2_H3K27Ac_q10_FDR5_peak_1906	16	.	2.77357	3.26650	1.65008	0
1	3630383	3630666	HS_B2_H3K27Ac_q10_FDR5_peak_1907	44	.	4.90232	6.58595	4.44581	144
1	3630865	3631014	HS_B2_H3K27Ac_q10_FDR5_peak_1908	20	.	3.29807	3.77427	2.03561	95
1	3631217	3631873	HS_B2_H3K27Ac_q10_FDR5_peak_1909	86	.	7.08112	11.14289	8.63206	582
1	3632063	3632219	HS_B2_H3K27Ac_q10_FDR5_peak_1910	44	.	4.90232	6.58595	4.44581	35
1	3632407	3632852	HS_B2_H3K27Ac_q10_FDR5_peak_1911	35	.	4.24037	5.54461	3.53534	228
1	3633155	3633689	HS_B2_H3K27Ac_q10_FDR5_peak_1912	53	.	4.84409	7.52899	5.33170	300
1	3633899	3634409	HS_B2_H3K27Ac_q10_FDR5_peak_1913	75	.	6.53642	9.94898	7.51041	140
1	3636507	3636847	HS_B2_H3K27Ac_q10_FDR5_peak_1914	75	.	6.53642	9.94898	7.51041	212
1	3636958	3637105	HS_B2_H3K27Ac_q10_FDR5_peak_1915	44	.	4.90232	6.58595	4.44581	28
1	3639204	3639728	HS_B2_H3K27Ac_q10_FDR5_peak_1916	75	.	6.53642	9.94898	7.51041	262
1	3639833	3640265	HS_B2_H3K27Ac_q10_FDR5_peak_1917	64	.	5.99172	8.78948	6.43500	83
1	3640436	3640656	HS_B2_H3K27Ac_q10_FDR5_peak_1918	35	.	4.24037	5.54461	3.53534	73
1	3641028	3641437	HS_B2_H3K27Ac_q10_FDR5_peak_1919	35	.	4.32490	5.49760	3.53534	263
1	3643379	3643601	HS_B2_H3K27Ac_q10_FDR5_peak_1920	18	.	2.98098	3.43881	1.80598	118
1	3645795	3645992	HS_B2_H3K27Ac_q10_FDR5_peak_1921	39	.	4.52260	5.98416	3.94694	55
1	3649414	3650089	HS_B2_H3K27Ac_q10_FDR5_peak_1922	89	.	5.51740	11.45788	8.93293	496
1	3651288	3651563	HS_B2_H3K27Ac_q10_FDR5_peak_1923	38	.	4.31033	5.87240	3.84009	27
1	3651752	3651901	HS_B2_H3K27Ac_q10_FDR5_peak_1924	42	.	4.42654	6.30033	4.24621	41
1	3652808	3653403	HS_B2_H3K27Ac_q10_FDR5_peak_1925	64	.	5.60343	8.75736	6.43500	93
1	3654902	3655049	HS_B2_H3K27Ac_q10_FDR5_peak_1926	22	.	3.43220	3.97666	2.22415	30
1	3656504	3656651	HS_B2_H3K27Ac_q10_FDR5_peak_1927	32	.	4.08788	5.12559	3.21582	103
1	3657706	3657913	HS_B2_H3K27Ac_q10_FDR5_peak_1928	35	.	4.32490	5.49760	3.53534	135
1	3658033	3658190	HS_B2_H3K27Ac_q10_FDR5_peak_1929	75	.	6.53642	9.94898	7.51041	107
1	3662730	3662941	HS_B2_H3K27Ac_q10_FDR5_peak_1930	35	.	4.24037	5.54461	3.53534	73
1	3663942	3664769	HS_B2_H3K27Ac_q10_FDR5_peak_1931	59	.	5.64463	8.22897	5.95287	673
1	3666526	3667062	HS_B2_H3K27Ac_q10_FDR5_peak_1932	53	.	5.18268	7.49447	5.30201	65
1	3667389	3667536	HS_B2_H3K27Ac_q10_FDR5_peak_1933	16	.	2.77357	3.26650	1.65008	120
1	3669042	3669781	HS_B2_H3K27Ac_q10_FDR5_peak_1934	95	.	7.23761	12.09628	9.54804	112
1	3669927	3670087	HS_B2_H3K27Ac_q10_FDR5_peak_1935	64	.	5.99172	8.78948	6.43500	72
1	3670803	3671123	HS_B2_H3K27Ac_q10_FDR5_peak_1936	35	.	4.35761	5.54954	3.53534	230
1	3671241	3671570	HS_B2_H3K27Ac_q10_FDR5_peak_1937	44	.	4.90232	6.58595	4.44581	243
1	3671769	3672096	HS_B2_H3K27Ac_q10_FDR5_peak_1938	86	.	7.08112	11.14289	8.63206	190
1	3672278	3672568	HS_B2_H3K27Ac_q10_FDR5_peak_1939	44	.	4.90232	6.58595	4.44581	92
1	3672706	3672854	HS_B2_H3K27Ac_q10_FDR5_peak_1940	44	.	4.90232	6.58595	4.44581	76
1	3673032	3673314	HS_B2_H3K27Ac_q10_FDR5_peak_1941	64	.	5.99172	8.78948	6.43500	130
1	3673701	3674107	HS_B2_H3K27Ac_q10_FDR5_peak_1942	35	.	4.35761	5.54954	3.53534	272
1	3674389	3674904	HS_B2_H3K27Ac_q10_FDR5_peak_1943	122	.	8.71523	14.90760	12.21123	133
1	3675462	3675719	HS_B2_H3K27Ac_q10_FDR5_peak_1944	27	.	3.76922	4.63463	2.75287	121
1	3676532	3676971	HS_B2_H3K27Ac_q10_FDR5_peak_1945	109	.	8.17053	13.62423	10.98342	301
1	3677169	3677621	HS_B2_H3K27Ac_q10_FDR5_peak_1946	64	.	5.99172	8.78948	6.43500	112
1	3678342	3679301	HS_B2_H3K27Ac_q10_FDR5_peak_1947	86	.	7.08112	11.14289	8.63206	116
1	3680525	3680775	HS_B2_H3K27Ac_q10_FDR5_peak_1948	27	.	3.81291	4.56318	2.70169	43
1	3681292	3681656	HS_B2_H3K27Ac_q10_FDR5_peak_1949	35	.	4.24037	5.54461	3.53534	229
1	3681837	3682746	HS_B2_H3K27Ac_q10_FDR5_peak_1950	72	.	6.12498	9.59348	7.20153	653
1	3684306	3684733	HS_B2_H3K27Ac_q10_FDR5_peak_1951	44	.	4.90232	6.58595	4.44581	88
1	3685792	3686008	HS_B2_H3K27Ac_q10_FDR5_peak_1952	64	.	5.99172	8.78948	6.43500	141
1	3686155	3686601	HS_B2_H3K27Ac_q10_FDR5_peak_1953	86	.	7.08112	11.14289	8.63206	314
1	3687347	3687917	HS_B2_H3K27Ac_q10_FDR5_peak_1954	75	.	6.53642	9.94898	7.51041	175
1	3688266	3689242	HS_B2_H3K27Ac_q10_FDR5_peak_1955	64	.	5.99172	8.78948	6.43500	907
1	3689962	3690114	HS_B2_H3K27Ac_q10_FDR5_peak_1956	64	.	5.99172	8.78948	6.43500	108
1	3690431	3690863	HS_B2_H3K27Ac_q10_FDR5_peak_1957	70	.	5.82724	9.45048	7.07228	138
1	3691126	3692005	HS_B2_H3K27Ac_q10_FDR5_peak_1958	75	.	6.53642	9.94898	7.51041	494
1	3692542	3693099	HS_B2_H3K27Ac_q10_FDR5_peak_1959	75	.	6.53642	9.94898	7.51041	287
1	3694770	3694996	HS_B2_H3K27Ac_q10_FDR5_peak_1960	103	.	7.53844	12.97584	10.37442	144
1	3695854	3696140	HS_B2_H3K27Ac_q10_FDR5_peak_1961	75	.	6.53642	9.94898	7.51041	146
1	3696621	3697591	HS_B2_H3K27Ac_q10_FDR5_peak_1962	64	.	5.99172	8.78948	6.43500	835
1	3697704	3697917	HS_B2_H3K27Ac_q10_FDR5_peak_1963	44	.	4.90232	6.58595	4.44581	138
1	3698101	3699064	HS_B2_H3K27Ac_q10_FDR5_peak_1964	64	.	5.99172	8.78948	6.43500	582
1	3699459	3699783	HS_B2_H3K27Ac_q10_FDR5_peak_1965	44	.	4.90232	6.58595	4.44581	39
1	3700955	3701361	HS_B2_H3K27Ac_q10_FDR5_peak_1966	75	.	6.53642	9.94898	7.51041	271
1	3702552	3702936	HS_B2_H3K27Ac_q10_FDR5_peak_1967	44	.	4.90232	6.58595	4.44581	130
1	3703277	3703693	HS_B2_H3K27Ac_q10_FDR5_peak_1968	75	.	6.53642	9.94898	7.51041	256
1	3703827	3704705	HS_B2_H3K27Ac_q10_FDR5_peak_1969	75	.	6.53642	9.94898	7.51041	243
1	3705025	3705284	HS_B2_H3K27Ac_q10_FDR5_peak_1970	24	.	3.35360	4.17607	2.40704	256
1	3705394	3705883	HS_B2_H3K27Ac_q10_FDR5_peak_1971	75	.	6.53642	9.94898	7.51041	238
1	3706379	3706535	HS_B2_H3K27Ac_q10_FDR5_peak_1972	35	.	4.35761	5.54954	3.53534	54
1	3706819	3707042	HS_B2_H3K27Ac_q10_FDR5_peak_1973	35	.	4.35761	5.54954	3.53534	167
1	3707575	3708469	HS_B2_H3K27Ac_q10_FDR5_peak_1974	54	.	5.44702	7.66732	5.41243	243
1	3708785	3709090	HS_B2_H3K27Ac_q10_FDR5_peak_1975	35	.	4.35761	5.54954	3.53534	117
1	3709234	3709659	HS_B2_H3K27Ac_q10_FDR5_peak_1976	54	.	5.44702	7.66732	5.41243	336
1	3711283	3711722	HS_B2_H3K27Ac_q10_FDR5_peak_1977	44	.	4.90232	6.58595	4.44581	125
1	3712658	3713868	HS_B2_H3K27Ac_q10_FDR5_peak_1978	97	.	7.62582	12.36869	9.78856	216
1	3714221	3714377	HS_B2_H3K27Ac_q10_FDR5_peak_1979	44	.	4.90232	6.58595	4.44581	35
1	3714570	3715799	HS_B2_H3K27Ac_q10_FDR5_peak_1980	109	.	8.17053	13.62423	10.98342	167
1	3715907	3716298	HS_B2_H3K27Ac_q10_FDR5_peak_1981	27	.	3.81291	4.56318	2.70169	61
1	3716548	3716731	HS_B2_H3K27Ac_q10_FDR5_peak_1982	44	.	4.90232	6.58595	4.44581	101
1	3717262	3717503	HS_B2_H3K27Ac_q10_FDR5_peak_1983	54	.	5.44702	7.66732	5.41243	177
1	3717664	3717994	HS_B2_H3K27Ac_q10_FDR5_peak_1984	54	.	5.44702	7.66732	5.41243	242
1	3718360	3719154	HS_B2_H3K27Ac_q10_FDR5_peak_1985	64	.	5.99172	8.78948	6.43500	687
1	3719340	3719606	HS_B2_H3K27Ac_q10_FDR5_peak_1986	35	.	4.24037	5.54461	3.53534	131
1	3720527	3721327	HS_B2_H3K27Ac_q10_FDR5_peak_1987	72	.	6.12498	9.59348	7.20153	657
1	3722181	3722328	HS_B2_H3K27Ac_q10_FDR5_peak_1988	27	.	3.76922	4.63463	2.75287	94
1	3722505	3723260	HS_B2_H3K27Ac_q10_FDR5_peak_1989	97	.	7.62582	12.36869	9.78856	276
1	3723461	3723811	HS_B2_H3K27Ac_q10_FDR5_peak_1990	53	.	5.18268	7.49447	5.30201	231
1	3724359	3724764	HS_B2_H3K27Ac_q10_FDR5_peak_1991	18	.	2.98098	3.43881	1.80598	266
1	3727108	3727501	HS_B2_H3K27Ac_q10_FDR5_peak_1992	37	.	4.09885	5.77870	3.75141	378
1	3727608	3728035	HS_B2_H3K27Ac_q10_FDR5_peak_1993	64	.	5.99172	8.78948	6.43500	90
1	3729198	3729493	HS_B2_H3K27Ac_q10_FDR5_peak_1994	64	.	5.79009	8.74417	6.43500	77
1	3729668	3729996	HS_B2_H3K27Ac_q10_FDR5_peak_1995	54	.	5.44702	7.66732	5.41243	76
1	3730945	3731709	HS_B2_H3K27Ac_q10_FDR5_peak_1996	86	.	7.08112	11.14289	8.63206	385
1	3732098	3732462	HS_B2_H3K27Ac_q10_FDR5_peak_1997	18	.	2.98098	3.43881	1.80598	272
1	3732762	3733298	HS_B2_H3K27Ac_q10_FDR5_peak_1998	53	.	4.84409	7.52899	5.33170	315
1	3733500	3733810	HS_B2_H3K27Ac_q10_FDR5_peak_1999	35	.	4.35761	5.54954	3.53534	107
1	3734128	3734498	HS_B2_H3K27Ac_q10_FDR5_peak_2000	35	.	4.24037	5.54461	3.53534	252
[truncated: 199,869 more rows]
