# Supplementary material for: Transposable elements are the primary source of novelty in primate gene regulation
Source: Genome Res. 2017 Oct;27(10):1623–33. doi: 10.1101/gr.218149.116 (PMC5630026; doi:10.1101/gr.218149.116)
Supplement: Supplemental Material [file supp_gr.218149.116_Supplemental_FILE_S1_peak_calling_BED_files.zip › FILE_S1/HS_B2_H3K4me1_q10_FDR5_peaks.narrowPeak]

1	17437	17584	HS_B2_H3K24me1_q10_FDR5_peak_1	57	.	5.90898	8.93423	5.77139	64
1	136658	136927	HS_B2_H3K24me1_q10_FDR5_peak_2	75	.	6.89381	11.17283	7.55416	136
1	191404	191613	HS_B2_H3K24me1_q10_FDR5_peak_3	169	.	11.32555	22.53807	16.92153	98
1	832256	832409	HS_B2_H3K24me1_q10_FDR5_peak_4	33	.	4.43174	5.84210	3.31164	19
1	866963	867184	HS_B2_H3K24me1_q10_FDR5_peak_5	57	.	5.90898	8.93423	5.77139	81
1	899824	900045	HS_B2_H3K24me1_q10_FDR5_peak_6	33	.	4.43174	5.84210	3.31164	132
1	902034	902246	HS_B2_H3K24me1_q10_FDR5_peak_7	40	.	4.92415	6.83331	4.09392	77
1	902896	903076	HS_B2_H3K24me1_q10_FDR5_peak_8	39	.	4.71887	6.51077	3.92241	75
1	903791	903972	HS_B2_H3K24me1_q10_FDR5_peak_9	57	.	5.90898	8.93423	5.77139	67
1	904664	904813	HS_B2_H3K24me1_q10_FDR5_peak_10	15	.	2.92555	3.50721	1.52284	0
1	905140	905782	HS_B2_H3K24me1_q10_FDR5_peak_11	47	.	5.03307	7.53853	4.72513	504
1	905946	906163	HS_B2_H3K24me1_q10_FDR5_peak_12	94	.	7.87864	13.53040	9.45153	98
1	908180	908327	HS_B2_H3K24me1_q10_FDR5_peak_13	40	.	4.92415	6.83331	4.09392	78
1	910323	910555	HS_B2_H3K24me1_q10_FDR5_peak_14	17	.	3.16692	3.72059	1.71654	25
1	911202	911363	HS_B2_H3K24me1_q10_FDR5_peak_15	25	.	3.93932	4.89564	2.56664	126
1	913156	913832	HS_B2_H3K24me1_q10_FDR5_peak_16	49	.	5.41657	7.86516	4.91766	117
1	914443	914610	HS_B2_H3K24me1_q10_FDR5_peak_17	49	.	5.41657	7.86516	4.91766	72
1	915443	915670	HS_B2_H3K24me1_q10_FDR5_peak_18	49	.	5.41657	7.86516	4.91766	101
1	916198	916409	HS_B2_H3K24me1_q10_FDR5_peak_19	47	.	5.03307	7.53853	4.72513	137
1	916583	916742	HS_B2_H3K24me1_q10_FDR5_peak_20	39	.	4.61365	6.59634	3.98446	13
1	916929	917515	HS_B2_H3K24me1_q10_FDR5_peak_21	75	.	6.89381	11.17283	7.55416	121
1	917728	917875	HS_B2_H3K24me1_q10_FDR5_peak_22	33	.	4.43174	5.84210	3.31164	90
1	919500	919930	HS_B2_H3K24me1_q10_FDR5_peak_23	53	.	5.36221	8.36953	5.38054	122
1	920579	920785	HS_B2_H3K24me1_q10_FDR5_peak_24	57	.	5.29785	8.91794	5.77139	116
1	920951	921518	HS_B2_H3K24me1_q10_FDR5_peak_25	46	.	4.76261	7.39544	4.61565	276
1	922780	922974	HS_B2_H3K24me1_q10_FDR5_peak_26	42	.	4.67506	6.96538	4.21989	91
1	923108	923289	HS_B2_H3K24me1_q10_FDR5_peak_27	35	.	4.28547	6.07639	3.52988	61
1	924214	924758	HS_B2_H3K24me1_q10_FDR5_peak_28	28	.	2.90657	5.22968	2.87121	423
1	925651	926443	HS_B2_H3K24me1_q10_FDR5_peak_29	25	.	3.38646	4.82690	2.56664	22
1	927891	928102	HS_B2_H3K24me1_q10_FDR5_peak_30	23	.	3.62112	4.58953	2.39957	121
1	929819	930127	HS_B2_H3K24me1_q10_FDR5_peak_31	72	.	6.60642	10.70850	7.24634	101
1	930374	930971	HS_B2_H3K24me1_q10_FDR5_peak_32	32	.	3.90073	5.69997	3.27915	264
1	931865	932469	HS_B2_H3K24me1_q10_FDR5_peak_33	66	.	6.40140	10.03762	6.64393	491
1	932717	933121	HS_B2_H3K24me1_q10_FDR5_peak_34	94	.	7.87864	13.53040	9.45153	336
1	935176	936199	HS_B2_H3K24me1_q10_FDR5_peak_35	84	.	7.38623	12.33772	8.48886	272
1	936433	936704	HS_B2_H3K24me1_q10_FDR5_peak_36	25	.	3.77480	4.82631	2.56664	135
1	937752	937908	HS_B2_H3K24me1_q10_FDR5_peak_37	25	.	3.90638	4.84492	2.56664	28
1	938002	938208	HS_B2_H3K24me1_q10_FDR5_peak_38	40	.	4.85884	6.73047	4.09392	96
1	938497	938644	HS_B2_H3K24me1_q10_FDR5_peak_39	33	.	4.39468	5.78432	3.31164	98
1	938751	939123	HS_B2_H3K24me1_q10_FDR5_peak_40	93	.	7.73589	13.29752	9.35561	226
1	939242	939542	HS_B2_H3K24me1_q10_FDR5_peak_41	31	.	4.26747	5.58662	3.19664	91
1	939850	940244	HS_B2_H3K24me1_q10_FDR5_peak_42	43	.	4.59147	7.11338	4.35878	185
1	940900	941759	HS_B2_H3K24me1_q10_FDR5_peak_43	58	.	4.77648	8.98059	5.81427	121
1	942792	942942	HS_B2_H3K24me1_q10_FDR5_peak_44	25	.	3.66354	4.85836	2.56664	75
1	943675	943914	HS_B2_H3K24me1_q10_FDR5_peak_45	39	.	4.74164	6.54645	3.95507	159
1	944305	944515	HS_B2_H3K24me1_q10_FDR5_peak_46	48	.	5.29239	7.66812	4.84702	130
1	944681	944838	HS_B2_H3K24me1_q10_FDR5_peak_47	48	.	5.26661	7.62728	4.80836	17
1	946423	946619	HS_B2_H3K24me1_q10_FDR5_peak_48	49	.	5.41657	7.86516	4.91766	140
1	948525	948679	HS_B2_H3K24me1_q10_FDR5_peak_49	57	.	5.90898	8.93423	5.77139	75
1	950907	951274	HS_B2_H3K24me1_q10_FDR5_peak_50	49	.	5.41657	7.86516	4.91766	60
1	952406	952553	HS_B2_H3K24me1_q10_FDR5_peak_51	25	.	3.93932	4.89564	2.56664	11
1	953950	954208	HS_B2_H3K24me1_q10_FDR5_peak_52	33	.	4.43174	5.84210	3.31164	59
1	954984	955152	HS_B2_H3K24me1_q10_FDR5_peak_53	39	.	4.22579	6.50225	3.91919	65
1	956731	956933	HS_B2_H3K24me1_q10_FDR5_peak_54	58	.	5.54211	8.98671	5.81729	66
1	957343	957610	HS_B2_H3K24me1_q10_FDR5_peak_55	72	.	6.18439	10.75767	7.29339	194
1	958678	958843	HS_B2_H3K24me1_q10_FDR5_peak_56	33	.	4.12209	5.81587	3.31164	47
1	959840	960067	HS_B2_H3K24me1_q10_FDR5_peak_57	43	.	4.59147	7.11338	4.35878	88
1	961379	961658	HS_B2_H3K24me1_q10_FDR5_peak_58	44	.	3.99463	7.16444	4.40500	203
1	962288	962719	HS_B2_H3K24me1_q10_FDR5_peak_59	33	.	3.71504	5.86410	3.32842	388
1	962939	963121	HS_B2_H3K24me1_q10_FDR5_peak_60	39	.	4.22579	6.50225	3.91919	137
1	966011	966168	HS_B2_H3K24me1_q10_FDR5_peak_61	28	.	4.01563	5.19732	2.84118	120
1	966271	967173	HS_B2_H3K24me1_q10_FDR5_peak_62	33	.	3.29925	5.73097	3.30798	363
1	967269	967621	HS_B2_H3K24me1_q10_FDR5_peak_63	75	.	6.89381	11.17283	7.55416	216
1	968070	968267	HS_B2_H3K24me1_q10_FDR5_peak_64	47	.	5.03307	7.53853	4.72513	103
1	970410	970725	HS_B2_H3K24me1_q10_FDR5_peak_65	33	.	4.43174	5.84210	3.31164	189
1	972133	972453	HS_B2_H3K24me1_q10_FDR5_peak_66	33	.	4.18592	5.91782	3.37789	94
1	973493	973646	HS_B2_H3K24me1_q10_FDR5_peak_67	38	.	4.53725	6.47560	3.89890	66
1	973922	974168	HS_B2_H3K24me1_q10_FDR5_peak_68	57	.	5.90898	8.93423	5.77139	112
1	974396	974576	HS_B2_H3K24me1_q10_FDR5_peak_69	49	.	5.41657	7.86516	4.91766	62
1	975892	976276	HS_B2_H3K24me1_q10_FDR5_peak_70	47	.	5.03307	7.53853	4.72513	260
1	979597	979800	HS_B2_H3K24me1_q10_FDR5_peak_71	25	.	3.50703	4.81850	2.56664	20
1	980049	980342	HS_B2_H3K24me1_q10_FDR5_peak_72	57	.	5.90898	8.93423	5.77139	226
1	981435	981774	HS_B2_H3K24me1_q10_FDR5_peak_73	94	.	7.87864	13.53040	9.45153	63
1	982265	982509	HS_B2_H3K24me1_q10_FDR5_peak_74	76	.	6.75404	11.31227	7.68200	114
1	983810	984052	HS_B2_H3K24me1_q10_FDR5_peak_75	57	.	5.67163	8.86678	5.77139	99
1	984439	984586	HS_B2_H3K24me1_q10_FDR5_peak_76	30	.	4.12807	5.37086	3.00131	17
1	997391	997541	HS_B2_H3K24me1_q10_FDR5_peak_77	25	.	3.70497	4.92381	2.59332	133
1	998391	998720	HS_B2_H3K24me1_q10_FDR5_peak_78	50	.	4.92695	7.97135	5.02076	93
1	999002	999212	HS_B2_H3K24me1_q10_FDR5_peak_79	56	.	4.79748	8.69773	5.66619	107
1	1001008	1001299	HS_B2_H3K24me1_q10_FDR5_peak_80	14	.	2.86938	3.41848	1.44575	176
1	1001491	1001830	HS_B2_H3K24me1_q10_FDR5_peak_81	45	.	4.24576	7.37081	4.59392	228
1	1005247	1006399	HS_B2_H3K24me1_q10_FDR5_peak_82	75	.	6.11408	11.02027	7.53237	81
1	1006745	1007208	HS_B2_H3K24me1_q10_FDR5_peak_83	105	.	7.67016	14.92674	10.59517	222
1	1013701	1014630	HS_B2_H3K24me1_q10_FDR5_peak_84	70	.	6.26605	10.51924	7.09481	336
1	1014807	1015174	HS_B2_H3K24me1_q10_FDR5_peak_85	40	.	4.67457	6.69256	4.07231	261
1	1018237	1018943	HS_B2_H3K24me1_q10_FDR5_peak_86	66	.	5.93797	9.98222	6.64393	229
1	1020955	1021849	HS_B2_H3K24me1_q10_FDR5_peak_87	89	.	7.19324	12.82089	8.92022	299
1	1022477	1022654	HS_B2_H3K24me1_q10_FDR5_peak_88	39	.	4.71887	6.51077	3.92241	69
1	1022826	1023087	HS_B2_H3K24me1_q10_FDR5_peak_89	25	.	3.77480	4.82631	2.56664	130
1	1023313	1023512	HS_B2_H3K24me1_q10_FDR5_peak_90	30	.	4.14742	5.40077	3.02910	75
1	1023740	1024123	HS_B2_H3K24me1_q10_FDR5_peak_91	53	.	5.55595	8.37095	5.38098	91
1	1024490	1024668	HS_B2_H3K24me1_q10_FDR5_peak_92	46	.	4.94973	7.40550	4.62225	135
1	1026215	1026988	HS_B2_H3K24me1_q10_FDR5_peak_93	66	.	6.40140	10.03762	6.64393	271
1	1027346	1027493	HS_B2_H3K24me1_q10_FDR5_peak_94	33	.	4.41662	5.81851	3.31164	80
1	1027749	1027947	HS_B2_H3K24me1_q10_FDR5_peak_95	18	.	2.91896	3.82769	1.81074	197
1	1031807	1032107	HS_B2_H3K24me1_q10_FDR5_peak_96	26	.	3.90916	5.03323	2.68825	197
1	1032669	1033049	HS_B2_H3K24me1_q10_FDR5_peak_97	25	.	3.57567	4.93147	2.59332	240
1	1035443	1035768	HS_B2_H3K24me1_q10_FDR5_peak_98	37	.	4.58674	6.30399	3.73919	285
1	1035950	1036330	HS_B2_H3K24me1_q10_FDR5_peak_99	36	.	4.52342	6.20503	3.64586	123
1	1037571	1037913	HS_B2_H3K24me1_q10_FDR5_peak_100	29	.	3.94277	5.29781	2.93394	92
1	1038153	1038804	HS_B2_H3K24me1_q10_FDR5_peak_101	78	.	6.62745	11.48910	7.84663	366
1	1039842	1040600	HS_B2_H3K24me1_q10_FDR5_peak_102	111	.	7.50065	15.55482	11.15696	554
1	1041581	1041935	HS_B2_H3K24me1_q10_FDR5_peak_103	37	.	3.56812	6.29868	3.73507	230
1	1042535	1042969	HS_B2_H3K24me1_q10_FDR5_peak_104	25	.	3.71230	4.73004	2.52470	336
1	1043110	1043257	HS_B2_H3K24me1_q10_FDR5_peak_105	30	.	4.04000	5.45010	3.07459	74
1	1045127	1045754	HS_B2_H3K24me1_q10_FDR5_peak_106	40	.	4.58421	6.81906	4.09392	382
1	1046879	1047504	HS_B2_H3K24me1_q10_FDR5_peak_107	31	.	4.12478	5.58266	3.19372	122
1	1051461	1051757	HS_B2_H3K24me1_q10_FDR5_peak_108	66	.	6.21831	10.08266	6.68759	71
1	1053650	1053943	HS_B2_H3K24me1_q10_FDR5_peak_109	84	.	6.83989	12.23752	8.48886	205
1	1054578	1054733	HS_B2_H3K24me1_q10_FDR5_peak_110	46	.	4.76261	7.39544	4.61565	48
1	1058194	1058372	HS_B2_H3K24me1_q10_FDR5_peak_111	23	.	3.56278	4.49955	2.31489	15
1	1058575	1058927	HS_B2_H3K24me1_q10_FDR5_peak_112	36	.	4.35451	6.18609	3.62769	234
1	1059835	1060057	HS_B2_H3K24me1_q10_FDR5_peak_113	84	.	5.71614	12.22850	8.48886	118
1	1062801	1063606	HS_B2_H3K24me1_q10_FDR5_peak_114	49	.	5.21221	7.82397	4.91766	530
1	1067300	1067730	HS_B2_H3K24me1_q10_FDR5_peak_115	38	.	3.49332	6.37439	3.80584	211
1	1069380	1069707	HS_B2_H3K24me1_q10_FDR5_peak_116	35	.	3.70167	6.08222	3.53489	102
1	1073517	1073687	HS_B2_H3K24me1_q10_FDR5_peak_117	51	.	5.37859	8.08873	5.12836	60
1	1074074	1074255	HS_B2_H3K24me1_q10_FDR5_peak_118	32	.	4.19422	5.69115	3.27712	117
1	1074479	1074650	HS_B2_H3K24me1_q10_FDR5_peak_119	32	.	4.19422	5.69115	3.27712	25
1	1079483	1079962	HS_B2_H3K24me1_q10_FDR5_peak_120	66	.	6.40140	10.03762	6.64393	333
1	1080179	1080444	HS_B2_H3K24me1_q10_FDR5_peak_121	54	.	5.45249	8.51486	5.49973	135
1	1082458	1082649	HS_B2_H3K24me1_q10_FDR5_peak_122	59	.	5.85350	9.15833	5.97184	107
1	1083424	1083593	HS_B2_H3K24me1_q10_FDR5_peak_123	66	.	6.40140	10.03762	6.64393	77
1	1083735	1083904	HS_B2_H3K24me1_q10_FDR5_peak_124	49	.	5.41657	7.86516	4.91766	34
1	1084179	1084398	HS_B2_H3K24me1_q10_FDR5_peak_125	33	.	4.43174	5.84210	3.31164	161
1	1085951	1086098	HS_B2_H3K24me1_q10_FDR5_peak_126	39	.	4.22579	6.50225	3.91919	60
1	1087137	1087373	HS_B2_H3K24me1_q10_FDR5_peak_127	33	.	4.43174	5.84210	3.31164	60
1	1089440	1089825	HS_B2_H3K24me1_q10_FDR5_peak_128	25	.	3.92588	4.87494	2.56664	296
1	1092427	1092670	HS_B2_H3K24me1_q10_FDR5_peak_129	39	.	4.22579	6.50225	3.91919	97
1	1093408	1093618	HS_B2_H3K24me1_q10_FDR5_peak_130	31	.	4.12478	5.58266	3.19372	88
1	1106666	1106828	HS_B2_H3K24me1_q10_FDR5_peak_131	59	.	5.85350	9.15833	5.97184	91
1	1108111	1108856	HS_B2_H3K24me1_q10_FDR5_peak_132	87	.	7.33879	12.65079	8.77964	144
1	1110690	1111065	HS_B2_H3K24me1_q10_FDR5_peak_133	43	.	4.95296	7.13175	4.37277	132
1	1111928	1112083	HS_B2_H3K24me1_q10_FDR5_peak_134	30	.	4.16696	5.43098	3.05710	126
1	1112458	1112622	HS_B2_H3K24me1_q10_FDR5_peak_135	48	.	5.31843	7.70938	4.88448	61
1	1113790	1114081	HS_B2_H3K24me1_q10_FDR5_peak_136	32	.	4.19422	5.69115	3.27712	160
1	1116897	1117045	HS_B2_H3K24me1_q10_FDR5_peak_137	43	.	4.23307	7.06528	4.31562	82
1	1117392	1117600	HS_B2_H3K24me1_q10_FDR5_peak_138	30	.	4.12807	5.37086	3.00131	132
1	1118098	1118473	HS_B2_H3K24me1_q10_FDR5_peak_139	64	.	6.16413	9.65628	6.41399	238
1	1121177	1121324	HS_B2_H3K24me1_q10_FDR5_peak_140	23	.	3.70397	4.53501	2.34779	75
1	1121756	1122822	HS_B2_H3K24me1_q10_FDR5_peak_141	71	.	6.29134	10.56046	7.11405	755
1	1123020	1123204	HS_B2_H3K24me1_q10_FDR5_peak_142	39	.	4.61365	6.59634	3.98446	71
1	1123332	1123607	HS_B2_H3K24me1_q10_FDR5_peak_143	47	.	5.03307	7.53853	4.72513	141
1	1124395	1125548	HS_B2_H3K24me1_q10_FDR5_peak_144	88	.	7.13018	12.71709	8.82066	921
1	1125835	1126039	HS_B2_H3K24me1_q10_FDR5_peak_145	38	.	4.53725	6.47560	3.89890	105
1	1127636	1128439	HS_B2_H3K24me1_q10_FDR5_peak_146	72	.	5.30720	10.68273	7.22738	540
1	1128879	1129170	HS_B2_H3K24me1_q10_FDR5_peak_147	75	.	6.69272	11.21283	7.59121	151
1	1129384	1129644	HS_B2_H3K24me1_q10_FDR5_peak_148	123	.	8.88330	16.95498	12.32052	117
1	1130278	1130549	HS_B2_H3K24me1_q10_FDR5_peak_149	57	.	5.59710	8.74719	5.71074	164
1	1130645	1130960	HS_B2_H3K24me1_q10_FDR5_peak_150	62	.	5.87191	9.52287	6.29539	187
1	1132254	1132526	HS_B2_H3K24me1_q10_FDR5_peak_151	71	.	6.29134	10.56046	7.11405	96
1	1132751	1132984	HS_B2_H3K24me1_q10_FDR5_peak_152	49	.	5.41657	7.86516	4.91766	98
1	1133217	1133823	HS_B2_H3K24me1_q10_FDR5_peak_153	62	.	5.87191	9.52287	6.29539	122
1	1134488	1135229	HS_B2_H3K24me1_q10_FDR5_peak_154	94	.	7.87864	13.53040	9.45153	245
1	1135899	1136115	HS_B2_H3K24me1_q10_FDR5_peak_155	49	.	5.41657	7.86516	4.91766	85
1	1138939	1139086	HS_B2_H3K24me1_q10_FDR5_peak_156	40	.	4.92415	6.83331	4.09392	73
1	1142427	1142763	HS_B2_H3K24me1_q10_FDR5_peak_157	52	.	4.87591	8.19893	5.22345	85
1	1143407	1143632	HS_B2_H3K24me1_q10_FDR5_peak_158	57	.	5.90898	8.93423	5.77139	136
1	1144061	1144348	HS_B2_H3K24me1_q10_FDR5_peak_159	43	.	4.59147	7.11338	4.35878	144
1	1146204	1146523	HS_B2_H3K24me1_q10_FDR5_peak_160	47	.	5.19076	7.50725	4.71427	119
1	1147520	1147716	HS_B2_H3K24me1_q10_FDR5_peak_161	25	.	3.92588	4.87494	2.56664	112
1	1148191	1148859	HS_B2_H3K24me1_q10_FDR5_peak_162	49	.	5.41657	7.86516	4.91766	101
1	1149393	1149678	HS_B2_H3K24me1_q10_FDR5_peak_163	33	.	4.41662	5.81851	3.31164	51
1	1149852	1150082	HS_B2_H3K24me1_q10_FDR5_peak_164	75	.	6.89381	11.17283	7.55416	84
1	1150504	1150674	HS_B2_H3K24me1_q10_FDR5_peak_165	33	.	4.43174	5.84210	3.31164	39
1	1156021	1156514	HS_B2_H3K24me1_q10_FDR5_peak_166	57	.	5.67163	8.86678	5.77139	85
1	1157882	1158045	HS_B2_H3K24me1_q10_FDR5_peak_167	32	.	3.90073	5.69997	3.27915	111
1	1158302	1158449	HS_B2_H3K24me1_q10_FDR5_peak_168	25	.	3.38646	4.82690	2.56664	87
1	1158598	1158915	HS_B2_H3K24me1_q10_FDR5_peak_169	55	.	5.11408	8.60683	5.58186	201
1	1160253	1160403	HS_B2_H3K24me1_q10_FDR5_peak_170	53	.	4.94263	8.31377	5.33054	83
1	1161166	1161313	HS_B2_H3K24me1_q10_FDR5_peak_171	32	.	4.15969	5.63721	3.24528	122
1	1161500	1161774	HS_B2_H3K24me1_q10_FDR5_peak_172	32	.	4.17737	5.66482	3.27134	74
1	1161898	1162283	HS_B2_H3K24me1_q10_FDR5_peak_173	25	.	3.71230	4.73004	2.52470	272
1	1163667	1163937	HS_B2_H3K24me1_q10_FDR5_peak_174	44	.	4.82816	7.21106	4.44829	141
1	1164517	1164778	HS_B2_H3K24me1_q10_FDR5_peak_175	39	.	4.59510	6.56705	3.97516	252
1	1165125	1165390	HS_B2_H3K24me1_q10_FDR5_peak_176	61	.	5.77469	9.36523	6.16443	53
1	1165887	1166093	HS_B2_H3K24me1_q10_FDR5_peak_177	79	.	6.71076	11.62575	7.95452	63
1	1169684	1169925	HS_B2_H3K24me1_q10_FDR5_peak_178	40	.	4.75684	6.82239	4.09392	116
1	1171378	1171575	HS_B2_H3K24me1_q10_FDR5_peak_179	27	.	3.97950	5.14162	2.79063	112
1	1171680	1171827	HS_B2_H3K24me1_q10_FDR5_peak_180	21	.	3.53734	4.28157	2.11717	77
1	1173858	1174005	HS_B2_H3K24me1_q10_FDR5_peak_181	39	.	4.61365	6.59634	3.98446	25
1	1174586	1174834	HS_B2_H3K24me1_q10_FDR5_peak_182	62	.	5.87328	9.52509	6.29714	129
1	1175986	1176133	HS_B2_H3K24me1_q10_FDR5_peak_183	32	.	4.19520	5.69267	3.27818	26
1	1176553	1176712	HS_B2_H3K24me1_q10_FDR5_peak_184	20	.	3.47481	4.18673	2.03418	112
1	1177903	1178061	HS_B2_H3K24me1_q10_FDR5_peak_185	47	.	5.03307	7.53853	4.72513	102
1	1181551	1182536	HS_B2_H3K24me1_q10_FDR5_peak_186	62	.	5.87191	9.52287	6.29539	524
1	1182674	1182836	HS_B2_H3K24me1_q10_FDR5_peak_187	39	.	4.22579	6.50225	3.91919	133
1	1183283	1183612	HS_B2_H3K24me1_q10_FDR5_peak_188	33	.	4.32440	5.89436	3.35704	79
1	1183772	1183946	HS_B2_H3K24me1_q10_FDR5_peak_189	91	.	7.31928	13.02801	9.10598	65
1	1184239	1184567	HS_B2_H3K24me1_q10_FDR5_peak_190	58	.	5.77415	9.03115	5.85903	92
1	1185053	1185405	HS_B2_H3K24me1_q10_FDR5_peak_191	68	.	6.33278	10.26727	6.85829	93
1	1196616	1196817	HS_B2_H3K24me1_q10_FDR5_peak_192	29	.	4.07108	5.28285	2.91927	104
1	1199078	1199225	HS_B2_H3K24me1_q10_FDR5_peak_193	25	.	3.77480	4.82631	2.56664	10
1	1200121	1200526	HS_B2_H3K24me1_q10_FDR5_peak_194	66	.	6.37956	10.00246	6.64393	138
1	1200724	1200874	HS_B2_H3K24me1_q10_FDR5_peak_195	57	.	5.90898	8.93423	5.77139	44
1	1201469	1201619	HS_B2_H3K24me1_q10_FDR5_peak_196	56	.	5.32754	8.63525	5.60594	83
1	1203261	1203491	HS_B2_H3K24me1_q10_FDR5_peak_197	33	.	4.43174	5.84210	3.31164	189
1	1204042	1204198	HS_B2_H3K24me1_q10_FDR5_peak_198	57	.	5.59710	8.74719	5.71074	100
1	1205379	1206914	HS_B2_H3K24me1_q10_FDR5_peak_199	86	.	7.01212	12.52242	8.65730	713
1	1208379	1208588	HS_B2_H3K24me1_q10_FDR5_peak_200	39	.	4.55638	6.50583	3.92240	174
1	1210227	1210921	HS_B2_H3K24me1_q10_FDR5_peak_201	36	.	4.33704	6.15835	3.60675	76
1	1213335	1213687	HS_B2_H3K24me1_q10_FDR5_peak_202	93	.	6.48488	13.28577	9.34617	119
1	1215135	1215387	HS_B2_H3K24me1_q10_FDR5_peak_203	31	.	4.12478	5.58266	3.19372	96
1	1216028	1216755	HS_B2_H3K24me1_q10_FDR5_peak_204	71	.	6.34698	10.65111	7.19896	399
1	1217632	1217842	HS_B2_H3K24me1_q10_FDR5_peak_205	24	.	3.29194	4.66261	2.46432	64
1	1219547	1220444	HS_B2_H3K24me1_q10_FDR5_peak_206	59	.	5.85350	9.15833	5.97184	490
1	1223499	1223646	HS_B2_H3K24me1_q10_FDR5_peak_207	19	.	3.44437	4.14060	1.99122	59
1	1224026	1224220	HS_B2_H3K24me1_q10_FDR5_peak_208	34	.	4.36279	5.95427	3.41221	57
1	1225304	1226387	HS_B2_H3K24me1_q10_FDR5_peak_209	30	.	3.36279	5.42816	3.05516	316
1	1226569	1227363	HS_B2_H3K24me1_q10_FDR5_peak_210	80	.	6.79938	11.77088	8.09281	549
1	1228047	1228827	HS_B2_H3K24me1_q10_FDR5_peak_211	38	.	3.49332	6.37439	3.80584	63
1	1229195	1229362	HS_B2_H3K24me1_q10_FDR5_peak_212	61	.	5.36202	9.36826	6.16744	85
1	1229879	1230324	HS_B2_H3K24me1_q10_FDR5_peak_213	132	.	8.41607	18.14195	13.27235	128
1	1234843	1235384	HS_B2_H3K24me1_q10_FDR5_peak_214	32	.	4.04498	5.69241	3.27818	318
1	1236286	1237166	HS_B2_H3K24me1_q10_FDR5_peak_215	39	.	4.22579	6.50225	3.91919	128
1	1237380	1237619	HS_B2_H3K24me1_q10_FDR5_peak_216	96	.	7.23023	13.73465	9.63692	116
1	1237721	1238055	HS_B2_H3K24me1_q10_FDR5_peak_217	27	.	3.44968	5.15346	2.79965	265
1	1238751	1238956	HS_B2_H3K24me1_q10_FDR5_peak_218	41	.	4.43220	6.84874	4.10817	95
1	1239349	1240335	HS_B2_H3K24me1_q10_FDR5_peak_219	110	.	8.25267	15.44211	11.05120	324
1	1240986	1241350	HS_B2_H3K24me1_q10_FDR5_peak_220	71	.	6.29134	10.56046	7.11405	131
1	1244156	1244584	HS_B2_H3K24me1_q10_FDR5_peak_221	31	.	4.12478	5.58266	3.19372	42
1	1245472	1246081	HS_B2_H3K24me1_q10_FDR5_peak_222	32	.	3.90073	5.69997	3.27915	484
1	1246295	1246819	HS_B2_H3K24me1_q10_FDR5_peak_223	66	.	5.52603	10.00586	6.64393	411
1	1247147	1247965	HS_B2_H3K24me1_q10_FDR5_peak_224	84	.	7.38623	12.33772	8.48886	678
1	1248137	1248823	HS_B2_H3K24me1_q10_FDR5_peak_225	84	.	7.38623	12.33772	8.48886	552
1	1250930	1251140	HS_B2_H3K24me1_q10_FDR5_peak_226	43	.	4.93038	7.09612	4.34276	119
1	1255108	1255394	HS_B2_H3K24me1_q10_FDR5_peak_227	48	.	5.14402	7.71538	4.88917	141
1	1255612	1255896	HS_B2_H3K24me1_q10_FDR5_peak_228	47	.	5.07758	7.60951	4.79181	161
1	1256315	1256547	HS_B2_H3K24me1_q10_FDR5_peak_229	25	.	3.66354	4.85836	2.56664	82
1	1258560	1259093	HS_B2_H3K24me1_q10_FDR5_peak_230	64	.	6.00135	9.73234	6.48710	269
1	1259994	1260141	HS_B2_H3K24me1_q10_FDR5_peak_231	36	.	4.54433	6.23770	3.67731	116
1	1262646	1262793	HS_B2_H3K24me1_q10_FDR5_peak_232	32	.	4.14216	5.60982	3.21936	75
1	1268205	1268551	HS_B2_H3K24me1_q10_FDR5_peak_233	56	.	5.32754	8.63525	5.60594	255
1	1269087	1269263	HS_B2_H3K24me1_q10_FDR5_peak_234	39	.	4.42927	6.56845	3.97648	72
1	1270690	1271193	HS_B2_H3K24me1_q10_FDR5_peak_235	44	.	4.84801	7.24284	4.47877	356
1	1272424	1273185	HS_B2_H3K24me1_q10_FDR5_peak_236	135	.	8.96053	18.57833	13.53785	196
1	1274243	1274730	HS_B2_H3K24me1_q10_FDR5_peak_237	49	.	5.08480	7.92113	4.97174	329
1	1274926	1275305	HS_B2_H3K24me1_q10_FDR5_peak_238	23	.	3.57719	4.52178	2.33540	133
1	1280955	1282476	HS_B2_H3K24me1_q10_FDR5_peak_239	79	.	6.71076	11.62575	7.95452	1390
1	1283247	1283508	HS_B2_H3K24me1_q10_FDR5_peak_240	71	.	6.29134	10.56046	7.11405	117
1	1284588	1284785	HS_B2_H3K24me1_q10_FDR5_peak_241	24	.	3.81170	4.69961	2.49887	126
1	1284972	1285119	HS_B2_H3K24me1_q10_FDR5_peak_242	39	.	4.76462	6.58249	3.98446	22
1	1286231	1286819	HS_B2_H3K24me1_q10_FDR5_peak_243	60	.	5.49532	9.24916	6.05604	246
1	1287261	1287458	HS_B2_H3K24me1_q10_FDR5_peak_244	31	.	4.12478	5.58266	3.19372	108
1	1290005	1290314	HS_B2_H3K24me1_q10_FDR5_peak_245	47	.	4.89020	7.60437	4.78710	214
1	1290419	1290635	HS_B2_H3K24me1_q10_FDR5_peak_246	33	.	4.18592	5.91782	3.37789	88
1	1290808	1290978	HS_B2_H3K24me1_q10_FDR5_peak_247	27	.	3.80538	5.08205	2.73385	54
1	1291149	1291907	HS_B2_H3K24me1_q10_FDR5_peak_248	66	.	5.52603	10.00586	6.64393	278
1	1292075	1292640	HS_B2_H3K24me1_q10_FDR5_peak_249	46	.	4.76261	7.39544	4.61565	316
1	1292883	1293033	HS_B2_H3K24me1_q10_FDR5_peak_250	36	.	4.23828	6.25731	3.69542	140
1	1295396	1295862	HS_B2_H3K24me1_q10_FDR5_peak_251	75	.	6.13653	11.05843	7.55416	307
1	1298963	1299128	HS_B2_H3K24me1_q10_FDR5_peak_252	48	.	4.94700	7.69704	4.87340	59
1	1299472	1299649	HS_B2_H3K24me1_q10_FDR5_peak_253	32	.	4.19422	5.69115	3.27712	58
1	1301695	1302338	HS_B2_H3K24me1_q10_FDR5_peak_254	45	.	4.55085	7.33592	4.56254	501
1	1302541	1302704	HS_B2_H3K24me1_q10_FDR5_peak_255	55	.	5.66264	8.54089	5.51942	72
1	1303172	1303921	HS_B2_H3K24me1_q10_FDR5_peak_256	71	.	6.29134	10.56046	7.11405	173
1	1304199	1304633	HS_B2_H3K24me1_q10_FDR5_peak_257	59	.	5.63285	9.13466	5.95304	140
1	1304795	1305962	HS_B2_H3K24me1_q10_FDR5_peak_258	150	.	8.77664	20.33826	15.05544	644
1	1306205	1307137	HS_B2_H3K24me1_q10_FDR5_peak_259	105	.	7.93700	14.91906	10.58829	729
1	1309423	1309842	HS_B2_H3K24me1_q10_FDR5_peak_260	65	.	5.04184	9.82070	6.56634	318
1	1310270	1310547	HS_B2_H3K24me1_q10_FDR5_peak_261	38	.	4.53725	6.47560	3.89890	115
1	1311090	1311516	HS_B2_H3K24me1_q10_FDR5_peak_262	84	.	6.89635	12.33105	8.48886	125
1	1312800	1313049	HS_B2_H3K24me1_q10_FDR5_peak_263	22	.	3.18432	4.47390	2.29295	122
1	1313237	1313499	HS_B2_H3K24me1_q10_FDR5_peak_264	30	.	4.02347	5.42422	3.05214	127
1	1314901	1315373	HS_B2_H3K24me1_q10_FDR5_peak_265	34	.	4.40187	6.01526	3.47097	62
1	1318850	1319266	HS_B2_H3K24me1_q10_FDR5_peak_266	91	.	7.31928	13.02801	9.10598	145
1	1319387	1319662	HS_B2_H3K24me1_q10_FDR5_peak_267	66	.	6.16262	9.99280	6.64393	204
1	1319824	1320215	HS_B2_H3K24me1_q10_FDR5_peak_268	49	.	5.23535	7.86080	4.91766	170
1	1320466	1321498	HS_B2_H3K24me1_q10_FDR5_peak_269	114	.	8.24955	15.90184	11.43552	645
1	1321626	1321869	HS_B2_H3K24me1_q10_FDR5_peak_270	57	.	5.69692	8.90733	5.77139	101
1	1322099	1322316	HS_B2_H3K24me1_q10_FDR5_peak_271	43	.	4.90800	7.06082	4.31145	127
1	1323070	1323222	HS_B2_H3K24me1_q10_FDR5_peak_272	41	.	4.79907	6.88901	4.14652	65
1	1325534	1326168	HS_B2_H3K24me1_q10_FDR5_peak_273	135	.	9.45566	18.39362	13.50309	279
1	1326535	1326746	HS_B2_H3K24me1_q10_FDR5_peak_274	28	.	4.01563	5.19732	2.84118	76
1	1327232	1327409	HS_B2_H3K24me1_q10_FDR5_peak_275	40	.	4.19156	6.71477	4.09361	130
1	1327606	1327872	HS_B2_H3K24me1_q10_FDR5_peak_276	51	.	4.33320	8.11865	5.15778	148
1	1328462	1328649	HS_B2_H3K24me1_q10_FDR5_peak_277	20	.	3.25061	4.19948	2.03899	42
1	1329120	1329532	HS_B2_H3K24me1_q10_FDR5_peak_278	36	.	4.35451	6.18609	3.62769	279
1	1329921	1330551	HS_B2_H3K24me1_q10_FDR5_peak_279	47	.	5.03307	7.53853	4.72513	351
1	1330711	1330885	HS_B2_H3K24me1_q10_FDR5_peak_280	41	.	4.79907	6.88901	4.14652	89
1	1331047	1331848	HS_B2_H3K24me1_q10_FDR5_peak_281	96	.	7.51926	13.78283	9.68276	436
1	1332272	1332909	HS_B2_H3K24me1_q10_FDR5_peak_282	58	.	4.77648	8.98059	5.81427	427
1	1333263	1333859	HS_B2_H3K24me1_q10_FDR5_peak_283	57	.	4.93930	8.95773	5.79334	245
1	1334444	1335661	HS_B2_H3K24me1_q10_FDR5_peak_284	62	.	5.82357	9.44452	6.24012	676
1	1337515	1337705	HS_B2_H3K24me1_q10_FDR5_peak_285	29	.	3.95865	5.32270	2.95536	59
1	1338644	1338822	HS_B2_H3K24me1_q10_FDR5_peak_286	75	.	5.68855	11.03242	7.54252	70
1	1340164	1340498	HS_B2_H3K24me1_q10_FDR5_peak_287	46	.	4.76261	7.39544	4.61565	291
1	1340800	1341027	HS_B2_H3K24me1_q10_FDR5_peak_288	25	.	3.57567	4.93147	2.59332	107
1	1341569	1341808	HS_B2_H3K24me1_q10_FDR5_peak_289	26	.	3.87491	4.98048	2.63839	166
1	1342858	1343200	HS_B2_H3K24me1_q10_FDR5_peak_290	71	.	6.29134	10.56046	7.11405	133
1	1343401	1344025	HS_B2_H3K24me1_q10_FDR5_peak_291	79	.	6.71076	11.62575	7.95452	521
1	1344148	1347460	HS_B2_H3K24me1_q10_FDR5_peak_292	146	.	10.34072	19.85851	14.60319	2144
1	1347701	1347960	HS_B2_H3K24me1_q10_FDR5_peak_293	49	.	5.41657	7.86516	4.91766	142
1	1348053	1348282	HS_B2_H3K24me1_q10_FDR5_peak_294	57	.	5.90898	8.93423	5.77139	118
1	1351502	1352321	HS_B2_H3K24me1_q10_FDR5_peak_295	113	.	8.70288	15.72890	11.32105	336
1	1353288	1354110	HS_B2_H3K24me1_q10_FDR5_peak_296	74	.	6.76891	10.97083	7.48691	389
1	1354216	1354498	HS_B2_H3K24me1_q10_FDR5_peak_297	35	.	3.84060	6.09158	3.54397	195
1	1355505	1355652	HS_B2_H3K24me1_q10_FDR5_peak_298	40	.	3.81116	6.79696	4.09392	40
1	1356856	1357295	HS_B2_H3K24me1_q10_FDR5_peak_299	57	.	5.90898	8.93423	5.77139	194
1	1357408	1357658	HS_B2_H3K24me1_q10_FDR5_peak_300	32	.	3.90073	5.69997	3.27915	59
1	1358141	1358787	HS_B2_H3K24me1_q10_FDR5_peak_301	51	.	5.40323	8.12793	5.16201	306
1	1359006	1359177	HS_B2_H3K24me1_q10_FDR5_peak_302	40	.	4.67457	6.69256	4.07231	28
1	1359503	1360382	HS_B2_H3K24me1_q10_FDR5_peak_303	47	.	5.03307	7.53853	4.72513	789
1	1361228	1361444	HS_B2_H3K24me1_q10_FDR5_peak_304	30	.	4.05668	5.47619	3.09937	21
1	1370829	1371001	HS_B2_H3K24me1_q10_FDR5_peak_305	41	.	4.44763	6.87447	4.13294	111
1	1371669	1372171	HS_B2_H3K24me1_q10_FDR5_peak_306	58	.	5.33620	8.98250	5.81612	396
1	1372360	1372734	HS_B2_H3K24me1_q10_FDR5_peak_307	39	.	3.98040	6.60380	3.98888	242
1	1373104	1374811	HS_B2_H3K24me1_q10_FDR5_peak_308	89	.	6.50122	12.89689	8.98890	1098
1	1380473	1381288	HS_B2_H3K24me1_q10_FDR5_peak_309	52	.	5.27368	8.22677	5.24963	559
1	1381594	1381793	HS_B2_H3K24me1_q10_FDR5_peak_310	61	.	5.77469	9.36523	6.16443	121
1	1384064	1384221	HS_B2_H3K24me1_q10_FDR5_peak_311	30	.	3.88509	5.43515	3.06011	68
1	1385515	1385712	HS_B2_H3K24me1_q10_FDR5_peak_312	31	.	3.66866	5.54252	3.16259	60
1	1399925	1400107	HS_B2_H3K24me1_q10_FDR5_peak_313	17	.	2.99397	3.78234	1.77000	6
1	1406127	1406662	HS_B2_H3K24me1_q10_FDR5_peak_314	34	.	4.23511	5.99623	3.45298	355
1	1407743	1407894	HS_B2_H3K24me1_q10_FDR5_peak_315	55	.	5.11408	8.60683	5.58186	82
1	1408106	1408295	HS_B2_H3K24me1_q10_FDR5_peak_316	57	.	5.51988	8.95041	5.78639	128
1	1411533	1411718	HS_B2_H3K24me1_q10_FDR5_peak_317	32	.	4.19422	5.69115	3.27712	83
1	1411964	1412210	HS_B2_H3K24me1_q10_FDR5_peak_318	33	.	4.43174	5.84210	3.31164	133
1	1418173	1418342	HS_B2_H3K24me1_q10_FDR5_peak_319	25	.	3.93932	4.89564	2.56664	51
1	1418986	1419682	HS_B2_H3K24me1_q10_FDR5_peak_320	63	.	6.13453	9.60880	6.36876	176
1	1421428	1421710	HS_B2_H3K24me1_q10_FDR5_peak_321	29	.	3.97466	5.34778	2.97934	51
1	1430360	1430926	HS_B2_H3K24me1_q10_FDR5_peak_322	112	.	8.08001	15.61801	11.21597	439
1	1432653	1434988	HS_B2_H3K24me1_q10_FDR5_peak_323	104	.	8.03127	14.62677	10.43003	1964
1	1435187	1435412	HS_B2_H3K24me1_q10_FDR5_peak_324	65	.	5.41995	9.81933	6.56627	115
1	1436139	1436379	HS_B2_H3K24me1_q10_FDR5_peak_325	60	.	5.49532	9.24916	6.05604	97
1	1437267	1437473	HS_B2_H3K24me1_q10_FDR5_peak_326	66	.	5.52603	10.00586	6.64393	140
1	1437686	1438061	HS_B2_H3K24me1_q10_FDR5_peak_327	70	.	6.26605	10.51924	7.09481	156
1	1438215	1438729	HS_B2_H3K24me1_q10_FDR5_peak_328	69	.	6.18716	10.39048	6.97319	106
1	1438896	1439221	HS_B2_H3K24me1_q10_FDR5_peak_329	49	.	4.22961	7.91191	4.96287	213
1	1440109	1441759	HS_B2_H3K24me1_q10_FDR5_peak_330	79	.	6.71232	11.62830	7.95648	1521
1	1442098	1442335	HS_B2_H3K24me1_q10_FDR5_peak_331	45	.	4.86801	7.27486	4.51027	126
1	1455763	1455971	HS_B2_H3K24me1_q10_FDR5_peak_332	19	.	3.42934	4.11784	1.97148	174
1	1456846	1457135	HS_B2_H3K24me1_q10_FDR5_peak_333	52	.	5.47853	8.24773	5.26952	114
1	1459806	1459988	HS_B2_H3K24me1_q10_FDR5_peak_334	15	.	2.92555	3.50721	1.52284	51
1	1460711	1460896	HS_B2_H3K24me1_q10_FDR5_peak_335	53	.	5.55595	8.37095	5.38098	126
1	1461718	1462091	HS_B2_H3K24me1_q10_FDR5_peak_336	47	.	5.01284	7.50626	4.71427	237
1	1462335	1462676	HS_B2_H3K24me1_q10_FDR5_peak_337	25	.	3.82465	4.90308	2.57348	109
1	1467331	1467588	HS_B2_H3K24me1_q10_FDR5_peak_338	52	.	5.47853	8.24773	5.26952	134
1	1468014	1468183	HS_B2_H3K24me1_q10_FDR5_peak_339	71	.	6.29134	10.56046	7.11405	87
1	1472703	1473304	HS_B2_H3K24me1_q10_FDR5_peak_340	33	.	3.29925	5.73097	3.30798	345
1	1474219	1474371	HS_B2_H3K24me1_q10_FDR5_peak_341	33	.	3.77711	5.73253	3.30922	31
1	1476025	1476214	HS_B2_H3K24me1_q10_FDR5_peak_342	24	.	3.66614	4.65892	2.46086	95
1	1480329	1480741	HS_B2_H3K24me1_q10_FDR5_peak_343	25	.	3.82465	4.90308	2.57348	83
1	1482412	1482559	HS_B2_H3K24me1_q10_FDR5_peak_344	17	.	3.06845	3.73184	1.72666	49
1	1485076	1485271	HS_B2_H3K24me1_q10_FDR5_peak_345	65	.	6.05416	9.81768	6.56533	121
1	1485641	1486184	HS_B2_H3K24me1_q10_FDR5_peak_346	57	.	5.59710	8.74719	5.71074	496
1	1489619	1490310	HS_B2_H3K24me1_q10_FDR5_peak_347	40	.	4.63450	6.62928	4.01258	189
1	1494782	1495031	HS_B2_H3K24me1_q10_FDR5_peak_348	25	.	3.82465	4.90308	2.57348	112
1	1495384	1495817	HS_B2_H3K24me1_q10_FDR5_peak_349	57	.	5.51988	8.95041	5.78639	306
1	1496170	1496428	HS_B2_H3K24me1_q10_FDR5_peak_350	21	.	3.41164	4.26598	2.10291	216
1	1507804	1508352	HS_B2_H3K24me1_q10_FDR5_peak_351	64	.	6.00135	9.73234	6.48710	108
1	1508689	1509086	HS_B2_H3K24me1_q10_FDR5_peak_352	32	.	3.90073	5.69997	3.27915	299
1	1509509	1509682	HS_B2_H3K24me1_q10_FDR5_peak_353	62	.	6.07619	9.51523	6.29539	80
1	1513754	1513938	HS_B2_H3K24me1_q10_FDR5_peak_354	43	.	4.90800	7.06082	4.31145	102
1	1517010	1517211	HS_B2_H3K24me1_q10_FDR5_peak_355	49	.	5.21221	7.82397	4.91766	143
1	1521426	1521587	HS_B2_H3K24me1_q10_FDR5_peak_356	67	.	5.60165	10.13810	6.74039	78
1	1522777	1523059	HS_B2_H3K24me1_q10_FDR5_peak_357	31	.	4.10754	5.55572	3.17075	195
1	1525000	1525214	HS_B2_H3K24me1_q10_FDR5_peak_358	46	.	4.99163	7.47240	4.68515	67
1	1527164	1527425	HS_B2_H3K24me1_q10_FDR5_peak_359	15	.	3.13751	3.53402	1.54691	65
1	1528658	1529005	HS_B2_H3K24me1_q10_FDR5_peak_360	57	.	5.90898	8.93423	5.77139	104
1	1529506	1529708	HS_B2_H3K24me1_q10_FDR5_peak_361	54	.	5.45249	8.51486	5.49973	58
1	1532583	1532730	HS_B2_H3K24me1_q10_FDR5_peak_362	46	.	5.16596	7.46803	4.68127	79
1	1533188	1533407	HS_B2_H3K24me1_q10_FDR5_peak_363	48	.	5.31843	7.70938	4.88448	85
1	1533693	1534130	HS_B2_H3K24me1_q10_FDR5_peak_364	31	.	4.24698	5.55486	3.17029	330
1	1534433	1534580	HS_B2_H3K24me1_q10_FDR5_peak_365	31	.	4.22669	5.52342	3.14423	122
1	1536496	1537004	HS_B2_H3K24me1_q10_FDR5_peak_366	68	.	6.30377	10.22049	6.81365	119
1	1537735	1537897	HS_B2_H3K24me1_q10_FDR5_peak_367	43	.	4.95296	7.13175	4.37277	70
1	1538323	1538785	HS_B2_H3K24me1_q10_FDR5_peak_368	62	.	5.87191	9.52287	6.29539	320
1	1539069	1539367	HS_B2_H3K24me1_q10_FDR5_peak_369	40	.	4.71535	6.75692	4.09392	187
1	1541384	1541549	HS_B2_H3K24me1_q10_FDR5_peak_370	52	.	4.87591	8.19893	5.22345	74
1	1543261	1543578	HS_B2_H3K24me1_q10_FDR5_peak_371	62	.	5.87191	9.52287	6.29539	66
1	1545006	1545357	HS_B2_H3K24me1_q10_FDR5_peak_372	48	.	4.92792	7.66594	4.84603	104
1	1546382	1546529	HS_B2_H3K24me1_q10_FDR5_peak_373	18	.	3.28603	3.90086	1.86558	13
1	1547428	1547974	HS_B2_H3K24me1_q10_FDR5_peak_374	57	.	5.64656	8.82657	5.77139	361
1	1550484	1551144	HS_B2_H3K24me1_q10_FDR5_peak_375	101	.	7.85302	14.33363	10.17059	90
1	1551615	1552201	HS_B2_H3K24me1_q10_FDR5_peak_376	88	.	7.13018	12.71709	8.82066	259
1	1552466	1552626	HS_B2_H3K24me1_q10_FDR5_peak_377	33	.	4.28668	5.83549	3.31164	93
1	1554072	1554903	HS_B2_H3K24me1_q10_FDR5_peak_378	66	.	6.21831	10.08266	6.68759	289
1	1555224	1555680	HS_B2_H3K24me1_q10_FDR5_peak_379	55	.	5.68996	8.58443	5.56092	131
1	1561654	1561960	HS_B2_H3K24me1_q10_FDR5_peak_380	39	.	4.55638	6.50583	3.92240	249
1	1562677	1563042	HS_B2_H3K24me1_q10_FDR5_peak_381	41	.	4.43220	6.84874	4.10817	294
1	1564543	1564704	HS_B2_H3K24me1_q10_FDR5_peak_382	34	.	4.23511	5.99623	3.45298	66
1	1568453	1568600	HS_B2_H3K24me1_q10_FDR5_peak_383	46	.	4.61312	7.44209	4.65653	92
1	1577471	1577778	HS_B2_H3K24me1_q10_FDR5_peak_384	97	.	7.31519	13.87829	9.75382	143
1	1578343	1578492	HS_B2_H3K24me1_q10_FDR5_peak_385	67	.	6.01060	10.10147	6.70605	72
1	1578699	1578884	HS_B2_H3K24me1_q10_FDR5_peak_386	25	.	3.57567	4.93147	2.59332	95
1	1597932	1598359	HS_B2_H3K24me1_q10_FDR5_peak_387	43	.	4.76959	7.11719	4.36230	287
1	1598518	1599557	HS_B2_H3K24me1_q10_FDR5_peak_388	55	.	4.55640	8.55704	5.53500	804
1	1600401	1601043	HS_B2_H3K24me1_q10_FDR5_peak_389	33	.	3.29925	5.73097	3.30798	63
1	1601886	1602126	HS_B2_H3K24me1_q10_FDR5_peak_390	49	.	5.41657	7.86516	4.91766	115
1	1603004	1603447	HS_B2_H3K24me1_q10_FDR5_peak_391	53	.	5.55595	8.37095	5.38098	102
1	1616429	1617298	HS_B2_H3K24me1_q10_FDR5_peak_392	72	.	4.65776	10.67803	7.22392	207
1	1618543	1618757	HS_B2_H3K24me1_q10_FDR5_peak_393	24	.	3.66614	4.65892	2.46086	36
1	1618903	1619657	HS_B2_H3K24me1_q10_FDR5_peak_394	135	.	8.89006	18.45789	13.50913	597
1	1619881	1621033	HS_B2_H3K24me1_q10_FDR5_peak_395	68	.	6.11024	10.26472	6.85672	495
1	1621182	1621531	HS_B2_H3K24me1_q10_FDR5_peak_396	73	.	6.67047	10.81186	7.34386	119
1	1621750	1622092	HS_B2_H3K24me1_q10_FDR5_peak_397	39	.	4.61365	6.59634	3.98446	22
1	1622226	1622882	HS_B2_H3K24me1_q10_FDR5_peak_398	54	.	5.45249	8.51486	5.49973	378
1	1624413	1624731	HS_B2_H3K24me1_q10_FDR5_peak_399	32	.	4.06017	5.71676	3.29496	51
1	1626063	1626393	HS_B2_H3K24me1_q10_FDR5_peak_400	41	.	4.44763	6.87447	4.13294	212
1	1630411	1630709	HS_B2_H3K24me1_q10_FDR5_peak_401	52	.	4.87591	8.19893	5.22345	103
1	1636797	1636967	HS_B2_H3K24me1_q10_FDR5_peak_402	49	.	5.41657	7.86516	4.91766	72
1	1637204	1637708	HS_B2_H3K24me1_q10_FDR5_peak_403	49	.	5.41657	7.86516	4.91766	137
1	1639672	1639935	HS_B2_H3K24me1_q10_FDR5_peak_404	40	.	4.92415	6.83331	4.09392	131
1	1640225	1640417	HS_B2_H3K24me1_q10_FDR5_peak_405	40	.	4.92415	6.83331	4.09392	63
1	1665076	1665494	HS_B2_H3K24me1_q10_FDR5_peak_406	57	.	5.90898	8.93423	5.77139	367
1	1666102	1666259	HS_B2_H3K24me1_q10_FDR5_peak_407	31	.	4.12478	5.58266	3.19372	102
1	1669606	1669803	HS_B2_H3K24me1_q10_FDR5_peak_408	49	.	5.18928	7.78746	4.91766	113
1	1672668	1672815	HS_B2_H3K24me1_q10_FDR5_peak_409	31	.	4.20659	5.49230	3.11453	75
1	1678103	1679114	HS_B2_H3K24me1_q10_FDR5_peak_410	105	.	8.21779	14.93304	10.59658	421
1	1680485	1680823	HS_B2_H3K24me1_q10_FDR5_peak_411	39	.	4.61365	6.59634	3.98446	105
1	1683202	1683463	HS_B2_H3K24me1_q10_FDR5_peak_412	34	.	4.20219	5.94377	3.40238	116
1	1684133	1684584	HS_B2_H3K24me1_q10_FDR5_peak_413	39	.	4.44597	6.59553	3.98446	340
1	1687075	1687232	HS_B2_H3K24me1_q10_FDR5_peak_414	14	.	2.52295	3.41125	1.43954	13
1	1697845	1698014	HS_B2_H3K24me1_q10_FDR5_peak_415	57	.	5.90898	8.93423	5.77139	71
1	1748789	1749295	HS_B2_H3K24me1_q10_FDR5_peak_416	104	.	8.37106	14.74921	10.43003	420
1	1753105	1753797	HS_B2_H3K24me1_q10_FDR5_peak_417	62	.	5.87191	9.52287	6.29539	238
1	1754029	1754322	HS_B2_H3K24me1_q10_FDR5_peak_418	21	.	2.73747	4.31807	2.15013	54
1	1754686	1754953	HS_B2_H3K24me1_q10_FDR5_peak_419	39	.	4.39625	6.51485	3.92505	135
1	1755551	1755738	HS_B2_H3K24me1_q10_FDR5_peak_420	39	.	4.71887	6.51077	3.92241	51
1	1755916	1756244	HS_B2_H3K24me1_q10_FDR5_peak_421	57	.	5.90898	8.93423	5.77139	38
1	1756568	1756989	HS_B2_H3K24me1_q10_FDR5_peak_422	65	.	6.25465	9.80161	6.55025	103
1	1757470	1757643	HS_B2_H3K24me1_q10_FDR5_peak_423	63	.	6.13453	9.60880	6.36876	64
1	1759139	1760676	HS_B2_H3K24me1_q10_FDR5_peak_424	114	.	7.47640	15.97720	11.43552	706
1	1761532	1761783	HS_B2_H3K24me1_q10_FDR5_peak_425	49	.	5.28224	7.93543	4.98529	120
1	1762152	1762317	HS_B2_H3K24me1_q10_FDR5_peak_426	25	.	3.71230	4.73004	2.52470	128
1	1765035	1765364	HS_B2_H3K24me1_q10_FDR5_peak_427	32	.	3.98533	5.59665	3.20656	231
1	1774484	1774724	HS_B2_H3K24me1_q10_FDR5_peak_428	84	.	5.92630	12.24578	8.48886	103
1	1778886	1779236	HS_B2_H3K24me1_q10_FDR5_peak_429	68	.	6.11024	10.26472	6.85672	282
1	1780303	1780555	HS_B2_H3K24me1_q10_FDR5_peak_430	45	.	4.92905	7.37245	4.59512	90
1	1781255	1781425	HS_B2_H3K24me1_q10_FDR5_peak_431	30	.	4.04000	5.45010	3.07459	83
1	1782103	1783274	HS_B2_H3K24me1_q10_FDR5_peak_432	143	.	9.44734	19.40436	14.30334	917
1	1783519	1783888	HS_B2_H3K24me1_q10_FDR5_peak_433	18	.	2.91896	3.82769	1.81074	317
1	1785034	1785188	HS_B2_H3K24me1_q10_FDR5_peak_434	23	.	3.73919	4.58876	2.39910	72
1	1795154	1795336	HS_B2_H3K24me1_q10_FDR5_peak_435	38	.	4.53725	6.47560	3.89890	46
1	1852268	1852440	HS_B2_H3K24me1_q10_FDR5_peak_436	27	.	3.44968	5.15346	2.79965	62
1	1892142	1892305	HS_B2_H3K24me1_q10_FDR5_peak_437	45	.	4.55085	7.33592	4.56254	96
1	1892805	1893009	HS_B2_H3K24me1_q10_FDR5_peak_438	25	.	3.57567	4.93147	2.59332	138
1	1894018	1894406	HS_B2_H3K24me1_q10_FDR5_peak_439	100	.	7.74983	14.16363	10.01849	130
1	1894564	1895439	HS_B2_H3K24me1_q10_FDR5_peak_440	73	.	6.45819	10.83205	7.36061	552
1	1895536	1895822	HS_B2_H3K24me1_q10_FDR5_peak_441	66	.	6.21831	10.08266	6.68759	169
1	1899480	1900191	HS_B2_H3K24me1_q10_FDR5_peak_442	68	.	6.11024	10.26472	6.85672	570
1	1901914	1902066	HS_B2_H3K24me1_q10_FDR5_peak_443	37	.	4.44401	6.32800	3.76275	100
1	1907036	1907187	HS_B2_H3K24me1_q10_FDR5_peak_444	49	.	5.00513	7.79170	4.91766	105
1	1907667	1907871	HS_B2_H3K24me1_q10_FDR5_peak_445	101	.	7.32709	14.34121	10.17651	126
1	1908409	1908810	HS_B2_H3K24me1_q10_FDR5_peak_446	41	.	4.11493	6.85076	4.10993	119
1	1909649	1909867	HS_B2_H3K24me1_q10_FDR5_peak_447	79	.	5.57256	11.56563	7.92014	91
1	1914482	1914845	HS_B2_H3K24me1_q10_FDR5_peak_448	79	.	6.71232	11.62830	7.95648	71
1	1917340	1917840	HS_B2_H3K24me1_q10_FDR5_peak_449	31	.	4.20659	5.49230	3.11453	405
1	1918007	1918957	HS_B2_H3K24me1_q10_FDR5_peak_450	79	.	5.81094	11.63908	7.96690	653
1	1919704	1920386	HS_B2_H3K24me1_q10_FDR5_peak_451	66	.	6.40140	10.03762	6.64393	467
1	1920585	1921322	HS_B2_H3K24me1_q10_FDR5_peak_452	47	.	5.03307	7.53853	4.72513	469
1	1921572	1921719	HS_B2_H3K24me1_q10_FDR5_peak_453	40	.	4.92415	6.83331	4.09392	28
1	1922421	1923920	HS_B2_H3K24me1_q10_FDR5_peak_454	104	.	8.37106	14.74921	10.43003	600
1	1924654	1925349	HS_B2_H3K24me1_q10_FDR5_peak_455	27	.	3.44968	5.15346	2.79965	142
1	1925666	1925813	HS_B2_H3K24me1_q10_FDR5_peak_456	33	.	4.43174	5.84210	3.31164	59
1	1925938	1926279	HS_B2_H3K24me1_q10_FDR5_peak_457	40	.	4.92415	6.83331	4.09392	102
1	1926787	1927622	HS_B2_H3K24me1_q10_FDR5_peak_458	84	.	7.38623	12.33772	8.48886	610
1	1927744	1928098	HS_B2_H3K24me1_q10_FDR5_peak_459	84	.	7.38623	12.33772	8.48886	102
1	1928342	1928813	HS_B2_H3K24me1_q10_FDR5_peak_460	75	.	6.89381	11.17283	7.55416	125
1	1928998	1929258	HS_B2_H3K24me1_q10_FDR5_peak_461	20	.	3.25061	4.19948	2.03899	46
1	1929634	1929896	HS_B2_H3K24me1_q10_FDR5_peak_462	40	.	4.88297	6.76845	4.09392	123
1	1930105	1930416	HS_B2_H3K24me1_q10_FDR5_peak_463	25	.	3.57567	4.93147	2.59332	166
1	1939400	1939628	HS_B2_H3K24me1_q10_FDR5_peak_464	66	.	6.34787	9.95146	6.64393	93
1	1939722	1940806	HS_B2_H3K24me1_q10_FDR5_peak_465	60	.	5.88044	9.20150	6.01338	949
1	1941149	1941371	HS_B2_H3K24me1_q10_FDR5_peak_466	44	.	5.02198	7.24065	4.47692	112
1	1941612	1942224	HS_B2_H3K24me1_q10_FDR5_peak_467	102	.	8.17915	14.43506	10.26507	336
1	1942484	1943211	HS_B2_H3K24me1_q10_FDR5_peak_468	75	.	6.87029	11.13477	7.55416	253
1	1944138	1944385	HS_B2_H3K24me1_q10_FDR5_peak_469	40	.	4.56646	6.79042	4.09392	129
1	1946226	1946952	HS_B2_H3K24me1_q10_FDR5_peak_470	59	.	5.20097	9.08945	5.90974	645
1	1954165	1954404	HS_B2_H3K24me1_q10_FDR5_peak_471	47	.	5.24108	7.58686	4.76977	98
1	1954890	1955438	HS_B2_H3K24me1_q10_FDR5_peak_472	33	.	3.71504	5.86410	3.32842	325
1	1955780	1956289	HS_B2_H3K24me1_q10_FDR5_peak_473	39	.	4.61365	6.59634	3.98446	378
1	1956583	1956763	HS_B2_H3K24me1_q10_FDR5_peak_474	25	.	3.93932	4.89564	2.56664	71
1	1957616	1957763	HS_B2_H3K24me1_q10_FDR5_peak_475	54	.	5.45249	8.51486	5.49973	25
1	1958112	1958537	HS_B2_H3K24me1_q10_FDR5_peak_476	49	.	5.41657	7.86516	4.91766	121
1	1960070	1960217	HS_B2_H3K24me1_q10_FDR5_peak_477	33	.	4.39468	5.78432	3.31164	76
1	1964208	1964517	HS_B2_H3K24me1_q10_FDR5_peak_478	47	.	5.03307	7.53853	4.72513	194
1	1964624	1964810	HS_B2_H3K24me1_q10_FDR5_peak_479	25	.	3.57567	4.93147	2.59332	132
1	1965026	1965212	HS_B2_H3K24me1_q10_FDR5_peak_480	50	.	5.14624	8.02072	5.06369	118
1	1965898	1966335	HS_B2_H3K24me1_q10_FDR5_peak_481	57	.	5.90898	8.93423	5.77139	48
1	1968308	1968457	HS_B2_H3K24me1_q10_FDR5_peak_482	49	.	5.41657	7.86516	4.91766	60
1	1969754	1969901	HS_B2_H3K24me1_q10_FDR5_peak_483	32	.	4.19422	5.69115	3.27712	120
1	1970583	1970797	HS_B2_H3K24me1_q10_FDR5_peak_484	40	.	4.92415	6.83331	4.09392	141
1	1971531	1971678	HS_B2_H3K24me1_q10_FDR5_peak_485	28	.	4.05243	5.25407	2.89155	23
1	1972832	1973326	HS_B2_H3K24me1_q10_FDR5_peak_486	20	.	2.91442	4.16780	2.01595	114
1	1973783	1974103	HS_B2_H3K24me1_q10_FDR5_peak_487	40	.	4.92415	6.83331	4.09392	61
1	1974341	1975136	HS_B2_H3K24me1_q10_FDR5_peak_488	104	.	8.37106	14.74921	10.43003	381
1	1976104	1976254	HS_B2_H3K24me1_q10_FDR5_peak_489	38	.	4.53725	6.47560	3.89890	88
1	1978701	1979018	HS_B2_H3K24me1_q10_FDR5_peak_490	20	.	3.25061	4.19948	2.03899	109
1	1979391	1980094	HS_B2_H3K24me1_q10_FDR5_peak_491	31	.	4.10754	5.55572	3.17075	88
1	1980995	1981165	HS_B2_H3K24me1_q10_FDR5_peak_492	50	.	4.78231	8.03700	5.07909	80
1	1982816	1982997	HS_B2_H3K24me1_q10_FDR5_peak_493	40	.	4.56646	6.79042	4.09392	70
1	1983317	1983602	HS_B2_H3K24me1_q10_FDR5_peak_494	15	.	2.69023	3.58272	1.58815	239
1	1984758	1984920	HS_B2_H3K24me1_q10_FDR5_peak_495	30	.	3.99079	5.37306	3.00266	79
1	1986457	1986647	HS_B2_H3K24me1_q10_FDR5_peak_496	36	.	4.35451	6.18609	3.62769	46
1	1986842	1987453	HS_B2_H3K24me1_q10_FDR5_peak_497	25	.	3.57567	4.93147	2.59332	308
1	1988142	1988503	HS_B2_H3K24me1_q10_FDR5_peak_498	54	.	5.43058	8.47961	5.48495	246
1	2003690	2003905	HS_B2_H3K24me1_q10_FDR5_peak_499	33	.	3.29925	5.73097	3.30798	53
1	2009461	2009644	HS_B2_H3K24me1_q10_FDR5_peak_500	32	.	4.01493	5.64420	3.25216	66
1	2016254	2016410	HS_B2_H3K24me1_q10_FDR5_peak_501	54	.	5.45249	8.51486	5.49973	29
1	2018758	2019128	HS_B2_H3K24me1_q10_FDR5_peak_502	32	.	4.19422	5.69115	3.27712	117
1	2020012	2020595	HS_B2_H3K24me1_q10_FDR5_peak_503	22	.	3.18432	4.47390	2.29295	43
1	2021562	2021779	HS_B2_H3K24me1_q10_FDR5_peak_504	45	.	4.24576	7.37081	4.59392	121
1	2022051	2022536	HS_B2_H3K24me1_q10_FDR5_peak_505	40	.	4.75684	6.82239	4.09392	355
1	2022645	2022864	HS_B2_H3K24me1_q10_FDR5_peak_506	75	.	6.63251	11.11515	7.55416	115
1	2023194	2023383	HS_B2_H3K24me1_q10_FDR5_peak_507	39	.	4.61365	6.59634	3.98446	119
1	2024495	2024661	HS_B2_H3K24me1_q10_FDR5_peak_508	63	.	5.89845	9.56586	6.33471	99
1	2025374	2025703	HS_B2_H3K24me1_q10_FDR5_peak_509	65	.	6.02764	9.77483	6.52502	194
1	2026161	2026419	HS_B2_H3K24me1_q10_FDR5_peak_510	27	.	3.80538	5.08205	2.73385	211
1	2027634	2027877	HS_B2_H3K24me1_q10_FDR5_peak_511	50	.	4.94466	8.00095	5.04777	137
1	2029639	2029786	HS_B2_H3K24me1_q10_FDR5_peak_512	39	.	4.61365	6.59634	3.98446	127
1	2029967	2030815	HS_B2_H3K24me1_q10_FDR5_peak_513	55	.	5.50071	8.59239	5.56844	284
1	2031661	2031914	HS_B2_H3K24me1_q10_FDR5_peak_514	28	.	4.05243	5.25407	2.89155	207
1	2035760	2036018	HS_B2_H3K24me1_q10_FDR5_peak_515	49	.	5.41657	7.86516	4.91766	136
1	2036353	2036601	HS_B2_H3K24me1_q10_FDR5_peak_516	25	.	3.57567	4.93147	2.59332	129
1	2042974	2043121	HS_B2_H3K24me1_q10_FDR5_peak_517	25	.	3.77480	4.82631	2.56664	13
1	2044439	2044897	HS_B2_H3K24me1_q10_FDR5_peak_518	40	.	3.42184	6.67243	4.05371	248
1	2045719	2046349	HS_B2_H3K24me1_q10_FDR5_peak_519	99	.	7.71603	14.10790	9.96855	520
1	2046467	2046825	HS_B2_H3K24me1_q10_FDR5_peak_520	70	.	6.26605	10.51924	7.09481	96
1	2047789	2048594	HS_B2_H3K24me1_q10_FDR5_peak_521	73	.	6.43002	10.78625	7.31996	670
1	2049461	2049948	HS_B2_H3K24me1_q10_FDR5_peak_522	104	.	8.10485	14.74764	10.43003	185
1	2051490	2051827	HS_B2_H3K24me1_q10_FDR5_peak_523	120	.	8.96585	16.61732	12.00053	123
1	2052089	2052362	HS_B2_H3K24me1_q10_FDR5_peak_524	79	.	6.71076	11.62575	7.95452	145
1	2052720	2053135	HS_B2_H3K24me1_q10_FDR5_peak_525	76	.	6.75404	11.31227	7.68200	224
1	2053953	2054105	HS_B2_H3K24me1_q10_FDR5_peak_526	49	.	5.28224	7.93543	4.98529	42
1	2054670	2054876	HS_B2_H3K24me1_q10_FDR5_peak_527	28	.	3.99749	5.16934	2.81487	80
1	2055971	2056181	HS_B2_H3K24me1_q10_FDR5_peak_528	25	.	3.93932	4.89564	2.56664	5
1	2059371	2059904	HS_B2_H3K24me1_q10_FDR5_peak_529	61	.	5.99072	9.37823	6.17622	335
1	2060607	2061348	HS_B2_H3K24me1_q10_FDR5_peak_530	39	.	4.61365	6.59634	3.98446	330
1	2061607	2061941	HS_B2_H3K24me1_q10_FDR5_peak_531	41	.	4.79907	6.88901	4.14652	190
1	2068105	2068301	HS_B2_H3K24me1_q10_FDR5_peak_532	54	.	5.63559	8.49778	5.49973	100
1	2068548	2068913	HS_B2_H3K24me1_q10_FDR5_peak_533	47	.	5.24108	7.58686	4.76977	185
1	2071044	2071488	HS_B2_H3K24me1_q10_FDR5_peak_534	69	.	6.18716	10.39048	6.97319	300
1	2073806	2074188	HS_B2_H3K24me1_q10_FDR5_peak_535	39	.	3.98040	6.60380	3.98888	164
1	2074875	2075407	HS_B2_H3K24me1_q10_FDR5_peak_536	84	.	7.38623	12.33772	8.48886	80
1	2075640	2075812	HS_B2_H3K24me1_q10_FDR5_peak_537	25	.	3.77480	4.82631	2.56664	78
1	2077009	2077183	HS_B2_H3K24me1_q10_FDR5_peak_538	25	.	3.77480	4.82631	2.56664	33
1	2079550	2080045	HS_B2_H3K24me1_q10_FDR5_peak_539	39	.	4.22579	6.50225	3.91919	72
1	2084291	2084544	HS_B2_H3K24me1_q10_FDR5_peak_540	48	.	4.94700	7.69704	4.87340	110
1	2086570	2086765	HS_B2_H3K24me1_q10_FDR5_peak_541	32	.	3.90073	5.69997	3.27915	81
1	2086944	2087091	HS_B2_H3K24me1_q10_FDR5_peak_542	29	.	3.95865	5.32270	2.95536	129
1	2087672	2088367	HS_B2_H3K24me1_q10_FDR5_peak_543	57	.	5.90898	8.93423	5.77139	339
1	2089919	2090804	HS_B2_H3K24me1_q10_FDR5_peak_544	84	.	7.38623	12.33772	8.48886	498
1	2091558	2091943	HS_B2_H3K24me1_q10_FDR5_peak_545	40	.	4.73600	6.78951	4.09392	270
1	2092155	2092444	HS_B2_H3K24me1_q10_FDR5_peak_546	49	.	5.41657	7.86516	4.91766	129
1	2092816	2093057	HS_B2_H3K24me1_q10_FDR5_peak_547	33	.	4.43174	5.84210	3.31164	23
1	2093167	2093385	HS_B2_H3K24me1_q10_FDR5_peak_548	76	.	6.75404	11.31227	7.68200	113
1	2094204	2094371	HS_B2_H3K24me1_q10_FDR5_peak_549	43	.	4.75038	7.08637	4.33382	50
1	2094752	2095091	HS_B2_H3K24me1_q10_FDR5_peak_550	40	.	4.92415	6.83331	4.09392	307
1	2095243	2095501	HS_B2_H3K24me1_q10_FDR5_peak_551	40	.	4.92415	6.83331	4.09392	135
1	2096222	2096625	HS_B2_H3K24me1_q10_FDR5_peak_552	49	.	5.41657	7.86516	4.91766	141
1	2096890	2097336	HS_B2_H3K24me1_q10_FDR5_peak_553	49	.	5.41657	7.86516	4.91766	77
1	2097532	2097742	HS_B2_H3K24me1_q10_FDR5_peak_554	33	.	4.43174	5.84210	3.31164	119
1	2100337	2100769	HS_B2_H3K24me1_q10_FDR5_peak_555	84	.	7.38623	12.33772	8.48886	292
1	2103806	2104237	HS_B2_H3K24me1_q10_FDR5_peak_556	39	.	4.61365	6.59634	3.98446	123
1	2104397	2104852	HS_B2_H3K24me1_q10_FDR5_peak_557	59	.	5.20097	9.08945	5.90974	235
1	2105229	2105379	HS_B2_H3K24me1_q10_FDR5_peak_558	49	.	5.16655	7.75126	4.91766	61
1	2105909	2106238	HS_B2_H3K24me1_q10_FDR5_peak_559	40	.	4.92415	6.83331	4.09392	160
1	2106648	2106985	HS_B2_H3K24me1_q10_FDR5_peak_560	75	.	6.89381	11.17283	7.55416	115
1	2108224	2108900	HS_B2_H3K24me1_q10_FDR5_peak_561	57	.	5.90898	8.93423	5.77139	83
1	2109107	2109254	HS_B2_H3K24me1_q10_FDR5_peak_562	33	.	4.43174	5.84210	3.31164	7
1	2111042	2111214	HS_B2_H3K24me1_q10_FDR5_peak_563	49	.	5.41657	7.86516	4.91766	111
1	2111664	2111811	HS_B2_H3K24me1_q10_FDR5_peak_564	57	.	5.90898	8.93423	5.77139	82
1	2112167	2112575	HS_B2_H3K24me1_q10_FDR5_peak_565	29	.	3.95865	5.32270	2.95536	353
1	2112963	2113151	HS_B2_H3K24me1_q10_FDR5_peak_566	39	.	4.39625	6.51485	3.92505	106
1	2115054	2115275	HS_B2_H3K24me1_q10_FDR5_peak_567	49	.	5.41657	7.86516	4.91766	128
1	2125691	2126364	HS_B2_H3K24me1_q10_FDR5_peak_568	49	.	5.41657	7.86516	4.91766	102
1	2126482	2127292	HS_B2_H3K24me1_q10_FDR5_peak_569	97	.	7.54960	13.83303	9.71057	630
1	2127584	2127825	HS_B2_H3K24me1_q10_FDR5_peak_570	66	.	6.40140	10.03762	6.64393	130
1	2128220	2128477	HS_B2_H3K24me1_q10_FDR5_peak_571	94	.	7.87864	13.53040	9.45153	112
1	2128622	2129139	HS_B2_H3K24me1_q10_FDR5_peak_572	40	.	4.92415	6.83331	4.09392	83
1	2130263	2130612	HS_B2_H3K24me1_q10_FDR5_peak_573	84	.	7.38623	12.33772	8.48886	117
1	2130787	2131258	HS_B2_H3K24me1_q10_FDR5_peak_574	33	.	4.43174	5.84210	3.31164	371
1	2131815	2131979	HS_B2_H3K24me1_q10_FDR5_peak_575	75	.	6.89381	11.17283	7.55416	85
1	2132339	2132631	HS_B2_H3K24me1_q10_FDR5_peak_576	25	.	3.93932	4.89564	2.56664	221
1	2134984	2135686	HS_B2_H3K24me1_q10_FDR5_peak_577	49	.	5.41657	7.86516	4.91766	214
1	2135850	2136237	HS_B2_H3K24me1_q10_FDR5_peak_578	66	.	6.34787	9.95146	6.64393	266
1	2137225	2137372	HS_B2_H3K24me1_q10_FDR5_peak_579	32	.	4.35144	5.71702	3.29496	57
1	2142700	2142953	HS_B2_H3K24me1_q10_FDR5_peak_580	57	.	5.59710	8.74719	5.71074	87
1	2143781	2144286	HS_B2_H3K24me1_q10_FDR5_peak_581	102	.	8.13931	14.36990	10.20360	142
1	2149456	2149658	HS_B2_H3K24me1_q10_FDR5_peak_582	25	.	3.77480	4.82631	2.56664	62
1	2153508	2153769	HS_B2_H3K24me1_q10_FDR5_peak_583	15	.	2.92555	3.50721	1.52284	135
1	2153988	2154387	HS_B2_H3K24me1_q10_FDR5_peak_584	71	.	6.29134	10.56046	7.11405	261
1	2157836	2158161	HS_B2_H3K24me1_q10_FDR5_peak_585	57	.	5.90898	8.93423	5.77139	212
1	2159230	2159377	HS_B2_H3K24me1_q10_FDR5_peak_586	49	.	5.41657	7.86516	4.91766	63
1	2160344	2160761	HS_B2_H3K24me1_q10_FDR5_peak_587	104	.	8.37106	14.74921	10.43003	95
1	2160990	2161180	HS_B2_H3K24me1_q10_FDR5_peak_588	33	.	4.43174	5.84210	3.31164	46
1	2161326	2161510	HS_B2_H3K24me1_q10_FDR5_peak_589	66	.	6.40140	10.03762	6.64393	129
1	2163220	2163433	HS_B2_H3K24me1_q10_FDR5_peak_590	33	.	4.43174	5.84210	3.31164	94
1	2164732	2164950	HS_B2_H3K24me1_q10_FDR5_peak_591	57	.	5.90898	8.93423	5.77139	119
1	2165754	2166072	HS_B2_H3K24me1_q10_FDR5_peak_592	25	.	3.93932	4.89564	2.56664	78
1	2166532	2166974	HS_B2_H3K24me1_q10_FDR5_peak_593	39	.	4.61365	6.59634	3.98446	38
1	2169333	2169664	HS_B2_H3K24me1_q10_FDR5_peak_594	33	.	4.43174	5.84210	3.31164	72
1	2171964	2172448	HS_B2_H3K24me1_q10_FDR5_peak_595	32	.	3.90073	5.69997	3.27915	354
1	2172546	2172716	HS_B2_H3K24me1_q10_FDR5_peak_596	26	.	3.87491	4.98048	2.63839	43
1	2174062	2174468	HS_B2_H3K24me1_q10_FDR5_peak_597	57	.	5.90898	8.93423	5.77139	279
1	2176279	2176426	HS_B2_H3K24me1_q10_FDR5_peak_598	25	.	3.93932	4.89564	2.56664	50
1	2177207	2178026	HS_B2_H3K24me1_q10_FDR5_peak_599	94	.	7.87864	13.53040	9.45153	526
1	2179589	2179824	HS_B2_H3K24me1_q10_FDR5_peak_600	40	.	4.92415	6.83331	4.09392	106
1	2180425	2180770	HS_B2_H3K24me1_q10_FDR5_peak_601	57	.	5.90898	8.93423	5.77139	104
1	2182329	2182720	HS_B2_H3K24me1_q10_FDR5_peak_602	57	.	5.90898	8.93423	5.77139	279
1	2184006	2184180	HS_B2_H3K24me1_q10_FDR5_peak_603	49	.	5.41657	7.86516	4.91766	51
1	2184636	2184977	HS_B2_H3K24me1_q10_FDR5_peak_604	104	.	8.37106	14.74921	10.43003	70
1	2185988	2186150	HS_B2_H3K24me1_q10_FDR5_peak_605	47	.	5.03307	7.53853	4.72513	39
1	2186618	2186814	HS_B2_H3K24me1_q10_FDR5_peak_606	18	.	3.36789	3.87940	1.85866	28
1	2189103	2189250	HS_B2_H3K24me1_q10_FDR5_peak_607	18	.	2.91896	3.82769	1.81074	44
1	2189829	2190939	HS_B2_H3K24me1_q10_FDR5_peak_608	97	.	7.54960	13.83303	9.71057	225
1	2191128	2191479	HS_B2_H3K24me1_q10_FDR5_peak_609	127	.	9.25991	17.57722	12.75024	116
1	2191792	2192261	HS_B2_H3K24me1_q10_FDR5_peak_610	57	.	5.72243	8.94824	5.78456	337
1	2192676	2192940	HS_B2_H3K24me1_q10_FDR5_peak_611	25	.	3.77480	4.82631	2.56664	28
1	2193291	2194228	HS_B2_H3K24me1_q10_FDR5_peak_612	150	.	10.33191	20.35739	15.07290	795
1	2195897	2196200	HS_B2_H3K24me1_q10_FDR5_peak_613	33	.	4.30546	5.86479	3.32842	207
1	2196982	2197177	HS_B2_H3K24me1_q10_FDR5_peak_614	33	.	4.18592	5.91782	3.37789	35
1	2197311	2197658	HS_B2_H3K24me1_q10_FDR5_peak_615	23	.	2.91110	4.51742	2.33134	37
1	2198596	2199220	HS_B2_H3K24me1_q10_FDR5_peak_616	76	.	6.51759	11.30851	7.68200	491
1	2200455	2200845	HS_B2_H3K24me1_q10_FDR5_peak_617	25	.	3.57567	4.93147	2.59332	21
1	2201101	2201395	HS_B2_H3K24me1_q10_FDR5_peak_618	27	.	3.44968	5.15346	2.79965	137
1	2203212	2204709	HS_B2_H3K24me1_q10_FDR5_peak_619	71	.	6.29134	10.56046	7.11405	1404
1	2205654	2206251	HS_B2_H3K24me1_q10_FDR5_peak_620	45	.	4.24576	7.37081	4.59392	39
1	2206760	2207090	HS_B2_H3K24me1_q10_FDR5_peak_621	57	.	5.85957	8.85518	5.77139	201
1	2207217	2208816	HS_B2_H3K24me1_q10_FDR5_peak_622	62	.	5.87191	9.52287	6.29539	288
1	2209461	2209801	HS_B2_H3K24me1_q10_FDR5_peak_623	94	.	7.87864	13.53040	9.45153	96
1	2210926	2211190	HS_B2_H3K24me1_q10_FDR5_peak_624	54	.	5.45249	8.51486	5.49973	135
1	2213305	2213955	HS_B2_H3K24me1_q10_FDR5_peak_625	125	.	8.80787	17.31599	12.50168	142
1	2214240	2214926	HS_B2_H3K24me1_q10_FDR5_peak_626	84	.	7.25240	12.12029	8.40750	224
1	2216193	2216781	HS_B2_H3K24me1_q10_FDR5_peak_627	40	.	4.75684	6.82239	4.09392	93
1	2224739	2224886	HS_B2_H3K24me1_q10_FDR5_peak_628	33	.	3.92777	5.74502	3.31164	94
1	2226612	2226854	HS_B2_H3K24me1_q10_FDR5_peak_629	50	.	4.94466	8.00095	5.04777	61
1	2229558	2230650	HS_B2_H3K24me1_q10_FDR5_peak_630	97	.	6.82628	13.90394	9.77365	146
1	2230793	2232637	HS_B2_H3K24me1_q10_FDR5_peak_631	124	.	9.35589	17.25949	12.46889	1579
1	2232961	2233809	HS_B2_H3K24me1_q10_FDR5_peak_632	181	.	11.81797	23.90588	18.14499	335
1	2233951	2234631	HS_B2_H3K24me1_q10_FDR5_peak_633	94	.	7.87864	13.53040	9.45153	305
1	2234905	2236250	HS_B2_H3K24me1_q10_FDR5_peak_634	89	.	6.50122	12.89689	8.98890	503
1	2236388	2236594	HS_B2_H3K24me1_q10_FDR5_peak_635	20	.	3.25061	4.19948	2.03899	96
1	2236936	2237363	HS_B2_H3K24me1_q10_FDR5_peak_636	63	.	6.13453	9.60880	6.36876	100
1	2237570	2239032	HS_B2_H3K24me1_q10_FDR5_peak_637	135	.	9.84831	18.54845	13.50913	874
1	2239492	2241185	HS_B2_H3K24me1_q10_FDR5_peak_638	132	.	8.12652	18.12387	13.25457	357
1	2243133	2243524	HS_B2_H3K24me1_q10_FDR5_peak_639	83	.	7.18175	12.00562	8.30246	309
1	2246697	2248375	HS_B2_H3K24me1_q10_FDR5_peak_640	74	.	5.85110	10.94675	7.46474	210
1	2248886	2249876	HS_B2_H3K24me1_q10_FDR5_peak_641	84	.	7.32446	12.23732	8.48886	144
1	2250282	2250429	HS_B2_H3K24me1_q10_FDR5_peak_642	62	.	5.87191	9.52287	6.29539	24
1	2250658	2251061	HS_B2_H3K24me1_q10_FDR5_peak_643	114	.	8.86348	15.99268	11.43552	283
1	2251506	2252696	HS_B2_H3K24me1_q10_FDR5_peak_644	68	.	6.30377	10.22049	6.81365	843
1	2253629	2254557	HS_B2_H3K24me1_q10_FDR5_peak_645	104	.	8.37106	14.74921	10.43003	616
1	2256810	2257055	HS_B2_H3K24me1_q10_FDR5_peak_646	40	.	4.92415	6.83331	4.09392	118
1	2257241	2257655	HS_B2_H3K24me1_q10_FDR5_peak_647	94	.	7.87864	13.53040	9.45153	184
1	2267219	2267764	HS_B2_H3K24me1_q10_FDR5_peak_648	71	.	6.29134	10.56046	7.11405	466
1	2267916	2268714	HS_B2_H3K24me1_q10_FDR5_peak_649	159	.	10.33310	21.42902	15.96547	278
1	2269286	2271781	HS_B2_H3K24me1_q10_FDR5_peak_650	169	.	11.32555	22.53807	16.92153	2154
1	2271936	2274188	HS_B2_H3K24me1_q10_FDR5_peak_651	124	.	9.35589	17.25949	12.46889	147
1	2274304	2274605	HS_B2_H3K24me1_q10_FDR5_peak_652	114	.	8.86348	15.99268	11.43552	149
1	2274701	2275892	HS_B2_H3K24me1_q10_FDR5_peak_653	51	.	4.51112	8.16354	5.19532	891
1	2276320	2276598	HS_B2_H3K24me1_q10_FDR5_peak_654	124	.	9.35589	17.25949	12.46889	131
1	2277635	2278373	HS_B2_H3K24me1_q10_FDR5_peak_655	75	.	6.89381	11.17283	7.55416	238
1	2278488	2279603	HS_B2_H3K24me1_q10_FDR5_peak_656	124	.	9.35589	17.25949	12.46889	555
1	2280545	2280692	HS_B2_H3K24me1_q10_FDR5_peak_657	40	.	4.92415	6.83331	4.09392	55
1	2282537	2283259	HS_B2_H3K24me1_q10_FDR5_peak_658	62	.	5.87191	9.52287	6.29539	516
1	2283514	2284368	HS_B2_H3K24me1_q10_FDR5_peak_659	104	.	8.37106	14.74921	10.43003	141
1	2284491	2284976	HS_B2_H3K24me1_q10_FDR5_peak_660	102	.	8.17915	14.43506	10.26507	122
1	2286622	2286794	HS_B2_H3K24me1_q10_FDR5_peak_661	21	.	3.42485	4.28642	2.11994	121
1	2286919	2287335	HS_B2_H3K24me1_q10_FDR5_peak_662	84	.	7.36103	12.29675	8.48886	277
1	2287557	2287936	HS_B2_H3K24me1_q10_FDR5_peak_663	45	.	4.55085	7.33592	4.56254	294
1	2288842	2289419	HS_B2_H3K24me1_q10_FDR5_peak_664	45	.	4.55085	7.33592	4.56254	74
1	2289725	2289983	HS_B2_H3K24me1_q10_FDR5_peak_665	124	.	9.35589	17.25949	12.46889	127
1	2290119	2291464	HS_B2_H3K24me1_q10_FDR5_peak_666	124	.	9.35589	17.25949	12.46889	925
1	2292131	2292570	HS_B2_H3K24me1_q10_FDR5_peak_667	75	.	6.89381	11.17283	7.55416	135
1	2292770	2293418	HS_B2_H3K24me1_q10_FDR5_peak_668	135	.	9.84831	18.54845	13.50913	132
1	2293580	2294086	HS_B2_H3K24me1_q10_FDR5_peak_669	66	.	6.40140	10.03762	6.64393	233
1	2294364	2295358	HS_B2_H3K24me1_q10_FDR5_peak_670	66	.	6.40140	10.03762	6.64393	499
1	2297314	2299654	HS_B2_H3K24me1_q10_FDR5_peak_671	114	.	8.86348	15.99268	11.43552	2183
1	2299978	2300441	HS_B2_H3K24me1_q10_FDR5_peak_672	94	.	7.87864	13.53040	9.45153	184
1	2300672	2301994	HS_B2_H3K24me1_q10_FDR5_peak_673	114	.	8.86348	15.99268	11.43552	300
1	2302419	2303560	HS_B2_H3K24me1_q10_FDR5_peak_674	60	.	5.67935	9.21034	6.02166	80
1	2305326	2305610	HS_B2_H3K24me1_q10_FDR5_peak_675	54	.	5.24629	8.50149	5.49973	91
1	2308828	2309240	HS_B2_H3K24me1_q10_FDR5_peak_676	80	.	6.54517	11.74691	8.06938	268
1	2310303	2310747	HS_B2_H3K24me1_q10_FDR5_peak_677	55	.	5.50071	8.59239	5.56844	300
1	2311119	2311852	HS_B2_H3K24me1_q10_FDR5_peak_678	74	.	6.51527	10.92481	7.44742	82
1	2312355	2313140	HS_B2_H3K24me1_q10_FDR5_peak_679	135	.	9.84831	18.54845	13.50913	290
1	2313401	2314494	HS_B2_H3K24me1_q10_FDR5_peak_680	124	.	9.35589	17.25949	12.46889	215
1	2315392	2315775	HS_B2_H3K24me1_q10_FDR5_peak_681	57	.	5.90898	8.93423	5.77139	223
1	2315982	2316437	HS_B2_H3K24me1_q10_FDR5_peak_682	62	.	5.87191	9.52287	6.29539	113
1	2316552	2316734	HS_B2_H3K24me1_q10_FDR5_peak_683	75	.	6.33384	11.00539	7.51830	75
1	2317366	2317513	HS_B2_H3K24me1_q10_FDR5_peak_684	24	.	3.53190	4.64968	2.45203	142
1	2318345	2318893	HS_B2_H3K24me1_q10_FDR5_peak_685	45	.	5.09295	7.35269	4.57785	418
1	2319659	2319835	HS_B2_H3K24me1_q10_FDR5_peak_686	45	.	5.06907	7.31498	4.54758	86
1	2320561	2320708	HS_B2_H3K24me1_q10_FDR5_peak_687	25	.	3.77480	4.82631	2.56664	99
1	2321287	2321710	HS_B2_H3K24me1_q10_FDR5_peak_688	32	.	4.19422	5.69115	3.27712	355
1	2322271	2322572	HS_B2_H3K24me1_q10_FDR5_peak_689	73	.	6.00423	10.83303	7.36061	194
1	2323251	2324249	HS_B2_H3K24me1_q10_FDR5_peak_690	47	.	5.05582	7.57481	4.75893	845
1	2324430	2324628	HS_B2_H3K24me1_q10_FDR5_peak_691	64	.	5.94946	9.64841	6.40749	77
1	2326590	2326851	HS_B2_H3K24me1_q10_FDR5_peak_692	32	.	4.02990	5.66822	3.27339	93
1	2327569	2328091	HS_B2_H3K24me1_q10_FDR5_peak_693	49	.	4.63206	7.77500	4.91766	396
1	2328804	2329044	HS_B2_H3K24me1_q10_FDR5_peak_694	39	.	4.61365	6.59634	3.98446	12
1	2329397	2329649	HS_B2_H3K24me1_q10_FDR5_peak_695	91	.	7.62339	13.11420	9.18657	142
1	2330083	2330416	HS_B2_H3K24me1_q10_FDR5_peak_696	66	.	6.34787	9.95146	6.64393	86
1	2330655	2330963	HS_B2_H3K24me1_q10_FDR5_peak_697	47	.	5.03307	7.53853	4.72513	69
1	2331147	2331606	HS_B2_H3K24me1_q10_FDR5_peak_698	66	.	6.40140	10.03762	6.64393	368
1	2332477	2332627	HS_B2_H3K24me1_q10_FDR5_peak_699	49	.	5.41657	7.86516	4.91766	112
1	2333166	2333770	HS_B2_H3K24me1_q10_FDR5_peak_700	40	.	4.92415	6.83331	4.09392	128
1	2334304	2334720	HS_B2_H3K24me1_q10_FDR5_peak_701	49	.	5.41657	7.86516	4.91766	100
1	2334863	2335337	HS_B2_H3K24me1_q10_FDR5_peak_702	114	.	8.86348	15.99268	11.43552	330
1	2335441	2335627	HS_B2_H3K24me1_q10_FDR5_peak_703	25	.	3.57567	4.93147	2.59332	133
1	2336690	2336998	HS_B2_H3K24me1_q10_FDR5_peak_704	31	.	4.12478	5.58266	3.19372	255
1	2337224	2337745	HS_B2_H3K24me1_q10_FDR5_peak_705	30	.	3.36279	5.42816	3.05516	119
1	2339940	2340087	HS_B2_H3K24me1_q10_FDR5_peak_706	33	.	4.43174	5.84210	3.31164	84
1	2340547	2340852	HS_B2_H3K24me1_q10_FDR5_peak_707	66	.	6.40140	10.03762	6.64393	220
1	2342126	2342914	HS_B2_H3K24me1_q10_FDR5_peak_708	49	.	5.41657	7.86516	4.91766	203
1	2343465	2343751	HS_B2_H3K24me1_q10_FDR5_peak_709	32	.	4.19422	5.69115	3.27712	180
1	2344402	2344626	HS_B2_H3K24me1_q10_FDR5_peak_710	33	.	4.41662	5.81851	3.31164	94
1	2344846	2345296	HS_B2_H3K24me1_q10_FDR5_peak_711	57	.	5.90898	8.93423	5.77139	322
1	2345411	2345849	HS_B2_H3K24me1_q10_FDR5_peak_712	33	.	4.43174	5.84210	3.31164	367
1	2347578	2347785	HS_B2_H3K24me1_q10_FDR5_peak_713	54	.	5.45249	8.51486	5.49973	63
1	2348510	2348838	HS_B2_H3K24me1_q10_FDR5_peak_714	40	.	4.92415	6.83331	4.09392	74
1	2350605	2350796	HS_B2_H3K24me1_q10_FDR5_peak_715	40	.	4.92415	6.83331	4.09392	112
1	2351031	2351321	HS_B2_H3K24me1_q10_FDR5_peak_716	27	.	3.44968	5.15346	2.79965	236
1	2352510	2352787	HS_B2_H3K24me1_q10_FDR5_peak_717	49	.	5.41657	7.86516	4.91766	134
1	2352888	2353062	HS_B2_H3K24me1_q10_FDR5_peak_718	47	.	5.03307	7.53853	4.72513	31
1	2354264	2354656	HS_B2_H3K24me1_q10_FDR5_peak_719	84	.	7.38623	12.33772	8.48886	256
1	2355271	2355501	HS_B2_H3K24me1_q10_FDR5_peak_720	27	.	3.10517	5.11154	2.76206	106
1	2355706	2356156	HS_B2_H3K24me1_q10_FDR5_peak_721	39	.	4.61365	6.59634	3.98446	125
1	2358732	2358940	HS_B2_H3K24me1_q10_FDR5_peak_722	46	.	5.11706	7.39076	4.61241	113
1	2359138	2359402	HS_B2_H3K24me1_q10_FDR5_peak_723	30	.	4.12807	5.37086	3.00131	43
1	2373817	2374199	HS_B2_H3K24me1_q10_FDR5_peak_724	57	.	5.90898	8.93423	5.77139	123
1	2374477	2374657	HS_B2_H3K24me1_q10_FDR5_peak_725	49	.	5.41657	7.86516	4.91766	125
1	2375275	2375422	HS_B2_H3K24me1_q10_FDR5_peak_726	40	.	4.92415	6.83331	4.09392	37
1	2375532	2375862	HS_B2_H3K24me1_q10_FDR5_peak_727	40	.	4.92415	6.83331	4.09392	117
1	2376454	2376803	HS_B2_H3K24me1_q10_FDR5_peak_728	33	.	4.43174	5.84210	3.31164	209
1	2377435	2377799	HS_B2_H3K24me1_q10_FDR5_peak_729	57	.	5.90898	8.93423	5.77139	276
1	2378675	2379005	HS_B2_H3K24me1_q10_FDR5_peak_730	84	.	7.38623	12.33772	8.48886	264
1	2381116	2382503	HS_B2_H3K24me1_q10_FDR5_peak_731	84	.	7.28825	12.17850	8.46258	613
1	2383706	2384004	HS_B2_H3K24me1_q10_FDR5_peak_732	54	.	5.45249	8.51486	5.49973	173
1	2385115	2385358	HS_B2_H3K24me1_q10_FDR5_peak_733	41	.	4.32325	6.94425	4.19977	35
1	2387178	2387370	HS_B2_H3K24me1_q10_FDR5_peak_734	35	.	4.31972	6.13082	3.58102	106
1	2390638	2390938	HS_B2_H3K24me1_q10_FDR5_peak_735	39	.	4.06766	6.49677	3.91919	234
1	2391110	2391277	HS_B2_H3K24me1_q10_FDR5_peak_736	18	.	2.71703	3.95011	1.86558	47
1	2392765	2392996	HS_B2_H3K24me1_q10_FDR5_peak_737	20	.	3.47481	4.18673	2.03418	15
1	2394743	2395139	HS_B2_H3K24me1_q10_FDR5_peak_738	45	.	4.55085	7.33592	4.56254	283
1	2395295	2395603	HS_B2_H3K24me1_q10_FDR5_peak_739	62	.	6.04743	9.46912	6.26345	223
1	2396563	2396850	HS_B2_H3K24me1_q10_FDR5_peak_740	39	.	4.61365	6.59634	3.98446	105
1	2400313	2400543	HS_B2_H3K24me1_q10_FDR5_peak_741	39	.	4.71887	6.51077	3.92241	181
1	2402064	2402241	HS_B2_H3K24me1_q10_FDR5_peak_742	32	.	3.90073	5.69997	3.27915	73
1	2402334	2402742	HS_B2_H3K24me1_q10_FDR5_peak_743	49	.	5.41657	7.86516	4.91766	298
1	2406372	2406901	HS_B2_H3K24me1_q10_FDR5_peak_744	94	.	7.87864	13.53040	9.45153	143
1	2407226	2407514	HS_B2_H3K24me1_q10_FDR5_peak_745	33	.	4.43174	5.84210	3.31164	129
1	2408596	2409185	HS_B2_H3K24me1_q10_FDR5_peak_746	35	.	3.58698	6.09979	3.55130	104
1	2409480	2409908	HS_B2_H3K24me1_q10_FDR5_peak_747	71	.	6.29134	10.56046	7.11405	114
1	2410066	2410319	HS_B2_H3K24me1_q10_FDR5_peak_748	21	.	3.58573	4.35506	2.18537	53
1	2411794	2412030	HS_B2_H3K24me1_q10_FDR5_peak_749	53	.	4.94263	8.31377	5.33054	92
1	2413550	2414713	HS_B2_H3K24me1_q10_FDR5_peak_750	101	.	7.32709	14.34121	10.17651	113
1	2415859	2416350	HS_B2_H3K24me1_q10_FDR5_peak_751	39	.	4.22579	6.50225	3.91919	86
1	2416587	2416754	HS_B2_H3K24me1_q10_FDR5_peak_752	39	.	4.61365	6.59634	3.98446	51
1	2417617	2418174	HS_B2_H3K24me1_q10_FDR5_peak_753	39	.	4.61365	6.59634	3.98446	101
1	2418661	2418957	HS_B2_H3K24me1_q10_FDR5_peak_754	25	.	3.93932	4.89564	2.56664	257
1	2419196	2419771	HS_B2_H3K24me1_q10_FDR5_peak_755	40	.	4.92415	6.83331	4.09392	327
1	2426424	2426971	HS_B2_H3K24me1_q10_FDR5_peak_756	50	.	5.14624	8.02072	5.06369	494
1	2428016	2428329	HS_B2_H3K24me1_q10_FDR5_peak_757	57	.	5.80192	8.76306	5.72515	193
1	2429800	2429947	HS_B2_H3K24me1_q10_FDR5_peak_758	40	.	4.92415	6.83331	4.09392	109
1	2430288	2430646	HS_B2_H3K24me1_q10_FDR5_peak_759	32	.	4.19422	5.69115	3.27712	86
1	2430842	2431159	HS_B2_H3K24me1_q10_FDR5_peak_760	49	.	5.41657	7.86516	4.91766	269
1	2431480	2432039	HS_B2_H3K24me1_q10_FDR5_peak_761	49	.	5.41657	7.86516	4.91766	51
1	2432229	2432482	HS_B2_H3K24me1_q10_FDR5_peak_762	49	.	5.41657	7.86516	4.91766	128
1	2432678	2433002	HS_B2_H3K24me1_q10_FDR5_peak_763	49	.	5.41657	7.86516	4.91766	178
1	2433969	2434196	HS_B2_H3K24me1_q10_FDR5_peak_764	66	.	6.40140	10.03762	6.64393	91
1	2434582	2434772	HS_B2_H3K24me1_q10_FDR5_peak_765	40	.	4.92415	6.83331	4.09392	130
1	2434878	2435201	HS_B2_H3K24me1_q10_FDR5_peak_766	49	.	5.41657	7.86516	4.91766	111
1	2435516	2435694	HS_B2_H3K24me1_q10_FDR5_peak_767	33	.	4.43174	5.84210	3.31164	71
1	2436946	2437119	HS_B2_H3K24me1_q10_FDR5_peak_768	40	.	4.92415	6.83331	4.09392	46
1	2438087	2438351	HS_B2_H3K24me1_q10_FDR5_peak_769	49	.	5.41657	7.86516	4.91766	98
1	2438494	2439027	HS_B2_H3K24me1_q10_FDR5_peak_770	40	.	4.92415	6.83331	4.09392	448
1	2439507	2439654	HS_B2_H3K24me1_q10_FDR5_peak_771	49	.	5.41657	7.86516	4.91766	63
1	2440366	2440595	HS_B2_H3K24me1_q10_FDR5_peak_772	49	.	3.45827	7.91793	4.96880	92
1	2442834	2443057	HS_B2_H3K24me1_q10_FDR5_peak_773	66	.	6.40140	10.03762	6.64393	109
1	2443422	2443585	HS_B2_H3K24me1_q10_FDR5_peak_774	41	.	4.43220	6.84874	4.10817	121
1	2444406	2444920	HS_B2_H3K24me1_q10_FDR5_peak_775	43	.	4.59147	7.11338	4.35878	41
1	2445135	2445424	HS_B2_H3K24me1_q10_FDR5_peak_776	25	.	3.77480	4.82631	2.56664	215
1	2446007	2446154	HS_B2_H3K24me1_q10_FDR5_peak_777	33	.	4.43174	5.84210	3.31164	92
1	2446303	2446450	HS_B2_H3K24me1_q10_FDR5_peak_778	25	.	3.93932	4.89564	2.56664	90
1	2447785	2448428	HS_B2_H3K24me1_q10_FDR5_peak_779	40	.	4.92415	6.83331	4.09392	274
1	2448704	2449031	HS_B2_H3K24me1_q10_FDR5_peak_780	22	.	3.60216	4.38002	2.20631	297
1	2449773	2450198	HS_B2_H3K24me1_q10_FDR5_peak_781	94	.	7.87864	13.53040	9.45153	106
1	2451554	2451701	HS_B2_H3K24me1_q10_FDR5_peak_782	33	.	4.43174	5.84210	3.31164	27
1	2452125	2452997	HS_B2_H3K24me1_q10_FDR5_peak_783	49	.	5.41657	7.86516	4.91766	779
1	2453147	2453325	HS_B2_H3K24me1_q10_FDR5_peak_784	66	.	6.40140	10.03762	6.64393	79
1	2453444	2453591	HS_B2_H3K24me1_q10_FDR5_peak_785	33	.	4.43174	5.84210	3.31164	51
1	2453932	2454341	HS_B2_H3K24me1_q10_FDR5_peak_786	15	.	2.92555	3.50721	1.52284	178
1	2454521	2454746	HS_B2_H3K24me1_q10_FDR5_peak_787	94	.	7.87864	13.53040	9.45153	138
1	2455215	2455529	HS_B2_H3K24me1_q10_FDR5_peak_788	49	.	5.41657	7.86516	4.91766	277
1	2455653	2455839	HS_B2_H3K24me1_q10_FDR5_peak_789	40	.	4.92415	6.83331	4.09392	65
1	2456793	2457777	HS_B2_H3K24me1_q10_FDR5_peak_790	66	.	6.40140	10.03762	6.64393	440
1	2458695	2459029	HS_B2_H3K24me1_q10_FDR5_peak_791	66	.	6.40140	10.03762	6.64393	204
1	2459786	2461975	HS_B2_H3K24me1_q10_FDR5_peak_792	84	.	7.38623	12.33772	8.48886	1414
1	2462559	2462814	HS_B2_H3K24me1_q10_FDR5_peak_793	25	.	3.77480	4.82631	2.56664	124
1	2463688	2463874	HS_B2_H3K24me1_q10_FDR5_peak_794	33	.	4.43174	5.84210	3.31164	78
1	2463976	2464129	HS_B2_H3K24me1_q10_FDR5_peak_795	49	.	5.41657	7.86516	4.91766	102
1	2464652	2465015	HS_B2_H3K24me1_q10_FDR5_peak_796	75	.	6.89381	11.17283	7.55416	132
1	2465440	2465647	HS_B2_H3K24me1_q10_FDR5_peak_797	75	.	6.89381	11.17283	7.55416	73
1	2466223	2466719	HS_B2_H3K24me1_q10_FDR5_peak_798	66	.	6.40140	10.03762	6.64393	312
1	2467264	2467783	HS_B2_H3K24me1_q10_FDR5_peak_799	51	.	4.51112	8.16354	5.19532	273
1	2468350	2468586	HS_B2_H3K24me1_q10_FDR5_peak_800	66	.	6.40140	10.03762	6.64393	114
1	2469155	2469400	HS_B2_H3K24me1_q10_FDR5_peak_801	40	.	4.92415	6.83331	4.09392	177
1	2469696	2470102	HS_B2_H3K24me1_q10_FDR5_peak_802	57	.	5.90898	8.93423	5.77139	330
1	2470252	2470437	HS_B2_H3K24me1_q10_FDR5_peak_803	49	.	5.41657	7.86516	4.91766	86
1	2470900	2471086	HS_B2_H3K24me1_q10_FDR5_peak_804	25	.	3.77480	4.82631	2.56664	58
1	2471711	2472133	HS_B2_H3K24me1_q10_FDR5_peak_805	94	.	7.87864	13.53040	9.45153	307
1	2472417	2472658	HS_B2_H3K24me1_q10_FDR5_peak_806	49	.	5.41657	7.86516	4.91766	103
1	2473320	2473627	HS_B2_H3K24me1_q10_FDR5_peak_807	32	.	3.90073	5.69997	3.27915	176
1	2473767	2474407	HS_B2_H3K24me1_q10_FDR5_peak_808	79	.	5.57256	11.56563	7.92014	193
1	2474791	2475302	HS_B2_H3K24me1_q10_FDR5_peak_809	66	.	6.40140	10.03762	6.64393	182
1	2475461	2476172	HS_B2_H3K24me1_q10_FDR5_peak_810	71	.	6.29134	10.56046	7.11405	280
1	2476297	2477091	HS_B2_H3K24me1_q10_FDR5_peak_811	109	.	8.49397	15.38611	10.99784	433
1	2477192	2477641	HS_B2_H3K24me1_q10_FDR5_peak_812	40	.	4.92415	6.83331	4.09392	362
1	2478045	2478207	HS_B2_H3K24me1_q10_FDR5_peak_813	32	.	4.19422	5.69115	3.27712	88
1	2478386	2478822	HS_B2_H3K24me1_q10_FDR5_peak_814	115	.	8.38845	16.13360	11.55135	180
1	2479054	2479432	HS_B2_H3K24me1_q10_FDR5_peak_815	49	.	5.41657	7.86516	4.91766	283
1	2479612	2480035	HS_B2_H3K24me1_q10_FDR5_peak_816	25	.	3.77480	4.82631	2.56664	141
1	2480245	2480496	HS_B2_H3K24me1_q10_FDR5_peak_817	33	.	4.43174	5.84210	3.31164	111
1	2481209	2481512	HS_B2_H3K24me1_q10_FDR5_peak_818	57	.	5.90898	8.93423	5.77139	106
1	2481686	2481833	HS_B2_H3K24me1_q10_FDR5_peak_819	40	.	4.92415	6.83331	4.09392	30
1	2482502	2482823	HS_B2_H3K24me1_q10_FDR5_peak_820	32	.	4.19422	5.69115	3.27712	42
1	2483045	2483403	HS_B2_H3K24me1_q10_FDR5_peak_821	32	.	4.19422	5.69115	3.27712	109
1	2483710	2483857	HS_B2_H3K24me1_q10_FDR5_peak_822	39	.	4.71887	6.51077	3.92241	91
1	2484410	2484727	HS_B2_H3K24me1_q10_FDR5_peak_823	25	.	3.93932	4.89564	2.56664	233
1	2485279	2485528	HS_B2_H3K24me1_q10_FDR5_peak_824	33	.	4.43174	5.84210	3.31164	130
1	2485671	2485832	HS_B2_H3K24me1_q10_FDR5_peak_825	33	.	4.43174	5.84210	3.31164	60
1	2486216	2486498	HS_B2_H3K24me1_q10_FDR5_peak_826	25	.	3.77480	4.82631	2.56664	2
1	2487423	2487592	HS_B2_H3K24me1_q10_FDR5_peak_827	18	.	3.44691	3.99895	1.86558	96
1	2487794	2487941	HS_B2_H3K24me1_q10_FDR5_peak_828	25	.	3.93932	4.89564	2.56664	86
1	2489334	2489621	HS_B2_H3K24me1_q10_FDR5_peak_829	15	.	2.92555	3.50721	1.52284	72
1	2490484	2490972	HS_B2_H3K24me1_q10_FDR5_peak_830	75	.	6.89381	11.17283	7.55416	349
1	2491673	2492198	HS_B2_H3K24me1_q10_FDR5_peak_831	49	.	5.41657	7.86516	4.91766	397
1	2492293	2492487	HS_B2_H3K24me1_q10_FDR5_peak_832	49	.	5.41657	7.86516	4.91766	63
1	2492935	2493277	HS_B2_H3K24me1_q10_FDR5_peak_833	49	.	5.41657	7.86516	4.91766	173
1	2493528	2494038	HS_B2_H3K24me1_q10_FDR5_peak_834	79	.	6.71076	11.62575	7.95452	226
1	2494495	2494809	HS_B2_H3K24me1_q10_FDR5_peak_835	40	.	4.92415	6.83331	4.09392	67
1	2494912	2495292	HS_B2_H3K24me1_q10_FDR5_peak_836	57	.	5.59710	8.74719	5.71074	270
1	2495463	2495731	HS_B2_H3K24me1_q10_FDR5_peak_837	25	.	3.77480	4.82631	2.56664	28
1	2495903	2496660	HS_B2_H3K24me1_q10_FDR5_peak_838	54	.	5.45249	8.51486	5.49973	474
1	2497829	2498100	HS_B2_H3K24me1_q10_FDR5_peak_839	25	.	3.93932	4.89564	2.56664	191
1	2498878	2499112	HS_B2_H3K24me1_q10_FDR5_peak_840	33	.	4.43174	5.84210	3.31164	44
1	2499205	2499456	HS_B2_H3K24me1_q10_FDR5_peak_841	33	.	4.43174	5.84210	3.31164	120
1	2499897	2500076	HS_B2_H3K24me1_q10_FDR5_peak_842	57	.	5.80192	8.76306	5.72515	78
1	2501557	2501731	HS_B2_H3K24me1_q10_FDR5_peak_843	21	.	3.42485	4.28642	2.11994	144
1	2502588	2502830	HS_B2_H3K24me1_q10_FDR5_peak_844	31	.	3.54386	5.54968	3.16958	25
1	2502967	2503114	HS_B2_H3K24me1_q10_FDR5_peak_845	31	.	4.24698	5.55486	3.17029	30
1	2504445	2504734	HS_B2_H3K24me1_q10_FDR5_peak_846	39	.	3.98040	6.60380	3.98888	186
1	2505507	2505665	HS_B2_H3K24me1_q10_FDR5_peak_847	59	.	5.85350	9.15833	5.97184	97
1	2505829	2506368	HS_B2_H3K24me1_q10_FDR5_peak_848	42	.	4.86384	6.99117	4.24481	474
1	2506497	2507739	HS_B2_H3K24me1_q10_FDR5_peak_849	79	.	6.71076	11.62575	7.95452	691
1	2507868	2508103	HS_B2_H3K24me1_q10_FDR5_peak_850	25	.	3.77480	4.82631	2.56664	90
1	2508259	2508445	HS_B2_H3K24me1_q10_FDR5_peak_851	57	.	5.90898	8.93423	5.77139	111
1	2509935	2510257	HS_B2_H3K24me1_q10_FDR5_peak_852	43	.	4.95296	7.13175	4.37277	97
1	2510739	2511042	HS_B2_H3K24me1_q10_FDR5_peak_853	46	.	4.94973	7.40550	4.62225	156
1	2511531	2511802	HS_B2_H3K24me1_q10_FDR5_peak_854	25	.	3.93932	4.89564	2.56664	146
1	2512030	2512344	HS_B2_H3K24me1_q10_FDR5_peak_855	75	.	6.89381	11.17283	7.55416	103
1	2513339	2513591	HS_B2_H3K24me1_q10_FDR5_peak_856	49	.	5.41657	7.86516	4.91766	43
1	2513748	2513895	HS_B2_H3K24me1_q10_FDR5_peak_857	40	.	4.92415	6.83331	4.09392	89
1	2514087	2514495	HS_B2_H3K24me1_q10_FDR5_peak_858	66	.	6.40140	10.03762	6.64393	98
1	2514895	2515290	HS_B2_H3K24me1_q10_FDR5_peak_859	94	.	7.87864	13.53040	9.45153	261
1	2515692	2516371	HS_B2_H3K24me1_q10_FDR5_peak_860	114	.	8.86348	15.99268	11.43552	232
1	2516558	2516936	HS_B2_H3K24me1_q10_FDR5_peak_861	49	.	5.41657	7.86516	4.91766	97
1	2517132	2517435	HS_B2_H3K24me1_q10_FDR5_peak_862	39	.	4.61365	6.59634	3.98446	191
1	2517533	2517801	HS_B2_H3K24me1_q10_FDR5_peak_863	57	.	5.90898	8.93423	5.77139	86
1	2518034	2518217	HS_B2_H3K24me1_q10_FDR5_peak_864	32	.	4.19422	5.69115	3.27712	39
1	2518420	2518855	HS_B2_H3K24me1_q10_FDR5_peak_865	68	.	6.30377	10.22049	6.81365	326
1	2519915	2520101	HS_B2_H3K24me1_q10_FDR5_peak_866	56	.	5.32754	8.63525	5.60594	131
1	2520885	2521184	HS_B2_H3K24me1_q10_FDR5_peak_867	57	.	5.90898	8.93423	5.77139	123
1	2521334	2521756	HS_B2_H3K24me1_q10_FDR5_peak_868	55	.	5.66264	8.54089	5.51942	308
1	2523147	2523958	HS_B2_H3K24me1_q10_FDR5_peak_869	157	.	10.83314	21.18867	15.74278	598
1	2526817	2528451	HS_B2_H3K24me1_q10_FDR5_peak_870	126	.	9.21650	17.50555	12.68335	777
1	2528973	2529170	HS_B2_H3K24me1_q10_FDR5_peak_871	46	.	5.16596	7.46803	4.68127	140
1	2529969	2530492	HS_B2_H3K24me1_q10_FDR5_peak_872	84	.	5.38214	12.29536	8.48886	105
1	2530794	2531050	HS_B2_H3K24me1_q10_FDR5_peak_873	71	.	6.29134	10.56046	7.11405	116
1	2531458	2531681	HS_B2_H3K24me1_q10_FDR5_peak_874	57	.	5.90898	8.93423	5.77139	91
1	2532370	2532600	HS_B2_H3K24me1_q10_FDR5_peak_875	66	.	6.40140	10.03762	6.64393	114
1	2534606	2535002	HS_B2_H3K24me1_q10_FDR5_peak_876	49	.	5.41657	7.86516	4.91766	272
1	2535558	2536262	HS_B2_H3K24me1_q10_FDR5_peak_877	84	.	7.38623	12.33772	8.48886	277
1	2539373	2539552	HS_B2_H3K24me1_q10_FDR5_peak_878	66	.	6.40140	10.03762	6.64393	86
1	2539859	2540170	HS_B2_H3K24me1_q10_FDR5_peak_879	40	.	4.92415	6.83331	4.09392	49
1	2541729	2542144	HS_B2_H3K24me1_q10_FDR5_peak_880	49	.	5.41657	7.86516	4.91766	36
1	2542855	2543190	HS_B2_H3K24me1_q10_FDR5_peak_881	75	.	6.89381	11.17283	7.55416	216
1	2543547	2544486	HS_B2_H3K24me1_q10_FDR5_peak_882	94	.	7.87864	13.53040	9.45153	858
1	2544585	2545501	HS_B2_H3K24me1_q10_FDR5_peak_883	57	.	5.90898	8.93423	5.77139	413
1	2545838	2546073	HS_B2_H3K24me1_q10_FDR5_peak_884	66	.	6.40140	10.03762	6.64393	130
1	2547267	2548596	HS_B2_H3K24me1_q10_FDR5_peak_885	135	.	9.84831	18.54845	13.50913	1052
1	2548980	2549626	HS_B2_H3K24me1_q10_FDR5_peak_886	56	.	5.32754	8.63525	5.60594	528
1	2554085	2555340	HS_B2_H3K24me1_q10_FDR5_peak_887	54	.	5.45249	8.51486	5.49973	352
1	2555433	2556100	HS_B2_H3K24me1_q10_FDR5_peak_888	66	.	6.40140	10.03762	6.64393	253
1	2556695	2558223	HS_B2_H3K24me1_q10_FDR5_peak_889	114	.	8.86348	15.99268	11.43552	735
1	2558495	2558683	HS_B2_H3K24me1_q10_FDR5_peak_890	73	.	6.45819	10.83205	7.36061	62
1	2558975	2559179	HS_B2_H3K24me1_q10_FDR5_peak_891	49	.	5.16655	7.75126	4.91766	74
1	2559521	2560351	HS_B2_H3K24me1_q10_FDR5_peak_892	94	.	7.87864	13.53040	9.45153	120
1	2561617	2562678	HS_B2_H3K24me1_q10_FDR5_peak_893	49	.	5.41657	7.86516	4.91766	481
1	2563234	2563713	HS_B2_H3K24me1_q10_FDR5_peak_894	49	.	5.41657	7.86516	4.91766	127
1	2564116	2564269	HS_B2_H3K24me1_q10_FDR5_peak_895	49	.	5.41657	7.86516	4.91766	23
1	2564504	2564680	HS_B2_H3K24me1_q10_FDR5_peak_896	40	.	4.92415	6.83331	4.09392	84
1	2564990	2565313	HS_B2_H3K24me1_q10_FDR5_peak_897	75	.	6.89381	11.17283	7.55416	180
1	2566441	2566631	HS_B2_H3K24me1_q10_FDR5_peak_898	43	.	4.95296	7.13175	4.37277	78
1	2567274	2567779	HS_B2_H3K24me1_q10_FDR5_peak_899	49	.	5.41657	7.86516	4.91766	324
1	2569810	2569996	HS_B2_H3K24me1_q10_FDR5_peak_900	49	.	5.41657	7.86516	4.91766	85
1	2575719	2576866	HS_B2_H3K24me1_q10_FDR5_peak_901	94	.	7.87864	13.53040	9.45153	867
1	2576999	2577263	HS_B2_H3K24me1_q10_FDR5_peak_902	39	.	4.61365	6.59634	3.98446	225
1	2577812	2578428	HS_B2_H3K24me1_q10_FDR5_peak_903	79	.	6.71076	11.62575	7.95452	120
1	2583722	2584223	HS_B2_H3K24me1_q10_FDR5_peak_904	43	.	4.93038	7.09612	4.34276	380
1	2585131	2585636	HS_B2_H3K24me1_q10_FDR5_peak_905	79	.	6.94494	11.62167	7.95452	125
1	2587115	2587618	HS_B2_H3K24me1_q10_FDR5_peak_906	104	.	8.37106	14.74921	10.43003	369
1	2587811	2588036	HS_B2_H3K24me1_q10_FDR5_peak_907	47	.	5.03307	7.53853	4.72513	142
1	2588444	2589208	HS_B2_H3K24me1_q10_FDR5_peak_908	39	.	4.61365	6.59634	3.98446	425
1	2589308	2589984	HS_B2_H3K24me1_q10_FDR5_peak_909	59	.	5.20097	9.08945	5.90974	394
1	2592728	2593175	HS_B2_H3K24me1_q10_FDR5_peak_910	94	.	7.87864	13.53040	9.45153	234
1	2593355	2593708	HS_B2_H3K24me1_q10_FDR5_peak_911	49	.	5.41657	7.86516	4.91766	207
1	2594308	2594472	HS_B2_H3K24me1_q10_FDR5_peak_912	33	.	4.43174	5.84210	3.31164	50
1	2594702	2595024	HS_B2_H3K24me1_q10_FDR5_peak_913	33	.	4.43174	5.84210	3.31164	44
1	2595565	2595785	HS_B2_H3K24me1_q10_FDR5_peak_914	18	.	3.35538	4.00583	1.86558	87
1	2595892	2596272	HS_B2_H3K24me1_q10_FDR5_peak_915	57	.	5.90898	8.93423	5.77139	273
1	2596430	2596799	HS_B2_H3K24me1_q10_FDR5_peak_916	20	.	3.25061	4.19948	2.03899	41
1	2597895	2598297	HS_B2_H3K24me1_q10_FDR5_peak_917	33	.	4.43174	5.84210	3.31164	144
1	2603098	2603296	HS_B2_H3K24me1_q10_FDR5_peak_918	39	.	4.61365	6.59634	3.98446	126
1	2605170	2605491	HS_B2_H3K24me1_q10_FDR5_peak_919	39	.	4.61365	6.59634	3.98446	199
1	2606001	2606508	HS_B2_H3K24me1_q10_FDR5_peak_920	49	.	5.41657	7.86516	4.91766	418
1	2607068	2607217	HS_B2_H3K24me1_q10_FDR5_peak_921	40	.	4.92415	6.83331	4.09392	111
1	2608146	2608309	HS_B2_H3K24me1_q10_FDR5_peak_922	40	.	4.92415	6.83331	4.09392	98
1	2609733	2609888	HS_B2_H3K24me1_q10_FDR5_peak_923	25	.	3.57567	4.93147	2.59332	44
1	2610516	2610727	HS_B2_H3K24me1_q10_FDR5_peak_924	31	.	4.24698	5.55486	3.17029	94
1	2610871	2611395	HS_B2_H3K24me1_q10_FDR5_peak_925	49	.	5.41657	7.86516	4.91766	399
1	2611751	2611917	HS_B2_H3K24me1_q10_FDR5_peak_926	47	.	5.03307	7.53853	4.72513	109
1	2628207	2628580	HS_B2_H3K24me1_q10_FDR5_peak_927	20	.	3.25061	4.19948	2.03899	125
1	2629966	2630233	HS_B2_H3K24me1_q10_FDR5_peak_928	49	.	5.41657	7.86516	4.91766	134
1	2631737	2631884	HS_B2_H3K24me1_q10_FDR5_peak_929	33	.	4.43174	5.84210	3.31164	41
1	2632609	2632925	HS_B2_H3K24me1_q10_FDR5_peak_930	40	.	4.92415	6.83331	4.09392	28
1	2633583	2634532	HS_B2_H3K24me1_q10_FDR5_peak_931	57	.	5.90898	8.93423	5.77139	866
1	2641421	2642109	HS_B2_H3K24me1_q10_FDR5_peak_932	33	.	3.71504	5.86410	3.32842	91
1	2642300	2642518	HS_B2_H3K24me1_q10_FDR5_peak_933	39	.	4.22579	6.50225	3.91919	139
1	2642705	2642934	HS_B2_H3K24me1_q10_FDR5_peak_934	50	.	4.41702	7.98510	5.03344	87
1	2643398	2644034	HS_B2_H3K24me1_q10_FDR5_peak_935	64	.	6.19401	9.70423	6.45983	535
1	2645861	2646086	HS_B2_H3K24me1_q10_FDR5_peak_936	39	.	4.61365	6.59634	3.98446	124
1	2652147	2655078	HS_B2_H3K24me1_q10_FDR5_peak_937	656	.	19.10593	73.13135	65.66971	2024
1	2655504	2656347	HS_B2_H3K24me1_q10_FDR5_peak_938	207	.	12.80280	26.69381	20.73910	431
1	2683403	2683725	HS_B2_H3K24me1_q10_FDR5_peak_939	40	.	4.92415	6.83331	4.09392	73
1	2683878	2684329	HS_B2_H3K24me1_q10_FDR5_peak_940	247	.	14.28004	30.99691	24.79077	206
1	2694898	2695103	HS_B2_H3K24me1_q10_FDR5_peak_941	114	.	8.86348	15.99268	11.43552	67
1	2750472	2750663	HS_B2_H3K24me1_q10_FDR5_peak_942	75	.	6.89381	11.17283	7.55416	58
1	2752372	2752519	HS_B2_H3K24me1_q10_FDR5_peak_943	40	.	4.92415	6.83331	4.09392	74
1	2772981	2773167	HS_B2_H3K24me1_q10_FDR5_peak_944	84	.	7.38623	12.33772	8.48886	81
1	2777750	2777960	HS_B2_H3K24me1_q10_FDR5_peak_945	32	.	4.19422	5.69115	3.27712	126
1	2783555	2784088	HS_B2_H3K24me1_q10_FDR5_peak_946	94	.	7.87864	13.53040	9.45153	374
1	2787558	2787705	HS_B2_H3K24me1_q10_FDR5_peak_947	34	.	4.36279	5.95427	3.41221	57
1	2800035	2800249	HS_B2_H3K24me1_q10_FDR5_peak_948	15	.	2.69023	3.58272	1.58815	111
1	2801815	2802261	HS_B2_H3K24me1_q10_FDR5_peak_949	32	.	3.90073	5.69997	3.27915	104
1	2803578	2803919	HS_B2_H3K24me1_q10_FDR5_peak_950	54	.	5.45249	8.51486	5.49973	220
1	2804376	2804872	HS_B2_H3K24me1_q10_FDR5_peak_951	57	.	5.90898	8.93423	5.77139	356
1	2805726	2806042	HS_B2_H3K24me1_q10_FDR5_peak_952	33	.	4.43174	5.84210	3.31164	299
1	2807657	2808132	HS_B2_H3K24me1_q10_FDR5_peak_953	33	.	4.43174	5.84210	3.31164	311
1	2809651	2809897	HS_B2_H3K24me1_q10_FDR5_peak_954	39	.	4.71887	6.51077	3.92241	44
1	2810523	2810772	HS_B2_H3K24me1_q10_FDR5_peak_955	49	.	5.41657	7.86516	4.91766	49
1	2810945	2811497	HS_B2_H3K24me1_q10_FDR5_peak_956	33	.	4.43174	5.84210	3.31164	430
1	2813555	2813721	HS_B2_H3K24me1_q10_FDR5_peak_957	52	.	4.87591	8.19893	5.22345	84
1	2814587	2814932	HS_B2_H3K24me1_q10_FDR5_peak_958	33	.	4.43174	5.84210	3.31164	123
1	2818209	2818465	HS_B2_H3K24me1_q10_FDR5_peak_959	33	.	4.43174	5.84210	3.31164	139
1	2821423	2821758	HS_B2_H3K24me1_q10_FDR5_peak_960	57	.	5.90898	8.93423	5.77139	85
1	2821931	2822081	HS_B2_H3K24me1_q10_FDR5_peak_961	40	.	4.92415	6.83331	4.09392	46
1	2822396	2822679	HS_B2_H3K24me1_q10_FDR5_peak_962	33	.	4.43174	5.84210	3.31164	58
1	2825750	2825930	HS_B2_H3K24me1_q10_FDR5_peak_963	33	.	4.43174	5.84210	3.31164	93
1	2826284	2826561	HS_B2_H3K24me1_q10_FDR5_peak_964	22	.	3.18432	4.47390	2.29295	136
1	2829070	2829272	HS_B2_H3K24me1_q10_FDR5_peak_965	57	.	5.90898	8.93423	5.77139	122
1	2830893	2831226	HS_B2_H3K24me1_q10_FDR5_peak_966	75	.	6.89381	11.17283	7.55416	206
1	2834061	2834306	HS_B2_H3K24me1_q10_FDR5_peak_967	33	.	4.43174	5.84210	3.31164	101
1	2834483	2834702	HS_B2_H3K24me1_q10_FDR5_peak_968	49	.	5.41657	7.86516	4.91766	90
1	2835874	2836036	HS_B2_H3K24me1_q10_FDR5_peak_969	32	.	4.19422	5.69115	3.27712	48
1	2840445	2840701	HS_B2_H3K24me1_q10_FDR5_peak_970	49	.	5.39809	7.83580	4.91766	114
1	2847205	2847352	HS_B2_H3K24me1_q10_FDR5_peak_971	25	.	3.93932	4.89564	2.56664	68
1	2847511	2847802	HS_B2_H3K24me1_q10_FDR5_peak_972	40	.	4.92415	6.83331	4.09392	203
1	2849372	2849632	HS_B2_H3K24me1_q10_FDR5_peak_973	40	.	4.92415	6.83331	4.09392	119
1	2854268	2854551	HS_B2_H3K24me1_q10_FDR5_peak_974	40	.	4.92415	6.83331	4.09392	140
1	2855073	2856360	HS_B2_H3K24me1_q10_FDR5_peak_975	57	.	5.90898	8.93423	5.77139	1140
1	2856776	2857266	HS_B2_H3K24me1_q10_FDR5_peak_976	66	.	6.40140	10.03762	6.64393	407
1	2857581	2857790	HS_B2_H3K24me1_q10_FDR5_peak_977	47	.	5.19076	7.50725	4.71427	78
1	2860422	2860726	HS_B2_H3K24me1_q10_FDR5_peak_978	33	.	4.43174	5.84210	3.31164	89
1	2861157	2861446	HS_B2_H3K24me1_q10_FDR5_peak_979	33	.	4.43174	5.84210	3.31164	133
1	2861555	2861885	HS_B2_H3K24me1_q10_FDR5_peak_980	40	.	4.92415	6.83331	4.09392	254
1	2861993	2862234	HS_B2_H3K24me1_q10_FDR5_peak_981	75	.	6.89381	11.17283	7.55416	99
1	2863143	2863382	HS_B2_H3K24me1_q10_FDR5_peak_982	75	.	6.89381	11.17283	7.55416	119
1	2863572	2863756	HS_B2_H3K24me1_q10_FDR5_peak_983	33	.	4.43174	5.84210	3.31164	112
1	2864460	2864631	HS_B2_H3K24me1_q10_FDR5_peak_984	49	.	5.41657	7.86516	4.91766	82
1	2865805	2865976	HS_B2_H3K24me1_q10_FDR5_peak_985	57	.	5.90898	8.93423	5.77139	87
1	2866423	2866932	HS_B2_H3K24me1_q10_FDR5_peak_986	40	.	4.92415	6.83331	4.09392	236
1	2867036	2867345	HS_B2_H3K24me1_q10_FDR5_peak_987	84	.	7.38623	12.33772	8.48886	108
1	2868032	2868271	HS_B2_H3K24me1_q10_FDR5_peak_988	49	.	5.41657	7.86516	4.91766	141
1	2868842	2869056	HS_B2_H3K24me1_q10_FDR5_peak_989	47	.	5.03307	7.53853	4.72513	73
1	2869307	2869867	HS_B2_H3K24me1_q10_FDR5_peak_990	33	.	4.43174	5.84210	3.31164	443
1	2874692	2875026	HS_B2_H3K24me1_q10_FDR5_peak_991	62	.	5.87191	9.52287	6.29539	116
1	2876054	2876227	HS_B2_H3K24me1_q10_FDR5_peak_992	47	.	5.03307	7.53853	4.72513	52
1	2876797	2877219	HS_B2_H3K24me1_q10_FDR5_peak_993	66	.	6.40140	10.03762	6.64393	320
1	2878503	2878712	HS_B2_H3K24me1_q10_FDR5_peak_994	25	.	3.93932	4.89564	2.56664	128
1	2878934	2879834	HS_B2_H3K24me1_q10_FDR5_peak_995	45	.	4.55085	7.33592	4.56254	467
1	2881520	2881740	HS_B2_H3K24me1_q10_FDR5_peak_996	49	.	5.41657	7.86516	4.91766	124
1	2883422	2883940	HS_B2_H3K24me1_q10_FDR5_peak_997	66	.	6.40140	10.03762	6.64393	408
1	2884393	2884572	HS_B2_H3K24me1_q10_FDR5_peak_998	40	.	4.92415	6.83331	4.09392	106
1	2885412	2885671	HS_B2_H3K24me1_q10_FDR5_peak_999	25	.	3.93932	4.89564	2.56664	121
1	2887714	2887893	HS_B2_H3K24me1_q10_FDR5_peak_1000	33	.	4.43174	5.84210	3.31164	102
1	2894012	2894223	HS_B2_H3K24me1_q10_FDR5_peak_1001	66	.	6.40140	10.03762	6.64393	69
1	2899239	2899470	HS_B2_H3K24me1_q10_FDR5_peak_1002	49	.	5.16655	7.75126	4.91766	121
1	2901190	2901481	HS_B2_H3K24me1_q10_FDR5_peak_1003	25	.	3.93932	4.89564	2.56664	246
1	2902379	2902630	HS_B2_H3K24me1_q10_FDR5_peak_1004	66	.	6.40140	10.03762	6.64393	120
1	2903378	2903525	HS_B2_H3K24me1_q10_FDR5_peak_1005	33	.	4.43174	5.84210	3.31164	33
1	2905485	2905909	HS_B2_H3K24me1_q10_FDR5_peak_1006	75	.	6.89381	11.17283	7.55416	199
1	2906648	2906877	HS_B2_H3K24me1_q10_FDR5_peak_1007	40	.	4.92415	6.83331	4.09392	131
1	2907014	2907453	HS_B2_H3K24me1_q10_FDR5_peak_1008	49	.	5.41657	7.86516	4.91766	253
1	2909244	2909947	HS_B2_H3K24me1_q10_FDR5_peak_1009	40	.	4.92415	6.83331	4.09392	444
1	2910132	2910659	HS_B2_H3K24me1_q10_FDR5_peak_1010	25	.	3.57567	4.93147	2.59332	309
1	2913190	2913437	HS_B2_H3K24me1_q10_FDR5_peak_1011	75	.	6.89381	11.17283	7.55416	129
1	2914425	2914572	HS_B2_H3K24me1_q10_FDR5_peak_1012	57	.	5.90898	8.93423	5.77139	72
1	2914684	2914932	HS_B2_H3K24me1_q10_FDR5_peak_1013	49	.	5.41657	7.86516	4.91766	109
1	2919072	2919232	HS_B2_H3K24me1_q10_FDR5_peak_1014	33	.	4.43174	5.84210	3.31164	82
1	2919953	2920117	HS_B2_H3K24me1_q10_FDR5_peak_1015	40	.	4.92415	6.83331	4.09392	57
1	2923856	2924468	HS_B2_H3K24me1_q10_FDR5_peak_1016	104	.	8.37106	14.74921	10.43003	425
1	2925339	2925595	HS_B2_H3K24me1_q10_FDR5_peak_1017	33	.	4.43174	5.84210	3.31164	110
1	2928212	2928577	HS_B2_H3K24me1_q10_FDR5_peak_1018	33	.	4.43174	5.84210	3.31164	234
1	2929033	2929233	HS_B2_H3K24me1_q10_FDR5_peak_1019	49	.	5.41657	7.86516	4.91766	98
1	2930141	2930355	HS_B2_H3K24me1_q10_FDR5_peak_1020	25	.	3.93932	4.89564	2.56664	40
1	2930528	2930692	HS_B2_H3K24me1_q10_FDR5_peak_1021	25	.	3.93932	4.89564	2.56664	62
1	2930983	2931130	HS_B2_H3K24me1_q10_FDR5_peak_1022	47	.	5.03307	7.53853	4.72513	37
1	2931306	2931581	HS_B2_H3K24me1_q10_FDR5_peak_1023	40	.	4.92415	6.83331	4.09392	206
1	2932772	2933384	HS_B2_H3K24me1_q10_FDR5_peak_1024	84	.	7.38623	12.33772	8.48886	199
1	2934318	2934741	HS_B2_H3K24me1_q10_FDR5_peak_1025	33	.	4.43174	5.84210	3.31164	183
1	2934885	2935215	HS_B2_H3K24me1_q10_FDR5_peak_1026	20	.	3.25061	4.19948	2.03899	212
1	2936218	2936365	HS_B2_H3K24me1_q10_FDR5_peak_1027	25	.	3.93932	4.89564	2.56664	30
1	2937172	2937346	HS_B2_H3K24me1_q10_FDR5_peak_1028	40	.	4.92415	6.83331	4.09392	48
1	2942936	2943143	HS_B2_H3K24me1_q10_FDR5_peak_1029	40	.	4.92415	6.83331	4.09392	72
1	2944014	2944197	HS_B2_H3K24me1_q10_FDR5_peak_1030	40	.	4.92415	6.83331	4.09392	66
1	2946420	2946579	HS_B2_H3K24me1_q10_FDR5_peak_1031	40	.	4.92415	6.83331	4.09392	124
1	2947184	2947331	HS_B2_H3K24me1_q10_FDR5_peak_1032	49	.	5.41657	7.86516	4.91766	86
1	2948119	2948282	HS_B2_H3K24me1_q10_FDR5_peak_1033	40	.	4.92415	6.83331	4.09392	60
1	2948643	2949085	HS_B2_H3K24me1_q10_FDR5_peak_1034	33	.	4.43174	5.84210	3.31164	281
1	2952303	2952496	HS_B2_H3K24me1_q10_FDR5_peak_1035	40	.	4.92415	6.83331	4.09392	73
1	2961956	2962119	HS_B2_H3K24me1_q10_FDR5_peak_1036	18	.	3.35538	4.00583	1.86558	40
1	2966430	2966849	HS_B2_H3K24me1_q10_FDR5_peak_1037	66	.	6.40140	10.03762	6.64393	137
1	2967365	2967665	HS_B2_H3K24me1_q10_FDR5_peak_1038	33	.	4.43174	5.84210	3.31164	137
1	2968624	2968851	HS_B2_H3K24me1_q10_FDR5_peak_1039	40	.	4.92415	6.83331	4.09392	115
1	2969081	2969363	HS_B2_H3K24me1_q10_FDR5_peak_1040	66	.	6.40140	10.03762	6.64393	144
1	2970605	2971066	HS_B2_H3K24me1_q10_FDR5_peak_1041	40	.	4.92415	6.83331	4.09392	351
1	2971776	2971969	HS_B2_H3K24me1_q10_FDR5_peak_1042	33	.	4.43174	5.84210	3.31164	82
1	2972569	2973526	HS_B2_H3K24me1_q10_FDR5_peak_1043	47	.	5.03307	7.53853	4.72513	729
1	2973690	2973926	HS_B2_H3K24me1_q10_FDR5_peak_1044	75	.	6.89381	11.17283	7.55416	122
1	2974413	2974560	HS_B2_H3K24me1_q10_FDR5_peak_1045	33	.	4.43174	5.84210	3.31164	80
1	2975514	2975706	HS_B2_H3K24me1_q10_FDR5_peak_1046	66	.	6.40140	10.03762	6.64393	123
1	2976337	2976484	HS_B2_H3K24me1_q10_FDR5_peak_1047	25	.	3.93932	4.89564	2.56664	89
1	2978436	2978583	HS_B2_H3K24me1_q10_FDR5_peak_1048	33	.	4.43174	5.84210	3.31164	43
1	2979469	2979805	HS_B2_H3K24me1_q10_FDR5_peak_1049	124	.	9.35589	17.25949	12.46889	216
1	2979974	2980121	HS_B2_H3K24me1_q10_FDR5_peak_1050	25	.	3.93932	4.89564	2.56664	36
1	2982501	2983065	HS_B2_H3K24me1_q10_FDR5_peak_1051	62	.	5.87191	9.52287	6.29539	273
1	2983510	2983990	HS_B2_H3K24me1_q10_FDR5_peak_1052	49	.	5.41657	7.86516	4.91766	417
1	2985048	2985234	HS_B2_H3K24me1_q10_FDR5_peak_1053	40	.	4.92415	6.83331	4.09392	123
1	2990179	2990722	HS_B2_H3K24me1_q10_FDR5_peak_1054	64	.	6.16413	9.65628	6.41399	421
1	3001278	3001474	HS_B2_H3K24me1_q10_FDR5_peak_1055	40	.	4.92415	6.83331	4.09392	94
1	3003040	3003187	HS_B2_H3K24me1_q10_FDR5_peak_1056	33	.	4.43174	5.84210	3.31164	49
1	3003573	3003800	HS_B2_H3K24me1_q10_FDR5_peak_1057	25	.	3.93932	4.89564	2.56664	189
1	3004672	3004994	HS_B2_H3K24me1_q10_FDR5_peak_1058	25	.	3.93932	4.89564	2.56664	121
1	3011595	3011804	HS_B2_H3K24me1_q10_FDR5_peak_1059	39	.	4.71887	6.51077	3.92241	93
1	3012875	3013184	HS_B2_H3K24me1_q10_FDR5_peak_1060	40	.	4.92415	6.83331	4.09392	77
1	3013848	3014066	HS_B2_H3K24me1_q10_FDR5_peak_1061	66	.	6.40140	10.03762	6.64393	100
1	3014188	3014337	HS_B2_H3K24me1_q10_FDR5_peak_1062	40	.	4.92415	6.83331	4.09392	65
1	3014795	3015055	HS_B2_H3K24me1_q10_FDR5_peak_1063	33	.	4.43174	5.84210	3.31164	118
1	3018727	3019247	HS_B2_H3K24me1_q10_FDR5_peak_1064	57	.	5.90898	8.93423	5.77139	273
1	3019836	3019999	HS_B2_H3K24me1_q10_FDR5_peak_1065	33	.	4.43174	5.84210	3.31164	100
1	3022131	3022646	HS_B2_H3K24me1_q10_FDR5_peak_1066	104	.	8.37106	14.74921	10.43003	168
1	3028078	3028404	HS_B2_H3K24me1_q10_FDR5_peak_1067	49	.	5.41657	7.86516	4.91766	292
1	3028567	3028737	HS_B2_H3K24me1_q10_FDR5_peak_1068	66	.	6.40140	10.03762	6.64393	30
1	3029404	3029551	HS_B2_H3K24me1_q10_FDR5_peak_1069	40	.	4.92415	6.83331	4.09392	70
1	3030137	3030294	HS_B2_H3K24me1_q10_FDR5_peak_1070	49	.	5.41657	7.86516	4.91766	70
1	3031387	3031907	HS_B2_H3K24me1_q10_FDR5_peak_1071	57	.	5.90898	8.93423	5.77139	331
1	3032273	3032493	HS_B2_H3K24me1_q10_FDR5_peak_1072	49	.	5.41657	7.86516	4.91766	87
1	3036908	3037055	HS_B2_H3K24me1_q10_FDR5_peak_1073	25	.	3.93932	4.89564	2.56664	13
1	3037437	3037933	HS_B2_H3K24me1_q10_FDR5_peak_1074	25	.	3.93932	4.89564	2.56664	140
1	3038049	3038296	HS_B2_H3K24me1_q10_FDR5_peak_1075	25	.	3.93932	4.89564	2.56664	132
1	3038726	3039206	HS_B2_H3K24me1_q10_FDR5_peak_1076	75	.	6.89381	11.17283	7.55416	126
1	3049249	3049486	HS_B2_H3K24me1_q10_FDR5_peak_1077	66	.	6.40140	10.03762	6.64393	116
1	3060440	3060950	HS_B2_H3K24me1_q10_FDR5_peak_1078	40	.	4.92415	6.83331	4.09392	400
1	3061377	3061755	HS_B2_H3K24me1_q10_FDR5_peak_1079	25	.	3.77480	4.82631	2.56664	253
1	3063570	3063834	HS_B2_H3K24me1_q10_FDR5_peak_1080	33	.	3.05954	5.79484	3.31164	134
1	3064133	3064498	HS_B2_H3K24me1_q10_FDR5_peak_1081	81	.	7.04449	11.78303	8.10336	267
1	3070812	3070992	HS_B2_H3K24me1_q10_FDR5_peak_1082	48	.	3.98790	7.69220	4.87062	48
1	3072976	3073138	HS_B2_H3K24me1_q10_FDR5_peak_1083	19	.	3.27279	4.05064	1.90881	31
1	3073577	3073781	HS_B2_H3K24me1_q10_FDR5_peak_1084	40	.	3.81116	6.79696	4.09392	69
1	3074804	3075090	HS_B2_H3K24me1_q10_FDR5_peak_1085	37	.	4.46235	6.35705	3.79048	108
1	3076193	3076643	HS_B2_H3K24me1_q10_FDR5_peak_1086	66	.	6.40140	10.03762	6.64393	327
1	3078959	3079547	HS_B2_H3K24me1_q10_FDR5_peak_1087	62	.	5.87191	9.52287	6.29539	223
1	3080809	3080961	HS_B2_H3K24me1_q10_FDR5_peak_1088	40	.	4.92415	6.83331	4.09392	51
1	3081285	3081824	HS_B2_H3K24me1_q10_FDR5_peak_1089	57	.	5.90898	8.93423	5.77139	161
1	3081973	3082847	HS_B2_H3K24me1_q10_FDR5_peak_1090	54	.	5.45249	8.51486	5.49973	769
1	3084186	3084673	HS_B2_H3K24me1_q10_FDR5_peak_1091	32	.	4.19422	5.69115	3.27712	118
1	3084883	3085030	HS_B2_H3K24me1_q10_FDR5_peak_1092	40	.	4.92415	6.83331	4.09392	46
1	3085730	3086018	HS_B2_H3K24me1_q10_FDR5_peak_1093	25	.	3.93932	4.89564	2.56664	189
1	3086206	3086606	HS_B2_H3K24me1_q10_FDR5_peak_1094	114	.	8.86348	15.99268	11.43552	142
1	3090052	3090534	HS_B2_H3K24me1_q10_FDR5_peak_1095	40	.	4.92415	6.83331	4.09392	421
1	3091928	3092283	HS_B2_H3K24me1_q10_FDR5_peak_1096	33	.	4.43174	5.84210	3.31164	101
1	3094078	3094393	HS_B2_H3K24me1_q10_FDR5_peak_1097	57	.	5.90898	8.93423	5.77139	127
1	3094998	3095284	HS_B2_H3K24me1_q10_FDR5_peak_1098	66	.	6.40140	10.03762	6.64393	172
1	3095406	3095853	HS_B2_H3K24me1_q10_FDR5_peak_1099	49	.	5.41657	7.86516	4.91766	107
1	3096193	3096356	HS_B2_H3K24me1_q10_FDR5_peak_1100	25	.	3.93932	4.89564	2.56664	142
1	3096555	3096851	HS_B2_H3K24me1_q10_FDR5_peak_1101	25	.	3.57567	4.93147	2.59332	71
1	3098246	3098398	HS_B2_H3K24me1_q10_FDR5_peak_1102	33	.	4.43174	5.84210	3.31164	49
1	3098751	3099058	HS_B2_H3K24me1_q10_FDR5_peak_1103	40	.	4.92415	6.83331	4.09392	40
1	3099166	3099441	HS_B2_H3K24me1_q10_FDR5_peak_1104	33	.	4.43174	5.84210	3.31164	17
1	3100067	3100871	HS_B2_H3K24me1_q10_FDR5_peak_1105	66	.	6.40140	10.03762	6.64393	550
1	3101021	3101193	HS_B2_H3K24me1_q10_FDR5_peak_1106	49	.	5.41657	7.86516	4.91766	59
1	3101420	3101589	HS_B2_H3K24me1_q10_FDR5_peak_1107	33	.	4.43174	5.84210	3.31164	50
1	3104215	3104385	HS_B2_H3K24me1_q10_FDR5_peak_1108	33	.	4.43174	5.84210	3.31164	43
1	3104706	3104853	HS_B2_H3K24me1_q10_FDR5_peak_1109	49	.	5.41657	7.86516	4.91766	67
1	3105163	3105408	HS_B2_H3K24me1_q10_FDR5_peak_1110	25	.	3.93932	4.89564	2.56664	170
1	3105697	3105987	HS_B2_H3K24me1_q10_FDR5_peak_1111	66	.	6.40140	10.03762	6.64393	89
1	3106626	3107068	HS_B2_H3K24me1_q10_FDR5_peak_1112	75	.	6.89381	11.17283	7.55416	75
1	3110107	3110350	HS_B2_H3K24me1_q10_FDR5_peak_1113	49	.	5.41657	7.86516	4.91766	84
1	3112480	3113299	HS_B2_H3K24me1_q10_FDR5_peak_1114	32	.	4.19422	5.69115	3.27712	706
1	3113604	3113871	HS_B2_H3K24me1_q10_FDR5_peak_1115	81	.	7.07831	11.83786	8.14982	145
1	3114613	3115301	HS_B2_H3K24me1_q10_FDR5_peak_1116	54	.	5.45249	8.51486	5.49973	473
1	3115565	3115727	HS_B2_H3K24me1_q10_FDR5_peak_1117	39	.	3.98040	6.60380	3.98888	129
1	3115842	3116376	HS_B2_H3K24me1_q10_FDR5_peak_1118	48	.	4.94700	7.69704	4.87340	115
1	3116489	3116687	HS_B2_H3K24me1_q10_FDR5_peak_1119	49	.	5.41657	7.86516	4.91766	90
1	3117488	3117875	HS_B2_H3K24me1_q10_FDR5_peak_1120	33	.	4.43174	5.84210	3.31164	44
1	3118927	3120200	HS_B2_H3K24me1_q10_FDR5_peak_1121	75	.	6.89381	11.17283	7.55416	1138
1	3120570	3120821	HS_B2_H3K24me1_q10_FDR5_peak_1122	39	.	4.61365	6.59634	3.98446	142
1	3121500	3121781	HS_B2_H3K24me1_q10_FDR5_peak_1123	32	.	4.19422	5.69115	3.27712	41
1	3121934	3122197	HS_B2_H3K24me1_q10_FDR5_peak_1124	75	.	6.89381	11.17283	7.55416	121
1	3122911	3123095	HS_B2_H3K24me1_q10_FDR5_peak_1125	33	.	4.43174	5.84210	3.31164	39
1	3123498	3124449	HS_B2_H3K24me1_q10_FDR5_peak_1126	84	.	7.38623	12.33772	8.48886	431
1	3125126	3125919	HS_B2_H3K24me1_q10_FDR5_peak_1127	124	.	9.35589	17.25949	12.46889	105
1	3126109	3126556	HS_B2_H3K24me1_q10_FDR5_peak_1128	59	.	5.20097	9.08945	5.90974	93
1	3128730	3129020	HS_B2_H3K24me1_q10_FDR5_peak_1129	59	.	5.20097	9.08945	5.90974	201
1	3130093	3130244	HS_B2_H3K24me1_q10_FDR5_peak_1130	33	.	4.43174	5.84210	3.31164	61
1	3131698	3131885	HS_B2_H3K24me1_q10_FDR5_peak_1131	66	.	6.40140	10.03762	6.64393	82
1	3133619	3133803	HS_B2_H3K24me1_q10_FDR5_peak_1132	49	.	5.41657	7.86516	4.91766	98
1	3134077	3134501	HS_B2_H3K24me1_q10_FDR5_peak_1133	49	.	5.41657	7.86516	4.91766	110
1	3134852	3135041	HS_B2_H3K24me1_q10_FDR5_peak_1134	82	.	6.17616	11.91081	8.21572	80
1	3135805	3136373	HS_B2_H3K24me1_q10_FDR5_peak_1135	20	.	3.25061	4.19948	2.03899	305
1	3137688	3138036	HS_B2_H3K24me1_q10_FDR5_peak_1136	49	.	5.41657	7.86516	4.91766	303
1	3139348	3139524	HS_B2_H3K24me1_q10_FDR5_peak_1137	25	.	3.93932	4.89564	2.56664	137
1	3139819	3139966	HS_B2_H3K24me1_q10_FDR5_peak_1138	33	.	4.43174	5.84210	3.31164	81
1	3140138	3140545	HS_B2_H3K24me1_q10_FDR5_peak_1139	49	.	5.41657	7.86516	4.91766	49
1	3141480	3141721	HS_B2_H3K24me1_q10_FDR5_peak_1140	40	.	4.92415	6.83331	4.09392	133
1	3141956	3142673	HS_B2_H3K24me1_q10_FDR5_peak_1141	62	.	5.87191	9.52287	6.29539	398
1	3147638	3147867	HS_B2_H3K24me1_q10_FDR5_peak_1142	49	.	5.41657	7.86516	4.91766	141
1	3149377	3149661	HS_B2_H3K24me1_q10_FDR5_peak_1143	49	.	5.41657	7.86516	4.91766	165
1	3152770	3153128	HS_B2_H3K24me1_q10_FDR5_peak_1144	40	.	4.92415	6.83331	4.09392	242
1	3153223	3153478	HS_B2_H3K24me1_q10_FDR5_peak_1145	39	.	4.61365	6.59634	3.98446	117
1	3154128	3154337	HS_B2_H3K24me1_q10_FDR5_peak_1146	66	.	6.40140	10.03762	6.64393	108
1	3155149	3155490	HS_B2_H3K24me1_q10_FDR5_peak_1147	57	.	5.90898	8.93423	5.77139	242
1	3157076	3157234	HS_B2_H3K24me1_q10_FDR5_peak_1148	47	.	5.03307	7.53853	4.72513	81
1	3159104	3159386	HS_B2_H3K24me1_q10_FDR5_peak_1149	40	.	4.92415	6.83331	4.09392	169
1	3161566	3161805	HS_B2_H3K24me1_q10_FDR5_peak_1150	94	.	7.87864	13.53040	9.45153	144
1	3162232	3162412	HS_B2_H3K24me1_q10_FDR5_peak_1151	33	.	4.43174	5.84210	3.31164	125
1	3162577	3162877	HS_B2_H3K24me1_q10_FDR5_peak_1152	39	.	4.61365	6.59634	3.98446	211
1	3164668	3165214	HS_B2_H3K24me1_q10_FDR5_peak_1153	47	.	5.03307	7.53853	4.72513	186
1	3166486	3166840	HS_B2_H3K24me1_q10_FDR5_peak_1154	33	.	4.43174	5.84210	3.31164	86
1	3168902	3169076	HS_B2_H3K24me1_q10_FDR5_peak_1155	33	.	4.43174	5.84210	3.31164	133
1	3169670	3169875	HS_B2_H3K24me1_q10_FDR5_peak_1156	114	.	8.86348	15.99268	11.43552	100
1	3170074	3170835	HS_B2_H3K24me1_q10_FDR5_peak_1157	66	.	6.40140	10.03762	6.64393	534
1	3170958	3172144	HS_B2_H3K24me1_q10_FDR5_peak_1158	94	.	7.65458	13.57740	9.49170	1043
1	3173331	3173651	HS_B2_H3K24me1_q10_FDR5_peak_1159	40	.	4.92415	6.83331	4.09392	274
1	3174930	3175148	HS_B2_H3K24me1_q10_FDR5_peak_1160	49	.	5.41657	7.86516	4.91766	83
1	3175594	3175753	HS_B2_H3K24me1_q10_FDR5_peak_1161	55	.	5.66264	8.54089	5.51942	70
1	3179274	3179683	HS_B2_H3K24me1_q10_FDR5_peak_1162	54	.	5.45249	8.51486	5.49973	49
1	3180452	3180897	HS_B2_H3K24me1_q10_FDR5_peak_1163	84	.	7.38623	12.33772	8.48886	235
1	3182259	3182406	HS_B2_H3K24me1_q10_FDR5_peak_1164	33	.	4.43174	5.84210	3.31164	78
1	3184431	3184578	HS_B2_H3K24me1_q10_FDR5_peak_1165	33	.	4.43174	5.84210	3.31164	46
1	3185405	3185586	HS_B2_H3K24me1_q10_FDR5_peak_1166	33	.	4.43174	5.84210	3.31164	141
1	3185736	3186259	HS_B2_H3K24me1_q10_FDR5_peak_1167	49	.	5.41657	7.86516	4.91766	110
1	3186669	3187775	HS_B2_H3K24me1_q10_FDR5_peak_1168	32	.	3.90073	5.69997	3.27915	127
1	3188100	3188247	HS_B2_H3K24me1_q10_FDR5_peak_1169	40	.	4.92415	6.83331	4.09392	36
1	3189312	3189527	HS_B2_H3K24me1_q10_FDR5_peak_1170	25	.	3.93932	4.89564	2.56664	108
1	3190133	3190280	HS_B2_H3K24me1_q10_FDR5_peak_1171	25	.	3.93932	4.89564	2.56664	100
1	3193109	3193319	HS_B2_H3K24me1_q10_FDR5_peak_1172	40	.	4.92415	6.83331	4.09392	110
1	3193722	3193896	HS_B2_H3K24me1_q10_FDR5_peak_1173	33	.	4.43174	5.84210	3.31164	60
1	3195064	3195250	HS_B2_H3K24me1_q10_FDR5_peak_1174	49	.	5.41657	7.86516	4.91766	103
1	3195996	3196172	HS_B2_H3K24me1_q10_FDR5_peak_1175	49	.	5.41657	7.86516	4.91766	139
1	3196969	3197531	HS_B2_H3K24me1_q10_FDR5_peak_1176	38	.	4.53725	6.47560	3.89890	288
1	3197721	3198850	HS_B2_H3K24me1_q10_FDR5_peak_1177	68	.	6.30377	10.22049	6.81365	114
1	3199647	3199986	HS_B2_H3K24me1_q10_FDR5_peak_1178	33	.	4.43174	5.84210	3.31164	67
1	3200091	3200322	HS_B2_H3K24me1_q10_FDR5_peak_1179	49	.	5.41657	7.86516	4.91766	144
1	3201578	3201725	HS_B2_H3K24me1_q10_FDR5_peak_1180	33	.	4.43174	5.84210	3.31164	57
1	3205878	3206075	HS_B2_H3K24me1_q10_FDR5_peak_1181	33	.	4.43174	5.84210	3.31164	141
1	3206525	3206705	HS_B2_H3K24me1_q10_FDR5_peak_1182	104	.	8.37106	14.74921	10.43003	95
1	3207901	3208171	HS_B2_H3K24me1_q10_FDR5_peak_1183	40	.	4.73600	6.78951	4.09392	220
1	3209248	3209464	HS_B2_H3K24me1_q10_FDR5_peak_1184	40	.	4.92415	6.83331	4.09392	118
1	3210361	3210508	HS_B2_H3K24me1_q10_FDR5_peak_1185	40	.	4.92415	6.83331	4.09392	22
1	3211779	3211929	HS_B2_H3K24me1_q10_FDR5_peak_1186	61	.	5.77469	9.36523	6.16443	75
1	3215483	3215754	HS_B2_H3K24me1_q10_FDR5_peak_1187	57	.	5.90898	8.93423	5.77139	205
1	3217163	3217417	HS_B2_H3K24me1_q10_FDR5_peak_1188	33	.	4.43174	5.84210	3.31164	114
1	3218295	3218566	HS_B2_H3K24me1_q10_FDR5_peak_1189	32	.	4.19422	5.69115	3.27712	72
1	3218827	3219234	HS_B2_H3K24me1_q10_FDR5_peak_1190	84	.	7.38623	12.33772	8.48886	85
1	3219700	3220503	HS_B2_H3K24me1_q10_FDR5_peak_1191	114	.	8.86348	15.99268	11.43552	539
1	3221028	3221175	HS_B2_H3K24me1_q10_FDR5_peak_1192	40	.	4.92415	6.83331	4.09392	65
1	3222446	3222818	HS_B2_H3K24me1_q10_FDR5_peak_1193	49	.	5.41657	7.86516	4.91766	235
1	3225758	3225977	HS_B2_H3K24me1_q10_FDR5_peak_1194	49	.	5.41657	7.86516	4.91766	145
1	3227140	3227287	HS_B2_H3K24me1_q10_FDR5_peak_1195	33	.	4.43174	5.84210	3.31164	96
1	3228577	3228855	HS_B2_H3K24me1_q10_FDR5_peak_1196	32	.	4.19422	5.69115	3.27712	82
1	3230703	3230922	HS_B2_H3K24me1_q10_FDR5_peak_1197	40	.	4.92415	6.83331	4.09392	54
1	3231384	3231676	HS_B2_H3K24me1_q10_FDR5_peak_1198	25	.	3.93932	4.89564	2.56664	265
1	3233067	3233384	HS_B2_H3K24me1_q10_FDR5_peak_1199	57	.	5.90898	8.93423	5.77139	184
1	3234189	3234653	HS_B2_H3K24me1_q10_FDR5_peak_1200	75	.	6.89381	11.17283	7.55416	350
1	3235440	3235692	HS_B2_H3K24me1_q10_FDR5_peak_1201	40	.	4.92415	6.83331	4.09392	143
1	3237742	3238265	HS_B2_H3K24me1_q10_FDR5_peak_1202	57	.	5.90898	8.93423	5.77139	460
1	3238576	3238913	HS_B2_H3K24me1_q10_FDR5_peak_1203	20	.	3.25061	4.19948	2.03899	16
1	3241425	3242201	HS_B2_H3K24me1_q10_FDR5_peak_1204	46	.	4.94973	7.40550	4.62225	122
1	3242406	3242686	HS_B2_H3K24me1_q10_FDR5_peak_1205	33	.	4.43174	5.84210	3.31164	143
1	3243073	3243270	HS_B2_H3K24me1_q10_FDR5_peak_1206	62	.	6.07619	9.51523	6.29539	90
1	3246395	3246675	HS_B2_H3K24me1_q10_FDR5_peak_1207	54	.	5.45249	8.51486	5.49973	144
1	3247705	3247964	HS_B2_H3K24me1_q10_FDR5_peak_1208	65	.	4.70791	9.81544	6.56366	116
1	3250268	3250434	HS_B2_H3K24me1_q10_FDR5_peak_1209	57	.	5.90898	8.93423	5.77139	76
1	3251385	3251583	HS_B2_H3K24me1_q10_FDR5_peak_1210	49	.	5.41657	7.86516	4.91766	121
1	3252174	3252523	HS_B2_H3K24me1_q10_FDR5_peak_1211	40	.	4.92415	6.83331	4.09392	112
1	3255304	3255656	HS_B2_H3K24me1_q10_FDR5_peak_1212	40	.	4.92415	6.83331	4.09392	99
1	3255781	3256008	HS_B2_H3K24me1_q10_FDR5_peak_1213	88	.	7.13018	12.71709	8.82066	106
1	3258723	3259796	HS_B2_H3K24me1_q10_FDR5_peak_1214	104	.	8.37106	14.74921	10.43003	552
1	3262770	3263451	HS_B2_H3K24me1_q10_FDR5_peak_1215	75	.	6.89381	11.17283	7.55416	72
1	3265038	3265185	HS_B2_H3K24me1_q10_FDR5_peak_1216	49	.	5.41657	7.86516	4.91766	60
1	3265669	3266078	HS_B2_H3K24me1_q10_FDR5_peak_1217	25	.	3.77480	4.82631	2.56664	311
1	3267604	3267980	HS_B2_H3K24me1_q10_FDR5_peak_1218	75	.	6.89381	11.17283	7.55416	88
1	3268081	3268484	HS_B2_H3K24me1_q10_FDR5_peak_1219	57	.	5.90898	8.93423	5.77139	79
1	3271594	3271985	HS_B2_H3K24me1_q10_FDR5_peak_1220	66	.	6.40140	10.03762	6.64393	107
1	3272659	3273049	HS_B2_H3K24me1_q10_FDR5_peak_1221	49	.	5.41657	7.86516	4.91766	228
1	3274879	3275028	HS_B2_H3K24me1_q10_FDR5_peak_1222	33	.	4.43174	5.84210	3.31164	31
1	3276197	3276366	HS_B2_H3K24me1_q10_FDR5_peak_1223	40	.	4.92415	6.83331	4.09392	89
1	3276474	3276687	HS_B2_H3K24me1_q10_FDR5_peak_1224	49	.	5.41657	7.86516	4.91766	137
1	3278468	3278695	HS_B2_H3K24me1_q10_FDR5_peak_1225	51	.	5.40323	8.12793	5.16201	130
1	3278882	3279032	HS_B2_H3K24me1_q10_FDR5_peak_1226	40	.	4.56646	6.79042	4.09392	123
1	3279272	3279484	HS_B2_H3K24me1_q10_FDR5_peak_1227	27	.	3.44968	5.15346	2.79965	82
1	3281014	3281466	HS_B2_H3K24me1_q10_FDR5_peak_1228	40	.	4.92415	6.83331	4.09392	119
1	3281809	3281956	HS_B2_H3K24me1_q10_FDR5_peak_1229	49	.	5.41657	7.86516	4.91766	81
1	3282691	3283023	HS_B2_H3K24me1_q10_FDR5_peak_1230	124	.	9.35589	17.25949	12.46889	224
1	3283803	3284185	HS_B2_H3K24me1_q10_FDR5_peak_1231	84	.	7.38623	12.33772	8.48886	266
1	3284453	3284924	HS_B2_H3K24me1_q10_FDR5_peak_1232	54	.	5.45249	8.51486	5.49973	293
1	3287834	3287996	HS_B2_H3K24me1_q10_FDR5_peak_1233	33	.	4.30546	5.86479	3.32842	78
1	3288395	3288767	HS_B2_H3K24me1_q10_FDR5_peak_1234	49	.	5.41657	7.86516	4.91766	128
1	3289124	3289278	HS_B2_H3K24me1_q10_FDR5_peak_1235	49	.	5.41657	7.86516	4.91766	36
1	3289562	3289894	HS_B2_H3K24me1_q10_FDR5_peak_1236	25	.	3.93932	4.89564	2.56664	98
1	3291221	3291438	HS_B2_H3K24me1_q10_FDR5_peak_1237	33	.	4.43174	5.84210	3.31164	141
1	3291796	3292242	HS_B2_H3K24me1_q10_FDR5_peak_1238	32	.	4.19422	5.69115	3.27712	325
1	3292619	3292857	HS_B2_H3K24me1_q10_FDR5_peak_1239	33	.	4.43174	5.84210	3.31164	180
1	3294883	3295121	HS_B2_H3K24me1_q10_FDR5_peak_1240	66	.	6.40140	10.03762	6.64393	97
1	3295296	3295663	HS_B2_H3K24me1_q10_FDR5_peak_1241	57	.	5.90898	8.93423	5.77139	196
1	3296077	3296644	HS_B2_H3K24me1_q10_FDR5_peak_1242	39	.	4.61365	6.59634	3.98446	235
1	3298290	3298437	HS_B2_H3K24me1_q10_FDR5_peak_1243	40	.	4.92415	6.83331	4.09392	70
1	3303996	3304148	HS_B2_H3K24me1_q10_FDR5_peak_1244	33	.	4.43174	5.84210	3.31164	37
1	3304696	3304843	HS_B2_H3K24me1_q10_FDR5_peak_1245	33	.	4.43174	5.84210	3.31164	121
1	3305011	3305187	HS_B2_H3K24me1_q10_FDR5_peak_1246	39	.	4.71887	6.51077	3.92241	72
1	3311854	3312754	HS_B2_H3K24me1_q10_FDR5_peak_1247	22	.	3.18432	4.47390	2.29295	435
1	3313013	3313212	HS_B2_H3K24me1_q10_FDR5_peak_1248	33	.	4.43174	5.84210	3.31164	71
1	3313641	3313922	HS_B2_H3K24me1_q10_FDR5_peak_1249	49	.	5.41657	7.86516	4.91766	140
1	3317428	3317827	HS_B2_H3K24me1_q10_FDR5_peak_1250	49	.	5.41657	7.86516	4.91766	258
1	3322550	3322729	HS_B2_H3K24me1_q10_FDR5_peak_1251	49	.	5.41657	7.86516	4.91766	42
1	3322984	3323132	HS_B2_H3K24me1_q10_FDR5_peak_1252	49	.	5.41657	7.86516	4.91766	23
1	3323409	3323713	HS_B2_H3K24me1_q10_FDR5_peak_1253	57	.	5.90898	8.93423	5.77139	58
1	3323915	3324449	HS_B2_H3K24me1_q10_FDR5_peak_1254	39	.	4.61365	6.59634	3.98446	390
1	3324829	3324976	HS_B2_H3K24me1_q10_FDR5_peak_1255	33	.	4.43174	5.84210	3.31164	14
1	3325231	3325413	HS_B2_H3K24me1_q10_FDR5_peak_1256	49	.	5.41657	7.86516	4.91766	72
1	3326944	3327157	HS_B2_H3K24me1_q10_FDR5_peak_1257	40	.	4.92415	6.83331	4.09392	99
1	3327633	3327802	HS_B2_H3K24me1_q10_FDR5_peak_1258	25	.	3.77480	4.82631	2.56664	92
1	3328589	3329106	HS_B2_H3K24me1_q10_FDR5_peak_1259	62	.	5.87191	9.52287	6.29539	133
1	3330852	3331266	HS_B2_H3K24me1_q10_FDR5_peak_1260	94	.	7.87864	13.53040	9.45153	248
1	3334842	3335211	HS_B2_H3K24me1_q10_FDR5_peak_1261	104	.	8.37106	14.74921	10.43003	279
1	3335768	3335930	HS_B2_H3K24me1_q10_FDR5_peak_1262	57	.	5.90898	8.93423	5.77139	115
1	3337544	3337697	HS_B2_H3K24me1_q10_FDR5_peak_1263	57	.	5.90898	8.93423	5.77139	24
1	3338688	3339465	HS_B2_H3K24me1_q10_FDR5_peak_1264	47	.	5.03307	7.53853	4.72513	63
1	3339868	3340129	HS_B2_H3K24me1_q10_FDR5_peak_1265	33	.	4.43174	5.84210	3.31164	148
1	3341744	3341891	HS_B2_H3K24me1_q10_FDR5_peak_1266	49	.	5.41657	7.86516	4.91766	44
1	3342063	3342210	HS_B2_H3K24me1_q10_FDR5_peak_1267	25	.	3.77480	4.82631	2.56664	123
1	3345745	3345989	HS_B2_H3K24me1_q10_FDR5_peak_1268	54	.	5.45249	8.51486	5.49973	119
1	3346191	3346338	HS_B2_H3K24me1_q10_FDR5_peak_1269	25	.	3.93932	4.89564	2.56664	100
1	3346507	3346826	HS_B2_H3K24me1_q10_FDR5_peak_1270	66	.	6.40140	10.03762	6.64393	235
1	3347022	3347526	HS_B2_H3K24me1_q10_FDR5_peak_1271	84	.	7.38623	12.33772	8.48886	302
1	3347703	3347870	HS_B2_H3K24me1_q10_FDR5_peak_1272	33	.	4.43174	5.84210	3.31164	107
1	3349719	3349948	HS_B2_H3K24me1_q10_FDR5_peak_1273	61	.	5.77469	9.36523	6.16443	87
1	3350969	3351276	HS_B2_H3K24me1_q10_FDR5_peak_1274	40	.	4.92415	6.83331	4.09392	56
1	3352041	3352188	HS_B2_H3K24me1_q10_FDR5_peak_1275	33	.	4.43174	5.84210	3.31164	51
1	3352841	3353522	HS_B2_H3K24me1_q10_FDR5_peak_1276	66	.	6.40140	10.03762	6.64393	131
1	3356339	3356499	HS_B2_H3K24me1_q10_FDR5_peak_1277	33	.	4.43174	5.84210	3.31164	90
1	3356843	3357259	HS_B2_H3K24me1_q10_FDR5_peak_1278	33	.	4.43174	5.84210	3.31164	324
1	3357839	3358108	HS_B2_H3K24me1_q10_FDR5_peak_1279	33	.	4.43174	5.84210	3.31164	227
1	3358267	3358580	HS_B2_H3K24me1_q10_FDR5_peak_1280	40	.	4.92415	6.83331	4.09392	135
1	3360402	3360955	HS_B2_H3K24me1_q10_FDR5_peak_1281	40	.	4.92415	6.83331	4.09392	507
1	3361102	3361404	HS_B2_H3K24me1_q10_FDR5_peak_1282	40	.	4.92415	6.83331	4.09392	229
1	3363827	3364045	HS_B2_H3K24me1_q10_FDR5_peak_1283	84	.	7.38623	12.33772	8.48886	84
1	3364619	3364877	HS_B2_H3K24me1_q10_FDR5_peak_1284	25	.	3.93932	4.89564	2.56664	120
1	3366114	3366505	HS_B2_H3K24me1_q10_FDR5_peak_1285	94	.	7.87864	13.53040	9.45153	275
1	3372677	3372947	HS_B2_H3K24me1_q10_FDR5_peak_1286	25	.	3.93932	4.89564	2.56664	64
1	3373219	3373469	HS_B2_H3K24me1_q10_FDR5_peak_1287	40	.	4.92415	6.83331	4.09392	108
1	3373699	3374021	HS_B2_H3K24me1_q10_FDR5_peak_1288	40	.	4.92415	6.83331	4.09392	202
1	3374847	3375051	HS_B2_H3K24me1_q10_FDR5_peak_1289	49	.	5.41657	7.86516	4.91766	99
1	3377237	3377384	HS_B2_H3K24me1_q10_FDR5_peak_1290	25	.	3.93932	4.89564	2.56664	47
1	3377928	3378109	HS_B2_H3K24me1_q10_FDR5_peak_1291	33	.	4.43174	5.84210	3.31164	62
1	3378495	3378744	HS_B2_H3K24me1_q10_FDR5_peak_1292	40	.	4.92415	6.83331	4.09392	142
1	3381928	3382808	HS_B2_H3K24me1_q10_FDR5_peak_1293	84	.	7.38623	12.33772	8.48886	414
1	3383929	3384153	HS_B2_H3K24me1_q10_FDR5_peak_1294	32	.	4.19422	5.69115	3.27712	97
1	3385888	3386170	HS_B2_H3K24me1_q10_FDR5_peak_1295	66	.	6.40140	10.03762	6.64393	136
1	3387582	3387923	HS_B2_H3K24me1_q10_FDR5_peak_1296	33	.	4.43174	5.84210	3.31164	54
1	3389165	3389356	HS_B2_H3K24me1_q10_FDR5_peak_1297	57	.	5.90898	8.93423	5.77139	118
1	3389522	3389827	HS_B2_H3K24me1_q10_FDR5_peak_1298	49	.	5.41657	7.86516	4.91766	263
1	3390397	3390592	HS_B2_H3K24me1_q10_FDR5_peak_1299	47	.	5.19076	7.50725	4.71427	122
1	3391754	3392004	HS_B2_H3K24me1_q10_FDR5_peak_1300	49	.	5.41657	7.86516	4.91766	132
1	3393535	3393729	HS_B2_H3K24me1_q10_FDR5_peak_1301	71	.	6.29134	10.56046	7.11405	124
1	3393867	3394156	HS_B2_H3K24me1_q10_FDR5_peak_1302	33	.	4.18592	5.91782	3.37789	227
1	3395289	3395625	HS_B2_H3K24me1_q10_FDR5_peak_1303	31	.	4.24698	5.55486	3.17029	113
1	3395852	3396042	HS_B2_H3K24me1_q10_FDR5_peak_1304	57	.	5.90898	8.93423	5.77139	84
1	3402193	3402682	HS_B2_H3K24me1_q10_FDR5_peak_1305	84	.	7.38623	12.33772	8.48886	84
1	3402801	3402964	HS_B2_H3K24me1_q10_FDR5_peak_1306	33	.	4.43174	5.84210	3.31164	102
1	3403232	3403737	HS_B2_H3K24me1_q10_FDR5_peak_1307	75	.	6.89381	11.17283	7.55416	374
1	3404181	3404328	HS_B2_H3K24me1_q10_FDR5_peak_1308	25	.	3.93932	4.89564	2.56664	126
1	3404789	3404955	HS_B2_H3K24me1_q10_FDR5_peak_1309	47	.	5.03307	7.53853	4.72513	122
1	3405891	3406133	HS_B2_H3K24me1_q10_FDR5_peak_1310	32	.	4.02990	5.66822	3.27339	107
1	3411664	3412012	HS_B2_H3K24me1_q10_FDR5_peak_1311	47	.	5.19076	7.50725	4.71427	230
1	3414020	3414429	HS_B2_H3K24me1_q10_FDR5_peak_1312	74	.	6.76891	10.97083	7.48691	195
1	3414625	3415339	HS_B2_H3K24me1_q10_FDR5_peak_1313	39	.	4.22579	6.50225	3.91919	73
1	3415534	3416040	HS_B2_H3K24me1_q10_FDR5_peak_1314	49	.	5.41657	7.86516	4.91766	190
1	3416213	3416700	HS_B2_H3K24me1_q10_FDR5_peak_1315	66	.	6.40140	10.03762	6.64393	248
1	3420355	3420502	HS_B2_H3K24me1_q10_FDR5_peak_1316	40	.	4.92415	6.83331	4.09392	29
1	3420918	3421089	HS_B2_H3K24me1_q10_FDR5_peak_1317	40	.	4.92415	6.83331	4.09392	97
1	3421185	3421366	HS_B2_H3K24me1_q10_FDR5_peak_1318	40	.	4.92415	6.83331	4.09392	128
1	3422234	3422616	HS_B2_H3K24me1_q10_FDR5_peak_1319	39	.	4.61365	6.59634	3.98446	276
1	3422746	3422961	HS_B2_H3K24me1_q10_FDR5_peak_1320	72	.	6.60642	10.70850	7.24634	84
1	3423329	3423606	HS_B2_H3K24me1_q10_FDR5_peak_1321	62	.	5.87191	9.52287	6.29539	130
1	3424470	3424929	HS_B2_H3K24me1_q10_FDR5_peak_1322	54	.	5.45249	8.51486	5.49973	335
1	3426294	3426445	HS_B2_H3K24me1_q10_FDR5_peak_1323	40	.	4.92415	6.83331	4.09392	51
1	3427828	3428056	HS_B2_H3K24me1_q10_FDR5_peak_1324	25	.	3.57567	4.93147	2.59332	188
1	3430399	3430680	HS_B2_H3K24me1_q10_FDR5_peak_1325	15	.	2.92555	3.50721	1.52284	119
1	3430949	3431110	HS_B2_H3K24me1_q10_FDR5_peak_1326	49	.	5.41657	7.86516	4.91766	103
1	3431713	3432001	HS_B2_H3K24me1_q10_FDR5_peak_1327	49	.	5.41657	7.86516	4.91766	214
1	3432198	3432345	HS_B2_H3K24me1_q10_FDR5_peak_1328	32	.	4.19422	5.69115	3.27712	106
1	3434490	3435082	HS_B2_H3K24me1_q10_FDR5_peak_1329	75	.	6.89381	11.17283	7.55416	310
1	3435868	3436015	HS_B2_H3K24me1_q10_FDR5_peak_1330	40	.	4.92415	6.83331	4.09392	68
1	3442304	3442572	HS_B2_H3K24me1_q10_FDR5_peak_1331	33	.	4.43174	5.84210	3.31164	196
1	3453282	3454133	HS_B2_H3K24me1_q10_FDR5_peak_1332	109	.	7.91730	15.34452	10.96317	736
1	3455377	3455524	HS_B2_H3K24me1_q10_FDR5_peak_1333	40	.	4.92415	6.83331	4.09392	87
1	3456219	3456588	HS_B2_H3K24me1_q10_FDR5_peak_1334	49	.	5.41657	7.86516	4.91766	70
1	3457669	3457816	HS_B2_H3K24me1_q10_FDR5_peak_1335	33	.	4.43174	5.84210	3.31164	101
1	3458113	3458489	HS_B2_H3K24me1_q10_FDR5_peak_1336	57	.	5.90898	8.93423	5.77139	301
1	3459109	3459911	HS_B2_H3K24me1_q10_FDR5_peak_1337	94	.	7.87864	13.53040	9.45153	679
1	3460042	3460331	HS_B2_H3K24me1_q10_FDR5_peak_1338	66	.	6.40140	10.03762	6.64393	192
1	3460576	3460930	HS_B2_H3K24me1_q10_FDR5_peak_1339	84	.	7.38623	12.33772	8.48886	226
1	3461606	3461839	HS_B2_H3K24me1_q10_FDR5_peak_1340	57	.	5.90898	8.93423	5.77139	126
1	3463183	3463330	HS_B2_H3K24me1_q10_FDR5_peak_1341	25	.	3.71230	4.73004	2.52470	128
1	3463491	3464471	HS_B2_H3K24me1_q10_FDR5_peak_1342	66	.	6.40140	10.03762	6.64393	263
1	3464646	3465019	HS_B2_H3K24me1_q10_FDR5_peak_1343	57	.	5.90898	8.93423	5.77139	296
1	3465162	3465353	HS_B2_H3K24me1_q10_FDR5_peak_1344	49	.	5.41657	7.86516	4.91766	79
1	3466741	3467003	HS_B2_H3K24me1_q10_FDR5_peak_1345	57	.	5.90898	8.93423	5.77139	173
1	3469587	3469834	HS_B2_H3K24me1_q10_FDR5_peak_1346	25	.	3.77480	4.82631	2.56664	61
1	3471658	3471924	HS_B2_H3K24me1_q10_FDR5_peak_1347	18	.	3.35538	4.00583	1.86558	140
1	3472067	3472699	HS_B2_H3K24me1_q10_FDR5_peak_1348	57	.	5.90898	8.93423	5.77139	231
1	3473221	3473444	HS_B2_H3K24me1_q10_FDR5_peak_1349	79	.	6.71076	11.62575	7.95452	82
1	3477524	3477810	HS_B2_H3K24me1_q10_FDR5_peak_1350	33	.	4.43174	5.84210	3.31164	111
1	3477920	3478700	HS_B2_H3K24me1_q10_FDR5_peak_1351	57	.	5.90898	8.93423	5.77139	304
1	3479116	3479561	HS_B2_H3K24me1_q10_FDR5_peak_1352	28	.	4.05243	5.25407	2.89155	206
1	3479915	3480960	HS_B2_H3K24me1_q10_FDR5_peak_1353	75	.	6.89381	11.17283	7.55416	707
1	3481949	3482099	HS_B2_H3K24me1_q10_FDR5_peak_1354	40	.	4.92415	6.83331	4.09392	25
1	3482450	3482782	HS_B2_H3K24me1_q10_FDR5_peak_1355	63	.	6.13453	9.60880	6.36876	101
1	3483354	3483553	HS_B2_H3K24me1_q10_FDR5_peak_1356	31	.	4.12478	5.58266	3.19372	100
1	3489751	3489988	HS_B2_H3K24me1_q10_FDR5_peak_1357	57	.	5.90898	8.93423	5.77139	129
1	3490128	3490467	HS_B2_H3K24me1_q10_FDR5_peak_1358	75	.	6.89381	11.17283	7.55416	114
1	3491872	3492092	HS_B2_H3K24me1_q10_FDR5_peak_1359	40	.	4.92415	6.83331	4.09392	120
1	3492684	3492911	HS_B2_H3K24me1_q10_FDR5_peak_1360	57	.	5.90898	8.93423	5.77139	111
1	3493836	3494168	HS_B2_H3K24me1_q10_FDR5_peak_1361	40	.	4.92415	6.83331	4.09392	212
1	3494654	3495169	HS_B2_H3K24me1_q10_FDR5_peak_1362	40	.	4.73600	6.78951	4.09392	162
1	3495571	3495781	HS_B2_H3K24me1_q10_FDR5_peak_1363	39	.	4.61365	6.59634	3.98446	77
1	3496906	3497100	HS_B2_H3K24me1_q10_FDR5_peak_1364	33	.	3.95411	5.78882	3.31164	54
1	3498508	3499268	HS_B2_H3K24me1_q10_FDR5_peak_1365	32	.	4.19422	5.69115	3.27712	253
1	3499773	3500035	HS_B2_H3K24me1_q10_FDR5_peak_1366	38	.	4.53725	6.47560	3.89890	136
1	3500351	3500586	HS_B2_H3K24me1_q10_FDR5_peak_1367	18	.	3.29982	3.92173	1.86558	221
1	3500789	3500936	HS_B2_H3K24me1_q10_FDR5_peak_1368	54	.	5.45249	8.51486	5.49973	39
1	3501112	3501304	HS_B2_H3K24me1_q10_FDR5_peak_1369	40	.	4.71535	6.75692	4.09392	122
1	3502492	3503337	HS_B2_H3K24me1_q10_FDR5_peak_1370	156	.	10.74254	21.03833	15.69369	529
1	3504659	3505229	HS_B2_H3K24me1_q10_FDR5_peak_1371	75	.	6.83616	11.07955	7.55416	108
1	3506049	3506437	HS_B2_H3K24me1_q10_FDR5_peak_1372	91	.	7.58662	13.05430	9.13021	86
1	3508740	3509250	HS_B2_H3K24me1_q10_FDR5_peak_1373	38	.	4.53725	6.47560	3.89890	125
1	3510132	3510307	HS_B2_H3K24me1_q10_FDR5_peak_1374	36	.	4.35451	6.18609	3.62769	59
1	3511659	3512230	HS_B2_H3K24me1_q10_FDR5_peak_1375	62	.	6.07619	9.51523	6.29539	477
1	3514555	3514847	HS_B2_H3K24me1_q10_FDR5_peak_1376	95	.	7.42460	13.62600	9.53547	128
1	3515012	3515606	HS_B2_H3K24me1_q10_FDR5_peak_1377	52	.	5.47853	8.24773	5.26952	471
1	3515879	3516272	HS_B2_H3K24me1_q10_FDR5_peak_1378	65	.	6.28541	9.85104	6.59437	270
1	3516400	3516958	HS_B2_H3K24me1_q10_FDR5_peak_1379	47	.	5.24108	7.58686	4.76977	369
1	3519637	3520072	HS_B2_H3K24me1_q10_FDR5_peak_1380	57	.	5.90898	8.93423	5.77139	313
1	3521070	3521304	HS_B2_H3K24me1_q10_FDR5_peak_1381	47	.	5.03307	7.53853	4.72513	65
1	3522221	3522478	HS_B2_H3K24me1_q10_FDR5_peak_1382	49	.	5.41657	7.86516	4.91766	114
1	3523056	3524488	HS_B2_H3K24me1_q10_FDR5_peak_1383	57	.	5.90898	8.93423	5.77139	1104
1	3524939	3525680	HS_B2_H3K24me1_q10_FDR5_peak_1384	49	.	5.41657	7.86516	4.91766	470
1	3527076	3527546	HS_B2_H3K24me1_q10_FDR5_peak_1385	75	.	6.89381	11.17283	7.55416	358
1	3528984	3530970	HS_B2_H3K24me1_q10_FDR5_peak_1386	146	.	10.34072	19.85851	14.60319	1173
1	3532099	3532570	HS_B2_H3K24me1_q10_FDR5_peak_1387	39	.	4.61365	6.59634	3.98446	361
1	3533149	3533823	HS_B2_H3K24me1_q10_FDR5_peak_1388	49	.	5.41657	7.86516	4.91766	458
1	3534874	3535251	HS_B2_H3K24me1_q10_FDR5_peak_1389	49	.	5.41657	7.86516	4.91766	240
1	3535814	3536061	HS_B2_H3K24me1_q10_FDR5_peak_1390	54	.	5.45249	8.51486	5.49973	119
1	3537892	3538912	HS_B2_H3K24me1_q10_FDR5_peak_1391	47	.	5.03307	7.53853	4.72513	419
1	3539881	3540104	HS_B2_H3K24me1_q10_FDR5_peak_1392	57	.	5.90898	8.93423	5.77139	91
1	3540237	3540398	HS_B2_H3K24me1_q10_FDR5_peak_1393	33	.	4.43174	5.84210	3.31164	146
1	3541032	3541282	HS_B2_H3K24me1_q10_FDR5_peak_1394	40	.	4.92415	6.83331	4.09392	187
1	3542447	3543591	HS_B2_H3K24me1_q10_FDR5_peak_1395	88	.	7.13018	12.71709	8.82066	1010
1	3543870	3544497	HS_B2_H3K24me1_q10_FDR5_peak_1396	63	.	6.13453	9.60880	6.36876	140
1	3547458	3547697	HS_B2_H3K24me1_q10_FDR5_peak_1397	66	.	6.40140	10.03762	6.64393	122
1	3548077	3548869	HS_B2_H3K24me1_q10_FDR5_peak_1398	54	.	5.45249	8.51486	5.49973	161
1	3549053	3549620	HS_B2_H3K24me1_q10_FDR5_peak_1399	49	.	5.41657	7.86516	4.91766	257
1	3549766	3550155	HS_B2_H3K24me1_q10_FDR5_peak_1400	39	.	4.61365	6.59634	3.98446	195
1	3550554	3550834	HS_B2_H3K24me1_q10_FDR5_peak_1401	49	.	5.41657	7.86516	4.91766	134
1	3551067	3551328	HS_B2_H3K24me1_q10_FDR5_peak_1402	75	.	6.89381	11.17283	7.55416	131
1	3551643	3551960	HS_B2_H3K24me1_q10_FDR5_peak_1403	57	.	5.90898	8.93423	5.77139	78
1	3552188	3552370	HS_B2_H3K24me1_q10_FDR5_peak_1404	57	.	5.90898	8.93423	5.77139	50
1	3552709	3552856	HS_B2_H3K24me1_q10_FDR5_peak_1405	47	.	5.03307	7.53853	4.72513	40
1	3557516	3557803	HS_B2_H3K24me1_q10_FDR5_peak_1406	57	.	5.90898	8.93423	5.77139	182
1	3561016	3561578	HS_B2_H3K24me1_q10_FDR5_peak_1407	71	.	6.29134	10.56046	7.11405	137
1	3562762	3562909	HS_B2_H3K24me1_q10_FDR5_peak_1408	33	.	4.43174	5.84210	3.31164	96
1	3563308	3563501	HS_B2_H3K24me1_q10_FDR5_peak_1409	18	.	3.44691	3.99895	1.86558	115
1	3564734	3565057	HS_B2_H3K24me1_q10_FDR5_peak_1410	49	.	5.41657	7.86516	4.91766	177
1	3565262	3565674	HS_B2_H3K24me1_q10_FDR5_peak_1411	40	.	4.92415	6.83331	4.09392	304
1	3566148	3566399	HS_B2_H3K24me1_q10_FDR5_peak_1412	33	.	4.43174	5.84210	3.31164	145
1	3566560	3566745	HS_B2_H3K24me1_q10_FDR5_peak_1413	84	.	7.38623	12.33772	8.48886	111
1	3566955	3567333	HS_B2_H3K24me1_q10_FDR5_peak_1414	72	.	6.60642	10.70850	7.24634	109
1	3567911	3568077	HS_B2_H3K24me1_q10_FDR5_peak_1415	47	.	5.03307	7.53853	4.72513	132
1	3568765	3569027	HS_B2_H3K24me1_q10_FDR5_peak_1416	40	.	4.92415	6.83331	4.09392	102
1	3569179	3569512	HS_B2_H3K24me1_q10_FDR5_peak_1417	39	.	4.61365	6.59634	3.98446	52
1	3570175	3570441	HS_B2_H3K24me1_q10_FDR5_peak_1418	66	.	6.40140	10.03762	6.64393	186
1	3570577	3570835	HS_B2_H3K24me1_q10_FDR5_peak_1419	84	.	7.38623	12.33772	8.48886	195
1	3570975	3571232	HS_B2_H3K24me1_q10_FDR5_peak_1420	39	.	4.61365	6.59634	3.98446	140
1	3572820	3572980	HS_B2_H3K24me1_q10_FDR5_peak_1421	49	.	5.41657	7.86516	4.91766	89
1	3573146	3573864	HS_B2_H3K24me1_q10_FDR5_peak_1422	27	.	3.44968	5.15346	2.79965	611
1	3574062	3574329	HS_B2_H3K24me1_q10_FDR5_peak_1423	49	.	5.41657	7.86516	4.91766	138
1	3576149	3576457	HS_B2_H3K24me1_q10_FDR5_peak_1424	57	.	5.59710	8.74719	5.71074	118
1	3577887	3578065	HS_B2_H3K24me1_q10_FDR5_peak_1425	54	.	5.45249	8.51486	5.49973	61
1	3578572	3578881	HS_B2_H3K24me1_q10_FDR5_peak_1426	66	.	6.40140	10.03762	6.64393	207
1	3579717	3579906	HS_B2_H3K24me1_q10_FDR5_peak_1427	66	.	6.40140	10.03762	6.64393	104
1	3581140	3581287	HS_B2_H3K24me1_q10_FDR5_peak_1428	33	.	4.43174	5.84210	3.31164	113
1	3582179	3582377	HS_B2_H3K24me1_q10_FDR5_peak_1429	40	.	4.92415	6.83331	4.09392	102
1	3583854	3584140	HS_B2_H3K24me1_q10_FDR5_peak_1430	57	.	5.90898	8.93423	5.77139	103
1	3584391	3584638	HS_B2_H3K24me1_q10_FDR5_peak_1431	15	.	2.92555	3.50721	1.52284	76
1	3584746	3584991	HS_B2_H3K24me1_q10_FDR5_peak_1432	52	.	4.87591	8.19893	5.22345	99
1	3586792	3587113	HS_B2_H3K24me1_q10_FDR5_peak_1433	49	.	5.41657	7.86516	4.91766	119
1	3588653	3588844	HS_B2_H3K24me1_q10_FDR5_peak_1434	25	.	3.93932	4.89564	2.56664	124
1	3589341	3589621	HS_B2_H3K24me1_q10_FDR5_peak_1435	49	.	5.41657	7.86516	4.91766	43
1	3590001	3590522	HS_B2_H3K24me1_q10_FDR5_peak_1436	114	.	8.86348	15.99268	11.43552	138
1	3590892	3591206	HS_B2_H3K24me1_q10_FDR5_peak_1437	33	.	4.43174	5.84210	3.31164	221
1	3591998	3592559	HS_B2_H3K24me1_q10_FDR5_peak_1438	66	.	6.40140	10.03762	6.64393	137
1	3593724	3594152	HS_B2_H3K24me1_q10_FDR5_peak_1439	49	.	5.41657	7.86516	4.91766	322
1	3594462	3594846	HS_B2_H3K24me1_q10_FDR5_peak_1440	49	.	5.41657	7.86516	4.91766	116
1	3595504	3595712	HS_B2_H3K24me1_q10_FDR5_peak_1441	40	.	4.92415	6.83331	4.09392	112
1	3596087	3596234	HS_B2_H3K24me1_q10_FDR5_peak_1442	49	.	5.41657	7.86516	4.91766	50
1	3596901	3597434	HS_B2_H3K24me1_q10_FDR5_peak_1443	57	.	5.90898	8.93423	5.77139	417
1	3597639	3598397	HS_B2_H3K24me1_q10_FDR5_peak_1444	25	.	3.13861	4.78359	2.56664	587
1	3598662	3599459	HS_B2_H3K24me1_q10_FDR5_peak_1445	75	.	6.89381	11.17283	7.55416	97
1	3599632	3599897	HS_B2_H3K24me1_q10_FDR5_peak_1446	54	.	5.45249	8.51486	5.49973	55
1	3601474	3601974	HS_B2_H3K24me1_q10_FDR5_peak_1447	57	.	5.83060	8.80888	5.76829	64
1	3602861	3603133	HS_B2_H3K24me1_q10_FDR5_peak_1448	18	.	3.35538	4.00583	1.86558	174
1	3603409	3604359	HS_B2_H3K24me1_q10_FDR5_peak_1449	47	.	5.19076	7.50725	4.71427	256
1	3608622	3608903	HS_B2_H3K24me1_q10_FDR5_peak_1450	40	.	4.92415	6.83331	4.09392	167
1	3609114	3609583	HS_B2_H3K24me1_q10_FDR5_peak_1451	75	.	6.89381	11.17283	7.55416	270
1	3609679	3610261	HS_B2_H3K24me1_q10_FDR5_peak_1452	57	.	5.90898	8.93423	5.77139	297
1	3611840	3612414	HS_B2_H3K24me1_q10_FDR5_peak_1453	66	.	6.40140	10.03762	6.64393	166
1	3613744	3613925	HS_B2_H3K24me1_q10_FDR5_peak_1454	49	.	5.41657	7.86516	4.91766	124
1	3618312	3618459	HS_B2_H3K24me1_q10_FDR5_peak_1455	33	.	4.43174	5.84210	3.31164	99
1	3618657	3618945	HS_B2_H3K24me1_q10_FDR5_peak_1456	40	.	4.92415	6.83331	4.09392	179
1	3623288	3623706	HS_B2_H3K24me1_q10_FDR5_peak_1457	32	.	4.19422	5.69115	3.27712	322
1	3624075	3624646	HS_B2_H3K24me1_q10_FDR5_peak_1458	49	.	5.41657	7.86516	4.91766	299
1	3627881	3628118	HS_B2_H3K24me1_q10_FDR5_peak_1459	49	.	5.41657	7.86516	4.91766	108
1	3631264	3631699	HS_B2_H3K24me1_q10_FDR5_peak_1460	54	.	5.45249	8.51486	5.49973	238
1	3632374	3632613	HS_B2_H3K24me1_q10_FDR5_peak_1461	66	.	6.40140	10.03762	6.64393	135
1	3632796	3632959	HS_B2_H3K24me1_q10_FDR5_peak_1462	40	.	4.92415	6.83331	4.09392	62
1	3633556	3633745	HS_B2_H3K24me1_q10_FDR5_peak_1463	40	.	4.92415	6.83331	4.09392	70
1	3634458	3634676	HS_B2_H3K24me1_q10_FDR5_peak_1464	25	.	3.77480	4.82631	2.56664	83
1	3636463	3636625	HS_B2_H3K24me1_q10_FDR5_peak_1465	15	.	2.92555	3.50721	1.52284	37
1	3638189	3638360	HS_B2_H3K24me1_q10_FDR5_peak_1466	49	.	5.34472	7.75108	4.91766	60
1	3639657	3639967	HS_B2_H3K24me1_q10_FDR5_peak_1467	40	.	4.92415	6.83331	4.09392	100
1	3640766	3640922	HS_B2_H3K24me1_q10_FDR5_peak_1468	54	.	5.45249	8.51486	5.49973	59
1	3641395	3641701	HS_B2_H3K24me1_q10_FDR5_peak_1469	135	.	9.84831	18.54845	13.50913	136
1	3646016	3646163	HS_B2_H3K24me1_q10_FDR5_peak_1470	33	.	4.43174	5.84210	3.31164	63
1	3650574	3651145	HS_B2_H3K24me1_q10_FDR5_peak_1471	114	.	8.55512	15.94119	11.43552	145
1	3651292	3651893	HS_B2_H3K24me1_q10_FDR5_peak_1472	78	.	6.13690	11.44705	7.80706	476
1	3652005	3653379	HS_B2_H3K24me1_q10_FDR5_peak_1473	52	.	4.25954	8.26254	5.28315	551
1	3657574	3658058	HS_B2_H3K24me1_q10_FDR5_peak_1474	49	.	5.37127	7.79321	4.91766	182
1	3664125	3664345	HS_B2_H3K24me1_q10_FDR5_peak_1475	62	.	6.07619	9.51523	6.29539	98
1	3666518	3666693	HS_B2_H3K24me1_q10_FDR5_peak_1476	48	.	5.31843	7.70938	4.88448	65
1	3668898	3669635	HS_B2_H3K24me1_q10_FDR5_peak_1477	124	.	7.80146	17.04173	12.40187	292
1	3670945	3671159	HS_B2_H3K24me1_q10_FDR5_peak_1478	49	.	5.41657	7.86516	4.91766	136
1	3672632	3672906	HS_B2_H3K24me1_q10_FDR5_peak_1479	40	.	4.92415	6.83331	4.09392	80
1	3673161	3673378	HS_B2_H3K24me1_q10_FDR5_peak_1480	40	.	4.92415	6.83331	4.09392	96
1	3673954	3674195	HS_B2_H3K24me1_q10_FDR5_peak_1481	57	.	5.90898	8.93423	5.77139	136
1	3674491	3674942	HS_B2_H3K24me1_q10_FDR5_peak_1482	75	.	6.89381	11.17283	7.55416	319
1	3676695	3676937	HS_B2_H3K24me1_q10_FDR5_peak_1483	33	.	4.43174	5.84210	3.31164	167
1	3677202	3677539	HS_B2_H3K24me1_q10_FDR5_peak_1484	62	.	5.87191	9.52287	6.29539	230
1	3678703	3679124	HS_B2_H3K24me1_q10_FDR5_peak_1485	76	.	6.75404	11.31227	7.68200	345
1	3680917	3681753	HS_B2_H3K24me1_q10_FDR5_peak_1486	39	.	4.61365	6.59634	3.98446	609
1	3681868	3682116	HS_B2_H3K24me1_q10_FDR5_peak_1487	57	.	5.90898	8.93423	5.77139	132
1	3685504	3685899	HS_B2_H3K24me1_q10_FDR5_peak_1488	57	.	5.90898	8.93423	5.77139	65
1	3686220	3686367	HS_B2_H3K24me1_q10_FDR5_peak_1489	25	.	3.77480	4.82631	2.56664	61
1	3688809	3689671	HS_B2_H3K24me1_q10_FDR5_peak_1490	66	.	6.40140	10.03762	6.64393	134
1	3690327	3690510	HS_B2_H3K24me1_q10_FDR5_peak_1491	36	.	4.50270	6.17267	3.61705	101
1	3691114	3691280	HS_B2_H3K24me1_q10_FDR5_peak_1492	25	.	3.57567	4.93147	2.59332	47
1	3691423	3691917	HS_B2_H3K24me1_q10_FDR5_peak_1493	57	.	5.90898	8.93423	5.77139	235
1	3692482	3692713	HS_B2_H3K24me1_q10_FDR5_peak_1494	40	.	4.92415	6.83331	4.09392	155
1	3692855	3693503	HS_B2_H3K24me1_q10_FDR5_peak_1495	57	.	5.90898	8.93423	5.77139	527
1	3694825	3694999	HS_B2_H3K24me1_q10_FDR5_peak_1496	62	.	5.87191	9.52287	6.29539	80
1	3695220	3696171	HS_B2_H3K24me1_q10_FDR5_peak_1497	75	.	6.89381	11.17283	7.55416	327
1	3697010	3697457	HS_B2_H3K24me1_q10_FDR5_peak_1498	54	.	5.45249	8.51486	5.49973	337
1	3697721	3698023	HS_B2_H3K24me1_q10_FDR5_peak_1499	40	.	4.92415	6.83331	4.09392	231
1	3698264	3698782	HS_B2_H3K24me1_q10_FDR5_peak_1500	94	.	7.87864	13.53040	9.45153	272
1	3699519	3699785	HS_B2_H3K24me1_q10_FDR5_peak_1501	25	.	3.77480	4.82631	2.56664	180
1	3700989	3701429	HS_B2_H3K24me1_q10_FDR5_peak_1502	71	.	6.29134	10.56046	7.11405	295
1	3702106	3702253	HS_B2_H3K24me1_q10_FDR5_peak_1503	33	.	4.43174	5.84210	3.31164	41
1	3703015	3703536	HS_B2_H3K24me1_q10_FDR5_peak_1504	47	.	5.03307	7.53853	4.72513	385
1	3704658	3704805	HS_B2_H3K24me1_q10_FDR5_peak_1505	25	.	3.77480	4.82631	2.56664	143
1	3705507	3705818	HS_B2_H3K24me1_q10_FDR5_peak_1506	57	.	5.90898	8.93423	5.77139	131
1	3706772	3706932	HS_B2_H3K24me1_q10_FDR5_peak_1507	39	.	4.61365	6.59634	3.98446	65
1	3707596	3707828	HS_B2_H3K24me1_q10_FDR5_peak_1508	45	.	4.55085	7.33592	4.56254	92
1	3708833	3709109	HS_B2_H3K24me1_q10_FDR5_peak_1509	25	.	3.93932	4.89564	2.56664	237
1	3711367	3711702	HS_B2_H3K24me1_q10_FDR5_peak_1510	25	.	3.93932	4.89564	2.56664	48
1	3713259	3713460	HS_B2_H3K24me1_q10_FDR5_peak_1511	32	.	4.19422	5.69115	3.27712	60
1	3714246	3715119	HS_B2_H3K24me1_q10_FDR5_peak_1512	71	.	6.29134	10.56046	7.11405	194
1	3715313	3715665	HS_B2_H3K24me1_q10_FDR5_peak_1513	40	.	4.92415	6.83331	4.09392	226
1	3716190	3716618	HS_B2_H3K24me1_q10_FDR5_peak_1514	40	.	4.92415	6.83331	4.09392	69
1	3717746	3718213	HS_B2_H3K24me1_q10_FDR5_peak_1515	49	.	5.41657	7.86516	4.91766	169
1	3718668	3718829	HS_B2_H3K24me1_q10_FDR5_peak_1516	54	.	5.45249	8.51486	5.49973	54
1	3721232	3721412	HS_B2_H3K24me1_q10_FDR5_peak_1517	33	.	4.43174	5.84210	3.31164	38
1	3722122	3722306	HS_B2_H3K24me1_q10_FDR5_peak_1518	40	.	4.92415	6.83331	4.09392	73
1	3722540	3722791	HS_B2_H3K24me1_q10_FDR5_peak_1519	66	.	6.40140	10.03762	6.64393	135
1	3723543	3723737	HS_B2_H3K24me1_q10_FDR5_peak_1520	25	.	3.93932	4.89564	2.56664	134
1	3727236	3727469	HS_B2_H3K24me1_q10_FDR5_peak_1521	75	.	6.89381	11.17283	7.55416	122
1	3727757	3728210	HS_B2_H3K24me1_q10_FDR5_peak_1522	40	.	4.92415	6.83331	4.09392	322
1	3729252	3729497	HS_B2_H3K24me1_q10_FDR5_peak_1523	40	.	4.92415	6.83331	4.09392	183
1	3729793	3730035	HS_B2_H3K24me1_q10_FDR5_peak_1524	25	.	3.93932	4.89564	2.56664	9
1	3730979	3731395	HS_B2_H3K24me1_q10_FDR5_peak_1525	57	.	5.90898	8.93423	5.77139	242
1	3732069	3732244	HS_B2_H3K24me1_q10_FDR5_peak_1526	40	.	4.92415	6.83331	4.09392	130
1	3732835	3733394	HS_B2_H3K24me1_q10_FDR5_peak_1527	52	.	4.87591	8.19893	5.22345	248
1	3733586	3733908	HS_B2_H3K24me1_q10_FDR5_peak_1528	66	.	6.40140	10.03762	6.64393	217
1	3734283	3734578	HS_B2_H3K24me1_q10_FDR5_peak_1529	62	.	5.87191	9.52287	6.29539	125
1	3734724	3735063	HS_B2_H3K24me1_q10_FDR5_peak_1530	75	.	6.89381	11.17283	7.55416	105
1	3735714	3735861	HS_B2_H3K24me1_q10_FDR5_peak_1531	40	.	4.92415	6.83331	4.09392	62
1	3736309	3736563	HS_B2_H3K24me1_q10_FDR5_peak_1532	33	.	4.43174	5.84210	3.31164	118
1	3740893	3741065	HS_B2_H3K24me1_q10_FDR5_peak_1533	57	.	5.90898	8.93423	5.77139	80
1	3741666	3742274	HS_B2_H3K24me1_q10_FDR5_peak_1534	66	.	6.40140	10.03762	6.64393	418
1	3744594	3745368	HS_B2_H3K24me1_q10_FDR5_peak_1535	135	.	9.76595	18.41239	13.50913	208
1	3745545	3746214	HS_B2_H3K24me1_q10_FDR5_peak_1536	90	.	7.55019	12.99498	9.07652	448
1	3746430	3747008	HS_B2_H3K24me1_q10_FDR5_peak_1537	57	.	5.29785	8.91794	5.77139	329
1	3752608	3752933	HS_B2_H3K24me1_q10_FDR5_peak_1538	66	.	6.40140	10.03762	6.64393	90
1	3755490	3755700	HS_B2_H3K24me1_q10_FDR5_peak_1539	22	.	3.63546	4.43068	2.25507	110
1	3762957	3763583	HS_B2_H3K24me1_q10_FDR5_peak_1540	62	.	5.87191	9.52287	6.29539	96
1	3770178	3770508	HS_B2_H3K24me1_q10_FDR5_peak_1541	33	.	4.43174	5.84210	3.31164	307
1	3771527	3772036	HS_B2_H3K24me1_q10_FDR5_peak_1542	35	.	3.58698	6.09979	3.55130	378
1	3772134	3772345	HS_B2_H3K24me1_q10_FDR5_peak_1543	15	.	2.35163	3.57235	1.57965	84
1	3772845	3773320	HS_B2_H3K24me1_q10_FDR5_peak_1544	75	.	6.89381	11.17283	7.55416	243
1	3773493	3773985	HS_B2_H3K24me1_q10_FDR5_peak_1545	75	.	6.89381	11.17283	7.55416	69
1	3774083	3774648	HS_B2_H3K24me1_q10_FDR5_peak_1546	75	.	6.89381	11.17283	7.55416	421
1	3775167	3776909	HS_B2_H3K24me1_q10_FDR5_peak_1547	114	.	8.86348	15.99268	11.43552	441
1	3777137	3777769	HS_B2_H3K24me1_q10_FDR5_peak_1548	47	.	5.03307	7.53853	4.72513	380
1	3777925	3778072	HS_B2_H3K24me1_q10_FDR5_peak_1549	49	.	5.41657	7.86516	4.91766	77
1	3778842	3779125	HS_B2_H3K24me1_q10_FDR5_peak_1550	57	.	5.90898	8.93423	5.77139	118
1	3779713	3779892	HS_B2_H3K24me1_q10_FDR5_peak_1551	94	.	7.87864	13.53040	9.45153	54
1	3783891	3784054	HS_B2_H3K24me1_q10_FDR5_peak_1552	44	.	4.99876	7.20401	4.44174	108
1	3784209	3784356	HS_B2_H3K24me1_q10_FDR5_peak_1553	22	.	3.61873	4.40523	2.23058	15
1	3788105	3788431	HS_B2_H3K24me1_q10_FDR5_peak_1554	47	.	5.03307	7.53853	4.72513	126
1	3789110	3789764	HS_B2_H3K24me1_q10_FDR5_peak_1555	43	.	4.90800	7.06082	4.31145	399
1	3789885	3791204	HS_B2_H3K24me1_q10_FDR5_peak_1556	66	.	6.08092	9.86090	6.60364	600
1	3794996	3795179	HS_B2_H3K24me1_q10_FDR5_peak_1557	33	.	3.71504	5.86410	3.32842	116
1	3814789	3815244	HS_B2_H3K24me1_q10_FDR5_peak_1558	94	.	7.65458	13.57740	9.49170	108
1	3817983	3818198	HS_B2_H3K24me1_q10_FDR5_peak_1559	57	.	5.90898	8.93423	5.77139	112
1	3819769	3819916	HS_B2_H3K24me1_q10_FDR5_peak_1560	25	.	3.93932	4.89564	2.56664	52
1	3824813	3824965	HS_B2_H3K24me1_q10_FDR5_peak_1561	49	.	5.41657	7.86516	4.91766	77
1	3850948	3851110	HS_B2_H3K24me1_q10_FDR5_peak_1562	38	.	4.65187	6.40585	3.83589	117
1	3857716	3858894	HS_B2_H3K24me1_q10_FDR5_peak_1563	91	.	6.83338	13.05790	9.13340	833
1	3865784	3865964	HS_B2_H3K24me1_q10_FDR5_peak_1564	40	.	4.67457	6.69256	4.07231	45
1	3868154	3868301	HS_B2_H3K24me1_q10_FDR5_peak_1565	26	.	3.90916	5.03323	2.68825	105
1	3869553	3870160	HS_B2_H3K24me1_q10_FDR5_peak_1566	58	.	5.80036	9.07317	5.89943	174
1	3870700	3870866	HS_B2_H3K24me1_q10_FDR5_peak_1567	42	.	4.88582	7.02583	4.27799	48
1	3870975	3871232	HS_B2_H3K24me1_q10_FDR5_peak_1568	26	.	3.85801	4.95445	2.61558	162
1	3876802	3876961	HS_B2_H3K24me1_q10_FDR5_peak_1569	33	.	4.18592	5.91782	3.37789	82
1	3880359	3880861	HS_B2_H3K24me1_q10_FDR5_peak_1570	61	.	5.96277	9.33342	6.13678	392
1	3881141	3881446	HS_B2_H3K24me1_q10_FDR5_peak_1571	31	.	4.24698	5.55486	3.17029	170
1	3886808	3886989	HS_B2_H3K24me1_q10_FDR5_peak_1572	42	.	4.84206	6.95681	4.21159	49
1	3894658	3894854	HS_B2_H3K24me1_q10_FDR5_peak_1573	38	.	4.53725	6.47560	3.89890	92
1	3899641	3900015	HS_B2_H3K24me1_q10_FDR5_peak_1574	22	.	3.18432	4.47390	2.29295	281
1	3902003	3902601	HS_B2_H3K24me1_q10_FDR5_peak_1575	114	.	8.55512	15.94119	11.43552	451
1	3904215	3904522	HS_B2_H3K24me1_q10_FDR5_peak_1576	33	.	4.37295	5.75049	3.31164	187
1	3905779	3905929	HS_B2_H3K24me1_q10_FDR5_peak_1577	49	.	5.41657	7.86516	4.91766	50
1	3906228	3906383	HS_B2_H3K24me1_q10_FDR5_peak_1578	49	.	5.41657	7.86516	4.91766	36
1	3907587	3907956	HS_B2_H3K24me1_q10_FDR5_peak_1579	57	.	5.90898	8.93423	5.77139	252
1	3908900	3909060	HS_B2_H3K24me1_q10_FDR5_peak_1580	81	.	7.07831	11.83786	8.14982	114
1	3910502	3911240	HS_B2_H3K24me1_q10_FDR5_peak_1581	40	.	4.92415	6.83331	4.09392	178
1	3911397	3911640	HS_B2_H3K24me1_q10_FDR5_peak_1582	25	.	3.93932	4.89564	2.56664	33
1	3911935	3912428	HS_B2_H3K24me1_q10_FDR5_peak_1583	33	.	4.43174	5.84210	3.31164	348
1	3912691	3913320	HS_B2_H3K24me1_q10_FDR5_peak_1584	94	.	7.87864	13.53040	9.45153	526
1	3914288	3914462	HS_B2_H3K24me1_q10_FDR5_peak_1585	49	.	5.41657	7.86516	4.91766	61
1	3914692	3914956	HS_B2_H3K24me1_q10_FDR5_peak_1586	47	.	5.03307	7.53853	4.72513	122
1	3923835	3923982	HS_B2_H3K24me1_q10_FDR5_peak_1587	40	.	4.92415	6.83331	4.09392	60
1	3924883	3925139	HS_B2_H3K24me1_q10_FDR5_peak_1588	33	.	4.43174	5.84210	3.31164	131
1	3925417	3925564	HS_B2_H3K24me1_q10_FDR5_peak_1589	33	.	4.43174	5.84210	3.31164	12
1	3943858	3944158	HS_B2_H3K24me1_q10_FDR5_peak_1590	62	.	5.87191	9.52287	6.29539	156
1	3945302	3945539	HS_B2_H3K24me1_q10_FDR5_peak_1591	20	.	3.25061	4.19948	2.03899	9
1	3945775	3945968	HS_B2_H3K24me1_q10_FDR5_peak_1592	25	.	3.93932	4.89564	2.56664	93
1	3955411	3955633	HS_B2_H3K24me1_q10_FDR5_peak_1593	33	.	4.43174	5.84210	3.31164	199
1	3958278	3958471	HS_B2_H3K24me1_q10_FDR5_peak_1594	32	.	4.28816	5.61871	3.22726	106
1	3976854	3977121	HS_B2_H3K24me1_q10_FDR5_peak_1595	25	.	3.93932	4.89564	2.56664	219
1	3978247	3978781	HS_B2_H3K24me1_q10_FDR5_peak_1596	66	.	6.40140	10.03762	6.64393	428
1	3979059	3979226	HS_B2_H3K24me1_q10_FDR5_peak_1597	57	.	5.90898	8.93423	5.77139	33
1	3982192	3982370	HS_B2_H3K24me1_q10_FDR5_peak_1598	49	.	5.41657	7.86516	4.91766	101
1	3986690	3986907	HS_B2_H3K24me1_q10_FDR5_peak_1599	37	.	4.60825	6.33761	3.77144	86
1	3987945	3988146	HS_B2_H3K24me1_q10_FDR5_peak_1600	29	.	4.08990	5.31191	2.94728	83
1	3999365	3999542	HS_B2_H3K24me1_q10_FDR5_peak_1601	39	.	4.22579	6.50225	3.91919	41
1	4000556	4000776	HS_B2_H3K24me1_q10_FDR5_peak_1602	75	.	6.89381	11.17283	7.55416	76
1	4004187	4004432	HS_B2_H3K24me1_q10_FDR5_peak_1603	66	.	6.40140	10.03762	6.64393	113
1	4004838	4005059	HS_B2_H3K24me1_q10_FDR5_peak_1604	49	.	5.41657	7.86516	4.91766	74
1	4021099	4021739	HS_B2_H3K24me1_q10_FDR5_peak_1605	49	.	5.41657	7.86516	4.91766	109
1	4022886	4023427	HS_B2_H3K24me1_q10_FDR5_peak_1606	94	.	7.87864	13.53040	9.45153	92
1	4049286	4049478	HS_B2_H3K24me1_q10_FDR5_peak_1607	57	.	5.90898	8.93423	5.77139	75
1	4053833	4054096	HS_B2_H3K24me1_q10_FDR5_peak_1608	62	.	5.87191	9.52287	6.29539	41
1	4055417	4055707	HS_B2_H3K24me1_q10_FDR5_peak_1609	57	.	5.90898	8.93423	5.77139	56
1	4061118	4061283	HS_B2_H3K24me1_q10_FDR5_peak_1610	40	.	4.92415	6.83331	4.09392	94
1	4061493	4061802	HS_B2_H3K24me1_q10_FDR5_peak_1611	66	.	6.40140	10.03762	6.64393	88
1	4062296	4062583	HS_B2_H3K24me1_q10_FDR5_peak_1612	32	.	4.19422	5.69115	3.27712	260
1	4063020	4063464	HS_B2_H3K24me1_q10_FDR5_peak_1613	32	.	3.90073	5.69997	3.27915	133
1	4071724	4071917	HS_B2_H3K24me1_q10_FDR5_peak_1614	33	.	4.43174	5.84210	3.31164	52
1	4075856	4076115	HS_B2_H3K24me1_q10_FDR5_peak_1615	25	.	3.77480	4.82631	2.56664	215
1	4081826	4081973	HS_B2_H3K24me1_q10_FDR5_peak_1616	33	.	4.43174	5.84210	3.31164	30
1	4082102	4082517	HS_B2_H3K24me1_q10_FDR5_peak_1617	40	.	4.92415	6.83331	4.09392	327
1	4088745	4089019	HS_B2_H3K24me1_q10_FDR5_peak_1618	49	.	5.41657	7.86516	4.91766	156
1	4090462	4090633	HS_B2_H3K24me1_q10_FDR5_peak_1619	40	.	4.92415	6.83331	4.09392	60
1	4094261	4094408	HS_B2_H3K24me1_q10_FDR5_peak_1620	18	.	3.44691	3.99895	1.86558	35
1	4108740	4109028	HS_B2_H3K24me1_q10_FDR5_peak_1621	94	.	7.87864	13.53040	9.45153	53
1	4109141	4109362	HS_B2_H3K24me1_q10_FDR5_peak_1622	33	.	4.43174	5.84210	3.31164	79
1	4122403	4122753	HS_B2_H3K24me1_q10_FDR5_peak_1623	47	.	5.03307	7.53853	4.72513	112
1	4127488	4127635	HS_B2_H3K24me1_q10_FDR5_peak_1624	33	.	4.43174	5.84210	3.31164	24
1	4128599	4128950	HS_B2_H3K24me1_q10_FDR5_peak_1625	40	.	4.56646	6.79042	4.09392	300
1	4132500	4132846	HS_B2_H3K24me1_q10_FDR5_peak_1626	66	.	6.40140	10.03762	6.64393	141
1	4133128	4133339	HS_B2_H3K24me1_q10_FDR5_peak_1627	33	.	4.43174	5.84210	3.31164	127
1	4160268	4160453	HS_B2_H3K24me1_q10_FDR5_peak_1628	25	.	3.77480	4.82631	2.56664	77
1	4161164	4161505	HS_B2_H3K24me1_q10_FDR5_peak_1629	66	.	6.40140	10.03762	6.64393	282
1	4227997	4228144	HS_B2_H3K24me1_q10_FDR5_peak_1630	36	.	4.50270	6.17267	3.61705	37
1	4345322	4345573	HS_B2_H3K24me1_q10_FDR5_peak_1631	40	.	4.92415	6.83331	4.09392	135
1	4351608	4351755	HS_B2_H3K24me1_q10_FDR5_peak_1632	39	.	4.71887	6.51077	3.92241	43
1	4356602	4356816	HS_B2_H3K24me1_q10_FDR5_peak_1633	49	.	5.41657	7.86516	4.91766	113
1	4365543	4365803	HS_B2_H3K24me1_q10_FDR5_peak_1634	40	.	4.92415	6.83331	4.09392	142
1	4365908	4366288	HS_B2_H3K24me1_q10_FDR5_peak_1635	25	.	3.93932	4.89564	2.56664	145
1	4422853	4423236	HS_B2_H3K24me1_q10_FDR5_peak_1636	40	.	4.92415	6.83331	4.09392	191
1	4460136	4460285	HS_B2_H3K24me1_q10_FDR5_peak_1637	40	.	4.92415	6.83331	4.09392	99
1	4460630	4460795	HS_B2_H3K24me1_q10_FDR5_peak_1638	66	.	6.40140	10.03762	6.64393	106
1	4482604	4482776	HS_B2_H3K24me1_q10_FDR5_peak_1639	47	.	5.03307	7.53853	4.72513	58
1	4486534	4486723	HS_B2_H3K24me1_q10_FDR5_peak_1640	49	.	5.41657	7.86516	4.91766	115
1	4489644	4489822	HS_B2_H3K24me1_q10_FDR5_peak_1641	75	.	6.89381	11.17283	7.55416	96
1	4511482	4511669	HS_B2_H3K24me1_q10_FDR5_peak_1642	66	.	6.40140	10.03762	6.64393	125
1	4517489	4517737	HS_B2_H3K24me1_q10_FDR5_peak_1643	33	.	4.43174	5.84210	3.31164	103
1	4527853	4528039	HS_B2_H3K24me1_q10_FDR5_peak_1644	49	.	5.41657	7.86516	4.91766	116
1	4528541	4528791	HS_B2_H3K24me1_q10_FDR5_peak_1645	33	.	4.43174	5.84210	3.31164	71
1	4561363	4561556	HS_B2_H3K24me1_q10_FDR5_peak_1646	40	.	4.92415	6.83331	4.09392	61
1	4565802	4565949	HS_B2_H3K24me1_q10_FDR5_peak_1647	40	.	4.92415	6.83331	4.09392	61
1	4594461	4594658	HS_B2_H3K24me1_q10_FDR5_peak_1648	57	.	5.90898	8.93423	5.77139	87
1	4600602	4600986	HS_B2_H3K24me1_q10_FDR5_peak_1649	40	.	4.92415	6.83331	4.09392	271
1	4614939	4615199	HS_B2_H3K24me1_q10_FDR5_peak_1650	33	.	4.43174	5.84210	3.31164	235
1	4615574	4615879	HS_B2_H3K24me1_q10_FDR5_peak_1651	75	.	6.89381	11.17283	7.55416	219
1	4616923	4617218	HS_B2_H3K24me1_q10_FDR5_peak_1652	84	.	7.38623	12.33772	8.48886	111
1	4617630	4617783	HS_B2_H3K24me1_q10_FDR5_peak_1653	75	.	6.89381	11.17283	7.55416	41
1	4626615	4626846	HS_B2_H3K24me1_q10_FDR5_peak_1654	57	.	5.90898	8.93423	5.77139	130
1	4627504	4627665	HS_B2_H3K24me1_q10_FDR5_peak_1655	57	.	5.90898	8.93423	5.77139	27
1	4629991	4630138	HS_B2_H3K24me1_q10_FDR5_peak_1656	49	.	5.41657	7.86516	4.91766	72
1	4632454	4632738	HS_B2_H3K24me1_q10_FDR5_peak_1657	49	.	5.41657	7.86516	4.91766	199
1	4633457	4633642	HS_B2_H3K24me1_q10_FDR5_peak_1658	40	.	4.92415	6.83331	4.09392	62
1	4636648	4636819	HS_B2_H3K24me1_q10_FDR5_peak_1659	49	.	5.41657	7.86516	4.91766	39
1	4637928	4638206	HS_B2_H3K24me1_q10_FDR5_peak_1660	33	.	4.43174	5.84210	3.31164	30
1	4652669	4653282	HS_B2_H3K24me1_q10_FDR5_peak_1661	33	.	3.71504	5.86410	3.32842	185
1	4653383	4653533	HS_B2_H3K24me1_q10_FDR5_peak_1662	62	.	5.87191	9.52287	6.29539	105
1	4654376	4654534	HS_B2_H3K24me1_q10_FDR5_peak_1663	37	.	4.14467	6.36486	3.79748	107
1	4656079	4656409	HS_B2_H3K24me1_q10_FDR5_peak_1664	40	.	3.81116	6.79696	4.09392	55
1	4666497	4666883	HS_B2_H3K24me1_q10_FDR5_peak_1665	75	.	6.89381	11.17283	7.55416	96
1	4675885	4676032	HS_B2_H3K24me1_q10_FDR5_peak_1666	39	.	4.61365	6.59634	3.98446	32
1	4681293	4681506	HS_B2_H3K24me1_q10_FDR5_peak_1667	49	.	5.41657	7.86516	4.91766	113
1	4687900	4688239	HS_B2_H3K24me1_q10_FDR5_peak_1668	104	.	8.37106	14.74921	10.43003	203
1	4689380	4689543	HS_B2_H3K24me1_q10_FDR5_peak_1669	57	.	5.90898	8.93423	5.77139	53
1	4691254	4691685	HS_B2_H3K24me1_q10_FDR5_peak_1670	94	.	7.87864	13.53040	9.45153	226
1	4693977	4694190	HS_B2_H3K24me1_q10_FDR5_peak_1671	40	.	4.92415	6.83331	4.09392	89
1	4694582	4694748	HS_B2_H3K24me1_q10_FDR5_peak_1672	25	.	3.93932	4.89564	2.56664	124
1	4697838	4697985	HS_B2_H3K24me1_q10_FDR5_peak_1673	40	.	4.92415	6.83331	4.09392	54
1	4698955	4699270	HS_B2_H3K24me1_q10_FDR5_peak_1674	54	.	5.45249	8.51486	5.49973	59
1	4700682	4700906	HS_B2_H3K24me1_q10_FDR5_peak_1675	40	.	4.92415	6.83331	4.09392	117
1	4701773	4701950	HS_B2_H3K24me1_q10_FDR5_peak_1676	57	.	5.90898	8.93423	5.77139	86
1	4702626	4702800	HS_B2_H3K24me1_q10_FDR5_peak_1677	40	.	4.92415	6.83331	4.09392	73
1	4710670	4711037	HS_B2_H3K24me1_q10_FDR5_peak_1678	57	.	5.90898	8.93423	5.77139	263
1	4711216	4711423	HS_B2_H3K24me1_q10_FDR5_peak_1679	57	.	5.90898	8.93423	5.77139	119
1	4711535	4712029	HS_B2_H3K24me1_q10_FDR5_peak_1680	30	.	3.07966	5.44996	3.07459	404
1	4713838	4714165	HS_B2_H3K24me1_q10_FDR5_peak_1681	40	.	4.92415	6.83331	4.09392	115
1	4723448	4723635	HS_B2_H3K24me1_q10_FDR5_peak_1682	33	.	4.43174	5.84210	3.31164	51
1	4724438	4724645	HS_B2_H3K24me1_q10_FDR5_peak_1683	32	.	4.19422	5.69115	3.27712	70
1	4725042	4725259	HS_B2_H3K24me1_q10_FDR5_peak_1684	49	.	5.41657	7.86516	4.91766	24
1	4727499	4727679	HS_B2_H3K24me1_q10_FDR5_peak_1685	49	.	5.41657	7.86516	4.91766	143
1	4728185	4728447	HS_B2_H3K24me1_q10_FDR5_peak_1686	66	.	6.40140	10.03762	6.64393	75
1	4728779	4729058	HS_B2_H3K24me1_q10_FDR5_peak_1687	15	.	2.92555	3.50721	1.52284	216
1	4731829	4732039	HS_B2_H3K24me1_q10_FDR5_peak_1688	94	.	7.87864	13.53040	9.45153	81
1	4734825	4735149	HS_B2_H3K24me1_q10_FDR5_peak_1689	57	.	5.90898	8.93423	5.77139	212
1	4735733	4735949	HS_B2_H3K24me1_q10_FDR5_peak_1690	57	.	5.90898	8.93423	5.77139	96
1	4756215	4756436	HS_B2_H3K24me1_q10_FDR5_peak_1691	49	.	5.41657	7.86516	4.91766	38
1	4757214	4757402	HS_B2_H3K24me1_q10_FDR5_peak_1692	49	.	5.41657	7.86516	4.91766	45
1	4769595	4769934	HS_B2_H3K24me1_q10_FDR5_peak_1693	49	.	5.41657	7.86516	4.91766	238
1	4770117	4770264	HS_B2_H3K24me1_q10_FDR5_peak_1694	49	.	5.41657	7.86516	4.91766	37
1	4772314	4772506	HS_B2_H3K24me1_q10_FDR5_peak_1695	49	.	5.41657	7.86516	4.91766	92
1	4781794	4781944	HS_B2_H3K24me1_q10_FDR5_peak_1696	57	.	5.90898	8.93423	5.77139	63
1	4784855	4785019	HS_B2_H3K24me1_q10_FDR5_peak_1697	32	.	4.19422	5.69115	3.27712	74
1	4984992	4985139	HS_B2_H3K24me1_q10_FDR5_peak_1698	40	.	4.92415	6.83331	4.09392	45
1	5080667	5080848	HS_B2_H3K24me1_q10_FDR5_peak_1699	32	.	4.19422	5.69115	3.27712	167
1	5086887	5087307	HS_B2_H3K24me1_q10_FDR5_peak_1700	49	.	5.41657	7.86516	4.91766	173
1	5130820	5131028	HS_B2_H3K24me1_q10_FDR5_peak_1701	47	.	5.19076	7.50725	4.71427	103
1	5161506	5161676	HS_B2_H3K24me1_q10_FDR5_peak_1702	33	.	4.43174	5.84210	3.31164	33
1	5287784	5287935	HS_B2_H3K24me1_q10_FDR5_peak_1703	57	.	5.90898	8.93423	5.77139	71
1	5297017	5297232	HS_B2_H3K24me1_q10_FDR5_peak_1704	57	.	5.90898	8.93423	5.77139	76
1	5403932	5404244	HS_B2_H3K24me1_q10_FDR5_peak_1705	25	.	3.57567	4.93147	2.59332	301
1	5408518	5408693	HS_B2_H3K24me1_q10_FDR5_peak_1706	47	.	5.03307	7.53853	4.72513	85
1	5472358	5472523	HS_B2_H3K24me1_q10_FDR5_peak_1707	66	.	6.40140	10.03762	6.64393	82
1	5478989	5479198	HS_B2_H3K24me1_q10_FDR5_peak_1708	57	.	5.90898	8.93423	5.77139	82
1	5479690	5480436	HS_B2_H3K24me1_q10_FDR5_peak_1709	32	.	3.90073	5.69997	3.27915	370
1	5504304	5504451	HS_B2_H3K24me1_q10_FDR5_peak_1710	20	.	3.25061	4.19948	2.03899	49
1	5507572	5507719	HS_B2_H3K24me1_q10_FDR5_peak_1711	40	.	4.92415	6.83331	4.09392	109
1	5509754	5509983	HS_B2_H3K24me1_q10_FDR5_peak_1712	33	.	4.43174	5.84210	3.31164	107
1	5643734	5643900	HS_B2_H3K24me1_q10_FDR5_peak_1713	49	.	5.41657	7.86516	4.91766	78
1	5661599	5662238	HS_B2_H3K24me1_q10_FDR5_peak_1714	33	.	4.43174	5.84210	3.31164	310
1	5667414	5667646	HS_B2_H3K24me1_q10_FDR5_peak_1715	28	.	4.05243	5.25407	2.89155	118
1	5667753	5667900	HS_B2_H3K24me1_q10_FDR5_peak_1716	26	.	3.87491	4.98048	2.63839	61
1	5668002	5668240	HS_B2_H3K24me1_q10_FDR5_peak_1717	39	.	4.61365	6.59634	3.98446	200
1	5704294	5704444	HS_B2_H3K24me1_q10_FDR5_peak_1718	40	.	4.56646	6.79042	4.09392	78
1	5708801	5708948	HS_B2_H3K24me1_q10_FDR5_peak_1719	25	.	3.93932	4.89564	2.56664	60
1	5713461	5713721	HS_B2_H3K24me1_q10_FDR5_peak_1720	62	.	5.87191	9.52287	6.29539	139
1	5718991	5719238	HS_B2_H3K24me1_q10_FDR5_peak_1721	40	.	4.92415	6.83331	4.09392	136
1	5726408	5726865	HS_B2_H3K24me1_q10_FDR5_peak_1722	57	.	5.90898	8.93423	5.77139	62
1	5730862	5731042	HS_B2_H3K24me1_q10_FDR5_peak_1723	47	.	5.03307	7.53853	4.72513	44
1	5742867	5743107	HS_B2_H3K24me1_q10_FDR5_peak_1724	66	.	6.40140	10.03762	6.64393	127
1	5745059	5745206	HS_B2_H3K24me1_q10_FDR5_peak_1725	33	.	4.43174	5.84210	3.31164	54
1	5745869	5746204	HS_B2_H3K24me1_q10_FDR5_peak_1726	25	.	3.77480	4.82631	2.56664	244
1	5746420	5746603	HS_B2_H3K24me1_q10_FDR5_peak_1727	40	.	4.92415	6.83331	4.09392	51
1	5746879	5747026	HS_B2_H3K24me1_q10_FDR5_peak_1728	25	.	3.93932	4.89564	2.56664	89
1	5748215	5748362	HS_B2_H3K24me1_q10_FDR5_peak_1729	49	.	5.41657	7.86516	4.91766	38
1	5749196	5749363	HS_B2_H3K24me1_q10_FDR5_peak_1730	40	.	4.92415	6.83331	4.09392	54
1	5750434	5750581	HS_B2_H3K24me1_q10_FDR5_peak_1731	33	.	4.43174	5.84210	3.31164	75
1	5757136	5757459	HS_B2_H3K24me1_q10_FDR5_peak_1732	49	.	5.41657	7.86516	4.91766	224
1	5758954	5759193	HS_B2_H3K24me1_q10_FDR5_peak_1733	25	.	3.93932	4.89564	2.56664	94
1	5766424	5766911	HS_B2_H3K24me1_q10_FDR5_peak_1734	75	.	6.89381	11.17283	7.55416	121
1	5771024	5771319	HS_B2_H3K24me1_q10_FDR5_peak_1735	39	.	4.61365	6.59634	3.98446	184
1	5773767	5774008	HS_B2_H3K24me1_q10_FDR5_peak_1736	57	.	5.90898	8.93423	5.77139	94
1	5798170	5798749	HS_B2_H3K24me1_q10_FDR5_peak_1737	66	.	6.40140	10.03762	6.64393	128
1	5801443	5801781	HS_B2_H3K24me1_q10_FDR5_peak_1738	49	.	5.41657	7.86516	4.91766	249
1	5814304	5814498	HS_B2_H3K24me1_q10_FDR5_peak_1739	63	.	6.13453	9.60880	6.36876	103
1	5820145	5820310	HS_B2_H3K24me1_q10_FDR5_peak_1740	25	.	3.57567	4.93147	2.59332	63
1	5828180	5828377	HS_B2_H3K24me1_q10_FDR5_peak_1741	33	.	4.43174	5.84210	3.31164	73
1	5833068	5833215	HS_B2_H3K24me1_q10_FDR5_peak_1742	33	.	4.43174	5.84210	3.31164	108
1	5833489	5833847	HS_B2_H3K24me1_q10_FDR5_peak_1743	57	.	5.90898	8.93423	5.77139	110
1	5834534	5834744	HS_B2_H3K24me1_q10_FDR5_peak_1744	66	.	6.40140	10.03762	6.64393	129
1	5837208	5837355	HS_B2_H3K24me1_q10_FDR5_peak_1745	25	.	3.93932	4.89564	2.56664	28
1	5838338	5838549	HS_B2_H3K24me1_q10_FDR5_peak_1746	71	.	6.29134	10.56046	7.11405	110
1	5840833	5841027	HS_B2_H3K24me1_q10_FDR5_peak_1747	40	.	4.92415	6.83331	4.09392	51
1	5841894	5842305	HS_B2_H3K24me1_q10_FDR5_peak_1748	33	.	4.43174	5.84210	3.31164	285
1	5844093	5844240	HS_B2_H3K24me1_q10_FDR5_peak_1749	39	.	4.22579	6.50225	3.91919	23
1	5844576	5844805	HS_B2_H3K24me1_q10_FDR5_peak_1750	15	.	2.92555	3.50721	1.52284	90
1	5847116	5847721	HS_B2_H3K24me1_q10_FDR5_peak_1751	75	.	6.89381	11.17283	7.55416	131
1	5850521	5850725	HS_B2_H3K24me1_q10_FDR5_peak_1752	33	.	4.43174	5.84210	3.31164	135
1	5855293	5855481	HS_B2_H3K24me1_q10_FDR5_peak_1753	40	.	4.92415	6.83331	4.09392	61
1	5858200	5859260	HS_B2_H3K24me1_q10_FDR5_peak_1754	40	.	4.92415	6.83331	4.09392	776
1	5859530	5859755	HS_B2_H3K24me1_q10_FDR5_peak_1755	33	.	4.43174	5.84210	3.31164	136
1	5864220	5864687	HS_B2_H3K24me1_q10_FDR5_peak_1756	75	.	6.89381	11.17283	7.55416	368
1	5864997	5865283	HS_B2_H3K24me1_q10_FDR5_peak_1757	40	.	4.92415	6.83331	4.09392	69
1	5866195	5866362	HS_B2_H3K24me1_q10_FDR5_peak_1758	49	.	5.41657	7.86516	4.91766	115
1	5866906	5867358	HS_B2_H3K24me1_q10_FDR5_peak_1759	57	.	5.90898	8.93423	5.77139	215
1	5871586	5871800	HS_B2_H3K24me1_q10_FDR5_peak_1760	49	.	5.41657	7.86516	4.91766	144
1	5873265	5873452	HS_B2_H3K24me1_q10_FDR5_peak_1761	33	.	4.43174	5.84210	3.31164	89
1	5874520	5874909	HS_B2_H3K24me1_q10_FDR5_peak_1762	40	.	4.92415	6.83331	4.09392	123
1	5875316	5875746	HS_B2_H3K24me1_q10_FDR5_peak_1763	49	.	5.41657	7.86516	4.91766	228
1	5876260	5876407	HS_B2_H3K24me1_q10_FDR5_peak_1764	49	.	5.41657	7.86516	4.91766	68
1	5877403	5877550	HS_B2_H3K24me1_q10_FDR5_peak_1765	40	.	4.92415	6.83331	4.09392	98
1	5877704	5878040	HS_B2_H3K24me1_q10_FDR5_peak_1766	57	.	5.90898	8.93423	5.77139	128
1	5879831	5880054	HS_B2_H3K24me1_q10_FDR5_peak_1767	53	.	5.36221	8.36953	5.38054	103
1	5881057	5881317	HS_B2_H3K24me1_q10_FDR5_peak_1768	40	.	4.92415	6.83331	4.09392	219
1	5882969	5883619	HS_B2_H3K24me1_q10_FDR5_peak_1769	40	.	4.92415	6.83331	4.09392	548
1	5885488	5885678	HS_B2_H3K24me1_q10_FDR5_peak_1770	33	.	4.43174	5.84210	3.31164	98
1	5887254	5887619	HS_B2_H3K24me1_q10_FDR5_peak_1771	57	.	5.90898	8.93423	5.77139	110
1	5888007	5888200	HS_B2_H3K24me1_q10_FDR5_peak_1772	40	.	4.92415	6.83331	4.09392	63
1	5889458	5889782	HS_B2_H3K24me1_q10_FDR5_peak_1773	84	.	7.38623	12.33772	8.48886	85
1	5890817	5891016	HS_B2_H3K24me1_q10_FDR5_peak_1774	124	.	9.35589	17.25949	12.46889	126
1	5891905	5892061	HS_B2_H3K24me1_q10_FDR5_peak_1775	40	.	4.92415	6.83331	4.09392	105
1	5904726	5904873	HS_B2_H3K24me1_q10_FDR5_peak_1776	33	.	4.43174	5.84210	3.31164	55
1	5907018	5907284	HS_B2_H3K24me1_q10_FDR5_peak_1777	40	.	4.92415	6.83331	4.09392	178
1	5908915	5909114	HS_B2_H3K24me1_q10_FDR5_peak_1778	40	.	4.92415	6.83331	4.09392	118
1	5909689	5910035	HS_B2_H3K24me1_q10_FDR5_peak_1779	47	.	5.03307	7.53853	4.72513	217
1	5910821	5910968	HS_B2_H3K24me1_q10_FDR5_peak_1780	40	.	4.92415	6.83331	4.09392	85
1	5915000	5915165	HS_B2_H3K24me1_q10_FDR5_peak_1781	49	.	5.41657	7.86516	4.91766	117
1	5934584	5934797	HS_B2_H3K24me1_q10_FDR5_peak_1782	49	.	5.41657	7.86516	4.91766	129
1	5937063	5937210	HS_B2_H3K24me1_q10_FDR5_peak_1783	49	.	5.41657	7.86516	4.91766	57
1	5937875	5938341	HS_B2_H3K24me1_q10_FDR5_peak_1784	32	.	4.19422	5.69115	3.27712	254
1	5939371	5939574	HS_B2_H3K24me1_q10_FDR5_peak_1785	57	.	5.90898	8.93423	5.77139	133
1	5948092	5948296	HS_B2_H3K24me1_q10_FDR5_peak_1786	49	.	5.41657	7.86516	4.91766	98
1	5952006	5952235	HS_B2_H3K24me1_q10_FDR5_peak_1787	57	.	5.90898	8.93423	5.77139	130
1	5966711	5966946	HS_B2_H3K24me1_q10_FDR5_peak_1788	75	.	6.89381	11.17283	7.55416	142
1	5967226	5967574	HS_B2_H3K24me1_q10_FDR5_peak_1789	66	.	6.40140	10.03762	6.64393	300
1	5972020	5972219	HS_B2_H3K24me1_q10_FDR5_peak_1790	66	.	6.40140	10.03762	6.64393	60
1	5976301	5976724	HS_B2_H3K24me1_q10_FDR5_peak_1791	49	.	5.41657	7.86516	4.91766	140
1	5978108	5978380	HS_B2_H3K24me1_q10_FDR5_peak_1792	40	.	4.92415	6.83331	4.09392	121
1	5980913	5981247	HS_B2_H3K24me1_q10_FDR5_peak_1793	66	.	6.40140	10.03762	6.64393	235
1	5985306	5985511	HS_B2_H3K24me1_q10_FDR5_peak_1794	49	.	5.41657	7.86516	4.91766	92
1	5989838	5990149	HS_B2_H3K24me1_q10_FDR5_peak_1795	54	.	5.45249	8.51486	5.49973	178
1	5991459	5991682	HS_B2_H3K24me1_q10_FDR5_peak_1796	40	.	4.56646	6.79042	4.09392	142
1	5993138	5993749	HS_B2_H3K24me1_q10_FDR5_peak_1797	104	.	8.37106	14.74921	10.43003	478
1	5994337	5994544	HS_B2_H3K24me1_q10_FDR5_peak_1798	57	.	5.90898	8.93423	5.77139	68
1	5996149	5996347	HS_B2_H3K24me1_q10_FDR5_peak_1799	57	.	5.90898	8.93423	5.77139	97
1	5998753	5999084	HS_B2_H3K24me1_q10_FDR5_peak_1800	57	.	5.90898	8.93423	5.77139	218
1	5999794	5999991	HS_B2_H3K24me1_q10_FDR5_peak_1801	49	.	5.41657	7.86516	4.91766	102
1	6002061	6002356	HS_B2_H3K24me1_q10_FDR5_peak_1802	33	.	4.43174	5.84210	3.31164	262
1	6002882	6003265	HS_B2_H3K24me1_q10_FDR5_peak_1803	75	.	6.89381	11.17283	7.55416	264
1	6009023	6009360	HS_B2_H3K24me1_q10_FDR5_peak_1804	25	.	3.93932	4.89564	2.56664	235
1	6011194	6011388	HS_B2_H3K24me1_q10_FDR5_peak_1805	33	.	4.18592	5.91782	3.37789	139
1	6012923	6013073	HS_B2_H3K24me1_q10_FDR5_peak_1806	26	.	3.87491	4.98048	2.63839	7
1	6013444	6013749	HS_B2_H3K24me1_q10_FDR5_peak_1807	47	.	5.19076	7.50725	4.71427	229
1	6025280	6025889	HS_B2_H3K24me1_q10_FDR5_peak_1808	56	.	5.74540	8.67284	5.64157	46
1	6026185	6026373	HS_B2_H3K24me1_q10_FDR5_peak_1809	47	.	5.03307	7.53853	4.72513	62
1	6026466	6026630	HS_B2_H3K24me1_q10_FDR5_peak_1810	18	.	3.35538	4.00583	1.86558	111
1	6027260	6027481	HS_B2_H3K24me1_q10_FDR5_peak_1811	18	.	2.91896	3.82769	1.81074	134
1	6029204	6029657	HS_B2_H3K24me1_q10_FDR5_peak_1812	40	.	4.85884	6.73047	4.09392	321
1	6033889	6034057	HS_B2_H3K24me1_q10_FDR5_peak_1813	25	.	3.77480	4.82631	2.56664	65
1	6039103	6039370	HS_B2_H3K24me1_q10_FDR5_peak_1814	75	.	6.89381	11.17283	7.55416	145
1	6041477	6041759	HS_B2_H3K24me1_q10_FDR5_peak_1815	57	.	5.90898	8.93423	5.77139	184
1	6045549	6045945	HS_B2_H3K24me1_q10_FDR5_peak_1816	57	.	5.90898	8.93423	5.77139	313
1	6047613	6048000	HS_B2_H3K24me1_q10_FDR5_peak_1817	49	.	5.41657	7.86516	4.91766	365
1	6048686	6049201	HS_B2_H3K24me1_q10_FDR5_peak_1818	57	.	5.90898	8.93423	5.77139	248
1	6050277	6050500	HS_B2_H3K24me1_q10_FDR5_peak_1819	32	.	4.19422	5.69115	3.27712	124
1	6051424	6051747	HS_B2_H3K24me1_q10_FDR5_peak_1820	30	.	3.36279	5.42816	3.05516	233
1	6053284	6053479	HS_B2_H3K24me1_q10_FDR5_peak_1821	38	.	4.67399	6.44047	3.86891	96
1	6059891	6060205	HS_B2_H3K24me1_q10_FDR5_peak_1822	39	.	4.59510	6.56705	3.97516	87
1	6065128	6065739	HS_B2_H3K24me1_q10_FDR5_peak_1823	69	.	6.36206	10.31448	6.90357	132
1	6066724	6066973	HS_B2_H3K24me1_q10_FDR5_peak_1824	49	.	5.41657	7.86516	4.91766	210
1	6071388	6072279	HS_B2_H3K24me1_q10_FDR5_peak_1825	39	.	4.61365	6.59634	3.98446	583
1	6072639	6072794	HS_B2_H3K24me1_q10_FDR5_peak_1826	57	.	5.90898	8.93423	5.77139	43
1	6073715	6073958	HS_B2_H3K24me1_q10_FDR5_peak_1827	40	.	4.92415	6.83331	4.09392	103
1	6077535	6077814	HS_B2_H3K24me1_q10_FDR5_peak_1828	63	.	6.13453	9.60880	6.36876	134
1	6080067	6080463	HS_B2_H3K24me1_q10_FDR5_peak_1829	40	.	4.92415	6.83331	4.09392	216
1	6082050	6082210	HS_B2_H3K24me1_q10_FDR5_peak_1830	57	.	5.90898	8.93423	5.77139	49
1	6082885	6083226	HS_B2_H3K24me1_q10_FDR5_peak_1831	94	.	7.87864	13.53040	9.45153	212
1	6083510	6083723	HS_B2_H3K24me1_q10_FDR5_peak_1832	33	.	4.43174	5.84210	3.31164	32
1	6087184	6087758	HS_B2_H3K24me1_q10_FDR5_peak_1833	40	.	4.92415	6.83331	4.09392	197
1	6090271	6090722	HS_B2_H3K24me1_q10_FDR5_peak_1834	39	.	4.39625	6.51485	3.92505	82
1	6092285	6092544	HS_B2_H3K24me1_q10_FDR5_peak_1835	84	.	7.38623	12.33772	8.48886	137
1	6094308	6094622	HS_B2_H3K24me1_q10_FDR5_peak_1836	57	.	5.90898	8.93423	5.77139	228
1	6095115	6095325	HS_B2_H3K24me1_q10_FDR5_peak_1837	33	.	4.43174	5.84210	3.31164	86
1	6096405	6096815	HS_B2_H3K24me1_q10_FDR5_peak_1838	49	.	5.41657	7.86516	4.91766	336
1	6097859	6098242	HS_B2_H3K24me1_q10_FDR5_peak_1839	49	.	5.41657	7.86516	4.91766	318
1	6099444	6099694	HS_B2_H3K24me1_q10_FDR5_peak_1840	49	.	5.41657	7.86516	4.91766	124
1	6100018	6100667	HS_B2_H3K24me1_q10_FDR5_peak_1841	40	.	4.92415	6.83331	4.09392	561
1	6101941	6102530	HS_B2_H3K24me1_q10_FDR5_peak_1842	66	.	6.40140	10.03762	6.64393	479
1	6102663	6102903	HS_B2_H3K24me1_q10_FDR5_peak_1843	39	.	4.71887	6.51077	3.92241	171
1	6103252	6103533	HS_B2_H3K24me1_q10_FDR5_peak_1844	84	.	7.38623	12.33772	8.48886	139
1	6111755	6111912	HS_B2_H3K24me1_q10_FDR5_peak_1845	28	.	4.05243	5.25407	2.89155	60
1	6121661	6121924	HS_B2_H3K24me1_q10_FDR5_peak_1846	22	.	3.60216	4.38002	2.20631	71
1	6124782	6125178	HS_B2_H3K24me1_q10_FDR5_peak_1847	54	.	5.63559	8.49778	5.49973	314
1	6125356	6125610	HS_B2_H3K24me1_q10_FDR5_peak_1848	20	.	3.25061	4.19948	2.03899	131
1	6126473	6126714	HS_B2_H3K24me1_q10_FDR5_peak_1849	40	.	4.92415	6.83331	4.09392	87
1	6128111	6128421	HS_B2_H3K24me1_q10_FDR5_peak_1850	40	.	4.92415	6.83331	4.09392	236
1	6128959	6129200	HS_B2_H3K24me1_q10_FDR5_peak_1851	66	.	6.40140	10.03762	6.64393	108
1	6130608	6130870	HS_B2_H3K24me1_q10_FDR5_peak_1852	47	.	5.03307	7.53853	4.72513	133
1	6131733	6131927	HS_B2_H3K24me1_q10_FDR5_peak_1853	75	.	6.89381	11.17283	7.55416	113
1	6134037	6134184	HS_B2_H3K24me1_q10_FDR5_peak_1854	25	.	3.93932	4.89564	2.56664	26
1	6134356	6134559	HS_B2_H3K24me1_q10_FDR5_peak_1855	47	.	5.03307	7.53853	4.72513	67
1	6143803	6144041	HS_B2_H3K24me1_q10_FDR5_peak_1856	30	.	4.18668	5.46149	3.08504	207
1	6145979	6146126	HS_B2_H3K24me1_q10_FDR5_peak_1857	25	.	3.77480	4.82631	2.56664	107
1	6146489	6146815	HS_B2_H3K24me1_q10_FDR5_peak_1858	33	.	4.43174	5.84210	3.31164	277
1	6147244	6147579	HS_B2_H3K24me1_q10_FDR5_peak_1859	49	.	5.41657	7.86516	4.91766	233
1	6150598	6151164	HS_B2_H3K24me1_q10_FDR5_peak_1860	75	.	6.89381	11.17283	7.55416	290
1	6151930	6152085	HS_B2_H3K24me1_q10_FDR5_peak_1861	33	.	4.43174	5.84210	3.31164	101
1	6153069	6153271	HS_B2_H3K24me1_q10_FDR5_peak_1862	40	.	4.92415	6.83331	4.09392	107
1	6154374	6154764	HS_B2_H3K24me1_q10_FDR5_peak_1863	62	.	5.87191	9.52287	6.29539	208
1	6155417	6155677	HS_B2_H3K24me1_q10_FDR5_peak_1864	33	.	4.43174	5.84210	3.31164	33
1	6156592	6156950	HS_B2_H3K24me1_q10_FDR5_peak_1865	33	.	4.43174	5.84210	3.31164	270
1	6161488	6161635	HS_B2_H3K24me1_q10_FDR5_peak_1866	32	.	4.19422	5.69115	3.27712	43
1	6162428	6162575	HS_B2_H3K24me1_q10_FDR5_peak_1867	63	.	6.13453	9.60880	6.36876	97
1	6162701	6163043	HS_B2_H3K24me1_q10_FDR5_peak_1868	25	.	3.93932	4.89564	2.56664	94
1	6163319	6163474	HS_B2_H3K24me1_q10_FDR5_peak_1869	40	.	4.92415	6.83331	4.09392	16
1	6165453	6165853	HS_B2_H3K24me1_q10_FDR5_peak_1870	47	.	5.03307	7.53853	4.72513	341
1	6166648	6166809	HS_B2_H3K24me1_q10_FDR5_peak_1871	49	.	5.41657	7.86516	4.91766	84
1	6166989	6167230	HS_B2_H3K24me1_q10_FDR5_peak_1872	57	.	5.90898	8.93423	5.77139	118
1	6169284	6169554	HS_B2_H3K24me1_q10_FDR5_peak_1873	40	.	4.92415	6.83331	4.09392	142
1	6169736	6169883	HS_B2_H3K24me1_q10_FDR5_peak_1874	40	.	4.92415	6.83331	4.09392	39
1	6170476	6171010	HS_B2_H3K24me1_q10_FDR5_peak_1875	57	.	5.90898	8.93423	5.77139	118
1	6171568	6172096	HS_B2_H3K24me1_q10_FDR5_peak_1876	49	.	5.41657	7.86516	4.91766	311
1	6173714	6173861	HS_B2_H3K24me1_q10_FDR5_peak_1877	33	.	4.43174	5.84210	3.31164	102
1	6177809	6177960	HS_B2_H3K24me1_q10_FDR5_peak_1878	43	.	4.95296	7.13175	4.37277	43
1	6179212	6179393	HS_B2_H3K24me1_q10_FDR5_peak_1879	50	.	5.14624	8.02072	5.06369	109
1	6179668	6180050	HS_B2_H3K24me1_q10_FDR5_peak_1880	39	.	3.98040	6.60380	3.98888	330
1	6180870	6181265	HS_B2_H3K24me1_q10_FDR5_peak_1881	49	.	5.16655	7.75126	4.91766	101
1	6205720	6206014	HS_B2_H3K24me1_q10_FDR5_peak_1882	37	.	4.14467	6.36486	3.79748	136
1	6206459	6206734	HS_B2_H3K24me1_q10_FDR5_peak_1883	82	.	6.17616	11.91081	8.21572	137
1	6209267	6209559	HS_B2_H3K24me1_q10_FDR5_peak_1884	27	.	3.44968	5.15346	2.79965	193
1	6209709	6210240	HS_B2_H3K24me1_q10_FDR5_peak_1885	32	.	4.14216	5.60982	3.21936	496
1	6211864	6212011	HS_B2_H3K24me1_q10_FDR5_peak_1886	36	.	4.35451	6.18609	3.62769	104
1	6217938	6218146	HS_B2_H3K24me1_q10_FDR5_peak_1887	39	.	4.44597	6.59553	3.98446	133
1	6235435	6235582	HS_B2_H3K24me1_q10_FDR5_peak_1888	63	.	5.07969	9.55122	6.32197	72
1	6244152	6244314	HS_B2_H3K24me1_q10_FDR5_peak_1889	57	.	5.90898	8.93423	5.77139	89
1	6245343	6245709	HS_B2_H3K24me1_q10_FDR5_peak_1890	118	.	8.31316	16.48468	11.88298	58
1	6245951	6246407	HS_B2_H3K24me1_q10_FDR5_peak_1891	75	.	6.57336	11.01916	7.53140	381
1	6248274	6248550	HS_B2_H3K24me1_q10_FDR5_peak_1892	66	.	6.13514	9.94845	6.64393	145
1	6248949	6249314	HS_B2_H3K24me1_q10_FDR5_peak_1893	67	.	5.38915	10.11992	6.72395	136
1	6250239	6250436	HS_B2_H3K24me1_q10_FDR5_peak_1894	21	.	3.19602	4.30004	2.13311	10
1	6254640	6254996	HS_B2_H3K24me1_q10_FDR5_peak_1895	48	.	5.12168	7.67979	4.85825	211
1	6257352	6257837	HS_B2_H3K24me1_q10_FDR5_peak_1896	37	.	4.44401	6.32800	3.76275	363
1	6257967	6258272	HS_B2_H3K24me1_q10_FDR5_peak_1897	84	.	6.89635	12.33105	8.48886	116
1	6262705	6262909	HS_B2_H3K24me1_q10_FDR5_peak_1898	94	.	7.87864	13.53040	9.45153	112
1	6263753	6264095	HS_B2_H3K24me1_q10_FDR5_peak_1899	49	.	5.41657	7.86516	4.91766	257
1	6265266	6265473	HS_B2_H3K24me1_q10_FDR5_peak_1900	49	.	5.41657	7.86516	4.91766	97
1	6266644	6266791	HS_B2_H3K24me1_q10_FDR5_peak_1901	25	.	3.93932	4.89564	2.56664	106
1	6266938	6267443	HS_B2_H3K24me1_q10_FDR5_peak_1902	49	.	5.41657	7.86516	4.91766	444
1	6268742	6268889	HS_B2_H3K24me1_q10_FDR5_peak_1903	49	.	5.41657	7.86516	4.91766	119
1	6269277	6269708	HS_B2_H3K24me1_q10_FDR5_peak_1904	62	.	5.87191	9.52287	6.29539	204
1	6270223	6270591	HS_B2_H3K24me1_q10_FDR5_peak_1905	47	.	5.03307	7.53853	4.72513	134
1	6270877	6271051	HS_B2_H3K24me1_q10_FDR5_peak_1906	49	.	5.41657	7.86516	4.91766	74
1	6271488	6271635	HS_B2_H3K24me1_q10_FDR5_peak_1907	40	.	4.92415	6.83331	4.09392	83
1	6271873	6272150	HS_B2_H3K24me1_q10_FDR5_peak_1908	25	.	3.77480	4.82631	2.56664	121
1	6273672	6274094	HS_B2_H3K24me1_q10_FDR5_peak_1909	79	.	6.71076	11.62575	7.95452	135
1	6274357	6274579	HS_B2_H3K24me1_q10_FDR5_peak_1910	57	.	5.90898	8.93423	5.77139	104
1	6276105	6276570	HS_B2_H3K24me1_q10_FDR5_peak_1911	66	.	6.40140	10.03762	6.64393	302
1	6276980	6277309	HS_B2_H3K24me1_q10_FDR5_peak_1912	66	.	6.40140	10.03762	6.64393	105
1	6278241	6278526	HS_B2_H3K24me1_q10_FDR5_peak_1913	40	.	4.92415	6.83331	4.09392	212
1	6278802	6278954	HS_B2_H3K24me1_q10_FDR5_peak_1914	40	.	4.92415	6.83331	4.09392	49
1	6279225	6279444	HS_B2_H3K24me1_q10_FDR5_peak_1915	39	.	4.61365	6.59634	3.98446	145
1	6280395	6280604	HS_B2_H3K24me1_q10_FDR5_peak_1916	84	.	7.38623	12.33772	8.48886	98
1	6280939	6281227	HS_B2_H3K24me1_q10_FDR5_peak_1917	49	.	5.41657	7.86516	4.91766	89
1	6282297	6282529	HS_B2_H3K24me1_q10_FDR5_peak_1918	75	.	6.89381	11.17283	7.55416	97
1	6285374	6285848	HS_B2_H3K24me1_q10_FDR5_peak_1919	49	.	5.41657	7.86516	4.91766	101
1	6287478	6287691	HS_B2_H3K24me1_q10_FDR5_peak_1920	33	.	4.43174	5.84210	3.31164	110
1	6288143	6288290	HS_B2_H3K24me1_q10_FDR5_peak_1921	40	.	4.92415	6.83331	4.09392	95
1	6288546	6288776	HS_B2_H3K24me1_q10_FDR5_peak_1922	49	.	5.41657	7.86516	4.91766	141
1	6294991	6295273	HS_B2_H3K24me1_q10_FDR5_peak_1923	71	.	6.51262	10.55721	7.11405	138
1	6299111	6299258	HS_B2_H3K24me1_q10_FDR5_peak_1924	39	.	4.61365	6.59634	3.98446	101
1	6299464	6299611	HS_B2_H3K24me1_q10_FDR5_peak_1925	40	.	4.92415	6.83331	4.09392	99
1	6300238	6300705	HS_B2_H3K24me1_q10_FDR5_peak_1926	57	.	5.80192	8.76306	5.72515	57
1	6307093	6307349	HS_B2_H3K24me1_q10_FDR5_peak_1927	40	.	4.92415	6.83331	4.09392	146
1	6314823	6314970	HS_B2_H3K24me1_q10_FDR5_peak_1928	30	.	4.12807	5.37086	3.00131	58
1	6326115	6326262	HS_B2_H3K24me1_q10_FDR5_peak_1929	34	.	4.40187	6.01526	3.47097	33
1	6328752	6329014	HS_B2_H3K24me1_q10_FDR5_peak_1930	57	.	5.90898	8.93423	5.77139	172
1	6331373	6331908	HS_B2_H3K24me1_q10_FDR5_peak_1931	39	.	4.71887	6.51077	3.92241	421
1	6333258	6333452	HS_B2_H3K24me1_q10_FDR5_peak_1932	47	.	5.19076	7.50725	4.71427	103
1	6334153	6334575	HS_B2_H3K24me1_q10_FDR5_peak_1933	72	.	6.60642	10.70850	7.24634	339
1	6336535	6336682	HS_B2_H3K24me1_q10_FDR5_peak_1934	25	.	3.80819	4.87772	2.56664	90
1	6337091	6337332	HS_B2_H3K24me1_q10_FDR5_peak_1935	70	.	6.21324	10.43306	7.01326	130
1	6338204	6338435	HS_B2_H3K24me1_q10_FDR5_peak_1936	25	.	3.80819	4.87772	2.56664	139
1	6345051	6345274	HS_B2_H3K24me1_q10_FDR5_peak_1937	39	.	4.61365	6.59634	3.98446	111
1	6345613	6345876	HS_B2_H3K24me1_q10_FDR5_peak_1938	32	.	4.02990	5.66822	3.27339	128
1	6349728	6349905	HS_B2_H3K24me1_q10_FDR5_peak_1939	25	.	3.88707	4.81523	2.56664	145
1	6350229	6350870	HS_B2_H3K24me1_q10_FDR5_peak_1940	49	.	5.41657	7.86516	4.91766	403
1	6351208	6351380	HS_B2_H3K24me1_q10_FDR5_peak_1941	40	.	4.92415	6.83331	4.09392	67
1	6351758	6352137	HS_B2_H3K24me1_q10_FDR5_peak_1942	49	.	5.41657	7.86516	4.91766	276
1	6352265	6352735	HS_B2_H3K24me1_q10_FDR5_peak_1943	25	.	3.13861	4.78359	2.56664	385
1	6354367	6354519	HS_B2_H3K24me1_q10_FDR5_peak_1944	20	.	3.25061	4.19948	2.03899	77
1	6355698	6355995	HS_B2_H3K24me1_q10_FDR5_peak_1945	50	.	5.32998	8.01139	5.05745	200
1	6356227	6356619	HS_B2_H3K24me1_q10_FDR5_peak_1946	92	.	7.41674	13.18791	9.25331	203
1	6357443	6357621	HS_B2_H3K24me1_q10_FDR5_peak_1947	35	.	3.84060	6.09158	3.54397	135
1	6358359	6359020	HS_B2_H3K24me1_q10_FDR5_peak_1948	48	.	4.77314	7.71309	4.88733	80
1	6359167	6359636	HS_B2_H3K24me1_q10_FDR5_peak_1949	47	.	5.03307	7.53853	4.72513	91
1	6360159	6360663	HS_B2_H3K24me1_q10_FDR5_peak_1950	55	.	5.45376	8.51689	5.50135	221
1	6368447	6368727	HS_B2_H3K24me1_q10_FDR5_peak_1951	49	.	4.78976	7.74109	4.91447	111
1	6381791	6382182	HS_B2_H3K24me1_q10_FDR5_peak_1952	36	.	4.23828	6.25731	3.69542	326
1	6385104	6385259	HS_B2_H3K24me1_q10_FDR5_peak_1953	25	.	3.79186	4.85258	2.56664	114
1	6385463	6385759	HS_B2_H3K24me1_q10_FDR5_peak_1954	46	.	4.99163	7.47240	4.68515	176
1	6386009	6386247	HS_B2_H3K24me1_q10_FDR5_peak_1955	49	.	5.08480	7.92113	4.97174	150
1	6392807	6392964	HS_B2_H3K24me1_q10_FDR5_peak_1956	31	.	3.54386	5.54968	3.16958	121
1	6404754	6404954	HS_B2_H3K24me1_q10_FDR5_peak_1957	66	.	5.47321	9.91313	6.64393	74
1	6418453	6418648	HS_B2_H3K24me1_q10_FDR5_peak_1958	33	.	4.12209	5.81587	3.31164	87
1	6418760	6418958	HS_B2_H3K24me1_q10_FDR5_peak_1959	46	.	4.27007	7.41619	4.63276	100
1	6419655	6419866	HS_B2_H3K24me1_q10_FDR5_peak_1960	36	.	4.23828	6.25731	3.69542	84
1	6420074	6420272	HS_B2_H3K24me1_q10_FDR5_peak_1961	25	.	3.66354	4.85836	2.56664	101
1	6420457	6420652	HS_B2_H3K24me1_q10_FDR5_peak_1962	22	.	3.18432	4.47390	2.29295	189
1	6423269	6423455	HS_B2_H3K24me1_q10_FDR5_peak_1963	43	.	4.76959	7.11719	4.36230	94
1	6423613	6423967	HS_B2_H3K24me1_q10_FDR5_peak_1964	51	.	5.18803	8.08837	5.12836	134
1	6424083	6424537	HS_B2_H3K24me1_q10_FDR5_peak_1965	27	.	3.96168	5.11415	2.76404	237
1	6424961	6425272	HS_B2_H3K24me1_q10_FDR5_peak_1966	19	.	2.48996	4.04411	1.90279	146
1	6425419	6425973	HS_B2_H3K24me1_q10_FDR5_peak_1967	53	.	5.36221	8.36953	5.38054	126
1	6427676	6427887	HS_B2_H3K24me1_q10_FDR5_peak_1968	25	.	3.77480	4.82631	2.56664	6
1	6428069	6428481	HS_B2_H3K24me1_q10_FDR5_peak_1969	33	.	4.43174	5.84210	3.31164	127
1	6429665	6429894	HS_B2_H3K24me1_q10_FDR5_peak_1970	38	.	4.65187	6.40585	3.83589	83
1	6436079	6436226	HS_B2_H3K24me1_q10_FDR5_peak_1971	28	.	4.01563	5.19732	2.84118	31
1	6437241	6437708	HS_B2_H3K24me1_q10_FDR5_peak_1972	38	.	4.69632	6.47544	3.89890	125
1	6439978	6440196	HS_B2_H3K24me1_q10_FDR5_peak_1973	76	.	6.75404	11.31227	7.68200	101
1	6441733	6442059	HS_B2_H3K24me1_q10_FDR5_peak_1974	75	.	6.80237	11.02491	7.53543	104
1	6443678	6444225	HS_B2_H3K24me1_q10_FDR5_peak_1975	80	.	6.74109	11.67544	8.00116	205
1	6446544	6446767	HS_B2_H3K24me1_q10_FDR5_peak_1976	54	.	5.63559	8.49778	5.49973	99
1	6446905	6447425	HS_B2_H3K24me1_q10_FDR5_peak_1977	40	.	3.81116	6.79696	4.09392	257
1	6447764	6448024	HS_B2_H3K24me1_q10_FDR5_peak_1978	46	.	4.94973	7.40550	4.62225	145
1	6450087	6450261	HS_B2_H3K24me1_q10_FDR5_peak_1979	48	.	5.12168	7.67979	4.85825	113
1	6454233	6454393	HS_B2_H3K24me1_q10_FDR5_peak_1980	31	.	3.66866	5.54252	3.16259	128
1	6456320	6456495	HS_B2_H3K24me1_q10_FDR5_peak_1981	32	.	3.90073	5.69997	3.27915	55
1	6460367	6460565	HS_B2_H3K24me1_q10_FDR5_peak_1982	25	.	3.71230	4.73004	2.52470	90
1	6460840	6461227	HS_B2_H3K24me1_q10_FDR5_peak_1983	31	.	3.82585	5.57481	3.18901	307
1	6462602	6462804	HS_B2_H3K24me1_q10_FDR5_peak_1984	24	.	3.65101	4.63561	2.44385	105
1	6462997	6463197	HS_B2_H3K24me1_q10_FDR5_peak_1985	46	.	4.94973	7.40550	4.62225	69
1	6465410	6465813	HS_B2_H3K24me1_q10_FDR5_peak_1986	25	.	3.57567	4.93147	2.59332	70
1	6467591	6467793	HS_B2_H3K24me1_q10_FDR5_peak_1987	47	.	5.01284	7.50626	4.71427	27
1	6467948	6468201	HS_B2_H3K24me1_q10_FDR5_peak_1988	38	.	4.51829	6.44560	3.87356	135
1	6468614	6468778	HS_B2_H3K24me1_q10_FDR5_peak_1989	38	.	4.53725	6.47560	3.89890	29
1	6471112	6471387	HS_B2_H3K24me1_q10_FDR5_peak_1990	47	.	4.19522	7.55836	4.74306	73
1	6472382	6472754	HS_B2_H3K24me1_q10_FDR5_peak_1991	66	.	5.93797	9.98222	6.64393	139
1	6473208	6473501	HS_B2_H3K24me1_q10_FDR5_peak_1992	25	.	3.57567	4.93147	2.59332	214
1	6475758	6476059	HS_B2_H3K24me1_q10_FDR5_peak_1993	20	.	3.25061	4.19948	2.03899	136
1	6483790	6483958	HS_B2_H3K24me1_q10_FDR5_peak_1994	55	.	5.47714	8.55449	5.53258	88
1	6485285	6485432	HS_B2_H3K24me1_q10_FDR5_peak_1995	30	.	3.36279	5.42816	3.05516	93
1	6485809	6486616	HS_B2_H3K24me1_q10_FDR5_peak_1996	84	.	7.38623	12.33772	8.48886	631
1	6489006	6489153	HS_B2_H3K24me1_q10_FDR5_peak_1997	25	.	3.93932	4.89564	2.56664	11
1	6489520	6489680	HS_B2_H3K24me1_q10_FDR5_peak_1998	25	.	3.90638	4.84492	2.56664	68
1	6490098	6490669	HS_B2_H3K24me1_q10_FDR5_peak_1999	66	.	6.40140	10.03762	6.64393	304
1	6490832	6491070	HS_B2_H3K24me1_q10_FDR5_peak_2000	94	.	7.87864	13.53040	9.45153	109
[truncated: 96,465 more rows]
