# Supplementary material for: Transposable elements are the primary source of novelty in primate gene regulation
Source: Genome Res. 2017 Oct;27(10):1623–33. doi: 10.1101/gr.218149.116 (PMC5630026; doi:10.1101/gr.218149.116)
Supplement: Supplemental Material [file supp_gr.218149.116_Supplemental_FILE_S1_peak_calling_BED_files.zip › FILE_S1/HS_B48_H3K4me1_q10_FDR5_peaks.narrowPeak]

1	136774	136937	HS_B48_H3K24me1_q10_FDR5_peak_1	39	.	4.84877	6.69234	3.96487	109
1	869453	869613	HS_B48_H3K24me1_q10_FDR5_peak_2	47	.	5.50311	7.52590	4.73898	137
1	869708	870276	HS_B48_H3K24me1_q10_FDR5_peak_3	315	.	16.93647	35.51855	31.57170	357
1	904731	904916	HS_B48_H3K24me1_q10_FDR5_peak_4	34	.	4.74623	6.14635	3.45536	108
1	909741	910424	HS_B48_H3K24me1_q10_FDR5_peak_5	156	.	11.06080	18.98708	15.66046	546
1	910508	910714	HS_B48_H3K24me1_q10_FDR5_peak_6	58	.	6.10230	8.65592	5.80022	82
1	916327	916494	HS_B48_H3K24me1_q10_FDR5_peak_7	39	.	4.84877	6.69234	3.96487	74
1	916672	916902	HS_B48_H3K24me1_q10_FDR5_peak_8	34	.	4.74623	6.14635	3.45536	119
1	920971	921671	HS_B48_H3K24me1_q10_FDR5_peak_9	132	.	9.89258	16.45869	13.23547	105
1	923619	926065	HS_B48_H3K24me1_q10_FDR5_peak_10	340	.	16.92561	38.07837	34.03628	1232
1	928917	929104	HS_B48_H3K24me1_q10_FDR5_peak_11	37	.	4.75525	6.44709	3.74500	95
1	929211	929512	HS_B48_H3K24me1_q10_FDR5_peak_12	29	.	4.36921	5.56799	2.93939	41
1	935983	936248	HS_B48_H3K24me1_q10_FDR5_peak_13	32	.	4.24879	5.90554	3.23727	191
1	940419	942963	HS_B48_H3K24me1_q10_FDR5_peak_14	433	.	22.37510	47.81232	43.36067	2146
1	959419	960353	HS_B48_H3K24me1_q10_FDR5_peak_15	209	.	13.39140	24.43926	20.92344	351
1	960659	961578	HS_B48_H3K24me1_q10_FDR5_peak_16	181	.	10.40831	21.55515	18.14829	656
1	964254	964410	HS_B48_H3K24me1_q10_FDR5_peak_17	35	.	4.69038	6.28538	3.58865	42
1	966045	967077	HS_B48_H3K24me1_q10_FDR5_peak_18	199	.	12.88263	23.42625	19.93375	657
1	975942	976552	HS_B48_H3K24me1_q10_FDR5_peak_19	68	.	6.63648	9.73414	6.81675	376
1	978357	978991	HS_B48_H3K24me1_q10_FDR5_peak_20	58	.	6.10230	8.65592	5.80022	396
1	980798	981014	HS_B48_H3K24me1_q10_FDR5_peak_21	30	.	4.42432	5.67975	3.03635	76
1	997987	1000991	HS_B48_H3K24me1_q10_FDR5_peak_22	420	.	21.33578	46.42253	42.02924	1449
1	1001373	1002203	HS_B48_H3K24me1_q10_FDR5_peak_23	560	.	27.12133	61.05041	56.00192	362
1	1005593	1006151	HS_B48_H3K24me1_q10_FDR5_peak_24	154	.	10.91444	18.73627	15.42650	141
1	1013702	1013849	HS_B48_H3K24me1_q10_FDR5_peak_25	38	.	4.80174	6.56710	3.86214	21
1	1018373	1018690	HS_B48_H3K24me1_q10_FDR5_peak_26	125	.	9.58603	15.76670	12.56915	196
1	1020165	1020741	HS_B48_H3K24me1_q10_FDR5_peak_27	317	.	18.06463	35.74492	31.79417	415
1	1024846	1025560	HS_B48_H3K24me1_q10_FDR5_peak_28	58	.	6.08774	8.74985	5.89082	455
1	1032737	1033617	HS_B48_H3K24me1_q10_FDR5_peak_29	398	.	21.38421	44.09900	39.80861	645
1	1033873	1034818	HS_B48_H3K24me1_q10_FDR5_peak_30	149	.	9.66921	18.25266	14.96324	347
1	1039825	1040909	HS_B48_H3K24me1_q10_FDR5_peak_31	361	.	19.90944	40.29231	36.16141	268
1	1041498	1041666	HS_B48_H3K24me1_q10_FDR5_peak_32	38	.	4.91536	6.60691	3.89904	69
1	1041825	1042221	HS_B48_H3K24me1_q10_FDR5_peak_33	96	.	8.13640	12.75172	9.68764	269
1	1043350	1043824	HS_B48_H3K24me1_q10_FDR5_peak_34	45	.	5.32677	7.34190	4.57578	373
1	1044001	1044290	HS_B48_H3K24me1_q10_FDR5_peak_35	68	.	6.63648	9.73414	6.81675	162
1	1049279	1049788	HS_B48_H3K24me1_q10_FDR5_peak_36	94	.	7.92542	12.48392	9.43763	236
1	1050769	1050925	HS_B48_H3K24me1_q10_FDR5_peak_37	39	.	4.83460	6.69238	3.96487	16
1	1051313	1051460	HS_B48_H3K24me1_q10_FDR5_peak_38	41	.	4.91149	6.86594	4.13268	64
1	1055113	1055360	HS_B48_H3K24me1_q10_FDR5_peak_39	19	.	3.76514	4.43626	1.91090	17
1	1059259	1060084	HS_B48_H3K24me1_q10_FDR5_peak_40	171	.	10.77084	20.57227	17.18845	510
1	1063781	1064664	HS_B48_H3K24me1_q10_FDR5_peak_41	127	.	9.59008	15.97885	12.77003	738
1	1067088	1067973	HS_B48_H3K24me1_q10_FDR5_peak_42	211	.	13.17798	24.71139	21.17656	270
1	1068415	1069015	HS_B48_H3K24me1_q10_FDR5_peak_43	517	.	23.48450	56.59105	51.75508	376
1	1069202	1070023	HS_B48_H3K24me1_q10_FDR5_peak_44	321	.	17.57064	36.07578	32.11399	290
1	1071812	1072108	HS_B48_H3K24me1_q10_FDR5_peak_45	32	.	4.59460	5.86806	3.21384	108
1	1079805	1080366	HS_B48_H3K24me1_q10_FDR5_peak_46	164	.	11.31380	19.77917	16.43318	488
1	1081958	1082238	HS_B48_H3K24me1_q10_FDR5_peak_47	40	.	4.89053	6.80704	4.07494	137
1	1082754	1082903	HS_B48_H3K24me1_q10_FDR5_peak_48	54	.	5.89909	8.32976	5.48955	99
1	1088803	1089497	HS_B48_H3K24me1_q10_FDR5_peak_49	110	.	8.49757	14.15454	11.03690	354
1	1091051	1091255	HS_B48_H3K24me1_q10_FDR5_peak_50	46	.	5.09854	7.43805	4.65464	127
1	1091362	1091509	HS_B48_H3K24me1_q10_FDR5_peak_51	26	.	4.04064	5.28721	2.68034	126
1	1106636	1107160	HS_B48_H3K24me1_q10_FDR5_peak_52	76	.	7.03557	10.65532	7.69733	402
1	1116374	1116979	HS_B48_H3K24me1_q10_FDR5_peak_53	73	.	6.90275	10.32882	7.38216	76
1	1122073	1122220	HS_B48_H3K24me1_q10_FDR5_peak_54	45	.	5.07085	7.34739	4.58117	72
1	1126038	1126192	HS_B48_H3K24me1_q10_FDR5_peak_55	34	.	4.74623	6.14635	3.45536	87
1	1127521	1128040	HS_B48_H3K24me1_q10_FDR5_peak_56	61	.	6.27523	9.05887	6.17802	240
1	1128128	1128275	HS_B48_H3K24me1_q10_FDR5_peak_57	19	.	3.68693	4.44941	1.91090	72
1	1130677	1131055	HS_B48_H3K24me1_q10_FDR5_peak_58	39	.	4.84877	6.69234	3.96487	103
1	1132118	1132386	HS_B48_H3K24me1_q10_FDR5_peak_59	19	.	3.39057	4.42385	1.91090	134
1	1133509	1133691	HS_B48_H3K24me1_q10_FDR5_peak_60	19	.	3.68693	4.44941	1.91090	95
1	1134614	1134884	HS_B48_H3K24me1_q10_FDR5_peak_61	32	.	4.24879	5.90554	3.23727	135
1	1137048	1137508	HS_B48_H3K24me1_q10_FDR5_peak_62	90	.	7.55059	12.08583	9.05562	341
1	1141633	1141780	HS_B48_H3K24me1_q10_FDR5_peak_63	29	.	4.13424	5.54978	2.92401	121
1	1144658	1144853	HS_B48_H3K24me1_q10_FDR5_peak_64	44	.	5.25615	7.16337	4.40591	78
1	1157916	1158837	HS_B48_H3K24me1_q10_FDR5_peak_65	124	.	9.49246	15.66085	12.47753	136
1	1162650	1163666	HS_B48_H3K24me1_q10_FDR5_peak_66	89	.	7.59221	11.99656	8.96780	571
1	1164300	1165294	HS_B48_H3K24me1_q10_FDR5_peak_67	58	.	6.10230	8.65592	5.80022	551
1	1166647	1167229	HS_B48_H3K24me1_q10_FDR5_peak_68	44	.	5.25615	7.16337	4.40591	363
1	1167664	1168514	HS_B48_H3K24me1_q10_FDR5_peak_69	81	.	7.37387	11.18396	8.19490	380
1	1182597	1182916	HS_B48_H3K24me1_q10_FDR5_peak_70	15	.	3.38422	3.90406	1.50022	313
1	1200990	1201861	HS_B48_H3K24me1_q10_FDR5_peak_71	350	.	19.54325	39.15878	35.07402	441
1	1203383	1203530	HS_B48_H3K24me1_q10_FDR5_peak_72	32	.	4.24879	5.90554	3.23727	113
1	1203662	1204193	HS_B48_H3K24me1_q10_FDR5_peak_73	39	.	4.84877	6.69234	3.96487	64
1	1206022	1207029	HS_B48_H3K24me1_q10_FDR5_peak_74	451	.	23.05313	49.66742	45.13525	451
1	1208633	1208872	HS_B48_H3K24me1_q10_FDR5_peak_75	66	.	6.42925	9.59614	6.69414	125
1	1209133	1209400	HS_B48_H3K24me1_q10_FDR5_peak_76	52	.	5.78068	8.07948	5.26564	151
1	1211403	1211821	HS_B48_H3K24me1_q10_FDR5_peak_77	70	.	6.55381	9.97751	7.04781	70
1	1211916	1212172	HS_B48_H3K24me1_q10_FDR5_peak_78	86	.	7.60968	11.71273	8.69435	138
1	1212692	1212986	HS_B48_H3K24me1_q10_FDR5_peak_79	32	.	4.50597	5.85696	3.20337	188
1	1213539	1214267	HS_B48_H3K24me1_q10_FDR5_peak_80	122	.	9.38076	15.44093	12.26742	194
1	1225328	1225475	HS_B48_H3K24me1_q10_FDR5_peak_81	24	.	3.96271	5.08407	2.49871	71
1	1227367	1227597	HS_B48_H3K24me1_q10_FDR5_peak_82	19	.	3.76514	4.43626	1.91090	119
1	1227948	1228702	HS_B48_H3K24me1_q10_FDR5_peak_83	273	.	15.93545	31.10244	27.32320	219
1	1232505	1233815	HS_B48_H3K24me1_q10_FDR5_peak_84	426	.	20.10587	47.01828	42.60421	798
1	1236711	1236858	HS_B48_H3K24me1_q10_FDR5_peak_85	35	.	4.67126	6.23891	3.54655	54
1	1237815	1237962	HS_B48_H3K24me1_q10_FDR5_peak_86	25	.	3.99587	5.16895	2.57998	70
1	1238078	1238359	HS_B48_H3K24me1_q10_FDR5_peak_87	29	.	4.39088	5.60907	2.97743	99
1	1238479	1238848	HS_B48_H3K24me1_q10_FDR5_peak_88	70	.	6.78033	9.98129	7.04781	135
1	1239069	1239831	HS_B48_H3K24me1_q10_FDR5_peak_89	98	.	8.08128	12.89812	9.82489	499
1	1239971	1240118	HS_B48_H3K24me1_q10_FDR5_peak_90	42	.	4.93971	6.94674	4.21083	91
1	1241155	1241538	HS_B48_H3K24me1_q10_FDR5_peak_91	50	.	5.54779	7.87636	5.06986	349
1	1241797	1242028	HS_B48_H3K24me1_q10_FDR5_peak_92	28	.	4.39266	5.51274	2.89022	211
1	1242198	1242450	HS_B48_H3K24me1_q10_FDR5_peak_93	28	.	4.39266	5.51274	2.89022	134
1	1242626	1242773	HS_B48_H3K24me1_q10_FDR5_peak_94	23	.	4.06820	4.97397	2.39941	81
1	1243247	1243589	HS_B48_H3K24me1_q10_FDR5_peak_95	57	.	6.00796	8.56871	5.72122	90
1	1243926	1244216	HS_B48_H3K24me1_q10_FDR5_peak_96	34	.	4.74623	6.14635	3.45536	136
1	1245737	1245884	HS_B48_H3K24me1_q10_FDR5_peak_97	58	.	5.84700	8.71299	5.85612	60
1	1245994	1246141	HS_B48_H3K24me1_q10_FDR5_peak_98	26	.	4.04064	5.28721	2.68034	50
1	1246265	1247419	HS_B48_H3K24me1_q10_FDR5_peak_99	272	.	16.22251	31.06299	27.29225	553
1	1248316	1248463	HS_B48_H3K24me1_q10_FDR5_peak_100	46	.	5.09854	7.43805	4.65464	59
1	1249598	1249866	HS_B48_H3K24me1_q10_FDR5_peak_101	106	.	8.36505	13.72652	10.62397	133
1	1254426	1254598	HS_B48_H3K24me1_q10_FDR5_peak_102	48	.	5.46151	7.69080	4.89698	143
1	1254741	1254888	HS_B48_H3K24me1_q10_FDR5_peak_103	46	.	5.42427	7.37586	4.60120	87
1	1272306	1272453	HS_B48_H3K24me1_q10_FDR5_peak_104	26	.	4.01266	5.21278	2.62189	98
1	1285989	1286239	HS_B48_H3K24me1_q10_FDR5_peak_105	33	.	4.67213	6.05815	3.38175	103
1	1287322	1287654	HS_B48_H3K24me1_q10_FDR5_peak_106	69	.	6.52070	9.84690	6.92632	267
1	1287857	1288014	HS_B48_H3K24me1_q10_FDR5_peak_107	19	.	3.68693	4.44941	1.91090	32
1	1291046	1291496	HS_B48_H3K24me1_q10_FDR5_peak_108	124	.	9.49246	15.66085	12.47753	145
1	1294094	1294545	HS_B48_H3K24me1_q10_FDR5_peak_109	64	.	5.94385	9.30311	6.41568	213
1	1294889	1295036	HS_B48_H3K24me1_q10_FDR5_peak_110	20	.	3.75497	4.59584	2.04633	18
1	1297627	1297960	HS_B48_H3K24me1_q10_FDR5_peak_111	48	.	5.46151	7.69080	4.89698	134
1	1303164	1303382	HS_B48_H3K24me1_q10_FDR5_peak_112	15	.	3.23251	3.96025	1.52706	120
1	1307338	1307699	HS_B48_H3K24me1_q10_FDR5_peak_113	58	.	6.11756	8.68489	5.82834	224
1	1308675	1310019	HS_B48_H3K24me1_q10_FDR5_peak_114	267	.	14.36112	30.50962	26.76658	381
1	1312543	1312819	HS_B48_H3K24me1_q10_FDR5_peak_115	33	.	4.67213	6.05815	3.38175	130
1	1320831	1321025	HS_B48_H3K24me1_q10_FDR5_peak_116	52	.	5.60986	8.03769	5.22838	71
1	1325802	1325949	HS_B48_H3K24me1_q10_FDR5_peak_117	17	.	3.31697	4.19671	1.74051	45
1	1327018	1327956	HS_B48_H3K24me1_q10_FDR5_peak_118	112	.	8.78532	14.35212	11.21314	447
1	1332084	1334346	HS_B48_H3K24me1_q10_FDR5_peak_119	83	.	7.45836	11.34774	8.34510	1203
1	1335982	1336776	HS_B48_H3K24me1_q10_FDR5_peak_120	133	.	9.23215	16.59996	13.37320	409
1	1336865	1337074	HS_B48_H3K24me1_q10_FDR5_peak_121	42	.	5.16171	6.97608	4.22983	124
1	1339945	1340142	HS_B48_H3K24me1_q10_FDR5_peak_122	26	.	4.04064	5.28721	2.68034	77
1	1342054	1342331	HS_B48_H3K24me1_q10_FDR5_peak_123	30	.	4.42432	5.67975	3.03635	77
1	1348655	1348805	HS_B48_H3K24me1_q10_FDR5_peak_124	68	.	6.63977	9.71702	6.80764	110
1	1351453	1351600	HS_B48_H3K24me1_q10_FDR5_peak_125	31	.	4.23195	5.85047	3.19889	60
1	1354162	1355195	HS_B48_H3K24me1_q10_FDR5_peak_126	296	.	14.63101	33.53584	29.67050	475
1	1355347	1355786	HS_B48_H3K24me1_q10_FDR5_peak_127	239	.	14.01639	27.62587	23.98053	306
1	1385208	1385714	HS_B48_H3K24me1_q10_FDR5_peak_128	96	.	8.13640	12.75172	9.68764	289
1	1402092	1402239	HS_B48_H3K24me1_q10_FDR5_peak_129	35	.	4.67126	6.23891	3.54655	69
1	1418950	1419544	HS_B48_H3K24me1_q10_FDR5_peak_130	94	.	7.92542	12.48392	9.43763	504
1	1419726	1420159	HS_B48_H3K24me1_q10_FDR5_peak_131	257	.	15.06279	29.48085	25.76264	315
1	1420441	1420674	HS_B48_H3K24me1_q10_FDR5_peak_132	153	.	10.66789	18.64532	15.34347	92
1	1426094	1426546	HS_B48_H3K24me1_q10_FDR5_peak_133	64	.	6.15477	9.32895	6.43932	131
1	1427632	1427905	HS_B48_H3K24me1_q10_FDR5_peak_134	110	.	8.84864	14.20351	11.07254	141
1	1430501	1430984	HS_B48_H3K24me1_q10_FDR5_peak_135	50	.	5.55548	7.89603	5.08947	363
1	1434012	1434663	HS_B48_H3K24me1_q10_FDR5_peak_136	112	.	8.84022	14.43094	11.29003	103
1	1435228	1435737	HS_B48_H3K24me1_q10_FDR5_peak_137	59	.	6.00766	8.81549	5.95095	352
1	1435916	1436076	HS_B48_H3K24me1_q10_FDR5_peak_138	51	.	5.70870	7.93175	5.12360	113
1	1437285	1437465	HS_B48_H3K24me1_q10_FDR5_peak_139	30	.	4.42432	5.67975	3.03635	81
1	1438926	1439332	HS_B48_H3K24me1_q10_FDR5_peak_140	53	.	5.77055	8.19764	5.37709	321
1	1439821	1440444	HS_B48_H3K24me1_q10_FDR5_peak_141	125	.	9.41424	15.75836	12.56692	139
1	1481955	1482176	HS_B48_H3K24me1_q10_FDR5_peak_142	92	.	7.94844	12.32716	9.28978	118
1	1487495	1487707	HS_B48_H3K24me1_q10_FDR5_peak_143	82	.	7.24307	11.19098	8.20187	130
1	1519919	1520085	HS_B48_H3K24me1_q10_FDR5_peak_144	84	.	7.50995	11.48479	8.47768	106
1	1532868	1533075	HS_B48_H3K24me1_q10_FDR5_peak_145	45	.	5.04851	7.27592	4.51320	108
1	1535430	1535957	HS_B48_H3K24me1_q10_FDR5_peak_146	73	.	6.96247	10.33414	7.38630	321
1	1539327	1539873	HS_B48_H3K24me1_q10_FDR5_peak_147	82	.	7.27316	11.27269	8.27744	285
1	1540155	1540302	HS_B48_H3K24me1_q10_FDR5_peak_148	30	.	4.42432	5.67975	3.03635	100
1	1540505	1541686	HS_B48_H3K24me1_q10_FDR5_peak_149	230	.	14.23870	26.69734	23.08631	373
1	1543488	1543774	HS_B48_H3K24me1_q10_FDR5_peak_150	39	.	4.85599	6.71194	3.98417	49
1	1598931	1599992	HS_B48_H3K24me1_q10_FDR5_peak_151	400	.	18.97720	44.36937	40.06385	536
1	1600222	1600859	HS_B48_H3K24me1_q10_FDR5_peak_152	238	.	14.74773	27.50094	23.86926	161
1	1605510	1606135	HS_B48_H3K24me1_q10_FDR5_peak_153	187	.	12.34928	22.22802	18.78487	359
1	1606404	1606839	HS_B48_H3K24me1_q10_FDR5_peak_154	54	.	5.89909	8.32976	5.48955	297
1	1616212	1616477	HS_B48_H3K24me1_q10_FDR5_peak_155	44	.	5.12897	7.15741	4.40428	181
1	1621140	1621514	HS_B48_H3K24me1_q10_FDR5_peak_156	77	.	6.79806	10.69372	7.73052	266
1	1623237	1623431	HS_B48_H3K24me1_q10_FDR5_peak_157	44	.	5.25615	7.16337	4.40591	113
1	1623584	1623771	HS_B48_H3K24me1_q10_FDR5_peak_158	139	.	10.04036	17.18748	13.93749	100
1	1623874	1624106	HS_B48_H3K24me1_q10_FDR5_peak_159	43	.	5.25097	7.05551	4.30489	52
1	1626721	1626925	HS_B48_H3K24me1_q10_FDR5_peak_160	57	.	6.03167	8.62199	5.77407	62
1	1627245	1627709	HS_B48_H3K24me1_q10_FDR5_peak_161	73	.	6.90275	10.32882	7.38216	129
1	1629031	1629232	HS_B48_H3K24me1_q10_FDR5_peak_162	81	.	7.09997	11.17394	8.19193	110
1	1630385	1631387	HS_B48_H3K24me1_q10_FDR5_peak_163	304	.	17.40617	34.37883	30.48985	435
1	1631715	1632526	HS_B48_H3K24me1_q10_FDR5_peak_164	282	.	15.29223	32.08367	28.27499	530
1	1634673	1634886	HS_B48_H3K24me1_q10_FDR5_peak_165	53	.	5.65690	8.16379	5.34397	107
1	1701030	1701177	HS_B48_H3K24me1_q10_FDR5_peak_166	46	.	5.09854	7.43805	4.65464	78
1	1712009	1712341	HS_B48_H3K24me1_q10_FDR5_peak_167	61	.	5.94830	9.03705	6.16221	245
1	1737792	1738036	HS_B48_H3K24me1_q10_FDR5_peak_168	46	.	5.09854	7.43805	4.65464	110
1	1753964	1754418	HS_B48_H3K24me1_q10_FDR5_peak_169	180	.	12.13098	21.45533	18.05148	250
1	1755526	1756259	HS_B48_H3K24me1_q10_FDR5_peak_170	74	.	6.71164	10.41386	7.46385	112
1	1760146	1760293	HS_B48_H3K24me1_q10_FDR5_peak_171	29	.	4.13424	5.54978	2.92401	86
1	1774552	1774732	HS_B48_H3K24me1_q10_FDR5_peak_172	58	.	6.10230	8.65592	5.80022	99
1	1778684	1779095	HS_B48_H3K24me1_q10_FDR5_peak_173	52	.	5.77505	8.05476	5.24502	36
1	1782089	1782867	HS_B48_H3K24me1_q10_FDR5_peak_174	172	.	11.79819	20.64016	17.25069	363
1	1908444	1908911	HS_B48_H3K24me1_q10_FDR5_peak_175	61	.	6.26622	8.97212	6.10253	126
1	1918350	1919589	HS_B48_H3K24me1_q10_FDR5_peak_176	381	.	17.37433	42.38966	38.16753	611
1	1943357	1943767	HS_B48_H3K24me1_q10_FDR5_peak_177	61	.	6.26622	8.97212	6.10253	274
1	1955271	1955466	HS_B48_H3K24me1_q10_FDR5_peak_178	42	.	5.16171	6.97608	4.22983	53
1	1971921	1972175	HS_B48_H3K24me1_q10_FDR5_peak_179	14	.	3.39017	3.86724	1.46645	110
1	1986270	1986575	HS_B48_H3K24me1_q10_FDR5_peak_180	35	.	4.69038	6.28538	3.58865	102
1	2003489	2004205	HS_B48_H3K24me1_q10_FDR5_peak_181	273	.	15.68807	31.10165	27.32320	416
1	2019380	2020144	HS_B48_H3K24me1_q10_FDR5_peak_182	284	.	15.76844	32.31355	28.49244	316
1	2021450	2021781	HS_B48_H3K24me1_q10_FDR5_peak_183	29	.	4.36921	5.56799	2.93939	76
1	2025501	2026180	HS_B48_H3K24me1_q10_FDR5_peak_184	53	.	5.65690	8.16379	5.34397	181
1	2044691	2044962	HS_B48_H3K24me1_q10_FDR5_peak_185	125	.	9.41284	15.75585	12.56477	175
1	2050046	2050400	HS_B48_H3K24me1_q10_FDR5_peak_186	89	.	7.59221	11.99656	8.96780	210
1	2050735	2051675	HS_B48_H3K24me1_q10_FDR5_peak_187	263	.	15.59476	30.04916	26.31665	604
1	2073946	2074179	HS_B48_H3K24me1_q10_FDR5_peak_188	73	.	6.90275	10.32882	7.38216	124
1	2093664	2094066	HS_B48_H3K24me1_q10_FDR5_peak_189	104	.	8.48330	13.52421	10.42773	204
1	2094148	2094593	HS_B48_H3K24me1_q10_FDR5_peak_190	86	.	7.53027	11.63625	8.62154	324
1	2094747	2094896	HS_B48_H3K24me1_q10_FDR5_peak_191	53	.	5.65690	8.16379	5.34397	47
1	2133224	2133371	HS_B48_H3K24me1_q10_FDR5_peak_192	42	.	5.16171	6.97608	4.22983	98
1	2133970	2134225	HS_B48_H3K24me1_q10_FDR5_peak_193	46	.	5.09854	7.43805	4.65464	73
1	2185124	2185306	HS_B48_H3K24me1_q10_FDR5_peak_194	19	.	3.39057	4.42385	1.91090	35
1	2190191	2190473	HS_B48_H3K24me1_q10_FDR5_peak_195	30	.	4.42432	5.67975	3.03635	65
1	2193417	2194125	HS_B48_H3K24me1_q10_FDR5_peak_196	104	.	8.30444	13.54028	10.44372	391
1	2205358	2206112	HS_B48_H3K24me1_q10_FDR5_peak_197	329	.	18.30690	36.96865	32.96698	353
1	2212517	2212902	HS_B48_H3K24me1_q10_FDR5_peak_198	19	.	3.68693	4.44941	1.91090	193
1	2226733	2227161	HS_B48_H3K24me1_q10_FDR5_peak_199	152	.	10.74817	18.49657	15.20298	166
1	2267916	2268594	HS_B48_H3K24me1_q10_FDR5_peak_200	135	.	9.89364	16.82751	13.59630	422
1	2269480	2270281	HS_B48_H3K24me1_q10_FDR5_peak_201	145	.	10.19709	17.78120	14.50601	562
1	2271303	2271809	HS_B48_H3K24me1_q10_FDR5_peak_202	61	.	5.94830	9.03705	6.16221	330
1	2274299	2274634	HS_B48_H3K24me1_q10_FDR5_peak_203	98	.	8.08128	12.89812	9.82489	218
1	2303679	2304030	HS_B48_H3K24me1_q10_FDR5_peak_204	34	.	4.61608	6.13099	3.45145	287
1	2306264	2306884	HS_B48_H3K24me1_q10_FDR5_peak_205	79	.	6.76845	10.97009	7.99575	380
1	2310365	2310589	HS_B48_H3K24me1_q10_FDR5_peak_206	19	.	3.68693	4.44941	1.91090	114
1	2314312	2314785	HS_B48_H3K24me1_q10_FDR5_peak_207	110	.	8.49757	14.15454	11.03690	69
1	2315269	2315438	HS_B48_H3K24me1_q10_FDR5_peak_208	32	.	4.24879	5.90554	3.23727	49
1	2321314	2321781	HS_B48_H3K24me1_q10_FDR5_peak_209	41	.	4.92556	6.90601	4.17038	261
1	2322160	2322634	HS_B48_H3K24me1_q10_FDR5_peak_210	62	.	6.25384	9.14564	6.26105	272
1	2326476	2326742	HS_B48_H3K24me1_q10_FDR5_peak_211	21	.	3.80484	4.70698	2.15366	201
1	2331744	2332047	HS_B48_H3K24me1_q10_FDR5_peak_212	46	.	5.09854	7.43805	4.65464	174
1	2337002	2337228	HS_B48_H3K24me1_q10_FDR5_peak_213	54	.	5.89909	8.32976	5.48955	137
1	2343043	2343690	HS_B48_H3K24me1_q10_FDR5_peak_214	42	.	4.96109	7.00915	4.26099	241
1	2348620	2349045	HS_B48_H3K24me1_q10_FDR5_peak_215	77	.	6.79806	10.69372	7.73052	135
1	2355271	2355523	HS_B48_H3K24me1_q10_FDR5_peak_216	33	.	4.67213	6.05815	3.38175	106
1	2390458	2390605	HS_B48_H3K24me1_q10_FDR5_peak_217	37	.	4.75525	6.44709	3.74500	91
1	2390777	2391328	HS_B48_H3K24me1_q10_FDR5_peak_218	30	.	4.35114	5.71656	3.07127	311
1	2403219	2403646	HS_B48_H3K24me1_q10_FDR5_peak_219	77	.	6.79806	10.69372	7.73052	284
1	2408272	2408813	HS_B48_H3K24me1_q10_FDR5_peak_220	28	.	4.39266	5.51274	2.89022	262
1	2408905	2409219	HS_B48_H3K24me1_q10_FDR5_peak_221	27	.	4.07544	5.38226	2.77112	126
1	2411450	2411782	HS_B48_H3K24me1_q10_FDR5_peak_222	28	.	4.39266	5.51274	2.89022	9
1	2412895	2413230	HS_B48_H3K24me1_q10_FDR5_peak_223	93	.	7.64612	12.40227	9.35843	192
1	2413326	2413501	HS_B48_H3K24me1_q10_FDR5_peak_224	35	.	4.81522	6.27676	3.58341	108
1	2427286	2427659	HS_B48_H3K24me1_q10_FDR5_peak_225	35	.	4.69038	6.28538	3.58865	135
1	2428325	2428904	HS_B48_H3K24me1_q10_FDR5_peak_226	130	.	9.69754	16.26909	13.04922	261
1	2443211	2444216	HS_B48_H3K24me1_q10_FDR5_peak_227	369	.	20.27686	41.12038	36.95709	348
1	2461072	2461219	HS_B48_H3K24me1_q10_FDR5_peak_228	46	.	5.09854	7.43805	4.65464	95
1	2465970	2466117	HS_B48_H3K24me1_q10_FDR5_peak_229	32	.	4.24879	5.90554	3.23727	26
1	2467232	2467954	HS_B48_H3K24me1_q10_FDR5_peak_230	451	.	23.05313	49.66742	45.13525	286
1	2476179	2476616	HS_B48_H3K24me1_q10_FDR5_peak_231	14	.	3.39017	3.86724	1.46645	144
1	2476851	2477057	HS_B48_H3K24me1_q10_FDR5_peak_232	32	.	4.24879	5.90554	3.23727	67
1	2479656	2479868	HS_B48_H3K24me1_q10_FDR5_peak_233	67	.	6.46503	9.69281	6.78435	131
1	2483622	2483947	HS_B48_H3K24me1_q10_FDR5_peak_234	46	.	5.09854	7.43805	4.65464	105
1	2495426	2495678	HS_B48_H3K24me1_q10_FDR5_peak_235	39	.	4.84877	6.69234	3.96487	146
1	2496471	2496623	HS_B48_H3K24me1_q10_FDR5_peak_236	61	.	5.94830	9.03705	6.16221	48
1	2496728	2496909	HS_B48_H3K24me1_q10_FDR5_peak_237	46	.	5.09854	7.43805	4.65464	96
1	2501088	2501357	HS_B48_H3K24me1_q10_FDR5_peak_238	74	.	6.71164	10.41386	7.46385	139
1	2502153	2502687	HS_B48_H3K24me1_q10_FDR5_peak_239	49	.	5.31806	7.70881	4.91393	232
1	2503485	2504405	HS_B48_H3K24me1_q10_FDR5_peak_240	145	.	10.44754	17.84946	14.57109	678
1	2504496	2505299	HS_B48_H3K24me1_q10_FDR5_peak_241	210	.	12.84836	24.58813	21.06369	563
1	2510358	2510995	HS_B48_H3K24me1_q10_FDR5_peak_242	76	.	7.03557	10.65532	7.69733	495
1	2513235	2513382	HS_B48_H3K24me1_q10_FDR5_peak_243	39	.	4.84877	6.69234	3.96487	18
1	2514170	2514317	HS_B48_H3K24me1_q10_FDR5_peak_244	46	.	5.09854	7.43805	4.65464	97
1	2518420	2518775	HS_B48_H3K24me1_q10_FDR5_peak_245	42	.	4.96109	7.00915	4.26099	277
1	2529575	2529808	HS_B48_H3K24me1_q10_FDR5_peak_246	54	.	5.84016	8.31369	5.48238	98
1	2529936	2530588	HS_B48_H3K24me1_q10_FDR5_peak_247	267	.	14.36112	30.50962	26.76658	353
1	2532509	2532672	HS_B48_H3K24me1_q10_FDR5_peak_248	61	.	5.94830	9.03705	6.16221	65
1	2540653	2540800	HS_B48_H3K24me1_q10_FDR5_peak_249	46	.	5.09854	7.43805	4.65464	45
1	2540957	2541125	HS_B48_H3K24me1_q10_FDR5_peak_250	39	.	4.84877	6.69234	3.96487	33
1	2543517	2543664	HS_B48_H3K24me1_q10_FDR5_peak_251	39	.	4.84877	6.69234	3.96487	47
1	2546280	2546819	HS_B48_H3K24me1_q10_FDR5_peak_252	110	.	8.84864	14.20351	11.07254	415
1	2547281	2547651	HS_B48_H3K24me1_q10_FDR5_peak_253	93	.	7.64782	12.40133	9.35843	127
1	2559796	2560109	HS_B48_H3K24me1_q10_FDR5_peak_254	26	.	4.04064	5.28721	2.68034	233
1	2586976	2587644	HS_B48_H3K24me1_q10_FDR5_peak_255	109	.	8.47641	14.08413	10.97098	246
1	2590724	2591084	HS_B48_H3K24me1_q10_FDR5_peak_256	68	.	6.63648	9.73414	6.81675	261
1	2611128	2611425	HS_B48_H3K24me1_q10_FDR5_peak_257	61	.	5.94830	9.03705	6.16221	171
1	2628881	2629730	HS_B48_H3K24me1_q10_FDR5_peak_258	263	.	15.59476	30.04916	26.31665	262
1	2641353	2643392	HS_B48_H3K24me1_q10_FDR5_peak_259	255	.	15.48512	29.27188	25.56543	378
1	2789180	2790180	HS_B48_H3K24me1_q10_FDR5_peak_260	177	.	10.51604	21.19257	17.79251	751
1	2800174	2800777	HS_B48_H3K24me1_q10_FDR5_peak_261	33	.	4.67213	6.05815	3.38175	484
1	2813190	2813617	HS_B48_H3K24me1_q10_FDR5_peak_262	91	.	7.81730	12.21051	9.17568	99
1	2821857	2822004	HS_B48_H3K24me1_q10_FDR5_peak_263	32	.	4.24879	5.90554	3.23727	60
1	2822158	2822349	HS_B48_H3K24me1_q10_FDR5_peak_264	53	.	5.65690	8.16379	5.34397	88
1	2863429	2863611	HS_B48_H3K24me1_q10_FDR5_peak_265	39	.	4.84877	6.69234	3.96487	133
1	2926789	2927029	HS_B48_H3K24me1_q10_FDR5_peak_266	34	.	4.62725	6.13387	3.45192	130
1	3063112	3064330	HS_B48_H3K24me1_q10_FDR5_peak_267	284	.	15.76844	32.31355	28.49244	772
1	3067435	3068472	HS_B48_H3K24me1_q10_FDR5_peak_268	281	.	14.87402	31.99492	28.19435	872
1	3068655	3069245	HS_B48_H3K24me1_q10_FDR5_peak_269	135	.	10.02572	16.77437	13.54369	134
1	3069683	3070267	HS_B48_H3K24me1_q10_FDR5_peak_270	369	.	19.69115	41.07547	36.91391	187
1	3070485	3071558	HS_B48_H3K24me1_q10_FDR5_peak_271	436	.	20.75375	48.12534	43.66008	285
1	3073526	3074026	HS_B48_H3K24me1_q10_FDR5_peak_272	225	.	13.43237	26.09778	22.51367	131
1	3102329	3102476	HS_B48_H3K24me1_q10_FDR5_peak_273	19	.	3.39903	4.45146	1.91090	100
1	3125684	3126572	HS_B48_H3K24me1_q10_FDR5_peak_274	246	.	14.91673	28.36362	24.69114	483
1	3134826	3135040	HS_B48_H3K24me1_q10_FDR5_peak_275	70	.	6.78033	9.98129	7.04781	139
1	3240914	3241299	HS_B48_H3K24me1_q10_FDR5_peak_276	58	.	6.10230	8.65592	5.80022	109
1	3247428	3248131	HS_B48_H3K24me1_q10_FDR5_peak_277	162	.	10.15267	19.54719	16.20700	267
1	3278908	3279183	HS_B48_H3K24me1_q10_FDR5_peak_278	61	.	6.27523	9.05887	6.17802	141
1	3279376	3279684	HS_B48_H3K24me1_q10_FDR5_peak_279	42	.	5.16171	6.97608	4.22983	66
1	3283877	3284298	HS_B48_H3K24me1_q10_FDR5_peak_280	46	.	5.09854	7.43805	4.65464	130
1	3287059	3287294	HS_B48_H3K24me1_q10_FDR5_peak_281	46	.	5.09854	7.43805	4.65464	130
1	3393708	3394470	HS_B48_H3K24me1_q10_FDR5_peak_282	289	.	16.96660	32.78411	28.94904	276
1	3405403	3405581	HS_B48_H3K24me1_q10_FDR5_peak_283	70	.	6.78033	9.98129	7.04781	112
1	3411937	3412100	HS_B48_H3K24me1_q10_FDR5_peak_284	37	.	4.75525	6.44709	3.74500	127
1	3433391	3433717	HS_B48_H3K24me1_q10_FDR5_peak_285	72	.	6.84871	10.20855	7.26820	82
1	3454307	3454682	HS_B48_H3K24me1_q10_FDR5_peak_286	66	.	6.42418	9.50488	6.60597	171
1	3454785	3455083	HS_B48_H3K24me1_q10_FDR5_peak_287	39	.	5.02018	6.64612	3.92730	143
1	3494661	3494808	HS_B48_H3K24me1_q10_FDR5_peak_288	29	.	4.13424	5.54978	2.92401	40
1	3496928	3497075	HS_B48_H3K24me1_q10_FDR5_peak_289	40	.	5.05810	6.75825	4.02811	112
1	3499464	3499921	HS_B48_H3K24me1_q10_FDR5_peak_290	54	.	5.89909	8.32976	5.48955	114
1	3501931	3502201	HS_B48_H3K24me1_q10_FDR5_peak_291	368	.	15.72775	41.02749	36.86749	141
1	3503817	3504013	HS_B48_H3K24me1_q10_FDR5_peak_292	30	.	4.42432	5.67975	3.03635	124
1	3509044	3509252	HS_B48_H3K24me1_q10_FDR5_peak_293	29	.	4.13424	5.54978	2.92401	106
1	3509762	3510203	HS_B48_H3K24me1_q10_FDR5_peak_294	67	.	6.46503	9.69281	6.78435	120
1	3530248	3530438	HS_B48_H3K24me1_q10_FDR5_peak_295	61	.	5.94830	9.03705	6.16221	101
1	3530742	3531478	HS_B48_H3K24me1_q10_FDR5_peak_296	287	.	16.83171	32.59212	28.76765	394
1	3546331	3546478	HS_B48_H3K24me1_q10_FDR5_peak_297	30	.	4.42432	5.67975	3.03635	97
1	3546565	3547234	HS_B48_H3K24me1_q10_FDR5_peak_298	81	.	7.37387	11.18396	8.19490	104
1	3576149	3576313	HS_B48_H3K24me1_q10_FDR5_peak_299	26	.	4.01828	5.22761	2.63282	57
1	3583827	3583974	HS_B48_H3K24me1_q10_FDR5_peak_300	46	.	5.09854	7.43805	4.65464	35
1	3596497	3596769	HS_B48_H3K24me1_q10_FDR5_peak_301	46	.	5.09854	7.43805	4.65464	142
1	3599569	3599716	HS_B48_H3K24me1_q10_FDR5_peak_302	26	.	4.04064	5.28721	2.68034	97
1	3610746	3611588	HS_B48_H3K24me1_q10_FDR5_peak_303	741	.	29.74804	80.07634	74.11035	476
1	3624162	3624309	HS_B48_H3K24me1_q10_FDR5_peak_304	46	.	5.09854	7.43805	4.65464	126
1	3624519	3624728	HS_B48_H3K24me1_q10_FDR5_peak_305	53	.	5.65690	8.16379	5.34397	87
1	3640412	3640719	HS_B48_H3K24me1_q10_FDR5_peak_306	40	.	4.89053	6.80704	4.07494	240
1	3643311	3643546	HS_B48_H3K24me1_q10_FDR5_peak_307	110	.	8.49757	14.15454	11.03690	109
1	3649325	3650096	HS_B48_H3K24me1_q10_FDR5_peak_308	42	.	5.16171	6.97608	4.22983	530
1	3650333	3653224	HS_B48_H3K24me1_q10_FDR5_peak_309	615	.	29.15543	66.89057	61.56657	2231
1	3668804	3669422	HS_B48_H3K24me1_q10_FDR5_peak_310	110	.	8.84864	14.20351	11.07254	109
1	3702536	3702733	HS_B48_H3K24me1_q10_FDR5_peak_311	82	.	7.27316	11.27269	8.27744	102
1	3717875	3718397	HS_B48_H3K24me1_q10_FDR5_peak_312	110	.	8.49757	14.15454	11.03690	278
1	3732726	3733330	HS_B48_H3K24me1_q10_FDR5_peak_313	156	.	11.06080	18.98708	15.66046	244
1	3771913	3772452	HS_B48_H3K24me1_q10_FDR5_peak_314	187	.	11.11959	22.19568	18.75265	326
1	3772682	3773021	HS_B48_H3K24me1_q10_FDR5_peak_315	93	.	7.64782	12.40133	9.35843	171
1	3796145	3796375	HS_B48_H3K24me1_q10_FDR5_peak_316	38	.	4.91536	6.60691	3.89904	119
1	4600077	4600224	HS_B48_H3K24me1_q10_FDR5_peak_317	32	.	4.24879	5.90554	3.23727	7
1	4654220	4654616	HS_B48_H3K24me1_q10_FDR5_peak_318	186	.	12.44083	22.11267	18.67250	260
1	4654762	4655178	HS_B48_H3K24me1_q10_FDR5_peak_319	183	.	11.46918	21.74098	18.31608	296
1	4655331	4656336	HS_B48_H3K24me1_q10_FDR5_peak_320	177	.	10.51604	21.19257	17.79251	347
1	4711857	4712326	HS_B48_H3K24me1_q10_FDR5_peak_321	112	.	8.78532	14.35212	11.21314	217
1	5667717	5667896	HS_B48_H3K24me1_q10_FDR5_peak_322	40	.	4.89053	6.80704	4.07494	68
1	5712322	5712509	HS_B48_H3K24me1_q10_FDR5_peak_323	42	.	4.96109	7.00915	4.26099	75
1	5834472	5834923	HS_B48_H3K24me1_q10_FDR5_peak_324	77	.	6.79806	10.69372	7.73052	110
1	5858241	5858388	HS_B48_H3K24me1_q10_FDR5_peak_325	19	.	3.39903	4.45146	1.91090	27
1	5991338	5991854	HS_B48_H3K24me1_q10_FDR5_peak_326	92	.	7.94844	12.32716	9.28978	398
1	5991986	5993013	HS_B48_H3K24me1_q10_FDR5_peak_327	238	.	14.74773	27.50094	23.86926	824
1	6003071	6003218	HS_B48_H3K24me1_q10_FDR5_peak_328	32	.	4.24879	5.90554	3.23727	73
1	6011080	6011693	HS_B48_H3K24me1_q10_FDR5_peak_329	81	.	7.37387	11.18396	8.19490	468
1	6051482	6051745	HS_B48_H3K24me1_q10_FDR5_peak_330	30	.	4.42432	5.67975	3.03635	137
1	6066092	6066274	HS_B48_H3K24me1_q10_FDR5_peak_331	48	.	5.47211	7.68676	4.89568	59
1	6071671	6072148	HS_B48_H3K24me1_q10_FDR5_peak_332	46	.	5.09854	7.43805	4.65464	162
1	6127832	6127979	HS_B48_H3K24me1_q10_FDR5_peak_333	39	.	4.84877	6.69234	3.96487	64
1	6148684	6148964	HS_B48_H3K24me1_q10_FDR5_peak_334	32	.	4.24879	5.90554	3.23727	60
1	6170679	6171052	HS_B48_H3K24me1_q10_FDR5_peak_335	67	.	6.46503	9.69281	6.78435	133
1	6179052	6179763	HS_B48_H3K24me1_q10_FDR5_peak_336	188	.	12.53557	22.31950	18.87013	494
1	6179946	6180776	HS_B48_H3K24me1_q10_FDR5_peak_337	211	.	13.17798	24.71139	21.17656	367
1	6205670	6206120	HS_B48_H3K24me1_q10_FDR5_peak_338	44	.	5.25615	7.16337	4.40591	22
1	6206308	6206721	HS_B48_H3K24me1_q10_FDR5_peak_339	117	.	8.73842	14.94624	11.78468	123
1	6208749	6209808	HS_B48_H3K24me1_q10_FDR5_peak_340	125	.	9.58603	15.76670	12.56915	524
1	6236511	6236800	HS_B48_H3K24me1_q10_FDR5_peak_341	75	.	7.04810	10.50456	7.54943	201
1	6241475	6241670	HS_B48_H3K24me1_q10_FDR5_peak_342	91	.	7.58390	12.19187	9.15852	123
1	6241776	6242789	HS_B48_H3K24me1_q10_FDR5_peak_343	527	.	24.52868	57.63840	52.74826	632
1	6245121	6246446	HS_B48_H3K24me1_q10_FDR5_peak_344	317	.	18.06038	35.68936	31.74127	808
1	6248671	6249673	HS_B48_H3K24me1_q10_FDR5_peak_345	284	.	15.73898	32.26224	28.44698	701
1	6249848	6250302	HS_B48_H3K24me1_q10_FDR5_peak_346	117	.	8.22994	14.95298	11.79065	81
1	6253794	6254007	HS_B48_H3K24me1_q10_FDR5_peak_347	54	.	5.84016	8.31369	5.48238	91
1	6260179	6260326	HS_B48_H3K24me1_q10_FDR5_peak_348	54	.	5.89909	8.32976	5.48955	89
1	6260521	6260925	HS_B48_H3K24me1_q10_FDR5_peak_349	149	.	10.62364	18.25986	14.96963	270
1	6261222	6261604	HS_B48_H3K24me1_q10_FDR5_peak_350	70	.	6.55381	9.97751	7.04781	87
1	6392858	6393047	HS_B48_H3K24me1_q10_FDR5_peak_351	135	.	9.95966	16.75912	13.52958	97
1	6395777	6396174	HS_B48_H3K24me1_q10_FDR5_peak_352	54	.	5.64187	8.22455	5.40224	273
1	6418568	6421049	HS_B48_H3K24me1_q10_FDR5_peak_353	512	.	20.81663	56.08644	51.26830	523
1	6424709	6425503	HS_B48_H3K24me1_q10_FDR5_peak_354	386	.	20.08073	42.91903	38.67362	438
1	6440017	6440164	HS_B48_H3K24me1_q10_FDR5_peak_355	44	.	5.03373	7.22940	4.46772	91
1	6440317	6441229	HS_B48_H3K24me1_q10_FDR5_peak_356	211	.	12.30953	24.72620	21.18827	669
1	6445165	6445312	HS_B48_H3K24me1_q10_FDR5_peak_357	26	.	4.04064	5.28721	2.68034	76
1	6446908	6447675	HS_B48_H3K24me1_q10_FDR5_peak_358	415	.	21.69706	45.97018	41.59945	440
1	6448122	6449058	HS_B48_H3K24me1_q10_FDR5_peak_359	107	.	8.63170	13.84331	10.73573	835
1	6453960	6456055	HS_B48_H3K24me1_q10_FDR5_peak_360	142	.	8.65026	17.54517	14.27703	1525
1	6461184	6461829	HS_B48_H3K24me1_q10_FDR5_peak_361	158	.	10.25795	19.22672	15.89307	252
1	6466129	6466487	HS_B48_H3K24me1_q10_FDR5_peak_362	81	.	7.09997	11.17394	8.19193	125
1	6470509	6471783	HS_B48_H3K24me1_q10_FDR5_peak_363	239	.	14.01639	27.62587	23.98053	579
1	6484835	6485747	HS_B48_H3K24me1_q10_FDR5_peak_364	381	.	20.34100	42.32638	38.10772	550
1	6490256	6490906	HS_B48_H3K24me1_q10_FDR5_peak_365	77	.	6.79806	10.69372	7.73052	182
1	6496929	6497377	HS_B48_H3K24me1_q10_FDR5_peak_366	172	.	11.79819	20.64016	17.25069	322
1	6497522	6497818	HS_B48_H3K24me1_q10_FDR5_peak_367	54	.	5.70562	8.29818	5.47106	42
1	6554094	6554436	HS_B48_H3K24me1_q10_FDR5_peak_368	15	.	3.38422	3.90406	1.50022	156
1	6593364	6593615	HS_B48_H3K24me1_q10_FDR5_peak_369	26	.	4.04064	5.28721	2.68034	127
1	6602476	6602721	HS_B48_H3K24me1_q10_FDR5_peak_370	44	.	5.02941	7.25237	4.48990	102
1	6624995	6625222	HS_B48_H3K24me1_q10_FDR5_peak_371	38	.	4.93367	6.50691	3.80282	115
1	6715164	6715589	HS_B48_H3K24me1_q10_FDR5_peak_372	46	.	5.42427	7.37586	4.60120	185
1	6784236	6784421	HS_B48_H3K24me1_q10_FDR5_peak_373	24	.	4.12733	5.08479	2.49871	76
1	6786261	6786494	HS_B48_H3K24me1_q10_FDR5_peak_374	30	.	4.42432	5.67975	3.03635	89
1	6963377	6964010	HS_B48_H3K24me1_q10_FDR5_peak_375	67	.	6.46503	9.69281	6.78435	377
1	7600957	7601173	HS_B48_H3K24me1_q10_FDR5_peak_376	39	.	4.84877	6.69234	3.96487	118
1	7680089	7681207	HS_B48_H3K24me1_q10_FDR5_peak_377	296	.	14.63101	33.53584	29.67050	443
1	7703802	7704260	HS_B48_H3K24me1_q10_FDR5_peak_378	48	.	5.46151	7.69080	4.89698	327
1	7705010	7705553	HS_B48_H3K24me1_q10_FDR5_peak_379	230	.	14.23870	26.69734	23.08631	356
1	7705696	7705884	HS_B48_H3K24me1_q10_FDR5_peak_380	51	.	5.56318	7.91584	5.10918	108
1	7784371	7784636	HS_B48_H3K24me1_q10_FDR5_peak_381	50	.	5.64771	7.82989	5.02650	58
1	8025930	8026134	HS_B48_H3K24me1_q10_FDR5_peak_382	54	.	5.82925	8.29544	5.46963	96
1	8212867	8213014	HS_B48_H3K24me1_q10_FDR5_peak_383	31	.	4.22571	5.83032	3.17907	115
1	8216901	8217532	HS_B48_H3K24me1_q10_FDR5_peak_384	112	.	8.78532	14.35212	11.21314	487
1	8317818	8318556	HS_B48_H3K24me1_q10_FDR5_peak_385	211	.	13.17798	24.71139	21.17656	188
1	8360917	8361305	HS_B48_H3K24me1_q10_FDR5_peak_386	79	.	7.13287	10.90077	7.92843	252
1	8501991	8502299	HS_B48_H3K24me1_q10_FDR5_peak_387	28	.	4.09290	5.43107	2.81790	261
1	9014626	9014823	HS_B48_H3K24me1_q10_FDR5_peak_388	75	.	6.74124	10.50792	7.55271	99
1	9039109	9040359	HS_B48_H3K24me1_q10_FDR5_peak_389	196	.	12.55046	23.16207	19.68802	606
1	9071509	9072095	HS_B48_H3K24me1_q10_FDR5_peak_390	48	.	5.46151	7.69080	4.89698	256
1	9182067	9183525	HS_B48_H3K24me1_q10_FDR5_peak_391	337	.	18.19816	37.76501	33.73649	1241
1	9198740	9198917	HS_B48_H3K24me1_q10_FDR5_peak_392	93	.	7.64782	12.40133	9.35843	59
1	9245068	9245371	HS_B48_H3K24me1_q10_FDR5_peak_393	32	.	4.24879	5.90554	3.23727	79
1	9247481	9248302	HS_B48_H3K24me1_q10_FDR5_peak_394	147	.	10.50567	18.00808	14.72364	653
1	9264016	9264190	HS_B48_H3K24me1_q10_FDR5_peak_395	32	.	4.24879	5.90554	3.23727	101
1	9367671	9367847	HS_B48_H3K24me1_q10_FDR5_peak_396	15	.	3.23251	3.96025	1.52706	69
1	9443757	9443904	HS_B48_H3K24me1_q10_FDR5_peak_397	38	.	4.80174	6.56710	3.86214	19
1	9495325	9495939	HS_B48_H3K24me1_q10_FDR5_peak_398	153	.	10.66789	18.64532	15.34347	132
1	9627048	9627479	HS_B48_H3K24me1_q10_FDR5_peak_399	183	.	11.46918	21.74098	18.31608	156
1	9651451	9652904	HS_B48_H3K24me1_q10_FDR5_peak_400	577	.	23.31817	62.89667	57.77419	570
1	9687714	9688083	HS_B48_H3K24me1_q10_FDR5_peak_401	42	.	4.93971	6.94674	4.21083	103
1	9688295	9688442	HS_B48_H3K24me1_q10_FDR5_peak_402	28	.	4.09876	5.44761	2.83394	129
1	9689180	9689454	HS_B48_H3K24me1_q10_FDR5_peak_403	79	.	7.13287	10.90077	7.92843	167
1	9689564	9689857	HS_B48_H3K24me1_q10_FDR5_peak_404	175	.	11.88812	20.95439	17.55922	128
1	9721744	9721964	HS_B48_H3K24me1_q10_FDR5_peak_405	50	.	5.54779	7.87636	5.06986	85
1	9822937	9823749	HS_B48_H3K24me1_q10_FDR5_peak_406	109	.	8.20636	14.06675	10.95371	589
1	9934130	9934277	HS_B48_H3K24me1_q10_FDR5_peak_407	28	.	4.39266	5.51274	2.89022	95
1	9996920	9998380	HS_B48_H3K24me1_q10_FDR5_peak_408	315	.	16.93647	35.51855	31.57170	934
1	10426698	10426915	HS_B48_H3K24me1_q10_FDR5_peak_409	24	.	3.95724	5.07027	2.48889	103
1	10430320	10430788	HS_B48_H3K24me1_q10_FDR5_peak_410	34	.	4.61608	6.13099	3.45145	326
1	10629859	10630112	HS_B48_H3K24me1_q10_FDR5_peak_411	19	.	3.68693	4.44941	1.91090	25
1	10638169	10638754	HS_B48_H3K24me1_q10_FDR5_peak_412	33	.	4.67213	6.05815	3.38175	416
1	10642374	10643052	HS_B48_H3K24me1_q10_FDR5_peak_413	51	.	5.70870	7.93175	5.12360	207
1	10651430	10651577	HS_B48_H3K24me1_q10_FDR5_peak_414	37	.	4.75525	6.44709	3.74500	69
1	10652936	10653133	HS_B48_H3K24me1_q10_FDR5_peak_415	32	.	4.24879	5.90554	3.23727	71
1	10653546	10654133	HS_B48_H3K24me1_q10_FDR5_peak_416	81	.	7.37387	11.18396	8.19490	218
1	10659752	10659995	HS_B48_H3K24me1_q10_FDR5_peak_417	93	.	7.64782	12.40133	9.35843	100
1	10665024	10665191	HS_B48_H3K24me1_q10_FDR5_peak_418	34	.	4.74623	6.14635	3.45536	106
1	10665285	10665812	HS_B48_H3K24me1_q10_FDR5_peak_419	202	.	13.04141	23.72114	20.22113	131
1	10667657	10668031	HS_B48_H3K24me1_q10_FDR5_peak_420	46	.	5.09854	7.43805	4.65464	283
1	10676817	10677027	HS_B48_H3K24me1_q10_FDR5_peak_421	46	.	5.09854	7.43805	4.65464	66
1	10678368	10678703	HS_B48_H3K24me1_q10_FDR5_peak_422	145	.	10.19709	17.78120	14.50601	138
1	10695118	10695388	HS_B48_H3K24me1_q10_FDR5_peak_423	81	.	7.37387	11.18396	8.19490	126
1	10704935	10705127	HS_B48_H3K24me1_q10_FDR5_peak_424	32	.	4.24879	5.90554	3.23727	104
1	10735358	10735519	HS_B48_H3K24me1_q10_FDR5_peak_425	77	.	6.79806	10.69372	7.73052	50
1	10793538	10794627	HS_B48_H3K24me1_q10_FDR5_peak_426	378	.	19.27254	42.10134	37.89696	422
1	10794741	10795031	HS_B48_H3K24me1_q10_FDR5_peak_427	67	.	6.46503	9.69281	6.78435	187
1	10795349	10795804	HS_B48_H3K24me1_q10_FDR5_peak_428	53	.	5.65690	8.16379	5.34397	119
1	10796083	10796897	HS_B48_H3K24me1_q10_FDR5_peak_429	139	.	10.04036	17.18748	13.93749	220
1	10835825	10835985	HS_B48_H3K24me1_q10_FDR5_peak_430	32	.	4.24879	5.90554	3.23727	75
1	10888348	10888770	HS_B48_H3K24me1_q10_FDR5_peak_431	62	.	6.34566	9.18330	6.29827	307
1	10888901	10889120	HS_B48_H3K24me1_q10_FDR5_peak_432	38	.	4.91536	6.60691	3.89904	124
1	10910272	10910419	HS_B48_H3K24me1_q10_FDR5_peak_433	32	.	4.24879	5.90554	3.23727	119
1	11012876	11013073	HS_B48_H3K24me1_q10_FDR5_peak_434	44	.	5.12897	7.15741	4.40428	96
1	11054745	11055006	HS_B48_H3K24me1_q10_FDR5_peak_435	14	.	3.17017	3.79912	1.41075	127
1	11059230	11059888	HS_B48_H3K24me1_q10_FDR5_peak_436	86	.	7.60968	11.71273	8.69435	94
1	11249945	11250226	HS_B48_H3K24me1_q10_FDR5_peak_437	89	.	7.50663	11.94895	8.92619	139
1	11305573	11305882	HS_B48_H3K24me1_q10_FDR5_peak_438	30	.	4.42432	5.67975	3.03635	128
1	11478588	11480239	HS_B48_H3K24me1_q10_FDR5_peak_439	411	.	20.44057	45.47210	41.12333	324
1	11501596	11502041	HS_B48_H3K24me1_q10_FDR5_peak_440	42	.	5.16171	6.97608	4.22983	160
1	11522469	11523008	HS_B48_H3K24me1_q10_FDR5_peak_441	89	.	6.93888	11.99891	8.96973	283
1	11608768	11609075	HS_B48_H3K24me1_q10_FDR5_peak_442	61	.	5.94830	9.03705	6.16221	223
1	11650279	11651024	HS_B48_H3K24me1_q10_FDR5_peak_443	171	.	10.77084	20.57227	17.18845	423
1	11654050	11654614	HS_B48_H3K24me1_q10_FDR5_peak_444	59	.	6.00766	8.81549	5.95095	404
1	11655120	11655413	HS_B48_H3K24me1_q10_FDR5_peak_445	53	.	5.67334	8.20869	5.38807	146
1	11664305	11664617	HS_B48_H3K24me1_q10_FDR5_peak_446	30	.	4.44768	5.72976	3.08280	24
1	11690945	11692787	HS_B48_H3K24me1_q10_FDR5_peak_447	713	.	28.04070	77.16016	71.34686	451
1	11762065	11762442	HS_B48_H3K24me1_q10_FDR5_peak_448	66	.	6.42925	9.59614	6.69414	71
1	11784881	11785301	HS_B48_H3K24me1_q10_FDR5_peak_449	50	.	5.64771	7.82989	5.02650	205
1	11859077	11859663	HS_B48_H3K24me1_q10_FDR5_peak_450	181	.	12.12193	21.58017	18.17116	365
1	11925178	11925484	HS_B48_H3K24me1_q10_FDR5_peak_451	35	.	4.69038	6.28538	3.58865	198
1	11925662	11925809	HS_B48_H3K24me1_q10_FDR5_peak_452	58	.	6.08774	8.74985	5.89082	72
1	11934614	11935023	HS_B48_H3K24me1_q10_FDR5_peak_453	68	.	6.63648	9.73414	6.81675	140
1	11981371	11981695	HS_B48_H3K24me1_q10_FDR5_peak_454	13	.	3.15272	3.75580	1.37408	200
1	12063296	12063818	HS_B48_H3K24me1_q10_FDR5_peak_455	239	.	13.65378	27.54750	23.91153	265
1	12064087	12064234	HS_B48_H3K24me1_q10_FDR5_peak_456	17	.	3.31218	4.18265	1.72691	74
1	12148257	12148404	HS_B48_H3K24me1_q10_FDR5_peak_457	19	.	3.39903	4.45146	1.91090	97
1	12166572	12166988	HS_B48_H3K24me1_q10_FDR5_peak_458	44	.	5.25615	7.16337	4.40591	395
1	12191412	12192092	HS_B48_H3K24me1_q10_FDR5_peak_459	29	.	4.36921	5.56799	2.93939	365
1	12202044	12202191	HS_B48_H3K24me1_q10_FDR5_peak_460	39	.	4.84877	6.69234	3.96487	125
1	12548987	12549432	HS_B48_H3K24me1_q10_FDR5_peak_461	67	.	6.46503	9.69281	6.78435	88
1	12595969	12596310	HS_B48_H3K24me1_q10_FDR5_peak_462	46	.	5.42427	7.37586	4.60120	291
1	12618370	12618517	HS_B48_H3K24me1_q10_FDR5_peak_463	39	.	5.02018	6.64612	3.92730	81
1	13298747	13298926	HS_B48_H3K24me1_q10_FDR5_peak_464	163	.	11.04685	19.64807	16.30510	97
1	13434017	13434371	HS_B48_H3K24me1_q10_FDR5_peak_465	77	.	7.00819	10.73349	7.76585	227
1	13439211	13439585	HS_B48_H3K24me1_q10_FDR5_peak_466	109	.	8.78176	14.05866	10.94758	105
1	13513400	13513774	HS_B48_H3K24me1_q10_FDR5_peak_467	124	.	9.49246	15.66085	12.47753	132
1	13555021	13555238	HS_B48_H3K24me1_q10_FDR5_peak_468	24	.	4.08811	5.00316	2.42302	118
1	13699856	13700203	HS_B48_H3K24me1_q10_FDR5_peak_469	50	.	5.64771	7.82989	5.02650	315
1	13700498	13700769	HS_B48_H3K24me1_q10_FDR5_peak_470	49	.	5.31806	7.70881	4.91393	93
1	13892706	13893589	HS_B48_H3K24me1_q10_FDR5_peak_471	242	.	14.43302	27.86960	24.21177	361
1	13983018	13983483	HS_B48_H3K24me1_q10_FDR5_peak_472	62	.	6.34329	9.12489	6.24242	172
1	14420608	14421096	HS_B48_H3K24me1_q10_FDR5_peak_473	54	.	5.84016	8.31369	5.48238	141
1	14598262	14599527	HS_B48_H3K24me1_q10_FDR5_peak_474	310	.	15.89981	35.00911	31.09010	605
1	14924262	14924451	HS_B48_H3K24me1_q10_FDR5_peak_475	102	.	8.17623	13.29157	10.20078	54
1	14924610	14925087	HS_B48_H3K24me1_q10_FDR5_peak_476	305	.	16.94312	34.40177	30.50542	206
1	15065478	15066091	HS_B48_H3K24me1_q10_FDR5_peak_477	73	.	6.90275	10.32882	7.38216	482
1	15152412	15152694	HS_B48_H3K24me1_q10_FDR5_peak_478	31	.	4.23195	5.85047	3.19889	141
1	15152779	15154406	HS_B48_H3K24me1_q10_FDR5_peak_479	484	.	23.59104	53.11327	48.44036	1119
1	15246982	15247559	HS_B48_H3K24me1_q10_FDR5_peak_480	312	.	17.62886	35.21358	31.28006	329
1	15428841	15429178	HS_B48_H3K24me1_q10_FDR5_peak_481	85	.	7.37777	11.56593	8.55747	118
1	15584520	15584728	HS_B48_H3K24me1_q10_FDR5_peak_482	24	.	4.07838	4.99288	2.41719	95
1	15584876	15585207	HS_B48_H3K24me1_q10_FDR5_peak_483	112	.	8.78532	14.35212	11.21314	115
1	15744073	15744577	HS_B48_H3K24me1_q10_FDR5_peak_484	110	.	8.84864	14.20351	11.07254	285
1	15758811	15759455	HS_B48_H3K24me1_q10_FDR5_peak_485	169	.	10.92302	20.33755	16.96069	288
1	15837380	15837746	HS_B48_H3K24me1_q10_FDR5_peak_486	54	.	5.89909	8.32976	5.48955	145
1	15853033	15853180	HS_B48_H3K24me1_q10_FDR5_peak_487	40	.	5.05810	6.75825	4.02811	19
1	15975597	15975763	HS_B48_H3K24me1_q10_FDR5_peak_488	23	.	3.90865	4.95020	2.38502	60
1	16073022	16073489	HS_B48_H3K24me1_q10_FDR5_peak_489	140	.	10.32341	17.36196	14.09867	273
1	16155717	16156033	HS_B48_H3K24me1_q10_FDR5_peak_490	61	.	6.27523	9.05887	6.17802	89
1	16162305	16162452	HS_B48_H3K24me1_q10_FDR5_peak_491	13	.	3.13977	3.72409	1.34392	55
1	16162536	16162683	HS_B48_H3K24me1_q10_FDR5_peak_492	62	.	6.25384	9.14564	6.26105	57
1	16167748	16168124	HS_B48_H3K24me1_q10_FDR5_peak_493	104	.	8.48330	13.52421	10.42773	144
1	16206712	16207200	HS_B48_H3K24me1_q10_FDR5_peak_494	117	.	8.73842	14.94624	11.78468	372
1	16207804	16208042	HS_B48_H3K24me1_q10_FDR5_peak_495	40	.	4.89053	6.80704	4.07494	133
1	16226720	16227226	HS_B48_H3K24me1_q10_FDR5_peak_496	46	.	5.42427	7.37586	4.60120	361
1	16232118	16232489	HS_B48_H3K24me1_q10_FDR5_peak_497	56	.	5.76300	8.46182	5.61857	74
1	16237040	16237256	HS_B48_H3K24me1_q10_FDR5_peak_498	81	.	7.37387	11.18396	8.19490	98
1	16475822	16476006	HS_B48_H3K24me1_q10_FDR5_peak_499	68	.	6.67152	9.81034	6.89149	114
1	16484169	16484468	HS_B48_H3K24me1_q10_FDR5_peak_500	56	.	5.95334	8.44771	5.60456	111
1	16498482	16498944	HS_B48_H3K24me1_q10_FDR5_peak_501	139	.	10.04036	17.18748	13.93749	338
1	16533991	16534156	HS_B48_H3K24me1_q10_FDR5_peak_502	32	.	4.24879	5.90554	3.23727	34
1	16535583	16535823	HS_B48_H3K24me1_q10_FDR5_peak_503	39	.	4.84877	6.69234	3.96487	116
1	16607754	16608065	HS_B48_H3K24me1_q10_FDR5_peak_504	39	.	5.03903	6.71905	3.99127	247
1	16612953	16613512	HS_B48_H3K24me1_q10_FDR5_peak_505	130	.	9.28457	16.25832	13.04125	290
1	16624094	16624408	HS_B48_H3K24me1_q10_FDR5_peak_506	49	.	5.58735	7.72484	4.92959	230
1	16625876	16626192	HS_B48_H3K24me1_q10_FDR5_peak_507	44	.	5.25615	7.16337	4.40591	118
1	16630768	16631229	HS_B48_H3K24me1_q10_FDR5_peak_508	130	.	7.91167	16.27623	13.05614	245
1	16644514	16644773	HS_B48_H3K24me1_q10_FDR5_peak_509	44	.	5.12897	7.15741	4.40428	116
1	16647942	16648553	HS_B48_H3K24me1_q10_FDR5_peak_510	167	.	11.29541	20.12790	16.76972	462
1	16680467	16680654	HS_B48_H3K24me1_q10_FDR5_peak_511	127	.	9.34733	15.94902	12.74483	114
1	16685929	16686348	HS_B48_H3K24me1_q10_FDR5_peak_512	130	.	9.69754	16.26909	13.04922	102
1	16692857	16693031	HS_B48_H3K24me1_q10_FDR5_peak_513	114	.	8.88941	14.56477	11.41837	84
1	16693248	16693808	HS_B48_H3K24me1_q10_FDR5_peak_514	181	.	11.89660	21.54707	18.14076	313
1	16699532	16699684	HS_B48_H3K24me1_q10_FDR5_peak_515	39	.	5.02018	6.64612	3.92730	96
1	16699975	16700142	HS_B48_H3K24me1_q10_FDR5_peak_516	87	.	7.44164	11.75255	8.73214	98
1	16700225	16700407	HS_B48_H3K24me1_q10_FDR5_peak_517	61	.	5.94830	9.03705	6.16221	88
1	16707249	16708319	HS_B48_H3K24me1_q10_FDR5_peak_518	347	.	19.39508	38.87895	34.79885	700
1	16724694	16725422	HS_B48_H3K24me1_q10_FDR5_peak_519	89	.	7.71209	11.95409	8.92981	528
1	16748821	16749153	HS_B48_H3K24me1_q10_FDR5_peak_520	218	.	13.59612	25.43289	21.87261	136
1	16758870	16759399	HS_B48_H3K24me1_q10_FDR5_peak_521	26	.	4.04064	5.28721	2.68034	67
1	16872197	16872432	HS_B48_H3K24me1_q10_FDR5_peak_522	53	.	5.65690	8.16379	5.34397	136
1	16914192	16914740	HS_B48_H3K24me1_q10_FDR5_peak_523	240	.	13.05343	27.70806	24.06003	221
1	16938830	16939119	HS_B48_H3K24me1_q10_FDR5_peak_524	38	.	4.91536	6.60691	3.89904	103
1	16944127	16944319	HS_B48_H3K24me1_q10_FDR5_peak_525	61	.	6.27523	9.05887	6.17802	137
1	16946771	16947074	HS_B48_H3K24me1_q10_FDR5_peak_526	42	.	5.16171	6.97608	4.22983	206
1	16948354	16948692	HS_B48_H3K24me1_q10_FDR5_peak_527	50	.	5.64771	7.82989	5.02650	205
1	16955065	16955212	HS_B48_H3K24me1_q10_FDR5_peak_528	24	.	3.96271	5.08407	2.49871	54
1	16960885	16961302	HS_B48_H3K24me1_q10_FDR5_peak_529	89	.	7.59221	11.99656	8.96780	133
1	16966427	16966731	HS_B48_H3K24me1_q10_FDR5_peak_530	107	.	8.67102	13.82320	10.71640	93
1	16967911	16968060	HS_B48_H3K24me1_q10_FDR5_peak_531	40	.	4.88358	6.78772	4.05739	90
1	16980408	16981118	HS_B48_H3K24me1_q10_FDR5_peak_532	183	.	12.20460	21.82351	18.39055	138
1	16986185	16986379	HS_B48_H3K24me1_q10_FDR5_peak_533	34	.	4.74623	6.14635	3.45536	136
1	17011527	17011674	HS_B48_H3K24me1_q10_FDR5_peak_534	32	.	4.50597	5.85696	3.20337	32
1	17119093	17119611	HS_B48_H3K24me1_q10_FDR5_peak_535	242	.	12.80213	27.89557	24.23614	304
1	17697029	17697196	HS_B48_H3K24me1_q10_FDR5_peak_536	54	.	5.84016	8.31369	5.48238	109
1	18107818	18108372	HS_B48_H3K24me1_q10_FDR5_peak_537	228	.	14.10698	26.44232	22.84122	402
1	18110219	18110489	HS_B48_H3K24me1_q10_FDR5_peak_538	32	.	4.24879	5.90554	3.23727	77
1	18110579	18111059	HS_B48_H3K24me1_q10_FDR5_peak_539	53	.	5.65690	8.16379	5.34397	168
1	18482332	18483216	HS_B48_H3K24me1_q10_FDR5_peak_540	236	.	14.63627	27.25690	23.63390	612
1	18604586	18604917	HS_B48_H3K24me1_q10_FDR5_peak_541	23	.	4.06820	4.97397	2.39941	198
1	18630890	18631385	HS_B48_H3K24me1_q10_FDR5_peak_542	255	.	15.48512	29.27188	25.56543	346
1	18636251	18636398	HS_B48_H3K24me1_q10_FDR5_peak_543	14	.	3.39017	3.86724	1.46645	81
1	18637528	18637729	HS_B48_H3K24me1_q10_FDR5_peak_544	23	.	4.06820	4.97397	2.39941	136
1	18643521	18644160	HS_B48_H3K24me1_q10_FDR5_peak_545	231	.	14.45839	26.76993	23.15722	369
1	18645313	18645494	HS_B48_H3K24me1_q10_FDR5_peak_546	32	.	4.24879	5.90554	3.23727	122
1	18646704	18646894	HS_B48_H3K24me1_q10_FDR5_peak_547	40	.	4.89053	6.80704	4.07494	89
1	18647085	18647469	HS_B48_H3K24me1_q10_FDR5_peak_548	81	.	7.23291	11.16364	8.18439	253
1	18716771	18717539	HS_B48_H3K24me1_q10_FDR5_peak_549	205	.	13.27296	24.02361	20.51415	489
1	18955370	18955517	HS_B48_H3K24me1_q10_FDR5_peak_550	30	.	4.19477	5.73244	3.08325	24
1	18955614	18955833	HS_B48_H3K24me1_q10_FDR5_peak_551	57	.	6.00796	8.56871	5.72122	137
1	19203870	19204017	HS_B48_H3K24me1_q10_FDR5_peak_552	20	.	3.75497	4.59584	2.04633	21
1	19270360	19270507	HS_B48_H3K24me1_q10_FDR5_peak_553	41	.	4.91851	6.88589	4.15250	72
1	19273839	19274013	HS_B48_H3K24me1_q10_FDR5_peak_554	42	.	5.16171	6.97608	4.22983	81
1	19274184	19274403	HS_B48_H3K24me1_q10_FDR5_peak_555	54	.	5.89909	8.32976	5.48955	57
1	19288978	19289125	HS_B48_H3K24me1_q10_FDR5_peak_556	29	.	4.13424	5.54978	2.92401	38
1	19484098	19484740	HS_B48_H3K24me1_q10_FDR5_peak_557	102	.	8.17623	13.29157	10.20078	200
1	19486636	19486783	HS_B48_H3K24me1_q10_FDR5_peak_558	38	.	4.80174	6.56710	3.86214	108
1	19644175	19644445	HS_B48_H3K24me1_q10_FDR5_peak_559	44	.	5.25615	7.16337	4.40591	69
1	19644595	19645500	HS_B48_H3K24me1_q10_FDR5_peak_560	61	.	6.27523	9.05887	6.17802	243
1	19664616	19666416	HS_B48_H3K24me1_q10_FDR5_peak_561	296	.	14.98727	33.47327	29.61537	467
1	19679020	19679466	HS_B48_H3K24me1_q10_FDR5_peak_562	290	.	16.95989	32.87338	29.03212	145
1	19882715	19882874	HS_B48_H3K24me1_q10_FDR5_peak_563	59	.	6.14163	8.82599	5.96028	106
1	19984439	19984878	HS_B48_H3K24me1_q10_FDR5_peak_564	101	.	8.37065	13.25809	10.17187	224
1	20186087	20186234	HS_B48_H3K24me1_q10_FDR5_peak_565	39	.	4.84877	6.69234	3.96487	53
1	20343051	20343507	HS_B48_H3K24me1_q10_FDR5_peak_566	58	.	6.10230	8.65592	5.80022	313
1	20366102	20367372	HS_B48_H3K24me1_q10_FDR5_peak_567	470	.	20.11764	51.65055	47.03273	591
1	20483804	20483951	HS_B48_H3K24me1_q10_FDR5_peak_568	44	.	5.03373	7.22940	4.46772	50
1	20484177	20484409	HS_B48_H3K24me1_q10_FDR5_peak_569	110	.	8.84864	14.20351	11.07254	103
1	20486244	20487089	HS_B48_H3K24me1_q10_FDR5_peak_570	109	.	8.47641	14.08413	10.97098	602
1	20552219	20554062	HS_B48_H3K24me1_q10_FDR5_peak_571	356	.	15.02636	39.79036	35.67966	1302
1	20717061	20718196	HS_B48_H3K24me1_q10_FDR5_peak_572	342	.	17.47684	38.34285	34.29223	394
1	20731460	20732452	HS_B48_H3K24me1_q10_FDR5_peak_573	130	.	9.28457	16.25832	13.04125	349
1	21023949	21024381	HS_B48_H3K24me1_q10_FDR5_peak_574	130	.	9.69754	16.26909	13.04922	306
1	21053523	21053948	HS_B48_H3K24me1_q10_FDR5_peak_575	73	.	6.90275	10.32882	7.38216	130
1	21124064	21124211	HS_B48_H3K24me1_q10_FDR5_peak_576	24	.	3.91934	4.97626	2.40158	64
1	21289876	21290235	HS_B48_H3K24me1_q10_FDR5_peak_577	153	.	10.84853	18.68960	15.38089	136
1	21293299	21293446	HS_B48_H3K24me1_q10_FDR5_peak_578	31	.	4.20709	5.77103	3.12118	103
1	21326186	21326333	HS_B48_H3K24me1_q10_FDR5_peak_579	31	.	4.22571	5.83032	3.17907	70
1	21387965	21388296	HS_B48_H3K24me1_q10_FDR5_peak_580	23	.	4.06820	4.97397	2.39941	79
1	21427998	21428145	HS_B48_H3K24me1_q10_FDR5_peak_581	46	.	5.09854	7.43805	4.65464	37
1	21428240	21428485	HS_B48_H3K24me1_q10_FDR5_peak_582	188	.	12.53557	22.31950	18.87013	108
1	21428714	21428887	HS_B48_H3K24me1_q10_FDR5_peak_583	98	.	8.08128	12.89812	9.82489	85
1	21436383	21436807	HS_B48_H3K24me1_q10_FDR5_peak_584	50	.	5.54013	7.85682	5.05294	302
1	21440290	21440437	HS_B48_H3K24me1_q10_FDR5_peak_585	24	.	4.08811	5.00316	2.42302	80
1	21509367	21510044	HS_B48_H3K24me1_q10_FDR5_peak_586	266	.	15.89688	30.35691	26.61999	362
1	21535201	21535348	HS_B48_H3K24me1_q10_FDR5_peak_587	46	.	5.09854	7.43805	4.65464	56
1	21586376	21586523	HS_B48_H3K24me1_q10_FDR5_peak_588	31	.	4.21948	5.81036	3.15947	69
1	21590075	21590356	HS_B48_H3K24me1_q10_FDR5_peak_589	83	.	7.45836	11.34774	8.34510	140
1	21622189	21622349	HS_B48_H3K24me1_q10_FDR5_peak_590	63	.	6.42228	9.28444	6.39768	84
1	21633189	21633400	HS_B48_H3K24me1_q10_FDR5_peak_591	26	.	4.04064	5.28721	2.68034	117
1	21651987	21652322	HS_B48_H3K24me1_q10_FDR5_peak_592	29	.	4.36921	5.56799	2.93939	55
1	21659324	21659847	HS_B48_H3K24me1_q10_FDR5_peak_593	438	.	23.13627	48.38033	43.89881	158
1	21668784	21669956	HS_B48_H3K24me1_q10_FDR5_peak_594	327	.	16.93069	36.75695	32.76653	601
1	21814201	21814937	HS_B48_H3K24me1_q10_FDR5_peak_595	154	.	10.51229	18.75139	15.43642	482
1	21823314	21823462	HS_B48_H3K24me1_q10_FDR5_peak_596	46	.	5.42427	7.37586	4.60120	131
1	21823663	21823810	HS_B48_H3K24me1_q10_FDR5_peak_597	39	.	4.85599	6.71194	3.98417	44
1	21828908	21829167	HS_B48_H3K24me1_q10_FDR5_peak_598	42	.	5.16171	6.97608	4.22983	167
1	21852857	21853030	HS_B48_H3K24me1_q10_FDR5_peak_599	42	.	5.16171	6.97608	4.22983	90
1	21855257	21855404	HS_B48_H3K24me1_q10_FDR5_peak_600	43	.	4.97545	7.05165	4.30163	127
1	21864787	21865165	HS_B48_H3K24me1_q10_FDR5_peak_601	44	.	5.02637	7.20647	4.44630	257
1	21884502	21884863	HS_B48_H3K24me1_q10_FDR5_peak_602	29	.	4.36921	5.56799	2.93939	246
1	21936703	21937080	HS_B48_H3K24me1_q10_FDR5_peak_603	125	.	9.58603	15.76670	12.56915	293
1	22115734	22115881	HS_B48_H3K24me1_q10_FDR5_peak_604	26	.	4.04064	5.28721	2.68034	110
1	22119830	22120042	HS_B48_H3K24me1_q10_FDR5_peak_605	53	.	5.65690	8.16379	5.34397	103
1	22142065	22142713	HS_B48_H3K24me1_q10_FDR5_peak_606	269	.	15.75292	30.75636	26.99732	495
1	22143223	22143824	HS_B48_H3K24me1_q10_FDR5_peak_607	125	.	9.51050	15.77029	12.57142	218
1	22563082	22563420	HS_B48_H3K24me1_q10_FDR5_peak_608	70	.	6.55381	9.97751	7.04781	236
1	22576776	22576933	HS_B48_H3K24me1_q10_FDR5_peak_609	42	.	5.16171	6.97608	4.22983	59
1	22601818	22601965	HS_B48_H3K24me1_q10_FDR5_peak_610	39	.	4.84877	6.69234	3.96487	117
1	22710317	22710585	HS_B48_H3K24me1_q10_FDR5_peak_611	23	.	4.06820	4.97397	2.39941	143
1	22711157	22712192	HS_B48_H3K24me1_q10_FDR5_peak_612	445	.	22.45852	49.10611	44.59978	539
1	22953119	22954155	HS_B48_H3K24me1_q10_FDR5_peak_613	400	.	18.97720	44.36937	40.06385	558
1	23177426	23177842	HS_B48_H3K24me1_q10_FDR5_peak_614	39	.	5.02018	6.64612	3.92730	309
1	23216669	23217929	HS_B48_H3K24me1_q10_FDR5_peak_615	484	.	22.39220	53.17312	48.49453	456
1	23423797	23423979	HS_B48_H3K24me1_q10_FDR5_peak_616	42	.	5.16171	6.97608	4.22983	111
1	23424397	23424756	HS_B48_H3K24me1_q10_FDR5_peak_617	67	.	6.46503	9.69281	6.78435	264
1	23483708	23484167	HS_B48_H3K24me1_q10_FDR5_peak_618	40	.	4.87665	6.76855	4.03833	385
1	23504160	23504327	HS_B48_H3K24me1_q10_FDR5_peak_619	58	.	6.10230	8.65592	5.80022	56
1	23530135	23531407	HS_B48_H3K24me1_q10_FDR5_peak_620	833	.	35.76880	89.77325	83.32649	759
1	23554615	23554898	HS_B48_H3K24me1_q10_FDR5_peak_621	117	.	8.22994	14.95298	11.79065	158
1	23568168	23568736	HS_B48_H3K24me1_q10_FDR5_peak_622	168	.	11.09631	20.17834	16.81274	342
1	23619428	23619770	HS_B48_H3K24me1_q10_FDR5_peak_623	125	.	9.58603	15.76670	12.56915	105
1	23688420	23688584	HS_B48_H3K24me1_q10_FDR5_peak_624	60	.	6.16967	8.94172	6.07321	85
1	23800870	23801043	HS_B48_H3K24me1_q10_FDR5_peak_625	23	.	4.06820	4.97397	2.39941	139
1	23867601	23868112	HS_B48_H3K24me1_q10_FDR5_peak_626	64	.	5.94385	9.30311	6.41568	276
1	23902544	23903313	HS_B48_H3K24me1_q10_FDR5_peak_627	508	.	24.94213	55.62034	50.82668	540
1	23935769	23935984	HS_B48_H3K24me1_q10_FDR5_peak_628	68	.	6.63648	9.73414	6.81675	138
1	24187048	24187544	HS_B48_H3K24me1_q10_FDR5_peak_629	273	.	16.23249	31.16871	27.38899	196
1	24321915	24322109	HS_B48_H3K24me1_q10_FDR5_peak_630	58	.	6.10230	8.65592	5.80022	55
1	24322400	24322794	HS_B48_H3K24me1_q10_FDR5_peak_631	96	.	8.13640	12.75172	9.68764	251
1	24489880	24490088	HS_B48_H3K24me1_q10_FDR5_peak_632	53	.	5.65690	8.16379	5.34397	146
1	24502890	24503115	HS_B48_H3K24me1_q10_FDR5_peak_633	40	.	4.89749	6.82652	4.09427	120
1	24555944	24556454	HS_B48_H3K24me1_q10_FDR5_peak_634	140	.	10.32341	17.36196	14.09867	247
1	24721482	24722235	HS_B48_H3K24me1_q10_FDR5_peak_635	59	.	5.80152	8.76243	5.90236	97
1	24799337	24799775	HS_B48_H3K24me1_q10_FDR5_peak_636	44	.	5.04111	7.25255	4.48998	301
1	24800323	24800549	HS_B48_H3K24me1_q10_FDR5_peak_637	83	.	7.45836	11.34774	8.34510	96
1	24848191	24849237	HS_B48_H3K24me1_q10_FDR5_peak_638	326	.	18.32507	36.60798	32.62527	357
1	24901830	24902464	HS_B48_H3K24me1_q10_FDR5_peak_639	96	.	8.11125	12.67494	9.61798	494
1	24914495	24914703	HS_B48_H3K24me1_q10_FDR5_peak_640	32	.	4.24879	5.90554	3.23727	91
1	24929061	24929995	HS_B48_H3K24me1_q10_FDR5_peak_641	253	.	14.19993	29.04340	25.35457	551
1	24930201	24931469	HS_B48_H3K24me1_q10_FDR5_peak_642	501	.	22.93835	54.87697	50.12084	198
1	24931967	24932725	HS_B48_H3K24me1_q10_FDR5_peak_643	83	.	7.45836	11.34774	8.34510	496
1	25544295	25544473	HS_B48_H3K24me1_q10_FDR5_peak_644	55	.	5.93024	8.39721	5.55504	82
1	25615983	25616567	HS_B48_H3K24me1_q10_FDR5_peak_645	81	.	7.37387	11.18396	8.19490	261
1	25616938	25617451	HS_B48_H3K24me1_q10_FDR5_peak_646	54	.	5.84016	8.31369	5.48238	316
1	25617665	25618273	HS_B48_H3K24me1_q10_FDR5_peak_647	246	.	14.91673	28.36362	24.69114	437
1	25808411	25808827	HS_B48_H3K24me1_q10_FDR5_peak_648	26	.	4.04064	5.28721	2.68034	255
1	25858920	25859553	HS_B48_H3K24me1_q10_FDR5_peak_649	110	.	8.84864	14.20351	11.07254	507
1	25875177	25875994	HS_B48_H3K24me1_q10_FDR5_peak_650	59	.	6.00766	8.81549	5.95095	439
1	25905601	25906885	HS_B48_H3K24me1_q10_FDR5_peak_651	263	.	15.59476	30.04916	26.31665	680
1	25922537	25923265	HS_B48_H3K24me1_q10_FDR5_peak_652	343	.	19.17205	38.41236	34.35446	391
1	26035471	26035634	HS_B48_H3K24me1_q10_FDR5_peak_653	32	.	4.24879	5.90554	3.23727	135
1	26045568	26046705	HS_B48_H3K24me1_q10_FDR5_peak_654	505	.	25.08723	55.30677	50.53507	529
1	26110968	26111115	HS_B48_H3K24me1_q10_FDR5_peak_655	25	.	4.10318	5.14940	2.56085	57
1	26112234	26112414	HS_B48_H3K24me1_q10_FDR5_peak_656	54	.	5.89909	8.32976	5.48955	38
1	26161202	26162395	HS_B48_H3K24me1_q10_FDR5_peak_657	321	.	17.57064	36.07578	32.11399	309
1	26164140	26164594	HS_B48_H3K24me1_q10_FDR5_peak_658	146	.	9.74505	17.90226	14.62125	133
1	26282032	26282377	HS_B48_H3K24me1_q10_FDR5_peak_659	61	.	5.94830	9.03705	6.16221	248
1	26282564	26282711	HS_B48_H3K24me1_q10_FDR5_peak_660	46	.	5.09854	7.43805	4.65464	69
1	26336376	26336881	HS_B48_H3K24me1_q10_FDR5_peak_661	199	.	12.88263	23.42625	19.93375	240
1	26345927	26346074	HS_B48_H3K24me1_q10_FDR5_peak_662	19	.	3.68693	4.44941	1.91090	12
1	26359965	26360434	HS_B48_H3K24me1_q10_FDR5_peak_663	114	.	9.01194	14.56628	11.41881	132
1	26411365	26411512	HS_B48_H3K24me1_q10_FDR5_peak_664	68	.	6.63648	9.73414	6.81675	62
1	26499911	26500125	HS_B48_H3K24me1_q10_FDR5_peak_665	54	.	5.89909	8.32976	5.48955	118
1	26500347	26500726	HS_B48_H3K24me1_q10_FDR5_peak_666	28	.	4.39266	5.51274	2.89022	242
1	26530099	26530246	HS_B48_H3K24me1_q10_FDR5_peak_667	21	.	3.93823	4.73765	2.18339	6
1	26596588	26596981	HS_B48_H3K24me1_q10_FDR5_peak_668	36	.	4.73560	6.39743	3.69861	127
1	26695085	26695280	HS_B48_H3K24me1_q10_FDR5_peak_669	19	.	3.68693	4.44941	1.91090	53
1	26697167	26697427	HS_B48_H3K24me1_q10_FDR5_peak_670	61	.	6.27523	9.05887	6.17802	118
1	26780015	26780162	HS_B48_H3K24me1_q10_FDR5_peak_671	46	.	5.09854	7.43805	4.65464	107
1	26803487	26803716	HS_B48_H3K24me1_q10_FDR5_peak_672	33	.	4.67213	6.05815	3.38175	100
1	26803999	26804146	HS_B48_H3K24me1_q10_FDR5_peak_673	39	.	5.02018	6.64612	3.92730	64
1	26889787	26889959	HS_B48_H3K24me1_q10_FDR5_peak_674	24	.	4.08811	5.00316	2.42302	118
1	26959799	26960774	HS_B48_H3K24me1_q10_FDR5_peak_675	138	.	8.66136	17.07073	13.83453	391
1	26993669	26994136	HS_B48_H3K24me1_q10_FDR5_peak_676	112	.	8.78663	14.35446	11.21517	160
1	27005791	27006600	HS_B48_H3K24me1_q10_FDR5_peak_677	58	.	6.10230	8.65592	5.80022	332
1	27012204	27013055	HS_B48_H3K24me1_q10_FDR5_peak_678	337	.	18.19816	37.76501	33.73649	350
1	27349194	27350444	HS_B48_H3K24me1_q10_FDR5_peak_679	370	.	19.45321	41.18710	37.01427	936
1	27360534	27361238	HS_B48_H3K24me1_q10_FDR5_peak_680	196	.	12.01533	23.16454	19.68802	193
1	27383089	27383575	HS_B48_H3K24me1_q10_FDR5_peak_681	96	.	8.11125	12.67494	9.61798	218
1	27392422	27393041	HS_B48_H3K24me1_q10_FDR5_peak_682	279	.	16.27280	31.75316	27.95752	280
1	27527570	27528579	HS_B48_H3K24me1_q10_FDR5_peak_683	469	.	23.73116	51.53509	46.91989	348
1	27550535	27550723	HS_B48_H3K24me1_q10_FDR5_peak_684	46	.	5.43783	7.40147	4.62592	95
1	27550832	27551305	HS_B48_H3K24me1_q10_FDR5_peak_685	98	.	8.15780	12.97819	9.89897	268
1	27551512	27551702	HS_B48_H3K24me1_q10_FDR5_peak_686	54	.	5.89909	8.32976	5.48955	73
1	27568513	27568873	HS_B48_H3K24me1_q10_FDR5_peak_687	117	.	8.73842	14.94624	11.78468	215
1	27575053	27575840	HS_B48_H3K24me1_q10_FDR5_peak_688	453	.	23.59637	49.91824	45.37197	421
1	27575924	27576115	HS_B48_H3K24me1_q10_FDR5_peak_689	37	.	4.75525	6.44709	3.74500	83
1	27576312	27576509	HS_B48_H3K24me1_q10_FDR5_peak_690	46	.	5.09854	7.43805	4.65464	115
1	27615634	27615785	HS_B48_H3K24me1_q10_FDR5_peak_691	39	.	5.02018	6.64612	3.92730	113
1	27633987	27634710	HS_B48_H3K24me1_q10_FDR5_peak_692	145	.	9.10728	17.81521	14.53805	299
1	27658193	27658340	HS_B48_H3K24me1_q10_FDR5_peak_693	30	.	4.42432	5.67975	3.03635	119
1	27659694	27659949	HS_B48_H3K24me1_q10_FDR5_peak_694	127	.	9.34733	15.94902	12.74483	127
1	27668148	27668527	HS_B48_H3K24me1_q10_FDR5_peak_695	59	.	6.00766	8.81549	5.95095	237
1	27854274	27854421	HS_B48_H3K24me1_q10_FDR5_peak_696	26	.	4.04064	5.28721	2.68034	140
1	27872460	27872670	HS_B48_H3K24me1_q10_FDR5_peak_697	89	.	7.71209	11.95409	8.92981	91
1	27959933	27960354	HS_B48_H3K24me1_q10_FDR5_peak_698	34	.	4.61608	6.13099	3.45145	308
1	28237376	28237523	HS_B48_H3K24me1_q10_FDR5_peak_699	39	.	4.84914	6.69335	3.96574	126
1	28592556	28593064	HS_B48_H3K24me1_q10_FDR5_peak_700	70	.	6.55381	9.97751	7.04781	64
1	28811948	28812745	HS_B48_H3K24me1_q10_FDR5_peak_701	167	.	11.29541	20.12790	16.76972	464
1	28862912	28863449	HS_B48_H3K24me1_q10_FDR5_peak_702	25	.	4.10318	5.14940	2.56085	278
1	28887133	28887384	HS_B48_H3K24me1_q10_FDR5_peak_703	23	.	3.90865	4.95020	2.38502	61
1	28887499	28887676	HS_B48_H3K24me1_q10_FDR5_peak_704	50	.	5.64771	7.82989	5.02650	56
1	28914450	28915161	HS_B48_H3K24me1_q10_FDR5_peak_705	64	.	5.94385	9.30311	6.41568	385
1	29121091	29123425	HS_B48_H3K24me1_q10_FDR5_peak_706	373	.	18.56914	41.55429	37.36781	943
1	29123831	29124092	HS_B48_H3K24me1_q10_FDR5_peak_707	120	.	9.27949	15.19225	12.02550	131
1	29124359	29124506	HS_B48_H3K24me1_q10_FDR5_peak_708	33	.	4.60248	6.07585	3.39841	27
1	29124595	29125085	HS_B48_H3K24me1_q10_FDR5_peak_709	153	.	10.84853	18.68960	15.38089	279
1	29177389	29177536	HS_B48_H3K24me1_q10_FDR5_peak_710	23	.	4.06820	4.97397	2.39941	20
1	29236160	29236692	HS_B48_H3K24me1_q10_FDR5_peak_711	19	.	3.65775	4.46460	1.92334	275
1	29237442	29237685	HS_B48_H3K24me1_q10_FDR5_peak_712	103	.	8.43620	13.48083	10.38574	121
1	29237918	29238810	HS_B48_H3K24me1_q10_FDR5_peak_713	102	.	8.17623	13.29157	10.20078	547
1	29259280	29260157	HS_B48_H3K24me1_q10_FDR5_peak_714	53	.	5.65690	8.16379	5.34397	603
1	29260723	29260902	HS_B48_H3K24me1_q10_FDR5_peak_715	40	.	4.89053	6.80704	4.07494	50
1	29707091	29707284	HS_B48_H3K24me1_q10_FDR5_peak_716	103	.	8.26849	13.43239	10.33791	100
1	30085993	30086366	HS_B48_H3K24me1_q10_FDR5_peak_717	183	.	12.20460	21.82351	18.39055	124
1	30662880	30663027	HS_B48_H3K24me1_q10_FDR5_peak_718	32	.	4.24879	5.90554	3.23727	93
1	30685239	30685473	HS_B48_H3K24me1_q10_FDR5_peak_719	61	.	5.94830	9.03705	6.16221	118
1	30718959	30719158	HS_B48_H3K24me1_q10_FDR5_peak_720	52	.	5.62560	8.07949	5.26564	114
1	30807181	30807541	HS_B48_H3K24me1_q10_FDR5_peak_721	199	.	12.74636	23.47599	19.98095	228
1	30908829	30909374	HS_B48_H3K24me1_q10_FDR5_peak_722	237	.	14.44587	27.41610	23.79135	141
1	31047898	31048045	HS_B48_H3K24me1_q10_FDR5_peak_723	25	.	4.17748	5.18054	2.59052	59
1	31065791	31066051	HS_B48_H3K24me1_q10_FDR5_peak_724	54	.	5.64187	8.22455	5.40224	119
1	31155439	31155667	HS_B48_H3K24me1_q10_FDR5_peak_725	44	.	5.25615	7.16337	4.40591	83
1	31176677	31176824	HS_B48_H3K24me1_q10_FDR5_peak_726	24	.	4.08811	5.00316	2.42302	31
1	31181324	31182201	HS_B48_H3K24me1_q10_FDR5_peak_727	188	.	12.38486	22.33340	18.88400	298
1	31238984	31240163	HS_B48_H3K24me1_q10_FDR5_peak_728	239	.	13.33533	27.58520	23.94597	522
1	31586899	31587226	HS_B48_H3K24me1_q10_FDR5_peak_729	102	.	7.73537	13.29666	10.20466	207
1	31587407	31587573	HS_B48_H3K24me1_q10_FDR5_peak_730	39	.	4.99511	6.62970	3.91746	114
1	31588606	31589346	HS_B48_H3K24me1_q10_FDR5_peak_731	279	.	16.27280	31.75316	27.95752	385
1	31617455	31618498	HS_B48_H3K24me1_q10_FDR5_peak_732	253	.	15.42418	29.06346	25.37176	331
1	31736959	31737111	HS_B48_H3K24me1_q10_FDR5_peak_733	26	.	4.01828	5.22761	2.63282	20
1	31742827	31743265	HS_B48_H3K24me1_q10_FDR5_peak_734	46	.	5.09854	7.43805	4.65464	356
1	31755868	31756400	HS_B48_H3K24me1_q10_FDR5_peak_735	34	.	4.74623	6.14635	3.45536	137
1	31760542	31761367	HS_B48_H3K24me1_q10_FDR5_peak_736	164	.	11.31380	19.77917	16.43318	662
1	31762584	31763212	HS_B48_H3K24me1_q10_FDR5_peak_737	218	.	11.70935	25.45429	21.89269	289
1	31763686	31764040	HS_B48_H3K24me1_q10_FDR5_peak_738	338	.	19.02100	37.87201	33.84206	196
1	31764390	31764798	HS_B48_H3K24me1_q10_FDR5_peak_739	111	.	8.89536	14.30595	11.17277	120
1	31771869	31772353	HS_B48_H3K24me1_q10_FDR5_peak_740	188	.	12.53557	22.31950	18.87013	135
1	31772499	31773214	HS_B48_H3K24me1_q10_FDR5_peak_741	239	.	14.01639	27.62587	23.98053	389
1	32179682	32179847	HS_B48_H3K24me1_q10_FDR5_peak_742	35	.	4.69038	6.28538	3.58865	124
1	32241310	32241457	HS_B48_H3K24me1_q10_FDR5_peak_743	31	.	4.45922	5.75465	3.10508	54
1	32248309	32248631	HS_B48_H3K24me1_q10_FDR5_peak_744	129	.	9.76293	16.16046	12.94678	198
1	32275536	32275738	HS_B48_H3K24me1_q10_FDR5_peak_745	53	.	5.65690	8.16379	5.34397	108
1	32275834	32276021	HS_B48_H3K24me1_q10_FDR5_peak_746	74	.	6.69204	10.35260	7.40464	112
1	32334876	32336619	HS_B48_H3K24me1_q10_FDR5_peak_747	142	.	10.37792	17.48191	14.21427	1453
1	32351144	32351321	HS_B48_H3K24me1_q10_FDR5_peak_748	24	.	3.94091	5.02944	2.44865	55
1	32351657	32351804	HS_B48_H3K24me1_q10_FDR5_peak_749	48	.	5.46151	7.69080	4.89698	102
1	32351899	32352046	HS_B48_H3K24me1_q10_FDR5_peak_750	52	.	5.78068	8.07948	5.26564	59
1	32361197	32362699	HS_B48_H3K24me1_q10_FDR5_peak_751	267	.	14.36112	30.50962	26.76658	1092
1	32464754	32465711	HS_B48_H3K24me1_q10_FDR5_peak_752	130	.	9.69754	16.26909	13.04922	513
1	32500367	32500540	HS_B48_H3K24me1_q10_FDR5_peak_753	58	.	6.11756	8.68489	5.82834	47
1	32500861	32501009	HS_B48_H3K24me1_q10_FDR5_peak_754	33	.	4.67213	6.05815	3.38175	53
1	32702489	32702837	HS_B48_H3K24me1_q10_FDR5_peak_755	97	.	7.69346	12.83863	9.76896	140
1	32703055	32703407	HS_B48_H3K24me1_q10_FDR5_peak_756	55	.	5.93024	8.39721	5.55504	80
1	32712336	32712484	HS_B48_H3K24me1_q10_FDR5_peak_757	45	.	5.37409	7.28182	4.51819	70
1	32742071	32742356	HS_B48_H3K24me1_q10_FDR5_peak_758	28	.	4.39266	5.51274	2.89022	14
1	32753799	32754435	HS_B48_H3K24me1_q10_FDR5_peak_759	111	.	8.89536	14.30595	11.17277	321
1	32769728	32770442	HS_B48_H3K24me1_q10_FDR5_peak_760	61	.	6.27523	9.05887	6.17802	492
1	32870356	32870721	HS_B48_H3K24me1_q10_FDR5_peak_761	40	.	5.05810	6.75825	4.02811	245
1	32886082	32887065	HS_B48_H3K24me1_q10_FDR5_peak_762	395	.	19.85655	43.78043	39.50466	353
1	32892824	32893541	HS_B48_H3K24me1_q10_FDR5_peak_763	296	.	16.95083	33.47487	29.61537	256
1	32900821	32901285	HS_B48_H3K24me1_q10_FDR5_peak_764	56	.	5.78794	8.53490	5.68987	131
1	32924817	32925287	HS_B48_H3K24me1_q10_FDR5_peak_765	114	.	8.88941	14.56477	11.41837	353
1	32963979	32964151	HS_B48_H3K24me1_q10_FDR5_peak_766	49	.	5.31806	7.70881	4.91393	91
1	32972795	32973482	HS_B48_H3K24me1_q10_FDR5_peak_767	290	.	16.95989	32.87338	29.03212	314
1	33159586	33159733	HS_B48_H3K24me1_q10_FDR5_peak_768	40	.	4.86286	6.73066	4.00277	44
1	33181003	33181670	HS_B48_H3K24me1_q10_FDR5_peak_769	182	.	11.92293	21.63388	18.21279	322
1	33255775	33256036	HS_B48_H3K24me1_q10_FDR5_peak_770	61	.	6.26622	8.97212	6.10253	202
1	33276371	33276707	HS_B48_H3K24me1_q10_FDR5_peak_771	27	.	4.11497	5.35063	2.74234	129
1	33306490	33307451	HS_B48_H3K24me1_q10_FDR5_peak_772	225	.	13.43237	26.09778	22.51367	299
1	33309385	33309563	HS_B48_H3K24me1_q10_FDR5_peak_773	28	.	4.39266	5.51274	2.89022	36
1	33356776	33356965	HS_B48_H3K24me1_q10_FDR5_peak_774	68	.	6.63648	9.73414	6.81675	65
1	33430334	33430686	HS_B48_H3K24me1_q10_FDR5_peak_775	75	.	7.04810	10.50456	7.54943	146
1	33509200	33509520	HS_B48_H3K24me1_q10_FDR5_peak_776	73	.	6.90275	10.32882	7.38216	123
1	34163515	34164197	HS_B48_H3K24me1_q10_FDR5_peak_777	321	.	17.57064	36.07578	32.11399	511
1	34164594	34165152	HS_B48_H3K24me1_q10_FDR5_peak_778	97	.	7.69346	12.83863	9.76896	358
1	34176772	34177543	HS_B48_H3K24me1_q10_FDR5_peak_779	258	.	15.63460	29.58283	25.86194	297
1	34780977	34782135	HS_B48_H3K24me1_q10_FDR5_peak_780	296	.	15.38692	33.49491	29.63166	753
1	34792964	34793111	HS_B48_H3K24me1_q10_FDR5_peak_781	28	.	4.39266	5.51274	2.89022	49
1	34865771	34866400	HS_B48_H3K24me1_q10_FDR5_peak_782	117	.	8.73842	14.94624	11.78468	407
1	34868696	34868914	HS_B48_H3K24me1_q10_FDR5_peak_783	34	.	4.74623	6.14635	3.45536	142
1	34885148	34886305	HS_B48_H3K24me1_q10_FDR5_peak_784	386	.	20.08073	42.91903	38.67362	494
1	34929105	34929373	HS_B48_H3K24me1_q10_FDR5_peak_785	129	.	9.25098	16.20221	12.98841	136
1	34929507	34930497	HS_B48_H3K24me1_q10_FDR5_peak_786	343	.	18.22951	38.39436	34.34309	380
1	34947998	34948172	HS_B48_H3K24me1_q10_FDR5_peak_787	43	.	5.00442	7.13892	4.38763	115
1	34967740	34967887	HS_B48_H3K24me1_q10_FDR5_peak_788	39	.	4.84877	6.69234	3.96487	82
1	35573021	35574441	HS_B48_H3K24me1_q10_FDR5_peak_789	434	.	22.98371	47.93706	43.48294	475
1	35576672	35577845	HS_B48_H3K24me1_q10_FDR5_peak_790	167	.	11.29541	20.12790	16.76972	212
1	35638781	35638985	HS_B48_H3K24me1_q10_FDR5_peak_791	19	.	3.68693	4.44941	1.91090	96
1	35707526	35708396	HS_B48_H3K24me1_q10_FDR5_peak_792	240	.	13.05343	27.70806	24.06003	637
1	35769544	35769798	HS_B48_H3K24me1_q10_FDR5_peak_793	39	.	4.83460	6.69238	3.96487	145
1	36083836	36084425	HS_B48_H3K24me1_q10_FDR5_peak_794	96	.	8.13640	12.75172	9.68764	111
1	36089740	36089887	HS_B48_H3K24me1_q10_FDR5_peak_795	19	.	3.39903	4.45146	1.91090	79
1	36097779	36098377	HS_B48_H3K24me1_q10_FDR5_peak_796	61	.	6.27523	9.05887	6.17802	326
1	36115227	36115515	HS_B48_H3K24me1_q10_FDR5_peak_797	98	.	8.15780	12.97819	9.89897	143
1	36125246	36125625	HS_B48_H3K24me1_q10_FDR5_peak_798	79	.	6.50520	10.90845	7.93561	143
1	36178616	36179099	HS_B48_H3K24me1_q10_FDR5_peak_799	112	.	8.78532	14.35212	11.21314	282
1	36243554	36243784	HS_B48_H3K24me1_q10_FDR5_peak_800	86	.	7.58952	11.66612	8.64924	127
1	36243980	36244324	HS_B48_H3K24me1_q10_FDR5_peak_801	156	.	11.06080	18.98708	15.66046	128
1	36306393	36307024	HS_B48_H3K24me1_q10_FDR5_peak_802	159	.	11.13995	19.26269	15.92802	220
1	36322148	36322743	HS_B48_H3K24me1_q10_FDR5_peak_803	117	.	8.22994	14.95298	11.79065	295
1	36322917	36323463	HS_B48_H3K24me1_q10_FDR5_peak_804	168	.	11.09631	20.17834	16.81274	334
1	37032423	37032570	HS_B48_H3K24me1_q10_FDR5_peak_805	34	.	4.62725	6.13387	3.45192	135
1	37032676	37033751	HS_B48_H3K24me1_q10_FDR5_peak_806	190	.	10.97326	22.49918	19.04554	399
1	37034230	37035278	HS_B48_H3K24me1_q10_FDR5_peak_807	315	.	17.52135	35.46762	31.52725	695
1	37081067	37081495	HS_B48_H3K24me1_q10_FDR5_peak_808	58	.	6.10230	8.65592	5.80022	352
1	37517909	37518659	HS_B48_H3K24me1_q10_FDR5_peak_809	127	.	9.56341	15.90836	12.70789	375
1	37544634	37544814	HS_B48_H3K24me1_q10_FDR5_peak_810	50	.	5.54779	7.87636	5.06986	90
1	37633779	37635192	HS_B48_H3K24me1_q10_FDR5_peak_811	386	.	20.08073	42.91903	38.67362	876
1	37691304	37691963	HS_B48_H3K24me1_q10_FDR5_peak_812	129	.	9.67101	16.19646	12.98271	439
1	37753047	37753293	HS_B48_H3K24me1_q10_FDR5_peak_813	96	.	8.13640	12.75172	9.68764	64
1	37754052	37754199	HS_B48_H3K24me1_q10_FDR5_peak_814	24	.	3.96271	5.08407	2.49871	125
1	37761331	37761669	HS_B48_H3K24me1_q10_FDR5_peak_815	44	.	5.25696	7.18414	4.42413	72
1	37761754	37762107	HS_B48_H3K24me1_q10_FDR5_peak_816	28	.	4.39266	5.51274	2.89022	252
1	37794090	37794326	HS_B48_H3K24me1_q10_FDR5_peak_817	133	.	8.67360	16.60759	13.38041	126
1	37808519	37808849	HS_B48_H3K24me1_q10_FDR5_peak_818	72	.	6.87889	10.17068	7.23237	83
1	37896766	37896976	HS_B48_H3K24me1_q10_FDR5_peak_819	54	.	5.89909	8.32976	5.48955	87
1	37931529	37931821	HS_B48_H3K24me1_q10_FDR5_peak_820	68	.	6.63648	9.73414	6.81675	114
1	37995769	37996331	HS_B48_H3K24me1_q10_FDR5_peak_821	269	.	16.07313	30.72824	26.97605	236
1	38045126	38046762	HS_B48_H3K24me1_q10_FDR5_peak_822	157	.	9.54095	19.04292	15.71491	1347
1	38047021	38047990	HS_B48_H3K24me1_q10_FDR5_peak_823	411	.	20.44057	45.47210	41.12333	384
1	38133882	38134133	HS_B48_H3K24me1_q10_FDR5_peak_824	77	.	6.79806	10.69372	7.73052	120
1	38476161	38476308	HS_B48_H3K24me1_q10_FDR5_peak_825	46	.	5.09854	7.43805	4.65464	70
1	38476419	38476869	HS_B48_H3K24me1_q10_FDR5_peak_826	164	.	11.31380	19.77917	16.43318	125
1	38578225	38578983	HS_B48_H3K24me1_q10_FDR5_peak_827	164	.	11.31380	19.77917	16.43318	412
1	38804131	38804460	HS_B48_H3K24me1_q10_FDR5_peak_828	125	.	8.70229	15.72792	12.54267	110
1	38817649	38817874	HS_B48_H3K24me1_q10_FDR5_peak_829	97	.	8.03657	12.77668	9.70992	96
1	38817956	38818732	HS_B48_H3K24me1_q10_FDR5_peak_830	510	.	22.56748	55.81382	51.01338	356
1	39081373	39082335	HS_B48_H3K24me1_q10_FDR5_peak_831	239	.	13.65378	27.54750	23.91153	638
1	39234443	39234827	HS_B48_H3K24me1_q10_FDR5_peak_832	69	.	6.51144	9.82095	6.90201	254
1	39390967	39391114	HS_B48_H3K24me1_q10_FDR5_peak_833	37	.	4.75525	6.44709	3.74500	104
1	39398044	39398191	HS_B48_H3K24me1_q10_FDR5_peak_834	31	.	4.20092	5.75165	3.10211	92
1	39408487	39408670	HS_B48_H3K24me1_q10_FDR5_peak_835	31	.	4.20092	5.75165	3.10211	102
1	39409244	39409556	HS_B48_H3K24me1_q10_FDR5_peak_836	79	.	7.22009	10.90089	7.92843	218
1	39490695	39492099	HS_B48_H3K24me1_q10_FDR5_peak_837	324	.	15.95419	36.44033	32.46960	445
1	39492181	39492416	HS_B48_H3K24me1_q10_FDR5_peak_838	120	.	9.11476	15.22878	12.06172	95
1	39514615	39515047	HS_B48_H3K24me1_q10_FDR5_peak_839	230	.	14.23870	26.69734	23.08631	204
1	39515576	39515723	HS_B48_H3K24me1_q10_FDR5_peak_840	46	.	5.09854	7.43805	4.65464	124
1	39574727	39574961	HS_B48_H3K24me1_q10_FDR5_peak_841	28	.	4.08707	5.41467	2.80168	141
1	39610007	39610154	HS_B48_H3K24me1_q10_FDR5_peak_842	38	.	4.78836	6.53220	3.82784	51
1	39632857	39633450	HS_B48_H3K24me1_q10_FDR5_peak_843	114	.	8.76024	14.61634	11.46414	291
1	39639284	39640123	HS_B48_H3K24me1_q10_FDR5_peak_844	184	.	11.28374	21.93795	18.49987	368
1	39671221	39671368	HS_B48_H3K24me1_q10_FDR5_peak_845	45	.	5.06338	7.32334	4.55940	30
1	39671610	39672625	HS_B48_H3K24me1_q10_FDR5_peak_846	398	.	21.38421	44.09900	39.80861	424
1	39683661	39684174	HS_B48_H3K24me1_q10_FDR5_peak_847	148	.	10.65355	18.10839	14.82186	281
1	39691198	39692015	HS_B48_H3K24me1_q10_FDR5_peak_848	325	.	18.43467	36.54879	32.56857	387
1	39770420	39770609	HS_B48_H3K24me1_q10_FDR5_peak_849	46	.	5.09854	7.43805	4.65464	95
1	39771068	39771569	HS_B48_H3K24me1_q10_FDR5_peak_850	469	.	23.73116	51.53509	46.91989	194
1	39788117	39789561	HS_B48_H3K24me1_q10_FDR5_peak_851	281	.	14.87402	31.99492	28.19435	1150
1	39808214	39808421	HS_B48_H3K24me1_q10_FDR5_peak_852	24	.	3.95178	5.05657	2.47546	144
1	39869519	39870062	HS_B48_H3K24me1_q10_FDR5_peak_853	125	.	9.51050	15.77029	12.57142	410
1	39900801	39901380	HS_B48_H3K24me1_q10_FDR5_peak_854	145	.	9.10728	17.81521	14.53805	360
1	39901590	39901773	HS_B48_H3K24me1_q10_FDR5_peak_855	29	.	4.39514	5.60932	2.97766	74
1	39901983	39902466	HS_B48_H3K24me1_q10_FDR5_peak_856	45	.	5.37409	7.28182	4.51819	375
1	39954979	39955422	HS_B48_H3K24me1_q10_FDR5_peak_857	52	.	5.62560	8.07949	5.26564	333
1	40096878	40097556	HS_B48_H3K24me1_q10_FDR5_peak_858	96	.	8.11125	12.67494	9.61798	413
1	40303373	40303679	HS_B48_H3K24me1_q10_FDR5_peak_859	56	.	5.78794	8.53490	5.68987	224
1	40303773	40303947	HS_B48_H3K24me1_q10_FDR5_peak_860	70	.	6.78033	9.98129	7.04781	75
1	40316271	40317695	HS_B48_H3K24me1_q10_FDR5_peak_861	415	.	19.49010	45.97184	41.59945	447
1	40387505	40388363	HS_B48_H3K24me1_q10_FDR5_peak_862	415	.	19.49010	45.97184	41.59945	506
1	40477137	40477581	HS_B48_H3K24me1_q10_FDR5_peak_863	70	.	6.55381	9.97751	7.04781	128
1	40558919	40559202	HS_B48_H3K24me1_q10_FDR5_peak_864	77	.	7.00819	10.73349	7.76585	140
1	40665282	40665704	HS_B48_H3K24me1_q10_FDR5_peak_865	69	.	6.28499	9.85035	6.92873	295
1	40760112	40760306	HS_B48_H3K24me1_q10_FDR5_peak_866	46	.	5.09854	7.43805	4.65464	81
1	40783104	40783748	HS_B48_H3K24me1_q10_FDR5_peak_867	172	.	11.79819	20.64016	17.25069	518
1	40784181	40784457	HS_B48_H3K24me1_q10_FDR5_peak_868	114	.	8.76024	14.61634	11.46414	173
1	40799505	40799653	HS_B48_H3K24me1_q10_FDR5_peak_869	61	.	5.94830	9.03705	6.16221	46
1	40802221	40802564	HS_B48_H3K24me1_q10_FDR5_peak_870	70	.	6.78033	9.98129	7.04781	204
1	40818318	40819009	HS_B48_H3K24me1_q10_FDR5_peak_871	213	.	13.42327	24.86769	21.32669	401
1	40824110	40824263	HS_B48_H3K24me1_q10_FDR5_peak_872	61	.	6.27523	9.05887	6.17802	109
1	40838001	40838161	HS_B48_H3K24me1_q10_FDR5_peak_873	47	.	5.39846	7.50907	4.72319	72
1	40838516	40838790	HS_B48_H3K24me1_q10_FDR5_peak_874	24	.	4.08811	5.00316	2.42302	14
1	40884042	40884754	HS_B48_H3K24me1_q10_FDR5_peak_875	281	.	14.87402	31.99492	28.19435	363
1	40940418	40940594	HS_B48_H3K24me1_q10_FDR5_peak_876	54	.	5.85451	8.23440	5.41013	121
1	40979157	40979383	HS_B48_H3K24me1_q10_FDR5_peak_877	30	.	4.42432	5.67975	3.03635	129
1	40979502	40979649	HS_B48_H3K24me1_q10_FDR5_peak_878	39	.	4.82194	6.62040	3.90954	27
1	40980255	40980783	HS_B48_H3K24me1_q10_FDR5_peak_879	39	.	5.02018	6.64612	3.92730	62
1	41241235	41241657	HS_B48_H3K24me1_q10_FDR5_peak_880	95	.	8.06113	12.60824	9.55884	215
1	41242413	41242733	HS_B48_H3K24me1_q10_FDR5_peak_881	63	.	6.42228	9.28444	6.39768	223
1	41361555	41362678	HS_B48_H3K24me1_q10_FDR5_peak_882	284	.	15.76844	32.31355	28.49244	334
1	41366210	41366705	HS_B48_H3K24me1_q10_FDR5_peak_883	110	.	8.81443	14.19027	11.06556	136
1	41381404	41382192	HS_B48_H3K24me1_q10_FDR5_peak_884	165	.	9.43665	19.91269	16.56230	559
1	41382407	41383013	HS_B48_H3K24me1_q10_FDR5_peak_885	196	.	12.26434	23.09773	19.63201	324
1	41423752	41424147	HS_B48_H3K24me1_q10_FDR5_peak_886	39	.	5.02018	6.64612	3.92730	262
1	41495777	41496959	HS_B48_H3K24me1_q10_FDR5_peak_887	158	.	10.25795	19.22672	15.89307	717
1	41510697	41511043	HS_B48_H3K24me1_q10_FDR5_peak_888	68	.	6.63648	9.73414	6.81675	99
1	41515926	41516899	HS_B48_H3K24me1_q10_FDR5_peak_889	96	.	8.11125	12.67494	9.61798	611
1	41618134	41618281	HS_B48_H3K24me1_q10_FDR5_peak_890	32	.	4.24879	5.90554	3.23727	25
1	41661770	41662177	HS_B48_H3K24me1_q10_FDR5_peak_891	114	.	8.76024	14.61634	11.46414	288
1	41662400	41663145	HS_B48_H3K24me1_q10_FDR5_peak_892	239	.	13.99020	27.58041	23.94414	225
1	41917989	41918290	HS_B48_H3K24me1_q10_FDR5_peak_893	77	.	7.00819	10.73349	7.76585	217
1	42380167	42380718	HS_B48_H3K24me1_q10_FDR5_peak_894	196	.	12.01533	23.16454	19.68802	416
1	42380835	42381496	HS_B48_H3K24me1_q10_FDR5_peak_895	298	.	16.58240	33.75073	29.87712	266
1	42683122	42683343	HS_B48_H3K24me1_q10_FDR5_peak_896	73	.	6.90275	10.32882	7.38216	99
1	42740284	42740541	HS_B48_H3K24me1_q10_FDR5_peak_897	26	.	4.04064	5.28721	2.68034	115
1	42750798	42750945	HS_B48_H3K24me1_q10_FDR5_peak_898	46	.	5.09854	7.43805	4.65464	57
1	42784952	42785422	HS_B48_H3K24me1_q10_FDR5_peak_899	109	.	8.71796	14.10828	10.99363	112
1	42917155	42917468	HS_B48_H3K24me1_q10_FDR5_peak_900	50	.	5.64771	7.82989	5.02650	75
1	42948759	42948935	HS_B48_H3K24me1_q10_FDR5_peak_901	27	.	4.07544	5.38226	2.77112	114
1	42958847	42958994	HS_B48_H3K24me1_q10_FDR5_peak_902	28	.	4.33551	5.49431	2.87833	93
1	43007346	43007723	HS_B48_H3K24me1_q10_FDR5_peak_903	91	.	7.58390	12.19187	9.15852	146
1	43068153	43068557	HS_B48_H3K24me1_q10_FDR5_peak_904	30	.	4.42432	5.67975	3.03635	114
1	43107734	43107895	HS_B48_H3K24me1_q10_FDR5_peak_905	34	.	4.74623	6.14635	3.45536	71
1	43272749	43273150	HS_B48_H3K24me1_q10_FDR5_peak_906	152	.	10.74817	18.49657	15.20298	268
1	43304838	43305347	HS_B48_H3K24me1_q10_FDR5_peak_907	210	.	12.84836	24.58813	21.06369	183
1	43349043	43349219	HS_B48_H3K24me1_q10_FDR5_peak_908	39	.	5.02018	6.64612	3.92730	67
1	43367218	43367453	HS_B48_H3K24me1_q10_FDR5_peak_909	116	.	9.13161	14.84107	11.68458	110
1	43453464	43453652	HS_B48_H3K24me1_q10_FDR5_peak_910	77	.	6.79806	10.69372	7.73052	96
1	43531571	43531736	HS_B48_H3K24me1_q10_FDR5_peak_911	46	.	5.42427	7.37586	4.60120	71
1	43565742	43566396	HS_B48_H3K24me1_q10_FDR5_peak_912	230	.	14.23870	26.69734	23.08631	353
1	43591120	43591463	HS_B48_H3K24me1_q10_FDR5_peak_913	54	.	5.64187	8.22455	5.40224	232
1	43933449	43934148	HS_B48_H3K24me1_q10_FDR5_peak_914	97	.	8.03657	12.77668	9.70992	116
1	43935926	43936401	HS_B48_H3K24me1_q10_FDR5_peak_915	279	.	16.27280	31.75316	27.95752	288
1	43936515	43937144	HS_B48_H3K24me1_q10_FDR5_peak_916	199	.	12.88263	23.42625	19.93375	96
1	43979526	43979732	HS_B48_H3K24me1_q10_FDR5_peak_917	65	.	6.50327	9.45139	6.55708	146
1	43980995	43981537	HS_B48_H3K24me1_q10_FDR5_peak_918	34	.	4.74623	6.14635	3.45536	407
1	44030107	44030277	HS_B48_H3K24me1_q10_FDR5_peak_919	50	.	5.54779	7.87636	5.06986	73
1	44030710	44030954	HS_B48_H3K24me1_q10_FDR5_peak_920	99	.	8.26094	13.00673	9.92506	99
1	44031085	44031396	HS_B48_H3K24me1_q10_FDR5_peak_921	83	.	7.45836	11.34774	8.34510	120
1	44118824	44119075	HS_B48_H3K24me1_q10_FDR5_peak_922	66	.	6.42925	9.59614	6.69414	118
1	44405108	44405441	HS_B48_H3K24me1_q10_FDR5_peak_923	20	.	3.82306	4.57913	2.03248	289
1	44406373	44408327	HS_B48_H3K24me1_q10_FDR5_peak_924	275	.	12.97539	31.37014	27.58760	1354
1	44417249	44418368	HS_B48_H3K24me1_q10_FDR5_peak_925	451	.	23.05313	49.66742	45.13525	705
1	44617102	44617661	HS_B48_H3K24me1_q10_FDR5_peak_926	215	.	13.56066	25.05122	21.50015	256
1	44646185	44646510	HS_B48_H3K24me1_q10_FDR5_peak_927	67	.	6.46503	9.69281	6.78435	44
1	44724439	44724783	HS_B48_H3K24me1_q10_FDR5_peak_928	28	.	4.39266	5.51274	2.89022	30
1	44738550	44738803	HS_B48_H3K24me1_q10_FDR5_peak_929	39	.	4.82194	6.62040	3.90954	204
1	44784006	44784683	HS_B48_H3K24me1_q10_FDR5_peak_930	146	.	9.74505	17.90226	14.62125	337
1	44786152	44786808	HS_B48_H3K24me1_q10_FDR5_peak_931	50	.	5.64771	7.82989	5.02650	400
1	44805837	44807070	HS_B48_H3K24me1_q10_FDR5_peak_932	400	.	15.52036	44.34652	40.04598	397
1	44812918	44813729	HS_B48_H3K24me1_q10_FDR5_peak_933	154	.	10.51229	18.75139	15.43642	335
1	44842745	44843631	HS_B48_H3K24me1_q10_FDR5_peak_934	339	.	18.79866	37.94619	33.91056	606
1	45010133	45010498	HS_B48_H3K24me1_q10_FDR5_peak_935	40	.	4.89053	6.80704	4.07494	223
1	45106025	45106620	HS_B48_H3K24me1_q10_FDR5_peak_936	49	.	5.31806	7.70881	4.91393	134
1	45115208	45115711	HS_B48_H3K24me1_q10_FDR5_peak_937	58	.	6.10230	8.65592	5.80022	88
1	45205944	45206091	HS_B48_H3K24me1_q10_FDR5_peak_938	65	.	6.41218	9.48470	6.59002	112
1	45327067	45328025	HS_B48_H3K24me1_q10_FDR5_peak_939	427	.	22.27990	47.13163	42.71326	373
1	45556923	45557151	HS_B48_H3K24me1_q10_FDR5_peak_940	55	.	5.92258	8.38055	5.53991	104
1	45584388	45584539	HS_B48_H3K24me1_q10_FDR5_peak_941	49	.	5.49460	7.74232	4.94699	105
1	45622910	45623478	HS_B48_H3K24me1_q10_FDR5_peak_942	50	.	5.64771	7.82989	5.02650	311
1	45725349	45725515	HS_B48_H3K24me1_q10_FDR5_peak_943	49	.	5.47958	7.70516	4.91130	73
1	45740442	45740600	HS_B48_H3K24me1_q10_FDR5_peak_944	48	.	5.46151	7.69080	4.89698	22
1	46203173	46203495	HS_B48_H3K24me1_q10_FDR5_peak_945	78	.	7.08389	10.77601	7.80778	181
1	46301662	46302167	HS_B48_H3K24me1_q10_FDR5_peak_946	62	.	6.34329	9.12489	6.24242	391
1	46393937	46394530	HS_B48_H3K24me1_q10_FDR5_peak_947	93	.	7.64612	12.40227	9.35843	447
1	46448006	46448401	HS_B48_H3K24me1_q10_FDR5_peak_948	130	.	9.28457	16.25832	13.04125	253
1	46466325	46467241	HS_B48_H3K24me1_q10_FDR5_peak_949	161	.	11.26492	19.44285	16.10621	179
1	46485652	46486074	HS_B48_H3K24me1_q10_FDR5_peak_950	73	.	6.90275	10.32882	7.38216	122
1	46486189	46486336	HS_B48_H3K24me1_q10_FDR5_peak_951	35	.	4.69038	6.28538	3.58865	23
1	46489142	46490735	HS_B48_H3K24me1_q10_FDR5_peak_952	362	.	18.68852	40.43520	36.29663	664
1	46532766	46533187	HS_B48_H3K24me1_q10_FDR5_peak_953	127	.	9.34426	15.96899	12.76021	320
1	46533301	46533789	HS_B48_H3K24me1_q10_FDR5_peak_954	350	.	18.62450	39.10371	35.02001	168
1	46543886	46544490	HS_B48_H3K24me1_q10_FDR5_peak_955	125	.	9.51050	15.77029	12.57142	232
1	46612903	46613447	HS_B48_H3K24me1_q10_FDR5_peak_956	175	.	11.88812	20.95439	17.55922	88
1	47224750	47224926	HS_B48_H3K24me1_q10_FDR5_peak_957	39	.	4.84877	6.69234	3.96487	122
1	47225225	47226026	HS_B48_H3K24me1_q10_FDR5_peak_958	338	.	16.00267	37.90775	33.87553	336
1	47416169	47416899	HS_B48_H3K24me1_q10_FDR5_peak_959	158	.	10.25795	19.22672	15.89307	165
1	47417018	47417678	HS_B48_H3K24me1_q10_FDR5_peak_960	268	.	14.74608	30.55565	26.80811	243
1	47437176	47437907	HS_B48_H3K24me1_q10_FDR5_peak_961	143	.	9.83072	17.59509	14.32363	225
1	47438028	47438344	HS_B48_H3K24me1_q10_FDR5_peak_962	77	.	7.13833	10.75117	7.78302	90
1	47438581	47439774	HS_B48_H3K24me1_q10_FDR5_peak_963	325	.	16.41271	36.53707	32.56163	792
1	47444528	47445154	HS_B48_H3K24me1_q10_FDR5_peak_964	87	.	7.44164	11.75255	8.73214	372
1	47508015	47508802	HS_B48_H3K24me1_q10_FDR5_peak_965	132	.	9.89258	16.45869	13.23547	413
1	47593030	47593691	HS_B48_H3K24me1_q10_FDR5_peak_966	102	.	8.24470	13.36198	10.26938	427
1	47709149	47710726	HS_B48_H3K24me1_q10_FDR5_peak_967	370	.	19.45321	41.18710	37.01427	671
1	47710822	47710977	HS_B48_H3K24me1_q10_FDR5_peak_968	34	.	4.62725	6.13387	3.45192	19
1	47724763	47725491	HS_B48_H3K24me1_q10_FDR5_peak_969	300	.	16.35245	33.90844	30.02680	440
1	47817784	47818070	HS_B48_H3K24me1_q10_FDR5_peak_970	23	.	4.06820	4.97397	2.39941	267
1	47983995	47984628	HS_B48_H3K24me1_q10_FDR5_peak_971	210	.	13.51791	24.57242	21.05299	262
1	47996635	47996854	HS_B48_H3K24me1_q10_FDR5_peak_972	54	.	5.64187	8.22455	5.40224	93
1	47997005	47997329	HS_B48_H3K24me1_q10_FDR5_peak_973	39	.	5.02018	6.64612	3.92730	273
1	47997586	47998126	HS_B48_H3K24me1_q10_FDR5_peak_974	87	.	7.44164	11.75255	8.73214	208
1	48089565	48089778	HS_B48_H3K24me1_q10_FDR5_peak_975	42	.	5.16171	6.97608	4.22983	80
1	48192585	48192899	HS_B48_H3K24me1_q10_FDR5_peak_976	98	.	8.08128	12.89812	9.82489	194
1	48471998	48472284	HS_B48_H3K24me1_q10_FDR5_peak_977	23	.	4.06820	4.97397	2.39941	132
1	48776549	48776918	HS_B48_H3K24me1_q10_FDR5_peak_978	77	.	6.79806	10.69372	7.73052	144
1	48899078	48899225	HS_B48_H3K24me1_q10_FDR5_peak_979	19	.	3.76514	4.43626	1.91090	78
1	49541590	49541806	HS_B48_H3K24me1_q10_FDR5_peak_980	68	.	6.63648	9.73414	6.81675	102
1	49556851	49557043	HS_B48_H3K24me1_q10_FDR5_peak_981	73	.	6.90275	10.32882	7.38216	99
1	50023514	50024205	HS_B48_H3K24me1_q10_FDR5_peak_982	253	.	14.19993	29.04340	25.35457	502
1	50047893	50048682	HS_B48_H3K24me1_q10_FDR5_peak_983	255	.	15.48512	29.27188	25.56543	290
1	50332604	50334196	HS_B48_H3K24me1_q10_FDR5_peak_984	339	.	18.79866	37.94619	33.91056	1096
1	50381680	50381831	HS_B48_H3K24me1_q10_FDR5_peak_985	54	.	5.70562	8.29818	5.47106	132
1	50418220	50419931	HS_B48_H3K24me1_q10_FDR5_peak_986	411	.	20.44057	45.47210	41.12333	714
1	50420589	50421712	HS_B48_H3K24me1_q10_FDR5_peak_987	459	.	22.15115	50.54636	45.97739	488
1	50422873	50423888	HS_B48_H3K24me1_q10_FDR5_peak_988	346	.	18.98493	38.73951	34.66949	497
1	50826810	50827235	HS_B48_H3K24me1_q10_FDR5_peak_989	98	.	8.08128	12.89812	9.82489	96
1	50952781	50952928	HS_B48_H3K24me1_q10_FDR5_peak_990	42	.	4.93971	6.94674	4.21083	102
1	50968136	50968328	HS_B48_H3K24me1_q10_FDR5_peak_991	68	.	6.67152	9.81034	6.89149	131
1	50977612	50977759	HS_B48_H3K24me1_q10_FDR5_peak_992	50	.	5.64771	7.82989	5.02650	43
1	51251214	51251624	HS_B48_H3K24me1_q10_FDR5_peak_993	124	.	9.49246	15.66085	12.47753	144
1	51330608	51330977	HS_B48_H3K24me1_q10_FDR5_peak_994	54	.	5.84016	8.31369	5.48238	132
1	51344630	51345211	HS_B48_H3K24me1_q10_FDR5_peak_995	251	.	15.26948	28.81491	25.13513	261
1	51711283	51711481	HS_B48_H3K24me1_q10_FDR5_peak_996	58	.	6.10230	8.65592	5.80022	102
1	51847358	51847995	HS_B48_H3K24me1_q10_FDR5_peak_997	109	.	8.78176	14.05866	10.94758	319
1	51990314	51990855	HS_B48_H3K24me1_q10_FDR5_peak_998	110	.	8.81443	14.19027	11.06556	194
1	52033383	52033536	HS_B48_H3K24me1_q10_FDR5_peak_999	38	.	4.79504	6.54958	3.84507	17
1	52181727	52182075	HS_B48_H3K24me1_q10_FDR5_peak_1000	70	.	6.55381	9.97751	7.04781	259
1	52368189	52368920	HS_B48_H3K24me1_q10_FDR5_peak_1001	246	.	14.91673	28.36362	24.69114	430
1	52406154	52406301	HS_B48_H3K24me1_q10_FDR5_peak_1002	19	.	3.68693	4.44941	1.91090	12
1	52553430	52553791	HS_B48_H3K24me1_q10_FDR5_peak_1003	67	.	6.46503	9.69281	6.78435	123
1	52601847	52603010	HS_B48_H3K24me1_q10_FDR5_peak_1004	102	.	8.45772	13.38370	10.29022	531
1	52632851	52633223	HS_B48_H3K24me1_q10_FDR5_peak_1005	204	.	12.97877	23.94616	20.44216	275
1	52633327	52633825	HS_B48_H3K24me1_q10_FDR5_peak_1006	182	.	11.68032	21.62747	18.21255	135
1	52842596	52843588	HS_B48_H3K24me1_q10_FDR5_peak_1007	363	.	20.01456	40.52623	36.37819	397
1	52869838	52869985	HS_B48_H3K24me1_q10_FDR5_peak_1008	30	.	4.42432	5.67975	3.03635	70
1	52920807	52921461	HS_B48_H3K24me1_q10_FDR5_peak_1009	107	.	8.67102	13.82320	10.71640	533
1	52921606	52921819	HS_B48_H3K24me1_q10_FDR5_peak_1010	28	.	4.33551	5.49431	2.87833	32
1	53061840	53062594	HS_B48_H3K24me1_q10_FDR5_peak_1011	220	.	13.85649	25.59615	22.03178	502
1	53069854	53070272	HS_B48_H3K24me1_q10_FDR5_peak_1012	61	.	5.94830	9.03705	6.16221	150
1	53078229	53078509	HS_B48_H3K24me1_q10_FDR5_peak_1013	69	.	6.52070	9.84690	6.92632	141
1	53078619	53078848	HS_B48_H3K24me1_q10_FDR5_peak_1014	46	.	5.42427	7.37586	4.60120	110
1	53177360	53177507	HS_B48_H3K24me1_q10_FDR5_peak_1015	32	.	4.24879	5.90554	3.23727	20
1	53276743	53277109	HS_B48_H3K24me1_q10_FDR5_peak_1016	66	.	6.42418	9.50488	6.60597	83
1	53326032	53327964	HS_B48_H3K24me1_q10_FDR5_peak_1017	183	.	12.20460	21.82351	18.39055	527
1	53439101	53439341	HS_B48_H3K24me1_q10_FDR5_peak_1018	15	.	3.38422	3.90406	1.50022	53
1	53470264	53470464	HS_B48_H3K24me1_q10_FDR5_peak_1019	73	.	6.90275	10.32882	7.38216	90
1	53506254	53506619	HS_B48_H3K24me1_q10_FDR5_peak_1020	44	.	5.03373	7.22940	4.46772	246
1	53737691	53739170	HS_B48_H3K24me1_q10_FDR5_peak_1021	342	.	17.47684	38.34285	34.29223	1264
1	53739265	53739666	HS_B48_H3K24me1_q10_FDR5_peak_1022	168	.	11.09631	20.17834	16.81274	222
1	53739788	53739971	HS_B48_H3K24me1_q10_FDR5_peak_1023	52	.	5.60203	8.01702	5.20786	64
1	53838148	53838295	HS_B48_H3K24me1_q10_FDR5_peak_1024	23	.	4.06820	4.97397	2.39941	100
1	54233322	54233539	HS_B48_H3K24me1_q10_FDR5_peak_1025	20	.	3.82306	4.57913	2.03248	181
1	54390654	54391102	HS_B48_H3K24me1_q10_FDR5_peak_1026	77	.	6.79806	10.69372	7.73052	113
1	54405318	54405679	HS_B48_H3K24me1_q10_FDR5_peak_1027	44	.	5.25615	7.16337	4.40591	279
1	54474477	54475192	HS_B48_H3K24me1_q10_FDR5_peak_1028	156	.	10.37687	18.95523	15.63382	339
1	54499161	54499707	HS_B48_H3K24me1_q10_FDR5_peak_1029	328	.	18.58696	36.87410	32.87983	354
1	54541830	54542605	HS_B48_H3K24me1_q10_FDR5_peak_1030	273	.	15.68807	31.10165	27.32320	388
1	54715713	54715861	HS_B48_H3K24me1_q10_FDR5_peak_1031	42	.	5.16171	6.97608	4.22983	81
1	54780862	54781854	HS_B48_H3K24me1_q10_FDR5_peak_1032	203	.	11.43048	23.82345	20.32022	508
1	54800327	54801357	HS_B48_H3K24me1_q10_FDR5_peak_1033	268	.	14.74608	30.55565	26.80811	477
1	54805645	54806571	HS_B48_H3K24me1_q10_FDR5_peak_1034	226	.	13.80550	26.28086	22.68502	463
1	54887118	54887613	HS_B48_H3K24me1_q10_FDR5_peak_1035	74	.	6.18668	10.38970	7.44064	145
1	54980336	54981163	HS_B48_H3K24me1_q10_FDR5_peak_1036	363	.	19.66296	40.52559	36.37819	389
1	54996968	54997292	HS_B48_H3K24me1_q10_FDR5_peak_1037	223	.	14.08432	25.91493	22.34131	146
1	54997502	54997654	HS_B48_H3K24me1_q10_FDR5_peak_1038	22	.	3.85605	4.82483	2.26509	37
1	55039421	55040291	HS_B48_H3K24me1_q10_FDR5_peak_1039	114	.	8.88941	14.56477	11.41837	489
1	55049642	55049838	HS_B48_H3K24me1_q10_FDR5_peak_1040	32	.	4.24879	5.90554	3.23727	119
1	55055993	55056143	HS_B48_H3K24me1_q10_FDR5_peak_1041	54	.	5.89909	8.32976	5.48955	91
1	56580090	56580237	HS_B48_H3K24me1_q10_FDR5_peak_1042	26	.	4.04064	5.28721	2.68034	96
1	57277877	57278024	HS_B48_H3K24me1_q10_FDR5_peak_1043	15	.	3.23251	3.96025	1.52706	6
1	57343528	57343768	HS_B48_H3K24me1_q10_FDR5_peak_1044	58	.	6.10230	8.65592	5.80022	138
1	57422255	57422858	HS_B48_H3K24me1_q10_FDR5_peak_1045	136	.	9.92219	16.91225	13.68020	441
1	57423547	57424502	HS_B48_H3K24me1_q10_FDR5_peak_1046	279	.	16.27280	31.75316	27.95752	350
1	58249636	58250534	HS_B48_H3K24me1_q10_FDR5_peak_1047	469	.	23.73116	51.53509	46.91989	550
1	58576290	58577368	HS_B48_H3K24me1_q10_FDR5_peak_1048	433	.	22.37510	47.81232	43.36067	726
1	58623453	58623869	HS_B48_H3K24me1_q10_FDR5_peak_1049	51	.	5.70870	7.93175	5.12360	132
1	58814892	58815042	HS_B48_H3K24me1_q10_FDR5_peak_1050	24	.	3.96271	5.08407	2.49871	89
1	58815381	58815536	HS_B48_H3K24me1_q10_FDR5_peak_1051	39	.	4.82194	6.62040	3.90954	51
1	59043334	59043492	HS_B48_H3K24me1_q10_FDR5_peak_1052	26	.	4.04064	5.28721	2.68034	15
1	59146767	59147227	HS_B48_H3K24me1_q10_FDR5_peak_1053	30	.	4.35114	5.71656	3.07127	236
1	59472021	59472531	HS_B48_H3K24me1_q10_FDR5_peak_1054	112	.	8.78532	14.35212	11.21314	141
1	59814858	59815500	HS_B48_H3K24me1_q10_FDR5_peak_1055	114	.	8.88941	14.56477	11.41837	141
1	59969820	59970021	HS_B48_H3K24me1_q10_FDR5_peak_1056	54	.	5.89909	8.32976	5.48955	96
1	61050884	61051151	HS_B48_H3K24me1_q10_FDR5_peak_1057	24	.	4.08811	5.00316	2.42302	132
1	61053884	61054143	HS_B48_H3K24me1_q10_FDR5_peak_1058	46	.	5.42427	7.37586	4.60120	42
1	61139916	61140063	HS_B48_H3K24me1_q10_FDR5_peak_1059	26	.	4.04064	5.28721	2.68034	28
1	61654264	61654411	HS_B48_H3K24me1_q10_FDR5_peak_1060	34	.	4.74623	6.14635	3.45536	104
1	62194706	62195446	HS_B48_H3K24me1_q10_FDR5_peak_1061	232	.	14.45171	26.86005	23.24419	395
1	62318614	62319594	HS_B48_H3K24me1_q10_FDR5_peak_1062	225	.	12.82243	26.14721	22.55847	652
1	62437176	62437323	HS_B48_H3K24me1_q10_FDR5_peak_1063	15	.	3.50410	4.00482	1.56625	90
1	62670042	62670196	HS_B48_H3K24me1_q10_FDR5_peak_1064	39	.	4.84877	6.69234	3.96487	30
1	63073770	63074352	HS_B48_H3K24me1_q10_FDR5_peak_1065	432	.	22.82903	47.64296	43.20256	203
1	63316617	63317983	HS_B48_H3K24me1_q10_FDR5_peak_1066	491	.	25.07115	53.86526	49.14668	335
1	63318085	63318232	HS_B48_H3K24me1_q10_FDR5_peak_1067	41	.	4.90448	6.84615	4.11301	105
1	63319394	63319541	HS_B48_H3K24me1_q10_FDR5_peak_1068	13	.	3.14839	3.74516	1.36374	30
1	63322050	63323514	HS_B48_H3K24me1_q10_FDR5_peak_1069	356	.	18.28166	39.72693	35.61838	870
1	63323737	63324868	HS_B48_H3K24me1_q10_FDR5_peak_1070	310	.	15.47073	34.95013	31.03613	328
1	63773846	63774770	HS_B48_H3K24me1_q10_FDR5_peak_1071	167	.	11.29541	20.12790	16.76972	447
1	64414808	64415512	HS_B48_H3K24me1_q10_FDR5_peak_1072	67	.	6.46503	9.69281	6.78435	566
1	64470665	64471090	HS_B48_H3K24me1_q10_FDR5_peak_1073	89	.	7.59221	11.99656	8.96780	141
1	64744405	64744884	HS_B48_H3K24me1_q10_FDR5_peak_1074	171	.	11.69411	20.57160	17.18845	337
1	65065496	65065643	HS_B48_H3K24me1_q10_FDR5_peak_1075	27	.	4.05238	5.31896	2.71161	125
1	65147058	65147226	HS_B48_H3K24me1_q10_FDR5_peak_1076	28	.	4.11052	5.48110	2.86698	76
1	65147496	65147855	HS_B48_H3K24me1_q10_FDR5_peak_1077	46	.	5.42427	7.37586	4.60120	118
1	65147952	65148121	HS_B48_H3K24me1_q10_FDR5_peak_1078	34	.	4.75810	6.16861	3.47675	115
1	65148507	65149108	HS_B48_H3K24me1_q10_FDR5_peak_1079	96	.	8.13640	12.75172	9.68764	179
1	65254595	65254803	HS_B48_H3K24me1_q10_FDR5_peak_1080	130	.	9.28457	16.25832	13.04125	119
1	65265560	65266231	HS_B48_H3K24me1_q10_FDR5_peak_1081	91	.	7.81730	12.21051	9.17568	269
1	65309169	65310167	HS_B48_H3K24me1_q10_FDR5_peak_1082	363	.	19.66296	40.52559	36.37819	274
1	65525445	65526164	HS_B48_H3K24me1_q10_FDR5_peak_1083	102	.	8.17623	13.29157	10.20078	274
1	65792628	65793316	HS_B48_H3K24me1_q10_FDR5_peak_1084	425	.	18.74598	46.97305	42.55935	413
1	65793434	65793697	HS_B48_H3K24me1_q10_FDR5_peak_1085	69	.	6.52070	9.84690	6.92632	117
1	66532870	66533480	HS_B48_H3K24me1_q10_FDR5_peak_1086	114	.	8.88941	14.56477	11.41837	333
1	66752185	66752799	HS_B48_H3K24me1_q10_FDR5_peak_1087	53	.	5.65690	8.16379	5.34397	393
1	67307533	67308163	HS_B48_H3K24me1_q10_FDR5_peak_1088	329	.	18.30690	36.96865	32.96698	264
1	67832911	67833141	HS_B48_H3K24me1_q10_FDR5_peak_1089	52	.	5.77505	8.05476	5.24502	144
1	67833312	67833616	HS_B48_H3K24me1_q10_FDR5_peak_1090	98	.	8.15780	12.97819	9.89897	221
1	68497116	68497493	HS_B48_H3K24me1_q10_FDR5_peak_1091	46	.	5.09854	7.43805	4.65464	101
1	68817679	68817923	HS_B48_H3K24me1_q10_FDR5_peak_1092	64	.	6.15477	9.32895	6.43932	122
1	69567424	69567662	HS_B48_H3K24me1_q10_FDR5_peak_1093	144	.	10.44370	17.69762	14.42430	110
1	69567889	69568907	HS_B48_H3K24me1_q10_FDR5_peak_1094	443	.	19.82187	48.79880	44.30630	421
1	70207555	70207785	HS_B48_H3K24me1_q10_FDR5_peak_1095	56	.	5.77960	8.51033	5.66676	99
1	70410371	70410518	HS_B48_H3K24me1_q10_FDR5_peak_1096	41	.	4.92556	6.90601	4.17038	92
1	71046616	71048227	HS_B48_H3K24me1_q10_FDR5_peak_1097	389	.	19.11529	43.17906	38.92170	1062
1	72282768	72283282	HS_B48_H3K24me1_q10_FDR5_peak_1098	145	.	10.44754	17.84946	14.57109	258
1	74247791	74247938	HS_B48_H3K24me1_q10_FDR5_peak_1099	46	.	5.09854	7.43805	4.65464	18
1	74673271	74674146	HS_B48_H3K24me1_q10_FDR5_peak_1100	316	.	17.84490	35.58416	31.63656	338
1	74952067	74952397	HS_B48_H3K24me1_q10_FDR5_peak_1101	82	.	7.27316	11.27269	8.27744	144
1	75136104	75136856	HS_B48_H3K24me1_q10_FDR5_peak_1102	282	.	15.29223	32.08367	28.27499	324
1	75614799	75615311	HS_B48_H3K24me1_q10_FDR5_peak_1103	67	.	6.46503	9.69281	6.78435	368
1	75615670	75616228	HS_B48_H3K24me1_q10_FDR5_peak_1104	79	.	6.76845	10.97009	7.99575	386
1	76112181	76112565	HS_B48_H3K24me1_q10_FDR5_peak_1105	60	.	6.16967	8.94172	6.07321	118
1	76867953	76868315	HS_B48_H3K24me1_q10_FDR5_peak_1106	52	.	5.62560	8.07949	5.26564	257
1	76868460	76869094	HS_B48_H3K24me1_q10_FDR5_peak_1107	246	.	14.91673	28.36362	24.69114	174
1	77281563	77282583	HS_B48_H3K24me1_q10_FDR5_peak_1108	686	.	32.44501	74.30447	68.62164	526
1	77531757	77532246	HS_B48_H3K24me1_q10_FDR5_peak_1109	34	.	4.74623	6.14635	3.45536	351
1	77888782	77889080	HS_B48_H3K24me1_q10_FDR5_peak_1110	35	.	4.69038	6.28538	3.58865	91
1	78045913	78046387	HS_B48_H3K24me1_q10_FDR5_peak_1111	140	.	10.32341	17.36196	14.09867	120
1	78490773	78491279	HS_B48_H3K24me1_q10_FDR5_peak_1112	87	.	7.44164	11.75255	8.73214	368
1	79561504	79561878	HS_B48_H3K24me1_q10_FDR5_peak_1113	54	.	5.89909	8.32976	5.48955	232
1	81178530	81179268	HS_B48_H3K24me1_q10_FDR5_peak_1114	238	.	14.74773	27.50094	23.86926	351
1	81802853	81803158	HS_B48_H3K24me1_q10_FDR5_peak_1115	73	.	6.90275	10.32882	7.38216	106
1	81876799	81876947	HS_B48_H3K24me1_q10_FDR5_peak_1116	46	.	5.07834	7.37168	4.60120	25
1	82776745	82777024	HS_B48_H3K24me1_q10_FDR5_peak_1117	70	.	6.78033	9.98129	7.04781	133
1	83860465	83860872	HS_B48_H3K24me1_q10_FDR5_peak_1118	86	.	7.53027	11.63625	8.62154	301
1	83861002	83861149	HS_B48_H3K24me1_q10_FDR5_peak_1119	24	.	4.12733	5.08479	2.49871	45
1	84298275	84298518	HS_B48_H3K24me1_q10_FDR5_peak_1120	64	.	6.15477	9.32895	6.43932	123
1	84620713	84620968	HS_B48_H3K24me1_q10_FDR5_peak_1121	24	.	3.90312	5.02392	2.44328	130
1	84892603	84893500	HS_B48_H3K24me1_q10_FDR5_peak_1122	361	.	19.90944	40.29231	36.16141	468
1	84997032	84998619	HS_B48_H3K24me1_q10_FDR5_peak_1123	370	.	19.45321	41.18710	37.01427	473
1	85047564	85048947	HS_B48_H3K24me1_q10_FDR5_peak_1124	451	.	23.05313	49.66742	45.13525	579
1	85200583	85201000	HS_B48_H3K24me1_q10_FDR5_peak_1125	130	.	9.28457	16.25832	13.04125	195
1	85201587	85201941	HS_B48_H3K24me1_q10_FDR5_peak_1126	48	.	5.46151	7.69080	4.89698	220
1	85576996	85577155	HS_B48_H3K24me1_q10_FDR5_peak_1127	24	.	3.90312	5.02392	2.44328	19
1	85615965	85616502	HS_B48_H3K24me1_q10_FDR5_peak_1128	77	.	7.00819	10.73349	7.76585	261
1	86155246	86155393	HS_B48_H3K24me1_q10_FDR5_peak_1129	32	.	4.24879	5.90554	3.23727	35
1	86156823	86157368	HS_B48_H3K24me1_q10_FDR5_peak_1130	96	.	8.13640	12.75172	9.68764	244
1	86523832	86524370	HS_B48_H3K24me1_q10_FDR5_peak_1131	94	.	7.92542	12.48392	9.43763	263
1	86553284	86553630	HS_B48_H3K24me1_q10_FDR5_peak_1132	54	.	5.89909	8.32976	5.48955	279
1	86899611	86899789	HS_B48_H3K24me1_q10_FDR5_peak_1133	46	.	5.42427	7.37586	4.60120	48
1	86964131	86964298	HS_B48_H3K24me1_q10_FDR5_peak_1134	30	.	4.42432	5.67975	3.03635	72
1	87131951	87132739	HS_B48_H3K24me1_q10_FDR5_peak_1135	343	.	19.17205	38.41236	34.35446	483
1	87529137	87529347	HS_B48_H3K24me1_q10_FDR5_peak_1136	53	.	5.65690	8.16379	5.34397	147
1	88030234	88030381	HS_B48_H3K24me1_q10_FDR5_peak_1137	15	.	3.23251	3.96025	1.52706	22
1	88462731	88463004	HS_B48_H3K24me1_q10_FDR5_peak_1138	156	.	10.37687	18.95523	15.63382	132
1	89127914	89128533	HS_B48_H3K24me1_q10_FDR5_peak_1139	255	.	15.48512	29.27188	25.56543	422
1	89302784	89303524	HS_B48_H3K24me1_q10_FDR5_peak_1140	42	.	5.16171	6.97608	4.22983	259
1	89633121	89633782	HS_B48_H3K24me1_q10_FDR5_peak_1141	66	.	6.42418	9.50488	6.60597	370
1	89797851	89798245	HS_B48_H3K24me1_q10_FDR5_peak_1142	46	.	5.09854	7.43805	4.65464	61
1	89821615	89821938	HS_B48_H3K24me1_q10_FDR5_peak_1143	58	.	6.10230	8.65592	5.80022	191
1	89995013	89995160	HS_B48_H3K24me1_q10_FDR5_peak_1144	39	.	4.99511	6.62970	3.91746	77
1	90706316	90707319	HS_B48_H3K24me1_q10_FDR5_peak_1145	375	.	20.54613	41.74707	37.55726	719
1	90710455	90710602	HS_B48_H3K24me1_q10_FDR5_peak_1146	26	.	4.04064	5.28721	2.68034	17
1	90710790	90711323	HS_B48_H3K24me1_q10_FDR5_peak_1147	67	.	6.46503	9.69281	6.78435	314
1	90716583	90717196	HS_B48_H3K24me1_q10_FDR5_peak_1148	130	.	9.28457	16.25832	13.04125	204
1	90717329	90719172	HS_B48_H3K24me1_q10_FDR5_peak_1149	363	.	19.66296	40.52559	36.37819	1520
1	90719803	90720117	HS_B48_H3K24me1_q10_FDR5_peak_1150	54	.	5.89909	8.32976	5.48955	113
1	90729272	90730799	HS_B48_H3K24me1_q10_FDR5_peak_1151	370	.	19.45321	41.18710	37.01427	339
1	90835368	90836338	HS_B48_H3K24me1_q10_FDR5_peak_1152	125	.	9.41284	15.75585	12.56477	249
1	90850854	90851337	HS_B48_H3K24me1_q10_FDR5_peak_1153	50	.	5.64771	7.82989	5.02650	181
1	90891695	90891842	HS_B48_H3K24me1_q10_FDR5_peak_1154	19	.	3.39903	4.45146	1.91090	36
1	90893709	90894003	HS_B48_H3K24me1_q10_FDR5_peak_1155	54	.	5.64187	8.22455	5.40224	152
1	91288940	91289305	HS_B48_H3K24me1_q10_FDR5_peak_1156	83	.	7.45836	11.34774	8.34510	124
1	91404332	91404988	HS_B48_H3K24me1_q10_FDR5_peak_1157	226	.	13.80550	26.28086	22.68502	201
1	91535421	91535602	HS_B48_H3K24me1_q10_FDR5_peak_1158	54	.	5.89909	8.32976	5.48955	113
1	91546251	91546534	HS_B48_H3K24me1_q10_FDR5_peak_1159	32	.	4.24879	5.90554	3.23727	140
1	91885309	91885521	HS_B48_H3K24me1_q10_FDR5_peak_1160	24	.	4.12733	5.08479	2.49871	67
1	91885609	91885886	HS_B48_H3K24me1_q10_FDR5_peak_1161	39	.	4.83460	6.69238	3.96487	203
1	91886175	91886338	HS_B48_H3K24me1_q10_FDR5_peak_1162	44	.	5.31182	7.16660	4.40843	97
1	92029536	92029689	HS_B48_H3K24me1_q10_FDR5_peak_1163	21	.	3.80484	4.70698	2.15366	66
1	92029794	92030556	HS_B48_H3K24me1_q10_FDR5_peak_1164	127	.	9.34426	15.96899	12.76021	204
1	92480162	92481481	HS_B48_H3K24me1_q10_FDR5_peak_1165	381	.	17.37433	42.38966	38.16753	670
1	92483304	92484292	HS_B48_H3K24me1_q10_FDR5_peak_1166	246	.	15.07915	28.30727	24.64194	514
1	92484956	92486379	HS_B48_H3K24me1_q10_FDR5_peak_1167	551	.	26.30855	60.13546	55.13270	668
1	92486581	92487127	HS_B48_H3K24me1_q10_FDR5_peak_1168	395	.	19.85655	43.78043	39.50466	282
1	92872718	92872865	HS_B48_H3K24me1_q10_FDR5_peak_1169	13	.	3.13547	3.71366	1.33376	67
1	93169993	93170716	HS_B48_H3K24me1_q10_FDR5_peak_1170	231	.	12.14303	26.78628	23.17286	425
1	93447937	93448084	HS_B48_H3K24me1_q10_FDR5_peak_1171	59	.	6.19100	8.82562	5.96018	49
1	93448716	93448890	HS_B48_H3K24me1_q10_FDR5_peak_1172	65	.	6.50327	9.45139	6.55708	108
1	93681091	93681648	HS_B48_H3K24me1_q10_FDR5_peak_1173	176	.	11.74536	21.05324	17.65727	117
1	93909011	93909197	HS_B48_H3K24me1_q10_FDR5_peak_1174	29	.	4.36921	5.56799	2.93939	114
1	94022377	94022524	HS_B48_H3K24me1_q10_FDR5_peak_1175	26	.	4.04064	5.28721	2.68034	33
1	94227514	94227661	HS_B48_H3K24me1_q10_FDR5_peak_1176	32	.	4.24879	5.90554	3.23727	10
1	94237253	94237806	HS_B48_H3K24me1_q10_FDR5_peak_1177	73	.	6.96247	10.33414	7.38630	423
1	94541382	94541620	HS_B48_H3K24me1_q10_FDR5_peak_1178	73	.	6.90275	10.32882	7.38216	144
1	94926372	94926762	HS_B48_H3K24me1_q10_FDR5_peak_1179	139	.	10.17050	17.16126	13.91718	263
1	94926967	94927130	HS_B48_H3K24me1_q10_FDR5_peak_1180	38	.	4.96653	6.55340	3.84858	131
1	94927322	94927635	HS_B48_H3K24me1_q10_FDR5_peak_1181	39	.	4.83460	6.69238	3.96487	82
1	95091372	95091816	HS_B48_H3K24me1_q10_FDR5_peak_1182	23	.	4.06820	4.97397	2.39941	132
1	95117299	95117745	HS_B48_H3K24me1_q10_FDR5_peak_1183	59	.	6.00766	8.81549	5.95095	101
1	95669650	95670035	HS_B48_H3K24me1_q10_FDR5_peak_1184	111	.	8.89536	14.30595	11.17277	264
1	96762324	96762471	HS_B48_H3K24me1_q10_FDR5_peak_1185	15	.	3.50410	4.00482	1.56625	126
1	96762561	96762752	HS_B48_H3K24me1_q10_FDR5_peak_1186	41	.	5.12269	6.89307	4.15759	90
1	97297421	97297568	HS_B48_H3K24me1_q10_FDR5_peak_1187	19	.	3.39903	4.45146	1.91090	65
1	98045251	98045825	HS_B48_H3K24me1_q10_FDR5_peak_1188	156	.	10.37687	18.95523	15.63382	295
1	98045940	98046087	HS_B48_H3K24me1_q10_FDR5_peak_1189	22	.	3.85605	4.82483	2.26509	73
1	98053758	98054605	HS_B48_H3K24me1_q10_FDR5_peak_1190	96	.	8.13640	12.75172	9.68764	557
1	98104510	98104660	HS_B48_H3K24me1_q10_FDR5_peak_1191	32	.	4.24879	5.90554	3.23727	34
1	99004606	99005257	HS_B48_H3K24me1_q10_FDR5_peak_1192	246	.	14.91673	28.36362	24.69114	397
1	99078560	99078734	HS_B48_H3K24me1_q10_FDR5_peak_1193	50	.	5.64771	7.82989	5.02650	101
1	99264334	99264811	HS_B48_H3K24me1_q10_FDR5_peak_1194	125	.	9.58603	15.76670	12.56915	175
1	99857076	99857406	HS_B48_H3K24me1_q10_FDR5_peak_1195	61	.	6.27523	9.05887	6.17802	100
1	100213150	100213455	HS_B48_H3K24me1_q10_FDR5_peak_1196	58	.	6.10230	8.65592	5.80022	129
1	100352519	100352953	HS_B48_H3K24me1_q10_FDR5_peak_1197	54	.	5.89909	8.32976	5.48955	289
1	100538922	100539650	HS_B48_H3K24me1_q10_FDR5_peak_1198	154	.	10.51229	18.75139	15.43642	493
1	100539801	100540307	HS_B48_H3K24me1_q10_FDR5_peak_1199	162	.	10.15267	19.54719	16.20700	197
1	102234713	102235114	HS_B48_H3K24me1_q10_FDR5_peak_1200	50	.	5.64771	7.82989	5.02650	274
1	102660194	102660436	HS_B48_H3K24me1_q10_FDR5_peak_1201	64	.	6.15477	9.32895	6.43932	103
1	102853509	102853883	HS_B48_H3K24me1_q10_FDR5_peak_1202	54	.	5.85451	8.23440	5.41013	328
1	102853982	102854249	HS_B48_H3K24me1_q10_FDR5_peak_1203	39	.	4.83460	6.69238	3.96487	126
1	104172288	104172694	HS_B48_H3K24me1_q10_FDR5_peak_1204	73	.	6.90275	10.32882	7.38216	232
1	105631123	105631845	HS_B48_H3K24me1_q10_FDR5_peak_1205	86	.	7.60968	11.71273	8.69435	354
1	105795663	105795926	HS_B48_H3K24me1_q10_FDR5_peak_1206	28	.	4.39266	5.51274	2.89022	146
1	105796010	105796174	HS_B48_H3K24me1_q10_FDR5_peak_1207	30	.	4.42432	5.67975	3.03635	30
1	107140770	107141417	HS_B48_H3K24me1_q10_FDR5_peak_1208	225	.	13.43237	26.09778	22.51367	470
1	107480619	107480907	HS_B48_H3K24me1_q10_FDR5_peak_1209	39	.	4.84877	6.69234	3.96487	115
1	107964769	107965463	HS_B48_H3K24me1_q10_FDR5_peak_1210	111	.	7.80624	14.25659	11.12454	180
1	108160093	108160240	HS_B48_H3K24me1_q10_FDR5_peak_1211	53	.	5.65690	8.16379	5.34397	95
1	108199776	108200822	HS_B48_H3K24me1_q10_FDR5_peak_1212	212	.	13.55816	24.78325	21.24390	483
1	108489525	108490009	HS_B48_H3K24me1_q10_FDR5_peak_1213	58	.	6.10230	8.65592	5.80022	115
1	108535911	108536390	HS_B48_H3K24me1_q10_FDR5_peak_1214	61	.	5.94830	9.03705	6.16221	358
1	108641042	108641275	HS_B48_H3K24me1_q10_FDR5_peak_1215	131	.	9.86734	16.40162	13.17983	113
1	108660932	108661499	HS_B48_H3K24me1_q10_FDR5_peak_1216	139	.	10.17050	17.16126	13.91718	214
1	108667495	108667855	HS_B48_H3K24me1_q10_FDR5_peak_1217	98	.	8.15780	12.97819	9.89897	221
1	108877049	108877211	HS_B48_H3K24me1_q10_FDR5_peak_1218	65	.	6.50327	9.45139	6.55708	92
1	109073753	109074136	HS_B48_H3K24me1_q10_FDR5_peak_1219	204	.	13.21729	23.90516	20.40174	227
1	109113211	109114361	HS_B48_H3K24me1_q10_FDR5_peak_1220	427	.	21.02458	47.17599	42.74938	654
1	109177391	109177674	HS_B48_H3K24me1_q10_FDR5_peak_1221	39	.	4.83550	6.65660	3.93732	147
1	109249731	109250185	HS_B48_H3K24me1_q10_FDR5_peak_1222	102	.	8.17623	13.29157	10.20078	389
1	109250278	109250425	HS_B48_H3K24me1_q10_FDR5_peak_1223	46	.	5.43783	7.40147	4.62592	93
1	109258316	109258497	HS_B48_H3K24me1_q10_FDR5_peak_1224	17	.	3.56794	4.20601	1.74821	59
1	109258653	109258800	HS_B48_H3K24me1_q10_FDR5_peak_1225	45	.	5.37409	7.28182	4.51819	58
1	109258893	109259069	HS_B48_H3K24me1_q10_FDR5_peak_1226	33	.	4.67213	6.05815	3.38175	32
1	109273446	109273685	HS_B48_H3K24me1_q10_FDR5_peak_1227	46	.	5.09854	7.43805	4.65464	117
1	109397369	109397845	HS_B48_H3K24me1_q10_FDR5_peak_1228	70	.	6.55381	9.97751	7.04781	209
1	109466548	109466962	HS_B48_H3K24me1_q10_FDR5_peak_1229	124	.	9.49246	15.66085	12.47753	272
1	109509316	109509644	HS_B48_H3K24me1_q10_FDR5_peak_1230	100	.	8.35496	13.17793	10.09321	133
1	109739659	109740821	HS_B48_H3K24me1_q10_FDR5_peak_1231	158	.	10.90641	19.18992	15.85971	827
1	109934902	109935049	HS_B48_H3K24me1_q10_FDR5_peak_1232	43	.	4.99715	7.11681	4.36568	71
1	110067936	110070714	HS_B48_H3K24me1_q10_FDR5_peak_1233	541	.	25.72844	59.06375	54.11643	2506
1	110083744	110085064	HS_B48_H3K24me1_q10_FDR5_peak_1234	246	.	14.91673	28.36362	24.69114	952
1	110150141	110151697	HS_B48_H3K24me1_q10_FDR5_peak_1235	452	.	18.56005	49.76717	45.23394	665
1	110209816	110212274	HS_B48_H3K24me1_q10_FDR5_peak_1236	282	.	15.29223	32.08367	28.27499	1886
1	110396328	110396903	HS_B48_H3K24me1_q10_FDR5_peak_1237	117	.	8.73842	14.94624	11.78468	309
1	110555046	110555193	HS_B48_H3K24me1_q10_FDR5_peak_1238	39	.	4.84877	6.69234	3.96487	56
1	110555313	110556082	HS_B48_H3K24me1_q10_FDR5_peak_1239	239	.	13.65378	27.54750	23.91153	274
1	110605972	110607607	HS_B48_H3K24me1_q10_FDR5_peak_1240	420	.	21.33578	46.42253	42.02924	563
1	110674422	110675899	HS_B48_H3K24me1_q10_FDR5_peak_1241	629	.	29.20224	68.31456	62.94536	883
1	111203981	111204310	HS_B48_H3K24me1_q10_FDR5_peak_1242	46	.	5.42427	7.37586	4.60120	222
1	111233381	111233557	HS_B48_H3K24me1_q10_FDR5_peak_1243	67	.	6.46503	9.69281	6.78435	97
1	111423869	111424016	HS_B48_H3K24me1_q10_FDR5_peak_1244	32	.	4.24879	5.90554	3.23727	60
1	111515462	111515745	HS_B48_H3K24me1_q10_FDR5_peak_1245	24	.	3.96271	5.08407	2.49871	173
1	111607818	111608080	HS_B48_H3K24me1_q10_FDR5_peak_1246	68	.	6.63648	9.73414	6.81675	116
1	111738311	111739654	HS_B48_H3K24me1_q10_FDR5_peak_1247	176	.	11.81469	21.08069	17.68401	533
1	111740135	111740671	HS_B48_H3K24me1_q10_FDR5_peak_1248	523	.	25.76526	57.21015	52.35307	330
1	111756223	111756370	HS_B48_H3K24me1_q10_FDR5_peak_1249	32	.	4.24879	5.90554	3.23727	37
1	111864880	111865027	HS_B48_H3K24me1_q10_FDR5_peak_1250	15	.	3.23251	3.96025	1.52706	81
1	111978085	111978277	HS_B48_H3K24me1_q10_FDR5_peak_1251	46	.	5.09854	7.43805	4.65464	53
1	111982468	111982831	HS_B48_H3K24me1_q10_FDR5_peak_1252	53	.	5.65690	8.16379	5.34397	91
1	111989291	111989487	HS_B48_H3K24me1_q10_FDR5_peak_1253	69	.	6.71761	9.86256	6.94012	110
1	111989996	111990172	HS_B48_H3K24me1_q10_FDR5_peak_1254	68	.	6.63648	9.73414	6.81675	84
1	111990952	111991225	HS_B48_H3K24me1_q10_FDR5_peak_1255	54	.	5.89909	8.32976	5.48955	62
1	112501694	112502547	HS_B48_H3K24me1_q10_FDR5_peak_1256	139	.	10.17050	17.16126	13.91718	432
1	112508355	112509488	HS_B48_H3K24me1_q10_FDR5_peak_1257	436	.	20.75375	48.12534	43.66008	416
1	112639998	112640793	HS_B48_H3K24me1_q10_FDR5_peak_1258	378	.	19.27254	42.10134	37.89696	534
1	112707320	112707467	HS_B48_H3K24me1_q10_FDR5_peak_1259	24	.	3.96271	5.08407	2.49871	44
1	112714674	112715308	HS_B48_H3K24me1_q10_FDR5_peak_1260	272	.	16.22251	31.06299	27.29225	481
1	112718523	112719282	HS_B48_H3K24me1_q10_FDR5_peak_1261	255	.	15.48512	29.27188	25.56543	518
1	112744099	112744639	HS_B48_H3K24me1_q10_FDR5_peak_1262	81	.	7.21268	11.10956	8.13231	268
1	112849333	112850029	HS_B48_H3K24me1_q10_FDR5_peak_1263	166	.	11.52162	20.04140	16.68989	549
1	112854414	112855040	HS_B48_H3K24me1_q10_FDR5_peak_1264	139	.	10.17050	17.16126	13.91718	345
1	113063465	113063652	HS_B48_H3K24me1_q10_FDR5_peak_1265	58	.	6.10230	8.65592	5.80022	110
1	113934478	113934715	HS_B48_H3K24me1_q10_FDR5_peak_1266	52	.	5.60203	8.01702	5.20786	121
1	114152378	114152999	HS_B48_H3K24me1_q10_FDR5_peak_1267	289	.	16.31559	32.74353	28.90985	333
1	114153236	114154306	HS_B48_H3K24me1_q10_FDR5_peak_1268	389	.	19.11529	43.17906	38.92170	541
1	114242768	114243041	HS_B48_H3K24me1_q10_FDR5_peak_1269	20	.	3.82306	4.57913	2.03248	239
1	114479736	114480014	HS_B48_H3K24me1_q10_FDR5_peak_1270	86	.	7.18056	11.63832	8.62154	145
1	115089042	115089717	HS_B48_H3K24me1_q10_FDR5_peak_1271	96	.	8.11125	12.67494	9.61798	376
1	115337338	115338693	HS_B48_H3K24me1_q10_FDR5_peak_1272	608	.	29.76656	66.10306	60.82866	401
1	115359973	115360120	HS_B48_H3K24me1_q10_FDR5_peak_1273	28	.	4.39266	5.51274	2.89022	85
1	115360301	115360624	HS_B48_H3K24me1_q10_FDR5_peak_1274	46	.	5.42427	7.37586	4.60120	74
1	115564248	115564395	HS_B48_H3K24me1_q10_FDR5_peak_1275	25	.	4.10318	5.14940	2.56085	29
1	115641830	115642287	HS_B48_H3K24me1_q10_FDR5_peak_1276	59	.	5.80152	8.76243	5.90236	255
1	115642418	115642629	HS_B48_H3K24me1_q10_FDR5_peak_1277	33	.	4.67213	6.05815	3.38175	96
1	115837642	115839523	HS_B48_H3K24me1_q10_FDR5_peak_1278	583	.	25.66911	63.54486	58.38154	1247
1	115976658	115976987	HS_B48_H3K24me1_q10_FDR5_peak_1279	114	.	8.76024	14.61634	11.46414	189
1	116146457	116146611	HS_B48_H3K24me1_q10_FDR5_peak_1280	30	.	4.42432	5.67975	3.03635	91
1	116146697	116146931	HS_B48_H3K24me1_q10_FDR5_peak_1281	50	.	5.64771	7.82989	5.02650	105
1	116152096	116152455	HS_B48_H3K24me1_q10_FDR5_peak_1282	44	.	5.25615	7.16337	4.40591	80
1	116168122	116168360	HS_B48_H3K24me1_q10_FDR5_peak_1283	140	.	10.32341	17.36196	14.09867	107
1	116168466	116168835	HS_B48_H3K24me1_q10_FDR5_peak_1284	86	.	7.60968	11.71273	8.69435	96
1	116373041	116373188	HS_B48_H3K24me1_q10_FDR5_peak_1285	34	.	4.62725	6.13387	3.45192	67
1	116418610	116418805	HS_B48_H3K24me1_q10_FDR5_peak_1286	19	.	3.65775	4.46460	1.92334	134
1	116534395	116534649	HS_B48_H3K24me1_q10_FDR5_peak_1287	94	.	7.01157	12.52152	9.47493	141
1	116571327	116571474	HS_B48_H3K24me1_q10_FDR5_peak_1288	24	.	3.96271	5.08407	2.49871	8
1	116666963	116668006	HS_B48_H3K24me1_q10_FDR5_peak_1289	105	.	8.19227	13.66034	10.55818	445
1	116741543	116741909	HS_B48_H3K24me1_q10_FDR5_peak_1290	81	.	7.37387	11.18396	8.19490	325
1	116909827	116910198	HS_B48_H3K24me1_q10_FDR5_peak_1291	61	.	6.26622	8.97212	6.10253	276
1	116944688	116945032	HS_B48_H3K24me1_q10_FDR5_peak_1292	54	.	5.84016	8.31369	5.48238	186
1	117300692	117300847	HS_B48_H3K24me1_q10_FDR5_peak_1293	81	.	7.23291	11.16364	8.18439	75
1	117429976	117430172	HS_B48_H3K24me1_q10_FDR5_peak_1294	39	.	4.84877	6.69234	3.96487	98
1	117606441	117606589	HS_B48_H3K24me1_q10_FDR5_peak_1295	34	.	4.74623	6.14635	3.45536	18
1	118979624	118980215	HS_B48_H3K24me1_q10_FDR5_peak_1296	253	.	13.84823	29.03953	25.35457	325
1	118987318	118988441	HS_B48_H3K24me1_q10_FDR5_peak_1297	325	.	18.43467	36.54879	32.56857	461
1	118992893	118993596	HS_B48_H3K24me1_q10_FDR5_peak_1298	28	.	4.39266	5.51274	2.89022	378
1	119000712	119000859	HS_B48_H3K24me1_q10_FDR5_peak_1299	46	.	5.09854	7.43805	4.65464	110
1	119000997	119001593	HS_B48_H3K24me1_q10_FDR5_peak_1300	377	.	20.39418	41.92645	37.73287	375
1	119006697	119007489	HS_B48_H3K24me1_q10_FDR5_peak_1301	181	.	12.12193	21.58017	18.17116	301
1	119007571	119008237	HS_B48_H3K24me1_q10_FDR5_peak_1302	230	.	14.23870	26.69734	23.08631	271
1	119171566	119171916	HS_B48_H3K24me1_q10_FDR5_peak_1303	44	.	5.25615	7.16337	4.40591	105
1	119178823	119178999	HS_B48_H3K24me1_q10_FDR5_peak_1304	30	.	4.42432	5.67975	3.03635	140
1	119179083	119179314	HS_B48_H3K24me1_q10_FDR5_peak_1305	30	.	4.42432	5.67975	3.03635	88
1	119333739	119334038	HS_B48_H3K24me1_q10_FDR5_peak_1306	74	.	6.94088	10.42516	7.47353	102
1	119712231	119712603	HS_B48_H3K24me1_q10_FDR5_peak_1307	67	.	6.46503	9.69281	6.78435	307
1	120197001	120197148	HS_B48_H3K24me1_q10_FDR5_peak_1308	46	.	5.09854	7.43805	4.65464	56
1	121097590	121097747	HS_B48_H3K24me1_q10_FDR5_peak_1309	68	.	6.63648	9.73414	6.81675	131
1	121519269	121519853	HS_B48_H3K24me1_q10_FDR5_peak_1310	59	.	6.00766	8.81549	5.95095	217
1	125086413	125086982	HS_B48_H3K24me1_q10_FDR5_peak_1311	58	.	5.17345	8.70767	5.85094	127
1	143497150	143498471	HS_B48_H3K24me1_q10_FDR5_peak_1312	397	.	21.24393	44.07701	39.79322	1098
1	143642665	143643614	HS_B48_H3K24me1_q10_FDR5_peak_1313	381	.	20.34100	42.32638	38.10772	479
1	143703188	143703708	HS_B48_H3K24me1_q10_FDR5_peak_1314	110	.	8.49757	14.15454	11.03690	410
1	143884483	143884835	HS_B48_H3K24me1_q10_FDR5_peak_1315	28	.	4.39266	5.51274	2.89022	298
1	143885017	143885244	HS_B48_H3K24me1_q10_FDR5_peak_1316	127	.	9.34426	15.96899	12.76021	115
1	144077677	144077828	HS_B48_H3K24me1_q10_FDR5_peak_1317	61	.	5.94830	9.03705	6.16221	51
1	144101699	144102802	HS_B48_H3K24me1_q10_FDR5_peak_1318	130	.	9.28457	16.25832	13.04125	927
1	144103261	144103885	HS_B48_H3K24me1_q10_FDR5_peak_1319	352	.	11.65206	39.36007	35.27216	399
1	144103985	144104771	HS_B48_H3K24me1_q10_FDR5_peak_1320	283	.	8.90142	32.11111	28.30035	652
1	144323315	144323462	HS_B48_H3K24me1_q10_FDR5_peak_1321	46	.	5.09854	7.43805	4.65464	40
1	144642762	144642998	HS_B48_H3K24me1_q10_FDR5_peak_1322	110	.	8.49757	14.15454	11.03690	124
1	144883032	144883415	HS_B48_H3K24me1_q10_FDR5_peak_1323	70	.	6.78033	9.98129	7.04781	271
1	144990660	144990807	HS_B48_H3K24me1_q10_FDR5_peak_1324	28	.	4.39266	5.51274	2.89022	70
1	145454522	145454786	HS_B48_H3K24me1_q10_FDR5_peak_1325	96	.	8.13640	12.75172	9.68764	117
1	145692414	145692571	HS_B48_H3K24me1_q10_FDR5_peak_1326	26	.	4.01828	5.22761	2.63282	105
1	145764372	145765028	HS_B48_H3K24me1_q10_FDR5_peak_1327	130	.	9.28457	16.25832	13.04125	374
1	145766940	145767310	HS_B48_H3K24me1_q10_FDR5_peak_1328	168	.	11.52656	20.24418	16.87198	134
1	145859789	145860030	HS_B48_H3K24me1_q10_FDR5_peak_1329	30	.	4.42432	5.67975	3.03635	109
1	145872120	145872306	HS_B48_H3K24me1_q10_FDR5_peak_1330	31	.	4.20092	5.75165	3.10211	87
1	145961179	145962003	HS_B48_H3K24me1_q10_FDR5_peak_1331	205	.	13.28941	24.08461	20.57419	266
1	146019158	146019378	HS_B48_H3K24me1_q10_FDR5_peak_1332	19	.	3.68693	4.44941	1.91090	144
1	146019509	146019819	HS_B48_H3K24me1_q10_FDR5_peak_1333	26	.	4.04064	5.28721	2.68034	85
1	147061765	147062045	HS_B48_H3K24me1_q10_FDR5_peak_1334	30	.	4.19477	5.73244	3.08325	257
1	147062189	147062343	HS_B48_H3K24me1_q10_FDR5_peak_1335	67	.	6.46503	9.69281	6.78435	37
1	147178079	147178291	HS_B48_H3K24me1_q10_FDR5_peak_1336	132	.	9.89258	16.45869	13.23547	99
1	147233149	147233531	HS_B48_H3K24me1_q10_FDR5_peak_1337	70	.	6.55381	9.97751	7.04781	262
1	147680675	147681308	HS_B48_H3K24me1_q10_FDR5_peak_1338	39	.	5.02018	6.64612	3.92730	347
1	148146310	148146855	HS_B48_H3K24me1_q10_FDR5_peak_1339	86	.	7.53027	11.63625	8.62154	127
1	148149020	148149308	HS_B48_H3K24me1_q10_FDR5_peak_1340	81	.	7.37387	11.18396	8.19490	108
1	148149541	148150031	HS_B48_H3K24me1_q10_FDR5_peak_1341	114	.	8.88941	14.56477	11.41837	140
1	148151622	148151806	HS_B48_H3K24me1_q10_FDR5_peak_1342	82	.	7.27316	11.27269	8.27744	46
1	149792590	149792738	HS_B48_H3K24me1_q10_FDR5_peak_1343	61	.	5.94830	9.03705	6.16221	66
1	149793033	149793195	HS_B48_H3K24me1_q10_FDR5_peak_1344	67	.	6.46503	9.69281	6.78435	93
1	150149642	150149864	HS_B48_H3K24me1_q10_FDR5_peak_1345	80	.	7.30375	11.05592	8.08060	103
1	150150467	150150724	HS_B48_H3K24me1_q10_FDR5_peak_1346	133	.	9.23215	16.59996	13.37320	118
1	150150857	150151004	HS_B48_H3K24me1_q10_FDR5_peak_1347	29	.	4.13424	5.54978	2.92401	80
1	150548740	150549262	HS_B48_H3K24me1_q10_FDR5_peak_1348	28	.	4.39266	5.51274	2.89022	234
1	150564968	150565115	HS_B48_H3K24me1_q10_FDR5_peak_1349	42	.	4.96109	7.00915	4.26099	32
1	150606076	150606223	HS_B48_H3K24me1_q10_FDR5_peak_1350	50	.	5.64771	7.82989	5.02650	31
1	150850874	150851270	HS_B48_H3K24me1_q10_FDR5_peak_1351	45	.	5.32677	7.34190	4.57578	120
1	151009396	151009570	HS_B48_H3K24me1_q10_FDR5_peak_1352	26	.	4.01266	5.21278	2.62189	47
1	151132555	151132742	HS_B48_H3K24me1_q10_FDR5_peak_1353	20	.	3.82306	4.57913	2.03248	78
1	151133063	151133427	HS_B48_H3K24me1_q10_FDR5_peak_1354	64	.	6.15477	9.32895	6.43932	232
1	151145682	151145946	HS_B48_H3K24me1_q10_FDR5_peak_1355	45	.	5.04851	7.27592	4.51320	129
1	151166900	151167047	HS_B48_H3K24me1_q10_FDR5_peak_1356	31	.	4.22571	5.83032	3.17907	12
1	151310909	151311074	HS_B48_H3K24me1_q10_FDR5_peak_1357	46	.	5.09854	7.43805	4.65464	62
1	151371278	151371532	HS_B48_H3K24me1_q10_FDR5_peak_1358	81	.	7.23291	11.16364	8.18439	137
1	151510991	151511472	HS_B48_H3K24me1_q10_FDR5_peak_1359	68	.	6.63648	9.73414	6.81675	380
1	151613110	151613257	HS_B48_H3K24me1_q10_FDR5_peak_1360	37	.	4.76844	6.48077	3.77800	60
1	151651202	151651419	HS_B48_H3K24me1_q10_FDR5_peak_1361	54	.	5.84016	8.31369	5.48238	116
1	151721393	151721684	HS_B48_H3K24me1_q10_FDR5_peak_1362	218	.	13.59612	25.43289	21.87261	131
1	151762270	151762430	HS_B48_H3K24me1_q10_FDR5_peak_1363	44	.	5.03373	7.22940	4.46772	23
1	151790417	151790578	HS_B48_H3K24me1_q10_FDR5_peak_1364	89	.	7.71209	11.95409	8.92981	83
1	151821046	151821246	HS_B48_H3K24me1_q10_FDR5_peak_1365	61	.	5.94830	9.03705	6.16221	126
1	151837959	151839223	HS_B48_H3K24me1_q10_FDR5_peak_1366	313	.	14.43559	35.23655	31.30260	842
1	151905980	151906599	HS_B48_H3K24me1_q10_FDR5_peak_1367	81	.	7.37387	11.18396	8.19490	386
1	151993452	151993660	HS_B48_H3K24me1_q10_FDR5_peak_1368	24	.	3.90312	5.02392	2.44328	204
1	152036750	152037188	HS_B48_H3K24me1_q10_FDR5_peak_1369	67	.	6.46503	9.69281	6.78435	143
1	152080975	152081383	HS_B48_H3K24me1_q10_FDR5_peak_1370	46	.	5.09854	7.43805	4.65464	219
1	152111370	152112468	HS_B48_H3K24me1_q10_FDR5_peak_1371	548	.	27.47637	59.80230	54.81790	771
1	152112587	152112734	HS_B48_H3K24me1_q10_FDR5_peak_1372	26	.	4.04064	5.28721	2.68034	26
1	152144647	152145002	HS_B48_H3K24me1_q10_FDR5_peak_1373	67	.	6.46503	9.69281	6.78435	145
1	152195997	152196316	HS_B48_H3K24me1_q10_FDR5_peak_1374	44	.	5.25615	7.16337	4.40591	174
1	152196412	152196559	HS_B48_H3K24me1_q10_FDR5_peak_1375	39	.	4.99511	6.62970	3.91746	41
1	152515065	152516020	HS_B48_H3K24me1_q10_FDR5_peak_1376	230	.	14.23870	26.69734	23.08631	487
1	153261031	153262029	HS_B48_H3K24me1_q10_FDR5_peak_1377	296	.	16.99323	33.55780	29.69173	365
1	153521846	153522205	HS_B48_H3K24me1_q10_FDR5_peak_1378	199	.	12.88263	23.42625	19.93375	234
1	153575286	153575436	HS_B48_H3K24me1_q10_FDR5_peak_1379	52	.	5.60203	8.01702	5.20786	77
1	153582934	153583519	HS_B48_H3K24me1_q10_FDR5_peak_1380	114	.	8.88941	14.56477	11.41837	253
1	153678620	153679861	HS_B48_H3K24me1_q10_FDR5_peak_1381	438	.	18.64823	48.35180	43.87114	859
1	153775153	153776457	HS_B48_H3K24me1_q10_FDR5_peak_1382	245	.	14.98533	28.20021	24.53570	893
1	153795035	153795278	HS_B48_H3K24me1_q10_FDR5_peak_1383	26	.	4.04064	5.28721	2.68034	74
1	153942139	153942394	HS_B48_H3K24me1_q10_FDR5_peak_1384	50	.	5.54779	7.87636	5.06986	128
1	154180472	154180678	HS_B48_H3K24me1_q10_FDR5_peak_1385	29	.	4.13424	5.54978	2.92401	86
1	154325575	154325842	HS_B48_H3K24me1_q10_FDR5_peak_1386	245	.	15.05829	28.25280	24.58757	116
1	154325965	154326112	HS_B48_H3K24me1_q10_FDR5_peak_1387	26	.	4.04064	5.28721	2.68034	71
1	154328681	154328929	HS_B48_H3K24me1_q10_FDR5_peak_1388	66	.	6.42925	9.59614	6.69414	126
1	154501450	154503212	HS_B48_H3K24me1_q10_FDR5_peak_1389	353	.	16.92111	39.45918	35.36536	1044
1	154532277	154532721	HS_B48_H3K24me1_q10_FDR5_peak_1390	48	.	5.47211	7.68676	4.89568	325
1	154567572	154568321	HS_B48_H3K24me1_q10_FDR5_peak_1391	347	.	19.39508	38.87895	34.79885	421
1	154571909	154572177	HS_B48_H3K24me1_q10_FDR5_peak_1392	89	.	7.59221	11.99656	8.96780	139
1	154626315	154626476	HS_B48_H3K24me1_q10_FDR5_peak_1393	47	.	5.39846	7.50907	4.72319	70
1	154670645	154670860	HS_B48_H3K24me1_q10_FDR5_peak_1394	74	.	6.94088	10.42516	7.47353	135
1	154670988	154671298	HS_B48_H3K24me1_q10_FDR5_peak_1395	32	.	4.24879	5.90554	3.23727	55
1	154677904	154678391	HS_B48_H3K24me1_q10_FDR5_peak_1396	39	.	5.02018	6.64612	3.92730	217
1	154760303	154761104	HS_B48_H3K24me1_q10_FDR5_peak_1397	203	.	11.43048	23.82345	20.32022	401
1	154869641	154869888	HS_B48_H3K24me1_q10_FDR5_peak_1398	46	.	5.09854	7.43805	4.65464	131
1	154970254	154970492	HS_B48_H3K24me1_q10_FDR5_peak_1399	110	.	8.49757	14.15454	11.03690	131
1	154999558	154999731	HS_B48_H3K24me1_q10_FDR5_peak_1400	46	.	5.09854	7.43805	4.65464	83
1	155017314	155017767	HS_B48_H3K24me1_q10_FDR5_peak_1401	39	.	4.83460	6.69238	3.96487	203
1	155050192	155050339	HS_B48_H3K24me1_q10_FDR5_peak_1402	23	.	3.90865	4.95020	2.38502	44
1	155050531	155050833	HS_B48_H3K24me1_q10_FDR5_peak_1403	170	.	11.70901	20.44573	17.06691	171
1	155051536	155051683	HS_B48_H3K24me1_q10_FDR5_peak_1404	27	.	4.07544	5.38226	2.77112	81
1	155063873	155064321	HS_B48_H3K24me1_q10_FDR5_peak_1405	34	.	4.74623	6.14635	3.45536	127
1	155070824	155071292	HS_B48_H3K24me1_q10_FDR5_peak_1406	130	.	9.69754	16.26909	13.04922	204
1	155078704	155079578	HS_B48_H3K24me1_q10_FDR5_peak_1407	257	.	13.01039	29.49533	25.77656	249
1	155079683	155081456	HS_B48_H3K24me1_q10_FDR5_peak_1408	381	.	20.34100	42.32638	38.10772	1232
1	155081697	155082556	HS_B48_H3K24me1_q10_FDR5_peak_1409	520	.	22.23918	56.87243	52.02716	429
1	155085276	155085519	HS_B48_H3K24me1_q10_FDR5_peak_1410	39	.	4.84877	6.69234	3.96487	121
1	155085635	155085798	HS_B48_H3K24me1_q10_FDR5_peak_1411	17	.	3.31697	4.19671	1.74051	90
1	155125867	155126364	HS_B48_H3K24me1_q10_FDR5_peak_1412	81	.	7.37387	11.18396	8.19490	312
1	155178605	155178929	HS_B48_H3K24me1_q10_FDR5_peak_1413	76	.	6.78113	10.63760	7.68138	198
1	155194427	155195277	HS_B48_H3K24me1_q10_FDR5_peak_1414	326	.	18.48410	36.59141	32.60959	312
1	155250305	155250862	HS_B48_H3K24me1_q10_FDR5_peak_1415	139	.	10.21825	17.24974	13.99745	114
1	155254788	155255134	HS_B48_H3K24me1_q10_FDR5_peak_1416	23	.	4.06820	4.97397	2.39941	178
1	155277544	155277733	HS_B48_H3K24me1_q10_FDR5_peak_1417	50	.	5.64771	7.82989	5.02650	67
1	155287802	155288064	HS_B48_H3K24me1_q10_FDR5_peak_1418	46	.	5.08585	7.39620	4.62137	116
1	155288150	155288297	HS_B48_H3K24me1_q10_FDR5_peak_1419	67	.	6.46503	9.69281	6.78435	96
1	155295346	155295624	HS_B48_H3K24me1_q10_FDR5_peak_1420	26	.	4.01828	5.22761	2.63282	33
1	155321013	155321165	HS_B48_H3K24me1_q10_FDR5_peak_1421	46	.	5.07834	7.37168	4.60120	80
1	155322984	155323666	HS_B48_H3K24me1_q10_FDR5_peak_1422	70	.	6.78033	9.98129	7.04781	145
1	155325187	155325755	HS_B48_H3K24me1_q10_FDR5_peak_1423	118	.	9.05614	15.03760	11.87502	336
1	155700378	155700793	HS_B48_H3K24me1_q10_FDR5_peak_1424	96	.	8.11125	12.67494	9.61798	115
1	155700968	155701117	HS_B48_H3K24me1_q10_FDR5_peak_1425	65	.	6.37560	9.45437	6.56000	69
1	155745435	155745582	HS_B48_H3K24me1_q10_FDR5_peak_1426	37	.	4.75525	6.44709	3.74500	125
1	155950810	155951170	HS_B48_H3K24me1_q10_FDR5_peak_1427	79	.	7.13287	10.90077	7.92843	91
1	156054254	156054401	HS_B48_H3K24me1_q10_FDR5_peak_1428	44	.	5.04111	7.25255	4.48998	82
1	156116594	156116767	HS_B48_H3K24me1_q10_FDR5_peak_1429	36	.	4.72909	6.38110	3.68343	124
1	156216358	156216879	HS_B48_H3K24me1_q10_FDR5_peak_1430	127	.	8.24891	15.90077	12.70036	264
1	156245409	156246251	HS_B48_H3K24me1_q10_FDR5_peak_1431	439	.	22.70033	48.45580	43.97234	331
1	156246347	156246549	HS_B48_H3K24me1_q10_FDR5_peak_1432	32	.	4.50597	5.85696	3.20337	99
1	156328065	156328245	HS_B48_H3K24me1_q10_FDR5_peak_1433	39	.	5.03271	6.70610	3.97843	123
1	156368881	156369448	HS_B48_H3K24me1_q10_FDR5_peak_1434	105	.	8.56305	13.59852	10.50050	87
1	156388406	156388678	HS_B48_H3K24me1_q10_FDR5_peak_1435	210	.	13.47321	24.55394	21.03533	111
1	156400481	156400690	HS_B48_H3K24me1_q10_FDR5_peak_1436	35	.	4.69038	6.28538	3.58865	141
1	156420258	156420534	HS_B48_H3K24me1_q10_FDR5_peak_1437	26	.	4.04064	5.28721	2.68034	202
1	156420982	156422095	HS_B48_H3K24me1_q10_FDR5_peak_1438	307	.	17.69728	34.70223	30.79626	451
1	156435377	156436864	HS_B48_H3K24me1_q10_FDR5_peak_1439	452	.	23.11079	49.78074	45.24610	915
1	156624317	156626031	HS_B48_H3K24me1_q10_FDR5_peak_1440	523	.	25.76526	57.21015	52.35307	1253
1	156641961	156642588	HS_B48_H3K24me1_q10_FDR5_peak_1441	67	.	6.46503	9.69281	6.78435	491
1	156646466	156646613	HS_B48_H3K24me1_q10_FDR5_peak_1442	32	.	4.50597	5.85696	3.20337	133
1	156646798	156647189	HS_B48_H3K24me1_q10_FDR5_peak_1443	188	.	12.53557	22.31950	18.87013	74
1	156659967	156660348	HS_B48_H3K24me1_q10_FDR5_peak_1444	39	.	4.82194	6.62040	3.90954	291
1	156676335	156677490	HS_B48_H3K24me1_q10_FDR5_peak_1445	288	.	13.36859	32.71376	28.88715	434
1	156706206	156706353	HS_B48_H3K24me1_q10_FDR5_peak_1446	19	.	3.39903	4.45146	1.91090	96
1	156813545	156814341	HS_B48_H3K24me1_q10_FDR5_peak_1447	192	.	12.68067	22.74103	19.28488	274
1	156845123	156845270	HS_B48_H3K24me1_q10_FDR5_peak_1448	19	.	3.39903	4.45146	1.91090	102
1	156845663	156846154	HS_B48_H3K24me1_q10_FDR5_peak_1449	61	.	5.94830	9.03705	6.16221	240
1	156858818	156859408	HS_B48_H3K24me1_q10_FDR5_peak_1450	309	.	17.77883	34.88771	30.97768	239
1	156859609	156861572	HS_B48_H3K24me1_q10_FDR5_peak_1451	310	.	15.08823	34.98033	31.06503	1436
1	156893692	156893845	HS_B48_H3K24me1_q10_FDR5_peak_1452	46	.	5.09338	7.42098	4.64503	78
1	156901035	156901182	HS_B48_H3K24me1_q10_FDR5_peak_1453	37	.	4.75525	6.44709	3.74500	52
1	156907916	156908257	HS_B48_H3K24me1_q10_FDR5_peak_1454	50	.	5.64771	7.82989	5.02650	213
1	156908408	156908952	HS_B48_H3K24me1_q10_FDR5_peak_1455	68	.	6.67152	9.81034	6.89149	116
1	156920038	156920967	HS_B48_H3K24me1_q10_FDR5_peak_1456	305	.	17.56352	34.40857	30.51048	448
1	156927547	156928156	HS_B48_H3K24me1_q10_FDR5_peak_1457	110	.	8.49757	14.15454	11.03690	130
1	157194624	157195472	HS_B48_H3K24me1_q10_FDR5_peak_1458	149	.	9.66921	18.25266	14.96324	244
1	157446388	157446692	HS_B48_H3K24me1_q10_FDR5_peak_1459	114	.	8.76024	14.61634	11.46414	183
1	157978657	157979229	HS_B48_H3K24me1_q10_FDR5_peak_1460	145	.	10.44754	17.84946	14.57109	272
1	157993334	157994085	HS_B48_H3K24me1_q10_FDR5_peak_1461	312	.	17.62886	35.21358	31.28006	497
1	158113192	158114061	HS_B48_H3K24me1_q10_FDR5_peak_1462	174	.	10.63613	20.86182	17.46785	480
1	158349052	158349347	HS_B48_H3K24me1_q10_FDR5_peak_1463	61	.	6.27523	9.05887	6.17802	181
1	159171581	159172062	HS_B48_H3K24me1_q10_FDR5_peak_1464	127	.	9.34733	15.94902	12.74483	147
1	159494597	159495022	HS_B48_H3K24me1_q10_FDR5_peak_1465	42	.	5.16171	6.97608	4.22983	353
1	159854528	159855326	HS_B48_H3K24me1_q10_FDR5_peak_1466	400	.	18.97720	44.36937	40.06385	368
1	159855722	159856286	HS_B48_H3K24me1_q10_FDR5_peak_1467	147	.	10.50567	18.00808	14.72364	245
1	159909928	159910250	HS_B48_H3K24me1_q10_FDR5_peak_1468	32	.	4.24879	5.90554	3.23727	222
1	159929680	159930030	HS_B48_H3K24me1_q10_FDR5_peak_1469	69	.	6.52070	9.84690	6.92632	233
1	159945613	159945895	HS_B48_H3K24me1_q10_FDR5_peak_1470	30	.	4.42432	5.67975	3.03635	144
1	160069780	160070470	HS_B48_H3K24me1_q10_FDR5_peak_1471	257	.	15.29563	29.42410	25.71465	396
1	160083696	160084163	HS_B48_H3K24me1_q10_FDR5_peak_1472	279	.	16.27280	31.75316	27.95752	326
1	160207398	160207545	HS_B48_H3K24me1_q10_FDR5_peak_1473	32	.	4.24879	5.90554	3.23727	59
1	160370902	160371198	HS_B48_H3K24me1_q10_FDR5_peak_1474	77	.	7.00819	10.73349	7.76585	29
1	160400639	160401173	HS_B48_H3K24me1_q10_FDR5_peak_1475	272	.	16.16257	30.97370	27.20801	135
1	160801801	160802159	HS_B48_H3K24me1_q10_FDR5_peak_1476	62	.	6.25384	9.14564	6.26105	246
1	160802296	160802443	HS_B48_H3K24me1_q10_FDR5_peak_1477	37	.	4.75525	6.44709	3.74500	73
1	160894964	160895256	HS_B48_H3K24me1_q10_FDR5_peak_1478	32	.	4.24879	5.90554	3.23727	174
1	160936689	160936943	HS_B48_H3K24me1_q10_FDR5_peak_1479	54	.	5.89909	8.32976	5.48955	109
1	161043804	161044000	HS_B48_H3K24me1_q10_FDR5_peak_1480	34	.	4.74623	6.14635	3.45536	113
1	161098310	161099076	HS_B48_H3K24me1_q10_FDR5_peak_1481	153	.	10.84853	18.68960	15.38089	379
1	161134448	161134622	HS_B48_H3K24me1_q10_FDR5_peak_1482	41	.	5.12269	6.89307	4.15759	53
1	161141211	161141358	HS_B48_H3K24me1_q10_FDR5_peak_1483	42	.	5.18896	7.03480	4.28500	59
1	161160954	161161136	HS_B48_H3K24me1_q10_FDR5_peak_1484	46	.	5.09854	7.43805	4.65464	56
1	161166819	161166966	HS_B48_H3K24me1_q10_FDR5_peak_1485	32	.	4.24879	5.90554	3.23727	52
1	161167237	161167416	HS_B48_H3K24me1_q10_FDR5_peak_1486	26	.	4.01828	5.22761	2.63282	64
1	161258664	161259275	HS_B48_H3K24me1_q10_FDR5_peak_1487	86	.	7.18056	11.63832	8.62154	313
1	161281504	161281777	HS_B48_H3K24me1_q10_FDR5_peak_1488	29	.	4.36921	5.56799	2.93939	27
1	161423205	161423352	HS_B48_H3K24me1_q10_FDR5_peak_1489	46	.	5.09854	7.43805	4.65464	122
1	161439770	161439917	HS_B48_H3K24me1_q10_FDR5_peak_1490	26	.	4.04064	5.28721	2.68034	25
1	161440058	161440837	HS_B48_H3K24me1_q10_FDR5_peak_1491	75	.	6.66766	10.46770	7.51381	355
1	161442832	161443029	HS_B48_H3K24me1_q10_FDR5_peak_1492	117	.	8.73842	14.94624	11.78468	59
1	161457259	161457765	HS_B48_H3K24me1_q10_FDR5_peak_1493	77	.	6.79806	10.69372	7.73052	85
1	161472384	161472564	HS_B48_H3K24me1_q10_FDR5_peak_1494	89	.	7.59221	11.99656	8.96780	83
1	161524230	161524377	HS_B48_H3K24me1_q10_FDR5_peak_1495	39	.	4.84877	6.69234	3.96487	91
1	161525041	161525188	HS_B48_H3K24me1_q10_FDR5_peak_1496	32	.	4.24879	5.90554	3.23727	82
1	161605937	161606235	HS_B48_H3K24me1_q10_FDR5_peak_1497	61	.	6.27523	9.05887	6.17802	109
1	161606510	161606679	HS_B48_H3K24me1_q10_FDR5_peak_1498	61	.	5.94830	9.03705	6.16221	105
1	161616479	161616907	HS_B48_H3K24me1_q10_FDR5_peak_1499	39	.	4.84877	6.69234	3.96487	287
1	161726556	161727007	HS_B48_H3K24me1_q10_FDR5_peak_1500	139	.	10.04036	17.18748	13.93749	145
1	162023498	162024160	HS_B48_H3K24me1_q10_FDR5_peak_1501	177	.	10.51604	21.19257	17.79251	360
1	162070019	162070166	HS_B48_H3K24me1_q10_FDR5_peak_1502	39	.	5.02018	6.64612	3.92730	54
1	162367028	162367377	HS_B48_H3K24me1_q10_FDR5_peak_1503	94	.	8.04995	12.54247	9.49409	96
1	162433131	162433550	HS_B48_H3K24me1_q10_FDR5_peak_1504	89	.	7.59221	11.99656	8.96780	126
1	162466041	162466188	HS_B48_H3K24me1_q10_FDR5_peak_1505	46	.	5.09854	7.43805	4.65464	80
1	162821967	162822903	HS_B48_H3K24me1_q10_FDR5_peak_1506	242	.	14.43302	27.86960	24.21177	537
1	163498357	163499124	HS_B48_H3K24me1_q10_FDR5_peak_1507	73	.	6.90275	10.32882	7.38216	644
1	164321256	164321661	HS_B48_H3K24me1_q10_FDR5_peak_1508	125	.	8.70229	15.72792	12.54267	173
1	165224127	165224410	HS_B48_H3K24me1_q10_FDR5_peak_1509	32	.	4.24879	5.90554	3.23727	55
1	165235319	165235882	HS_B48_H3K24me1_q10_FDR5_peak_1510	81	.	7.09997	11.17394	8.19193	342
1	165355695	165357128	HS_B48_H3K24me1_q10_FDR5_peak_1511	391	.	20.88741	43.41425	39.15258	859
1	165375628	165376496	HS_B48_H3K24me1_q10_FDR5_peak_1512	416	.	22.12160	46.02467	41.64640	539
1	165857620	165857773	HS_B48_H3K24me1_q10_FDR5_peak_1513	46	.	5.09854	7.43805	4.65464	117
1	166166228	166166732	HS_B48_H3K24me1_q10_FDR5_peak_1514	117	.	8.73842	14.94624	11.78468	140
1	166920464	166921527	HS_B48_H3K24me1_q10_FDR5_peak_1515	327	.	16.93069	36.75695	32.76653	563
1	166947683	166947830	HS_B48_H3K24me1_q10_FDR5_peak_1516	46	.	5.09854	7.43805	4.65464	102
1	167121145	167121292	HS_B48_H3K24me1_q10_FDR5_peak_1517	31	.	4.23195	5.85047	3.19889	25
1	167455141	167455288	HS_B48_H3K24me1_q10_FDR5_peak_1518	43	.	5.25097	7.05551	4.30489	38
1	167630199	167630441	HS_B48_H3K24me1_q10_FDR5_peak_1519	67	.	6.46503	9.69281	6.78435	130
1	167806122	167806603	HS_B48_H3K24me1_q10_FDR5_peak_1520	63	.	6.42228	9.28444	6.39768	371
1	167819976	167820123	HS_B48_H3K24me1_q10_FDR5_peak_1521	44	.	5.25696	7.18414	4.42413	46
1	167820248	167820468	HS_B48_H3K24me1_q10_FDR5_peak_1522	107	.	8.59903	13.80690	10.70141	143
1	168135874	168136750	HS_B48_H3K24me1_q10_FDR5_peak_1523	246	.	14.91673	28.36362	24.69114	422
1	169337051	169337202	HS_B48_H3K24me1_q10_FDR5_peak_1524	39	.	4.84877	6.69234	3.96487	43
1	169337284	169337431	HS_B48_H3K24me1_q10_FDR5_peak_1525	39	.	4.84877	6.69234	3.96487	44
1	169588980	169589127	HS_B48_H3K24me1_q10_FDR5_peak_1526	19	.	3.39903	4.45146	1.91090	91
1	169882039	169882258	HS_B48_H3K24me1_q10_FDR5_peak_1527	68	.	6.63648	9.73414	6.81675	93
1	170250997	170251182	HS_B48_H3K24me1_q10_FDR5_peak_1528	50	.	5.64771	7.82989	5.02650	68
1	170419105	170419295	HS_B48_H3K24me1_q10_FDR5_peak_1529	54	.	5.89909	8.32976	5.48955	82
1	171487441	171487588	HS_B48_H3K24me1_q10_FDR5_peak_1530	19	.	3.38056	4.39165	1.91090	106
1	171670793	171671105	HS_B48_H3K24me1_q10_FDR5_peak_1531	48	.	5.46151	7.69080	4.89698	245
1	171841321	171842237	HS_B48_H3K24me1_q10_FDR5_peak_1532	255	.	15.48512	29.27188	25.56543	132
1	173476803	173476993	HS_B48_H3K24me1_q10_FDR5_peak_1533	29	.	4.36921	5.56799	2.93939	139
1	173477525	173477672	HS_B48_H3K24me1_q10_FDR5_peak_1534	18	.	3.35582	4.31385	1.84411	69
1	173613319	173613521	HS_B48_H3K24me1_q10_FDR5_peak_1535	39	.	5.02018	6.64612	3.92730	114
1	174349804	174349998	HS_B48_H3K24me1_q10_FDR5_peak_1536	58	.	6.10230	8.65592	5.80022	70
1	174711287	174711617	HS_B48_H3K24me1_q10_FDR5_peak_1537	33	.	4.67213	6.05815	3.38175	135
1	175079345	175079522	HS_B48_H3K24me1_q10_FDR5_peak_1538	44	.	5.25615	7.16337	4.40591	80
1	175102395	175102674	HS_B48_H3K24me1_q10_FDR5_peak_1539	46	.	5.09854	7.43805	4.65464	58
1	175108570	175108717	HS_B48_H3K24me1_q10_FDR5_peak_1540	26	.	4.04064	5.28721	2.68034	46
1	176349292	176349622	HS_B48_H3K24me1_q10_FDR5_peak_1541	61	.	6.27523	9.05887	6.17802	190
1	176396504	176396690	HS_B48_H3K24me1_q10_FDR5_peak_1542	34	.	4.74623	6.14635	3.45536	121
1	177164352	177164932	HS_B48_H3K24me1_q10_FDR5_peak_1543	110	.	8.81443	14.19027	11.06556	377
1	178486119	178486530	HS_B48_H3K24me1_q10_FDR5_peak_1544	27	.	4.07544	5.38226	2.77112	277
1	178486636	178487527	HS_B48_H3K24me1_q10_FDR5_peak_1545	297	.	17.27288	33.57732	29.71005	298
1	178542934	178543141	HS_B48_H3K24me1_q10_FDR5_peak_1546	41	.	5.12269	6.89307	4.15759	140
1	179040172	179040824	HS_B48_H3K24me1_q10_FDR5_peak_1547	50	.	5.64771	7.82989	5.02650	177
1	179082466	179082629	HS_B48_H3K24me1_q10_FDR5_peak_1548	69	.	6.71761	9.86256	6.94012	58
1	179135536	179136150	HS_B48_H3K24me1_q10_FDR5_peak_1549	98	.	8.08128	12.89812	9.82489	394
1	179138559	179139069	HS_B48_H3K24me1_q10_FDR5_peak_1550	33	.	4.67213	6.05815	3.38175	300
1	179575347	179576643	HS_B48_H3K24me1_q10_FDR5_peak_1551	347	.	19.03242	38.83258	34.75431	642
1	179586114	179586894	HS_B48_H3K24me1_q10_FDR5_peak_1552	376	.	20.49077	41.84474	37.65260	353
1	179591282	179592426	HS_B48_H3K24me1_q10_FDR5_peak_1553	253	.	13.84823	29.03953	25.35457	612
1	179742952	179744640	HS_B48_H3K24me1_q10_FDR5_peak_1554	746	.	32.55064	80.59831	74.62368	930
1	179837140	179837307	HS_B48_H3K24me1_q10_FDR5_peak_1555	62	.	6.25384	9.14564	6.26105	77
1	179878847	179879000	HS_B48_H3K24me1_q10_FDR5_peak_1556	46	.	5.09854	7.43805	4.65464	47
1	179956560	179956707	HS_B48_H3K24me1_q10_FDR5_peak_1557	18	.	3.34114	4.26891	1.80681	27
1	179972730	179972877	HS_B48_H3K24me1_q10_FDR5_peak_1558	27	.	4.08124	5.39840	2.78558	80
1	180154834	180155285	HS_B48_H3K24me1_q10_FDR5_peak_1559	114	.	8.76024	14.61634	11.46414	219
1	180228942	180230011	HS_B48_H3K24me1_q10_FDR5_peak_1560	468	.	21.84605	51.47972	46.87445	473
1	180230320	180231944	HS_B48_H3K24me1_q10_FDR5_peak_1561	813	.	36.65014	87.73959	81.39233	783
1	180233136	180233721	HS_B48_H3K24me1_q10_FDR5_peak_1562	81	.	7.37387	11.18396	8.19490	442
1	180235469	180235639	HS_B48_H3K24me1_q10_FDR5_peak_1563	66	.	6.42925	9.59614	6.69414	124
1	180235817	180236087	HS_B48_H3K24me1_q10_FDR5_peak_1564	30	.	4.42432	5.67975	3.03635	78
1	180502506	180502653	HS_B48_H3K24me1_q10_FDR5_peak_1565	23	.	4.06820	4.97397	2.39941	136
1	180508465	180508936	HS_B48_H3K24me1_q10_FDR5_peak_1566	39	.	5.02018	6.64612	3.92730	346
1	180710761	180711090	HS_B48_H3K24me1_q10_FDR5_peak_1567	39	.	4.83460	6.69238	3.96487	142
1	180912243	180913410	HS_B48_H3K24me1_q10_FDR5_peak_1568	348	.	18.81922	38.91138	34.82934	413
1	180935150	180935718	HS_B48_H3K24me1_q10_FDR5_peak_1569	123	.	9.40465	15.49261	12.31810	425
1	180953847	180954370	HS_B48_H3K24me1_q10_FDR5_peak_1570	124	.	9.49246	15.66085	12.47753	212
1	181045766	181046513	HS_B48_H3K24me1_q10_FDR5_peak_1571	102	.	8.17623	13.29157	10.20078	130
1	181105606	181105901	HS_B48_H3K24me1_q10_FDR5_peak_1572	135	.	10.02572	16.77437	13.54369	157
1	181189766	181190299	HS_B48_H3K24me1_q10_FDR5_peak_1573	215	.	13.66216	25.05617	21.50421	320
1	181317565	181317752	HS_B48_H3K24me1_q10_FDR5_peak_1574	61	.	5.94830	9.03705	6.16221	54
1	181318361	181318892	HS_B48_H3K24me1_q10_FDR5_peak_1575	127	.	9.34733	15.94902	12.74483	125
1	181413164	181413846	HS_B48_H3K24me1_q10_FDR5_peak_1576	61	.	6.27523	9.05887	6.17802	282
1	181481879	181483015	HS_B48_H3K24me1_q10_FDR5_peak_1577	239	.	13.65378	27.54750	23.91153	942
1	181832644	181832850	HS_B48_H3K24me1_q10_FDR5_peak_1578	53	.	5.65690	8.16379	5.34397	100
1	182056509	182057485	HS_B48_H3K24me1_q10_FDR5_peak_1579	199	.	12.88263	23.42625	19.93375	670
1	182249492	182249639	HS_B48_H3K24me1_q10_FDR5_peak_1580	30	.	4.42432	5.67975	3.03635	122
1	182392221	182392414	HS_B48_H3K24me1_q10_FDR5_peak_1581	19	.	3.76514	4.43626	1.91090	15
1	182439843	182440095	HS_B48_H3K24me1_q10_FDR5_peak_1582	98	.	8.08128	12.89812	9.82489	113
1	182615015	182615441	HS_B48_H3K24me1_q10_FDR5_peak_1583	70	.	6.75895	10.00402	7.06912	133
1	182789401	182789608	HS_B48_H3K24me1_q10_FDR5_peak_1584	35	.	4.69038	6.28538	3.58865	35
1	182942171	182942687	HS_B48_H3K24me1_q10_FDR5_peak_1585	114	.	8.88941	14.56477	11.41837	275
1	182952785	182953396	HS_B48_H3K24me1_q10_FDR5_peak_1586	196	.	12.55046	23.16207	19.68802	134
1	183805048	183805438	HS_B48_H3K24me1_q10_FDR5_peak_1587	96	.	8.13640	12.75172	9.68764	133
1	184036674	184037951	HS_B48_H3K24me1_q10_FDR5_peak_1588	200	.	11.60305	23.54796	20.05033	404
1	184386302	184386871	HS_B48_H3K24me1_q10_FDR5_peak_1589	123	.	9.40465	15.49261	12.31810	206
1	184387290	184387996	HS_B48_H3K24me1_q10_FDR5_peak_1590	251	.	15.13356	28.78977	25.11075	215
1	184973546	184974654	HS_B48_H3K24me1_q10_FDR5_peak_1591	199	.	12.88263	23.42625	19.93375	716
1	185648826	185649340	HS_B48_H3K24me1_q10_FDR5_peak_1592	59	.	5.80152	8.76243	5.90236	375
1	185734152	185734659	HS_B48_H3K24me1_q10_FDR5_peak_1593	81	.	7.37387	11.18396	8.19490	314
1	186680088	186680371	HS_B48_H3K24me1_q10_FDR5_peak_1594	125	.	9.58603	15.76670	12.56915	181
1	187073975	187074122	HS_B48_H3K24me1_q10_FDR5_peak_1595	35	.	4.57219	6.28124	3.58731	91
1	187551101	187551464	HS_B48_H3K24me1_q10_FDR5_peak_1596	72	.	6.65319	10.23337	7.29292	253
1	187616271	187617132	HS_B48_H3K24me1_q10_FDR5_peak_1597	94	.	8.04995	12.54247	9.49409	492
1	187703517	187703727	HS_B48_H3K24me1_q10_FDR5_peak_1598	20	.	3.82306	4.57913	2.03248	4
1	188013509	188013662	HS_B48_H3K24me1_q10_FDR5_peak_1599	61	.	6.27523	9.05887	6.17802	101
1	188013789	188013936	HS_B48_H3K24me1_q10_FDR5_peak_1600	46	.	5.07834	7.37168	4.60120	99
1	188813031	188813215	HS_B48_H3K24me1_q10_FDR5_peak_1601	26	.	4.04064	5.28721	2.68034	133
1	188857409	188857556	HS_B48_H3K24me1_q10_FDR5_peak_1602	44	.	5.25696	7.18414	4.42413	49
1	188857678	188857825	HS_B48_H3K24me1_q10_FDR5_peak_1603	39	.	5.02018	6.64612	3.92730	83
1	189718657	189718804	HS_B48_H3K24me1_q10_FDR5_peak_1604	23	.	4.03057	4.90456	2.34321	36
1	191026140	191026502	HS_B48_H3K24me1_q10_FDR5_peak_1605	54	.	5.89909	8.32976	5.48955	131
1	192499307	192499583	HS_B48_H3K24me1_q10_FDR5_peak_1606	54	.	5.84016	8.31369	5.48238	132
1	192808621	192808771	HS_B48_H3K24me1_q10_FDR5_peak_1607	70	.	6.78033	9.98129	7.04781	53
1	192857526	192857833	HS_B48_H3K24me1_q10_FDR5_peak_1608	28	.	4.39266	5.51274	2.89022	54
1	192986861	192987400	HS_B48_H3K24me1_q10_FDR5_peak_1609	73	.	6.90275	10.32882	7.38216	286
1	193036018	193036165	HS_B48_H3K24me1_q10_FDR5_peak_1610	40	.	4.89749	6.82652	4.09427	55
1	193105022	193105192	HS_B48_H3K24me1_q10_FDR5_peak_1611	39	.	4.82194	6.62040	3.90954	84
1	193437515	193437690	HS_B48_H3K24me1_q10_FDR5_peak_1612	39	.	4.84877	6.69234	3.96487	77
1	194001643	194002272	HS_B48_H3K24me1_q10_FDR5_peak_1613	83	.	7.45836	11.34774	8.34510	367
1	194358238	194358629	HS_B48_H3K24me1_q10_FDR5_peak_1614	114	.	8.88941	14.56477	11.41837	145
1	195723013	195723244	HS_B48_H3K24me1_q10_FDR5_peak_1615	58	.	6.10230	8.65592	5.80022	123
1	196437718	196437865	HS_B48_H3K24me1_q10_FDR5_peak_1616	32	.	4.24879	5.90554	3.23727	46
1	196878028	196878177	HS_B48_H3K24me1_q10_FDR5_peak_1617	67	.	6.46503	9.69281	6.78435	49
1	196933638	196934100	HS_B48_H3K24me1_q10_FDR5_peak_1618	93	.	7.64782	12.40133	9.35843	316
1	197355413	197355874	HS_B48_H3K24me1_q10_FDR5_peak_1619	15	.	3.50410	4.00482	1.56625	197
1	197775616	197775784	HS_B48_H3K24me1_q10_FDR5_peak_1620	28	.	4.39266	5.51274	2.89022	36
1	197995768	197995915	HS_B48_H3K24me1_q10_FDR5_peak_1621	15	.	3.23251	3.96025	1.52706	50
1	198584095	198584359	HS_B48_H3K24me1_q10_FDR5_peak_1622	28	.	4.39266	5.51274	2.89022	128
1	199904406	199904643	HS_B48_H3K24me1_q10_FDR5_peak_1623	140	.	10.32341	17.36196	14.09867	97
1	199959482	199959896	HS_B48_H3K24me1_q10_FDR5_peak_1624	24	.	4.08811	5.00316	2.42302	124
1	200029080	200029353	HS_B48_H3K24me1_q10_FDR5_peak_1625	50	.	5.64771	7.82989	5.02650	164
1	200039192	200039988	HS_B48_H3K24me1_q10_FDR5_peak_1626	170	.	11.70901	20.44573	17.06691	666
1	200147465	200148067	HS_B48_H3K24me1_q10_FDR5_peak_1627	98	.	8.15780	12.97819	9.89897	456
1	200213457	200213846	HS_B48_H3K24me1_q10_FDR5_peak_1628	67	.	6.58632	9.62643	6.72265	46
1	200370527	200370674	HS_B48_H3K24me1_q10_FDR5_peak_1629	39	.	4.82194	6.62040	3.90954	101
1	200872728	200874259	HS_B48_H3K24me1_q10_FDR5_peak_1630	517	.	23.48450	56.59105	51.75508	719
1	200890919	200891518	HS_B48_H3K24me1_q10_FDR5_peak_1631	317	.	18.06463	35.74492	31.79417	162
1	200911493	200911992	HS_B48_H3K24me1_q10_FDR5_peak_1632	37	.	4.75525	6.44709	3.74500	284
1	200916084	200916488	HS_B48_H3K24me1_q10_FDR5_peak_1633	89	.	7.59221	11.99656	8.96780	301
1	201022867	201023506	HS_B48_H3K24me1_q10_FDR5_peak_1634	212	.	13.55816	24.78325	21.24390	352
1	201114605	201114771	HS_B48_H3K24me1_q10_FDR5_peak_1635	31	.	4.20709	5.77103	3.12118	41
1	201115181	201115328	HS_B48_H3K24me1_q10_FDR5_peak_1636	30	.	4.42432	5.67975	3.03635	77
1	201283342	201284227	HS_B48_H3K24me1_q10_FDR5_peak_1637	86	.	7.53027	11.63625	8.62154	274
1	201399215	201399811	HS_B48_H3K24me1_q10_FDR5_peak_1638	140	.	9.92828	17.34784	14.09065	136
1	201468366	201469749	HS_B48_H3K24me1_q10_FDR5_peak_1639	362	.	18.68852	40.43520	36.29663	568
1	201488901	201489176	HS_B48_H3K24me1_q10_FDR5_peak_1640	19	.	3.39903	4.45146	1.91090	139
1	201495825	201495972	HS_B48_H3K24me1_q10_FDR5_peak_1641	32	.	4.24879	5.90554	3.23727	124
1	201538504	201538651	HS_B48_H3K24me1_q10_FDR5_peak_1642	26	.	4.04064	5.28721	2.68034	43
1	201538752	201539399	HS_B48_H3K24me1_q10_FDR5_peak_1643	143	.	9.83072	17.59509	14.32363	327
1	201647960	201648107	HS_B48_H3K24me1_q10_FDR5_peak_1644	32	.	4.24879	5.90554	3.23727	51
1	201648634	201649370	HS_B48_H3K24me1_q10_FDR5_peak_1645	327	.	16.93069	36.75695	32.76653	168
1	201650171	201650905	HS_B48_H3K24me1_q10_FDR5_peak_1646	139	.	10.17050	17.16126	13.91718	161
1	201739751	201740072	HS_B48_H3K24me1_q10_FDR5_peak_1647	26	.	4.04064	5.28721	2.68034	201
1	201888643	201889042	HS_B48_H3K24me1_q10_FDR5_peak_1648	50	.	5.64771	7.82989	5.02650	337
1	201982810	201983054	HS_B48_H3K24me1_q10_FDR5_peak_1649	55	.	5.97579	8.41916	5.57615	120
1	202013488	202013635	HS_B48_H3K24me1_q10_FDR5_peak_1650	32	.	4.24879	5.90554	3.23727	52
1	202191495	202191656	HS_B48_H3K24me1_q10_FDR5_peak_1651	58	.	6.10230	8.65592	5.80022	89
1	202193481	202193706	HS_B48_H3K24me1_q10_FDR5_peak_1652	64	.	6.34033	9.36315	6.47121	107
1	202193808	202194223	HS_B48_H3K24me1_q10_FDR5_peak_1653	133	.	9.23215	16.59996	13.37320	224
1	202214144	202214586	HS_B48_H3K24me1_q10_FDR5_peak_1654	77	.	6.79806	10.69372	7.73052	340
1	202451810	202452004	HS_B48_H3K24me1_q10_FDR5_peak_1655	26	.	4.04064	5.28721	2.68034	65
1	202642443	202642590	HS_B48_H3K24me1_q10_FDR5_peak_1656	30	.	4.42432	5.67975	3.03635	61
1	202642918	202643065	HS_B48_H3K24me1_q10_FDR5_peak_1657	46	.	5.09854	7.43805	4.65464	92
1	202643757	202643904	HS_B48_H3K24me1_q10_FDR5_peak_1658	46	.	5.09854	7.43805	4.65464	78
1	202710072	202710918	HS_B48_H3K24me1_q10_FDR5_peak_1659	363	.	19.66296	40.52559	36.37819	524
1	202807391	202807539	HS_B48_H3K24me1_q10_FDR5_peak_1660	34	.	4.62725	6.13387	3.45192	106
1	202808297	202808444	HS_B48_H3K24me1_q10_FDR5_peak_1661	30	.	4.42432	5.67975	3.03635	37
1	202810905	202811320	HS_B48_H3K24me1_q10_FDR5_peak_1662	50	.	5.54779	7.87636	5.06986	75
1	202958347	202958494	HS_B48_H3K24me1_q10_FDR5_peak_1663	34	.	4.74623	6.14635	3.45536	11
1	202966610	202966764	HS_B48_H3K24me1_q10_FDR5_peak_1664	26	.	4.04064	5.28721	2.68034	9
1	203026315	203026743	HS_B48_H3K24me1_q10_FDR5_peak_1665	132	.	9.89258	16.45869	13.23547	211
1	203026919	203027066	HS_B48_H3K24me1_q10_FDR5_peak_1666	30	.	4.19477	5.73244	3.08325	98
1	203075419	203076602	HS_B48_H3K24me1_q10_FDR5_peak_1667	348	.	18.81922	38.91138	34.82934	432
1	203127418	203128022	HS_B48_H3K24me1_q10_FDR5_peak_1668	145	.	10.19709	17.78120	14.50601	320
1	203629283	203629896	HS_B48_H3K24me1_q10_FDR5_peak_1669	199	.	12.93006	23.40914	19.92372	187
1	203650385	203650865	HS_B48_H3K24me1_q10_FDR5_peak_1670	110	.	8.84864	14.20351	11.07254	293
1	203899814	203900706	HS_B48_H3K24me1_q10_FDR5_peak_1671	225	.	13.43237	26.09778	22.51367	528
1	203919264	203919411	HS_B48_H3K24me1_q10_FDR5_peak_1672	34	.	4.74623	6.14635	3.45536	66
1	203919805	203919952	HS_B48_H3K24me1_q10_FDR5_peak_1673	42	.	5.16171	6.97608	4.22983	64
1	204142937	204143159	HS_B48_H3K24me1_q10_FDR5_peak_1674	46	.	5.09854	7.43805	4.65464	86
1	204151654	204152025	HS_B48_H3K24me1_q10_FDR5_peak_1675	102	.	8.17623	13.29157	10.20078	130
1	204152156	204152504	HS_B48_H3K24me1_q10_FDR5_peak_1676	44	.	5.25615	7.16337	4.40591	93
1	204190558	204190887	HS_B48_H3K24me1_q10_FDR5_peak_1677	82	.	7.27316	11.27269	8.27744	119
1	204296773	204296920	HS_B48_H3K24me1_q10_FDR5_peak_1678	46	.	5.09854	7.43805	4.65464	29
1	204376959	204377106	HS_B48_H3K24me1_q10_FDR5_peak_1679	31	.	4.23195	5.85047	3.19889	26
1	204377637	204378039	HS_B48_H3K24me1_q10_FDR5_peak_1680	139	.	10.04036	17.18748	13.93749	142
1	204494342	204494897	HS_B48_H3K24me1_q10_FDR5_peak_1681	83	.	7.45836	11.34774	8.34510	245
1	204684818	204686219	HS_B48_H3K24me1_q10_FDR5_peak_1682	378	.	19.27254	42.10134	37.89696	378
1	204828331	204828919	HS_B48_H3K24me1_q10_FDR5_peak_1683	347	.	18.10450	38.78239	34.70521	336
1	205043159	205043570	HS_B48_H3K24me1_q10_FDR5_peak_1684	153	.	10.84853	18.68960	15.38089	114
1	205228087	205228268	HS_B48_H3K24me1_q10_FDR5_peak_1685	102	.	8.17623	13.29157	10.20078	65
1	205241581	205241956	HS_B48_H3K24me1_q10_FDR5_peak_1686	58	.	6.10230	8.65592	5.80022	303
1	205269360	205269591	HS_B48_H3K24me1_q10_FDR5_peak_1687	28	.	4.39266	5.51274	2.89022	124
1	205343331	205344507	HS_B48_H3K24me1_q10_FDR5_peak_1688	415	.	21.69706	45.97018	41.59945	574
1	205430523	205431018	HS_B48_H3K24me1_q10_FDR5_peak_1689	199	.	12.88263	23.42625	19.93375	255
1	205456133	205457251	HS_B48_H3K24me1_q10_FDR5_peak_1690	154	.	10.51229	18.75139	15.43642	814
1	205528916	205529063	HS_B48_H3K24me1_q10_FDR5_peak_1691	46	.	5.09854	7.43805	4.65464	81
1	205568532	205569434	HS_B48_H3K24me1_q10_FDR5_peak_1692	140	.	10.32341	17.36196	14.09867	284
1	205615159	205615373	HS_B48_H3K24me1_q10_FDR5_peak_1693	35	.	4.69038	6.28538	3.58865	71
1	205662590	205663622	HS_B48_H3K24me1_q10_FDR5_peak_1694	139	.	10.17050	17.16126	13.91718	443
1	205812589	205812736	HS_B48_H3K24me1_q10_FDR5_peak_1695	31	.	4.22571	5.83032	3.17907	137
1	205812824	205813043	HS_B48_H3K24me1_q10_FDR5_peak_1696	54	.	5.70562	8.29818	5.47106	103
1	206064177	206064329	HS_B48_H3K24me1_q10_FDR5_peak_1697	42	.	5.16171	6.97608	4.22983	109
1	206080057	206080204	HS_B48_H3K24me1_q10_FDR5_peak_1698	32	.	4.24879	5.90554	3.23727	48
1	206110193	206110689	HS_B48_H3K24me1_q10_FDR5_peak_1699	112	.	8.78532	14.35212	11.21314	93
1	206116831	206118000	HS_B48_H3K24me1_q10_FDR5_peak_1700	167	.	11.29541	20.12790	16.76972	629
1	206135165	206135312	HS_B48_H3K24me1_q10_FDR5_peak_1701	26	.	4.04064	5.28721	2.68034	95
1	206307482	206307763	HS_B48_H3K24me1_q10_FDR5_peak_1702	93	.	7.64782	12.40133	9.35843	140
1	206507554	206508039	HS_B48_H3K24me1_q10_FDR5_peak_1703	64	.	6.15477	9.32895	6.43932	160
1	206557134	206557732	HS_B48_H3K24me1_q10_FDR5_peak_1704	127	.	8.24891	15.90077	12.70036	239
1	206816842	206816989	HS_B48_H3K24me1_q10_FDR5_peak_1705	26	.	4.04064	5.28721	2.68034	103
1	206909231	206910104	HS_B48_H3K24me1_q10_FDR5_peak_1706	109	.	8.20636	14.06675	10.95371	289
1	207453948	207454741	HS_B48_H3K24me1_q10_FDR5_peak_1707	251	.	15.26948	28.81491	25.13513	464
1	207454899	207455105	HS_B48_H3K24me1_q10_FDR5_peak_1708	52	.	5.62560	8.07949	5.26564	125
1	207495844	207496725	HS_B48_H3K24me1_q10_FDR5_peak_1709	446	.	20.51589	49.21032	44.69714	594
1	207644926	207645169	HS_B48_H3K24me1_q10_FDR5_peak_1710	93	.	7.64612	12.40227	9.35843	108
1	207669085	207670001	HS_B48_H3K24me1_q10_FDR5_peak_1711	224	.	13.10763	26.06858	22.48986	510
1	207828228	207828375	HS_B48_H3K24me1_q10_FDR5_peak_1712	19	.	3.39903	4.45146	1.91090	93
1	207868696	207869045	HS_B48_H3K24me1_q10_FDR5_peak_1713	86	.	7.53027	11.63625	8.62154	134
1	207910660	207911298	HS_B48_H3K24me1_q10_FDR5_peak_1714	337	.	18.19816	37.76501	33.73649	394
1	207958815	207959783	HS_B48_H3K24me1_q10_FDR5_peak_1715	159	.	11.13995	19.26269	15.92802	386
1	208488416	208488617	HS_B48_H3K24me1_q10_FDR5_peak_1716	54	.	5.89909	8.32976	5.48955	147
1	208659569	208659716	HS_B48_H3K24me1_q10_FDR5_peak_1717	23	.	4.06820	4.97397	2.39941	83
1	209129236	209129747	HS_B48_H3K24me1_q10_FDR5_peak_1718	30	.	4.42432	5.67975	3.03635	384
1	209231746	209232131	HS_B48_H3K24me1_q10_FDR5_peak_1719	97	.	8.07062	12.82371	9.75597	278
1	209626918	209627106	HS_B48_H3K24me1_q10_FDR5_peak_1720	32	.	4.24879	5.90554	3.23727	141
1	209858600	209859011	HS_B48_H3K24me1_q10_FDR5_peak_1721	81	.	7.37387	11.18396	8.19490	133
1	209888965	209889198	HS_B48_H3K24me1_q10_FDR5_peak_1722	61	.	6.27523	9.05887	6.17802	133
1	209898706	209898948	HS_B48_H3K24me1_q10_FDR5_peak_1723	66	.	6.42925	9.59614	6.69414	129
1	209937768	209938702	HS_B48_H3K24me1_q10_FDR5_peak_1724	199	.	12.88263	23.42625	19.93375	788
1	210232758	210234503	HS_B48_H3K24me1_q10_FDR5_peak_1725	594	.	27.61100	64.64393	59.43750	430
1	210251217	210252306	HS_B48_H3K24me1_q10_FDR5_peak_1726	267	.	14.36112	30.50962	26.76658	464
1	210252677	210253105	HS_B48_H3K24me1_q10_FDR5_peak_1727	130	.	9.69754	16.26909	13.04922	295
1	210292166	210292924	HS_B48_H3K24me1_q10_FDR5_peak_1728	96	.	8.11125	12.67494	9.61798	413
1	210328719	210329026	HS_B48_H3K24me1_q10_FDR5_peak_1729	55	.	4.96996	8.36068	5.52034	122
1	211133728	211134563	HS_B48_H3K24me1_q10_FDR5_peak_1730	216	.	10.89411	25.24541	21.69026	389
1	211326902	211327197	HS_B48_H3K24me1_q10_FDR5_peak_1731	73	.	6.90275	10.32882	7.38216	153
1	211479093	211479260	HS_B48_H3K24me1_q10_FDR5_peak_1732	67	.	6.46503	9.69281	6.78435	109
1	211515491	211515905	HS_B48_H3K24me1_q10_FDR5_peak_1733	54	.	5.84016	8.31369	5.48238	210
1	211874518	211874789	HS_B48_H3K24me1_q10_FDR5_peak_1734	67	.	6.46503	9.69281	6.78435	46
1	211889340	211889770	HS_B48_H3K24me1_q10_FDR5_peak_1735	39	.	4.83460	6.69238	3.96487	299
1	212015049	212015208	HS_B48_H3K24me1_q10_FDR5_peak_1736	44	.	5.25615	7.16337	4.40591	77
1	212320477	212320674	HS_B48_H3K24me1_q10_FDR5_peak_1737	38	.	4.91536	6.60691	3.89904	135
1	212321058	212321313	HS_B48_H3K24me1_q10_FDR5_peak_1738	66	.	6.42418	9.50488	6.60597	112
1	212514648	212515105	HS_B48_H3K24me1_q10_FDR5_peak_1739	59	.	6.00766	8.81549	5.95095	239
1	212558165	212558312	HS_B48_H3K24me1_q10_FDR5_peak_1740	23	.	4.06820	4.97397	2.39941	131
1	212558406	212558682	HS_B48_H3K24me1_q10_FDR5_peak_1741	58	.	6.10230	8.65592	5.80022	119
1	212699067	212700841	HS_B48_H3K24me1_q10_FDR5_peak_1742	154	.	10.51229	18.75139	15.43642	1308
1	212724813	212724960	HS_B48_H3K24me1_q10_FDR5_peak_1743	30	.	4.42432	5.67975	3.03635	86
1	212858533	212858713	HS_B48_H3K24me1_q10_FDR5_peak_1744	46	.	5.42427	7.37586	4.60120	98
1	212950527	212951004	HS_B48_H3K24me1_q10_FDR5_peak_1745	110	.	8.49757	14.15454	11.03690	382
1	212951467	212951879	HS_B48_H3K24me1_q10_FDR5_peak_1746	130	.	9.69754	16.26909	13.04922	125
1	213051259	213051406	HS_B48_H3K24me1_q10_FDR5_peak_1747	39	.	4.82194	6.62040	3.90954	75
1	213151300	213151493	HS_B48_H3K24me1_q10_FDR5_peak_1748	67	.	6.46503	9.69281	6.78435	98
1	213152067	213152253	HS_B48_H3K24me1_q10_FDR5_peak_1749	46	.	5.42427	7.37586	4.60120	118
1	213152407	213152590	HS_B48_H3K24me1_q10_FDR5_peak_1750	59	.	5.87268	8.79281	5.93139	92
1	213980007	213980162	HS_B48_H3K24me1_q10_FDR5_peak_1751	61	.	5.94830	9.03705	6.16221	57
1	213982508	213983469	HS_B48_H3K24me1_q10_FDR5_peak_1752	253	.	13.84823	29.03953	25.35457	344
1	213985288	213985667	HS_B48_H3K24me1_q10_FDR5_peak_1753	46	.	5.09854	7.43805	4.65464	307
1	214023348	214023495	HS_B48_H3K24me1_q10_FDR5_peak_1754	15	.	3.23251	3.96025	1.52706	23
1	214550669	214551197	HS_B48_H3K24me1_q10_FDR5_peak_1755	151	.	10.79693	18.44885	15.15598	390
1	214603136	214603340	HS_B48_H3K24me1_q10_FDR5_peak_1756	26	.	4.02959	5.25760	2.66235	59
1	214605868	214606015	HS_B48_H3K24me1_q10_FDR5_peak_1757	15	.	3.48123	4.03745	1.59269	55
1	214673251	214673688	HS_B48_H3K24me1_q10_FDR5_peak_1758	135	.	10.02572	16.77437	13.54369	190
1	215082488	215082962	HS_B48_H3K24me1_q10_FDR5_peak_1759	30	.	4.42432	5.67975	3.03635	407
1	217089578	217090011	HS_B48_H3K24me1_q10_FDR5_peak_1760	257	.	15.06055	29.47678	25.75890	138
1	217135219	217135978	HS_B48_H3K24me1_q10_FDR5_peak_1761	463	.	24.10970	50.88796	46.30168	332
1	217137707	217137882	HS_B48_H3K24me1_q10_FDR5_peak_1762	61	.	5.94830	9.03705	6.16221	93
1	217139402	217139986	HS_B48_H3K24me1_q10_FDR5_peak_1763	230	.	14.23870	26.69734	23.08631	322
1	217924767	217925414	HS_B48_H3K24me1_q10_FDR5_peak_1764	98	.	8.08128	12.89812	9.82489	296
1	218164473	218165160	HS_B48_H3K24me1_q10_FDR5_peak_1765	420	.	20.20760	46.46490	42.06355	395
1	218345781	218346173	HS_B48_H3K24me1_q10_FDR5_peak_1766	167	.	11.29541	20.12790	16.76972	208
1	219410454	219410601	HS_B48_H3K24me1_q10_FDR5_peak_1767	29	.	4.13424	5.54978	2.92401	119
1	219545900	219546288	HS_B48_H3K24me1_q10_FDR5_peak_1768	34	.	4.74623	6.14635	3.45536	54
1	219927826	219928883	HS_B48_H3K24me1_q10_FDR5_peak_1769	196	.	12.55046	23.16207	19.68802	606
1	220094385	220094656	HS_B48_H3K24me1_q10_FDR5_peak_1770	28	.	4.39266	5.51274	2.89022	33
1	220412462	220412827	HS_B48_H3K24me1_q10_FDR5_peak_1771	61	.	5.94830	9.03705	6.16221	262
1	220466264	220466457	HS_B48_H3K24me1_q10_FDR5_peak_1772	30	.	4.42432	5.67975	3.03635	132
1	220528288	220529276	HS_B48_H3K24me1_q10_FDR5_peak_1773	284	.	15.76844	32.31355	28.49244	414
1	220689994	220690606	HS_B48_H3K24me1_q10_FDR5_peak_1774	95	.	8.06113	12.60824	9.55884	346
1	220748416	220748710	HS_B48_H3K24me1_q10_FDR5_peak_1775	54	.	5.64187	8.22455	5.40224	193
1	220786852	220787146	HS_B48_H3K24me1_q10_FDR5_peak_1776	22	.	3.86768	4.78545	2.22989	246
1	220879754	220879901	HS_B48_H3K24me1_q10_FDR5_peak_1777	45	.	5.37409	7.28182	4.51819	73
1	220884434	220884700	HS_B48_H3K24me1_q10_FDR5_peak_1778	59	.	5.87268	8.79281	5.93139	92
1	220894070	220894330	HS_B48_H3K24me1_q10_FDR5_peak_1779	14	.	3.39017	3.86724	1.46645	205
1	220894439	220894618	HS_B48_H3K24me1_q10_FDR5_peak_1780	53	.	5.65690	8.16379	5.34397	36
1	221285840	221285987	HS_B48_H3K24me1_q10_FDR5_peak_1781	54	.	5.89909	8.32976	5.48955	65
1	221734349	221734496	HS_B48_H3K24me1_q10_FDR5_peak_1782	32	.	4.24879	5.90554	3.23727	128
1	222049524	222049799	HS_B48_H3K24me1_q10_FDR5_peak_1783	45	.	5.32677	7.34190	4.57578	60
1	222049909	222050248	HS_B48_H3K24me1_q10_FDR5_peak_1784	80	.	7.31813	11.06388	8.08690	87
1	222465289	222465656	HS_B48_H3K24me1_q10_FDR5_peak_1785	39	.	5.02018	6.64612	3.92730	255
1	223116952	223117398	HS_B48_H3K24me1_q10_FDR5_peak_1786	50	.	5.64771	7.82989	5.02650	142
1	223142904	223143408	HS_B48_H3K24me1_q10_FDR5_peak_1787	89	.	7.59221	11.99656	8.96780	273
1	223364054	223364201	HS_B48_H3K24me1_q10_FDR5_peak_1788	30	.	4.42432	5.67975	3.03635	81
1	223364589	223365049	HS_B48_H3K24me1_q10_FDR5_peak_1789	170	.	11.70901	20.44573	17.06691	95
1	223393265	223393907	HS_B48_H3K24me1_q10_FDR5_peak_1790	219	.	13.90445	25.51953	21.95640	449
1	223712860	223713026	HS_B48_H3K24me1_q10_FDR5_peak_1791	44	.	5.25615	7.16337	4.40591	70
1	223748891	223749038	HS_B48_H3K24me1_q10_FDR5_peak_1792	42	.	4.96109	7.00915	4.26099	47
1	224340824	224341016	HS_B48_H3K24me1_q10_FDR5_peak_1793	63	.	6.27954	9.20939	6.32423	88
1	224352409	224352809	HS_B48_H3K24me1_q10_FDR5_peak_1794	153	.	9.60160	18.63537	15.33945	298
1	224615561	224617845	HS_B48_H3K24me1_q10_FDR5_peak_1795	578	.	27.79936	62.98675	57.85300	686
1	224929741	224930177	HS_B48_H3K24me1_q10_FDR5_peak_1796	125	.	9.41284	15.75585	12.56477	136
1	225319507	225319654	HS_B48_H3K24me1_q10_FDR5_peak_1797	32	.	4.24879	5.90554	3.23727	95
1	225431298	225431580	HS_B48_H3K24me1_q10_FDR5_peak_1798	38	.	4.91536	6.60691	3.89904	140
1	225472337	225472484	HS_B48_H3K24me1_q10_FDR5_peak_1799	37	.	4.75525	6.44709	3.74500	66
1	225472683	225472940	HS_B48_H3K24me1_q10_FDR5_peak_1800	42	.	5.16171	6.97608	4.22983	117
1	225475100	225475319	HS_B48_H3K24me1_q10_FDR5_peak_1801	61	.	6.27523	9.05887	6.17802	91
1	225652562	225652754	HS_B48_H3K24me1_q10_FDR5_peak_1802	49	.	5.63848	7.79059	4.99395	79
1	225653506	225653793	HS_B48_H3K24me1_q10_FDR5_peak_1803	81	.	7.37387	11.18396	8.19490	141
1	225677246	225677698	HS_B48_H3K24me1_q10_FDR5_peak_1804	67	.	6.45642	9.66938	6.76544	346
1	225835281	225835428	HS_B48_H3K24me1_q10_FDR5_peak_1805	26	.	4.03526	5.27277	2.67729	83
1	225887135	225888078	HS_B48_H3K24me1_q10_FDR5_peak_1806	139	.	10.04036	17.18748	13.93749	708
1	225888407	225888554	HS_B48_H3K24me1_q10_FDR5_peak_1807	26	.	4.00704	5.19807	2.60754	76
1	225888766	225889302	HS_B48_H3K24me1_q10_FDR5_peak_1808	80	.	7.18254	11.02988	8.05527	323
1	225911384	225911539	HS_B48_H3K24me1_q10_FDR5_peak_1809	54	.	5.89909	8.32976	5.48955	95
1	225939286	225940057	HS_B48_H3K24me1_q10_FDR5_peak_1810	196	.	12.55046	23.16207	19.68802	431
1	225969769	225970006	HS_B48_H3K24me1_q10_FDR5_peak_1811	73	.	6.90275	10.32882	7.38216	121
1	226083313	226084086	HS_B48_H3K24me1_q10_FDR5_peak_1812	125	.	9.41284	15.75585	12.56477	451
1	226110730	226110905	HS_B48_H3K24me1_q10_FDR5_peak_1813	60	.	6.16967	8.94172	6.07321	87
1	226121850	226122738	HS_B48_H3K24me1_q10_FDR5_peak_1814	137	.	10.07641	16.98063	13.74517	654
1	226127036	226127491	HS_B48_H3K24me1_q10_FDR5_peak_1815	73	.	6.90275	10.32882	7.38216	313
1	226129090	226129293	HS_B48_H3K24me1_q10_FDR5_peak_1816	15	.	3.23251	3.96025	1.52706	71
1	226223468	226224026	HS_B48_H3K24me1_q10_FDR5_peak_1817	251	.	15.13356	28.78977	25.11075	213
1	226308602	226308826	HS_B48_H3K24me1_q10_FDR5_peak_1818	41	.	5.12269	6.89307	4.15759	58
1	226309338	226309540	HS_B48_H3K24me1_q10_FDR5_peak_1819	59	.	6.14163	8.82599	5.96028	141
1	226426367	226426704	HS_B48_H3K24me1_q10_FDR5_peak_1820	68	.	6.63648	9.73414	6.81675	160
1	226426805	226426979	HS_B48_H3K24me1_q10_FDR5_peak_1821	46	.	5.09854	7.43805	4.65464	69
1	226464097	226464344	HS_B48_H3K24me1_q10_FDR5_peak_1822	23	.	4.06820	4.97397	2.39941	127
1	226548631	226549759	HS_B48_H3K24me1_q10_FDR5_peak_1823	672	.	31.79375	72.88104	67.26473	584
1	226736619	226737974	HS_B48_H3K24me1_q10_FDR5_peak_1824	235	.	14.27665	27.14544	23.52450	558
1	226738218	226739036	HS_B48_H3K24me1_q10_FDR5_peak_1825	351	.	19.52587	39.20940	35.12357	541
1	226975822	226976772	HS_B48_H3K24me1_q10_FDR5_peak_1826	310	.	15.47073	34.95013	31.03613	657
1	226977246	226977668	HS_B48_H3K24me1_q10_FDR5_peak_1827	110	.	8.49757	14.15454	11.03690	118
1	226977911	226978058	HS_B48_H3K24me1_q10_FDR5_peak_1828	23	.	3.90865	4.95020	2.38502	130
1	227132989	227133187	HS_B48_H3K24me1_q10_FDR5_peak_1829	42	.	5.16171	6.97608	4.22983	92
1	227318625	227318817	HS_B48_H3K24me1_q10_FDR5_peak_1830	38	.	4.91536	6.60691	3.89904	62
1	227541658	227542719	HS_B48_H3K24me1_q10_FDR5_peak_1831	162	.	11.15832	19.54368	16.20488	362
1	227560721	227561160	HS_B48_H3K24me1_q10_FDR5_peak_1832	112	.	8.78532	14.35212	11.21314	265
1	227561313	227561637	HS_B48_H3K24me1_q10_FDR5_peak_1833	53	.	5.65690	8.16379	5.34397	254
1	227786860	227787194	HS_B48_H3K24me1_q10_FDR5_peak_1834	42	.	5.16171	6.97608	4.22983	188
1	227788403	227788869	HS_B48_H3K24me1_q10_FDR5_peak_1835	62	.	6.25384	9.14564	6.26105	327
1	227887709	227887951	HS_B48_H3K24me1_q10_FDR5_peak_1836	110	.	8.49757	14.15454	11.03690	125
1	227925236	227925416	HS_B48_H3K24me1_q10_FDR5_peak_1837	25	.	4.10318	5.14940	2.56085	127
1	227946624	227947990	HS_B48_H3K24me1_q10_FDR5_peak_1838	510	.	22.56748	55.81382	51.01338	515
1	227948081	227948669	HS_B48_H3K24me1_q10_FDR5_peak_1839	225	.	13.94352	26.12951	22.54357	107
1	228006497	228006880	HS_B48_H3K24me1_q10_FDR5_peak_1840	270	.	16.09989	30.79414	27.03378	218
1	228006990	228007968	HS_B48_H3K24me1_q10_FDR5_peak_1841	347	.	18.10450	38.78239	34.70521	135
1	228008070	228008217	HS_B48_H3K24me1_q10_FDR5_peak_1842	23	.	4.06820	4.97397	2.39941	86
1	228008312	228008847	HS_B48_H3K24me1_q10_FDR5_peak_1843	62	.	6.25384	9.14564	6.26105	306
1	228037766	228038661	HS_B48_H3K24me1_q10_FDR5_peak_1844	353	.	18.82568	39.46894	35.36652	333
1	228059111	228059318	HS_B48_H3K24me1_q10_FDR5_peak_1845	83	.	7.45836	11.34774	8.34510	94
1	228059477	228059654	HS_B48_H3K24me1_q10_FDR5_peak_1846	34	.	4.62725	6.13387	3.45192	61
1	228082098	228082245	HS_B48_H3K24me1_q10_FDR5_peak_1847	48	.	5.56997	7.65546	4.86676	30
1	228101825	228102679	HS_B48_H3K24me1_q10_FDR5_peak_1848	361	.	19.90944	40.29231	36.16141	417
1	228102907	228103256	HS_B48_H3K24me1_q10_FDR5_peak_1849	24	.	4.08811	5.00316	2.42302	88
1	228149450	228149653	HS_B48_H3K24me1_q10_FDR5_peak_1850	30	.	4.42432	5.67975	3.03635	132
1	228158267	228158453	HS_B48_H3K24me1_q10_FDR5_peak_1851	39	.	4.83460	6.69238	3.96487	68
1	228158721	228159087	HS_B48_H3K24me1_q10_FDR5_peak_1852	109	.	8.20636	14.06675	10.95371	205
1	228173841	228174187	HS_B48_H3K24me1_q10_FDR5_peak_1853	46	.	5.42427	7.37586	4.60120	269
1	228174504	228174918	HS_B48_H3K24me1_q10_FDR5_peak_1854	94	.	7.92542	12.48392	9.43763	291
1	228211837	228212207	HS_B48_H3K24me1_q10_FDR5_peak_1855	61	.	6.27616	9.06051	6.17941	256
1	228212399	228212621	HS_B48_H3K24me1_q10_FDR5_peak_1856	93	.	7.81657	12.38046	9.34272	123
1	228214093	228214316	HS_B48_H3K24me1_q10_FDR5_peak_1857	54	.	5.89909	8.32976	5.48955	55
1	228274141	228274335	HS_B48_H3K24me1_q10_FDR5_peak_1858	26	.	4.04064	5.28721	2.68034	100
1	228275245	228275858	HS_B48_H3K24me1_q10_FDR5_peak_1859	196	.	12.26434	23.09773	19.63201	467
1	228276336	228276790	HS_B48_H3K24me1_q10_FDR5_peak_1860	153	.	10.74904	18.70570	15.39639	134
1	228276904	228277102	HS_B48_H3K24me1_q10_FDR5_peak_1861	46	.	5.09854	7.43805	4.65464	101
1	228280677	228280932	HS_B48_H3K24me1_q10_FDR5_peak_1862	26	.	4.04064	5.28721	2.68034	48
1	228316116	228316480	HS_B48_H3K24me1_q10_FDR5_peak_1863	37	.	4.75525	6.44709	3.74500	81
1	228316754	228317067	HS_B48_H3K24me1_q10_FDR5_peak_1864	22	.	3.86768	4.78545	2.22989	104
1	228336322	228336469	HS_B48_H3K24me1_q10_FDR5_peak_1865	46	.	5.09854	7.43805	4.65464	100
1	228371159	228371471	HS_B48_H3K24me1_q10_FDR5_peak_1866	61	.	6.27523	9.05887	6.17802	193
1	228371623	228371860	HS_B48_H3K24me1_q10_FDR5_peak_1867	57	.	6.00796	8.56871	5.72122	109
1	228377982	228378443	HS_B48_H3K24me1_q10_FDR5_peak_1868	181	.	12.12193	21.58017	18.17116	319
1	228378616	228378763	HS_B48_H3K24me1_q10_FDR5_peak_1869	19	.	3.68693	4.44941	1.91090	72
1	228400611	228401131	HS_B48_H3K24me1_q10_FDR5_peak_1870	32	.	4.24879	5.90554	3.23727	225
1	228401495	228401642	HS_B48_H3K24me1_q10_FDR5_peak_1871	46	.	5.09854	7.43805	4.65464	34
1	228416080	228416898	HS_B48_H3K24me1_q10_FDR5_peak_1872	164	.	11.31380	19.77917	16.43318	462
1	228424914	228425201	HS_B48_H3K24me1_q10_FDR5_peak_1873	14	.	3.39017	3.86724	1.46645	231
1	228457496	228458132	HS_B48_H3K24me1_q10_FDR5_peak_1874	112	.	8.78532	14.35212	11.21314	214
1	228620807	228621136	HS_B48_H3K24me1_q10_FDR5_peak_1875	1540	.	59.66692	162.93491	154.04607	168
1	228635281	228635705	HS_B48_H3K24me1_q10_FDR5_peak_1876	356	.	19.54442	39.79360	35.68214	329
1	228648116	228648263	HS_B48_H3K24me1_q10_FDR5_peak_1877	32	.	4.24879	5.90554	3.23727	72
1	228773707	228774080	HS_B48_H3K24me1_q10_FDR5_peak_1878	84	.	6.85829	11.48124	8.47540	63
1	229068369	229068516	HS_B48_H3K24me1_q10_FDR5_peak_1879	46	.	5.09854	7.43805	4.65464	97
1	229295280	229295476	HS_B48_H3K24me1_q10_FDR5_peak_1880	29	.	4.13424	5.54978	2.92401	50
1	229341909	229342491	HS_B48_H3K24me1_q10_FDR5_peak_1881	83	.	7.45836	11.34774	8.34510	251
1	229343038	229343377	HS_B48_H3K24me1_q10_FDR5_peak_1882	49	.	5.31806	7.70881	4.91393	120
1	229407432	229407579	HS_B48_H3K24me1_q10_FDR5_peak_1883	44	.	5.02637	7.20647	4.44630	76
1	229407743	229407953	HS_B48_H3K24me1_q10_FDR5_peak_1884	44	.	5.04111	7.25255	4.48998	99
1	229431700	229432446	HS_B48_H3K24me1_q10_FDR5_peak_1885	172	.	11.79819	20.64016	17.25069	342
1	229432561	229432862	HS_B48_H3K24me1_q10_FDR5_peak_1886	42	.	5.16171	6.97608	4.22983	142
1	229434702	229435062	HS_B48_H3K24me1_q10_FDR5_peak_1887	70	.	6.57683	10.00704	7.07209	272
1	229570387	229570534	HS_B48_H3K24me1_q10_FDR5_peak_1888	15	.	3.38422	3.90406	1.50022	4
1	229865292	229865884	HS_B48_H3K24me1_q10_FDR5_peak_1889	81	.	7.09997	11.17394	8.19193	265
1	230232304	230232517	HS_B48_H3K24me1_q10_FDR5_peak_1890	32	.	4.24879	5.90554	3.23727	123
1	230425320	230425891	HS_B48_H3K24me1_q10_FDR5_peak_1891	168	.	11.52656	20.24418	16.87198	319
1	230426519	230426810	HS_B48_H3K24me1_q10_FDR5_peak_1892	39	.	5.02018	6.64612	3.92730	75
1	230979745	230979892	HS_B48_H3K24me1_q10_FDR5_peak_1893	28	.	4.12235	5.51515	2.89212	56
1	231040733	231041431	HS_B48_H3K24me1_q10_FDR5_peak_1894	239	.	13.65378	27.54750	23.91153	453
1	231160884	231161284	HS_B48_H3K24me1_q10_FDR5_peak_1895	34	.	4.63974	6.16342	3.47228	72
1	231161824	231163891	HS_B48_H3K24me1_q10_FDR5_peak_1896	504	.	21.75572	55.23819	50.47338	335
1	231454141	231454486	HS_B48_H3K24me1_q10_FDR5_peak_1897	44	.	5.12897	7.15741	4.40428	218
1	231626495	231627456	HS_B48_H3K24me1_q10_FDR5_peak_1898	325	.	18.43467	36.54879	32.56857	419
1	231641955	231642234	HS_B48_H3K24me1_q10_FDR5_peak_1899	73	.	6.90275	10.32882	7.38216	113
1	232332051	232332198	HS_B48_H3K24me1_q10_FDR5_peak_1900	26	.	4.04064	5.28721	2.68034	26
1	232805805	232806004	HS_B48_H3K24me1_q10_FDR5_peak_1901	30	.	4.42432	5.67975	3.03635	112
1	232871408	232871768	HS_B48_H3K24me1_q10_FDR5_peak_1902	39	.	4.84877	6.69234	3.96487	122
1	232986127	232986440	HS_B48_H3K24me1_q10_FDR5_peak_1903	30	.	4.42432	5.67975	3.03635	124
1	233129090	233129428	HS_B48_H3K24me1_q10_FDR5_peak_1904	139	.	10.04036	17.18748	13.93749	208
1	233295095	233296030	HS_B48_H3K24me1_q10_FDR5_peak_1905	140	.	9.92828	17.34784	14.09065	504
1	233327775	233328786	HS_B48_H3K24me1_q10_FDR5_peak_1906	156	.	10.11506	18.98978	15.66314	570
1	233465942	233466374	HS_B48_H3K24me1_q10_FDR5_peak_1907	48	.	5.46151	7.69080	4.89698	288
1	233613606	233613953	HS_B48_H3K24me1_q10_FDR5_peak_1908	50	.	5.64771	7.82989	5.02650	264
1	233904511	233905641	HS_B48_H3K24me1_q10_FDR5_peak_1909	315	.	16.93647	35.51855	31.57170	471
1	234214053	234215186	HS_B48_H3K24me1_q10_FDR5_peak_1910	312	.	16.38454	35.18482	31.25840	365
1	234231227	234231681	HS_B48_H3K24me1_q10_FDR5_peak_1911	86	.	7.53027	11.63625	8.62154	179
1	234478877	234479323	HS_B48_H3K24me1_q10_FDR5_peak_1912	115	.	8.98341	14.70895	11.55511	299
1	234766109	234766256	HS_B48_H3K24me1_q10_FDR5_peak_1913	18	.	3.35582	4.31385	1.84411	44
1	234886206	234886353	HS_B48_H3K24me1_q10_FDR5_peak_1914	32	.	4.24879	5.90554	3.23727	130
1	234970070	234970386	HS_B48_H3K24me1_q10_FDR5_peak_1915	70	.	6.55802	9.95279	7.02967	84
1	235038441	235038588	HS_B48_H3K24me1_q10_FDR5_peak_1916	15	.	3.23251	3.96025	1.52706	98
1	235139946	235140688	HS_B48_H3K24me1_q10_FDR5_peak_1917	73	.	6.90275	10.32882	7.38216	475
1	235309223	235309585	HS_B48_H3K24me1_q10_FDR5_peak_1918	96	.	8.11125	12.67494	9.61798	216
1	235594537	235594778	HS_B48_H3K24me1_q10_FDR5_peak_1919	42	.	5.16171	6.97608	4.22983	104
1	235648835	235650079	HS_B48_H3K24me1_q10_FDR5_peak_1920	420	.	21.33895	46.42834	42.03431	729
1	235650337	235651117	HS_B48_H3K24me1_q10_FDR5_peak_1921	497	.	25.44990	54.47892	49.73806	144
1	235931627	235931774	HS_B48_H3K24me1_q10_FDR5_peak_1922	39	.	4.84877	6.69234	3.96487	104
1	235993492	235993866	HS_B48_H3K24me1_q10_FDR5_peak_1923	68	.	6.63648	9.73414	6.81675	126
1	236064666	236065084	HS_B48_H3K24me1_q10_FDR5_peak_1924	50	.	5.64771	7.82989	5.02650	116
1	236141958	236142137	HS_B48_H3K24me1_q10_FDR5_peak_1925	81	.	7.23291	11.16364	8.18439	92
1	236142518	236143535	HS_B48_H3K24me1_q10_FDR5_peak_1926	125	.	9.58603	15.76670	12.56915	116
1	236394772	236396268	HS_B48_H3K24me1_q10_FDR5_peak_1927	494	.	22.05458	54.14775	49.41351	894
1	236521448	236521595	HS_B48_H3K24me1_q10_FDR5_peak_1928	30	.	4.42432	5.67975	3.03635	27
1	236686469	236687113	HS_B48_H3K24me1_q10_FDR5_peak_1929	282	.	15.29223	32.08367	28.27499	348
1	237041825	237042106	HS_B48_H3K24me1_q10_FDR5_peak_1930	89	.	7.75291	11.92535	8.90309	156
1	237042192	237043284	HS_B48_H3K24me1_q10_FDR5_peak_1931	415	.	21.69706	45.97018	41.59945	682
1	237309446	237309984	HS_B48_H3K24me1_q10_FDR5_peak_1932	39	.	5.02018	6.64612	3.92730	391
1	237669475	237669622	HS_B48_H3K24me1_q10_FDR5_peak_1933	46	.	5.09854	7.43805	4.65464	77
1	238684725	238685005	HS_B48_H3K24me1_q10_FDR5_peak_1934	38	.	4.91536	6.60691	3.89904	212
1	239386694	239387528	HS_B48_H3K24me1_q10_FDR5_peak_1935	467	.	22.97022	51.31919	46.72345	239
1	239997505	239998584	HS_B48_H3K24me1_q10_FDR5_peak_1936	592	.	28.54612	64.47931	59.28366	707
1	240091411	240093793	HS_B48_H3K24me1_q10_FDR5_peak_1937	372	.	19.24078	41.40812	37.22860	1564
1	240762367	240762889	HS_B48_H3K24me1_q10_FDR5_peak_1938	77	.	7.00819	10.73349	7.76585	346
1	240823409	240823733	HS_B48_H3K24me1_q10_FDR5_peak_1939	46	.	5.42427	7.37586	4.60120	25
1	241356803	241357575	HS_B48_H3K24me1_q10_FDR5_peak_1940	510	.	23.52559	55.88946	51.07459	307
1	241423714	241424605	HS_B48_H3K24me1_q10_FDR5_peak_1941	296	.	16.95083	33.47487	29.61537	586
1	241640483	241640630	HS_B48_H3K24me1_q10_FDR5_peak_1942	54	.	5.89909	8.32976	5.48955	27
1	241855697	241856059	HS_B48_H3K24me1_q10_FDR5_peak_1943	29	.	4.36921	5.56799	2.93939	116
1	242057148	242057351	HS_B48_H3K24me1_q10_FDR5_peak_1944	33	.	4.67213	6.05815	3.38175	56
1	242523756	242525157	HS_B48_H3K24me1_q10_FDR5_peak_1945	314	.	18.02388	35.43720	31.49834	277
1	242689570	242689790	HS_B48_H3K24me1_q10_FDR5_peak_1946	30	.	4.42432	5.67975	3.03635	110
1	242774525	242774672	HS_B48_H3K24me1_q10_FDR5_peak_1947	19	.	3.68693	4.44941	1.91090	6
1	242890199	242890718	HS_B48_H3K24me1_q10_FDR5_peak_1948	312	.	17.62886	35.21358	31.28006	300
1	243054777	243054924	HS_B48_H3K24me1_q10_FDR5_peak_1949	19	.	3.39903	4.45146	1.91090	91
1	243474065	243474802	HS_B48_H3K24me1_q10_FDR5_peak_1950	133	.	9.23215	16.59996	13.37320	565
1	243487484	243487938	HS_B48_H3K24me1_q10_FDR5_peak_1951	30	.	4.42432	5.67975	3.03635	191
1	243849284	243850096	HS_B48_H3K24me1_q10_FDR5_peak_1952	453	.	23.59637	49.91824	45.37197	381
1	243850424	243851276	HS_B48_H3K24me1_q10_FDR5_peak_1953	121	.	8.71925	15.32102	12.15085	582
1	243917070	243917715	HS_B48_H3K24me1_q10_FDR5_peak_1954	358	.	19.75896	39.96143	35.84066	238
1	244210766	244211298	HS_B48_H3K24me1_q10_FDR5_peak_1955	70	.	6.78033	9.98129	7.04781	250
1	244730513	244731235	HS_B48_H3K24me1_q10_FDR5_peak_1956	89	.	7.59221	11.99656	8.96780	176
1	244918655	244919484	HS_B48_H3K24me1_q10_FDR5_peak_1957	169	.	10.92302	20.33755	16.96069	179
1	245153793	245155883	HS_B48_H3K24me1_q10_FDR5_peak_1958	415	.	22.19117	45.89244	41.53227	395
1	245156014	245157174	HS_B48_H3K24me1_q10_FDR5_peak_1959	238	.	14.62118	27.45421	23.82771	951
1	245590080	245590337	HS_B48_H3K24me1_q10_FDR5_peak_1960	25	.	4.10318	5.14940	2.56085	116
1	245673199	245673577	HS_B48_H3K24me1_q10_FDR5_peak_1961	110	.	8.49757	14.15454	11.03690	244
1	245685966	245686306	HS_B48_H3K24me1_q10_FDR5_peak_1962	33	.	4.67213	6.05815	3.38175	88
1	245687994	245689141	HS_B48_H3K24me1_q10_FDR5_peak_1963	154	.	10.51229	18.75139	15.43642	386
1	246506909	246507081	HS_B48_H3K24me1_q10_FDR5_peak_1964	39	.	5.02018	6.64612	3.92730	61
1	246564536	246564683	HS_B48_H3K24me1_q10_FDR5_peak_1965	39	.	4.82194	6.62040	3.90954	85
1	246605689	246605836	HS_B48_H3K24me1_q10_FDR5_peak_1966	31	.	4.23195	5.85047	3.19889	50
1	246788926	246789366	HS_B48_H3K24me1_q10_FDR5_peak_1967	255	.	15.48512	29.27188	25.56543	194
1	246792716	246793057	HS_B48_H3K24me1_q10_FDR5_peak_1968	67	.	6.46503	9.69281	6.78435	89
1	247007519	247007881	HS_B48_H3K24me1_q10_FDR5_peak_1969	109	.	8.20636	14.06675	10.95371	216
1	247032389	247032593	HS_B48_H3K24me1_q10_FDR5_peak_1970	46	.	5.42427	7.37586	4.60120	108
1	247078227	247078472	HS_B48_H3K24me1_q10_FDR5_peak_1971	31	.	4.21328	5.79060	3.13999	110
1	247078617	247078764	HS_B48_H3K24me1_q10_FDR5_peak_1972	31	.	4.20092	5.75165	3.10211	39
1	247111104	247111559	HS_B48_H3K24me1_q10_FDR5_peak_1973	93	.	7.96773	12.43234	9.38774	241
1	247111654	247111902	HS_B48_H3K24me1_q10_FDR5_peak_1974	85	.	7.35361	11.59483	8.58625	134
1	247112012	247112582	HS_B48_H3K24me1_q10_FDR5_peak_1975	149	.	10.62364	18.25986	14.96963	367
1	247290422	247290569	HS_B48_H3K24me1_q10_FDR5_peak_1976	32	.	4.24879	5.90554	3.23727	92
1	247329331	247329480	HS_B48_H3K24me1_q10_FDR5_peak_1977	23	.	4.06820	4.97397	2.39941	130
1	247330637	247331339	HS_B48_H3K24me1_q10_FDR5_peak_1978	238	.	14.74773	27.50094	23.86926	446
1	247332200	247332561	HS_B48_H3K24me1_q10_FDR5_peak_1979	110	.	8.81443	14.19027	11.06556	89
1	247347962	247348109	HS_B48_H3K24me1_q10_FDR5_peak_1980	38	.	4.81519	6.60250	3.89720	91
1	247373194	247373361	HS_B48_H3K24me1_q10_FDR5_peak_1981	35	.	4.69038	6.28538	3.58865	120
1	247373840	247373995	HS_B48_H3K24me1_q10_FDR5_peak_1982	77	.	7.00819	10.73349	7.76585	44
1	247518226	247518677	HS_B48_H3K24me1_q10_FDR5_peak_1983	64	.	6.15477	9.32895	6.43932	137
1	247521994	247522217	HS_B48_H3K24me1_q10_FDR5_peak_1984	91	.	7.58390	12.19187	9.15852	81
1	247530769	247531167	HS_B48_H3K24me1_q10_FDR5_peak_1985	102	.	8.17623	13.29157	10.20078	203
1	247639262	247639947	HS_B48_H3K24me1_q10_FDR5_peak_1986	230	.	14.23870	26.69734	23.08631	342
1	247857090	247857997	HS_B48_H3K24me1_q10_FDR5_peak_1987	227	.	12.56997	26.30481	22.70661	609
1	247937020	247937195	HS_B48_H3K24me1_q10_FDR5_peak_1988	34	.	4.74623	6.14635	3.45536	48
1	248691529	248692212	HS_B48_H3K24me1_q10_FDR5_peak_1989	89	.	7.59221	11.99656	8.96780	407
1	248746428	248746575	HS_B48_H3K24me1_q10_FDR5_peak_1990	46	.	5.09854	7.43805	4.65464	94
1	248748236	248748499	HS_B48_H3K24me1_q10_FDR5_peak_1991	67	.	6.46503	9.69281	6.78435	137
1	248811678	248812554	HS_B48_H3K24me1_q10_FDR5_peak_1992	335	.	18.78722	37.57589	33.55641	446
1	248830189	248830554	HS_B48_H3K24me1_q10_FDR5_peak_1993	28	.	4.39266	5.51274	2.89022	194
1	248847893	248848719	HS_B48_H3K24me1_q10_FDR5_peak_1994	89	.	7.40743	12.00904	8.97981	84
1	248858916	248859129	HS_B48_H3K24me1_q10_FDR5_peak_1995	34	.	4.74623	6.14635	3.45536	84
1	248863626	248863773	HS_B48_H3K24me1_q10_FDR5_peak_1996	31	.	4.21328	5.79060	3.13999	52
1	248911674	248912144	HS_B48_H3K24me1_q10_FDR5_peak_1997	68	.	6.63648	9.73414	6.81675	131
10	48860	49331	HS_B48_H3K24me1_q10_FDR5_peak_1998	127	.	9.34733	15.94902	12.74483	341
10	74034	74443	HS_B48_H3K24me1_q10_FDR5_peak_1999	46	.	5.42427	7.37586	4.60120	281
10	76399	76625	HS_B48_H3K24me1_q10_FDR5_peak_2000	72	.	6.84871	10.20855	7.26820	112
[truncated: 21,478 more rows]
