# Supplementary material for: Transposable elements are the primary source of novelty in primate gene regulation
Source: Genome Res. 2017 Oct;27(10):1623–33. doi: 10.1101/gr.218149.116 (PMC5630026; doi:10.1101/gr.218149.116)
Supplement: Supplemental Material [file supp_gr.218149.116_Supplemental_FILE_S1_peak_calling_BED_files.zip › FILE_S1/ML_7022f_Basil_H3K27Ac_CSpeaks_peaks.narrowPeak]

ABDC02000862.1	148	400	ML_7022f_Basil_H3K27Ac_CSpeaks_peak_1	62	.	4.15764	8.90843	6.28993	185
ABDC02000862.1	620	1423	ML_7022f_Basil_H3K27Ac_CSpeaks_peak_2	282	.	5.47679	31.67317	28.20625	409
ABDC02000880.1	679	1086	ML_7022f_Basil_H3K27Ac_CSpeaks_peak_3	20	.	3.14078	4.20672	2.02896	61
ABDC02000931.1	86	292	ML_7022f_Basil_H3K27Ac_CSpeaks_peak_4	27	.	3.74783	4.99142	2.71509	141
ABDC02000943.1	3148	3306	ML_7022f_Basil_H3K27Ac_CSpeaks_peak_5	26	.	3.42631	4.89578	2.63934	12
ABDC02000966.1	1408	1766	ML_7022f_Basil_H3K27Ac_CSpeaks_peak_6	93	.	7.49305	12.14969	9.34820	137
ABDC02001004.1	40	604	ML_7022f_Basil_H3K27Ac_CSpeaks_peak_7	588	.	11.33871	63.47259	58.87093	229
ABDC02001006.1	2110	2312	ML_7022f_Basil_H3K27Ac_CSpeaks_peak_8	26	.	3.42631	4.89578	2.63934	146
ABDC02001203.1	14295	14695	ML_7022f_Basil_H3K27Ac_CSpeaks_peak_9	81	.	5.07331	10.92003	8.17996	231
ABDC02001203.1	16864	17011	ML_7022f_Basil_H3K27Ac_CSpeaks_peak_10	31	.	4.28174	5.42932	3.11037	84
ABDC02001247.1	78	536	ML_7022f_Basil_H3K27Ac_CSpeaks_peak_11	39	.	3.99736	6.37214	3.95621	123
ABDC02001312.1	1864	2353	ML_7022f_Basil_H3K27Ac_CSpeaks_peak_12	50	.	4.87218	7.57493	5.05537	113
ABDC02001321.1	1454	1616	ML_7022f_Basil_H3K27Ac_CSpeaks_peak_13	50	.	4.87218	7.57493	5.05537	77
ABDC02001430.1	123	1910	ML_7022f_Basil_H3K27Ac_CSpeaks_peak_14	456	.	8.67141	49.72031	45.63334	927
ABDC02003384.1	251010	251358	ML_7022f_Basil_H3K27Ac_CSpeaks_peak_15	95	.	5.99604	12.37778	9.56523	148
ABDC02003384.1	315826	316836	ML_7022f_Basil_H3K27Ac_CSpeaks_peak_16	589	.	15.91176	63.55476	58.94674	522
ABDC02003384.1	334025	334911	ML_7022f_Basil_H3K27Ac_CSpeaks_peak_17	439	.	13.37172	48.01479	43.98862	267
ABDC02003384.1	335038	335804	ML_7022f_Basil_H3K27Ac_CSpeaks_peak_18	752	.	12.46042	80.48890	75.24696	259
ABDC02003384.1	335936	336867	ML_7022f_Basil_H3K27Ac_CSpeaks_peak_19	343	.	10.30471	38.06279	34.39031	79
ABDC02005490.1	16011	16246	ML_7022f_Basil_H3K27Ac_CSpeaks_peak_20	39	.	3.99736	6.37214	3.95621	182
ABDC02005490.1	16457	16652	ML_7022f_Basil_H3K27Ac_CSpeaks_peak_21	97	.	5.53453	12.62115	9.79344	85
ABDC02005490.1	25391	25665	ML_7022f_Basil_H3K27Ac_CSpeaks_peak_22	31	.	4.28174	5.42932	3.11037	78
ABDC02005490.1	28812	29075	ML_7022f_Basil_H3K27Ac_CSpeaks_peak_23	72	.	4.91965	9.91987	7.23491	48
ABDC02005490.1	29743	29936	ML_7022f_Basil_H3K27Ac_CSpeaks_peak_24	85	.	6.07736	11.34346	8.58237	138
ABDC02005490.1	37504	37777	ML_7022f_Basil_H3K27Ac_CSpeaks_peak_25	67	.	5.97128	9.34707	6.70006	127
ABDC02005490.1	42923	43217	ML_7022f_Basil_H3K27Ac_CSpeaks_peak_26	110	.	4.56155	13.97291	11.08794	127
ABDC02005490.1	47223	47555	ML_7022f_Basil_H3K27Ac_CSpeaks_peak_27	61	.	5.59327	8.74104	6.13380	71
ABDC02005490.1	47711	47996	ML_7022f_Basil_H3K27Ac_CSpeaks_peak_28	136	.	8.69679	16.64605	13.66023	97
ABDC02005490.1	50893	51079	ML_7022f_Basil_H3K27Ac_CSpeaks_peak_29	100	.	5.83354	12.85280	10.01668	117
ABDC02005490.1	61832	62099	ML_7022f_Basil_H3K27Ac_CSpeaks_peak_30	90	.	6.81215	11.79177	9.00844	73
ABDC02005490.1	74185	74404	ML_7022f_Basil_H3K27Ac_CSpeaks_peak_31	61	.	4.85394	8.80158	6.18851	171
ABDC02005490.1	75463	75650	ML_7022f_Basil_H3K27Ac_CSpeaks_peak_32	97	.	4.30089	12.54026	9.71939	68
ABDC02005490.1	90520	90709	ML_7022f_Basil_H3K27Ac_CSpeaks_peak_33	48	.	4.74261	7.36259	4.86129	77
ABDC02005490.1	91337	91572	ML_7022f_Basil_H3K27Ac_CSpeaks_peak_34	114	.	5.16269	14.33457	11.43600	136
ABDC02005490.1	94752	95082	ML_7022f_Basil_H3K27Ac_CSpeaks_peak_35	19	.	2.26041	4.05382	1.90817	212
ABDC02005490.1	95457	95617	ML_7022f_Basil_H3K27Ac_CSpeaks_peak_36	64	.	4.37408	9.09964	6.47312	78
ABDC02005490.1	96133	96280	ML_7022f_Basil_H3K27Ac_CSpeaks_peak_37	100	.	6.48419	12.86649	10.02931	59
ABDC02005490.1	97359	97511	ML_7022f_Basil_H3K27Ac_CSpeaks_peak_38	60	.	5.12816	8.63076	6.02822	88
ABDC02005490.1	105665	105812	ML_7022f_Basil_H3K27Ac_CSpeaks_peak_39	40	.	4.81696	6.44933	4.02472	97
ABDC02005490.1	115860	116050	ML_7022f_Basil_H3K27Ac_CSpeaks_peak_40	40	.	4.21472	6.48355	4.05355	125
ABDC02005490.1	129906	130222	ML_7022f_Basil_H3K27Ac_CSpeaks_peak_41	282	.	9.91602	31.69491	28.22410	180
ABDC02005490.1	140579	140738	ML_7022f_Basil_H3K27Ac_CSpeaks_peak_42	54	.	4.56841	7.96544	5.41227	72
ABDC02005490.1	142974	143202	ML_7022f_Basil_H3K27Ac_CSpeaks_peak_43	114	.	5.16269	14.33457	11.43600	98
ABDC02005490.1	143908	144075	ML_7022f_Basil_H3K27Ac_CSpeaks_peak_44	89	.	5.67953	11.77324	8.99049	78
ABDC02005490.1	144956	145228	ML_7022f_Basil_H3K27Ac_CSpeaks_peak_45	46	.	4.28289	7.15510	4.66696	118
ABDC02005490.1	161747	162394	ML_7022f_Basil_H3K27Ac_CSpeaks_peak_46	305	.	5.24545	34.13125	30.58718	378
ABDC02005490.1	162548	162807	ML_7022f_Basil_H3K27Ac_CSpeaks_peak_47	210	.	7.91500	24.28870	21.05288	134
ABDC02005490.1	164145	165435	ML_7022f_Basil_H3K27Ac_CSpeaks_peak_48	665	.	9.90077	71.42133	66.51494	212
ABDC02005490.1	168963	169560	ML_7022f_Basil_H3K27Ac_CSpeaks_peak_49	110	.	4.34939	13.91192	11.03026	281
ABDC02005490.1	173102	173249	ML_7022f_Basil_H3K27Ac_CSpeaks_peak_50	27	.	3.98917	4.97257	2.70285	15
ABDC02005909.1	152279	152787	ML_7022f_Basil_H3K27Ac_CSpeaks_peak_51	339	.	6.23154	37.63421	33.97252	212
ABDC02010135.1	4042	4422	ML_7022f_Basil_H3K27Ac_CSpeaks_peak_52	77	.	5.01439	10.45166	7.74190	265
ABDC02010340.1	9181	9918	ML_7022f_Basil_H3K27Ac_CSpeaks_peak_53	178	.	5.01222	20.99816	17.86575	343
ABDC02011388.1	73134	73644	ML_7022f_Basil_H3K27Ac_CSpeaks_peak_54	123	.	6.85262	15.27365	12.33982	365
ABDC02012742.1	168341	168530	ML_7022f_Basil_H3K27Ac_CSpeaks_peak_55	101	.	6.30697	12.95864	10.11979	110
ABDC02013809.1	23013	23192	ML_7022f_Basil_H3K27Ac_CSpeaks_peak_56	94	.	5.02851	12.21955	9.41413	139
ABDC02013809.1	116089	116295	ML_7022f_Basil_H3K27Ac_CSpeaks_peak_57	44	.	2.85008	6.85949	4.40237	90
ABDC02013809.1	164567	164833	ML_7022f_Basil_H3K27Ac_CSpeaks_peak_58	86	.	6.37132	11.45531	8.68278	139
ABDC02013809.1	183127	183635	ML_7022f_Basil_H3K27Ac_CSpeaks_peak_59	215	.	7.16115	24.82938	21.57838	191
ABDC02013809.1	232819	233208	ML_7022f_Basil_H3K27Ac_CSpeaks_peak_60	22	.	2.90106	4.49664	2.27702	132
ABDC02013809.1	235477	236005	ML_7022f_Basil_H3K27Ac_CSpeaks_peak_61	118	.	3.88404	14.71914	11.80110	224
ABDC02016189.1	96402	96674	ML_7022f_Basil_H3K27Ac_CSpeaks_peak_62	104	.	6.99407	13.33316	10.47763	194
ABDC02016189.1	141067	141406	ML_7022f_Basil_H3K27Ac_CSpeaks_peak_63	87	.	6.88994	11.53254	8.75767	158
ABDC02017848.1	35646	35875	ML_7022f_Basil_H3K27Ac_CSpeaks_peak_64	31	.	2.92452	5.45672	3.13365	107
ABDC02017848.1	43586	43795	ML_7022f_Basil_H3K27Ac_CSpeaks_peak_65	49	.	3.85895	7.41537	4.91217	110
ABDC02019487.1	284	478	ML_7022f_Basil_H3K27Ac_CSpeaks_peak_66	26	.	2.45697	4.92537	2.66282	51
ABDC02020634.1	3946	4485	ML_7022f_Basil_H3K27Ac_CSpeaks_peak_67	425	.	10.65845	46.48237	42.51616	196
ABDC02021259.1	16428	16578	ML_7022f_Basil_H3K27Ac_CSpeaks_peak_68	36	.	3.07075	6.01974	3.63683	49
ABDC02021259.1	248653	248905	ML_7022f_Basil_H3K27Ac_CSpeaks_peak_69	48	.	3.25825	7.35387	4.85265	109
ABDC02021623.1	3162	3329	ML_7022f_Basil_H3K27Ac_CSpeaks_peak_70	32	.	3.71183	5.61836	3.27594	101
ABDC02022752.1	62222	62583	ML_7022f_Basil_H3K27Ac_CSpeaks_peak_71	106	.	4.99615	13.54002	10.67198	184
ABDC02022752.1	63010	63226	ML_7022f_Basil_H3K27Ac_CSpeaks_peak_72	122	.	8.08942	15.17196	12.24204	138
ABDC02022752.1	76875	77024	ML_7022f_Basil_H3K27Ac_CSpeaks_peak_73	48	.	3.25825	7.35387	4.85265	75
ABDC02022752.1	77693	77849	ML_7022f_Basil_H3K27Ac_CSpeaks_peak_74	40	.	3.33077	6.45577	4.02788	77
ABDC02022752.1	157837	157984	ML_7022f_Basil_H3K27Ac_CSpeaks_peak_75	78	.	5.42499	10.54571	7.82453	104
ABDC02022908.1	36082	36335	ML_7022f_Basil_H3K27Ac_CSpeaks_peak_76	36	.	3.07075	6.01974	3.63683	128
ABDC02022908.1	37855	38131	ML_7022f_Basil_H3K27Ac_CSpeaks_peak_77	16	.	2.76726	3.72450	1.61092	177
ABDC02023666.1	1154	1335	ML_7022f_Basil_H3K27Ac_CSpeaks_peak_78	77	.	4.33000	10.50719	7.79112	116
ABDC02023747.1	44010	44349	ML_7022f_Basil_H3K27Ac_CSpeaks_peak_79	15	.	2.49808	3.64122	1.53973	217
ABDC02024535.1	156869	157376	ML_7022f_Basil_H3K27Ac_CSpeaks_peak_80	118	.	5.20346	14.80625	11.88716	380
ABDC02024535.1	161011	161158	ML_7022f_Basil_H3K27Ac_CSpeaks_peak_81	16	.	2.76726	3.72450	1.61092	138
ABDC02024581.1	10331	10632	ML_7022f_Basil_H3K27Ac_CSpeaks_peak_82	105	.	8.02827	13.38871	10.52861	126
ABDC02024581.1	31027	31189	ML_7022f_Basil_H3K27Ac_CSpeaks_peak_83	85	.	6.73814	11.28649	8.52697	113
ABDC02024581.1	39176	39408	ML_7022f_Basil_H3K27Ac_CSpeaks_peak_84	95	.	5.99604	12.37778	9.56523	130
ABDC02024581.1	50015	50162	ML_7022f_Basil_H3K27Ac_CSpeaks_peak_85	31	.	2.92452	5.45672	3.13365	35
ABDC02024581.1	84221	84389	ML_7022f_Basil_H3K27Ac_CSpeaks_peak_86	60	.	5.70473	8.60797	6.00949	132
ABDC02024581.1	93067	93227	ML_7022f_Basil_H3K27Ac_CSpeaks_peak_87	78	.	5.42499	10.54571	7.82453	71
ABDC02024581.1	109426	109580	ML_7022f_Basil_H3K27Ac_CSpeaks_peak_88	54	.	3.38858	7.94983	5.40114	71
ABDC02024581.1	135119	135437	ML_7022f_Basil_H3K27Ac_CSpeaks_peak_89	56	.	4.86314	8.17689	5.61216	98
ABDC02024581.1	140813	140960	ML_7022f_Basil_H3K27Ac_CSpeaks_peak_90	52	.	3.66384	7.73284	5.20061	73
ABDC02024581.1	143908	144324	ML_7022f_Basil_H3K27Ac_CSpeaks_peak_91	29	.	2.99769	5.26094	2.95857	58
ABDC02024581.1	151341	152005	ML_7022f_Basil_H3K27Ac_CSpeaks_peak_92	46	.	3.49731	7.08449	4.60547	209
ABDC02024581.1	220541	220818	ML_7022f_Basil_H3K27Ac_CSpeaks_peak_93	48	.	3.25825	7.35387	4.85265	70
ABDC02024581.1	232690	232848	ML_7022f_Basil_H3K27Ac_CSpeaks_peak_94	50	.	4.87218	7.57493	5.05537	54
ABDC02024581.1	238979	239295	ML_7022f_Basil_H3K27Ac_CSpeaks_peak_95	68	.	5.62175	9.45976	6.80487	172
ABDC02026534.1	575	746	ML_7022f_Basil_H3K27Ac_CSpeaks_peak_96	60	.	5.53487	8.64727	6.04381	61
ABDC02026765.1	3237	3408	ML_7022f_Basil_H3K27Ac_CSpeaks_peak_97	60	.	5.88740	8.61997	6.01785	116
ABDC02027136.1	19754	20127	ML_7022f_Basil_H3K27Ac_CSpeaks_peak_98	59	.	4.38150	8.51330	5.92123	240
ABDC02028810.1	21499	22000	ML_7022f_Basil_H3K27Ac_CSpeaks_peak_99	327	.	9.86361	36.33593	32.71792	222
ABDC02029934.1	2038	2350	ML_7022f_Basil_H3K27Ac_CSpeaks_peak_100	127	.	5.11791	15.65240	12.70051	181
ABDC02030618.1	3120	3433	ML_7022f_Basil_H3K27Ac_CSpeaks_peak_101	14	.	2.99827	3.46504	1.40551	14
ABDC02031587.1	720	1044	ML_7022f_Basil_H3K27Ac_CSpeaks_peak_102	81	.	6.95783	10.94039	8.19715	221
ABDC02031900.1	2743	3374	ML_7022f_Basil_H3K27Ac_CSpeaks_peak_103	164	.	4.81566	19.51316	16.42597	498
ABDC02031970.1	1967	2120	ML_7022f_Basil_H3K27Ac_CSpeaks_peak_104	77	.	5.99653	10.44453	7.73528	92
ABDC02032523.1	3967	4147	ML_7022f_Basil_H3K27Ac_CSpeaks_peak_105	20	.	3.14078	4.20672	2.02896	63
ABDC02032576.1	1178	1370	ML_7022f_Basil_H3K27Ac_CSpeaks_peak_106	142	.	7.42367	17.29341	14.28409	85
ABDC02032580.1	68	227	ML_7022f_Basil_H3K27Ac_CSpeaks_peak_107	59	.	5.24697	8.50261	5.91487	100
ABDC02032580.1	3078	3225	ML_7022f_Basil_H3K27Ac_CSpeaks_peak_108	28	.	2.56931	5.13343	2.84464	35
ABDC02032580.1	3882	4029	ML_7022f_Basil_H3K27Ac_CSpeaks_peak_109	27	.	3.74783	4.99142	2.71509	105
ABDC02033547.1	2395	2904	ML_7022f_Basil_H3K27Ac_CSpeaks_peak_110	152	.	5.05470	18.31563	15.26952	389
ABDC02033547.1	6979	7482	ML_7022f_Basil_H3K27Ac_CSpeaks_peak_111	402	.	19.26785	44.14350	40.25924	369
ABDC02034275.1	304	559	ML_7022f_Basil_H3K27Ac_CSpeaks_peak_112	32	.	2.36834	5.53727	3.20983	122
ABDC02034760.1	27	189	ML_7022f_Basil_H3K27Ac_CSpeaks_peak_113	90	.	3.99674	11.86068	9.07261	108
ABDC02034774.1	1795	1953	ML_7022f_Basil_H3K27Ac_CSpeaks_peak_114	70	.	6.42262	9.76299	7.09205	98
ABDC02035013.1	3738	3885	ML_7022f_Basil_H3K27Ac_CSpeaks_peak_115	60	.	5.53487	8.64727	6.04381	82
ABDC02035480.1	746	945	ML_7022f_Basil_H3K27Ac_CSpeaks_peak_116	46	.	4.57876	7.09233	4.61164	73
ABDC02035744.1	1067	1444	ML_7022f_Basil_H3K27Ac_CSpeaks_peak_117	173	.	9.15751	20.49347	17.37569	177
ABDC02036547.1	2532	2679	ML_7022f_Basil_H3K27Ac_CSpeaks_peak_118	54	.	4.56841	7.96544	5.41227	66
ABDC02037248.1	437	584	ML_7022f_Basil_H3K27Ac_CSpeaks_peak_119	20	.	3.37305	4.20622	2.02896	67
ABDC02037342.1	1574	1773	ML_7022f_Basil_H3K27Ac_CSpeaks_peak_120	40	.	4.81696	6.44933	4.02472	130
ABDC02037342.1	1908	2183	ML_7022f_Basil_H3K27Ac_CSpeaks_peak_121	22	.	3.74653	4.45932	2.24621	31
ABDC02039087.1	2744	3517	ML_7022f_Basil_H3K27Ac_CSpeaks_peak_122	169	.	7.37937	20.07806	16.97507	227
ABDC02041277.1	1816	2151	ML_7022f_Basil_H3K27Ac_CSpeaks_peak_123	61	.	4.85394	8.80158	6.18851	126
ABDC02041738.1	2608	2785	ML_7022f_Basil_H3K27Ac_CSpeaks_peak_124	24	.	2.83115	4.69686	2.45714	88
ABDC02041966.1	1350	1497	ML_7022f_Basil_H3K27Ac_CSpeaks_peak_125	22	.	3.74653	4.45932	2.24621	78
ABDC02042042.1	308	589	ML_7022f_Basil_H3K27Ac_CSpeaks_peak_126	22	.	3.74653	4.45932	2.24621	210
ABDC02042443.1	4412	4720	ML_7022f_Basil_H3K27Ac_CSpeaks_peak_127	77	.	3.29299	10.51150	7.79499	179
ABDC02042443.1	6120	6290	ML_7022f_Basil_H3K27Ac_CSpeaks_peak_128	39	.	3.68968	6.30360	3.90024	132
ABDC02042443.1	6957	7302	ML_7022f_Basil_H3K27Ac_CSpeaks_peak_129	64	.	6.02057	9.11309	6.48404	129
ABDC02042477.1	1629	2588	ML_7022f_Basil_H3K27Ac_CSpeaks_peak_130	229	.	8.76300	26.24412	22.94606	400
ABDC02042505.1	437	720	ML_7022f_Basil_H3K27Ac_CSpeaks_peak_131	137	.	4.02289	16.71755	13.72821	122
ABDC02042506.1	316	587	ML_7022f_Basil_H3K27Ac_CSpeaks_peak_132	58	.	3.14492	8.46159	5.87795	212
ABDC02042506.1	3486	3696	ML_7022f_Basil_H3K27Ac_CSpeaks_peak_133	40	.	2.93878	6.41881	4.00034	192
ABDC02042603.1	476	623	ML_7022f_Basil_H3K27Ac_CSpeaks_peak_134	31	.	4.28174	5.42932	3.11037	79
ABDC02042698.1	1187	1545	ML_7022f_Basil_H3K27Ac_CSpeaks_peak_135	51	.	3.86808	7.69856	5.17115	90
ABDC02042709.1	1794	2264	ML_7022f_Basil_H3K27Ac_CSpeaks_peak_136	391	.	8.34613	42.98428	39.13942	209
ABDC02043021.1	3046	3244	ML_7022f_Basil_H3K27Ac_CSpeaks_peak_137	31	.	4.28174	5.42932	3.11037	91
ABDC02044085.1	867	1039	ML_7022f_Basil_H3K27Ac_CSpeaks_peak_138	84	.	4.24056	11.16583	8.41543	116
ABDC02044414.1	480	684	ML_7022f_Basil_H3K27Ac_CSpeaks_peak_139	56	.	4.86314	8.17689	5.61216	70
ABDC02044444.1	2685	2900	ML_7022f_Basil_H3K27Ac_CSpeaks_peak_140	14	.	2.99827	3.46504	1.40551	28
ABDC02044485.1	790	976	ML_7022f_Basil_H3K27Ac_CSpeaks_peak_141	14	.	2.85526	3.55385	1.46169	21
ABDC02044720.1	925	1072	ML_7022f_Basil_H3K27Ac_CSpeaks_peak_142	31	.	4.28174	5.42932	3.11037	55
ABDC02044824.1	1123	1300	ML_7022f_Basil_H3K27Ac_CSpeaks_peak_143	16	.	1.24983	3.71670	1.60839	44
ABDC02044825.1	12912	13059	ML_7022f_Basil_H3K27Ac_CSpeaks_peak_144	22	.	3.74653	4.45932	2.24621	112
ABDC02044874.1	551	797	ML_7022f_Basil_H3K27Ac_CSpeaks_peak_145	104	.	6.28157	13.32424	10.46939	129
ABDC02044875.1	357	608	ML_7022f_Basil_H3K27Ac_CSpeaks_peak_146	138	.	4.81960	16.80563	13.81167	136
ABDC02045069.1	1537	1780	ML_7022f_Basil_H3K27Ac_CSpeaks_peak_147	94	.	6.62596	12.28695	9.47942	128
ABDC02045125.1	4219	4602	ML_7022f_Basil_H3K27Ac_CSpeaks_peak_148	127	.	7.87045	15.73146	12.77733	185
ABDC02045201.1	23946	24460	ML_7022f_Basil_H3K27Ac_CSpeaks_peak_149	31	.	4.28174	5.42932	3.11037	58
ABDC02045227.1	597	755	ML_7022f_Basil_H3K27Ac_CSpeaks_peak_150	27	.	3.74783	4.99142	2.71509	99
ABDC02045227.1	4519	4764	ML_7022f_Basil_H3K27Ac_CSpeaks_peak_151	60	.	5.88740	8.61997	6.01785	131
ABDC02045301.1	190	382	ML_7022f_Basil_H3K27Ac_CSpeaks_peak_152	20	.	3.37305	4.20622	2.02896	134
ABDC02045333.1	989	1439	ML_7022f_Basil_H3K27Ac_CSpeaks_peak_153	23	.	3.24544	4.58130	2.35751	409
ABDC02045498.1	405	1229	ML_7022f_Basil_H3K27Ac_CSpeaks_peak_154	182	.	11.23958	21.35493	18.21190	203
ABDC02045498.1	1432	1822	ML_7022f_Basil_H3K27Ac_CSpeaks_peak_155	155	.	10.16914	18.60735	15.55215	275
ABDC02045525.1	378	525	ML_7022f_Basil_H3K27Ac_CSpeaks_peak_156	14	.	2.85526	3.55385	1.46169	144
ABDC02045525.1	2553	3129	ML_7022f_Basil_H3K27Ac_CSpeaks_peak_157	189	.	7.84058	22.08425	18.91670	280
ABDC02046036.1	765	912	ML_7022f_Basil_H3K27Ac_CSpeaks_peak_158	61	.	4.85394	8.80158	6.18851	53
ABDC02046059.1	919	1081	ML_7022f_Basil_H3K27Ac_CSpeaks_peak_159	95	.	5.99604	12.37778	9.56523	61
ABDC02046076.1	8155	8319	ML_7022f_Basil_H3K27Ac_CSpeaks_peak_160	50	.	5.35218	7.51426	5.00439	73
ABDC02046172.1	623	770	ML_7022f_Basil_H3K27Ac_CSpeaks_peak_161	50	.	5.35218	7.51426	5.00439	56
ABDC02046347.1	900	1047	ML_7022f_Basil_H3K27Ac_CSpeaks_peak_162	61	.	3.97792	8.76294	6.15459	91
ABDC02046414.1	904	1078	ML_7022f_Basil_H3K27Ac_CSpeaks_peak_163	96	.	6.74610	12.49062	9.67335	108
ABDC02046740.1	1131	1309	ML_7022f_Basil_H3K27Ac_CSpeaks_peak_164	66	.	4.61210	9.29505	6.65009	104
ABDC02047117.1	1	434	ML_7022f_Basil_H3K27Ac_CSpeaks_peak_165	272	.	8.16038	30.64269	27.20407	145
ABDC02047126.1	697	927	ML_7022f_Basil_H3K27Ac_CSpeaks_peak_166	48	.	3.25825	7.35387	4.85265	103
ABDC02047147.1	0	219	ML_7022f_Basil_H3K27Ac_CSpeaks_peak_167	152	.	7.70920	18.32799	15.28052	103
ABDC02047758.1	712	1017	ML_7022f_Basil_H3K27Ac_CSpeaks_peak_168	26	.	3.22847	4.95628	2.68723	81
ABDC02047796.1	2530	2770	ML_7022f_Basil_H3K27Ac_CSpeaks_peak_169	27	.	3.74783	4.99142	2.71509	46
ABDC02048079.1	3541	3754	ML_7022f_Basil_H3K27Ac_CSpeaks_peak_170	47	.	4.85563	7.25504	4.76093	123
ABDC02048132.1	404	949	ML_7022f_Basil_H3K27Ac_CSpeaks_peak_171	249	.	10.27893	28.28664	24.92591	137
ABDC02048237.1	20592	20797	ML_7022f_Basil_H3K27Ac_CSpeaks_peak_172	70	.	6.42262	9.76299	7.09205	64
ABDC02048237.1	47185	47521	ML_7022f_Basil_H3K27Ac_CSpeaks_peak_173	60	.	5.88740	8.61997	6.01785	136
ABDC02048239.1	298	546	ML_7022f_Basil_H3K27Ac_CSpeaks_peak_174	60	.	5.88740	8.61997	6.01785	132
ABDC02048766.1	187	736	ML_7022f_Basil_H3K27Ac_CSpeaks_peak_175	236	.	6.64683	26.98933	23.66727	297
ABDC02048827.1	260	639	ML_7022f_Basil_H3K27Ac_CSpeaks_peak_176	79	.	5.50363	10.69190	7.96287	236
ABDC02048883.1	95	781	ML_7022f_Basil_H3K27Ac_CSpeaks_peak_177	185	.	5.50166	21.75632	18.59946	340
ABDC02048883.1	950	1219	ML_7022f_Basil_H3K27Ac_CSpeaks_peak_178	57	.	3.21163	8.27515	5.70727	134
ABDC02048944.1	286	530	ML_7022f_Basil_H3K27Ac_CSpeaks_peak_179	160	.	6.57574	19.14005	16.06665	153
ABDC02048967.1	1784	2298	ML_7022f_Basil_H3K27Ac_CSpeaks_peak_180	289	.	7.42881	32.46708	28.97685	294
ABDC02049090.1	4408	4684	ML_7022f_Basil_H3K27Ac_CSpeaks_peak_181	59	.	4.38150	8.51330	5.92123	130
ABDC02049117.1	3626	3801	ML_7022f_Basil_H3K27Ac_CSpeaks_peak_182	22	.	3.74653	4.45932	2.24621	30
ABDC02049145.1	5353	5533	ML_7022f_Basil_H3K27Ac_CSpeaks_peak_183	50	.	4.87218	7.57493	5.05537	81
ABDC02049163.1	119	269	ML_7022f_Basil_H3K27Ac_CSpeaks_peak_184	61	.	4.85394	8.80158	6.18851	99
ABDC02049297.1	1420	1892	ML_7022f_Basil_H3K27Ac_CSpeaks_peak_185	93	.	7.49305	12.14969	9.34820	335
ABDC02049457.1	518	910	ML_7022f_Basil_H3K27Ac_CSpeaks_peak_186	20	.	2.35520	4.21602	2.03710	171
ABDC02049457.1	1486	2241	ML_7022f_Basil_H3K27Ac_CSpeaks_peak_187	94	.	5.02851	12.21955	9.41413	83
ABDC02049609.1	1301	1576	ML_7022f_Basil_H3K27Ac_CSpeaks_peak_188	50	.	5.35218	7.51426	5.00439	133
ABDC02049631.1	2492	2645	ML_7022f_Basil_H3K27Ac_CSpeaks_peak_189	42	.	4.05680	6.74442	4.29436	122
ABDC02049815.1	803	1373	ML_7022f_Basil_H3K27Ac_CSpeaks_peak_190	347	.	7.07607	38.40537	34.71908	138
ABDC02049834.1	2265	2674	ML_7022f_Basil_H3K27Ac_CSpeaks_peak_191	94	.	5.02851	12.21955	9.41413	280
ABDC02049835.1	8	194	ML_7022f_Basil_H3K27Ac_CSpeaks_peak_192	105	.	8.02827	13.38871	10.52861	99
ABDC02049900.1	1022	1237	ML_7022f_Basil_H3K27Ac_CSpeaks_peak_193	62	.	4.39002	8.83190	6.21782	88
ABDC02050313.1	170	1528	ML_7022f_Basil_H3K27Ac_CSpeaks_peak_194	168	.	10.70436	19.97059	16.87289	1224
ABDC02050313.1	1871	2040	ML_7022f_Basil_H3K27Ac_CSpeaks_peak_195	31	.	4.28174	5.42932	3.11037	83
ABDC02050336.1	1170	1348	ML_7022f_Basil_H3K27Ac_CSpeaks_peak_196	40	.	3.33077	6.45577	4.02788	128
ABDC02050338.1	2016	2309	ML_7022f_Basil_H3K27Ac_CSpeaks_peak_197	14	.	2.23347	3.51373	1.44868	1
ABDC02050415.1	305	800	ML_7022f_Basil_H3K27Ac_CSpeaks_peak_198	123	.	6.85262	15.27365	12.33982	357
ABDC02050696.1	991	1177	ML_7022f_Basil_H3K27Ac_CSpeaks_peak_199	68	.	5.62175	9.45976	6.80487	103
ABDC02050885.1	517	1153	ML_7022f_Basil_H3K27Ac_CSpeaks_peak_200	94	.	5.02851	12.21955	9.41413	384
ABDC02051041.1	314	461	ML_7022f_Basil_H3K27Ac_CSpeaks_peak_201	42	.	4.49740	6.67883	4.23274	85
ABDC02051173.1	1228	1553	ML_7022f_Basil_H3K27Ac_CSpeaks_peak_202	96	.	6.74610	12.49062	9.67335	88
ABDC02051222.1	474	738	ML_7022f_Basil_H3K27Ac_CSpeaks_peak_203	129	.	9.09871	15.94858	12.99010	127
ABDC02051321.1	124	547	ML_7022f_Basil_H3K27Ac_CSpeaks_peak_204	285	.	9.09000	32.03557	28.55508	127
ABDC02051355.1	1536	2037	ML_7022f_Basil_H3K27Ac_CSpeaks_peak_205	25	.	2.36165	4.74587	2.50449	216
ABDC02051564.1	680	873	ML_7022f_Basil_H3K27Ac_CSpeaks_peak_206	27	.	4.03856	5.04901	2.76918	128
ABDC02051589.1	404	553	ML_7022f_Basil_H3K27Ac_CSpeaks_peak_207	103	.	4.43122	13.25038	10.39972	106
ABDC02051677.1	6284	6514	ML_7022f_Basil_H3K27Ac_CSpeaks_peak_208	60	.	5.88740	8.61997	6.01785	51
ABDC02051678.1	3230	3509	ML_7022f_Basil_H3K27Ac_CSpeaks_peak_209	60	.	5.53487	8.64727	6.04381	112
ABDC02051698.1	593	910	ML_7022f_Basil_H3K27Ac_CSpeaks_peak_210	188	.	5.35272	21.96728	18.80397	178
ABDC02051720.1	756	972	ML_7022f_Basil_H3K27Ac_CSpeaks_peak_211	60	.	5.88740	8.61997	6.01785	93
ABDC02051720.1	1777	1935	ML_7022f_Basil_H3K27Ac_CSpeaks_peak_212	50	.	5.22933	7.56827	5.05330	63
ABDC02051744.1	1933	2265	ML_7022f_Basil_H3K27Ac_CSpeaks_peak_213	70	.	6.42262	9.76299	7.09205	86
ABDC02051744.1	2637	3199	ML_7022f_Basil_H3K27Ac_CSpeaks_peak_214	158	.	5.70282	18.89068	15.82619	365
ABDC02051841.1	5021	5171	ML_7022f_Basil_H3K27Ac_CSpeaks_peak_215	45	.	3.67468	7.01251	4.54398	57
ABDC02051972.1	521	764	ML_7022f_Basil_H3K27Ac_CSpeaks_peak_216	70	.	5.96063	9.66648	7.00102	57
ABDC02052186.1	152	738	ML_7022f_Basil_H3K27Ac_CSpeaks_peak_217	48	.	2.78637	7.32325	4.82504	106
ABDC02052212.1	862	2183	ML_7022f_Basil_H3K27Ac_CSpeaks_peak_218	309	.	5.57660	34.54547	30.98604	518
ABDC02052255.1	48	414	ML_7022f_Basil_H3K27Ac_CSpeaks_peak_219	180	.	9.57084	21.22136	18.08043	105
ABDC02052399.1	26	253	ML_7022f_Basil_H3K27Ac_CSpeaks_peak_220	66	.	3.52654	9.30090	6.65448	91
ABDC02052399.1	439	697	ML_7022f_Basil_H3K27Ac_CSpeaks_peak_221	50	.	3.17388	7.52606	5.01379	189
ABDC02052399.1	1027	1318	ML_7022f_Basil_H3K27Ac_CSpeaks_peak_222	37	.	3.28611	6.13266	3.74512	53
ABDC02052418.1	1962	2218	ML_7022f_Basil_H3K27Ac_CSpeaks_peak_223	26	.	3.22847	4.95628	2.68723	25
ABDC02052435.1	850	1178	ML_7022f_Basil_H3K27Ac_CSpeaks_peak_224	107	.	3.62849	13.59092	10.71954	185
ABDC02052435.1	1403	1908	ML_7022f_Basil_H3K27Ac_CSpeaks_peak_225	61	.	2.76684	8.76427	6.15581	117
ABDC02052852.1	536	744	ML_7022f_Basil_H3K27Ac_CSpeaks_peak_226	53	.	3.04664	7.91401	5.36750	83
ABDC02052852.1	1741	1926	ML_7022f_Basil_H3K27Ac_CSpeaks_peak_227	43	.	3.12792	6.77447	4.32209	95
ABDC02053502.1	1397	1780	ML_7022f_Basil_H3K27Ac_CSpeaks_peak_228	97	.	4.53301	12.60803	9.78291	240
ABDC02053531.1	1466	1629	ML_7022f_Basil_H3K27Ac_CSpeaks_peak_229	50	.	4.87218	7.57493	5.05537	101
ABDC02053554.1	737	1912	ML_7022f_Basil_H3K27Ac_CSpeaks_peak_230	318	.	12.31360	35.45250	31.86327	869
ABDC02053588.1	598	841	ML_7022f_Basil_H3K27Ac_CSpeaks_peak_231	79	.	6.38639	10.71527	7.98493	145
ABDC02053622.1	102	272	ML_7022f_Basil_H3K27Ac_CSpeaks_peak_232	27	.	3.74783	4.99142	2.71509	66
ABDC02053678.1	645	1031	ML_7022f_Basil_H3K27Ac_CSpeaks_peak_233	281	.	8.32692	31.64323	28.17689	137
ABDC02053887.1	356	601	ML_7022f_Basil_H3K27Ac_CSpeaks_peak_234	70	.	6.42262	9.76299	7.09205	132
ABDC02053942.1	716	929	ML_7022f_Basil_H3K27Ac_CSpeaks_peak_235	30	.	2.55525	5.38584	3.07619	104
ABDC02054100.1	742	1088	ML_7022f_Basil_H3K27Ac_CSpeaks_peak_236	160	.	8.99480	19.15329	16.07875	273
ABDC02054129.1	772	1084	ML_7022f_Basil_H3K27Ac_CSpeaks_peak_237	32	.	3.71183	5.61836	3.27594	177
ABDC02054131.1	449	617	ML_7022f_Basil_H3K27Ac_CSpeaks_peak_238	106	.	7.12088	13.54918	10.67888	114
ABDC02054136.1	1013	1163	ML_7022f_Basil_H3K27Ac_CSpeaks_peak_239	50	.	4.87218	7.57493	5.05537	105
ABDC02054136.1	1304	1604	ML_7022f_Basil_H3K27Ac_CSpeaks_peak_240	96	.	6.74610	12.49062	9.67335	84
ABDC02054289.1	750	898	ML_7022f_Basil_H3K27Ac_CSpeaks_peak_241	42	.	2.50947	6.66334	4.22164	86
ABDC02054359.1	425	604	ML_7022f_Basil_H3K27Ac_CSpeaks_peak_242	40	.	4.81696	6.44933	4.02472	63
ABDC02054433.1	2543	2721	ML_7022f_Basil_H3K27Ac_CSpeaks_peak_243	64	.	4.25489	9.13178	6.49953	83
ABDC02054454.1	691	953	ML_7022f_Basil_H3K27Ac_CSpeaks_peak_244	30	.	2.70368	5.37748	3.06937	185
ABDC02054470.1	533	680	ML_7022f_Basil_H3K27Ac_CSpeaks_peak_245	77	.	4.41750	10.42111	7.71450	101
ABDC02054638.1	1320	1848	ML_7022f_Basil_H3K27Ac_CSpeaks_peak_246	71	.	4.44830	9.87720	7.19376	417
ABDC02054714.1	2347	2527	ML_7022f_Basil_H3K27Ac_CSpeaks_peak_247	70	.	6.42262	9.76299	7.09205	96
ABDC02054721.1	18	404	ML_7022f_Basil_H3K27Ac_CSpeaks_peak_248	50	.	5.35218	7.51426	5.00439	84
ABDC02054734.1	1170	1317	ML_7022f_Basil_H3K27Ac_CSpeaks_peak_249	27	.	3.74783	4.99142	2.71509	115
ABDC02054738.1	181	604	ML_7022f_Basil_H3K27Ac_CSpeaks_peak_250	267	.	6.42327	30.20574	26.78386	203
ABDC02054753.1	246	645	ML_7022f_Basil_H3K27Ac_CSpeaks_peak_251	59	.	4.38150	8.51330	5.92123	283
ABDC02054777.1	41	396	ML_7022f_Basil_H3K27Ac_CSpeaks_peak_252	71	.	4.16346	9.78788	7.11208	104
ABDC02054820.1	9	451	ML_7022f_Basil_H3K27Ac_CSpeaks_peak_253	39	.	3.99736	6.37214	3.95621	343
ABDC02054821.1	684	887	ML_7022f_Basil_H3K27Ac_CSpeaks_peak_254	76	.	5.31487	10.33956	7.63574	104
ABDC02054921.1	955	1159	ML_7022f_Basil_H3K27Ac_CSpeaks_peak_255	39	.	3.99736	6.37214	3.95621	119
ABDC02054938.1	2840	3177	ML_7022f_Basil_H3K27Ac_CSpeaks_peak_256	71	.	4.16346	9.78788	7.11208	230
ABDC02054938.1	4112	4297	ML_7022f_Basil_H3K27Ac_CSpeaks_peak_257	46	.	4.28289	7.15510	4.66696	89
ABDC02055089.1	242	539	ML_7022f_Basil_H3K27Ac_CSpeaks_peak_258	15	.	1.99829	3.59464	1.50045	158
ABDC02055100.1	1321	1481	ML_7022f_Basil_H3K27Ac_CSpeaks_peak_259	50	.	5.35218	7.51426	5.00439	94
ABDC02055337.1	674	1078	ML_7022f_Basil_H3K27Ac_CSpeaks_peak_260	217	.	6.72640	24.96823	21.70893	282
ABDC02055350.1	167	565	ML_7022f_Basil_H3K27Ac_CSpeaks_peak_261	28	.	2.01349	5.17375	2.87979	383
ABDC02055500.1	158	350	ML_7022f_Basil_H3K27Ac_CSpeaks_peak_262	19	.	2.66461	4.15653	1.99535	6
ABDC02055527.1	3274	3766	ML_7022f_Basil_H3K27Ac_CSpeaks_peak_263	84	.	4.24056	11.16583	8.41543	365
ABDC02055527.1	3939	4141	ML_7022f_Basil_H3K27Ac_CSpeaks_peak_264	54	.	4.29805	8.04874	5.49184	120
ABDC02055527.1	5431	5825	ML_7022f_Basil_H3K27Ac_CSpeaks_peak_265	59	.	4.38150	8.51330	5.92123	264
ABDC02055527.1	6192	6369	ML_7022f_Basil_H3K27Ac_CSpeaks_peak_266	32	.	2.67636	5.61792	3.27594	107
ABDC02055577.1	21338	21729	ML_7022f_Basil_H3K27Ac_CSpeaks_peak_267	413	.	9.12310	45.23186	41.30801	133
ABDC02055948.1	1604	2054	ML_7022f_Basil_H3K27Ac_CSpeaks_peak_268	63	.	2.74762	9.00532	6.38512	250
ABDC02055966.1	2964	3464	ML_7022f_Basil_H3K27Ac_CSpeaks_peak_269	69	.	5.13946	9.66209	6.99731	123
ABDC02055981.1	234	546	ML_7022f_Basil_H3K27Ac_CSpeaks_peak_270	143	.	6.18893	17.32691	14.31493	173
ABDC02056118.1	303	553	ML_7022f_Basil_H3K27Ac_CSpeaks_peak_271	44	.	2.85008	6.85949	4.40237	141
ABDC02056140.1	3053	3374	ML_7022f_Basil_H3K27Ac_CSpeaks_peak_272	70	.	6.42262	9.76299	7.09205	107
ABDC02056178.1	328	475	ML_7022f_Basil_H3K27Ac_CSpeaks_peak_273	31	.	4.28174	5.42932	3.11037	97
ABDC02056196.1	2700	3291	ML_7022f_Basil_H3K27Ac_CSpeaks_peak_274	548	.	6.78653	59.33598	54.89131	270
ABDC02056203.1	1398	1616	ML_7022f_Basil_H3K27Ac_CSpeaks_peak_275	94	.	5.02851	12.21955	9.41413	132
ABDC02056227.1	618	795	ML_7022f_Basil_H3K27Ac_CSpeaks_peak_276	60	.	5.88740	8.61997	6.01785	115
ABDC02056227.1	1068	1226	ML_7022f_Basil_H3K27Ac_CSpeaks_peak_277	60	.	5.88740	8.61997	6.01785	55
ABDC02056274.1	3613	4144	ML_7022f_Basil_H3K27Ac_CSpeaks_peak_278	540	.	13.53829	58.45004	54.03619	331
ABDC02056278.1	695	940	ML_7022f_Basil_H3K27Ac_CSpeaks_peak_279	36	.	4.54338	6.01673	3.63635	133
KQ052968.1	124074	124313	ML_7022f_Basil_H3K27Ac_CSpeaks_peak_280	26	.	3.22847	4.95628	2.68723	24
KQ052968.1	419420	419628	ML_7022f_Basil_H3K27Ac_CSpeaks_peak_281	39	.	3.68968	6.30360	3.90024	118
KQ052968.1	420483	420676	ML_7022f_Basil_H3K27Ac_CSpeaks_peak_282	51	.	5.10911	7.65976	5.13619	119
KQ052968.1	2457143	2457503	ML_7022f_Basil_H3K27Ac_CSpeaks_peak_283	50	.	4.87218	7.57493	5.05537	311
KQ052968.1	2494851	2495227	ML_7022f_Basil_H3K27Ac_CSpeaks_peak_284	224	.	7.30031	25.69843	22.41983	145
KQ052968.1	2548200	2548763	ML_7022f_Basil_H3K27Ac_CSpeaks_peak_285	138	.	8.24524	16.85317	13.85720	252
KQ052968.1	2782023	2782272	ML_7022f_Basil_H3K27Ac_CSpeaks_peak_286	76	.	3.10845	10.34656	7.64251	89
KQ052968.1	2807270	2807928	ML_7022f_Basil_H3K27Ac_CSpeaks_peak_287	709	.	12.77234	76.05966	70.98425	247
KQ052968.1	2950758	2951249	ML_7022f_Basil_H3K27Ac_CSpeaks_peak_288	256	.	6.58287	29.02501	25.63921	351
KQ052968.1	3036209	3036445	ML_7022f_Basil_H3K27Ac_CSpeaks_peak_289	41	.	3.21697	6.60228	4.16351	163
KQ052968.1	3074895	3075149	ML_7022f_Basil_H3K27Ac_CSpeaks_peak_290	32	.	3.71183	5.61836	3.27594	84
KQ052968.1	3217429	3217959	ML_7022f_Basil_H3K27Ac_CSpeaks_peak_291	337	.	8.62734	37.42058	33.76583	389
KQ052968.1	3845188	3845397	ML_7022f_Basil_H3K27Ac_CSpeaks_peak_292	13	.	2.51425	3.39408	1.35016	3
KQ052968.1	3923222	3923504	ML_7022f_Basil_H3K27Ac_CSpeaks_peak_293	53	.	3.04664	7.91401	5.36750	174
KQ052968.1	3923617	3923805	ML_7022f_Basil_H3K27Ac_CSpeaks_peak_294	64	.	3.52190	9.04752	6.42599	70
KQ052968.1	4023053	4023217	ML_7022f_Basil_H3K27Ac_CSpeaks_peak_295	26	.	3.42631	4.89578	2.63934	88
KQ052968.1	4062858	4063184	ML_7022f_Basil_H3K27Ac_CSpeaks_peak_296	16	.	2.24814	3.78442	1.66630	192
KQ052968.1	4126995	4127148	ML_7022f_Basil_H3K27Ac_CSpeaks_peak_297	60	.	5.88740	8.61997	6.01785	97
KQ052968.1	4154788	4155605	ML_7022f_Basil_H3K27Ac_CSpeaks_peak_298	188	.	5.35272	21.96728	18.80397	289
KQ052968.1	4240810	4242036	ML_7022f_Basil_H3K27Ac_CSpeaks_peak_299	743	.	13.16333	79.58761	74.37987	334
KQ052968.1	4317022	4317238	ML_7022f_Basil_H3K27Ac_CSpeaks_peak_300	79	.	6.38639	10.71527	7.98493	112
KQ052968.1	4319654	4319909	ML_7022f_Basil_H3K27Ac_CSpeaks_peak_301	81	.	5.07331	10.92003	8.17996	90
KQ052968.1	4327969	4328220	ML_7022f_Basil_H3K27Ac_CSpeaks_peak_302	26	.	3.42631	4.89578	2.63934	187
KQ052968.1	4350573	4351305	ML_7022f_Basil_H3K27Ac_CSpeaks_peak_303	254	.	5.36385	28.80596	25.42811	598
KQ052968.1	4351453	4352204	ML_7022f_Basil_H3K27Ac_CSpeaks_peak_304	114	.	4.57646	14.34186	11.44320	111
KQ052968.1	4429914	4430079	ML_7022f_Basil_H3K27Ac_CSpeaks_peak_305	71	.	4.44830	9.87720	7.19376	62
KQ052968.1	4431270	4431439	ML_7022f_Basil_H3K27Ac_CSpeaks_peak_306	78	.	5.61266	10.52301	7.80594	99
KQ052968.1	4487633	4488365	ML_7022f_Basil_H3K27Ac_CSpeaks_peak_307	64	.	3.80188	9.11238	6.48342	559
KQ052968.1	4505830	4506307	ML_7022f_Basil_H3K27Ac_CSpeaks_peak_308	182	.	9.07787	21.42547	18.28116	151
KQ052968.1	4506706	4506954	ML_7022f_Basil_H3K27Ac_CSpeaks_peak_309	86	.	5.71051	11.45129	8.68184	114
KQ052968.1	4507835	4508178	ML_7022f_Basil_H3K27Ac_CSpeaks_peak_310	272	.	10.84998	30.63954	27.20260	206
KQ052968.1	4532561	4532708	ML_7022f_Basil_H3K27Ac_CSpeaks_peak_311	40	.	4.81696	6.44933	4.02472	109
KQ052968.1	4540615	4540889	ML_7022f_Basil_H3K27Ac_CSpeaks_peak_312	60	.	5.88740	8.61997	6.01785	128
KQ052968.1	4551519	4551742	ML_7022f_Basil_H3K27Ac_CSpeaks_peak_313	93	.	7.49305	12.14969	9.34820	97
KQ052968.1	4580244	4580572	ML_7022f_Basil_H3K27Ac_CSpeaks_peak_314	50	.	5.35218	7.51426	5.00439	199
KQ052968.1	4632717	4632864	ML_7022f_Basil_H3K27Ac_CSpeaks_peak_315	31	.	4.28174	5.42932	3.11037	61
KQ052968.1	4731641	4731875	ML_7022f_Basil_H3K27Ac_CSpeaks_peak_316	21	.	3.59368	4.36714	2.17255	19
KQ052968.1	4733266	4733665	ML_7022f_Basil_H3K27Ac_CSpeaks_peak_317	47	.	5.20942	7.28553	4.78964	325
KQ052968.1	4733773	4734117	ML_7022f_Basil_H3K27Ac_CSpeaks_peak_318	29	.	4.16754	5.24984	2.95103	48
KQ052968.1	4758001	4758165	ML_7022f_Basil_H3K27Ac_CSpeaks_peak_319	60	.	5.70473	8.60797	6.00949	70
KQ052968.1	4761859	4762023	ML_7022f_Basil_H3K27Ac_CSpeaks_peak_320	106	.	5.76513	13.49833	10.63272	122
KQ052968.1	4801608	4801844	ML_7022f_Basil_H3K27Ac_CSpeaks_peak_321	59	.	4.38150	8.51330	5.92123	131
KQ052968.1	4811366	4811673	ML_7022f_Basil_H3K27Ac_CSpeaks_peak_322	57	.	4.28587	8.31695	5.74713	234
KQ052968.1	4816321	4816614	ML_7022f_Basil_H3K27Ac_CSpeaks_peak_323	54	.	5.51885	8.02798	5.47241	228
KQ052968.1	4941354	4941709	ML_7022f_Basil_H3K27Ac_CSpeaks_peak_324	121	.	8.58193	15.09514	12.16809	204
KQ052968.1	4972441	4972620	ML_7022f_Basil_H3K27Ac_CSpeaks_peak_325	98	.	5.94998	12.68728	9.85755	86
KQ052968.1	4972873	4973088	ML_7022f_Basil_H3K27Ac_CSpeaks_peak_326	131	.	5.85849	16.10579	13.13781	134
KQ052968.1	4973196	4973349	ML_7022f_Basil_H3K27Ac_CSpeaks_peak_327	49	.	3.85895	7.41537	4.91217	72
KQ052968.1	5024039	5024860	ML_7022f_Basil_H3K27Ac_CSpeaks_peak_328	315	.	5.46781	35.08566	31.51246	418
KQ052968.1	5044359	5044902	ML_7022f_Basil_H3K27Ac_CSpeaks_peak_329	173	.	9.15751	20.49347	17.37569	363
KQ052968.1	5055377	5055861	ML_7022f_Basil_H3K27Ac_CSpeaks_peak_330	40	.	4.21472	6.48355	4.05355	435
KQ052968.1	5070644	5070964	ML_7022f_Basil_H3K27Ac_CSpeaks_peak_331	68	.	5.62175	9.45976	6.80487	205
KQ052968.1	5102524	5103079	ML_7022f_Basil_H3K27Ac_CSpeaks_peak_332	81	.	3.45164	10.92267	8.18199	417
KQ052968.1	5113017	5113469	ML_7022f_Basil_H3K27Ac_CSpeaks_peak_333	144	.	4.71040	17.42483	14.40823	225
KQ052968.1	5133503	5134340	ML_7022f_Basil_H3K27Ac_CSpeaks_peak_334	370	.	10.63723	40.77089	37.00454	700
KQ052968.1	5223203	5224115	ML_7022f_Basil_H3K27Ac_CSpeaks_peak_335	473	.	7.76807	51.51517	47.36306	404
KQ052968.1	5240149	5240341	ML_7022f_Basil_H3K27Ac_CSpeaks_peak_336	85	.	3.74691	11.28056	8.52167	129
KQ052968.1	5247681	5247872	ML_7022f_Basil_H3K27Ac_CSpeaks_peak_337	26	.	2.77830	4.91408	2.65342	95
KQ052968.1	5371082	5371513	ML_7022f_Basil_H3K27Ac_CSpeaks_peak_338	84	.	3.87919	11.20126	8.44862	297
KQ052968.1	5418523	5418730	ML_7022f_Basil_H3K27Ac_CSpeaks_peak_339	61	.	4.98903	8.71829	6.11118	93
KQ052968.1	5418922	5419106	ML_7022f_Basil_H3K27Ac_CSpeaks_peak_340	86	.	5.92447	11.46074	8.68764	76
KQ052968.1	5420551	5420885	ML_7022f_Basil_H3K27Ac_CSpeaks_peak_341	71	.	5.63539	9.83593	7.15652	203
KQ052968.1	5422004	5422554	ML_7022f_Basil_H3K27Ac_CSpeaks_peak_342	49	.	5.13946	7.42615	4.92274	333
KQ052968.1	5433381	5434084	ML_7022f_Basil_H3K27Ac_CSpeaks_peak_343	52	.	2.73840	7.80100	5.26194	228
KQ052968.1	5466381	5466675	ML_7022f_Basil_H3K27Ac_CSpeaks_peak_344	64	.	4.25489	9.13178	6.49953	183
KQ052968.1	5584353	5584603	ML_7022f_Basil_H3K27Ac_CSpeaks_peak_345	124	.	3.86513	15.44075	12.49817	160
KQ052968.1	5587688	5588040	ML_7022f_Basil_H3K27Ac_CSpeaks_peak_346	39	.	3.68968	6.30360	3.90024	90
KQ052968.1	5602137	5602349	ML_7022f_Basil_H3K27Ac_CSpeaks_peak_347	75	.	2.67534	10.23163	7.53175	146
KQ052968.1	5707604	5707783	ML_7022f_Basil_H3K27Ac_CSpeaks_peak_348	39	.	3.99736	6.37214	3.95621	58
KQ052968.1	5709010	5709360	ML_7022f_Basil_H3K27Ac_CSpeaks_peak_349	205	.	9.13682	23.72583	20.50890	226
KQ052968.1	5726916	5727182	ML_7022f_Basil_H3K27Ac_CSpeaks_peak_350	58	.	5.00234	8.41616	5.83582	204
KQ052968.1	6226206	6226790	ML_7022f_Basil_H3K27Ac_CSpeaks_peak_351	14	.	2.08915	3.52361	1.45751	479
KQ052968.1	6308488	6308655	ML_7022f_Basil_H3K27Ac_CSpeaks_peak_352	73	.	5.13862	10.00593	7.31729	125
KQ052968.1	6391857	6392934	ML_7022f_Basil_H3K27Ac_CSpeaks_peak_353	243	.	7.49318	27.71776	24.37418	880
KQ052968.1	6403059	6403206	ML_7022f_Basil_H3K27Ac_CSpeaks_peak_354	31	.	4.28174	5.42932	3.11037	71
KQ052968.1	6472728	6473013	ML_7022f_Basil_H3K27Ac_CSpeaks_peak_355	39	.	3.68968	6.30360	3.90024	106
KQ052968.1	6681936	6682224	ML_7022f_Basil_H3K27Ac_CSpeaks_peak_356	30	.	4.22147	5.33438	3.02895	200
KQ052968.1	6883036	6883429	ML_7022f_Basil_H3K27Ac_CSpeaks_peak_357	78	.	5.42499	10.54571	7.82453	90
KQ052968.1	6903901	6904148	ML_7022f_Basil_H3K27Ac_CSpeaks_peak_358	39	.	3.68968	6.30360	3.90024	56
KQ052968.1	6944438	6944896	ML_7022f_Basil_H3K27Ac_CSpeaks_peak_359	446	.	10.99153	48.71716	44.66902	262
KQ052968.1	6999693	7000206	ML_7022f_Basil_H3K27Ac_CSpeaks_peak_360	48	.	2.56921	7.36558	4.86417	325
KQ052968.1	7151246	7151639	ML_7022f_Basil_H3K27Ac_CSpeaks_peak_361	404	.	13.99076	44.32984	40.43446	282
KQ052968.1	7151782	7152193	ML_7022f_Basil_H3K27Ac_CSpeaks_peak_362	185	.	9.50972	21.66133	18.50691	229
KQ052968.1	7677274	7677421	ML_7022f_Basil_H3K27Ac_CSpeaks_peak_363	22	.	3.74653	4.45932	2.24621	97
KQ052968.1	7686588	7687046	ML_7022f_Basil_H3K27Ac_CSpeaks_peak_364	97	.	4.11429	12.53249	9.71309	356
KQ052968.1	7698677	7698880	ML_7022f_Basil_H3K27Ac_CSpeaks_peak_365	86	.	7.06747	11.45439	8.68278	107
KQ052968.1	7720643	7720987	ML_7022f_Basil_H3K27Ac_CSpeaks_peak_366	113	.	8.08169	14.27568	11.38252	207
KQ052968.1	7725935	7726133	ML_7022f_Basil_H3K27Ac_CSpeaks_peak_367	107	.	6.22043	13.62041	10.74839	133
KQ052968.1	7726573	7726935	ML_7022f_Basil_H3K27Ac_CSpeaks_peak_368	183	.	5.52491	21.45258	18.30394	130
KQ052968.1	7729264	7729759	ML_7022f_Basil_H3K27Ac_CSpeaks_peak_369	114	.	5.99574	14.39234	11.49092	366
KQ052968.1	7731929	7732156	ML_7022f_Basil_H3K27Ac_CSpeaks_peak_370	97	.	5.53453	12.62115	9.79344	126
KQ052968.1	7732307	7732597	ML_7022f_Basil_H3K27Ac_CSpeaks_peak_371	81	.	4.75602	10.90466	8.16853	181
KQ052968.1	7732993	7733148	ML_7022f_Basil_H3K27Ac_CSpeaks_peak_372	81	.	5.07331	10.92003	8.17996	76
KQ052968.1	7737073	7737636	ML_7022f_Basil_H3K27Ac_CSpeaks_peak_373	137	.	4.60334	16.70038	13.71152	179
KQ052968.1	7738190	7738569	ML_7022f_Basil_H3K27Ac_CSpeaks_peak_374	64	.	3.80188	9.11238	6.48342	87
KQ052968.1	7740326	7740588	ML_7022f_Basil_H3K27Ac_CSpeaks_peak_375	39	.	2.61750	6.35767	3.94683	124
KQ052968.1	7740992	7741351	ML_7022f_Basil_H3K27Ac_CSpeaks_peak_376	71	.	4.44830	9.87720	7.19376	106
KQ052968.1	8371838	8372547	ML_7022f_Basil_H3K27Ac_CSpeaks_peak_377	688	.	20.72289	73.88728	68.88848	304
KQ052968.1	8433463	8433970	ML_7022f_Basil_H3K27Ac_CSpeaks_peak_378	238	.	9.99340	27.12780	23.80239	175
KQ052968.1	8520084	8520411	ML_7022f_Basil_H3K27Ac_CSpeaks_peak_379	113	.	6.56709	14.28979	11.39429	192
KQ052968.1	8552703	8552872	ML_7022f_Basil_H3K27Ac_CSpeaks_peak_380	24	.	3.52212	4.63414	2.40586	57
KQ052968.1	8787118	8787489	ML_7022f_Basil_H3K27Ac_CSpeaks_peak_381	84	.	4.24056	11.16583	8.41543	256
KQ052968.1	8794045	8794377	ML_7022f_Basil_H3K27Ac_CSpeaks_peak_382	109	.	5.41532	13.86302	10.98497	138
KQ052968.1	8828039	8828289	ML_7022f_Basil_H3K27Ac_CSpeaks_peak_383	26	.	3.42631	4.89578	2.63934	33
KQ052968.1	8879341	8879745	ML_7022f_Basil_H3K27Ac_CSpeaks_peak_384	262	.	7.99384	29.65089	26.24682	135
KQ052968.1	8888528	8888972	ML_7022f_Basil_H3K27Ac_CSpeaks_peak_385	136	.	6.84807	16.61075	13.62642	250
KQ052968.1	8889072	8889365	ML_7022f_Basil_H3K27Ac_CSpeaks_peak_386	182	.	6.14149	21.43491	18.28895	100
KQ052968.1	8925793	8926615	ML_7022f_Basil_H3K27Ac_CSpeaks_peak_387	229	.	8.76300	26.24412	22.94606	357
KQ052968.1	8935638	8936573	ML_7022f_Basil_H3K27Ac_CSpeaks_peak_388	447	.	11.99106	48.82762	44.77278	589
KQ052968.1	8982991	8983138	ML_7022f_Basil_H3K27Ac_CSpeaks_peak_389	126	.	8.09271	15.63932	12.68944	87
KQ052968.1	9038126	9038473	ML_7022f_Basil_H3K27Ac_CSpeaks_peak_390	66	.	4.61210	9.29505	6.65009	98
KQ052968.1	9054591	9054820	ML_7022f_Basil_H3K27Ac_CSpeaks_peak_391	14	.	2.85526	3.55385	1.46169	70
KQ052968.1	9159127	9159288	ML_7022f_Basil_H3K27Ac_CSpeaks_peak_392	41	.	4.75394	6.56574	4.13049	93
KQ052968.1	9197175	9197468	ML_7022f_Basil_H3K27Ac_CSpeaks_peak_393	22	.	3.74653	4.45932	2.24621	203
KQ052968.1	9240131	9240311	ML_7022f_Basil_H3K27Ac_CSpeaks_peak_394	86	.	4.83510	11.42177	8.65608	84
KQ052968.1	9240458	9240660	ML_7022f_Basil_H3K27Ac_CSpeaks_peak_395	84	.	4.37843	11.24277	8.48610	67
KQ052968.1	9245787	9246023	ML_7022f_Basil_H3K27Ac_CSpeaks_peak_396	79	.	4.64170	10.64076	7.91469	126
KQ052968.1	9247017	9247250	ML_7022f_Basil_H3K27Ac_CSpeaks_peak_397	45	.	3.05633	6.96449	4.50300	45
KQ052968.1	9249768	9250003	ML_7022f_Basil_H3K27Ac_CSpeaks_peak_398	44	.	4.62611	6.88660	4.42793	102
KQ052968.1	9252498	9253112	ML_7022f_Basil_H3K27Ac_CSpeaks_peak_399	230	.	8.81556	26.36160	23.06152	380
KQ052968.1	9363154	9363487	ML_7022f_Basil_H3K27Ac_CSpeaks_peak_400	61	.	5.39713	8.74951	6.14159	87
KQ052968.1	9625043	9625582	ML_7022f_Basil_H3K27Ac_CSpeaks_peak_401	165	.	7.60896	19.59604	16.50782	350
KQ052968.1	9629421	9629580	ML_7022f_Basil_H3K27Ac_CSpeaks_peak_402	61	.	4.85394	8.80158	6.18851	51
KQ052968.1	9673780	9674380	ML_7022f_Basil_H3K27Ac_CSpeaks_peak_403	448	.	10.23582	48.93463	44.87514	376
KQ052968.1	9735368	9735616	ML_7022f_Basil_H3K27Ac_CSpeaks_peak_404	150	.	6.91816	18.12498	15.08527	130
KQ052968.1	9736251	9736462	ML_7022f_Basil_H3K27Ac_CSpeaks_peak_405	65	.	3.64924	9.18911	6.55114	70
KQ052968.1	9865303	9865959	ML_7022f_Basil_H3K27Ac_CSpeaks_peak_406	473	.	9.90508	51.48650	47.33583	304
KQ052968.1	10122371	10122792	ML_7022f_Basil_H3K27Ac_CSpeaks_peak_407	89	.	5.30392	11.76147	8.97926	219
KQ052968.1	10304872	10305019	ML_7022f_Basil_H3K27Ac_CSpeaks_peak_408	31	.	4.28174	5.42932	3.11037	57
KQ052968.1	10309837	10310243	ML_7022f_Basil_H3K27Ac_CSpeaks_peak_409	66	.	4.61210	9.29505	6.65009	243
KQ052968.1	10412539	10413047	ML_7022f_Basil_H3K27Ac_CSpeaks_peak_410	106	.	5.76513	13.49833	10.63272	357
KQ052968.1	10422521	10423000	ML_7022f_Basil_H3K27Ac_CSpeaks_peak_411	79	.	3.63985	10.65406	7.92646	375
KQ052968.1	10423449	10423610	ML_7022f_Basil_H3K27Ac_CSpeaks_peak_412	24	.	3.42996	4.69107	2.45521	48
KQ052968.1	10438640	10438813	ML_7022f_Basil_H3K27Ac_CSpeaks_peak_413	50	.	4.87218	7.57493	5.05537	45
KQ052968.1	10440708	10440994	ML_7022f_Basil_H3K27Ac_CSpeaks_peak_414	13	.	2.02645	3.41951	1.37146	283
KQ052968.1	10444011	10444253	ML_7022f_Basil_H3K27Ac_CSpeaks_peak_415	43	.	4.73276	6.78440	4.33034	139
KQ052968.1	10446450	10446672	ML_7022f_Basil_H3K27Ac_CSpeaks_peak_416	117	.	4.46694	14.61891	11.70966	126
KQ052968.1	10448165	10448354	ML_7022f_Basil_H3K27Ac_CSpeaks_peak_417	42	.	4.49740	6.67883	4.23274	88
KQ052968.1	10459446	10459738	ML_7022f_Basil_H3K27Ac_CSpeaks_peak_418	29	.	4.04289	5.23935	2.94118	113
KQ052968.1	10470052	10470199	ML_7022f_Basil_H3K27Ac_CSpeaks_peak_419	22	.	2.90106	4.49664	2.27702	145
KQ052968.1	10475435	10475664	ML_7022f_Basil_H3K27Ac_CSpeaks_peak_420	75	.	6.56265	10.29774	7.59553	137
KQ052968.1	10478403	10478656	ML_7022f_Basil_H3K27Ac_CSpeaks_peak_421	69	.	5.13946	9.66209	6.99731	112
KQ052968.1	10652941	10653142	ML_7022f_Basil_H3K27Ac_CSpeaks_peak_422	27	.	3.74783	4.99142	2.71509	85
KQ052968.1	10679753	10680233	ML_7022f_Basil_H3K27Ac_CSpeaks_peak_423	114	.	5.99574	14.39234	11.49092	101
KQ052968.1	10714233	10714411	ML_7022f_Basil_H3K27Ac_CSpeaks_peak_424	60	.	3.08831	8.65903	6.05481	97
KQ052968.1	10757013	10757507	ML_7022f_Basil_H3K27Ac_CSpeaks_peak_425	187	.	7.15595	21.95262	18.79088	313
KQ052968.1	10757730	10757882	ML_7022f_Basil_H3K27Ac_CSpeaks_peak_426	36	.	3.78635	5.99361	3.61611	81
KQ052968.1	10758058	10758487	ML_7022f_Basil_H3K27Ac_CSpeaks_peak_427	40	.	3.33077	6.45577	4.02788	109
KQ052968.1	10764668	10764836	ML_7022f_Basil_H3K27Ac_CSpeaks_peak_428	108	.	6.08717	13.76665	10.89226	99
KQ052968.1	10765004	10765225	ML_7022f_Basil_H3K27Ac_CSpeaks_peak_429	43	.	3.59069	6.82592	4.37110	155
KQ052968.1	10802220	10802593	ML_7022f_Basil_H3K27Ac_CSpeaks_peak_430	97	.	4.11429	12.53249	9.71309	207
KQ052968.1	10808194	10808352	ML_7022f_Basil_H3K27Ac_CSpeaks_peak_431	50	.	5.35218	7.51426	5.00439	100
KQ052968.1	10837575	10838256	ML_7022f_Basil_H3K27Ac_CSpeaks_peak_432	327	.	7.17265	36.40595	32.78402	217
KQ052968.1	10863838	10864175	ML_7022f_Basil_H3K27Ac_CSpeaks_peak_433	284	.	6.63738	31.94318	28.46561	122
KQ052968.1	10934907	10935062	ML_7022f_Basil_H3K27Ac_CSpeaks_peak_434	66	.	4.61210	9.29505	6.65009	100
KQ052968.1	10970238	10971286	ML_7022f_Basil_H3K27Ac_CSpeaks_peak_435	332	.	6.63079	36.90500	33.26807	305
KQ052968.1	11145857	11146089	ML_7022f_Basil_H3K27Ac_CSpeaks_peak_436	127	.	7.87045	15.73146	12.77733	144
KQ052968.1	11244994	11245249	ML_7022f_Basil_H3K27Ac_CSpeaks_peak_437	60	.	5.88740	8.61997	6.01785	144
KQ052968.1	11330333	11330535	ML_7022f_Basil_H3K27Ac_CSpeaks_peak_438	30	.	4.11081	5.34420	3.03846	63
KQ052968.1	11331750	11331999	ML_7022f_Basil_H3K27Ac_CSpeaks_peak_439	19	.	2.47627	4.14955	1.99151	55
KQ052968.1	11339424	11339624	ML_7022f_Basil_H3K27Ac_CSpeaks_peak_440	25	.	3.64816	4.83403	2.58808	101
KQ052968.1	11342391	11342560	ML_7022f_Basil_H3K27Ac_CSpeaks_peak_441	30	.	2.70368	5.37748	3.06937	25
KQ052968.1	11342677	11342876	ML_7022f_Basil_H3K27Ac_CSpeaks_peak_442	50	.	3.57738	7.51932	5.00923	104
KQ052968.1	11383857	11384072	ML_7022f_Basil_H3K27Ac_CSpeaks_peak_443	30	.	2.55525	5.38584	3.07619	157
KQ052968.1	11384203	11384541	ML_7022f_Basil_H3K27Ac_CSpeaks_peak_444	44	.	3.41477	6.88318	4.42543	192
KQ052968.1	11454276	11454423	ML_7022f_Basil_H3K27Ac_CSpeaks_peak_445	45	.	5.04819	7.02926	4.55475	66
KQ052968.1	11524171	11524348	ML_7022f_Basil_H3K27Ac_CSpeaks_peak_446	34	.	4.12262	5.81672	3.45302	58
KQ052968.1	11553022	11553431	ML_7022f_Basil_H3K27Ac_CSpeaks_peak_447	34	.	4.12262	5.81672	3.45302	45
KQ052968.1	11670943	11671107	ML_7022f_Basil_H3K27Ac_CSpeaks_peak_448	68	.	5.62175	9.45976	6.80487	84
KQ052968.1	11704165	11704485	ML_7022f_Basil_H3K27Ac_CSpeaks_peak_449	46	.	3.49731	7.08449	4.60547	135
KQ052968.1	11859752	11859919	ML_7022f_Basil_H3K27Ac_CSpeaks_peak_450	55	.	5.39051	8.10769	5.54562	49
KQ052968.1	11900853	11901021	ML_7022f_Basil_H3K27Ac_CSpeaks_peak_451	32	.	3.71183	5.61836	3.27594	100
KQ052968.1	11905855	11906149	ML_7022f_Basil_H3K27Ac_CSpeaks_peak_452	40	.	4.81696	6.44933	4.02472	260
KQ052968.1	11928124	11928345	ML_7022f_Basil_H3K27Ac_CSpeaks_peak_453	60	.	5.88740	8.61997	6.01785	107
KQ052968.1	11934464	11934631	ML_7022f_Basil_H3K27Ac_CSpeaks_peak_454	86	.	7.06747	11.45439	8.68278	52
KQ052968.1	12319652	12319824	ML_7022f_Basil_H3K27Ac_CSpeaks_peak_455	40	.	4.81696	6.44933	4.02472	45
KQ052968.1	12338930	12339082	ML_7022f_Basil_H3K27Ac_CSpeaks_peak_456	36	.	4.54338	6.01673	3.63635	86
KQ052968.1	12522055	12522254	ML_7022f_Basil_H3K27Ac_CSpeaks_peak_457	20	.	2.19533	4.18379	2.02141	89
KQ052968.1	12547317	12547469	ML_7022f_Basil_H3K27Ac_CSpeaks_peak_458	32	.	3.71183	5.61836	3.27594	27
KQ052968.1	12651708	12651874	ML_7022f_Basil_H3K27Ac_CSpeaks_peak_459	52	.	3.50943	7.82276	5.27987	86
KQ052968.1	12773754	12773933	ML_7022f_Basil_H3K27Ac_CSpeaks_peak_460	60	.	5.88740	8.61997	6.01785	96
KQ052968.1	12783895	12784128	ML_7022f_Basil_H3K27Ac_CSpeaks_peak_461	142	.	7.42367	17.29341	14.28409	111
KQ052968.1	12853017	12853506	ML_7022f_Basil_H3K27Ac_CSpeaks_peak_462	170	.	4.72330	20.14226	17.03646	186
KQ052968.1	12892341	12892488	ML_7022f_Basil_H3K27Ac_CSpeaks_peak_463	35	.	4.05157	5.95034	3.57572	115
KQ052968.1	13185951	13186176	ML_7022f_Basil_H3K27Ac_CSpeaks_peak_464	23	.	2.16093	4.59711	2.37230	5
KQ052968.1	13205212	13205359	ML_7022f_Basil_H3K27Ac_CSpeaks_peak_465	27	.	3.87226	4.97640	2.70656	22
KQ052968.1	13206114	13206395	ML_7022f_Basil_H3K27Ac_CSpeaks_peak_466	114	.	7.36218	14.40144	11.49911	174
KQ052968.1	13206669	13206960	ML_7022f_Basil_H3K27Ac_CSpeaks_peak_467	39	.	3.48128	6.34815	3.93881	155
KQ052968.1	13208365	13208588	ML_7022f_Basil_H3K27Ac_CSpeaks_peak_468	142	.	7.42367	17.29341	14.28409	108
KQ052968.1	13214042	13214270	ML_7022f_Basil_H3K27Ac_CSpeaks_peak_469	38	.	3.35730	6.29711	3.89841	115
KQ052968.1	13214436	13214700	ML_7022f_Basil_H3K27Ac_CSpeaks_peak_470	91	.	3.85396	11.91908	9.12748	135
KQ052968.1	13215465	13215636	ML_7022f_Basil_H3K27Ac_CSpeaks_peak_471	64	.	3.80188	9.11238	6.48342	63
KQ052968.1	13249861	13250819	ML_7022f_Basil_H3K27Ac_CSpeaks_peak_472	183	.	8.56577	21.52371	18.37228	498
KQ052968.1	13282866	13283046	ML_7022f_Basil_H3K27Ac_CSpeaks_peak_473	14	.	2.23347	3.51373	1.44868	34
KQ052968.1	13284111	13284315	ML_7022f_Basil_H3K27Ac_CSpeaks_peak_474	37	.	4.19035	6.17879	3.78830	81
KQ052968.1	13284665	13285038	ML_7022f_Basil_H3K27Ac_CSpeaks_peak_475	29	.	2.99769	5.26094	2.95857	79
KQ052968.1	13320134	13320410	ML_7022f_Basil_H3K27Ac_CSpeaks_peak_476	31	.	2.92452	5.45672	3.13365	150
KQ052968.1	13329629	13329948	ML_7022f_Basil_H3K27Ac_CSpeaks_peak_477	97	.	5.53453	12.62115	9.79344	125
KQ052968.1	13339120	13339433	ML_7022f_Basil_H3K27Ac_CSpeaks_peak_478	78	.	5.42499	10.54571	7.82453	217
KQ052968.1	13383752	13383931	ML_7022f_Basil_H3K27Ac_CSpeaks_peak_479	45	.	5.01714	6.98012	4.51836	142
KQ052968.1	13384509	13384782	ML_7022f_Basil_H3K27Ac_CSpeaks_peak_480	20	.	3.14078	4.20672	2.02896	58
KQ052968.1	13400367	13401354	ML_7022f_Basil_H3K27Ac_CSpeaks_peak_481	184	.	6.50432	21.61861	18.46511	856
KQ052968.1	13409831	13410149	ML_7022f_Basil_H3K27Ac_CSpeaks_peak_482	55	.	5.39051	8.10769	5.54562	114
KQ052968.1	13512994	13513514	ML_7022f_Basil_H3K27Ac_CSpeaks_peak_483	283	.	6.08579	31.81305	28.34012	287
KQ052968.1	13542035	13542497	ML_7022f_Basil_H3K27Ac_CSpeaks_peak_484	315	.	5.99489	35.15715	31.58101	163
KQ052968.1	13576538	13577616	ML_7022f_Basil_H3K27Ac_CSpeaks_peak_485	417	.	9.79715	45.71542	41.77552	477
KQ052968.1	13652479	13652933	ML_7022f_Basil_H3K27Ac_CSpeaks_peak_486	225	.	9.91095	25.79908	22.51735	310
KQ052968.1	13661096	13661493	ML_7022f_Basil_H3K27Ac_CSpeaks_peak_487	170	.	4.72330	20.14226	17.03646	188
KQ052968.1	13783163	13783310	ML_7022f_Basil_H3K27Ac_CSpeaks_peak_488	80	.	4.30459	10.74276	8.01163	91
KQ052968.1	13800491	13801086	ML_7022f_Basil_H3K27Ac_CSpeaks_peak_489	224	.	6.28732	25.76525	22.48608	162
KQ052968.1	13846151	13846535	ML_7022f_Basil_H3K27Ac_CSpeaks_peak_490	162	.	6.16192	19.37440	16.29335	89
KQ052968.1	13919139	13919358	ML_7022f_Basil_H3K27Ac_CSpeaks_peak_491	19	.	2.47627	4.14955	1.99151	179
KQ052968.1	14021368	14021545	ML_7022f_Basil_H3K27Ac_CSpeaks_peak_492	80	.	5.98760	10.80461	8.07032	100
KQ052968.1	14022278	14022948	ML_7022f_Basil_H3K27Ac_CSpeaks_peak_493	219	.	8.53239	25.18655	21.92120	273
KQ052968.1	14033953	14034304	ML_7022f_Basil_H3K27Ac_CSpeaks_peak_494	50	.	5.35218	7.51426	5.00439	221
KQ052968.1	14052650	14053419	ML_7022f_Basil_H3K27Ac_CSpeaks_peak_495	311	.	8.82653	34.69556	31.12964	602
KQ052968.1	14053914	14054416	ML_7022f_Basil_H3K27Ac_CSpeaks_peak_496	130	.	4.49629	15.98581	13.02277	102
KQ052968.1	14061228	14061758	ML_7022f_Basil_H3K27Ac_CSpeaks_peak_497	206	.	5.17747	23.84986	20.62972	345
KQ052968.1	14061869	14062709	ML_7022f_Basil_H3K27Ac_CSpeaks_peak_498	286	.	6.80055	32.11866	28.63690	155
KQ052968.1	14081467	14081706	ML_7022f_Basil_H3K27Ac_CSpeaks_peak_499	43	.	3.12792	6.77447	4.32209	100
KQ052968.1	14084076	14084248	ML_7022f_Basil_H3K27Ac_CSpeaks_peak_500	61	.	5.39713	8.74951	6.14159	54
KQ052968.1	14088325	14088479	ML_7022f_Basil_H3K27Ac_CSpeaks_peak_501	52	.	5.01162	7.80225	5.26245	20
KQ052968.1	14089092	14089247	ML_7022f_Basil_H3K27Ac_CSpeaks_peak_502	46	.	4.57876	7.09233	4.61164	42
KQ052968.1	14097206	14097495	ML_7022f_Basil_H3K27Ac_CSpeaks_peak_503	85	.	6.73814	11.28649	8.52697	144
KQ052968.1	14098364	14098843	ML_7022f_Basil_H3K27Ac_CSpeaks_peak_504	66	.	4.61210	9.29505	6.65009	384
KQ052968.1	14100294	14100529	ML_7022f_Basil_H3K27Ac_CSpeaks_peak_505	31	.	4.08691	5.52347	3.19693	101
KQ052968.1	14106328	14106654	ML_7022f_Basil_H3K27Ac_CSpeaks_peak_506	64	.	4.25489	9.13178	6.49953	93
KQ052968.1	14114123	14115126	ML_7022f_Basil_H3K27Ac_CSpeaks_peak_507	158	.	3.87164	18.95821	15.89165	710
KQ052968.1	14115298	14115545	ML_7022f_Basil_H3K27Ac_CSpeaks_peak_508	110	.	4.17513	13.90362	11.02326	139
KQ052968.1	14128107	14128710	ML_7022f_Basil_H3K27Ac_CSpeaks_peak_509	158	.	8.83462	18.87543	15.81269	300
KQ052968.1	14177032	14177232	ML_7022f_Basil_H3K27Ac_CSpeaks_peak_510	50	.	5.35218	7.51426	5.00439	79
KQ052968.1	14197888	14198068	ML_7022f_Basil_H3K27Ac_CSpeaks_peak_511	42	.	4.20464	6.73766	4.28848	93
KQ052968.1	14199290	14199586	ML_7022f_Basil_H3K27Ac_CSpeaks_peak_512	69	.	5.13946	9.66209	6.99731	103
KQ052968.1	14466123	14466375	ML_7022f_Basil_H3K27Ac_CSpeaks_peak_513	104	.	6.28157	13.32424	10.46939	143
KQ052968.1	14466586	14466982	ML_7022f_Basil_H3K27Ac_CSpeaks_peak_514	174	.	10.45866	20.56755	17.44921	241
KQ052968.1	14525049	14525559	ML_7022f_Basil_H3K27Ac_CSpeaks_peak_515	15	.	2.49808	3.64122	1.53973	281
KQ052968.1	14529210	14529460	ML_7022f_Basil_H3K27Ac_CSpeaks_peak_516	45	.	4.19595	6.99810	4.53500	182
KQ052968.1	14529601	14529883	ML_7022f_Basil_H3K27Ac_CSpeaks_peak_517	18	.	2.35102	3.95043	1.81050	214
KQ052968.1	14532235	14532504	ML_7022f_Basil_H3K27Ac_CSpeaks_peak_518	40	.	3.33077	6.45577	4.02788	151
KQ052968.1	14533473	14533620	ML_7022f_Basil_H3K27Ac_CSpeaks_peak_519	34	.	4.12262	5.81672	3.45302	49
KQ052968.1	14555846	14556016	ML_7022f_Basil_H3K27Ac_CSpeaks_peak_520	39	.	3.99736	6.37214	3.95621	122
KQ052968.1	14593223	14594824	ML_7022f_Basil_H3K27Ac_CSpeaks_peak_521	422	.	16.56491	46.24687	42.28860	1368
KQ052968.1	14615064	14615211	ML_7022f_Basil_H3K27Ac_CSpeaks_peak_522	23	.	3.71650	4.55412	2.33164	6
KQ052968.1	14621287	14621832	ML_7022f_Basil_H3K27Ac_CSpeaks_peak_523	235	.	8.12298	26.86673	23.54967	325
KQ052968.1	14637317	14638059	ML_7022f_Basil_H3K27Ac_CSpeaks_peak_524	234	.	7.49423	26.72970	23.41868	544
KQ052968.1	14704265	14704632	ML_7022f_Basil_H3K27Ac_CSpeaks_peak_525	235	.	5.99505	26.81750	23.50261	215
KQ052968.1	14735273	14735577	ML_7022f_Basil_H3K27Ac_CSpeaks_peak_526	115	.	6.66229	14.47086	11.56720	107
KQ052968.1	14794790	14794981	ML_7022f_Basil_H3K27Ac_CSpeaks_peak_527	60	.	5.88740	8.61997	6.01785	79
KQ052968.1	14800392	14800639	ML_7022f_Basil_H3K27Ac_CSpeaks_peak_528	153	.	9.43340	18.35672	15.30848	146
KQ052969.1	179264	179438	ML_7022f_Basil_H3K27Ac_CSpeaks_peak_529	39	.	3.48128	6.34815	3.93881	123
KQ052969.1	1010899	1011338	ML_7022f_Basil_H3K27Ac_CSpeaks_peak_530	231	.	6.75557	26.43274	23.12978	328
KQ052969.1	1100842	1101332	ML_7022f_Basil_H3K27Ac_CSpeaks_peak_531	204	.	4.98170	23.69035	20.47449	342
KQ052969.1	1101465	1101836	ML_7022f_Basil_H3K27Ac_CSpeaks_peak_532	259	.	5.81330	29.35227	25.95894	134
KQ052969.1	1101962	1102452	ML_7022f_Basil_H3K27Ac_CSpeaks_peak_533	219	.	6.38617	25.22887	21.96086	236
KQ052969.1	1340216	1340397	ML_7022f_Basil_H3K27Ac_CSpeaks_peak_534	103	.	4.06807	13.23090	10.38211	106
KQ052969.1	1340548	1340795	ML_7022f_Basil_H3K27Ac_CSpeaks_peak_535	46	.	2.87323	7.11779	4.63550	124
KQ052969.1	1341421	1341621	ML_7022f_Basil_H3K27Ac_CSpeaks_peak_536	71	.	3.77957	9.83136	7.15281	106
KQ052969.1	1431625	1432370	ML_7022f_Basil_H3K27Ac_CSpeaks_peak_537	207	.	6.26792	23.96974	20.74295	357
KQ052969.1	1432570	1432787	ML_7022f_Basil_H3K27Ac_CSpeaks_peak_538	79	.	3.63985	10.65406	7.92646	82
KQ052969.1	2269606	2269790	ML_7022f_Basil_H3K27Ac_CSpeaks_peak_539	99	.	5.28066	12.80600	9.97131	68
KQ052969.1	2270682	2271164	ML_7022f_Basil_H3K27Ac_CSpeaks_peak_540	15	.	2.05089	3.68788	1.58023	260
KQ052969.1	2438493	2439071	ML_7022f_Basil_H3K27Ac_CSpeaks_peak_541	243	.	7.66076	27.69420	24.35308	280
KQ052969.1	2477774	2478477	ML_7022f_Basil_H3K27Ac_CSpeaks_peak_542	321	.	6.78123	35.73685	32.13548	253
KQ052969.1	2503121	2503473	ML_7022f_Basil_H3K27Ac_CSpeaks_peak_543	24	.	2.46225	4.66592	2.43325	84
KQ052969.1	3693112	3694004	ML_7022f_Basil_H3K27Ac_CSpeaks_peak_544	554	.	9.74196	59.88118	55.41806	654
KQ052969.1	4146556	4147278	ML_7022f_Basil_H3K27Ac_CSpeaks_peak_545	271	.	7.16815	30.60963	27.17508	273
KQ052969.1	4148800	4150520	ML_7022f_Basil_H3K27Ac_CSpeaks_peak_546	379	.	6.20397	41.78880	37.98893	206
KQ052969.1	4453456	4454320	ML_7022f_Basil_H3K27Ac_CSpeaks_peak_547	397	.	9.50469	43.60120	39.73241	562
KQ052969.1	4455081	4455605	ML_7022f_Basil_H3K27Ac_CSpeaks_peak_548	100	.	6.97212	12.87141	10.03423	384
KQ052969.1	4626060	4626247	ML_7022f_Basil_H3K27Ac_CSpeaks_peak_549	91	.	4.66307	11.99356	9.19759	82
KQ052969.1	4627635	4628315	ML_7022f_Basil_H3K27Ac_CSpeaks_peak_550	139	.	6.41245	16.99679	13.99738	412
KQ052969.1	4686633	4688135	ML_7022f_Basil_H3K27Ac_CSpeaks_peak_551	404	.	13.99076	44.32984	40.43446	977
KQ052969.1	4696552	4696947	ML_7022f_Basil_H3K27Ac_CSpeaks_peak_552	560	.	9.33648	60.50700	56.01444	257
KQ052969.1	4697147	4697326	ML_7022f_Basil_H3K27Ac_CSpeaks_peak_553	62	.	4.53683	8.82821	6.21458	80
KQ052969.1	4769081	4769308	ML_7022f_Basil_H3K27Ac_CSpeaks_peak_554	65	.	5.87207	9.18808	6.55114	88
KQ052969.1	4787244	4787694	ML_7022f_Basil_H3K27Ac_CSpeaks_peak_555	13	.	2.33962	3.41834	1.37080	251
KQ052969.1	4789453	4789600	ML_7022f_Basil_H3K27Ac_CSpeaks_peak_556	22	.	3.71784	4.41467	2.21264	43
KQ052969.1	4978083	4978230	ML_7022f_Basil_H3K27Ac_CSpeaks_peak_557	51	.	3.10458	7.71410	5.18498	10
KQ052969.1	5096553	5096987	ML_7022f_Basil_H3K27Ac_CSpeaks_peak_558	202	.	6.12551	23.50329	20.29258	291
KQ052969.1	5102140	5102870	ML_7022f_Basil_H3K27Ac_CSpeaks_peak_559	504	.	9.20669	54.73812	50.46506	326
KQ052969.1	5284044	5284615	ML_7022f_Basil_H3K27Ac_CSpeaks_peak_560	101	.	6.30697	12.95864	10.11979	112
KQ052969.1	5746879	5747397	ML_7022f_Basil_H3K27Ac_CSpeaks_peak_561	226	.	9.70788	25.98116	22.69157	218
KQ052969.1	5780233	5780428	ML_7022f_Basil_H3K27Ac_CSpeaks_peak_562	90	.	4.38678	11.87992	9.09004	51
KQ052969.1	5787430	5787655	ML_7022f_Basil_H3K27Ac_CSpeaks_peak_563	68	.	5.62175	9.45976	6.80487	94
KQ052969.1	5800141	5800421	ML_7022f_Basil_H3K27Ac_CSpeaks_peak_564	31	.	4.28174	5.42932	3.11037	246
KQ052969.1	5800533	5800759	ML_7022f_Basil_H3K27Ac_CSpeaks_peak_565	59	.	5.24697	8.50261	5.91487	81
KQ052969.1	5801079	5801298	ML_7022f_Basil_H3K27Ac_CSpeaks_peak_566	31	.	4.28174	5.42932	3.11037	95
KQ052969.1	5813466	5814048	ML_7022f_Basil_H3K27Ac_CSpeaks_peak_567	223	.	4.74011	25.57427	22.30064	172
KQ052969.1	5823965	5824143	ML_7022f_Basil_H3K27Ac_CSpeaks_peak_568	59	.	5.24697	8.50261	5.91487	78
KQ052969.1	5836010	5836193	ML_7022f_Basil_H3K27Ac_CSpeaks_peak_569	38	.	4.65872	6.19823	3.80741	73
KQ052969.1	5837976	5838225	ML_7022f_Basil_H3K27Ac_CSpeaks_peak_570	81	.	6.95783	10.94039	8.19715	125
KQ052969.1	5846129	5846482	ML_7022f_Basil_H3K27Ac_CSpeaks_peak_571	50	.	5.35218	7.51426	5.00439	99
KQ052969.1	5856577	5857067	ML_7022f_Basil_H3K27Ac_CSpeaks_peak_572	59	.	2.78830	8.52525	5.93208	363
KQ052969.1	5857294	5857554	ML_7022f_Basil_H3K27Ac_CSpeaks_peak_573	164	.	6.05832	19.50924	16.42313	118
KQ052969.1	5992276	5992601	ML_7022f_Basil_H3K27Ac_CSpeaks_peak_574	94	.	5.02851	12.21955	9.41413	139
KQ052969.1	6018313	6018576	ML_7022f_Basil_H3K27Ac_CSpeaks_peak_575	27	.	3.74783	4.99142	2.71509	94
KQ052969.1	6032509	6032923	ML_7022f_Basil_H3K27Ac_CSpeaks_peak_576	114	.	5.99574	14.39234	11.49092	89
KQ052969.1	6122499	6122949	ML_7022f_Basil_H3K27Ac_CSpeaks_peak_577	40	.	4.81696	6.44933	4.02472	244
KQ052969.1	6194135	6194544	ML_7022f_Basil_H3K27Ac_CSpeaks_peak_578	71	.	4.44830	9.87720	7.19376	320
KQ052969.1	6287417	6287713	ML_7022f_Basil_H3K27Ac_CSpeaks_peak_579	31	.	4.28174	5.42932	3.11037	56
KQ052969.1	6308071	6308497	ML_7022f_Basil_H3K27Ac_CSpeaks_peak_580	167	.	5.28980	19.86519	16.76873	124
KQ052969.1	6521932	6522608	ML_7022f_Basil_H3K27Ac_CSpeaks_peak_581	90	.	6.61620	11.86555	9.07745	274
KQ052969.1	6604415	6604656	ML_7022f_Basil_H3K27Ac_CSpeaks_peak_582	216	.	10.05050	24.90251	21.64598	143
KQ052969.1	6626575	6626802	ML_7022f_Basil_H3K27Ac_CSpeaks_peak_583	79	.	4.79066	10.65129	7.92466	121
KQ052969.1	6673332	6673584	ML_7022f_Basil_H3K27Ac_CSpeaks_peak_584	27	.	3.74783	4.99142	2.71509	126
KQ052969.1	6725290	6725559	ML_7022f_Basil_H3K27Ac_CSpeaks_peak_585	30	.	4.13396	5.37997	3.07141	80
KQ052969.1	6752545	6752971	ML_7022f_Basil_H3K27Ac_CSpeaks_peak_586	216	.	11.37672	24.89219	21.63582	317
KQ052969.1	6761480	6761660	ML_7022f_Basil_H3K27Ac_CSpeaks_peak_587	45	.	3.67468	7.01251	4.54398	83
KQ052969.1	6771379	6771555	ML_7022f_Basil_H3K27Ac_CSpeaks_peak_588	95	.	6.41499	12.33201	9.52283	113
KQ052969.1	6771660	6771912	ML_7022f_Basil_H3K27Ac_CSpeaks_peak_589	120	.	6.90763	14.93241	12.00837	107
KQ052969.1	6774703	6774858	ML_7022f_Basil_H3K27Ac_CSpeaks_peak_590	81	.	5.07331	10.92003	8.17996	45
KQ052969.1	6788198	6788517	ML_7022f_Basil_H3K27Ac_CSpeaks_peak_591	315	.	10.60784	35.08675	31.51246	179
KQ052969.1	6789419	6789990	ML_7022f_Basil_H3K27Ac_CSpeaks_peak_592	71	.	3.94810	9.78155	7.10806	492
KQ052969.1	6829546	6829803	ML_7022f_Basil_H3K27Ac_CSpeaks_peak_593	31	.	4.28174	5.42932	3.11037	208
KQ052969.1	6847402	6848381	ML_7022f_Basil_H3K27Ac_CSpeaks_peak_594	622	.	9.11904	66.98819	62.24676	438
KQ052969.1	6871974	6872240	ML_7022f_Basil_H3K27Ac_CSpeaks_peak_595	58	.	3.65565	8.45925	5.87633	75
KQ052969.1	6875781	6875939	ML_7022f_Basil_H3K27Ac_CSpeaks_peak_596	94	.	5.02851	12.21955	9.41413	98
KQ052969.1	6890661	6891276	ML_7022f_Basil_H3K27Ac_CSpeaks_peak_597	35	.	4.37170	5.96817	3.59214	295
KQ052969.1	6908266	6908512	ML_7022f_Basil_H3K27Ac_CSpeaks_peak_598	40	.	3.33077	6.45577	4.02788	233
KQ052969.1	6952686	6953310	ML_7022f_Basil_H3K27Ac_CSpeaks_peak_599	299	.	6.26746	33.48572	29.96058	396
KQ052969.1	6991495	6991968	ML_7022f_Basil_H3K27Ac_CSpeaks_peak_600	112	.	3.79960	14.08877	11.20045	130
KQ052969.1	7019142	7019291	ML_7022f_Basil_H3K27Ac_CSpeaks_peak_601	45	.	3.92029	7.01639	4.54398	112
KQ052969.1	7052495	7052791	ML_7022f_Basil_H3K27Ac_CSpeaks_peak_602	230	.	5.96847	26.29910	23.00012	96
KQ052969.1	7053186	7053363	ML_7022f_Basil_H3K27Ac_CSpeaks_peak_603	77	.	4.09433	10.46621	7.75436	57
KQ052969.1	7073381	7073803	ML_7022f_Basil_H3K27Ac_CSpeaks_peak_604	41	.	2.72498	6.59213	4.15589	91
KQ052969.1	7075348	7075614	ML_7022f_Basil_H3K27Ac_CSpeaks_peak_605	43	.	4.56143	6.78230	4.32885	122
KQ052969.1	7090142	7090289	ML_7022f_Basil_H3K27Ac_CSpeaks_peak_606	45	.	3.67468	7.01251	4.54398	44
KQ052969.1	7101529	7101978	ML_7022f_Basil_H3K27Ac_CSpeaks_peak_607	67	.	3.42574	9.43845	6.78668	116
KQ052969.1	7102419	7102640	ML_7022f_Basil_H3K27Ac_CSpeaks_peak_608	79	.	6.38639	10.71527	7.98493	103
KQ052969.1	7111412	7111560	ML_7022f_Basil_H3K27Ac_CSpeaks_peak_609	42	.	4.86743	6.74399	4.29436	60
KQ052969.1	7137878	7138465	ML_7022f_Basil_H3K27Ac_CSpeaks_peak_610	263	.	6.09328	29.73244	26.32430	403
KQ052969.1	7290273	7290498	ML_7022f_Basil_H3K27Ac_CSpeaks_peak_611	16	.	2.11089	3.79365	1.67460	94
KQ052969.1	7291525	7291915	ML_7022f_Basil_H3K27Ac_CSpeaks_peak_612	117	.	5.41840	14.62342	11.71379	294
KQ052969.1	7302426	7302708	ML_7022f_Basil_H3K27Ac_CSpeaks_peak_613	41	.	4.41731	6.54904	4.11576	73
KQ052969.1	7368760	7369115	ML_7022f_Basil_H3K27Ac_CSpeaks_peak_614	252	.	7.82730	28.66800	25.29394	141
KQ052969.1	7452112	7452397	ML_7022f_Basil_H3K27Ac_CSpeaks_peak_615	121	.	5.74686	15.03672	12.11087	160
KQ052969.1	7516380	7516578	ML_7022f_Basil_H3K27Ac_CSpeaks_peak_616	180	.	10.83770	21.19625	18.05579	108
KQ052969.1	7659417	7659655	ML_7022f_Basil_H3K27Ac_CSpeaks_peak_617	36	.	3.07075	6.01974	3.63683	102
KQ052969.1	7726782	7726955	ML_7022f_Basil_H3K27Ac_CSpeaks_peak_618	52	.	4.15089	7.75337	5.21666	84
KQ052969.1	7744578	7744843	ML_7022f_Basil_H3K27Ac_CSpeaks_peak_619	29	.	2.36641	5.27390	2.97024	63
KQ052969.1	7758878	7759025	ML_7022f_Basil_H3K27Ac_CSpeaks_peak_620	37	.	4.49210	6.15611	3.76627	47
KQ052969.1	7769788	7770190	ML_7022f_Basil_H3K27Ac_CSpeaks_peak_621	518	.	9.87430	56.20161	51.87761	240
KQ052969.1	7790791	7790938	ML_7022f_Basil_H3K27Ac_CSpeaks_peak_622	40	.	4.81696	6.44933	4.02472	104
KQ052969.1	7840683	7840877	ML_7022f_Basil_H3K27Ac_CSpeaks_peak_623	89	.	5.30392	11.76147	8.97926	79
KQ052969.1	8069319	8069547	ML_7022f_Basil_H3K27Ac_CSpeaks_peak_624	84	.	5.79161	11.22035	8.46722	95
KQ052969.1	8078665	8078818	ML_7022f_Basil_H3K27Ac_CSpeaks_peak_625	45	.	3.67468	7.01251	4.54398	79
KQ052969.1	8149930	8150425	ML_7022f_Basil_H3K27Ac_CSpeaks_peak_626	797	.	12.93063	85.12983	79.71557	263
KQ052969.1	8161520	8161712	ML_7022f_Basil_H3K27Ac_CSpeaks_peak_627	45	.	3.67468	7.01251	4.54398	83
KQ052969.1	8412210	8413037	ML_7022f_Basil_H3K27Ac_CSpeaks_peak_628	479	.	14.92106	52.14574	47.97207	213
KQ052969.1	8523019	8523379	ML_7022f_Basil_H3K27Ac_CSpeaks_peak_629	114	.	5.16269	14.33457	11.43600	117
KQ052969.1	8529017	8529168	ML_7022f_Basil_H3K27Ac_CSpeaks_peak_630	26	.	3.42631	4.89578	2.63934	23
KQ052969.1	8530176	8530608	ML_7022f_Basil_H3K27Ac_CSpeaks_peak_631	112	.	4.82546	14.10461	11.21426	266
KQ052969.1	8536837	8537075	ML_7022f_Basil_H3K27Ac_CSpeaks_peak_632	40	.	2.93878	6.41881	4.00034	80
KQ052969.1	8663345	8663680	ML_7022f_Basil_H3K27Ac_CSpeaks_peak_633	295	.	9.28340	33.09746	29.58415	173
KQ052969.1	8697683	8698137	ML_7022f_Basil_H3K27Ac_CSpeaks_peak_634	235	.	8.12298	26.86673	23.54967	219
KQ052969.1	8841919	8842120	ML_7022f_Basil_H3K27Ac_CSpeaks_peak_635	22	.	2.99248	4.49915	2.27874	194
KQ052969.1	8842318	8842612	ML_7022f_Basil_H3K27Ac_CSpeaks_peak_636	275	.	5.99496	30.98625	27.53929	132
KQ052969.1	8891922	8892312	ML_7022f_Basil_H3K27Ac_CSpeaks_peak_637	160	.	5.17225	19.08557	16.01589	250
KQ052969.1	8950081	8950631	ML_7022f_Basil_H3K27Ac_CSpeaks_peak_638	77	.	4.33000	10.50719	7.79112	236
KQ052969.1	9049174	9049638	ML_7022f_Basil_H3K27Ac_CSpeaks_peak_639	52	.	3.50943	7.82276	5.27987	284
KQ052969.1	9331451	9331708	ML_7022f_Basil_H3K27Ac_CSpeaks_peak_640	46	.	4.28289	7.15510	4.66696	128
KQ052969.1	9400680	9400975	ML_7022f_Basil_H3K27Ac_CSpeaks_peak_641	27	.	2.23064	4.98552	2.71489	227
KQ052969.1	9406147	9406417	ML_7022f_Basil_H3K27Ac_CSpeaks_peak_642	60	.	3.08831	8.65903	6.05481	134
KQ052969.1	9429319	9429566	ML_7022f_Basil_H3K27Ac_CSpeaks_peak_643	58	.	3.65565	8.45925	5.87633	138
KQ052969.1	9430655	9431007	ML_7022f_Basil_H3K27Ac_CSpeaks_peak_644	74	.	4.84271	10.09760	7.40361	232
KQ052969.1	9449423	9449925	ML_7022f_Basil_H3K27Ac_CSpeaks_peak_645	160	.	6.57574	19.14005	16.06665	144
KQ052969.1	9474829	9475461	ML_7022f_Basil_H3K27Ac_CSpeaks_peak_646	147	.	5.21320	17.76045	14.73346	494
KQ052969.1	9514392	9514932	ML_7022f_Basil_H3K27Ac_CSpeaks_peak_647	492	.	15.18283	53.45928	49.23768	335
KQ052969.1	9568989	9569424	ML_7022f_Basil_H3K27Ac_CSpeaks_peak_648	117	.	4.69188	14.70752	11.79071	126
KQ052969.1	9569825	9570213	ML_7022f_Basil_H3K27Ac_CSpeaks_peak_649	152	.	7.70920	18.32799	15.28052	219
KQ052969.1	9582719	9582957	ML_7022f_Basil_H3K27Ac_CSpeaks_peak_650	113	.	6.56709	14.28979	11.39429	95
KQ052969.1	9589266	9589712	ML_7022f_Basil_H3K27Ac_CSpeaks_peak_651	169	.	4.29262	20.05780	16.95800	189
KQ052969.1	9593762	9594164	ML_7022f_Basil_H3K27Ac_CSpeaks_peak_652	176	.	4.64396	20.78586	17.65971	125
KQ052969.1	9606787	9607074	ML_7022f_Basil_H3K27Ac_CSpeaks_peak_653	277	.	12.51571	31.21523	27.76278	82
KQ052969.1	9614418	9614734	ML_7022f_Basil_H3K27Ac_CSpeaks_peak_654	59	.	5.24697	8.50261	5.91487	92
KQ052969.1	9623817	9624433	ML_7022f_Basil_H3K27Ac_CSpeaks_peak_655	435	.	10.82499	47.59646	43.59167	354
KQ052969.1	9632601	9632850	ML_7022f_Basil_H3K27Ac_CSpeaks_peak_656	17	.	2.17999	3.91451	1.78202	119
KQ052969.1	9640747	9640982	ML_7022f_Basil_H3K27Ac_CSpeaks_peak_657	134	.	7.48354	16.45979	13.47806	109
KQ052969.1	9671160	9671367	ML_7022f_Basil_H3K27Ac_CSpeaks_peak_658	81	.	5.07331	10.92003	8.17996	93
KQ052969.1	9703650	9703939	ML_7022f_Basil_H3K27Ac_CSpeaks_peak_659	34	.	4.12262	5.81672	3.45302	114
KQ052969.1	9742679	9743103	ML_7022f_Basil_H3K27Ac_CSpeaks_peak_660	58	.	3.14492	8.46159	5.87795	281
KQ052969.1	9764096	9764662	ML_7022f_Basil_H3K27Ac_CSpeaks_peak_661	22	.	2.35869	4.48117	2.26609	496
KQ052969.1	9790699	9790959	ML_7022f_Basil_H3K27Ac_CSpeaks_peak_662	105	.	6.54810	13.40116	10.53992	136
KQ052969.1	9801094	9801273	ML_7022f_Basil_H3K27Ac_CSpeaks_peak_663	50	.	4.87218	7.57493	5.05537	98
KQ052969.1	9814706	9814962	ML_7022f_Basil_H3K27Ac_CSpeaks_peak_664	77	.	5.99653	10.44453	7.73528	130
KQ052969.1	9847328	9847503	ML_7022f_Basil_H3K27Ac_CSpeaks_peak_665	40	.	4.81696	6.44933	4.02472	101
KQ052969.1	9850039	9850235	ML_7022f_Basil_H3K27Ac_CSpeaks_peak_666	22	.	3.74653	4.45932	2.24621	105
KQ052969.1	9855569	9855741	ML_7022f_Basil_H3K27Ac_CSpeaks_peak_667	22	.	2.46857	4.40716	2.20545	43
KQ052969.1	9866470	9866668	ML_7022f_Basil_H3K27Ac_CSpeaks_peak_668	24	.	3.52212	4.63414	2.40586	183
KQ052969.1	9868519	9868748	ML_7022f_Basil_H3K27Ac_CSpeaks_peak_669	79	.	6.38639	10.71527	7.98493	116
KQ052969.1	9892950	9893097	ML_7022f_Basil_H3K27Ac_CSpeaks_peak_670	72	.	5.51156	9.98048	7.29272	103
KQ052969.1	9981024	9981241	ML_7022f_Basil_H3K27Ac_CSpeaks_peak_671	50	.	4.87218	7.57493	5.05537	95
KQ052969.1	10066503	10066659	ML_7022f_Basil_H3K27Ac_CSpeaks_peak_672	62	.	5.28318	8.89321	6.27505	137
KQ052969.1	10074363	10074594	ML_7022f_Basil_H3K27Ac_CSpeaks_peak_673	41	.	4.75394	6.56574	4.13049	134
KQ052969.1	10133888	10134092	ML_7022f_Basil_H3K27Ac_CSpeaks_peak_674	21	.	2.99787	4.32501	2.13563	103
KQ052969.1	10167780	10168066	ML_7022f_Basil_H3K27Ac_CSpeaks_peak_675	86	.	7.06747	11.45439	8.68278	116
KQ052969.1	10195250	10195506	ML_7022f_Basil_H3K27Ac_CSpeaks_peak_676	34	.	3.66482	5.77238	3.41527	203
KQ052969.1	10218143	10218327	ML_7022f_Basil_H3K27Ac_CSpeaks_peak_677	32	.	3.71183	5.61836	3.27594	91
KQ052969.1	10285953	10286128	ML_7022f_Basil_H3K27Ac_CSpeaks_peak_678	24	.	2.83115	4.69686	2.45714	45
KQ052969.1	10288170	10288332	ML_7022f_Basil_H3K27Ac_CSpeaks_peak_679	85	.	6.07736	11.34346	8.58237	36
KQ052969.1	10306925	10307635	ML_7022f_Basil_H3K27Ac_CSpeaks_peak_680	215	.	8.12244	24.77809	21.52990	505
KQ052969.1	10308068	10308491	ML_7022f_Basil_H3K27Ac_CSpeaks_peak_681	91	.	4.66307	11.99356	9.19759	248
KQ052969.1	10335266	10335562	ML_7022f_Basil_H3K27Ac_CSpeaks_peak_682	46	.	4.28289	7.15510	4.66696	222
KQ052969.1	10345852	10346440	ML_7022f_Basil_H3K27Ac_CSpeaks_peak_683	206	.	5.17747	23.84986	20.62972	349
KQ052969.1	10367404	10368123	ML_7022f_Basil_H3K27Ac_CSpeaks_peak_684	331	.	9.15961	36.77115	33.13765	331
KQ052969.1	10392843	10393046	ML_7022f_Basil_H3K27Ac_CSpeaks_peak_685	79	.	5.67778	10.63935	7.91469	111
KQ052969.1	10408891	10409083	ML_7022f_Basil_H3K27Ac_CSpeaks_peak_686	32	.	3.45908	5.61639	3.27594	51
KQ052969.1	10429410	10430379	ML_7022f_Basil_H3K27Ac_CSpeaks_peak_687	290	.	7.05307	32.59573	29.09943	283
KQ052969.1	10432904	10433259	ML_7022f_Basil_H3K27Ac_CSpeaks_peak_688	44	.	2.85008	6.85949	4.40237	173
KQ052969.1	10434648	10434987	ML_7022f_Basil_H3K27Ac_CSpeaks_peak_689	59	.	5.24697	8.50261	5.91487	88
KQ052969.1	10441842	10442166	ML_7022f_Basil_H3K27Ac_CSpeaks_peak_690	184	.	11.10603	21.64207	18.48816	115
KQ052969.1	10460761	10461503	ML_7022f_Basil_H3K27Ac_CSpeaks_peak_691	330	.	12.27761	36.71382	33.08289	516
KQ052969.1	10474822	10475261	ML_7022f_Basil_H3K27Ac_CSpeaks_peak_692	105	.	3.81498	13.36358	10.50469	295
KQ052969.1	10483894	10484130	ML_7022f_Basil_H3K27Ac_CSpeaks_peak_693	70	.	3.26998	9.76757	7.09604	109
KQ052969.1	10535249	10536086	ML_7022f_Basil_H3K27Ac_CSpeaks_peak_694	403	.	8.99277	44.21043	40.32080	620
KQ052969.1	10553085	10553442	ML_7022f_Basil_H3K27Ac_CSpeaks_peak_695	64	.	2.99745	9.07809	6.45509	187
KQ052969.1	10574228	10574661	ML_7022f_Basil_H3K27Ac_CSpeaks_peak_696	84	.	6.89672	11.17753	8.42644	107
KQ052969.1	10574859	10575259	ML_7022f_Basil_H3K27Ac_CSpeaks_peak_697	271	.	7.60375	30.54326	27.11437	178
KQ052969.1	10599812	10600200	ML_7022f_Basil_H3K27Ac_CSpeaks_peak_698	520	.	16.56049	56.33530	52.00454	191
KQ052969.1	10675662	10676179	ML_7022f_Basil_H3K27Ac_CSpeaks_peak_699	66	.	4.61210	9.29505	6.65009	163
KQ052969.1	10676420	10676812	ML_7022f_Basil_H3K27Ac_CSpeaks_peak_700	95	.	5.75900	12.31322	9.50458	283
KQ052969.1	10701670	10702070	ML_7022f_Basil_H3K27Ac_CSpeaks_peak_701	260	.	10.56445	29.45732	26.06132	260
KQ052969.1	10754711	10755122	ML_7022f_Basil_H3K27Ac_CSpeaks_peak_702	162	.	7.99472	19.37826	16.29605	142
KQ052969.1	10765284	10765560	ML_7022f_Basil_H3K27Ac_CSpeaks_peak_703	173	.	8.28025	20.44367	17.32662	108
KQ052969.1	10873512	10873890	ML_7022f_Basil_H3K27Ac_CSpeaks_peak_704	130	.	7.78227	16.05046	13.08576	254
KQ052969.1	10900935	10901152	ML_7022f_Basil_H3K27Ac_CSpeaks_peak_705	14	.	2.85526	3.55385	1.46169	112
KQ052969.1	10914560	10915251	ML_7022f_Basil_H3K27Ac_CSpeaks_peak_706	252	.	13.63013	28.67357	25.29939	500
KQ052969.1	11090726	11090959	ML_7022f_Basil_H3K27Ac_CSpeaks_peak_707	64	.	3.99692	9.08527	6.45978	87
KQ052969.1	11091425	11091591	ML_7022f_Basil_H3K27Ac_CSpeaks_peak_708	68	.	5.62175	9.45976	6.80487	57
KQ052969.1	11158890	11159037	ML_7022f_Basil_H3K27Ac_CSpeaks_peak_709	47	.	4.85563	7.25504	4.76093	72
KQ052969.1	11159290	11159629	ML_7022f_Basil_H3K27Ac_CSpeaks_peak_710	69	.	5.30084	9.60843	6.94880	64
KQ052969.1	11223770	11223938	ML_7022f_Basil_H3K27Ac_CSpeaks_peak_711	31	.	4.28174	5.42932	3.11037	79
KQ052969.1	11340539	11340686	ML_7022f_Basil_H3K27Ac_CSpeaks_peak_712	46	.	4.94131	7.11336	4.63138	44
KQ052969.1	11344476	11344650	ML_7022f_Basil_H3K27Ac_CSpeaks_peak_713	86	.	4.83510	11.42177	8.65608	101
KQ052969.1	11365444	11365919	ML_7022f_Basil_H3K27Ac_CSpeaks_peak_714	15	.	2.16213	3.64393	1.54147	114
KQ052969.1	11378126	11378378	ML_7022f_Basil_H3K27Ac_CSpeaks_peak_715	86	.	5.71051	11.45129	8.68184	83
KQ052969.1	11378996	11379148	ML_7022f_Basil_H3K27Ac_CSpeaks_peak_716	56	.	5.26026	8.20510	5.63901	52
KQ052969.1	11379355	11379748	ML_7022f_Basil_H3K27Ac_CSpeaks_peak_717	40	.	3.33077	6.45577	4.02788	171
KQ052969.1	11390552	11390832	ML_7022f_Basil_H3K27Ac_CSpeaks_peak_718	101	.	6.30697	12.95864	10.11979	164
KQ052969.1	11399074	11399313	ML_7022f_Basil_H3K27Ac_CSpeaks_peak_719	26	.	2.77830	4.91408	2.65342	32
KQ052969.1	11401952	11402101	ML_7022f_Basil_H3K27Ac_CSpeaks_peak_720	42	.	4.49740	6.67883	4.23274	79
KQ052969.1	11404690	11405336	ML_7022f_Basil_H3K27Ac_CSpeaks_peak_721	271	.	7.60375	30.54326	27.11437	322
KQ052969.1	11410618	11410779	ML_7022f_Basil_H3K27Ac_CSpeaks_peak_722	125	.	6.95196	15.46345	12.51887	68
KQ052969.1	11435081	11435323	ML_7022f_Basil_H3K27Ac_CSpeaks_peak_723	68	.	5.62175	9.45976	6.80487	150
KQ052969.1	11458231	11458397	ML_7022f_Basil_H3K27Ac_CSpeaks_peak_724	74	.	6.06953	10.19808	7.49891	88
KQ052969.1	11482294	11482518	ML_7022f_Basil_H3K27Ac_CSpeaks_peak_725	90	.	4.17056	11.84291	9.05632	97
KQ052969.1	11570951	11571243	ML_7022f_Basil_H3K27Ac_CSpeaks_peak_726	104	.	4.67923	13.34973	10.49153	114
KQ052969.1	11608833	11609045	ML_7022f_Basil_H3K27Ac_CSpeaks_peak_727	34	.	2.65353	5.86202	3.49228	127
KQ052969.1	11815860	11816806	ML_7022f_Basil_H3K27Ac_CSpeaks_peak_728	534	.	11.40563	57.78360	53.40009	529
KQ052969.1	11947113	11947470	ML_7022f_Basil_H3K27Ac_CSpeaks_peak_729	47	.	3.36320	7.20354	4.71126	264
KQ052969.1	11983231	11983613	ML_7022f_Basil_H3K27Ac_CSpeaks_peak_730	217	.	7.42141	25.05204	21.79136	104
KQ052970.1	107595	107951	ML_7022f_Basil_H3K27Ac_CSpeaks_peak_731	60	.	5.88740	8.61997	6.01785	267
KQ052970.1	159995	160180	ML_7022f_Basil_H3K27Ac_CSpeaks_peak_732	34	.	4.12262	5.81672	3.45302	85
KQ052970.1	250895	251790	ML_7022f_Basil_H3K27Ac_CSpeaks_peak_733	436	.	7.72078	47.70898	43.69595	487
KQ052970.1	309817	309964	ML_7022f_Basil_H3K27Ac_CSpeaks_peak_734	101	.	5.22191	13.03349	10.19093	83
KQ052970.1	360340	360697	ML_7022f_Basil_H3K27Ac_CSpeaks_peak_735	97	.	3.96102	12.56928	9.74655	202
KQ052970.1	551062	551302	ML_7022f_Basil_H3K27Ac_CSpeaks_peak_736	69	.	5.13946	9.66209	6.99731	175
KQ052970.1	552050	552364	ML_7022f_Basil_H3K27Ac_CSpeaks_peak_737	64	.	2.99745	9.07809	6.45509	178
KQ052970.1	591147	591879	ML_7022f_Basil_H3K27Ac_CSpeaks_peak_738	628	.	11.75144	67.59679	62.83468	236
KQ052970.1	612952	613102	ML_7022f_Basil_H3K27Ac_CSpeaks_peak_739	28	.	3.09447	5.08894	2.80330	94
KQ052970.1	691814	692598	ML_7022f_Basil_H3K27Ac_CSpeaks_peak_740	332	.	5.78572	36.91385	33.27654	597
KQ052970.1	737418	737565	ML_7022f_Basil_H3K27Ac_CSpeaks_peak_741	31	.	4.28174	5.42932	3.11037	20
KQ052970.1	740910	741068	ML_7022f_Basil_H3K27Ac_CSpeaks_peak_742	39	.	3.68968	6.30360	3.90024	50
KQ052970.1	789508	790677	ML_7022f_Basil_H3K27Ac_CSpeaks_peak_743	308	.	8.18866	34.42694	30.86872	648
KQ052970.1	894598	895660	ML_7022f_Basil_H3K27Ac_CSpeaks_peak_744	612	.	9.03461	65.98948	61.28926	574
KQ052970.1	1889997	1890353	ML_7022f_Basil_H3K27Ac_CSpeaks_peak_745	44	.	2.59038	6.85970	4.40239	203
KQ052970.1	1945721	1945991	ML_7022f_Basil_H3K27Ac_CSpeaks_peak_746	86	.	6.37132	11.45531	8.68278	76
KQ052970.1	2142856	2143179	ML_7022f_Basil_H3K27Ac_CSpeaks_peak_747	308	.	7.68947	34.35460	30.80093	211
KQ052970.1	2143331	2144632	ML_7022f_Basil_H3K27Ac_CSpeaks_peak_748	467	.	7.17904	50.91840	46.79013	296
KQ052970.1	2159558	2159787	ML_7022f_Basil_H3K27Ac_CSpeaks_peak_749	86	.	5.92447	11.46074	8.68764	133
KQ052970.1	2197490	2197915	ML_7022f_Basil_H3K27Ac_CSpeaks_peak_750	106	.	3.71517	13.46780	10.60547	90
KQ052970.1	2276852	2277118	ML_7022f_Basil_H3K27Ac_CSpeaks_peak_751	14	.	2.99827	3.46504	1.40551	129
KQ052970.1	2365935	2366307	ML_7022f_Basil_H3K27Ac_CSpeaks_peak_752	372	.	8.25826	41.04972	37.26931	254
KQ052970.1	2366438	2366762	ML_7022f_Basil_H3K27Ac_CSpeaks_peak_753	142	.	3.62061	17.26237	14.25540	104
KQ052970.1	2451607	2451940	ML_7022f_Basil_H3K27Ac_CSpeaks_peak_754	41	.	4.75394	6.56574	4.13049	125
KQ052970.1	2461325	2462037	ML_7022f_Basil_H3K27Ac_CSpeaks_peak_755	109	.	8.07711	13.85486	10.97883	296
KQ052970.1	2519626	2520415	ML_7022f_Basil_H3K27Ac_CSpeaks_peak_756	195	.	4.46128	22.77821	19.58968	464
KQ052970.1	2628377	2629112	ML_7022f_Basil_H3K27Ac_CSpeaks_peak_757	347	.	4.80492	38.48343	34.79332	345
KQ052970.1	2708764	2709126	ML_7022f_Basil_H3K27Ac_CSpeaks_peak_758	79	.	3.23409	10.69456	7.96503	123
KQ052970.1	2729125	2729903	ML_7022f_Basil_H3K27Ac_CSpeaks_peak_759	169	.	4.29262	20.05780	16.95800	466
KQ052970.1	2745285	2745835	ML_7022f_Basil_H3K27Ac_CSpeaks_peak_760	444	.	6.05133	48.48010	44.44123	304
KQ052970.1	2867488	2868098	ML_7022f_Basil_H3K27Ac_CSpeaks_peak_761	126	.	5.80213	15.56676	12.61795	397
KQ052970.1	3024782	3026169	ML_7022f_Basil_H3K27Ac_CSpeaks_peak_762	307	.	5.91601	34.34268	30.79114	572
KQ052970.1	3083852	3084582	ML_7022f_Basil_H3K27Ac_CSpeaks_peak_763	234	.	7.01885	26.79142	23.47820	309
KQ052970.1	3278257	3279359	ML_7022f_Basil_H3K27Ac_CSpeaks_peak_764	363	.	6.06455	40.14389	36.39797	428
KQ052970.1	3298078	3298371	ML_7022f_Basil_H3K27Ac_CSpeaks_peak_765	69	.	5.13946	9.66209	6.99731	133
KQ052970.1	3378701	3379080	ML_7022f_Basil_H3K27Ac_CSpeaks_peak_766	255	.	7.39336	28.90213	25.52242	260
KQ052970.1	3379323	3380234	ML_7022f_Basil_H3K27Ac_CSpeaks_peak_767	282	.	5.47679	31.67317	28.20625	616
KQ052970.1	3381065	3381582	ML_7022f_Basil_H3K27Ac_CSpeaks_peak_768	137	.	7.65924	16.78258	13.79245	231
KQ052970.1	3385432	3385689	ML_7022f_Basil_H3K27Ac_CSpeaks_peak_769	30	.	2.70368	5.37748	3.06937	104
KQ052970.1	3478272	3478769	ML_7022f_Basil_H3K27Ac_CSpeaks_peak_770	282	.	9.91602	31.69491	28.22410	204
KQ052970.1	3494377	3495150	ML_7022f_Basil_H3K27Ac_CSpeaks_peak_771	211	.	5.06613	24.43489	21.19286	279
KQ052970.1	3704896	3705043	ML_7022f_Basil_H3K27Ac_CSpeaks_peak_772	28	.	2.73693	5.14214	2.85122	41
KQ052970.1	3705509	3705785	ML_7022f_Basil_H3K27Ac_CSpeaks_peak_773	26	.	3.42631	4.89578	2.63934	135
KQ052970.1	3706317	3706602	ML_7022f_Basil_H3K27Ac_CSpeaks_peak_774	71	.	4.44830	9.87720	7.19376	260
KQ052970.1	3707100	3707348	ML_7022f_Basil_H3K27Ac_CSpeaks_peak_775	29	.	2.36641	5.27390	2.97024	115
KQ052970.1	3707636	3708067	ML_7022f_Basil_H3K27Ac_CSpeaks_peak_776	52	.	3.50943	7.82276	5.27987	208
KQ052970.1	3710964	3711294	ML_7022f_Basil_H3K27Ac_CSpeaks_peak_777	70	.	3.26998	9.76757	7.09604	113
KQ052970.1	3713179	3713396	ML_7022f_Basil_H3K27Ac_CSpeaks_peak_778	158	.	8.83462	18.87543	15.81269	128
KQ052970.1	3716547	3716933	ML_7022f_Basil_H3K27Ac_CSpeaks_peak_779	156	.	9.36670	18.75188	15.69210	198
KQ052970.1	3717826	3718485	ML_7022f_Basil_H3K27Ac_CSpeaks_peak_780	295	.	14.37471	33.10305	29.58965	381
KQ052970.1	3718978	3719516	ML_7022f_Basil_H3K27Ac_CSpeaks_peak_781	195	.	11.77480	22.75941	19.57146	274
KQ052970.1	3828912	3829517	ML_7022f_Basil_H3K27Ac_CSpeaks_peak_782	264	.	6.70042	29.90655	26.49406	135
KQ052970.1	3909953	3910174	ML_7022f_Basil_H3K27Ac_CSpeaks_peak_783	86	.	5.71051	11.45129	8.68184	89
KQ052970.1	3941234	3941388	ML_7022f_Basil_H3K27Ac_CSpeaks_peak_784	59	.	5.24697	8.50261	5.91487	95
KQ052970.1	3993683	3993844	ML_7022f_Basil_H3K27Ac_CSpeaks_peak_785	21	.	2.99787	4.32501	2.13563	65
KQ052970.1	4070158	4070346	ML_7022f_Basil_H3K27Ac_CSpeaks_peak_786	150	.	6.91816	18.12498	15.08527	64
KQ052970.1	4114539	4114716	ML_7022f_Basil_H3K27Ac_CSpeaks_peak_787	52	.	3.50943	7.82276	5.27987	142
KQ052970.1	4114959	4115343	ML_7022f_Basil_H3K27Ac_CSpeaks_peak_788	84	.	4.04023	11.15870	8.41048	308
KQ052970.1	4146450	4146763	ML_7022f_Basil_H3K27Ac_CSpeaks_peak_789	173	.	5.13862	20.41713	17.30135	167
KQ052970.1	4146887	4147356	ML_7022f_Basil_H3K27Ac_CSpeaks_peak_790	194	.	5.99518	22.65402	19.46995	181
KQ052970.1	4234012	4234313	ML_7022f_Basil_H3K27Ac_CSpeaks_peak_791	17	.	2.48584	3.89381	1.76362	184
KQ052970.1	4385106	4385840	ML_7022f_Basil_H3K27Ac_CSpeaks_peak_792	100	.	2.99737	12.88893	10.05161	435
KQ052970.1	4435659	4435809	ML_7022f_Basil_H3K27Ac_CSpeaks_peak_793	42	.	4.20464	6.73766	4.28848	37
KQ052970.1	4474964	4475800	ML_7022f_Basil_H3K27Ac_CSpeaks_peak_794	158	.	5.70282	18.89068	15.82619	544
KQ052970.1	4492590	4492908	ML_7022f_Basil_H3K27Ac_CSpeaks_peak_795	36	.	3.78635	5.99361	3.61611	48
KQ052970.1	4643865	4644061	ML_7022f_Basil_H3K27Ac_CSpeaks_peak_796	96	.	6.74610	12.49062	9.67335	91
KQ052970.1	4797744	4797926	ML_7022f_Basil_H3K27Ac_CSpeaks_peak_797	122	.	5.32923	15.14274	12.21339	111
KQ052970.1	4819197	4820470	ML_7022f_Basil_H3K27Ac_CSpeaks_peak_798	377	.	6.83928	41.56269	37.76578	789
KQ052970.1	4985930	4986083	ML_7022f_Basil_H3K27Ac_CSpeaks_peak_799	47	.	4.63886	7.19170	4.70187	43
KQ052970.1	5056466	5056774	ML_7022f_Basil_H3K27Ac_CSpeaks_peak_800	36	.	3.07075	6.01974	3.63683	193
KQ052970.1	5113546	5113779	ML_7022f_Basil_H3K27Ac_CSpeaks_peak_801	39	.	3.68968	6.30360	3.90024	117
KQ052970.1	5359029	5359458	ML_7022f_Basil_H3K27Ac_CSpeaks_peak_802	142	.	7.42367	17.29341	14.28409	249
KQ052970.1	5477365	5477932	ML_7022f_Basil_H3K27Ac_CSpeaks_peak_803	458	.	9.16899	49.98483	45.88950	292
KQ052970.1	5478104	5478351	ML_7022f_Basil_H3K27Ac_CSpeaks_peak_804	216	.	7.73617	24.86882	21.61287	80
KQ052970.1	5598519	5598666	ML_7022f_Basil_H3K27Ac_CSpeaks_peak_805	17	.	2.48584	3.89381	1.76362	69
KQ052970.1	5606983	5607193	ML_7022f_Basil_H3K27Ac_CSpeaks_peak_806	27	.	4.03856	5.04901	2.76918	200
KQ052970.1	5642809	5643143	ML_7022f_Basil_H3K27Ac_CSpeaks_peak_807	17	.	2.48584	3.89381	1.76362	234
KQ052970.1	5715490	5715974	ML_7022f_Basil_H3K27Ac_CSpeaks_peak_808	342	.	12.56313	37.95951	34.28858	307
KQ052970.1	5716159	5716415	ML_7022f_Basil_H3K27Ac_CSpeaks_peak_809	89	.	5.12996	11.74577	8.96681	115
KQ052970.1	5716619	5716937	ML_7022f_Basil_H3K27Ac_CSpeaks_peak_810	425	.	11.60425	46.48927	42.52084	127
KQ052970.1	5725159	5725334	ML_7022f_Basil_H3K27Ac_CSpeaks_peak_811	57	.	5.15353	8.34825	5.77598	117
KQ052970.1	5793075	5793479	ML_7022f_Basil_H3K27Ac_CSpeaks_peak_812	429	.	8.81634	46.95003	42.96149	161
KQ052970.1	5798588	5799027	ML_7022f_Basil_H3K27Ac_CSpeaks_peak_813	79	.	3.63985	10.65406	7.92646	266
KQ052970.1	5996500	5996677	ML_7022f_Basil_H3K27Ac_CSpeaks_peak_814	62	.	3.31869	8.85007	6.23473	90
KQ052970.1	6122109	6122819	ML_7022f_Basil_H3K27Ac_CSpeaks_peak_815	405	.	6.86258	44.47425	40.57617	376
KQ052970.1	6176717	6176897	ML_7022f_Basil_H3K27Ac_CSpeaks_peak_816	89	.	5.12996	11.74577	8.96681	92
KQ052970.1	6187904	6188445	ML_7022f_Basil_H3K27Ac_CSpeaks_peak_817	295	.	15.52132	33.08810	29.57637	286
KQ052970.1	6460886	6461153	ML_7022f_Basil_H3K27Ac_CSpeaks_peak_818	31	.	4.28174	5.42932	3.11037	45
KQ052970.1	6501823	6502028	ML_7022f_Basil_H3K27Ac_CSpeaks_peak_819	66	.	3.52654	9.30090	6.65448	113
KQ052970.1	6502213	6502631	ML_7022f_Basil_H3K27Ac_CSpeaks_peak_820	66	.	2.83272	9.25071	6.61152	272
KQ052970.1	6502742	6502929	ML_7022f_Basil_H3K27Ac_CSpeaks_peak_821	60	.	3.08831	8.65903	6.05481	28
KQ052970.1	6566811	6567899	ML_7022f_Basil_H3K27Ac_CSpeaks_peak_822	730	.	12.22532	78.19268	73.04265	844
KQ052970.1	6683783	6684285	ML_7022f_Basil_H3K27Ac_CSpeaks_peak_823	215	.	4.33287	24.83068	21.57958	183
KQ052970.1	6786879	6787381	ML_7022f_Basil_H3K27Ac_CSpeaks_peak_824	259	.	6.31621	29.34767	25.95552	246
KQ052970.1	6787745	6788425	ML_7022f_Basil_H3K27Ac_CSpeaks_peak_825	116	.	4.28218	14.58718	11.68025	146
KQ052970.1	6932521	6932759	ML_7022f_Basil_H3K27Ac_CSpeaks_peak_826	69	.	5.13946	9.66209	6.99731	117
KQ052970.1	6933339	6933606	ML_7022f_Basil_H3K27Ac_CSpeaks_peak_827	86	.	6.37132	11.45531	8.68278	198
KQ052970.1	6936532	6936749	ML_7022f_Basil_H3K27Ac_CSpeaks_peak_828	26	.	3.22847	4.95628	2.68723	95
KQ052970.1	6947409	6947556	ML_7022f_Basil_H3K27Ac_CSpeaks_peak_829	13	.	3.10581	3.38508	1.34515	100
KQ052970.1	6972663	6972859	ML_7022f_Basil_H3K27Ac_CSpeaks_peak_830	78	.	5.42499	10.54571	7.82453	113
KQ052970.1	6995471	6995669	ML_7022f_Basil_H3K27Ac_CSpeaks_peak_831	75	.	6.56265	10.29774	7.59553	120
KQ052970.1	6996173	6996389	ML_7022f_Basil_H3K27Ac_CSpeaks_peak_832	20	.	3.37305	4.20622	2.02896	21
KQ052970.1	7022797	7023054	ML_7022f_Basil_H3K27Ac_CSpeaks_peak_833	123	.	6.85262	15.27365	12.33982	119
KQ052970.1	7027844	7028073	ML_7022f_Basil_H3K27Ac_CSpeaks_peak_834	63	.	5.52777	8.96331	6.34377	108
KQ052970.1	7032052	7032259	ML_7022f_Basil_H3K27Ac_CSpeaks_peak_835	40	.	4.05531	6.47493	4.04611	79
KQ052970.1	7033003	7033181	ML_7022f_Basil_H3K27Ac_CSpeaks_peak_836	50	.	5.25999	7.61680	5.09587	68
KQ052970.1	7038093	7038346	ML_7022f_Basil_H3K27Ac_CSpeaks_peak_837	79	.	4.64170	10.64076	7.91469	199
KQ052970.1	7043082	7043267	ML_7022f_Basil_H3K27Ac_CSpeaks_peak_838	62	.	4.53683	8.82821	6.21458	112
KQ052970.1	7074418	7074570	ML_7022f_Basil_H3K27Ac_CSpeaks_peak_839	70	.	6.18012	9.68194	7.01560	55
KQ052970.1	7074713	7075077	ML_7022f_Basil_H3K27Ac_CSpeaks_peak_840	56	.	5.65808	8.25052	5.68396	232
KQ052970.1	7082585	7082915	ML_7022f_Basil_H3K27Ac_CSpeaks_peak_841	78	.	5.42499	10.54571	7.82453	120
KQ052970.1	7090268	7090502	ML_7022f_Basil_H3K27Ac_CSpeaks_peak_842	52	.	3.50943	7.82276	5.27987	143
KQ052970.1	7188490	7188942	ML_7022f_Basil_H3K27Ac_CSpeaks_peak_843	192	.	9.61285	22.39874	19.22065	202
KQ052970.1	7197500	7197674	ML_7022f_Basil_H3K27Ac_CSpeaks_peak_844	39	.	3.99736	6.37214	3.95621	84
KQ052970.1	7207590	7208149	ML_7022f_Basil_H3K27Ac_CSpeaks_peak_845	489	.	15.41586	53.19385	48.98533	190
KQ052970.1	7208391	7208973	ML_7022f_Basil_H3K27Ac_CSpeaks_peak_846	439	.	8.93389	47.95599	43.93150	186
KQ052970.1	7220509	7220890	ML_7022f_Basil_H3K27Ac_CSpeaks_peak_847	215	.	7.16115	24.82938	21.57838	272
KQ052970.1	7221174	7221822	ML_7022f_Basil_H3K27Ac_CSpeaks_peak_848	327	.	8.48111	36.41526	32.79091	381
KQ052970.1	7293990	7294223	ML_7022f_Basil_H3K27Ac_CSpeaks_peak_849	239	.	5.20609	27.27945	23.95086	171
KQ052970.1	7294380	7294917	ML_7022f_Basil_H3K27Ac_CSpeaks_peak_850	203	.	5.56683	23.55157	20.33843	173
KQ052970.1	7391920	7392517	ML_7022f_Basil_H3K27Ac_CSpeaks_peak_851	58	.	3.14492	8.46159	5.87795	517
KQ052970.1	7392716	7393606	ML_7022f_Basil_H3K27Ac_CSpeaks_peak_852	317	.	8.13389	35.31070	31.72756	505
KQ052970.1	7427679	7427839	ML_7022f_Basil_H3K27Ac_CSpeaks_peak_853	31	.	4.28174	5.42932	3.11037	77
KQ052970.1	7442041	7442298	ML_7022f_Basil_H3K27Ac_CSpeaks_peak_854	21	.	3.48606	4.38108	2.18600	198
KQ052970.1	7443898	7444045	ML_7022f_Basil_H3K27Ac_CSpeaks_peak_855	20	.	3.37305	4.20622	2.02896	29
KQ052970.1	7457568	7457918	ML_7022f_Basil_H3K27Ac_CSpeaks_peak_856	26	.	2.77830	4.91408	2.65342	137
KQ052970.1	7459793	7460041	ML_7022f_Basil_H3K27Ac_CSpeaks_peak_857	33	.	3.28787	5.70655	3.35261	122
KQ052970.1	7464708	7465002	ML_7022f_Basil_H3K27Ac_CSpeaks_peak_858	59	.	5.24697	8.50261	5.91487	174
KQ052970.1	7492525	7492878	ML_7022f_Basil_H3K27Ac_CSpeaks_peak_859	27	.	3.89280	5.00803	2.73101	240
KQ052970.1	7501852	7502333	ML_7022f_Basil_H3K27Ac_CSpeaks_peak_860	352	.	6.58598	38.95648	35.25179	325
KQ052970.1	7556717	7557172	ML_7022f_Basil_H3K27Ac_CSpeaks_peak_861	611	.	11.44115	65.81462	61.12551	309
KQ052970.1	7557301	7557597	ML_7022f_Basil_H3K27Ac_CSpeaks_peak_862	162	.	4.33841	19.36994	16.29055	133
KQ052970.1	7572147	7572376	ML_7022f_Basil_H3K27Ac_CSpeaks_peak_863	70	.	4.97369	9.68934	7.02218	124
KQ052970.1	7572502	7573535	ML_7022f_Basil_H3K27Ac_CSpeaks_peak_864	275	.	8.48161	30.99471	27.54735	717
KQ052970.1	7591775	7592470	ML_7022f_Basil_H3K27Ac_CSpeaks_peak_865	274	.	10.08528	30.87726	27.43483	454
KQ052970.1	7621569	7621785	ML_7022f_Basil_H3K27Ac_CSpeaks_peak_866	41	.	3.21697	6.60228	4.16351	99
KQ052970.1	7626518	7626668	ML_7022f_Basil_H3K27Ac_CSpeaks_peak_867	112	.	4.82546	14.10461	11.21426	75
KQ052970.1	7642997	7643148	ML_7022f_Basil_H3K27Ac_CSpeaks_peak_868	26	.	3.22847	4.95628	2.68723	69
KQ052970.1	7658330	7658591	ML_7022f_Basil_H3K27Ac_CSpeaks_peak_869	61	.	4.85394	8.80158	6.18851	80
KQ052970.1	7716515	7716682	ML_7022f_Basil_H3K27Ac_CSpeaks_peak_870	34	.	4.12262	5.81672	3.45302	30
KQ052970.1	7722250	7722398	ML_7022f_Basil_H3K27Ac_CSpeaks_peak_871	60	.	5.70473	8.60797	6.00949	108
KQ052970.1	7747480	7747728	ML_7022f_Basil_H3K27Ac_CSpeaks_peak_872	86	.	6.37132	11.45531	8.68278	169
KQ052970.1	7749173	7749374	ML_7022f_Basil_H3K27Ac_CSpeaks_peak_873	22	.	3.74653	4.45932	2.24621	113
KQ052970.1	7760410	7760727	ML_7022f_Basil_H3K27Ac_CSpeaks_peak_874	70	.	6.41521	9.75092	7.08228	215
KQ052970.1	7896608	7896776	ML_7022f_Basil_H3K27Ac_CSpeaks_peak_875	39	.	4.45099	6.33907	3.93436	28
KQ052970.1	7920976	7921706	ML_7022f_Basil_H3K27Ac_CSpeaks_peak_876	571	.	16.48609	61.70587	57.17030	607
KQ052970.1	8012600	8012861	ML_7022f_Basil_H3K27Ac_CSpeaks_peak_877	20	.	3.37305	4.20622	2.02896	50
KQ052970.1	8013280	8013608	ML_7022f_Basil_H3K27Ac_CSpeaks_peak_878	81	.	6.95783	10.94039	8.19715	233
KQ052970.1	8016208	8016399	ML_7022f_Basil_H3K27Ac_CSpeaks_peak_879	94	.	6.87881	12.30200	9.49379	81
KQ052970.1	8022519	8023000	ML_7022f_Basil_H3K27Ac_CSpeaks_peak_880	162	.	5.47386	19.35172	16.27287	116
KQ052970.1	8068123	8068299	ML_7022f_Basil_H3K27Ac_CSpeaks_peak_881	111	.	7.66366	14.02150	11.13489	104
KQ052970.1	8097281	8097471	ML_7022f_Basil_H3K27Ac_CSpeaks_peak_882	31	.	4.28174	5.42932	3.11037	62
KQ052970.1	8098268	8098603	ML_7022f_Basil_H3K27Ac_CSpeaks_peak_883	38	.	4.71862	6.29296	3.89452	63
KQ052970.1	8134577	8134913	ML_7022f_Basil_H3K27Ac_CSpeaks_peak_884	41	.	4.75394	6.56574	4.13049	178
KQ052970.1	8142434	8142700	ML_7022f_Basil_H3K27Ac_CSpeaks_peak_885	31	.	4.28174	5.42932	3.11037	62
KQ052970.1	8153306	8153466	ML_7022f_Basil_H3K27Ac_CSpeaks_peak_886	68	.	5.62175	9.45976	6.80487	40
KQ052970.1	8154046	8154250	ML_7022f_Basil_H3K27Ac_CSpeaks_peak_887	32	.	4.27854	5.60380	3.27254	125
KQ052970.1	8154787	8154987	ML_7022f_Basil_H3K27Ac_CSpeaks_peak_888	75	.	6.52228	10.23253	7.53258	83
KQ052970.1	8166776	8167743	ML_7022f_Basil_H3K27Ac_CSpeaks_peak_889	549	.	12.35821	59.38609	54.93816	492
KQ052970.1	8878748	8878911	ML_7022f_Basil_H3K27Ac_CSpeaks_peak_890	52	.	3.50943	7.82276	5.27987	38
KQ052970.1	8891924	8892071	ML_7022f_Basil_H3K27Ac_CSpeaks_peak_891	37	.	3.28611	6.13266	3.74512	20
KQ052970.1	9045844	9045992	ML_7022f_Basil_H3K27Ac_CSpeaks_peak_892	51	.	5.10911	7.65976	5.13619	89
KQ052970.1	9053858	9054112	ML_7022f_Basil_H3K27Ac_CSpeaks_peak_893	26	.	2.45697	4.92537	2.66282	107
KQ052970.1	9055397	9055558	ML_7022f_Basil_H3K27Ac_CSpeaks_peak_894	52	.	4.15089	7.75337	5.21666	112
KQ052970.1	9059281	9059730	ML_7022f_Basil_H3K27Ac_CSpeaks_peak_895	73	.	3.53280	10.03991	7.34973	236
KQ052970.1	9119522	9119869	ML_7022f_Basil_H3K27Ac_CSpeaks_peak_896	293	.	10.14663	32.81587	29.31214	142
KQ052970.1	9120263	9120640	ML_7022f_Basil_H3K27Ac_CSpeaks_peak_897	81	.	6.90455	10.85322	8.11860	194
KQ052970.1	9142565	9142756	ML_7022f_Basil_H3K27Ac_CSpeaks_peak_898	44	.	2.50333	6.92034	4.46134	135
KQ052970.1	9142910	9143139	ML_7022f_Basil_H3K27Ac_CSpeaks_peak_899	116	.	4.74519	14.54019	11.63520	94
KQ052970.1	9205013	9205488	ML_7022f_Basil_H3K27Ac_CSpeaks_peak_900	270	.	14.31212	30.42725	27.00211	201
KQ052970.1	9261407	9261563	ML_7022f_Basil_H3K27Ac_CSpeaks_peak_901	69	.	5.13946	9.66209	6.99731	67
KQ052970.1	9282558	9282722	ML_7022f_Basil_H3K27Ac_CSpeaks_peak_902	27	.	3.74783	4.99142	2.71509	62
KQ052970.1	9282953	9283100	ML_7022f_Basil_H3K27Ac_CSpeaks_peak_903	31	.	4.28174	5.42932	3.11037	43
KQ052970.1	9357027	9357486	ML_7022f_Basil_H3K27Ac_CSpeaks_peak_904	58	.	3.14492	8.46159	5.87795	124
KQ052970.1	9430883	9431223	ML_7022f_Basil_H3K27Ac_CSpeaks_peak_905	569	.	12.82345	61.45501	56.92884	198
KQ052970.1	9472923	9473232	ML_7022f_Basil_H3K27Ac_CSpeaks_peak_906	152	.	7.70920	18.32799	15.28052	119
KQ052970.1	9489257	9489573	ML_7022f_Basil_H3K27Ac_CSpeaks_peak_907	87	.	6.17969	11.52132	8.74666	189
KQ052970.1	9509147	9509349	ML_7022f_Basil_H3K27Ac_CSpeaks_peak_908	41	.	2.89047	6.63543	4.19454	122
KQ052970.1	9561534	9561813	ML_7022f_Basil_H3K27Ac_CSpeaks_peak_909	169	.	7.37937	20.07806	16.97507	161
KQ052970.1	9600399	9600931	ML_7022f_Basil_H3K27Ac_CSpeaks_peak_910	185	.	7.66945	21.70283	18.54756	270
KQ052970.1	9646270	9646609	ML_7022f_Basil_H3K27Ac_CSpeaks_peak_911	64	.	6.02057	9.11309	6.48404	139
KQ052970.1	9698840	9699100	ML_7022f_Basil_H3K27Ac_CSpeaks_peak_912	34	.	4.12262	5.81672	3.45302	154
KQ052970.1	9705845	9706534	ML_7022f_Basil_H3K27Ac_CSpeaks_peak_913	479	.	19.01788	52.15538	47.98141	326
KQ052970.1	9706940	9707091	ML_7022f_Basil_H3K27Ac_CSpeaks_peak_914	28	.	4.08918	5.12761	2.84008	15
KQ052970.1	9729631	9729798	ML_7022f_Basil_H3K27Ac_CSpeaks_peak_915	19	.	2.66461	4.15653	1.99535	52
KQ052970.1	9730208	9730388	ML_7022f_Basil_H3K27Ac_CSpeaks_peak_916	76	.	5.73973	10.37811	7.67312	113
KQ052970.1	9802159	9802378	ML_7022f_Basil_H3K27Ac_CSpeaks_peak_917	84	.	3.87919	11.20126	8.44862	87
KQ052970.1	9840521	9841307	ML_7022f_Basil_H3K27Ac_CSpeaks_peak_918	346	.	14.61655	38.34785	34.66368	312
KQ052970.1	9923171	9923394	ML_7022f_Basil_H3K27Ac_CSpeaks_peak_919	86	.	6.37132	11.45531	8.68278	62
KQ052970.1	10004818	10005255	ML_7022f_Basil_H3K27Ac_CSpeaks_peak_920	21	.	2.63207	4.39277	2.19493	345
KQ052970.1	10010262	10010451	ML_7022f_Basil_H3K27Ac_CSpeaks_peak_921	45	.	3.05633	6.96449	4.50300	40
KQ052970.1	10017396	10017690	ML_7022f_Basil_H3K27Ac_CSpeaks_peak_922	24	.	2.60660	4.63574	2.40586	175
KQ052970.1	10022394	10022567	ML_7022f_Basil_H3K27Ac_CSpeaks_peak_923	77	.	4.09433	10.46621	7.75436	113
KQ052970.1	10023046	10023246	ML_7022f_Basil_H3K27Ac_CSpeaks_peak_924	69	.	5.89904	9.56680	6.90951	113
KQ052970.1	10027745	10027998	ML_7022f_Basil_H3K27Ac_CSpeaks_peak_925	34	.	3.16423	5.84760	3.47938	58
KQ052970.1	10029896	10030102	ML_7022f_Basil_H3K27Ac_CSpeaks_peak_926	24	.	3.80315	4.68653	2.45160	65
KQ052970.1	10097912	10098145	ML_7022f_Basil_H3K27Ac_CSpeaks_peak_927	26	.	3.42631	4.89578	2.63934	108
KQ052970.1	10116450	10116888	ML_7022f_Basil_H3K27Ac_CSpeaks_peak_928	86	.	4.83510	11.42177	8.65608	113
KQ052970.1	10117417	10117597	ML_7022f_Basil_H3K27Ac_CSpeaks_peak_929	71	.	3.77957	9.83136	7.15281	101
KQ052970.1	10118961	10119139	ML_7022f_Basil_H3K27Ac_CSpeaks_peak_930	26	.	3.68109	4.88609	2.63528	116
KQ052970.1	10197242	10197563	ML_7022f_Basil_H3K27Ac_CSpeaks_peak_931	195	.	11.46887	22.77651	19.58828	157
KQ052970.1	10248664	10248980	ML_7022f_Basil_H3K27Ac_CSpeaks_peak_932	224	.	12.21781	25.71656	22.43792	129
KQ052970.1	10273617	10274545	ML_7022f_Basil_H3K27Ac_CSpeaks_peak_933	142	.	7.42367	17.29341	14.28409	228
KQ052970.1	10275863	10276601	ML_7022f_Basil_H3K27Ac_CSpeaks_peak_934	152	.	6.80454	18.32933	15.28164	512
KQ052970.1	10281730	10281907	ML_7022f_Basil_H3K27Ac_CSpeaks_peak_935	78	.	5.42499	10.54571	7.82453	96
KQ052970.1	10282814	10282991	ML_7022f_Basil_H3K27Ac_CSpeaks_peak_936	48	.	3.25825	7.35387	4.85265	135
KQ052970.1	10283099	10283258	ML_7022f_Basil_H3K27Ac_CSpeaks_peak_937	76	.	4.67136	10.38481	7.67944	62
KQ052970.1	10290880	10291070	ML_7022f_Basil_H3K27Ac_CSpeaks_peak_938	51	.	5.32240	7.71569	5.18648	65
KQ052970.1	10294009	10294180	ML_7022f_Basil_H3K27Ac_CSpeaks_peak_939	62	.	5.28318	8.89321	6.27505	61
KQ052970.1	10303776	10304264	ML_7022f_Basil_H3K27Ac_CSpeaks_peak_940	46	.	4.28289	7.15510	4.66696	90
KQ052970.1	10319778	10320202	ML_7022f_Basil_H3K27Ac_CSpeaks_peak_941	46	.	3.49731	7.08449	4.60547	367
KQ052970.1	10329609	10330123	ML_7022f_Basil_H3K27Ac_CSpeaks_peak_942	128	.	7.64956	15.81765	12.86244	259
KQ052970.1	10331381	10331793	ML_7022f_Basil_H3K27Ac_CSpeaks_peak_943	50	.	2.90665	7.59961	5.07892	67
KQ052970.1	10384410	10384625	ML_7022f_Basil_H3K27Ac_CSpeaks_peak_944	123	.	6.85262	15.27365	12.33982	76
KQ052970.1	10394619	10394766	ML_7022f_Basil_H3K27Ac_CSpeaks_peak_945	26	.	3.22847	4.95628	2.68723	137
KQ052970.1	10406838	10407194	ML_7022f_Basil_H3K27Ac_CSpeaks_peak_946	123	.	6.22634	15.30257	12.36464	133
KQ052970.1	10444061	10444215	ML_7022f_Basil_H3K27Ac_CSpeaks_peak_947	39	.	3.99736	6.37214	3.95621	24
KQ052970.1	10452962	10453188	ML_7022f_Basil_H3K27Ac_CSpeaks_peak_948	32	.	4.27854	5.60380	3.27254	182
KQ052970.1	10458394	10458609	ML_7022f_Basil_H3K27Ac_CSpeaks_peak_949	68	.	5.62175	9.45976	6.80487	97
KQ052970.1	10462470	10462632	ML_7022f_Basil_H3K27Ac_CSpeaks_peak_950	66	.	4.61210	9.29505	6.65009	59
KQ052970.1	10463868	10464114	ML_7022f_Basil_H3K27Ac_CSpeaks_peak_951	23	.	2.27976	4.58944	2.36486	174
KQ052970.1	10465656	10465941	ML_7022f_Basil_H3K27Ac_CSpeaks_peak_952	52	.	3.66384	7.73284	5.20061	144
KQ052970.1	10472626	10472840	ML_7022f_Basil_H3K27Ac_CSpeaks_peak_953	44	.	4.62611	6.88660	4.42793	79
KQ052970.1	10477609	10477771	ML_7022f_Basil_H3K27Ac_CSpeaks_peak_954	49	.	4.97915	7.45247	4.94737	44
KQ052970.1	10512447	10512848	ML_7022f_Basil_H3K27Ac_CSpeaks_peak_955	78	.	5.42499	10.54571	7.82453	117
KQ052970.1	10520285	10520771	ML_7022f_Basil_H3K27Ac_CSpeaks_peak_956	43	.	3.12792	6.77447	4.32209	295
KQ052970.1	10537111	10537426	ML_7022f_Basil_H3K27Ac_CSpeaks_peak_957	197	.	11.21336	22.89921	19.70797	223
KQ052970.1	10574477	10575252	ML_7022f_Basil_H3K27Ac_CSpeaks_peak_958	249	.	10.27893	28.28664	24.92591	269
KQ052970.1	10787371	10787976	ML_7022f_Basil_H3K27Ac_CSpeaks_peak_959	106	.	7.12088	13.54918	10.67888	80
KQ052970.1	10916468	10917743	ML_7022f_Basil_H3K27Ac_CSpeaks_peak_960	400	.	8.46369	43.96685	40.08615	1040
KQ052970.1	10977810	10978263	ML_7022f_Basil_H3K27Ac_CSpeaks_peak_961	24	.	2.83115	4.69686	2.45714	207
KQ052970.1	11021565	11022207	ML_7022f_Basil_H3K27Ac_CSpeaks_peak_962	335	.	15.55103	37.14223	33.50241	306
KQ052970.1	11233467	11233770	ML_7022f_Basil_H3K27Ac_CSpeaks_peak_963	455	.	15.13286	49.58498	45.50561	168
KQ052970.1	11238056	11239057	ML_7022f_Basil_H3K27Ac_CSpeaks_peak_964	381	.	7.81498	41.97187	38.16354	392
KQ052970.1	11268971	11269150	ML_7022f_Basil_H3K27Ac_CSpeaks_peak_965	88	.	5.79330	11.60619	8.83055	108
KQ052970.1	11274240	11274609	ML_7022f_Basil_H3K27Ac_CSpeaks_peak_966	469	.	10.52828	51.11164	46.97306	185
KQ052970.1	11274763	11275037	ML_7022f_Basil_H3K27Ac_CSpeaks_peak_967	86	.	5.49723	11.41835	8.65546	58
KQ052970.1	11281268	11281654	ML_7022f_Basil_H3K27Ac_CSpeaks_peak_968	304	.	10.37723	33.94655	30.40691	115
KQ052970.1	11343516	11344055	ML_7022f_Basil_H3K27Ac_CSpeaks_peak_969	64	.	3.24320	9.02220	6.40100	116
KQ052970.1	11344179	11344343	ML_7022f_Basil_H3K27Ac_CSpeaks_peak_970	71	.	4.44830	9.87720	7.19376	90
KQ052970.1	11353475	11354102	ML_7022f_Basil_H3K27Ac_CSpeaks_peak_971	55	.	3.29143	8.10298	5.54179	265
KQ052970.1	11505357	11506027	ML_7022f_Basil_H3K27Ac_CSpeaks_peak_972	241	.	11.84523	27.50388	24.16834	284
KQ052970.1	11506684	11507038	ML_7022f_Basil_H3K27Ac_CSpeaks_peak_973	139	.	5.08287	16.98062	13.98155	253
KQ052970.1	11510250	11510716	ML_7022f_Basil_H3K27Ac_CSpeaks_peak_974	178	.	6.96255	21.00317	17.86920	259
KQ052970.1	11530948	11531976	ML_7022f_Basil_H3K27Ac_CSpeaks_peak_975	252	.	7.82730	28.66800	25.29394	770
KQ052970.1	11564870	11565616	ML_7022f_Basil_H3K27Ac_CSpeaks_peak_976	171	.	4.91394	20.25140	17.14121	136
KQ052970.1	11570616	11570763	ML_7022f_Basil_H3K27Ac_CSpeaks_peak_977	46	.	4.57876	7.09233	4.61164	101
KQ052970.1	11580636	11580908	ML_7022f_Basil_H3K27Ac_CSpeaks_peak_978	39	.	4.42902	6.30426	3.90082	164
KQ052970.1	11607965	11608194	ML_7022f_Basil_H3K27Ac_CSpeaks_peak_979	51	.	3.86808	7.69856	5.17115	26
KQ052970.1	11757729	11758155	ML_7022f_Basil_H3K27Ac_CSpeaks_peak_980	199	.	8.07118	23.10630	19.90521	285
KQ052970.1	11758271	11758862	ML_7022f_Basil_H3K27Ac_CSpeaks_peak_981	546	.	10.81739	59.04042	54.60773	217
KQ052970.1	11758976	11760665	ML_7022f_Basil_H3K27Ac_CSpeaks_peak_982	438	.	5.73635	47.87372	43.85302	559
KQ052970.1	11771384	11771664	ML_7022f_Basil_H3K27Ac_CSpeaks_peak_983	45	.	3.92029	7.01639	4.54398	134
KQ052970.1	11859863	11860060	ML_7022f_Basil_H3K27Ac_CSpeaks_peak_984	31	.	3.92519	5.49984	3.17360	117
KQ052970.1	11862271	11862805	ML_7022f_Basil_H3K27Ac_CSpeaks_peak_985	98	.	4.81157	12.71238	9.88209	364
KQ052970.1	11874000	11874155	ML_7022f_Basil_H3K27Ac_CSpeaks_peak_986	64	.	4.25489	9.13178	6.49953	28
KQ052970.1	11884421	11884721	ML_7022f_Basil_H3K27Ac_CSpeaks_peak_987	96	.	6.74610	12.49062	9.67335	111
KQ052970.1	11889081	11889260	ML_7022f_Basil_H3K27Ac_CSpeaks_peak_988	84	.	5.04853	11.21611	8.46302	103
KQ052970.1	11889928	11890248	ML_7022f_Basil_H3K27Ac_CSpeaks_peak_989	228	.	11.04327	26.10451	22.81065	174
KQ052970.1	11891695	11891845	ML_7022f_Basil_H3K27Ac_CSpeaks_peak_990	49	.	4.64984	7.50449	4.99829	115
KQ052970.1	11894020	11894556	ML_7022f_Basil_H3K27Ac_CSpeaks_peak_991	47	.	3.36320	7.20354	4.71126	217
KQ052970.1	11895559	11895910	ML_7022f_Basil_H3K27Ac_CSpeaks_peak_992	54	.	3.38858	7.94983	5.40114	51
KQ052970.1	11896713	11897088	ML_7022f_Basil_H3K27Ac_CSpeaks_peak_993	40	.	3.33077	6.45577	4.02788	51
KQ052970.1	11909004	11909198	ML_7022f_Basil_H3K27Ac_CSpeaks_peak_994	55	.	5.39051	8.10769	5.54562	107
KQ052970.1	11958945	11959381	ML_7022f_Basil_H3K27Ac_CSpeaks_peak_995	271	.	7.16815	30.60963	27.17508	146
KQ052970.1	11962574	11962735	ML_7022f_Basil_H3K27Ac_CSpeaks_peak_996	45	.	3.92029	7.01639	4.54398	102
KQ052970.1	11994433	11994606	ML_7022f_Basil_H3K27Ac_CSpeaks_peak_997	88	.	6.03993	11.66805	8.89094	39
KQ052970.1	11994990	11996189	ML_7022f_Basil_H3K27Ac_CSpeaks_peak_998	446	.	8.56436	48.73245	44.68202	488
KQ052970.1	12044512	12044683	ML_7022f_Basil_H3K27Ac_CSpeaks_peak_999	21	.	3.46958	4.35561	2.16366	117
KQ052970.1	12207911	12208178	ML_7022f_Basil_H3K27Ac_CSpeaks_peak_1000	54	.	4.56841	7.96544	5.41227	159
KQ052970.1	12217597	12217789	ML_7022f_Basil_H3K27Ac_CSpeaks_peak_1001	86	.	7.02400	11.38380	8.62237	106
KQ052970.1	12243982	12244542	ML_7022f_Basil_H3K27Ac_CSpeaks_peak_1002	483	.	10.03541	52.54921	48.35499	257
KQ052970.1	12295970	12296305	ML_7022f_Basil_H3K27Ac_CSpeaks_peak_1003	84	.	4.24056	11.16583	8.41543	134
KQ052970.1	12384120	12384503	ML_7022f_Basil_H3K27Ac_CSpeaks_peak_1004	249	.	10.00678	28.33280	24.97156	124
KQ052970.1	12404140	12404806	ML_7022f_Basil_H3K27Ac_CSpeaks_peak_1005	215	.	7.16115	24.82938	21.57838	216
KQ052970.1	12488416	12488576	ML_7022f_Basil_H3K27Ac_CSpeaks_peak_1006	60	.	5.88740	8.61997	6.01785	91
KQ052970.1	12494248	12494487	ML_7022f_Basil_H3K27Ac_CSpeaks_peak_1007	69	.	5.13946	9.66209	6.99731	86
KQ052970.1	12497133	12497297	ML_7022f_Basil_H3K27Ac_CSpeaks_peak_1008	30	.	3.13996	5.38586	3.07619	53
KQ052970.1	12505613	12505810	ML_7022f_Basil_H3K27Ac_CSpeaks_peak_1009	60	.	3.08831	8.65903	6.05481	82
KQ052970.1	12572671	12572881	ML_7022f_Basil_H3K27Ac_CSpeaks_peak_1010	42	.	4.49740	6.67883	4.23274	67
KQ052970.1	12594402	12594729	ML_7022f_Basil_H3K27Ac_CSpeaks_peak_1011	17	.	2.70766	3.93114	1.79331	92
KQ052970.1	12620639	12620825	ML_7022f_Basil_H3K27Ac_CSpeaks_peak_1012	115	.	6.66229	14.47086	11.56720	111
KQ052970.1	12624088	12624351	ML_7022f_Basil_H3K27Ac_CSpeaks_peak_1013	21	.	2.27082	4.32212	2.13563	127
KQ052970.1	12633339	12633504	ML_7022f_Basil_H3K27Ac_CSpeaks_peak_1014	42	.	4.49740	6.67883	4.23274	46
KQ052970.1	12679762	12679986	ML_7022f_Basil_H3K27Ac_CSpeaks_peak_1015	35	.	2.82123	5.88961	3.51775	139
KQ052970.1	12741095	12741243	ML_7022f_Basil_H3K27Ac_CSpeaks_peak_1016	78	.	5.61266	10.52301	7.80594	105
KQ052970.1	12757533	12757845	ML_7022f_Basil_H3K27Ac_CSpeaks_peak_1017	31	.	4.28174	5.42932	3.11037	219
KQ052970.1	12771753	12772133	ML_7022f_Basil_H3K27Ac_CSpeaks_peak_1018	83	.	5.70630	11.06489	8.31965	249
KQ052970.1	12839168	12839705	ML_7022f_Basil_H3K27Ac_CSpeaks_peak_1019	211	.	5.06613	24.43489	21.19286	267
KQ052970.1	12964187	12964829	ML_7022f_Basil_H3K27Ac_CSpeaks_peak_1020	468	.	8.43808	50.93158	46.80222	244
KQ052970.1	13084905	13085134	ML_7022f_Basil_H3K27Ac_CSpeaks_peak_1021	134	.	5.99553	16.44001	13.46071	117
KQ052970.1	13086136	13086361	ML_7022f_Basil_H3K27Ac_CSpeaks_peak_1022	31	.	4.28174	5.42932	3.11037	139
KQ052970.1	13098260	13098543	ML_7022f_Basil_H3K27Ac_CSpeaks_peak_1023	32	.	3.45908	5.61639	3.27594	139
KQ052970.1	13223529	13223764	ML_7022f_Basil_H3K27Ac_CSpeaks_peak_1024	149	.	8.90198	17.97133	14.94198	101
KQ052970.1	13232910	13233689	ML_7022f_Basil_H3K27Ac_CSpeaks_peak_1025	512	.	11.99076	55.57492	51.27141	487
KQ052970.1	13300648	13300987	ML_7022f_Basil_H3K27Ac_CSpeaks_peak_1026	66	.	4.61210	9.29505	6.65009	87
KQ052970.1	13321049	13321747	ML_7022f_Basil_H3K27Ac_CSpeaks_peak_1027	284	.	6.63738	31.94318	28.46561	521
KQ052970.1	13456414	13456577	ML_7022f_Basil_H3K27Ac_CSpeaks_peak_1028	43	.	4.38920	6.77691	4.32351	52
KQ052970.1	13592060	13592367	ML_7022f_Basil_H3K27Ac_CSpeaks_peak_1029	21	.	2.63207	4.39277	2.19493	224
KQ052970.1	13594657	13594839	ML_7022f_Basil_H3K27Ac_CSpeaks_peak_1030	34	.	3.16423	5.84760	3.47938	62
KQ052970.1	16206229	16206402	ML_7022f_Basil_H3K27Ac_CSpeaks_peak_1031	66	.	3.52654	9.30090	6.65448	135
KQ052970.1	16564199	16564459	ML_7022f_Basil_H3K27Ac_CSpeaks_peak_1032	39	.	3.99736	6.37214	3.95621	207
KQ052970.1	17135721	17135877	ML_7022f_Basil_H3K27Ac_CSpeaks_peak_1033	25	.	2.36165	4.74587	2.50449	42
KQ052970.1	17409626	17410164	ML_7022f_Basil_H3K27Ac_CSpeaks_peak_1034	400	.	8.46369	43.96685	40.08615	350
KQ052970.1	17461836	17462035	ML_7022f_Basil_H3K27Ac_CSpeaks_peak_1035	59	.	5.24697	8.50261	5.91487	142
KQ052970.1	17506827	17507034	ML_7022f_Basil_H3K27Ac_CSpeaks_peak_1036	123	.	6.85262	15.27365	12.33982	109
KQ052970.1	17507452	17507656	ML_7022f_Basil_H3K27Ac_CSpeaks_peak_1037	132	.	6.45695	16.22845	13.25573	138
KQ052970.1	17704759	17705104	ML_7022f_Basil_H3K27Ac_CSpeaks_peak_1038	160	.	6.57574	19.14005	16.06665	96
KQ052970.1	17705671	17706030	ML_7022f_Basil_H3K27Ac_CSpeaks_peak_1039	196	.	8.97961	22.86891	19.67789	181
KQ052970.1	17707153	17707431	ML_7022f_Basil_H3K27Ac_CSpeaks_peak_1040	180	.	6.49500	21.14975	18.01109	133
KQ052970.1	17707552	17708117	ML_7022f_Basil_H3K27Ac_CSpeaks_peak_1041	209	.	8.30179	24.14051	20.90758	359
KQ052970.1	17721463	17722063	ML_7022f_Basil_H3K27Ac_CSpeaks_peak_1042	123	.	4.88077	15.29443	12.35925	212
KQ052970.1	17899533	17899680	ML_7022f_Basil_H3K27Ac_CSpeaks_peak_1043	31	.	4.28174	5.42932	3.11037	65
KQ052970.1	17900539	17900686	ML_7022f_Basil_H3K27Ac_CSpeaks_peak_1044	32	.	4.27854	5.60380	3.27254	82
KQ052970.1	17920370	17920740	ML_7022f_Basil_H3K27Ac_CSpeaks_peak_1045	127	.	7.87045	15.73146	12.77733	232
KQ052970.1	17948700	17949655	ML_7022f_Basil_H3K27Ac_CSpeaks_peak_1046	118	.	3.78625	14.81525	11.89563	137
KQ052970.1	18008127	18008728	ML_7022f_Basil_H3K27Ac_CSpeaks_peak_1047	502	.	14.29752	54.47989	50.21724	344
KQ052970.1	18089865	18090059	ML_7022f_Basil_H3K27Ac_CSpeaks_peak_1048	76	.	3.62937	10.36963	7.66540	141
KQ052970.1	18090175	18090363	ML_7022f_Basil_H3K27Ac_CSpeaks_peak_1049	77	.	3.90990	10.48804	7.77433	92
KQ052970.1	18114165	18114609	ML_7022f_Basil_H3K27Ac_CSpeaks_peak_1050	97	.	4.11429	12.53249	9.71309	372
KQ052970.1	18207773	18207938	ML_7022f_Basil_H3K27Ac_CSpeaks_peak_1051	13	.	2.51425	3.39408	1.35016	163
KQ052970.1	18290837	18291849	ML_7022f_Basil_H3K27Ac_CSpeaks_peak_1052	419	.	7.53912	45.85473	41.90638	357
KQ052970.1	18332355	18332902	ML_7022f_Basil_H3K27Ac_CSpeaks_peak_1053	206	.	6.99461	23.89400	20.67023	355
KQ052970.1	18333617	18334190	ML_7022f_Basil_H3K27Ac_CSpeaks_peak_1054	409	.	8.13614	44.83543	40.92621	275
KQ052970.1	18454586	18454814	ML_7022f_Basil_H3K27Ac_CSpeaks_peak_1055	54	.	3.38858	7.94983	5.40114	157
KQ052970.1	18455441	18455936	ML_7022f_Basil_H3K27Ac_CSpeaks_peak_1056	38	.	2.99759	6.21226	3.81868	74
KQ052970.1	18670747	18670965	ML_7022f_Basil_H3K27Ac_CSpeaks_peak_1057	16	.	2.76726	3.72450	1.61092	50
KQ052970.1	19165544	19165691	ML_7022f_Basil_H3K27Ac_CSpeaks_peak_1058	15	.	2.49808	3.64122	1.53973	2
KQ052970.1	19269876	19270142	ML_7022f_Basil_H3K27Ac_CSpeaks_peak_1059	60	.	5.88740	8.61997	6.01785	126
KQ052970.1	19322400	19323012	ML_7022f_Basil_H3K27Ac_CSpeaks_peak_1060	132	.	6.45695	16.22845	13.25573	271
KQ052970.1	19356005	19356227	ML_7022f_Basil_H3K27Ac_CSpeaks_peak_1061	40	.	4.81696	6.44933	4.02472	110
KQ052970.1	19895880	19896078	ML_7022f_Basil_H3K27Ac_CSpeaks_peak_1062	77	.	5.99653	10.44453	7.73528	107
KQ052970.1	19963757	19964031	ML_7022f_Basil_H3K27Ac_CSpeaks_peak_1063	109	.	5.41532	13.86302	10.98497	146
KQ052970.1	19964715	19965107	ML_7022f_Basil_H3K27Ac_CSpeaks_peak_1064	242	.	11.51533	27.54541	24.20919	186
KQ052970.1	19965265	19965558	ML_7022f_Basil_H3K27Ac_CSpeaks_peak_1065	88	.	5.41161	11.61782	8.84173	188
KQ052970.1	19965738	19966669	ML_7022f_Basil_H3K27Ac_CSpeaks_peak_1066	375	.	7.08495	41.31094	37.52201	258
KQ052970.1	19967021	19967386	ML_7022f_Basil_H3K27Ac_CSpeaks_peak_1067	285	.	9.09000	32.03557	28.55508	138
KQ052970.1	20044308	20044643	ML_7022f_Basil_H3K27Ac_CSpeaks_peak_1068	20	.	3.14078	4.20672	2.02896	65
KQ052970.1	20102075	20102240	ML_7022f_Basil_H3K27Ac_CSpeaks_peak_1069	59	.	5.24697	8.50261	5.91487	35
KQ052970.1	20116350	20116553	ML_7022f_Basil_H3K27Ac_CSpeaks_peak_1070	32	.	2.67636	5.61792	3.27594	70
KQ052970.1	20246397	20246562	ML_7022f_Basil_H3K27Ac_CSpeaks_peak_1071	59	.	5.06447	8.52232	5.92930	121
KQ052970.1	20257108	20257332	ML_7022f_Basil_H3K27Ac_CSpeaks_peak_1072	100	.	6.48419	12.86649	10.02931	105
KQ052970.1	20354950	20355194	ML_7022f_Basil_H3K27Ac_CSpeaks_peak_1073	50	.	5.35218	7.51426	5.00439	163
KQ052970.1	20395928	20396098	ML_7022f_Basil_H3K27Ac_CSpeaks_peak_1074	64	.	4.25489	9.13178	6.49953	134
KQ052970.1	20516074	20516535	ML_7022f_Basil_H3K27Ac_CSpeaks_peak_1075	31	.	4.28174	5.42932	3.11037	323
KQ052970.1	20611204	20612204	ML_7022f_Basil_H3K27Ac_CSpeaks_peak_1076	611	.	12.42921	65.81797	61.12551	563
KQ052970.1	20636782	20637151	ML_7022f_Basil_H3K27Ac_CSpeaks_peak_1077	52	.	5.01162	7.80225	5.26245	280
KQ052970.1	20754587	20755289	ML_7022f_Basil_H3K27Ac_CSpeaks_peak_1078	265	.	8.70319	29.93930	26.52503	282
KQ052970.1	20922353	20922545	ML_7022f_Basil_H3K27Ac_CSpeaks_peak_1079	99	.	5.28066	12.80600	9.97131	103
KQ052970.1	20922743	20923243	ML_7022f_Basil_H3K27Ac_CSpeaks_peak_1080	67	.	3.12412	9.40268	6.75333	124
KQ052970.1	20924282	20924511	ML_7022f_Basil_H3K27Ac_CSpeaks_peak_1081	30	.	2.70368	5.37748	3.06937	121
KQ052970.1	21033716	21034697	ML_7022f_Basil_H3K27Ac_CSpeaks_peak_1082	346	.	16.64861	38.29916	34.61623	433
KQ052970.1	21037740	21037983	ML_7022f_Basil_H3K27Ac_CSpeaks_peak_1083	51	.	3.10458	7.71410	5.18498	112
KQ052970.1	21090831	21090989	ML_7022f_Basil_H3K27Ac_CSpeaks_peak_1084	74	.	3.43976	10.18105	7.48359	114
KQ052970.1	21091221	21091399	ML_7022f_Basil_H3K27Ac_CSpeaks_peak_1085	45	.	3.05633	6.96449	4.50300	56
KQ052970.1	21121162	21121401	ML_7022f_Basil_H3K27Ac_CSpeaks_peak_1086	40	.	4.81696	6.44933	4.02472	127
KQ052970.1	21128676	21129148	ML_7022f_Basil_H3K27Ac_CSpeaks_peak_1087	48	.	2.94836	7.37984	4.87762	155
KQ052970.1	21163716	21164008	ML_7022f_Basil_H3K27Ac_CSpeaks_peak_1088	48	.	5.27683	7.39330	4.89090	107
KQ052970.1	21172753	21173014	ML_7022f_Basil_H3K27Ac_CSpeaks_peak_1089	74	.	6.28893	10.19656	7.49802	116
KQ052970.1	21210476	21210707	ML_7022f_Basil_H3K27Ac_CSpeaks_peak_1090	64	.	4.25489	9.13178	6.49953	84
KQ052970.1	21445401	21445548	ML_7022f_Basil_H3K27Ac_CSpeaks_peak_1091	26	.	3.22847	4.95628	2.68723	132
KQ052970.1	21500846	21501029	ML_7022f_Basil_H3K27Ac_CSpeaks_peak_1092	26	.	3.22847	4.95628	2.68723	121
KQ052970.1	21542534	21543060	ML_7022f_Basil_H3K27Ac_CSpeaks_peak_1093	223	.	6.11266	25.57669	22.30116	262
KQ052970.1	21592843	21593738	ML_7022f_Basil_H3K27Ac_CSpeaks_peak_1094	741	.	11.66894	79.33476	74.13819	161
KQ052970.1	21825783	21827253	ML_7022f_Basil_H3K27Ac_CSpeaks_peak_1095	362	.	8.26140	39.99216	36.25246	892
KQ052970.1	22481275	22481704	ML_7022f_Basil_H3K27Ac_CSpeaks_peak_1096	74	.	4.84271	10.09760	7.40361	284
KQ052970.1	22484116	22484386	ML_7022f_Basil_H3K27Ac_CSpeaks_peak_1097	40	.	4.81696	6.44933	4.02472	80
KQ052970.1	22488337	22488616	ML_7022f_Basil_H3K27Ac_CSpeaks_peak_1098	123	.	6.85262	15.27365	12.33982	174
KQ052970.1	22525749	22526024	ML_7022f_Basil_H3K27Ac_CSpeaks_peak_1099	89	.	5.30392	11.76147	8.97926	146
KQ052970.1	22603394	22603541	ML_7022f_Basil_H3K27Ac_CSpeaks_peak_1100	65	.	6.05783	9.17294	6.53767	64
KQ052971.1	263468	264837	ML_7022f_Basil_H3K27Ac_CSpeaks_peak_1101	332	.	5.78572	36.91385	33.27654	481
KQ052971.1	610164	610641	ML_7022f_Basil_H3K27Ac_CSpeaks_peak_1102	238	.	5.03273	27.12439	23.80010	240
KQ052971.1	731532	732013	ML_7022f_Basil_H3K27Ac_CSpeaks_peak_1103	78	.	5.42499	10.54571	7.82453	143
KQ052971.1	732151	732428	ML_7022f_Basil_H3K27Ac_CSpeaks_peak_1104	112	.	4.82546	14.10461	11.21426	125
KQ052971.1	940569	941028	ML_7022f_Basil_H3K27Ac_CSpeaks_peak_1105	142	.	9.63392	17.26628	14.25869	270
KQ052971.1	1079028	1079293	ML_7022f_Basil_H3K27Ac_CSpeaks_peak_1106	71	.	4.16346	9.78788	7.11208	145
KQ052971.1	1738865	1739047	ML_7022f_Basil_H3K27Ac_CSpeaks_peak_1107	20	.	3.37305	4.20622	2.02896	151
KQ052971.1	2133739	2134226	ML_7022f_Basil_H3K27Ac_CSpeaks_peak_1108	94	.	6.62596	12.28695	9.47942	353
KQ052971.1	2134490	2134637	ML_7022f_Basil_H3K27Ac_CSpeaks_peak_1109	54	.	4.93097	7.97806	5.42362	54
KQ052971.1	2445738	2446410	ML_7022f_Basil_H3K27Ac_CSpeaks_peak_1110	655	.	19.41575	70.37794	65.51147	348
KQ052971.1	3464636	3464829	ML_7022f_Basil_H3K27Ac_CSpeaks_peak_1111	39	.	3.68968	6.30360	3.90024	113
KQ052971.1	3675077	3675568	ML_7022f_Basil_H3K27Ac_CSpeaks_peak_1112	309	.	7.74165	34.53191	30.97294	247
KQ052971.1	3675735	3676568	ML_7022f_Basil_H3K27Ac_CSpeaks_peak_1113	421	.	8.59635	46.11204	42.15588	496
KQ052971.1	3797244	3798307	ML_7022f_Basil_H3K27Ac_CSpeaks_peak_1114	294	.	5.43718	32.99328	29.48538	669
KQ052971.1	3798687	3798938	ML_7022f_Basil_H3K27Ac_CSpeaks_peak_1115	79	.	5.50363	10.69190	7.96287	113
KQ052971.1	3801209	3801400	ML_7022f_Basil_H3K27Ac_CSpeaks_peak_1116	31	.	3.77060	5.48208	3.15711	109
KQ052971.1	3802189	3802457	ML_7022f_Basil_H3K27Ac_CSpeaks_peak_1117	93	.	5.49195	12.15475	9.35289	180
KQ052971.1	3802659	3802979	ML_7022f_Basil_H3K27Ac_CSpeaks_peak_1118	162	.	5.47386	19.35172	16.27287	142
KQ052971.1	5163950	5164742	ML_7022f_Basil_H3K27Ac_CSpeaks_peak_1119	348	.	10.25042	38.53722	34.84441	277
KQ052971.1	5164846	5165967	ML_7022f_Basil_H3K27Ac_CSpeaks_peak_1120	341	.	9.32615	37.82071	34.15272	367
KQ052971.1	5345514	5346082	ML_7022f_Basil_H3K27Ac_CSpeaks_peak_1121	528	.	9.99185	57.25607	52.88811	282
KQ052971.1	5444522	5445260	ML_7022f_Basil_H3K27Ac_CSpeaks_peak_1122	494	.	9.09963	53.72430	49.48578	169
KQ052971.1	5481320	5481588	ML_7022f_Basil_H3K27Ac_CSpeaks_peak_1123	155	.	10.16914	18.60735	15.55215	154
KQ052971.1	5495583	5496557	ML_7022f_Basil_H3K27Ac_CSpeaks_peak_1124	660	.	10.31927	70.90505	66.02247	624
KQ052971.1	6139796	6140560	ML_7022f_Basil_H3K27Ac_CSpeaks_peak_1125	667	.	13.16035	71.71024	66.79291	397
KQ052971.1	6247551	6248103	ML_7022f_Basil_H3K27Ac_CSpeaks_peak_1126	290	.	7.05307	32.59573	29.09943	213
KQ052971.1	6296084	6296280	ML_7022f_Basil_H3K27Ac_CSpeaks_peak_1127	46	.	4.28289	7.15510	4.66696	97
KQ052971.1	6299730	6299893	ML_7022f_Basil_H3K27Ac_CSpeaks_peak_1128	50	.	5.35218	7.51426	5.00439	75
KQ052971.1	6361215	6362311	ML_7022f_Basil_H3K27Ac_CSpeaks_peak_1129	400	.	7.66574	43.90139	40.02570	633
KQ052971.1	6446049	6446206	ML_7022f_Basil_H3K27Ac_CSpeaks_peak_1130	106	.	4.99615	13.54002	10.67198	109
KQ052971.1	6460169	6460753	ML_7022f_Basil_H3K27Ac_CSpeaks_peak_1131	80	.	4.21673	10.80427	8.07032	203
KQ052971.1	6503278	6503590	ML_7022f_Basil_H3K27Ac_CSpeaks_peak_1132	106	.	7.12088	13.54918	10.67888	214
KQ052971.1	6770340	6770721	ML_7022f_Basil_H3K27Ac_CSpeaks_peak_1133	131	.	5.42060	16.14119	13.17270	306
KQ052971.1	6770846	6771004	ML_7022f_Basil_H3K27Ac_CSpeaks_peak_1134	56	.	3.56733	8.21884	5.65254	50
KQ052972.1	345989	346410	ML_7022f_Basil_H3K27Ac_CSpeaks_peak_1135	86	.	6.37132	11.45531	8.68278	265
KQ052974.1	34754	35056	ML_7022f_Basil_H3K27Ac_CSpeaks_peak_1136	39	.	3.99736	6.37214	3.95621	42
KQ052974.1	154077	154361	ML_7022f_Basil_H3K27Ac_CSpeaks_peak_1137	27	.	3.74783	4.99142	2.71509	133
KQ052974.1	179730	179892	ML_7022f_Basil_H3K27Ac_CSpeaks_peak_1138	50	.	5.35218	7.51426	5.00439	97
KQ052974.1	215835	216086	ML_7022f_Basil_H3K27Ac_CSpeaks_peak_1139	60	.	5.88740	8.61997	6.01785	107
KQ052975.1	69437	69596	ML_7022f_Basil_H3K27Ac_CSpeaks_peak_1140	86	.	4.83510	11.42177	8.65608	104
KQ052976.1	4881	5058	ML_7022f_Basil_H3K27Ac_CSpeaks_peak_1141	28	.	2.73693	5.14214	2.85122	124
KQ052976.1	36896	37146	ML_7022f_Basil_H3K27Ac_CSpeaks_peak_1142	129	.	8.53498	15.90800	12.95178	108
KQ052976.1	41582	41773	ML_7022f_Basil_H3K27Ac_CSpeaks_peak_1143	134	.	5.26414	16.44461	13.46355	120
KQ052977.1	10240	10634	ML_7022f_Basil_H3K27Ac_CSpeaks_peak_1144	70	.	6.42262	9.76299	7.09205	247
KQ052977.1	12821	13063	ML_7022f_Basil_H3K27Ac_CSpeaks_peak_1145	51	.	4.72684	7.63493	5.11249	42
KQ052977.1	23140	23287	ML_7022f_Basil_H3K27Ac_CSpeaks_peak_1146	20	.	2.35520	4.21602	2.03710	4
KQ052977.1	31975	32276	ML_7022f_Basil_H3K27Ac_CSpeaks_peak_1147	65	.	5.83972	9.13625	6.50279	103
KQ052977.1	35970	36377	ML_7022f_Basil_H3K27Ac_CSpeaks_peak_1148	161	.	9.98327	19.26692	16.19075	190
KQ052977.1	48627	48776	ML_7022f_Basil_H3K27Ac_CSpeaks_peak_1149	50	.	5.35218	7.51426	5.00439	95
KQ052977.1	52561	52775	ML_7022f_Basil_H3K27Ac_CSpeaks_peak_1150	74	.	6.28893	10.19656	7.49802	86
KQ052977.1	52920	53135	ML_7022f_Basil_H3K27Ac_CSpeaks_peak_1151	79	.	6.16815	10.73068	7.99973	131
KQ052977.1	56797	57466	ML_7022f_Basil_H3K27Ac_CSpeaks_peak_1152	113	.	8.08169	14.27568	11.38252	260
KQ052977.1	72743	72959	ML_7022f_Basil_H3K27Ac_CSpeaks_peak_1153	71	.	4.16346	9.78788	7.11208	142
KQ052977.1	90327	90614	ML_7022f_Basil_H3K27Ac_CSpeaks_peak_1154	127	.	7.87045	15.73146	12.77733	195
KQ052977.1	111776	111989	ML_7022f_Basil_H3K27Ac_CSpeaks_peak_1155	81	.	6.95783	10.94039	8.19715	105
KQ052977.1	142349	142504	ML_7022f_Basil_H3K27Ac_CSpeaks_peak_1156	86	.	6.37132	11.45531	8.68278	82
KQ052977.1	149321	149483	ML_7022f_Basil_H3K27Ac_CSpeaks_peak_1157	66	.	4.61210	9.29505	6.65009	56
KQ052977.1	150820	150989	ML_7022f_Basil_H3K27Ac_CSpeaks_peak_1158	113	.	6.56709	14.28979	11.39429	95
KQ052977.1	153278	153684	ML_7022f_Basil_H3K27Ac_CSpeaks_peak_1159	14	.	2.99827	3.46504	1.40551	7
KQ052977.1	178150	178309	ML_7022f_Basil_H3K27Ac_CSpeaks_peak_1160	95	.	5.99604	12.37778	9.56523	48
KQ052977.1	182108	182304	ML_7022f_Basil_H3K27Ac_CSpeaks_peak_1161	40	.	4.21472	6.48355	4.05355	82
KQ052977.1	199549	199699	ML_7022f_Basil_H3K27Ac_CSpeaks_peak_1162	68	.	5.62175	9.45976	6.80487	79
KQ052977.1	218835	218982	ML_7022f_Basil_H3K27Ac_CSpeaks_peak_1163	31	.	4.28174	5.42932	3.11037	40
KQ052977.1	228539	228686	ML_7022f_Basil_H3K27Ac_CSpeaks_peak_1164	44	.	4.78323	6.86402	4.40661	81
KQ052977.1	257739	258028	ML_7022f_Basil_H3K27Ac_CSpeaks_peak_1165	59	.	5.24828	8.50478	5.91693	65
KQ052977.1	258828	259272	ML_7022f_Basil_H3K27Ac_CSpeaks_peak_1166	66	.	4.61210	9.29505	6.65009	333
KQ052977.1	260503	260760	ML_7022f_Basil_H3K27Ac_CSpeaks_peak_1167	36	.	3.07075	6.01974	3.63683	42
KQ052977.1	262097	262365	ML_7022f_Basil_H3K27Ac_CSpeaks_peak_1168	102	.	6.83972	13.06878	10.22545	92
KQ052977.1	265864	266078	ML_7022f_Basil_H3K27Ac_CSpeaks_peak_1169	20	.	3.37305	4.20622	2.02896	193
KQ052977.1	266263	266410	ML_7022f_Basil_H3K27Ac_CSpeaks_peak_1170	26	.	3.42631	4.89578	2.63934	26
KQ052977.1	295364	295524	ML_7022f_Basil_H3K27Ac_CSpeaks_peak_1171	80	.	4.30459	10.74276	8.01163	68
KQ052977.1	296523	296826	ML_7022f_Basil_H3K27Ac_CSpeaks_peak_1172	38	.	2.99759	6.21226	3.81868	107
KQ052977.1	301026	301176	ML_7022f_Basil_H3K27Ac_CSpeaks_peak_1173	45	.	3.92029	7.01639	4.54398	137
KQ052978.1	115619	115771	ML_7022f_Basil_H3K27Ac_CSpeaks_peak_1174	86	.	6.37132	11.45531	8.68278	72
KQ052978.1	184611	184768	ML_7022f_Basil_H3K27Ac_CSpeaks_peak_1175	83	.	5.70630	11.06489	8.31965	56
KQ052978.1	386626	386840	ML_7022f_Basil_H3K27Ac_CSpeaks_peak_1176	146	.	5.82884	17.64501	14.62132	95
KQ052980.1	42326	42508	ML_7022f_Basil_H3K27Ac_CSpeaks_peak_1177	101	.	5.73074	13.03406	10.19121	76
KQ052981.1	52450	53123	ML_7022f_Basil_H3K27Ac_CSpeaks_peak_1178	71	.	3.94810	9.78155	7.10806	529
KQ052981.1	54901	55158	ML_7022f_Basil_H3K27Ac_CSpeaks_peak_1179	99	.	4.82961	12.75953	9.92556	73
KQ052981.1	322142	322502	ML_7022f_Basil_H3K27Ac_CSpeaks_peak_1180	122	.	8.08942	15.17196	12.24204	241
KQ052981.1	351052	351382	ML_7022f_Basil_H3K27Ac_CSpeaks_peak_1181	38	.	2.99759	6.21226	3.81868	99
KQ052981.1	408840	409153	ML_7022f_Basil_H3K27Ac_CSpeaks_peak_1182	104	.	6.28157	13.32424	10.46939	219
KQ052981.1	409591	410043	ML_7022f_Basil_H3K27Ac_CSpeaks_peak_1183	58	.	3.40046	8.43990	5.85926	373
KQ052981.1	410306	410763	ML_7022f_Basil_H3K27Ac_CSpeaks_peak_1184	84	.	4.04023	11.15870	8.41048	74
KQ052981.1	448732	449033	ML_7022f_Basil_H3K27Ac_CSpeaks_peak_1185	50	.	4.87218	7.57493	5.05537	63
KQ052981.1	449462	449621	ML_7022f_Basil_H3K27Ac_CSpeaks_peak_1186	71	.	4.16346	9.78788	7.11208	54
KQ052981.1	497736	497894	ML_7022f_Basil_H3K27Ac_CSpeaks_peak_1187	57	.	3.21163	8.27515	5.70727	71
KQ052981.1	636660	637770	ML_7022f_Basil_H3K27Ac_CSpeaks_peak_1188	463	.	9.77475	50.42946	46.31937	298
KQ052981.1	754942	755201	ML_7022f_Basil_H3K27Ac_CSpeaks_peak_1189	77	.	5.99653	10.44453	7.73528	209
KQ052981.1	760575	760822	ML_7022f_Basil_H3K27Ac_CSpeaks_peak_1190	22	.	2.35869	4.48117	2.26609	122
KQ052981.1	760996	761238	ML_7022f_Basil_H3K27Ac_CSpeaks_peak_1191	84	.	4.87446	11.17463	8.42359	109
KQ052981.1	763693	763897	ML_7022f_Basil_H3K27Ac_CSpeaks_peak_1192	110	.	7.32467	13.89430	11.01510	59
KQ052981.1	782357	782544	ML_7022f_Basil_H3K27Ac_CSpeaks_peak_1193	58	.	4.06149	8.40529	5.82527	81
KQ052981.1	786458	786802	ML_7022f_Basil_H3K27Ac_CSpeaks_peak_1194	45	.	3.67468	7.01251	4.54398	129
KQ052981.1	787668	787817	ML_7022f_Basil_H3K27Ac_CSpeaks_peak_1195	25	.	2.36165	4.74587	2.50449	59
KQ052981.1	787986	788159	ML_7022f_Basil_H3K27Ac_CSpeaks_peak_1196	43	.	3.59069	6.82592	4.37110	48
KQ052981.1	795535	795682	ML_7022f_Basil_H3K27Ac_CSpeaks_peak_1197	53	.	5.41885	7.86879	5.32396	68
KQ052981.1	822199	822426	ML_7022f_Basil_H3K27Ac_CSpeaks_peak_1198	46	.	4.28289	7.15510	4.66696	21
KQ052981.1	847946	848231	ML_7022f_Basil_H3K27Ac_CSpeaks_peak_1199	41	.	2.89047	6.63543	4.19454	71
KQ052981.1	973305	974806	ML_7022f_Basil_H3K27Ac_CSpeaks_peak_1200	369	.	6.75485	40.68856	36.92450	1319
KQ052981.1	1071820	1072114	ML_7022f_Basil_H3K27Ac_CSpeaks_peak_1201	70	.	6.18012	9.68194	7.01560	68
KQ052981.1	1112987	1113431	ML_7022f_Basil_H3K27Ac_CSpeaks_peak_1202	39	.	4.61931	6.35491	3.94443	224
KQ052981.1	1115029	1115251	ML_7022f_Basil_H3K27Ac_CSpeaks_peak_1203	50	.	4.87218	7.57493	5.05537	136
KQ052981.1	1124144	1124384	ML_7022f_Basil_H3K27Ac_CSpeaks_peak_1204	52	.	3.66384	7.73284	5.20061	175
KQ052981.1	1125653	1125932	ML_7022f_Basil_H3K27Ac_CSpeaks_peak_1205	37	.	2.63415	6.10882	3.72306	141
KQ052981.1	1132062	1132355	ML_7022f_Basil_H3K27Ac_CSpeaks_peak_1206	84	.	6.47417	11.23702	8.48269	188
KQ052981.1	1132816	1133039	ML_7022f_Basil_H3K27Ac_CSpeaks_peak_1207	26	.	3.22847	4.95628	2.68723	141
KQ052981.1	1237589	1237903	ML_7022f_Basil_H3K27Ac_CSpeaks_peak_1208	49	.	5.16907	7.47296	4.96748	93
KQ052981.1	1289999	1290525	ML_7022f_Basil_H3K27Ac_CSpeaks_peak_1209	89	.	5.30392	11.76147	8.97926	407
KQ052981.1	1331798	1332092	ML_7022f_Basil_H3K27Ac_CSpeaks_peak_1210	19	.	2.47627	4.14955	1.99151	111
KQ052982.1	33256	33480	ML_7022f_Basil_H3K27Ac_CSpeaks_peak_1211	56	.	4.86314	8.17689	5.61216	84
KQ052982.1	175120	175377	ML_7022f_Basil_H3K27Ac_CSpeaks_peak_1212	74	.	4.87176	10.15792	7.46146	135
KQ052982.1	176280	176569	ML_7022f_Basil_H3K27Ac_CSpeaks_peak_1213	51	.	3.10458	7.71410	5.18498	76
KQ052982.1	199005	199168	ML_7022f_Basil_H3K27Ac_CSpeaks_peak_1214	59	.	5.24697	8.50261	5.91487	71
KQ052982.1	200263	200426	ML_7022f_Basil_H3K27Ac_CSpeaks_peak_1215	47	.	3.36320	7.20354	4.71126	98
KQ052982.1	200561	200770	ML_7022f_Basil_H3K27Ac_CSpeaks_peak_1216	55	.	3.29143	8.10298	5.54179	82
KQ052982.1	224841	225045	ML_7022f_Basil_H3K27Ac_CSpeaks_peak_1217	113	.	6.56709	14.28979	11.39429	86
KQ052982.1	225331	225627	ML_7022f_Basil_H3K27Ac_CSpeaks_peak_1218	169	.	7.37937	20.07806	16.97507	165
KQ052982.1	275857	276083	ML_7022f_Basil_H3K27Ac_CSpeaks_peak_1219	28	.	3.71394	5.15761	2.86538	21
KQ052982.1	294958	295114	ML_7022f_Basil_H3K27Ac_CSpeaks_peak_1220	62	.	4.71191	8.85718	6.24119	79
KQ052982.1	296580	296759	ML_7022f_Basil_H3K27Ac_CSpeaks_peak_1221	64	.	4.25489	9.13178	6.49953	80
KQ052982.1	344889	345238	ML_7022f_Basil_H3K27Ac_CSpeaks_peak_1222	64	.	3.99692	9.08527	6.45978	206
KQ052982.1	347605	347952	ML_7022f_Basil_H3K27Ac_CSpeaks_peak_1223	28	.	2.73693	5.14214	2.85122	124
KQ052982.1	372161	372308	ML_7022f_Basil_H3K27Ac_CSpeaks_peak_1224	27	.	3.74783	4.99142	2.71509	57
KQ052982.1	374815	375073	ML_7022f_Basil_H3K27Ac_CSpeaks_peak_1225	164	.	4.81566	19.51316	16.42597	121
KQ052982.1	375203	375471	ML_7022f_Basil_H3K27Ac_CSpeaks_peak_1226	146	.	6.00781	17.70899	14.68419	124
KQ052982.1	406379	406720	ML_7022f_Basil_H3K27Ac_CSpeaks_peak_1227	89	.	5.30392	11.76147	8.97926	72
KQ052982.1	416682	417525	ML_7022f_Basil_H3K27Ac_CSpeaks_peak_1228	318	.	11.99208	35.47808	31.88775	179
KQ052982.1	527343	527974	ML_7022f_Basil_H3K27Ac_CSpeaks_peak_1229	231	.	5.70017	26.45117	23.14652	372
KQ052982.1	528103	528364	ML_7022f_Basil_H3K27Ac_CSpeaks_peak_1230	86	.	5.49723	11.41835	8.65546	142
KQ052982.1	528748	529315	ML_7022f_Basil_H3K27Ac_CSpeaks_peak_1231	154	.	5.34353	18.55090	15.49717	128
KQ052982.1	660592	660803	ML_7022f_Basil_H3K27Ac_CSpeaks_peak_1232	70	.	5.96063	9.66648	7.00102	115
KQ052982.1	680186	680651	ML_7022f_Basil_H3K27Ac_CSpeaks_peak_1233	105	.	8.02827	13.38871	10.52861	335
KQ052982.1	682915	683062	ML_7022f_Basil_H3K27Ac_CSpeaks_peak_1234	31	.	4.28174	5.42932	3.11037	117
KQ052982.1	683474	683746	ML_7022f_Basil_H3K27Ac_CSpeaks_peak_1235	54	.	3.38858	7.94983	5.40114	215
KQ052982.1	684330	685050	ML_7022f_Basil_H3K27Ac_CSpeaks_peak_1236	34	.	4.12262	5.81672	3.45302	553
KQ052982.1	694218	694540	ML_7022f_Basil_H3K27Ac_CSpeaks_peak_1237	111	.	7.66366	14.02150	11.13489	88
KQ052982.1	719474	719674	ML_7022f_Basil_H3K27Ac_CSpeaks_peak_1238	33	.	3.28787	5.70655	3.35261	135
KQ052982.1	726744	727620	ML_7022f_Basil_H3K27Ac_CSpeaks_peak_1239	786	.	10.09667	83.99586	78.62118	487
KQ052982.1	746444	746695	ML_7022f_Basil_H3K27Ac_CSpeaks_peak_1240	45	.	3.92029	7.01639	4.54398	234
KQ052982.1	764556	764998	ML_7022f_Basil_H3K27Ac_CSpeaks_peak_1241	129	.	8.53498	15.90800	12.95178	321
KQ052982.1	792287	792610	ML_7022f_Basil_H3K27Ac_CSpeaks_peak_1242	197	.	6.82807	22.96877	19.77302	200
KQ052982.1	829953	830219	ML_7022f_Basil_H3K27Ac_CSpeaks_peak_1243	86	.	6.37132	11.45531	8.68278	146
KQ052982.1	871214	871379	ML_7022f_Basil_H3K27Ac_CSpeaks_peak_1244	54	.	5.48511	7.97421	5.42085	132
KQ052982.1	914291	914582	ML_7022f_Basil_H3K27Ac_CSpeaks_peak_1245	327	.	12.78438	36.36331	32.74499	125
KQ052982.1	919970	920117	ML_7022f_Basil_H3K27Ac_CSpeaks_peak_1246	31	.	4.28174	5.42932	3.11037	95
KQ052982.1	952243	952460	ML_7022f_Basil_H3K27Ac_CSpeaks_peak_1247	42	.	4.49740	6.67883	4.23274	102
KQ052982.1	994132	994650	ML_7022f_Basil_H3K27Ac_CSpeaks_peak_1248	272	.	10.84998	30.63954	27.20260	302
KQ052982.1	1016242	1017268	ML_7022f_Basil_H3K27Ac_CSpeaks_peak_1249	384	.	12.06340	42.28156	38.45733	667
KQ052982.1	1029988	1030400	ML_7022f_Basil_H3K27Ac_CSpeaks_peak_1250	148	.	8.54363	17.86212	14.83426	207
KQ052982.1	1056585	1057327	ML_7022f_Basil_H3K27Ac_CSpeaks_peak_1251	661	.	13.16019	70.99519	66.10925	478
KQ052982.1	1065230	1065683	ML_7022f_Basil_H3K27Ac_CSpeaks_peak_1252	113	.	6.56709	14.28979	11.39429	400
KQ052982.1	1067121	1067812	ML_7022f_Basil_H3K27Ac_CSpeaks_peak_1253	60	.	5.88740	8.61997	6.01785	29
KQ052982.1	1067960	1068425	ML_7022f_Basil_H3K27Ac_CSpeaks_peak_1254	54	.	4.56841	7.96544	5.41227	309
KQ052982.1	1074990	1075153	ML_7022f_Basil_H3K27Ac_CSpeaks_peak_1255	22	.	3.74653	4.45932	2.24621	105
KQ052982.1	1089857	1090102	ML_7022f_Basil_H3K27Ac_CSpeaks_peak_1256	170	.	5.60419	20.16266	17.05517	114
KQ052982.1	1093123	1093590	ML_7022f_Basil_H3K27Ac_CSpeaks_peak_1257	58	.	4.06149	8.40529	5.82527	298
KQ052982.1	1094231	1094395	ML_7022f_Basil_H3K27Ac_CSpeaks_peak_1258	76	.	5.31487	10.33956	7.63574	101
KQ052982.1	1094549	1094938	ML_7022f_Basil_H3K27Ac_CSpeaks_peak_1259	84	.	4.49654	11.24261	8.48610	276
KQ052982.1	1097800	1098160	ML_7022f_Basil_H3K27Ac_CSpeaks_peak_1260	180	.	6.49500	21.14975	18.01109	156
KQ052982.1	1132544	1132753	ML_7022f_Basil_H3K27Ac_CSpeaks_peak_1261	65	.	4.86817	9.15464	6.52026	80
KQ052982.1	1137816	1138043	ML_7022f_Basil_H3K27Ac_CSpeaks_peak_1262	81	.	6.95783	10.94039	8.19715	119
KQ052982.1	1145385	1145588	ML_7022f_Basil_H3K27Ac_CSpeaks_peak_1263	53	.	4.67721	7.85402	5.30937	123
KQ052982.1	1145719	1146025	ML_7022f_Basil_H3K27Ac_CSpeaks_peak_1264	86	.	4.83510	11.42177	8.65608	229
KQ052982.1	1158276	1158426	ML_7022f_Basil_H3K27Ac_CSpeaks_peak_1265	52	.	3.66384	7.73284	5.20061	60
KQ052982.1	1184982	1185447	ML_7022f_Basil_H3K27Ac_CSpeaks_peak_1266	26	.	2.77830	4.91408	2.65342	115
KQ052982.1	1194957	1195172	ML_7022f_Basil_H3K27Ac_CSpeaks_peak_1267	24	.	2.83115	4.69686	2.45714	94
KQ052982.1	1195437	1196101	ML_7022f_Basil_H3K27Ac_CSpeaks_peak_1268	59	.	2.78830	8.52525	5.93208	416
KQ052982.1	1211071	1211510	ML_7022f_Basil_H3K27Ac_CSpeaks_peak_1269	139	.	5.08287	16.98062	13.98155	332
KQ052982.1	1291324	1292086	ML_7022f_Basil_H3K27Ac_CSpeaks_peak_1270	117	.	5.61053	14.71195	11.79485	134
KQ052982.1	1320706	1321419	ML_7022f_Basil_H3K27Ac_CSpeaks_peak_1271	110	.	4.56155	13.97291	11.08794	469
KQ052982.1	1352787	1353375	ML_7022f_Basil_H3K27Ac_CSpeaks_peak_1272	199	.	10.67948	23.13018	19.92897	296
KQ052982.1	1355123	1355307	ML_7022f_Basil_H3K27Ac_CSpeaks_peak_1273	189	.	9.45367	22.11139	18.94265	81
KQ052982.1	1356370	1356573	ML_7022f_Basil_H3K27Ac_CSpeaks_peak_1274	53	.	3.54881	7.92785	5.38097	141
KQ052982.1	1375864	1376132	ML_7022f_Basil_H3K27Ac_CSpeaks_peak_1275	105	.	8.02827	13.38871	10.52861	191
KQ052982.1	1484003	1484308	ML_7022f_Basil_H3K27Ac_CSpeaks_peak_1276	40	.	2.93878	6.41881	4.00034	75
KQ052982.1	1495813	1496119	ML_7022f_Basil_H3K27Ac_CSpeaks_peak_1277	52	.	3.50943	7.82276	5.27987	205
KQ052982.1	1514853	1515149	ML_7022f_Basil_H3K27Ac_CSpeaks_peak_1278	171	.	8.75366	20.29610	17.18352	191
KQ052982.1	1553355	1553769	ML_7022f_Basil_H3K27Ac_CSpeaks_peak_1279	52	.	4.15089	7.75337	5.21666	98
KQ052982.1	1572874	1573464	ML_7022f_Basil_H3K27Ac_CSpeaks_peak_1280	265	.	5.15835	29.95549	26.54029	272
KQ052982.1	1584330	1584485	ML_7022f_Basil_H3K27Ac_CSpeaks_peak_1281	36	.	3.78635	5.99361	3.61611	72
KQ052982.1	1592748	1592895	ML_7022f_Basil_H3K27Ac_CSpeaks_peak_1282	31	.	4.28174	5.42932	3.11037	35
KQ052982.1	1607124	1607334	ML_7022f_Basil_H3K27Ac_CSpeaks_peak_1283	31	.	4.28174	5.42932	3.11037	70
KQ052982.1	1618141	1618578	ML_7022f_Basil_H3K27Ac_CSpeaks_peak_1284	189	.	7.84058	22.08425	18.91670	302
KQ052982.1	1638044	1638847	ML_7022f_Basil_H3K27Ac_CSpeaks_peak_1285	208	.	5.40533	24.06726	20.83835	423
KQ052982.1	1723768	1724071	ML_7022f_Basil_H3K27Ac_CSpeaks_peak_1286	73	.	5.78530	10.08972	7.39920	74
KQ052982.1	1725980	1726155	ML_7022f_Basil_H3K27Ac_CSpeaks_peak_1287	151	.	8.45309	18.20729	15.16529	76
KQ052982.1	1727331	1728128	ML_7022f_Basil_H3K27Ac_CSpeaks_peak_1288	428	.	7.62995	46.77929	42.80045	604
KQ052982.1	1728315	1728462	ML_7022f_Basil_H3K27Ac_CSpeaks_peak_1289	43	.	3.93572	6.78300	4.32902	76
KQ052982.1	1737501	1737678	ML_7022f_Basil_H3K27Ac_CSpeaks_peak_1290	57	.	4.59771	8.32643	5.75585	124
KQ052982.1	1739364	1739511	ML_7022f_Basil_H3K27Ac_CSpeaks_peak_1291	40	.	4.69916	6.47988	4.05088	99
KQ052982.1	1756974	1757330	ML_7022f_Basil_H3K27Ac_CSpeaks_peak_1292	86	.	4.83510	11.42177	8.65608	233
KQ052982.1	1759198	1760045	ML_7022f_Basil_H3K27Ac_CSpeaks_peak_1293	188	.	5.35272	21.96728	18.80397	463
KQ052982.1	1768450	1768597	ML_7022f_Basil_H3K27Ac_CSpeaks_peak_1294	31	.	4.28174	5.42932	3.11037	69
KQ052982.1	1769248	1769591	ML_7022f_Basil_H3K27Ac_CSpeaks_peak_1295	39	.	3.99736	6.37214	3.95621	26
KQ052982.1	1785035	1785283	ML_7022f_Basil_H3K27Ac_CSpeaks_peak_1296	64	.	3.99692	9.08527	6.45978	140
KQ052982.1	1788132	1788412	ML_7022f_Basil_H3K27Ac_CSpeaks_peak_1297	46	.	3.49731	7.08449	4.60547	76
KQ052982.1	1788801	1788948	ML_7022f_Basil_H3K27Ac_CSpeaks_peak_1298	89	.	5.30392	11.76147	8.97926	61
KQ052982.1	1797951	1798658	ML_7022f_Basil_H3K27Ac_CSpeaks_peak_1299	337	.	8.62734	37.42058	33.76583	197
KQ052982.1	1799170	1799378	ML_7022f_Basil_H3K27Ac_CSpeaks_peak_1300	70	.	5.96063	9.66648	7.00102	93
KQ052982.1	1809561	1809915	ML_7022f_Basil_H3K27Ac_CSpeaks_peak_1301	33	.	4.17051	5.65410	3.31050	213
KQ052982.1	1813649	1813813	ML_7022f_Basil_H3K27Ac_CSpeaks_peak_1302	81	.	5.07331	10.92003	8.17996	74
KQ052982.1	1839529	1840664	ML_7022f_Basil_H3K27Ac_CSpeaks_peak_1303	185	.	5.11049	21.75328	18.59648	434
KQ052982.1	1858295	1858496	ML_7022f_Basil_H3K27Ac_CSpeaks_peak_1304	111	.	7.66366	14.02150	11.13489	131
KQ052982.1	1870859	1871277	ML_7022f_Basil_H3K27Ac_CSpeaks_peak_1305	261	.	5.44273	29.57870	26.17934	160
KQ052982.1	1877785	1878773	ML_7022f_Basil_H3K27Ac_CSpeaks_peak_1306	372	.	8.11103	41.03742	37.25718	627
KQ052982.1	1900798	1901579	ML_7022f_Basil_H3K27Ac_CSpeaks_peak_1307	86	.	4.69595	11.42138	8.65608	650
KQ052982.1	1913499	1914069	ML_7022f_Basil_H3K27Ac_CSpeaks_peak_1308	279	.	14.87135	31.36977	27.91592	358
KQ052982.1	1914216	1914420	ML_7022f_Basil_H3K27Ac_CSpeaks_peak_1309	81	.	6.95783	10.94039	8.19715	101
KQ052982.1	1925674	1926013	ML_7022f_Basil_H3K27Ac_CSpeaks_peak_1310	162	.	5.47386	19.35172	16.27287	228
KQ052982.1	1951309	1951490	ML_7022f_Basil_H3K27Ac_CSpeaks_peak_1311	58	.	4.06149	8.40529	5.82527	119
KQ052982.1	1957362	1958323	ML_7022f_Basil_H3K27Ac_CSpeaks_peak_1312	400	.	8.02909	43.87515	40.00179	779
KQ052982.1	1964416	1964571	ML_7022f_Basil_H3K27Ac_CSpeaks_peak_1313	26	.	3.83183	4.91413	2.65342	13
KQ052982.1	1968953	1969100	ML_7022f_Basil_H3K27Ac_CSpeaks_peak_1314	28	.	3.99884	5.17142	2.87792	65
KQ052982.1	1970125	1970563	ML_7022f_Basil_H3K27Ac_CSpeaks_peak_1315	75	.	6.13036	10.29765	7.59553	224
KQ052982.1	1973921	1974210	ML_7022f_Basil_H3K27Ac_CSpeaks_peak_1316	69	.	3.34148	9.59547	6.93723	133
KQ052982.1	1987780	1988189	ML_7022f_Basil_H3K27Ac_CSpeaks_peak_1317	68	.	5.62175	9.45976	6.80487	99
KQ052982.1	2028400	2028601	ML_7022f_Basil_H3K27Ac_CSpeaks_peak_1318	86	.	4.83510	11.42177	8.65608	61
KQ052982.1	2124904	2125116	ML_7022f_Basil_H3K27Ac_CSpeaks_peak_1319	71	.	5.63539	9.83593	7.15652	89
KQ052982.1	2170327	2171016	ML_7022f_Basil_H3K27Ac_CSpeaks_peak_1320	74	.	4.84271	10.09760	7.40361	187
KQ052982.1	2171810	2172150	ML_7022f_Basil_H3K27Ac_CSpeaks_peak_1321	52	.	3.66384	7.73284	5.20061	129
KQ052982.1	2176304	2176922	ML_7022f_Basil_H3K27Ac_CSpeaks_peak_1322	363	.	7.60087	40.09212	36.34708	254
KQ052982.1	2187084	2187307	ML_7022f_Basil_H3K27Ac_CSpeaks_peak_1323	75	.	6.56265	10.29774	7.59553	145
KQ052982.1	2188320	2188487	ML_7022f_Basil_H3K27Ac_CSpeaks_peak_1324	60	.	3.40898	8.69476	6.08858	38
KQ052982.1	2195525	2195848	ML_7022f_Basil_H3K27Ac_CSpeaks_peak_1325	147	.	8.46651	17.72857	14.70323	213
KQ052982.1	2211640	2211896	ML_7022f_Basil_H3K27Ac_CSpeaks_peak_1326	46	.	3.49731	7.08449	4.60547	125
KQ052982.1	2361128	2361806	ML_7022f_Basil_H3K27Ac_CSpeaks_peak_1327	425	.	10.65845	46.48237	42.51616	231
KQ052982.1	2389882	2390184	ML_7022f_Basil_H3K27Ac_CSpeaks_peak_1328	62	.	5.84091	8.82536	6.21215	179
KQ052982.1	2392744	2393089	ML_7022f_Basil_H3K27Ac_CSpeaks_peak_1329	42	.	4.49740	6.67883	4.23274	177
KQ052982.1	2407110	2407271	ML_7022f_Basil_H3K27Ac_CSpeaks_peak_1330	48	.	3.69407	7.30519	4.80816	118
KQ052982.1	2572837	2573189	ML_7022f_Basil_H3K27Ac_CSpeaks_peak_1331	57	.	2.95525	8.33914	5.76809	226
KQ052982.1	2617058	2617270	ML_7022f_Basil_H3K27Ac_CSpeaks_peak_1332	101	.	6.30697	12.95864	10.11979	146
KQ052982.1	3120193	3120421	ML_7022f_Basil_H3K27Ac_CSpeaks_peak_1333	113	.	6.56709	14.28979	11.39429	96
KQ052982.1	3278832	3279674	ML_7022f_Basil_H3K27Ac_CSpeaks_peak_1334	321	.	6.78123	35.73685	32.13548	429
KQ052982.1	3305687	3306303	ML_7022f_Basil_H3K27Ac_CSpeaks_peak_1335	344	.	7.75838	38.16404	34.48777	169
KQ052982.1	3358911	3359111	ML_7022f_Basil_H3K27Ac_CSpeaks_peak_1336	60	.	5.88740	8.61997	6.01785	74
KQ052982.1	3507268	3507583	ML_7022f_Basil_H3K27Ac_CSpeaks_peak_1337	26	.	3.22847	4.95628	2.68723	8
KQ052982.1	3515089	3515357	ML_7022f_Basil_H3K27Ac_CSpeaks_peak_1338	59	.	5.06447	8.52232	5.92930	43
KQ052982.1	3631938	3632098	ML_7022f_Basil_H3K27Ac_CSpeaks_peak_1339	74	.	5.40597	10.15046	7.45431	95
KQ052982.1	3664848	3665142	ML_7022f_Basil_H3K27Ac_CSpeaks_peak_1340	28	.	2.18561	5.12852	2.84094	14
KQ052982.1	3696102	3696330	ML_7022f_Basil_H3K27Ac_CSpeaks_peak_1341	36	.	4.54338	6.01673	3.63635	87
KQ052982.1	3899888	3900074	ML_7022f_Basil_H3K27Ac_CSpeaks_peak_1342	59	.	3.51891	8.56175	5.96599	57
KQ052982.1	4013307	4013575	ML_7022f_Basil_H3K27Ac_CSpeaks_peak_1343	173	.	8.28025	20.44367	17.32662	136
KQ052982.1	4112149	4112446	ML_7022f_Basil_H3K27Ac_CSpeaks_peak_1344	26	.	2.58613	4.88310	2.63396	227
KQ052982.1	4258377	4258653	ML_7022f_Basil_H3K27Ac_CSpeaks_peak_1345	42	.	4.49740	6.67883	4.23274	132
KQ052982.1	4389349	4389520	ML_7022f_Basil_H3K27Ac_CSpeaks_peak_1346	132	.	6.45695	16.22845	13.25573	80
KQ052982.1	4397168	4397369	ML_7022f_Basil_H3K27Ac_CSpeaks_peak_1347	74	.	4.84271	10.09760	7.40361	99
KQ052982.1	4423889	4424809	ML_7022f_Basil_H3K27Ac_CSpeaks_peak_1348	93	.	7.49305	12.14969	9.34820	383
KQ052982.1	4424951	4425280	ML_7022f_Basil_H3K27Ac_CSpeaks_peak_1349	81	.	6.95783	10.94039	8.19715	127
KQ052982.1	4428113	4428262	ML_7022f_Basil_H3K27Ac_CSpeaks_peak_1350	42	.	4.49740	6.67883	4.23274	107
KQ052982.1	4433102	4433354	ML_7022f_Basil_H3K27Ac_CSpeaks_peak_1351	60	.	5.88740	8.61997	6.01785	133
KQ052982.1	4435883	4436030	ML_7022f_Basil_H3K27Ac_CSpeaks_peak_1352	22	.	3.74653	4.45932	2.24621	21
KQ052982.1	4478450	4478796	ML_7022f_Basil_H3K27Ac_CSpeaks_peak_1353	96	.	6.74610	12.49062	9.67335	207
KQ052982.1	4494817	4495057	ML_7022f_Basil_H3K27Ac_CSpeaks_peak_1354	209	.	8.30179	24.14051	20.90758	124
KQ052982.1	4502401	4502548	ML_7022f_Basil_H3K27Ac_CSpeaks_peak_1355	46	.	4.94131	7.11336	4.63138	30
KQ052982.1	4537786	4538305	ML_7022f_Basil_H3K27Ac_CSpeaks_peak_1356	202	.	6.12551	23.50329	20.29258	306
KQ052982.1	4580012	4580195	ML_7022f_Basil_H3K27Ac_CSpeaks_peak_1357	113	.	8.08169	14.27568	11.38252	67
KQ052982.1	4581891	4582205	ML_7022f_Basil_H3K27Ac_CSpeaks_peak_1358	46	.	4.28289	7.15510	4.66696	86
KQ052982.1	4593856	4594064	ML_7022f_Basil_H3K27Ac_CSpeaks_peak_1359	13	.	2.14109	3.37184	1.33470	103
KQ052982.1	4812998	4813145	ML_7022f_Basil_H3K27Ac_CSpeaks_peak_1360	30	.	4.24896	5.37762	3.06937	31
KQ052982.1	4903654	4903856	ML_7022f_Basil_H3K27Ac_CSpeaks_peak_1361	81	.	6.95783	10.94039	8.19715	113
KQ052982.1	4923227	4923374	ML_7022f_Basil_H3K27Ac_CSpeaks_peak_1362	36	.	3.07075	6.01974	3.63683	31
KQ052982.1	5025077	5025277	ML_7022f_Basil_H3K27Ac_CSpeaks_peak_1363	70	.	3.92132	9.70751	7.04019	39
KQ052982.1	5025495	5025933	ML_7022f_Basil_H3K27Ac_CSpeaks_peak_1364	39	.	2.75180	6.35340	3.94303	32
KQ052982.1	5042132	5042279	ML_7022f_Basil_H3K27Ac_CSpeaks_peak_1365	22	.	3.74653	4.45932	2.24621	12
KQ052982.1	5054367	5054514	ML_7022f_Basil_H3K27Ac_CSpeaks_peak_1366	60	.	3.40898	8.69476	6.08858	106
KQ052982.1	5079707	5080021	ML_7022f_Basil_H3K27Ac_CSpeaks_peak_1367	80	.	5.98760	10.80461	8.07032	214
KQ052982.1	5084738	5084965	ML_7022f_Basil_H3K27Ac_CSpeaks_peak_1368	60	.	5.88740	8.61997	6.01785	96
KQ052982.1	5085665	5085825	ML_7022f_Basil_H3K27Ac_CSpeaks_peak_1369	79	.	4.64170	10.64076	7.91469	66
KQ052984.1	16300	16463	ML_7022f_Basil_H3K27Ac_CSpeaks_peak_1370	28	.	2.73693	5.14214	2.85122	47
KQ052984.1	23343	23530	ML_7022f_Basil_H3K27Ac_CSpeaks_peak_1371	34	.	4.12262	5.81672	3.45302	62
KQ052984.1	40442	40869	ML_7022f_Basil_H3K27Ac_CSpeaks_peak_1372	70	.	6.18012	9.68194	7.01560	175
KQ052984.1	72869	73033	ML_7022f_Basil_H3K27Ac_CSpeaks_peak_1373	28	.	3.09447	5.08894	2.80330	81
KQ052984.1	162554	162807	ML_7022f_Basil_H3K27Ac_CSpeaks_peak_1374	105	.	6.54810	13.40116	10.53992	132
KQ052984.1	168861	169025	ML_7022f_Basil_H3K27Ac_CSpeaks_peak_1375	40	.	4.81696	6.44933	4.02472	50
KQ052984.1	173469	173704	ML_7022f_Basil_H3K27Ac_CSpeaks_peak_1376	70	.	6.42262	9.76299	7.09205	134
KQ052984.1	176623	176775	ML_7022f_Basil_H3K27Ac_CSpeaks_peak_1377	79	.	6.16815	10.73068	7.99973	77
KQ052984.1	176880	177039	ML_7022f_Basil_H3K27Ac_CSpeaks_peak_1378	50	.	4.87218	7.57493	5.05537	49
KQ052984.1	180067	180271	ML_7022f_Basil_H3K27Ac_CSpeaks_peak_1379	95	.	6.41499	12.33201	9.52283	116
KQ052984.1	188618	188765	ML_7022f_Basil_H3K27Ac_CSpeaks_peak_1380	45	.	5.04819	7.02926	4.55475	30
KQ052984.1	189288	189493	ML_7022f_Basil_H3K27Ac_CSpeaks_peak_1381	96	.	6.74610	12.49062	9.67335	83
KQ052984.1	192607	192815	ML_7022f_Basil_H3K27Ac_CSpeaks_peak_1382	50	.	5.35218	7.51426	5.00439	85
KQ052984.1	215787	216008	ML_7022f_Basil_H3K27Ac_CSpeaks_peak_1383	46	.	4.94131	7.11336	4.63138	115
KQ052984.1	309924	310097	ML_7022f_Basil_H3K27Ac_CSpeaks_peak_1384	28	.	3.09447	5.08894	2.80330	146
KQ052984.1	314738	314918	ML_7022f_Basil_H3K27Ac_CSpeaks_peak_1385	106	.	7.12088	13.54918	10.67888	84
KQ052984.1	316248	316434	ML_7022f_Basil_H3K27Ac_CSpeaks_peak_1386	54	.	5.51885	8.02798	5.47241	140
KQ052984.1	319596	319761	ML_7022f_Basil_H3K27Ac_CSpeaks_peak_1387	40	.	4.81696	6.44933	4.02472	40
KQ052984.1	321103	321413	ML_7022f_Basil_H3K27Ac_CSpeaks_peak_1388	77	.	5.99653	10.44453	7.73528	152
KQ052984.1	556150	556485	ML_7022f_Basil_H3K27Ac_CSpeaks_peak_1389	51	.	3.86808	7.69856	5.17115	249
KQ052984.1	627897	628351	ML_7022f_Basil_H3K27Ac_CSpeaks_peak_1390	160	.	5.17225	19.08557	16.01589	128
KQ052984.1	634436	634587	ML_7022f_Basil_H3K27Ac_CSpeaks_peak_1391	50	.	5.35218	7.51426	5.00439	72
KQ052984.1	637142	637297	ML_7022f_Basil_H3K27Ac_CSpeaks_peak_1392	70	.	6.42262	9.76299	7.09205	109
KQ052984.1	654848	655003	ML_7022f_Basil_H3K27Ac_CSpeaks_peak_1393	27	.	3.74783	4.99142	2.71509	38
KQ052984.1	679714	679861	ML_7022f_Basil_H3K27Ac_CSpeaks_peak_1394	16	.	2.76726	3.72450	1.61092	82
KQ052984.1	725679	725872	ML_7022f_Basil_H3K27Ac_CSpeaks_peak_1395	40	.	4.81696	6.44933	4.02472	92
KQ052984.1	760590	760879	ML_7022f_Basil_H3K27Ac_CSpeaks_peak_1396	50	.	5.35218	7.51426	5.00439	84
KQ052984.1	761436	761617	ML_7022f_Basil_H3K27Ac_CSpeaks_peak_1397	18	.	2.35102	3.95043	1.81050	5
KQ052984.1	817593	818033	ML_7022f_Basil_H3K27Ac_CSpeaks_peak_1398	204	.	4.98170	23.69035	20.47449	223
KQ052984.1	895035	895182	ML_7022f_Basil_H3K27Ac_CSpeaks_peak_1399	39	.	4.45099	6.33907	3.93436	29
KQ052984.1	1028352	1028540	ML_7022f_Basil_H3K27Ac_CSpeaks_peak_1400	60	.	5.88740	8.61997	6.01785	64
KQ052984.1	1134989	1135219	ML_7022f_Basil_H3K27Ac_CSpeaks_peak_1401	117	.	8.56349	14.65556	11.74257	104
KQ052984.1	1152432	1152585	ML_7022f_Basil_H3K27Ac_CSpeaks_peak_1402	61	.	4.98903	8.71829	6.11118	75
KQ052987.1	15780	15973	ML_7022f_Basil_H3K27Ac_CSpeaks_peak_1403	49	.	4.78542	7.43287	4.92819	93
KQ052987.1	23838	23988	ML_7022f_Basil_H3K27Ac_CSpeaks_peak_1404	104	.	4.67923	13.34973	10.49153	69
KQ052988.1	16527	16741	ML_7022f_Basil_H3K27Ac_CSpeaks_peak_1405	19	.	3.53374	4.13112	1.97557	6
KQ052988.1	237577	237918	ML_7022f_Basil_H3K27Ac_CSpeaks_peak_1406	26	.	3.42631	4.89578	2.63934	8
KQ052989.1	24596	24791	ML_7022f_Basil_H3K27Ac_CSpeaks_peak_1407	24	.	2.60660	4.63574	2.40586	78
KQ052989.1	25691	26131	ML_7022f_Basil_H3K27Ac_CSpeaks_peak_1408	26	.	3.22847	4.95628	2.68723	322
KQ052990.1	13604	13751	ML_7022f_Basil_H3K27Ac_CSpeaks_peak_1409	31	.	4.28174	5.42932	3.11037	17
KQ052990.1	15664	15827	ML_7022f_Basil_H3K27Ac_CSpeaks_peak_1410	99	.	6.69203	12.81422	9.97895	73
KQ052990.1	72034	72845	ML_7022f_Basil_H3K27Ac_CSpeaks_peak_1411	193	.	5.20877	22.51660	19.33621	245
KQ052990.1	363008	363233	ML_7022f_Basil_H3K27Ac_CSpeaks_peak_1412	26	.	1.92980	4.95945	2.69039	213
KQ052990.1	386900	387115	ML_7022f_Basil_H3K27Ac_CSpeaks_peak_1413	140	.	8.66940	17.08421	14.08339	70
KQ052990.1	388140	388295	ML_7022f_Basil_H3K27Ac_CSpeaks_peak_1414	130	.	5.49577	15.96412	13.00297	74
KQ052990.1	459052	459339	ML_7022f_Basil_H3K27Ac_CSpeaks_peak_1415	34	.	2.65353	5.86202	3.49228	247
KQ052990.1	460271	460624	ML_7022f_Basil_H3K27Ac_CSpeaks_peak_1416	47	.	3.15757	7.26977	4.77416	90
KQ052990.1	466395	466693	ML_7022f_Basil_H3K27Ac_CSpeaks_peak_1417	78	.	5.61266	10.52301	7.80594	164
KQ052990.1	467396	467794	ML_7022f_Basil_H3K27Ac_CSpeaks_peak_1418	167	.	5.28980	19.86519	16.76873	144
KQ052990.1	468555	469161	ML_7022f_Basil_H3K27Ac_CSpeaks_peak_1419	211	.	5.06613	24.43489	21.19286	323
KQ052990.1	488059	488390	ML_7022f_Basil_H3K27Ac_CSpeaks_peak_1420	85	.	6.07736	11.34346	8.58237	207
KQ052990.1	488716	489046	ML_7022f_Basil_H3K27Ac_CSpeaks_peak_1421	81	.	5.07331	10.92003	8.17996	184
KQ052990.1	496979	497131	ML_7022f_Basil_H3K27Ac_CSpeaks_peak_1422	54	.	4.45014	8.04807	5.49161	98
KQ052990.1	498634	498968	ML_7022f_Basil_H3K27Ac_CSpeaks_peak_1423	80	.	4.30459	10.74276	8.01163	260
KQ052990.1	499159	499348	ML_7022f_Basil_H3K27Ac_CSpeaks_peak_1424	48	.	2.94836	7.37984	4.87762	69
KQ052990.1	525545	526024	ML_7022f_Basil_H3K27Ac_CSpeaks_peak_1425	24	.	1.80521	4.63939	2.40948	260
KQ052991.1	487789	488051	ML_7022f_Basil_H3K27Ac_CSpeaks_peak_1426	79	.	3.63985	10.65406	7.92646	211
KQ052992.1	59926	60091	ML_7022f_Basil_H3K27Ac_CSpeaks_peak_1427	46	.	4.28289	7.15510	4.66696	72
KQ052992.1	61203	61485	ML_7022f_Basil_H3K27Ac_CSpeaks_peak_1428	16	.	2.76726	3.72450	1.61092	10
KQ052992.1	64182	64462	ML_7022f_Basil_H3K27Ac_CSpeaks_peak_1429	21	.	2.14631	4.33024	2.14068	10
KQ052992.1	74859	75030	ML_7022f_Basil_H3K27Ac_CSpeaks_peak_1430	71	.	4.16346	9.78788	7.11208	42
KQ052992.1	76238	76479	ML_7022f_Basil_H3K27Ac_CSpeaks_peak_1431	41	.	3.21697	6.60228	4.16351	146
KQ052992.1	77315	77498	ML_7022f_Basil_H3K27Ac_CSpeaks_peak_1432	45	.	3.92029	7.01639	4.54398	145
KQ052992.1	83010	83384	ML_7022f_Basil_H3K27Ac_CSpeaks_peak_1433	30	.	2.70368	5.37748	3.06937	227
KQ052992.1	85145	85360	ML_7022f_Basil_H3K27Ac_CSpeaks_peak_1434	37	.	4.17249	6.14948	3.76114	130
KQ052992.1	89369	89531	ML_7022f_Basil_H3K27Ac_CSpeaks_peak_1435	20	.	3.04359	4.22434	2.04406	3
KQ052992.1	92235	92496	ML_7022f_Basil_H3K27Ac_CSpeaks_peak_1436	40	.	4.67224	6.43773	4.01819	144
KQ052992.1	94019	94253	ML_7022f_Basil_H3K27Ac_CSpeaks_peak_1437	114	.	7.36218	14.40144	11.49911	111
KQ052992.1	98262	98409	ML_7022f_Basil_H3K27Ac_CSpeaks_peak_1438	46	.	3.61227	7.11732	4.63504	56
KQ052992.1	100063	100210	ML_7022f_Basil_H3K27Ac_CSpeaks_peak_1439	35	.	4.37170	5.96817	3.59214	89
KQ052992.1	104076	104294	ML_7022f_Basil_H3K27Ac_CSpeaks_peak_1440	20	.	3.14078	4.20672	2.02896	102
KQ052992.1	104530	104724	ML_7022f_Basil_H3K27Ac_CSpeaks_peak_1441	38	.	4.22654	6.23810	3.84200	92
KQ052992.1	105948	106162	ML_7022f_Basil_H3K27Ac_CSpeaks_peak_1442	101	.	7.51865	12.94362	10.10515	87
KQ052992.1	111240	111479	ML_7022f_Basil_H3K27Ac_CSpeaks_peak_1443	26	.	3.42631	4.89578	2.63934	99
KQ052992.1	111820	112116	ML_7022f_Basil_H3K27Ac_CSpeaks_peak_1444	107	.	7.67886	13.61711	10.74562	173
KQ052992.1	113268	114057	ML_7022f_Basil_H3K27Ac_CSpeaks_peak_1445	64	.	4.25489	9.13178	6.49953	89
KQ052992.1	125496	126020	ML_7022f_Basil_H3K27Ac_CSpeaks_peak_1446	89	.	6.55366	11.76109	8.97926	94
KQ052992.1	128260	128496	ML_7022f_Basil_H3K27Ac_CSpeaks_peak_1447	86	.	5.71051	11.45129	8.68184	139
KQ052992.1	139101	139488	ML_7022f_Basil_H3K27Ac_CSpeaks_peak_1448	231	.	11.24350	26.45667	23.15137	268
KQ052992.1	139640	139860	ML_7022f_Basil_H3K27Ac_CSpeaks_peak_1449	51	.	5.10911	7.65976	5.13619	162
KQ052992.1	142293	142440	ML_7022f_Basil_H3K27Ac_CSpeaks_peak_1450	50	.	5.22933	7.56827	5.05330	81
KQ052992.1	153161	153455	ML_7022f_Basil_H3K27Ac_CSpeaks_peak_1451	91	.	7.13091	11.92315	9.13104	93
KQ052992.1	154160	154328	ML_7022f_Basil_H3K27Ac_CSpeaks_peak_1452	27	.	4.03856	5.04901	2.76918	146
KQ052992.1	154496	154663	ML_7022f_Basil_H3K27Ac_CSpeaks_peak_1453	68	.	5.62175	9.45976	6.80487	44
KQ052992.1	159380	159572	ML_7022f_Basil_H3K27Ac_CSpeaks_peak_1454	36	.	4.54338	6.01673	3.63635	45
KQ052992.1	165577	165770	ML_7022f_Basil_H3K27Ac_CSpeaks_peak_1455	19	.	2.47627	4.14955	1.99151	33
KQ052992.1	166581	166873	ML_7022f_Basil_H3K27Ac_CSpeaks_peak_1456	209	.	8.30179	24.14051	20.90758	139
KQ052992.1	170346	171505	ML_7022f_Basil_H3K27Ac_CSpeaks_peak_1457	292	.	10.65255	32.70751	29.20678	542
KQ052992.1	174300	174587	ML_7022f_Basil_H3K27Ac_CSpeaks_peak_1458	42	.	4.49740	6.67883	4.23274	171
KQ052992.1	176430	176583	ML_7022f_Basil_H3K27Ac_CSpeaks_peak_1459	77	.	6.64492	10.43084	7.72414	68
KQ052992.1	177265	177635	ML_7022f_Basil_H3K27Ac_CSpeaks_peak_1460	104	.	4.67923	13.34973	10.49153	100
KQ052992.1	178765	178984	ML_7022f_Basil_H3K27Ac_CSpeaks_peak_1461	116	.	7.68808	14.50438	11.60006	85
KQ052992.1	181929	182100	ML_7022f_Basil_H3K27Ac_CSpeaks_peak_1462	50	.	5.35218	7.51426	5.00439	141
KQ052992.1	198319	198478	ML_7022f_Basil_H3K27Ac_CSpeaks_peak_1463	54	.	4.56841	7.96544	5.41227	51
KQ052992.1	198838	199086	ML_7022f_Basil_H3K27Ac_CSpeaks_peak_1464	32	.	3.45908	5.61639	3.27594	102
KQ052992.1	201021	201187	ML_7022f_Basil_H3K27Ac_CSpeaks_peak_1465	40	.	4.81696	6.44933	4.02472	115
KQ052992.1	202329	202476	ML_7022f_Basil_H3K27Ac_CSpeaks_peak_1466	22	.	3.74653	4.45932	2.24621	91
KQ052992.1	240411	240587	ML_7022f_Basil_H3K27Ac_CSpeaks_peak_1467	77	.	5.99653	10.44453	7.73528	107
KQ052992.1	241698	242110	ML_7022f_Basil_H3K27Ac_CSpeaks_peak_1468	60	.	5.88740	8.61997	6.01785	121
KQ052992.1	242785	243174	ML_7022f_Basil_H3K27Ac_CSpeaks_peak_1469	116	.	4.28218	14.58718	11.68025	136
KQ052993.1	134362	134960	ML_7022f_Basil_H3K27Ac_CSpeaks_peak_1470	337	.	5.66544	37.42187	33.76679	461
KQ052993.1	135477	135639	ML_7022f_Basil_H3K27Ac_CSpeaks_peak_1471	167	.	7.05370	19.81991	16.72545	103
KQ052993.1	135807	137151	ML_7022f_Basil_H3K27Ac_CSpeaks_peak_1472	569	.	10.46205	61.52394	56.99345	742
KQ052993.1	153276	153480	ML_7022f_Basil_H3K27Ac_CSpeaks_peak_1473	59	.	5.24697	8.50261	5.91487	44
KQ052993.1	160149	160366	ML_7022f_Basil_H3K27Ac_CSpeaks_peak_1474	61	.	4.85394	8.80158	6.18851	119
KQ052993.1	163102	163404	ML_7022f_Basil_H3K27Ac_CSpeaks_peak_1475	50	.	4.87218	7.57493	5.05537	191
KQ052993.1	231000	231319	ML_7022f_Basil_H3K27Ac_CSpeaks_peak_1476	117	.	7.49567	14.62982	11.71873	102
KQ052993.1	263352	263499	ML_7022f_Basil_H3K27Ac_CSpeaks_peak_1477	31	.	4.28174	5.42932	3.11037	97
KQ052993.1	263902	264211	ML_7022f_Basil_H3K27Ac_CSpeaks_peak_1478	64	.	3.99692	9.08527	6.45978	138
KQ052993.1	526276	526430	ML_7022f_Basil_H3K27Ac_CSpeaks_peak_1479	42	.	4.20464	6.73766	4.28848	47
KQ052993.1	590675	590845	ML_7022f_Basil_H3K27Ac_CSpeaks_peak_1480	47	.	3.36320	7.20354	4.71126	117
KQ052993.1	652602	652920	ML_7022f_Basil_H3K27Ac_CSpeaks_peak_1481	119	.	4.97169	14.87228	11.95007	104
KQ052993.1	653229	653496	ML_7022f_Basil_H3K27Ac_CSpeaks_peak_1482	58	.	3.14492	8.46159	5.87795	140
KQ052993.1	747549	747696	ML_7022f_Basil_H3K27Ac_CSpeaks_peak_1483	45	.	5.04819	7.02926	4.55475	121
KQ052993.1	1384115	1384274	ML_7022f_Basil_H3K27Ac_CSpeaks_peak_1484	74	.	4.84271	10.09760	7.40361	104
KQ052993.1	1444277	1444540	ML_7022f_Basil_H3K27Ac_CSpeaks_peak_1485	74	.	4.84271	10.09760	7.40361	107
KQ052993.1	1445830	1446430	ML_7022f_Basil_H3K27Ac_CSpeaks_peak_1486	127	.	5.11791	15.65240	12.70051	270
KQ052993.1	1447006	1447181	ML_7022f_Basil_H3K27Ac_CSpeaks_peak_1487	55	.	4.63464	8.08555	5.52582	66
KQ052993.1	1468596	1468862	ML_7022f_Basil_H3K27Ac_CSpeaks_peak_1488	29	.	2.99769	5.26094	2.95857	39
KQ052993.1	1496322	1496505	ML_7022f_Basil_H3K27Ac_CSpeaks_peak_1489	57	.	4.28587	8.31695	5.74713	105
KQ052993.1	1540713	1541312	ML_7022f_Basil_H3K27Ac_CSpeaks_peak_1490	54	.	4.56841	7.96544	5.41227	115
KQ052993.1	1564847	1565044	ML_7022f_Basil_H3K27Ac_CSpeaks_peak_1491	32	.	3.45908	5.61639	3.27594	85
KQ052993.1	1569826	1570121	ML_7022f_Basil_H3K27Ac_CSpeaks_peak_1492	47	.	3.36320	7.20354	4.71126	119
KQ052993.1	1623921	1624187	ML_7022f_Basil_H3K27Ac_CSpeaks_peak_1493	142	.	9.63392	17.26628	14.25869	125
KQ052993.1	1707084	1707316	ML_7022f_Basil_H3K27Ac_CSpeaks_peak_1494	80	.	5.98760	10.80461	8.07032	103
KQ052993.1	1707693	1707900	ML_7022f_Basil_H3K27Ac_CSpeaks_peak_1495	50	.	4.87218	7.57493	5.05537	116
KQ052993.1	1723838	1724084	ML_7022f_Basil_H3K27Ac_CSpeaks_peak_1496	143	.	8.56215	17.39533	14.38003	133
KQ052993.1	1748916	1749340	ML_7022f_Basil_H3K27Ac_CSpeaks_peak_1497	57	.	4.28587	8.31695	5.74713	75
KQ052994.1	141362	141609	ML_7022f_Basil_H3K27Ac_CSpeaks_peak_1498	45	.	3.67468	7.01251	4.54398	138
KQ052994.1	141889	142057	ML_7022f_Basil_H3K27Ac_CSpeaks_peak_1499	92	.	6.00663	12.00129	9.20458	106
KQ052994.1	142448	142934	ML_7022f_Basil_H3K27Ac_CSpeaks_peak_1500	26	.	3.83183	4.91413	2.65342	363
KQ052994.1	143272	143695	ML_7022f_Basil_H3K27Ac_CSpeaks_peak_1501	193	.	9.40208	22.56999	19.38906	281
KQ052995.1	14279	14536	ML_7022f_Basil_H3K27Ac_CSpeaks_peak_1502	126	.	5.80213	15.56676	12.61795	138
KQ052995.1	15297	15608	ML_7022f_Basil_H3K27Ac_CSpeaks_peak_1503	26	.	2.45697	4.92537	2.66282	119
KQ052995.1	36081	36896	ML_7022f_Basil_H3K27Ac_CSpeaks_peak_1504	365	.	11.50418	40.33156	36.57793	188
KQ052995.1	37171	37833	ML_7022f_Basil_H3K27Ac_CSpeaks_peak_1505	195	.	10.11915	22.73410	19.54827	326
KQ052995.1	44402	44687	ML_7022f_Basil_H3K27Ac_CSpeaks_peak_1506	60	.	5.70473	8.60797	6.00949	66
KQ052995.1	48543	48818	ML_7022f_Basil_H3K27Ac_CSpeaks_peak_1507	46	.	5.07964	7.07909	4.60312	230
KQ052995.1	49025	49263	ML_7022f_Basil_H3K27Ac_CSpeaks_peak_1508	36	.	4.57167	6.06115	3.67676	10
KQ052995.1	51965	52217	ML_7022f_Basil_H3K27Ac_CSpeaks_peak_1509	50	.	4.87218	7.57493	5.05537	132
KQ052995.1	57756	58047	ML_7022f_Basil_H3K27Ac_CSpeaks_peak_1510	149	.	9.77305	17.94864	14.91969	137
KQ052995.1	60699	60933	ML_7022f_Basil_H3K27Ac_CSpeaks_peak_1511	89	.	5.30392	11.76147	8.97926	119
KQ052995.1	61038	61231	ML_7022f_Basil_H3K27Ac_CSpeaks_peak_1512	45	.	4.05811	7.01711	4.54398	70
KQ052995.1	67107	67256	ML_7022f_Basil_H3K27Ac_CSpeaks_peak_1513	57	.	5.15353	8.34825	5.77598	87
KQ052995.1	67743	68149	ML_7022f_Basil_H3K27Ac_CSpeaks_peak_1514	14	.	2.99827	3.46504	1.40551	19
KQ052995.1	71376	71648	ML_7022f_Basil_H3K27Ac_CSpeaks_peak_1515	45	.	3.92029	7.01639	4.54398	144
KQ052995.1	73553	73842	ML_7022f_Basil_H3K27Ac_CSpeaks_peak_1516	86	.	5.71051	11.45129	8.68184	88
KQ052995.1	74107	74799	ML_7022f_Basil_H3K27Ac_CSpeaks_peak_1517	19	.	2.26041	4.05382	1.90817	688
KQ052995.1	76865	77662	ML_7022f_Basil_H3K27Ac_CSpeaks_peak_1518	91	.	3.85396	11.91908	9.12748	159
KQ052995.1	77921	78108	ML_7022f_Basil_H3K27Ac_CSpeaks_peak_1519	125	.	5.59901	15.46032	12.51598	131
KQ052995.1	78909	79075	ML_7022f_Basil_H3K27Ac_CSpeaks_peak_1520	41	.	3.21697	6.60228	4.16351	52
KQ052995.1	83064	83238	ML_7022f_Basil_H3K27Ac_CSpeaks_peak_1521	26	.	3.56630	4.91608	2.65430	160
KQ052995.1	84044	84804	ML_7022f_Basil_H3K27Ac_CSpeaks_peak_1522	108	.	5.70703	13.76458	10.89062	414
KQ052995.1	85263	85461	ML_7022f_Basil_H3K27Ac_CSpeaks_peak_1523	53	.	4.67721	7.85402	5.30937	74
KQ052995.1	86349	86600	ML_7022f_Basil_H3K27Ac_CSpeaks_peak_1524	112	.	6.97476	14.16920	11.27788	97
KQ052995.1	90122	90269	ML_7022f_Basil_H3K27Ac_CSpeaks_peak_1525	77	.	4.09433	10.46621	7.75436	109
KQ052995.1	90835	90992	ML_7022f_Basil_H3K27Ac_CSpeaks_peak_1526	34	.	3.16423	5.84760	3.47938	100
KQ052995.1	105624	105790	ML_7022f_Basil_H3K27Ac_CSpeaks_peak_1527	170	.	5.60419	20.16266	17.05517	106
KQ052995.1	147311	147488	ML_7022f_Basil_H3K27Ac_CSpeaks_peak_1528	38	.	4.54213	6.23427	3.83951	118
KQ052995.1	158739	158936	ML_7022f_Basil_H3K27Ac_CSpeaks_peak_1529	79	.	2.80835	10.68261	7.95436	85
KQ052995.1	177969	178116	ML_7022f_Basil_H3K27Ac_CSpeaks_peak_1530	78	.	5.42499	10.54571	7.82453	51
KQ052995.1	179600	179756	ML_7022f_Basil_H3K27Ac_CSpeaks_peak_1531	52	.	3.50943	7.82276	5.27987	53
KQ052995.1	217198	217605	ML_7022f_Basil_H3K27Ac_CSpeaks_peak_1532	58	.	3.83038	8.40002	5.82342	282
KQ052995.1	233017	233190	ML_7022f_Basil_H3K27Ac_CSpeaks_peak_1533	31	.	4.28174	5.42932	3.11037	110
KQ052995.1	233535	233949	ML_7022f_Basil_H3K27Ac_CSpeaks_peak_1534	74	.	6.28893	10.19656	7.49802	316
KQ052995.1	238151	238416	ML_7022f_Basil_H3K27Ac_CSpeaks_peak_1535	39	.	3.68968	6.30360	3.90024	129
KQ052995.1	239725	239872	ML_7022f_Basil_H3K27Ac_CSpeaks_peak_1536	30	.	4.24896	5.37762	3.06937	70
KQ052995.1	267285	267739	ML_7022f_Basil_H3K27Ac_CSpeaks_peak_1537	93	.	7.49305	12.14969	9.34820	272
KQ052995.1	270676	270921	ML_7022f_Basil_H3K27Ac_CSpeaks_peak_1538	68	.	5.62175	9.45976	6.80487	188
KQ052995.1	272298	272486	ML_7022f_Basil_H3K27Ac_CSpeaks_peak_1539	107	.	6.22043	13.62041	10.74839	94
KQ052995.1	281928	282364	ML_7022f_Basil_H3K27Ac_CSpeaks_peak_1540	107	.	6.22043	13.62041	10.74839	341
KQ052995.1	303841	304054	ML_7022f_Basil_H3K27Ac_CSpeaks_peak_1541	24	.	2.46225	4.66592	2.43325	16
KQ052995.1	319666	319813	ML_7022f_Basil_H3K27Ac_CSpeaks_peak_1542	41	.	4.78181	6.60947	4.17030	97
KQ052995.1	341434	341630	ML_7022f_Basil_H3K27Ac_CSpeaks_peak_1543	62	.	5.87598	8.88143	6.26437	128
KQ052995.1	347022	347184	ML_7022f_Basil_H3K27Ac_CSpeaks_peak_1544	69	.	4.77561	9.62952	6.96874	63
KQ052995.1	354359	354561	ML_7022f_Basil_H3K27Ac_CSpeaks_peak_1545	27	.	3.74783	4.99142	2.71509	117
KQ052996.1	14962	15218	ML_7022f_Basil_H3K27Ac_CSpeaks_peak_1546	20	.	3.14078	4.20672	2.02896	187
KQ052996.1	15960	16217	ML_7022f_Basil_H3K27Ac_CSpeaks_peak_1547	106	.	5.76513	13.49833	10.63272	128
KQ052997.1	11474	11726	ML_7022f_Basil_H3K27Ac_CSpeaks_peak_1548	39	.	3.48128	6.34815	3.93881	80
KQ052997.1	14422	14576	ML_7022f_Basil_H3K27Ac_CSpeaks_peak_1549	14	.	2.85526	3.55385	1.46169	52
KQ052997.1	24479	24743	ML_7022f_Basil_H3K27Ac_CSpeaks_peak_1550	24	.	2.46225	4.66592	2.43325	25
KQ052997.1	26568	26778	ML_7022f_Basil_H3K27Ac_CSpeaks_peak_1551	49	.	4.78542	7.43287	4.92819	143
KQ052997.1	36076	36395	ML_7022f_Basil_H3K27Ac_CSpeaks_peak_1552	90	.	7.04873	11.78992	9.00709	132
KQ052997.1	38594	38957	ML_7022f_Basil_H3K27Ac_CSpeaks_peak_1553	54	.	5.51885	8.02798	5.47241	88
KQ052997.1	67514	67736	ML_7022f_Basil_H3K27Ac_CSpeaks_peak_1554	86	.	6.37132	11.45531	8.68278	80
KQ052997.1	74121	74277	ML_7022f_Basil_H3K27Ac_CSpeaks_peak_1555	35	.	3.90431	5.95330	3.57795	80
KQ052997.1	98911	99109	ML_7022f_Basil_H3K27Ac_CSpeaks_peak_1556	65	.	3.64924	9.18911	6.55114	85
KQ052997.1	102932	103116	ML_7022f_Basil_H3K27Ac_CSpeaks_peak_1557	73	.	3.53280	10.03991	7.34973	77
KQ052997.1	103488	103683	ML_7022f_Basil_H3K27Ac_CSpeaks_peak_1558	31	.	3.87433	5.41778	3.10552	90
KQ052997.1	108165	108851	ML_7022f_Basil_H3K27Ac_CSpeaks_peak_1559	57	.	4.59771	8.32643	5.75585	633
KQ052997.1	112017	112184	ML_7022f_Basil_H3K27Ac_CSpeaks_peak_1560	26	.	3.42631	4.89578	2.63934	139
KQ052997.1	112334	112495	ML_7022f_Basil_H3K27Ac_CSpeaks_peak_1561	37	.	3.60915	6.14399	3.75571	126
KQ052997.1	112822	113946	ML_7022f_Basil_H3K27Ac_CSpeaks_peak_1562	138	.	4.81960	16.80563	13.81167	448
KQ052997.1	122196	122343	ML_7022f_Basil_H3K27Ac_CSpeaks_peak_1563	69	.	5.13946	9.66209	6.99731	51
KQ052997.1	123230	123469	ML_7022f_Basil_H3K27Ac_CSpeaks_peak_1564	128	.	8.76137	15.82493	12.86948	119
KQ052997.1	125262	125492	ML_7022f_Basil_H3K27Ac_CSpeaks_peak_1565	64	.	3.99692	9.08527	6.45978	97
KQ052997.1	144388	144535	ML_7022f_Basil_H3K27Ac_CSpeaks_peak_1566	14	.	3.21131	3.54566	1.46065	52
KQ052997.1	226863	227141	ML_7022f_Basil_H3K27Ac_CSpeaks_peak_1567	109	.	8.07711	13.85486	10.97883	232
KQ052997.1	282888	283162	ML_7022f_Basil_H3K27Ac_CSpeaks_peak_1568	57	.	2.81241	8.28867	5.72025	137
KQ052997.1	346360	346507	ML_7022f_Basil_H3K27Ac_CSpeaks_peak_1569	70	.	4.14790	9.74845	7.07987	51
KQ052997.1	368214	368393	ML_7022f_Basil_H3K27Ac_CSpeaks_peak_1570	51	.	3.86808	7.69856	5.17115	77
KQ052997.1	369037	369211	ML_7022f_Basil_H3K27Ac_CSpeaks_peak_1571	64	.	3.99692	9.08527	6.45978	81
KQ052997.1	375751	375905	ML_7022f_Basil_H3K27Ac_CSpeaks_peak_1572	41	.	4.41731	6.54904	4.11576	26
KQ052997.1	384267	384441	ML_7022f_Basil_H3K27Ac_CSpeaks_peak_1573	32	.	2.67636	5.61792	3.27594	97
KQ052997.1	418096	418292	ML_7022f_Basil_H3K27Ac_CSpeaks_peak_1574	142	.	7.42367	17.29341	14.28409	53
KQ052997.1	461629	461850	ML_7022f_Basil_H3K27Ac_CSpeaks_peak_1575	146	.	5.82884	17.64501	14.62132	106
KQ052997.1	494034	494189	ML_7022f_Basil_H3K27Ac_CSpeaks_peak_1576	41	.	2.89047	6.63543	4.19454	73
KQ052999.1	45005	45166	ML_7022f_Basil_H3K27Ac_CSpeaks_peak_1577	47	.	4.85563	7.25504	4.76093	106
KQ053001.1	293006	293169	ML_7022f_Basil_H3K27Ac_CSpeaks_peak_1578	40	.	4.81696	6.44933	4.02472	38
KQ053001.1	354497	354917	ML_7022f_Basil_H3K27Ac_CSpeaks_peak_1579	20	.	1.97941	4.21782	2.03887	151
KQ053002.1	211722	212021	ML_7022f_Basil_H3K27Ac_CSpeaks_peak_1580	19	.	2.66461	4.15653	1.99535	189
KQ053003.1	10502	10686	ML_7022f_Basil_H3K27Ac_CSpeaks_peak_1581	57	.	3.88740	8.27402	5.70707	99
KQ053003.1	14781	15253	ML_7022f_Basil_H3K27Ac_CSpeaks_peak_1582	127	.	7.87045	15.73146	12.77733	299
KQ053003.1	15834	16108	ML_7022f_Basil_H3K27Ac_CSpeaks_peak_1583	39	.	3.68968	6.30360	3.90024	213
KQ053003.1	17994	18152	ML_7022f_Basil_H3K27Ac_CSpeaks_peak_1584	20	.	3.14078	4.20672	2.02896	15
KQ053003.1	20280	20484	ML_7022f_Basil_H3K27Ac_CSpeaks_peak_1585	69	.	5.30084	9.60843	6.94880	58
KQ053003.1	36732	36924	ML_7022f_Basil_H3K27Ac_CSpeaks_peak_1586	27	.	3.74783	4.99142	2.71509	135
KQ053003.1	37554	37939	ML_7022f_Basil_H3K27Ac_CSpeaks_peak_1587	50	.	4.87218	7.57493	5.05537	94
KQ053003.1	66556	66895	ML_7022f_Basil_H3K27Ac_CSpeaks_peak_1588	24	.	2.83115	4.69686	2.45714	111
KQ053003.1	73352	73545	ML_7022f_Basil_H3K27Ac_CSpeaks_peak_1589	100	.	7.23791	12.89433	10.05655	141
KQ053003.1	89993	90188	ML_7022f_Basil_H3K27Ac_CSpeaks_peak_1590	152	.	7.70920	18.32799	15.28052	91
KQ053003.1	91981	92452	ML_7022f_Basil_H3K27Ac_CSpeaks_peak_1591	26	.	3.83183	4.91413	2.65342	414
KQ053003.1	140939	141165	ML_7022f_Basil_H3K27Ac_CSpeaks_peak_1592	41	.	3.21697	6.60228	4.16351	100
KQ053003.1	141860	142147	ML_7022f_Basil_H3K27Ac_CSpeaks_peak_1593	50	.	5.03033	7.53416	5.02130	31
KQ053003.1	145513	145682	ML_7022f_Basil_H3K27Ac_CSpeaks_peak_1594	79	.	4.64170	10.64076	7.91469	111
KQ053003.1	147330	147568	ML_7022f_Basil_H3K27Ac_CSpeaks_peak_1595	47	.	3.36320	7.20354	4.71126	203
KQ053003.1	148054	148201	ML_7022f_Basil_H3K27Ac_CSpeaks_peak_1596	50	.	4.50498	7.55126	5.03767	42
KQ053003.1	150679	150991	ML_7022f_Basil_H3K27Ac_CSpeaks_peak_1597	46	.	3.49731	7.08449	4.60547	212
KQ053003.1	155143	155383	ML_7022f_Basil_H3K27Ac_CSpeaks_peak_1598	114	.	5.99574	14.39234	11.49092	114
KQ053003.1	158139	158445	ML_7022f_Basil_H3K27Ac_CSpeaks_peak_1599	54	.	4.56841	7.96544	5.41227	91
KQ053003.1	168043	168249	ML_7022f_Basil_H3K27Ac_CSpeaks_peak_1600	32	.	2.36834	5.53727	3.20983	81
KQ053003.1	172223	172616	ML_7022f_Basil_H3K27Ac_CSpeaks_peak_1601	36	.	3.07075	6.01974	3.63683	273
KQ053003.1	173973	174537	ML_7022f_Basil_H3K27Ac_CSpeaks_peak_1602	108	.	5.70703	13.76458	10.89062	433
KQ053003.1	188606	188864	ML_7022f_Basil_H3K27Ac_CSpeaks_peak_1603	41	.	2.72498	6.59213	4.15589	146
KQ053003.1	193371	193525	ML_7022f_Basil_H3K27Ac_CSpeaks_peak_1604	86	.	5.71051	11.45129	8.68184	43
KQ053003.1	219416	219654	ML_7022f_Basil_H3K27Ac_CSpeaks_peak_1605	13	.	2.51425	3.39408	1.35016	237
KQ053003.1	220745	221131	ML_7022f_Basil_H3K27Ac_CSpeaks_peak_1606	31	.	2.92452	5.45672	3.13365	276
KQ053003.1	245829	246176	ML_7022f_Basil_H3K27Ac_CSpeaks_peak_1607	39	.	3.48128	6.34815	3.93881	224
KQ053003.1	246649	246812	ML_7022f_Basil_H3K27Ac_CSpeaks_peak_1608	71	.	3.77957	9.83136	7.15281	41
KQ053003.1	253690	253837	ML_7022f_Basil_H3K27Ac_CSpeaks_peak_1609	50	.	5.35218	7.51426	5.00439	76
KQ053003.1	255213	255424	ML_7022f_Basil_H3K27Ac_CSpeaks_peak_1610	68	.	5.62175	9.45976	6.80487	81
KQ053004.1	387397	387557	ML_7022f_Basil_H3K27Ac_CSpeaks_peak_1611	57	.	3.21163	8.27515	5.70727	105
KQ053004.1	388307	388504	ML_7022f_Basil_H3K27Ac_CSpeaks_peak_1612	25	.	2.95526	4.79236	2.54864	12
KQ053004.1	903158	903641	ML_7022f_Basil_H3K27Ac_CSpeaks_peak_1613	500	.	8.02138	54.33078	50.08019	184
KQ053004.1	912935	913082	ML_7022f_Basil_H3K27Ac_CSpeaks_peak_1614	28	.	3.87340	5.18897	2.89420	59
KQ053004.1	1347521	1348238	ML_7022f_Basil_H3K27Ac_CSpeaks_peak_1615	160	.	7.59141	19.07088	16.00274	207
KQ053004.1	1393649	1393851	ML_7022f_Basil_H3K27Ac_CSpeaks_peak_1616	54	.	5.15790	8.03960	5.48397	146
KQ053004.1	1396295	1396490	ML_7022f_Basil_H3K27Ac_CSpeaks_peak_1617	50	.	3.17388	7.52606	5.01379	90
KQ053004.1	1477117	1477446	ML_7022f_Basil_H3K27Ac_CSpeaks_peak_1618	209	.	4.27351	24.16572	20.93222	204
KQ053004.1	1534440	1534804	ML_7022f_Basil_H3K27Ac_CSpeaks_peak_1619	64	.	5.80774	9.08499	6.45978	235
KQ053004.1	1534986	1535172	ML_7022f_Basil_H3K27Ac_CSpeaks_peak_1620	130	.	8.58225	15.98588	13.02282	107
KQ053004.1	1535771	1536024	ML_7022f_Basil_H3K27Ac_CSpeaks_peak_1621	54	.	4.56841	7.96544	5.41227	132
KQ053004.1	1628005	1628387	ML_7022f_Basil_H3K27Ac_CSpeaks_peak_1622	132	.	6.45695	16.22845	13.25573	262
KQ053004.1	1628508	1628711	ML_7022f_Basil_H3K27Ac_CSpeaks_peak_1623	77	.	4.09433	10.46621	7.75436	74
KQ053004.1	1679937	1680388	ML_7022f_Basil_H3K27Ac_CSpeaks_peak_1624	337	.	15.72234	37.43289	33.77547	352
KQ053004.1	1691189	1691818	ML_7022f_Basil_H3K27Ac_CSpeaks_peak_1625	95	.	3.47073	12.40338	9.59027	514
KQ053004.1	1691951	1692116	ML_7022f_Basil_H3K27Ac_CSpeaks_peak_1626	54	.	3.50599	8.05014	5.49308	25
KQ053004.1	1708343	1708496	ML_7022f_Basil_H3K27Ac_CSpeaks_peak_1627	34	.	4.25759	5.79008	3.43165	29
KQ053004.1	1708607	1708821	ML_7022f_Basil_H3K27Ac_CSpeaks_peak_1628	173	.	8.28025	20.44367	17.32662	83
KQ053004.1	1727115	1728062	ML_7022f_Basil_H3K27Ac_CSpeaks_peak_1629	306	.	12.01327	34.20639	30.65990	650
KQ053004.1	1729118	1729677	ML_7022f_Basil_H3K27Ac_CSpeaks_peak_1630	56	.	4.86314	8.17689	5.61216	188
KQ053004.1	1737275	1737477	ML_7022f_Basil_H3K27Ac_CSpeaks_peak_1631	14	.	2.85526	3.55385	1.46169	58
KQ053004.1	1761714	1761957	ML_7022f_Basil_H3K27Ac_CSpeaks_peak_1632	27	.	3.74783	4.99142	2.71509	102
KQ053004.1	1763978	1764477	ML_7022f_Basil_H3K27Ac_CSpeaks_peak_1633	152	.	7.70920	18.32799	15.28052	418
KQ053004.1	1774537	1774807	ML_7022f_Basil_H3K27Ac_CSpeaks_peak_1634	34	.	3.16423	5.84760	3.47938	41
KQ053004.1	1921445	1922059	ML_7022f_Basil_H3K27Ac_CSpeaks_peak_1635	206	.	6.99461	23.89400	20.67023	214
KQ053004.1	1931676	1931909	ML_7022f_Basil_H3K27Ac_CSpeaks_peak_1636	52	.	4.98804	7.76389	5.22694	112
KQ053004.1	1934736	1934941	ML_7022f_Basil_H3K27Ac_CSpeaks_peak_1637	78	.	3.56120	10.62182	7.89865	113
KQ053004.1	2032821	2033217	ML_7022f_Basil_H3K27Ac_CSpeaks_peak_1638	45	.	3.92029	7.01639	4.54398	190
KQ053004.1	2038303	2038527	ML_7022f_Basil_H3K27Ac_CSpeaks_peak_1639	97	.	4.53301	12.60803	9.78291	111
KQ053004.1	2063260	2063428	ML_7022f_Basil_H3K27Ac_CSpeaks_peak_1640	42	.	4.49740	6.67883	4.23274	33
KQ053004.1	2082876	2083434	ML_7022f_Basil_H3K27Ac_CSpeaks_peak_1641	52	.	3.50943	7.82276	5.27987	262
KQ053004.1	2105267	2105863	ML_7022f_Basil_H3K27Ac_CSpeaks_peak_1642	420	.	6.55250	45.98473	42.03164	204
KQ053004.1	2156363	2156608	ML_7022f_Basil_H3K27Ac_CSpeaks_peak_1643	24	.	2.83115	4.69686	2.45714	25
KQ053004.1	2176381	2176567	ML_7022f_Basil_H3K27Ac_CSpeaks_peak_1644	14	.	2.85526	3.55385	1.46169	57
KQ053004.1	2210273	2210496	ML_7022f_Basil_H3K27Ac_CSpeaks_peak_1645	70	.	6.42262	9.76299	7.09205	119
KQ053004.1	2219961	2220246	ML_7022f_Basil_H3K27Ac_CSpeaks_peak_1646	35	.	2.82123	5.88961	3.51775	221
KQ053004.1	2245829	2246074	ML_7022f_Basil_H3K27Ac_CSpeaks_peak_1647	65	.	4.86817	9.15464	6.52026	131
KQ053004.1	2247434	2247661	ML_7022f_Basil_H3K27Ac_CSpeaks_peak_1648	76	.	6.19243	10.39908	7.69326	119
KQ053004.1	2250791	2251113	ML_7022f_Basil_H3K27Ac_CSpeaks_peak_1649	58	.	3.83038	8.40002	5.82342	195
KQ053004.1	2255028	2255400	ML_7022f_Basil_H3K27Ac_CSpeaks_peak_1650	223	.	10.46657	25.66722	22.38887	136
KQ053004.1	2258163	2258312	ML_7022f_Basil_H3K27Ac_CSpeaks_peak_1651	43	.	3.12792	6.77447	4.32209	111
KQ053004.1	2259560	2259881	ML_7022f_Basil_H3K27Ac_CSpeaks_peak_1652	114	.	5.99574	14.39234	11.49092	64
KQ053004.1	2265474	2265658	ML_7022f_Basil_H3K27Ac_CSpeaks_peak_1653	50	.	5.35218	7.51426	5.00439	104
KQ053004.1	2315965	2316166	ML_7022f_Basil_H3K27Ac_CSpeaks_peak_1654	114	.	5.77121	14.30087	11.40509	103
KQ053004.1	2316357	2316590	ML_7022f_Basil_H3K27Ac_CSpeaks_peak_1655	104	.	4.67923	13.34973	10.49153	108
KQ053004.1	2316972	2317286	ML_7022f_Basil_H3K27Ac_CSpeaks_peak_1656	132	.	6.45695	16.22845	13.25573	88
KQ053004.1	2322148	2322385	ML_7022f_Basil_H3K27Ac_CSpeaks_peak_1657	84	.	6.47417	11.23702	8.48269	61
KQ053004.1	2326431	2326696	ML_7022f_Basil_H3K27Ac_CSpeaks_peak_1658	52	.	5.16302	7.74564	5.21327	125
KQ053004.1	2328455	2328894	ML_7022f_Basil_H3K27Ac_CSpeaks_peak_1659	106	.	5.76513	13.49833	10.63272	298
KQ053004.1	2329889	2330051	ML_7022f_Basil_H3K27Ac_CSpeaks_peak_1660	44	.	4.62611	6.88660	4.42793	122
KQ053004.1	2330900	2331215	ML_7022f_Basil_H3K27Ac_CSpeaks_peak_1661	18	.	2.35102	3.95043	1.81050	189
KQ053004.1	2426854	2427277	ML_7022f_Basil_H3K27Ac_CSpeaks_peak_1662	214	.	5.99511	24.73478	21.48729	183
KQ053004.1	2484139	2484536	ML_7022f_Basil_H3K27Ac_CSpeaks_peak_1663	98	.	3.83287	12.64015	9.81153	235
KQ053004.1	2492827	2492996	ML_7022f_Basil_H3K27Ac_CSpeaks_peak_1664	49	.	4.78542	7.43287	4.92819	105
KQ053004.1	2513899	2514110	ML_7022f_Basil_H3K27Ac_CSpeaks_peak_1665	46	.	4.28289	7.15510	4.66696	127
KQ053004.1	2533774	2533976	ML_7022f_Basil_H3K27Ac_CSpeaks_peak_1666	104	.	6.28157	13.32424	10.46939	119
KQ053004.1	2535386	2535675	ML_7022f_Basil_H3K27Ac_CSpeaks_peak_1667	156	.	9.36670	18.75188	15.69210	153
KQ053004.1	2538069	2538577	ML_7022f_Basil_H3K27Ac_CSpeaks_peak_1668	315	.	10.60784	35.08675	31.51246	323
KQ053004.1	2540494	2540993	ML_7022f_Basil_H3K27Ac_CSpeaks_peak_1669	145	.	8.94094	17.53817	14.51900	113
KQ053004.1	2558436	2558827	ML_7022f_Basil_H3K27Ac_CSpeaks_peak_1670	55	.	5.55301	8.08248	5.52325	266
KQ053004.1	2609078	2609474	ML_7022f_Basil_H3K27Ac_CSpeaks_peak_1671	65	.	5.83972	9.13625	6.50279	105
KQ053004.1	2609830	2610002	ML_7022f_Basil_H3K27Ac_CSpeaks_peak_1672	86	.	5.71051	11.45129	8.68184	145
KQ053004.1	2622169	2623003	ML_7022f_Basil_H3K27Ac_CSpeaks_peak_1673	556	.	10.94772	60.14083	55.66373	517
KQ053004.1	2655386	2655874	ML_7022f_Basil_H3K27Ac_CSpeaks_peak_1674	22	.	2.46857	4.40716	2.20545	142
KQ053004.1	2664721	2665191	ML_7022f_Basil_H3K27Ac_CSpeaks_peak_1675	72	.	3.64409	9.92098	7.23491	100
KQ053004.1	2687427	2688066	ML_7022f_Basil_H3K27Ac_CSpeaks_peak_1676	473	.	9.90508	51.48650	47.33583	331
KQ053004.1	2709285	2709703	ML_7022f_Basil_H3K27Ac_CSpeaks_peak_1677	159	.	6.70238	18.99796	15.93071	125
KQ053004.1	2746431	2746601	ML_7022f_Basil_H3K27Ac_CSpeaks_peak_1678	52	.	3.50943	7.82276	5.27987	93
KQ053004.1	2770522	2770764	ML_7022f_Basil_H3K27Ac_CSpeaks_peak_1679	54	.	4.56841	7.96544	5.41227	190
KQ053004.1	2776825	2777130	ML_7022f_Basil_H3K27Ac_CSpeaks_peak_1680	26	.	3.42631	4.89578	2.63934	241
KQ053004.1	2805108	2805451	ML_7022f_Basil_H3K27Ac_CSpeaks_peak_1681	50	.	5.25999	7.61680	5.09587	262
KQ053004.1	2809511	2809916	ML_7022f_Basil_H3K27Ac_CSpeaks_peak_1682	86	.	6.85135	11.47001	8.69688	250
KQ053004.1	2819277	2819436	ML_7022f_Basil_H3K27Ac_CSpeaks_peak_1683	45	.	3.05633	6.96449	4.50300	115
KQ053004.1	2828823	2828982	ML_7022f_Basil_H3K27Ac_CSpeaks_peak_1684	106	.	7.12088	13.54918	10.67888	69
KQ053004.1	2917456	2917759	ML_7022f_Basil_H3K27Ac_CSpeaks_peak_1685	142	.	9.63392	17.26628	14.25869	70
KQ053004.1	2920409	2920694	ML_7022f_Basil_H3K27Ac_CSpeaks_peak_1686	117	.	7.49567	14.62982	11.71873	130
KQ053004.1	2925583	2925747	ML_7022f_Basil_H3K27Ac_CSpeaks_peak_1687	97	.	5.53453	12.62115	9.79344	48
KQ053004.1	2942781	2943484	ML_7022f_Basil_H3K27Ac_CSpeaks_peak_1688	27	.	2.36420	5.01011	2.73275	393
KQ053004.1	2993388	2993546	ML_7022f_Basil_H3K27Ac_CSpeaks_peak_1689	46	.	4.57876	7.09233	4.61164	88
KQ053004.1	3019908	3020072	ML_7022f_Basil_H3K27Ac_CSpeaks_peak_1690	49	.	5.13946	7.42615	4.92274	81
KQ053004.1	3066732	3066932	ML_7022f_Basil_H3K27Ac_CSpeaks_peak_1691	39	.	3.68968	6.30360	3.90024	54
KQ053004.1	3070067	3070227	ML_7022f_Basil_H3K27Ac_CSpeaks_peak_1692	70	.	5.78264	9.72627	7.05824	83
KQ053004.1	3097026	3097207	ML_7022f_Basil_H3K27Ac_CSpeaks_peak_1693	125	.	6.95196	15.46345	12.51887	78
KQ053004.1	3101918	3102391	ML_7022f_Basil_H3K27Ac_CSpeaks_peak_1694	406	.	12.45268	44.52803	40.62812	286
KQ053004.1	3144682	3144928	ML_7022f_Basil_H3K27Ac_CSpeaks_peak_1695	67	.	5.97128	9.34707	6.70006	111
KQ053004.1	3145085	3145665	ML_7022f_Basil_H3K27Ac_CSpeaks_peak_1696	45	.	3.67468	7.01251	4.54398	447
KQ053004.1	3213389	3213648	ML_7022f_Basil_H3K27Ac_CSpeaks_peak_1697	44	.	4.44440	6.86909	4.41163	114
KQ053004.1	3214115	3214374	ML_7022f_Basil_H3K27Ac_CSpeaks_peak_1698	33	.	2.86726	5.66790	3.32187	41
KQ053004.1	3236945	3237820	ML_7022f_Basil_H3K27Ac_CSpeaks_peak_1699	272	.	5.74162	30.63850	27.20258	440
KQ053004.1	4415000	4415159	ML_7022f_Basil_H3K27Ac_CSpeaks_peak_1700	69	.	5.30084	9.60843	6.94880	30
KQ053004.1	4455153	4455333	ML_7022f_Basil_H3K27Ac_CSpeaks_peak_1701	50	.	4.87218	7.57493	5.05537	69
KQ053004.1	4804508	4804686	ML_7022f_Basil_H3K27Ac_CSpeaks_peak_1702	93	.	7.49305	12.14969	9.34820	62
KQ053004.1	4879772	4880057	ML_7022f_Basil_H3K27Ac_CSpeaks_peak_1703	354	.	8.34112	39.19857	35.48460	134
KQ053004.1	5132315	5132557	ML_7022f_Basil_H3K27Ac_CSpeaks_peak_1704	114	.	7.09025	14.37416	11.47491	190
KQ053004.1	5138311	5138515	ML_7022f_Basil_H3K27Ac_CSpeaks_peak_1705	60	.	5.88740	8.61997	6.01785	101
KQ053004.1	5153097	5153417	ML_7022f_Basil_H3K27Ac_CSpeaks_peak_1706	42	.	3.34802	6.71876	4.27067	245
KQ053004.1	5153622	5154001	ML_7022f_Basil_H3K27Ac_CSpeaks_peak_1707	243	.	7.66076	27.69420	24.35308	156
KQ053006.1	4789	5064	ML_7022f_Basil_H3K27Ac_CSpeaks_peak_1708	37	.	2.91468	6.16335	3.77343	34
KQ053006.1	29998	30145	ML_7022f_Basil_H3K27Ac_CSpeaks_peak_1709	26	.	2.45697	4.92537	2.66282	37
KQ053007.1	132440	132924	ML_7022f_Basil_H3K27Ac_CSpeaks_peak_1710	402	.	11.21744	44.17957	40.29285	218
KQ053007.1	133501	134421	ML_7022f_Basil_H3K27Ac_CSpeaks_peak_1711	981	.	14.81145	104.30061	98.11568	504
KQ053007.1	176447	176855	ML_7022f_Basil_H3K27Ac_CSpeaks_peak_1712	59	.	5.24697	8.50261	5.91487	176
KQ053007.1	177951	178323	ML_7022f_Basil_H3K27Ac_CSpeaks_peak_1713	160	.	7.14876	19.09468	16.02332	117
KQ053007.1	204661	204819	ML_7022f_Basil_H3K27Ac_CSpeaks_peak_1714	74	.	4.87176	10.15792	7.46146	49
KQ053007.1	235062	235218	ML_7022f_Basil_H3K27Ac_CSpeaks_peak_1715	51	.	3.86808	7.69856	5.17115	110
KQ053011.1	78899	79229	ML_7022f_Basil_H3K27Ac_CSpeaks_peak_1716	31	.	4.27681	5.42153	3.10906	83
KQ053011.1	122127	122437	ML_7022f_Basil_H3K27Ac_CSpeaks_peak_1717	86	.	6.37132	11.45531	8.68278	76
KQ053012.1	82987	83274	ML_7022f_Basil_H3K27Ac_CSpeaks_peak_1718	72	.	3.20855	9.95158	7.26500	171
KQ053012.1	83466	83806	ML_7022f_Basil_H3K27Ac_CSpeaks_peak_1719	71	.	3.77957	9.83136	7.15281	110
KQ053012.1	99936	100163	ML_7022f_Basil_H3K27Ac_CSpeaks_peak_1720	69	.	5.13946	9.66209	6.99731	100
KQ053012.1	142308	142529	ML_7022f_Basil_H3K27Ac_CSpeaks_peak_1721	70	.	5.78264	9.72627	7.05824	98
KQ053012.1	162554	162725	ML_7022f_Basil_H3K27Ac_CSpeaks_peak_1722	132	.	6.45695	16.22845	13.25573	120
KQ053012.1	163135	163617	ML_7022f_Basil_H3K27Ac_CSpeaks_peak_1723	234	.	7.01885	26.79142	23.47820	355
KQ053012.1	177759	177917	ML_7022f_Basil_H3K27Ac_CSpeaks_peak_1724	44	.	2.85008	6.85949	4.40237	130
KQ053012.1	184089	184264	ML_7022f_Basil_H3K27Ac_CSpeaks_peak_1725	50	.	5.35218	7.51426	5.00439	102
KQ053013.1	129334	129718	ML_7022f_Basil_H3K27Ac_CSpeaks_peak_1726	58	.	3.83038	8.40002	5.82342	261
KQ053013.1	130556	130734	ML_7022f_Basil_H3K27Ac_CSpeaks_peak_1727	77	.	4.09433	10.46621	7.75436	73
KQ053013.1	156194	156487	ML_7022f_Basil_H3K27Ac_CSpeaks_peak_1728	52	.	4.15089	7.75337	5.21666	244
KQ053013.1	295764	295934	ML_7022f_Basil_H3K27Ac_CSpeaks_peak_1729	70	.	4.14790	9.74845	7.07987	101
KQ053013.1	296204	296938	ML_7022f_Basil_H3K27Ac_CSpeaks_peak_1730	461	.	10.06442	50.21192	46.10728	416
KQ053013.1	299549	299706	ML_7022f_Basil_H3K27Ac_CSpeaks_peak_1731	28	.	3.09447	5.08894	2.80330	20
KQ053013.1	303063	303270	ML_7022f_Basil_H3K27Ac_CSpeaks_peak_1732	29	.	4.14109	5.20850	2.91249	65
KQ053013.1	324365	324849	ML_7022f_Basil_H3K27Ac_CSpeaks_peak_1733	89	.	5.30392	11.76147	8.97926	223
KQ053013.1	520596	521088	ML_7022f_Basil_H3K27Ac_CSpeaks_peak_1734	284	.	6.63738	31.94318	28.46561	354
KQ053013.1	521739	522255	ML_7022f_Basil_H3K27Ac_CSpeaks_peak_1735	555	.	7.91915	60.05664	55.58672	150
KQ053013.1	650779	651082	ML_7022f_Basil_H3K27Ac_CSpeaks_peak_1736	46	.	4.28289	7.15510	4.66696	115
KQ053013.1	871102	871292	ML_7022f_Basil_H3K27Ac_CSpeaks_peak_1737	71	.	3.94810	9.78155	7.10806	136
KQ053013.1	886204	886425	ML_7022f_Basil_H3K27Ac_CSpeaks_peak_1738	149	.	9.50788	17.98640	14.95677	80
KQ053014.1	85575	85810	ML_7022f_Basil_H3K27Ac_CSpeaks_peak_1739	50	.	4.87218	7.57493	5.05537	90
KQ053014.1	111786	111979	ML_7022f_Basil_H3K27Ac_CSpeaks_peak_1740	285	.	9.09000	32.03557	28.55508	90
KQ053014.1	112093	112517	ML_7022f_Basil_H3K27Ac_CSpeaks_peak_1741	341	.	9.32615	37.82071	34.15272	162
KQ053014.1	113091	113252	ML_7022f_Basil_H3K27Ac_CSpeaks_peak_1742	104	.	6.28157	13.32424	10.46939	52
KQ053014.1	115179	115604	ML_7022f_Basil_H3K27Ac_CSpeaks_peak_1743	79	.	4.64170	10.64076	7.91469	155
KQ053014.1	115825	117188	ML_7022f_Basil_H3K27Ac_CSpeaks_peak_1744	709	.	11.34778	75.99719	70.92574	303
KQ053014.1	166736	166924	ML_7022f_Basil_H3K27Ac_CSpeaks_peak_1745	39	.	3.68968	6.30360	3.90024	71
KQ053014.1	168992	169153	ML_7022f_Basil_H3K27Ac_CSpeaks_peak_1746	29	.	4.14109	5.20850	2.91249	104
KQ053014.1	172547	173223	ML_7022f_Basil_H3K27Ac_CSpeaks_peak_1747	702	.	20.56621	75.32034	70.26883	354
KQ053014.1	173618	173912	ML_7022f_Basil_H3K27Ac_CSpeaks_peak_1748	45	.	3.92029	7.01639	4.54398	97
KQ053014.1	176281	176476	ML_7022f_Basil_H3K27Ac_CSpeaks_peak_1749	93	.	5.87433	12.14697	9.34679	107
KQ053014.1	300826	301337	ML_7022f_Basil_H3K27Ac_CSpeaks_peak_1750	102	.	7.86436	13.11875	10.27401	397
KQ053014.1	452449	452596	ML_7022f_Basil_H3K27Ac_CSpeaks_peak_1751	22	.	3.74653	4.45932	2.24621	3
KQ053015.1	10264	10411	ML_7022f_Basil_H3K27Ac_CSpeaks_peak_1752	32	.	3.71183	5.61836	3.27594	86
KQ053015.1	10872	11080	ML_7022f_Basil_H3K27Ac_CSpeaks_peak_1753	74	.	4.84271	10.09760	7.40361	133
KQ053015.1	12240	12388	ML_7022f_Basil_H3K27Ac_CSpeaks_peak_1754	39	.	4.74915	6.34139	3.93653	79
KQ053015.1	75495	75828	ML_7022f_Basil_H3K27Ac_CSpeaks_peak_1755	77	.	4.33000	10.50719	7.79112	87
KQ053015.1	160013	160565	ML_7022f_Basil_H3K27Ac_CSpeaks_peak_1756	442	.	9.51409	48.33266	44.29525	132
KQ053015.1	163354	163638	ML_7022f_Basil_H3K27Ac_CSpeaks_peak_1757	55	.	5.39051	8.10769	5.54562	135
KQ053015.1	379676	379843	ML_7022f_Basil_H3K27Ac_CSpeaks_peak_1758	21	.	2.99787	4.32501	2.13563	144
KQ053015.1	534755	534988	ML_7022f_Basil_H3K27Ac_CSpeaks_peak_1759	27	.	3.74783	4.99142	2.71509	34
KQ053015.1	599299	599479	ML_7022f_Basil_H3K27Ac_CSpeaks_peak_1760	27	.	3.74783	4.99142	2.71509	60
KQ053017.1	34069	34231	ML_7022f_Basil_H3K27Ac_CSpeaks_peak_1761	46	.	3.49731	7.08449	4.60547	52
KQ053017.1	45980	46137	ML_7022f_Basil_H3K27Ac_CSpeaks_peak_1762	42	.	4.49740	6.67883	4.23274	63
KQ053018.1	4434	4636	ML_7022f_Basil_H3K27Ac_CSpeaks_peak_1763	28	.	3.71394	5.15761	2.86538	59
KQ053020.1	125366	125529	ML_7022f_Basil_H3K27Ac_CSpeaks_peak_1764	86	.	4.83510	11.42177	8.65608	115
KQ053022.1	40527	40757	ML_7022f_Basil_H3K27Ac_CSpeaks_peak_1765	114	.	5.99574	14.39234	11.49092	122
KQ053022.1	402093	402287	ML_7022f_Basil_H3K27Ac_CSpeaks_peak_1766	61	.	4.85394	8.80158	6.18851	129
KQ053024.1	5390	5605	ML_7022f_Basil_H3K27Ac_CSpeaks_peak_1767	27	.	4.03856	5.04901	2.76918	30
KQ053024.1	73305	73827	ML_7022f_Basil_H3K27Ac_CSpeaks_peak_1768	150	.	5.55659	18.06405	15.02760	146
KQ053024.1	90042	90315	ML_7022f_Basil_H3K27Ac_CSpeaks_peak_1769	406	.	12.45268	44.52803	40.62812	154
KQ053024.1	139038	139290	ML_7022f_Basil_H3K27Ac_CSpeaks_peak_1770	55	.	3.29143	8.10298	5.54179	63
KQ053025.1	203306	203896	ML_7022f_Basil_H3K27Ac_CSpeaks_peak_1771	149	.	4.18065	18.02768	14.99453	170
KQ053025.1	223041	223295	ML_7022f_Basil_H3K27Ac_CSpeaks_peak_1772	69	.	5.13946	9.66209	6.99731	132
KQ053026.1	508629	508781	ML_7022f_Basil_H3K27Ac_CSpeaks_peak_1773	50	.	4.87218	7.57493	5.05537	90
KQ053026.1	521192	521692	ML_7022f_Basil_H3K27Ac_CSpeaks_peak_1774	381	.	7.81498	41.97187	38.16354	210
KQ053026.1	538210	538506	ML_7022f_Basil_H3K27Ac_CSpeaks_peak_1775	600	.	12.28299	64.65450	60.00700	165
KQ053026.1	538671	539631	ML_7022f_Basil_H3K27Ac_CSpeaks_peak_1776	622	.	11.04981	66.96738	62.23035	215
KQ053026.1	568589	568801	ML_7022f_Basil_H3K27Ac_CSpeaks_peak_1777	39	.	3.99736	6.37214	3.95621	81
KQ053026.1	607621	608080	ML_7022f_Basil_H3K27Ac_CSpeaks_peak_1778	373	.	8.60178	41.18388	37.39772	325
KQ053026.1	608224	608395	ML_7022f_Basil_H3K27Ac_CSpeaks_peak_1779	71	.	4.73702	9.87669	7.19376	51
KQ053026.1	651735	651990	ML_7022f_Basil_H3K27Ac_CSpeaks_peak_1780	22	.	3.74653	4.45932	2.24621	246
KQ053026.1	670245	670506	ML_7022f_Basil_H3K27Ac_CSpeaks_peak_1781	68	.	5.62175	9.45976	6.80487	131
KQ053026.1	745680	745871	ML_7022f_Basil_H3K27Ac_CSpeaks_peak_1782	120	.	6.90763	14.93241	12.00837	151
KQ053026.1	751466	751714	ML_7022f_Basil_H3K27Ac_CSpeaks_peak_1783	117	.	5.60872	14.70761	11.79071	186
KQ053026.1	909200	909473	ML_7022f_Basil_H3K27Ac_CSpeaks_peak_1784	122	.	5.32923	15.14274	12.21339	119
KQ053026.1	959075	959236	ML_7022f_Basil_H3K27Ac_CSpeaks_peak_1785	27	.	3.74783	4.99142	2.71509	72
KQ053026.1	974737	974889	ML_7022f_Basil_H3K27Ac_CSpeaks_peak_1786	52	.	4.15089	7.75337	5.21666	21
KQ053026.1	1325284	1325447	ML_7022f_Basil_H3K27Ac_CSpeaks_peak_1787	36	.	3.78635	5.99361	3.61611	121
KQ053026.1	1325733	1326532	ML_7022f_Basil_H3K27Ac_CSpeaks_peak_1788	567	.	11.07805	61.24637	56.72642	242
KQ053026.1	1392360	1392594	ML_7022f_Basil_H3K27Ac_CSpeaks_peak_1789	139	.	5.08287	16.98062	13.98155	125
KQ053026.1	1431596	1431861	ML_7022f_Basil_H3K27Ac_CSpeaks_peak_1790	85	.	6.73814	11.28649	8.52697	101
KQ053026.1	1477860	1478046	ML_7022f_Basil_H3K27Ac_CSpeaks_peak_1791	14	.	2.85526	3.55385	1.46169	85
KQ053026.1	1539218	1539837	ML_7022f_Basil_H3K27Ac_CSpeaks_peak_1792	413	.	15.23785	45.30630	41.38160	292
KQ053026.1	1573510	1574103	ML_7022f_Basil_H3K27Ac_CSpeaks_peak_1793	189	.	4.65393	22.14633	18.97690	272
KQ053026.1	1632064	1632954	ML_7022f_Basil_H3K27Ac_CSpeaks_peak_1794	534	.	9.52785	57.80937	53.42324	367
KQ053026.1	1633071	1633767	ML_7022f_Basil_H3K27Ac_CSpeaks_peak_1795	189	.	4.65393	22.14633	18.97690	242
KQ053026.1	1655940	1656195	ML_7022f_Basil_H3K27Ac_CSpeaks_peak_1796	26	.	3.22847	4.95628	2.68723	53
KQ053026.1	1678743	1678994	ML_7022f_Basil_H3K27Ac_CSpeaks_peak_1797	90	.	6.15998	11.88208	9.09167	143
KQ053026.1	1692912	1693132	ML_7022f_Basil_H3K27Ac_CSpeaks_peak_1798	33	.	3.47983	5.65669	3.31262	190
KQ053026.1	1791997	1792424	ML_7022f_Basil_H3K27Ac_CSpeaks_peak_1799	61	.	5.02747	8.78599	6.17731	317
KQ053026.1	1883159	1883727	ML_7022f_Basil_H3K27Ac_CSpeaks_peak_1800	206	.	5.17747	23.84986	20.62972	205
KQ053026.1	1999806	2000162	ML_7022f_Basil_H3K27Ac_CSpeaks_peak_1801	50	.	5.35218	7.51426	5.00439	251
KQ053026.1	2339938	2340235	ML_7022f_Basil_H3K27Ac_CSpeaks_peak_1802	32	.	2.67636	5.61792	3.27594	169
KQ053026.1	2385421	2385636	ML_7022f_Basil_H3K27Ac_CSpeaks_peak_1803	42	.	4.49740	6.67883	4.23274	97
KQ053026.1	2648686	2648866	ML_7022f_Basil_H3K27Ac_CSpeaks_peak_1804	29	.	4.04289	5.23935	2.94118	88
KQ053026.1	2656342	2656555	ML_7022f_Basil_H3K27Ac_CSpeaks_peak_1805	31	.	4.28174	5.42932	3.11037	117
KQ053026.1	2664224	2665057	ML_7022f_Basil_H3K27Ac_CSpeaks_peak_1806	34	.	3.16423	5.84760	3.47938	258
KQ053026.1	2953013	2953778	ML_7022f_Basil_H3K27Ac_CSpeaks_peak_1807	523	.	10.89163	56.73959	52.39326	518
KQ053026.1	2989947	2990491	ML_7022f_Basil_H3K27Ac_CSpeaks_peak_1808	235	.	5.99505	26.81750	23.50261	392
KQ053026.1	3090653	3091529	ML_7022f_Basil_H3K27Ac_CSpeaks_peak_1809	465	.	8.14115	50.68370	46.56490	390
KQ053026.1	3227620	3228630	ML_7022f_Basil_H3K27Ac_CSpeaks_peak_1810	251	.	6.20916	28.49686	25.13030	864
KQ053026.1	3231067	3231284	ML_7022f_Basil_H3K27Ac_CSpeaks_peak_1811	117	.	7.49567	14.62982	11.71873	76
KQ053026.1	3282586	3282733	ML_7022f_Basil_H3K27Ac_CSpeaks_peak_1812	37	.	4.62934	6.15188	3.76320	94
KQ053026.1	3283201	3283374	ML_7022f_Basil_H3K27Ac_CSpeaks_peak_1813	45	.	5.01714	6.98012	4.51836	91
KQ053026.1	3316209	3316571	ML_7022f_Basil_H3K27Ac_CSpeaks_peak_1814	28	.	2.56931	5.13343	2.84464	236
KQ053026.1	3331308	3331646	ML_7022f_Basil_H3K27Ac_CSpeaks_peak_1815	123	.	4.22599	15.27260	12.33982	228
KQ053026.1	3402487	3402709	ML_7022f_Basil_H3K27Ac_CSpeaks_peak_1816	119	.	4.97169	14.87228	11.95007	128
KQ053026.1	3403152	3403344	ML_7022f_Basil_H3K27Ac_CSpeaks_peak_1817	57	.	3.21163	8.27515	5.70727	53
KQ053026.1	3407256	3407488	ML_7022f_Basil_H3K27Ac_CSpeaks_peak_1818	78	.	3.76164	10.55456	7.83195	129
KQ053026.1	3470245	3470473	ML_7022f_Basil_H3K27Ac_CSpeaks_peak_1819	20	.	2.35520	4.21602	2.03710	100
KQ053026.1	3471157	3471589	ML_7022f_Basil_H3K27Ac_CSpeaks_peak_1820	98	.	4.06906	12.66601	9.83683	134
KQ053026.1	3520529	3521239	ML_7022f_Basil_H3K27Ac_CSpeaks_peak_1821	151	.	4.81745	18.15893	15.11745	308
KQ053026.1	3528161	3528428	ML_7022f_Basil_H3K27Ac_CSpeaks_peak_1822	15	.	2.34594	3.68449	1.57775	100
KQ053026.1	3535083	3535231	ML_7022f_Basil_H3K27Ac_CSpeaks_peak_1823	15	.	2.34594	3.68449	1.57775	90
KQ053026.1	3562488	3562936	ML_7022f_Basil_H3K27Ac_CSpeaks_peak_1824	346	.	13.84288	38.35673	34.67238	240
KQ053026.1	3672153	3672355	ML_7022f_Basil_H3K27Ac_CSpeaks_peak_1825	60	.	3.40898	8.69476	6.08858	77
KQ053026.1	3672829	3673003	ML_7022f_Basil_H3K27Ac_CSpeaks_peak_1826	35	.	2.87897	5.87952	3.50939	71
KQ053026.1	3930715	3930988	ML_7022f_Basil_H3K27Ac_CSpeaks_peak_1827	104	.	6.28157	13.32424	10.46939	139
KQ053026.1	4347907	4348108	ML_7022f_Basil_H3K27Ac_CSpeaks_peak_1828	90	.	6.81215	11.79177	9.00844	72
KQ053026.1	4544396	4544558	ML_7022f_Basil_H3K27Ac_CSpeaks_peak_1829	69	.	5.13946	9.66209	6.99731	44
KQ053026.1	4604362	4605232	ML_7022f_Basil_H3K27Ac_CSpeaks_peak_1830	518	.	10.71057	56.12589	51.80547	489
KQ053026.1	4605729	4605919	ML_7022f_Basil_H3K27Ac_CSpeaks_peak_1831	106	.	5.76513	13.49833	10.63272	60
KQ053026.1	4648014	4648608	ML_7022f_Basil_H3K27Ac_CSpeaks_peak_1832	419	.	7.53912	45.85473	41.90638	284
KQ053026.1	5038426	5039289	ML_7022f_Basil_H3K27Ac_CSpeaks_peak_1833	143	.	5.32910	17.38185	14.36690	122
KQ053026.1	5202674	5203215	ML_7022f_Basil_H3K27Ac_CSpeaks_peak_1834	172	.	9.36959	20.33016	17.21673	111
KQ053026.1	5355162	5355886	ML_7022f_Basil_H3K27Ac_CSpeaks_peak_1835	394	.	12.22208	43.31840	39.45925	548
KQ053026.1	5373801	5373984	ML_7022f_Basil_H3K27Ac_CSpeaks_peak_1836	189	.	7.84058	22.08425	18.91670	105
KQ053026.1	5441196	5441554	ML_7022f_Basil_H3K27Ac_CSpeaks_peak_1837	33	.	3.28787	5.70655	3.35261	40
KQ053028.1	11352	11591	ML_7022f_Basil_H3K27Ac_CSpeaks_peak_1838	47	.	4.85563	7.25504	4.76093	114
KQ053028.1	26840	27187	ML_7022f_Basil_H3K27Ac_CSpeaks_peak_1839	26	.	3.22847	4.95628	2.68723	48
KQ053028.1	32437	32604	ML_7022f_Basil_H3K27Ac_CSpeaks_peak_1840	47	.	4.50313	7.25429	4.76093	85
KQ053028.1	35840	36031	ML_7022f_Basil_H3K27Ac_CSpeaks_peak_1841	189	.	3.71102	22.10998	18.94157	74
KQ053028.1	100781	100996	ML_7022f_Basil_H3K27Ac_CSpeaks_peak_1842	26	.	3.42631	4.89578	2.63934	92
KQ053029.1	2138	2385	ML_7022f_Basil_H3K27Ac_CSpeaks_peak_1843	171	.	6.32846	20.25648	17.14442	123
KQ053029.1	2550	3084	ML_7022f_Basil_H3K27Ac_CSpeaks_peak_1844	26	.	3.22847	4.95628	2.68723	263
KQ053029.1	7215	7628	ML_7022f_Basil_H3K27Ac_CSpeaks_peak_1845	15	.	2.05089	3.68788	1.58023	57
KQ053029.1	8875	9103	ML_7022f_Basil_H3K27Ac_CSpeaks_peak_1846	102	.	3.24719	13.10603	10.26160	157
KQ053029.1	9246	9427	ML_7022f_Basil_H3K27Ac_CSpeaks_peak_1847	48	.	2.94836	7.37984	4.87762	117
KQ053029.1	9727	10210	ML_7022f_Basil_H3K27Ac_CSpeaks_peak_1848	86	.	2.94083	11.43204	8.66600	199
KQ053029.1	14629	14908	ML_7022f_Basil_H3K27Ac_CSpeaks_peak_1849	15	.	2.49808	3.64122	1.53973	218
KQ053029.1	16407	16704	ML_7022f_Basil_H3K27Ac_CSpeaks_peak_1850	43	.	4.58279	6.81676	4.36245	157
KQ053029.1	24492	24779	ML_7022f_Basil_H3K27Ac_CSpeaks_peak_1851	113	.	6.56709	14.28979	11.39429	147
KQ053029.1	32119	32534	ML_7022f_Basil_H3K27Ac_CSpeaks_peak_1852	183	.	9.74437	21.52398	18.37228	232
KQ053029.1	43321	43468	ML_7022f_Basil_H3K27Ac_CSpeaks_peak_1853	27	.	3.80119	5.07545	2.79440	19
KQ053029.1	43624	43798	ML_7022f_Basil_H3K27Ac_CSpeaks_peak_1854	46	.	4.57876	7.09233	4.61164	110
KQ053029.1	43899	44058	ML_7022f_Basil_H3K27Ac_CSpeaks_peak_1855	47	.	4.05927	7.29225	4.79582	83
KQ053029.1	45183	45517	ML_7022f_Basil_H3K27Ac_CSpeaks_peak_1856	78	.	5.42499	10.54571	7.82453	140
KQ053029.1	45903	46185	ML_7022f_Basil_H3K27Ac_CSpeaks_peak_1857	39	.	3.68968	6.30360	3.90024	253
KQ053029.1	49248	49425	ML_7022f_Basil_H3K27Ac_CSpeaks_peak_1858	47	.	3.36320	7.20354	4.71126	72
KQ053029.1	51485	51657	ML_7022f_Basil_H3K27Ac_CSpeaks_peak_1859	50	.	4.87340	7.57692	5.05722	52
KQ053029.1	52391	52596	ML_7022f_Basil_H3K27Ac_CSpeaks_peak_1860	52	.	4.15089	7.75337	5.21666	29
KQ053029.1	53235	54025	ML_7022f_Basil_H3K27Ac_CSpeaks_peak_1861	94	.	5.02851	12.21955	9.41413	321
KQ053029.1	55869	56118	ML_7022f_Basil_H3K27Ac_CSpeaks_peak_1862	41	.	4.75394	6.56574	4.13049	68
KQ053029.1	59278	59608	ML_7022f_Basil_H3K27Ac_CSpeaks_peak_1863	46	.	4.28289	7.15510	4.66696	214
KQ053029.1	60162	60490	ML_7022f_Basil_H3K27Ac_CSpeaks_peak_1864	89	.	6.55366	11.76109	8.97926	217
KQ053029.1	100147	100744	ML_7022f_Basil_H3K27Ac_CSpeaks_peak_1865	243	.	5.63163	27.74506	24.39917	119
KQ053029.1	100966	101493	ML_7022f_Basil_H3K27Ac_CSpeaks_peak_1866	271	.	7.16815	30.60963	27.17508	355
KQ053029.1	124884	125569	ML_7022f_Basil_H3K27Ac_CSpeaks_peak_1867	446	.	8.56436	48.73245	44.68202	414
KQ053029.1	126042	126215	ML_7022f_Basil_H3K27Ac_CSpeaks_peak_1868	134	.	5.99553	16.44001	13.46071	68
KQ053029.1	126319	126579	ML_7022f_Basil_H3K27Ac_CSpeaks_peak_1869	48	.	3.95102	7.34487	4.84541	116
KQ053032.1	251707	251878	ML_7022f_Basil_H3K27Ac_CSpeaks_peak_1870	41	.	4.41731	6.54904	4.11576	63
KQ053032.1	252712	252875	ML_7022f_Basil_H3K27Ac_CSpeaks_peak_1871	31	.	2.92452	5.45672	3.13365	119
KQ053033.1	22109	22384	ML_7022f_Basil_H3K27Ac_CSpeaks_peak_1872	40	.	3.33077	6.45577	4.02788	143
KQ053033.1	28346	28757	ML_7022f_Basil_H3K27Ac_CSpeaks_peak_1873	54	.	3.38858	7.94983	5.40114	288
KQ053033.1	34429	34579	ML_7022f_Basil_H3K27Ac_CSpeaks_peak_1874	60	.	5.88740	8.61997	6.01785	47
KQ053033.1	36126	36384	ML_7022f_Basil_H3K27Ac_CSpeaks_peak_1875	14	.	2.85526	3.55385	1.46169	180
KQ053033.1	36485	36632	ML_7022f_Basil_H3K27Ac_CSpeaks_peak_1876	43	.	4.38920	6.77691	4.32351	96
KQ053033.1	36836	37119	ML_7022f_Basil_H3K27Ac_CSpeaks_peak_1877	117	.	8.08577	14.71630	11.79885	192
KQ053033.1	38419	39049	ML_7022f_Basil_H3K27Ac_CSpeaks_peak_1878	89	.	5.30392	11.76147	8.97926	455
KQ053034.1	3327	3539	ML_7022f_Basil_H3K27Ac_CSpeaks_peak_1879	59	.	4.38150	8.51330	5.92123	94
KQ053034.1	35372	36084	ML_7022f_Basil_H3K27Ac_CSpeaks_peak_1880	125	.	4.82221	15.45387	12.50977	461
KQ053034.1	45000	45366	ML_7022f_Basil_H3K27Ac_CSpeaks_peak_1881	32	.	2.67636	5.61792	3.27594	307
KQ053034.1	53863	54102	ML_7022f_Basil_H3K27Ac_CSpeaks_peak_1882	71	.	2.23680	9.86124	7.18168	107
KQ053034.1	58377	58599	ML_7022f_Basil_H3K27Ac_CSpeaks_peak_1883	46	.	4.28289	7.15510	4.66696	158
KQ053034.1	149151	149422	ML_7022f_Basil_H3K27Ac_CSpeaks_peak_1884	54	.	2.26289	8.01582	5.46044	134
KQ053034.1	167694	167841	ML_7022f_Basil_H3K27Ac_CSpeaks_peak_1885	48	.	5.24291	7.33902	4.84029	121
KQ053034.1	200510	200849	ML_7022f_Basil_H3K27Ac_CSpeaks_peak_1886	51	.	4.72684	7.63493	5.11249	277
KQ053036.1	69972	70156	ML_7022f_Basil_H3K27Ac_CSpeaks_peak_1887	111	.	2.69935	14.06908	11.18143	95
KQ053037.1	103243	103550	ML_7022f_Basil_H3K27Ac_CSpeaks_peak_1888	59	.	5.84231	8.54701	5.95362	199
KQ053037.1	119356	119693	ML_7022f_Basil_H3K27Ac_CSpeaks_peak_1889	78	.	5.42499	10.54571	7.82453	211
KQ053037.1	134990	135138	ML_7022f_Basil_H3K27Ac_CSpeaks_peak_1890	40	.	4.81696	6.44933	4.02472	125
KQ053037.1	136599	136794	ML_7022f_Basil_H3K27Ac_CSpeaks_peak_1891	104	.	6.99407	13.33316	10.47763	61
KQ053037.1	256704	257023	ML_7022f_Basil_H3K27Ac_CSpeaks_peak_1892	60	.	5.88740	8.61997	6.01785	133
KQ053037.1	285743	285983	ML_7022f_Basil_H3K27Ac_CSpeaks_peak_1893	69	.	5.13946	9.66209	6.99731	144
KQ053037.1	350388	350714	ML_7022f_Basil_H3K27Ac_CSpeaks_peak_1894	32	.	3.45908	5.61639	3.27594	135
KQ053037.1	539298	539465	ML_7022f_Basil_H3K27Ac_CSpeaks_peak_1895	56	.	4.86314	8.17689	5.61216	59
KQ053037.1	596715	597200	ML_7022f_Basil_H3K27Ac_CSpeaks_peak_1896	137	.	9.03248	16.72695	13.73714	368
KQ053037.1	604423	604592	ML_7022f_Basil_H3K27Ac_CSpeaks_peak_1897	86	.	5.71051	11.45129	8.68184	79
KQ053037.1	692431	693510	ML_7022f_Basil_H3K27Ac_CSpeaks_peak_1898	400	.	8.46369	43.96685	40.08615	774
KQ053037.1	753434	754346	ML_7022f_Basil_H3K27Ac_CSpeaks_peak_1899	249	.	10.28187	28.29247	24.93160	684
KQ053037.1	803318	803776	ML_7022f_Basil_H3K27Ac_CSpeaks_peak_1900	502	.	15.68631	54.52668	50.26058	294
KQ053037.1	804030	804980	ML_7022f_Basil_H3K27Ac_CSpeaks_peak_1901	338	.	6.97779	37.50978	33.84982	688
KQ053037.1	851322	852017	ML_7022f_Basil_H3K27Ac_CSpeaks_peak_1902	685	.	10.08244	73.50800	68.53001	251
KQ053037.1	945681	946041	ML_7022f_Basil_H3K27Ac_CSpeaks_peak_1903	94	.	6.87881	12.30200	9.49379	131
KQ053037.1	949150	949789	ML_7022f_Basil_H3K27Ac_CSpeaks_peak_1904	42	.	4.49740	6.67883	4.23274	114
KQ053037.1	951923	952608	ML_7022f_Basil_H3K27Ac_CSpeaks_peak_1905	73	.	3.53280	10.03991	7.34973	561
KQ053037.1	969179	969390	ML_7022f_Basil_H3K27Ac_CSpeaks_peak_1906	53	.	4.06122	7.84783	5.30391	110
KQ053037.1	975382	975676	ML_7022f_Basil_H3K27Ac_CSpeaks_peak_1907	97	.	5.53453	12.62115	9.79344	173
KQ053037.1	978030	978199	ML_7022f_Basil_H3K27Ac_CSpeaks_peak_1908	70	.	5.96063	9.66648	7.00102	56
KQ053037.1	989522	989946	ML_7022f_Basil_H3K27Ac_CSpeaks_peak_1909	86	.	6.37132	11.45531	8.68278	137
KQ053037.1	996837	997378	ML_7022f_Basil_H3K27Ac_CSpeaks_peak_1910	21	.	2.63207	4.39277	2.19493	146
KQ053037.1	1001683	1001830	ML_7022f_Basil_H3K27Ac_CSpeaks_peak_1911	40	.	4.67224	6.43773	4.01819	100
KQ053037.1	1002243	1002869	ML_7022f_Basil_H3K27Ac_CSpeaks_peak_1912	63	.	5.94740	8.99574	6.37568	182
KQ053037.1	1010714	1010971	ML_7022f_Basil_H3K27Ac_CSpeaks_peak_1913	53	.	5.08371	7.91935	5.37276	147
KQ053037.1	1011745	1011992	ML_7022f_Basil_H3K27Ac_CSpeaks_peak_1914	47	.	3.36320	7.20354	4.71126	106
KQ053037.1	1017179	1017403	ML_7022f_Basil_H3K27Ac_CSpeaks_peak_1915	46	.	4.94131	7.11336	4.63138	31
KQ053037.1	1050389	1051995	ML_7022f_Basil_H3K27Ac_CSpeaks_peak_1916	732	.	13.03300	78.40730	73.24565	1190
KQ053037.1	1052173	1052429	ML_7022f_Basil_H3K27Ac_CSpeaks_peak_1917	33	.	3.28787	5.70655	3.35261	82
KQ053037.1	1064105	1064336	ML_7022f_Basil_H3K27Ac_CSpeaks_peak_1918	104	.	6.28157	13.32424	10.46939	167
KQ053037.1	1074354	1074649	ML_7022f_Basil_H3K27Ac_CSpeaks_peak_1919	23	.	3.10415	4.52325	2.30148	54
KQ053037.1	1075500	1075854	ML_7022f_Basil_H3K27Ac_CSpeaks_peak_1920	154	.	5.99538	18.50381	15.45211	298
KQ053037.1	1087055	1087382	ML_7022f_Basil_H3K27Ac_CSpeaks_peak_1921	110	.	7.32467	13.89430	11.01510	222
KQ053037.1	1089244	1089481	ML_7022f_Basil_H3K27Ac_CSpeaks_peak_1922	28	.	3.09447	5.08894	2.80330	138
KQ053037.1	1104657	1104992	ML_7022f_Basil_H3K27Ac_CSpeaks_peak_1923	60	.	5.53487	8.64727	6.04381	40
KQ053037.1	1105682	1105910	ML_7022f_Basil_H3K27Ac_CSpeaks_peak_1924	58	.	5.42166	8.46525	5.88132	97
KQ053037.1	1116377	1116653	ML_7022f_Basil_H3K27Ac_CSpeaks_peak_1925	35	.	2.82123	5.88961	3.51775	150
KQ053037.1	1117215	1117418	ML_7022f_Basil_H3K27Ac_CSpeaks_peak_1926	86	.	5.92447	11.46074	8.68764	114
KQ053037.1	1119549	1119735	ML_7022f_Basil_H3K27Ac_CSpeaks_peak_1927	117	.	7.27085	14.69237	11.77923	62
KQ053037.1	1122482	1122821	ML_7022f_Basil_H3K27Ac_CSpeaks_peak_1928	60	.	5.50612	8.60108	6.00349	119
KQ053037.1	1129732	1129900	ML_7022f_Basil_H3K27Ac_CSpeaks_peak_1929	154	.	7.57270	18.54651	15.49430	83
KQ053037.1	1131623	1132025	ML_7022f_Basil_H3K27Ac_CSpeaks_peak_1930	91	.	4.66307	11.99356	9.19759	174
KQ053037.1	1138017	1138174	ML_7022f_Basil_H3K27Ac_CSpeaks_peak_1931	26	.	3.22847	4.95628	2.68723	29
KQ053037.1	1147513	1147955	ML_7022f_Basil_H3K27Ac_CSpeaks_peak_1932	60	.	3.40898	8.69476	6.08858	282
KQ053037.1	1163130	1163528	ML_7022f_Basil_H3K27Ac_CSpeaks_peak_1933	150	.	6.91816	18.12498	15.08527	113
KQ053037.1	1169219	1169370	ML_7022f_Basil_H3K27Ac_CSpeaks_peak_1934	60	.	5.88740	8.61997	6.01785	103
KQ053037.1	1204870	1205311	ML_7022f_Basil_H3K27Ac_CSpeaks_peak_1935	79	.	5.93633	10.71682	7.98645	115
KQ053037.1	1205522	1205709	ML_7022f_Basil_H3K27Ac_CSpeaks_peak_1936	66	.	5.52164	9.29309	6.65009	71
KQ053037.1	1219125	1219434	ML_7022f_Basil_H3K27Ac_CSpeaks_peak_1937	81	.	3.45164	10.92267	8.18199	219
KQ053037.1	1228544	1228871	ML_7022f_Basil_H3K27Ac_CSpeaks_peak_1938	62	.	5.44864	8.83391	6.21980	185
KQ053037.1	1229865	1230017	ML_7022f_Basil_H3K27Ac_CSpeaks_peak_1939	71	.	5.86582	9.86348	7.18389	52
KQ053037.1	1230178	1230358	ML_7022f_Basil_H3K27Ac_CSpeaks_peak_1940	29	.	3.89188	5.21799	2.92188	110
KQ053037.1	1231603	1231795	ML_7022f_Basil_H3K27Ac_CSpeaks_peak_1941	28	.	3.09447	5.08894	2.80330	107
KQ053037.1	1232192	1232660	ML_7022f_Basil_H3K27Ac_CSpeaks_peak_1942	45	.	3.92029	7.01639	4.54398	377
KQ053037.1	1242030	1242184	ML_7022f_Basil_H3K27Ac_CSpeaks_peak_1943	64	.	5.58182	9.05150	6.42964	51
KQ053037.1	1249385	1249642	ML_7022f_Basil_H3K27Ac_CSpeaks_peak_1944	40	.	4.54111	6.48170	4.05261	21
KQ053037.1	1259322	1259660	ML_7022f_Basil_H3K27Ac_CSpeaks_peak_1945	109	.	5.41532	13.86302	10.98497	88
KQ053037.1	1262597	1262852	ML_7022f_Basil_H3K27Ac_CSpeaks_peak_1946	42	.	4.49740	6.67883	4.23274	135
KQ053037.1	1265468	1265683	ML_7022f_Basil_H3K27Ac_CSpeaks_peak_1947	85	.	6.25786	11.26398	8.50610	120
KQ053037.1	1266672	1266877	ML_7022f_Basil_H3K27Ac_CSpeaks_peak_1948	31	.	4.28174	5.42932	3.11037	65
KQ053037.1	1268578	1268773	ML_7022f_Basil_H3K27Ac_CSpeaks_peak_1949	27	.	4.03856	5.04901	2.76918	144
KQ053037.1	1268935	1269132	ML_7022f_Basil_H3K27Ac_CSpeaks_peak_1950	93	.	7.49305	12.14969	9.34820	60
KQ053037.1	1270103	1270386	ML_7022f_Basil_H3K27Ac_CSpeaks_peak_1951	27	.	3.74783	4.99142	2.71509	139
KQ053037.1	1276313	1277399	ML_7022f_Basil_H3K27Ac_CSpeaks_peak_1952	686	.	15.85914	73.61028	68.62876	233
KQ053037.1	1277615	1277838	ML_7022f_Basil_H3K27Ac_CSpeaks_peak_1953	129	.	4.31542	15.92136	12.96441	124
KQ053037.1	1278310	1278497	ML_7022f_Basil_H3K27Ac_CSpeaks_peak_1954	71	.	3.77957	9.83136	7.15281	105
KQ053037.1	1282245	1282536	ML_7022f_Basil_H3K27Ac_CSpeaks_peak_1955	110	.	6.83557	13.92061	11.03892	89
KQ053037.1	1283950	1284240	ML_7022f_Basil_H3K27Ac_CSpeaks_peak_1956	62	.	5.87598	8.88143	6.26437	189
KQ053037.1	1288375	1288543	ML_7022f_Basil_H3K27Ac_CSpeaks_peak_1957	32	.	3.99511	5.61236	3.27594	114
KQ053037.1	1292782	1293238	ML_7022f_Basil_H3K27Ac_CSpeaks_peak_1958	54	.	3.38858	7.94983	5.40114	339
KQ053037.1	1296687	1296867	ML_7022f_Basil_H3K27Ac_CSpeaks_peak_1959	71	.	3.94810	9.78155	7.10806	83
KQ053037.1	1310116	1310296	ML_7022f_Basil_H3K27Ac_CSpeaks_peak_1960	62	.	5.28318	8.89321	6.27505	82
KQ053037.1	1310509	1310699	ML_7022f_Basil_H3K27Ac_CSpeaks_peak_1961	59	.	4.38150	8.51330	5.92123	93
KQ053037.1	1312258	1313730	ML_7022f_Basil_H3K27Ac_CSpeaks_peak_1962	173	.	8.28025	20.44367	17.32662	127
KQ053037.1	1314163	1314366	ML_7022f_Basil_H3K27Ac_CSpeaks_peak_1963	35	.	2.82123	5.88961	3.51775	64
KQ053037.1	1314978	1315161	ML_7022f_Basil_H3K27Ac_CSpeaks_peak_1964	50	.	4.32726	7.52255	5.01157	92
KQ053037.1	1315276	1315633	ML_7022f_Basil_H3K27Ac_CSpeaks_peak_1965	58	.	4.06149	8.40529	5.82527	254
KQ053037.1	1318077	1318233	ML_7022f_Basil_H3K27Ac_CSpeaks_peak_1966	14	.	2.08915	3.52361	1.45751	152
KQ053037.1	1320998	1321180	ML_7022f_Basil_H3K27Ac_CSpeaks_peak_1967	26	.	3.42631	4.89578	2.63934	137
KQ053037.1	1324521	1324725	ML_7022f_Basil_H3K27Ac_CSpeaks_peak_1968	84	.	4.24056	11.16583	8.41543	131
KQ053037.1	1326216	1326403	ML_7022f_Basil_H3K27Ac_CSpeaks_peak_1969	34	.	3.06862	5.81735	3.45349	138
KQ053037.1	1329278	1329727	ML_7022f_Basil_H3K27Ac_CSpeaks_peak_1970	97	.	4.53301	12.60803	9.78291	283
KQ053037.1	1332971	1333495	ML_7022f_Basil_H3K27Ac_CSpeaks_peak_1971	90	.	4.38678	11.87992	9.09004	142
KQ053037.1	1333767	1334099	ML_7022f_Basil_H3K27Ac_CSpeaks_peak_1972	26	.	3.56630	4.91608	2.65430	39
KQ053037.1	1334945	1335173	ML_7022f_Basil_H3K27Ac_CSpeaks_peak_1973	39	.	3.99736	6.37214	3.95621	102
KQ053037.1	1335298	1335594	ML_7022f_Basil_H3K27Ac_CSpeaks_peak_1974	100	.	6.48419	12.86649	10.02931	192
KQ053037.1	1339132	1339581	ML_7022f_Basil_H3K27Ac_CSpeaks_peak_1975	54	.	3.87878	7.98759	5.43279	57
KQ053037.1	1339841	1339994	ML_7022f_Basil_H3K27Ac_CSpeaks_peak_1976	52	.	5.01162	7.80225	5.26245	60
KQ053037.1	1354434	1354582	ML_7022f_Basil_H3K27Ac_CSpeaks_peak_1977	39	.	3.99736	6.37214	3.95621	123
KQ053037.1	1366044	1366391	ML_7022f_Basil_H3K27Ac_CSpeaks_peak_1978	14	.	2.08915	3.52361	1.45751	145
KQ053037.1	1370175	1370322	ML_7022f_Basil_H3K27Ac_CSpeaks_peak_1979	38	.	4.65872	6.19823	3.80741	123
KQ053037.1	1375039	1375201	ML_7022f_Basil_H3K27Ac_CSpeaks_peak_1980	56	.	5.26026	8.20510	5.63901	129
KQ053037.1	1403204	1403400	ML_7022f_Basil_H3K27Ac_CSpeaks_peak_1981	57	.	5.69399	8.30812	5.73891	99
KQ053037.1	1440705	1440868	ML_7022f_Basil_H3K27Ac_CSpeaks_peak_1982	32	.	3.45908	5.61639	3.27594	103
KQ053037.1	1453825	1454040	ML_7022f_Basil_H3K27Ac_CSpeaks_peak_1983	59	.	5.24697	8.50261	5.91487	132
KQ053037.1	1526641	1527035	ML_7022f_Basil_H3K27Ac_CSpeaks_peak_1984	294	.	13.11742	32.93940	29.43230	294
KQ053037.1	1529195	1529693	ML_7022f_Basil_H3K27Ac_CSpeaks_peak_1985	203	.	5.56683	23.55157	20.33843	216
KQ053037.1	1543246	1543779	ML_7022f_Basil_H3K27Ac_CSpeaks_peak_1986	174	.	7.86260	20.62006	17.49939	135
KQ053037.1	1544219	1544713	ML_7022f_Basil_H3K27Ac_CSpeaks_peak_1987	169	.	7.37937	20.07806	16.97507	220
KQ053037.1	1546722	1546958	ML_7022f_Basil_H3K27Ac_CSpeaks_peak_1988	68	.	5.03514	9.46825	6.81236	109
KQ053037.1	1556357	1556711	ML_7022f_Basil_H3K27Ac_CSpeaks_peak_1989	36	.	2.87191	6.03853	3.65543	243
KQ053037.1	1591986	1592352	ML_7022f_Basil_H3K27Ac_CSpeaks_peak_1990	60	.	5.88740	8.61997	6.01785	119
KQ053037.1	1597516	1597865	ML_7022f_Basil_H3K27Ac_CSpeaks_peak_1991	89	.	5.67953	11.77324	8.99049	242
KQ053037.1	1620839	1621218	ML_7022f_Basil_H3K27Ac_CSpeaks_peak_1992	21	.	2.99787	4.32501	2.13563	175
KQ053037.1	1630059	1630695	ML_7022f_Basil_H3K27Ac_CSpeaks_peak_1993	117	.	7.49567	14.62982	11.71873	242
KQ053037.1	1634679	1634859	ML_7022f_Basil_H3K27Ac_CSpeaks_peak_1994	65	.	6.05783	9.17294	6.53767	90
KQ053037.1	1641469	1641762	ML_7022f_Basil_H3K27Ac_CSpeaks_peak_1995	17	.	2.70766	3.93114	1.79331	73
KQ053037.1	1656486	1656703	ML_7022f_Basil_H3K27Ac_CSpeaks_peak_1996	41	.	4.75394	6.56574	4.13049	139
KQ053037.1	1686977	1687402	ML_7022f_Basil_H3K27Ac_CSpeaks_peak_1997	323	.	15.68800	35.99188	32.38709	159
KQ053037.1	1707932	1708102	ML_7022f_Basil_H3K27Ac_CSpeaks_peak_1998	61	.	5.39713	8.74951	6.14159	61
KQ053037.1	1744744	1744892	ML_7022f_Basil_H3K27Ac_CSpeaks_peak_1999	136	.	8.09840	16.60006	13.61601	68
KQ053037.1	1758318	1758489	ML_7022f_Basil_H3K27Ac_CSpeaks_peak_2000	58	.	5.57475	8.40088	5.82421	77
[truncated: 56,713 more rows]
