# Supplementary material for: Transposable elements are the primary source of novelty in primate gene regulation
Source: Genome Res. 2017 Oct;27(10):1623–33. doi: 10.1101/gr.218149.116 (PMC5630026; doi:10.1101/gr.218149.116)
Supplement: Supplemental Material [file supp_gr.218149.116_Supplemental_FILE_S1_peak_calling_BED_files.zip › FILE_S1/ML_7022f_Basil_H3K4me1_CSpeaks_peaks.narrowPeak]

ABDC02000587.1	829	1167	ML_7022f_Basil_H3K4me1_CSpeaks_peak_1	72	.	5.98690	10.09548	7.22928	76
ABDC02000614.1	742	1122	ML_7022f_Basil_H3K4me1_CSpeaks_peak_2	80	.	7.15507	11.11649	8.04399	256
ABDC02000666.1	3310	3491	ML_7022f_Basil_H3K4me1_CSpeaks_peak_3	71	.	6.67899	9.98557	7.13146	73
ABDC02000666.1	3719	3943	ML_7022f_Basil_H3K4me1_CSpeaks_peak_4	45	.	4.54419	6.68330	4.52295	146
ABDC02000699.1	432	841	ML_7022f_Basil_H3K4me1_CSpeaks_peak_5	120	.	8.17978	15.99465	12.07618	273
ABDC02000717.1	276	882	ML_7022f_Basil_H3K4me1_CSpeaks_peak_6	62	.	6.20291	8.88648	6.23910	235
ABDC02000717.1	1025	1172	ML_7022f_Basil_H3K4me1_CSpeaks_peak_7	71	.	6.67899	9.98557	7.13146	23
ABDC02000717.1	1342	1864	ML_7022f_Basil_H3K4me1_CSpeaks_peak_8	53	.	5.72683	7.82170	5.37358	298
ABDC02000760.1	151	298	ML_7022f_Basil_H3K4me1_CSpeaks_peak_9	37	.	4.77466	5.80719	3.74630	42
ABDC02000862.1	182	329	ML_7022f_Basil_H3K4me1_CSpeaks_peak_10	39	.	3.52577	5.99074	3.90278	96
ABDC02000875.1	13032	13179	ML_7022f_Basil_H3K4me1_CSpeaks_peak_11	29	.	4.29858	4.86500	2.97223	79
ABDC02000875.1	22323	22476	ML_7022f_Basil_H3K4me1_CSpeaks_peak_12	37	.	4.77466	5.80719	3.74630	46
ABDC02000880.1	744	1086	ML_7022f_Basil_H3K4me1_CSpeaks_peak_13	15	.	2.53217	3.03847	1.51146	68
ABDC02000931.1	79	234	ML_7022f_Basil_H3K4me1_CSpeaks_peak_14	45	.	5.25075	6.79413	4.54008	61
ABDC02000931.1	731	1019	ML_7022f_Basil_H3K4me1_CSpeaks_peak_15	45	.	5.25075	6.79413	4.54008	154
ABDC02000931.1	1229	1602	ML_7022f_Basil_H3K4me1_CSpeaks_peak_16	45	.	5.25075	6.79413	4.54008	99
ABDC02000966.1	224	532	ML_7022f_Basil_H3K4me1_CSpeaks_peak_17	29	.	4.29858	4.86500	2.97223	41
ABDC02000966.1	1436	1979	ML_7022f_Basil_H3K4me1_CSpeaks_peak_18	40	.	3.89401	6.17367	4.07068	252
ABDC02000995.1	2935	3082	ML_7022f_Basil_H3K4me1_CSpeaks_peak_19	29	.	4.29858	4.86500	2.97223	104
ABDC02001006.1	707	1432	ML_7022f_Basil_H3K4me1_CSpeaks_peak_20	71	.	6.67899	9.98557	7.13146	285
ABDC02001006.1	2009	2312	ML_7022f_Basil_H3K4me1_CSpeaks_peak_21	128	.	8.66659	16.80315	12.82720	260
ABDC02001024.1	1203	1406	ML_7022f_Basil_H3K4me1_CSpeaks_peak_22	62	.	6.20291	8.88648	6.23910	106
ABDC02001025.1	695	912	ML_7022f_Basil_H3K4me1_CSpeaks_peak_23	26	.	3.33795	4.43757	2.65302	127
ABDC02001203.1	11003	11150	ML_7022f_Basil_H3K4me1_CSpeaks_peak_24	29	.	4.29858	4.86500	2.97223	40
ABDC02001203.1	14587	14996	ML_7022f_Basil_H3K4me1_CSpeaks_peak_25	64	.	5.41131	9.14367	6.47780	41
ABDC02001203.1	16662	17106	ML_7022f_Basil_H3K4me1_CSpeaks_peak_26	71	.	6.67899	9.98557	7.13146	130
ABDC02001203.1	17231	17701	ML_7022f_Basil_H3K4me1_CSpeaks_peak_27	14	.	2.67934	2.95763	1.44121	110
ABDC02001203.1	18524	18714	ML_7022f_Basil_H3K4me1_CSpeaks_peak_28	65	.	6.18146	9.22422	6.54943	82
ABDC02001203.1	18946	19185	ML_7022f_Basil_H3K4me1_CSpeaks_peak_29	77	.	6.85038	10.64478	7.72287	94
ABDC02001203.1	19680	20444	ML_7022f_Basil_H3K4me1_CSpeaks_peak_30	53	.	5.72683	7.82170	5.37358	644
ABDC02001203.1	20888	21068	ML_7022f_Basil_H3K4me1_CSpeaks_peak_31	22	.	3.82250	3.97256	2.24041	104
ABDC02001203.1	23465	23676	ML_7022f_Basil_H3K4me1_CSpeaks_peak_32	52	.	5.59877	7.63060	5.29448	122
ABDC02001203.1	26684	26870	ML_7022f_Basil_H3K4me1_CSpeaks_peak_33	25	.	3.57246	4.33257	2.55559	161
ABDC02001203.1	27055	27272	ML_7022f_Basil_H3K4me1_CSpeaks_peak_34	19	.	2.92228	3.53412	1.91044	1
ABDC02001203.1	28357	28607	ML_7022f_Basil_H3K4me1_CSpeaks_peak_35	71	.	6.67899	9.98557	7.13146	106
ABDC02001203.1	29082	29712	ML_7022f_Basil_H3K4me1_CSpeaks_peak_36	45	.	5.25075	6.79413	4.54008	65
ABDC02001203.1	31003	31229	ML_7022f_Basil_H3K4me1_CSpeaks_peak_37	62	.	6.20291	8.88648	6.23910	97
ABDC02001203.1	31394	31575	ML_7022f_Basil_H3K4me1_CSpeaks_peak_38	29	.	4.29858	4.86500	2.97223	52
ABDC02001203.1	32561	32708	ML_7022f_Basil_H3K4me1_CSpeaks_peak_39	53	.	5.20924	7.73048	5.37358	100
ABDC02001203.1	35092	35339	ML_7022f_Basil_H3K4me1_CSpeaks_peak_40	29	.	4.29858	4.86500	2.97223	127
ABDC02001203.1	38169	38422	ML_7022f_Basil_H3K4me1_CSpeaks_peak_41	37	.	4.77466	5.80719	3.74630	115
ABDC02001203.1	50544	50889	ML_7022f_Basil_H3K4me1_CSpeaks_peak_42	80	.	7.15507	11.11649	8.04399	264
ABDC02001247.1	163	746	ML_7022f_Basil_H3K4me1_CSpeaks_peak_43	73	.	5.83984	10.25134	7.36654	78
ABDC02001312.1	1802	2115	ML_7022f_Basil_H3K4me1_CSpeaks_peak_44	59	.	4.62282	8.44714	5.93702	79
ABDC02001336.1	2473	3054	ML_7022f_Basil_H3K4me1_CSpeaks_peak_45	153	.	10.48765	19.77202	15.38445	163
ABDC02001344.1	210	401	ML_7022f_Basil_H3K4me1_CSpeaks_peak_46	53	.	5.72683	7.82170	5.37358	92
ABDC02001344.1	616	1050	ML_7022f_Basil_H3K4me1_CSpeaks_peak_47	62	.	6.20291	8.88648	6.23910	94
ABDC02003384.1	59461	59608	ML_7022f_Basil_H3K4me1_CSpeaks_peak_48	29	.	4.29858	4.86500	2.97223	24
ABDC02003384.1	139463	139610	ML_7022f_Basil_H3K4me1_CSpeaks_peak_49	34	.	4.28798	5.38898	3.43772	110
ABDC02003384.1	151803	152288	ML_7022f_Basil_H3K4me1_CSpeaks_peak_50	41	.	4.92526	6.31781	4.19778	60
ABDC02003384.1	165466	165864	ML_7022f_Basil_H3K4me1_CSpeaks_peak_51	62	.	6.20291	8.88648	6.23910	243
ABDC02003384.1	167522	167904	ML_7022f_Basil_H3K4me1_CSpeaks_peak_52	62	.	6.20291	8.88648	6.23910	253
ABDC02003384.1	240277	240750	ML_7022f_Basil_H3K4me1_CSpeaks_peak_53	109	.	8.58332	14.67995	10.96068	170
ABDC02003384.1	334067	334324	ML_7022f_Basil_H3K4me1_CSpeaks_peak_54	35	.	3.43173	5.55514	3.58758	206
ABDC02003385.1	170997	171190	ML_7022f_Basil_H3K4me1_CSpeaks_peak_55	45	.	5.25075	6.79413	4.54008	99
ABDC02005490.1	14749	15652	ML_7022f_Basil_H3K4me1_CSpeaks_peak_56	89	.	7.63115	12.27707	8.98420	651
ABDC02005490.1	16063	16244	ML_7022f_Basil_H3K4me1_CSpeaks_peak_57	48	.	4.45157	7.16239	4.87924	87
ABDC02005490.1	24728	24975	ML_7022f_Basil_H3K4me1_CSpeaks_peak_58	22	.	3.82250	3.97256	2.24041	51
ABDC02005490.1	25272	25584	ML_7022f_Basil_H3K4me1_CSpeaks_peak_59	45	.	5.25075	6.79413	4.54008	188
ABDC02005490.1	27149	27915	ML_7022f_Basil_H3K4me1_CSpeaks_peak_60	31	.	3.89637	5.08049	3.16035	255
ABDC02005490.1	29440	29894	ML_7022f_Basil_H3K4me1_CSpeaks_peak_61	72	.	5.33818	10.14387	7.27684	360
ABDC02005490.1	30163	30310	ML_7022f_Basil_H3K4me1_CSpeaks_peak_62	37	.	4.14024	5.73896	3.74630	126
ABDC02005490.1	31221	31421	ML_7022f_Basil_H3K4me1_CSpeaks_peak_63	41	.	4.85960	6.22207	4.11289	111
ABDC02005490.1	33686	34209	ML_7022f_Basil_H3K4me1_CSpeaks_peak_64	44	.	5.13333	6.62190	4.47354	346
ABDC02005490.1	36170	36331	ML_7022f_Basil_H3K4me1_CSpeaks_peak_65	62	.	5.86853	8.74577	6.20467	57
ABDC02005490.1	37392	37710	ML_7022f_Basil_H3K4me1_CSpeaks_peak_66	68	.	6.13163	9.53258	6.82307	77
ABDC02005490.1	38102	38255	ML_7022f_Basil_H3K4me1_CSpeaks_peak_67	37	.	4.32098	5.72649	3.74414	83
ABDC02005490.1	46741	47374	ML_7022f_Basil_H3K4me1_CSpeaks_peak_68	53	.	5.26843	7.82232	5.37358	561
ABDC02005490.1	47711	47945	ML_7022f_Basil_H3K4me1_CSpeaks_peak_69	105	.	7.60809	14.06689	10.51156	92
ABDC02005490.1	48233	48398	ML_7022f_Basil_H3K4me1_CSpeaks_peak_70	46	.	5.12928	6.93289	4.66525	72
ABDC02005490.1	49346	49641	ML_7022f_Basil_H3K4me1_CSpeaks_peak_71	30	.	4.19528	4.97954	3.07376	34
ABDC02005490.1	50254	50534	ML_7022f_Basil_H3K4me1_CSpeaks_peak_72	37	.	4.77466	5.80719	3.74630	114
ABDC02005490.1	50731	51000	ML_7022f_Basil_H3K4me1_CSpeaks_peak_73	29	.	3.46005	4.88212	2.98745	104
ABDC02005490.1	61132	61652	ML_7022f_Basil_H3K4me1_CSpeaks_peak_74	53	.	5.72683	7.82170	5.37358	135
ABDC02005490.1	61864	62531	ML_7022f_Basil_H3K4me1_CSpeaks_peak_75	24	.	2.75797	4.16110	2.40790	493
ABDC02005490.1	63335	63790	ML_7022f_Basil_H3K4me1_CSpeaks_peak_76	58	.	5.81840	8.30530	5.81392	87
ABDC02005490.1	64180	64605	ML_7022f_Basil_H3K4me1_CSpeaks_peak_77	89	.	7.63115	12.27707	8.98420	137
ABDC02005490.1	64833	65344	ML_7022f_Basil_H3K4me1_CSpeaks_peak_78	99	.	8.10724	13.46545	9.95486	370
ABDC02005490.1	65578	66313	ML_7022f_Basil_H3K4me1_CSpeaks_peak_79	62	.	6.20291	8.88648	6.23910	102
ABDC02005490.1	66825	67052	ML_7022f_Basil_H3K4me1_CSpeaks_peak_80	37	.	4.77466	5.80719	3.74630	115
ABDC02005490.1	67884	68100	ML_7022f_Basil_H3K4me1_CSpeaks_peak_81	45	.	5.25075	6.79413	4.54008	117
ABDC02005490.1	68846	69214	ML_7022f_Basil_H3K4me1_CSpeaks_peak_82	53	.	5.72683	7.82170	5.37358	124
ABDC02005490.1	71564	72023	ML_7022f_Basil_H3K4me1_CSpeaks_peak_83	97	.	7.31227	13.11571	9.75136	203
ABDC02005490.1	74572	74778	ML_7022f_Basil_H3K4me1_CSpeaks_peak_84	25	.	3.02869	4.32339	2.55559	167
ABDC02005490.1	75943	76643	ML_7022f_Basil_H3K4me1_CSpeaks_peak_85	26	.	3.33795	4.43757	2.65302	8
ABDC02005490.1	76803	77269	ML_7022f_Basil_H3K4me1_CSpeaks_peak_86	53	.	5.41594	7.69822	5.35416	224
ABDC02005490.1	77693	77927	ML_7022f_Basil_H3K4me1_CSpeaks_peak_87	80	.	6.79110	10.96488	8.01666	136
ABDC02005490.1	78420	78572	ML_7022f_Basil_H3K4me1_CSpeaks_peak_88	29	.	4.09171	4.83224	2.97223	78
ABDC02005490.1	79693	79860	ML_7022f_Basil_H3K4me1_CSpeaks_peak_89	53	.	4.37988	7.66459	5.32460	89
ABDC02005490.1	81447	81680	ML_7022f_Basil_H3K4me1_CSpeaks_peak_90	66	.	6.26497	9.35185	6.65400	105
ABDC02005490.1	81780	81927	ML_7022f_Basil_H3K4me1_CSpeaks_peak_91	27	.	4.03212	4.49311	2.70011	100
ABDC02005490.1	86775	86922	ML_7022f_Basil_H3K4me1_CSpeaks_peak_92	40	.	4.59568	6.13882	4.03854	83
ABDC02005490.1	89931	90302	ML_7022f_Basil_H3K4me1_CSpeaks_peak_93	72	.	5.72908	10.06392	7.20432	90
ABDC02005490.1	90440	90682	ML_7022f_Basil_H3K4me1_CSpeaks_peak_94	30	.	3.80418	4.93843	3.04028	115
ABDC02005490.1	91604	92109	ML_7022f_Basil_H3K4me1_CSpeaks_peak_95	87	.	6.30401	11.87154	8.73108	263
ABDC02005490.1	94329	94497	ML_7022f_Basil_H3K4me1_CSpeaks_peak_96	53	.	4.57551	7.70138	5.35727	61
ABDC02005490.1	96160	96310	ML_7022f_Basil_H3K4me1_CSpeaks_peak_97	48	.	4.45157	7.16239	4.87924	36
ABDC02005490.1	105614	105830	ML_7022f_Basil_H3K4me1_CSpeaks_peak_98	80	.	7.15507	11.11649	8.04399	133
ABDC02005490.1	105959	106189	ML_7022f_Basil_H3K4me1_CSpeaks_peak_99	37	.	4.77466	5.80719	3.74630	90
ABDC02005490.1	106340	106533	ML_7022f_Basil_H3K4me1_CSpeaks_peak_100	71	.	6.67899	9.98557	7.13146	125
ABDC02005490.1	108371	108518	ML_7022f_Basil_H3K4me1_CSpeaks_peak_101	45	.	5.25075	6.79413	4.54008	62
ABDC02005490.1	109096	109243	ML_7022f_Basil_H3K4me1_CSpeaks_peak_102	29	.	4.29858	4.86500	2.97223	75
ABDC02005490.1	111199	111378	ML_7022f_Basil_H3K4me1_CSpeaks_peak_103	70	.	6.52964	9.75664	7.02628	120
ABDC02005490.1	119071	119498	ML_7022f_Basil_H3K4me1_CSpeaks_peak_104	70	.	6.52964	9.75664	7.02628	136
ABDC02005490.1	127040	127207	ML_7022f_Basil_H3K4me1_CSpeaks_peak_105	37	.	4.22028	5.86499	3.78703	82
ABDC02005490.1	127855	128030	ML_7022f_Basil_H3K4me1_CSpeaks_peak_106	32	.	4.14182	5.17512	3.24474	50
ABDC02005490.1	131280	131435	ML_7022f_Basil_H3K4me1_CSpeaks_peak_107	42	.	4.73243	6.34295	4.21968	93
ABDC02005490.1	133102	133363	ML_7022f_Basil_H3K4me1_CSpeaks_peak_108	46	.	4.68313	6.90478	4.64015	139
ABDC02005490.1	134683	134905	ML_7022f_Basil_H3K4me1_CSpeaks_peak_109	25	.	3.57246	4.33257	2.55559	97
ABDC02005490.1	136160	136789	ML_7022f_Basil_H3K4me1_CSpeaks_peak_110	71	.	6.62290	9.89954	7.13146	439
ABDC02005490.1	138680	138845	ML_7022f_Basil_H3K4me1_CSpeaks_peak_111	42	.	4.95876	6.36669	4.24137	106
ABDC02005490.1	144565	144822	ML_7022f_Basil_H3K4me1_CSpeaks_peak_112	52	.	5.34867	7.59662	5.26273	114
ABDC02005490.1	145005	145158	ML_7022f_Basil_H3K4me1_CSpeaks_peak_113	37	.	4.22028	5.86499	3.78703	65
ABDC02005490.1	147001	147242	ML_7022f_Basil_H3K4me1_CSpeaks_peak_114	66	.	5.98391	9.30289	6.62110	130
ABDC02005490.1	148428	148643	ML_7022f_Basil_H3K4me1_CSpeaks_peak_115	19	.	3.35265	3.55400	1.92747	49
ABDC02005490.1	151449	151601	ML_7022f_Basil_H3K4me1_CSpeaks_peak_116	37	.	4.77466	5.80719	3.74630	110
ABDC02005490.1	154190	154390	ML_7022f_Basil_H3K4me1_CSpeaks_peak_117	37	.	4.77466	5.80719	3.74630	118
ABDC02005490.1	155356	155614	ML_7022f_Basil_H3K4me1_CSpeaks_peak_118	89	.	7.63115	12.27707	8.98420	181
ABDC02005490.1	156951	157342	ML_7022f_Basil_H3K4me1_CSpeaks_peak_119	71	.	6.67054	9.97261	7.13146	134
ABDC02005490.1	165619	165954	ML_7022f_Basil_H3K4me1_CSpeaks_peak_120	50	.	4.39680	7.38105	5.07346	274
ABDC02005490.1	166938	167151	ML_7022f_Basil_H3K4me1_CSpeaks_peak_121	74	.	5.44801	10.34621	7.45586	111
ABDC02005490.1	168490	169043	ML_7022f_Basil_H3K4me1_CSpeaks_peak_122	87	.	5.87122	11.92779	8.77886	238
ABDC02005490.1	169332	169968	ML_7022f_Basil_H3K4me1_CSpeaks_peak_123	77	.	5.23770	10.70357	7.77930	378
ABDC02005490.1	171663	171999	ML_7022f_Basil_H3K4me1_CSpeaks_peak_124	39	.	4.73340	6.03820	3.94569	213
ABDC02005490.1	176697	176844	ML_7022f_Basil_H3K4me1_CSpeaks_peak_125	29	.	4.29858	4.86500	2.97223	95
ABDC02005490.1	177164	177349	ML_7022f_Basil_H3K4me1_CSpeaks_peak_126	37	.	4.77466	5.80719	3.74630	91
ABDC02005490.1	178941	179178	ML_7022f_Basil_H3K4me1_CSpeaks_peak_127	29	.	4.29858	4.86500	2.97223	121
ABDC02005490.1	179305	179512	ML_7022f_Basil_H3K4me1_CSpeaks_peak_128	130	.	9.53548	17.18162	13.09169	95
ABDC02005490.1	179955	180198	ML_7022f_Basil_H3K4me1_CSpeaks_peak_129	45	.	5.25075	6.79413	4.54008	176
ABDC02005909.1	126578	126802	ML_7022f_Basil_H3K4me1_CSpeaks_peak_130	45	.	5.25075	6.79413	4.54008	110
ABDC02010135.1	1064	1291	ML_7022f_Basil_H3K4me1_CSpeaks_peak_131	71	.	6.67899	9.98557	7.13146	81
ABDC02010135.1	6237	6439	ML_7022f_Basil_H3K4me1_CSpeaks_peak_132	53	.	5.72683	7.82170	5.37358	90
ABDC02010135.1	8739	9007	ML_7022f_Basil_H3K4me1_CSpeaks_peak_133	80	.	7.15507	11.11649	8.04399	124
ABDC02010135.1	9470	9921	ML_7022f_Basil_H3K4me1_CSpeaks_peak_134	66	.	6.26497	9.35185	6.65400	86
ABDC02010135.1	11690	11837	ML_7022f_Basil_H3K4me1_CSpeaks_peak_135	45	.	5.25075	6.79413	4.54008	62
ABDC02010135.1	12226	12473	ML_7022f_Basil_H3K4me1_CSpeaks_peak_136	80	.	7.15507	11.11649	8.04399	114
ABDC02010135.1	12989	13193	ML_7022f_Basil_H3K4me1_CSpeaks_peak_137	45	.	5.25075	6.79413	4.54008	97
ABDC02010135.1	13501	13688	ML_7022f_Basil_H3K4me1_CSpeaks_peak_138	62	.	6.20291	8.88648	6.23910	112
ABDC02010135.1	13789	14040	ML_7022f_Basil_H3K4me1_CSpeaks_peak_139	29	.	4.29858	4.86500	2.97223	145
ABDC02010135.1	15989	16198	ML_7022f_Basil_H3K4me1_CSpeaks_peak_140	22	.	3.82250	3.97256	2.24041	70
ABDC02010135.1	33875	34141	ML_7022f_Basil_H3K4me1_CSpeaks_peak_141	50	.	5.21903	7.40053	5.09042	62
ABDC02010340.1	9116	9288	ML_7022f_Basil_H3K4me1_CSpeaks_peak_142	22	.	2.62997	3.88345	2.21436	113
ABDC02011388.1	12709	12856	ML_7022f_Basil_H3K4me1_CSpeaks_peak_143	30	.	4.19528	4.97954	3.07376	66
ABDC02011388.1	13785	13940	ML_7022f_Basil_H3K4me1_CSpeaks_peak_144	71	.	6.67899	9.98557	7.13146	83
ABDC02011388.1	73417	73634	ML_7022f_Basil_H3K4me1_CSpeaks_peak_145	29	.	3.40815	4.79185	2.96753	5
ABDC02011592.1	3190	3888	ML_7022f_Basil_H3K4me1_CSpeaks_peak_146	19	.	2.72652	3.56270	1.93288	85
ABDC02011592.1	8370	8534	ML_7022f_Basil_H3K4me1_CSpeaks_peak_147	19	.	3.24854	3.62443	1.98151	96
ABDC02012742.1	35123	35305	ML_7022f_Basil_H3K4me1_CSpeaks_peak_148	53	.	5.72683	7.82170	5.37358	87
ABDC02012742.1	52977	53378	ML_7022f_Basil_H3K4me1_CSpeaks_peak_149	89	.	6.48767	12.18861	8.98420	257
ABDC02012742.1	74628	74840	ML_7022f_Basil_H3K4me1_CSpeaks_peak_150	53	.	5.72683	7.82170	5.37358	92
ABDC02012742.1	75116	75294	ML_7022f_Basil_H3K4me1_CSpeaks_peak_151	62	.	6.20291	8.88648	6.23910	75
ABDC02012742.1	160086	160635	ML_7022f_Basil_H3K4me1_CSpeaks_peak_152	45	.	5.25075	6.79413	4.54008	432
ABDC02012742.1	171578	171890	ML_7022f_Basil_H3K4me1_CSpeaks_peak_153	71	.	6.67899	9.98557	7.13146	89
ABDC02012742.1	172860	173017	ML_7022f_Basil_H3K4me1_CSpeaks_peak_154	62	.	6.20291	8.88648	6.23910	74
ABDC02012742.1	179344	179887	ML_7022f_Basil_H3K4me1_CSpeaks_peak_155	58	.	5.58575	8.31207	5.81978	108
ABDC02012742.1	217783	217971	ML_7022f_Basil_H3K4me1_CSpeaks_peak_156	45	.	5.25075	6.79413	4.54008	57
ABDC02013809.1	25891	26389	ML_7022f_Basil_H3K4me1_CSpeaks_peak_157	35	.	3.65108	5.46828	3.50698	144
ABDC02013809.1	26957	27272	ML_7022f_Basil_H3K4me1_CSpeaks_peak_158	49	.	5.37183	7.29299	4.99252	122
ABDC02013809.1	42326	42520	ML_7022f_Basil_H3K4me1_CSpeaks_peak_159	37	.	4.61359	5.86373	3.78703	104
ABDC02013809.1	59065	59271	ML_7022f_Basil_H3K4me1_CSpeaks_peak_160	80	.	6.04685	11.00863	8.04399	91
ABDC02013809.1	73871	74024	ML_7022f_Basil_H3K4me1_CSpeaks_peak_161	37	.	4.61359	5.86373	3.78703	114
ABDC02013809.1	76893	77211	ML_7022f_Basil_H3K4me1_CSpeaks_peak_162	80	.	7.14602	11.10245	8.04399	230
ABDC02013809.1	77658	77879	ML_7022f_Basil_H3K4me1_CSpeaks_peak_163	29	.	4.29858	4.86500	2.97223	120
ABDC02013809.1	78316	78483	ML_7022f_Basil_H3K4me1_CSpeaks_peak_164	62	.	6.19506	8.87459	6.23910	72
ABDC02013809.1	78836	79092	ML_7022f_Basil_H3K4me1_CSpeaks_peak_165	94	.	7.65641	12.75525	9.41889	124
ABDC02013809.1	80347	80494	ML_7022f_Basil_H3K4me1_CSpeaks_peak_166	43	.	5.06205	6.51758	4.37872	77
ABDC02013809.1	93408	93611	ML_7022f_Basil_H3K4me1_CSpeaks_peak_167	45	.	5.25075	6.79413	4.54008	82
ABDC02013809.1	94333	94531	ML_7022f_Basil_H3K4me1_CSpeaks_peak_168	71	.	6.67899	9.98557	7.13146	104
ABDC02013809.1	94915	95144	ML_7022f_Basil_H3K4me1_CSpeaks_peak_169	25	.	3.57246	4.33257	2.55559	128
ABDC02013809.1	114062	114209	ML_7022f_Basil_H3K4me1_CSpeaks_peak_170	35	.	4.60308	5.56093	3.59196	33
ABDC02013809.1	164566	164741	ML_7022f_Basil_H3K4me1_CSpeaks_peak_171	40	.	3.89401	6.17367	4.07068	36
ABDC02013809.1	231946	232137	ML_7022f_Basil_H3K4me1_CSpeaks_peak_172	53	.	5.20924	7.73048	5.37358	71
ABDC02013809.1	236420	236648	ML_7022f_Basil_H3K4me1_CSpeaks_peak_173	54	.	5.29853	7.86896	5.41648	120
ABDC02013809.1	239556	239703	ML_7022f_Basil_H3K4me1_CSpeaks_peak_174	44	.	4.87758	6.55902	4.41686	59
ABDC02014002.1	170868	171058	ML_7022f_Basil_H3K4me1_CSpeaks_peak_175	39	.	4.00557	6.09019	3.99326	139
ABDC02016189.1	10412	10637	ML_7022f_Basil_H3K4me1_CSpeaks_peak_176	37	.	4.77466	5.80719	3.74630	64
ABDC02016189.1	13306	13497	ML_7022f_Basil_H3K4me1_CSpeaks_peak_177	77	.	6.58023	10.63465	7.71705	67
ABDC02016189.1	77405	77552	ML_7022f_Basil_H3K4me1_CSpeaks_peak_178	28	.	3.94560	4.62437	2.81903	56
ABDC02016189.1	96516	96663	ML_7022f_Basil_H3K4me1_CSpeaks_peak_179	44	.	4.45801	6.54504	4.40415	51
ABDC02016189.1	118282	118440	ML_7022f_Basil_H3K4me1_CSpeaks_peak_180	22	.	3.82250	3.97256	2.24041	141
ABDC02016189.1	180017	180279	ML_7022f_Basil_H3K4me1_CSpeaks_peak_181	62	.	6.20291	8.88648	6.23910	56
ABDC02016189.1	180916	181064	ML_7022f_Basil_H3K4me1_CSpeaks_peak_182	49	.	5.37183	7.29299	4.99252	88
ABDC02016189.1	204011	204257	ML_7022f_Basil_H3K4me1_CSpeaks_peak_183	37	.	4.77466	5.80719	3.74630	117
ABDC02016189.1	220693	220874	ML_7022f_Basil_H3K4me1_CSpeaks_peak_184	23	.	3.16521	4.14638	2.39409	73
ABDC02017848.1	35919	36291	ML_7022f_Basil_H3K4me1_CSpeaks_peak_185	37	.	3.85034	5.82026	3.75880	28
ABDC02017848.1	38366	38626	ML_7022f_Basil_H3K4me1_CSpeaks_peak_186	45	.	4.54419	6.68330	4.52295	95
ABDC02017848.1	38813	39263	ML_7022f_Basil_H3K4me1_CSpeaks_peak_187	79	.	6.74785	10.89723	7.95496	316
ABDC02017848.1	43436	43664	ML_7022f_Basil_H3K4me1_CSpeaks_peak_188	15	.	2.16256	3.18684	1.59407	61
ABDC02017848.1	43881	44100	ML_7022f_Basil_H3K4me1_CSpeaks_peak_189	91	.	6.37590	12.42766	9.12270	128
ABDC02018813.1	2567	3065	ML_7022f_Basil_H3K4me1_CSpeaks_peak_190	120	.	9.05940	15.91912	12.00595	208
ABDC02018813.1	4829	5077	ML_7022f_Basil_H3K4me1_CSpeaks_peak_191	80	.	7.15507	11.11649	8.04399	109
ABDC02018813.1	5228	5477	ML_7022f_Basil_H3K4me1_CSpeaks_peak_192	29	.	4.29858	4.86500	2.97223	6
ABDC02020257.1	11985	12579	ML_7022f_Basil_H3K4me1_CSpeaks_peak_193	120	.	9.05940	15.91912	12.00595	112
ABDC02020257.1	13907	14083	ML_7022f_Basil_H3K4me1_CSpeaks_peak_194	29	.	4.29858	4.86500	2.97223	57
ABDC02020257.1	14689	14915	ML_7022f_Basil_H3K4me1_CSpeaks_peak_195	29	.	4.20246	4.73039	2.91336	41
ABDC02020257.1	16473	16638	ML_7022f_Basil_H3K4me1_CSpeaks_peak_196	59	.	5.89809	8.42554	5.91744	100
ABDC02020257.1	17810	17959	ML_7022f_Basil_H3K4me1_CSpeaks_peak_197	59	.	5.19202	8.41215	5.90710	103
ABDC02020257.1	18602	18749	ML_7022f_Basil_H3K4me1_CSpeaks_peak_198	37	.	4.70100	5.70129	3.71965	55
ABDC02020257.1	22402	22600	ML_7022f_Basil_H3K4me1_CSpeaks_peak_199	53	.	5.72683	7.82170	5.37358	115
ABDC02020257.1	23397	23631	ML_7022f_Basil_H3K4me1_CSpeaks_peak_200	89	.	7.63115	12.27707	8.98420	167
ABDC02020257.1	44644	44834	ML_7022f_Basil_H3K4me1_CSpeaks_peak_201	45	.	5.25075	6.79413	4.54008	130
ABDC02020487.1	1330	1657	ML_7022f_Basil_H3K4me1_CSpeaks_peak_202	89	.	7.63115	12.27707	8.98420	211
ABDC02021259.1	123176	123323	ML_7022f_Basil_H3K4me1_CSpeaks_peak_203	34	.	4.50915	5.42665	3.47251	100
ABDC02021259.1	162122	162284	ML_7022f_Basil_H3K4me1_CSpeaks_peak_204	45	.	5.25075	6.79413	4.54008	54
ABDC02021259.1	239913	240224	ML_7022f_Basil_H3K4me1_CSpeaks_peak_205	73	.	6.34385	10.26307	7.37672	91
ABDC02021623.1	3243	3494	ML_7022f_Basil_H3K4me1_CSpeaks_peak_206	28	.	3.11521	4.70046	2.88644	57
ABDC02021951.1	2590	2833	ML_7022f_Basil_H3K4me1_CSpeaks_peak_207	53	.	5.72683	7.82170	5.37358	104
ABDC02022746.1	2550	3291	ML_7022f_Basil_H3K4me1_CSpeaks_peak_208	99	.	6.98457	13.48910	9.97747	614
ABDC02022752.1	12339	12510	ML_7022f_Basil_H3K4me1_CSpeaks_peak_209	57	.	5.77936	8.24641	5.76545	61
ABDC02022752.1	12801	13130	ML_7022f_Basil_H3K4me1_CSpeaks_peak_210	35	.	4.57134	5.51551	3.55026	61
ABDC02022752.1	15848	16074	ML_7022f_Basil_H3K4me1_CSpeaks_peak_211	80	.	7.15507	11.11649	8.04399	133
ABDC02022752.1	21797	21944	ML_7022f_Basil_H3K4me1_CSpeaks_peak_212	45	.	5.25075	6.79413	4.54008	113
ABDC02022752.1	23341	23884	ML_7022f_Basil_H3K4me1_CSpeaks_peak_213	89	.	7.63115	12.27707	8.98420	460
ABDC02022752.1	27279	27518	ML_7022f_Basil_H3K4me1_CSpeaks_peak_214	80	.	7.15507	11.11649	8.04399	143
ABDC02022752.1	28302	28598	ML_7022f_Basil_H3K4me1_CSpeaks_peak_215	45	.	5.25075	6.79413	4.54008	136
ABDC02022752.1	41611	41947	ML_7022f_Basil_H3K4me1_CSpeaks_peak_216	45	.	5.25075	6.79413	4.54008	97
ABDC02022752.1	44941	45177	ML_7022f_Basil_H3K4me1_CSpeaks_peak_217	29	.	4.29858	4.86500	2.97223	145
ABDC02022752.1	62730	63197	ML_7022f_Basil_H3K4me1_CSpeaks_peak_218	53	.	5.20924	7.73048	5.37358	404
ABDC02022752.1	63884	64931	ML_7022f_Basil_H3K4me1_CSpeaks_peak_219	89	.	7.63115	12.27707	8.98420	397
ABDC02022752.1	65821	66284	ML_7022f_Basil_H3K4me1_CSpeaks_peak_220	45	.	5.25075	6.79413	4.54008	331
ABDC02022752.1	66452	66708	ML_7022f_Basil_H3K4me1_CSpeaks_peak_221	80	.	7.15507	11.11649	8.04399	133
ABDC02022752.1	67005	67255	ML_7022f_Basil_H3K4me1_CSpeaks_peak_222	94	.	7.70884	12.83779	9.49670	117
ABDC02022752.1	71125	71325	ML_7022f_Basil_H3K4me1_CSpeaks_peak_223	85	.	6.69451	11.66459	8.53907	98
ABDC02022752.1	71855	72036	ML_7022f_Basil_H3K4me1_CSpeaks_peak_224	44	.	4.45801	6.54504	4.40415	107
ABDC02022752.1	74455	74656	ML_7022f_Basil_H3K4me1_CSpeaks_peak_225	40	.	3.89401	6.17367	4.07068	62
ABDC02022752.1	77731	78444	ML_7022f_Basil_H3K4me1_CSpeaks_peak_226	90	.	6.11789	12.38849	9.08536	344
ABDC02022752.1	83761	84826	ML_7022f_Basil_H3K4me1_CSpeaks_peak_227	59	.	3.89166	8.40735	5.90710	872
ABDC02022752.1	85215	85365	ML_7022f_Basil_H3K4me1_CSpeaks_peak_228	51	.	4.28665	7.48884	5.17282	85
ABDC02022752.1	86341	86526	ML_7022f_Basil_H3K4me1_CSpeaks_peak_229	37	.	4.77466	5.80719	3.74630	53
ABDC02022752.1	101606	101849	ML_7022f_Basil_H3K4me1_CSpeaks_peak_230	58	.	5.81840	8.30530	5.81392	144
ABDC02022752.1	104028	104175	ML_7022f_Basil_H3K4me1_CSpeaks_peak_231	37	.	4.77466	5.80719	3.74630	35
ABDC02022752.1	105105	105331	ML_7022f_Basil_H3K4me1_CSpeaks_peak_232	45	.	5.25075	6.79413	4.54008	98
ABDC02022752.1	106395	106542	ML_7022f_Basil_H3K4me1_CSpeaks_peak_233	53	.	5.72683	7.82170	5.37358	78
ABDC02022752.1	106670	106944	ML_7022f_Basil_H3K4me1_CSpeaks_peak_234	99	.	8.10724	13.46545	9.95486	139
ABDC02022752.1	107130	107285	ML_7022f_Basil_H3K4me1_CSpeaks_peak_235	62	.	6.20291	8.88648	6.23910	110
ABDC02022752.1	107921	108230	ML_7022f_Basil_H3K4me1_CSpeaks_peak_236	25	.	3.57246	4.33257	2.55559	243
ABDC02022752.1	112092	112239	ML_7022f_Basil_H3K4me1_CSpeaks_peak_237	37	.	4.77466	5.80719	3.74630	26
ABDC02022752.1	113477	113674	ML_7022f_Basil_H3K4me1_CSpeaks_peak_238	45	.	5.25075	6.79413	4.54008	104
ABDC02022752.1	124105	124288	ML_7022f_Basil_H3K4me1_CSpeaks_peak_239	42	.	4.95876	6.36669	4.24137	61
ABDC02022752.1	125694	126177	ML_7022f_Basil_H3K4me1_CSpeaks_peak_240	45	.	5.20665	6.72938	4.54008	132
ABDC02022752.1	127541	127988	ML_7022f_Basil_H3K4me1_CSpeaks_peak_241	45	.	4.54419	6.68330	4.52295	322
ABDC02022752.1	128181	128542	ML_7022f_Basil_H3K4me1_CSpeaks_peak_242	57	.	5.51927	8.20978	5.73098	46
ABDC02022752.1	129056	129323	ML_7022f_Basil_H3K4me1_CSpeaks_peak_243	53	.	5.72683	7.82170	5.37358	131
ABDC02022752.1	134930	135077	ML_7022f_Basil_H3K4me1_CSpeaks_peak_244	27	.	4.05955	4.53121	2.73389	92
ABDC02022752.1	135199	135454	ML_7022f_Basil_H3K4me1_CSpeaks_peak_245	67	.	6.30758	9.41697	6.71394	109
ABDC02022752.1	146994	147228	ML_7022f_Basil_H3K4me1_CSpeaks_peak_246	99	.	8.10724	13.46545	9.95486	115
ABDC02022752.1	151840	152024	ML_7022f_Basil_H3K4me1_CSpeaks_peak_247	62	.	6.20291	8.88648	6.23910	101
ABDC02022752.1	153531	153738	ML_7022f_Basil_H3K4me1_CSpeaks_peak_248	37	.	4.77466	5.80719	3.74630	90
ABDC02022752.1	154954	155101	ML_7022f_Basil_H3K4me1_CSpeaks_peak_249	29	.	4.29858	4.86500	2.97223	75
ABDC02022752.1	156166	156373	ML_7022f_Basil_H3K4me1_CSpeaks_peak_250	37	.	4.77466	5.80719	3.74630	93
ABDC02022752.1	158115	158282	ML_7022f_Basil_H3K4me1_CSpeaks_peak_251	42	.	4.17386	6.37887	4.25264	107
ABDC02022752.1	159400	159565	ML_7022f_Basil_H3K4me1_CSpeaks_peak_252	62	.	6.20291	8.88648	6.23910	60
ABDC02022752.1	159965	160186	ML_7022f_Basil_H3K4me1_CSpeaks_peak_253	80	.	7.15507	11.11649	8.04399	77
ABDC02022752.1	160619	160792	ML_7022f_Basil_H3K4me1_CSpeaks_peak_254	64	.	5.41131	9.14367	6.47780	93
ABDC02022752.1	162260	162418	ML_7022f_Basil_H3K4me1_CSpeaks_peak_255	62	.	6.20291	8.88648	6.23910	65
ABDC02022752.1	164474	164675	ML_7022f_Basil_H3K4me1_CSpeaks_peak_256	53	.	5.72683	7.82170	5.37358	115
ABDC02022752.1	165298	165482	ML_7022f_Basil_H3K4me1_CSpeaks_peak_257	99	.	8.10724	13.46545	9.95486	96
ABDC02022752.1	176488	176718	ML_7022f_Basil_H3K4me1_CSpeaks_peak_258	80	.	7.15507	11.11649	8.04399	95
ABDC02022752.1	189658	189813	ML_7022f_Basil_H3K4me1_CSpeaks_peak_259	53	.	5.72683	7.82170	5.37358	73
ABDC02022752.1	190781	191041	ML_7022f_Basil_H3K4me1_CSpeaks_peak_260	22	.	3.82250	3.97256	2.24041	143
ABDC02022752.1	191898	192045	ML_7022f_Basil_H3K4me1_CSpeaks_peak_261	29	.	4.29858	4.86500	2.97223	98
ABDC02022752.1	194479	194710	ML_7022f_Basil_H3K4me1_CSpeaks_peak_262	37	.	4.77466	5.80719	3.74630	96
ABDC02022752.1	196840	197014	ML_7022f_Basil_H3K4me1_CSpeaks_peak_263	53	.	5.72683	7.82170	5.37358	102
ABDC02022752.1	197118	197313	ML_7022f_Basil_H3K4me1_CSpeaks_peak_264	53	.	5.72683	7.82170	5.37358	95
ABDC02022752.1	197768	197917	ML_7022f_Basil_H3K4me1_CSpeaks_peak_265	53	.	5.72683	7.82170	5.37358	83
ABDC02022752.1	198392	198585	ML_7022f_Basil_H3K4me1_CSpeaks_peak_266	62	.	6.20291	8.88648	6.23910	78
ABDC02022752.1	200104	200888	ML_7022f_Basil_H3K4me1_CSpeaks_peak_267	62	.	6.20291	8.88648	6.23910	561
ABDC02022752.1	201209	201365	ML_7022f_Basil_H3K4me1_CSpeaks_peak_268	53	.	5.45021	7.74996	5.37358	90
ABDC02022752.1	201941	202192	ML_7022f_Basil_H3K4me1_CSpeaks_peak_269	45	.	4.83792	6.82099	4.56407	66
ABDC02022752.1	202551	202769	ML_7022f_Basil_H3K4me1_CSpeaks_peak_270	120	.	9.05940	15.91912	12.00595	124
ABDC02022908.1	13756	13912	ML_7022f_Basil_H3K4me1_CSpeaks_peak_271	29	.	4.29858	4.86500	2.97223	50
ABDC02022908.1	16746	16949	ML_7022f_Basil_H3K4me1_CSpeaks_peak_272	37	.	4.77466	5.80719	3.74630	118
ABDC02022908.1	17493	18035	ML_7022f_Basil_H3K4me1_CSpeaks_peak_273	89	.	7.63115	12.27707	8.98420	402
ABDC02022908.1	18272	18467	ML_7022f_Basil_H3K4me1_CSpeaks_peak_274	62	.	6.20291	8.88648	6.23910	116
ABDC02022908.1	19041	19463	ML_7022f_Basil_H3K4me1_CSpeaks_peak_275	71	.	6.67899	9.98557	7.13146	88
ABDC02022908.1	19621	19870	ML_7022f_Basil_H3K4me1_CSpeaks_peak_276	80	.	7.15507	11.11649	8.04399	119
ABDC02022908.1	20679	21274	ML_7022f_Basil_H3K4me1_CSpeaks_peak_277	71	.	6.67899	9.98557	7.13146	184
ABDC02022908.1	27972	29190	ML_7022f_Basil_H3K4me1_CSpeaks_peak_278	80	.	7.15507	11.11649	8.04399	730
ABDC02022908.1	33326	33876	ML_7022f_Basil_H3K4me1_CSpeaks_peak_279	37	.	4.73457	5.74952	3.74630	73
ABDC02022908.1	36852	37260	ML_7022f_Basil_H3K4me1_CSpeaks_peak_280	89	.	7.63115	12.27707	8.98420	104
ABDC02022908.1	37859	39095	ML_7022f_Basil_H3K4me1_CSpeaks_peak_281	75	.	6.71154	10.43017	7.52690	229
ABDC02022908.1	40550	40770	ML_7022f_Basil_H3K4me1_CSpeaks_peak_282	98	.	6.81158	13.19086	9.81500	113
ABDC02023747.1	5046	5224	ML_7022f_Basil_H3K4me1_CSpeaks_peak_283	53	.	5.72683	7.82170	5.37358	64
ABDC02023747.1	7650	7892	ML_7022f_Basil_H3K4me1_CSpeaks_peak_284	62	.	6.20291	8.88648	6.23910	100
ABDC02023747.1	8296	9007	ML_7022f_Basil_H3K4me1_CSpeaks_peak_285	142	.	10.01156	18.46628	14.21758	122
ABDC02023747.1	9481	9741	ML_7022f_Basil_H3K4me1_CSpeaks_peak_286	62	.	6.20291	8.88648	6.23910	131
ABDC02023747.1	10681	10883	ML_7022f_Basil_H3K4me1_CSpeaks_peak_287	71	.	6.67899	9.98557	7.13146	111
ABDC02023747.1	11697	12336	ML_7022f_Basil_H3K4me1_CSpeaks_peak_288	37	.	4.22028	5.86499	3.78703	174
ABDC02023747.1	13682	13889	ML_7022f_Basil_H3K4me1_CSpeaks_peak_289	53	.	5.72683	7.82170	5.37358	92
ABDC02023747.1	14421	14686	ML_7022f_Basil_H3K4me1_CSpeaks_peak_290	31	.	3.89637	5.08049	3.16035	122
ABDC02023747.1	15363	15674	ML_7022f_Basil_H3K4me1_CSpeaks_peak_291	45	.	5.25075	6.79413	4.54008	140
ABDC02023747.1	15806	15959	ML_7022f_Basil_H3K4me1_CSpeaks_peak_292	53	.	5.72683	7.82170	5.37358	39
ABDC02023747.1	16163	16588	ML_7022f_Basil_H3K4me1_CSpeaks_peak_293	71	.	6.67899	9.98557	7.13146	329
ABDC02023747.1	17802	18036	ML_7022f_Basil_H3K4me1_CSpeaks_peak_294	89	.	7.63115	12.27707	8.98420	116
ABDC02023747.1	19661	19876	ML_7022f_Basil_H3K4me1_CSpeaks_peak_295	53	.	5.01694	7.77407	5.37358	117
ABDC02023747.1	20892	21040	ML_7022f_Basil_H3K4me1_CSpeaks_peak_296	35	.	4.33902	5.46352	3.50484	93
ABDC02023747.1	21473	21620	ML_7022f_Basil_H3K4me1_CSpeaks_peak_297	25	.	3.57246	4.33257	2.55559	41
ABDC02023747.1	26062	26241	ML_7022f_Basil_H3K4me1_CSpeaks_peak_298	23	.	3.16521	4.14638	2.39409	161
ABDC02023747.1	26348	26551	ML_7022f_Basil_H3K4me1_CSpeaks_peak_299	43	.	3.40579	6.46191	4.32930	138
ABDC02023747.1	28915	29075	ML_7022f_Basil_H3K4me1_CSpeaks_peak_300	47	.	5.19631	7.03239	4.75732	113
ABDC02023747.1	31937	32084	ML_7022f_Basil_H3K4me1_CSpeaks_peak_301	37	.	4.77466	5.80719	3.74630	132
ABDC02023747.1	32509	32743	ML_7022f_Basil_H3K4me1_CSpeaks_peak_302	29	.	3.40815	4.79185	2.96753	61
ABDC02023747.1	33175	33352	ML_7022f_Basil_H3K4me1_CSpeaks_peak_303	62	.	6.20291	8.88648	6.23910	39
ABDC02023747.1	33921	34245	ML_7022f_Basil_H3K4me1_CSpeaks_peak_304	62	.	6.20291	8.88648	6.23910	82
ABDC02023747.1	34500	34654	ML_7022f_Basil_H3K4me1_CSpeaks_peak_305	22	.	3.82250	3.97256	2.24041	69
ABDC02023747.1	34756	34926	ML_7022f_Basil_H3K4me1_CSpeaks_peak_306	37	.	4.77466	5.80719	3.74630	111
ABDC02023747.1	44587	44734	ML_7022f_Basil_H3K4me1_CSpeaks_peak_307	29	.	3.40815	4.79185	2.96753	31
ABDC02023747.1	47409	47613	ML_7022f_Basil_H3K4me1_CSpeaks_peak_308	35	.	3.70668	5.56714	3.59781	110
ABDC02023747.1	53820	53967	ML_7022f_Basil_H3K4me1_CSpeaks_peak_309	19	.	3.24854	3.62443	1.98151	38
ABDC02023747.1	54350	54521	ML_7022f_Basil_H3K4me1_CSpeaks_peak_310	89	.	7.63115	12.27707	8.98420	128
ABDC02023747.1	54695	54966	ML_7022f_Basil_H3K4me1_CSpeaks_peak_311	89	.	7.63115	12.27707	8.98420	143
ABDC02023747.1	57720	58588	ML_7022f_Basil_H3K4me1_CSpeaks_peak_312	80	.	7.15507	11.11649	8.04399	253
ABDC02023747.1	59146	59694	ML_7022f_Basil_H3K4me1_CSpeaks_peak_313	62	.	6.20291	8.88648	6.23910	251
ABDC02023747.1	61627	62155	ML_7022f_Basil_H3K4me1_CSpeaks_peak_314	102	.	8.05126	13.83564	10.29400	374
ABDC02023964.1	2382	3014	ML_7022f_Basil_H3K4me1_CSpeaks_peak_315	71	.	6.67899	9.98557	7.13146	517
ABDC02024534.1	2761	3134	ML_7022f_Basil_H3K4me1_CSpeaks_peak_316	112	.	8.49783	15.02208	11.27572	331
ABDC02024534.1	5571	5991	ML_7022f_Basil_H3K4me1_CSpeaks_peak_317	53	.	5.72683	7.82170	5.37358	193
ABDC02024534.1	6113	6413	ML_7022f_Basil_H3K4me1_CSpeaks_peak_318	22	.	3.82250	3.97256	2.24041	106
ABDC02024581.1	9835	9993	ML_7022f_Basil_H3K4me1_CSpeaks_peak_319	37	.	4.77466	5.80719	3.74630	79
ABDC02024581.1	10125	11133	ML_7022f_Basil_H3K4me1_CSpeaks_peak_320	102	.	8.05126	13.83564	10.29400	452
ABDC02024581.1	11738	12410	ML_7022f_Basil_H3K4me1_CSpeaks_peak_321	71	.	6.67899	9.98557	7.13146	416
ABDC02024581.1	12961	13326	ML_7022f_Basil_H3K4me1_CSpeaks_peak_322	45	.	4.54419	6.68330	4.52295	135
ABDC02024581.1	13606	13903	ML_7022f_Basil_H3K4me1_CSpeaks_peak_323	62	.	6.20291	8.88648	6.23910	87
ABDC02024581.1	14738	14885	ML_7022f_Basil_H3K4me1_CSpeaks_peak_324	45	.	5.25075	6.79413	4.54008	92
ABDC02024581.1	15242	15425	ML_7022f_Basil_H3K4me1_CSpeaks_peak_325	62	.	6.20291	8.88648	6.23910	88
ABDC02024581.1	25924	26071	ML_7022f_Basil_H3K4me1_CSpeaks_peak_326	45	.	5.25075	6.79413	4.54008	83
ABDC02024581.1	26817	27198	ML_7022f_Basil_H3K4me1_CSpeaks_peak_327	45	.	5.25075	6.79413	4.54008	240
ABDC02024581.1	27491	28018	ML_7022f_Basil_H3K4me1_CSpeaks_peak_328	53	.	5.72683	7.82170	5.37358	254
ABDC02024581.1	28578	28800	ML_7022f_Basil_H3K4me1_CSpeaks_peak_329	45	.	5.25075	6.79413	4.54008	99
ABDC02024581.1	30070	30298	ML_7022f_Basil_H3K4me1_CSpeaks_peak_330	29	.	4.29858	4.86500	2.97223	109
ABDC02024581.1	30984	31178	ML_7022f_Basil_H3K4me1_CSpeaks_peak_331	29	.	3.40815	4.79185	2.96753	70
ABDC02024581.1	32165	32326	ML_7022f_Basil_H3K4me1_CSpeaks_peak_332	28	.	3.64715	4.69469	2.88195	113
ABDC02024581.1	32456	32657	ML_7022f_Basil_H3K4me1_CSpeaks_peak_333	61	.	5.58056	8.67157	6.14415	67
ABDC02024581.1	33956	34471	ML_7022f_Basil_H3K4me1_CSpeaks_peak_334	45	.	5.25075	6.79413	4.54008	384
ABDC02024581.1	35228	35484	ML_7022f_Basil_H3K4me1_CSpeaks_peak_335	71	.	6.67899	9.98557	7.13146	119
ABDC02024581.1	38373	38870	ML_7022f_Basil_H3K4me1_CSpeaks_peak_336	71	.	6.67899	9.98557	7.13146	191
ABDC02024581.1	39210	39422	ML_7022f_Basil_H3K4me1_CSpeaks_peak_337	46	.	4.13695	6.90630	4.64015	133
ABDC02024581.1	39909	41025	ML_7022f_Basil_H3K4me1_CSpeaks_peak_338	99	.	8.10724	13.46545	9.95486	980
ABDC02024581.1	43396	43968	ML_7022f_Basil_H3K4me1_CSpeaks_peak_339	53	.	5.72683	7.82170	5.37358	292
ABDC02024581.1	49170	49844	ML_7022f_Basil_H3K4me1_CSpeaks_peak_340	45	.	4.35690	6.68857	4.52721	546
ABDC02024581.1	50361	50595	ML_7022f_Basil_H3K4me1_CSpeaks_peak_341	56	.	4.61891	8.10836	5.64171	91
ABDC02024581.1	50828	51133	ML_7022f_Basil_H3K4me1_CSpeaks_peak_342	53	.	5.38210	7.64711	5.30894	279
ABDC02024581.1	51279	51619	ML_7022f_Basil_H3K4me1_CSpeaks_peak_343	54	.	4.85992	7.85922	5.40744	245
ABDC02024581.1	52647	52967	ML_7022f_Basil_H3K4me1_CSpeaks_peak_344	50	.	5.15654	7.30585	5.00266	108
ABDC02024581.1	53720	53882	ML_7022f_Basil_H3K4me1_CSpeaks_peak_345	50	.	5.18760	7.35292	5.04591	44
ABDC02024581.1	54270	54483	ML_7022f_Basil_H3K4me1_CSpeaks_peak_346	45	.	4.54419	6.68330	4.52295	112
ABDC02024581.1	55919	56066	ML_7022f_Basil_H3K4me1_CSpeaks_peak_347	19	.	3.56149	3.62031	1.98151	9
ABDC02024581.1	56168	56350	ML_7022f_Basil_H3K4me1_CSpeaks_peak_348	33	.	4.41899	5.29801	3.35856	116
ABDC02024581.1	57235	57592	ML_7022f_Basil_H3K4me1_CSpeaks_peak_349	34	.	4.47869	5.38316	3.43270	157
ABDC02024581.1	58631	58959	ML_7022f_Basil_H3K4me1_CSpeaks_peak_350	71	.	6.67899	9.98557	7.13146	226
ABDC02024581.1	60460	60639	ML_7022f_Basil_H3K4me1_CSpeaks_peak_351	37	.	4.77466	5.80719	3.74630	60
ABDC02024581.1	64692	65006	ML_7022f_Basil_H3K4me1_CSpeaks_peak_352	109	.	8.58332	14.67995	10.96068	133
ABDC02024581.1	65420	65567	ML_7022f_Basil_H3K4me1_CSpeaks_peak_353	37	.	4.77466	5.80719	3.74630	54
ABDC02024581.1	67448	67606	ML_7022f_Basil_H3K4me1_CSpeaks_peak_354	22	.	3.82250	3.97256	2.24041	37
ABDC02024581.1	68198	68345	ML_7022f_Basil_H3K4me1_CSpeaks_peak_355	22	.	3.82250	3.97256	2.24041	50
ABDC02024581.1	68633	69474	ML_7022f_Basil_H3K4me1_CSpeaks_peak_356	45	.	5.25075	6.79413	4.54008	561
ABDC02024581.1	71738	72026	ML_7022f_Basil_H3K4me1_CSpeaks_peak_357	29	.	4.29858	4.86500	2.97223	80
ABDC02024581.1	72470	72684	ML_7022f_Basil_H3K4me1_CSpeaks_peak_358	53	.	5.72683	7.82170	5.37358	124
ABDC02024581.1	79248	79476	ML_7022f_Basil_H3K4me1_CSpeaks_peak_359	37	.	4.22028	5.86499	3.78703	145
ABDC02024581.1	79616	79899	ML_7022f_Basil_H3K4me1_CSpeaks_peak_360	62	.	5.86853	8.74577	6.20467	224
ABDC02024581.1	84050	84378	ML_7022f_Basil_H3K4me1_CSpeaks_peak_361	102	.	8.05126	13.83564	10.29400	221
ABDC02024581.1	84689	86114	ML_7022f_Basil_H3K4me1_CSpeaks_peak_362	153	.	10.48765	19.77202	15.38445	1183
ABDC02024581.1	88491	88900	ML_7022f_Basil_H3K4me1_CSpeaks_peak_363	37	.	4.77466	5.80719	3.74630	311
ABDC02024581.1	89131	89292	ML_7022f_Basil_H3K4me1_CSpeaks_peak_364	29	.	4.29858	4.86500	2.97223	88
ABDC02024581.1	89615	89844	ML_7022f_Basil_H3K4me1_CSpeaks_peak_365	62	.	6.20291	8.88648	6.23910	90
ABDC02024581.1	90851	91560	ML_7022f_Basil_H3K4me1_CSpeaks_peak_366	37	.	4.77466	5.80719	3.74630	420
ABDC02024581.1	91911	92536	ML_7022f_Basil_H3K4me1_CSpeaks_peak_367	52	.	4.86811	7.53305	5.20476	334
ABDC02024581.1	93077	93247	ML_7022f_Basil_H3K4me1_CSpeaks_peak_368	79	.	5.35162	10.92847	7.98470	62
ABDC02024581.1	94145	94463	ML_7022f_Basil_H3K4me1_CSpeaks_peak_369	99	.	8.10724	13.46545	9.95486	182
ABDC02024581.1	94660	95238	ML_7022f_Basil_H3K4me1_CSpeaks_peak_370	45	.	5.25075	6.79413	4.54008	261
ABDC02024581.1	95562	95801	ML_7022f_Basil_H3K4me1_CSpeaks_peak_371	109	.	8.58332	14.67995	10.96068	135
ABDC02024581.1	96422	96797	ML_7022f_Basil_H3K4me1_CSpeaks_peak_372	71	.	6.67899	9.98557	7.13146	130
ABDC02024581.1	97257	97494	ML_7022f_Basil_H3K4me1_CSpeaks_peak_373	84	.	6.35221	11.52781	8.41976	96
ABDC02024581.1	99525	99700	ML_7022f_Basil_H3K4me1_CSpeaks_peak_374	45	.	5.25075	6.79413	4.54008	99
ABDC02024581.1	99862	100124	ML_7022f_Basil_H3K4me1_CSpeaks_peak_375	53	.	5.72683	7.82170	5.37358	201
ABDC02024581.1	101525	101672	ML_7022f_Basil_H3K4me1_CSpeaks_peak_376	29	.	4.29858	4.86500	2.97223	103
ABDC02024581.1	102481	102867	ML_7022f_Basil_H3K4me1_CSpeaks_peak_377	19	.	2.92228	3.53412	1.91044	145
ABDC02024581.1	103582	103840	ML_7022f_Basil_H3K4me1_CSpeaks_peak_378	14	.	2.67934	2.95763	1.44121	117
ABDC02024581.1	104834	105036	ML_7022f_Basil_H3K4me1_CSpeaks_peak_379	36	.	4.66790	5.65380	3.67632	99
ABDC02024581.1	105729	105914	ML_7022f_Basil_H3K4me1_CSpeaks_peak_380	20	.	3.65972	3.75232	2.09626	61
ABDC02024581.1	106149	106926	ML_7022f_Basil_H3K4me1_CSpeaks_peak_381	76	.	6.80347	10.57225	7.65728	459
ABDC02024581.1	108297	108561	ML_7022f_Basil_H3K4me1_CSpeaks_peak_382	21	.	3.55219	3.82949	2.16385	86
ABDC02024581.1	111188	111436	ML_7022f_Basil_H3K4me1_CSpeaks_peak_383	69	.	6.48399	9.68675	6.96182	103
ABDC02024581.1	122033	122220	ML_7022f_Basil_H3K4me1_CSpeaks_peak_384	22	.	3.79040	3.92896	2.24041	119
ABDC02024581.1	122496	122791	ML_7022f_Basil_H3K4me1_CSpeaks_peak_385	53	.	5.71958	7.81087	5.37358	187
ABDC02024581.1	124350	124597	ML_7022f_Basil_H3K4me1_CSpeaks_peak_386	37	.	4.77466	5.80719	3.74630	124
ABDC02024581.1	124814	125022	ML_7022f_Basil_H3K4me1_CSpeaks_peak_387	53	.	5.72683	7.82170	5.37358	131
ABDC02024581.1	125489	126314	ML_7022f_Basil_H3K4me1_CSpeaks_peak_388	71	.	6.67899	9.98557	7.13146	733
ABDC02024581.1	127301	127609	ML_7022f_Basil_H3K4me1_CSpeaks_peak_389	37	.	4.22028	5.86499	3.78703	183
ABDC02024581.1	127864	128219	ML_7022f_Basil_H3K4me1_CSpeaks_peak_390	14	.	2.92463	2.95990	1.44121	71
ABDC02024581.1	133363	133576	ML_7022f_Basil_H3K4me1_CSpeaks_peak_391	159	.	10.49684	20.33670	15.92440	95
ABDC02024581.1	136187	136393	ML_7022f_Basil_H3K4me1_CSpeaks_peak_392	52	.	5.31566	7.54672	5.21717	136
ABDC02024581.1	137047	137267	ML_7022f_Basil_H3K4me1_CSpeaks_peak_393	52	.	4.86811	7.53305	5.20476	126
ABDC02024581.1	138130	138790	ML_7022f_Basil_H3K4me1_CSpeaks_peak_394	59	.	5.19202	8.41215	5.90710	116
ABDC02024581.1	139617	139868	ML_7022f_Basil_H3K4me1_CSpeaks_peak_395	25	.	3.57246	4.33257	2.55559	58
ABDC02024581.1	140012	140287	ML_7022f_Basil_H3K4me1_CSpeaks_peak_396	49	.	5.37183	7.29299	4.99252	38
ABDC02024581.1	141806	141955	ML_7022f_Basil_H3K4me1_CSpeaks_peak_397	29	.	4.29314	4.85737	2.97223	23
ABDC02024581.1	142686	143508	ML_7022f_Basil_H3K4me1_CSpeaks_peak_398	93	.	7.60469	12.67383	9.34467	282
ABDC02024581.1	144081	144228	ML_7022f_Basil_H3K4me1_CSpeaks_peak_399	24	.	3.34070	4.21175	2.45438	44
ABDC02024581.1	144842	145128	ML_7022f_Basil_H3K4me1_CSpeaks_peak_400	48	.	5.23049	7.08313	4.80449	146
ABDC02024581.1	145357	145817	ML_7022f_Basil_H3K4me1_CSpeaks_peak_401	56	.	5.66532	8.07443	5.60846	105
ABDC02024581.1	146478	146736	ML_7022f_Basil_H3K4me1_CSpeaks_peak_402	46	.	4.13695	6.90630	4.64015	167
ABDC02024581.1	147910	148395	ML_7022f_Basil_H3K4me1_CSpeaks_peak_403	58	.	5.81840	8.30530	5.81392	332
ABDC02024581.1	148758	149061	ML_7022f_Basil_H3K4me1_CSpeaks_peak_404	38	.	3.50391	5.94583	3.86019	184
ABDC02024581.1	150396	150730	ML_7022f_Basil_H3K4me1_CSpeaks_peak_405	62	.	6.20291	8.88648	6.23910	79
ABDC02024581.1	151287	151930	ML_7022f_Basil_H3K4me1_CSpeaks_peak_406	47	.	3.33571	6.99766	4.72594	244
ABDC02024581.1	155199	155415	ML_7022f_Basil_H3K4me1_CSpeaks_peak_407	45	.	5.25075	6.79413	4.54008	85
ABDC02024581.1	155608	156410	ML_7022f_Basil_H3K4me1_CSpeaks_peak_408	114	.	7.45941	15.25735	11.49326	126
ABDC02024581.1	156783	156973	ML_7022f_Basil_H3K4me1_CSpeaks_peak_409	22	.	3.82250	3.97256	2.24041	116
ABDC02024581.1	157079	157578	ML_7022f_Basil_H3K4me1_CSpeaks_peak_410	45	.	5.25075	6.79413	4.54008	126
ABDC02024581.1	158813	158960	ML_7022f_Basil_H3K4me1_CSpeaks_peak_411	45	.	5.25075	6.79413	4.54008	105
ABDC02024581.1	159904	160079	ML_7022f_Basil_H3K4me1_CSpeaks_peak_412	37	.	4.77466	5.80719	3.74630	101
ABDC02024581.1	161545	161692	ML_7022f_Basil_H3K4me1_CSpeaks_peak_413	22	.	3.82250	3.97256	2.24041	53
ABDC02024581.1	163306	163553	ML_7022f_Basil_H3K4me1_CSpeaks_peak_414	27	.	4.03212	4.49311	2.70011	102
ABDC02024581.1	163730	164402	ML_7022f_Basil_H3K4me1_CSpeaks_peak_415	62	.	6.20291	8.88648	6.23910	115
ABDC02024581.1	165068	165371	ML_7022f_Basil_H3K4me1_CSpeaks_peak_416	45	.	5.25075	6.79413	4.54008	130
ABDC02024581.1	168489	168711	ML_7022f_Basil_H3K4me1_CSpeaks_peak_417	71	.	4.99994	9.86758	7.12606	142
ABDC02024581.1	180679	180940	ML_7022f_Basil_H3K4me1_CSpeaks_peak_418	89	.	7.63115	12.27707	8.98420	132
ABDC02024581.1	181796	182237	ML_7022f_Basil_H3K4me1_CSpeaks_peak_419	29	.	4.29858	4.86500	2.97223	382
ABDC02024581.1	186877	187176	ML_7022f_Basil_H3K4me1_CSpeaks_peak_420	89	.	7.63115	12.27707	8.98420	146
ABDC02024581.1	187345	188005	ML_7022f_Basil_H3K4me1_CSpeaks_peak_421	80	.	7.15507	11.11649	8.04399	130
ABDC02024581.1	189470	189650	ML_7022f_Basil_H3K4me1_CSpeaks_peak_422	89	.	7.63115	12.27707	8.98420	92
ABDC02024581.1	189772	190072	ML_7022f_Basil_H3K4me1_CSpeaks_peak_423	66	.	6.26497	9.35185	6.65400	225
ABDC02024581.1	190197	190404	ML_7022f_Basil_H3K4me1_CSpeaks_peak_424	49	.	5.37183	7.29299	4.99252	83
ABDC02024581.1	191383	191831	ML_7022f_Basil_H3K4me1_CSpeaks_peak_425	62	.	6.20291	8.88648	6.23910	251
ABDC02024581.1	195909	196110	ML_7022f_Basil_H3K4me1_CSpeaks_peak_426	70	.	6.32687	9.83530	7.09487	115
ABDC02024581.1	200933	201080	ML_7022f_Basil_H3K4me1_CSpeaks_peak_427	32	.	4.33236	5.17459	3.24474	33
ABDC02024581.1	202144	202521	ML_7022f_Basil_H3K4me1_CSpeaks_peak_428	76	.	6.80347	10.57225	7.65728	84
ABDC02024581.1	203851	204033	ML_7022f_Basil_H3K4me1_CSpeaks_peak_429	37	.	4.77466	5.80719	3.74630	117
ABDC02024581.1	204136	204473	ML_7022f_Basil_H3K4me1_CSpeaks_peak_430	109	.	8.58332	14.67995	10.96068	78
ABDC02024581.1	215805	215979	ML_7022f_Basil_H3K4me1_CSpeaks_peak_431	67	.	6.30758	9.41697	6.71394	79
ABDC02024581.1	216170	216428	ML_7022f_Basil_H3K4me1_CSpeaks_peak_432	80	.	7.15507	11.11649	8.04399	114
ABDC02024581.1	216552	216707	ML_7022f_Basil_H3K4me1_CSpeaks_peak_433	53	.	5.72683	7.82170	5.37358	42
ABDC02024581.1	217060	217319	ML_7022f_Basil_H3K4me1_CSpeaks_peak_434	80	.	7.15507	11.11649	8.04399	141
ABDC02024581.1	218156	218356	ML_7022f_Basil_H3K4me1_CSpeaks_peak_435	22	.	3.82250	3.97256	2.24041	59
ABDC02024581.1	218454	218959	ML_7022f_Basil_H3K4me1_CSpeaks_peak_436	109	.	8.58332	14.67995	10.96068	140
ABDC02024581.1	220921	221068	ML_7022f_Basil_H3K4me1_CSpeaks_peak_437	29	.	3.33356	4.89334	2.99814	63
ABDC02024581.1	231036	231408	ML_7022f_Basil_H3K4me1_CSpeaks_peak_438	120	.	9.05940	15.91912	12.00595	229
ABDC02024581.1	232719	232866	ML_7022f_Basil_H3K4me1_CSpeaks_peak_439	42	.	4.58062	6.42585	4.29480	32
ABDC02024581.1	233071	233292	ML_7022f_Basil_H3K4me1_CSpeaks_peak_440	37	.	4.77466	5.80719	3.74630	159
ABDC02024581.1	236715	237232	ML_7022f_Basil_H3K4me1_CSpeaks_peak_441	45	.	5.25075	6.79413	4.54008	99
ABDC02024581.1	237415	237688	ML_7022f_Basil_H3K4me1_CSpeaks_peak_442	37	.	4.77466	5.80719	3.74630	141
ABDC02024581.1	238562	238737	ML_7022f_Basil_H3K4me1_CSpeaks_peak_443	45	.	5.25075	6.79413	4.54008	113
ABDC02024581.1	238960	239224	ML_7022f_Basil_H3K4me1_CSpeaks_peak_444	84	.	7.15811	11.53812	8.42163	166
ABDC02024581.1	239557	239837	ML_7022f_Basil_H3K4me1_CSpeaks_peak_445	37	.	4.22028	5.86499	3.78703	140
ABDC02025346.1	3360	3605	ML_7022f_Basil_H3K4me1_CSpeaks_peak_446	99	.	7.78819	13.41808	9.95486	127
ABDC02025346.1	4392	4663	ML_7022f_Basil_H3K4me1_CSpeaks_peak_447	117	.	7.10019	15.56672	11.78011	132
ABDC02025346.1	16370	16532	ML_7022f_Basil_H3K4me1_CSpeaks_peak_448	73	.	5.83984	10.25134	7.36654	64
ABDC02025346.1	17101	17366	ML_7022f_Basil_H3K4me1_CSpeaks_peak_449	63	.	5.80897	9.02993	6.37421	140
ABDC02026200.1	6399	6662	ML_7022f_Basil_H3K4me1_CSpeaks_peak_450	53	.	5.72683	7.82170	5.37358	145
ABDC02026765.1	400	547	ML_7022f_Basil_H3K4me1_CSpeaks_peak_451	49	.	4.93219	7.29799	4.99560	78
ABDC02026765.1	2336	2500	ML_7022f_Basil_H3K4me1_CSpeaks_peak_452	45	.	5.25075	6.79413	4.54008	74
ABDC02026765.1	2817	3114	ML_7022f_Basil_H3K4me1_CSpeaks_peak_453	29	.	4.29858	4.86500	2.97223	194
ABDC02026765.1	3220	3451	ML_7022f_Basil_H3K4me1_CSpeaks_peak_454	53	.	5.72683	7.82170	5.37358	108
ABDC02027136.1	4297	4476	ML_7022f_Basil_H3K4me1_CSpeaks_peak_455	20	.	3.48988	3.74350	2.08893	70
ABDC02027136.1	7555	7858	ML_7022f_Basil_H3K4me1_CSpeaks_peak_456	42	.	4.78944	6.42788	4.29604	95
ABDC02027855.1	13226	13435	ML_7022f_Basil_H3K4me1_CSpeaks_peak_457	35	.	4.57134	5.51551	3.55026	92
ABDC02027855.1	17450	17685	ML_7022f_Basil_H3K4me1_CSpeaks_peak_458	62	.	6.20291	8.88648	6.23910	127
ABDC02027868.1	2254	2619	ML_7022f_Basil_H3K4me1_CSpeaks_peak_459	37	.	4.77466	5.80719	3.74630	96
ABDC02027868.1	3084	3358	ML_7022f_Basil_H3K4me1_CSpeaks_peak_460	80	.	7.15507	11.11649	8.04399	106
ABDC02028365.1	71193	71477	ML_7022f_Basil_H3K4me1_CSpeaks_peak_461	80	.	7.15507	11.11649	8.04399	137
ABDC02028365.1	84227	84374	ML_7022f_Basil_H3K4me1_CSpeaks_peak_462	48	.	5.26513	7.13454	4.85256	67
ABDC02028365.1	84494	85030	ML_7022f_Basil_H3K4me1_CSpeaks_peak_463	65	.	6.18146	9.22422	6.54943	467
ABDC02029150.1	1742	1891	ML_7022f_Basil_H3K4me1_CSpeaks_peak_464	45	.	5.25075	6.79413	4.54008	87
ABDC02029150.1	7985	8132	ML_7022f_Basil_H3K4me1_CSpeaks_peak_465	45	.	5.25075	6.79413	4.54008	89
ABDC02029889.1	1984	2223	ML_7022f_Basil_H3K4me1_CSpeaks_peak_466	19	.	3.24854	3.62443	1.98151	96
ABDC02029934.1	1741	1888	ML_7022f_Basil_H3K4me1_CSpeaks_peak_467	29	.	3.33356	4.89334	2.99814	125
ABDC02030467.1	614	835	ML_7022f_Basil_H3K4me1_CSpeaks_peak_468	100	.	6.08042	13.58947	10.06938	99
ABDC02030467.1	5881	6084	ML_7022f_Basil_H3K4me1_CSpeaks_peak_469	62	.	6.20291	8.88648	6.23910	80
ABDC02030618.1	763	944	ML_7022f_Basil_H3K4me1_CSpeaks_peak_470	49	.	5.12585	7.25931	4.96594	125
ABDC02030626.1	1377	1757	ML_7022f_Basil_H3K4me1_CSpeaks_peak_471	62	.	6.20291	8.88648	6.23910	90
ABDC02030626.1	1888	2120	ML_7022f_Basil_H3K4me1_CSpeaks_peak_472	62	.	6.20291	8.88648	6.23910	122
ABDC02030774.1	3338	3568	ML_7022f_Basil_H3K4me1_CSpeaks_peak_473	99	.	8.10724	13.46545	9.95486	131
ABDC02030774.1	3667	3814	ML_7022f_Basil_H3K4me1_CSpeaks_peak_474	53	.	5.72683	7.82170	5.37358	74
ABDC02031587.1	87	234	ML_7022f_Basil_H3K4me1_CSpeaks_peak_475	45	.	5.25075	6.79413	4.54008	74
ABDC02031587.1	692	1145	ML_7022f_Basil_H3K4me1_CSpeaks_peak_476	153	.	10.48765	19.77202	15.38445	230
ABDC02031858.1	1240	1454	ML_7022f_Basil_H3K4me1_CSpeaks_peak_477	37	.	4.77466	5.80719	3.74630	159
ABDC02032524.1	2004	2399	ML_7022f_Basil_H3K4me1_CSpeaks_peak_478	37	.	4.77466	5.80719	3.74630	82
ABDC02032576.1	1218	1410	ML_7022f_Basil_H3K4me1_CSpeaks_peak_479	120	.	8.17978	15.99465	12.07618	86
ABDC02032580.1	41	269	ML_7022f_Basil_H3K4me1_CSpeaks_peak_480	84	.	7.15811	11.53812	8.42163	109
ABDC02032580.1	3894	4049	ML_7022f_Basil_H3K4me1_CSpeaks_peak_481	37	.	4.22028	5.86499	3.78703	86
ABDC02032610.1	3546	3806	ML_7022f_Basil_H3K4me1_CSpeaks_peak_482	35	.	3.65108	5.46828	3.50698	140
ABDC02032610.1	4887	5095	ML_7022f_Basil_H3K4me1_CSpeaks_peak_483	22	.	3.52592	4.02477	2.28652	144
ABDC02032610.1	6260	6557	ML_7022f_Basil_H3K4me1_CSpeaks_peak_484	71	.	6.67899	9.98557	7.13146	87
ABDC02032665.1	8744	9230	ML_7022f_Basil_H3K4me1_CSpeaks_peak_485	62	.	6.20291	8.88648	6.23910	359
ABDC02032722.1	1023	1170	ML_7022f_Basil_H3K4me1_CSpeaks_peak_486	37	.	4.77466	5.80719	3.74630	36
ABDC02032752.1	3428	3707	ML_7022f_Basil_H3K4me1_CSpeaks_peak_487	142	.	10.01156	18.46628	14.21758	134
ABDC02033040.1	2325	2533	ML_7022f_Basil_H3K4me1_CSpeaks_peak_488	29	.	4.29858	4.86500	2.97223	146
ABDC02033125.1	2748	3161	ML_7022f_Basil_H3K4me1_CSpeaks_peak_489	45	.	5.25075	6.79413	4.54008	77
ABDC02033299.1	6042	6276	ML_7022f_Basil_H3K4me1_CSpeaks_peak_490	29	.	4.29858	4.86500	2.97223	78
ABDC02033299.1	8888	9061	ML_7022f_Basil_H3K4me1_CSpeaks_peak_491	99	.	8.10724	13.46545	9.95486	115
ABDC02033299.1	9248	9605	ML_7022f_Basil_H3K4me1_CSpeaks_peak_492	71	.	6.67899	9.98557	7.13146	82
ABDC02033536.1	1157	1381	ML_7022f_Basil_H3K4me1_CSpeaks_peak_493	59	.	5.19202	8.41215	5.90710	137
ABDC02033547.1	7052	7396	ML_7022f_Basil_H3K4me1_CSpeaks_peak_494	52	.	4.86811	7.53305	5.20476	215
ABDC02034187.1	1703	1924	ML_7022f_Basil_H3K4me1_CSpeaks_peak_495	31	.	3.89637	5.08049	3.16035	104
ABDC02034187.1	2267	2446	ML_7022f_Basil_H3K4me1_CSpeaks_peak_496	89	.	7.63115	12.27707	8.98420	75
ABDC02034187.1	34434	34650	ML_7022f_Basil_H3K4me1_CSpeaks_peak_497	27	.	3.68168	4.49571	2.70083	94
ABDC02034278.1	130	392	ML_7022f_Basil_H3K4me1_CSpeaks_peak_498	62	.	6.20291	8.88648	6.23910	85
ABDC02034325.1	1815	2458	ML_7022f_Basil_H3K4me1_CSpeaks_peak_499	64	.	5.41131	9.14367	6.47780	78
ABDC02035013.1	4034	4271	ML_7022f_Basil_H3K4me1_CSpeaks_peak_500	81	.	6.69951	11.24289	8.15325	117
ABDC02035480.1	78	526	ML_7022f_Basil_H3K4me1_CSpeaks_peak_501	99	.	8.10724	13.46545	9.95486	66
ABDC02035480.1	704	1001	ML_7022f_Basil_H3K4me1_CSpeaks_peak_502	41	.	4.25354	6.21412	4.10715	145
ABDC02035480.1	1199	1347	ML_7022f_Basil_H3K4me1_CSpeaks_peak_503	31	.	3.59414	5.11339	3.18834	32
ABDC02035480.1	1844	2068	ML_7022f_Basil_H3K4me1_CSpeaks_peak_504	55	.	4.08695	7.99138	5.53144	134
ABDC02035666.1	514	661	ML_7022f_Basil_H3K4me1_CSpeaks_peak_505	29	.	4.29858	4.86500	2.97223	76
ABDC02035744.1	1176	1623	ML_7022f_Basil_H3K4me1_CSpeaks_peak_506	69	.	5.28473	9.67109	6.94821	368
ABDC02036217.1	82	395	ML_7022f_Basil_H3K4me1_CSpeaks_peak_507	354	.	12.39672	40.68121	35.43013	180
ABDC02036604.1	4474	4623	ML_7022f_Basil_H3K4me1_CSpeaks_peak_508	37	.	4.77466	5.80719	3.74630	74
ABDC02036659.1	570	966	ML_7022f_Basil_H3K4me1_CSpeaks_peak_509	53	.	5.72683	7.82170	5.37358	96
ABDC02037050.1	6	259	ML_7022f_Basil_H3K4me1_CSpeaks_peak_510	71	.	6.67899	9.98557	7.13146	112
ABDC02037124.1	263	707	ML_7022f_Basil_H3K4me1_CSpeaks_peak_511	45	.	5.25075	6.79413	4.54008	92
ABDC02037247.1	1578	2055	ML_7022f_Basil_H3K4me1_CSpeaks_peak_512	89	.	7.63115	12.27707	8.98420	245
ABDC02037248.1	800	1091	ML_7022f_Basil_H3K4me1_CSpeaks_peak_513	62	.	6.20291	8.88648	6.23910	175
ABDC02037342.1	1510	2067	ML_7022f_Basil_H3K4me1_CSpeaks_peak_514	57	.	5.51927	8.20978	5.73098	81
ABDC02037392.1	974	1275	ML_7022f_Basil_H3K4me1_CSpeaks_peak_515	132	.	8.10723	17.40049	13.29442	89
ABDC02037392.1	23925	24118	ML_7022f_Basil_H3K4me1_CSpeaks_peak_516	53	.	5.18014	7.68526	5.34443	85
ABDC02037392.1	24489	24772	ML_7022f_Basil_H3K4me1_CSpeaks_peak_517	75	.	6.45988	10.44568	7.54133	134
ABDC02037976.1	299	541	ML_7022f_Basil_H3K4me1_CSpeaks_peak_518	37	.	4.77466	5.80719	3.74630	202
ABDC02037976.1	1329	1543	ML_7022f_Basil_H3K4me1_CSpeaks_peak_519	99	.	8.10724	13.46545	9.95486	111
ABDC02037976.1	2408	2719	ML_7022f_Basil_H3K4me1_CSpeaks_peak_520	53	.	5.72683	7.82170	5.37358	174
ABDC02037976.1	2960	3224	ML_7022f_Basil_H3K4me1_CSpeaks_peak_521	204	.	12.39197	25.18761	20.44311	126
ABDC02037976.1	4338	4528	ML_7022f_Basil_H3K4me1_CSpeaks_peak_522	62	.	6.20291	8.88648	6.23910	87
ABDC02038487.1	124	337	ML_7022f_Basil_H3K4me1_CSpeaks_peak_523	53	.	5.72683	7.82170	5.37358	113
ABDC02038562.1	1850	2004	ML_7022f_Basil_H3K4me1_CSpeaks_peak_524	29	.	4.29858	4.86500	2.97223	88
ABDC02038569.1	378	590	ML_7022f_Basil_H3K4me1_CSpeaks_peak_525	62	.	6.20291	8.88648	6.23910	79
ABDC02038574.1	2083	2350	ML_7022f_Basil_H3K4me1_CSpeaks_peak_526	31	.	3.89637	5.08049	3.16035	38
ABDC02038574.1	2573	2876	ML_7022f_Basil_H3K4me1_CSpeaks_peak_527	53	.	5.72683	7.82170	5.37358	77
ABDC02038796.1	215	449	ML_7022f_Basil_H3K4me1_CSpeaks_peak_528	80	.	7.15507	11.11649	8.04399	138
ABDC02039087.1	2408	2710	ML_7022f_Basil_H3K4me1_CSpeaks_peak_529	33	.	4.01550	5.26302	3.32656	272
ABDC02039087.1	2946	3267	ML_7022f_Basil_H3K4me1_CSpeaks_peak_530	38	.	3.50391	5.94583	3.86019	183
ABDC02039133.1	1801	2001	ML_7022f_Basil_H3K4me1_CSpeaks_peak_531	62	.	6.20291	8.88648	6.23910	122
ABDC02039386.1	468	699	ML_7022f_Basil_H3K4me1_CSpeaks_peak_532	45	.	5.25075	6.79413	4.54008	127
ABDC02039475.1	568	835	ML_7022f_Basil_H3K4me1_CSpeaks_peak_533	24	.	2.75797	4.16110	2.40790	125
ABDC02040048.1	1294	1555	ML_7022f_Basil_H3K4me1_CSpeaks_peak_534	53	.	5.72683	7.82170	5.37358	214
ABDC02040140.1	17541	17688	ML_7022f_Basil_H3K4me1_CSpeaks_peak_535	31	.	3.89637	5.08049	3.16035	72
ABDC02040380.1	5734	5914	ML_7022f_Basil_H3K4me1_CSpeaks_peak_536	13	.	2.98134	2.84844	1.35370	140
ABDC02040500.1	649	796	ML_7022f_Basil_H3K4me1_CSpeaks_peak_537	37	.	4.77466	5.80719	3.74630	90
ABDC02040563.1	625	772	ML_7022f_Basil_H3K4me1_CSpeaks_peak_538	37	.	4.61359	5.86373	3.78703	57
ABDC02040647.1	1957	2182	ML_7022f_Basil_H3K4me1_CSpeaks_peak_539	53	.	5.01694	7.77407	5.37358	111
ABDC02040786.1	24706	25103	ML_7022f_Basil_H3K4me1_CSpeaks_peak_540	53	.	5.72683	7.82170	5.37358	328
ABDC02040786.1	28813	29000	ML_7022f_Basil_H3K4me1_CSpeaks_peak_541	53	.	5.72683	7.82170	5.37358	63
ABDC02040786.1	29358	29505	ML_7022f_Basil_H3K4me1_CSpeaks_peak_542	45	.	5.25075	6.79413	4.54008	131
ABDC02041868.1	1676	1852	ML_7022f_Basil_H3K4me1_CSpeaks_peak_543	53	.	5.72683	7.82170	5.37358	61
ABDC02042042.1	0	471	ML_7022f_Basil_H3K4me1_CSpeaks_peak_544	53	.	5.72683	7.82170	5.37358	363
ABDC02042443.1	6151	6480	ML_7022f_Basil_H3K4me1_CSpeaks_peak_545	64	.	4.05362	9.09299	6.43332	159
ABDC02042443.1	6907	7699	ML_7022f_Basil_H3K4me1_CSpeaks_peak_546	111	.	8.44080	14.93100	11.19698	132
ABDC02042443.1	10499	10646	ML_7022f_Basil_H3K4me1_CSpeaks_peak_547	53	.	5.72683	7.82170	5.37358	116
ABDC02042443.1	11259	11406	ML_7022f_Basil_H3K4me1_CSpeaks_peak_548	62	.	6.20291	8.88648	6.23910	34
ABDC02042443.1	13342	13584	ML_7022f_Basil_H3K4me1_CSpeaks_peak_549	37	.	4.77466	5.80719	3.74630	130
ABDC02042443.1	13861	14268	ML_7022f_Basil_H3K4me1_CSpeaks_peak_550	29	.	4.29858	4.86500	2.97223	115
ABDC02042443.1	14449	14696	ML_7022f_Basil_H3K4me1_CSpeaks_peak_551	71	.	6.67899	9.98557	7.13146	140
ABDC02042443.1	15180	15536	ML_7022f_Basil_H3K4me1_CSpeaks_peak_552	45	.	5.25075	6.79413	4.54008	294
ABDC02042443.1	16526	16733	ML_7022f_Basil_H3K4me1_CSpeaks_peak_553	29	.	4.29858	4.86500	2.97223	91
ABDC02042443.1	18528	18837	ML_7022f_Basil_H3K4me1_CSpeaks_peak_554	14	.	2.67934	2.95763	1.44121	243
ABDC02042443.1	18995	19742	ML_7022f_Basil_H3K4me1_CSpeaks_peak_555	53	.	5.72683	7.82170	5.37358	514
ABDC02042443.1	22741	22888	ML_7022f_Basil_H3K4me1_CSpeaks_peak_556	37	.	4.77466	5.80719	3.74630	93
ABDC02042443.1	27069	27220	ML_7022f_Basil_H3K4me1_CSpeaks_peak_557	45	.	5.25075	6.79413	4.54008	102
ABDC02042603.1	368	725	ML_7022f_Basil_H3K4me1_CSpeaks_peak_558	109	.	8.58332	14.67995	10.96068	226
ABDC02042603.1	1168	1317	ML_7022f_Basil_H3K4me1_CSpeaks_peak_559	29	.	4.29858	4.86500	2.97223	98
ABDC02042698.1	764	1029	ML_7022f_Basil_H3K4me1_CSpeaks_peak_560	19	.	2.27053	3.59699	1.96518	199
ABDC02042698.1	1819	2264	ML_7022f_Basil_H3K4me1_CSpeaks_peak_561	34	.	3.95034	5.43756	3.48217	399
ABDC02042857.1	6449	6641	ML_7022f_Basil_H3K4me1_CSpeaks_peak_562	62	.	6.20291	8.88648	6.23910	106
ABDC02043021.1	1719	1866	ML_7022f_Basil_H3K4me1_CSpeaks_peak_563	49	.	5.37183	7.29299	4.99252	89
ABDC02043132.1	146	307	ML_7022f_Basil_H3K4me1_CSpeaks_peak_564	37	.	4.77466	5.80719	3.74630	89
ABDC02043219.1	8	214	ML_7022f_Basil_H3K4me1_CSpeaks_peak_565	109	.	8.58332	14.67995	10.96068	110
ABDC02043404.1	9665	9812	ML_7022f_Basil_H3K4me1_CSpeaks_peak_566	40	.	3.89401	6.17367	4.07068	102
ABDC02044036.1	2043	2201	ML_7022f_Basil_H3K4me1_CSpeaks_peak_567	69	.	5.95188	9.64215	6.92131	95
ABDC02044036.1	2481	2650	ML_7022f_Basil_H3K4me1_CSpeaks_peak_568	53	.	3.99428	7.79055	5.37358	124
ABDC02044056.1	464	685	ML_7022f_Basil_H3K4me1_CSpeaks_peak_569	45	.	4.54419	6.68330	4.52295	102
ABDC02044063.1	2017	2230	ML_7022f_Basil_H3K4me1_CSpeaks_peak_570	25	.	3.57246	4.33257	2.55559	109
ABDC02044252.1	1382	1872	ML_7022f_Basil_H3K4me1_CSpeaks_peak_571	37	.	4.77466	5.80719	3.74630	437
ABDC02044256.1	3986	4133	ML_7022f_Basil_H3K4me1_CSpeaks_peak_572	45	.	5.25075	6.79413	4.54008	24
ABDC02044288.1	767	923	ML_7022f_Basil_H3K4me1_CSpeaks_peak_573	22	.	3.82250	3.97256	2.24041	18
ABDC02044304.1	473	771	ML_7022f_Basil_H3K4me1_CSpeaks_peak_574	45	.	5.25075	6.79413	4.54008	233
ABDC02044363.1	2392	2608	ML_7022f_Basil_H3K4me1_CSpeaks_peak_575	37	.	4.22028	5.86499	3.78703	161
ABDC02044414.1	496	704	ML_7022f_Basil_H3K4me1_CSpeaks_peak_576	30	.	3.61842	4.90137	3.00533	119
ABDC02044444.1	3728	3879	ML_7022f_Basil_H3K4me1_CSpeaks_peak_577	31	.	4.09529	5.10688	3.18259	81
ABDC02044466.1	812	975	ML_7022f_Basil_H3K4me1_CSpeaks_peak_578	53	.	5.72683	7.82170	5.37358	82
ABDC02044469.1	213	579	ML_7022f_Basil_H3K4me1_CSpeaks_peak_579	29	.	4.29858	4.86500	2.97223	127
ABDC02044489.1	793	976	ML_7022f_Basil_H3K4me1_CSpeaks_peak_580	62	.	6.20291	8.88648	6.23910	121
ABDC02044489.1	1105	1290	ML_7022f_Basil_H3K4me1_CSpeaks_peak_581	80	.	7.15507	11.11649	8.04399	101
ABDC02044720.1	1218	1523	ML_7022f_Basil_H3K4me1_CSpeaks_peak_582	29	.	4.29858	4.86500	2.97223	106
ABDC02044720.1	4217	4547	ML_7022f_Basil_H3K4me1_CSpeaks_peak_583	45	.	5.25075	6.79413	4.54008	258
ABDC02044825.1	9210	9581	ML_7022f_Basil_H3K4me1_CSpeaks_peak_584	71	.	6.67899	9.98557	7.13146	342
ABDC02044825.1	10091	10358	ML_7022f_Basil_H3K4me1_CSpeaks_peak_585	53	.	5.72683	7.82170	5.37358	107
ABDC02044825.1	11702	11853	ML_7022f_Basil_H3K4me1_CSpeaks_peak_586	53	.	5.72683	7.82170	5.37358	63
ABDC02044825.1	12697	12882	ML_7022f_Basil_H3K4me1_CSpeaks_peak_587	29	.	4.29858	4.86500	2.97223	88
ABDC02044829.1	2720	3091	ML_7022f_Basil_H3K4me1_CSpeaks_peak_588	73	.	5.83984	10.25134	7.36654	230
ABDC02044952.1	583	754	ML_7022f_Basil_H3K4me1_CSpeaks_peak_589	71	.	6.67899	9.98557	7.13146	78
ABDC02045069.1	693	919	ML_7022f_Basil_H3K4me1_CSpeaks_peak_590	37	.	4.77466	5.80719	3.74630	131
ABDC02045069.1	1543	1856	ML_7022f_Basil_H3K4me1_CSpeaks_peak_591	59	.	4.62282	8.44714	5.93702	32
ABDC02045098.1	757	904	ML_7022f_Basil_H3K4me1_CSpeaks_peak_592	45	.	5.25075	6.79413	4.54008	51
ABDC02045098.1	1005	1397	ML_7022f_Basil_H3K4me1_CSpeaks_peak_593	80	.	7.15507	11.11649	8.04399	83
ABDC02045098.1	2294	2456	ML_7022f_Basil_H3K4me1_CSpeaks_peak_594	45	.	5.25075	6.79413	4.54008	82
ABDC02045098.1	3036	3471	ML_7022f_Basil_H3K4me1_CSpeaks_peak_595	62	.	6.20291	8.88648	6.23910	375
ABDC02045125.1	1695	1990	ML_7022f_Basil_H3K4me1_CSpeaks_peak_596	109	.	8.58332	14.67995	10.96068	137
ABDC02045125.1	3667	4110	ML_7022f_Basil_H3K4me1_CSpeaks_peak_597	49	.	5.37183	7.29299	4.99252	366
ABDC02045201.1	5974	6390	ML_7022f_Basil_H3K4me1_CSpeaks_peak_598	62	.	6.20291	8.88648	6.23910	126
ABDC02045201.1	6555	6731	ML_7022f_Basil_H3K4me1_CSpeaks_peak_599	19	.	3.24854	3.62443	1.98151	113
ABDC02045201.1	7238	7450	ML_7022f_Basil_H3K4me1_CSpeaks_peak_600	31	.	3.89637	5.08049	3.16035	102
ABDC02045201.1	7551	7944	ML_7022f_Basil_H3K4me1_CSpeaks_peak_601	29	.	4.29858	4.86500	2.97223	68
ABDC02045201.1	8270	8472	ML_7022f_Basil_H3K4me1_CSpeaks_peak_602	71	.	6.67054	9.97261	7.13146	61
ABDC02045201.1	9062	9349	ML_7022f_Basil_H3K4me1_CSpeaks_peak_603	49	.	5.37183	7.29299	4.99252	119
ABDC02045201.1	11165	11523	ML_7022f_Basil_H3K4me1_CSpeaks_peak_604	72	.	5.51649	10.08496	7.22336	56
ABDC02045201.1	15082	15294	ML_7022f_Basil_H3K4me1_CSpeaks_peak_605	80	.	6.87928	11.10274	8.04399	97
ABDC02045201.1	15615	15762	ML_7022f_Basil_H3K4me1_CSpeaks_peak_606	55	.	5.62829	8.01861	5.55606	65
ABDC02045201.1	16084	16308	ML_7022f_Basil_H3K4me1_CSpeaks_peak_607	36	.	4.63526	5.60701	3.63333	84
ABDC02045201.1	22697	22912	ML_7022f_Basil_H3K4me1_CSpeaks_peak_608	45	.	5.25075	6.79413	4.54008	111
ABDC02045201.1	23333	23584	ML_7022f_Basil_H3K4me1_CSpeaks_peak_609	62	.	6.20291	8.88648	6.23910	213
ABDC02045201.1	23908	24216	ML_7022f_Basil_H3K4me1_CSpeaks_peak_610	37	.	4.77466	5.80719	3.74630	242
ABDC02045201.1	24316	24484	ML_7022f_Basil_H3K4me1_CSpeaks_peak_611	62	.	6.20291	8.88648	6.23910	56
ABDC02045201.1	24600	25003	ML_7022f_Basil_H3K4me1_CSpeaks_peak_612	62	.	6.20291	8.88648	6.23910	96
ABDC02045201.1	25181	25717	ML_7022f_Basil_H3K4me1_CSpeaks_peak_613	37	.	4.77466	5.80719	3.74630	324
ABDC02045201.1	25920	26067	ML_7022f_Basil_H3K4me1_CSpeaks_peak_614	22	.	3.82250	3.97256	2.24041	58
ABDC02045201.1	26558	26714	ML_7022f_Basil_H3K4me1_CSpeaks_peak_615	37	.	4.77466	5.80719	3.74630	101
ABDC02045227.1	610	1026	ML_7022f_Basil_H3K4me1_CSpeaks_peak_616	62	.	6.20291	8.88648	6.23910	307
ABDC02045227.1	1199	1729	ML_7022f_Basil_H3K4me1_CSpeaks_peak_617	45	.	5.25075	6.79413	4.54008	419
ABDC02045227.1	3877	4069	ML_7022f_Basil_H3K4me1_CSpeaks_peak_618	37	.	4.77466	5.80719	3.74630	93
ABDC02045227.1	4408	4654	ML_7022f_Basil_H3K4me1_CSpeaks_peak_619	62	.	6.20291	8.88648	6.23910	106
ABDC02045301.1	607	824	ML_7022f_Basil_H3K4me1_CSpeaks_peak_620	19	.	3.35265	3.55400	1.92747	110
ABDC02045330.1	465	707	ML_7022f_Basil_H3K4me1_CSpeaks_peak_621	99	.	8.10724	13.46545	9.95486	60
ABDC02045333.1	119	439	ML_7022f_Basil_H3K4me1_CSpeaks_peak_622	53	.	5.72683	7.82170	5.37358	193
ABDC02045333.1	785	1050	ML_7022f_Basil_H3K4me1_CSpeaks_peak_623	23	.	3.16521	4.14638	2.39409	182
ABDC02045333.1	1586	1747	ML_7022f_Basil_H3K4me1_CSpeaks_peak_624	31	.	3.33178	5.12245	3.19721	86
ABDC02045498.1	469	1053	ML_7022f_Basil_H3K4me1_CSpeaks_peak_625	53	.	5.72683	7.82170	5.37358	308
ABDC02045498.1	1376	1756	ML_7022f_Basil_H3K4me1_CSpeaks_peak_626	75	.	6.71154	10.43017	7.52690	92
ABDC02045500.1	255	437	ML_7022f_Basil_H3K4me1_CSpeaks_peak_627	37	.	4.22028	5.86499	3.78703	60
ABDC02045525.1	1158	1305	ML_7022f_Basil_H3K4me1_CSpeaks_peak_628	19	.	3.06298	3.55832	1.92984	117
ABDC02045525.1	2673	3116	ML_7022f_Basil_H3K4me1_CSpeaks_peak_629	37	.	3.24383	5.85335	3.78703	144
ABDC02045549.1	1253	1466	ML_7022f_Basil_H3K4me1_CSpeaks_peak_630	98	.	6.81158	13.19086	9.81500	85
ABDC02045550.1	1569	1716	ML_7022f_Basil_H3K4me1_CSpeaks_peak_631	45	.	5.25075	6.79413	4.54008	28
ABDC02045575.1	462	609	ML_7022f_Basil_H3K4me1_CSpeaks_peak_632	25	.	3.57246	4.33257	2.55559	17
ABDC02045575.1	912	1486	ML_7022f_Basil_H3K4me1_CSpeaks_peak_633	71	.	6.67899	9.98557	7.13146	468
ABDC02045575.1	1649	1862	ML_7022f_Basil_H3K4me1_CSpeaks_peak_634	109	.	8.58332	14.67995	10.96068	108
ABDC02045867.1	1298	1500	ML_7022f_Basil_H3K4me1_CSpeaks_peak_635	27	.	3.68168	4.49571	2.70083	138
ABDC02045889.1	471	803	ML_7022f_Basil_H3K4me1_CSpeaks_peak_636	53	.	5.72683	7.82170	5.37358	250
ABDC02046032.1	360	822	ML_7022f_Basil_H3K4me1_CSpeaks_peak_637	31	.	3.89637	5.08049	3.16035	91
ABDC02046036.1	565	898	ML_7022f_Basil_H3K4me1_CSpeaks_peak_638	28	.	3.11521	4.70046	2.88644	244
ABDC02046059.1	378	560	ML_7022f_Basil_H3K4me1_CSpeaks_peak_639	19	.	3.24854	3.62443	1.98151	121
ABDC02046059.1	926	1102	ML_7022f_Basil_H3K4me1_CSpeaks_peak_640	38	.	3.50391	5.94583	3.86019	105
ABDC02046076.1	10360	10709	ML_7022f_Basil_H3K4me1_CSpeaks_peak_641	37	.	4.22028	5.86499	3.78703	282
ABDC02046078.1	1045	1192	ML_7022f_Basil_H3K4me1_CSpeaks_peak_642	53	.	5.72683	7.82170	5.37358	123
ABDC02046078.1	2866	3013	ML_7022f_Basil_H3K4me1_CSpeaks_peak_643	45	.	5.25075	6.79413	4.54008	49
ABDC02046172.1	622	840	ML_7022f_Basil_H3K4me1_CSpeaks_peak_644	53	.	5.72683	7.82170	5.37358	118
ABDC02046174.1	789	1032	ML_7022f_Basil_H3K4me1_CSpeaks_peak_645	35	.	3.65108	5.46828	3.50698	133
ABDC02046202.1	400	596	ML_7022f_Basil_H3K4me1_CSpeaks_peak_646	29	.	4.29858	4.86500	2.97223	68
ABDC02046253.1	4092	4260	ML_7022f_Basil_H3K4me1_CSpeaks_peak_647	62	.	6.20291	8.88648	6.23910	109
ABDC02046253.1	11294	11529	ML_7022f_Basil_H3K4me1_CSpeaks_peak_648	45	.	5.25075	6.79413	4.54008	96
ABDC02046283.1	2263	2629	ML_7022f_Basil_H3K4me1_CSpeaks_peak_649	89	.	7.63115	12.27707	8.98420	202
ABDC02046283.1	3350	3570	ML_7022f_Basil_H3K4me1_CSpeaks_peak_650	62	.	6.20291	8.88648	6.23910	83
ABDC02046324.1	1934	2191	ML_7022f_Basil_H3K4me1_CSpeaks_peak_651	29	.	4.29858	4.86500	2.97223	31
ABDC02046368.1	1088	1358	ML_7022f_Basil_H3K4me1_CSpeaks_peak_652	153	.	10.48765	19.77202	15.38445	133
ABDC02046370.1	1657	2356	ML_7022f_Basil_H3K4me1_CSpeaks_peak_653	89	.	7.63115	12.27707	8.98420	298
ABDC02046372.1	592	787	ML_7022f_Basil_H3K4me1_CSpeaks_peak_654	53	.	5.72683	7.82170	5.37358	102
ABDC02046372.1	1166	1478	ML_7022f_Basil_H3K4me1_CSpeaks_peak_655	62	.	5.86853	8.74577	6.20467	102
ABDC02046376.1	330	481	ML_7022f_Basil_H3K4me1_CSpeaks_peak_656	62	.	6.20291	8.88648	6.23910	57
ABDC02046376.1	893	1094	ML_7022f_Basil_H3K4me1_CSpeaks_peak_657	89	.	7.63115	12.27707	8.98420	104
ABDC02046414.1	49	401	ML_7022f_Basil_H3K4me1_CSpeaks_peak_658	62	.	6.20291	8.88648	6.23910	74
ABDC02046417.1	873	1020	ML_7022f_Basil_H3K4me1_CSpeaks_peak_659	37	.	4.77466	5.80719	3.74630	34
ABDC02046740.1	961	1184	ML_7022f_Basil_H3K4me1_CSpeaks_peak_660	114	.	7.74475	15.26181	11.49640	125
ABDC02046826.1	960	1146	ML_7022f_Basil_H3K4me1_CSpeaks_peak_661	61	.	5.58056	8.67157	6.14415	93
ABDC02046827.1	504	977	ML_7022f_Basil_H3K4me1_CSpeaks_peak_662	80	.	7.15507	11.11649	8.04399	139
ABDC02046832.1	413	606	ML_7022f_Basil_H3K4me1_CSpeaks_peak_663	80	.	7.15507	11.11649	8.04399	111
ABDC02046914.1	801	1045	ML_7022f_Basil_H3K4me1_CSpeaks_peak_664	53	.	5.72683	7.82170	5.37358	124
ABDC02046916.1	104	1337	ML_7022f_Basil_H3K4me1_CSpeaks_peak_665	178	.	11.43981	22.44296	17.84975	917
ABDC02046919.1	43	344	ML_7022f_Basil_H3K4me1_CSpeaks_peak_666	37	.	4.77466	5.80719	3.74630	85
ABDC02046920.1	910	1089	ML_7022f_Basil_H3K4me1_CSpeaks_peak_667	45	.	5.25075	6.79413	4.54008	108
ABDC02046951.1	872	1047	ML_7022f_Basil_H3K4me1_CSpeaks_peak_668	80	.	7.15507	11.11649	8.04399	60
ABDC02046956.1	567	730	ML_7022f_Basil_H3K4me1_CSpeaks_peak_669	37	.	4.77466	5.80719	3.74630	59
ABDC02047066.1	86	523	ML_7022f_Basil_H3K4me1_CSpeaks_peak_670	102	.	7.43714	13.78540	10.25347	297
ABDC02047070.1	2307	2454	ML_7022f_Basil_H3K4me1_CSpeaks_peak_671	22	.	3.82250	3.97256	2.24041	50
ABDC02047091.1	1683	1951	ML_7022f_Basil_H3K4me1_CSpeaks_peak_672	53	.	5.72683	7.82170	5.37358	100
ABDC02047091.1	2432	2601	ML_7022f_Basil_H3K4me1_CSpeaks_peak_673	53	.	5.72683	7.82170	5.37358	69
ABDC02047100.1	1736	1893	ML_7022f_Basil_H3K4me1_CSpeaks_peak_674	41	.	4.92526	6.31781	4.19778	42
ABDC02047117.1	366	623	ML_7022f_Basil_H3K4me1_CSpeaks_peak_675	37	.	3.42446	5.78167	3.74630	125
ABDC02047126.1	56	375	ML_7022f_Basil_H3K4me1_CSpeaks_peak_676	53	.	5.01694	7.77407	5.37358	222
ABDC02047126.1	716	1098	ML_7022f_Basil_H3K4me1_CSpeaks_peak_677	68	.	3.89099	9.52900	6.82051	119
ABDC02047190.1	1697	1871	ML_7022f_Basil_H3K4me1_CSpeaks_peak_678	99	.	8.10724	13.46545	9.95486	100
ABDC02047209.1	623	853	ML_7022f_Basil_H3K4me1_CSpeaks_peak_679	22	.	3.82250	3.97256	2.24041	91
ABDC02047209.1	1301	1448	ML_7022f_Basil_H3K4me1_CSpeaks_peak_680	29	.	4.29858	4.86500	2.97223	86
ABDC02047255.1	311	478	ML_7022f_Basil_H3K4me1_CSpeaks_peak_681	53	.	5.72683	7.82170	5.37358	96
ABDC02047255.1	676	823	ML_7022f_Basil_H3K4me1_CSpeaks_peak_682	62	.	6.20291	8.88648	6.23910	67
ABDC02047255.1	993	1449	ML_7022f_Basil_H3K4me1_CSpeaks_peak_683	80	.	7.15507	11.11649	8.04399	108
ABDC02047259.1	13564	13743	ML_7022f_Basil_H3K4me1_CSpeaks_peak_684	62	.	6.20291	8.88648	6.23910	87
ABDC02047283.1	316	528	ML_7022f_Basil_H3K4me1_CSpeaks_peak_685	30	.	3.23021	4.92580	3.02799	146
ABDC02047488.1	791	1077	ML_7022f_Basil_H3K4me1_CSpeaks_peak_686	71	.	6.67899	9.98557	7.13146	139
ABDC02047488.1	1736	2026	ML_7022f_Basil_H3K4me1_CSpeaks_peak_687	37	.	4.77466	5.80719	3.74630	90
ABDC02047488.1	2213	2365	ML_7022f_Basil_H3K4me1_CSpeaks_peak_688	45	.	5.25075	6.79413	4.54008	99
ABDC02047546.1	94	372	ML_7022f_Basil_H3K4me1_CSpeaks_peak_689	29	.	4.29858	4.86500	2.97223	51
ABDC02047546.1	470	813	ML_7022f_Basil_H3K4me1_CSpeaks_peak_690	46	.	3.99898	6.93646	4.66860	248
ABDC02047572.1	1035	1378	ML_7022f_Basil_H3K4me1_CSpeaks_peak_691	178	.	11.43981	22.44296	17.84975	141
ABDC02047757.1	81	240	ML_7022f_Basil_H3K4me1_CSpeaks_peak_692	14	.	2.67934	2.95763	1.44121	30
ABDC02047786.1	63	239	ML_7022f_Basil_H3K4me1_CSpeaks_peak_693	71	.	6.67899	9.98557	7.13146	73
ABDC02047795.1	369	897	ML_7022f_Basil_H3K4me1_CSpeaks_peak_694	45	.	5.25075	6.79413	4.54008	310
ABDC02047795.1	1182	1534	ML_7022f_Basil_H3K4me1_CSpeaks_peak_695	71	.	6.67899	9.98557	7.13146	313
ABDC02047796.1	7160	7307	ML_7022f_Basil_H3K4me1_CSpeaks_peak_696	45	.	5.25075	6.79413	4.54008	71
ABDC02047802.1	326	518	ML_7022f_Basil_H3K4me1_CSpeaks_peak_697	80	.	7.15507	11.11649	8.04399	122
ABDC02047803.1	55	205	ML_7022f_Basil_H3K4me1_CSpeaks_peak_698	53	.	5.72683	7.82170	5.37358	80
ABDC02047803.1	551	854	ML_7022f_Basil_H3K4me1_CSpeaks_peak_699	45	.	4.54419	6.68330	4.52295	116
ABDC02047858.1	746	1017	ML_7022f_Basil_H3K4me1_CSpeaks_peak_700	45	.	5.25075	6.79413	4.54008	169
ABDC02047885.1	8307	8601	ML_7022f_Basil_H3K4me1_CSpeaks_peak_701	80	.	7.15507	11.11649	8.04399	111
ABDC02048061.1	5215	5427	ML_7022f_Basil_H3K4me1_CSpeaks_peak_702	22	.	3.82250	3.97256	2.24041	208
ABDC02048079.1	3331	3757	ML_7022f_Basil_H3K4me1_CSpeaks_peak_703	93	.	7.06583	12.71337	9.38030	315
ABDC02048204.1	502	1396	ML_7022f_Basil_H3K4me1_CSpeaks_peak_704	53	.	5.72683	7.82170	5.37358	756
ABDC02048204.1	1553	2370	ML_7022f_Basil_H3K4me1_CSpeaks_peak_705	71	.	6.67899	9.98557	7.13146	421
ABDC02048237.1	14734	15176	ML_7022f_Basil_H3K4me1_CSpeaks_peak_706	80	.	7.15507	11.11649	8.04399	117
ABDC02048237.1	15717	15997	ML_7022f_Basil_H3K4me1_CSpeaks_peak_707	89	.	7.63115	12.27707	8.98420	139
ABDC02048237.1	16305	17177	ML_7022f_Basil_H3K4me1_CSpeaks_peak_708	62	.	6.20291	8.88648	6.23910	218
ABDC02048237.1	19454	19613	ML_7022f_Basil_H3K4me1_CSpeaks_peak_709	62	.	6.20291	8.88648	6.23910	39
ABDC02048237.1	19955	20197	ML_7022f_Basil_H3K4me1_CSpeaks_peak_710	37	.	4.22028	5.86499	3.78703	129
ABDC02048237.1	20361	20982	ML_7022f_Basil_H3K4me1_CSpeaks_peak_711	71	.	6.67899	9.98557	7.13146	317
ABDC02048237.1	25314	25493	ML_7022f_Basil_H3K4me1_CSpeaks_peak_712	37	.	4.77466	5.80719	3.74630	96
ABDC02048237.1	28387	28579	ML_7022f_Basil_H3K4me1_CSpeaks_peak_713	29	.	4.29858	4.86500	2.97223	165
ABDC02048237.1	32666	33444	ML_7022f_Basil_H3K4me1_CSpeaks_peak_714	62	.	6.20291	8.88648	6.23910	644
ABDC02048237.1	35756	36203	ML_7022f_Basil_H3K4me1_CSpeaks_peak_715	71	.	6.67899	9.98557	7.13146	172
ABDC02048237.1	36864	37055	ML_7022f_Basil_H3K4me1_CSpeaks_peak_716	29	.	4.29858	4.86500	2.97223	46
ABDC02048237.1	37791	37988	ML_7022f_Basil_H3K4me1_CSpeaks_peak_717	45	.	5.25075	6.79413	4.54008	98
ABDC02048237.1	39117	39282	ML_7022f_Basil_H3K4me1_CSpeaks_peak_718	22	.	3.82250	3.97256	2.24041	65
ABDC02048237.1	40323	40934	ML_7022f_Basil_H3K4me1_CSpeaks_peak_719	80	.	7.15507	11.11649	8.04399	142
ABDC02048237.1	41048	41431	ML_7022f_Basil_H3K4me1_CSpeaks_peak_720	62	.	6.20291	8.88648	6.23910	238
ABDC02048237.1	41630	41793	ML_7022f_Basil_H3K4me1_CSpeaks_peak_721	45	.	5.25075	6.79413	4.54008	90
ABDC02048237.1	44159	44710	ML_7022f_Basil_H3K4me1_CSpeaks_peak_722	53	.	5.72683	7.82170	5.37358	432
ABDC02048237.1	46585	47613	ML_7022f_Basil_H3K4me1_CSpeaks_peak_723	142	.	10.01156	18.46628	14.21758	706
ABDC02048237.1	48097	48328	ML_7022f_Basil_H3K4me1_CSpeaks_peak_724	130	.	9.53548	17.18162	13.09169	107
ABDC02048239.1	194	474	ML_7022f_Basil_H3K4me1_CSpeaks_peak_725	80	.	7.15507	11.11649	8.04399	161
ABDC02048239.1	679	829	ML_7022f_Basil_H3K4me1_CSpeaks_peak_726	62	.	6.20291	8.88648	6.23910	68
ABDC02048239.1	959	1316	ML_7022f_Basil_H3K4me1_CSpeaks_peak_727	29	.	4.29858	4.86500	2.97223	30
ABDC02048276.1	1546	1780	ML_7022f_Basil_H3K4me1_CSpeaks_peak_728	53	.	5.72683	7.82170	5.37358	142
ABDC02048432.1	3072	3478	ML_7022f_Basil_H3K4me1_CSpeaks_peak_729	37	.	4.77466	5.80719	3.74630	69
ABDC02048432.1	3609	3844	ML_7022f_Basil_H3K4me1_CSpeaks_peak_730	37	.	4.77466	5.80719	3.74630	113
ABDC02048432.1	4012	4313	ML_7022f_Basil_H3K4me1_CSpeaks_peak_731	45	.	5.25075	6.79413	4.54008	228
ABDC02048432.1	5397	5544	ML_7022f_Basil_H3K4me1_CSpeaks_peak_732	45	.	5.25075	6.79413	4.54008	78
ABDC02048507.1	797	944	ML_7022f_Basil_H3K4me1_CSpeaks_peak_733	15	.	3.34642	3.13609	1.54681	29
ABDC02048595.1	405	823	ML_7022f_Basil_H3K4me1_CSpeaks_peak_734	81	.	6.16376	11.20838	8.12380	188
ABDC02048739.1	71	768	ML_7022f_Basil_H3K4me1_CSpeaks_peak_735	120	.	9.05940	15.91912	12.00595	239
ABDC02048739.1	879	1164	ML_7022f_Basil_H3K4me1_CSpeaks_peak_736	52	.	4.86811	7.53305	5.20476	142
ABDC02048742.1	380	535	ML_7022f_Basil_H3K4me1_CSpeaks_peak_737	53	.	5.72683	7.82170	5.37358	61
ABDC02048883.1	960	1190	ML_7022f_Basil_H3K4me1_CSpeaks_peak_738	37	.	2.89846	5.81163	3.75074	31
ABDC02048919.1	5339	5557	ML_7022f_Basil_H3K4me1_CSpeaks_peak_739	29	.	4.29858	4.86500	2.97223	79
ABDC02048919.1	5849	6233	ML_7022f_Basil_H3K4me1_CSpeaks_peak_740	29	.	4.29858	4.86500	2.97223	32
ABDC02048919.1	6566	6890	ML_7022f_Basil_H3K4me1_CSpeaks_peak_741	35	.	3.65108	5.46828	3.50698	180
ABDC02049070.1	1259	1815	ML_7022f_Basil_H3K4me1_CSpeaks_peak_742	80	.	7.15507	11.11649	8.04399	164
ABDC02049092.1	1023	1286	ML_7022f_Basil_H3K4me1_CSpeaks_peak_743	38	.	4.46661	5.94551	3.86019	133
ABDC02049114.1	1100	1456	ML_7022f_Basil_H3K4me1_CSpeaks_peak_744	62	.	6.20291	8.88648	6.23910	233
ABDC02049114.1	2129	2426	ML_7022f_Basil_H3K4me1_CSpeaks_peak_745	89	.	7.63115	12.27707	8.98420	232
ABDC02049117.1	579	766	ML_7022f_Basil_H3K4me1_CSpeaks_peak_746	37	.	4.77466	5.80719	3.74630	123
ABDC02049117.1	3663	3983	ML_7022f_Basil_H3K4me1_CSpeaks_peak_747	45	.	5.25075	6.79413	4.54008	246
ABDC02049118.1	1175	1322	ML_7022f_Basil_H3K4me1_CSpeaks_peak_748	47	.	4.55673	7.02203	4.74872	47
ABDC02049145.1	2185	2332	ML_7022f_Basil_H3K4me1_CSpeaks_peak_749	37	.	4.77466	5.80719	3.74630	114
ABDC02049145.1	4224	4411	ML_7022f_Basil_H3K4me1_CSpeaks_peak_750	80	.	7.15507	11.11649	8.04399	68
ABDC02049145.1	4759	5129	ML_7022f_Basil_H3K4me1_CSpeaks_peak_751	33	.	4.01550	5.26302	3.32656	283
ABDC02049145.1	5337	5533	ML_7022f_Basil_H3K4me1_CSpeaks_peak_752	38	.	4.46661	5.94551	3.86019	147
ABDC02049166.1	1160	1354	ML_7022f_Basil_H3K4me1_CSpeaks_peak_753	61	.	5.35076	8.67274	6.14415	68
ABDC02049193.1	1445	1711	ML_7022f_Basil_H3K4me1_CSpeaks_peak_754	37	.	4.77466	5.80719	3.74630	122
ABDC02049196.1	6724	7018	ML_7022f_Basil_H3K4me1_CSpeaks_peak_755	80	.	7.15507	11.11649	8.04399	68
ABDC02049229.1	1239	1386	ML_7022f_Basil_H3K4me1_CSpeaks_peak_756	36	.	4.22906	5.58766	3.61551	44
ABDC02049267.1	121	268	ML_7022f_Basil_H3K4me1_CSpeaks_peak_757	29	.	4.29858	4.86500	2.97223	72
ABDC02049443.1	4727	4874	ML_7022f_Basil_H3K4me1_CSpeaks_peak_758	37	.	4.77466	5.80719	3.74630	84
ABDC02049443.1	5080	5294	ML_7022f_Basil_H3K4me1_CSpeaks_peak_759	37	.	4.77466	5.80719	3.74630	97
ABDC02049445.1	1039	1606	ML_7022f_Basil_H3K4me1_CSpeaks_peak_760	66	.	5.51593	9.31879	6.62939	443
ABDC02049457.1	1978	2159	ML_7022f_Basil_H3K4me1_CSpeaks_peak_761	13	.	2.22515	2.85376	1.35860	110
ABDC02049461.1	13	229	ML_7022f_Basil_H3K4me1_CSpeaks_peak_762	45	.	5.25075	6.79413	4.54008	73
ABDC02049461.1	342	811	ML_7022f_Basil_H3K4me1_CSpeaks_peak_763	62	.	6.20291	8.88648	6.23910	110
ABDC02049609.1	1341	1668	ML_7022f_Basil_H3K4me1_CSpeaks_peak_764	45	.	5.25075	6.79413	4.54008	106
ABDC02049626.1	1634	1956	ML_7022f_Basil_H3K4me1_CSpeaks_peak_765	45	.	5.25075	6.79413	4.54008	283
ABDC02049627.1	1174	1445	ML_7022f_Basil_H3K4me1_CSpeaks_peak_766	62	.	6.20291	8.88648	6.23910	141
ABDC02049679.1	87	284	ML_7022f_Basil_H3K4me1_CSpeaks_peak_767	29	.	4.29858	4.86500	2.97223	142
ABDC02049833.1	8862	9193	ML_7022f_Basil_H3K4me1_CSpeaks_peak_768	62	.	6.20291	8.88648	6.23910	209
ABDC02049900.1	450	766	ML_7022f_Basil_H3K4me1_CSpeaks_peak_769	78	.	6.70515	10.83039	7.89279	217
ABDC02049931.1	10605	10792	ML_7022f_Basil_H3K4me1_CSpeaks_peak_770	29	.	4.29858	4.86500	2.97223	102
ABDC02049931.1	10943	11090	ML_7022f_Basil_H3K4me1_CSpeaks_peak_771	22	.	3.82250	3.97256	2.24041	51
ABDC02049931.1	11607	12049	ML_7022f_Basil_H3K4me1_CSpeaks_peak_772	53	.	5.72683	7.82170	5.37358	299
ABDC02049931.1	12357	12979	ML_7022f_Basil_H3K4me1_CSpeaks_peak_773	62	.	6.20291	8.88648	6.23910	509
ABDC02049957.1	137	349	ML_7022f_Basil_H3K4me1_CSpeaks_peak_774	71	.	6.67899	9.98557	7.13146	119
ABDC02049998.1	158	1275	ML_7022f_Basil_H3K4me1_CSpeaks_peak_775	99	.	8.10724	13.46545	9.95486	1014
ABDC02049999.1	566	848	ML_7022f_Basil_H3K4me1_CSpeaks_peak_776	45	.	5.25075	6.79413	4.54008	170
ABDC02050027.1	1684	1853	ML_7022f_Basil_H3K4me1_CSpeaks_peak_777	14	.	2.92463	2.95990	1.44121	77
ABDC02050289.1	1884	2508	ML_7022f_Basil_H3K4me1_CSpeaks_peak_778	89	.	7.63115	12.27707	8.98420	419
ABDC02050313.1	30	1728	ML_7022f_Basil_H3K4me1_CSpeaks_peak_779	153	.	10.48765	19.77202	15.38445	701
ABDC02050313.1	1900	2134	ML_7022f_Basil_H3K4me1_CSpeaks_peak_780	29	.	4.29858	4.86500	2.97223	108
ABDC02050336.1	69	495	ML_7022f_Basil_H3K4me1_CSpeaks_peak_781	109	.	8.58332	14.67995	10.96068	133
ABDC02050355.1	952	1099	ML_7022f_Basil_H3K4me1_CSpeaks_peak_782	53	.	5.72683	7.82170	5.37358	83
ABDC02050403.1	4143	4836	ML_7022f_Basil_H3K4me1_CSpeaks_peak_783	80	.	7.15507	11.11649	8.04399	589
ABDC02050415.1	86	741	ML_7022f_Basil_H3K4me1_CSpeaks_peak_784	53	.	4.37988	7.66459	5.32460	610
ABDC02050415.1	1275	1807	ML_7022f_Basil_H3K4me1_CSpeaks_peak_785	80	.	7.15507	11.11649	8.04399	309
ABDC02050440.1	494	1178	ML_7022f_Basil_H3K4me1_CSpeaks_peak_786	120	.	9.05940	15.91912	12.00595	304
ABDC02050457.1	651	884	ML_7022f_Basil_H3K4me1_CSpeaks_peak_787	62	.	6.20291	8.88648	6.23910	96
ABDC02050457.1	1165	1384	ML_7022f_Basil_H3K4me1_CSpeaks_peak_788	37	.	4.77466	5.80719	3.74630	79
ABDC02050457.1	2500	2704	ML_7022f_Basil_H3K4me1_CSpeaks_peak_789	53	.	5.72683	7.82170	5.37358	57
ABDC02050464.1	71	409	ML_7022f_Basil_H3K4me1_CSpeaks_peak_790	45	.	5.25075	6.79413	4.54008	238
ABDC02050508.1	1158	1313	ML_7022f_Basil_H3K4me1_CSpeaks_peak_791	45	.	5.25075	6.79413	4.54008	103
ABDC02050508.1	1571	1852	ML_7022f_Basil_H3K4me1_CSpeaks_peak_792	37	.	4.77466	5.80719	3.74630	203
ABDC02050607.1	905	1052	ML_7022f_Basil_H3K4me1_CSpeaks_peak_793	38	.	4.46661	5.94551	3.86019	46
ABDC02050626.1	3424	3603	ML_7022f_Basil_H3K4me1_CSpeaks_peak_794	45	.	5.25075	6.79413	4.54008	80
ABDC02050629.1	919	1066	ML_7022f_Basil_H3K4me1_CSpeaks_peak_795	28	.	3.64715	4.69469	2.88195	58
ABDC02050694.1	7162	7355	ML_7022f_Basil_H3K4me1_CSpeaks_peak_796	62	.	6.20291	8.88648	6.23910	110
ABDC02050885.1	293	711	ML_7022f_Basil_H3K4me1_CSpeaks_peak_797	64	.	5.41131	9.14367	6.47780	297
ABDC02050921.1	5385	5561	ML_7022f_Basil_H3K4me1_CSpeaks_peak_798	37	.	4.77466	5.80719	3.74630	39
ABDC02050921.1	11407	11642	ML_7022f_Basil_H3K4me1_CSpeaks_peak_799	142	.	10.01156	18.46628	14.21758	173
ABDC02050954.1	1606	1820	ML_7022f_Basil_H3K4me1_CSpeaks_peak_800	22	.	3.82250	3.97256	2.24041	130
ABDC02050957.1	1385	1627	ML_7022f_Basil_H3K4me1_CSpeaks_peak_801	62	.	6.20291	8.88648	6.23910	118
ABDC02050985.1	926	1387	ML_7022f_Basil_H3K4me1_CSpeaks_peak_802	45	.	5.25075	6.79413	4.54008	81
ABDC02050986.1	1945	2255	ML_7022f_Basil_H3K4me1_CSpeaks_peak_803	29	.	4.29858	4.86500	2.97223	258
ABDC02051064.1	322	561	ML_7022f_Basil_H3K4me1_CSpeaks_peak_804	45	.	5.25075	6.79413	4.54008	107
ABDC02051208.1	1096	1273	ML_7022f_Basil_H3K4me1_CSpeaks_peak_805	31	.	3.89637	5.08049	3.16035	80
ABDC02051208.1	1420	1667	ML_7022f_Basil_H3K4me1_CSpeaks_peak_806	53	.	5.72683	7.82170	5.37358	117
ABDC02051222.1	470	684	ML_7022f_Basil_H3K4me1_CSpeaks_peak_807	80	.	7.15507	11.11649	8.04399	108
ABDC02051228.1	442	593	ML_7022f_Basil_H3K4me1_CSpeaks_peak_808	54	.	4.85992	7.85922	5.40744	41
ABDC02051316.1	1153	1474	ML_7022f_Basil_H3K4me1_CSpeaks_peak_809	98	.	6.81158	13.19086	9.81500	175
ABDC02051321.1	348	503	ML_7022f_Basil_H3K4me1_CSpeaks_peak_810	29	.	3.40815	4.79185	2.96753	74
ABDC02051374.1	660	850	ML_7022f_Basil_H3K4me1_CSpeaks_peak_811	53	.	5.72683	7.82170	5.37358	66
ABDC02051542.1	12385	13128	ML_7022f_Basil_H3K4me1_CSpeaks_peak_812	99	.	8.10724	13.46545	9.95486	250
ABDC02051557.1	795	1142	ML_7022f_Basil_H3K4me1_CSpeaks_peak_813	58	.	5.81840	8.30530	5.81392	259
ABDC02051564.1	573	829	ML_7022f_Basil_H3K4me1_CSpeaks_peak_814	62	.	6.20291	8.88648	6.23910	112
ABDC02051590.1	79	458	ML_7022f_Basil_H3K4me1_CSpeaks_peak_815	22	.	3.09783	4.03158	2.29276	293
ABDC02051590.1	3083	3596	ML_7022f_Basil_H3K4me1_CSpeaks_peak_816	80	.	7.15507	11.11649	8.04399	130
ABDC02051617.1	490	673	ML_7022f_Basil_H3K4me1_CSpeaks_peak_817	42	.	4.73243	6.34295	4.21968	53
ABDC02051643.1	1419	1658	ML_7022f_Basil_H3K4me1_CSpeaks_peak_818	45	.	5.03190	6.78833	4.54008	76
ABDC02051677.1	142	681	ML_7022f_Basil_H3K4me1_CSpeaks_peak_819	53	.	5.72683	7.82170	5.37358	208
ABDC02051677.1	6321	6560	ML_7022f_Basil_H3K4me1_CSpeaks_peak_820	142	.	10.01156	18.46628	14.21758	179
ABDC02051678.1	3375	3549	ML_7022f_Basil_H3K4me1_CSpeaks_peak_821	62	.	6.20291	8.88648	6.23910	116
ABDC02051700.1	25417	25584	ML_7022f_Basil_H3K4me1_CSpeaks_peak_822	45	.	5.25075	6.79413	4.54008	78
ABDC02051700.1	32262	32541	ML_7022f_Basil_H3K4me1_CSpeaks_peak_823	29	.	4.29858	4.86500	2.97223	135
ABDC02051700.1	32870	33119	ML_7022f_Basil_H3K4me1_CSpeaks_peak_824	25	.	3.57246	4.33257	2.55559	103
ABDC02051700.1	33439	33692	ML_7022f_Basil_H3K4me1_CSpeaks_peak_825	19	.	3.24854	3.62443	1.98151	48
ABDC02051700.1	39811	40029	ML_7022f_Basil_H3K4me1_CSpeaks_peak_826	69	.	5.95188	9.64215	6.92131	93
ABDC02051700.1	45093	45285	ML_7022f_Basil_H3K4me1_CSpeaks_peak_827	45	.	5.25075	6.79413	4.54008	101
ABDC02051700.1	47672	47964	ML_7022f_Basil_H3K4me1_CSpeaks_peak_828	89	.	7.63115	12.27707	8.98420	99
ABDC02051700.1	49836	50097	ML_7022f_Basil_H3K4me1_CSpeaks_peak_829	109	.	8.58332	14.67995	10.96068	146
ABDC02051700.1	53108	53483	ML_7022f_Basil_H3K4me1_CSpeaks_peak_830	45	.	5.25075	6.79413	4.54008	66
ABDC02051700.1	59897	60164	ML_7022f_Basil_H3K4me1_CSpeaks_peak_831	115	.	8.67361	15.30279	11.53521	143
ABDC02051700.1	60931	61178	ML_7022f_Basil_H3K4me1_CSpeaks_peak_832	78	.	6.94617	10.79293	7.86162	143
ABDC02051700.1	66438	66708	ML_7022f_Basil_H3K4me1_CSpeaks_peak_833	43	.	5.02715	6.46656	4.33209	73
ABDC02051700.1	74606	74869	ML_7022f_Basil_H3K4me1_CSpeaks_peak_834	62	.	6.20291	8.88648	6.23910	28
ABDC02051700.1	81344	81529	ML_7022f_Basil_H3K4me1_CSpeaks_peak_835	53	.	5.72683	7.82170	5.37358	107
ABDC02051720.1	1058	1536	ML_7022f_Basil_H3K4me1_CSpeaks_peak_836	66	.	5.51593	9.31879	6.62939	82
ABDC02051720.1	1779	2373	ML_7022f_Basil_H3K4me1_CSpeaks_peak_837	80	.	7.15507	11.11649	8.04399	277
ABDC02051721.1	1320	1467	ML_7022f_Basil_H3K4me1_CSpeaks_peak_838	37	.	4.77466	5.80719	3.74630	70
ABDC02051721.1	2093	2282	ML_7022f_Basil_H3K4me1_CSpeaks_peak_839	53	.	5.72683	7.82170	5.37358	119
ABDC02051744.1	2048	2237	ML_7022f_Basil_H3K4me1_CSpeaks_peak_840	53	.	5.72683	7.82170	5.37358	51
ABDC02051744.1	2575	2892	ML_7022f_Basil_H3K4me1_CSpeaks_peak_841	40	.	3.89401	6.17367	4.07068	108
ABDC02051749.1	1313	1500	ML_7022f_Basil_H3K4me1_CSpeaks_peak_842	53	.	5.72683	7.82170	5.37358	65
ABDC02051841.1	3743	4849	ML_7022f_Basil_H3K4me1_CSpeaks_peak_843	99	.	8.10724	13.46545	9.95486	210
ABDC02051841.1	5111	5333	ML_7022f_Basil_H3K4me1_CSpeaks_peak_844	29	.	3.40815	4.79185	2.96753	76
ABDC02051878.1	52184	52387	ML_7022f_Basil_H3K4me1_CSpeaks_peak_845	45	.	5.25075	6.79413	4.54008	120
ABDC02051878.1	53114	53310	ML_7022f_Basil_H3K4me1_CSpeaks_peak_846	99	.	8.10724	13.46545	9.95486	63
ABDC02051878.1	72936	73172	ML_7022f_Basil_H3K4me1_CSpeaks_peak_847	75	.	6.71154	10.43017	7.52690	99
ABDC02051905.1	368	535	ML_7022f_Basil_H3K4me1_CSpeaks_peak_848	89	.	7.63115	12.27707	8.98420	78
ABDC02051945.1	1189	1352	ML_7022f_Basil_H3K4me1_CSpeaks_peak_849	42	.	4.73243	6.34295	4.21968	63
ABDC02051945.1	5523	6041	ML_7022f_Basil_H3K4me1_CSpeaks_peak_850	130	.	8.55110	17.12984	13.09169	390
ABDC02051945.1	7759	8033	ML_7022f_Basil_H3K4me1_CSpeaks_peak_851	123	.	7.78332	16.31975	12.37450	128
ABDC02051945.1	9386	9545	ML_7022f_Basil_H3K4me1_CSpeaks_peak_852	120	.	9.05940	15.91912	12.00595	118
ABDC02051968.1	7119	7266	ML_7022f_Basil_H3K4me1_CSpeaks_peak_853	29	.	4.29858	4.86500	2.97223	132
ABDC02051968.1	7506	7726	ML_7022f_Basil_H3K4me1_CSpeaks_peak_854	29	.	4.29858	4.86500	2.97223	81
ABDC02052008.1	921	1226	ML_7022f_Basil_H3K4me1_CSpeaks_peak_855	62	.	6.20291	8.88648	6.23910	107
ABDC02052008.1	1383	2129	ML_7022f_Basil_H3K4me1_CSpeaks_peak_856	53	.	5.72683	7.82170	5.37358	104
ABDC02052127.1	1626	2037	ML_7022f_Basil_H3K4me1_CSpeaks_peak_857	71	.	6.67899	9.98557	7.13146	296
ABDC02052209.1	926	1151	ML_7022f_Basil_H3K4me1_CSpeaks_peak_858	22	.	3.82250	3.97256	2.24041	128
ABDC02052209.1	1287	1674	ML_7022f_Basil_H3K4me1_CSpeaks_peak_859	31	.	3.89637	5.08049	3.16035	87
ABDC02052209.1	2641	2837	ML_7022f_Basil_H3K4me1_CSpeaks_peak_860	75	.	6.71154	10.43017	7.52690	87
ABDC02052212.1	974	1121	ML_7022f_Basil_H3K4me1_CSpeaks_peak_861	24	.	2.33500	4.17504	2.42039	104
ABDC02052256.1	220	619	ML_7022f_Basil_H3K4me1_CSpeaks_peak_862	24	.	2.75797	4.16110	2.40790	57
ABDC02052417.1	555	709	ML_7022f_Basil_H3K4me1_CSpeaks_peak_863	37	.	4.77466	5.80719	3.74630	35
ABDC02052418.1	2417	2803	ML_7022f_Basil_H3K4me1_CSpeaks_peak_864	19	.	2.92228	3.53412	1.91044	348
ABDC02052455.1	784	948	ML_7022f_Basil_H3K4me1_CSpeaks_peak_865	53	.	5.72683	7.82170	5.37358	94
ABDC02052524.1	1896	2080	ML_7022f_Basil_H3K4me1_CSpeaks_peak_866	53	.	5.72683	7.82170	5.37358	98
ABDC02052541.1	73	220	ML_7022f_Basil_H3K4me1_CSpeaks_peak_867	37	.	4.77466	5.80719	3.74630	76
ABDC02052541.1	379	710	ML_7022f_Basil_H3K4me1_CSpeaks_peak_868	80	.	7.15507	11.11649	8.04399	109
ABDC02052716.1	383	849	ML_7022f_Basil_H3K4me1_CSpeaks_peak_869	231	.	13.34414	28.00024	23.13659	209
ABDC02052744.1	187	334	ML_7022f_Basil_H3K4me1_CSpeaks_peak_870	37	.	4.77466	5.80719	3.74630	54
ABDC02052798.1	336	483	ML_7022f_Basil_H3K4me1_CSpeaks_peak_871	45	.	5.25075	6.79413	4.54008	14
ABDC02052830.1	2656	2918	ML_7022f_Basil_H3K4me1_CSpeaks_peak_872	62	.	6.20291	8.88648	6.23910	103
ABDC02052833.1	692	887	ML_7022f_Basil_H3K4me1_CSpeaks_peak_873	45	.	4.54419	6.68330	4.52295	68
ABDC02052838.1	1045	1296	ML_7022f_Basil_H3K4me1_CSpeaks_peak_874	19	.	3.24854	3.62443	1.98151	180
ABDC02052892.1	30	179	ML_7022f_Basil_H3K4me1_CSpeaks_peak_875	53	.	5.72683	7.82170	5.37358	51
ABDC02052918.1	16057	16213	ML_7022f_Basil_H3K4me1_CSpeaks_peak_876	29	.	4.29858	4.86500	2.97223	83
ABDC02052918.1	16366	16710	ML_7022f_Basil_H3K4me1_CSpeaks_peak_877	53	.	5.72683	7.82170	5.37358	103
ABDC02053055.1	1964	2162	ML_7022f_Basil_H3K4me1_CSpeaks_peak_878	29	.	4.29858	4.86500	2.97223	143
ABDC02053094.1	617	850	ML_7022f_Basil_H3K4me1_CSpeaks_peak_879	62	.	5.86853	8.74577	6.20467	105
ABDC02053095.1	1570	1909	ML_7022f_Basil_H3K4me1_CSpeaks_peak_880	62	.	6.20291	8.88648	6.23910	195
ABDC02053502.1	201	441	ML_7022f_Basil_H3K4me1_CSpeaks_peak_881	89	.	7.63115	12.27707	8.98420	132
ABDC02053502.1	681	973	ML_7022f_Basil_H3K4me1_CSpeaks_peak_882	80	.	7.15507	11.11649	8.04399	168
ABDC02053509.1	2591	2791	ML_7022f_Basil_H3K4me1_CSpeaks_peak_883	71	.	6.67899	9.98557	7.13146	92
ABDC02053531.1	1793	1943	ML_7022f_Basil_H3K4me1_CSpeaks_peak_884	37	.	4.22028	5.86499	3.78703	105
ABDC02053551.1	149	684	ML_7022f_Basil_H3K4me1_CSpeaks_peak_885	52	.	4.86811	7.53305	5.20476	291
ABDC02053554.1	488	1735	ML_7022f_Basil_H3K4me1_CSpeaks_peak_886	61	.	4.28130	8.71601	6.18363	875
ABDC02053583.1	51	207	ML_7022f_Basil_H3K4me1_CSpeaks_peak_887	57	.	5.28376	8.20166	5.72657	90
ABDC02053583.1	638	834	ML_7022f_Basil_H3K4me1_CSpeaks_peak_888	132	.	8.10723	17.40049	13.29442	129
ABDC02053585.1	322	566	ML_7022f_Basil_H3K4me1_CSpeaks_peak_889	53	.	5.72683	7.82170	5.37358	99
ABDC02053585.1	2002	2267	ML_7022f_Basil_H3K4me1_CSpeaks_peak_890	89	.	7.63115	12.27707	8.98420	137
ABDC02053588.1	557	733	ML_7022f_Basil_H3K4me1_CSpeaks_peak_891	78	.	6.70515	10.83039	7.89279	78
ABDC02053611.1	210	650	ML_7022f_Basil_H3K4me1_CSpeaks_peak_892	62	.	6.20291	8.88648	6.23910	70
ABDC02053622.1	82	321	ML_7022f_Basil_H3K4me1_CSpeaks_peak_893	37	.	4.22028	5.86499	3.78703	95
ABDC02053622.1	1722	1930	ML_7022f_Basil_H3K4me1_CSpeaks_peak_894	62	.	6.20291	8.88648	6.23910	100
ABDC02053623.1	1169	1454	ML_7022f_Basil_H3K4me1_CSpeaks_peak_895	29	.	3.40815	4.79185	2.96753	56
ABDC02053656.1	194	341	ML_7022f_Basil_H3K4me1_CSpeaks_peak_896	29	.	4.29858	4.86500	2.97223	57
ABDC02053678.1	707	963	ML_7022f_Basil_H3K4me1_CSpeaks_peak_897	24	.	2.64161	4.24476	2.48368	116
ABDC02053694.1	803	971	ML_7022f_Basil_H3K4me1_CSpeaks_peak_898	71	.	6.67899	9.98557	7.13146	69
ABDC02053846.1	1053	1200	ML_7022f_Basil_H3K4me1_CSpeaks_peak_899	22	.	3.82250	3.97256	2.24041	107
ABDC02053876.1	186	504	ML_7022f_Basil_H3K4me1_CSpeaks_peak_900	29	.	4.29858	4.86500	2.97223	126
ABDC02053877.1	409	576	ML_7022f_Basil_H3K4me1_CSpeaks_peak_901	89	.	7.63115	12.27707	8.98420	92
ABDC02053887.1	304	604	ML_7022f_Basil_H3K4me1_CSpeaks_peak_902	45	.	5.25075	6.79413	4.54008	200
ABDC02053887.1	777	1000	ML_7022f_Basil_H3K4me1_CSpeaks_peak_903	45	.	5.25075	6.79413	4.54008	140
ABDC02053940.1	1904	2055	ML_7022f_Basil_H3K4me1_CSpeaks_peak_904	71	.	6.67899	9.98557	7.13146	92
ABDC02054100.1	748	1087	ML_7022f_Basil_H3K4me1_CSpeaks_peak_905	59	.	4.62282	8.44714	5.93702	292
ABDC02054110.1	891	1302	ML_7022f_Basil_H3K4me1_CSpeaks_peak_906	53	.	5.72683	7.82170	5.37358	293
ABDC02054136.1	405	552	ML_7022f_Basil_H3K4me1_CSpeaks_peak_907	27	.	3.68168	4.49571	2.70083	21
ABDC02054136.1	770	1140	ML_7022f_Basil_H3K4me1_CSpeaks_peak_908	23	.	2.92086	4.11731	2.37218	237
ABDC02054136.1	1301	1595	ML_7022f_Basil_H3K4me1_CSpeaks_peak_909	52	.	4.86811	7.53305	5.20476	122
ABDC02054144.1	103	341	ML_7022f_Basil_H3K4me1_CSpeaks_peak_910	45	.	4.83792	6.82099	4.56407	218
ABDC02054148.1	366	690	ML_7022f_Basil_H3K4me1_CSpeaks_peak_911	53	.	5.72683	7.82170	5.37358	178
ABDC02054151.1	1265	1843	ML_7022f_Basil_H3K4me1_CSpeaks_peak_912	80	.	7.15507	11.11649	8.04399	546
ABDC02054188.1	0	163	ML_7022f_Basil_H3K4me1_CSpeaks_peak_913	53	.	5.72683	7.82170	5.37358	124
ABDC02054194.1	624	915	ML_7022f_Basil_H3K4me1_CSpeaks_peak_914	89	.	7.63115	12.27707	8.98420	146
ABDC02054215.1	229	424	ML_7022f_Basil_H3K4me1_CSpeaks_peak_915	52	.	4.86811	7.53305	5.20476	79
ABDC02054215.1	537	787	ML_7022f_Basil_H3K4me1_CSpeaks_peak_916	53	.	5.72683	7.82170	5.37358	131
ABDC02054246.1	607	793	ML_7022f_Basil_H3K4me1_CSpeaks_peak_917	80	.	7.15507	11.11649	8.04399	99
ABDC02054289.1	749	997	ML_7022f_Basil_H3K4me1_CSpeaks_peak_918	67	.	2.85624	9.49879	6.79092	60
ABDC02054359.1	215	521	ML_7022f_Basil_H3K4me1_CSpeaks_peak_919	37	.	4.77466	5.80719	3.74630	117
ABDC02054433.1	1731	1917	ML_7022f_Basil_H3K4me1_CSpeaks_peak_920	62	.	6.20291	8.88648	6.23910	42
ABDC02054433.1	2248	2431	ML_7022f_Basil_H3K4me1_CSpeaks_peak_921	66	.	5.51593	9.31879	6.62939	124
ABDC02054454.1	1372	1522	ML_7022f_Basil_H3K4me1_CSpeaks_peak_922	49	.	4.93219	7.29799	4.99560	58
ABDC02054518.1	1901	2064	ML_7022f_Basil_H3K4me1_CSpeaks_peak_923	29	.	3.87749	4.78621	2.96444	98
ABDC02054518.1	2547	2705	ML_7022f_Basil_H3K4me1_CSpeaks_peak_924	29	.	4.29858	4.86500	2.97223	67
ABDC02054544.1	414	747	ML_7022f_Basil_H3K4me1_CSpeaks_peak_925	115	.	5.14036	15.30598	11.53788	147
ABDC02054544.1	1149	1384	ML_7022f_Basil_H3K4me1_CSpeaks_peak_926	53	.	5.01694	7.77407	5.37358	134
ABDC02054544.1	2038	2318	ML_7022f_Basil_H3K4me1_CSpeaks_peak_927	23	.	3.77697	4.13977	2.39060	98
ABDC02054635.1	1458	1745	ML_7022f_Basil_H3K4me1_CSpeaks_peak_928	85	.	6.69451	11.66459	8.53907	165
ABDC02054637.1	1669	1989	ML_7022f_Basil_H3K4me1_CSpeaks_peak_929	22	.	3.82250	3.97256	2.24041	30
ABDC02054637.1	3053	3229	ML_7022f_Basil_H3K4me1_CSpeaks_peak_930	62	.	6.20291	8.88648	6.23910	78
ABDC02054637.1	7439	7664	ML_7022f_Basil_H3K4me1_CSpeaks_peak_931	56	.	5.25581	8.15711	5.68679	96
ABDC02054638.1	1370	1588	ML_7022f_Basil_H3K4me1_CSpeaks_peak_932	23	.	3.16521	4.14638	2.39409	130
ABDC02054679.1	4589	4880	ML_7022f_Basil_H3K4me1_CSpeaks_peak_933	80	.	7.15507	11.11649	8.04399	146
ABDC02054714.1	3463	3900	ML_7022f_Basil_H3K4me1_CSpeaks_peak_934	130	.	9.53548	17.18162	13.09169	342
ABDC02054721.1	1	508	ML_7022f_Basil_H3K4me1_CSpeaks_peak_935	53	.	5.72683	7.82170	5.37358	125
ABDC02054734.1	319	559	ML_7022f_Basil_H3K4me1_CSpeaks_peak_936	80	.	7.15507	11.11649	8.04399	95
ABDC02054734.1	713	1813	ML_7022f_Basil_H3K4me1_CSpeaks_peak_937	81	.	6.16376	11.20838	8.12380	787
ABDC02054768.1	4235	4402	ML_7022f_Basil_H3K4me1_CSpeaks_peak_938	45	.	5.25075	6.79413	4.54008	84
ABDC02054775.1	1004	1199	ML_7022f_Basil_H3K4me1_CSpeaks_peak_939	29	.	4.29858	4.86500	2.97223	104
ABDC02054775.1	1964	2161	ML_7022f_Basil_H3K4me1_CSpeaks_peak_940	99	.	8.10724	13.46545	9.95486	97
ABDC02054775.1	2827	3000	ML_7022f_Basil_H3K4me1_CSpeaks_peak_941	71	.	6.67899	9.98557	7.13146	74
ABDC02054788.1	1233	2126	ML_7022f_Basil_H3K4me1_CSpeaks_peak_942	45	.	5.25075	6.79413	4.54008	787
ABDC02054788.1	2545	2705	ML_7022f_Basil_H3K4me1_CSpeaks_peak_943	71	.	6.67899	9.98557	7.13146	55
ABDC02054817.1	695	954	ML_7022f_Basil_H3K4me1_CSpeaks_peak_944	29	.	2.78043	4.75456	2.93701	77
ABDC02054820.1	311	782	ML_7022f_Basil_H3K4me1_CSpeaks_peak_945	93	.	7.60469	12.67383	9.34467	58
ABDC02054820.1	930	1368	ML_7022f_Basil_H3K4me1_CSpeaks_peak_946	45	.	5.25075	6.79413	4.54008	111
ABDC02054821.1	51	274	ML_7022f_Basil_H3K4me1_CSpeaks_peak_947	75	.	6.71154	10.43017	7.52690	117
ABDC02054821.1	409	855	ML_7022f_Basil_H3K4me1_CSpeaks_peak_948	60	.	4.69322	8.58061	6.06013	342
ABDC02054938.1	689	836	ML_7022f_Basil_H3K4me1_CSpeaks_peak_949	25	.	3.90038	4.31043	2.54299	113
ABDC02054938.1	2175	2728	ML_7022f_Basil_H3K4me1_CSpeaks_peak_950	80	.	5.80639	10.99527	8.04399	469
ABDC02054938.1	2936	3122	ML_7022f_Basil_H3K4me1_CSpeaks_peak_951	22	.	2.43288	3.88655	2.21736	112
ABDC02054938.1	3905	4125	ML_7022f_Basil_H3K4me1_CSpeaks_peak_952	19	.	2.92228	3.53412	1.91044	82
ABDC02054990.1	84	326	ML_7022f_Basil_H3K4me1_CSpeaks_peak_953	37	.	4.77466	5.80719	3.74630	72
ABDC02055102.1	1538	1717	ML_7022f_Basil_H3K4me1_CSpeaks_peak_954	80	.	7.15507	11.11649	8.04399	75
ABDC02055127.1	66	256	ML_7022f_Basil_H3K4me1_CSpeaks_peak_955	53	.	5.72683	7.82170	5.37358	68
ABDC02055271.1	1035	1335	ML_7022f_Basil_H3K4me1_CSpeaks_peak_956	62	.	6.20291	8.88648	6.23910	78
ABDC02055271.1	1527	1753	ML_7022f_Basil_H3K4me1_CSpeaks_peak_957	99	.	8.10724	13.46545	9.95486	113
ABDC02055271.1	2019	2166	ML_7022f_Basil_H3K4me1_CSpeaks_peak_958	53	.	5.72683	7.82170	5.37358	74
ABDC02055271.1	2311	2474	ML_7022f_Basil_H3K4me1_CSpeaks_peak_959	53	.	5.72683	7.82170	5.37358	69
ABDC02055365.1	2302	2606	ML_7022f_Basil_H3K4me1_CSpeaks_peak_960	62	.	6.20291	8.88648	6.23910	87
ABDC02055500.1	221	371	ML_7022f_Basil_H3K4me1_CSpeaks_peak_961	20	.	2.59601	3.64540	2.00100	11
ABDC02055527.1	1907	2221	ML_7022f_Basil_H3K4me1_CSpeaks_peak_962	34	.	4.47869	5.38316	3.43270	268
ABDC02055527.1	2935	3124	ML_7022f_Basil_H3K4me1_CSpeaks_peak_963	37	.	4.61359	5.86373	3.78703	113
ABDC02055527.1	3221	3406	ML_7022f_Basil_H3K4me1_CSpeaks_peak_964	37	.	3.53964	5.76848	3.74630	127
ABDC02055527.1	4629	4776	ML_7022f_Basil_H3K4me1_CSpeaks_peak_965	41	.	4.92526	6.31781	4.19778	76
ABDC02055527.1	5332	5479	ML_7022f_Basil_H3K4me1_CSpeaks_peak_966	24	.	3.34070	4.21175	2.45438	129
ABDC02055543.1	1962	2348	ML_7022f_Basil_H3K4me1_CSpeaks_peak_967	45	.	5.25075	6.79413	4.54008	128
ABDC02055577.1	18367	18709	ML_7022f_Basil_H3K4me1_CSpeaks_peak_968	103	.	7.47916	13.85472	10.31060	96
ABDC02055577.1	19433	19594	ML_7022f_Basil_H3K4me1_CSpeaks_peak_969	46	.	4.68313	6.90478	4.64015	56
ABDC02055588.1	178	436	ML_7022f_Basil_H3K4me1_CSpeaks_peak_970	19	.	2.92228	3.53412	1.91044	8
ABDC02055797.1	2606	2934	ML_7022f_Basil_H3K4me1_CSpeaks_peak_971	31	.	3.59414	5.11339	3.18834	83
ABDC02055821.1	1869	2021	ML_7022f_Basil_H3K4me1_CSpeaks_peak_972	30	.	3.61842	4.90137	3.00533	39
ABDC02055838.1	2336	2515	ML_7022f_Basil_H3K4me1_CSpeaks_peak_973	37	.	4.77466	5.80719	3.74630	76
ABDC02055917.1	630	777	ML_7022f_Basil_H3K4me1_CSpeaks_peak_974	37	.	4.77466	5.80719	3.74630	90
ABDC02055917.1	1315	1632	ML_7022f_Basil_H3K4me1_CSpeaks_peak_975	30	.	4.19528	4.97954	3.07376	178
ABDC02055918.1	1248	1649	ML_7022f_Basil_H3K4me1_CSpeaks_peak_976	53	.	5.72683	7.82170	5.37358	110
ABDC02055918.1	1861	2008	ML_7022f_Basil_H3K4me1_CSpeaks_peak_977	19	.	2.72652	3.56270	1.93288	78
ABDC02055918.1	2675	2925	ML_7022f_Basil_H3K4me1_CSpeaks_peak_978	57	.	5.51927	8.20978	5.73098	138
ABDC02055962.1	1243	1561	ML_7022f_Basil_H3K4me1_CSpeaks_peak_979	75	.	6.71154	10.43017	7.52690	104
ABDC02055962.1	1928	2096	ML_7022f_Basil_H3K4me1_CSpeaks_peak_980	53	.	5.72683	7.82170	5.37358	79
ABDC02055966.1	674	875	ML_7022f_Basil_H3K4me1_CSpeaks_peak_981	62	.	6.20291	8.88648	6.23910	77
ABDC02055966.1	1573	2073	ML_7022f_Basil_H3K4me1_CSpeaks_peak_982	109	.	8.58332	14.67995	10.96068	163
ABDC02055966.1	2212	2703	ML_7022f_Basil_H3K4me1_CSpeaks_peak_983	49	.	5.12585	7.25931	4.96594	398
ABDC02055966.1	2818	3960	ML_7022f_Basil_H3K4me1_CSpeaks_peak_984	44	.	3.69825	6.60524	4.45926	189
ABDC02055966.1	4085	4702	ML_7022f_Basil_H3K4me1_CSpeaks_peak_985	99	.	8.10724	13.46545	9.95486	180
ABDC02055966.1	4973	5478	ML_7022f_Basil_H3K4me1_CSpeaks_peak_986	80	.	7.15507	11.11649	8.04399	391
ABDC02055966.1	5616	6531	ML_7022f_Basil_H3K4me1_CSpeaks_peak_987	165	.	10.96373	21.09787	16.59706	696
ABDC02055966.1	6898	7341	ML_7022f_Basil_H3K4me1_CSpeaks_peak_988	53	.	5.72683	7.82170	5.37358	266
ABDC02055971.1	134	291	ML_7022f_Basil_H3K4me1_CSpeaks_peak_989	37	.	4.77466	5.80719	3.74630	73
ABDC02055971.1	954	1187	ML_7022f_Basil_H3K4me1_CSpeaks_peak_990	99	.	8.10724	13.46545	9.95486	113
ABDC02055971.1	1872	2079	ML_7022f_Basil_H3K4me1_CSpeaks_peak_991	37	.	4.77466	5.80719	3.74630	138
ABDC02055986.1	602	859	ML_7022f_Basil_H3K4me1_CSpeaks_peak_992	29	.	4.29858	4.86500	2.97223	12
ABDC02055988.1	3624	3850	ML_7022f_Basil_H3K4me1_CSpeaks_peak_993	62	.	6.20291	8.88648	6.23910	94
ABDC02056115.1	3199	3489	ML_7022f_Basil_H3K4me1_CSpeaks_peak_994	120	.	9.05940	15.91912	12.00595	145
ABDC02056115.1	5164	5512	ML_7022f_Basil_H3K4me1_CSpeaks_peak_995	71	.	6.67899	9.98557	7.13146	221
ABDC02056117.1	767	926	ML_7022f_Basil_H3K4me1_CSpeaks_peak_996	62	.	6.20291	8.88648	6.23910	84
ABDC02056118.1	1521	1706	ML_7022f_Basil_H3K4me1_CSpeaks_peak_997	84	.	7.15811	11.53812	8.42163	93
ABDC02056140.1	3091	3356	ML_7022f_Basil_H3K4me1_CSpeaks_peak_998	71	.	6.67899	9.98557	7.13146	137
ABDC02056178.1	235	483	ML_7022f_Basil_H3K4me1_CSpeaks_peak_999	37	.	4.77466	5.80719	3.74630	53
ABDC02056178.1	1202	2404	ML_7022f_Basil_H3K4me1_CSpeaks_peak_1000	89	.	7.63115	12.27707	8.98420	589
ABDC02056178.1	2922	3295	ML_7022f_Basil_H3K4me1_CSpeaks_peak_1001	45	.	5.25075	6.79413	4.54008	315
ABDC02056198.1	39	253	ML_7022f_Basil_H3K4me1_CSpeaks_peak_1002	71	.	6.67899	9.98557	7.13146	103
ABDC02056273.1	270	441	ML_7022f_Basil_H3K4me1_CSpeaks_peak_1003	29	.	4.29858	4.86500	2.97223	122
ABDC02056273.1	1570	1801	ML_7022f_Basil_H3K4me1_CSpeaks_peak_1004	37	.	4.77466	5.80719	3.74630	137
ABDC02056274.1	4357	4680	ML_7022f_Basil_H3K4me1_CSpeaks_peak_1005	28	.	3.64715	4.69469	2.88195	32
ABDC02056278.1	172	403	ML_7022f_Basil_H3K4me1_CSpeaks_peak_1006	52	.	4.86811	7.53305	5.20476	144
ABDC02056278.1	576	940	ML_7022f_Basil_H3K4me1_CSpeaks_peak_1007	93	.	7.60469	12.67383	9.34467	225
KQ052968.1	9547	9727	ML_7022f_Basil_H3K4me1_CSpeaks_peak_1008	62	.	6.20291	8.88648	6.23910	112
KQ052968.1	25289	25636	ML_7022f_Basil_H3K4me1_CSpeaks_peak_1009	66	.	5.51593	9.31879	6.62939	262
KQ052968.1	54072	54287	ML_7022f_Basil_H3K4me1_CSpeaks_peak_1010	69	.	5.95188	9.64215	6.92131	81
KQ052968.1	62211	62513	ML_7022f_Basil_H3K4me1_CSpeaks_peak_1011	53	.	5.72683	7.82170	5.37358	64
KQ052968.1	73021	73298	ML_7022f_Basil_H3K4me1_CSpeaks_peak_1012	45	.	5.25075	6.79413	4.54008	144
KQ052968.1	79599	80052	ML_7022f_Basil_H3K4me1_CSpeaks_peak_1013	53	.	5.45021	7.74996	5.37358	314
KQ052968.1	105087	105351	ML_7022f_Basil_H3K4me1_CSpeaks_peak_1014	71	.	6.67899	9.98557	7.13146	128
KQ052968.1	115755	115916	ML_7022f_Basil_H3K4me1_CSpeaks_peak_1015	37	.	4.77466	5.80719	3.74630	98
KQ052968.1	137242	137463	ML_7022f_Basil_H3K4me1_CSpeaks_peak_1016	45	.	5.25075	6.79413	4.54008	110
KQ052968.1	245074	245258	ML_7022f_Basil_H3K4me1_CSpeaks_peak_1017	19	.	3.24854	3.62443	1.98151	90
KQ052968.1	285978	286204	ML_7022f_Basil_H3K4me1_CSpeaks_peak_1018	53	.	5.72683	7.82170	5.37358	111
KQ052968.1	394512	394893	ML_7022f_Basil_H3K4me1_CSpeaks_peak_1019	53	.	5.72683	7.82170	5.37358	272
KQ052968.1	398377	398524	ML_7022f_Basil_H3K4me1_CSpeaks_peak_1020	22	.	3.82250	3.97256	2.24041	72
KQ052968.1	418921	419228	ML_7022f_Basil_H3K4me1_CSpeaks_peak_1021	37	.	3.85034	5.82026	3.75880	104
KQ052968.1	420547	420836	ML_7022f_Basil_H3K4me1_CSpeaks_peak_1022	38	.	4.46661	5.94551	3.86019	33
KQ052968.1	421273	421488	ML_7022f_Basil_H3K4me1_CSpeaks_peak_1023	59	.	5.45793	8.47806	5.96566	139
KQ052968.1	1061124	1061271	ML_7022f_Basil_H3K4me1_CSpeaks_peak_1024	37	.	4.77466	5.80719	3.74630	65
KQ052968.1	1434670	1434834	ML_7022f_Basil_H3K4me1_CSpeaks_peak_1025	30	.	4.19528	4.97954	3.07376	91
KQ052968.1	1490298	1490559	ML_7022f_Basil_H3K4me1_CSpeaks_peak_1026	29	.	3.40815	4.79185	2.96753	132
KQ052968.1	1731593	1732590	ML_7022f_Basil_H3K4me1_CSpeaks_peak_1027	122	.	8.94440	16.23185	12.29422	601
KQ052968.1	1733201	1733384	ML_7022f_Basil_H3K4me1_CSpeaks_peak_1028	50	.	5.40837	7.34728	5.04114	85
KQ052968.1	1754666	1754926	ML_7022f_Basil_H3K4me1_CSpeaks_peak_1029	53	.	5.72683	7.82170	5.37358	139
KQ052968.1	1841126	1841382	ML_7022f_Basil_H3K4me1_CSpeaks_peak_1030	71	.	6.67899	9.98557	7.13146	120
KQ052968.1	2548309	2548829	ML_7022f_Basil_H3K4me1_CSpeaks_peak_1031	81	.	6.16376	11.20838	8.12380	102
KQ052968.1	2745237	2745384	ML_7022f_Basil_H3K4me1_CSpeaks_peak_1032	41	.	4.92526	6.31781	4.19778	77
KQ052968.1	2774546	2774899	ML_7022f_Basil_H3K4me1_CSpeaks_peak_1033	99	.	8.10724	13.46545	9.95486	146
KQ052968.1	2805387	2805764	ML_7022f_Basil_H3K4me1_CSpeaks_peak_1034	52	.	5.31566	7.54672	5.21717	95
KQ052968.1	2805860	2806194	ML_7022f_Basil_H3K4me1_CSpeaks_peak_1035	101	.	7.66891	13.69324	10.16800	211
KQ052968.1	2808130	2808295	ML_7022f_Basil_H3K4me1_CSpeaks_peak_1036	52	.	5.34867	7.59662	5.26273	82
KQ052968.1	2809790	2810030	ML_7022f_Basil_H3K4me1_CSpeaks_peak_1037	52	.	4.86811	7.53305	5.20476	122
KQ052968.1	2816209	2816356	ML_7022f_Basil_H3K4me1_CSpeaks_peak_1038	37	.	4.77466	5.80719	3.74630	56
KQ052968.1	2816890	2817068	ML_7022f_Basil_H3K4me1_CSpeaks_peak_1039	53	.	5.72683	7.82170	5.37358	83
KQ052968.1	2827409	2827619	ML_7022f_Basil_H3K4me1_CSpeaks_peak_1040	29	.	4.29858	4.86500	2.97223	124
KQ052968.1	2853231	2853408	ML_7022f_Basil_H3K4me1_CSpeaks_peak_1041	37	.	4.77466	5.80719	3.74630	48
KQ052968.1	2853802	2854169	ML_7022f_Basil_H3K4me1_CSpeaks_peak_1042	109	.	8.58332	14.67995	10.96068	144
KQ052968.1	2854304	2854595	ML_7022f_Basil_H3K4me1_CSpeaks_peak_1043	99	.	8.09698	13.44927	9.95486	106
KQ052968.1	2855583	2855801	ML_7022f_Basil_H3K4me1_CSpeaks_peak_1044	28	.	3.64715	4.69469	2.88195	137
KQ052968.1	2869488	2869697	ML_7022f_Basil_H3K4me1_CSpeaks_peak_1045	45	.	5.25075	6.79413	4.54008	95
KQ052968.1	2885636	2886059	ML_7022f_Basil_H3K4me1_CSpeaks_peak_1046	42	.	4.99272	6.41627	4.28707	69
KQ052968.1	2917636	2917787	ML_7022f_Basil_H3K4me1_CSpeaks_peak_1047	53	.	5.72683	7.82170	5.37358	63
KQ052968.1	2922524	2922671	ML_7022f_Basil_H3K4me1_CSpeaks_peak_1048	51	.	5.48295	7.45817	5.14305	93
KQ052968.1	2950112	2950607	ML_7022f_Basil_H3K4me1_CSpeaks_peak_1049	29	.	3.40815	4.79185	2.96753	487
KQ052968.1	2974002	2974339	ML_7022f_Basil_H3K4me1_CSpeaks_peak_1050	32	.	4.16548	5.20979	3.27835	226
KQ052968.1	2979531	2979743	ML_7022f_Basil_H3K4me1_CSpeaks_peak_1051	70	.	5.77202	9.74330	7.01586	94
KQ052968.1	3030572	3030743	ML_7022f_Basil_H3K4me1_CSpeaks_peak_1052	45	.	5.25075	6.79413	4.54008	69
KQ052968.1	3083757	3083921	ML_7022f_Basil_H3K4me1_CSpeaks_peak_1053	36	.	4.66790	5.65380	3.67632	104
KQ052968.1	3176595	3176821	ML_7022f_Basil_H3K4me1_CSpeaks_peak_1054	50	.	5.44541	7.40233	5.09059	123
KQ052968.1	3198292	3198693	ML_7022f_Basil_H3K4me1_CSpeaks_peak_1055	99	.	8.10724	13.46545	9.95486	115
KQ052968.1	3238452	3238694	ML_7022f_Basil_H3K4me1_CSpeaks_peak_1056	29	.	4.29858	4.86500	2.97223	210
KQ052968.1	3364175	3364322	ML_7022f_Basil_H3K4me1_CSpeaks_peak_1057	28	.	4.14410	4.64893	2.84177	110
KQ052968.1	3381287	3381610	ML_7022f_Basil_H3K4me1_CSpeaks_peak_1058	29	.	4.29858	4.86500	2.97223	59
KQ052968.1	3413721	3413922	ML_7022f_Basil_H3K4me1_CSpeaks_peak_1059	31	.	3.89637	5.08049	3.16035	125
KQ052968.1	3427004	3427210	ML_7022f_Basil_H3K4me1_CSpeaks_peak_1060	62	.	6.20291	8.88648	6.23910	116
KQ052968.1	3467349	3467607	ML_7022f_Basil_H3K4me1_CSpeaks_peak_1061	45	.	5.25075	6.79413	4.54008	116
KQ052968.1	3470658	3470863	ML_7022f_Basil_H3K4me1_CSpeaks_peak_1062	29	.	4.29858	4.86500	2.97223	61
KQ052968.1	3482675	3483004	ML_7022f_Basil_H3K4me1_CSpeaks_peak_1063	45	.	5.25075	6.79413	4.54008	39
KQ052968.1	3845223	3845472	ML_7022f_Basil_H3K4me1_CSpeaks_peak_1064	38	.	3.50391	5.94583	3.86019	133
KQ052968.1	3924013	3924331	ML_7022f_Basil_H3K4me1_CSpeaks_peak_1065	14	.	2.04347	2.97636	1.45656	0
KQ052968.1	3927231	3927391	ML_7022f_Basil_H3K4me1_CSpeaks_peak_1066	80	.	6.30494	11.02688	8.04399	56
KQ052968.1	3944613	3944778	ML_7022f_Basil_H3K4me1_CSpeaks_peak_1067	71	.	6.67899	9.98557	7.13146	84
KQ052968.1	3945769	3945972	ML_7022f_Basil_H3K4me1_CSpeaks_peak_1068	45	.	5.25075	6.79413	4.54008	126
KQ052968.1	3946632	3947021	ML_7022f_Basil_H3K4me1_CSpeaks_peak_1069	80	.	7.15507	11.11649	8.04399	65
KQ052968.1	3948582	3948835	ML_7022f_Basil_H3K4me1_CSpeaks_peak_1070	22	.	3.81766	3.96598	2.24041	146
KQ052968.1	3957198	3957373	ML_7022f_Basil_H3K4me1_CSpeaks_peak_1071	53	.	5.72683	7.82170	5.37358	91
KQ052968.1	3959771	3960168	ML_7022f_Basil_H3K4me1_CSpeaks_peak_1072	80	.	7.15507	11.11649	8.04399	273
KQ052968.1	3962780	3962959	ML_7022f_Basil_H3K4me1_CSpeaks_peak_1073	62	.	6.20291	8.88648	6.23910	110
KQ052968.1	3963123	3963301	ML_7022f_Basil_H3K4me1_CSpeaks_peak_1074	71	.	6.67899	9.98557	7.13146	79
KQ052968.1	3966185	3966332	ML_7022f_Basil_H3K4me1_CSpeaks_peak_1075	45	.	5.25075	6.79413	4.54008	46
KQ052968.1	3969141	3969593	ML_7022f_Basil_H3K4me1_CSpeaks_peak_1076	45	.	5.25075	6.79413	4.54008	342
KQ052968.1	4011335	4011482	ML_7022f_Basil_H3K4me1_CSpeaks_peak_1077	22	.	3.82250	3.97256	2.24041	7
KQ052968.1	4012335	4012574	ML_7022f_Basil_H3K4me1_CSpeaks_peak_1078	15	.	3.34642	3.13609	1.54681	142
KQ052968.1	4013104	4013251	ML_7022f_Basil_H3K4me1_CSpeaks_peak_1079	37	.	4.77466	5.80719	3.74630	55
KQ052968.1	4014392	4014564	ML_7022f_Basil_H3K4me1_CSpeaks_peak_1080	53	.	5.72683	7.82170	5.37358	87
KQ052968.1	4031508	4031700	ML_7022f_Basil_H3K4me1_CSpeaks_peak_1081	14	.	2.67934	2.95763	1.44121	116
KQ052968.1	4032793	4033173	ML_7022f_Basil_H3K4me1_CSpeaks_peak_1082	59	.	5.19202	8.41215	5.90710	93
KQ052968.1	4034675	4034984	ML_7022f_Basil_H3K4me1_CSpeaks_peak_1083	75	.	6.71154	10.43017	7.52690	70
KQ052968.1	4036350	4036833	ML_7022f_Basil_H3K4me1_CSpeaks_peak_1084	62	.	6.20291	8.88648	6.23910	361
KQ052968.1	4036987	4037303	ML_7022f_Basil_H3K4me1_CSpeaks_peak_1085	37	.	4.22028	5.86499	3.78703	238
KQ052968.1	4037864	4038381	ML_7022f_Basil_H3K4me1_CSpeaks_peak_1086	78	.	6.70515	10.83039	7.89279	216
KQ052968.1	4042697	4042847	ML_7022f_Basil_H3K4me1_CSpeaks_peak_1087	53	.	5.72683	7.82170	5.37358	70
KQ052968.1	4046800	4047151	ML_7022f_Basil_H3K4me1_CSpeaks_peak_1088	14	.	2.67934	2.95763	1.44121	76
KQ052968.1	4047526	4047849	ML_7022f_Basil_H3K4me1_CSpeaks_peak_1089	25	.	3.57246	4.33257	2.55559	189
KQ052968.1	4049087	4049270	ML_7022f_Basil_H3K4me1_CSpeaks_peak_1090	53	.	5.72683	7.82170	5.37358	46
KQ052968.1	4056230	4056442	ML_7022f_Basil_H3K4me1_CSpeaks_peak_1091	37	.	4.77466	5.80719	3.74630	132
KQ052968.1	4057064	4057244	ML_7022f_Basil_H3K4me1_CSpeaks_peak_1092	29	.	4.29858	4.86500	2.97223	86
KQ052968.1	4062704	4062981	ML_7022f_Basil_H3K4me1_CSpeaks_peak_1093	33	.	2.91925	5.28566	3.34789	259
KQ052968.1	4070052	4070245	ML_7022f_Basil_H3K4me1_CSpeaks_peak_1094	32	.	4.36085	5.21517	3.28241	68
KQ052968.1	4071634	4072177	ML_7022f_Basil_H3K4me1_CSpeaks_peak_1095	132	.	8.10723	17.40049	13.29442	237
KQ052968.1	4073822	4074270	ML_7022f_Basil_H3K4me1_CSpeaks_peak_1096	53	.	5.20924	7.73048	5.37358	238
KQ052968.1	4084544	4084695	ML_7022f_Basil_H3K4me1_CSpeaks_peak_1097	45	.	5.25075	6.79413	4.54008	104
KQ052968.1	4101335	4101540	ML_7022f_Basil_H3K4me1_CSpeaks_peak_1098	66	.	6.26497	9.35185	6.65400	97
KQ052968.1	4110471	4110618	ML_7022f_Basil_H3K4me1_CSpeaks_peak_1099	19	.	2.92228	3.53412	1.91044	84
KQ052968.1	4114265	4114528	ML_7022f_Basil_H3K4me1_CSpeaks_peak_1100	117	.	8.79490	15.49646	11.71142	141
KQ052968.1	4117308	4117546	ML_7022f_Basil_H3K4me1_CSpeaks_peak_1101	70	.	6.28684	9.77329	7.03773	111
KQ052968.1	4120368	4120515	ML_7022f_Basil_H3K4me1_CSpeaks_peak_1102	48	.	5.26513	7.13454	4.85256	41
KQ052968.1	4121555	4121734	ML_7022f_Basil_H3K4me1_CSpeaks_peak_1103	45	.	5.00026	6.74134	4.54008	74
KQ052968.1	4131790	4131984	ML_7022f_Basil_H3K4me1_CSpeaks_peak_1104	52	.	5.09477	7.55233	5.22223	92
KQ052968.1	4155688	4155986	ML_7022f_Basil_H3K4me1_CSpeaks_peak_1105	39	.	3.81112	6.02240	3.93151	19
KQ052968.1	4197322	4197525	ML_7022f_Basil_H3K4me1_CSpeaks_peak_1106	108	.	8.16680	14.49290	10.89913	98
KQ052968.1	4201459	4201613	ML_7022f_Basil_H3K4me1_CSpeaks_peak_1107	35	.	4.18455	5.52025	3.55458	47
KQ052968.1	4216023	4216235	ML_7022f_Basil_H3K4me1_CSpeaks_peak_1108	89	.	7.63115	12.27707	8.98420	98
KQ052968.1	4217746	4218175	ML_7022f_Basil_H3K4me1_CSpeaks_peak_1109	71	.	6.67899	9.98557	7.13146	110
KQ052968.1	4218697	4218923	ML_7022f_Basil_H3K4me1_CSpeaks_peak_1110	22	.	3.82250	3.97256	2.24041	194
KQ052968.1	4219154	4219399	ML_7022f_Basil_H3K4me1_CSpeaks_peak_1111	37	.	4.61359	5.86373	3.78703	114
KQ052968.1	4220709	4221362	ML_7022f_Basil_H3K4me1_CSpeaks_peak_1112	94	.	7.40126	12.80203	9.46337	543
KQ052968.1	4222249	4222534	ML_7022f_Basil_H3K4me1_CSpeaks_peak_1113	66	.	5.98391	9.30289	6.62110	85
KQ052968.1	4222669	4222835	ML_7022f_Basil_H3K4me1_CSpeaks_peak_1114	67	.	6.05687	9.41642	6.71394	99
KQ052968.1	4223314	4223630	ML_7022f_Basil_H3K4me1_CSpeaks_peak_1115	35	.	4.36500	5.50144	3.53757	197
KQ052968.1	4223728	4223913	ML_7022f_Basil_H3K4me1_CSpeaks_peak_1116	65	.	5.91268	9.19190	6.51991	79
KQ052968.1	4225527	4225850	ML_7022f_Basil_H3K4me1_CSpeaks_peak_1117	22	.	3.09783	4.03158	2.29276	18
KQ052968.1	4226000	4226390	ML_7022f_Basil_H3K4me1_CSpeaks_peak_1118	102	.	7.99723	13.74993	10.22150	254
KQ052968.1	4226611	4226775	ML_7022f_Basil_H3K4me1_CSpeaks_peak_1119	53	.	5.45021	7.74996	5.37358	76
KQ052968.1	4227260	4227631	ML_7022f_Basil_H3K4me1_CSpeaks_peak_1120	37	.	4.61359	5.86373	3.78703	263
KQ052968.1	4235747	4235894	ML_7022f_Basil_H3K4me1_CSpeaks_peak_1121	34	.	3.95034	5.43756	3.48217	12
KQ052968.1	4236772	4237068	ML_7022f_Basil_H3K4me1_CSpeaks_peak_1122	99	.	6.98457	13.48910	9.97747	116
KQ052968.1	4240707	4241090	ML_7022f_Basil_H3K4me1_CSpeaks_peak_1123	24	.	2.64161	4.24476	2.48368	252
KQ052968.1	4278476	4278727	ML_7022f_Basil_H3K4me1_CSpeaks_peak_1124	39	.	4.51736	6.02160	3.93112	108
KQ052968.1	4280889	4281452	ML_7022f_Basil_H3K4me1_CSpeaks_peak_1125	73	.	5.83984	10.25134	7.36654	209
KQ052968.1	4282122	4282333	ML_7022f_Basil_H3K4me1_CSpeaks_peak_1126	57	.	5.55231	8.26064	5.77688	73
KQ052968.1	4299219	4299383	ML_7022f_Basil_H3K4me1_CSpeaks_peak_1127	66	.	5.51593	9.31879	6.62939	76
KQ052968.1	4300023	4300377	ML_7022f_Basil_H3K4me1_CSpeaks_peak_1128	25	.	3.57246	4.33257	2.55559	33
KQ052968.1	4302460	4302607	ML_7022f_Basil_H3K4me1_CSpeaks_peak_1129	19	.	3.24854	3.62443	1.98151	3
KQ052968.1	4317075	4317283	ML_7022f_Basil_H3K4me1_CSpeaks_peak_1130	45	.	4.81090	6.77966	4.54008	89
KQ052968.1	4317891	4318110	ML_7022f_Basil_H3K4me1_CSpeaks_peak_1131	49	.	4.93219	7.29799	4.99560	86
KQ052968.1	4352035	4352251	ML_7022f_Basil_H3K4me1_CSpeaks_peak_1132	22	.	3.34395	3.98824	2.25397	88
KQ052968.1	4357102	4357516	ML_7022f_Basil_H3K4me1_CSpeaks_peak_1133	45	.	5.25075	6.79413	4.54008	200
KQ052968.1	4361559	4362465	ML_7022f_Basil_H3K4me1_CSpeaks_peak_1134	178	.	11.43981	22.44296	17.84975	126
KQ052968.1	4364263	4364410	ML_7022f_Basil_H3K4me1_CSpeaks_peak_1135	43	.	4.81846	6.47108	4.33575	41
KQ052968.1	4364818	4365041	ML_7022f_Basil_H3K4me1_CSpeaks_peak_1136	60	.	5.75919	8.57831	6.05806	102
KQ052968.1	4368534	4368725	ML_7022f_Basil_H3K4me1_CSpeaks_peak_1137	27	.	4.05955	4.53121	2.73389	43
KQ052968.1	4368883	4369618	ML_7022f_Basil_H3K4me1_CSpeaks_peak_1138	66	.	5.51593	9.31879	6.62939	130
KQ052968.1	4369763	4370621	ML_7022f_Basil_H3K4me1_CSpeaks_peak_1139	85	.	7.25615	11.69114	8.56350	216
KQ052968.1	4371149	4371313	ML_7022f_Basil_H3K4me1_CSpeaks_peak_1140	45	.	5.24410	6.78437	4.54008	123
KQ052968.1	4371589	4371997	ML_7022f_Basil_H3K4me1_CSpeaks_peak_1141	53	.	5.72683	7.82170	5.37358	314
KQ052968.1	4372531	4373198	ML_7022f_Basil_H3K4me1_CSpeaks_peak_1142	80	.	7.15507	11.11649	8.04399	89
KQ052968.1	4374013	4374249	ML_7022f_Basil_H3K4me1_CSpeaks_peak_1143	53	.	5.72683	7.82170	5.37358	129
KQ052968.1	4374969	4375197	ML_7022f_Basil_H3K4me1_CSpeaks_peak_1144	45	.	5.25075	6.79413	4.54008	180
KQ052968.1	4376853	4377176	ML_7022f_Basil_H3K4me1_CSpeaks_peak_1145	45	.	5.25075	6.79413	4.54008	114
KQ052968.1	4377347	4377697	ML_7022f_Basil_H3K4me1_CSpeaks_peak_1146	89	.	7.63115	12.27707	8.98420	212
KQ052968.1	4378355	4379086	ML_7022f_Basil_H3K4me1_CSpeaks_peak_1147	72	.	5.98690	10.09548	7.22928	163
KQ052968.1	4380459	4380688	ML_7022f_Basil_H3K4me1_CSpeaks_peak_1148	52	.	4.86811	7.53305	5.20476	94
KQ052968.1	4381263	4381508	ML_7022f_Basil_H3K4me1_CSpeaks_peak_1149	43	.	5.02715	6.46656	4.33209	116
KQ052968.1	4385317	4385568	ML_7022f_Basil_H3K4me1_CSpeaks_peak_1150	71	.	6.67899	9.98557	7.13146	106
KQ052968.1	4390318	4390465	ML_7022f_Basil_H3K4me1_CSpeaks_peak_1151	29	.	4.29858	4.86500	2.97223	15
KQ052968.1	4391786	4391939	ML_7022f_Basil_H3K4me1_CSpeaks_peak_1152	52	.	4.86811	7.53305	5.20476	89
KQ052968.1	4396222	4396666	ML_7022f_Basil_H3K4me1_CSpeaks_peak_1153	66	.	5.51593	9.31879	6.62939	126
KQ052968.1	4397357	4397812	ML_7022f_Basil_H3K4me1_CSpeaks_peak_1154	51	.	5.25085	7.44869	5.13535	207
KQ052968.1	4398077	4398266	ML_7022f_Basil_H3K4me1_CSpeaks_peak_1155	44	.	4.93816	6.64908	4.49964	69
KQ052968.1	4398724	4399067	ML_7022f_Basil_H3K4me1_CSpeaks_peak_1156	52	.	4.86811	7.53305	5.20476	99
KQ052968.1	4402249	4402452	ML_7022f_Basil_H3K4me1_CSpeaks_peak_1157	34	.	4.47869	5.38316	3.43270	102
KQ052968.1	4405266	4405514	ML_7022f_Basil_H3K4me1_CSpeaks_peak_1158	47	.	5.16258	6.98232	4.71154	137
KQ052968.1	4406667	4406984	ML_7022f_Basil_H3K4me1_CSpeaks_peak_1159	62	.	6.20291	8.88648	6.23910	188
KQ052968.1	4407341	4407592	ML_7022f_Basil_H3K4me1_CSpeaks_peak_1160	52	.	4.86811	7.53305	5.20476	142
KQ052968.1	4409200	4409347	ML_7022f_Basil_H3K4me1_CSpeaks_peak_1161	19	.	3.24854	3.62443	1.98151	60
KQ052968.1	4410081	4410253	ML_7022f_Basil_H3K4me1_CSpeaks_peak_1162	22	.	3.82250	3.97256	2.24041	36
KQ052968.1	4410947	4411288	ML_7022f_Basil_H3K4me1_CSpeaks_peak_1163	75	.	6.71154	10.43017	7.52690	115
KQ052968.1	4412612	4412811	ML_7022f_Basil_H3K4me1_CSpeaks_peak_1164	57	.	5.74084	8.18832	5.71514	115
KQ052968.1	4439475	4439689	ML_7022f_Basil_H3K4me1_CSpeaks_peak_1165	89	.	7.63115	12.27707	8.98420	102
KQ052968.1	4449527	4449948	ML_7022f_Basil_H3K4me1_CSpeaks_peak_1166	49	.	5.12585	7.25931	4.96594	139
KQ052968.1	4451756	4452069	ML_7022f_Basil_H3K4me1_CSpeaks_peak_1167	122	.	8.88438	16.13539	12.20846	122
KQ052968.1	4482931	4483149	ML_7022f_Basil_H3K4me1_CSpeaks_peak_1168	76	.	6.80347	10.57225	7.65728	141
KQ052968.1	4486925	4487366	ML_7022f_Basil_H3K4me1_CSpeaks_peak_1169	71	.	6.45010	10.02601	7.16920	234
KQ052968.1	4487705	4487926	ML_7022f_Basil_H3K4me1_CSpeaks_peak_1170	23	.	2.93909	4.15231	2.39984	94
KQ052968.1	4488131	4488362	ML_7022f_Basil_H3K4me1_CSpeaks_peak_1171	21	.	2.23782	3.75708	2.10090	117
KQ052968.1	4488710	4488880	ML_7022f_Basil_H3K4me1_CSpeaks_peak_1172	80	.	6.33847	11.08216	8.04399	99
KQ052968.1	4505651	4506029	ML_7022f_Basil_H3K4me1_CSpeaks_peak_1173	48	.	4.45157	7.16239	4.87924	249
KQ052968.1	4508534	4508909	ML_7022f_Basil_H3K4me1_CSpeaks_peak_1174	93	.	7.60469	12.67383	9.34467	161
KQ052968.1	4517038	4517259	ML_7022f_Basil_H3K4me1_CSpeaks_peak_1175	34	.	4.47869	5.38316	3.43270	112
KQ052968.1	4517374	4517521	ML_7022f_Basil_H3K4me1_CSpeaks_peak_1176	37	.	4.77466	5.80719	3.74630	99
KQ052968.1	4528114	4528422	ML_7022f_Basil_H3K4me1_CSpeaks_peak_1177	62	.	6.20291	8.88648	6.23910	201
KQ052968.1	4528886	4529033	ML_7022f_Basil_H3K4me1_CSpeaks_peak_1178	37	.	4.77466	5.80719	3.74630	105
KQ052968.1	4531340	4531487	ML_7022f_Basil_H3K4me1_CSpeaks_peak_1179	45	.	5.25075	6.79413	4.54008	99
KQ052968.1	4531915	4532062	ML_7022f_Basil_H3K4me1_CSpeaks_peak_1180	31	.	3.89637	5.08049	3.16035	97
KQ052968.1	4536177	4536572	ML_7022f_Basil_H3K4me1_CSpeaks_peak_1181	66	.	5.51593	9.31879	6.62939	205
KQ052968.1	4537024	4537765	ML_7022f_Basil_H3K4me1_CSpeaks_peak_1182	53	.	5.72683	7.82170	5.37358	107
KQ052968.1	4538279	4538508	ML_7022f_Basil_H3K4me1_CSpeaks_peak_1183	29	.	4.29858	4.86500	2.97223	123
KQ052968.1	4539372	4539549	ML_7022f_Basil_H3K4me1_CSpeaks_peak_1184	120	.	9.05940	15.91912	12.00595	91
KQ052968.1	4540503	4540919	ML_7022f_Basil_H3K4me1_CSpeaks_peak_1185	45	.	5.25075	6.79413	4.54008	319
KQ052968.1	4546269	4546470	ML_7022f_Basil_H3K4me1_CSpeaks_peak_1186	120	.	9.05940	15.91912	12.00595	93
KQ052968.1	4549632	4549968	ML_7022f_Basil_H3K4me1_CSpeaks_peak_1187	37	.	4.77466	5.80719	3.74630	224
KQ052968.1	4551093	4551425	ML_7022f_Basil_H3K4me1_CSpeaks_peak_1188	102	.	8.05126	13.83564	10.29400	206
KQ052968.1	4551546	4551786	ML_7022f_Basil_H3K4me1_CSpeaks_peak_1189	80	.	7.15507	11.11649	8.04399	85
KQ052968.1	4555669	4556086	ML_7022f_Basil_H3K4me1_CSpeaks_peak_1190	62	.	6.20291	8.88648	6.23910	326
KQ052968.1	4557016	4557285	ML_7022f_Basil_H3K4me1_CSpeaks_peak_1191	80	.	7.15507	11.11649	8.04399	176
KQ052968.1	4558020	4558291	ML_7022f_Basil_H3K4me1_CSpeaks_peak_1192	62	.	6.20291	8.88648	6.23910	138
KQ052968.1	4560184	4560382	ML_7022f_Basil_H3K4me1_CSpeaks_peak_1193	50	.	5.44541	7.40233	5.09059	85
KQ052968.1	4562169	4562407	ML_7022f_Basil_H3K4me1_CSpeaks_peak_1194	59	.	5.93876	8.48693	5.97266	37
KQ052968.1	4562845	4563254	ML_7022f_Basil_H3K4me1_CSpeaks_peak_1195	84	.	7.15811	11.53812	8.42163	241
KQ052968.1	4565785	4565993	ML_7022f_Basil_H3K4me1_CSpeaks_peak_1196	71	.	6.67899	9.98557	7.13146	135
KQ052968.1	4566311	4566461	ML_7022f_Basil_H3K4me1_CSpeaks_peak_1197	45	.	5.25075	6.79413	4.54008	73
KQ052968.1	4566577	4566724	ML_7022f_Basil_H3K4me1_CSpeaks_peak_1198	45	.	5.25075	6.79413	4.54008	124
KQ052968.1	4566988	4567447	ML_7022f_Basil_H3K4me1_CSpeaks_peak_1199	80	.	7.15507	11.11649	8.04399	340
KQ052968.1	4567674	4568309	ML_7022f_Basil_H3K4me1_CSpeaks_peak_1200	62	.	6.20291	8.88648	6.23910	140
KQ052968.1	4568459	4568633	ML_7022f_Basil_H3K4me1_CSpeaks_peak_1201	37	.	4.77466	5.80719	3.74630	104
KQ052968.1	4575386	4575551	ML_7022f_Basil_H3K4me1_CSpeaks_peak_1202	45	.	5.25075	6.79413	4.54008	36
KQ052968.1	4577275	4577557	ML_7022f_Basil_H3K4me1_CSpeaks_peak_1203	99	.	8.10724	13.46545	9.95486	176
KQ052968.1	4578262	4578530	ML_7022f_Basil_H3K4me1_CSpeaks_peak_1204	120	.	9.05940	15.91912	12.00595	145
KQ052968.1	4579528	4579697	ML_7022f_Basil_H3K4me1_CSpeaks_peak_1205	37	.	4.77466	5.80719	3.74630	132
KQ052968.1	4580231	4581014	ML_7022f_Basil_H3K4me1_CSpeaks_peak_1206	109	.	8.58332	14.67995	10.96068	213
KQ052968.1	4581191	4581539	ML_7022f_Basil_H3K4me1_CSpeaks_peak_1207	89	.	7.63115	12.27707	8.98420	94
KQ052968.1	4582881	4583233	ML_7022f_Basil_H3K4me1_CSpeaks_peak_1208	109	.	8.58332	14.67995	10.96068	222
KQ052968.1	4583349	4583583	ML_7022f_Basil_H3K4me1_CSpeaks_peak_1209	112	.	8.49783	15.02208	11.27572	118
KQ052968.1	4591107	4591348	ML_7022f_Basil_H3K4me1_CSpeaks_peak_1210	35	.	4.33902	5.46352	3.50484	129
KQ052968.1	4591572	4591957	ML_7022f_Basil_H3K4me1_CSpeaks_peak_1211	45	.	5.25075	6.79413	4.54008	119
KQ052968.1	4592934	4593125	ML_7022f_Basil_H3K4me1_CSpeaks_peak_1212	22	.	3.82250	3.97256	2.24041	83
KQ052968.1	4593236	4593383	ML_7022f_Basil_H3K4me1_CSpeaks_peak_1213	29	.	4.29858	4.86500	2.97223	96
KQ052968.1	4597192	4597717	ML_7022f_Basil_H3K4me1_CSpeaks_peak_1214	120	.	9.05940	15.91912	12.00595	289
KQ052968.1	4599383	4599864	ML_7022f_Basil_H3K4me1_CSpeaks_peak_1215	37	.	4.77466	5.80719	3.74630	85
KQ052968.1	4606482	4606873	ML_7022f_Basil_H3K4me1_CSpeaks_peak_1216	72	.	6.23192	10.08645	7.22400	303
KQ052968.1	4615656	4615862	ML_7022f_Basil_H3K4me1_CSpeaks_peak_1217	62	.	6.19506	8.87459	6.23910	76
KQ052968.1	4616244	4616393	ML_7022f_Basil_H3K4me1_CSpeaks_peak_1218	53	.	5.72683	7.82170	5.37358	67
KQ052968.1	4616999	4617182	ML_7022f_Basil_H3K4me1_CSpeaks_peak_1219	66	.	5.51593	9.31879	6.62939	80
KQ052968.1	4622952	4623370	ML_7022f_Basil_H3K4me1_CSpeaks_peak_1220	62	.	6.20291	8.88648	6.23910	298
KQ052968.1	4624564	4625004	ML_7022f_Basil_H3K4me1_CSpeaks_peak_1221	53	.	5.72683	7.82170	5.37358	135
KQ052968.1	4625906	4626473	ML_7022f_Basil_H3K4me1_CSpeaks_peak_1222	37	.	4.77466	5.80719	3.74630	194
KQ052968.1	4632663	4632957	ML_7022f_Basil_H3K4me1_CSpeaks_peak_1223	99	.	8.10724	13.46545	9.95486	195
KQ052968.1	4634637	4634891	ML_7022f_Basil_H3K4me1_CSpeaks_peak_1224	31	.	3.89637	5.08049	3.16035	131
KQ052968.1	4635491	4635897	ML_7022f_Basil_H3K4me1_CSpeaks_peak_1225	138	.	9.06001	17.97960	13.83722	203
KQ052968.1	4636291	4636610	ML_7022f_Basil_H3K4me1_CSpeaks_peak_1226	40	.	3.89401	6.17367	4.07068	174
KQ052968.1	4640407	4640555	ML_7022f_Basil_H3K4me1_CSpeaks_peak_1227	37	.	4.22028	5.86499	3.78703	69
KQ052968.1	4641493	4641718	ML_7022f_Basil_H3K4me1_CSpeaks_peak_1228	89	.	7.63115	12.27707	8.98420	99
KQ052968.1	4643942	4644204	ML_7022f_Basil_H3K4me1_CSpeaks_peak_1229	80	.	7.15507	11.11649	8.04399	119
KQ052968.1	4648180	4648331	ML_7022f_Basil_H3K4me1_CSpeaks_peak_1230	41	.	4.25354	6.21412	4.10715	31
KQ052968.1	4650180	4650340	ML_7022f_Basil_H3K4me1_CSpeaks_peak_1231	53	.	5.72683	7.82170	5.37358	78
KQ052968.1	4650675	4650831	ML_7022f_Basil_H3K4me1_CSpeaks_peak_1232	45	.	5.25075	6.79413	4.54008	54
KQ052968.1	4651665	4651913	ML_7022f_Basil_H3K4me1_CSpeaks_peak_1233	80	.	7.15507	11.11649	8.04399	115
KQ052968.1	4654198	4654473	ML_7022f_Basil_H3K4me1_CSpeaks_peak_1234	80	.	7.15507	11.11649	8.04399	96
KQ052968.1	4656899	4657211	ML_7022f_Basil_H3K4me1_CSpeaks_peak_1235	71	.	6.67899	9.98557	7.13146	99
KQ052968.1	4661542	4661805	ML_7022f_Basil_H3K4me1_CSpeaks_peak_1236	25	.	3.57246	4.33257	2.55559	135
KQ052968.1	4662409	4662691	ML_7022f_Basil_H3K4me1_CSpeaks_peak_1237	59	.	5.19202	8.41215	5.90710	91
KQ052968.1	4664323	4664498	ML_7022f_Basil_H3K4me1_CSpeaks_peak_1238	50	.	5.15654	7.30585	5.00266	105
KQ052968.1	4664814	4665673	ML_7022f_Basil_H3K4me1_CSpeaks_peak_1239	96	.	7.54177	13.02611	9.66729	736
KQ052968.1	4670500	4670780	ML_7022f_Basil_H3K4me1_CSpeaks_peak_1240	93	.	7.35558	12.72907	9.39484	140
KQ052968.1	4672000	4672469	ML_7022f_Basil_H3K4me1_CSpeaks_peak_1241	99	.	8.10724	13.46545	9.95486	176
KQ052968.1	4672584	4673370	ML_7022f_Basil_H3K4me1_CSpeaks_peak_1242	120	.	9.05940	15.91912	12.00595	322
KQ052968.1	4674559	4675186	ML_7022f_Basil_H3K4me1_CSpeaks_peak_1243	89	.	7.63115	12.27707	8.98420	498
KQ052968.1	4675818	4676264	ML_7022f_Basil_H3K4me1_CSpeaks_peak_1244	53	.	5.72683	7.82170	5.37358	137
KQ052968.1	4677564	4677757	ML_7022f_Basil_H3K4me1_CSpeaks_peak_1245	53	.	5.72683	7.82170	5.37358	110
KQ052968.1	4678068	4678418	ML_7022f_Basil_H3K4me1_CSpeaks_peak_1246	37	.	4.77466	5.80719	3.74630	93
KQ052968.1	4678811	4679020	ML_7022f_Basil_H3K4me1_CSpeaks_peak_1247	53	.	5.72683	7.82170	5.37358	85
KQ052968.1	4679245	4679497	ML_7022f_Basil_H3K4me1_CSpeaks_peak_1248	62	.	6.20291	8.88648	6.23910	122
KQ052968.1	4681613	4681760	ML_7022f_Basil_H3K4me1_CSpeaks_peak_1249	15	.	3.34642	3.13609	1.54681	119
KQ052968.1	4682452	4682622	ML_7022f_Basil_H3K4me1_CSpeaks_peak_1250	71	.	6.67899	9.98557	7.13146	75
KQ052968.1	4682807	4683175	ML_7022f_Basil_H3K4me1_CSpeaks_peak_1251	89	.	7.63115	12.27707	8.98420	146
KQ052968.1	4683279	4683526	ML_7022f_Basil_H3K4me1_CSpeaks_peak_1252	109	.	8.58332	14.67995	10.96068	133
KQ052968.1	4683843	4684656	ML_7022f_Basil_H3K4me1_CSpeaks_peak_1253	89	.	7.63115	12.27707	8.98420	474
KQ052968.1	4684969	4685161	ML_7022f_Basil_H3K4me1_CSpeaks_peak_1254	45	.	5.25075	6.79413	4.54008	96
KQ052968.1	4685397	4685561	ML_7022f_Basil_H3K4me1_CSpeaks_peak_1255	29	.	4.29858	4.86500	2.97223	58
KQ052968.1	4688150	4688389	ML_7022f_Basil_H3K4me1_CSpeaks_peak_1256	53	.	5.45021	7.74996	5.37358	171
KQ052968.1	4688528	4688718	ML_7022f_Basil_H3K4me1_CSpeaks_peak_1257	66	.	6.26497	9.35185	6.65400	50
KQ052968.1	4688884	4689350	ML_7022f_Basil_H3K4me1_CSpeaks_peak_1258	89	.	7.63115	12.27707	8.98420	344
KQ052968.1	4689606	4689862	ML_7022f_Basil_H3K4me1_CSpeaks_peak_1259	120	.	9.05940	15.91912	12.00595	111
KQ052968.1	4690109	4690434	ML_7022f_Basil_H3K4me1_CSpeaks_peak_1260	53	.	5.72683	7.82170	5.37358	181
KQ052968.1	4692697	4692884	ML_7022f_Basil_H3K4me1_CSpeaks_peak_1261	22	.	3.82250	3.97256	2.24041	121
KQ052968.1	4694451	4694823	ML_7022f_Basil_H3K4me1_CSpeaks_peak_1262	120	.	9.05940	15.91912	12.00595	132
KQ052968.1	4694930	4695624	ML_7022f_Basil_H3K4me1_CSpeaks_peak_1263	142	.	10.01156	18.46628	14.21758	518
KQ052968.1	4696015	4696502	ML_7022f_Basil_H3K4me1_CSpeaks_peak_1264	80	.	7.15507	11.11649	8.04399	337
KQ052968.1	4696684	4696861	ML_7022f_Basil_H3K4me1_CSpeaks_peak_1265	14	.	2.67934	2.95763	1.44121	1
KQ052968.1	4697058	4697272	ML_7022f_Basil_H3K4me1_CSpeaks_peak_1266	71	.	6.67899	9.98557	7.13146	98
KQ052968.1	4697585	4698041	ML_7022f_Basil_H3K4me1_CSpeaks_peak_1267	49	.	4.93219	7.29799	4.99560	170
KQ052968.1	4698478	4698657	ML_7022f_Basil_H3K4me1_CSpeaks_peak_1268	37	.	4.77466	5.80719	3.74630	90
KQ052968.1	4699120	4699313	ML_7022f_Basil_H3K4me1_CSpeaks_peak_1269	62	.	6.20291	8.88648	6.23910	81
KQ052968.1	4700194	4700400	ML_7022f_Basil_H3K4me1_CSpeaks_peak_1270	62	.	6.20291	8.88648	6.23910	66
KQ052968.1	4703162	4703450	ML_7022f_Basil_H3K4me1_CSpeaks_peak_1271	29	.	4.29858	4.86500	2.97223	144
KQ052968.1	4703601	4703855	ML_7022f_Basil_H3K4me1_CSpeaks_peak_1272	37	.	4.77466	5.80719	3.74630	144
KQ052968.1	4712793	4713012	ML_7022f_Basil_H3K4me1_CSpeaks_peak_1273	37	.	4.77466	5.80719	3.74630	58
KQ052968.1	4714711	4715009	ML_7022f_Basil_H3K4me1_CSpeaks_peak_1274	53	.	5.72683	7.82170	5.37358	112
KQ052968.1	4715870	4716066	ML_7022f_Basil_H3K4me1_CSpeaks_peak_1275	62	.	6.20291	8.88648	6.23910	59
KQ052968.1	4718134	4718318	ML_7022f_Basil_H3K4me1_CSpeaks_peak_1276	53	.	5.67874	7.74987	5.37358	81
KQ052968.1	4719786	4720076	ML_7022f_Basil_H3K4me1_CSpeaks_peak_1277	62	.	6.20291	8.88648	6.23910	110
KQ052968.1	4720598	4721060	ML_7022f_Basil_H3K4me1_CSpeaks_peak_1278	122	.	8.94440	16.23185	12.29422	296
KQ052968.1	4724841	4725138	ML_7022f_Basil_H3K4me1_CSpeaks_peak_1279	142	.	10.01156	18.46628	14.21758	168
KQ052968.1	4726164	4726484	ML_7022f_Basil_H3K4me1_CSpeaks_peak_1280	89	.	7.63115	12.27707	8.98420	116
KQ052968.1	4727927	4728143	ML_7022f_Basil_H3K4me1_CSpeaks_peak_1281	78	.	6.70515	10.83039	7.89279	86
KQ052968.1	4731953	4732147	ML_7022f_Basil_H3K4me1_CSpeaks_peak_1282	42	.	4.99272	6.41627	4.28707	103
KQ052968.1	4733235	4734135	ML_7022f_Basil_H3K4me1_CSpeaks_peak_1283	106	.	8.27486	14.19031	10.62140	780
KQ052968.1	4740123	4740462	ML_7022f_Basil_H3K4me1_CSpeaks_peak_1284	29	.	4.29858	4.86500	2.97223	72
KQ052968.1	4740605	4740866	ML_7022f_Basil_H3K4me1_CSpeaks_peak_1285	73	.	5.83984	10.25134	7.36654	141
KQ052968.1	4741275	4742117	ML_7022f_Basil_H3K4me1_CSpeaks_peak_1286	71	.	6.67899	9.98557	7.13146	123
KQ052968.1	4743183	4743331	ML_7022f_Basil_H3K4me1_CSpeaks_peak_1287	45	.	5.25075	6.79413	4.54008	49
KQ052968.1	4744015	4744163	ML_7022f_Basil_H3K4me1_CSpeaks_peak_1288	45	.	5.25075	6.79413	4.54008	54
KQ052968.1	4744422	4744666	ML_7022f_Basil_H3K4me1_CSpeaks_peak_1289	45	.	5.25075	6.79413	4.54008	48
KQ052968.1	4746526	4746676	ML_7022f_Basil_H3K4me1_CSpeaks_peak_1290	45	.	5.25075	6.79413	4.54008	81
KQ052968.1	4748089	4748499	ML_7022f_Basil_H3K4me1_CSpeaks_peak_1291	99	.	8.10724	13.46545	9.95486	169
KQ052968.1	4748899	4749046	ML_7022f_Basil_H3K4me1_CSpeaks_peak_1292	29	.	4.29858	4.86500	2.97223	53
KQ052968.1	4752722	4752869	ML_7022f_Basil_H3K4me1_CSpeaks_peak_1293	29	.	4.29858	4.86500	2.97223	37
KQ052968.1	4753376	4753629	ML_7022f_Basil_H3K4me1_CSpeaks_peak_1294	45	.	5.25075	6.79413	4.54008	188
KQ052968.1	4753878	4754252	ML_7022f_Basil_H3K4me1_CSpeaks_peak_1295	62	.	6.20291	8.88648	6.23910	239
KQ052968.1	4754935	4755656	ML_7022f_Basil_H3K4me1_CSpeaks_peak_1296	109	.	8.58332	14.67995	10.96068	226
KQ052968.1	4756459	4757136	ML_7022f_Basil_H3K4me1_CSpeaks_peak_1297	45	.	4.54419	6.68330	4.52295	613
KQ052968.1	4757552	4757723	ML_7022f_Basil_H3K4me1_CSpeaks_peak_1298	37	.	4.77466	5.80719	3.74630	104
KQ052968.1	4757889	4758242	ML_7022f_Basil_H3K4me1_CSpeaks_peak_1299	118	.	8.27318	15.64679	11.85296	134
KQ052968.1	4760611	4761080	ML_7022f_Basil_H3K4me1_CSpeaks_peak_1300	122	.	8.94440	16.23185	12.29422	333
KQ052968.1	4766696	4766843	ML_7022f_Basil_H3K4me1_CSpeaks_peak_1301	39	.	4.76434	6.08326	3.98711	22
KQ052968.1	4768024	4768303	ML_7022f_Basil_H3K4me1_CSpeaks_peak_1302	45	.	4.54419	6.68330	4.52295	88
KQ052968.1	4771491	4771684	ML_7022f_Basil_H3K4me1_CSpeaks_peak_1303	37	.	4.77466	5.80719	3.74630	70
KQ052968.1	4773113	4773357	ML_7022f_Basil_H3K4me1_CSpeaks_peak_1304	45	.	4.54419	6.68330	4.52295	71
KQ052968.1	4773642	4773912	ML_7022f_Basil_H3K4me1_CSpeaks_peak_1305	45	.	5.25075	6.79413	4.54008	71
KQ052968.1	4775022	4775558	ML_7022f_Basil_H3K4me1_CSpeaks_peak_1306	71	.	6.67899	9.98557	7.13146	419
KQ052968.1	4778319	4778694	ML_7022f_Basil_H3K4me1_CSpeaks_peak_1307	71	.	6.67899	9.98557	7.13146	95
KQ052968.1	4778933	4779114	ML_7022f_Basil_H3K4me1_CSpeaks_peak_1308	29	.	4.29858	4.86500	2.97223	97
KQ052968.1	4779278	4779432	ML_7022f_Basil_H3K4me1_CSpeaks_peak_1309	53	.	5.72683	7.82170	5.37358	78
KQ052968.1	4780380	4780898	ML_7022f_Basil_H3K4me1_CSpeaks_peak_1310	71	.	6.67899	9.98557	7.13146	303
KQ052968.1	4784190	4784755	ML_7022f_Basil_H3K4me1_CSpeaks_peak_1311	80	.	7.09499	11.02334	8.04399	371
KQ052968.1	4785893	4786066	ML_7022f_Basil_H3K4me1_CSpeaks_peak_1312	53	.	5.63847	7.68979	5.34707	81
KQ052968.1	4786742	4786897	ML_7022f_Basil_H3K4me1_CSpeaks_peak_1313	45	.	4.54419	6.68330	4.52295	35
KQ052968.1	4787882	4788049	ML_7022f_Basil_H3K4me1_CSpeaks_peak_1314	45	.	5.25075	6.79413	4.54008	95
KQ052968.1	4789626	4790215	ML_7022f_Basil_H3K4me1_CSpeaks_peak_1315	71	.	6.67899	9.98557	7.13146	101
KQ052968.1	4790340	4790487	ML_7022f_Basil_H3K4me1_CSpeaks_peak_1316	37	.	4.77466	5.80719	3.74630	50
KQ052968.1	4790693	4790840	ML_7022f_Basil_H3K4me1_CSpeaks_peak_1317	45	.	5.25075	6.79413	4.54008	92
KQ052968.1	4791459	4791748	ML_7022f_Basil_H3K4me1_CSpeaks_peak_1318	62	.	6.20291	8.88648	6.23910	152
KQ052968.1	4791846	4792105	ML_7022f_Basil_H3K4me1_CSpeaks_peak_1319	53	.	5.72683	7.82170	5.37358	134
KQ052968.1	4793635	4793828	ML_7022f_Basil_H3K4me1_CSpeaks_peak_1320	53	.	5.72683	7.82170	5.37358	134
KQ052968.1	4796249	4796554	ML_7022f_Basil_H3K4me1_CSpeaks_peak_1321	45	.	5.25075	6.79413	4.54008	81
KQ052968.1	4797536	4797726	ML_7022f_Basil_H3K4me1_CSpeaks_peak_1322	71	.	6.67899	9.98557	7.13146	106
KQ052968.1	4798204	4798441	ML_7022f_Basil_H3K4me1_CSpeaks_peak_1323	153	.	10.48765	19.77202	15.38445	119
KQ052968.1	4801621	4801824	ML_7022f_Basil_H3K4me1_CSpeaks_peak_1324	16	.	2.36397	3.29320	1.69357	136
KQ052968.1	4804783	4805270	ML_7022f_Basil_H3K4me1_CSpeaks_peak_1325	63	.	6.06027	9.03903	6.38138	105
KQ052968.1	4808925	4809232	ML_7022f_Basil_H3K4me1_CSpeaks_peak_1326	53	.	5.45021	7.74996	5.37358	190
KQ052968.1	4809612	4809930	ML_7022f_Basil_H3K4me1_CSpeaks_peak_1327	71	.	6.40850	9.96164	7.13146	127
KQ052968.1	4816413	4816823	ML_7022f_Basil_H3K4me1_CSpeaks_peak_1328	38	.	3.50391	5.94583	3.86019	251
KQ052968.1	4817175	4817681	ML_7022f_Basil_H3K4me1_CSpeaks_peak_1329	109	.	8.58332	14.67995	10.96068	369
KQ052968.1	4819033	4819193	ML_7022f_Basil_H3K4me1_CSpeaks_peak_1330	54	.	5.52008	7.85539	5.40508	94
KQ052968.1	4820243	4820420	ML_7022f_Basil_H3K4me1_CSpeaks_peak_1331	49	.	5.30022	7.18664	4.90060	64
KQ052968.1	4821792	4821964	ML_7022f_Basil_H3K4me1_CSpeaks_peak_1332	45	.	5.03190	6.78833	4.54008	62
KQ052968.1	4824020	4824197	ML_7022f_Basil_H3K4me1_CSpeaks_peak_1333	88	.	5.67975	11.96493	8.81489	102
KQ052968.1	4824412	4825572	ML_7022f_Basil_H3K4me1_CSpeaks_peak_1334	120	.	9.04794	15.90079	12.00595	710
KQ052968.1	4825762	4826038	ML_7022f_Basil_H3K4me1_CSpeaks_peak_1335	75	.	6.71154	10.43017	7.52690	146
KQ052968.1	4831313	4831633	ML_7022f_Basil_H3K4me1_CSpeaks_peak_1336	34	.	4.47869	5.38316	3.43270	258
KQ052968.1	4831845	4832354	ML_7022f_Basil_H3K4me1_CSpeaks_peak_1337	80	.	7.15507	11.11649	8.04399	193
KQ052968.1	4833675	4833921	ML_7022f_Basil_H3K4me1_CSpeaks_peak_1338	53	.	5.72683	7.82170	5.37358	111
KQ052968.1	4835337	4835756	ML_7022f_Basil_H3K4me1_CSpeaks_peak_1339	31	.	3.89637	5.08049	3.16035	256
KQ052968.1	4836039	4836301	ML_7022f_Basil_H3K4me1_CSpeaks_peak_1340	62	.	6.20291	8.88648	6.23910	203
KQ052968.1	4836605	4836929	ML_7022f_Basil_H3K4me1_CSpeaks_peak_1341	29	.	4.29858	4.86500	2.97223	53
KQ052968.1	4837233	4837441	ML_7022f_Basil_H3K4me1_CSpeaks_peak_1342	45	.	5.25075	6.79413	4.54008	47
KQ052968.1	4838210	4838647	ML_7022f_Basil_H3K4me1_CSpeaks_peak_1343	35	.	3.65108	5.46828	3.50698	194
KQ052968.1	4838819	4838985	ML_7022f_Basil_H3K4me1_CSpeaks_peak_1344	29	.	4.29858	4.86500	2.97223	132
KQ052968.1	4839173	4839394	ML_7022f_Basil_H3K4me1_CSpeaks_peak_1345	45	.	5.25075	6.79413	4.54008	91
KQ052968.1	4839718	4839901	ML_7022f_Basil_H3K4me1_CSpeaks_peak_1346	53	.	5.72683	7.82170	5.37358	133
KQ052968.1	4840077	4840251	ML_7022f_Basil_H3K4me1_CSpeaks_peak_1347	22	.	3.82250	3.97256	2.24041	39
KQ052968.1	4840426	4841295	ML_7022f_Basil_H3K4me1_CSpeaks_peak_1348	130	.	9.53548	17.18162	13.09169	735
KQ052968.1	4842410	4842625	ML_7022f_Basil_H3K4me1_CSpeaks_peak_1349	45	.	5.25075	6.79413	4.54008	73
KQ052968.1	4843222	4843689	ML_7022f_Basil_H3K4me1_CSpeaks_peak_1350	31	.	3.89637	5.08049	3.16035	181
KQ052968.1	4845219	4845381	ML_7022f_Basil_H3K4me1_CSpeaks_peak_1351	53	.	5.72683	7.82170	5.37358	120
KQ052968.1	4845736	4847024	ML_7022f_Basil_H3K4me1_CSpeaks_peak_1352	109	.	8.58332	14.67995	10.96068	994
KQ052968.1	4847304	4847481	ML_7022f_Basil_H3K4me1_CSpeaks_peak_1353	62	.	6.20291	8.88648	6.23910	145
KQ052968.1	4847663	4848144	ML_7022f_Basil_H3K4me1_CSpeaks_peak_1354	81	.	6.16376	11.20838	8.12380	334
KQ052968.1	4848596	4849662	ML_7022f_Basil_H3K4me1_CSpeaks_peak_1355	80	.	7.15507	11.11649	8.04399	119
KQ052968.1	4851114	4851266	ML_7022f_Basil_H3K4me1_CSpeaks_peak_1356	80	.	7.15507	11.11649	8.04399	114
KQ052968.1	4851836	4851983	ML_7022f_Basil_H3K4me1_CSpeaks_peak_1357	25	.	3.57246	4.33257	2.55559	22
KQ052968.1	4852260	4852518	ML_7022f_Basil_H3K4me1_CSpeaks_peak_1358	37	.	4.77466	5.80719	3.74630	58
KQ052968.1	4856148	4856933	ML_7022f_Basil_H3K4me1_CSpeaks_peak_1359	80	.	7.15507	11.11649	8.04399	233
KQ052968.1	4858451	4858827	ML_7022f_Basil_H3K4me1_CSpeaks_peak_1360	45	.	5.25075	6.79413	4.54008	260
KQ052968.1	4858995	4859553	ML_7022f_Basil_H3K4me1_CSpeaks_peak_1361	89	.	7.63115	12.27707	8.98420	280
KQ052968.1	4860903	4861177	ML_7022f_Basil_H3K4me1_CSpeaks_peak_1362	99	.	8.10724	13.46545	9.95486	136
KQ052968.1	4861437	4861690	ML_7022f_Basil_H3K4me1_CSpeaks_peak_1363	109	.	8.58332	14.67995	10.96068	137
KQ052968.1	4861928	4862075	ML_7022f_Basil_H3K4me1_CSpeaks_peak_1364	37	.	4.77466	5.80719	3.74630	18
KQ052968.1	4869756	4869945	ML_7022f_Basil_H3K4me1_CSpeaks_peak_1365	45	.	5.25075	6.79413	4.54008	54
KQ052968.1	4872997	4873794	ML_7022f_Basil_H3K4me1_CSpeaks_peak_1366	62	.	6.20291	8.88648	6.23910	16
KQ052968.1	4874754	4874944	ML_7022f_Basil_H3K4me1_CSpeaks_peak_1367	71	.	6.67899	9.98557	7.13146	118
KQ052968.1	4875487	4875734	ML_7022f_Basil_H3K4me1_CSpeaks_peak_1368	71	.	6.67899	9.98557	7.13146	115
KQ052968.1	4876302	4876449	ML_7022f_Basil_H3K4me1_CSpeaks_peak_1369	37	.	4.77466	5.80719	3.74630	96
KQ052968.1	4876716	4876863	ML_7022f_Basil_H3K4me1_CSpeaks_peak_1370	22	.	3.82250	3.97256	2.24041	81
KQ052968.1	4877914	4878063	ML_7022f_Basil_H3K4me1_CSpeaks_peak_1371	22	.	3.82250	3.97256	2.24041	26
KQ052968.1	4881289	4881690	ML_7022f_Basil_H3K4me1_CSpeaks_peak_1372	35	.	3.65108	5.46828	3.50698	275
KQ052968.1	4881874	4882158	ML_7022f_Basil_H3K4me1_CSpeaks_peak_1373	30	.	4.19528	4.97954	3.07376	153
KQ052968.1	4883664	4883883	ML_7022f_Basil_H3K4me1_CSpeaks_peak_1374	56	.	5.66532	8.07443	5.60846	134
KQ052968.1	4903332	4903557	ML_7022f_Basil_H3K4me1_CSpeaks_peak_1375	19	.	2.92228	3.53412	1.91044	94
KQ052968.1	4903741	4903889	ML_7022f_Basil_H3K4me1_CSpeaks_peak_1376	34	.	4.47869	5.38316	3.43270	80
KQ052968.1	4904763	4904939	ML_7022f_Basil_H3K4me1_CSpeaks_peak_1377	53	.	5.72683	7.82170	5.37358	60
KQ052968.1	4906543	4906728	ML_7022f_Basil_H3K4me1_CSpeaks_peak_1378	80	.	7.15507	11.11649	8.04399	84
KQ052968.1	4906841	4906988	ML_7022f_Basil_H3K4me1_CSpeaks_peak_1379	53	.	5.72683	7.82170	5.37358	25
KQ052968.1	4908038	4908616	ML_7022f_Basil_H3K4me1_CSpeaks_peak_1380	120	.	9.04794	15.90079	12.00595	326
KQ052968.1	4908935	4910095	ML_7022f_Basil_H3K4me1_CSpeaks_peak_1381	53	.	5.72683	7.82170	5.37358	434
KQ052968.1	4914919	4915083	ML_7022f_Basil_H3K4me1_CSpeaks_peak_1382	71	.	6.67899	9.98557	7.13146	28
KQ052968.1	4915236	4915542	ML_7022f_Basil_H3K4me1_CSpeaks_peak_1383	29	.	4.26248	4.81438	2.97223	66
KQ052968.1	4918505	4918765	ML_7022f_Basil_H3K4me1_CSpeaks_peak_1384	53	.	5.72683	7.82170	5.37358	118
KQ052968.1	4921511	4921908	ML_7022f_Basil_H3K4me1_CSpeaks_peak_1385	62	.	6.20291	8.88648	6.23910	269
KQ052968.1	4922685	4923018	ML_7022f_Basil_H3K4me1_CSpeaks_peak_1386	120	.	9.05940	15.91912	12.00595	128
KQ052968.1	4923190	4923515	ML_7022f_Basil_H3K4me1_CSpeaks_peak_1387	109	.	8.58332	14.67995	10.96068	88
KQ052968.1	4923865	4924114	ML_7022f_Basil_H3K4me1_CSpeaks_peak_1388	80	.	7.15507	11.11649	8.04399	73
KQ052968.1	4925196	4925392	ML_7022f_Basil_H3K4me1_CSpeaks_peak_1389	34	.	4.47869	5.38316	3.43270	128
KQ052968.1	4925605	4926071	ML_7022f_Basil_H3K4me1_CSpeaks_peak_1390	71	.	6.67899	9.98557	7.13146	104
KQ052968.1	4926440	4926845	ML_7022f_Basil_H3K4me1_CSpeaks_peak_1391	89	.	7.63115	12.27707	8.98420	297
KQ052968.1	4927228	4927485	ML_7022f_Basil_H3K4me1_CSpeaks_peak_1392	45	.	5.25075	6.79413	4.54008	75
KQ052968.1	4927664	4927811	ML_7022f_Basil_H3K4me1_CSpeaks_peak_1393	37	.	4.77466	5.80719	3.74630	79
KQ052968.1	4928573	4928872	ML_7022f_Basil_H3K4me1_CSpeaks_peak_1394	53	.	5.72683	7.82170	5.37358	91
KQ052968.1	4930679	4930862	ML_7022f_Basil_H3K4me1_CSpeaks_peak_1395	37	.	4.77466	5.80719	3.74630	60
KQ052968.1	4935799	4936018	ML_7022f_Basil_H3K4me1_CSpeaks_peak_1396	78	.	6.70515	10.83039	7.89279	107
KQ052968.1	4941473	4941664	ML_7022f_Basil_H3K4me1_CSpeaks_peak_1397	84	.	7.15811	11.53812	8.42163	90
KQ052968.1	4944636	4944808	ML_7022f_Basil_H3K4me1_CSpeaks_peak_1398	71	.	6.67899	9.98557	7.13146	78
KQ052968.1	4946243	4946534	ML_7022f_Basil_H3K4me1_CSpeaks_peak_1399	29	.	4.29858	4.86500	2.97223	252
KQ052968.1	4946812	4947143	ML_7022f_Basil_H3K4me1_CSpeaks_peak_1400	62	.	6.20291	8.88648	6.23910	195
KQ052968.1	4947661	4947849	ML_7022f_Basil_H3K4me1_CSpeaks_peak_1401	62	.	6.20291	8.88648	6.23910	46
KQ052968.1	4951064	4951624	ML_7022f_Basil_H3K4me1_CSpeaks_peak_1402	45	.	5.25075	6.79413	4.54008	264
KQ052968.1	4953502	4953654	ML_7022f_Basil_H3K4me1_CSpeaks_peak_1403	45	.	5.25075	6.79413	4.54008	64
KQ052968.1	4955036	4955205	ML_7022f_Basil_H3K4me1_CSpeaks_peak_1404	53	.	5.72683	7.82170	5.37358	45
KQ052968.1	4955820	4956072	ML_7022f_Basil_H3K4me1_CSpeaks_peak_1405	62	.	6.20291	8.88648	6.23910	143
KQ052968.1	4958617	4958816	ML_7022f_Basil_H3K4me1_CSpeaks_peak_1406	37	.	4.77466	5.80719	3.74630	114
KQ052968.1	4966523	4966704	ML_7022f_Basil_H3K4me1_CSpeaks_peak_1407	71	.	6.62290	9.89954	7.13146	76
KQ052968.1	4972192	4972358	ML_7022f_Basil_H3K4me1_CSpeaks_peak_1408	57	.	5.09354	8.24934	5.76670	88
KQ052968.1	4972468	4972816	ML_7022f_Basil_H3K4me1_CSpeaks_peak_1409	33	.	3.08188	5.26630	3.32948	275
KQ052968.1	4972931	4973150	ML_7022f_Basil_H3K4me1_CSpeaks_peak_1410	13	.	2.05459	2.79744	1.30820	173
KQ052968.1	4974192	4974545	ML_7022f_Basil_H3K4me1_CSpeaks_peak_1411	56	.	5.48661	8.15948	5.68835	42
KQ052968.1	4987240	4987560	ML_7022f_Basil_H3K4me1_CSpeaks_peak_1412	105	.	7.91003	14.08126	10.52484	124
KQ052968.1	4994642	4995168	ML_7022f_Basil_H3K4me1_CSpeaks_peak_1413	98	.	6.81158	13.19086	9.81500	95
KQ052968.1	4998662	4999272	ML_7022f_Basil_H3K4me1_CSpeaks_peak_1414	80	.	7.15507	11.11649	8.04399	134
KQ052968.1	5001767	5002264	ML_7022f_Basil_H3K4me1_CSpeaks_peak_1415	109	.	8.58332	14.67995	10.96068	371
KQ052968.1	5014585	5014844	ML_7022f_Basil_H3K4me1_CSpeaks_peak_1416	49	.	5.12585	7.25931	4.96594	137
KQ052968.1	5023768	5024035	ML_7022f_Basil_H3K4me1_CSpeaks_peak_1417	64	.	5.41131	9.14367	6.47780	142
KQ052968.1	5026754	5026946	ML_7022f_Basil_H3K4me1_CSpeaks_peak_1418	45	.	5.03190	6.78833	4.54008	116
KQ052968.1	5027661	5027908	ML_7022f_Basil_H3K4me1_CSpeaks_peak_1419	45	.	5.06395	6.83591	4.57743	123
KQ052968.1	5028562	5028860	ML_7022f_Basil_H3K4me1_CSpeaks_peak_1420	78	.	6.66298	10.76437	7.83531	105
KQ052968.1	5029116	5029294	ML_7022f_Basil_H3K4me1_CSpeaks_peak_1421	99	.	7.73763	13.33774	9.95331	121
KQ052968.1	5029603	5029786	ML_7022f_Basil_H3K4me1_CSpeaks_peak_1422	53	.	5.72683	7.82170	5.37358	117
KQ052968.1	5029914	5030259	ML_7022f_Basil_H3K4me1_CSpeaks_peak_1423	71	.	6.67899	9.98557	7.13146	92
KQ052968.1	5030417	5030800	ML_7022f_Basil_H3K4me1_CSpeaks_peak_1424	80	.	7.15507	11.11649	8.04399	267
KQ052968.1	5031283	5031514	ML_7022f_Basil_H3K4me1_CSpeaks_peak_1425	120	.	9.05940	15.91912	12.00595	140
KQ052968.1	5031927	5032124	ML_7022f_Basil_H3K4me1_CSpeaks_peak_1426	45	.	5.25075	6.79413	4.54008	59
KQ052968.1	5032585	5033452	ML_7022f_Basil_H3K4me1_CSpeaks_peak_1427	89	.	7.63115	12.27707	8.98420	636
KQ052968.1	5033701	5034495	ML_7022f_Basil_H3K4me1_CSpeaks_peak_1428	99	.	8.10724	13.46545	9.95486	387
KQ052968.1	5035013	5035186	ML_7022f_Basil_H3K4me1_CSpeaks_peak_1429	45	.	5.25075	6.79413	4.54008	68
KQ052968.1	5035587	5035970	ML_7022f_Basil_H3K4me1_CSpeaks_peak_1430	89	.	7.63115	12.27707	8.98420	202
KQ052968.1	5036234	5036488	ML_7022f_Basil_H3K4me1_CSpeaks_peak_1431	80	.	7.15507	11.11649	8.04399	118
KQ052968.1	5040168	5040687	ML_7022f_Basil_H3K4me1_CSpeaks_peak_1432	45	.	5.25075	6.79413	4.54008	379
KQ052968.1	5040885	5041305	ML_7022f_Basil_H3K4me1_CSpeaks_peak_1433	71	.	6.67899	9.98557	7.13146	170
KQ052968.1	5042985	5043138	ML_7022f_Basil_H3K4me1_CSpeaks_peak_1434	31	.	3.89637	5.08049	3.16035	117
KQ052968.1	5043957	5044111	ML_7022f_Basil_H3K4me1_CSpeaks_peak_1435	37	.	4.77466	5.80719	3.74630	12
KQ052968.1	5044227	5044447	ML_7022f_Basil_H3K4me1_CSpeaks_peak_1436	57	.	5.09354	8.24934	5.76670	146
KQ052968.1	5044604	5044944	ML_7022f_Basil_H3K4me1_CSpeaks_peak_1437	59	.	4.62282	8.44714	5.93702	59
KQ052968.1	5047327	5047487	ML_7022f_Basil_H3K4me1_CSpeaks_peak_1438	37	.	4.77466	5.80719	3.74630	133
KQ052968.1	5047688	5048823	ML_7022f_Basil_H3K4me1_CSpeaks_peak_1439	62	.	6.20291	8.88648	6.23910	473
KQ052968.1	5049244	5049637	ML_7022f_Basil_H3K4me1_CSpeaks_peak_1440	109	.	8.58332	14.67995	10.96068	263
KQ052968.1	5050184	5051285	ML_7022f_Basil_H3K4me1_CSpeaks_peak_1441	73	.	5.83984	10.25134	7.36654	146
KQ052968.1	5051548	5051850	ML_7022f_Basil_H3K4me1_CSpeaks_peak_1442	115	.	8.37839	15.32041	11.54720	145
KQ052968.1	5053085	5053515	ML_7022f_Basil_H3K4me1_CSpeaks_peak_1443	109	.	8.51124	14.56545	10.96068	142
KQ052968.1	5054700	5055418	ML_7022f_Basil_H3K4me1_CSpeaks_peak_1444	70	.	6.57594	9.82756	7.08849	125
KQ052968.1	5055515	5055717	ML_7022f_Basil_H3K4me1_CSpeaks_peak_1445	73	.	6.30610	10.20355	7.32894	102
KQ052968.1	5057188	5057344	ML_7022f_Basil_H3K4me1_CSpeaks_peak_1446	63	.	6.06027	9.03903	6.38138	113
KQ052968.1	5058969	5059576	ML_7022f_Basil_H3K4me1_CSpeaks_peak_1447	53	.	5.20924	7.73048	5.37358	137
KQ052968.1	5059748	5060089	ML_7022f_Basil_H3K4me1_CSpeaks_peak_1448	46	.	4.92085	6.94758	4.67875	80
KQ052968.1	5066505	5066657	ML_7022f_Basil_H3K4me1_CSpeaks_peak_1449	61	.	5.83162	8.68927	6.15736	76
KQ052968.1	5070200	5070435	ML_7022f_Basil_H3K4me1_CSpeaks_peak_1450	53	.	5.72683	7.82170	5.37358	132
KQ052968.1	5070615	5071210	ML_7022f_Basil_H3K4me1_CSpeaks_peak_1451	62	.	6.20291	8.88648	6.23910	65
KQ052968.1	5071663	5071810	ML_7022f_Basil_H3K4me1_CSpeaks_peak_1452	29	.	4.29858	4.86500	2.97223	68
KQ052968.1	5078207	5078491	ML_7022f_Basil_H3K4me1_CSpeaks_peak_1453	99	.	8.10724	13.46545	9.95486	140
KQ052968.1	5079416	5079725	ML_7022f_Basil_H3K4me1_CSpeaks_peak_1454	99	.	8.10724	13.46545	9.95486	164
KQ052968.1	5080459	5080838	ML_7022f_Basil_H3K4me1_CSpeaks_peak_1455	109	.	8.58332	14.67995	10.96068	250
KQ052968.1	5082705	5083140	ML_7022f_Basil_H3K4me1_CSpeaks_peak_1456	71	.	6.67899	9.98557	7.13146	131
KQ052968.1	5085143	5085352	ML_7022f_Basil_H3K4me1_CSpeaks_peak_1457	53	.	5.72683	7.82170	5.37358	112
KQ052968.1	5086398	5086858	ML_7022f_Basil_H3K4me1_CSpeaks_peak_1458	46	.	4.13695	6.90630	4.64015	126
KQ052968.1	5086968	5087363	ML_7022f_Basil_H3K4me1_CSpeaks_peak_1459	29	.	4.29858	4.86500	2.97223	97
KQ052968.1	5103510	5103706	ML_7022f_Basil_H3K4me1_CSpeaks_peak_1460	29	.	3.46005	4.88212	2.98745	69
KQ052968.1	5113242	5113714	ML_7022f_Basil_H3K4me1_CSpeaks_peak_1461	13	.	1.94604	2.79908	1.30981	1
KQ052968.1	5153420	5153612	ML_7022f_Basil_H3K4me1_CSpeaks_peak_1462	31	.	4.27646	5.09503	3.17356	58
KQ052968.1	5153793	5154087	ML_7022f_Basil_H3K4me1_CSpeaks_peak_1463	43	.	5.02715	6.46656	4.33209	42
KQ052968.1	5184910	5185233	ML_7022f_Basil_H3K4me1_CSpeaks_peak_1464	78	.	6.39504	10.75592	7.82838	105
KQ052968.1	5196707	5197397	ML_7022f_Basil_H3K4me1_CSpeaks_peak_1465	62	.	6.20291	8.88648	6.23910	124
KQ052968.1	5198022	5198375	ML_7022f_Basil_H3K4me1_CSpeaks_peak_1466	37	.	4.77466	5.80719	3.74630	326
KQ052968.1	5200020	5200303	ML_7022f_Basil_H3K4me1_CSpeaks_peak_1467	62	.	6.15082	8.80755	6.23910	71
KQ052968.1	5202347	5202558	ML_7022f_Basil_H3K4me1_CSpeaks_peak_1468	23	.	3.77697	4.13977	2.39060	77
KQ052968.1	5249930	5250077	ML_7022f_Basil_H3K4me1_CSpeaks_peak_1469	42	.	4.99272	6.41627	4.28707	69
KQ052968.1	5250650	5250889	ML_7022f_Basil_H3K4me1_CSpeaks_peak_1470	32	.	4.36085	5.21517	3.28241	96
KQ052968.1	5313255	5314543	ML_7022f_Basil_H3K4me1_CSpeaks_peak_1471	40	.	3.89401	6.17367	4.07068	684
KQ052968.1	5315611	5315776	ML_7022f_Basil_H3K4me1_CSpeaks_peak_1472	37	.	4.77466	5.80719	3.74630	89
KQ052968.1	5316100	5316279	ML_7022f_Basil_H3K4me1_CSpeaks_peak_1473	71	.	6.67899	9.98557	7.13146	62
KQ052968.1	5316964	5317614	ML_7022f_Basil_H3K4me1_CSpeaks_peak_1474	109	.	8.58332	14.67995	10.96068	146
KQ052968.1	5317715	5318562	ML_7022f_Basil_H3K4me1_CSpeaks_peak_1475	53	.	5.72683	7.82170	5.37358	741
KQ052968.1	5319792	5320772	ML_7022f_Basil_H3K4me1_CSpeaks_peak_1476	80	.	7.15507	11.11649	8.04399	367
KQ052968.1	5322072	5322650	ML_7022f_Basil_H3K4me1_CSpeaks_peak_1477	52	.	4.86811	7.53305	5.20476	347
KQ052968.1	5323672	5324071	ML_7022f_Basil_H3K4me1_CSpeaks_peak_1478	70	.	6.57594	9.82756	7.08849	256
KQ052968.1	5324915	5325133	ML_7022f_Basil_H3K4me1_CSpeaks_peak_1479	71	.	6.67899	9.98557	7.13146	120
KQ052968.1	5325575	5325722	ML_7022f_Basil_H3K4me1_CSpeaks_peak_1480	37	.	4.77466	5.80719	3.74630	110
KQ052968.1	5326072	5326361	ML_7022f_Basil_H3K4me1_CSpeaks_peak_1481	14	.	2.92463	2.95990	1.44121	185
KQ052968.1	5329825	5330086	ML_7022f_Basil_H3K4me1_CSpeaks_peak_1482	62	.	6.20291	8.88648	6.23910	114
KQ052968.1	5330762	5331397	ML_7022f_Basil_H3K4me1_CSpeaks_peak_1483	37	.	4.22028	5.86499	3.78703	134
KQ052968.1	5366046	5366309	ML_7022f_Basil_H3K4me1_CSpeaks_peak_1484	37	.	4.77466	5.80719	3.74630	123
KQ052968.1	5368938	5369085	ML_7022f_Basil_H3K4me1_CSpeaks_peak_1485	45	.	5.20665	6.72938	4.54008	103
KQ052968.1	5371550	5371914	ML_7022f_Basil_H3K4me1_CSpeaks_peak_1486	41	.	3.95331	6.28117	4.16804	136
KQ052968.1	5373632	5373908	ML_7022f_Basil_H3K4me1_CSpeaks_peak_1487	59	.	5.19202	8.41215	5.90710	87
KQ052968.1	5375798	5375945	ML_7022f_Basil_H3K4me1_CSpeaks_peak_1488	34	.	4.31335	5.42604	3.47251	100
KQ052968.1	5382693	5382840	ML_7022f_Basil_H3K4me1_CSpeaks_peak_1489	45	.	5.25075	6.79413	4.54008	72
KQ052968.1	5383565	5383717	ML_7022f_Basil_H3K4me1_CSpeaks_peak_1490	37	.	4.77466	5.80719	3.74630	19
KQ052968.1	5383948	5384429	ML_7022f_Basil_H3K4me1_CSpeaks_peak_1491	99	.	8.10724	13.46545	9.95486	226
KQ052968.1	5385760	5386067	ML_7022f_Basil_H3K4me1_CSpeaks_peak_1492	37	.	4.77466	5.80719	3.74630	77
KQ052968.1	5386241	5386986	ML_7022f_Basil_H3K4me1_CSpeaks_peak_1493	71	.	6.67899	9.98557	7.13146	123
KQ052968.1	5387367	5387678	ML_7022f_Basil_H3K4me1_CSpeaks_peak_1494	37	.	4.77466	5.80719	3.74630	244
KQ052968.1	5388108	5388329	ML_7022f_Basil_H3K4me1_CSpeaks_peak_1495	53	.	5.72683	7.82170	5.37358	92
KQ052968.1	5389159	5389775	ML_7022f_Basil_H3K4me1_CSpeaks_peak_1496	37	.	4.22028	5.86499	3.78703	142
KQ052968.1	5389935	5390120	ML_7022f_Basil_H3K4me1_CSpeaks_peak_1497	74	.	6.66651	10.36057	7.46794	117
KQ052968.1	5391321	5391510	ML_7022f_Basil_H3K4me1_CSpeaks_peak_1498	62	.	6.19506	8.87459	6.23910	66
KQ052968.1	5392328	5392538	ML_7022f_Basil_H3K4me1_CSpeaks_peak_1499	52	.	5.59877	7.63060	5.29448	128
KQ052968.1	5393273	5393457	ML_7022f_Basil_H3K4me1_CSpeaks_peak_1500	31	.	3.89637	5.08049	3.16035	52
KQ052968.1	5393615	5393831	ML_7022f_Basil_H3K4me1_CSpeaks_peak_1501	88	.	7.16882	11.98687	8.83366	106
KQ052968.1	5394202	5394406	ML_7022f_Basil_H3K4me1_CSpeaks_peak_1502	27	.	3.12392	4.50341	2.70827	74
KQ052968.1	5395343	5395598	ML_7022f_Basil_H3K4me1_CSpeaks_peak_1503	47	.	5.19631	7.03239	4.75732	159
KQ052968.1	5395832	5396183	ML_7022f_Basil_H3K4me1_CSpeaks_peak_1504	52	.	5.34867	7.59662	5.26273	293
KQ052968.1	5412343	5412569	ML_7022f_Basil_H3K4me1_CSpeaks_peak_1505	61	.	5.61208	8.72118	6.18803	83
KQ052968.1	5412669	5413058	ML_7022f_Basil_H3K4me1_CSpeaks_peak_1506	66	.	5.51593	9.31879	6.62939	276
KQ052968.1	5414841	5415219	ML_7022f_Basil_H3K4me1_CSpeaks_peak_1507	48	.	5.23049	7.08313	4.80449	242
KQ052968.1	5415470	5415883	ML_7022f_Basil_H3K4me1_CSpeaks_peak_1508	80	.	7.15507	11.11649	8.04399	238
KQ052968.1	5416618	5417047	ML_7022f_Basil_H3K4me1_CSpeaks_peak_1509	45	.	4.54419	6.68330	4.52295	106
KQ052968.1	5417522	5418223	ML_7022f_Basil_H3K4me1_CSpeaks_peak_1510	57	.	5.74084	8.18832	5.71514	555
KQ052968.1	5418530	5418703	ML_7022f_Basil_H3K4me1_CSpeaks_peak_1511	55	.	4.72929	7.97330	5.51418	54
KQ052968.1	5418929	5419076	ML_7022f_Basil_H3K4me1_CSpeaks_peak_1512	18	.	2.86007	3.43136	1.81834	4
KQ052968.1	5419584	5420035	ML_7022f_Basil_H3K4me1_CSpeaks_peak_1513	111	.	8.38454	14.84111	11.11353	221
KQ052968.1	5420606	5420925	ML_7022f_Basil_H3K4me1_CSpeaks_peak_1514	19	.	2.96678	3.60729	1.97431	243
KQ052968.1	5421884	5422666	ML_7022f_Basil_H3K4me1_CSpeaks_peak_1515	86	.	7.03443	11.77445	8.64078	637
KQ052968.1	5425021	5425240	ML_7022f_Basil_H3K4me1_CSpeaks_peak_1516	76	.	6.53962	10.57093	7.65728	130
KQ052968.1	5425998	5426432	ML_7022f_Basil_H3K4me1_CSpeaks_peak_1517	52	.	4.86811	7.53305	5.20476	295
KQ052968.1	5429042	5429191	ML_7022f_Basil_H3K4me1_CSpeaks_peak_1518	40	.	3.89401	6.17367	4.07068	136
KQ052968.1	5431291	5431617	ML_7022f_Basil_H3K4me1_CSpeaks_peak_1519	58	.	5.39861	8.38413	5.88712	279
KQ052968.1	5431785	5432049	ML_7022f_Basil_H3K4me1_CSpeaks_peak_1520	89	.	6.76197	12.21272	8.98420	138
KQ052968.1	5434370	5434757	ML_7022f_Basil_H3K4me1_CSpeaks_peak_1521	61	.	5.32387	8.62876	6.10508	213
KQ052968.1	5435523	5435825	ML_7022f_Basil_H3K4me1_CSpeaks_peak_1522	27	.	3.68168	4.49571	2.70083	275
KQ052968.1	5436575	5437133	ML_7022f_Basil_H3K4me1_CSpeaks_peak_1523	59	.	5.19202	8.41215	5.90710	129
KQ052968.1	5440533	5440764	ML_7022f_Basil_H3K4me1_CSpeaks_peak_1524	17	.	3.04076	3.32138	1.71759	37
KQ052968.1	5441670	5442119	ML_7022f_Basil_H3K4me1_CSpeaks_peak_1525	63	.	5.80897	9.02993	6.37421	198
KQ052968.1	5442278	5442791	ML_7022f_Basil_H3K4me1_CSpeaks_peak_1526	48	.	5.06555	7.16779	4.88371	387
KQ052968.1	5443908	5444180	ML_7022f_Basil_H3K4me1_CSpeaks_peak_1527	37	.	4.22028	5.86499	3.78703	126
KQ052968.1	5444521	5444864	ML_7022f_Basil_H3K4me1_CSpeaks_peak_1528	36	.	4.66790	5.65380	3.67632	230
KQ052968.1	5445322	5445575	ML_7022f_Basil_H3K4me1_CSpeaks_peak_1529	45	.	5.25075	6.79413	4.54008	55
KQ052968.1	5447449	5447677	ML_7022f_Basil_H3K4me1_CSpeaks_peak_1530	22	.	3.79040	3.92896	2.24041	109
KQ052968.1	5464106	5464264	ML_7022f_Basil_H3K4me1_CSpeaks_peak_1531	43	.	4.81846	6.47108	4.33575	105
KQ052968.1	5465453	5466327	ML_7022f_Basil_H3K4me1_CSpeaks_peak_1532	150	.	9.56730	19.36483	15.06879	468
KQ052968.1	5468799	5468952	ML_7022f_Basil_H3K4me1_CSpeaks_peak_1533	50	.	4.77578	7.38252	5.07346	49
KQ052968.1	5471003	5471164	ML_7022f_Basil_H3K4me1_CSpeaks_peak_1534	45	.	4.96901	6.69493	4.53256	66
KQ052968.1	5471927	5472175	ML_7022f_Basil_H3K4me1_CSpeaks_peak_1535	39	.	4.73340	6.03820	3.94569	167
KQ052968.1	5473241	5473462	ML_7022f_Basil_H3K4me1_CSpeaks_peak_1536	53	.	5.72683	7.82170	5.37358	77
KQ052968.1	5476275	5476489	ML_7022f_Basil_H3K4me1_CSpeaks_peak_1537	62	.	6.20291	8.88648	6.23910	81
KQ052968.1	5476588	5476735	ML_7022f_Basil_H3K4me1_CSpeaks_peak_1538	45	.	5.25075	6.79413	4.54008	94
KQ052968.1	5478123	5478282	ML_7022f_Basil_H3K4me1_CSpeaks_peak_1539	45	.	5.25075	6.79413	4.54008	57
KQ052968.1	5478805	5479066	ML_7022f_Basil_H3K4me1_CSpeaks_peak_1540	109	.	8.58332	14.67995	10.96068	140
KQ052968.1	5480254	5480607	ML_7022f_Basil_H3K4me1_CSpeaks_peak_1541	89	.	7.63115	12.27707	8.98420	75
KQ052968.1	5483028	5483250	ML_7022f_Basil_H3K4me1_CSpeaks_peak_1542	109	.	8.58332	14.67995	10.96068	89
KQ052968.1	5523577	5523742	ML_7022f_Basil_H3K4me1_CSpeaks_peak_1543	45	.	5.25075	6.79413	4.54008	125
KQ052968.1	5579145	5579522	ML_7022f_Basil_H3K4me1_CSpeaks_peak_1544	42	.	4.99272	6.41627	4.28707	269
KQ052968.1	5587534	5587716	ML_7022f_Basil_H3K4me1_CSpeaks_peak_1545	45	.	4.54419	6.68330	4.52295	135
KQ052968.1	5597040	5597282	ML_7022f_Basil_H3K4me1_CSpeaks_peak_1546	76	.	5.76951	10.52940	7.61921	137
KQ052968.1	5598370	5598604	ML_7022f_Basil_H3K4me1_CSpeaks_peak_1547	53	.	4.81575	7.78480	5.37358	102
KQ052968.1	5896098	5896245	ML_7022f_Basil_H3K4me1_CSpeaks_peak_1548	25	.	3.92603	4.34596	2.56725	112
KQ052968.1	5935273	5935442	ML_7022f_Basil_H3K4me1_CSpeaks_peak_1549	22	.	3.82250	3.97256	2.24041	135
KQ052968.1	6026616	6026860	ML_7022f_Basil_H3K4me1_CSpeaks_peak_1550	138	.	9.71926	17.99401	13.84859	134
KQ052968.1	6027206	6027600	ML_7022f_Basil_H3K4me1_CSpeaks_peak_1551	71	.	6.67054	9.97261	7.13146	127
KQ052968.1	6209882	6210039	ML_7022f_Basil_H3K4me1_CSpeaks_peak_1552	53	.	5.45021	7.74996	5.37358	75
KQ052968.1	6226224	6226439	ML_7022f_Basil_H3K4me1_CSpeaks_peak_1553	28	.	2.91992	4.70182	2.88743	118
KQ052968.1	6280186	6280333	ML_7022f_Basil_H3K4me1_CSpeaks_peak_1554	44	.	4.70576	6.61849	4.47178	64
KQ052968.1	6309103	6309354	ML_7022f_Basil_H3K4me1_CSpeaks_peak_1555	37	.	4.16024	5.77051	3.74630	196
KQ052968.1	6392874	6393134	ML_7022f_Basil_H3K4me1_CSpeaks_peak_1556	63	.	4.43934	9.05804	6.39986	140
KQ052968.1	6409981	6410254	ML_7022f_Basil_H3K4me1_CSpeaks_peak_1557	130	.	9.53548	17.18162	13.09169	186
KQ052968.1	6425761	6426025	ML_7022f_Basil_H3K4me1_CSpeaks_peak_1558	53	.	5.72683	7.82170	5.37358	129
KQ052968.1	6435537	6435951	ML_7022f_Basil_H3K4me1_CSpeaks_peak_1559	38	.	4.28441	5.96554	3.87843	292
KQ052968.1	6456997	6457259	ML_7022f_Basil_H3K4me1_CSpeaks_peak_1560	53	.	5.38210	7.64711	5.30894	122
KQ052968.1	6467561	6467824	ML_7022f_Basil_H3K4me1_CSpeaks_peak_1561	89	.	7.63115	12.27707	8.98420	126
KQ052968.1	6467961	6468252	ML_7022f_Basil_H3K4me1_CSpeaks_peak_1562	53	.	5.72683	7.82170	5.37358	135
KQ052968.1	6470071	6470318	ML_7022f_Basil_H3K4me1_CSpeaks_peak_1563	71	.	6.67899	9.98557	7.13146	106
KQ052968.1	6615792	6616031	ML_7022f_Basil_H3K4me1_CSpeaks_peak_1564	33	.	3.86178	5.29572	3.35754	172
KQ052968.1	6681166	6681408	ML_7022f_Basil_H3K4me1_CSpeaks_peak_1565	60	.	6.02181	8.61238	6.08952	105
KQ052968.1	6681673	6682232	ML_7022f_Basil_H3K4me1_CSpeaks_peak_1566	53	.	5.63847	7.68979	5.34707	483
KQ052968.1	7061199	7061348	ML_7022f_Basil_H3K4me1_CSpeaks_peak_1567	53	.	5.20924	7.73048	5.37358	56
KQ052968.1	7151344	7151497	ML_7022f_Basil_H3K4me1_CSpeaks_peak_1568	23	.	2.92086	4.11731	2.37218	75
KQ052968.1	7616636	7616918	ML_7022f_Basil_H3K4me1_CSpeaks_peak_1569	69	.	6.48399	9.68675	6.96182	137
KQ052968.1	7633807	7634119	ML_7022f_Basil_H3K4me1_CSpeaks_peak_1570	53	.	5.72683	7.82170	5.37358	205
KQ052968.1	7648783	7648976	ML_7022f_Basil_H3K4me1_CSpeaks_peak_1571	53	.	5.72683	7.82170	5.37358	86
KQ052968.1	7649769	7649962	ML_7022f_Basil_H3K4me1_CSpeaks_peak_1572	99	.	8.10724	13.46545	9.95486	102
KQ052968.1	7652156	7652372	ML_7022f_Basil_H3K4me1_CSpeaks_peak_1573	89	.	7.63115	12.27707	8.98420	100
KQ052968.1	7652811	7653098	ML_7022f_Basil_H3K4me1_CSpeaks_peak_1574	77	.	6.32319	10.64037	7.72050	132
KQ052968.1	7654407	7654862	ML_7022f_Basil_H3K4me1_CSpeaks_peak_1575	80	.	7.15507	11.11649	8.04399	320
KQ052968.1	7654998	7655457	ML_7022f_Basil_H3K4me1_CSpeaks_peak_1576	31	.	3.89637	5.08049	3.16035	232
KQ052968.1	7655863	7656468	ML_7022f_Basil_H3K4me1_CSpeaks_peak_1577	142	.	10.01156	18.46628	14.21758	454
KQ052968.1	7659340	7659501	ML_7022f_Basil_H3K4me1_CSpeaks_peak_1578	64	.	6.14053	9.16168	6.49400	65
KQ052968.1	7665194	7665389	ML_7022f_Basil_H3K4me1_CSpeaks_peak_1579	62	.	6.10720	8.74153	6.20467	76
KQ052968.1	7674215	7674431	ML_7022f_Basil_H3K4me1_CSpeaks_peak_1580	109	.	8.58332	14.67995	10.96068	97
KQ052968.1	7677208	7678055	ML_7022f_Basil_H3K4me1_CSpeaks_peak_1581	99	.	8.10724	13.46545	9.95486	80
KQ052968.1	7679418	7679565	ML_7022f_Basil_H3K4me1_CSpeaks_peak_1582	22	.	3.82250	3.97256	2.24041	4
KQ052968.1	7684284	7684594	ML_7022f_Basil_H3K4me1_CSpeaks_peak_1583	28	.	3.64715	4.69469	2.88195	146
KQ052968.1	7684824	7685254	ML_7022f_Basil_H3K4me1_CSpeaks_peak_1584	29	.	2.78043	4.75456	2.93701	58
KQ052968.1	7686264	7686762	ML_7022f_Basil_H3K4me1_CSpeaks_peak_1585	14	.	2.18994	3.01855	1.49498	497
KQ052968.1	7689195	7689358	ML_7022f_Basil_H3K4me1_CSpeaks_peak_1586	23	.	3.16521	4.14638	2.39409	17
KQ052968.1	7689566	7689750	ML_7022f_Basil_H3K4me1_CSpeaks_peak_1587	65	.	5.69592	9.23237	6.55688	103
KQ052968.1	7698381	7698528	ML_7022f_Basil_H3K4me1_CSpeaks_peak_1588	29	.	4.29858	4.86500	2.97223	40
KQ052968.1	7698761	7698919	ML_7022f_Basil_H3K4me1_CSpeaks_peak_1589	23	.	3.16521	4.14638	2.39409	153
KQ052968.1	7708070	7708240	ML_7022f_Basil_H3K4me1_CSpeaks_peak_1590	45	.	5.25075	6.79413	4.54008	111
KQ052968.1	7720540	7720961	ML_7022f_Basil_H3K4me1_CSpeaks_peak_1591	115	.	8.37839	15.32041	11.54720	293
KQ052968.1	7723257	7723425	ML_7022f_Basil_H3K4me1_CSpeaks_peak_1592	46	.	4.92085	6.94758	4.67875	50
KQ052968.1	7724862	7725852	ML_7022f_Basil_H3K4me1_CSpeaks_peak_1593	103	.	7.52165	13.92473	10.37631	213
KQ052968.1	7725975	7726217	ML_7022f_Basil_H3K4me1_CSpeaks_peak_1594	54	.	4.36733	7.95538	5.49930	72
KQ052968.1	7726344	7726631	ML_7022f_Basil_H3K4me1_CSpeaks_peak_1595	42	.	3.19689	6.40804	4.28055	142
KQ052968.1	7727070	7727342	ML_7022f_Basil_H3K4me1_CSpeaks_peak_1596	85	.	6.69451	11.66459	8.53907	83
KQ052968.1	7729158	7729498	ML_7022f_Basil_H3K4me1_CSpeaks_peak_1597	35	.	3.65108	5.46828	3.50698	81
KQ052968.1	7733631	7733854	ML_7022f_Basil_H3K4me1_CSpeaks_peak_1598	38	.	4.06700	5.90830	3.82643	13
KQ052968.1	7735518	7735758	ML_7022f_Basil_H3K4me1_CSpeaks_peak_1599	47	.	4.37800	7.03457	4.75874	94
KQ052968.1	7739098	7739343	ML_7022f_Basil_H3K4me1_CSpeaks_peak_1600	62	.	5.25961	8.88785	6.24029	140
KQ052968.1	7741288	7741623	ML_7022f_Basil_H3K4me1_CSpeaks_peak_1601	35	.	3.65108	5.46828	3.50698	121
KQ052968.1	7743423	7744030	ML_7022f_Basil_H3K4me1_CSpeaks_peak_1602	89	.	7.30845	12.20719	8.98420	261
KQ052968.1	7746118	7746531	ML_7022f_Basil_H3K4me1_CSpeaks_peak_1603	71	.	6.67899	9.98557	7.13146	297
KQ052968.1	7746897	7747094	ML_7022f_Basil_H3K4me1_CSpeaks_peak_1604	53	.	5.72683	7.82170	5.37358	106
KQ052968.1	7747468	7747620	ML_7022f_Basil_H3K4me1_CSpeaks_peak_1605	29	.	4.29858	4.86500	2.97223	56
KQ052968.1	7747726	7747926	ML_7022f_Basil_H3K4me1_CSpeaks_peak_1606	62	.	6.20291	8.88648	6.23910	59
KQ052968.1	7749269	7750511	ML_7022f_Basil_H3K4me1_CSpeaks_peak_1607	71	.	6.67899	9.98557	7.13146	143
KQ052968.1	7752118	7752512	ML_7022f_Basil_H3K4me1_CSpeaks_peak_1608	80	.	7.15507	11.11649	8.04399	288
KQ052968.1	7752642	7753147	ML_7022f_Basil_H3K4me1_CSpeaks_peak_1609	80	.	7.15507	11.11649	8.04399	370
KQ052968.1	7753440	7753854	ML_7022f_Basil_H3K4me1_CSpeaks_peak_1610	62	.	6.20291	8.88648	6.23910	126
KQ052968.1	7754968	7755125	ML_7022f_Basil_H3K4me1_CSpeaks_peak_1611	62	.	6.20291	8.88648	6.23910	45
KQ052968.1	7756323	7756488	ML_7022f_Basil_H3K4me1_CSpeaks_peak_1612	45	.	5.25075	6.79413	4.54008	130
KQ052968.1	7757822	7757969	ML_7022f_Basil_H3K4me1_CSpeaks_peak_1613	45	.	5.25075	6.79413	4.54008	67
KQ052968.1	7760489	7760681	ML_7022f_Basil_H3K4me1_CSpeaks_peak_1614	71	.	6.67899	9.98557	7.13146	91
KQ052968.1	7765906	7766149	ML_7022f_Basil_H3K4me1_CSpeaks_peak_1615	80	.	7.15507	11.11649	8.04399	139
KQ052968.1	7767104	7767369	ML_7022f_Basil_H3K4me1_CSpeaks_peak_1616	73	.	5.83984	10.25134	7.36654	140
KQ052968.1	7767558	7767863	ML_7022f_Basil_H3K4me1_CSpeaks_peak_1617	62	.	6.20291	8.88648	6.23910	91
KQ052968.1	7771166	7771334	ML_7022f_Basil_H3K4me1_CSpeaks_peak_1618	71	.	6.67899	9.98557	7.13146	72
KQ052968.1	7776559	7776736	ML_7022f_Basil_H3K4me1_CSpeaks_peak_1619	29	.	4.29858	4.86500	2.97223	45
KQ052968.1	7778757	7778904	ML_7022f_Basil_H3K4me1_CSpeaks_peak_1620	53	.	5.72683	7.82170	5.37358	51
KQ052968.1	7779126	7779315	ML_7022f_Basil_H3K4me1_CSpeaks_peak_1621	45	.	5.25075	6.79413	4.54008	102
KQ052968.1	7788262	7788638	ML_7022f_Basil_H3K4me1_CSpeaks_peak_1622	29	.	4.29858	4.86500	2.97223	137
KQ052968.1	7792014	7792202	ML_7022f_Basil_H3K4me1_CSpeaks_peak_1623	62	.	6.20291	8.88648	6.23910	109
KQ052968.1	7793077	7793746	ML_7022f_Basil_H3K4me1_CSpeaks_peak_1624	153	.	10.48765	19.77202	15.38445	214
KQ052968.1	7794837	7795027	ML_7022f_Basil_H3K4me1_CSpeaks_peak_1625	62	.	6.20291	8.88648	6.23910	79
KQ052968.1	7795862	7796038	ML_7022f_Basil_H3K4me1_CSpeaks_peak_1626	62	.	6.20291	8.88648	6.23910	108
KQ052968.1	7796647	7796963	ML_7022f_Basil_H3K4me1_CSpeaks_peak_1627	37	.	4.77466	5.80719	3.74630	214
KQ052968.1	7800470	7800635	ML_7022f_Basil_H3K4me1_CSpeaks_peak_1628	45	.	5.25075	6.79413	4.54008	106
KQ052968.1	7808673	7808896	ML_7022f_Basil_H3K4me1_CSpeaks_peak_1629	99	.	8.10724	13.46545	9.95486	104
KQ052968.1	7809836	7810219	ML_7022f_Basil_H3K4me1_CSpeaks_peak_1630	62	.	6.20291	8.88648	6.23910	133
KQ052968.1	7856300	7856447	ML_7022f_Basil_H3K4me1_CSpeaks_peak_1631	34	.	4.47869	5.38316	3.43270	96
KQ052968.1	8422639	8422985	ML_7022f_Basil_H3K4me1_CSpeaks_peak_1632	57	.	5.51927	8.20978	5.73098	117
KQ052968.1	8433524	8433837	ML_7022f_Basil_H3K4me1_CSpeaks_peak_1633	57	.	4.85159	8.18726	5.71514	188
KQ052968.1	8513039	8513249	ML_7022f_Basil_H3K4me1_CSpeaks_peak_1634	46	.	4.92085	6.94758	4.67875	95
KQ052968.1	8516342	8516708	ML_7022f_Basil_H3K4me1_CSpeaks_peak_1635	45	.	4.83792	6.82099	4.56407	67
KQ052968.1	8520177	8520685	ML_7022f_Basil_H3K4me1_CSpeaks_peak_1636	96	.	6.68239	12.96643	9.61632	399
KQ052968.1	8528802	8529149	ML_7022f_Basil_H3K4me1_CSpeaks_peak_1637	42	.	4.58062	6.42585	4.29480	229
KQ052968.1	8760306	8760517	ML_7022f_Basil_H3K4me1_CSpeaks_peak_1638	26	.	3.78780	4.39952	2.61762	180
KQ052968.1	8761754	8761926	ML_7022f_Basil_H3K4me1_CSpeaks_peak_1639	63	.	5.80897	9.02993	6.37421	65
KQ052968.1	8763113	8763409	ML_7022f_Basil_H3K4me1_CSpeaks_peak_1640	65	.	5.91268	9.19190	6.51991	165
KQ052968.1	8763770	8764164	ML_7022f_Basil_H3K4me1_CSpeaks_peak_1641	67	.	6.05687	9.41642	6.71394	165
KQ052968.1	8774954	8775119	ML_7022f_Basil_H3K4me1_CSpeaks_peak_1642	45	.	4.27210	6.84924	4.59018	22
KQ052968.1	8776256	8776495	ML_7022f_Basil_H3K4me1_CSpeaks_peak_1643	52	.	5.34867	7.59662	5.26273	94
KQ052968.1	8776647	8777200	ML_7022f_Basil_H3K4me1_CSpeaks_peak_1644	114	.	8.61421	15.20794	11.45060	219
KQ052968.1	8777320	8777594	ML_7022f_Basil_H3K4me1_CSpeaks_peak_1645	89	.	7.63115	12.27707	8.98420	100
KQ052968.1	8778149	8778495	ML_7022f_Basil_H3K4me1_CSpeaks_peak_1646	130	.	9.53548	17.18162	13.09169	129
KQ052968.1	8779614	8780086	ML_7022f_Basil_H3K4me1_CSpeaks_peak_1647	45	.	5.25075	6.79413	4.54008	131
KQ052968.1	8780934	8781286	ML_7022f_Basil_H3K4me1_CSpeaks_peak_1648	29	.	4.29858	4.86500	2.97223	27
KQ052968.1	8781776	8782324	ML_7022f_Basil_H3K4me1_CSpeaks_peak_1649	62	.	6.20291	8.88648	6.23910	415
KQ052968.1	8783156	8783303	ML_7022f_Basil_H3K4me1_CSpeaks_peak_1650	46	.	5.12928	6.93289	4.66525	106
KQ052968.1	8787770	8787981	ML_7022f_Basil_H3K4me1_CSpeaks_peak_1651	26	.	3.48720	4.44391	2.65812	34
KQ052968.1	8793908	8794257	ML_7022f_Basil_H3K4me1_CSpeaks_peak_1652	25	.	2.55434	4.35259	2.57367	331
KQ052968.1	8795223	8795727	ML_7022f_Basil_H3K4me1_CSpeaks_peak_1653	64	.	6.10014	9.09996	6.43861	415
KQ052968.1	8805668	8805815	ML_7022f_Basil_H3K4me1_CSpeaks_peak_1654	27	.	4.05955	4.53121	2.73389	87
KQ052968.1	8827845	8828317	ML_7022f_Basil_H3K4me1_CSpeaks_peak_1655	28	.	2.91992	4.70182	2.88743	110
KQ052968.1	8829773	8829950	ML_7022f_Basil_H3K4me1_CSpeaks_peak_1656	72	.	5.10869	10.08017	7.21934	84
KQ052968.1	8878782	8879017	ML_7022f_Basil_H3K4me1_CSpeaks_peak_1657	46	.	4.68313	6.90478	4.64015	65
KQ052968.1	8879124	8879324	ML_7022f_Basil_H3K4me1_CSpeaks_peak_1658	43	.	3.74749	6.43997	4.30779	98
KQ052968.1	8879837	8880060	ML_7022f_Basil_H3K4me1_CSpeaks_peak_1659	21	.	2.66212	3.78325	2.12404	10
KQ052968.1	8926516	8926806	ML_7022f_Basil_H3K4me1_CSpeaks_peak_1660	23	.	3.16521	4.14638	2.39409	68
KQ052968.1	8928004	8928222	ML_7022f_Basil_H3K4me1_CSpeaks_peak_1661	39	.	4.54317	6.06025	3.96695	72
KQ052968.1	8929001	8929174	ML_7022f_Basil_H3K4me1_CSpeaks_peak_1662	56	.	5.48661	8.15948	5.68835	88
KQ052968.1	8931732	8931933	ML_7022f_Basil_H3K4me1_CSpeaks_peak_1663	50	.	5.44541	7.40233	5.09059	92
KQ052968.1	8933605	8933774	ML_7022f_Basil_H3K4me1_CSpeaks_peak_1664	55	.	5.42245	8.06054	5.59648	82
KQ052968.1	8936418	8936787	ML_7022f_Basil_H3K4me1_CSpeaks_peak_1665	15	.	2.53217	3.03847	1.51146	5
KQ052968.1	8940495	8940660	ML_7022f_Basil_H3K4me1_CSpeaks_peak_1666	28	.	3.94560	4.62437	2.81903	95
KQ052968.1	8949281	8949615	ML_7022f_Basil_H3K4me1_CSpeaks_peak_1667	37	.	4.77466	5.80719	3.74630	77
KQ052968.1	8950188	8950568	ML_7022f_Basil_H3K4me1_CSpeaks_peak_1668	109	.	8.58332	14.67995	10.96068	261
KQ052968.1	8954280	8954556	ML_7022f_Basil_H3K4me1_CSpeaks_peak_1669	53	.	5.72683	7.82170	5.37358	75
KQ052968.1	8956411	8956685	ML_7022f_Basil_H3K4me1_CSpeaks_peak_1670	19	.	2.92228	3.53412	1.91044	135
KQ052968.1	8977555	8977702	ML_7022f_Basil_H3K4me1_CSpeaks_peak_1671	45	.	5.25075	6.79413	4.54008	43
KQ052968.1	8979366	8979716	ML_7022f_Basil_H3K4me1_CSpeaks_peak_1672	62	.	6.20291	8.88648	6.23910	263
KQ052968.1	8992932	8993342	ML_7022f_Basil_H3K4me1_CSpeaks_peak_1673	109	.	8.58332	14.67995	10.96068	213
KQ052968.1	8996449	8997029	ML_7022f_Basil_H3K4me1_CSpeaks_peak_1674	37	.	4.22028	5.86499	3.78703	263
KQ052968.1	8998983	8999328	ML_7022f_Basil_H3K4me1_CSpeaks_peak_1675	71	.	6.67899	9.98557	7.13146	104
KQ052968.1	8999590	8999812	ML_7022f_Basil_H3K4me1_CSpeaks_peak_1676	80	.	7.15507	11.11649	8.04399	100
KQ052968.1	9011043	9011383	ML_7022f_Basil_H3K4me1_CSpeaks_peak_1677	120	.	9.05940	15.91912	12.00595	112
KQ052968.1	9054831	9055255	ML_7022f_Basil_H3K4me1_CSpeaks_peak_1678	51	.	4.28665	7.48884	5.17282	89
KQ052968.1	9068589	9068777	ML_7022f_Basil_H3K4me1_CSpeaks_peak_1679	36	.	4.44483	5.61787	3.64328	113
KQ052968.1	9077907	9078133	ML_7022f_Basil_H3K4me1_CSpeaks_peak_1680	53	.	5.67874	7.74987	5.37358	126
KQ052968.1	9079439	9079872	ML_7022f_Basil_H3K4me1_CSpeaks_peak_1681	31	.	3.89637	5.08049	3.16035	82
KQ052968.1	9082502	9082649	ML_7022f_Basil_H3K4me1_CSpeaks_peak_1682	62	.	6.20291	8.88648	6.23910	40
KQ052968.1	9083586	9083927	ML_7022f_Basil_H3K4me1_CSpeaks_peak_1683	22	.	3.81766	3.96598	2.24041	203
KQ052968.1	9084616	9084784	ML_7022f_Basil_H3K4me1_CSpeaks_peak_1684	52	.	5.55962	7.57228	5.24026	55
KQ052968.1	9102163	9102514	ML_7022f_Basil_H3K4me1_CSpeaks_peak_1685	45	.	5.25075	6.79413	4.54008	229
KQ052968.1	9122388	9122686	ML_7022f_Basil_H3K4me1_CSpeaks_peak_1686	14	.	2.92463	2.95990	1.44121	39
KQ052968.1	9124091	9124275	ML_7022f_Basil_H3K4me1_CSpeaks_peak_1687	37	.	4.77466	5.80719	3.74630	96
KQ052968.1	9124438	9124590	ML_7022f_Basil_H3K4me1_CSpeaks_peak_1688	49	.	5.12585	7.25931	4.96594	98
KQ052968.1	9127134	9127324	ML_7022f_Basil_H3K4me1_CSpeaks_peak_1689	45	.	5.25075	6.79413	4.54008	66
KQ052968.1	9133570	9133868	ML_7022f_Basil_H3K4me1_CSpeaks_peak_1690	109	.	8.58332	14.67995	10.96068	187
KQ052968.1	9135521	9135902	ML_7022f_Basil_H3K4me1_CSpeaks_peak_1691	37	.	4.77466	5.80719	3.74630	256
KQ052968.1	9144951	9145183	ML_7022f_Basil_H3K4me1_CSpeaks_peak_1692	53	.	5.41594	7.69822	5.35416	87
KQ052968.1	9152437	9152902	ML_7022f_Basil_H3K4me1_CSpeaks_peak_1693	107	.	8.39139	14.37518	10.78873	148
KQ052968.1	9153250	9153475	ML_7022f_Basil_H3K4me1_CSpeaks_peak_1694	69	.	6.48399	9.68675	6.96182	90
KQ052968.1	9159097	9159475	ML_7022f_Basil_H3K4me1_CSpeaks_peak_1695	96	.	7.54177	13.02611	9.66729	123
KQ052968.1	9164106	9164253	ML_7022f_Basil_H3K4me1_CSpeaks_peak_1696	37	.	4.77466	5.80719	3.74630	89
KQ052968.1	9167478	9167629	ML_7022f_Basil_H3K4me1_CSpeaks_peak_1697	45	.	5.25075	6.79413	4.54008	81
KQ052968.1	9168096	9168355	ML_7022f_Basil_H3K4me1_CSpeaks_peak_1698	45	.	5.25075	6.79413	4.54008	125
KQ052968.1	9168900	9169175	ML_7022f_Basil_H3K4me1_CSpeaks_peak_1699	42	.	4.73243	6.34295	4.21968	223
KQ052968.1	9169953	9170100	ML_7022f_Basil_H3K4me1_CSpeaks_peak_1700	22	.	3.82250	3.97256	2.24041	54
KQ052968.1	9170525	9170751	ML_7022f_Basil_H3K4me1_CSpeaks_peak_1701	19	.	3.24854	3.62443	1.98151	40
KQ052968.1	9171047	9171220	ML_7022f_Basil_H3K4me1_CSpeaks_peak_1702	31	.	3.89637	5.08049	3.16035	111
KQ052968.1	9183388	9183929	ML_7022f_Basil_H3K4me1_CSpeaks_peak_1703	71	.	6.67899	9.98557	7.13146	419
KQ052968.1	9188694	9188983	ML_7022f_Basil_H3K4me1_CSpeaks_peak_1704	37	.	4.77466	5.80719	3.74630	94
KQ052968.1	9189233	9189457	ML_7022f_Basil_H3K4me1_CSpeaks_peak_1705	45	.	5.25075	6.79413	4.54008	126
KQ052968.1	9190431	9190603	ML_7022f_Basil_H3K4me1_CSpeaks_peak_1706	37	.	4.77466	5.80719	3.74630	95
KQ052968.1	9192362	9192532	ML_7022f_Basil_H3K4me1_CSpeaks_peak_1707	53	.	5.72683	7.82170	5.37358	115
KQ052968.1	9195772	9195956	ML_7022f_Basil_H3K4me1_CSpeaks_peak_1708	29	.	4.29858	4.86500	2.97223	123
KQ052968.1	9196880	9197450	ML_7022f_Basil_H3K4me1_CSpeaks_peak_1709	89	.	7.63115	12.27707	8.98420	101
KQ052968.1	9198451	9198928	ML_7022f_Basil_H3K4me1_CSpeaks_peak_1710	99	.	8.10724	13.46545	9.95486	391
KQ052968.1	9223956	9224103	ML_7022f_Basil_H3K4me1_CSpeaks_peak_1711	37	.	4.76862	5.79850	3.74630	33
KQ052968.1	9225466	9225618	ML_7022f_Basil_H3K4me1_CSpeaks_peak_1712	66	.	6.26497	9.35185	6.65400	102
KQ052968.1	9225938	9226442	ML_7022f_Basil_H3K4me1_CSpeaks_peak_1713	71	.	6.67899	9.98557	7.13146	374
KQ052968.1	9227707	9227993	ML_7022f_Basil_H3K4me1_CSpeaks_peak_1714	37	.	4.77466	5.80719	3.74630	192
KQ052968.1	9236797	9237505	ML_7022f_Basil_H3K4me1_CSpeaks_peak_1715	81	.	6.44124	11.25109	8.15981	139
KQ052968.1	9237695	9238220	ML_7022f_Basil_H3K4me1_CSpeaks_peak_1716	57	.	5.28376	8.20165	5.72657	395
KQ052968.1	9238373	9238701	ML_7022f_Basil_H3K4me1_CSpeaks_peak_1717	35	.	3.65108	5.46828	3.50698	195
KQ052968.1	9240747	9240942	ML_7022f_Basil_H3K4me1_CSpeaks_peak_1718	15	.	2.03438	3.15512	1.56534	192
KQ052968.1	9241288	9241435	ML_7022f_Basil_H3K4me1_CSpeaks_peak_1719	28	.	3.33560	4.66493	2.85603	15
KQ052968.1	9242132	9242714	ML_7022f_Basil_H3K4me1_CSpeaks_peak_1720	49	.	4.70788	7.27131	4.97767	467
KQ052968.1	9243070	9243373	ML_7022f_Basil_H3K4me1_CSpeaks_peak_1721	92	.	6.46485	12.58499	9.26981	160
KQ052968.1	9244162	9244632	ML_7022f_Basil_H3K4me1_CSpeaks_peak_1722	70	.	5.56847	9.79003	7.05433	231
KQ052968.1	9245102	9245321	ML_7022f_Basil_H3K4me1_CSpeaks_peak_1723	50	.	4.73030	7.30808	5.00470	96
KQ052968.1	9246433	9246712	ML_7022f_Basil_H3K4me1_CSpeaks_peak_1724	43	.	3.50243	6.43867	4.30669	175
KQ052968.1	9249700	9250146	ML_7022f_Basil_H3K4me1_CSpeaks_peak_1725	123	.	7.78332	16.31975	12.37450	124
KQ052968.1	9362089	9362252	ML_7022f_Basil_H3K4me1_CSpeaks_peak_1726	53	.	5.38210	7.64711	5.30894	35
KQ052968.1	9362349	9362567	ML_7022f_Basil_H3K4me1_CSpeaks_peak_1727	14	.	2.67934	2.95763	1.44121	0
KQ052968.1	9362844	9362997	ML_7022f_Basil_H3K4me1_CSpeaks_peak_1728	73	.	5.83984	10.25134	7.36654	84
KQ052968.1	9363278	9363479	ML_7022f_Basil_H3K4me1_CSpeaks_peak_1729	42	.	4.58062	6.42585	4.29480	57
KQ052968.1	9364837	9365220	ML_7022f_Basil_H3K4me1_CSpeaks_peak_1730	90	.	6.83545	12.33431	9.03479	115
KQ052968.1	9372984	9373153	ML_7022f_Basil_H3K4me1_CSpeaks_peak_1731	31	.	3.89637	5.08049	3.16035	83
KQ052968.1	9375477	9375624	ML_7022f_Basil_H3K4me1_CSpeaks_peak_1732	30	.	4.19528	4.97954	3.07376	119
KQ052968.1	9376147	9376405	ML_7022f_Basil_H3K4me1_CSpeaks_peak_1733	116	.	8.73383	15.39894	11.62233	125
KQ052968.1	9376620	9376911	ML_7022f_Basil_H3K4me1_CSpeaks_peak_1734	100	.	7.89133	13.58186	10.06288	146
KQ052968.1	9386211	9386378	ML_7022f_Basil_H3K4me1_CSpeaks_peak_1735	45	.	5.20665	6.72938	4.54008	101
KQ052968.1	9386997	9387256	ML_7022f_Basil_H3K4me1_CSpeaks_peak_1736	45	.	5.25075	6.79413	4.54008	139
KQ052968.1	9395402	9395680	ML_7022f_Basil_H3K4me1_CSpeaks_peak_1737	99	.	8.10724	13.46545	9.95486	132
KQ052968.1	9625058	9625423	ML_7022f_Basil_H3K4me1_CSpeaks_peak_1738	33	.	3.57336	5.32920	3.38731	282
KQ052968.1	9625941	9626121	ML_7022f_Basil_H3K4me1_CSpeaks_peak_1739	44	.	3.69825	6.60524	4.45926	79
KQ052968.1	9735387	9735535	ML_7022f_Basil_H3K4me1_CSpeaks_peak_1740	70	.	4.21557	9.79599	7.05984	56
KQ052968.1	9751932	9752142	ML_7022f_Basil_H3K4me1_CSpeaks_peak_1741	53	.	5.72683	7.82170	5.37358	138
KQ052968.1	9858084	9858259	ML_7022f_Basil_H3K4me1_CSpeaks_peak_1742	65	.	5.91268	9.19190	6.51991	102
KQ052968.1	9955194	9955482	ML_7022f_Basil_H3K4me1_CSpeaks_peak_1743	62	.	6.20291	8.88648	6.23910	171
KQ052968.1	9983484	9983833	ML_7022f_Basil_H3K4me1_CSpeaks_peak_1744	35	.	3.65108	5.46828	3.50698	91
KQ052968.1	9984285	9984453	ML_7022f_Basil_H3K4me1_CSpeaks_peak_1745	45	.	5.25075	6.79413	4.54008	109
KQ052968.1	9992045	9992285	ML_7022f_Basil_H3K4me1_CSpeaks_peak_1746	35	.	4.33902	5.46352	3.50484	125
KQ052968.1	9993014	9993199	ML_7022f_Basil_H3K4me1_CSpeaks_peak_1747	34	.	3.23836	5.39104	3.43945	87
KQ052968.1	9993404	9994796	ML_7022f_Basil_H3K4me1_CSpeaks_peak_1748	108	.	8.45089	14.46962	10.87704	83
KQ052968.1	9995095	9995429	ML_7022f_Basil_H3K4me1_CSpeaks_peak_1749	36	.	4.66790	5.65380	3.67632	73
KQ052968.1	9995587	9995988	ML_7022f_Basil_H3K4me1_CSpeaks_peak_1750	107	.	8.39139	14.37518	10.78873	101
KQ052968.1	10029966	10030147	ML_7022f_Basil_H3K4me1_CSpeaks_peak_1751	60	.	5.98000	8.54920	6.03070	95
KQ052968.1	10037993	10038244	ML_7022f_Basil_H3K4me1_CSpeaks_peak_1752	31	.	3.89637	5.08049	3.16035	142
KQ052968.1	10051923	10052305	ML_7022f_Basil_H3K4me1_CSpeaks_peak_1753	69	.	6.48399	9.68675	6.96182	95
KQ052968.1	10056658	10056805	ML_7022f_Basil_H3K4me1_CSpeaks_peak_1754	53	.	5.72683	7.82170	5.37358	48
KQ052968.1	10057150	10057342	ML_7022f_Basil_H3K4me1_CSpeaks_peak_1755	45	.	5.25075	6.79413	4.54008	95
KQ052968.1	10073878	10074051	ML_7022f_Basil_H3K4me1_CSpeaks_peak_1756	60	.	5.75919	8.57831	6.05806	78
KQ052968.1	10153134	10153294	ML_7022f_Basil_H3K4me1_CSpeaks_peak_1757	59	.	5.89809	8.42554	5.91744	30
KQ052968.1	10164530	10164725	ML_7022f_Basil_H3K4me1_CSpeaks_peak_1758	45	.	5.25075	6.79413	4.54008	100
KQ052968.1	10166610	10167209	ML_7022f_Basil_H3K4me1_CSpeaks_peak_1759	80	.	7.15507	11.11649	8.04399	85
KQ052968.1	10168786	10168933	ML_7022f_Basil_H3K4me1_CSpeaks_peak_1760	53	.	5.72683	7.82170	5.37358	82
KQ052968.1	10169788	10169935	ML_7022f_Basil_H3K4me1_CSpeaks_peak_1761	37	.	4.77466	5.80719	3.74630	46
KQ052968.1	10174511	10174669	ML_7022f_Basil_H3K4me1_CSpeaks_peak_1762	45	.	5.03190	6.78833	4.54008	89
KQ052968.1	10178260	10178407	ML_7022f_Basil_H3K4me1_CSpeaks_peak_1763	22	.	3.82250	3.97256	2.24041	78
KQ052968.1	10179194	10179360	ML_7022f_Basil_H3K4me1_CSpeaks_peak_1764	62	.	6.20291	8.88648	6.23910	27
KQ052968.1	10185462	10185783	ML_7022f_Basil_H3K4me1_CSpeaks_peak_1765	71	.	6.67899	9.98557	7.13146	75
KQ052968.1	10199119	10199266	ML_7022f_Basil_H3K4me1_CSpeaks_peak_1766	27	.	3.85386	4.49371	2.70012	65
KQ052968.1	10219725	10220447	ML_7022f_Basil_H3K4me1_CSpeaks_peak_1767	89	.	6.48767	12.18861	8.98420	507
KQ052968.1	10224722	10224970	ML_7022f_Basil_H3K4me1_CSpeaks_peak_1768	45	.	5.25075	6.79413	4.54008	68
KQ052968.1	10228585	10228828	ML_7022f_Basil_H3K4me1_CSpeaks_peak_1769	48	.	5.06555	7.16779	4.88371	131
KQ052968.1	10237887	10238057	ML_7022f_Basil_H3K4me1_CSpeaks_peak_1770	53	.	4.37988	7.66459	5.32460	110
KQ052968.1	10299212	10299359	ML_7022f_Basil_H3K4me1_CSpeaks_peak_1771	29	.	4.29858	4.86500	2.97223	52
KQ052968.1	10301223	10301589	ML_7022f_Basil_H3K4me1_CSpeaks_peak_1772	37	.	4.77466	5.80719	3.74630	120
KQ052968.1	10302641	10303003	ML_7022f_Basil_H3K4me1_CSpeaks_peak_1773	62	.	5.86853	8.74577	6.20467	130
KQ052968.1	10339515	10339662	ML_7022f_Basil_H3K4me1_CSpeaks_peak_1774	57	.	5.51927	8.20978	5.73098	102
KQ052968.1	10347558	10347706	ML_7022f_Basil_H3K4me1_CSpeaks_peak_1775	45	.	4.54419	6.68330	4.52295	97
KQ052968.1	10374648	10374963	ML_7022f_Basil_H3K4me1_CSpeaks_peak_1776	41	.	4.85960	6.22207	4.11289	68
KQ052968.1	10375179	10375380	ML_7022f_Basil_H3K4me1_CSpeaks_peak_1777	19	.	3.24854	3.62443	1.98151	68
KQ052968.1	10376335	10376486	ML_7022f_Basil_H3K4me1_CSpeaks_peak_1778	45	.	5.16973	6.67523	4.52295	88
KQ052968.1	10412477	10412624	ML_7022f_Basil_H3K4me1_CSpeaks_peak_1779	40	.	4.62239	6.17874	4.07367	46
KQ052968.1	10436640	10436877	ML_7022f_Basil_H3K4me1_CSpeaks_peak_1780	52	.	4.86811	7.53305	5.20476	123
KQ052968.1	10437085	10437880	ML_7022f_Basil_H3K4me1_CSpeaks_peak_1781	62	.	5.86853	8.74577	6.20467	323
KQ052968.1	10438318	10438995	ML_7022f_Basil_H3K4me1_CSpeaks_peak_1782	66	.	5.51593	9.31879	6.62939	336
KQ052968.1	10441524	10441692	ML_7022f_Basil_H3K4me1_CSpeaks_peak_1783	62	.	5.90590	8.80296	6.23910	53
KQ052968.1	10444202	10444533	ML_7022f_Basil_H3K4me1_CSpeaks_peak_1784	54	.	5.29853	7.86896	5.41648	110
KQ052968.1	10445142	10445450	ML_7022f_Basil_H3K4me1_CSpeaks_peak_1785	39	.	4.54317	6.06025	3.96695	189
KQ052968.1	10445666	10445854	ML_7022f_Basil_H3K4me1_CSpeaks_peak_1786	31	.	4.09529	5.10688	3.18259	75
KQ052968.1	10446417	10446574	ML_7022f_Basil_H3K4me1_CSpeaks_peak_1787	22	.	2.43288	3.88655	2.21736	155
KQ052968.1	10459405	10459662	ML_7022f_Basil_H3K4me1_CSpeaks_peak_1788	93	.	7.60469	12.67383	9.34467	130
KQ052968.1	10462833	10463062	ML_7022f_Basil_H3K4me1_CSpeaks_peak_1789	19	.	3.56149	3.62031	1.98151	139
KQ052968.1	10464728	10465015	ML_7022f_Basil_H3K4me1_CSpeaks_peak_1790	37	.	4.22028	5.86499	3.78703	85
KQ052968.1	10465906	10467163	ML_7022f_Basil_H3K4me1_CSpeaks_peak_1791	61	.	5.79518	8.63345	6.10871	807
KQ052968.1	10468389	10468709	ML_7022f_Basil_H3K4me1_CSpeaks_peak_1792	37	.	4.70100	5.70129	3.71965	174
KQ052968.1	10475237	10475626	ML_7022f_Basil_H3K4me1_CSpeaks_peak_1793	66	.	5.51593	9.31879	6.62939	135
KQ052968.1	10477600	10478216	ML_7022f_Basil_H3K4me1_CSpeaks_peak_1794	89	.	7.63115	12.27707	8.98420	117
KQ052968.1	10478857	10479130	ML_7022f_Basil_H3K4me1_CSpeaks_peak_1795	153	.	10.48765	19.77202	15.38445	119
KQ052968.1	10602690	10602878	ML_7022f_Basil_H3K4me1_CSpeaks_peak_1796	58	.	5.81840	8.30530	5.81392	120
KQ052968.1	10609889	10610105	ML_7022f_Basil_H3K4me1_CSpeaks_peak_1797	71	.	6.67899	9.98557	7.13146	81
KQ052968.1	10610321	10610574	ML_7022f_Basil_H3K4me1_CSpeaks_peak_1798	53	.	5.72683	7.82170	5.37358	112
KQ052968.1	10618000	10618193	ML_7022f_Basil_H3K4me1_CSpeaks_peak_1799	45	.	5.25075	6.79413	4.54008	61
KQ052968.1	10618327	10618720	ML_7022f_Basil_H3K4me1_CSpeaks_peak_1800	53	.	5.72683	7.82170	5.37358	267
KQ052968.1	10652738	10653208	ML_7022f_Basil_H3K4me1_CSpeaks_peak_1801	106	.	7.13549	14.21410	10.63918	331
KQ052968.1	10671318	10671564	ML_7022f_Basil_H3K4me1_CSpeaks_peak_1802	28	.	3.94560	4.62437	2.81903	82
KQ052968.1	10714767	10715029	ML_7022f_Basil_H3K4me1_CSpeaks_peak_1803	68	.	4.82634	9.52384	6.81551	77
KQ052968.1	10732193	10732375	ML_7022f_Basil_H3K4me1_CSpeaks_peak_1804	45	.	5.25075	6.79413	4.54008	96
KQ052968.1	10753368	10753578	ML_7022f_Basil_H3K4me1_CSpeaks_peak_1805	80	.	6.33847	11.08216	8.04399	94
KQ052968.1	10756845	10757117	ML_7022f_Basil_H3K4me1_CSpeaks_peak_1806	89	.	6.72581	12.15277	8.98420	184
KQ052968.1	10757276	10757533	ML_7022f_Basil_H3K4me1_CSpeaks_peak_1807	83	.	5.84017	11.46143	8.35919	199
KQ052968.1	10758639	10758902	ML_7022f_Basil_H3K4me1_CSpeaks_peak_1808	73	.	5.83984	10.25134	7.36654	93
KQ052968.1	10764542	10764799	ML_7022f_Basil_H3K4me1_CSpeaks_peak_1809	39	.	3.81112	6.02240	3.93151	196
KQ052968.1	10769851	10770080	ML_7022f_Basil_H3K4me1_CSpeaks_peak_1810	45	.	5.06395	6.83591	4.57743	106
KQ052968.1	10772473	10772819	ML_7022f_Basil_H3K4me1_CSpeaks_peak_1811	71	.	6.67899	9.98557	7.13146	206
KQ052968.1	10773465	10773612	ML_7022f_Basil_H3K4me1_CSpeaks_peak_1812	21	.	3.55219	3.82949	2.16385	103
KQ052968.1	10773904	10774051	ML_7022f_Basil_H3K4me1_CSpeaks_peak_1813	29	.	4.29858	4.86500	2.97223	61
KQ052968.1	10778718	10779220	ML_7022f_Basil_H3K4me1_CSpeaks_peak_1814	99	.	8.10724	13.46545	9.95486	131
KQ052968.1	10789611	10789896	ML_7022f_Basil_H3K4me1_CSpeaks_peak_1815	37	.	4.22028	5.86499	3.78703	115
KQ052968.1	10790226	10790439	ML_7022f_Basil_H3K4me1_CSpeaks_peak_1816	123	.	7.78332	16.31975	12.37450	108
KQ052968.1	10793927	10794074	ML_7022f_Basil_H3K4me1_CSpeaks_peak_1817	37	.	4.77466	5.80719	3.74630	58
KQ052968.1	10795046	10795423	ML_7022f_Basil_H3K4me1_CSpeaks_peak_1818	80	.	7.15507	11.11649	8.04399	278
KQ052968.1	10796139	10796296	ML_7022f_Basil_H3K4me1_CSpeaks_peak_1819	27	.	4.03212	4.49311	2.70011	116
KQ052968.1	10796891	10797369	ML_7022f_Basil_H3K4me1_CSpeaks_peak_1820	130	.	9.53548	17.18162	13.09169	357
KQ052968.1	10797651	10797798	ML_7022f_Basil_H3K4me1_CSpeaks_peak_1821	37	.	4.70100	5.70129	3.71965	59
KQ052968.1	10823926	10824105	ML_7022f_Basil_H3K4me1_CSpeaks_peak_1822	53	.	5.72683	7.82170	5.37358	89
KQ052968.1	10824651	10825070	ML_7022f_Basil_H3K4me1_CSpeaks_peak_1823	37	.	4.77466	5.80719	3.74630	346
KQ052968.1	10826938	10827204	ML_7022f_Basil_H3K4me1_CSpeaks_peak_1824	62	.	5.86853	8.74577	6.20467	81
KQ052968.1	10827779	10828236	ML_7022f_Basil_H3K4me1_CSpeaks_peak_1825	75	.	6.71154	10.43017	7.52690	318
KQ052968.1	10829650	10829880	ML_7022f_Basil_H3K4me1_CSpeaks_peak_1826	78	.	6.70515	10.83039	7.89279	118
KQ052968.1	10830402	10830558	ML_7022f_Basil_H3K4me1_CSpeaks_peak_1827	43	.	5.02715	6.46656	4.33209	68
KQ052968.1	10838807	10838957	ML_7022f_Basil_H3K4me1_CSpeaks_peak_1828	40	.	3.89401	6.17367	4.07068	124
KQ052968.1	10848357	10848733	ML_7022f_Basil_H3K4me1_CSpeaks_peak_1829	71	.	5.67453	9.97117	7.13146	233
KQ052968.1	10856713	10856888	ML_7022f_Basil_H3K4me1_CSpeaks_peak_1830	19	.	2.72652	3.56270	1.93288	63
KQ052968.1	10864489	10864702	ML_7022f_Basil_H3K4me1_CSpeaks_peak_1831	32	.	3.99532	5.23219	3.29915	115
KQ052968.1	10926535	10926700	ML_7022f_Basil_H3K4me1_CSpeaks_peak_1832	51	.	5.52102	7.51481	5.19468	105
KQ052968.1	10930445	10931003	ML_7022f_Basil_H3K4me1_CSpeaks_peak_1833	62	.	5.70883	8.87312	6.23910	456
KQ052968.1	10932386	10932623	ML_7022f_Basil_H3K4me1_CSpeaks_peak_1834	92	.	7.26590	12.58564	9.26981	128
KQ052968.1	10949238	10949449	ML_7022f_Basil_H3K4me1_CSpeaks_peak_1835	83	.	7.11008	11.46316	8.35919	114
KQ052968.1	10950162	10950434	ML_7022f_Basil_H3K4me1_CSpeaks_peak_1836	96	.	7.54177	13.02611	9.66729	136
KQ052968.1	10951072	10951268	ML_7022f_Basil_H3K4me1_CSpeaks_peak_1837	33	.	4.18942	5.24485	3.31106	58
KQ052968.1	10988124	10988285	ML_7022f_Basil_H3K4me1_CSpeaks_peak_1838	38	.	4.24220	5.89940	3.82022	94
KQ052968.1	10993750	10993927	ML_7022f_Basil_H3K4me1_CSpeaks_peak_1839	56	.	5.45434	8.10974	5.64231	91
KQ052968.1	11008668	11008897	ML_7022f_Basil_H3K4me1_CSpeaks_peak_1840	37	.	4.77466	5.80719	3.74630	89
KQ052968.1	11063450	11063690	ML_7022f_Basil_H3K4me1_CSpeaks_peak_1841	91	.	7.45363	12.43597	9.12867	117
KQ052968.1	11069409	11069725	ML_7022f_Basil_H3K4me1_CSpeaks_peak_1842	71	.	6.67899	9.98557	7.13146	199
KQ052968.1	11072238	11072585	ML_7022f_Basil_H3K4me1_CSpeaks_peak_1843	34	.	4.47869	5.38316	3.43270	77
KQ052968.1	11074830	11075718	ML_7022f_Basil_H3K4me1_CSpeaks_peak_1844	79	.	6.99508	10.86861	7.92824	129
KQ052968.1	11075977	11076171	ML_7022f_Basil_H3K4me1_CSpeaks_peak_1845	89	.	7.56707	12.17681	8.98420	87
KQ052968.1	11080321	11080546	ML_7022f_Basil_H3K4me1_CSpeaks_peak_1846	68	.	6.39457	9.54996	6.83791	79
KQ052968.1	11090772	11091320	ML_7022f_Basil_H3K4me1_CSpeaks_peak_1847	71	.	6.67054	9.97261	7.13146	360
KQ052968.1	11091869	11092208	ML_7022f_Basil_H3K4me1_CSpeaks_peak_1848	89	.	7.63115	12.27707	8.98420	237
KQ052968.1	11092576	11092723	ML_7022f_Basil_H3K4me1_CSpeaks_peak_1849	36	.	4.63526	5.60701	3.63333	34
KQ052968.1	11093023	11093364	ML_7022f_Basil_H3K4me1_CSpeaks_peak_1850	53	.	5.67874	7.74987	5.37358	233
KQ052968.1	11099530	11099740	ML_7022f_Basil_H3K4me1_CSpeaks_peak_1851	58	.	5.81840	8.30530	5.81392	112
KQ052968.1	11103319	11103788	ML_7022f_Basil_H3K4me1_CSpeaks_peak_1852	71	.	6.67899	9.98557	7.13146	394
KQ052968.1	11104689	11105396	ML_7022f_Basil_H3K4me1_CSpeaks_peak_1853	80	.	7.15507	11.11649	8.04399	128
KQ052968.1	11106428	11106775	ML_7022f_Basil_H3K4me1_CSpeaks_peak_1854	37	.	4.77466	5.80719	3.74630	89
KQ052968.1	11107070	11107217	ML_7022f_Basil_H3K4me1_CSpeaks_peak_1855	22	.	3.82250	3.97256	2.24041	64
KQ052968.1	11107953	11108316	ML_7022f_Basil_H3K4me1_CSpeaks_peak_1856	37	.	4.77466	5.80719	3.74630	263
KQ052968.1	11110517	11110760	ML_7022f_Basil_H3K4me1_CSpeaks_peak_1857	120	.	9.05940	15.91912	12.00595	119
KQ052968.1	11111052	11111490	ML_7022f_Basil_H3K4me1_CSpeaks_peak_1858	45	.	5.25075	6.79413	4.54008	164
KQ052968.1	11112969	11113196	ML_7022f_Basil_H3K4me1_CSpeaks_peak_1859	80	.	7.15507	11.11649	8.04399	101
KQ052968.1	11114917	11115323	ML_7022f_Basil_H3K4me1_CSpeaks_peak_1860	71	.	6.67899	9.98557	7.13146	247
KQ052968.1	11116368	11116752	ML_7022f_Basil_H3K4me1_CSpeaks_peak_1861	62	.	6.20291	8.88648	6.23910	79
KQ052968.1	11117410	11117848	ML_7022f_Basil_H3K4me1_CSpeaks_peak_1862	53	.	5.72683	7.82170	5.37358	145
KQ052968.1	11118045	11118197	ML_7022f_Basil_H3K4me1_CSpeaks_peak_1863	45	.	5.25075	6.79413	4.54008	59
KQ052968.1	11122963	11123132	ML_7022f_Basil_H3K4me1_CSpeaks_peak_1864	31	.	4.09529	5.10688	3.18259	50
KQ052968.1	11127174	11127353	ML_7022f_Basil_H3K4me1_CSpeaks_peak_1865	37	.	4.77466	5.80719	3.74630	58
KQ052968.1	11128070	11128226	ML_7022f_Basil_H3K4me1_CSpeaks_peak_1866	29	.	4.29858	4.86500	2.97223	118
KQ052968.1	11131525	11131701	ML_7022f_Basil_H3K4me1_CSpeaks_peak_1867	62	.	6.20291	8.88648	6.23910	51
KQ052968.1	11131816	11132009	ML_7022f_Basil_H3K4me1_CSpeaks_peak_1868	62	.	6.20291	8.88648	6.23910	108
KQ052968.1	11133045	11133311	ML_7022f_Basil_H3K4me1_CSpeaks_peak_1869	62	.	6.20291	8.88648	6.23910	120
KQ052968.1	11133719	11133977	ML_7022f_Basil_H3K4me1_CSpeaks_peak_1870	45	.	5.25075	6.79413	4.54008	122
KQ052968.1	11134623	11134924	ML_7022f_Basil_H3K4me1_CSpeaks_peak_1871	62	.	6.20291	8.88648	6.23910	227
KQ052968.1	11137403	11137570	ML_7022f_Basil_H3K4me1_CSpeaks_peak_1872	45	.	5.25075	6.79413	4.54008	126
KQ052968.1	11138005	11138152	ML_7022f_Basil_H3K4me1_CSpeaks_peak_1873	17	.	3.35866	3.34932	1.74192	40
KQ052968.1	11138963	11139216	ML_7022f_Basil_H3K4me1_CSpeaks_peak_1874	71	.	6.67899	9.98557	7.13146	179
KQ052968.1	11146722	11147415	ML_7022f_Basil_H3K4me1_CSpeaks_peak_1875	71	.	6.67899	9.98557	7.13146	133
KQ052968.1	11149104	11149453	ML_7022f_Basil_H3K4me1_CSpeaks_peak_1876	22	.	3.82250	3.97256	2.24041	156
KQ052968.1	11150494	11151108	ML_7022f_Basil_H3K4me1_CSpeaks_peak_1877	130	.	9.53548	17.18162	13.09169	494
KQ052968.1	11153150	11153416	ML_7022f_Basil_H3K4me1_CSpeaks_peak_1878	53	.	5.72683	7.82170	5.37358	146
KQ052968.1	11154277	11154424	ML_7022f_Basil_H3K4me1_CSpeaks_peak_1879	37	.	4.77466	5.80719	3.74630	33
KQ052968.1	11154574	11155738	ML_7022f_Basil_H3K4me1_CSpeaks_peak_1880	59	.	5.19202	8.41215	5.90710	385
KQ052968.1	11155895	11156111	ML_7022f_Basil_H3K4me1_CSpeaks_peak_1881	14	.	2.67934	2.95763	1.44121	2
KQ052968.1	11157090	11157237	ML_7022f_Basil_H3K4me1_CSpeaks_peak_1882	29	.	4.29858	4.86500	2.97223	20
KQ052968.1	11157397	11157562	ML_7022f_Basil_H3K4me1_CSpeaks_peak_1883	62	.	6.20291	8.88648	6.23910	95
KQ052968.1	11159863	11160229	ML_7022f_Basil_H3K4me1_CSpeaks_peak_1884	37	.	4.77466	5.80719	3.74630	18
KQ052968.1	11172565	11172949	ML_7022f_Basil_H3K4me1_CSpeaks_peak_1885	89	.	7.63115	12.27707	8.98420	254
KQ052968.1	11173075	11173330	ML_7022f_Basil_H3K4me1_CSpeaks_peak_1886	59	.	5.19202	8.41215	5.90710	145
KQ052968.1	11174086	11174276	ML_7022f_Basil_H3K4me1_CSpeaks_peak_1887	53	.	5.72683	7.82170	5.37358	95
KQ052968.1	11176027	11176179	ML_7022f_Basil_H3K4me1_CSpeaks_peak_1888	53	.	5.72683	7.82170	5.37358	75
KQ052968.1	11176451	11176689	ML_7022f_Basil_H3K4me1_CSpeaks_peak_1889	80	.	7.15507	11.11649	8.04399	122
KQ052968.1	11180696	11181200	ML_7022f_Basil_H3K4me1_CSpeaks_peak_1890	62	.	6.20291	8.88648	6.23910	127
KQ052968.1	11181424	11181588	ML_7022f_Basil_H3K4me1_CSpeaks_peak_1891	62	.	6.20291	8.88648	6.23910	77
KQ052968.1	11181999	11182265	ML_7022f_Basil_H3K4me1_CSpeaks_peak_1892	45	.	5.25075	6.79413	4.54008	176
KQ052968.1	11183088	11183552	ML_7022f_Basil_H3K4me1_CSpeaks_peak_1893	53	.	5.72683	7.82170	5.37358	226
KQ052968.1	11184491	11184680	ML_7022f_Basil_H3K4me1_CSpeaks_peak_1894	75	.	6.71154	10.43017	7.52690	109
KQ052968.1	11185085	11185394	ML_7022f_Basil_H3K4me1_CSpeaks_peak_1895	14	.	2.92463	2.95990	1.44121	61
KQ052968.1	11185790	11186152	ML_7022f_Basil_H3K4me1_CSpeaks_peak_1896	62	.	6.20291	8.88648	6.23910	236
KQ052968.1	11187874	11188215	ML_7022f_Basil_H3K4me1_CSpeaks_peak_1897	29	.	4.29858	4.86500	2.97223	67
KQ052968.1	11188473	11188742	ML_7022f_Basil_H3K4me1_CSpeaks_peak_1898	120	.	9.05940	15.91912	12.00595	141
KQ052968.1	11189320	11189467	ML_7022f_Basil_H3K4me1_CSpeaks_peak_1899	53	.	5.72683	7.82170	5.37358	67
KQ052968.1	11190246	11190747	ML_7022f_Basil_H3K4me1_CSpeaks_peak_1900	29	.	4.29858	4.86500	2.97223	343
KQ052968.1	11192555	11192876	ML_7022f_Basil_H3K4me1_CSpeaks_peak_1901	53	.	5.72683	7.82170	5.37358	104
KQ052968.1	11195448	11195633	ML_7022f_Basil_H3K4me1_CSpeaks_peak_1902	25	.	3.57246	4.33257	2.55559	79
KQ052968.1	11195805	11195999	ML_7022f_Basil_H3K4me1_CSpeaks_peak_1903	53	.	5.72683	7.82170	5.37358	92
KQ052968.1	11199456	11199765	ML_7022f_Basil_H3K4me1_CSpeaks_peak_1904	53	.	5.72683	7.82170	5.37358	171
KQ052968.1	11201773	11201928	ML_7022f_Basil_H3K4me1_CSpeaks_peak_1905	45	.	5.25075	6.79413	4.54008	62
KQ052968.1	11202293	11202520	ML_7022f_Basil_H3K4me1_CSpeaks_peak_1906	37	.	4.77466	5.80719	3.74630	92
KQ052968.1	11202636	11202834	ML_7022f_Basil_H3K4me1_CSpeaks_peak_1907	45	.	5.25075	6.79413	4.54008	138
KQ052968.1	11203213	11203500	ML_7022f_Basil_H3K4me1_CSpeaks_peak_1908	22	.	3.82250	3.97256	2.24041	33
KQ052968.1	11204351	11204728	ML_7022f_Basil_H3K4me1_CSpeaks_peak_1909	71	.	6.67899	9.98557	7.13146	69
KQ052968.1	11205451	11205650	ML_7022f_Basil_H3K4me1_CSpeaks_peak_1910	42	.	4.73243	6.34295	4.21968	78
KQ052968.1	11205931	11206929	ML_7022f_Basil_H3K4me1_CSpeaks_peak_1911	45	.	4.54419	6.68330	4.52295	383
KQ052968.1	11230705	11231424	ML_7022f_Basil_H3K4me1_CSpeaks_peak_1912	89	.	7.63115	12.27707	8.98420	145
KQ052968.1	11241455	11242054	ML_7022f_Basil_H3K4me1_CSpeaks_peak_1913	120	.	9.05940	15.91912	12.00595	482
KQ052968.1	11242638	11242861	ML_7022f_Basil_H3K4me1_CSpeaks_peak_1914	62	.	6.20291	8.88648	6.23910	128
KQ052968.1	11244116	11244542	ML_7022f_Basil_H3K4me1_CSpeaks_peak_1915	62	.	6.20291	8.88648	6.23910	102
KQ052968.1	11244831	11245961	ML_7022f_Basil_H3K4me1_CSpeaks_peak_1916	62	.	6.20291	8.88648	6.23910	712
KQ052968.1	11247193	11247824	ML_7022f_Basil_H3K4me1_CSpeaks_peak_1917	109	.	8.58332	14.67995	10.96068	511
KQ052968.1	11247930	11248581	ML_7022f_Basil_H3K4me1_CSpeaks_peak_1918	62	.	6.20291	8.88648	6.23910	395
KQ052968.1	11250950	11251127	ML_7022f_Basil_H3K4me1_CSpeaks_peak_1919	29	.	4.29858	4.86500	2.97223	31
KQ052968.1	11253466	11253628	ML_7022f_Basil_H3K4me1_CSpeaks_peak_1920	53	.	5.72683	7.82170	5.37358	51
KQ052968.1	11253779	11254037	ML_7022f_Basil_H3K4me1_CSpeaks_peak_1921	62	.	6.20291	8.88648	6.23910	117
KQ052968.1	11255934	11256124	ML_7022f_Basil_H3K4me1_CSpeaks_peak_1922	53	.	5.72683	7.82170	5.37358	104
KQ052968.1	11265112	11265551	ML_7022f_Basil_H3K4me1_CSpeaks_peak_1923	38	.	4.46661	5.94551	3.86019	120
KQ052968.1	11294229	11294414	ML_7022f_Basil_H3K4me1_CSpeaks_peak_1924	49	.	5.37183	7.29299	4.99252	94
KQ052968.1	11296554	11296758	ML_7022f_Basil_H3K4me1_CSpeaks_peak_1925	62	.	6.15082	8.80755	6.23910	136
KQ052968.1	11299567	11299923	ML_7022f_Basil_H3K4me1_CSpeaks_peak_1926	66	.	5.51593	9.31879	6.62939	65
KQ052968.1	11301456	11301696	ML_7022f_Basil_H3K4me1_CSpeaks_peak_1927	14	.	2.67934	2.95763	1.44121	96
KQ052968.1	11302132	11302283	ML_7022f_Basil_H3K4me1_CSpeaks_peak_1928	19	.	2.92228	3.53412	1.91044	108
KQ052968.1	11304459	11304622	ML_7022f_Basil_H3K4me1_CSpeaks_peak_1929	35	.	4.57134	5.51551	3.55026	54
KQ052968.1	11305005	11305592	ML_7022f_Basil_H3K4me1_CSpeaks_peak_1930	79	.	7.04468	10.94541	7.99864	300
KQ052968.1	11305703	11305905	ML_7022f_Basil_H3K4me1_CSpeaks_peak_1931	45	.	5.25075	6.79413	4.54008	135
KQ052968.1	11306647	11306833	ML_7022f_Basil_H3K4me1_CSpeaks_peak_1932	39	.	4.00557	6.09019	3.99326	87
KQ052968.1	11307269	11308046	ML_7022f_Basil_H3K4me1_CSpeaks_peak_1933	28	.	3.47253	4.66145	2.85301	42
KQ052968.1	11308309	11309248	ML_7022f_Basil_H3K4me1_CSpeaks_peak_1934	53	.	5.72683	7.82170	5.37358	727
KQ052968.1	11310535	11310867	ML_7022f_Basil_H3K4me1_CSpeaks_peak_1935	14	.	2.67934	2.95763	1.44121	232
KQ052968.1	11311072	11311252	ML_7022f_Basil_H3K4me1_CSpeaks_peak_1936	45	.	5.25075	6.79413	4.54008	102
KQ052968.1	11314242	11314424	ML_7022f_Basil_H3K4me1_CSpeaks_peak_1937	89	.	7.63115	12.27707	8.98420	103
KQ052968.1	11315533	11316050	ML_7022f_Basil_H3K4me1_CSpeaks_peak_1938	72	.	6.49225	10.09120	7.22704	228
KQ052968.1	11317084	11317287	ML_7022f_Basil_H3K4me1_CSpeaks_peak_1939	23	.	3.77697	4.13977	2.39060	132
KQ052968.1	11318730	11318978	ML_7022f_Basil_H3K4me1_CSpeaks_peak_1940	94	.	7.65641	12.75525	9.41889	124
KQ052968.1	11320953	11321253	ML_7022f_Basil_H3K4me1_CSpeaks_peak_1941	34	.	4.47869	5.38316	3.43270	49
KQ052968.1	11321763	11322353	ML_7022f_Basil_H3K4me1_CSpeaks_peak_1942	83	.	7.11008	11.46316	8.35919	130
KQ052968.1	11322760	11323097	ML_7022f_Basil_H3K4me1_CSpeaks_peak_1943	67	.	6.35078	9.48300	6.77576	84
KQ052968.1	11323280	11323469	ML_7022f_Basil_H3K4me1_CSpeaks_peak_1944	29	.	4.29858	4.86500	2.97223	57
KQ052968.1	11323589	11323736	ML_7022f_Basil_H3K4me1_CSpeaks_peak_1945	22	.	3.81766	3.96598	2.24041	117
KQ052968.1	11324145	11324381	ML_7022f_Basil_H3K4me1_CSpeaks_peak_1946	37	.	4.76862	5.79850	3.74630	145
KQ052968.1	11324537	11324707	ML_7022f_Basil_H3K4me1_CSpeaks_peak_1947	29	.	4.29858	4.86500	2.97223	144
KQ052968.1	11324884	11325231	ML_7022f_Basil_H3K4me1_CSpeaks_peak_1948	37	.	4.77466	5.80719	3.74630	124
KQ052968.1	11325645	11325952	ML_7022f_Basil_H3K4me1_CSpeaks_peak_1949	37	.	4.77466	5.80719	3.74630	244
KQ052968.1	11326369	11326518	ML_7022f_Basil_H3K4me1_CSpeaks_peak_1950	45	.	5.25075	6.79413	4.54008	90
KQ052968.1	11327698	11327922	ML_7022f_Basil_H3K4me1_CSpeaks_peak_1951	46	.	5.09640	6.88409	4.62254	129
KQ052968.1	11329329	11329588	ML_7022f_Basil_H3K4me1_CSpeaks_peak_1952	31	.	3.89637	5.08049	3.16035	136
KQ052968.1	11330227	11330444	ML_7022f_Basil_H3K4me1_CSpeaks_peak_1953	35	.	4.33902	5.46352	3.50484	161
KQ052968.1	11330721	11331090	ML_7022f_Basil_H3K4me1_CSpeaks_peak_1954	31	.	3.44930	5.10501	3.18259	343
KQ052968.1	11332199	11332563	ML_7022f_Basil_H3K4me1_CSpeaks_peak_1955	45	.	4.83792	6.82099	4.56407	113
KQ052968.1	11333987	11334747	ML_7022f_Basil_H3K4me1_CSpeaks_peak_1956	106	.	8.01077	14.24293	10.66626	655
KQ052968.1	11335368	11335835	ML_7022f_Basil_H3K4me1_CSpeaks_peak_1957	77	.	6.32319	10.64037	7.72050	240
KQ052968.1	11336394	11336836	ML_7022f_Basil_H3K4me1_CSpeaks_peak_1958	31	.	4.22200	5.01754	3.10992	132
KQ052968.1	11337075	11337350	ML_7022f_Basil_H3K4me1_CSpeaks_peak_1959	57	.	5.77936	8.24641	5.76545	130
KQ052968.1	11337667	11337823	ML_7022f_Basil_H3K4me1_CSpeaks_peak_1960	45	.	4.73161	6.65818	4.50785	77
KQ052968.1	11339863	11340168	ML_7022f_Basil_H3K4me1_CSpeaks_peak_1961	24	.	3.50470	4.23091	2.47105	67
KQ052968.1	11345247	11345394	ML_7022f_Basil_H3K4me1_CSpeaks_peak_1962	32	.	3.97535	5.20163	3.27078	95
KQ052968.1	11346765	11347063	ML_7022f_Basil_H3K4me1_CSpeaks_peak_1963	40	.	4.41621	6.17118	4.07036	61
KQ052968.1	11347762	11348518	ML_7022f_Basil_H3K4me1_CSpeaks_peak_1964	79	.	7.04468	10.94541	7.99864	396
KQ052968.1	11348640	11348823	ML_7022f_Basil_H3K4me1_CSpeaks_peak_1965	37	.	4.70100	5.70129	3.71965	96
KQ052968.1	11348959	11349174	ML_7022f_Basil_H3K4me1_CSpeaks_peak_1966	62	.	6.20291	8.88648	6.23910	97
KQ052968.1	11349567	11349714	ML_7022f_Basil_H3K4me1_CSpeaks_peak_1967	29	.	4.29858	4.86500	2.97223	57
KQ052968.1	11351547	11352075	ML_7022f_Basil_H3K4me1_CSpeaks_peak_1968	37	.	4.77466	5.80719	3.74630	416
KQ052968.1	11352323	11352506	ML_7022f_Basil_H3K4me1_CSpeaks_peak_1969	53	.	5.72683	7.82170	5.37358	61
KQ052968.1	11353613	11353809	ML_7022f_Basil_H3K4me1_CSpeaks_peak_1970	45	.	5.25075	6.79413	4.54008	83
KQ052968.1	11354721	11354914	ML_7022f_Basil_H3K4me1_CSpeaks_peak_1971	29	.	4.29858	4.86500	2.97223	103
KQ052968.1	11355462	11355804	ML_7022f_Basil_H3K4me1_CSpeaks_peak_1972	120	.	9.05940	15.91912	12.00595	228
KQ052968.1	11355986	11356469	ML_7022f_Basil_H3K4me1_CSpeaks_peak_1973	71	.	6.67899	9.98557	7.13146	119
KQ052968.1	11358327	11358594	ML_7022f_Basil_H3K4me1_CSpeaks_peak_1974	45	.	5.25075	6.79413	4.54008	132
KQ052968.1	11359996	11360271	ML_7022f_Basil_H3K4me1_CSpeaks_peak_1975	37	.	4.77466	5.80719	3.74630	145
KQ052968.1	11361705	11362473	ML_7022f_Basil_H3K4me1_CSpeaks_peak_1976	62	.	6.20291	8.88648	6.23910	166
KQ052968.1	11362680	11362986	ML_7022f_Basil_H3K4me1_CSpeaks_peak_1977	53	.	5.72683	7.82170	5.37358	231
KQ052968.1	11363283	11363496	ML_7022f_Basil_H3K4me1_CSpeaks_peak_1978	62	.	6.20291	8.88648	6.23910	139
KQ052968.1	11363905	11365080	ML_7022f_Basil_H3K4me1_CSpeaks_peak_1979	99	.	8.10724	13.46545	9.95486	1046
KQ052968.1	11366247	11366490	ML_7022f_Basil_H3K4me1_CSpeaks_peak_1980	99	.	8.10724	13.46545	9.95486	107
KQ052968.1	11367139	11367447	ML_7022f_Basil_H3K4me1_CSpeaks_peak_1981	29	.	4.29858	4.86500	2.97223	58
KQ052968.1	11367922	11368722	ML_7022f_Basil_H3K4me1_CSpeaks_peak_1982	71	.	6.67899	9.98557	7.13146	289
KQ052968.1	11369007	11369404	ML_7022f_Basil_H3K4me1_CSpeaks_peak_1983	45	.	5.25075	6.79413	4.54008	287
KQ052968.1	11369641	11369952	ML_7022f_Basil_H3K4me1_CSpeaks_peak_1984	71	.	6.67899	9.98557	7.13146	204
KQ052968.1	11370701	11370848	ML_7022f_Basil_H3K4me1_CSpeaks_peak_1985	19	.	3.18693	3.53488	1.91044	111
KQ052968.1	11371661	11371865	ML_7022f_Basil_H3K4me1_CSpeaks_peak_1986	20	.	3.58555	3.65259	2.00402	42
KQ052968.1	11372549	11373056	ML_7022f_Basil_H3K4me1_CSpeaks_peak_1987	57	.	5.28376	8.20166	5.72657	369
KQ052968.1	11373987	11374266	ML_7022f_Basil_H3K4me1_CSpeaks_peak_1988	37	.	4.77466	5.80719	3.74630	48
KQ052968.1	11374818	11374965	ML_7022f_Basil_H3K4me1_CSpeaks_peak_1989	22	.	3.82250	3.97256	2.24041	30
KQ052968.1	11375110	11375279	ML_7022f_Basil_H3K4me1_CSpeaks_peak_1990	45	.	5.25075	6.79413	4.54008	112
KQ052968.1	11376326	11376579	ML_7022f_Basil_H3K4me1_CSpeaks_peak_1991	62	.	6.20291	8.88648	6.23910	193
KQ052968.1	11377485	11378288	ML_7022f_Basil_H3K4me1_CSpeaks_peak_1992	120	.	9.05940	15.91912	12.00595	311
KQ052968.1	11379245	11379414	ML_7022f_Basil_H3K4me1_CSpeaks_peak_1993	84	.	7.15811	11.53812	8.42163	114
KQ052968.1	11380324	11380662	ML_7022f_Basil_H3K4me1_CSpeaks_peak_1994	77	.	6.32319	10.64037	7.72050	217
KQ052968.1	11383239	11383700	ML_7022f_Basil_H3K4me1_CSpeaks_peak_1995	50	.	4.08376	7.39489	5.08560	321
KQ052968.1	11386247	11386736	ML_7022f_Basil_H3K4me1_CSpeaks_peak_1996	73	.	5.81291	10.20587	7.33103	374
KQ052968.1	11391300	11391451	ML_7022f_Basil_H3K4me1_CSpeaks_peak_1997	53	.	5.72683	7.82170	5.37358	78
KQ052968.1	11392457	11392604	ML_7022f_Basil_H3K4me1_CSpeaks_peak_1998	29	.	4.29858	4.86500	2.97223	72
KQ052968.1	11393111	11393261	ML_7022f_Basil_H3K4me1_CSpeaks_peak_1999	25	.	3.57246	4.33257	2.55559	123
KQ052968.1	11393489	11393682	ML_7022f_Basil_H3K4me1_CSpeaks_peak_2000	42	.	4.73243	6.34295	4.21968	106
[truncated: 228,954 more rows]
