# Supplementary material for: Transposable elements are the primary source of novelty in primate gene regulation
Source: Genome Res. 2017 Oct;27(10):1623–33. doi: 10.1101/gr.218149.116 (PMC5630026; doi:10.1101/gr.218149.116)
Supplement: Supplemental Material [file supp_gr.218149.116_Supplemental_FILE_S1_peak_calling_BED_files.zip › FILE_S1/ML_ALFA_ALFA_H3K27Ac_CSpeaks_peaks.narrowPeak]

ABDC02000763.1	7	168	ML_ALFA_ALFA_H3K27Ac_CSpeaks_peak_1	38	.	2.63099	6.22951	3.82364	99
ABDC02000862.1	930	1292	ML_ALFA_ALFA_H3K27Ac_CSpeaks_peak_2	47	.	2.11837	7.33253	4.77619	142
ABDC02000880.1	713	1025	ML_ALFA_ALFA_H3K27Ac_CSpeaks_peak_3	71	.	5.22682	10.08017	7.12701	65
ABDC02000931.1	22	245	ML_ALFA_ALFA_H3K27Ac_CSpeaks_peak_4	93	.	4.90649	12.76924	9.39432	85
ABDC02000931.1	1172	1627	ML_ALFA_ALFA_H3K27Ac_CSpeaks_peak_5	51	.	5.32742	7.74996	5.13426	98
ABDC02000966.1	1508	1693	ML_ALFA_ALFA_H3K27Ac_CSpeaks_peak_6	71	.	5.04908	10.08017	7.12701	55
ABDC02001004.1	155	479	ML_ALFA_ALFA_H3K27Ac_CSpeaks_peak_7	69	.	3.06768	9.85331	6.93527	125
ABDC02001006.1	1046	1352	ML_ALFA_ALFA_H3K27Ac_CSpeaks_peak_8	40	.	4.51195	6.54504	4.09765	74
ABDC02001006.1	2090	2450	ML_ALFA_ALFA_H3K27Ac_CSpeaks_peak_9	64	.	5.54714	9.31879	6.47667	267
ABDC02001011.1	2429	2610	ML_ALFA_ALFA_H3K27Ac_CSpeaks_peak_10	49	.	3.63372	7.52619	4.95094	116
ABDC02001011.1	3437	3669	ML_ALFA_ALFA_H3K27Ac_CSpeaks_peak_11	36	.	2.45827	6.04417	3.65903	202
ABDC02001011.1	3811	4038	ML_ALFA_ALFA_H3K27Ac_CSpeaks_peak_12	55	.	2.86613	8.25800	5.56753	24
ABDC02001011.1	5216	5408	ML_ALFA_ALFA_H3K27Ac_CSpeaks_peak_13	28	.	2.31923	5.05207	2.80372	21
ABDC02001203.1	14195	14380	ML_ALFA_ALFA_H3K27Ac_CSpeaks_peak_14	25	.	2.41773	4.75251	2.54157	174
ABDC02001203.1	14529	14707	ML_ALFA_ALFA_H3K27Ac_CSpeaks_peak_15	33	.	2.61164	5.64714	3.31841	38
ABDC02001203.1	16906	17124	ML_ALFA_ALFA_H3K27Ac_CSpeaks_peak_16	15	.	2.75951	3.56270	1.50988	186
ABDC02001203.1	22462	22717	ML_ALFA_ALFA_H3K27Ac_CSpeaks_peak_17	47	.	2.75675	7.28109	4.73384	186
ABDC02001203.1	26704	26887	ML_ALFA_ALFA_H3K27Ac_CSpeaks_peak_18	93	.	4.90813	12.77345	9.39771	106
ABDC02001247.1	165	401	ML_ALFA_ALFA_H3K27Ac_CSpeaks_peak_19	35	.	4.12520	5.86499	3.50949	38
ABDC02001276.1	1085	1401	ML_ALFA_ALFA_H3K27Ac_CSpeaks_peak_20	41	.	3.75487	6.60524	4.14455	40
ABDC02001314.1	481	736	ML_ALFA_ALFA_H3K27Ac_CSpeaks_peak_21	57	.	4.69359	8.44714	5.73140	92
ABDC02001344.1	48	195	ML_ALFA_ALFA_H3K27Ac_CSpeaks_peak_22	59	.	5.90842	8.64685	5.91461	73
ABDC02001430.1	195	475	ML_ALFA_ALFA_H3K27Ac_CSpeaks_peak_23	90	.	2.85766	12.37331	9.06369	72
ABDC02001430.1	576	1204	ML_ALFA_ALFA_H3K27Ac_CSpeaks_peak_24	54	.	2.37228	8.05555	5.40480	530
ABDC02001430.1	1332	1944	ML_ALFA_ALFA_H3K27Ac_CSpeaks_peak_25	159	.	5.09363	20.66142	15.94501	318
ABDC02003384.1	316220	316444	ML_ALFA_ALFA_H3K27Ac_CSpeaks_peak_26	66	.	3.90086	9.52900	6.65812	161
ABDC02003384.1	334185	334445	ML_ALFA_ALFA_H3K27Ac_CSpeaks_peak_27	134	.	7.29137	17.60100	13.41355	94
ABDC02003384.1	335201	335443	ML_ALFA_ALFA_H3K27Ac_CSpeaks_peak_28	143	.	4.61697	18.73870	14.35238	128
ABDC02003384.1	335632	335779	ML_ALFA_ALFA_H3K27Ac_CSpeaks_peak_29	52	.	2.98537	7.84353	5.21746	62
ABDC02005490.1	15447	15627	ML_ALFA_ALFA_H3K27Ac_CSpeaks_peak_30	32	.	4.22019	5.58766	3.26888	114
ABDC02005490.1	16054	16334	ML_ALFA_ALFA_H3K27Ac_CSpeaks_peak_31	55	.	3.56120	8.21715	5.53778	179
ABDC02005490.1	16467	16722	ML_ALFA_ALFA_H3K27Ac_CSpeaks_peak_32	16	.	2.00122	3.68963	1.61867	193
ABDC02005490.1	25374	25546	ML_ALFA_ALFA_H3K27Ac_CSpeaks_peak_33	53	.	4.26627	7.95538	5.31920	32
ABDC02005490.1	29659	29917	ML_ALFA_ALFA_H3K27Ac_CSpeaks_peak_34	84	.	5.42140	11.64732	8.45050	135
ABDC02005490.1	37459	37881	ML_ALFA_ALFA_H3K27Ac_CSpeaks_peak_35	57	.	5.31015	8.41215	5.70292	193
ABDC02005490.1	42934	43090	ML_ALFA_ALFA_H3K27Ac_CSpeaks_peak_36	59	.	3.34999	8.67725	5.92788	75
ABDC02005490.1	47000	47351	ML_ALFA_ALFA_H3K27Ac_CSpeaks_peak_37	44	.	3.00562	6.89523	4.40128	260
ABDC02005490.1	47613	47913	ML_ALFA_ALFA_H3K27Ac_CSpeaks_peak_38	44	.	3.03400	6.98403	4.47451	116
ABDC02005490.1	50917	51161	ML_ALFA_ALFA_H3K27Ac_CSpeaks_peak_39	120	.	4.50331	15.91899	12.02314	116
ABDC02005490.1	51430	51595	ML_ALFA_ALFA_H3K27Ac_CSpeaks_peak_40	41	.	2.80554	6.60033	4.14317	24
ABDC02005490.1	61826	61986	ML_ALFA_ALFA_H3K27Ac_CSpeaks_peak_41	27	.	2.85580	4.96342	2.72362	97
ABDC02005490.1	62158	62479	ML_ALFA_ALFA_H3K27Ac_CSpeaks_peak_42	68	.	3.96890	9.71609	6.82728	247
ABDC02005490.1	63550	63807	ML_ALFA_ALFA_H3K27Ac_CSpeaks_peak_43	34	.	4.04695	5.73896	3.40428	57
ABDC02005490.1	74260	74457	ML_ALFA_ALFA_H3K27Ac_CSpeaks_peak_44	121	.	5.22124	16.08644	12.15887	101
ABDC02005490.1	81710	81857	ML_ALFA_ALFA_H3K27Ac_CSpeaks_peak_45	16	.	3.44674	3.71859	1.64384	30
ABDC02005490.1	90605	90764	ML_ALFA_ALFA_H3K27Ac_CSpeaks_peak_46	55	.	3.69773	8.23007	5.54635	30
ABDC02005490.1	91337	91717	ML_ALFA_ALFA_H3K27Ac_CSpeaks_peak_47	17	.	1.82289	3.84124	1.75106	140
ABDC02005490.1	94781	95271	ML_ALFA_ALFA_H3K27Ac_CSpeaks_peak_48	61	.	2.86317	8.92154	6.13262	184
ABDC02005490.1	96076	96271	ML_ALFA_ALFA_H3K27Ac_CSpeaks_peak_49	42	.	3.15544	6.74237	4.26267	111
ABDC02005490.1	97240	97521	ML_ALFA_ALFA_H3K27Ac_CSpeaks_peak_50	62	.	4.07702	9.09299	6.28921	122
ABDC02005490.1	105488	105851	ML_ALFA_ALFA_H3K27Ac_CSpeaks_peak_51	67	.	5.36563	9.67109	6.78851	230
ABDC02005490.1	115832	116098	ML_ALFA_ALFA_H3K27Ac_CSpeaks_peak_52	112	.	5.23448	14.95342	11.21970	121
ABDC02005490.1	161830	161987	ML_ALFA_ALFA_H3K27Ac_CSpeaks_peak_53	28	.	2.23986	5.13681	2.87412	110
ABDC02005490.1	162082	162259	ML_ALFA_ALFA_H3K27Ac_CSpeaks_peak_54	20	.	2.02446	4.22107	2.08502	29
ABDC02005490.1	164218	164430	ML_ALFA_ALFA_H3K27Ac_CSpeaks_peak_55	141	.	5.24286	18.49513	14.15546	130
ABDC02005490.1	169103	169478	ML_ALFA_ALFA_H3K27Ac_CSpeaks_peak_56	41	.	2.48398	6.61607	4.15210	122
ABDC02005490.1	173403	173785	ML_ALFA_ALFA_H3K27Ac_CSpeaks_peak_57	14	.	2.34679	3.44155	1.40854	366
ABDC02005909.1	152381	152785	ML_ALFA_ALFA_H3K27Ac_CSpeaks_peak_58	117	.	4.36585	15.55861	11.71629	106
ABDC02010135.1	3870	4085	ML_ALFA_ALFA_H3K27Ac_CSpeaks_peak_59	67	.	3.12317	9.67297	6.79019	144
ABDC02010135.1	4209	4406	ML_ALFA_ALFA_H3K27Ac_CSpeaks_peak_60	19	.	2.06211	4.04426	1.93124	7
ABDC02010340.1	9200	9890	ML_ALFA_ALFA_H3K27Ac_CSpeaks_peak_61	198	.	5.39090	25.40605	19.87235	325
ABDC02011388.1	73277	73566	ML_ALFA_ALFA_H3K27Ac_CSpeaks_peak_62	55	.	3.59616	8.23007	5.54635	203
ABDC02011592.1	3018	3184	ML_ALFA_ALFA_H3K27Ac_CSpeaks_peak_63	57	.	3.95853	8.40735	5.70057	130
ABDC02013809.1	22972	23214	ML_ALFA_ALFA_H3K27Ac_CSpeaks_peak_64	131	.	5.71632	17.28353	13.14460	146
ABDC02013809.1	26625	26795	ML_ALFA_ALFA_H3K27Ac_CSpeaks_peak_65	79	.	5.73431	11.02538	7.92404	65
ABDC02013809.1	42372	42776	ML_ALFA_ALFA_H3K27Ac_CSpeaks_peak_66	41	.	5.22955	6.59761	4.14317	155
ABDC02013809.1	164522	164788	ML_ALFA_ALFA_H3K27Ac_CSpeaks_peak_67	154	.	6.06187	20.00103	15.40459	126
ABDC02013809.1	182997	183437	ML_ALFA_ALFA_H3K27Ac_CSpeaks_peak_68	73	.	3.28272	10.33431	7.34863	337
ABDC02013809.1	232779	233292	ML_ALFA_ALFA_H3K27Ac_CSpeaks_peak_69	94	.	5.18830	12.81480	9.43435	152
ABDC02013809.1	235486	235735	ML_ALFA_ALFA_H3K27Ac_CSpeaks_peak_70	21	.	1.96104	4.24019	2.10019	202
ABDC02014002.1	171122	171516	ML_ALFA_ALFA_H3K27Ac_CSpeaks_peak_71	47	.	3.89707	7.28745	4.73811	136
ABDC02016189.1	96362	96666	ML_ALFA_ALFA_H3K27Ac_CSpeaks_peak_72	70	.	4.50356	9.98613	7.04969	182
ABDC02016189.1	141068	141344	ML_ALFA_ALFA_H3K27Ac_CSpeaks_peak_73	63	.	5.76355	9.13477	6.32796	187
ABDC02017848.1	35667	35830	ML_ALFA_ALFA_H3K27Ac_CSpeaks_peak_74	121	.	4.27100	16.01661	12.10696	75
ABDC02017848.1	43310	43488	ML_ALFA_ALFA_H3K27Ac_CSpeaks_peak_75	82	.	3.27081	11.45333	8.29691	129
ABDC02018813.1	2691	2850	ML_ALFA_ALFA_H3K27Ac_CSpeaks_peak_76	83	.	6.99425	11.53812	8.36509	51
ABDC02019487.1	240	413	ML_ALFA_ALFA_H3K27Ac_CSpeaks_peak_77	53	.	2.72097	7.96785	5.32754	59
ABDC02020634.1	3990	4325	ML_ALFA_ALFA_H3K27Ac_CSpeaks_peak_78	121	.	3.66894	16.02264	12.11116	175
ABDC02020719.1	2805	2978	ML_ALFA_ALFA_H3K27Ac_CSpeaks_peak_79	55	.	3.59616	8.23007	5.54635	45
ABDC02021259.1	15394	15549	ML_ALFA_ALFA_H3K27Ac_CSpeaks_peak_80	21	.	2.35310	4.32837	2.17429	130
ABDC02021259.1	248607	248822	ML_ALFA_ALFA_H3K27Ac_CSpeaks_peak_81	21	.	2.35310	4.32837	2.17429	146
ABDC02021623.1	3175	3342	ML_ALFA_ALFA_H3K27Ac_CSpeaks_peak_82	74	.	6.66751	10.43017	7.41723	90
ABDC02022752.1	62227	62599	ML_ALFA_ALFA_H3K27Ac_CSpeaks_peak_83	106	.	3.52674	14.25590	10.64421	210
ABDC02022752.1	63012	63198	ML_ALFA_ALFA_H3K27Ac_CSpeaks_peak_84	53	.	3.24121	7.93979	5.30503	69
ABDC02022752.1	71170	71441	ML_ALFA_ALFA_H3K27Ac_CSpeaks_peak_85	24	.	3.63950	4.69469	2.49760	102
ABDC02022752.1	74421	74717	ML_ALFA_ALFA_H3K27Ac_CSpeaks_peak_86	132	.	5.67615	17.38526	13.22880	154
ABDC02022752.1	76871	77062	ML_ALFA_ALFA_H3K27Ac_CSpeaks_peak_87	140	.	5.13810	18.33616	14.03672	50
ABDC02022752.1	77647	78029	ML_ALFA_ALFA_H3K27Ac_CSpeaks_peak_88	109	.	4.03358	14.65915	10.98134	116
ABDC02022752.1	84775	84950	ML_ALFA_ALFA_H3K27Ac_CSpeaks_peak_89	116	.	4.49800	15.46966	11.64519	52
ABDC02022908.1	36096	36286	ML_ALFA_ALFA_H3K27Ac_CSpeaks_peak_90	23	.	2.06628	4.57020	2.38647	47
ABDC02023747.1	22881	23044	ML_ALFA_ALFA_H3K27Ac_CSpeaks_peak_91	50	.	2.99944	7.60861	5.00832	115
ABDC02023747.1	24066	24314	ML_ALFA_ALFA_H3K27Ac_CSpeaks_peak_92	156	.	6.44694	20.26978	15.62401	105
ABDC02023747.1	26532	26841	ML_ALFA_ALFA_H3K27Ac_CSpeaks_peak_93	106	.	3.52674	14.25590	10.64421	174
ABDC02023747.1	39042	39284	ML_ALFA_ALFA_H3K27Ac_CSpeaks_peak_94	68	.	4.31402	9.79599	6.89180	44
ABDC02023747.1	44140	44293	ML_ALFA_ALFA_H3K27Ac_CSpeaks_peak_95	65	.	3.67987	9.36460	6.51450	88
ABDC02023747.1	47900	48424	ML_ALFA_ALFA_H3K27Ac_CSpeaks_peak_96	73	.	3.45188	10.35042	7.35507	406
ABDC02023964.1	2746	3027	ML_ALFA_ALFA_H3K27Ac_CSpeaks_peak_97	33	.	4.55067	5.63217	3.30799	161
ABDC02024581.1	10340	10542	ML_ALFA_ALFA_H3K27Ac_CSpeaks_peak_98	34	.	3.55966	5.76848	3.43067	106
ABDC02024581.1	31040	31207	ML_ALFA_ALFA_H3K27Ac_CSpeaks_peak_99	125	.	6.25258	16.55793	12.56382	71
ABDC02024581.1	31851	32020	ML_ALFA_ALFA_H3K27Ac_CSpeaks_peak_100	72	.	4.32792	10.25306	7.27421	75
ABDC02024581.1	39078	39389	ML_ALFA_ALFA_H3K27Ac_CSpeaks_peak_101	59	.	3.59100	8.74288	5.98067	118
ABDC02024581.1	40739	41014	ML_ALFA_ALFA_H3K27Ac_CSpeaks_peak_102	77	.	5.09683	10.81159	7.75437	158
ABDC02024581.1	50301	50530	ML_ALFA_ALFA_H3K27Ac_CSpeaks_peak_103	13	.	2.03851	3.33362	1.31464	0
ABDC02024581.1	84138	84434	ML_ALFA_ALFA_H3K27Ac_CSpeaks_peak_104	15	.	3.17723	3.62443	1.56295	1
ABDC02024581.1	91846	92275	ML_ALFA_ALFA_H3K27Ac_CSpeaks_peak_105	55	.	2.98648	8.18651	5.51220	298
ABDC02024581.1	93042	93238	ML_ALFA_ALFA_H3K27Ac_CSpeaks_peak_106	47	.	3.89707	7.28745	4.73811	173
ABDC02024581.1	97538	97732	ML_ALFA_ALFA_H3K27Ac_CSpeaks_peak_107	86	.	4.78717	11.84400	8.61995	90
ABDC02024581.1	108988	109236	ML_ALFA_ALFA_H3K27Ac_CSpeaks_peak_108	66	.	3.84681	9.48314	6.62249	130
ABDC02024581.1	109373	109616	ML_ALFA_ALFA_H3K27Ac_CSpeaks_peak_109	162	.	5.56914	21.00986	16.23112	112
ABDC02024581.1	133313	133545	ML_ALFA_ALFA_H3K27Ac_CSpeaks_peak_110	83	.	5.05944	11.54202	8.36730	157
ABDC02024581.1	134949	135433	ML_ALFA_ALFA_H3K27Ac_CSpeaks_peak_111	45	.	3.46781	7.11594	4.58675	56
ABDC02024581.1	138416	138751	ML_ALFA_ALFA_H3K27Ac_CSpeaks_peak_112	57	.	4.69359	8.44714	5.73140	76
ABDC02024581.1	140773	141052	ML_ALFA_ALFA_H3K27Ac_CSpeaks_peak_113	146	.	4.86353	19.11121	14.66216	109
ABDC02024581.1	148705	148858	ML_ALFA_ALFA_H3K27Ac_CSpeaks_peak_114	45	.	3.60304	7.09102	4.56612	51
ABDC02024581.1	151556	151761	ML_ALFA_ALFA_H3K27Ac_CSpeaks_peak_115	24	.	2.15219	4.59066	2.40392	7
ABDC02024581.1	168872	169025	ML_ALFA_ALFA_H3K27Ac_CSpeaks_peak_116	59	.	3.22829	8.65647	5.91827	102
ABDC02024581.1	175590	175787	ML_ALFA_ALFA_H3K27Ac_CSpeaks_peak_117	117	.	4.83520	15.55945	11.71629	84
ABDC02024581.1	220503	220985	ML_ALFA_ALFA_H3K27Ac_CSpeaks_peak_118	60	.	2.86454	8.83623	6.06069	116
ABDC02024581.1	232684	232865	ML_ALFA_ALFA_H3K27Ac_CSpeaks_peak_119	99	.	4.39084	13.38262	9.90528	94
ABDC02024740.1	570	1024	ML_ALFA_ALFA_H3K27Ac_CSpeaks_peak_120	111	.	4.29475	14.87683	11.15599	284
ABDC02025346.1	9218	9585	ML_ALFA_ALFA_H3K27Ac_CSpeaks_peak_121	41	.	2.38597	6.63725	4.17179	220
ABDC02026765.1	2335	2553	ML_ALFA_ALFA_H3K27Ac_CSpeaks_peak_122	41	.	3.63521	6.65346	4.18593	177
ABDC02026765.1	3130	3409	ML_ALFA_ALFA_H3K27Ac_CSpeaks_peak_123	53	.	4.18146	7.99138	5.34535	138
ABDC02027136.1	16594	16759	ML_ALFA_ALFA_H3K27Ac_CSpeaks_peak_124	68	.	3.39533	9.72335	6.83359	87
ABDC02027136.1	19941	20115	ML_ALFA_ALFA_H3K27Ac_CSpeaks_peak_125	130	.	5.41565	17.15278	13.02987	64
ABDC02027136.1	20634	20986	ML_ALFA_ALFA_H3K27Ac_CSpeaks_peak_126	32	.	3.48300	5.61803	3.29814	272
ABDC02027136.1	23320	23499	ML_ALFA_ALFA_H3K27Ac_CSpeaks_peak_127	90	.	4.19551	12.34365	9.03798	72
ABDC02028810.1	21610	21839	ML_ALFA_ALFA_H3K27Ac_CSpeaks_peak_128	103	.	5.15296	13.88204	10.31814	88
ABDC02029934.1	2106	2317	ML_ALFA_ALFA_H3K27Ac_CSpeaks_peak_129	73	.	3.11846	10.37695	7.37593	123
ABDC02030467.1	677	835	ML_ALFA_ALFA_H3K27Ac_CSpeaks_peak_130	59	.	3.04573	8.70635	5.95319	73
ABDC02030618.1	503	794	ML_ALFA_ALFA_H3K27Ac_CSpeaks_peak_131	72	.	4.10400	10.20195	7.23129	102
ABDC02031587.1	636	1168	ML_ALFA_ALFA_H3K27Ac_CSpeaks_peak_132	64	.	3.10497	9.23779	6.41001	301
ABDC02031900.1	3072	3316	ML_ALFA_ALFA_H3K27Ac_CSpeaks_peak_133	59	.	3.12871	8.66881	5.92617	109
ABDC02031970.1	1919	2085	ML_ALFA_ALFA_H3K27Ac_CSpeaks_peak_134	106	.	5.60340	14.29954	10.67926	118
ABDC02032523.1	3706	3853	ML_ALFA_ALFA_H3K27Ac_CSpeaks_peak_135	42	.	2.69024	6.69973	4.22249	57
ABDC02032576.1	1167	1321	ML_ALFA_ALFA_H3K27Ac_CSpeaks_peak_136	75	.	6.35897	10.64037	7.59999	69
ABDC02032580.1	3115	3278	ML_ALFA_ALFA_H3K27Ac_CSpeaks_peak_137	88	.	3.64578	12.13421	8.85383	64
ABDC02032610.1	3937	4443	ML_ALFA_ALFA_H3K27Ac_CSpeaks_peak_138	45	.	3.60424	7.09385	4.56857	59
ABDC02032610.1	7039	7259	ML_ALFA_ALFA_H3K27Ac_CSpeaks_peak_139	35	.	3.47048	5.94583	3.57291	9
ABDC02033299.1	7538	7745	ML_ALFA_ALFA_H3K27Ac_CSpeaks_peak_140	69	.	3.01689	9.85331	6.93527	96
ABDC02033299.1	9468	9901	ML_ALFA_ALFA_H3K27Ac_CSpeaks_peak_141	39	.	3.05777	6.41011	3.98643	298
ABDC02033547.1	2626	2792	ML_ALFA_ALFA_H3K27Ac_CSpeaks_peak_142	35	.	2.79701	5.93100	3.56008	104
ABDC02033547.1	7012	7445	ML_ALFA_ALFA_H3K27Ac_CSpeaks_peak_143	80	.	6.02113	11.20838	8.08862	335
ABDC02034275.1	296	564	ML_ALFA_ALFA_H3K27Ac_CSpeaks_peak_144	62	.	2.45461	9.02166	6.22773	129
ABDC02035343.1	1887	2049	ML_ALFA_ALFA_H3K27Ac_CSpeaks_peak_145	59	.	5.90842	8.64685	5.91461	56
ABDC02035480.1	642	961	ML_ALFA_ALFA_H3K27Ac_CSpeaks_peak_146	26	.	2.70228	4.83877	2.61456	313
ABDC02035480.1	1789	2033	ML_ALFA_ALFA_H3K27Ac_CSpeaks_peak_147	64	.	3.94996	9.27492	6.44058	107
ABDC02035666.1	399	558	ML_ALFA_ALFA_H3K27Ac_CSpeaks_peak_148	41	.	3.61268	6.60524	4.14455	14
ABDC02035744.1	1113	1383	ML_ALFA_ALFA_H3K27Ac_CSpeaks_peak_149	57	.	3.95853	8.40735	5.70057	176
ABDC02035744.1	1526	1673	ML_ALFA_ALFA_H3K27Ac_CSpeaks_peak_150	41	.	3.75487	6.60524	4.14455	57
ABDC02036730.1	381	708	ML_ALFA_ALFA_H3K27Ac_CSpeaks_peak_151	29	.	3.01056	5.26630	2.98929	264
ABDC02037248.1	385	642	ML_ALFA_ALFA_H3K27Ac_CSpeaks_peak_152	47	.	5.01036	7.25931	4.71607	160
ABDC02037928.1	3057	3218	ML_ALFA_ALFA_H3K27Ac_CSpeaks_peak_153	31	.	2.42861	5.47216	3.16356	24
ABDC02038762.1	1976	2418	ML_ALFA_ALFA_H3K27Ac_CSpeaks_peak_154	74	.	3.00536	10.42626	7.41367	80
ABDC02039087.1	2872	3258	ML_ALFA_ALFA_H3K27Ac_CSpeaks_peak_155	134	.	5.85641	17.66236	13.45696	122
ABDC02039441.1	1254	1558	ML_ALFA_ALFA_H3K27Ac_CSpeaks_peak_156	49	.	3.08609	7.55824	4.96857	186
ABDC02039475.1	156	350	ML_ALFA_ALFA_H3K27Ac_CSpeaks_peak_157	131	.	4.85094	17.33595	13.19044	121
ABDC02039475.1	625	819	ML_ALFA_ALFA_H3K27Ac_CSpeaks_peak_158	49	.	3.01499	7.55824	4.96857	105
ABDC02039475.1	1566	1715	ML_ALFA_ALFA_H3K27Ac_CSpeaks_peak_159	54	.	3.15719	8.10064	5.44082	71
ABDC02040048.1	1347	1494	ML_ALFA_ALFA_H3K27Ac_CSpeaks_peak_160	57	.	5.07316	8.41215	5.70292	77
ABDC02040140.1	17543	17691	ML_ALFA_ALFA_H3K27Ac_CSpeaks_peak_161	37	.	4.55970	6.09932	3.70999	81
ABDC02040647.1	2375	2665	ML_ALFA_ALFA_H3K27Ac_CSpeaks_peak_162	81	.	4.12423	11.31445	8.17288	212
ABDC02041772.1	74	321	ML_ALFA_ALFA_H3K27Ac_CSpeaks_peak_163	96	.	3.33715	13.11858	9.69156	72
ABDC02041966.1	127	330	ML_ALFA_ALFA_H3K27Ac_CSpeaks_peak_164	27	.	2.63902	4.94366	2.70492	9
ABDC02042042.1	150	716	ML_ALFA_ALFA_H3K27Ac_CSpeaks_peak_165	97	.	6.96909	13.19086	9.75037	438
ABDC02042443.1	4439	4696	ML_ALFA_ALFA_H3K27Ac_CSpeaks_peak_166	47	.	2.16996	7.34622	4.78847	100
ABDC02042443.1	6139	6287	ML_ALFA_ALFA_H3K27Ac_CSpeaks_peak_167	61	.	3.51051	8.93521	6.14510	120
ABDC02042477.1	1720	2100	ML_ALFA_ALFA_H3K27Ac_CSpeaks_peak_168	48	.	2.66141	7.38965	4.82585	278
ABDC02042506.1	3440	3765	ML_ALFA_ALFA_H3K27Ac_CSpeaks_peak_169	19	.	1.73967	4.12272	1.99962	269
ABDC02042698.1	1144	1526	ML_ALFA_ALFA_H3K27Ac_CSpeaks_peak_170	69	.	3.58698	9.87633	6.95075	123
ABDC02042709.1	1873	2156	ML_ALFA_ALFA_H3K27Ac_CSpeaks_peak_171	148	.	6.32844	19.38730	14.88185	92
ABDC02043021.1	2977	3159	ML_ALFA_ALFA_H3K27Ac_CSpeaks_peak_172	49	.	4.24576	7.48884	4.91811	146
ABDC02044036.1	2357	2575	ML_ALFA_ALFA_H3K27Ac_CSpeaks_peak_173	35	.	3.47048	5.94583	3.57291	100
ABDC02044063.1	2071	2300	ML_ALFA_ALFA_H3K27Ac_CSpeaks_peak_174	51	.	3.72154	7.73977	5.12648	201
ABDC02044085.1	848	1072	ML_ALFA_ALFA_H3K27Ac_CSpeaks_peak_175	128	.	4.57914	16.95153	12.87108	123
ABDC02044444.1	2151	2559	ML_ALFA_ALFA_H3K27Ac_CSpeaks_peak_176	30	.	2.29439	5.36498	3.06956	246
ABDC02044720.1	2013	2545	ML_ALFA_ALFA_H3K27Ac_CSpeaks_peak_177	68	.	3.32261	9.77814	6.88080	246
ABDC02044720.1	4460	4867	ML_ALFA_ALFA_H3K27Ac_CSpeaks_peak_178	63	.	5.44193	9.14367	6.33595	307
ABDC02044721.1	1110	1311	ML_ALFA_ALFA_H3K27Ac_CSpeaks_peak_179	39	.	2.41760	6.33454	3.92018	40
ABDC02044798.1	110	643	ML_ALFA_ALFA_H3K27Ac_CSpeaks_peak_180	46	.	2.50647	7.18782	4.65003	81
ABDC02044825.1	12737	12894	ML_ALFA_ALFA_H3K27Ac_CSpeaks_peak_181	21	.	3.41422	4.33257	2.17556	63
ABDC02044874.1	586	771	ML_ALFA_ALFA_H3K27Ac_CSpeaks_peak_182	54	.	2.68422	8.08262	5.42756	82
ABDC02044874.1	1861	2323	ML_ALFA_ALFA_H3K27Ac_CSpeaks_peak_183	17	.	1.77478	3.79809	1.71315	179
ABDC02044875.1	377	610	ML_ALFA_ALFA_H3K27Ac_CSpeaks_peak_184	126	.	4.29212	16.65475	12.63028	125
ABDC02045201.1	6798	7090	ML_ALFA_ALFA_H3K27Ac_CSpeaks_peak_185	106	.	5.60340	14.29954	10.67926	232
ABDC02045201.1	8242	8540	ML_ALFA_ALFA_H3K27Ac_CSpeaks_peak_186	34	.	4.33548	5.76208	3.42626	112
ABDC02045201.1	11100	11259	ML_ALFA_ALFA_H3K27Ac_CSpeaks_peak_187	94	.	4.20680	12.78781	9.40990	66
ABDC02045201.1	14077	14336	ML_ALFA_ALFA_H3K27Ac_CSpeaks_peak_188	67	.	4.28860	9.60675	6.72880	130
ABDC02045201.1	23890	24145	ML_ALFA_ALFA_H3K27Ac_CSpeaks_peak_189	68	.	6.58730	9.72434	6.83359	116
ABDC02045227.1	623	863	ML_ALFA_ALFA_H3K27Ac_CSpeaks_peak_190	74	.	6.66751	10.43017	7.41723	69
ABDC02045333.1	968	1163	ML_ALFA_ALFA_H3K27Ac_CSpeaks_peak_191	18	.	2.22383	3.92038	1.81879	190
ABDC02045333.1	1258	1480	ML_ALFA_ALFA_H3K27Ac_CSpeaks_peak_192	50	.	3.13882	7.67266	5.06567	110
ABDC02045333.1	1767	2069	ML_ALFA_ALFA_H3K27Ac_CSpeaks_peak_193	66	.	2.60951	9.47264	6.61321	184
ABDC02045498.1	534	858	ML_ALFA_ALFA_H3K27Ac_CSpeaks_peak_194	28	.	3.88820	5.08049	2.82706	79
ABDC02045498.1	1547	1737	ML_ALFA_ALFA_H3K27Ac_CSpeaks_peak_195	49	.	4.83617	7.53305	4.95313	146
ABDC02045525.1	2550	3105	ML_ALFA_ALFA_H3K27Ac_CSpeaks_peak_196	148	.	5.72908	19.32294	14.83667	212
ABDC02045551.1	1292	1461	ML_ALFA_ALFA_H3K27Ac_CSpeaks_peak_197	58	.	3.26219	8.52904	5.80762	106
ABDC02045551.1	2138	2514	ML_ALFA_ALFA_H3K27Ac_CSpeaks_peak_198	99	.	6.74516	13.40874	9.92823	129
ABDC02045871.1	220	367	ML_ALFA_ALFA_H3K27Ac_CSpeaks_peak_199	44	.	3.96083	6.93646	4.43582	24
ABDC02046036.1	755	935	ML_ALFA_ALFA_H3K27Ac_CSpeaks_peak_200	79	.	4.89243	11.00531	7.90934	78
ABDC02046059.1	875	1125	ML_ALFA_ALFA_H3K27Ac_CSpeaks_peak_201	173	.	3.94428	22.32805	17.32516	137
ABDC02046076.1	10544	10813	ML_ALFA_ALFA_H3K27Ac_CSpeaks_peak_202	68	.	4.19552	9.79599	6.89180	171
ABDC02046076.1	13886	14057	ML_ALFA_ALFA_H3K27Ac_CSpeaks_peak_203	66	.	4.09652	9.54564	6.67273	79
ABDC02046172.1	644	809	ML_ALFA_ALFA_H3K27Ac_CSpeaks_peak_204	61	.	4.61733	8.88864	6.10639	106
ABDC02046257.1	2119	2282	ML_ALFA_ALFA_H3K27Ac_CSpeaks_peak_205	40	.	3.36605	6.46191	4.02823	38
ABDC02046347.1	538	801	ML_ALFA_ALFA_H3K27Ac_CSpeaks_peak_206	60	.	2.91533	8.83623	6.06069	132
ABDC02046414.1	927	1128	ML_ALFA_ALFA_H3K27Ac_CSpeaks_peak_207	93	.	5.76005	12.68394	9.32300	95
ABDC02046685.1	2078	2242	ML_ALFA_ALFA_H3K27Ac_CSpeaks_peak_208	35	.	3.24755	5.85335	3.50078	73
ABDC02046788.1	25	211	ML_ALFA_ALFA_H3K27Ac_CSpeaks_peak_209	57	.	3.95853	8.40735	5.70057	133
ABDC02046914.1	1825	2052	ML_ALFA_ALFA_H3K27Ac_CSpeaks_peak_210	21	.	3.41422	4.33257	2.17556	55
ABDC02047066.1	125	336	ML_ALFA_ALFA_H3K27Ac_CSpeaks_peak_211	24	.	3.37596	4.66493	2.46996	129
ABDC02047117.1	27	194	ML_ALFA_ALFA_H3K27Ac_CSpeaks_peak_212	20	.	2.37512	4.17504	2.04301	109
ABDC02047126.1	362	902	ML_ALFA_ALFA_H3K27Ac_CSpeaks_peak_213	84	.	2.56494	11.69220	8.49090	421
ABDC02047278.1	563	820	ML_ALFA_ALFA_H3K27Ac_CSpeaks_peak_214	50	.	4.33810	7.66459	5.05915	170
ABDC02047546.1	1101	1465	ML_ALFA_ALFA_H3K27Ac_CSpeaks_peak_215	87	.	3.51971	12.05923	8.79404	263
ABDC02047757.1	105	302	ML_ALFA_ALFA_H3K27Ac_CSpeaks_peak_216	41	.	4.89011	6.59761	4.14317	82
ABDC02047802.1	2064	2271	ML_ALFA_ALFA_H3K27Ac_CSpeaks_peak_217	73	.	5.10587	10.33980	7.35218	134
ABDC02047855.1	228	526	ML_ALFA_ALFA_H3K27Ac_CSpeaks_peak_218	83	.	6.20521	11.52781	8.35650	97
ABDC02047941.1	517	766	ML_ALFA_ALFA_H3K27Ac_CSpeaks_peak_219	98	.	5.31017	13.28391	9.83039	141
ABDC02047941.1	881	1037	ML_ALFA_ALFA_H3K27Ac_CSpeaks_peak_220	27	.	3.16197	4.97369	2.73134	15
ABDC02047948.1	0	374	ML_ALFA_ALFA_H3K27Ac_CSpeaks_peak_221	22	.	1.71460	4.45330	2.28281	57
ABDC02048132.1	411	931	ML_ALFA_ALFA_H3K27Ac_CSpeaks_peak_222	115	.	5.01811	15.30598	11.50887	155
ABDC02048176.1	832	999	ML_ALFA_ALFA_H3K27Ac_CSpeaks_peak_223	24	.	3.04390	4.70046	2.49988	163
ABDC02048237.1	20414	20714	ML_ALFA_ALFA_H3K27Ac_CSpeaks_peak_224	68	.	5.13718	9.75793	6.86465	184
ABDC02048237.1	47080	47399	ML_ALFA_ALFA_H3K27Ac_CSpeaks_peak_225	75	.	4.77814	10.60495	7.56848	218
ABDC02048239.1	168	486	ML_ALFA_ALFA_H3K27Ac_CSpeaks_peak_226	62	.	4.07702	9.09299	6.28921	177
ABDC02048472.1	95	880	ML_ALFA_ALFA_H3K27Ac_CSpeaks_peak_227	78	.	3.30365	10.89291	7.82298	104
ABDC02048529.1	245	460	ML_ALFA_ALFA_H3K27Ac_CSpeaks_peak_228	25	.	2.91572	4.78587	2.56980	69
ABDC02048766.1	327	692	ML_ALFA_ALFA_H3K27Ac_CSpeaks_peak_229	148	.	6.32844	19.38730	14.88185	129
ABDC02048825.1	41	193	ML_ALFA_ALFA_H3K27Ac_CSpeaks_peak_230	85	.	3.90297	11.77222	8.55649	94
ABDC02048827.1	306	859	ML_ALFA_ALFA_H3K27Ac_CSpeaks_peak_231	108	.	4.62887	14.44828	10.80577	112
ABDC02048827.1	1130	1704	ML_ALFA_ALFA_H3K27Ac_CSpeaks_peak_232	82	.	3.34445	11.38978	8.24452	118
ABDC02048883.1	90	814	ML_ALFA_ALFA_H3K27Ac_CSpeaks_peak_233	88	.	3.01795	12.14299	8.86090	264
ABDC02048883.1	908	1201	ML_ALFA_ALFA_H3K27Ac_CSpeaks_peak_234	22	.	1.91984	4.45160	2.28113	209
ABDC02048944.1	351	505	ML_ALFA_ALFA_H3K27Ac_CSpeaks_peak_235	82	.	3.27081	11.45333	8.29691	83
ABDC02048967.1	1983	2243	ML_ALFA_ALFA_H3K27Ac_CSpeaks_peak_236	24	.	2.26454	4.64558	2.45240	19
ABDC02049092.1	195	429	ML_ALFA_ALFA_H3K27Ac_CSpeaks_peak_237	39	.	2.41760	6.33454	3.92018	104
ABDC02049117.1	3639	3974	ML_ALFA_ALFA_H3K27Ac_CSpeaks_peak_238	71	.	6.02078	10.09548	7.14076	115
ABDC02049145.1	5357	5519	ML_ALFA_ALFA_H3K27Ac_CSpeaks_peak_239	99	.	4.39084	13.38262	9.90528	68
ABDC02049260.1	1001	1206	ML_ALFA_ALFA_H3K27Ac_CSpeaks_peak_240	21	.	3.41422	4.33257	2.17556	202
ABDC02049267.1	125	321	ML_ALFA_ALFA_H3K27Ac_CSpeaks_peak_241	78	.	5.40456	10.92847	7.84737	58
ABDC02049304.1	11038	11228	ML_ALFA_ALFA_H3K27Ac_CSpeaks_peak_242	42	.	4.36219	6.68330	4.21102	90
ABDC02049304.1	12138	12339	ML_ALFA_ALFA_H3K27Ac_CSpeaks_peak_243	80	.	6.02113	11.20838	8.08862	110
ABDC02049457.1	11	378	ML_ALFA_ALFA_H3K27Ac_CSpeaks_peak_244	46	.	2.37265	7.19582	4.65610	287
ABDC02049457.1	503	699	ML_ALFA_ALFA_H3K27Ac_CSpeaks_peak_245	33	.	2.18555	5.63771	3.31302	56
ABDC02049457.1	1425	1684	ML_ALFA_ALFA_H3K27Ac_CSpeaks_peak_246	34	.	2.51250	5.77257	3.43067	159
ABDC02049457.1	1781	2272	ML_ALFA_ALFA_H3K27Ac_CSpeaks_peak_247	111	.	3.67708	14.90131	11.17585	117
ABDC02049457.1	2651	2969	ML_ALFA_ALFA_H3K27Ac_CSpeaks_peak_248	85	.	3.98197	11.77222	8.55649	261
ABDC02049609.1	1353	1607	ML_ALFA_ALFA_H3K27Ac_CSpeaks_peak_249	99	.	7.31311	13.39822	9.91902	139
ABDC02049624.1	1108	1544	ML_ALFA_ALFA_H3K27Ac_CSpeaks_peak_250	68	.	3.22347	9.78053	6.88103	273
ABDC02049815.1	823	1251	ML_ALFA_ALFA_H3K27Ac_CSpeaks_peak_251	74	.	3.74498	10.49570	7.47327	106
ABDC02049834.1	1647	1912	ML_ALFA_ALFA_H3K27Ac_CSpeaks_peak_252	74	.	3.52431	10.44274	7.42906	84
ABDC02049834.1	2307	2655	ML_ALFA_ALFA_H3K27Ac_CSpeaks_peak_253	25	.	2.04073	4.74966	2.54027	4
ABDC02049900.1	1050	1221	ML_ALFA_ALFA_H3K27Ac_CSpeaks_peak_254	81	.	4.12423	11.31445	8.17288	55
ABDC02050313.1	414	611	ML_ALFA_ALFA_H3K27Ac_CSpeaks_peak_255	68	.	4.13031	9.74751	6.85537	55
ABDC02050313.1	819	973	ML_ALFA_ALFA_H3K27Ac_CSpeaks_peak_256	30	.	2.79115	5.34426	3.05159	97
ABDC02050313.1	1316	1545	ML_ALFA_ALFA_H3K27Ac_CSpeaks_peak_257	24	.	2.44621	4.61050	2.42152	89
ABDC02050313.1	3024	3172	ML_ALFA_ALFA_H3K27Ac_CSpeaks_peak_258	60	.	2.86454	8.83623	6.06069	58
ABDC02050338.1	806	1012	ML_ALFA_ALFA_H3K27Ac_CSpeaks_peak_259	180	.	7.72702	23.20796	18.04306	110
ABDC02050338.1	1607	2431	ML_ALFA_ALFA_H3K27Ac_CSpeaks_peak_260	24	.	1.91697	4.67269	2.47728	450
ABDC02050403.1	4095	4242	ML_ALFA_ALFA_H3K27Ac_CSpeaks_peak_261	59	.	5.90842	8.64685	5.91461	81
ABDC02050415.1	569	783	ML_ALFA_ALFA_H3K27Ac_CSpeaks_peak_262	84	.	5.25912	11.64732	8.45050	101
ABDC02050885.1	636	996	ML_ALFA_ALFA_H3K27Ac_CSpeaks_peak_263	119	.	4.61395	15.88087	11.99073	252
ABDC02050917.1	109	350	ML_ALFA_ALFA_H3K27Ac_CSpeaks_peak_264	42	.	4.59918	6.68330	4.21102	44
ABDC02050917.1	903	1050	ML_ALFA_ALFA_H3K27Ac_CSpeaks_peak_265	25	.	4.21124	4.71142	2.50593	16
ABDC02050926.1	751	1093	ML_ALFA_ALFA_H3K27Ac_CSpeaks_peak_266	25	.	3.44938	4.79185	2.57216	256
ABDC02050926.1	1803	2114	ML_ALFA_ALFA_H3K27Ac_CSpeaks_peak_267	124	.	6.82651	16.40858	12.43346	212
ABDC02050954.1	1067	1372	ML_ALFA_ALFA_H3K27Ac_CSpeaks_peak_268	33	.	4.55067	5.63217	3.30799	58
ABDC02050957.1	1397	1613	ML_ALFA_ALFA_H3K27Ac_CSpeaks_peak_269	59	.	5.19233	8.72389	5.96793	106
ABDC02051041.1	419	842	ML_ALFA_ALFA_H3K27Ac_CSpeaks_peak_270	21	.	2.20985	4.25308	2.10747	12
ABDC02051313.1	395	684	ML_ALFA_ALFA_H3K27Ac_CSpeaks_peak_271	22	.	2.15357	4.42143	2.25335	154
ABDC02051319.1	3351	3500	ML_ALFA_ALFA_H3K27Ac_CSpeaks_peak_272	57	.	3.95853	8.40735	5.70057	71
ABDC02051321.1	140	482	ML_ALFA_ALFA_H3K27Ac_CSpeaks_peak_273	159	.	7.16755	20.62834	15.91666	118
ABDC02051355.1	1359	1833	ML_ALFA_ALFA_H3K27Ac_CSpeaks_peak_274	73	.	3.45188	10.35042	7.35507	350
ABDC02051537.1	5644	5794	ML_ALFA_ALFA_H3K27Ac_CSpeaks_peak_275	50	.	2.86798	7.67858	5.06930	61
ABDC02051557.1	18	589	ML_ALFA_ALFA_H3K27Ac_CSpeaks_peak_276	172	.	4.61622	22.28610	17.28445	288
ABDC02051557.1	809	1106	ML_ALFA_ALFA_H3K27Ac_CSpeaks_peak_277	34	.	3.55966	5.76848	3.43067	59
ABDC02051589.1	387	747	ML_ALFA_ALFA_H3K27Ac_CSpeaks_peak_278	47	.	2.52632	7.32449	4.76860	194
ABDC02051677.1	6194	6566	ML_ALFA_ALFA_H3K27Ac_CSpeaks_peak_279	78	.	5.40456	10.92847	7.84737	133
ABDC02051698.1	589	844	ML_ALFA_ALFA_H3K27Ac_CSpeaks_peak_280	59	.	3.29938	8.65647	5.91827	172
ABDC02051720.1	1109	1299	ML_ALFA_ALFA_H3K27Ac_CSpeaks_peak_281	69	.	4.40204	9.87690	6.95075	104
ABDC02051720.1	1844	2037	ML_ALFA_ALFA_H3K27Ac_CSpeaks_peak_282	97	.	5.33738	13.16508	9.73022	78
ABDC02051744.1	2837	3057	ML_ALFA_ALFA_H3K27Ac_CSpeaks_peak_283	17	.	2.10046	3.87501	1.77955	209
ABDC02051749.1	1279	1481	ML_ALFA_ALFA_H3K27Ac_CSpeaks_peak_284	68	.	6.24786	9.72434	6.83359	128
ABDC02051982.1	1226	1601	ML_ALFA_ALFA_H3K27Ac_CSpeaks_peak_285	63	.	3.25798	9.21751	6.39858	134
ABDC02052152.1	316	490	ML_ALFA_ALFA_H3K27Ac_CSpeaks_peak_286	75	.	3.91905	10.56692	7.53614	65
ABDC02052186.1	120	285	ML_ALFA_ALFA_H3K27Ac_CSpeaks_peak_287	44	.	2.32512	6.94844	4.44730	144
ABDC02052186.1	679	966	ML_ALFA_ALFA_H3K27Ac_CSpeaks_peak_288	88	.	3.43058	12.18409	8.89918	166
ABDC02052212.1	972	1285	ML_ALFA_ALFA_H3K27Ac_CSpeaks_peak_289	23	.	1.87835	4.49602	2.31811	275
ABDC02052212.1	1909	2123	ML_ALFA_ALFA_H3K27Ac_CSpeaks_peak_290	73	.	3.11846	10.37695	7.37593	101
ABDC02052255.1	78	261	ML_ALFA_ALFA_H3K27Ac_CSpeaks_peak_291	98	.	5.31017	13.28391	9.83039	58
ABDC02052255.1	733	881	ML_ALFA_ALFA_H3K27Ac_CSpeaks_peak_292	90	.	4.51027	12.30860	9.00622	97
ABDC02052333.1	284	1008	ML_ALFA_ALFA_H3K27Ac_CSpeaks_peak_293	119	.	5.83584	15.78860	11.91106	523
ABDC02052399.1	63	225	ML_ALFA_ALFA_H3K27Ac_CSpeaks_peak_294	59	.	2.69361	8.65797	5.91827	97
ABDC02052399.1	1056	1319	ML_ALFA_ALFA_H3K27Ac_CSpeaks_peak_295	13	.	1.88437	3.37836	1.35240	116
ABDC02052418.1	2036	2254	ML_ALFA_ALFA_H3K27Ac_CSpeaks_peak_296	53	.	4.18146	7.99138	5.34535	97
ABDC02052435.1	1345	1615	ML_ALFA_ALFA_H3K27Ac_CSpeaks_peak_297	41	.	2.39725	6.66818	4.19943	130
ABDC02052852.1	492	751	ML_ALFA_ALFA_H3K27Ac_CSpeaks_peak_298	39	.	2.14549	6.31290	3.90134	129
ABDC02053121.1	2622	2779	ML_ALFA_ALFA_H3K27Ac_CSpeaks_peak_299	23	.	3.76284	4.49571	2.31805	104
ABDC02053121.1	3053	3211	ML_ALFA_ALFA_H3K27Ac_CSpeaks_peak_300	39	.	4.72252	6.34295	3.92787	73
ABDC02053502.1	1446	1711	ML_ALFA_ALFA_H3K27Ac_CSpeaks_peak_301	113	.	5.38048	15.15365	11.39425	85
ABDC02053531.1	1745	1923	ML_ALFA_ALFA_H3K27Ac_CSpeaks_peak_302	89	.	3.86816	12.25296	8.95975	101
ABDC02053554.1	1286	1822	ML_ALFA_ALFA_H3K27Ac_CSpeaks_peak_303	45	.	2.42547	7.04633	4.52741	277
ABDC02053583.1	78	270	ML_ALFA_ALFA_H3K27Ac_CSpeaks_peak_304	59	.	4.32365	8.71601	5.96068	98
ABDC02053588.1	720	929	ML_ALFA_ALFA_H3K27Ac_CSpeaks_peak_305	23	.	1.87835	4.49602	2.31811	150
ABDC02053588.1	1327	1475	ML_ALFA_ALFA_H3K27Ac_CSpeaks_peak_306	78	.	3.30365	10.89291	7.82298	63
ABDC02053622.1	136	402	ML_ALFA_ALFA_H3K27Ac_CSpeaks_peak_307	87	.	7.26617	11.97259	8.73475	140
ABDC02053678.1	668	822	ML_ALFA_ALFA_H3K27Ac_CSpeaks_peak_308	99	.	4.39084	13.38262	9.90528	99
ABDC02053791.1	2625	2818	ML_ALFA_ALFA_H3K27Ac_CSpeaks_peak_309	53	.	4.18146	7.99138	5.34535	116
ABDC02053887.1	440	591	ML_ALFA_ALFA_H3K27Ac_CSpeaks_peak_310	79	.	5.90693	11.00863	7.90981	32
ABDC02053942.1	723	921	ML_ALFA_ALFA_H3K27Ac_CSpeaks_peak_311	54	.	2.63978	8.08262	5.42756	92
ABDC02054100.1	854	1117	ML_ALFA_ALFA_H3K27Ac_CSpeaks_peak_312	69	.	4.63070	9.82202	6.90844	159
ABDC02054131.1	401	620	ML_ALFA_ALFA_H3K27Ac_CSpeaks_peak_313	82	.	4.78587	11.37938	8.23443	133
ABDC02054136.1	33	228	ML_ALFA_ALFA_H3K27Ac_CSpeaks_peak_314	26	.	2.39400	4.90017	2.66911	91
ABDC02054136.1	966	1590	ML_ALFA_ALFA_H3K27Ac_CSpeaks_peak_315	25	.	2.25513	4.80778	2.58618	407
ABDC02054151.1	1548	1720	ML_ALFA_ALFA_H3K27Ac_CSpeaks_peak_316	50	.	5.56898	7.60364	5.00832	89
ABDC02054216.1	2474	2682	ML_ALFA_ALFA_H3K27Ac_CSpeaks_peak_317	51	.	4.08665	7.79055	5.16742	189
ABDC02054454.1	806	993	ML_ALFA_ALFA_H3K27Ac_CSpeaks_peak_318	103	.	3.75670	13.87457	10.31321	82
ABDC02054470.1	578	877	ML_ALFA_ALFA_H3K27Ac_CSpeaks_peak_319	85	.	3.98197	11.77222	8.55649	41
ABDC02054515.1	1267	1427	ML_ALFA_ALFA_H3K27Ac_CSpeaks_peak_320	52	.	2.70080	7.87632	5.24647	72
ABDC02054544.1	458	683	ML_ALFA_ALFA_H3K27Ac_CSpeaks_peak_321	15	.	2.61731	3.56270	1.50988	194
ABDC02054714.1	2347	2510	ML_ALFA_ALFA_H3K27Ac_CSpeaks_peak_322	93	.	4.59908	12.71408	9.34947	94
ABDC02054714.1	3269	3519	ML_ALFA_ALFA_H3K27Ac_CSpeaks_peak_323	84	.	4.30713	11.59222	8.40647	106
ABDC02054734.1	1184	1520	ML_ALFA_ALFA_H3K27Ac_CSpeaks_peak_324	71	.	5.38884	10.08496	7.13072	263
ABDC02054753.1	228	617	ML_ALFA_ALFA_H3K27Ac_CSpeaks_peak_325	50	.	2.86798	7.67858	5.06930	306
ABDC02054777.1	743	890	ML_ALFA_ALFA_H3K27Ac_CSpeaks_peak_326	40	.	2.70573	6.47460	4.03963	85
ABDC02054792.1	1835	1982	ML_ALFA_ALFA_H3K27Ac_CSpeaks_peak_327	78	.	5.40456	10.92847	7.84737	52
ABDC02054820.1	244	435	ML_ALFA_ALFA_H3K27Ac_CSpeaks_peak_328	68	.	6.24786	9.72434	6.83359	122
ABDC02054821.1	662	851	ML_ALFA_ALFA_H3K27Ac_CSpeaks_peak_329	112	.	4.71105	14.99430	11.25827	99
ABDC02054938.1	3240	3629	ML_ALFA_ALFA_H3K27Ac_CSpeaks_peak_330	64	.	3.19565	9.29230	6.45371	177
ABDC02054938.1	4044	4255	ML_ALFA_ALFA_H3K27Ac_CSpeaks_peak_331	51	.	3.72154	7.73977	5.12648	130
ABDC02055089.1	191	393	ML_ALFA_ALFA_H3K27Ac_CSpeaks_peak_332	63	.	3.25798	9.21751	6.39858	130
ABDC02055089.1	592	1129	ML_ALFA_ALFA_H3K27Ac_CSpeaks_peak_333	50	.	2.93587	7.61250	5.01151	67
ABDC02055100.1	247	462	ML_ALFA_ALFA_H3K27Ac_CSpeaks_peak_334	30	.	3.32829	5.31046	3.02407	174
ABDC02055337.1	679	1047	ML_ALFA_ALFA_H3K27Ac_CSpeaks_peak_335	74	.	2.68838	10.49449	7.47327	237
ABDC02055350.1	253	400	ML_ALFA_ALFA_H3K27Ac_CSpeaks_peak_336	77	.	2.58083	10.80554	7.75037	72
ABDC02055350.1	737	1197	ML_ALFA_ALFA_H3K27Ac_CSpeaks_peak_337	94	.	2.51966	12.80136	9.42340	372
ABDC02055500.1	65	332	ML_ALFA_ALFA_H3K27Ac_CSpeaks_peak_338	32	.	2.40749	5.61949	3.29814	134
ABDC02055500.1	754	901	ML_ALFA_ALFA_H3K27Ac_CSpeaks_peak_339	31	.	3.62713	5.46828	3.16177	35
ABDC02055527.1	3501	3857	ML_ALFA_ALFA_H3K27Ac_CSpeaks_peak_340	28	.	1.75750	5.13325	2.87242	119
ABDC02055527.1	5226	5819	ML_ALFA_ALFA_H3K27Ac_CSpeaks_peak_341	55	.	2.86613	8.25800	5.56753	385
ABDC02055527.1	6352	6520	ML_ALFA_ALFA_H3K27Ac_CSpeaks_peak_342	15	.	1.89899	3.55878	1.50948	0
ABDC02055577.1	21357	21602	ML_ALFA_ALFA_H3K27Ac_CSpeaks_peak_343	84	.	4.25069	11.69570	8.49286	125
ABDC02055797.1	2629	2814	ML_ALFA_ALFA_H3K27Ac_CSpeaks_peak_344	29	.	3.13010	5.26861	2.99110	67
ABDC02055821.1	1416	1756	ML_ALFA_ALFA_H3K27Ac_CSpeaks_peak_345	117	.	4.83520	15.55945	11.71629	175
ABDC02055918.1	2079	2468	ML_ALFA_ALFA_H3K27Ac_CSpeaks_peak_346	77	.	6.92673	10.83364	7.77387	314
ABDC02055948.1	1610	1932	ML_ALFA_ALFA_H3K27Ac_CSpeaks_peak_347	28	.	2.23986	5.13681	2.87412	269
ABDC02055966.1	2948	3323	ML_ALFA_ALFA_H3K27Ac_CSpeaks_peak_348	91	.	6.30150	12.42766	9.11210	58
ABDC02055969.1	1726	1961	ML_ALFA_ALFA_H3K27Ac_CSpeaks_peak_349	93	.	3.77505	12.75023	9.37912	115
ABDC02055981.1	287	522	ML_ALFA_ALFA_H3K27Ac_CSpeaks_peak_350	132	.	7.00425	17.38039	13.22551	107
ABDC02056099.1	22883	23038	ML_ALFA_ALFA_H3K27Ac_CSpeaks_peak_351	51	.	4.98403	7.77407	5.15268	54
ABDC02056118.1	294	551	ML_ALFA_ALFA_H3K27Ac_CSpeaks_peak_352	85	.	3.26791	11.75231	8.54497	100
ABDC02056118.1	1571	1940	ML_ALFA_ALFA_H3K27Ac_CSpeaks_peak_353	90	.	4.68584	12.35095	9.04256	76
ABDC02056175.1	1348	1522	ML_ALFA_ALFA_H3K27Ac_CSpeaks_peak_354	49	.	4.83617	7.53305	4.95313	129
ABDC02056178.1	191	448	ML_ALFA_ALFA_H3K27Ac_CSpeaks_peak_355	27	.	2.56002	4.94366	2.70492	95
ABDC02056196.1	2795	3099	ML_ALFA_ALFA_H3K27Ac_CSpeaks_peak_356	124	.	3.32048	16.44586	12.46596	186
ABDC02056203.1	1530	1703	ML_ALFA_ALFA_H3K27Ac_CSpeaks_peak_357	31	.	2.18848	5.47003	3.16285	94
ABDC02056227.1	1590	2087	ML_ALFA_ALFA_H3K27Ac_CSpeaks_peak_358	22	.	2.20435	4.42143	2.25335	370
ABDC02056274.1	3805	4120	ML_ALFA_ALFA_H3K27Ac_CSpeaks_peak_359	113	.	4.45595	15.16873	11.39441	192
ABDC02056278.1	514	1118	ML_ALFA_ALFA_H3K27Ac_CSpeaks_peak_360	67	.	5.71674	9.59897	6.72217	286
KQ052968.1	53984	54246	ML_ALFA_ALFA_H3K27Ac_CSpeaks_peak_361	14	.	2.91615	3.53412	1.48925	4
KQ052968.1	124048	124195	ML_ALFA_ALFA_H3K27Ac_CSpeaks_peak_362	80	.	3.82398	11.12778	8.01437	64
KQ052968.1	420564	420772	ML_ALFA_ALFA_H3K27Ac_CSpeaks_peak_363	54	.	3.38953	8.06580	5.41401	105
KQ052968.1	2457336	2457523	ML_ALFA_ALFA_H3K27Ac_CSpeaks_peak_364	87	.	4.23938	11.93970	8.70447	94
KQ052968.1	2494866	2495287	ML_ALFA_ALFA_H3K27Ac_CSpeaks_peak_365	69	.	3.01689	9.85331	6.93527	108
KQ052968.1	2548407	2548682	ML_ALFA_ALFA_H3K27Ac_CSpeaks_peak_366	92	.	5.53671	12.58949	9.25051	133
KQ052968.1	2782116	2782313	ML_ALFA_ALFA_H3K27Ac_CSpeaks_peak_367	65	.	3.67987	9.36460	6.51450	101
KQ052968.1	2807372	2807610	ML_ALFA_ALFA_H3K27Ac_CSpeaks_peak_368	35	.	2.32873	5.92408	3.55679	173
KQ052968.1	2885724	2885970	ML_ALFA_ALFA_H3K27Ac_CSpeaks_peak_369	40	.	4.80448	6.46656	4.03216	132
KQ052968.1	2950815	2951113	ML_ALFA_ALFA_H3K27Ac_CSpeaks_peak_370	16	.	2.00122	3.68963	1.61867	206
KQ052968.1	3036197	3036375	ML_ALFA_ALFA_H3K27Ac_CSpeaks_peak_371	87	.	4.66950	12.00287	8.75452	136
KQ052968.1	3845065	3845459	ML_ALFA_ALFA_H3K27Ac_CSpeaks_peak_372	59	.	3.04573	8.70635	5.95319	167
KQ052968.1	3922036	3922359	ML_ALFA_ALFA_H3K27Ac_CSpeaks_peak_373	131	.	4.85094	17.33595	13.19044	143
KQ052968.1	3923211	3924145	ML_ALFA_ALFA_H3K27Ac_CSpeaks_peak_374	50	.	2.44749	7.60890	5.00832	553
KQ052968.1	4062737	4063179	ML_ALFA_ALFA_H3K27Ac_CSpeaks_peak_375	83	.	3.02819	11.57109	8.39192	252
KQ052968.1	4154725	4155388	ML_ALFA_ALFA_H3K27Ac_CSpeaks_peak_376	57	.	2.43691	8.46261	5.74522	330
KQ052968.1	4240819	4241692	ML_ALFA_ALFA_H3K27Ac_CSpeaks_peak_377	86	.	2.82380	11.89275	8.66238	333
KQ052968.1	4299249	4299443	ML_ALFA_ALFA_H3K27Ac_CSpeaks_peak_378	23	.	4.10916	4.56988	2.38647	9
KQ052968.1	4317098	4317295	ML_ALFA_ALFA_H3K27Ac_CSpeaks_peak_379	54	.	3.41326	8.13604	5.46938	135
KQ052968.1	4350624	4351294	ML_ALFA_ALFA_H3K27Ac_CSpeaks_peak_380	47	.	2.52632	7.32449	4.76860	556
KQ052968.1	4351424	4351930	ML_ALFA_ALFA_H3K27Ac_CSpeaks_peak_381	54	.	3.12590	8.05602	5.40480	141
KQ052968.1	4401632	4401794	ML_ALFA_ALFA_H3K27Ac_CSpeaks_peak_382	88	.	4.47794	12.07388	8.80697	50
KQ052968.1	4429825	4430135	ML_ALFA_ALFA_H3K27Ac_CSpeaks_peak_383	93	.	4.90649	12.76924	9.39432	141
KQ052968.1	4431323	4431471	ML_ALFA_ALFA_H3K27Ac_CSpeaks_peak_384	159	.	7.02535	20.62834	15.91666	64
KQ052968.1	4488114	4488288	ML_ALFA_ALFA_H3K27Ac_CSpeaks_peak_385	78	.	3.34196	10.89885	7.82298	76
KQ052968.1	4505808	4506098	ML_ALFA_ALFA_H3K27Ac_CSpeaks_peak_386	59	.	4.60211	8.72868	5.97201	205
KQ052968.1	4507940	4508087	ML_ALFA_ALFA_H3K27Ac_CSpeaks_peak_387	67	.	5.71674	9.59897	6.72217	102
KQ052968.1	4540698	4540851	ML_ALFA_ALFA_H3K27Ac_CSpeaks_peak_388	44	.	3.96083	6.93646	4.43582	125
KQ052968.1	4562107	4562279	ML_ALFA_ALFA_H3K27Ac_CSpeaks_peak_389	30	.	4.38037	5.38316	3.08709	66
KQ052968.1	4580237	4580505	ML_ALFA_ALFA_H3K27Ac_CSpeaks_peak_390	47	.	4.73465	7.29799	4.74695	193
KQ052968.1	4688460	4688713	ML_ALFA_ALFA_H3K27Ac_CSpeaks_peak_391	44	.	4.49555	6.90478	4.40874	141
KQ052968.1	4697751	4698116	ML_ALFA_ALFA_H3K27Ac_CSpeaks_peak_392	49	.	4.24576	7.48884	4.91811	287
KQ052968.1	4731514	4731750	ML_ALFA_ALFA_H3K27Ac_CSpeaks_peak_393	31	.	3.62713	5.46828	3.16177	33
KQ052968.1	4733514	4733888	ML_ALFA_ALFA_H3K27Ac_CSpeaks_peak_394	41	.	3.61268	6.60524	4.14455	77
KQ052968.1	4757977	4758170	ML_ALFA_ALFA_H3K27Ac_CSpeaks_peak_395	45	.	3.80870	7.09887	4.57093	61
KQ052968.1	4761864	4762033	ML_ALFA_ALFA_H3K27Ac_CSpeaks_peak_396	44	.	3.29146	6.99766	4.48392	91
KQ052968.1	4786703	4786860	ML_ALFA_ALFA_H3K27Ac_CSpeaks_peak_397	50	.	5.56898	7.60364	5.00832	116
KQ052968.1	4801688	4801924	ML_ALFA_ALFA_H3K27Ac_CSpeaks_peak_398	76	.	5.28952	10.70357	7.65569	41
KQ052968.1	4802700	4802998	ML_ALFA_ALFA_H3K27Ac_CSpeaks_peak_399	106	.	5.74560	14.29954	10.67926	212
KQ052968.1	4811566	4811733	ML_ALFA_ALFA_H3K27Ac_CSpeaks_peak_400	51	.	3.72154	7.73977	5.12648	72
KQ052968.1	4816442	4816713	ML_ALFA_ALFA_H3K27Ac_CSpeaks_peak_401	21	.	2.52454	4.35259	2.19207	249
KQ052968.1	4847433	4847580	ML_ALFA_ALFA_H3K27Ac_CSpeaks_peak_402	38	.	5.00006	6.26961	3.86206	89
KQ052968.1	4848776	4849093	ML_ALFA_ALFA_H3K27Ac_CSpeaks_peak_403	40	.	4.51195	6.54504	4.09765	60
KQ052968.1	4858531	4858857	ML_ALFA_ALFA_H3K27Ac_CSpeaks_peak_404	42	.	4.36219	6.68330	4.21102	300
KQ052968.1	4881227	4881444	ML_ALFA_ALFA_H3K27Ac_CSpeaks_peak_405	28	.	3.69200	5.15930	2.89497	77
KQ052968.1	4922531	4922856	ML_ALFA_ALFA_H3K27Ac_CSpeaks_peak_406	79	.	5.90693	11.00863	7.90981	136
KQ052968.1	4925057	4925378	ML_ALFA_ALFA_H3K27Ac_CSpeaks_peak_407	83	.	6.99425	11.53812	8.36509	113
KQ052968.1	4941406	4941582	ML_ALFA_ALFA_H3K27Ac_CSpeaks_peak_408	117	.	4.89293	15.56941	11.72188	79
KQ052968.1	4965488	4965648	ML_ALFA_ALFA_H3K27Ac_CSpeaks_peak_409	81	.	4.03536	11.31445	8.17288	82
KQ052968.1	4972413	4972615	ML_ALFA_ALFA_H3K27Ac_CSpeaks_peak_410	47	.	3.52758	7.34260	4.78492	136
KQ052968.1	4972856	4973060	ML_ALFA_ALFA_H3K27Ac_CSpeaks_peak_411	104	.	4.06892	14.01932	10.44253	142
KQ052968.1	5024249	5024731	ML_ALFA_ALFA_H3K27Ac_CSpeaks_peak_412	135	.	3.79511	17.74726	13.53162	185
KQ052968.1	5055631	5055987	ML_ALFA_ALFA_H3K27Ac_CSpeaks_peak_413	117	.	7.67064	15.65544	11.79548	246
KQ052968.1	5070784	5070968	ML_ALFA_ALFA_H3K27Ac_CSpeaks_peak_414	40	.	3.71174	6.43997	4.01203	95
KQ052968.1	5102461	5102992	ML_ALFA_ALFA_H3K27Ac_CSpeaks_peak_415	41	.	2.48398	6.61607	4.15210	374
KQ052968.1	5112967	5113419	ML_ALFA_ALFA_H3K27Ac_CSpeaks_peak_416	79	.	3.03970	10.99884	7.90794	294
KQ052968.1	5133484	5133702	ML_ALFA_ALFA_H3K27Ac_CSpeaks_peak_417	86	.	5.20912	11.87590	8.64716	135
KQ052968.1	5223265	5223994	ML_ALFA_ALFA_H3K27Ac_CSpeaks_peak_418	67	.	2.47083	9.58150	6.70685	276
KQ052968.1	5317619	5318033	ML_ALFA_ALFA_H3K27Ac_CSpeaks_peak_419	14	.	2.91615	3.53412	1.48925	267
KQ052968.1	5342916	5343073	ML_ALFA_ALFA_H3K27Ac_CSpeaks_peak_420	40	.	3.48455	6.46191	4.02823	32
KQ052968.1	5371076	5371551	ML_ALFA_ALFA_H3K27Ac_CSpeaks_peak_421	88	.	3.11183	12.08649	8.81618	138
KQ052968.1	5388215	5388391	ML_ALFA_ALFA_H3K27Ac_CSpeaks_peak_422	33	.	4.55067	5.63217	3.30799	103
KQ052968.1	5394538	5394795	ML_ALFA_ALFA_H3K27Ac_CSpeaks_peak_423	15	.	1.79057	3.55106	1.50467	196
KQ052968.1	5412643	5413030	ML_ALFA_ALFA_H3K27Ac_CSpeaks_peak_424	25	.	3.44938	4.79185	2.57216	131
KQ052968.1	5418489	5418783	ML_ALFA_ALFA_H3K27Ac_CSpeaks_peak_425	85	.	4.31251	11.74104	8.53403	73
KQ052968.1	5418916	5419078	ML_ALFA_ALFA_H3K27Ac_CSpeaks_peak_426	77	.	4.03722	10.80886	7.75239	63
KQ052968.1	5420630	5420784	ML_ALFA_ALFA_H3K27Ac_CSpeaks_peak_427	84	.	3.72597	11.62406	8.43084	105
KQ052968.1	5420963	5421197	ML_ALFA_ALFA_H3K27Ac_CSpeaks_peak_428	44	.	2.91071	6.91837	4.42043	103
KQ052968.1	5422209	5422518	ML_ALFA_ALFA_H3K27Ac_CSpeaks_peak_429	44	.	3.27881	6.96391	4.46183	256
KQ052968.1	5428774	5428987	ML_ALFA_ALFA_H3K27Ac_CSpeaks_peak_430	102	.	6.20867	13.77515	10.23923	97
KQ052968.1	5433446	5434049	ML_ALFA_ALFA_H3K27Ac_CSpeaks_peak_431	108	.	4.27589	14.52429	10.86255	485
KQ052968.1	5466398	5466610	ML_ALFA_ALFA_H3K27Ac_CSpeaks_peak_432	90	.	4.34228	12.38734	9.07705	139
KQ052968.1	5561427	5561632	ML_ALFA_ALFA_H3K27Ac_CSpeaks_peak_433	47	.	2.75675	7.28109	4.73384	125
KQ052968.1	5584377	5584760	ML_ALFA_ALFA_H3K27Ac_CSpeaks_peak_434	64	.	2.70196	9.23265	6.40986	136
KQ052968.1	5827263	5827479	ML_ALFA_ALFA_H3K27Ac_CSpeaks_peak_435	79	.	3.13559	11.05348	7.94962	113
KQ052968.1	6226363	6226778	ML_ALFA_ALFA_H3K27Ac_CSpeaks_peak_436	99	.	4.39084	13.38262	9.90528	325
KQ052968.1	6392462	6392926	ML_ALFA_ALFA_H3K27Ac_CSpeaks_peak_437	100	.	4.01036	13.54376	10.04458	287
KQ052968.1	6944585	6944788	ML_ALFA_ALFA_H3K27Ac_CSpeaks_peak_438	99	.	3.83968	13.37655	9.90528	101
KQ052968.1	6999879	7000040	ML_ALFA_ALFA_H3K27Ac_CSpeaks_peak_439	34	.	2.51250	5.77257	3.43067	110
KQ052968.1	7662158	7662328	ML_ALFA_ALFA_H3K27Ac_CSpeaks_peak_440	79	.	5.53930	11.02538	7.92404	97
KQ052968.1	7677040	7677461	ML_ALFA_ALFA_H3K27Ac_CSpeaks_peak_441	97	.	7.94505	13.13931	9.70807	353
KQ052968.1	7684705	7685021	ML_ALFA_ALFA_H3K27Ac_CSpeaks_peak_442	144	.	4.23339	18.85607	14.44296	103
KQ052968.1	7686417	7687019	ML_ALFA_ALFA_H3K27Ac_CSpeaks_peak_443	106	.	4.15255	14.20513	10.60431	491
KQ052968.1	7689188	7689379	ML_ALFA_ALFA_H3K27Ac_CSpeaks_peak_444	59	.	3.34999	8.67725	5.92788	52
KQ052968.1	7698754	7698942	ML_ALFA_ALFA_H3K27Ac_CSpeaks_peak_445	132	.	7.18200	17.38039	13.22551	69
KQ052968.1	7725895	7726314	ML_ALFA_ALFA_H3K27Ac_CSpeaks_peak_446	167	.	6.52621	21.63265	16.74771	104
KQ052968.1	7726469	7726951	ML_ALFA_ALFA_H3K27Ac_CSpeaks_peak_447	144	.	5.08793	18.83055	14.42368	230
KQ052968.1	7729598	7729759	ML_ALFA_ALFA_H3K27Ac_CSpeaks_peak_448	47	.	2.70206	7.28109	4.73384	67
KQ052968.1	7731951	7732123	ML_ALFA_ALFA_H3K27Ac_CSpeaks_peak_449	46	.	2.50647	7.18782	4.65003	120
KQ052968.1	7732280	7732655	ML_ALFA_ALFA_H3K27Ac_CSpeaks_peak_450	41	.	2.25402	6.55834	4.10831	104
KQ052968.1	7732960	7733186	ML_ALFA_ALFA_H3K27Ac_CSpeaks_peak_451	59	.	3.12871	8.66881	5.92617	132
KQ052968.1	7738129	7738513	ML_ALFA_ALFA_H3K27Ac_CSpeaks_peak_452	128	.	5.28365	16.95744	12.87518	239
KQ052968.1	7741042	7741324	ML_ALFA_ALFA_H3K27Ac_CSpeaks_peak_453	42	.	2.74949	6.69973	4.22249	34
KQ052968.1	8371853	8372354	ML_ALFA_ALFA_H3K27Ac_CSpeaks_peak_454	217	.	7.17242	27.58408	21.74971	206
KQ052968.1	8433454	8433801	ML_ALFA_ALFA_H3K27Ac_CSpeaks_peak_455	113	.	5.88779	15.16215	11.39441	249
KQ052968.1	8520214	8520521	ML_ALFA_ALFA_H3K27Ac_CSpeaks_peak_456	105	.	5.01365	14.16796	10.57417	136
KQ052968.1	8787098	8787418	ML_ALFA_ALFA_H3K27Ac_CSpeaks_peak_457	58	.	2.72865	8.54503	5.82217	140
KQ052968.1	8794116	8794421	ML_ALFA_ALFA_H3K27Ac_CSpeaks_peak_458	106	.	3.57552	14.30489	10.68020	109
KQ052968.1	8879427	8879590	ML_ALFA_ALFA_H3K27Ac_CSpeaks_peak_459	93	.	3.77505	12.75023	9.37912	52
KQ052968.1	8879736	8880243	ML_ALFA_ALFA_H3K27Ac_CSpeaks_peak_460	23	.	2.48102	4.47616	2.30233	125
KQ052968.1	8888544	8888900	ML_ALFA_ALFA_H3K27Ac_CSpeaks_peak_461	53	.	4.26627	7.95538	5.31920	270
KQ052968.1	8889006	8889278	ML_ALFA_ALFA_H3K27Ac_CSpeaks_peak_462	127	.	5.73596	16.81004	12.76938	138
KQ052968.1	8926058	8926452	ML_ALFA_ALFA_H3K27Ac_CSpeaks_peak_463	78	.	3.24896	10.89291	7.82298	252
KQ052968.1	8936165	8936511	ML_ALFA_ALFA_H3K27Ac_CSpeaks_peak_464	64	.	3.50799	9.27005	6.43712	64
KQ052968.1	8967797	8968096	ML_ALFA_ALFA_H3K27Ac_CSpeaks_peak_465	58	.	2.93020	8.57351	5.85016	231
KQ052968.1	8968375	8968688	ML_ALFA_ALFA_H3K27Ac_CSpeaks_peak_466	32	.	2.65951	5.53144	3.21795	177
KQ052968.1	9022749	9022917	ML_ALFA_ALFA_H3K27Ac_CSpeaks_peak_467	69	.	2.95796	9.91508	6.98618	121
KQ052968.1	9038202	9038351	ML_ALFA_ALFA_H3K27Ac_CSpeaks_peak_468	54	.	3.15719	8.10064	5.44082	81
KQ052968.1	9044526	9044803	ML_ALFA_ALFA_H3K27Ac_CSpeaks_peak_469	95	.	5.77755	12.90365	9.51374	176
KQ052968.1	9047862	9048047	ML_ALFA_ALFA_H3K27Ac_CSpeaks_peak_470	27	.	4.10318	4.97954	2.73652	46
KQ052968.1	9054518	9054739	ML_ALFA_ALFA_H3K27Ac_CSpeaks_peak_471	159	.	6.83294	20.69142	15.97047	110
KQ052968.1	9119732	9120028	ML_ALFA_ALFA_H3K27Ac_CSpeaks_peak_472	93	.	4.90649	12.76924	9.39432	179
KQ052968.1	9196947	9197103	ML_ALFA_ALFA_H3K27Ac_CSpeaks_peak_473	40	.	4.47742	6.42585	4.00125	118
KQ052968.1	9197198	9197405	ML_ALFA_ALFA_H3K27Ac_CSpeaks_peak_474	31	.	4.43467	5.46352	3.15851	87
KQ052968.1	9240154	9240308	ML_ALFA_ALFA_H3K27Ac_CSpeaks_peak_475	83	.	3.44517	11.49857	8.33151	103
KQ052968.1	9245750	9246020	ML_ALFA_ALFA_H3K27Ac_CSpeaks_peak_476	67	.	3.27997	9.61601	6.73714	181
KQ052968.1	9246186	9246593	ML_ALFA_ALFA_H3K27Ac_CSpeaks_peak_477	63	.	3.09852	9.21178	6.39783	60
KQ052968.1	9246978	9247228	ML_ALFA_ALFA_H3K27Ac_CSpeaks_peak_478	126	.	4.29212	16.65475	12.63028	115
KQ052968.1	9249644	9250062	ML_ALFA_ALFA_H3K27Ac_CSpeaks_peak_479	55	.	3.69773	8.23007	5.54635	164
KQ052968.1	9252563	9252987	ML_ALFA_ALFA_H3K27Ac_CSpeaks_peak_480	46	.	2.80873	7.18288	4.64720	293
KQ052968.1	9352679	9352881	ML_ALFA_ALFA_H3K27Ac_CSpeaks_peak_481	37	.	3.80487	6.17367	3.77638	63
KQ052968.1	9362810	9363373	ML_ALFA_ALFA_H3K27Ac_CSpeaks_peak_482	156	.	6.44694	20.26978	15.62401	201
KQ052968.1	9625287	9625470	ML_ALFA_ALFA_H3K27Ac_CSpeaks_peak_483	91	.	4.40962	12.44855	9.12808	111
KQ052968.1	9674058	9674372	ML_ALFA_ALFA_H3K27Ac_CSpeaks_peak_484	83	.	3.58115	11.52872	8.35650	211
KQ052968.1	9735369	9735520	ML_ALFA_ALFA_H3K27Ac_CSpeaks_peak_485	81	.	3.74526	11.22744	8.10159	100
KQ052968.1	9770519	9770668	ML_ALFA_ALFA_H3K27Ac_CSpeaks_peak_486	15	.	3.17723	3.62443	1.56295	41
KQ052968.1	9865527	9865816	ML_ALFA_ALFA_H3K27Ac_CSpeaks_peak_487	87	.	3.57896	12.05923	8.79404	81
KQ052968.1	9992601	9992875	ML_ALFA_ALFA_H3K27Ac_CSpeaks_peak_488	118	.	4.05294	15.77459	11.89933	145
KQ052968.1	10220673	10220878	ML_ALFA_ALFA_H3K27Ac_CSpeaks_peak_489	50	.	5.56898	7.60364	5.00832	140
KQ052968.1	10422730	10423221	ML_ALFA_ALFA_H3K27Ac_CSpeaks_peak_490	47	.	2.27533	7.26566	4.72182	144
KQ052968.1	10438551	10438849	ML_ALFA_ALFA_H3K27Ac_CSpeaks_peak_491	91	.	5.63744	12.43439	9.11611	204
KQ052968.1	10440821	10441130	ML_ALFA_ALFA_H3K27Ac_CSpeaks_peak_492	57	.	2.76837	8.43960	5.72757	107
KQ052968.1	10444064	10444376	ML_ALFA_ALFA_H3K27Ac_CSpeaks_peak_493	86	.	5.06603	11.87590	8.64716	98
KQ052968.1	10446447	10446881	ML_ALFA_ALFA_H3K27Ac_CSpeaks_peak_494	50	.	2.44749	7.60890	5.00832	368
KQ052968.1	10470278	10470430	ML_ALFA_ALFA_H3K27Ac_CSpeaks_peak_495	22	.	1.91984	4.45160	2.28113	7
KQ052968.1	10475346	10475553	ML_ALFA_ALFA_H3K27Ac_CSpeaks_peak_496	47	.	3.92138	7.33901	4.78214	86
KQ052968.1	10679750	10680217	ML_ALFA_ALFA_H3K27Ac_CSpeaks_peak_497	128	.	4.97810	16.95210	12.87108	357
KQ052968.1	10713935	10714158	ML_ALFA_ALFA_H3K27Ac_CSpeaks_peak_498	97	.	3.57710	13.18276	9.74341	156
KQ052968.1	10714291	10714458	ML_ALFA_ALFA_H3K27Ac_CSpeaks_peak_499	129	.	4.23068	17.08578	12.97155	73
KQ052968.1	10714869	10715129	ML_ALFA_ALFA_H3K27Ac_CSpeaks_peak_500	85	.	5.58231	11.79668	8.57943	126
KQ052968.1	10757214	10757505	ML_ALFA_ALFA_H3K27Ac_CSpeaks_peak_501	94	.	4.35147	12.83580	9.45447	78
KQ052968.1	10757783	10758202	ML_ALFA_ALFA_H3K27Ac_CSpeaks_peak_502	115	.	4.99231	15.40654	11.59077	346
KQ052968.1	10764629	10764860	ML_ALFA_ALFA_H3K27Ac_CSpeaks_peak_503	75	.	3.64946	10.63245	7.59253	104
KQ052968.1	10765071	10765350	ML_ALFA_ALFA_H3K27Ac_CSpeaks_peak_504	62	.	3.21617	9.06146	6.26298	43
KQ052968.1	10802316	10802519	ML_ALFA_ALFA_H3K27Ac_CSpeaks_peak_505	17	.	1.89853	3.78512	1.70080	142
KQ052968.1	10808169	10808398	ML_ALFA_ALFA_H3K27Ac_CSpeaks_peak_506	89	.	6.49511	12.18861	8.90303	101
KQ052968.1	10826939	10827239	ML_ALFA_ALFA_H3K27Ac_CSpeaks_peak_507	53	.	4.75605	7.97330	5.33180	182
KQ052968.1	10837636	10838112	ML_ALFA_ALFA_H3K27Ac_CSpeaks_peak_508	13	.	1.69598	3.34723	1.32722	168
KQ052968.1	10863891	10864158	ML_ALFA_ALFA_H3K27Ac_CSpeaks_peak_509	136	.	5.19069	17.83669	13.60327	59
KQ052968.1	10970334	10970763	ML_ALFA_ALFA_H3K27Ac_CSpeaks_peak_510	169	.	4.76391	21.93465	16.99595	175
KQ052968.1	10970905	10971062	ML_ALFA_ALFA_H3K27Ac_CSpeaks_peak_511	88	.	3.99576	12.08701	8.81618	96
KQ052968.1	11145911	11146062	ML_ALFA_ALFA_H3K27Ac_CSpeaks_peak_512	105	.	4.56859	14.09660	10.50837	104
KQ052968.1	11151750	11152111	ML_ALFA_ALFA_H3K27Ac_CSpeaks_peak_513	148	.	6.49293	19.31759	14.83667	89
KQ052968.1	11155736	11156050	ML_ALFA_ALFA_H3K27Ac_CSpeaks_peak_514	74	.	3.74498	10.49570	7.47327	213
KQ052968.1	11203315	11203462	ML_ALFA_ALFA_H3K27Ac_CSpeaks_peak_515	25	.	3.96297	4.78621	2.56980	127
KQ052968.1	11306755	11306983	ML_ALFA_ALFA_H3K27Ac_CSpeaks_peak_516	85	.	3.90297	11.77222	8.55649	135
KQ052968.1	11327205	11327402	ML_ALFA_ALFA_H3K27Ac_CSpeaks_peak_517	36	.	3.75086	6.07293	3.68668	6
KQ052968.1	11330189	11330580	ML_ALFA_ALFA_H3K27Ac_CSpeaks_peak_518	44	.	3.97417	6.96267	4.46140	114
KQ052968.1	11330993	11331443	ML_ALFA_ALFA_H3K27Ac_CSpeaks_peak_519	40	.	2.35903	6.48464	4.04451	298
KQ052968.1	11331816	11332056	ML_ALFA_ALFA_H3K27Ac_CSpeaks_peak_520	17	.	1.85521	3.84124	1.75106	14
KQ052968.1	11337046	11337213	ML_ALFA_ALFA_H3K27Ac_CSpeaks_peak_521	30	.	3.58929	5.36025	3.06594	71
KQ052968.1	11339453	11339839	ML_ALFA_ALFA_H3K27Ac_CSpeaks_peak_522	70	.	4.50356	9.98613	7.04969	86
KQ052968.1	11342118	11342297	ML_ALFA_ALFA_H3K27Ac_CSpeaks_peak_523	55	.	2.36187	8.20836	5.53072	112
KQ052968.1	11342699	11343075	ML_ALFA_ALFA_H3K27Ac_CSpeaks_peak_524	68	.	2.97583	9.71925	6.83036	229
KQ052968.1	11371018	11371404	ML_ALFA_ALFA_H3K27Ac_CSpeaks_peak_525	50	.	2.93481	7.60861	5.00832	206
KQ052968.1	11372737	11372934	ML_ALFA_ALFA_H3K27Ac_CSpeaks_peak_526	57	.	5.46070	8.46995	5.75218	129
KQ052968.1	11383752	11384586	ML_ALFA_ALFA_H3K27Ac_CSpeaks_peak_527	66	.	2.64506	9.47264	6.61321	228
KQ052968.1	11384749	11384961	ML_ALFA_ALFA_H3K27Ac_CSpeaks_peak_528	60	.	2.91533	8.83623	6.06069	26
KQ052968.1	11385192	11385882	ML_ALFA_ALFA_H3K27Ac_CSpeaks_peak_529	115	.	3.77358	15.36824	11.55567	581
KQ052968.1	11444384	11444570	ML_ALFA_ALFA_H3K27Ac_CSpeaks_peak_530	45	.	4.22371	7.02243	4.50666	44
KQ052968.1	11447485	11447681	ML_ALFA_ALFA_H3K27Ac_CSpeaks_peak_531	60	.	3.98082	8.85491	6.07792	100
KQ052968.1	11454243	11454467	ML_ALFA_ALFA_H3K27Ac_CSpeaks_peak_532	45	.	4.22371	7.02243	4.50666	33
KQ052968.1	11488724	11489028	ML_ALFA_ALFA_H3K27Ac_CSpeaks_peak_533	124	.	6.82651	16.40858	12.43346	253
KQ052968.1	11516385	11516569	ML_ALFA_ALFA_H3K27Ac_CSpeaks_peak_534	21	.	3.41422	4.33257	2.17556	139
KQ052968.1	11524096	11524357	ML_ALFA_ALFA_H3K27Ac_CSpeaks_peak_535	57	.	4.51584	8.44714	5.73140	122
KQ052968.1	11553131	11553318	ML_ALFA_ALFA_H3K27Ac_CSpeaks_peak_536	25	.	3.27164	4.79185	2.57216	117
KQ052968.1	11560593	11561065	ML_ALFA_ALFA_H3K27Ac_CSpeaks_peak_537	83	.	6.44945	11.52781	8.35650	371
KQ052968.1	11561296	11561632	ML_ALFA_ALFA_H3K27Ac_CSpeaks_peak_538	50	.	4.12312	7.66775	5.06107	192
KQ052968.1	11600174	11600332	ML_ALFA_ALFA_H3K27Ac_CSpeaks_peak_539	48	.	3.39909	7.42452	4.85847	51
KQ052968.1	11670966	11671129	ML_ALFA_ALFA_H3K27Ac_CSpeaks_peak_540	65	.	3.67987	9.36460	6.51450	127
KQ052968.1	11704087	11704373	ML_ALFA_ALFA_H3K27Ac_CSpeaks_peak_541	137	.	6.40411	17.95155	13.70126	141
KQ052968.1	11749445	11749723	ML_ALFA_ALFA_H3K27Ac_CSpeaks_peak_542	28	.	2.14898	5.10170	2.84504	189
KQ052968.1	11819544	11819755	ML_ALFA_ALFA_H3K27Ac_CSpeaks_peak_543	22	.	3.25875	4.46050	2.28874	6
KQ052968.1	11859648	11859935	ML_ALFA_ALFA_H3K27Ac_CSpeaks_peak_544	81	.	5.24540	11.28298	8.14985	195
KQ052968.1	11900709	11901050	ML_ALFA_ALFA_H3K27Ac_CSpeaks_peak_545	72	.	4.00243	10.20195	7.23129	279
KQ052968.1	11905889	11906391	ML_ALFA_ALFA_H3K27Ac_CSpeaks_peak_546	15	.	2.65508	3.64540	1.57969	379
KQ052968.1	11928153	11928339	ML_ALFA_ALFA_H3K27Ac_CSpeaks_peak_547	37	.	3.97929	6.09019	3.70126	87
KQ052968.1	12169237	12169401	ML_ALFA_ALFA_H3K27Ac_CSpeaks_peak_548	106	.	5.60340	14.29954	10.67926	84
KQ052968.1	12252069	12252338	ML_ALFA_ALFA_H3K27Ac_CSpeaks_peak_549	41	.	3.61268	6.60524	4.14455	155
KQ052968.1	12312685	12312856	ML_ALFA_ALFA_H3K27Ac_CSpeaks_peak_550	45	.	3.60304	7.09102	4.56612	38
KQ052968.1	12317227	12317517	ML_ALFA_ALFA_H3K27Ac_CSpeaks_peak_551	80	.	6.25812	11.20838	8.08862	168
KQ052968.1	12412737	12412924	ML_ALFA_ALFA_H3K27Ac_CSpeaks_peak_552	54	.	4.30330	8.13087	5.46807	99
KQ052968.1	12521934	12522394	ML_ALFA_ALFA_H3K27Ac_CSpeaks_peak_553	97	.	3.57710	13.18276	9.74341	188
KQ052968.1	12522681	12523206	ML_ALFA_ALFA_H3K27Ac_CSpeaks_peak_554	19	.	2.01768	4.04426	1.93124	382
KQ052968.1	12523762	12524119	ML_ALFA_ALFA_H3K27Ac_CSpeaks_peak_555	78	.	3.39414	10.86992	7.80753	55
KQ052968.1	12565779	12565944	ML_ALFA_ALFA_H3K27Ac_CSpeaks_peak_556	67	.	6.08730	9.64215	6.76176	58
KQ052968.1	12645743	12645978	ML_ALFA_ALFA_H3K27Ac_CSpeaks_peak_557	68	.	6.24786	9.72434	6.83359	109
KQ052968.1	12651611	12651943	ML_ALFA_ALFA_H3K27Ac_CSpeaks_peak_558	135	.	4.28993	17.75421	13.53254	120
KQ052968.1	12767447	12767706	ML_ALFA_ALFA_H3K27Ac_CSpeaks_peak_559	34	.	2.51250	5.77257	3.43067	172
KQ052968.1	12783045	12783224	ML_ALFA_ALFA_H3K27Ac_CSpeaks_peak_560	101	.	4.79647	13.72866	10.19990	74
KQ052968.1	12853042	12853480	ML_ALFA_ALFA_H3K27Ac_CSpeaks_peak_561	38	.	2.30697	6.23803	3.83104	124
KQ052968.1	13178576	13178799	ML_ALFA_ALFA_H3K27Ac_CSpeaks_peak_562	36	.	4.25132	6.06697	3.68080	93
KQ052968.1	13185737	13185889	ML_ALFA_ALFA_H3K27Ac_CSpeaks_peak_563	70	.	3.11099	9.98212	7.04728	98
KQ052968.1	13185993	13186226	ML_ALFA_ALFA_H3K27Ac_CSpeaks_peak_564	101	.	3.23730	13.68084	10.15853	124
KQ052968.1	13200557	13200849	ML_ALFA_ALFA_H3K27Ac_CSpeaks_peak_565	38	.	4.08317	6.21412	3.81117	34
KQ052968.1	13205248	13205413	ML_ALFA_ALFA_H3K27Ac_CSpeaks_peak_566	23	.	3.32808	4.58170	2.39730	122
KQ052968.1	13206175	13206374	ML_ALFA_ALFA_H3K27Ac_CSpeaks_peak_567	69	.	3.66598	9.87633	6.95075	67
KQ052968.1	13206638	13207062	ML_ALFA_ALFA_H3K27Ac_CSpeaks_peak_568	84	.	3.73830	11.66924	8.46971	232
KQ052968.1	13207447	13207631	ML_ALFA_ALFA_H3K27Ac_CSpeaks_peak_569	89	.	3.86816	12.25296	8.95975	70
KQ052968.1	13208403	13208626	ML_ALFA_ALFA_H3K27Ac_CSpeaks_peak_570	78	.	4.44362	10.97658	7.88808	83
KQ052968.1	13213990	13214184	ML_ALFA_ALFA_H3K27Ac_CSpeaks_peak_571	50	.	3.02498	7.59240	5.00062	118
KQ052968.1	13214428	13214640	ML_ALFA_ALFA_H3K27Ac_CSpeaks_peak_572	99	.	3.83968	13.37655	9.90528	127
KQ052968.1	13250042	13250649	ML_ALFA_ALFA_H3K27Ac_CSpeaks_peak_573	25	.	2.41773	4.75251	2.54157	461
KQ052968.1	13358416	13358711	ML_ALFA_ALFA_H3K27Ac_CSpeaks_peak_574	41	.	3.75487	6.60524	4.14455	108
KQ052968.1	13383736	13383983	ML_ALFA_ALFA_H3K27Ac_CSpeaks_peak_575	86	.	5.92931	11.92779	8.69396	65
KQ052968.1	13384568	13384723	ML_ALFA_ALFA_H3K27Ac_CSpeaks_peak_576	68	.	3.96890	9.71609	6.82728	69
KQ052968.1	13400401	13401274	ML_ALFA_ALFA_H3K27Ac_CSpeaks_peak_577	54	.	2.68422	8.08262	5.42756	472
KQ052968.1	13409803	13410031	ML_ALFA_ALFA_H3K27Ac_CSpeaks_peak_578	47	.	3.89707	7.28745	4.73811	177
KQ052968.1	13513035	13513347	ML_ALFA_ALFA_H3K27Ac_CSpeaks_peak_579	24	.	1.83854	4.60749	2.42018	264
KQ052968.1	13542110	13542290	ML_ALFA_ALFA_H3K27Ac_CSpeaks_peak_580	55	.	3.59616	8.23007	5.54635	125
KQ052968.1	13576762	13577331	ML_ALFA_ALFA_H3K27Ac_CSpeaks_peak_581	152	.	4.93462	19.84908	15.27082	160
KQ052968.1	13652579	13652886	ML_ALFA_ALFA_H3K27Ac_CSpeaks_peak_582	84	.	4.30713	11.59222	8.40647	217
KQ052968.1	13661057	13661460	ML_ALFA_ALFA_H3K27Ac_CSpeaks_peak_583	65	.	2.91056	9.41343	6.55934	185
KQ052968.1	13800525	13801067	ML_ALFA_ALFA_H3K27Ac_CSpeaks_peak_584	46	.	2.23384	7.21113	4.66986	229
KQ052968.1	13846201	13846376	ML_ALFA_ALFA_H3K27Ac_CSpeaks_peak_585	21	.	2.61341	4.35259	2.19207	38
KQ052968.1	13895207	13895354	ML_ALFA_ALFA_H3K27Ac_CSpeaks_peak_586	44	.	4.73979	6.90478	4.40874	64
KQ052968.1	13919206	13919465	ML_ALFA_ALFA_H3K27Ac_CSpeaks_peak_587	113	.	4.45595	15.16873	11.39441	93
KQ052968.1	14020020	14020437	ML_ALFA_ALFA_H3K27Ac_CSpeaks_peak_588	66	.	5.75101	9.53666	6.66567	129
KQ052968.1	14021212	14021764	ML_ALFA_ALFA_H3K27Ac_CSpeaks_peak_589	44	.	4.80998	6.94758	4.44681	371
KQ052968.1	14022462	14022772	ML_ALFA_ALFA_H3K27Ac_CSpeaks_peak_590	22	.	2.20435	4.42143	2.25335	67
KQ052968.1	14034078	14034344	ML_ALFA_ALFA_H3K27Ac_CSpeaks_peak_591	90	.	7.02527	12.30826	9.00622	155
KQ052968.1	14039679	14039829	ML_ALFA_ALFA_H3K27Ac_CSpeaks_peak_592	44	.	3.14664	6.96909	4.46298	33
KQ052968.1	14052816	14053329	ML_ALFA_ALFA_H3K27Ac_CSpeaks_peak_593	93	.	3.63820	12.65460	9.30115	109
KQ052968.1	14054159	14054322	ML_ALFA_ALFA_H3K27Ac_CSpeaks_peak_594	81	.	4.09556	11.22712	8.10159	79
KQ052968.1	14061369	14061726	ML_ALFA_ALFA_H3K27Ac_CSpeaks_peak_595	126	.	4.40572	16.70151	12.67349	198
KQ052968.1	14061931	14062605	ML_ALFA_ALFA_H3K27Ac_CSpeaks_peak_596	37	.	2.17838	6.14360	3.74962	157
KQ052968.1	14081468	14081706	ML_ALFA_ALFA_H3K27Ac_CSpeaks_peak_597	53	.	3.12160	7.97860	5.33678	183
KQ052968.1	14084000	14084199	ML_ALFA_ALFA_H3K27Ac_CSpeaks_peak_598	54	.	3.27100	8.09834	5.44082	129
KQ052968.1	14088334	14088502	ML_ALFA_ALFA_H3K27Ac_CSpeaks_peak_599	53	.	4.20754	8.04626	5.39594	100
KQ052968.1	14097099	14097509	ML_ALFA_ALFA_H3K27Ac_CSpeaks_peak_600	113	.	5.88779	15.16215	11.39441	276
KQ052968.1	14098289	14098439	ML_ALFA_ALFA_H3K27Ac_CSpeaks_peak_601	55	.	3.29043	8.23176	5.54745	85
KQ052968.1	14098568	14098811	ML_ALFA_ALFA_H3K27Ac_CSpeaks_peak_602	57	.	2.76837	8.43960	5.72757	74
KQ052968.1	14106309	14106573	ML_ALFA_ALFA_H3K27Ac_CSpeaks_peak_603	69	.	3.58698	9.87633	6.95075	190
KQ052968.1	14114278	14114548	ML_ALFA_ALFA_H3K27Ac_CSpeaks_peak_604	91	.	3.40876	12.41251	9.10035	132
KQ052968.1	14114640	14114987	ML_ALFA_ALFA_H3K27Ac_CSpeaks_peak_605	75	.	2.90272	10.56525	7.53510	100
KQ052968.1	14115352	14115525	ML_ALFA_ALFA_H3K27Ac_CSpeaks_peak_606	65	.	2.91056	9.41343	6.55934	48
KQ052968.1	14128239	14128673	ML_ALFA_ALFA_H3K27Ac_CSpeaks_peak_607	79	.	4.66253	11.08192	7.97457	329
KQ052968.1	14144337	14144518	ML_ALFA_ALFA_H3K27Ac_CSpeaks_peak_608	45	.	4.22371	7.02243	4.50666	78
KQ052968.1	14157878	14158100	ML_ALFA_ALFA_H3K27Ac_CSpeaks_peak_609	114	.	4.99883	15.24907	11.46498	85
KQ052968.1	14164434	14164678	ML_ALFA_ALFA_H3K27Ac_CSpeaks_peak_610	106	.	4.15255	14.20513	10.60431	156
KQ052968.1	14176980	14177254	ML_ALFA_ALFA_H3K27Ac_CSpeaks_peak_611	102	.	6.51431	13.79160	10.24735	113
KQ052968.1	14189339	14189519	ML_ALFA_ALFA_H3K27Ac_CSpeaks_peak_612	24	.	3.63950	4.69469	2.49760	138
KQ052968.1	14197924	14198156	ML_ALFA_ALFA_H3K27Ac_CSpeaks_peak_613	87	.	4.33274	11.93970	8.70447	97
KQ052968.1	14199325	14199498	ML_ALFA_ALFA_H3K27Ac_CSpeaks_peak_614	84	.	3.72597	11.62406	8.43084	77
KQ052968.1	14466177	14466349	ML_ALFA_ALFA_H3K27Ac_CSpeaks_peak_615	50	.	5.56898	7.60364	5.00832	96
KQ052968.1	14466543	14466990	ML_ALFA_ALFA_H3K27Ac_CSpeaks_peak_616	84	.	7.09004	11.69114	8.48987	204
KQ052968.1	14593784	14594036	ML_ALFA_ALFA_H3K27Ac_CSpeaks_peak_617	84	.	4.15909	11.69570	8.49286	106
KQ052968.1	14594332	14594733	ML_ALFA_ALFA_H3K27Ac_CSpeaks_peak_618	56	.	4.18837	8.31388	5.61868	206
KQ052968.1	14637310	14637594	ML_ALFA_ALFA_H3K27Ac_CSpeaks_peak_619	66	.	3.69592	9.51083	6.64478	173
KQ052968.1	14693708	14694046	ML_ALFA_ALFA_H3K27Ac_CSpeaks_peak_620	35	.	4.43235	5.90807	3.54397	124
KQ052968.1	14704305	14704755	ML_ALFA_ALFA_H3K27Ac_CSpeaks_peak_621	64	.	2.96611	9.33966	6.49535	84
KQ052968.1	14725163	14725367	ML_ALFA_ALFA_H3K27Ac_CSpeaks_peak_622	106	.	6.58480	14.30165	10.68016	105
KQ052968.1	14735296	14735649	ML_ALFA_ALFA_H3K27Ac_CSpeaks_peak_623	119	.	5.78433	15.87770	11.99073	118
KQ052968.1	14757739	14758000	ML_ALFA_ALFA_H3K27Ac_CSpeaks_peak_624	33	.	4.55067	5.63217	3.30799	142
KQ052968.1	14794598	14794980	ML_ALFA_ALFA_H3K27Ac_CSpeaks_peak_625	42	.	4.59918	6.68330	4.21102	310
KQ052968.1	14800450	14800642	ML_ALFA_ALFA_H3K27Ac_CSpeaks_peak_626	55	.	3.74942	8.18153	5.51133	59
KQ052968.1	14815789	14815952	ML_ALFA_ALFA_H3K27Ac_CSpeaks_peak_627	44	.	3.29146	6.99766	4.48392	44
KQ052969.1	179360	179561	ML_ALFA_ALFA_H3K27Ac_CSpeaks_peak_628	104	.	5.61532	14.00029	10.42813	76
KQ052969.1	815386	815605	ML_ALFA_ALFA_H3K27Ac_CSpeaks_peak_629	71	.	5.67443	10.06392	7.11466	99
KQ052969.1	899710	899939	ML_ALFA_ALFA_H3K27Ac_CSpeaks_peak_630	75	.	5.32463	10.61616	7.57838	111
KQ052969.1	1011187	1011364	ML_ALFA_ALFA_H3K27Ac_CSpeaks_peak_631	49	.	3.11300	7.53378	4.95313	49
KQ052969.1	1035082	1035305	ML_ALFA_ALFA_H3K27Ac_CSpeaks_peak_632	89	.	3.86816	12.25296	8.95975	106
KQ052969.1	1101053	1101330	ML_ALFA_ALFA_H3K27Ac_CSpeaks_peak_633	103	.	4.70097	13.90269	10.33731	133
KQ052969.1	1101561	1101759	ML_ALFA_ALFA_H3K27Ac_CSpeaks_peak_634	54	.	3.06407	8.13240	5.46807	84
KQ052969.1	1101977	1102319	ML_ALFA_ALFA_H3K27Ac_CSpeaks_peak_635	55	.	2.92082	8.25800	5.56753	169
KQ052969.1	1340202	1340679	ML_ALFA_ALFA_H3K27Ac_CSpeaks_peak_636	65	.	3.05773	9.45665	6.59962	307
KQ052969.1	1431726	1432290	ML_ALFA_ALFA_H3K27Ac_CSpeaks_peak_637	93	.	3.05745	12.65627	9.30206	235
KQ052969.1	1470159	1470436	ML_ALFA_ALFA_H3K27Ac_CSpeaks_peak_638	99	.	7.60095	13.39822	9.91902	77
KQ052969.1	2269543	2269862	ML_ALFA_ALFA_H3K27Ac_CSpeaks_peak_639	85	.	3.98197	11.77222	8.55649	145
KQ052969.1	2270272	2270819	ML_ALFA_ALFA_H3K27Ac_CSpeaks_peak_640	67	.	2.84473	9.63478	6.75512	133
KQ052969.1	2270969	2271158	ML_ALFA_ALFA_H3K27Ac_CSpeaks_peak_641	57	.	2.92004	8.48227	5.76335	84
KQ052969.1	2438675	2438840	ML_ALFA_ALFA_H3K27Ac_CSpeaks_peak_642	54	.	3.27100	8.09834	5.44082	80
KQ052969.1	2477776	2478104	ML_ALFA_ALFA_H3K27Ac_CSpeaks_peak_643	155	.	5.93222	20.15932	15.54243	221
KQ052969.1	2503373	2503543	ML_ALFA_ALFA_H3K27Ac_CSpeaks_peak_644	36	.	2.31721	6.08011	3.69300	67
KQ052969.1	3381506	3381662	ML_ALFA_ALFA_H3K27Ac_CSpeaks_peak_645	20	.	3.09390	4.14638	2.01975	145
KQ052969.1	3528468	3529141	ML_ALFA_ALFA_H3K27Ac_CSpeaks_peak_646	149	.	4.34277	19.52711	14.99918	124
KQ052969.1	3529469	3529664	ML_ALFA_ALFA_H3K27Ac_CSpeaks_peak_647	78	.	3.24896	10.89291	7.82298	83
KQ052969.1	3693402	3693889	ML_ALFA_ALFA_H3K27Ac_CSpeaks_peak_648	135	.	3.79511	17.74726	13.53162	336
KQ052969.1	4146755	4146933	ML_ALFA_ALFA_H3K27Ac_CSpeaks_peak_649	109	.	4.89520	14.64857	10.97409	108
KQ052969.1	4148850	4149094	ML_ALFA_ALFA_H3K27Ac_CSpeaks_peak_650	119	.	4.61395	15.88087	11.99073	139
KQ052969.1	4453725	4454248	ML_ALFA_ALFA_H3K27Ac_CSpeaks_peak_651	128	.	4.50804	16.95153	12.87108	294
KQ052969.1	4455223	4455531	ML_ALFA_ALFA_H3K27Ac_CSpeaks_peak_652	45	.	3.60304	7.09102	4.56612	192
KQ052969.1	4626073	4626386	ML_ALFA_ALFA_H3K27Ac_CSpeaks_peak_653	124	.	4.11219	16.42585	12.44749	99
KQ052969.1	4627696	4628526	ML_ALFA_ALFA_H3K27Ac_CSpeaks_peak_654	87	.	3.39891	11.95562	8.71936	416
KQ052969.1	4686663	4687130	ML_ALFA_ALFA_H3K27Ac_CSpeaks_peak_655	35	.	2.53799	5.90546	3.54218	194
KQ052969.1	4687492	4687650	ML_ALFA_ALFA_H3K27Ac_CSpeaks_peak_656	69	.	4.00446	9.92666	6.99439	95
KQ052969.1	4687944	4688136	ML_ALFA_ALFA_H3K27Ac_CSpeaks_peak_657	47	.	3.86456	7.31155	4.75845	119
KQ052969.1	4696614	4696944	ML_ALFA_ALFA_H3K27Ac_CSpeaks_peak_658	186	.	7.15791	23.90890	18.62509	218
KQ052969.1	4769019	4769316	ML_ALFA_ALFA_H3K27Ac_CSpeaks_peak_659	51	.	4.98403	7.77407	5.15268	106
KQ052969.1	4978046	4978195	ML_ALFA_ALFA_H3K27Ac_CSpeaks_peak_660	122	.	4.88985	16.19637	12.25203	66
KQ052969.1	5096739	5096929	ML_ALFA_ALFA_H3K27Ac_CSpeaks_peak_661	102	.	4.45553	13.73490	10.20523	99
KQ052969.1	5102330	5102579	ML_ALFA_ALFA_H3K27Ac_CSpeaks_peak_662	78	.	3.40121	10.89885	7.82298	112
KQ052969.1	5271198	5271345	ML_ALFA_ALFA_H3K27Ac_CSpeaks_peak_663	62	.	4.07838	9.09633	6.29205	81
KQ052969.1	5747018	5747355	ML_ALFA_ALFA_H3K27Ac_CSpeaks_peak_664	59	.	3.50213	8.74288	5.98067	90
KQ052969.1	5778615	5778792	ML_ALFA_ALFA_H3K27Ac_CSpeaks_peak_665	31	.	4.17166	5.50144	3.19195	89
KQ052969.1	5780057	5780452	ML_ALFA_ALFA_H3K27Ac_CSpeaks_peak_666	99	.	4.47972	13.38262	9.90528	218
KQ052969.1	5787337	5787653	ML_ALFA_ALFA_H3K27Ac_CSpeaks_peak_667	49	.	4.54042	7.49808	4.92628	249
KQ052969.1	5800442	5800648	ML_ALFA_ALFA_H3K27Ac_CSpeaks_peak_668	49	.	4.83617	7.53305	4.95313	167
KQ052969.1	5813576	5814017	ML_ALFA_ALFA_H3K27Ac_CSpeaks_peak_669	59	.	2.65179	8.65797	5.91827	306
KQ052969.1	5823993	5824370	ML_ALFA_ALFA_H3K27Ac_CSpeaks_peak_670	80	.	6.25812	11.20838	8.08862	203
KQ052969.1	5830997	5831230	ML_ALFA_ALFA_H3K27Ac_CSpeaks_peak_671	55	.	3.86512	8.18153	5.51133	190
KQ052969.1	5833180	5833486	ML_ALFA_ALFA_H3K27Ac_CSpeaks_peak_672	60	.	4.95925	8.81001	6.04004	41
KQ052969.1	5834494	5834726	ML_ALFA_ALFA_H3K27Ac_CSpeaks_peak_673	52	.	4.74867	7.85922	5.23127	217
KQ052969.1	5835639	5835863	ML_ALFA_ALFA_H3K27Ac_CSpeaks_peak_674	52	.	4.97050	7.85922	5.23127	51
KQ052969.1	5837951	5838259	ML_ALFA_ALFA_H3K27Ac_CSpeaks_peak_675	64	.	5.14930	9.28429	6.44673	154
KQ052969.1	5846072	5846377	ML_ALFA_ALFA_H3K27Ac_CSpeaks_peak_676	50	.	5.56898	7.60364	5.00832	105
KQ052969.1	5856672	5856853	ML_ALFA_ALFA_H3K27Ac_CSpeaks_peak_677	56	.	2.81376	8.34325	5.64480	110
KQ052969.1	5982023	5982465	ML_ALFA_ALFA_H3K27Ac_CSpeaks_peak_678	111	.	6.87357	14.84630	11.13427	249
KQ052969.1	5992302	5992643	ML_ALFA_ALFA_H3K27Ac_CSpeaks_peak_679	50	.	2.93481	7.60861	5.00832	123
KQ052969.1	6006027	6006254	ML_ALFA_ALFA_H3K27Ac_CSpeaks_peak_680	40	.	4.51195	6.54504	4.09765	40
KQ052969.1	6018212	6018507	ML_ALFA_ALFA_H3K27Ac_CSpeaks_peak_681	70	.	4.22681	9.99593	7.05563	122
KQ052969.1	6031029	6031279	ML_ALFA_ALFA_H3K27Ac_CSpeaks_peak_682	25	.	3.44938	4.79185	2.57216	32
KQ052969.1	6032484	6033025	ML_ALFA_ALFA_H3K27Ac_CSpeaks_peak_683	82	.	3.22003	11.45333	8.29691	129
KQ052969.1	6194316	6194635	ML_ALFA_ALFA_H3K27Ac_CSpeaks_peak_684	74	.	3.05276	10.42626	7.41367	173
KQ052969.1	6308255	6308486	ML_ALFA_ALFA_H3K27Ac_CSpeaks_peak_685	28	.	2.58841	5.06283	2.81076	85
KQ052969.1	6522174	6522330	ML_ALFA_ALFA_H3K27Ac_CSpeaks_peak_686	80	.	4.78304	11.22199	8.09897	61
KQ052969.1	6599636	6599871	ML_ALFA_ALFA_H3K27Ac_CSpeaks_peak_687	35	.	2.48330	5.90546	3.54218	146
KQ052969.1	6626657	6627208	ML_ALFA_ALFA_H3K27Ac_CSpeaks_peak_688	79	.	2.94454	11.06395	7.95839	109
KQ052969.1	6630823	6631119	ML_ALFA_ALFA_H3K27Ac_CSpeaks_peak_689	71	.	5.04908	10.08017	7.12701	55
KQ052969.1	6752752	6752992	ML_ALFA_ALFA_H3K27Ac_CSpeaks_peak_690	121	.	6.68120	16.10965	12.17848	136
KQ052969.1	6761469	6761664	ML_ALFA_ALFA_H3K27Ac_CSpeaks_peak_691	55	.	3.59616	8.23007	5.54635	101
KQ052969.1	6771447	6772037	ML_ALFA_ALFA_H3K27Ac_CSpeaks_peak_692	61	.	2.86317	8.92154	6.13262	118
KQ052969.1	6774467	6774869	ML_ALFA_ALFA_H3K27Ac_CSpeaks_peak_693	100	.	4.01036	13.54376	10.04458	309
KQ052969.1	6780310	6780542	ML_ALFA_ALFA_H3K27Ac_CSpeaks_peak_694	15	.	2.61731	3.56270	1.50988	230
KQ052969.1	6788145	6788536	ML_ALFA_ALFA_H3K27Ac_CSpeaks_peak_695	83	.	4.39176	11.54499	8.36754	238
KQ052969.1	6789458	6789716	ML_ALFA_ALFA_H3K27Ac_CSpeaks_peak_696	122	.	4.14588	16.17691	12.23776	122
KQ052969.1	6847596	6848236	ML_ALFA_ALFA_H3K27Ac_CSpeaks_peak_697	130	.	3.70624	17.14288	13.02266	252
KQ052969.1	6871923	6872348	ML_ALFA_ALFA_H3K27Ac_CSpeaks_peak_698	102	.	3.94660	13.80280	10.25595	322
KQ052969.1	6875751	6875915	ML_ALFA_ALFA_H3K27Ac_CSpeaks_peak_699	72	.	4.14607	10.19548	7.23001	80
KQ052969.1	6890805	6891322	ML_ALFA_ALFA_H3K27Ac_CSpeaks_peak_700	59	.	5.22827	8.67274	5.92788	242
KQ052969.1	6952738	6953251	ML_ALFA_ALFA_H3K27Ac_CSpeaks_peak_701	79	.	3.03970	10.99884	7.90794	368
KQ052969.1	6991444	6991694	ML_ALFA_ALFA_H3K27Ac_CSpeaks_peak_702	41	.	2.80554	6.60033	4.14317	208
KQ052969.1	7073224	7073515	ML_ALFA_ALFA_H3K27Ac_CSpeaks_peak_703	92	.	3.28975	12.56252	9.23049	211
KQ052969.1	7073631	7073864	ML_ALFA_ALFA_H3K27Ac_CSpeaks_peak_704	75	.	3.25435	10.60383	7.56848	94
KQ052969.1	7101496	7102016	ML_ALFA_ALFA_H3K27Ac_CSpeaks_peak_705	97	.	3.08363	13.22593	9.78349	143
KQ052969.1	7102427	7102670	ML_ALFA_ALFA_H3K27Ac_CSpeaks_peak_706	62	.	4.07702	9.09299	6.28921	164
KQ052969.1	7107435	7107830	ML_ALFA_ALFA_H3K27Ac_CSpeaks_peak_707	131	.	4.42139	17.33828	13.19044	212
KQ052969.1	7138131	7138453	ML_ALFA_ALFA_H3K27Ac_CSpeaks_peak_708	48	.	2.71219	7.38965	4.82585	65
KQ052969.1	7290287	7290563	ML_ALFA_ALFA_H3K27Ac_CSpeaks_peak_709	69	.	3.58698	9.87633	6.95075	137
KQ052969.1	7291530	7291864	ML_ALFA_ALFA_H3K27Ac_CSpeaks_peak_710	35	.	2.05917	5.95960	3.58604	122
KQ052969.1	7302314	7302553	ML_ALFA_ALFA_H3K27Ac_CSpeaks_peak_711	42	.	3.83225	6.68182	4.21102	166
KQ052969.1	7306452	7306671	ML_ALFA_ALFA_H3K27Ac_CSpeaks_peak_712	15	.	2.75951	3.56270	1.50988	213
KQ052969.1	7368793	7368954	ML_ALFA_ALFA_H3K27Ac_CSpeaks_peak_713	24	.	2.44621	4.61050	2.42152	134
KQ052969.1	7452061	7452209	ML_ALFA_ALFA_H3K27Ac_CSpeaks_peak_714	17	.	2.43567	3.88655	1.78833	137
KQ052969.1	7518376	7518865	ML_ALFA_ALFA_H3K27Ac_CSpeaks_peak_715	41	.	3.61268	6.60524	4.14455	42
KQ052969.1	7520509	7520790	ML_ALFA_ALFA_H3K27Ac_CSpeaks_peak_716	35	.	4.45725	5.94551	3.57291	219
KQ052969.1	7564253	7564453	ML_ALFA_ALFA_H3K27Ac_CSpeaks_peak_717	31	.	3.62713	5.46828	3.16177	19
KQ052969.1	7654962	7655539	ML_ALFA_ALFA_H3K27Ac_CSpeaks_peak_718	57	.	5.07316	8.41215	5.70292	145
KQ052969.1	7659178	7659570	ML_ALFA_ALFA_H3K27Ac_CSpeaks_peak_719	64	.	3.10497	9.23779	6.41001	311
KQ052969.1	7665095	7665547	ML_ALFA_ALFA_H3K27Ac_CSpeaks_peak_720	80	.	3.82398	11.12778	8.01437	322
KQ052969.1	7665922	7666097	ML_ALFA_ALFA_H3K27Ac_CSpeaks_peak_721	90	.	4.02297	12.29912	9.00239	71
KQ052969.1	7671352	7671586	ML_ALFA_ALFA_H3K27Ac_CSpeaks_peak_722	24	.	3.39429	4.66145	2.46733	75
KQ052969.1	7726751	7726955	ML_ALFA_ALFA_H3K27Ac_CSpeaks_peak_723	125	.	6.25258	16.55793	12.56382	97
KQ052969.1	7727192	7727439	ML_ALFA_ALFA_H3K27Ac_CSpeaks_peak_724	34	.	3.37850	5.81213	3.46573	175
KQ052969.1	7744342	7744566	ML_ALFA_ALFA_H3K27Ac_CSpeaks_peak_725	47	.	2.70831	7.33838	4.78189	92
KQ052969.1	7758786	7759126	ML_ALFA_ALFA_H3K27Ac_CSpeaks_peak_726	116	.	6.64877	15.45243	11.62869	140
KQ052969.1	7769835	7770111	ML_ALFA_ALFA_H3K27Ac_CSpeaks_peak_727	68	.	3.44158	9.80686	6.89435	171
KQ052969.1	7801882	7802067	ML_ALFA_ALFA_H3K27Ac_CSpeaks_peak_728	47	.	4.99187	7.29799	4.74695	120
KQ052969.1	7948125	7948285	ML_ALFA_ALFA_H3K27Ac_CSpeaks_peak_729	15	.	2.24403	3.59699	1.54004	44
KQ052969.1	8150035	8150341	ML_ALFA_ALFA_H3K27Ac_CSpeaks_peak_730	159	.	4.33727	20.62580	15.91666	142
KQ052969.1	8398666	8398865	ML_ALFA_ALFA_H3K27Ac_CSpeaks_peak_731	171	.	6.59973	22.09602	17.12778	99
KQ052969.1	8412347	8412868	ML_ALFA_ALFA_H3K27Ac_CSpeaks_peak_732	112	.	4.99550	14.94452	11.21243	391
KQ052969.1	8483253	8483540	ML_ALFA_ALFA_H3K27Ac_CSpeaks_peak_733	137	.	4.48602	18.03066	13.76962	73
KQ052969.1	8536871	8537037	ML_ALFA_ALFA_H3K27Ac_CSpeaks_peak_734	90	.	4.19551	12.34365	9.03798	105
KQ052969.1	8663410	8663692	ML_ALFA_ALFA_H3K27Ac_CSpeaks_peak_735	86	.	4.05035	11.87607	8.64716	124
KQ052969.1	8697812	8698114	ML_ALFA_ALFA_H3K27Ac_CSpeaks_peak_736	108	.	3.87520	14.49877	10.84117	128
KQ052969.1	8842401	8842590	ML_ALFA_ALFA_H3K27Ac_CSpeaks_peak_737	76	.	3.94649	10.65083	7.60538	96
KQ052969.1	8891984	8892307	ML_ALFA_ALFA_H3K27Ac_CSpeaks_peak_738	13	.	1.73023	3.35048	1.32933	201
KQ052969.1	8923190	8923482	ML_ALFA_ALFA_H3K27Ac_CSpeaks_peak_739	55	.	5.32992	8.26064	5.56898	124
KQ052969.1	8950074	8950373	ML_ALFA_ALFA_H3K27Ac_CSpeaks_peak_740	158	.	5.88744	20.55818	15.86384	131
KQ052969.1	9006026	9006473	ML_ALFA_ALFA_H3K27Ac_CSpeaks_peak_741	93	.	4.30197	12.68071	9.32203	104
KQ052969.1	9049187	9049759	ML_ALFA_ALFA_H3K27Ac_CSpeaks_peak_742	89	.	3.86816	12.25296	8.95975	333
KQ052969.1	9195839	9196156	ML_ALFA_ALFA_H3K27Ac_CSpeaks_peak_743	69	.	3.58698	9.87633	6.95075	88
KQ052969.1	9331515	9331722	ML_ALFA_ALFA_H3K27Ac_CSpeaks_peak_744	39	.	3.05777	6.41011	3.98643	41
KQ052969.1	9400655	9401206	ML_ALFA_ALFA_H3K27Ac_CSpeaks_peak_745	89	.	2.98173	12.27202	8.97738	139
KQ052969.1	9406030	9406910	ML_ALFA_ALFA_H3K27Ac_CSpeaks_peak_746	176	.	4.81369	22.79270	17.69145	198
KQ052969.1	9407364	9407677	ML_ALFA_ALFA_H3K27Ac_CSpeaks_peak_747	41	.	2.74090	6.60033	4.14317	196
KQ052969.1	9429316	9429676	ML_ALFA_ALFA_H3K27Ac_CSpeaks_peak_748	79	.	4.89243	11.00531	7.90934	146
KQ052969.1	9430575	9430840	ML_ALFA_ALFA_H3K27Ac_CSpeaks_peak_749	29	.	3.12906	5.26630	2.98929	137
KQ052969.1	9449314	9449911	ML_ALFA_ALFA_H3K27Ac_CSpeaks_peak_750	95	.	3.93926	12.89295	9.50477	299
KQ052969.1	9463806	9464036	ML_ALFA_ALFA_H3K27Ac_CSpeaks_peak_751	129	.	6.85515	17.06910	12.96114	103
KQ052969.1	9474839	9475098	ML_ALFA_ALFA_H3K27Ac_CSpeaks_peak_752	88	.	3.73213	12.11273	8.83980	85
KQ052969.1	9475223	9475434	ML_ALFA_ALFA_H3K27Ac_CSpeaks_peak_753	78	.	3.16924	10.91036	7.83210	91
KQ052969.1	9482914	9483074	ML_ALFA_ALFA_H3K27Ac_CSpeaks_peak_754	51	.	3.72154	7.73977	5.12648	104
KQ052969.1	9514537	9514833	ML_ALFA_ALFA_H3K27Ac_CSpeaks_peak_755	90	.	4.51027	12.30860	9.00622	166
KQ052969.1	9569062	9569412	ML_ALFA_ALFA_H3K27Ac_CSpeaks_peak_756	68	.	3.32261	9.77814	6.88080	203
KQ052969.1	9569886	9570152	ML_ALFA_ALFA_H3K27Ac_CSpeaks_peak_757	28	.	2.51731	5.06283	2.81076	190
KQ052969.1	9582671	9582920	ML_ALFA_ALFA_H3K27Ac_CSpeaks_peak_758	81	.	4.55101	11.25152	8.12186	149
KQ052969.1	9593809	9594259	ML_ALFA_ALFA_H3K27Ac_CSpeaks_peak_759	102	.	4.81497	13.78169	10.23923	200
KQ052969.1	9606801	9607128	ML_ALFA_ALFA_H3K27Ac_CSpeaks_peak_760	163	.	7.14400	21.18594	16.36913	128
KQ052969.1	9614478	9614653	ML_ALFA_ALFA_H3K27Ac_CSpeaks_peak_761	61	.	4.61733	8.88864	6.10639	61
KQ052969.1	9624036	9624294	ML_ALFA_ALFA_H3K27Ac_CSpeaks_peak_762	144	.	5.08793	18.83055	14.42368	116
KQ052969.1	9632607	9633093	ML_ALFA_ALFA_H3K27Ac_CSpeaks_peak_763	50	.	2.59535	7.63015	5.02772	110
KQ052969.1	9640746	9640929	ML_ALFA_ALFA_H3K27Ac_CSpeaks_peak_764	115	.	5.11968	15.30598	11.50887	118
KQ052969.1	9666110	9666283	ML_ALFA_ALFA_H3K27Ac_CSpeaks_peak_765	97	.	6.96909	13.19086	9.75037	99
KQ052969.1	9671011	9671430	ML_ALFA_ALFA_H3K27Ac_CSpeaks_peak_766	74	.	2.95083	10.48982	7.47063	157
KQ052969.1	9703685	9703918	ML_ALFA_ALFA_H3K27Ac_CSpeaks_peak_767	60	.	3.79930	8.87152	6.09084	138
KQ052969.1	9712924	9713228	ML_ALFA_ALFA_H3K27Ac_CSpeaks_peak_768	35	.	4.71530	5.86373	3.50949	268
KQ052969.1	9742917	9743152	ML_ALFA_ALFA_H3K27Ac_CSpeaks_peak_769	74	.	2.99527	10.48982	7.47063	39
KQ052969.1	9757771	9758114	ML_ALFA_ALFA_H3K27Ac_CSpeaks_peak_770	81	.	4.03536	11.31445	8.17288	279
KQ052969.1	9764108	9764398	ML_ALFA_ALFA_H3K27Ac_CSpeaks_peak_771	62	.	2.77309	9.01715	6.22332	108
KQ052969.1	9781484	9781635	ML_ALFA_ALFA_H3K27Ac_CSpeaks_peak_772	35	.	2.79701	5.93100	3.56008	91
KQ052969.1	9785847	9786076	ML_ALFA_ALFA_H3K27Ac_CSpeaks_peak_773	74	.	4.93137	10.46559	7.44916	110
KQ052969.1	9790720	9790972	ML_ALFA_ALFA_H3K27Ac_CSpeaks_peak_774	39	.	2.59268	6.35161	3.93428	200
KQ052969.1	9807650	9808119	ML_ALFA_ALFA_H3K27Ac_CSpeaks_peak_775	29	.	2.02184	5.27579	2.99700	252
KQ052969.1	9814802	9814956	ML_ALFA_ALFA_H3K27Ac_CSpeaks_peak_776	83	.	4.92047	11.54202	8.36730	57
KQ052969.1	9820476	9820676	ML_ALFA_ALFA_H3K27Ac_CSpeaks_peak_777	100	.	5.02499	13.55013	10.04476	139
KQ052969.1	9847099	9847246	ML_ALFA_ALFA_H3K27Ac_CSpeaks_peak_778	21	.	3.65121	4.33257	2.17556	69
KQ052969.1	9866306	9866654	ML_ALFA_ALFA_H3K27Ac_CSpeaks_peak_779	85	.	3.90297	11.77222	8.55649	191
KQ052969.1	9868559	9868901	ML_ALFA_ALFA_H3K27Ac_CSpeaks_peak_780	40	.	3.48455	6.46191	4.02823	45
KQ052969.1	9879325	9879645	ML_ALFA_ALFA_H3K27Ac_CSpeaks_peak_781	57	.	5.07316	8.41215	5.70292	28
KQ052969.1	9892831	9893133	ML_ALFA_ALFA_H3K27Ac_CSpeaks_peak_782	100	.	5.49528	13.53032	10.03965	184
KQ052969.1	9912232	9912442	ML_ALFA_ALFA_H3K27Ac_CSpeaks_peak_783	111	.	4.65746	14.82230	11.11355	63
KQ052969.1	9981121	9981290	ML_ALFA_ALFA_H3K27Ac_CSpeaks_peak_784	26	.	3.50191	4.88212	2.65492	111
KQ052969.1	9994310	9994474	ML_ALFA_ALFA_H3K27Ac_CSpeaks_peak_785	50	.	5.56898	7.60364	5.00832	76
KQ052969.1	10006378	10006685	ML_ALFA_ALFA_H3K27Ac_CSpeaks_peak_786	56	.	5.68731	8.30530	5.61115	99
KQ052969.1	10025675	10025892	ML_ALFA_ALFA_H3K27Ac_CSpeaks_peak_787	63	.	4.77226	9.19803	6.38529	123
KQ052969.1	10057462	10057892	ML_ALFA_ALFA_H3K27Ac_CSpeaks_peak_788	52	.	2.41753	7.90451	5.27145	339
KQ052969.1	10066532	10066705	ML_ALFA_ALFA_H3K27Ac_CSpeaks_peak_789	77	.	5.09683	10.81159	7.75437	56
KQ052969.1	10119381	10119622	ML_ALFA_ALFA_H3K27Ac_CSpeaks_peak_790	59	.	3.93782	8.64814	5.91495	101
KQ052969.1	10133877	10134106	ML_ALFA_ALFA_H3K27Ac_CSpeaks_peak_791	45	.	3.60304	7.09102	4.56612	119
KQ052969.1	10154666	10155045	ML_ALFA_ALFA_H3K27Ac_CSpeaks_peak_792	42	.	4.36219	6.68330	4.21102	67
KQ052969.1	10182873	10183229	ML_ALFA_ALFA_H3K27Ac_CSpeaks_peak_793	148	.	6.32844	19.38730	14.88185	242
KQ052969.1	10252400	10252740	ML_ALFA_ALFA_H3K27Ac_CSpeaks_peak_794	41	.	3.75487	6.60524	4.14455	240
KQ052969.1	10259981	10260286	ML_ALFA_ALFA_H3K27Ac_CSpeaks_peak_795	57	.	4.75930	8.44779	5.73154	36
KQ052969.1	10282389	10282569	ML_ALFA_ALFA_H3K27Ac_CSpeaks_peak_796	34	.	3.37850	5.81213	3.46573	143
KQ052969.1	10285937	10286088	ML_ALFA_ALFA_H3K27Ac_CSpeaks_peak_797	80	.	3.82398	11.12778	8.01437	77
KQ052969.1	10288213	10288489	ML_ALFA_ALFA_H3K27Ac_CSpeaks_peak_798	91	.	4.40962	12.44855	9.12808	136
KQ052969.1	10307318	10307566	ML_ALFA_ALFA_H3K27Ac_CSpeaks_peak_799	65	.	3.67987	9.36460	6.51450	111
KQ052969.1	10308120	10308517	ML_ALFA_ALFA_H3K27Ac_CSpeaks_peak_800	50	.	4.12312	7.66775	5.06107	207
KQ052969.1	10346118	10346285	ML_ALFA_ALFA_H3K27Ac_CSpeaks_peak_801	173	.	4.37991	22.39504	17.37619	90
KQ052969.1	10367533	10368071	ML_ALFA_ALFA_H3K27Ac_CSpeaks_peak_802	106	.	3.62630	14.30489	10.68020	184
KQ052969.1	10429628	10430020	ML_ALFA_ALFA_H3K27Ac_CSpeaks_peak_803	113	.	4.53495	15.16873	11.39441	236
KQ052969.1	10441913	10442083	ML_ALFA_ALFA_H3K27Ac_CSpeaks_peak_804	145	.	6.24657	18.92659	14.50127	59
KQ052969.1	10461137	10461314	ML_ALFA_ALFA_H3K27Ac_CSpeaks_peak_805	87	.	4.78800	12.00287	8.75452	60
KQ052969.1	10475001	10475276	ML_ALFA_ALFA_H3K27Ac_CSpeaks_peak_806	103	.	3.81595	13.87457	10.31321	127
KQ052969.1	10483803	10484079	ML_ALFA_ALFA_H3K27Ac_CSpeaks_peak_807	59	.	3.42899	8.67725	5.92788	184
KQ052969.1	10535821	10536098	ML_ALFA_ALFA_H3K27Ac_CSpeaks_peak_808	99	.	3.90432	13.37655	9.90528	75
KQ052969.1	10553126	10553484	ML_ALFA_ALFA_H3K27Ac_CSpeaks_peak_809	35	.	2.53799	5.90546	3.54218	196
KQ052969.1	10599881	10600033	ML_ALFA_ALFA_H3K27Ac_CSpeaks_peak_810	71	.	5.22682	10.08017	7.12701	96
KQ052969.1	10675778	10675997	ML_ALFA_ALFA_H3K27Ac_CSpeaks_peak_811	99	.	3.83968	13.37655	9.90528	113
KQ052969.1	10676487	10676876	ML_ALFA_ALFA_H3K27Ac_CSpeaks_peak_812	100	.	4.08146	13.54376	10.04458	245
KQ052969.1	10765360	10765507	ML_ALFA_ALFA_H3K27Ac_CSpeaks_peak_813	50	.	4.33810	7.66459	5.05915	70
KQ052969.1	10913134	10913432	ML_ALFA_ALFA_H3K27Ac_CSpeaks_peak_814	49	.	4.83617	7.53305	4.95313	71
KQ052969.1	10914776	10915134	ML_ALFA_ALFA_H3K27Ac_CSpeaks_peak_815	57	.	5.07316	8.41215	5.70292	117
KQ052969.1	11146402	11146602	ML_ALFA_ALFA_H3K27Ac_CSpeaks_peak_816	48	.	5.13254	7.44869	4.88065	100
KQ052969.1	11159296	11159557	ML_ALFA_ALFA_H3K27Ac_CSpeaks_peak_817	70	.	3.76874	10.00074	7.05563	98
KQ052969.1	11332524	11332746	ML_ALFA_ALFA_H3K27Ac_CSpeaks_peak_818	120	.	4.80222	15.90906	12.01488	111
KQ052969.1	11340555	11340740	ML_ALFA_ALFA_H3K27Ac_CSpeaks_peak_819	66	.	4.46585	9.46042	6.60161	68
KQ052969.1	11343938	11344115	ML_ALFA_ALFA_H3K27Ac_CSpeaks_peak_820	68	.	3.22347	9.78053	6.88103	81
KQ052969.1	11344516	11344714	ML_ALFA_ALFA_H3K27Ac_CSpeaks_peak_821	99	.	3.90432	13.37655	9.90528	95
KQ052969.1	11357489	11357658	ML_ALFA_ALFA_H3K27Ac_CSpeaks_peak_822	83	.	6.20521	11.52781	8.35650	74
KQ052969.1	11359523	11360042	ML_ALFA_ALFA_H3K27Ac_CSpeaks_peak_823	102	.	3.12105	13.74460	10.21470	197
KQ052969.1	11365651	11365835	ML_ALFA_ALFA_H3K27Ac_CSpeaks_peak_824	15	.	2.32303	3.59699	1.54004	1
KQ052969.1	11378151	11378300	ML_ALFA_ALFA_H3K27Ac_CSpeaks_peak_825	72	.	4.32792	10.25306	7.27421	103
KQ052969.1	11379379	11379597	ML_ALFA_ALFA_H3K27Ac_CSpeaks_peak_826	69	.	3.58698	9.87633	6.95075	115
KQ052969.1	11386670	11386872	ML_ALFA_ALFA_H3K27Ac_CSpeaks_peak_827	42	.	4.98978	6.74134	4.26235	92
KQ052969.1	11390495	11390905	ML_ALFA_ALFA_H3K27Ac_CSpeaks_peak_828	137	.	6.88198	17.97070	13.71727	235
KQ052969.1	11401913	11402143	ML_ALFA_ALFA_H3K27Ac_CSpeaks_peak_829	46	.	4.09835	7.20503	4.66433	210
KQ052969.1	11404632	11405168	ML_ALFA_ALFA_H3K27Ac_CSpeaks_peak_830	113	.	4.53495	15.16873	11.39441	367
KQ052969.1	11410595	11410774	ML_ALFA_ALFA_H3K27Ac_CSpeaks_peak_831	65	.	4.18085	9.34676	6.50191	120
KQ052969.1	11434584	11434808	ML_ALFA_ALFA_H3K27Ac_CSpeaks_peak_832	64	.	4.00081	9.30061	6.46040	42
KQ052969.1	11435126	11435405	ML_ALFA_ALFA_H3K27Ac_CSpeaks_peak_833	96	.	5.03144	13.08810	9.67255	104
KQ052969.1	11438705	11439339	ML_ALFA_ALFA_H3K27Ac_CSpeaks_peak_834	53	.	4.03926	7.99138	5.34535	460
KQ052969.1	11451411	11451602	ML_ALFA_ALFA_H3K27Ac_CSpeaks_peak_835	60	.	3.93017	8.83520	6.06069	68
KQ052969.1	11482277	11482562	ML_ALFA_ALFA_H3K27Ac_CSpeaks_peak_836	60	.	2.91533	8.83623	6.06069	182
KQ052969.1	11484493	11484663	ML_ALFA_ALFA_H3K27Ac_CSpeaks_peak_837	87	.	5.60963	12.03053	8.77255	118
KQ052969.1	11510062	11510343	ML_ALFA_ALFA_H3K27Ac_CSpeaks_peak_838	144	.	6.44912	18.88101	14.46130	130
KQ052969.1	11531256	11531738	ML_ALFA_ALFA_H3K27Ac_CSpeaks_peak_839	83	.	3.58115	11.52872	8.35650	229
KQ052969.1	11570967	11571143	ML_ALFA_ALFA_H3K27Ac_CSpeaks_peak_840	25	.	2.06998	4.74413	2.53600	134
KQ052969.1	11578424	11578693	ML_ALFA_ALFA_H3K27Ac_CSpeaks_peak_841	15	.	2.65508	3.64540	1.57969	3
KQ052969.1	11601050	11601240	ML_ALFA_ALFA_H3K27Ac_CSpeaks_peak_842	15	.	2.24403	3.59699	1.54004	188
KQ052969.1	11608916	11609162	ML_ALFA_ALFA_H3K27Ac_CSpeaks_peak_843	100	.	4.08146	13.54376	10.04458	83
KQ052969.1	11768446	11768687	ML_ALFA_ALFA_H3K27Ac_CSpeaks_peak_844	51	.	5.27227	7.73048	5.11919	60
KQ052969.1	11776912	11777068	ML_ALFA_ALFA_H3K27Ac_CSpeaks_peak_845	41	.	3.61268	6.60524	4.14455	103
KQ052969.1	11816180	11816869	ML_ALFA_ALFA_H3K27Ac_CSpeaks_peak_846	141	.	4.40843	18.43097	14.10546	203
KQ052969.1	11947097	11947529	ML_ALFA_ALFA_H3K27Ac_CSpeaks_peak_847	78	.	3.51651	10.93404	7.85006	286
KQ052969.1	11972813	11973061	ML_ALFA_ALFA_H3K27Ac_CSpeaks_peak_848	77	.	6.92673	10.83364	7.77387	55
KQ052969.1	11983184	11983639	ML_ALFA_ALFA_H3K27Ac_CSpeaks_peak_849	81	.	4.03536	11.31445	8.17288	219
KQ052970.1	251084	251749	ML_ALFA_ALFA_H3K27Ac_CSpeaks_peak_850	85	.	2.93395	11.71423	8.51012	335
KQ052970.1	309785	309949	ML_ALFA_ALFA_H3K27Ac_CSpeaks_peak_851	127	.	5.73788	16.81511	12.77216	67
KQ052970.1	360433	360618	ML_ALFA_ALFA_H3K27Ac_CSpeaks_peak_852	102	.	4.81497	13.78169	10.23923	118
KQ052970.1	550978	551354	ML_ALFA_ALFA_H3K27Ac_CSpeaks_peak_853	55	.	3.69773	8.23007	5.54635	144
KQ052970.1	551974	552375	ML_ALFA_ALFA_H3K27Ac_CSpeaks_peak_854	129	.	4.17143	17.08578	12.97155	251
KQ052970.1	591253	591697	ML_ALFA_ALFA_H3K27Ac_CSpeaks_peak_855	141	.	3.95333	18.48583	14.15283	136
KQ052970.1	691904	692085	ML_ALFA_ALFA_H3K27Ac_CSpeaks_peak_856	68	.	2.74146	9.69681	6.81125	102
KQ052970.1	692181	692528	ML_ALFA_ALFA_H3K27Ac_CSpeaks_peak_857	47	.	2.30765	7.26566	4.72182	90
KQ052970.1	790115	790315	ML_ALFA_ALFA_H3K27Ac_CSpeaks_peak_858	41	.	3.77830	6.65346	4.18593	88
KQ052970.1	894827	895623	ML_ALFA_ALFA_H3K27Ac_CSpeaks_peak_859	47	.	2.11837	7.33253	4.77619	236
KQ052970.1	1103896	1104050	ML_ALFA_ALFA_H3K27Ac_CSpeaks_peak_860	14	.	2.34679	3.44155	1.40854	9
KQ052970.1	1321003	1321228	ML_ALFA_ALFA_H3K27Ac_CSpeaks_peak_861	40	.	4.51195	6.54504	4.09765	102
KQ052970.1	1890033	1890185	ML_ALFA_ALFA_H3K27Ac_CSpeaks_peak_862	64	.	2.96611	9.33966	6.49535	130
KQ052970.1	1945741	1945994	ML_ALFA_ALFA_H3K27Ac_CSpeaks_peak_863	69	.	5.11556	9.86758	6.94792	171
KQ052970.1	2134067	2134262	ML_ALFA_ALFA_H3K27Ac_CSpeaks_peak_864	59	.	5.63347	8.74577	5.98294	118
KQ052970.1	2143428	2144568	ML_ALFA_ALFA_H3K27Ac_CSpeaks_peak_865	152	.	4.09552	19.76123	15.20506	468
KQ052970.1	2159545	2159692	ML_ALFA_ALFA_H3K27Ac_CSpeaks_peak_866	29	.	3.13010	5.26861	2.99110	37
KQ052970.1	2307283	2307430	ML_ALFA_ALFA_H3K27Ac_CSpeaks_peak_867	25	.	4.21124	4.71142	2.50593	48
KQ052970.1	2366437	2366741	ML_ALFA_ALFA_H3K27Ac_CSpeaks_peak_868	87	.	3.51971	12.05923	8.79404	188
KQ052970.1	2461429	2461741	ML_ALFA_ALFA_H3K27Ac_CSpeaks_peak_869	110	.	5.81025	14.77882	11.08575	170
KQ052970.1	2519747	2520183	ML_ALFA_ALFA_H3K27Ac_CSpeaks_peak_870	18	.	1.81910	3.90450	1.80546	189
KQ052970.1	2628406	2628972	ML_ALFA_ALFA_H3K27Ac_CSpeaks_peak_871	83	.	2.72777	11.52577	8.35650	244
KQ052970.1	2708856	2709074	ML_ALFA_ALFA_H3K27Ac_CSpeaks_peak_872	47	.	2.48450	7.32449	4.76860	92
KQ052970.1	2729573	2729770	ML_ALFA_ALFA_H3K27Ac_CSpeaks_peak_873	58	.	2.72865	8.54503	5.82217	72
KQ052970.1	2745314	2745768	ML_ALFA_ALFA_H3K27Ac_CSpeaks_peak_874	88	.	3.11183	12.08649	8.81618	253
KQ052970.1	2867448	2868114	ML_ALFA_ALFA_H3K27Ac_CSpeaks_peak_875	81	.	4.03536	11.31445	8.17288	403
KQ052970.1	3025311	3025845	ML_ALFA_ALFA_H3K27Ac_CSpeaks_peak_876	14	.	1.74634	3.52465	1.48483	0
KQ052970.1	3083832	3084328	ML_ALFA_ALFA_H3K27Ac_CSpeaks_peak_877	73	.	3.58377	10.40071	7.39169	425
KQ052970.1	3278421	3279064	ML_ALFA_ALFA_H3K27Ac_CSpeaks_peak_878	164	.	4.25897	21.32726	16.48991	187
KQ052970.1	3298138	3298311	ML_ALFA_ALFA_H3K27Ac_CSpeaks_peak_879	49	.	3.83741	7.54589	4.96088	90
KQ052970.1	3378815	3379049	ML_ALFA_ALFA_H3K27Ac_CSpeaks_peak_880	92	.	3.81373	12.53442	9.20542	123
KQ052970.1	3379297	3379653	ML_ALFA_ALFA_H3K27Ac_CSpeaks_peak_881	76	.	3.29474	10.70158	7.65444	84
KQ052970.1	3379895	3380080	ML_ALFA_ALFA_H3K27Ac_CSpeaks_peak_882	40	.	2.35903	6.48464	4.04451	39
KQ052970.1	3381145	3381517	ML_ALFA_ALFA_H3K27Ac_CSpeaks_peak_883	45	.	3.60304	7.09102	4.56612	279
KQ052970.1	3385445	3385647	ML_ALFA_ALFA_H3K27Ac_CSpeaks_peak_884	90	.	4.90993	12.30870	9.00622	98
KQ052970.1	3445532	3445808	ML_ALFA_ALFA_H3K27Ac_CSpeaks_peak_885	47	.	2.75675	7.28109	4.73384	182
KQ052970.1	3478364	3478521	ML_ALFA_ALFA_H3K27Ac_CSpeaks_peak_886	65	.	3.67987	9.36460	6.51450	112
KQ052970.1	3494571	3494842	ML_ALFA_ALFA_H3K27Ac_CSpeaks_peak_887	25	.	2.10948	4.74413	2.53600	240
KQ052970.1	3704806	3705064	ML_ALFA_ALFA_H3K27Ac_CSpeaks_peak_888	55	.	2.92723	8.18651	5.51220	142
KQ052970.1	3705599	3705876	ML_ALFA_ALFA_H3K27Ac_CSpeaks_peak_889	89	.	4.41803	12.19054	8.90345	152
KQ052970.1	3706389	3706598	ML_ALFA_ALFA_H3K27Ac_CSpeaks_peak_890	78	.	3.34196	10.89885	7.82298	139
KQ052970.1	3707073	3707990	ML_ALFA_ALFA_H3K27Ac_CSpeaks_peak_891	70	.	2.90640	9.98974	7.05224	114
KQ052970.1	3710969	3711303	ML_ALFA_ALFA_H3K27Ac_CSpeaks_peak_892	82	.	3.27081	11.45333	8.29691	85
KQ052970.1	3713143	3713345	ML_ALFA_ALFA_H3K27Ac_CSpeaks_peak_893	55	.	2.86613	8.25800	5.56753	118
KQ052970.1	3716683	3716898	ML_ALFA_ALFA_H3K27Ac_CSpeaks_peak_894	71	.	4.77630	10.13616	7.17914	104
KQ052970.1	3717755	3718250	ML_ALFA_ALFA_H3K27Ac_CSpeaks_peak_895	105	.	4.56859	14.09660	10.50837	360
KQ052970.1	3719230	3719452	ML_ALFA_ALFA_H3K27Ac_CSpeaks_peak_896	66	.	4.93795	9.52384	6.65535	122
KQ052970.1	3749210	3749357	ML_ALFA_ALFA_H3K27Ac_CSpeaks_peak_897	40	.	3.53076	6.42888	4.00301	117
KQ052970.1	3828942	3829107	ML_ALFA_ALFA_H3K27Ac_CSpeaks_peak_898	92	.	4.13402	12.54845	9.21812	114
KQ052970.1	3829225	3829529	ML_ALFA_ALFA_H3K27Ac_CSpeaks_peak_899	97	.	4.24823	13.19584	9.75429	92
KQ052970.1	3862085	3862389	ML_ALFA_ALFA_H3K27Ac_CSpeaks_peak_900	64	.	5.54714	9.31879	6.47667	140
KQ052970.1	4070054	4070285	ML_ALFA_ALFA_H3K27Ac_CSpeaks_peak_901	74	.	3.74498	10.49570	7.47327	92
KQ052970.1	4109673	4110083	ML_ALFA_ALFA_H3K27Ac_CSpeaks_peak_902	71	.	5.67443	10.06392	7.11466	141
KQ052970.1	4114586	4115033	ML_ALFA_ALFA_H3K27Ac_CSpeaks_peak_903	51	.	2.81144	7.76376	5.14377	113
KQ052970.1	4115181	4115492	ML_ALFA_ALFA_H3K27Ac_CSpeaks_peak_904	103	.	3.81595	13.87457	10.31321	120
KQ052970.1	4146852	4147283	ML_ALFA_ALFA_H3K27Ac_CSpeaks_peak_905	31	.	2.18848	5.47003	3.16285	228
KQ052970.1	4385287	4385546	ML_ALFA_ALFA_H3K27Ac_CSpeaks_peak_906	28	.	2.19542	5.13681	2.87412	140
KQ052970.1	4435353	4435963	ML_ALFA_ALFA_H3K27Ac_CSpeaks_peak_907	99	.	7.31311	13.39822	9.91902	354
KQ052970.1	4797686	4797893	ML_ALFA_ALFA_H3K27Ac_CSpeaks_peak_908	83	.	4.29059	11.54499	8.36754	144
KQ052970.1	4819287	4820307	ML_ALFA_ALFA_H3K27Ac_CSpeaks_peak_909	127	.	3.62973	16.82043	12.77411	553
KQ052970.1	5477544	5477802	ML_ALFA_ALFA_H3K27Ac_CSpeaks_peak_910	55	.	2.86613	8.25800	5.56753	155
KQ052970.1	5715705	5715864	ML_ALFA_ALFA_H3K27Ac_CSpeaks_peak_911	90	.	4.78842	12.30870	9.00622	95
KQ052970.1	5716623	5716805	ML_ALFA_ALFA_H3K27Ac_CSpeaks_peak_912	36	.	2.73060	6.01580	3.63440	55
KQ052970.1	5798617	5798928	ML_ALFA_ALFA_H3K27Ac_CSpeaks_peak_913	58	.	2.72865	8.54503	5.82217	234
KQ052970.1	5996567	5997299	ML_ALFA_ALFA_H3K27Ac_CSpeaks_peak_914	74	.	3.00536	10.42626	7.41367	50
KQ052970.1	6122106	6122615	ML_ALFA_ALFA_H3K27Ac_CSpeaks_peak_915	47	.	2.36067	7.34756	4.78910	365
KQ052970.1	6176750	6176941	ML_ALFA_ALFA_H3K27Ac_CSpeaks_peak_916	85	.	4.67502	11.71563	8.51012	90
KQ052970.1	6188098	6188361	ML_ALFA_ALFA_H3K27Ac_CSpeaks_peak_917	83	.	5.69951	11.49526	8.32892	137
KQ052970.1	6412898	6413149	ML_ALFA_ALFA_H3K27Ac_CSpeaks_peak_918	198	.	7.60059	25.41372	19.87480	137
KQ052970.1	6427512	6427700	ML_ALFA_ALFA_H3K27Ac_CSpeaks_peak_919	35	.	4.40924	5.86373	3.50949	88
KQ052970.1	6460702	6461040	ML_ALFA_ALFA_H3K27Ac_CSpeaks_peak_920	74	.	3.74498	10.49570	7.47327	234
KQ052970.1	6496992	6497348	ML_ALFA_ALFA_H3K27Ac_CSpeaks_peak_921	36	.	4.18970	6.02782	3.64489	276
KQ052970.1	6501468	6501970	ML_ALFA_ALFA_H3K27Ac_CSpeaks_peak_922	83	.	3.02819	11.57109	8.39192	420
KQ052970.1	6502141	6502994	ML_ALFA_ALFA_H3K27Ac_CSpeaks_peak_923	15	.	1.78948	3.62271	1.56287	216
KQ052970.1	6566979	6567415	ML_ALFA_ALFA_H3K27Ac_CSpeaks_peak_924	106	.	3.32094	14.22787	10.62388	145
KQ052970.1	6567526	6567845	ML_ALFA_ALFA_H3K27Ac_CSpeaks_peak_925	111	.	3.67708	14.90131	11.17585	117
KQ052970.1	6683815	6684321	ML_ALFA_ALFA_H3K27Ac_CSpeaks_peak_926	76	.	2.82169	10.74457	7.69451	273
KQ052970.1	6703946	6704139	ML_ALFA_ALFA_H3K27Ac_CSpeaks_peak_927	50	.	4.56430	7.63564	5.03264	70
KQ052970.1	6787039	6787211	ML_ALFA_ALFA_H3K27Ac_CSpeaks_peak_928	54	.	3.38096	8.11497	5.45368	91
KQ052970.1	6787767	6787959	ML_ALFA_ALFA_H3K27Ac_CSpeaks_peak_929	35	.	2.48330	5.90546	3.54218	162
KQ052970.1	6932481	6932840	ML_ALFA_ALFA_H3K27Ac_CSpeaks_peak_930	123	.	5.80940	16.25731	12.30029	166
KQ052970.1	6933418	6933624	ML_ALFA_ALFA_H3K27Ac_CSpeaks_peak_931	36	.	3.89784	6.02240	3.63962	19
KQ052970.1	6934949	6935098	ML_ALFA_ALFA_H3K27Ac_CSpeaks_peak_932	64	.	3.50799	9.27005	6.43712	105
KQ052970.1	6936159	6936862	ML_ALFA_ALFA_H3K27Ac_CSpeaks_peak_933	134	.	5.97296	17.65711	13.45696	562
KQ052970.1	6951607	6951847	ML_ALFA_ALFA_H3K27Ac_CSpeaks_peak_934	44	.	4.49555	6.90478	4.40874	23
KQ052970.1	6971951	6972205	ML_ALFA_ALFA_H3K27Ac_CSpeaks_peak_935	72	.	4.10400	10.20195	7.23129	177
KQ052970.1	6972298	6972582	ML_ALFA_ALFA_H3K27Ac_CSpeaks_peak_936	19	.	2.21626	4.08592	1.96655	227
KQ052970.1	6976697	6976873	ML_ALFA_ALFA_H3K27Ac_CSpeaks_peak_937	34	.	4.04525	5.79229	3.44824	115
KQ052970.1	6977669	6977849	ML_ALFA_ALFA_H3K27Ac_CSpeaks_peak_938	78	.	5.08046	10.93598	7.85054	106
KQ052970.1	6987613	6987767	ML_ALFA_ALFA_H3K27Ac_CSpeaks_peak_939	53	.	4.26627	7.95538	5.31920	117
KQ052970.1	6995318	6995604	ML_ALFA_ALFA_H3K27Ac_CSpeaks_peak_940	63	.	5.17673	9.19778	6.38529	178
KQ052970.1	6996272	6996455	ML_ALFA_ALFA_H3K27Ac_CSpeaks_peak_941	55	.	4.97694	8.24934	5.56320	85
KQ052970.1	6999468	6999688	ML_ALFA_ALFA_H3K27Ac_CSpeaks_peak_942	41	.	5.22955	6.59761	4.14317	116
KQ052970.1	7006826	7007147	ML_ALFA_ALFA_H3K27Ac_CSpeaks_peak_943	75	.	4.10356	10.60228	7.56763	188
KQ052970.1	7022779	7022984	ML_ALFA_ALFA_H3K27Ac_CSpeaks_peak_944	113	.	4.53495	15.16873	11.39441	90
KQ052970.1	7032091	7032238	ML_ALFA_ALFA_H3K27Ac_CSpeaks_peak_945	27	.	2.89400	5.02203	2.77696	105
KQ052970.1	7038222	7038385	ML_ALFA_ALFA_H3K27Ac_CSpeaks_peak_946	66	.	3.75161	9.48314	6.62249	96
KQ052970.1	7043129	7043365	ML_ALFA_ALFA_H3K27Ac_CSpeaks_peak_947	28	.	2.51731	5.06283	2.81076	206
KQ052970.1	7052107	7052529	ML_ALFA_ALFA_H3K27Ac_CSpeaks_peak_948	41	.	5.22955	6.59761	4.14317	124
KQ052970.1	7065827	7066115	ML_ALFA_ALFA_H3K27Ac_CSpeaks_peak_949	41	.	4.19996	6.55619	4.10698	221
KQ052970.1	7074769	7075212	ML_ALFA_ALFA_H3K27Ac_CSpeaks_peak_950	102	.	5.29764	13.75281	10.22168	247
KQ052970.1	7082607	7082861	ML_ALFA_ALFA_H3K27Ac_CSpeaks_peak_951	96	.	4.61184	13.03856	9.62548	47
KQ052970.1	7090263	7090538	ML_ALFA_ALFA_H3K27Ac_CSpeaks_peak_952	129	.	5.01295	17.06691	12.96114	176
KQ052970.1	7094629	7095088	ML_ALFA_ALFA_H3K27Ac_CSpeaks_peak_953	87	.	3.32160	12.00566	8.75540	145
KQ052970.1	7105438	7105648	ML_ALFA_ALFA_H3K27Ac_CSpeaks_peak_954	84	.	4.46993	11.61781	8.43084	71
KQ052970.1	7207680	7208093	ML_ALFA_ALFA_H3K27Ac_CSpeaks_peak_955	60	.	3.79930	8.87152	6.09084	340
KQ052970.1	7208515	7208749	ML_ALFA_ALFA_H3K27Ac_CSpeaks_peak_956	184	.	5.43231	23.66555	18.41407	127
KQ052970.1	7294081	7294528	ML_ALFA_ALFA_H3K27Ac_CSpeaks_peak_957	82	.	3.22003	11.45333	8.29691	108
KQ052970.1	7325554	7325782	ML_ALFA_ALFA_H3K27Ac_CSpeaks_peak_958	94	.	6.12431	12.85015	9.46787	145
KQ052970.1	7392031	7392186	ML_ALFA_ALFA_H3K27Ac_CSpeaks_peak_959	44	.	3.14664	6.96909	4.46298	128
KQ052970.1	7392795	7393566	ML_ALFA_ALFA_H3K27Ac_CSpeaks_peak_960	110	.	3.39998	14.75666	11.06727	446
KQ052970.1	7427676	7427876	ML_ALFA_ALFA_H3K27Ac_CSpeaks_peak_961	31	.	4.14683	5.46352	3.15851	179
KQ052970.1	7433634	7433860	ML_ALFA_ALFA_H3K27Ac_CSpeaks_peak_962	44	.	4.73979	6.90478	4.40874	124
KQ052970.1	7441930	7442463	ML_ALFA_ALFA_H3K27Ac_CSpeaks_peak_963	114	.	7.82136	15.26181	11.47683	298
KQ052970.1	7443785	7444052	ML_ALFA_ALFA_H3K27Ac_CSpeaks_peak_964	47	.	4.73465	7.29799	4.74695	94
KQ052970.1	7450371	7450603	ML_ALFA_ALFA_H3K27Ac_CSpeaks_peak_965	44	.	4.73979	6.90478	4.40874	181
KQ052970.1	7468465	7468694	ML_ALFA_ALFA_H3K27Ac_CSpeaks_peak_966	24	.	3.18609	4.70046	2.49988	110
KQ052970.1	7502022	7502306	ML_ALFA_ALFA_H3K27Ac_CSpeaks_peak_967	47	.	2.39621	7.34756	4.78910	104
KQ052970.1	7556825	7557104	ML_ALFA_ALFA_H3K27Ac_CSpeaks_peak_968	171	.	4.81284	22.15888	17.17299	154
KQ052970.1	7572887	7573455	ML_ALFA_ALFA_H3K27Ac_CSpeaks_peak_969	69	.	2.68060	9.92246	6.99152	289
KQ052970.1	7591840	7592507	ML_ALFA_ALFA_H3K27Ac_CSpeaks_peak_970	88	.	4.67879	12.17619	8.89167	340
KQ052970.1	7621169	7621527	ML_ALFA_ALFA_H3K27Ac_CSpeaks_peak_971	56	.	2.94187	8.34413	5.64545	260
KQ052970.1	7626459	7626720	ML_ALFA_ALFA_H3K27Ac_CSpeaks_peak_972	128	.	4.57914	16.95153	12.87108	80
KQ052970.1	7642994	7643177	ML_ALFA_ALFA_H3K27Ac_CSpeaks_peak_973	47	.	3.89707	7.28745	4.73811	43
KQ052970.1	7658268	7658547	ML_ALFA_ALFA_H3K27Ac_CSpeaks_peak_974	69	.	3.90536	9.92666	6.99439	114
KQ052970.1	7686752	7687035	ML_ALFA_ALFA_H3K27Ac_CSpeaks_peak_975	21	.	3.41422	4.33257	2.17556	261
KQ052970.1	7711723	7712016	ML_ALFA_ALFA_H3K27Ac_CSpeaks_peak_976	63	.	4.14616	9.15142	6.34242	240
KQ052970.1	7722280	7722601	ML_ALFA_ALFA_H3K27Ac_CSpeaks_peak_977	98	.	6.38160	13.33552	9.87741	66
KQ052970.1	7735587	7735877	ML_ALFA_ALFA_H3K27Ac_CSpeaks_peak_978	39	.	4.70711	6.31781	3.90512	109
KQ052970.1	7743610	7743764	ML_ALFA_ALFA_H3K27Ac_CSpeaks_peak_979	65	.	3.67987	9.36460	6.51450	94
KQ052970.1	7743935	7744149	ML_ALFA_ALFA_H3K27Ac_CSpeaks_peak_980	55	.	3.56120	8.21715	5.53778	101
KQ052970.1	7747523	7747764	ML_ALFA_ALFA_H3K27Ac_CSpeaks_peak_981	160	.	7.21226	20.73356	16.00475	129
KQ052970.1	7749233	7749380	ML_ALFA_ALFA_H3K27Ac_CSpeaks_peak_982	71	.	4.77630	10.13616	7.17914	95
KQ052970.1	7760449	7760885	ML_ALFA_ALFA_H3K27Ac_CSpeaks_peak_983	61	.	4.46031	8.88864	6.10639	112
KQ052970.1	7784503	7784696	ML_ALFA_ALFA_H3K27Ac_CSpeaks_peak_984	28	.	2.51731	5.06283	2.81076	107
KQ052970.1	7833534	7834092	ML_ALFA_ALFA_H3K27Ac_CSpeaks_peak_985	21	.	1.84324	4.25657	2.11060	308
KQ052970.1	7834364	7834615	ML_ALFA_ALFA_H3K27Ac_CSpeaks_peak_986	59	.	3.12871	8.66881	5.92617	118
KQ052970.1	7896860	7897248	ML_ALFA_ALFA_H3K27Ac_CSpeaks_peak_987	108	.	5.59357	14.47000	10.81996	120
KQ052970.1	7920977	7921130	ML_ALFA_ALFA_H3K27Ac_CSpeaks_peak_988	29	.	2.48237	5.19226	2.92564	141
KQ052970.1	7921315	7921770	ML_ALFA_ALFA_H3K27Ac_CSpeaks_peak_989	49	.	3.11300	7.53378	4.95313	36
KQ052970.1	8010943	8011145	ML_ALFA_ALFA_H3K27Ac_CSpeaks_peak_990	71	.	4.42388	10.06276	7.11421	98
KQ052970.1	8012281	8012884	ML_ALFA_ALFA_H3K27Ac_CSpeaks_peak_991	113	.	5.88779	15.16215	11.39441	337
KQ052970.1	8016185	8016361	ML_ALFA_ALFA_H3K27Ac_CSpeaks_peak_992	117	.	4.56189	15.54054	11.70771	63
KQ052970.1	8017932	8018114	ML_ALFA_ALFA_H3K27Ac_CSpeaks_peak_993	110	.	6.84356	14.79016	11.09485	82
KQ052970.1	8022494	8022687	ML_ALFA_ALFA_H3K27Ac_CSpeaks_peak_994	81	.	4.09556	11.22712	8.10159	117
KQ052970.1	8068117	8068303	ML_ALFA_ALFA_H3K27Ac_CSpeaks_peak_995	140	.	7.35974	18.36732	14.06433	55
KQ052970.1	8073350	8073533	ML_ALFA_ALFA_H3K27Ac_CSpeaks_peak_996	59	.	5.19233	8.72389	5.96793	71
KQ052970.1	8098225	8098498	ML_ALFA_ALFA_H3K27Ac_CSpeaks_peak_997	53	.	4.26627	7.95538	5.31920	121
KQ052970.1	8134572	8134883	ML_ALFA_ALFA_H3K27Ac_CSpeaks_peak_998	105	.	7.30691	14.18431	10.58954	212
KQ052970.1	8142418	8142594	ML_ALFA_ALFA_H3K27Ac_CSpeaks_peak_999	71	.	5.22682	10.08017	7.12701	108
KQ052970.1	8153284	8153506	ML_ALFA_ALFA_H3K27Ac_CSpeaks_peak_1000	133	.	6.31018	17.48691	13.31700	115
KQ052970.1	8166934	8167111	ML_ALFA_ALFA_H3K27Ac_CSpeaks_peak_1001	95	.	3.35946	12.99290	9.58851	89
KQ052970.1	8167218	8167633	ML_ALFA_ALFA_H3K27Ac_CSpeaks_peak_1002	16	.	1.73386	3.69866	1.62748	242
KQ052970.1	8183846	8184095	ML_ALFA_ALFA_H3K27Ac_CSpeaks_peak_1003	148	.	5.72908	19.32294	14.83667	115
KQ052970.1	8878703	8878929	ML_ALFA_ALFA_H3K27Ac_CSpeaks_peak_1004	140	.	6.36151	18.41625	14.09810	126
KQ052970.1	8891093	8891790	ML_ALFA_ALFA_H3K27Ac_CSpeaks_peak_1005	19	.	1.76237	4.04626	1.93321	662
KQ052970.1	8891912	8892084	ML_ALFA_ALFA_H3K27Ac_CSpeaks_peak_1006	68	.	3.04960	9.77210	6.87758	83
KQ052970.1	9038970	9039240	ML_ALFA_ALFA_H3K27Ac_CSpeaks_peak_1007	21	.	3.41422	4.33257	2.17556	106
KQ052970.1	9041446	9041754	ML_ALFA_ALFA_H3K27Ac_CSpeaks_peak_1008	81	.	6.73742	11.24289	8.11667	113
KQ052970.1	9053756	9054243	ML_ALFA_ALFA_H3K27Ac_CSpeaks_peak_1009	84	.	2.97845	11.63754	8.44363	260
KQ052970.1	9055332	9055605	ML_ALFA_ALFA_H3K27Ac_CSpeaks_peak_1010	109	.	5.55352	14.57371	10.90402	103
KQ052970.1	9059472	9059623	ML_ALFA_ALFA_H3K27Ac_CSpeaks_peak_1011	96	.	4.21896	13.09687	9.67364	55
KQ052970.1	9120426	9120796	ML_ALFA_ALFA_H3K27Ac_CSpeaks_peak_1012	67	.	5.71674	9.59897	6.72217	90
KQ052970.1	9142521	9142738	ML_ALFA_ALFA_H3K27Ac_CSpeaks_peak_1013	63	.	3.19334	9.21751	6.39858	185
KQ052970.1	9142848	9143159	ML_ALFA_ALFA_H3K27Ac_CSpeaks_peak_1014	43	.	2.64737	6.81026	4.32370	80
KQ052970.1	9204990	9205357	ML_ALFA_ALFA_H3K27Ac_CSpeaks_peak_1015	71	.	5.38884	10.08496	7.13072	156
KQ052970.1	9357060	9357293	ML_ALFA_ALFA_H3K27Ac_CSpeaks_peak_1016	163	.	5.82658	21.12537	16.32911	119
KQ052970.1	9430967	9431115	ML_ALFA_ALFA_H3K27Ac_CSpeaks_peak_1017	37	.	2.67627	6.11664	3.72461	110
KQ052970.1	9472951	9473109	ML_ALFA_ALFA_H3K27Ac_CSpeaks_peak_1018	49	.	3.19200	7.53378	4.95313	38
KQ052970.1	9561624	9561774	ML_ALFA_ALFA_H3K27Ac_CSpeaks_peak_1019	44	.	3.03400	6.98403	4.47451	44
KQ052970.1	9706039	9706367	ML_ALFA_ALFA_H3K27Ac_CSpeaks_peak_1020	79	.	4.89243	11.00531	7.90934	193
KQ052970.1	9802174	9802347	ML_ALFA_ALFA_H3K27Ac_CSpeaks_peak_1021	79	.	3.65487	11.00655	7.90934	59
KQ052970.1	9840456	9841128	ML_ALFA_ALFA_H3K27Ac_CSpeaks_peak_1022	268	.	13.42253	33.39170	26.83858	391
KQ052970.1	9923191	9923390	ML_ALFA_ALFA_H3K27Ac_CSpeaks_peak_1023	106	.	6.33328	14.23829	10.63108	76
KQ052970.1	9929893	9930103	ML_ALFA_ALFA_H3K27Ac_CSpeaks_peak_1024	49	.	3.01499	7.55824	4.96857	146
KQ052970.1	9963420	9963634	ML_ALFA_ALFA_H3K27Ac_CSpeaks_peak_1025	87	.	5.05322	12.01032	8.75787	125
KQ052970.1	10005012	10005254	ML_ALFA_ALFA_H3K27Ac_CSpeaks_peak_1026	68	.	3.79270	9.70127	6.81435	180
KQ052970.1	10010172	10010422	ML_ALFA_ALFA_H3K27Ac_CSpeaks_peak_1027	168	.	5.43162	21.74277	16.84173	129
KQ052970.1	10017396	10017713	ML_ALFA_ALFA_H3K27Ac_CSpeaks_peak_1028	29	.	2.07897	5.26559	2.98929	108
KQ052970.1	10022412	10022559	ML_ALFA_ALFA_H3K27Ac_CSpeaks_peak_1029	95	.	3.93926	12.89295	9.50477	41
KQ052970.1	10022987	10023226	ML_ALFA_ALFA_H3K27Ac_CSpeaks_peak_1030	128	.	5.58277	16.91712	12.84909	174
KQ052970.1	10027683	10027965	ML_ALFA_ALFA_H3K27Ac_CSpeaks_peak_1031	119	.	4.61395	15.88087	11.99073	137
KQ052970.1	10029736	10030012	ML_ALFA_ALFA_H3K27Ac_CSpeaks_peak_1032	61	.	4.46031	8.88864	6.10639	194
KQ052970.1	10037008	10037293	ML_ALFA_ALFA_H3K27Ac_CSpeaks_peak_1033	83	.	4.92047	11.54202	8.36730	176
KQ052970.1	10037609	10037777	ML_ALFA_ALFA_H3K27Ac_CSpeaks_peak_1034	70	.	4.64253	9.98613	7.04969	103
KQ052970.1	10040363	10040674	ML_ALFA_ALFA_H3K27Ac_CSpeaks_peak_1035	55	.	2.92082	8.25800	5.56753	185
KQ052970.1	10098016	10098164	ML_ALFA_ALFA_H3K27Ac_CSpeaks_peak_1036	49	.	4.75252	7.49808	4.92628	90
KQ052970.1	10116425	10116596	ML_ALFA_ALFA_H3K27Ac_CSpeaks_peak_1037	47	.	2.75675	7.28109	4.73384	116
KQ052970.1	10197162	10197669	ML_ALFA_ALFA_H3K27Ac_CSpeaks_peak_1038	74	.	6.66751	10.43017	7.41723	295
KQ052970.1	10248754	10248905	ML_ALFA_ALFA_H3K27Ac_CSpeaks_peak_1039	41	.	3.61268	6.60524	4.14455	27
KQ052970.1	10273771	10273951	ML_ALFA_ALFA_H3K27Ac_CSpeaks_peak_1040	87	.	4.40088	11.99643	8.75348	68
KQ052970.1	10275934	10276442	ML_ALFA_ALFA_H3K27Ac_CSpeaks_peak_1041	119	.	5.65969	15.87770	11.99073	157
KQ052970.1	10281748	10281900	ML_ALFA_ALFA_H3K27Ac_CSpeaks_peak_1042	59	.	3.42899	8.67725	5.92788	89
KQ052970.1	10282879	10283237	ML_ALFA_ALFA_H3K27Ac_CSpeaks_peak_1043	66	.	2.81752	9.49879	6.63436	226
KQ052970.1	10290815	10291037	ML_ALFA_ALFA_H3K27Ac_CSpeaks_peak_1044	29	.	3.01056	5.26630	2.98929	216
KQ052970.1	10293929	10294167	ML_ALFA_ALFA_H3K27Ac_CSpeaks_peak_1045	137	.	6.40411	17.95155	13.70126	119
KQ052970.1	10303551	10304141	ML_ALFA_ALFA_H3K27Ac_CSpeaks_peak_1046	234	.	10.85186	29.47720	23.40269	286
KQ052970.1	10319677	10320231	ML_ALFA_ALFA_H3K27Ac_CSpeaks_peak_1047	110	.	4.29293	14.72633	11.03926	437
KQ052970.1	10321994	10322154	ML_ALFA_ALFA_H3K27Ac_CSpeaks_peak_1048	62	.	3.60951	9.06471	6.26429	32
KQ052970.1	10329604	10330005	ML_ALFA_ALFA_H3K27Ac_CSpeaks_peak_1049	72	.	4.60804	10.22378	7.24795	99
KQ052970.1	10331380	10331789	ML_ALFA_ALFA_H3K27Ac_CSpeaks_peak_1050	92	.	3.28975	12.56252	9.23049	265
KQ052970.1	10384407	10384631	ML_ALFA_ALFA_H3K27Ac_CSpeaks_peak_1051	108	.	4.37696	14.46717	10.81847	100
KQ052970.1	10391319	10391692	ML_ALFA_ALFA_H3K27Ac_CSpeaks_peak_1052	25	.	1.98448	4.77139	2.55672	345
KQ052970.1	10393815	10393968	ML_ALFA_ALFA_H3K27Ac_CSpeaks_peak_1053	59	.	3.22829	8.65647	5.91827	50
KQ052970.1	10394604	10394841	ML_ALFA_ALFA_H3K27Ac_CSpeaks_peak_1054	60	.	3.82222	8.83520	6.06069	108
KQ052970.1	10399843	10400244	ML_ALFA_ALFA_H3K27Ac_CSpeaks_peak_1055	62	.	4.48325	9.05804	6.26055	72
KQ052970.1	10406644	10407047	ML_ALFA_ALFA_H3K27Ac_CSpeaks_peak_1056	78	.	3.24896	10.89291	7.82298	352
KQ052970.1	10444031	10444302	ML_ALFA_ALFA_H3K27Ac_CSpeaks_peak_1057	113	.	5.49897	15.15365	11.39425	136
KQ052970.1	10452924	10453363	ML_ALFA_ALFA_H3K27Ac_CSpeaks_peak_1058	68	.	4.19552	9.79599	6.89180	328
KQ052970.1	10458362	10458670	ML_ALFA_ALFA_H3K27Ac_CSpeaks_peak_1059	76	.	5.57691	10.73628	7.68672	140
KQ052970.1	10462460	10462653	ML_ALFA_ALFA_H3K27Ac_CSpeaks_peak_1060	85	.	3.90297	11.77222	8.55649	96
KQ052970.1	10463851	10464106	ML_ALFA_ALFA_H3K27Ac_CSpeaks_peak_1061	44	.	2.44268	6.89951	4.40471	216
KQ052970.1	10464258	10464723	ML_ALFA_ALFA_H3K27Ac_CSpeaks_peak_1062	25	.	1.93760	4.80543	2.58497	193
KQ052970.1	10465672	10465981	ML_ALFA_ALFA_H3K27Ac_CSpeaks_peak_1063	96	.	4.13996	13.09687	9.67364	106
KQ052970.1	10472562	10472762	ML_ALFA_ALFA_H3K27Ac_CSpeaks_peak_1064	42	.	3.83225	6.68182	4.21102	79
KQ052970.1	10473970	10474152	ML_ALFA_ALFA_H3K27Ac_CSpeaks_peak_1065	40	.	4.27945	6.54504	4.09765	106
KQ052970.1	10477558	10477731	ML_ALFA_ALFA_H3K27Ac_CSpeaks_peak_1066	45	.	4.22371	7.02243	4.50666	80
KQ052970.1	10512407	10512708	ML_ALFA_ALFA_H3K27Ac_CSpeaks_peak_1067	128	.	5.42438	16.87865	12.82188	213
KQ052970.1	10520142	10520338	ML_ALFA_ALFA_H3K27Ac_CSpeaks_peak_1068	35	.	3.24864	5.85583	3.50297	125
KQ052970.1	10574579	10574857	ML_ALFA_ALFA_H3K27Ac_CSpeaks_peak_1069	80	.	4.91813	11.22199	8.09897	142
KQ052970.1	10787406	10788072	ML_ALFA_ALFA_H3K27Ac_CSpeaks_peak_1070	116	.	6.64877	15.45243	11.62869	82
KQ052970.1	10791501	10791735	ML_ALFA_ALFA_H3K27Ac_CSpeaks_peak_1071	16	.	2.05200	3.68963	1.61867	178
KQ052970.1	10795080	10795289	ML_ALFA_ALFA_H3K27Ac_CSpeaks_peak_1072	59	.	4.12740	8.69688	5.94591	82
KQ052970.1	10916622	10917118	ML_ALFA_ALFA_H3K27Ac_CSpeaks_peak_1073	62	.	2.57396	9.03089	6.23652	139
KQ052970.1	10917398	10917688	ML_ALFA_ALFA_H3K27Ac_CSpeaks_peak_1074	82	.	3.27081	11.45333	8.29691	103
KQ052970.1	10977841	10978092	ML_ALFA_ALFA_H3K27Ac_CSpeaks_peak_1075	59	.	2.97551	8.76350	5.99694	137
KQ052970.1	10983572	10983817	ML_ALFA_ALFA_H3K27Ac_CSpeaks_peak_1076	25	.	2.15099	4.76055	2.54652	66
KQ052970.1	10984223	10984494	ML_ALFA_ALFA_H3K27Ac_CSpeaks_peak_1077	44	.	3.39302	6.99766	4.48392	21
KQ052970.1	11021529	11022000	ML_ALFA_ALFA_H3K27Ac_CSpeaks_peak_1078	153	.	7.53112	19.91230	15.32510	315
KQ052970.1	11041735	11041896	ML_ALFA_ALFA_H3K27Ac_CSpeaks_peak_1079	45	.	3.63439	7.08682	4.56389	53
KQ052970.1	11045501	11045691	ML_ALFA_ALFA_H3K27Ac_CSpeaks_peak_1080	111	.	4.22365	14.87683	11.15599	91
KQ052970.1	11233557	11233725	ML_ALFA_ALFA_H3K27Ac_CSpeaks_peak_1081	89	.	5.55748	12.27025	8.97562	74
KQ052970.1	11238033	11238919	ML_ALFA_ALFA_H3K27Ac_CSpeaks_peak_1082	106	.	3.57552	14.30489	10.68020	427
KQ052970.1	11274303	11274516	ML_ALFA_ALFA_H3K27Ac_CSpeaks_peak_1083	85	.	4.55932	11.71563	8.51012	133
KQ052970.1	11281277	11281430	ML_ALFA_ALFA_H3K27Ac_CSpeaks_peak_1084	77	.	3.95136	10.78263	7.72962	61
KQ052970.1	11343480	11343711	ML_ALFA_ALFA_H3K27Ac_CSpeaks_peak_1085	115	.	3.16236	15.40091	11.58629	118
KQ052970.1	11353055	11353308	ML_ALFA_ALFA_H3K27Ac_CSpeaks_peak_1086	14	.	2.34679	3.44155	1.40854	246
KQ052970.1	11353462	11353703	ML_ALFA_ALFA_H3K27Ac_CSpeaks_peak_1087	115	.	4.36643	15.41398	11.59616	140
KQ052970.1	11353807	11354121	ML_ALFA_ALFA_H3K27Ac_CSpeaks_peak_1088	69	.	3.58698	9.87633	6.95075	125
KQ052970.1	11505410	11506008	ML_ALFA_ALFA_H3K27Ac_CSpeaks_peak_1089	136	.	7.93409	17.93027	13.68285	298
KQ052970.1	11506851	11507017	ML_ALFA_ALFA_H3K27Ac_CSpeaks_peak_1090	68	.	4.31402	9.79599	6.89180	125
KQ052970.1	11510385	11510715	ML_ALFA_ALFA_H3K27Ac_CSpeaks_peak_1091	49	.	3.11300	7.53378	4.95313	128
KQ052970.1	11514173	11514367	ML_ALFA_ALFA_H3K27Ac_CSpeaks_peak_1092	93	.	4.90649	12.76924	9.39432	63
KQ052970.1	11519267	11519485	ML_ALFA_ALFA_H3K27Ac_CSpeaks_peak_1093	44	.	3.03400	6.98403	4.47451	145
KQ052970.1	11527177	11527402	ML_ALFA_ALFA_H3K27Ac_CSpeaks_peak_1094	42	.	4.36219	6.68330	4.21102	132
KQ052970.1	11531597	11531891	ML_ALFA_ALFA_H3K27Ac_CSpeaks_peak_1095	210	.	6.11489	26.84135	21.09956	123
KQ052970.1	11560962	11561200	ML_ALFA_ALFA_H3K27Ac_CSpeaks_peak_1096	57	.	3.51791	8.44305	5.73041	206
KQ052970.1	11564900	11565285	ML_ALFA_ALFA_H3K27Ac_CSpeaks_peak_1097	19	.	2.06211	4.04426	1.93124	249
KQ052970.1	11570630	11570806	ML_ALFA_ALFA_H3K27Ac_CSpeaks_peak_1098	28	.	3.40758	5.12245	2.86221	47
KQ052970.1	11580646	11580896	ML_ALFA_ALFA_H3K27Ac_CSpeaks_peak_1099	25	.	2.78362	4.75456	2.54169	31
KQ052970.1	11757827	11757995	ML_ALFA_ALFA_H3K27Ac_CSpeaks_peak_1100	45	.	3.63439	7.08682	4.56389	90
KQ052970.1	11758309	11758519	ML_ALFA_ALFA_H3K27Ac_CSpeaks_peak_1101	29	.	2.30592	5.20725	2.93716	176
KQ052970.1	11759165	11760045	ML_ALFA_ALFA_H3K27Ac_CSpeaks_peak_1102	144	.	3.78098	18.86640	14.45261	158
KQ052970.1	11760153	11760355	ML_ALFA_ALFA_H3K27Ac_CSpeaks_peak_1103	71	.	3.75314	10.15699	7.19650	123
KQ052970.1	11958959	11959172	ML_ALFA_ALFA_H3K27Ac_CSpeaks_peak_1104	117	.	4.36585	15.55861	11.71629	108
KQ052970.1	11994386	11994588	ML_ALFA_ALFA_H3K27Ac_CSpeaks_peak_1105	121	.	6.55741	16.08564	12.15887	105
KQ052970.1	11995397	11995783	ML_ALFA_ALFA_H3K27Ac_CSpeaks_peak_1106	94	.	3.41780	12.86923	9.48564	114
KQ052970.1	11995899	11996068	ML_ALFA_ALFA_H3K27Ac_CSpeaks_peak_1107	124	.	3.98847	16.38364	12.41113	76
KQ052970.1	12123018	12123215	ML_ALFA_ALFA_H3K27Ac_CSpeaks_peak_1108	98	.	4.69228	13.26911	9.81842	116
KQ052970.1	12244111	12244451	ML_ALFA_ALFA_H3K27Ac_CSpeaks_peak_1109	78	.	3.16924	10.91036	7.83210	204
KQ052970.1	12295866	12296287	ML_ALFA_ALFA_H3K27Ac_CSpeaks_peak_1110	89	.	2.97137	12.21063	8.92303	258
KQ052970.1	12384127	12384509	ML_ALFA_ALFA_H3K27Ac_CSpeaks_peak_1111	142	.	5.27956	18.61682	14.24824	120
KQ052970.1	12404200	12404822	ML_ALFA_ALFA_H3K27Ac_CSpeaks_peak_1112	141	.	4.88162	18.54259	14.19311	393
KQ052970.1	12491913	12492071	ML_ALFA_ALFA_H3K27Ac_CSpeaks_peak_1113	53	.	4.03926	7.99138	5.34535	30
KQ052970.1	12494256	12494503	ML_ALFA_ALFA_H3K27Ac_CSpeaks_peak_1114	112	.	5.70442	14.93946	11.20951	95
KQ052970.1	12496459	12496826	ML_ALFA_ALFA_H3K27Ac_CSpeaks_peak_1115	23	.	1.87835	4.49602	2.31811	271
KQ052970.1	12505491	12505807	ML_ALFA_ALFA_H3K27Ac_CSpeaks_peak_1116	46	.	2.17138	7.17811	4.64426	206
KQ052970.1	12511144	12511423	ML_ALFA_ALFA_H3K27Ac_CSpeaks_peak_1117	34	.	4.04695	5.73896	3.40428	205
KQ052970.1	12537119	12537671	ML_ALFA_ALFA_H3K27Ac_CSpeaks_peak_1118	25	.	2.25513	4.80778	2.58618	448
KQ052970.1	12572617	12572875	ML_ALFA_ALFA_H3K27Ac_CSpeaks_peak_1119	102	.	6.51431	13.79160	10.24735	51
KQ052970.1	12581380	12581735	ML_ALFA_ALFA_H3K27Ac_CSpeaks_peak_1120	110	.	6.38912	14.70693	11.02234	116
KQ052970.1	12594208	12594670	ML_ALFA_ALFA_H3K27Ac_CSpeaks_peak_1121	68	.	4.19552	9.79599	6.89180	227
KQ052970.1	12606948	12607532	ML_ALFA_ALFA_H3K27Ac_CSpeaks_peak_1122	106	.	3.19589	14.27044	10.65607	389
KQ052970.1	12620651	12620842	ML_ALFA_ALFA_H3K27Ac_CSpeaks_peak_1123	88	.	5.40242	12.11858	8.84479	98
KQ052970.1	12622769	12623131	ML_ALFA_ALFA_H3K27Ac_CSpeaks_peak_1124	34	.	2.38918	5.77036	3.43067	125
KQ052970.1	12624079	12624350	ML_ALFA_ALFA_H3K27Ac_CSpeaks_peak_1125	54	.	2.63978	8.08262	5.42756	125
KQ052970.1	12633133	12633542	ML_ALFA_ALFA_H3K27Ac_CSpeaks_peak_1126	79	.	6.27801	11.08216	7.97457	219
KQ052970.1	12644575	12644781	ML_ALFA_ALFA_H3K27Ac_CSpeaks_peak_1127	129	.	6.85515	17.06910	12.96114	107
KQ052970.1	12673754	12673944	ML_ALFA_ALFA_H3K27Ac_CSpeaks_peak_1128	144	.	5.68923	18.89976	14.47606	116
KQ052970.1	12676005	12676163	ML_ALFA_ALFA_H3K27Ac_CSpeaks_peak_1129	53	.	4.43419	7.95538	5.31920	109
KQ052970.1	12679834	12679981	ML_ALFA_ALFA_H3K27Ac_CSpeaks_peak_1130	13	.	2.16182	3.35729	1.33443	146
KQ052970.1	12691110	12691425	ML_ALFA_ALFA_H3K27Ac_CSpeaks_peak_1131	21	.	3.41422	4.33257	2.17556	309
KQ052970.1	12709577	12709785	ML_ALFA_ALFA_H3K27Ac_CSpeaks_peak_1132	35	.	3.47048	5.94583	3.57291	68
KQ052970.1	12719130	12719387	ML_ALFA_ALFA_H3K27Ac_CSpeaks_peak_1133	25	.	3.70574	4.78621	2.56980	27
KQ052970.1	12724832	12725027	ML_ALFA_ALFA_H3K27Ac_CSpeaks_peak_1134	89	.	5.22047	12.22467	8.93511	115
KQ052970.1	12734893	12735154	ML_ALFA_ALFA_H3K27Ac_CSpeaks_peak_1135	102	.	6.51431	13.79160	10.24735	114
KQ052970.1	12735692	12735921	ML_ALFA_ALFA_H3K27Ac_CSpeaks_peak_1136	24	.	3.63950	4.69469	2.49760	43
KQ052970.1	12741119	12741537	ML_ALFA_ALFA_H3K27Ac_CSpeaks_peak_1137	73	.	3.45188	10.35042	7.35507	105
KQ052970.1	12757540	12757730	ML_ALFA_ALFA_H3K27Ac_CSpeaks_peak_1138	47	.	5.36058	7.29299	4.74315	105
KQ052970.1	12771865	12772086	ML_ALFA_ALFA_H3K27Ac_CSpeaks_peak_1139	106	.	5.00591	14.32219	10.69503	129
KQ052970.1	12839305	12839634	ML_ALFA_ALFA_H3K27Ac_CSpeaks_peak_1140	54	.	2.68422	8.08262	5.42756	128
KQ052970.1	12964123	12964825	ML_ALFA_ALFA_H3K27Ac_CSpeaks_peak_1141	25	.	1.98448	4.77139	2.55672	296
KQ052970.1	13064546	13064857	ML_ALFA_ALFA_H3K27Ac_CSpeaks_peak_1142	46	.	5.28911	7.18664	4.65003	71
KQ052970.1	13071338	13071498	ML_ALFA_ALFA_H3K27Ac_CSpeaks_peak_1143	24	.	3.18609	4.70046	2.49988	82
KQ052970.1	13084883	13085310	ML_ALFA_ALFA_H3K27Ac_CSpeaks_peak_1144	51	.	2.56814	7.75937	5.14116	158
KQ052970.1	13086190	13086441	ML_ALFA_ALFA_H3K27Ac_CSpeaks_peak_1145	34	.	3.55966	5.76848	3.43067	138
KQ052970.1	13098381	13098609	ML_ALFA_ALFA_H3K27Ac_CSpeaks_peak_1146	71	.	4.30236	10.06276	7.11421	74
KQ052970.1	13223529	13223710	ML_ALFA_ALFA_H3K27Ac_CSpeaks_peak_1147	73	.	5.10587	10.33980	7.35218	70
KQ052970.1	13233370	13233546	ML_ALFA_ALFA_H3K27Ac_CSpeaks_peak_1148	78	.	3.24896	10.89291	7.82298	35
KQ052970.1	13262063	13262345	ML_ALFA_ALFA_H3K27Ac_CSpeaks_peak_1149	96	.	4.61184	13.03856	9.62548	194
KQ052970.1	13300503	13301029	ML_ALFA_ALFA_H3K27Ac_CSpeaks_peak_1150	73	.	3.58377	10.40071	7.39169	271
KQ052970.1	13321160	13321358	ML_ALFA_ALFA_H3K27Ac_CSpeaks_peak_1151	30	.	2.19175	5.30301	3.01871	89
KQ052970.1	13321519	13321679	ML_ALFA_ALFA_H3K27Ac_CSpeaks_peak_1152	85	.	3.61511	11.75954	8.55073	58
KQ052970.1	13590768	13590928	ML_ALFA_ALFA_H3K27Ac_CSpeaks_peak_1153	59	.	3.12871	8.66881	5.92617	137
KQ052970.1	13592039	13592466	ML_ALFA_ALFA_H3K27Ac_CSpeaks_peak_1154	117	.	4.36585	15.55861	11.71629	298
KQ052970.1	13592857	13593056	ML_ALFA_ALFA_H3K27Ac_CSpeaks_peak_1155	33	.	2.18555	5.63771	3.31302	186
KQ052970.1	13593162	13593527	ML_ALFA_ALFA_H3K27Ac_CSpeaks_peak_1156	69	.	3.06768	9.85331	6.93527	92
KQ052970.1	13594573	13594748	ML_ALFA_ALFA_H3K27Ac_CSpeaks_peak_1157	42	.	2.74949	6.69973	4.22249	118
KQ052970.1	15690752	15691264	ML_ALFA_ALFA_H3K27Ac_CSpeaks_peak_1158	33	.	2.18555	5.63771	3.31302	259
KQ052970.1	16206236	16206395	ML_ALFA_ALFA_H3K27Ac_CSpeaks_peak_1159	46	.	2.50647	7.18782	4.65003	125
KQ052970.1	16206528	16206725	ML_ALFA_ALFA_H3K27Ac_CSpeaks_peak_1160	102	.	3.83023	13.82100	10.27069	113
KQ052970.1	16564387	16564751	ML_ALFA_ALFA_H3K27Ac_CSpeaks_peak_1161	78	.	3.24896	10.89291	7.82298	113
KQ052970.1	16799724	16800046	ML_ALFA_ALFA_H3K27Ac_CSpeaks_peak_1162	66	.	4.46585	9.46042	6.60161	219
KQ052970.1	16848438	16848587	ML_ALFA_ALFA_H3K27Ac_CSpeaks_peak_1163	46	.	4.01590	7.13558	4.60464	79
KQ052970.1	17135591	17136099	ML_ALFA_ALFA_H3K27Ac_CSpeaks_peak_1164	63	.	3.19334	9.21751	6.39858	107
KQ052970.1	17409648	17410155	ML_ALFA_ALFA_H3K27Ac_CSpeaks_peak_1165	92	.	3.15365	12.61001	9.26615	393
KQ052970.1	17506818	17506968	ML_ALFA_ALFA_H3K27Ac_CSpeaks_peak_1166	47	.	3.89707	7.28745	4.73811	94
KQ052970.1	17507495	17507642	ML_ALFA_ALFA_H3K27Ac_CSpeaks_peak_1167	62	.	4.07702	9.09299	6.28921	98
KQ052970.1	17705783	17706005	ML_ALFA_ALFA_H3K27Ac_CSpeaks_peak_1168	74	.	3.74498	10.49570	7.47327	38
KQ052970.1	17707175	17707384	ML_ALFA_ALFA_H3K27Ac_CSpeaks_peak_1169	116	.	6.64877	15.45243	11.62869	105
KQ052970.1	17707844	17707995	ML_ALFA_ALFA_H3K27Ac_CSpeaks_peak_1170	82	.	4.78587	11.37938	8.23443	60
KQ052970.1	17721351	17721524	ML_ALFA_ALFA_H3K27Ac_CSpeaks_peak_1171	16	.	2.00122	3.68963	1.61867	163
KQ052970.1	17721625	17721828	ML_ALFA_ALFA_H3K27Ac_CSpeaks_peak_1172	66	.	3.28226	9.55276	6.67925	77
KQ052970.1	17866664	17866811	ML_ALFA_ALFA_H3K27Ac_CSpeaks_peak_1173	33	.	4.55067	5.63217	3.30799	97
KQ052970.1	17900693	17900964	ML_ALFA_ALFA_H3K27Ac_CSpeaks_peak_1174	63	.	4.77226	9.19803	6.38529	158
KQ052970.1	17920501	17920753	ML_ALFA_ALFA_H3K27Ac_CSpeaks_peak_1175	113	.	5.11151	15.09775	11.35225	110
KQ052970.1	17948555	17949311	ML_ALFA_ALFA_H3K27Ac_CSpeaks_peak_1176	68	.	3.08489	9.80723	6.89435	678
KQ052970.1	17949421	17949598	ML_ALFA_ALFA_H3K27Ac_CSpeaks_peak_1177	70	.	3.50466	10.02993	7.08351	101
KQ052970.1	17960955	17961295	ML_ALFA_ALFA_H3K27Ac_CSpeaks_peak_1178	68	.	6.24786	9.72434	6.83359	267
KQ052970.1	18008354	18008605	ML_ALFA_ALFA_H3K27Ac_CSpeaks_peak_1179	128	.	4.50804	16.95153	12.87108	114
KQ052970.1	18089609	18090031	ML_ALFA_ALFA_H3K27Ac_CSpeaks_peak_1180	42	.	2.17640	6.67569	4.20631	129
KQ052970.1	18090178	18090399	ML_ALFA_ALFA_H3K27Ac_CSpeaks_peak_1181	64	.	2.96611	9.33966	6.49535	102
KQ052970.1	18114417	18114661	ML_ALFA_ALFA_H3K27Ac_CSpeaks_peak_1182	78	.	3.30365	10.89291	7.82298	130
KQ052970.1	18121725	18121912	ML_ALFA_ALFA_H3K27Ac_CSpeaks_peak_1183	41	.	4.89011	6.59761	4.14317	74
KQ052970.1	18207775	18208013	ML_ALFA_ALFA_H3K27Ac_CSpeaks_peak_1184	67	.	5.36563	9.67109	6.78851	82
KQ052970.1	18290878	18291367	ML_ALFA_ALFA_H3K27Ac_CSpeaks_peak_1185	92	.	3.21745	12.57790	9.24189	271
KQ052970.1	18332515	18332849	ML_ALFA_ALFA_H3K27Ac_CSpeaks_peak_1186	143	.	5.72567	18.78878	14.39597	217
KQ052970.1	18452984	18453243	ML_ALFA_ALFA_H3K27Ac_CSpeaks_peak_1187	148	.	6.49293	19.31759	14.83667	169
KQ052970.1	18453804	18454149	ML_ALFA_ALFA_H3K27Ac_CSpeaks_peak_1188	76	.	3.35315	10.70158	7.65444	118
KQ052970.1	18454527	18454964	ML_ALFA_ALFA_H3K27Ac_CSpeaks_peak_1189	93	.	3.05745	12.65627	9.30206	113
KQ052970.1	19165561	19165775	ML_ALFA_ALFA_H3K27Ac_CSpeaks_peak_1190	59	.	3.50213	8.74288	5.98067	95
KQ052970.1	19269632	19269884	ML_ALFA_ALFA_H3K27Ac_CSpeaks_peak_1191	39	.	5.03384	6.31781	3.90512	110
KQ052970.1	19322446	19322756	ML_ALFA_ALFA_H3K27Ac_CSpeaks_peak_1192	167	.	7.07955	21.63917	16.75220	178
KQ052970.1	19506898	19507309	ML_ALFA_ALFA_H3K27Ac_CSpeaks_peak_1193	99	.	7.60095	13.39822	9.91902	212
KQ052970.1	19776816	19777022	ML_ALFA_ALFA_H3K27Ac_CSpeaks_peak_1194	34	.	3.08832	5.83711	3.48813	178
KQ052970.1	19862965	19863284	ML_ALFA_ALFA_H3K27Ac_CSpeaks_peak_1195	47	.	3.92138	7.33901	4.78214	204
KQ052970.1	19865578	19865930	ML_ALFA_ALFA_H3K27Ac_CSpeaks_peak_1196	19	.	2.21626	4.08592	1.96655	139
KQ052970.1	19886657	19886820	ML_ALFA_ALFA_H3K27Ac_CSpeaks_peak_1197	33	.	4.55067	5.63217	3.30799	37
KQ052970.1	19965966	19966539	ML_ALFA_ALFA_H3K27Ac_CSpeaks_peak_1198	109	.	4.13628	14.67531	10.99585	288
KQ052970.1	19967116	19967403	ML_ALFA_ALFA_H3K27Ac_CSpeaks_peak_1199	55	.	3.69773	8.23007	5.54635	43
KQ052970.1	20071781	20072072	ML_ALFA_ALFA_H3K27Ac_CSpeaks_peak_1200	67	.	5.41417	9.61442	6.73584	81
KQ052970.1	20170439	20170678	ML_ALFA_ALFA_H3K27Ac_CSpeaks_peak_1201	93	.	3.63820	12.65460	9.30115	183
KQ052970.1	20246213	20246521	ML_ALFA_ALFA_H3K27Ac_CSpeaks_peak_1202	83	.	5.46348	11.55946	8.38103	192
KQ052970.1	20257109	20257299	ML_ALFA_ALFA_H3K27Ac_CSpeaks_peak_1203	49	.	3.63372	7.52619	4.95094	101
KQ052970.1	20355023	20355207	ML_ALFA_ALFA_H3K27Ac_CSpeaks_peak_1204	39	.	5.03384	6.31781	3.90512	83
KQ052970.1	20518476	20518991	ML_ALFA_ALFA_H3K27Ac_CSpeaks_peak_1205	63	.	5.87389	9.19190	6.38105	431
KQ052970.1	20611291	20612014	ML_ALFA_ALFA_H3K27Ac_CSpeaks_peak_1206	159	.	4.33727	20.62580	15.91666	455
KQ052970.1	20754726	20755154	ML_ALFA_ALFA_H3K27Ac_CSpeaks_peak_1207	174	.	6.97565	22.53066	17.49594	111
KQ052970.1	20922231	20922538	ML_ALFA_ALFA_H3K27Ac_CSpeaks_peak_1208	65	.	3.53232	9.34896	6.50374	214
KQ052970.1	20922738	20923767	ML_ALFA_ALFA_H3K27Ac_CSpeaks_peak_1209	48	.	2.30005	7.42601	4.85957	321
KQ052970.1	20924309	20924519	ML_ALFA_ALFA_H3K27Ac_CSpeaks_peak_1210	59	.	3.29938	8.65647	5.91827	76
KQ052970.1	21033991	21034396	ML_ALFA_ALFA_H3K27Ac_CSpeaks_peak_1211	57	.	4.44769	8.42199	5.71152	188
KQ052970.1	21037663	21038091	ML_ALFA_ALFA_H3K27Ac_CSpeaks_peak_1212	69	.	3.06768	9.85331	6.93527	223
KQ052970.1	21090819	21090995	ML_ALFA_ALFA_H3K27Ac_CSpeaks_peak_1213	83	.	3.46046	11.47391	8.31147	117
KQ052970.1	21091228	21091375	ML_ALFA_ALFA_H3K27Ac_CSpeaks_peak_1214	47	.	3.00759	7.29412	4.74377	45
KQ052970.1	21121133	21121337	ML_ALFA_ALFA_H3K27Ac_CSpeaks_peak_1215	49	.	4.04092	7.59044	4.99907	103
KQ052970.1	21128741	21129072	ML_ALFA_ALFA_H3K27Ac_CSpeaks_peak_1216	19	.	1.76237	4.04626	1.93321	127
KQ052970.1	21131052	21131507	ML_ALFA_ALFA_H3K27Ac_CSpeaks_peak_1217	158	.	5.07682	20.59565	15.89196	325
KQ052970.1	21141322	21141508	ML_ALFA_ALFA_H3K27Ac_CSpeaks_peak_1218	133	.	5.53389	17.49773	13.32565	102
KQ052970.1	21154398	21154596	ML_ALFA_ALFA_H3K27Ac_CSpeaks_peak_1219	124	.	4.11219	16.42585	12.44749	118
KQ052970.1	21158592	21158931	ML_ALFA_ALFA_H3K27Ac_CSpeaks_peak_1220	69	.	6.26320	9.91546	6.98654	90
KQ052970.1	21161192	21161645	ML_ALFA_ALFA_H3K27Ac_CSpeaks_peak_1221	49	.	4.83617	7.53305	4.95313	222
KQ052970.1	21163624	21164307	ML_ALFA_ALFA_H3K27Ac_CSpeaks_peak_1222	61	.	4.94974	8.92162	6.13262	373
KQ052970.1	21164403	21164581	ML_ALFA_ALFA_H3K27Ac_CSpeaks_peak_1223	94	.	5.18830	12.81480	9.43435	103
KQ052970.1	21166489	21166768	ML_ALFA_ALFA_H3K27Ac_CSpeaks_peak_1224	57	.	5.31015	8.41215	5.70292	62
KQ052970.1	21166911	21167241	ML_ALFA_ALFA_H3K27Ac_CSpeaks_peak_1225	55	.	5.64915	8.24641	5.56126	57
KQ052970.1	21172776	21172968	ML_ALFA_ALFA_H3K27Ac_CSpeaks_peak_1226	142	.	5.36843	18.61682	14.24824	100
KQ052970.1	21210437	21210657	ML_ALFA_ALFA_H3K27Ac_CSpeaks_peak_1227	65	.	4.25882	9.41832	6.56279	134
KQ052970.1	21226825	21227349	ML_ALFA_ALFA_H3K27Ac_CSpeaks_peak_1228	79	.	6.58076	10.99427	7.90523	306
KQ052970.1	21245174	21245679	ML_ALFA_ALFA_H3K27Ac_CSpeaks_peak_1229	47	.	3.89707	7.28745	4.73811	363
KQ052970.1	21542690	21542897	ML_ALFA_ALFA_H3K27Ac_CSpeaks_peak_1230	93	.	3.77505	12.75023	9.37912	109
KQ052970.1	21826136	21826417	ML_ALFA_ALFA_H3K27Ac_CSpeaks_peak_1231	50	.	2.45723	7.64471	5.04138	219
KQ052970.1	21826617	21827107	ML_ALFA_ALFA_H3K27Ac_CSpeaks_peak_1232	54	.	2.58412	8.07333	5.42096	71
KQ052970.1	22475494	22475653	ML_ALFA_ALFA_H3K27Ac_CSpeaks_peak_1233	85	.	3.98197	11.77222	8.55649	117
KQ052970.1	22481481	22481657	ML_ALFA_ALFA_H3K27Ac_CSpeaks_peak_1234	56	.	3.79906	8.39706	5.69586	85
KQ052970.1	22488400	22488579	ML_ALFA_ALFA_H3K27Ac_CSpeaks_peak_1235	72	.	4.00243	10.20195	7.23129	80
KQ052970.1	22525850	22526139	ML_ALFA_ALFA_H3K27Ac_CSpeaks_peak_1236	81	.	4.12423	11.31445	8.17288	50
KQ052970.1	22543989	22544270	ML_ALFA_ALFA_H3K27Ac_CSpeaks_peak_1237	57	.	5.07316	8.41215	5.70292	71
KQ052970.1	22603145	22603652	ML_ALFA_ALFA_H3K27Ac_CSpeaks_peak_1238	124	.	7.63250	16.46857	12.48491	308
KQ052971.1	263665	264740	ML_ALFA_ALFA_H3K27Ac_CSpeaks_peak_1239	54	.	2.37228	8.05555	5.40480	315
KQ052971.1	610262	610514	ML_ALFA_ALFA_H3K27Ac_CSpeaks_peak_1240	148	.	5.41937	19.28195	14.81277	123
KQ052971.1	731541	731702	ML_ALFA_ALFA_H3K27Ac_CSpeaks_peak_1241	32	.	4.22019	5.58766	3.26888	52
KQ052971.1	940662	940900	ML_ALFA_ALFA_H3K27Ac_CSpeaks_peak_1242	23	.	2.48102	4.47616	2.30233	213
KQ052971.1	1078371	1078705	ML_ALFA_ALFA_H3K27Ac_CSpeaks_peak_1243	37	.	2.67627	6.11664	3.72461	197
KQ052971.1	2133859	2134185	ML_ALFA_ALFA_H3K27Ac_CSpeaks_peak_1244	50	.	4.33810	7.66459	5.05915	88
KQ052971.1	2134373	2134590	ML_ALFA_ALFA_H3K27Ac_CSpeaks_peak_1245	22	.	3.47990	4.44391	2.27405	158
KQ052971.1	2445994	2446189	ML_ALFA_ALFA_H3K27Ac_CSpeaks_peak_1246	78	.	4.20557	10.88985	7.82298	88
KQ052971.1	3675206	3676497	ML_ALFA_ALFA_H3K27Ac_CSpeaks_peak_1247	107	.	3.74117	14.38363	10.74440	1024
KQ052971.1	3797450	3798231	ML_ALFA_ALFA_H3K27Ac_CSpeaks_peak_1248	28	.	2.01679	5.10066	2.84504	175
KQ052971.1	3798623	3798824	ML_ALFA_ALFA_H3K27Ac_CSpeaks_peak_1249	35	.	3.47048	5.94583	3.57291	94
KQ052971.1	3801229	3801496	ML_ALFA_ALFA_H3K27Ac_CSpeaks_peak_1250	91	.	5.58369	12.50126	9.17695	173
KQ052971.1	3802261	3802457	ML_ALFA_ALFA_H3K27Ac_CSpeaks_peak_1251	128	.	5.69576	16.91712	12.84909	105
KQ052971.1	3802641	3802944	ML_ALFA_ALFA_H3K27Ac_CSpeaks_peak_1252	70	.	3.85761	10.00074	7.05563	175
KQ052971.1	5164138	5164302	ML_ALFA_ALFA_H3K27Ac_CSpeaks_peak_1253	115	.	5.86375	15.31969	11.51185	91
KQ052971.1	5164437	5164735	ML_ALFA_ALFA_H3K27Ac_CSpeaks_peak_1254	56	.	3.79906	8.39706	5.69586	83
KQ052971.1	5165052	5165812	ML_ALFA_ALFA_H3K27Ac_CSpeaks_peak_1255	88	.	3.71041	12.13421	8.85383	413
KQ052971.1	5345626	5345780	ML_ALFA_ALFA_H3K27Ac_CSpeaks_peak_1256	32	.	2.40749	5.61949	3.29814	138
KQ052971.1	5444584	5444756	ML_ALFA_ALFA_H3K27Ac_CSpeaks_peak_1257	128	.	4.50804	16.95153	12.87108	65
KQ052971.1	5444852	5445026	ML_ALFA_ALFA_H3K27Ac_CSpeaks_peak_1258	68	.	3.32797	9.72335	6.83359	106
KQ052971.1	5495643	5496519	ML_ALFA_ALFA_H3K27Ac_CSpeaks_peak_1259	85	.	2.85835	11.79969	8.58205	497
KQ052971.1	6139776	6139929	ML_ALFA_ALFA_H3K27Ac_CSpeaks_peak_1260	71	.	4.52165	10.15788	7.19650	72
KQ052971.1	6247675	6247830	ML_ALFA_ALFA_H3K27Ac_CSpeaks_peak_1261	55	.	3.56120	8.21715	5.53778	110
KQ052971.1	6361397	6361544	ML_ALFA_ALFA_H3K27Ac_CSpeaks_peak_1262	33	.	2.54700	5.64714	3.31841	95
KQ052971.1	6361826	6362128	ML_ALFA_ALFA_H3K27Ac_CSpeaks_peak_1263	66	.	2.86196	9.49879	6.63436	226
KQ052971.1	6445922	6446205	ML_ALFA_ALFA_H3K27Ac_CSpeaks_peak_1264	102	.	4.81497	13.78169	10.23923	178
KQ052971.1	6460178	6460371	ML_ALFA_ALFA_H3K27Ac_CSpeaks_peak_1265	95	.	3.52264	12.93575	9.54321	120
KQ052971.1	6461044	6461339	ML_ALFA_ALFA_H3K27Ac_CSpeaks_peak_1266	76	.	3.20030	10.74782	7.69762	222
KQ052971.1	6503217	6503425	ML_ALFA_ALFA_H3K27Ac_CSpeaks_peak_1267	43	.	5.02136	6.78833	4.30446	73
KQ052971.1	6770355	6770695	ML_ALFA_ALFA_H3K27Ac_CSpeaks_peak_1268	82	.	3.12423	11.36105	8.21735	245
KQ052971.1	6770838	6771012	ML_ALFA_ALFA_H3K27Ac_CSpeaks_peak_1269	35	.	2.37317	5.92408	3.55679	32
KQ052971.1	6771363	6771912	ML_ALFA_ALFA_H3K27Ac_CSpeaks_peak_1270	39	.	2.92736	6.36530	3.94761	31
KQ052972.1	346123	346407	ML_ALFA_ALFA_H3K27Ac_CSpeaks_peak_1271	96	.	4.61184	13.03856	9.62548	159
KQ052974.1	34718	35037	ML_ALFA_ALFA_H3K27Ac_CSpeaks_peak_1272	66	.	4.46585	9.46042	6.60161	229
KQ052974.1	46122	46346	ML_ALFA_ALFA_H3K27Ac_CSpeaks_peak_1273	46	.	4.09835	7.20503	4.66433	82
KQ052974.1	81313	81503	ML_ALFA_ALFA_H3K27Ac_CSpeaks_peak_1274	65	.	3.23779	9.38565	6.53443	82
KQ052974.1	81765	82109	ML_ALFA_ALFA_H3K27Ac_CSpeaks_peak_1275	61	.	2.86317	8.92154	6.13262	78
KQ052974.1	154200	154447	ML_ALFA_ALFA_H3K27Ac_CSpeaks_peak_1276	78	.	5.08046	10.93598	7.85054	119
KQ052974.1	179703	179850	ML_ALFA_ALFA_H3K27Ac_CSpeaks_peak_1277	50	.	5.56898	7.60364	5.00832	68
KQ052974.1	215802	216076	ML_ALFA_ALFA_H3K27Ac_CSpeaks_peak_1278	43	.	5.02136	6.78833	4.30446	208
KQ052975.1	69428	69619	ML_ALFA_ALFA_H3K27Ac_CSpeaks_peak_1279	144	.	5.08793	18.83055	14.42368	95
KQ052975.1	786246	786497	ML_ALFA_ALFA_H3K27Ac_CSpeaks_peak_1280	29	.	3.01056	5.26630	2.98929	241
KQ052975.1	787484	788416	ML_ALFA_ALFA_H3K27Ac_CSpeaks_peak_1281	53	.	2.52233	8.03104	5.38177	598
KQ052976.1	4861	5081	ML_ALFA_ALFA_H3K27Ac_CSpeaks_peak_1282	59	.	3.22829	8.65647	5.91827	75
KQ052976.1	36839	37228	ML_ALFA_ALFA_H3K27Ac_CSpeaks_peak_1283	84	.	4.30713	11.59222	8.40647	184
KQ052976.1	41589	41777	ML_ALFA_ALFA_H3K27Ac_CSpeaks_peak_1284	83	.	3.46046	11.47391	8.31147	115
KQ052977.1	10327	10557	ML_ALFA_ALFA_H3K27Ac_CSpeaks_peak_1285	76	.	6.02180	10.65363	7.60815	103
KQ052977.1	11773	11921	ML_ALFA_ALFA_H3K27Ac_CSpeaks_peak_1286	64	.	3.10497	9.23779	6.41001	70
KQ052977.1	12776	12945	ML_ALFA_ALFA_H3K27Ac_CSpeaks_peak_1287	66	.	3.90086	9.52900	6.65812	135
KQ052977.1	23020	23197	ML_ALFA_ALFA_H3K27Ac_CSpeaks_peak_1288	107	.	3.74117	14.38363	10.74440	92
KQ052977.1	23919	24238	ML_ALFA_ALFA_H3K27Ac_CSpeaks_peak_1289	36	.	2.31721	6.08011	3.69300	265
KQ052977.1	31930	32151	ML_ALFA_ALFA_H3K27Ac_CSpeaks_peak_1290	65	.	4.39024	9.41832	6.56279	76
KQ052977.1	33431	33652	ML_ALFA_ALFA_H3K27Ac_CSpeaks_peak_1291	112	.	5.70442	14.93946	11.20951	92
KQ052977.1	36130	36366	ML_ALFA_ALFA_H3K27Ac_CSpeaks_peak_1292	14	.	2.15920	3.52909	1.48604	196
KQ052977.1	48578	49084	ML_ALFA_ALFA_H3K27Ac_CSpeaks_peak_1293	40	.	3.36605	6.46191	4.02823	257
KQ052977.1	52575	53171	ML_ALFA_ALFA_H3K27Ac_CSpeaks_peak_1294	120	.	4.64595	15.99326	12.08520	458
KQ052977.1	56929	57124	ML_ALFA_ALFA_H3K27Ac_CSpeaks_peak_1295	75	.	3.91905	10.56692	7.53614	110
KQ052977.1	72730	72897	ML_ALFA_ALFA_H3K27Ac_CSpeaks_peak_1296	30	.	2.29439	5.36498	3.06956	123
KQ052977.1	74611	74834	ML_ALFA_ALFA_H3K27Ac_CSpeaks_peak_1297	50	.	4.56430	7.63564	5.03264	133
KQ052977.1	89753	89992	ML_ALFA_ALFA_H3K27Ac_CSpeaks_peak_1298	52	.	3.18880	7.83459	5.20912	100
KQ052977.1	90379	90617	ML_ALFA_ALFA_H3K27Ac_CSpeaks_peak_1299	84	.	3.49600	11.62118	8.43084	116
KQ052977.1	91290	91681	ML_ALFA_ALFA_H3K27Ac_CSpeaks_peak_1300	25	.	1.98448	4.77139	2.55672	190
KQ052977.1	122770	123009	ML_ALFA_ALFA_H3K27Ac_CSpeaks_peak_1301	28	.	4.18557	5.10688	2.84902	114
KQ052977.1	128999	129244	ML_ALFA_ALFA_H3K27Ac_CSpeaks_peak_1302	47	.	4.38741	7.31941	4.76535	56
KQ052977.1	142276	142512	ML_ALFA_ALFA_H3K27Ac_CSpeaks_peak_1303	40	.	2.95501	6.44959	4.01973	25
KQ052977.1	144034	144347	ML_ALFA_ALFA_H3K27Ac_CSpeaks_peak_1304	96	.	7.10178	13.04693	9.63357	112
KQ052977.1	145331	145669	ML_ALFA_ALFA_H3K27Ac_CSpeaks_peak_1305	106	.	6.07055	14.26100	10.64802	96
KQ052977.1	150815	150982	ML_ALFA_ALFA_H3K27Ac_CSpeaks_peak_1306	79	.	3.65487	11.00655	7.90934	55
KQ052977.1	153283	153529	ML_ALFA_ALFA_H3K27Ac_CSpeaks_peak_1307	29	.	3.12906	5.26630	2.98929	126
KQ052977.1	154582	154854	ML_ALFA_ALFA_H3K27Ac_CSpeaks_peak_1308	94	.	5.84777	12.86091	9.47743	62
KQ052977.1	160003	160359	ML_ALFA_ALFA_H3K27Ac_CSpeaks_peak_1309	43	.	5.02136	6.78833	4.30446	79
KQ052977.1	165410	165611	ML_ALFA_ALFA_H3K27Ac_CSpeaks_peak_1310	71	.	5.34430	10.14387	7.18495	80
KQ052977.1	170514	170993	ML_ALFA_ALFA_H3K27Ac_CSpeaks_peak_1311	83	.	3.58115	11.52872	8.35650	347
KQ052977.1	178137	178317	ML_ALFA_ALFA_H3K27Ac_CSpeaks_peak_1312	156	.	7.00503	20.24262	15.60182	73
KQ052977.1	182133	182305	ML_ALFA_ALFA_H3K27Ac_CSpeaks_peak_1313	59	.	2.97551	8.76350	5.99694	107
KQ052977.1	184963	185125	ML_ALFA_ALFA_H3K27Ac_CSpeaks_peak_1314	46	.	2.50647	7.18782	4.65003	21
KQ052977.1	189890	190280	ML_ALFA_ALFA_H3K27Ac_CSpeaks_peak_1315	64	.	3.16422	9.23779	6.41001	134
KQ052977.1	199301	199652	ML_ALFA_ALFA_H3K27Ac_CSpeaks_peak_1316	67	.	5.71674	9.59897	6.72217	271
KQ052977.1	217528	217743	ML_ALFA_ALFA_H3K27Ac_CSpeaks_peak_1317	87	.	3.57896	12.05923	8.79404	59
KQ052977.1	218842	219215	ML_ALFA_ALFA_H3K27Ac_CSpeaks_peak_1318	51	.	4.70550	7.78480	5.16328	56
KQ052977.1	224089	224857	ML_ALFA_ALFA_H3K27Ac_CSpeaks_peak_1319	74	.	2.95083	10.48982	7.47063	462
KQ052977.1	228452	228747	ML_ALFA_ALFA_H3K27Ac_CSpeaks_peak_1320	110	.	6.28131	14.70176	11.01879	233
KQ052977.1	240588	240735	ML_ALFA_ALFA_H3K27Ac_CSpeaks_peak_1321	19	.	1.83637	4.01865	1.91025	18
KQ052977.1	241945	242555	ML_ALFA_ALFA_H3K27Ac_CSpeaks_peak_1322	99	.	4.39084	13.38262	9.90528	535
KQ052977.1	243487	243957	ML_ALFA_ALFA_H3K27Ac_CSpeaks_peak_1323	41	.	2.34647	6.63725	4.17179	107
KQ052977.1	257762	258121	ML_ALFA_ALFA_H3K27Ac_CSpeaks_peak_1324	56	.	3.65888	8.39983	5.69784	46
KQ052977.1	258789	258956	ML_ALFA_ALFA_H3K27Ac_CSpeaks_peak_1325	18	.	1.92362	3.91757	1.81747	159
KQ052977.1	259090	259294	ML_ALFA_ALFA_H3K27Ac_CSpeaks_peak_1326	59	.	2.89814	8.76047	5.99598	86
KQ052977.1	260256	260748	ML_ALFA_ALFA_H3K27Ac_CSpeaks_peak_1327	137	.	4.73547	17.98971	13.73527	369
KQ052977.1	261452	261637	ML_ALFA_ALFA_H3K27Ac_CSpeaks_peak_1328	68	.	3.76215	9.71283	6.82459	111
KQ052977.1	263199	263523	ML_ALFA_ALFA_H3K27Ac_CSpeaks_peak_1329	92	.	5.10279	12.61138	9.26751	201
KQ052977.1	275671	275832	ML_ALFA_ALFA_H3K27Ac_CSpeaks_peak_1330	113	.	5.88779	15.16215	11.39441	88
KQ052977.1	278684	279047	ML_ALFA_ALFA_H3K27Ac_CSpeaks_peak_1331	98	.	5.70767	13.29092	9.83587	202
KQ052977.1	281094	281272	ML_ALFA_ALFA_H3K27Ac_CSpeaks_peak_1332	35	.	3.13656	5.90994	3.54485	69
KQ052977.1	281958	282113	ML_ALFA_ALFA_H3K27Ac_CSpeaks_peak_1333	55	.	2.98648	8.18651	5.51220	28
KQ052977.1	296579	296804	ML_ALFA_ALFA_H3K27Ac_CSpeaks_peak_1334	59	.	2.97551	8.76350	5.99694	118
KQ052977.1	298299	298458	ML_ALFA_ALFA_H3K27Ac_CSpeaks_peak_1335	63	.	3.57021	9.12221	6.31618	38
KQ052977.1	298952	299157	ML_ALFA_ALFA_H3K27Ac_CSpeaks_peak_1336	73	.	4.02117	10.36713	7.36817	82
KQ052977.1	300145	300387	ML_ALFA_ALFA_H3K27Ac_CSpeaks_peak_1337	38	.	2.63099	6.22951	3.82364	48
KQ052977.1	301019	301222	ML_ALFA_ALFA_H3K27Ac_CSpeaks_peak_1338	84	.	3.94471	11.64719	8.45050	69
KQ052977.1	302902	303232	ML_ALFA_ALFA_H3K27Ac_CSpeaks_peak_1339	131	.	6.70671	17.23987	13.11121	215
KQ052977.1	312059	312230	ML_ALFA_ALFA_H3K27Ac_CSpeaks_peak_1340	33	.	3.74009	5.62452	3.30165	77
KQ052977.1	315670	315978	ML_ALFA_ALFA_H3K27Ac_CSpeaks_peak_1341	90	.	4.68584	12.35095	9.04256	218
KQ052977.1	323635	324077	ML_ALFA_ALFA_H3K27Ac_CSpeaks_peak_1342	97	.	7.94505	13.13931	9.70807	176
KQ052977.1	332341	332646	ML_ALFA_ALFA_H3K27Ac_CSpeaks_peak_1343	89	.	4.49294	12.25944	8.96492	62
KQ052977.1	332924	333190	ML_ALFA_ALFA_H3K27Ac_CSpeaks_peak_1344	32	.	2.84445	5.52428	3.21313	63
KQ052977.1	333379	333579	ML_ALFA_ALFA_H3K27Ac_CSpeaks_peak_1345	105	.	4.56859	14.09660	10.50837	80
KQ052977.1	334795	335177	ML_ALFA_ALFA_H3K27Ac_CSpeaks_peak_1346	77	.	3.07718	10.83479	7.77485	283
KQ052977.1	336783	336936	ML_ALFA_ALFA_H3K27Ac_CSpeaks_peak_1347	35	.	3.63978	5.92435	3.55704	105
KQ052978.1	54586	54792	ML_ALFA_ALFA_H3K27Ac_CSpeaks_peak_1348	92	.	5.38462	12.58949	9.25051	112
KQ052978.1	76261	76491	ML_ALFA_ALFA_H3K27Ac_CSpeaks_peak_1349	127	.	5.40354	16.81787	12.77216	157
KQ052978.1	114782	115042	ML_ALFA_ALFA_H3K27Ac_CSpeaks_peak_1350	59	.	3.42899	8.67725	5.92788	135
KQ052978.1	184594	184758	ML_ALFA_ALFA_H3K27Ac_CSpeaks_peak_1351	66	.	3.72221	9.49156	6.62960	68
KQ052978.1	268716	268944	ML_ALFA_ALFA_H3K27Ac_CSpeaks_peak_1352	35	.	4.45725	5.94551	3.57291	52
KQ052978.1	386536	386836	ML_ALFA_ALFA_H3K27Ac_CSpeaks_peak_1353	78	.	3.30365	10.89291	7.82298	196
KQ052980.1	107595	107747	ML_ALFA_ALFA_H3K27Ac_CSpeaks_peak_1354	63	.	3.19334	9.21751	6.39858	89
KQ052981.1	52573	53139	ML_ALFA_ALFA_H3K27Ac_CSpeaks_peak_1355	55	.	2.46731	8.17217	5.50360	366
KQ052981.1	54859	55061	ML_ALFA_ALFA_H3K27Ac_CSpeaks_peak_1356	78	.	4.20557	10.88985	7.82298	120
KQ052981.1	322097	322539	ML_ALFA_ALFA_H3K27Ac_CSpeaks_peak_1357	78	.	4.20557	10.88985	7.82298	114
KQ052981.1	350845	351376	ML_ALFA_ALFA_H3K27Ac_CSpeaks_peak_1358	50	.	2.44749	7.60890	5.00832	301
KQ052981.1	383040	383189	ML_ALFA_ALFA_H3K27Ac_CSpeaks_peak_1359	39	.	4.70711	6.31781	3.90512	32
KQ052981.1	409571	409981	ML_ALFA_ALFA_H3K27Ac_CSpeaks_peak_1360	50	.	2.99944	7.60861	5.00832	75
KQ052981.1	410331	410828	ML_ALFA_ALFA_H3K27Ac_CSpeaks_peak_1361	87	.	3.51971	12.05923	8.79404	306
KQ052981.1	434975	435130	ML_ALFA_ALFA_H3K27Ac_CSpeaks_peak_1362	41	.	5.22955	6.59761	4.14317	94
KQ052981.1	448443	448590	ML_ALFA_ALFA_H3K27Ac_CSpeaks_peak_1363	57	.	4.69359	8.44714	5.73140	81
KQ052981.1	449111	449300	ML_ALFA_ALFA_H3K27Ac_CSpeaks_peak_1364	44	.	3.12477	6.90566	4.40874	170
KQ052981.1	449438	449675	ML_ALFA_ALFA_H3K27Ac_CSpeaks_peak_1365	91	.	4.40962	12.44855	9.12808	58
KQ052981.1	477804	478039	ML_ALFA_ALFA_H3K27Ac_CSpeaks_peak_1366	47	.	5.01036	7.25931	4.71607	118
KQ052981.1	497720	497893	ML_ALFA_ALFA_H3K27Ac_CSpeaks_peak_1367	68	.	3.44158	9.80686	6.89435	37
KQ052981.1	636832	637080	ML_ALFA_ALFA_H3K27Ac_CSpeaks_peak_1368	22	.	2.03048	4.39756	2.23368	122
KQ052981.1	755015	755221	ML_ALFA_ALFA_H3K27Ac_CSpeaks_peak_1369	86	.	5.20912	11.87590	8.64716	116
KQ052981.1	760579	761210	ML_ALFA_ALFA_H3K27Ac_CSpeaks_peak_1370	66	.	2.64506	9.47264	6.61321	462
KQ052981.1	761593	761784	ML_ALFA_ALFA_H3K27Ac_CSpeaks_peak_1371	115	.	4.20364	15.34114	11.53100	106
KQ052981.1	763660	764053	ML_ALFA_ALFA_H3K27Ac_CSpeaks_peak_1372	72	.	4.75023	10.22378	7.24795	94
KQ052981.1	781901	782175	ML_ALFA_ALFA_H3K27Ac_CSpeaks_peak_1373	72	.	3.65087	10.18294	7.21821	114
KQ052981.1	782354	782537	ML_ALFA_ALFA_H3K27Ac_CSpeaks_peak_1374	58	.	2.72865	8.54503	5.82217	40
KQ052981.1	784865	785181	ML_ALFA_ALFA_H3K27Ac_CSpeaks_peak_1375	70	.	3.71565	9.93467	7.00193	50
KQ052981.1	786353	786848	ML_ALFA_ALFA_H3K27Ac_CSpeaks_peak_1376	73	.	3.45188	10.35042	7.35507	378
KQ052981.1	787742	788256	ML_ALFA_ALFA_H3K27Ac_CSpeaks_peak_1377	28	.	2.23986	5.13681	2.87412	296
KQ052981.1	795573	795919	ML_ALFA_ALFA_H3K27Ac_CSpeaks_peak_1378	83	.	5.97521	11.46143	8.30292	228
KQ052981.1	810577	810826	ML_ALFA_ALFA_H3K27Ac_CSpeaks_peak_1379	33	.	4.55067	5.63217	3.30799	226
KQ052981.1	822154	822344	ML_ALFA_ALFA_H3K27Ac_CSpeaks_peak_1380	38	.	3.56723	6.21423	3.81117	59
KQ052981.1	822816	823514	ML_ALFA_ALFA_H3K27Ac_CSpeaks_peak_1381	66	.	2.81752	9.49879	6.63436	232
KQ052981.1	834241	834587	ML_ALFA_ALFA_H3K27Ac_CSpeaks_peak_1382	67	.	5.81562	9.64215	6.76176	95
KQ052981.1	847733	848313	ML_ALFA_ALFA_H3K27Ac_CSpeaks_peak_1383	43	.	2.14404	6.82210	4.33470	251
KQ052981.1	973523	974214	ML_ALFA_ALFA_H3K27Ac_CSpeaks_peak_1384	74	.	2.95083	10.48982	7.47063	577
KQ052981.1	974538	974813	ML_ALFA_ALFA_H3K27Ac_CSpeaks_peak_1385	96	.	3.33715	13.11858	9.69156	96
KQ052981.1	1051225	1051592	ML_ALFA_ALFA_H3K27Ac_CSpeaks_peak_1386	25	.	3.44938	4.79185	2.57216	60
KQ052981.1	1113139	1113289	ML_ALFA_ALFA_H3K27Ac_CSpeaks_peak_1387	78	.	4.44362	10.97658	7.88808	109
KQ052981.1	1115125	1115392	ML_ALFA_ALFA_H3K27Ac_CSpeaks_peak_1388	66	.	3.69592	9.51083	6.64478	130
KQ052981.1	1117386	1117705	ML_ALFA_ALFA_H3K27Ac_CSpeaks_peak_1389	100	.	4.08146	13.54376	10.04458	242
KQ052981.1	1117997	1118186	ML_ALFA_ALFA_H3K27Ac_CSpeaks_peak_1390	63	.	3.09852	9.21178	6.39783	122
KQ052981.1	1122509	1122836	ML_ALFA_ALFA_H3K27Ac_CSpeaks_peak_1391	99	.	4.03545	13.37308	9.90528	101
KQ052981.1	1123775	1124067	ML_ALFA_ALFA_H3K27Ac_CSpeaks_peak_1392	39	.	2.84042	6.40943	3.98643	212
KQ052981.1	1124191	1124542	ML_ALFA_ALFA_H3K27Ac_CSpeaks_peak_1393	132	.	4.59782	17.45901	13.29705	88
KQ052981.1	1125661	1126037	ML_ALFA_ALFA_H3K27Ac_CSpeaks_peak_1394	59	.	2.69361	8.65797	5.91827	288
KQ052981.1	1132090	1132461	ML_ALFA_ALFA_H3K27Ac_CSpeaks_peak_1395	35	.	3.24698	5.90994	3.54485	332
KQ052981.1	1132685	1133074	ML_ALFA_ALFA_H3K27Ac_CSpeaks_peak_1396	108	.	4.89765	14.48265	10.83055	171
KQ052981.1	1142643	1142882	ML_ALFA_ALFA_H3K27Ac_CSpeaks_peak_1397	24	.	3.20200	4.66493	2.46996	211
KQ052981.1	1237517	1237983	ML_ALFA_ALFA_H3K27Ac_CSpeaks_peak_1398	131	.	9.48004	17.26140	13.12961	347
KQ052981.1	1289994	1290504	ML_ALFA_ALFA_H3K27Ac_CSpeaks_peak_1399	32	.	2.11283	5.61541	3.29564	277
KQ052981.1	1300028	1300190	ML_ALFA_ALFA_H3K27Ac_CSpeaks_peak_1400	64	.	3.16422	9.23779	6.41001	98
KQ052981.1	1331728	1332045	ML_ALFA_ALFA_H3K27Ac_CSpeaks_peak_1401	117	.	4.36585	15.55861	11.71629	188
KQ052981.1	1346755	1346959	ML_ALFA_ALFA_H3K27Ac_CSpeaks_peak_1402	15	.	2.75951	3.56270	1.50988	1
KQ052981.1	1371451	1371700	ML_ALFA_ALFA_H3K27Ac_CSpeaks_peak_1403	72	.	5.78414	10.25134	7.27330	129
KQ052982.1	10545	10992	ML_ALFA_ALFA_H3K27Ac_CSpeaks_peak_1404	126	.	5.90898	16.72583	12.69451	329
KQ052982.1	33166	33414	ML_ALFA_ALFA_H3K27Ac_CSpeaks_peak_1405	70	.	6.36645	9.96164	7.02709	101
KQ052982.1	44361	44782	ML_ALFA_ALFA_H3K27Ac_CSpeaks_peak_1406	21	.	3.65121	4.33257	2.17556	139
KQ052982.1	74605	74764	ML_ALFA_ALFA_H3K27Ac_CSpeaks_peak_1407	24	.	3.18609	4.70046	2.49988	76
KQ052982.1	174996	175369	ML_ALFA_ALFA_H3K27Ac_CSpeaks_peak_1408	109	.	4.03358	14.65915	10.98134	115
KQ052982.1	175869	176616	ML_ALFA_ALFA_H3K27Ac_CSpeaks_peak_1409	58	.	2.42370	8.61121	5.88338	561
KQ052982.1	177247	177415	ML_ALFA_ALFA_H3K27Ac_CSpeaks_peak_1410	85	.	3.98197	11.77222	8.55649	112
KQ052982.1	198919	199174	ML_ALFA_ALFA_H3K27Ac_CSpeaks_peak_1411	64	.	3.77255	9.27093	6.43712	152
KQ052982.1	200319	200733	ML_ALFA_ALFA_H3K27Ac_CSpeaks_peak_1412	80	.	3.31007	11.16046	8.04530	278
KQ052982.1	224868	225026	ML_ALFA_ALFA_H3K27Ac_CSpeaks_peak_1413	44	.	3.39302	6.99766	4.48392	120
KQ052982.1	225321	225581	ML_ALFA_ALFA_H3K27Ac_CSpeaks_peak_1414	113	.	4.53495	15.16873	11.39441	138
KQ052982.1	275845	276223	ML_ALFA_ALFA_H3K27Ac_CSpeaks_peak_1415	72	.	4.10400	10.20195	7.23129	87
KQ052982.1	292756	293042	ML_ALFA_ALFA_H3K27Ac_CSpeaks_peak_1416	31	.	4.11088	5.42152	3.12318	35
KQ052982.1	295000	295238	ML_ALFA_ALFA_H3K27Ac_CSpeaks_peak_1417	96	.	4.13996	13.09687	9.67364	98
KQ052982.1	296578	296762	ML_ALFA_ALFA_H3K27Ac_CSpeaks_peak_1418	49	.	3.08609	7.55824	4.96857	96
KQ052982.1	301105	301262	ML_ALFA_ALFA_H3K27Ac_CSpeaks_peak_1419	89	.	5.22047	12.22467	8.93511	105
KQ052982.1	340235	340413	ML_ALFA_ALFA_H3K27Ac_CSpeaks_peak_1420	106	.	5.28575	14.22151	10.61805	109
KQ052982.1	344832	345399	ML_ALFA_ALFA_H3K27Ac_CSpeaks_peak_1421	96	.	3.26188	13.12103	9.69232	374
KQ052982.1	347543	347934	ML_ALFA_ALFA_H3K27Ac_CSpeaks_peak_1422	41	.	2.48398	6.61607	4.15210	224
KQ052982.1	374785	375491	ML_ALFA_ALFA_H3K27Ac_CSpeaks_peak_1423	41	.	2.38597	6.63725	4.17179	170
KQ052982.1	406437	406681	ML_ALFA_ALFA_H3K27Ac_CSpeaks_peak_1424	81	.	4.20267	11.29235	8.15757	130
KQ052982.1	416759	416936	ML_ALFA_ALFA_H3K27Ac_CSpeaks_peak_1425	79	.	4.02217	11.00198	7.90934	105
KQ052982.1	417067	417254	ML_ALFA_ALFA_H3K27Ac_CSpeaks_peak_1426	81	.	3.74526	11.22744	8.10159	68
KQ052982.1	527341	527821	ML_ALFA_ALFA_H3K27Ac_CSpeaks_peak_1427	52	.	2.76297	7.86097	5.23151	258
KQ052982.1	529015	529163	ML_ALFA_ALFA_H3K27Ac_CSpeaks_peak_1428	81	.	4.30177	11.29235	8.15757	67
KQ052982.1	680136	680530	ML_ALFA_ALFA_H3K27Ac_CSpeaks_peak_1429	44	.	4.16036	6.90630	4.40874	71
KQ052982.1	683568	683721	ML_ALFA_ALFA_H3K27Ac_CSpeaks_peak_1430	73	.	4.53789	10.33597	7.34899	54
KQ052982.1	684615	684818	ML_ALFA_ALFA_H3K27Ac_CSpeaks_peak_1431	34	.	3.76251	5.77838	3.43551	65
KQ052982.1	685010	685201	ML_ALFA_ALFA_H3K27Ac_CSpeaks_peak_1432	16	.	3.26779	3.76482	1.68261	117
KQ052982.1	694151	694506	ML_ALFA_ALFA_H3K27Ac_CSpeaks_peak_1433	81	.	4.55101	11.25152	8.12186	236
KQ052982.1	726869	727530	ML_ALFA_ALFA_H3K27Ac_CSpeaks_peak_1434	155	.	4.45215	20.20576	15.57623	326
KQ052982.1	785149	785536	ML_ALFA_ALFA_H3K27Ac_CSpeaks_peak_1435	148	.	6.32844	19.38730	14.88185	259
KQ052982.1	792412	792563	ML_ALFA_ALFA_H3K27Ac_CSpeaks_peak_1436	41	.	2.80554	6.60033	4.14317	122
KQ052982.1	802534	802686	ML_ALFA_ALFA_H3K27Ac_CSpeaks_peak_1437	63	.	5.76355	9.13477	6.32796	100
KQ052982.1	829949	830245	ML_ALFA_ALFA_H3K27Ac_CSpeaks_peak_1438	133	.	6.54747	17.46888	13.30496	156
KQ052982.1	871251	871456	ML_ALFA_ALFA_H3K27Ac_CSpeaks_peak_1439	33	.	3.74009	5.62452	3.30165	122
KQ052982.1	914294	914617	ML_ALFA_ALFA_H3K27Ac_CSpeaks_peak_1440	69	.	3.58698	9.87633	6.95075	87
KQ052982.1	952240	952464	ML_ALFA_ALFA_H3K27Ac_CSpeaks_peak_1441	65	.	4.39024	9.41832	6.56279	91
KQ052982.1	994297	994597	ML_ALFA_ALFA_H3K27Ac_CSpeaks_peak_1442	95	.	5.04175	12.94645	9.55049	66
KQ052982.1	1016322	1016962	ML_ALFA_ALFA_H3K27Ac_CSpeaks_peak_1443	112	.	4.49252	15.02094	11.28057	230
KQ052982.1	1030055	1030330	ML_ALFA_ALFA_H3K27Ac_CSpeaks_peak_1444	89	.	6.86548	12.21272	8.92464	131
KQ052982.1	1056837	1057264	ML_ALFA_ALFA_H3K27Ac_CSpeaks_peak_1445	233	.	6.83143	29.43901	23.37021	210
KQ052982.1	1067002	1067431	ML_ALFA_ALFA_H3K27Ac_CSpeaks_peak_1446	128	.	8.97813	16.96749	12.88509	372
KQ052982.1	1089735	1090222	ML_ALFA_ALFA_H3K27Ac_CSpeaks_peak_1447	121	.	6.17218	16.03933	12.12134	251
KQ052982.1	1093395	1093580	ML_ALFA_ALFA_H3K27Ac_CSpeaks_peak_1448	148	.	6.32844	19.38730	14.88185	78
KQ052982.1	1094607	1094797	ML_ALFA_ALFA_H3K27Ac_CSpeaks_peak_1449	24	.	2.44621	4.61050	2.42152	98
KQ052982.1	1097882	1098055	ML_ALFA_ALFA_H3K27Ac_CSpeaks_peak_1450	113	.	4.45595	15.16873	11.39441	108
KQ052982.1	1127271	1127539	ML_ALFA_ALFA_H3K27Ac_CSpeaks_peak_1451	59	.	2.69361	8.65797	5.91827	105
KQ052982.1	1132020	1132284	ML_ALFA_ALFA_H3K27Ac_CSpeaks_peak_1452	84	.	4.46993	11.61781	8.43084	142
KQ052982.1	1132496	1132972	ML_ALFA_ALFA_H3K27Ac_CSpeaks_peak_1453	84	.	4.46993	11.61781	8.43084	112
KQ052982.1	1137844	1137998	ML_ALFA_ALFA_H3K27Ac_CSpeaks_peak_1454	71	.	4.77630	10.13616	7.17914	65
KQ052982.1	1145740	1146108	ML_ALFA_ALFA_H3K27Ac_CSpeaks_peak_1455	73	.	3.28272	10.33431	7.34863	117
KQ052982.1	1150839	1151054	ML_ALFA_ALFA_H3K27Ac_CSpeaks_peak_1456	33	.	4.24276	5.62186	3.30043	77
KQ052982.1	1166661	1167018	ML_ALFA_ALFA_H3K27Ac_CSpeaks_peak_1457	72	.	6.44958	10.20355	7.23236	230
KQ052982.1	1184365	1184705	ML_ALFA_ALFA_H3K27Ac_CSpeaks_peak_1458	25	.	2.25513	4.80778	2.58618	107
KQ052982.1	1184982	1185485	ML_ALFA_ALFA_H3K27Ac_CSpeaks_peak_1459	55	.	2.98648	8.18651	5.51220	105
KQ052982.1	1194943	1195298	ML_ALFA_ALFA_H3K27Ac_CSpeaks_peak_1460	95	.	3.85315	12.94528	9.55049	93
KQ052982.1	1195466	1195772	ML_ALFA_ALFA_H3K27Ac_CSpeaks_peak_1461	30	.	1.89773	5.37610	3.08048	256
KQ052982.1	1280366	1280694	ML_ALFA_ALFA_H3K27Ac_CSpeaks_peak_1462	36	.	4.48242	5.98336	3.60778	196
KQ052982.1	1291335	1291611	ML_ALFA_ALFA_H3K27Ac_CSpeaks_peak_1463	60	.	3.78470	8.83200	6.06069	81
KQ052982.1	1291869	1292077	ML_ALFA_ALFA_H3K27Ac_CSpeaks_peak_1464	47	.	3.52758	7.34260	4.78492	169
KQ052982.1	1297712	1297895	ML_ALFA_ALFA_H3K27Ac_CSpeaks_peak_1465	64	.	3.50799	9.27005	6.43712	62
KQ052982.1	1356361	1356869	ML_ALFA_ALFA_H3K27Ac_CSpeaks_peak_1466	55	.	2.92082	8.25800	5.56753	410
KQ052982.1	1362070	1362232	ML_ALFA_ALFA_H3K27Ac_CSpeaks_peak_1467	20	.	3.09390	4.14638	2.01975	10
KQ052982.1	1464367	1464514	ML_ALFA_ALFA_H3K27Ac_CSpeaks_peak_1468	41	.	4.92781	6.64908	4.18264	58
KQ052982.1	1483932	1484170	ML_ALFA_ALFA_H3K27Ac_CSpeaks_peak_1469	104	.	4.53683	13.99554	10.42541	177
KQ052982.1	1495770	1496282	ML_ALFA_ALFA_H3K27Ac_CSpeaks_peak_1470	98	.	3.69745	13.25978	9.81125	253
KQ052982.1	1525607	1525854	ML_ALFA_ALFA_H3K27Ac_CSpeaks_peak_1471	20	.	3.33370	4.21175	2.07726	142
KQ052982.1	1573038	1573388	ML_ALFA_ALFA_H3K27Ac_CSpeaks_peak_1472	61	.	2.59717	8.90178	6.11733	131
KQ052982.1	1618304	1618505	ML_ALFA_ALFA_H3K27Ac_CSpeaks_peak_1473	142	.	8.29799	18.59774	14.23943	96
KQ052982.1	1618598	1618904	ML_ALFA_ALFA_H3K27Ac_CSpeaks_peak_1474	37	.	3.98261	6.17367	3.77638	43
KQ052982.1	1638068	1638244	ML_ALFA_ALFA_H3K27Ac_CSpeaks_peak_1475	117	.	6.18750	15.62947	11.77100	87
KQ052982.1	1638383	1638699	ML_ALFA_ALFA_H3K27Ac_CSpeaks_peak_1476	197	.	8.94267	25.25014	19.75744	79
KQ052982.1	1723328	1723519	ML_ALFA_ALFA_H3K27Ac_CSpeaks_peak_1477	51	.	4.65820	7.80163	5.17735	94
KQ052982.1	1723737	1723978	ML_ALFA_ALFA_H3K27Ac_CSpeaks_peak_1478	24	.	3.04390	4.70046	2.49988	36
KQ052982.1	1725990	1726174	ML_ALFA_ALFA_H3K27Ac_CSpeaks_peak_1479	93	.	4.59908	12.71408	9.34947	64
KQ052982.1	1727450	1727627	ML_ALFA_ALFA_H3K27Ac_CSpeaks_peak_1480	71	.	4.52165	10.15788	7.19650	104
KQ052982.1	1727832	1728145	ML_ALFA_ALFA_H3K27Ac_CSpeaks_peak_1481	111	.	4.65746	14.82230	11.11355	106
KQ052982.1	1737493	1737652	ML_ALFA_ALFA_H3K27Ac_CSpeaks_peak_1482	77	.	4.13242	10.80886	7.75239	71
KQ052982.1	1739402	1739645	ML_ALFA_ALFA_H3K27Ac_CSpeaks_peak_1483	94	.	5.18830	12.81480	9.43435	161
KQ052982.1	1756891	1757241	ML_ALFA_ALFA_H3K27Ac_CSpeaks_peak_1484	87	.	3.32160	12.00566	8.75540	216
KQ052982.1	1758304	1758533	ML_ALFA_ALFA_H3K27Ac_CSpeaks_peak_1485	169	.	7.85569	21.90699	16.97959	130
KQ052982.1	1759263	1759433	ML_ALFA_ALFA_H3K27Ac_CSpeaks_peak_1486	37	.	2.67724	6.12002	3.72779	93
KQ052982.1	1759554	1759865	ML_ALFA_ALFA_H3K27Ac_CSpeaks_peak_1487	39	.	2.41760	6.33454	3.92018	56
KQ052982.1	1768471	1768698	ML_ALFA_ALFA_H3K27Ac_CSpeaks_peak_1488	46	.	4.09835	7.20503	4.66433	139
KQ052982.1	1769244	1769412	ML_ALFA_ALFA_H3K27Ac_CSpeaks_peak_1489	99	.	4.47972	13.38262	9.90528	52
KQ052982.1	1776481	1776666	ML_ALFA_ALFA_H3K27Ac_CSpeaks_peak_1490	35	.	2.79701	5.93100	3.56008	106
KQ052982.1	1785134	1785328	ML_ALFA_ALFA_H3K27Ac_CSpeaks_peak_1491	123	.	4.92408	16.30774	12.34284	90
KQ052982.1	1788120	1788349	ML_ALFA_ALFA_H3K27Ac_CSpeaks_peak_1492	85	.	4.67502	11.71563	8.51012	110
KQ052982.1	1798059	1798206	ML_ALFA_ALFA_H3K27Ac_CSpeaks_peak_1493	22	.	1.86009	4.37228	2.21094	119
KQ052982.1	1798315	1798484	ML_ALFA_ALFA_H3K27Ac_CSpeaks_peak_1494	15	.	1.88620	3.60613	1.54795	3
KQ052982.1	1807292	1807559	ML_ALFA_ALFA_H3K27Ac_CSpeaks_peak_1495	50	.	2.99944	7.60861	5.00832	30
KQ052982.1	1809678	1809904	ML_ALFA_ALFA_H3K27Ac_CSpeaks_peak_1496	65	.	4.62422	9.35533	6.50795	129
KQ052982.1	1839561	1840379	ML_ALFA_ALFA_H3K27Ac_CSpeaks_peak_1497	40	.	2.40086	6.48464	4.04451	481
KQ052982.1	1870998	1871161	ML_ALFA_ALFA_H3K27Ac_CSpeaks_peak_1498	44	.	3.39302	6.99766	4.48392	79
KQ052982.1	1877837	1878158	ML_ALFA_ALFA_H3K27Ac_CSpeaks_peak_1499	67	.	2.77725	9.59375	6.71748	193
KQ052982.1	1878303	1878676	ML_ALFA_ALFA_H3K27Ac_CSpeaks_peak_1500	53	.	2.72097	7.96785	5.32754	122
KQ052982.1	1900235	1900445	ML_ALFA_ALFA_H3K27Ac_CSpeaks_peak_1501	102	.	4.52548	13.80856	10.25946	76
KQ052982.1	1900932	1901086	ML_ALFA_ALFA_H3K27Ac_CSpeaks_peak_1502	42	.	2.95776	6.74469	4.26430	108
KQ052982.1	1901291	1901486	ML_ALFA_ALFA_H3K27Ac_CSpeaks_peak_1503	58	.	3.31865	8.57490	5.85081	100
KQ052982.1	1901957	1902273	ML_ALFA_ALFA_H3K27Ac_CSpeaks_peak_1504	64	.	3.37048	9.22533	6.40336	97
KQ052982.1	1913546	1914215	ML_ALFA_ALFA_H3K27Ac_CSpeaks_peak_1505	142	.	8.85027	18.61115	14.24824	289
KQ052982.1	1925729	1926016	ML_ALFA_ALFA_H3K27Ac_CSpeaks_peak_1506	108	.	3.87520	14.49877	10.84117	142
KQ052982.1	1957584	1957776	ML_ALFA_ALFA_H3K27Ac_CSpeaks_peak_1507	55	.	3.56120	8.21715	5.53778	128
KQ052982.1	1957960	1958279	ML_ALFA_ALFA_H3K27Ac_CSpeaks_peak_1508	83	.	3.46046	11.47391	8.31147	188
KQ052982.1	1987781	1988189	ML_ALFA_ALFA_H3K27Ac_CSpeaks_peak_1509	42	.	4.36219	6.68330	4.21102	355
KQ052982.1	2028424	2028717	ML_ALFA_ALFA_H3K27Ac_CSpeaks_peak_1510	30	.	2.45325	5.32932	3.03973	50
KQ052982.1	2095325	2095548	ML_ALFA_ALFA_H3K27Ac_CSpeaks_peak_1511	76	.	5.28952	10.70357	7.65569	114
KQ052982.1	2139821	2140138	ML_ALFA_ALFA_H3K27Ac_CSpeaks_peak_1512	34	.	3.08832	5.83711	3.48813	211
KQ052982.1	2150610	2150779	ML_ALFA_ALFA_H3K27Ac_CSpeaks_peak_1513	115	.	5.86375	15.31969	11.51185	91
KQ052982.1	2170263	2170954	ML_ALFA_ALFA_H3K27Ac_CSpeaks_peak_1514	128	.	4.57914	16.95153	12.87108	404
KQ052982.1	2171340	2171641	ML_ALFA_ALFA_H3K27Ac_CSpeaks_peak_1515	44	.	3.03400	6.98403	4.47451	210
KQ052982.1	2171834	2172141	ML_ALFA_ALFA_H3K27Ac_CSpeaks_peak_1516	50	.	2.99944	7.60861	5.00832	140
KQ052982.1	2176466	2176752	ML_ALFA_ALFA_H3K27Ac_CSpeaks_peak_1517	30	.	1.97385	5.29939	3.01663	111
KQ052982.1	2187060	2187497	ML_ALFA_ALFA_H3K27Ac_CSpeaks_peak_1518	55	.	4.97694	8.24934	5.56320	189
KQ052982.1	2343677	2343839	ML_ALFA_ALFA_H3K27Ac_CSpeaks_peak_1519	100	.	5.02499	13.55013	10.04476	73
KQ052982.1	2351131	2351519	ML_ALFA_ALFA_H3K27Ac_CSpeaks_peak_1520	50	.	4.33810	7.66459	5.05915	320
KQ052982.1	2361291	2361645	ML_ALFA_ALFA_H3K27Ac_CSpeaks_peak_1521	100	.	3.98977	13.58756	10.07771	244
KQ052982.1	2389851	2390122	ML_ALFA_ALFA_H3K27Ac_CSpeaks_peak_1522	52	.	4.74867	7.85922	5.23127	69
KQ052982.1	2392172	2392341	ML_ALFA_ALFA_H3K27Ac_CSpeaks_peak_1523	32	.	3.63626	5.54780	3.23245	106
KQ052982.1	2392802	2393142	ML_ALFA_ALFA_H3K27Ac_CSpeaks_peak_1524	57	.	4.69359	8.44714	5.73140	201
KQ052982.1	2393794	2393946	ML_ALFA_ALFA_H3K27Ac_CSpeaks_peak_1525	20	.	3.58196	4.23091	2.09212	39
KQ052982.1	2397422	2397575	ML_ALFA_ALFA_H3K27Ac_CSpeaks_peak_1526	57	.	3.84003	8.40735	5.70057	90
KQ052982.1	2399308	2399516	ML_ALFA_ALFA_H3K27Ac_CSpeaks_peak_1527	59	.	4.60211	8.72868	5.97201	123
KQ052982.1	2402992	2403172	ML_ALFA_ALFA_H3K27Ac_CSpeaks_peak_1528	96	.	4.79379	13.09812	9.67380	75
KQ052982.1	2407127	2407285	ML_ALFA_ALFA_H3K27Ac_CSpeaks_peak_1529	77	.	3.99189	10.78902	7.73506	80
KQ052982.1	2572934	2573308	ML_ALFA_ALFA_H3K27Ac_CSpeaks_peak_1530	113	.	3.99369	15.13217	11.37986	215
KQ052982.1	2603697	2603885	ML_ALFA_ALFA_H3K27Ac_CSpeaks_peak_1531	104	.	3.50891	14.07060	10.48919	127
KQ052982.1	2604305	2604484	ML_ALFA_ALFA_H3K27Ac_CSpeaks_peak_1532	39	.	2.37709	6.37204	3.95422	56
KQ052982.1	2918109	2918314	ML_ALFA_ALFA_H3K27Ac_CSpeaks_peak_1533	89	.	3.98600	12.29451	8.99840	97
KQ052982.1	2970219	2970490	ML_ALFA_ALFA_H3K27Ac_CSpeaks_peak_1534	41	.	4.92781	6.64908	4.18264	54
KQ052982.1	3120176	3120406	ML_ALFA_ALFA_H3K27Ac_CSpeaks_peak_1535	102	.	5.87347	13.84160	10.28954	134
KQ052982.1	3279239	3279414	ML_ALFA_ALFA_H3K27Ac_CSpeaks_peak_1536	93	.	3.77505	12.75023	9.37912	77
KQ052982.1	3305823	3306186	ML_ALFA_ALFA_H3K27Ac_CSpeaks_peak_1537	108	.	4.35170	14.52429	10.86255	189
KQ052982.1	3355113	3355523	ML_ALFA_ALFA_H3K27Ac_CSpeaks_peak_1538	64	.	4.87133	9.25272	6.42357	322
KQ052982.1	3358943	3359111	ML_ALFA_ALFA_H3K27Ac_CSpeaks_peak_1539	46	.	4.34967	7.16239	4.62876	90
KQ052982.1	3507126	3507479	ML_ALFA_ALFA_H3K27Ac_CSpeaks_peak_1540	40	.	2.87280	6.51537	4.06980	234
KQ052982.1	3515030	3515249	ML_ALFA_ALFA_H3K27Ac_CSpeaks_peak_1541	83	.	4.66690	11.54431	8.36754	136
KQ052982.1	3631950	3632126	ML_ALFA_ALFA_H3K27Ac_CSpeaks_peak_1542	65	.	4.39024	9.41832	6.56279	42
KQ052982.1	3664814	3665155	ML_ALFA_ALFA_H3K27Ac_CSpeaks_peak_1543	46	.	2.41007	7.19582	4.65610	259
KQ052982.1	3695956	3696425	ML_ALFA_ALFA_H3K27Ac_CSpeaks_peak_1544	99	.	5.90826	13.37272	9.90528	326
KQ052982.1	3745763	3745927	ML_ALFA_ALFA_H3K27Ac_CSpeaks_peak_1545	37	.	2.43658	6.18749	3.78815	21
KQ052982.1	3790065	3790331	ML_ALFA_ALFA_H3K27Ac_CSpeaks_peak_1546	63	.	4.27410	9.15142	6.34242	132
KQ052982.1	3804317	3804473	ML_ALFA_ALFA_H3K27Ac_CSpeaks_peak_1547	30	.	3.54992	5.32920	3.03973	46
KQ052982.1	3807352	3807563	ML_ALFA_ALFA_H3K27Ac_CSpeaks_peak_1548	97	.	5.33738	13.16508	9.73022	80
KQ052982.1	3899847	3900015	ML_ALFA_ALFA_H3K27Ac_CSpeaks_peak_1549	111	.	4.29475	14.87683	11.15599	99
KQ052982.1	3965612	3965791	ML_ALFA_ALFA_H3K27Ac_CSpeaks_peak_1550	150	.	4.87900	19.62954	15.08457	119
KQ052982.1	4028678	4028863	ML_ALFA_ALFA_H3K27Ac_CSpeaks_peak_1551	76	.	3.35799	10.64075	7.60015	85
KQ052982.1	4054478	4054637	ML_ALFA_ALFA_H3K27Ac_CSpeaks_peak_1552	42	.	4.59918	6.68330	4.21102	64
KQ052982.1	4254165	4254664	ML_ALFA_ALFA_H3K27Ac_CSpeaks_peak_1553	95	.	6.60442	12.96643	9.56759	292
KQ052982.1	4258577	4258899	ML_ALFA_ALFA_H3K27Ac_CSpeaks_peak_1554	91	.	5.63744	12.43439	9.11611	86
KQ052982.1	4327266	4327680	ML_ALFA_ALFA_H3K27Ac_CSpeaks_peak_1555	93	.	6.90232	12.71337	9.34947	318
KQ052982.1	4397189	4397377	ML_ALFA_ALFA_H3K27Ac_CSpeaks_peak_1556	141	.	6.09145	18.51631	14.16943	66
KQ052982.1	4414024	4414186	ML_ALFA_ALFA_H3K27Ac_CSpeaks_peak_1557	50	.	5.56898	7.60364	5.00832	64
KQ052982.1	4424108	4424411	ML_ALFA_ALFA_H3K27Ac_CSpeaks_peak_1558	41	.	3.60172	6.64938	4.18264	86
KQ052982.1	4433025	4433381	ML_ALFA_ALFA_H3K27Ac_CSpeaks_peak_1559	35	.	4.12520	5.86499	3.50949	6
KQ052982.1	4461320	4461556	ML_ALFA_ALFA_H3K27Ac_CSpeaks_peak_1560	51	.	3.94767	7.79055	5.16742	146
KQ052982.1	4493390	4493551	ML_ALFA_ALFA_H3K27Ac_CSpeaks_peak_1561	47	.	4.99187	7.29799	4.74695	70
KQ052982.1	4537977	4538138	ML_ALFA_ALFA_H3K27Ac_CSpeaks_peak_1562	97	.	6.73210	13.19086	9.75037	55
KQ052982.1	4538269	4538431	ML_ALFA_ALFA_H3K27Ac_CSpeaks_peak_1563	28	.	3.91390	5.10688	2.84902	138
KQ052982.1	4580024	4580644	ML_ALFA_ALFA_H3K27Ac_CSpeaks_peak_1564	64	.	4.87133	9.25272	6.42357	421
KQ052982.1	4582017	4582185	ML_ALFA_ALFA_H3K27Ac_CSpeaks_peak_1565	80	.	5.27379	11.17566	8.05774	88
KQ052982.1	4582849	4583112	ML_ALFA_ALFA_H3K27Ac_CSpeaks_peak_1566	36	.	3.67523	5.99290	3.61580	145
KQ052982.1	4593766	4594193	ML_ALFA_ALFA_H3K27Ac_CSpeaks_peak_1567	83	.	3.46046	11.47391	8.31147	109
KQ052982.1	4599112	4599391	ML_ALFA_ALFA_H3K27Ac_CSpeaks_peak_1568	51	.	5.00060	7.73048	5.11919	205
KQ052982.1	4600158	4600333	ML_ALFA_ALFA_H3K27Ac_CSpeaks_peak_1569	26	.	3.32146	4.88212	2.65492	86
KQ052982.1	4606497	4606914	ML_ALFA_ALFA_H3K27Ac_CSpeaks_peak_1570	45	.	3.63439	7.08682	4.56389	97
KQ052982.1	4903554	4903847	ML_ALFA_ALFA_H3K27Ac_CSpeaks_peak_1571	85	.	5.03462	11.80429	8.58264	247
KQ052982.1	4922753	4922954	ML_ALFA_ALFA_H3K27Ac_CSpeaks_peak_1572	99	.	5.46121	13.45200	9.96423	122
KQ052982.1	4950544	4951096	ML_ALFA_ALFA_H3K27Ac_CSpeaks_peak_1573	93	.	7.17400	12.71337	9.34947	128
KQ052982.1	5025112	5025649	ML_ALFA_ALFA_H3K27Ac_CSpeaks_peak_1574	103	.	3.26015	13.88509	10.32116	391
KQ052982.1	5041629	5041999	ML_ALFA_ALFA_H3K27Ac_CSpeaks_peak_1575	23	.	3.76284	4.49571	2.31805	292
KQ052982.1	5054361	5054545	ML_ALFA_ALFA_H3K27Ac_CSpeaks_peak_1576	94	.	4.29194	12.78781	9.40990	70
KQ052982.1	5077813	5078016	ML_ALFA_ALFA_H3K27Ac_CSpeaks_peak_1577	96	.	5.03144	13.08810	9.67255	69
KQ052982.1	5079779	5079986	ML_ALFA_ALFA_H3K27Ac_CSpeaks_peak_1578	113	.	6.50724	15.16586	11.39441	122
KQ052982.1	5084616	5085059	ML_ALFA_ALFA_H3K27Ac_CSpeaks_peak_1579	41	.	3.61268	6.60524	4.14455	208
KQ052982.1	5085541	5085833	ML_ALFA_ALFA_H3K27Ac_CSpeaks_peak_1580	58	.	4.47214	8.59432	5.86813	225
KQ052984.1	15620	15899	ML_ALFA_ALFA_H3K27Ac_CSpeaks_peak_1581	68	.	3.21677	9.75355	6.86077	188
KQ052984.1	16215	16401	ML_ALFA_ALFA_H3K27Ac_CSpeaks_peak_1582	61	.	3.41983	8.98182	6.18985	149
KQ052984.1	31285	31477	ML_ALFA_ALFA_H3K27Ac_CSpeaks_peak_1583	69	.	4.94160	9.86758	6.94792	83
KQ052984.1	32559	32927	ML_ALFA_ALFA_H3K27Ac_CSpeaks_peak_1584	137	.	7.20307	18.04366	13.77959	265
KQ052984.1	34034	34219	ML_ALFA_ALFA_H3K27Ac_CSpeaks_peak_1585	22	.	3.67722	4.41850	2.25272	120
KQ052984.1	40628	40959	ML_ALFA_ALFA_H3K27Ac_CSpeaks_peak_1586	87	.	4.78800	12.00287	8.75452	70
KQ052984.1	45470	45695	ML_ALFA_ALFA_H3K27Ac_CSpeaks_peak_1587	28	.	3.91390	5.10688	2.84902	51
KQ052984.1	73490	73654	ML_ALFA_ALFA_H3K27Ac_CSpeaks_peak_1588	38	.	4.67552	6.26961	3.86206	60
KQ052984.1	74325	74538	ML_ALFA_ALFA_H3K27Ac_CSpeaks_peak_1589	54	.	5.57434	8.13100	5.46807	108
KQ052984.1	91688	91882	ML_ALFA_ALFA_H3K27Ac_CSpeaks_peak_1590	21	.	3.65121	4.33257	2.17556	78
KQ052984.1	109079	109226	ML_ALFA_ALFA_H3K27Ac_CSpeaks_peak_1591	23	.	2.49330	4.52230	2.34340	112
KQ052984.1	109373	109621	ML_ALFA_ALFA_H3K27Ac_CSpeaks_peak_1592	55	.	2.92723	8.18651	5.51220	128
KQ052984.1	115087	115544	ML_ALFA_ALFA_H3K27Ac_CSpeaks_peak_1593	14	.	2.91615	3.53412	1.48925	341
KQ052984.1	122112	122259	ML_ALFA_ALFA_H3K27Ac_CSpeaks_peak_1594	75	.	5.63600	10.52940	7.50211	59
KQ052984.1	147928	148227	ML_ALFA_ALFA_H3K27Ac_CSpeaks_peak_1595	60	.	3.79930	8.87152	6.09084	64
KQ052984.1	162030	162974	ML_ALFA_ALFA_H3K27Ac_CSpeaks_peak_1596	95	.	3.93926	12.89295	9.50477	702
KQ052984.1	173301	173676	ML_ALFA_ALFA_H3K27Ac_CSpeaks_peak_1597	103	.	5.66280	13.91163	10.34528	204
KQ052984.1	176588	177179	ML_ALFA_ALFA_H3K27Ac_CSpeaks_peak_1598	59	.	3.42899	8.67725	5.92788	364
KQ052984.1	180093	180260	ML_ALFA_ALFA_H3K27Ac_CSpeaks_peak_1599	134	.	5.97296	17.65711	13.45696	55
KQ052984.1	188640	188846	ML_ALFA_ALFA_H3K27Ac_CSpeaks_peak_1600	31	.	3.09684	5.50362	3.19379	78
KQ052984.1	189255	189533	ML_ALFA_ALFA_H3K27Ac_CSpeaks_peak_1601	76	.	4.33980	10.70734	7.65855	77
KQ052984.1	194097	194319	ML_ALFA_ALFA_H3K27Ac_CSpeaks_peak_1602	40	.	4.80448	6.46656	4.03216	96
KQ052984.1	199580	199788	ML_ALFA_ALFA_H3K27Ac_CSpeaks_peak_1603	62	.	5.73306	9.08665	6.28567	91
KQ052984.1	202303	202682	ML_ALFA_ALFA_H3K27Ac_CSpeaks_peak_1604	113	.	4.45595	15.16873	11.39441	239
KQ052984.1	250940	251292	ML_ALFA_ALFA_H3K27Ac_CSpeaks_peak_1605	37	.	3.98261	6.17367	3.77638	36
KQ052984.1	255721	255877	ML_ALFA_ALFA_H3K27Ac_CSpeaks_peak_1606	53	.	4.03926	7.99138	5.34535	125
KQ052984.1	256403	256978	ML_ALFA_ALFA_H3K27Ac_CSpeaks_peak_1607	63	.	5.17673	9.19778	6.38529	217
KQ052984.1	262764	262941	ML_ALFA_ALFA_H3K27Ac_CSpeaks_peak_1608	61	.	4.46031	8.88864	6.10639	109
KQ052984.1	287373	287552	ML_ALFA_ALFA_H3K27Ac_CSpeaks_peak_1609	63	.	4.60998	9.19803	6.38529	61
KQ052984.1	309945	310209	ML_ALFA_ALFA_H3K27Ac_CSpeaks_peak_1610	50	.	2.99944	7.60861	5.00832	215
KQ052984.1	312193	312420	ML_ALFA_ALFA_H3K27Ac_CSpeaks_peak_1611	92	.	5.03646	12.62164	9.27401	154
KQ052984.1	313851	314047	ML_ALFA_ALFA_H3K27Ac_CSpeaks_peak_1612	83	.	5.97521	11.46143	8.30292	102
KQ052984.1	314744	314897	ML_ALFA_ALFA_H3K27Ac_CSpeaks_peak_1613	70	.	4.64253	9.98613	7.04969	95
KQ052984.1	316093	316462	ML_ALFA_ALFA_H3K27Ac_CSpeaks_peak_1614	85	.	5.17682	11.80429	8.58264	269
KQ052984.1	319370	319952	ML_ALFA_ALFA_H3K27Ac_CSpeaks_peak_1615	71	.	6.02078	10.09548	7.14076	299
KQ052984.1	321098	321321	ML_ALFA_ALFA_H3K27Ac_CSpeaks_peak_1616	179	.	8.42079	23.12660	17.96998	109
KQ052984.1	331060	331218	ML_ALFA_ALFA_H3K27Ac_CSpeaks_peak_1617	53	.	4.18146	7.99138	5.34535	21
KQ052984.1	406798	407104	ML_ALFA_ALFA_H3K27Ac_CSpeaks_peak_1618	39	.	5.03384	6.31781	3.90512	51
KQ052984.1	556341	556540	ML_ALFA_ALFA_H3K27Ac_CSpeaks_peak_1619	17	.	2.10046	3.87501	1.77955	27
KQ052984.1	659339	659514	ML_ALFA_ALFA_H3K27Ac_CSpeaks_peak_1620	46	.	2.80873	7.18288	4.64720	143
KQ052984.1	691743	692174	ML_ALFA_ALFA_H3K27Ac_CSpeaks_peak_1621	46	.	4.55286	7.16239	4.62876	291
KQ052984.1	698981	699143	ML_ALFA_ALFA_H3K27Ac_CSpeaks_peak_1622	39	.	3.28246	6.32004	3.90702	120
KQ052984.1	701999	702163	ML_ALFA_ALFA_H3K27Ac_CSpeaks_peak_1623	34	.	4.65637	5.77976	3.43676	39
KQ052984.1	725584	726109	ML_ALFA_ALFA_H3K27Ac_CSpeaks_peak_1624	89	.	6.49511	12.18861	8.90303	309
KQ052984.1	817829	817995	ML_ALFA_ALFA_H3K27Ac_CSpeaks_peak_1625	21	.	2.20985	4.25308	2.10747	45
KQ052984.1	1028461	1028761	ML_ALFA_ALFA_H3K27Ac_CSpeaks_peak_1626	25	.	4.21124	4.71142	2.50593	28
KQ052984.1	1134953	1135190	ML_ALFA_ALFA_H3K27Ac_CSpeaks_peak_1627	64	.	4.95430	9.28429	6.44673	106
KQ052984.1	1148967	1149149	ML_ALFA_ALFA_H3K27Ac_CSpeaks_peak_1628	51	.	3.94767	7.79055	5.16742	128
KQ052984.1	1152451	1152615	ML_ALFA_ALFA_H3K27Ac_CSpeaks_peak_1629	49	.	3.79002	7.52630	4.95094	47
KQ052987.1	15795	15968	ML_ALFA_ALFA_H3K27Ac_CSpeaks_peak_1630	44	.	4.16036	6.90630	4.40874	116
KQ052987.1	83754	83914	ML_ALFA_ALFA_H3K27Ac_CSpeaks_peak_1631	100	.	4.53126	13.54334	10.04458	71
KQ052987.1	92942	93130	ML_ALFA_ALFA_H3K27Ac_CSpeaks_peak_1632	59	.	4.32365	8.71601	5.96068	103
KQ052988.1	16419	16613	ML_ALFA_ALFA_H3K27Ac_CSpeaks_peak_1633	93	.	4.30197	12.68071	9.32203	80
KQ052988.1	47915	48345	ML_ALFA_ALFA_H3K27Ac_CSpeaks_peak_1634	28	.	3.88820	5.08049	2.82706	81
KQ052988.1	237258	237615	ML_ALFA_ALFA_H3K27Ac_CSpeaks_peak_1635	112	.	3.79586	14.99739	11.25932	168
KQ052989.1	13552	13767	ML_ALFA_ALFA_H3K27Ac_CSpeaks_peak_1636	19	.	2.40203	4.02702	1.91650	211
KQ052989.1	13980	14177	ML_ALFA_ALFA_H3K27Ac_CSpeaks_peak_1637	55	.	3.86512	8.18153	5.51133	94
KQ052989.1	18158	18604	ML_ALFA_ALFA_H3K27Ac_CSpeaks_peak_1638	59	.	3.29938	8.65647	5.91827	83
KQ052989.1	19717	19993	ML_ALFA_ALFA_H3K27Ac_CSpeaks_peak_1639	79	.	5.56173	11.06773	7.96189	189
KQ052989.1	24407	24804	ML_ALFA_ALFA_H3K27Ac_CSpeaks_peak_1640	50	.	2.14289	7.68312	5.07378	140
KQ052989.1	25707	25861	ML_ALFA_ALFA_H3K27Ac_CSpeaks_peak_1641	60	.	2.91533	8.83623	6.06069	109
KQ052989.1	26010	26190	ML_ALFA_ALFA_H3K27Ac_CSpeaks_peak_1642	129	.	5.10182	17.06691	12.96114	82
KQ052990.1	15522	15892	ML_ALFA_ALFA_H3K27Ac_CSpeaks_peak_1643	95	.	5.71645	12.97168	9.57116	263
KQ052990.1	23406	23622	ML_ALFA_ALFA_H3K27Ac_CSpeaks_peak_1644	78	.	3.34196	10.89885	7.82298	132
KQ052990.1	72105	72615	ML_ALFA_ALFA_H3K27Ac_CSpeaks_peak_1645	78	.	3.30365	10.89291	7.82298	310
KQ052990.1	363003	363261	ML_ALFA_ALFA_H3K27Ac_CSpeaks_peak_1646	66	.	2.18045	9.56607	6.69249	207
KQ052990.1	383925	384090	ML_ALFA_ALFA_H3K27Ac_CSpeaks_peak_1647	72	.	4.00243	10.20195	7.23129	119
KQ052990.1	385197	385344	ML_ALFA_ALFA_H3K27Ac_CSpeaks_peak_1648	49	.	3.32438	7.54459	4.96060	34
KQ052990.1	386854	387058	ML_ALFA_ALFA_H3K27Ac_CSpeaks_peak_1649	80	.	5.27379	11.17566	8.05774	91
KQ052990.1	458933	459500	ML_ALFA_ALFA_H3K27Ac_CSpeaks_peak_1650	41	.	2.28957	6.55834	4.10831	336
KQ052990.1	460252	460426	ML_ALFA_ALFA_H3K27Ac_CSpeaks_peak_1651	16	.	1.76121	3.69866	1.62748	11
KQ052990.1	464463	464616	ML_ALFA_ALFA_H3K27Ac_CSpeaks_peak_1652	83	.	4.29059	11.54499	8.36754	101
KQ052990.1	466480	466628	ML_ALFA_ALFA_H3K27Ac_CSpeaks_peak_1653	48	.	4.42168	7.38105	4.82112	98
KQ052990.1	467424	467623	ML_ALFA_ALFA_H3K27Ac_CSpeaks_peak_1654	83	.	4.17168	11.45827	8.30066	127
KQ052990.1	468608	468801	ML_ALFA_ALFA_H3K27Ac_CSpeaks_peak_1655	23	.	2.48102	4.47616	2.30233	55
KQ052990.1	488093	488352	ML_ALFA_ALFA_H3K27Ac_CSpeaks_peak_1656	124	.	4.72729	16.44645	12.46596	136
KQ052990.1	488674	489052	ML_ALFA_ALFA_H3K27Ac_CSpeaks_peak_1657	47	.	2.70206	7.28109	4.73384	273
KQ052990.1	498656	498928	ML_ALFA_ALFA_H3K27Ac_CSpeaks_peak_1658	15	.	1.89899	3.55878	1.50948	137
KQ052990.1	499127	499362	ML_ALFA_ALFA_H3K27Ac_CSpeaks_peak_1659	41	.	2.34647	6.63725	4.17179	111
KQ052990.1	525166	525343	ML_ALFA_ALFA_H3K27Ac_CSpeaks_peak_1660	33	.	2.30635	5.62145	3.30005	121
KQ052990.1	525532	526064	ML_ALFA_ALFA_H3K27Ac_CSpeaks_peak_1661	56	.	1.81131	8.32920	5.63357	296
KQ052991.1	488254	488551	ML_ALFA_ALFA_H3K27Ac_CSpeaks_peak_1662	78	.	3.33502	10.86992	7.80753	141
KQ052992.1	4866	5013	ML_ALFA_ALFA_H3K27Ac_CSpeaks_peak_1663	21	.	3.41422	4.33257	2.17556	69
KQ052992.1	48791	48956	ML_ALFA_ALFA_H3K27Ac_CSpeaks_peak_1664	81	.	5.24540	11.28298	8.14985	89
KQ052992.1	51926	52111	ML_ALFA_ALFA_H3K27Ac_CSpeaks_peak_1665	67	.	5.81562	9.64215	6.76176	70
KQ052992.1	59654	60149	ML_ALFA_ALFA_H3K27Ac_CSpeaks_peak_1666	78	.	5.08046	10.93598	7.85054	392
KQ052992.1	63930	64322	ML_ALFA_ALFA_H3K27Ac_CSpeaks_peak_1667	54	.	2.68422	8.08262	5.42756	254
KQ052992.1	74735	75556	ML_ALFA_ALFA_H3K27Ac_CSpeaks_peak_1668	48	.	2.66141	7.38965	4.82585	101
KQ052992.1	77124	77293	ML_ALFA_ALFA_H3K27Ac_CSpeaks_peak_1669	82	.	3.45327	11.44400	8.29297	90
KQ052992.1	77440	77674	ML_ALFA_ALFA_H3K27Ac_CSpeaks_peak_1670	40	.	2.35903	6.48464	4.04451	35
KQ052992.1	77981	78563	ML_ALFA_ALFA_H3K27Ac_CSpeaks_peak_1671	128	.	4.01463	16.88993	12.82729	347
KQ052992.1	79160	79526	ML_ALFA_ALFA_H3K27Ac_CSpeaks_peak_1672	62	.	2.77309	9.01715	6.22332	254
KQ052992.1	80610	80764	ML_ALFA_ALFA_H3K27Ac_CSpeaks_peak_1673	40	.	2.79040	6.47751	4.04249	30
KQ052992.1	81168	81911	ML_ALFA_ALFA_H3K27Ac_CSpeaks_peak_1674	44	.	2.32512	6.94844	4.44730	243
KQ052992.1	82977	83163	ML_ALFA_ALFA_H3K27Ac_CSpeaks_peak_1675	69	.	3.06768	9.85331	6.93527	98
KQ052992.1	84304	84572	ML_ALFA_ALFA_H3K27Ac_CSpeaks_peak_1676	33	.	3.03941	5.67118	3.34069	236
KQ052992.1	88647	89224	ML_ALFA_ALFA_H3K27Ac_CSpeaks_peak_1677	36	.	2.22297	6.01271	3.63316	253
KQ052992.1	89391	89565	ML_ALFA_ALFA_H3K27Ac_CSpeaks_peak_1678	30	.	2.98675	5.28566	3.00350	116
KQ052992.1	92157	92443	ML_ALFA_ALFA_H3K27Ac_CSpeaks_peak_1679	42	.	4.07180	6.74280	4.26267	212
KQ052992.1	93901	94226	ML_ALFA_ALFA_H3K27Ac_CSpeaks_peak_1680	106	.	5.74560	14.29954	10.67926	136
KQ052992.1	97692	97919	ML_ALFA_ALFA_H3K27Ac_CSpeaks_peak_1681	52	.	2.76297	7.86097	5.23151	194
KQ052992.1	98244	98476	ML_ALFA_ALFA_H3K27Ac_CSpeaks_peak_1682	99	.	3.84108	13.38216	9.90528	133
KQ052992.1	104481	104729	ML_ALFA_ALFA_H3K27Ac_CSpeaks_peak_1683	88	.	4.58353	12.07388	8.80697	118
KQ052992.1	109070	109380	ML_ALFA_ALFA_H3K27Ac_CSpeaks_peak_1684	55	.	2.92082	8.25800	5.56753	57
KQ052992.1	111237	111445	ML_ALFA_ALFA_H3K27Ac_CSpeaks_peak_1685	24	.	3.38066	4.63837	2.44696	62
KQ052992.1	111848	112116	ML_ALFA_ALFA_H3K27Ac_CSpeaks_peak_1686	45	.	4.49619	7.06620	4.54499	96
KQ052992.1	113278	113449	ML_ALFA_ALFA_H3K27Ac_CSpeaks_peak_1687	69	.	3.66598	9.87633	6.95075	97
KQ052992.1	118130	118335	ML_ALFA_ALFA_H3K27Ac_CSpeaks_peak_1688	99	.	4.47972	13.38262	9.90528	87
KQ052992.1	125433	125773	ML_ALFA_ALFA_H3K27Ac_CSpeaks_peak_1689	105	.	5.44158	14.10441	10.51504	135
KQ052992.1	126290	126523	ML_ALFA_ALFA_H3K27Ac_CSpeaks_peak_1690	16	.	2.68179	3.68653	1.61773	4
KQ052992.1	128334	128513	ML_ALFA_ALFA_H3K27Ac_CSpeaks_peak_1691	66	.	3.90086	9.52900	6.65812	80
KQ052992.1	139218	139412	ML_ALFA_ALFA_H3K27Ac_CSpeaks_peak_1692	35	.	2.88002	5.86828	3.50949	153
KQ052992.1	141793	141958	ML_ALFA_ALFA_H3K27Ac_CSpeaks_peak_1693	38	.	4.36507	6.31061	3.89920	45
KQ052992.1	142074	142609	ML_ALFA_ALFA_H3K27Ac_CSpeaks_peak_1694	113	.	6.50724	15.16586	11.39441	374
KQ052992.1	143752	143904	ML_ALFA_ALFA_H3K27Ac_CSpeaks_peak_1695	95	.	4.69529	12.98746	9.58388	48
KQ052992.1	145927	146206	ML_ALFA_ALFA_H3K27Ac_CSpeaks_peak_1696	43	.	4.36930	6.84924	4.35973	85
KQ052992.1	153002	153235	ML_ALFA_ALFA_H3K27Ac_CSpeaks_peak_1697	74	.	4.93137	10.46559	7.44916	170
KQ052992.1	154135	154659	ML_ALFA_ALFA_H3K27Ac_CSpeaks_peak_1698	106	.	5.60340	14.29954	10.67926	125
KQ052992.1	157754	157978	ML_ALFA_ALFA_H3K27Ac_CSpeaks_peak_1699	41	.	4.19996	6.55619	4.10698	134
KQ052992.1	159350	159596	ML_ALFA_ALFA_H3K27Ac_CSpeaks_peak_1700	41	.	3.75487	6.60524	4.14455	194
KQ052992.1	166593	166830	ML_ALFA_ALFA_H3K27Ac_CSpeaks_peak_1701	44	.	3.03400	6.98403	4.47451	118
KQ052992.1	171208	171482	ML_ALFA_ALFA_H3K27Ac_CSpeaks_peak_1702	59	.	3.29938	8.65647	5.91827	129
KQ052992.1	177297	177622	ML_ALFA_ALFA_H3K27Ac_CSpeaks_peak_1703	24	.	2.19959	4.59066	2.40392	207
KQ052992.1	178763	178996	ML_ALFA_ALFA_H3K27Ac_CSpeaks_peak_1704	35	.	2.79701	5.93100	3.56008	18
KQ052992.1	201003	201331	ML_ALFA_ALFA_H3K27Ac_CSpeaks_peak_1705	91	.	6.30150	12.42766	9.11210	191
KQ052992.1	202431	202697	ML_ALFA_ALFA_H3K27Ac_CSpeaks_peak_1706	32	.	4.22019	5.58766	3.26888	145
KQ052992.1	240336	240658	ML_ALFA_ALFA_H3K27Ac_CSpeaks_peak_1707	62	.	4.76764	9.05242	6.25546	100
KQ052992.1	242883	243062	ML_ALFA_ALFA_H3K27Ac_CSpeaks_peak_1708	121	.	5.46977	16.09456	12.16446	89
KQ052993.1	134443	134857	ML_ALFA_ALFA_H3K27Ac_CSpeaks_peak_1709	51	.	2.33096	7.81325	5.18877	363
KQ052993.1	136416	137122	ML_ALFA_ALFA_H3K27Ac_CSpeaks_peak_1710	79	.	2.98636	11.06395	7.95839	117
KQ052993.1	157229	157551	ML_ALFA_ALFA_H3K27Ac_CSpeaks_peak_1711	99	.	7.31311	13.39822	9.91902	107
KQ052993.1	269391	269801	ML_ALFA_ALFA_H3K27Ac_CSpeaks_peak_1712	48	.	2.66141	7.38965	4.82585	209
KQ052993.1	526241	526451	ML_ALFA_ALFA_H3K27Ac_CSpeaks_peak_1713	46	.	3.86382	7.13558	4.60464	79
KQ052993.1	591005	591227	ML_ALFA_ALFA_H3K27Ac_CSpeaks_peak_1714	50	.	2.86798	7.67858	5.06930	72
KQ052993.1	653185	653443	ML_ALFA_ALFA_H3K27Ac_CSpeaks_peak_1715	64	.	2.96611	9.33966	6.49535	72
KQ052993.1	832798	832952	ML_ALFA_ALFA_H3K27Ac_CSpeaks_peak_1716	47	.	2.75675	7.28109	4.73384	80
KQ052993.1	833687	833937	ML_ALFA_ALFA_H3K27Ac_CSpeaks_peak_1717	53	.	2.67357	7.96785	5.32754	108
KQ052993.1	1025989	1026327	ML_ALFA_ALFA_H3K27Ac_CSpeaks_peak_1718	57	.	3.95853	8.40735	5.70057	216
KQ052993.1	1261895	1262111	ML_ALFA_ALFA_H3K27Ac_CSpeaks_peak_1719	43	.	4.36930	6.84924	4.35973	145
KQ052993.1	1384104	1384287	ML_ALFA_ALFA_H3K27Ac_CSpeaks_peak_1720	99	.	5.90826	13.37272	9.90528	98
KQ052993.1	1413821	1413979	ML_ALFA_ALFA_H3K27Ac_CSpeaks_peak_1721	49	.	3.11300	7.53378	4.95313	97
KQ052993.1	1444257	1444482	ML_ALFA_ALFA_H3K27Ac_CSpeaks_peak_1722	47	.	3.54883	7.31739	4.76375	125
KQ052993.1	1445901	1446216	ML_ALFA_ALFA_H3K27Ac_CSpeaks_peak_1723	175	.	5.90167	22.66492	17.58945	123
KQ052993.1	1446772	1447149	ML_ALFA_ALFA_H3K27Ac_CSpeaks_peak_1724	90	.	4.78842	12.30870	9.00622	185
KQ052993.1	1468578	1468742	ML_ALFA_ALFA_H3K27Ac_CSpeaks_peak_1725	40	.	3.18039	6.43964	4.01203	101
KQ052993.1	1496256	1496491	ML_ALFA_ALFA_H3K27Ac_CSpeaks_peak_1726	77	.	3.63142	10.82637	7.76785	77
KQ052993.1	1530307	1530490	ML_ALFA_ALFA_H3K27Ac_CSpeaks_peak_1727	49	.	3.19200	7.53378	4.95313	121
KQ052993.1	1555726	1555960	ML_ALFA_ALFA_H3K27Ac_CSpeaks_peak_1728	66	.	3.90086	9.52900	6.65812	98
KQ052993.1	1569762	1570163	ML_ALFA_ALFA_H3K27Ac_CSpeaks_peak_1729	60	.	2.91533	8.83623	6.06069	178
KQ052993.1	1592470	1592667	ML_ALFA_ALFA_H3K27Ac_CSpeaks_peak_1730	107	.	8.28448	14.33216	10.70376	137
KQ052993.1	1623961	1624133	ML_ALFA_ALFA_H3K27Ac_CSpeaks_peak_1731	91	.	6.30150	12.42766	9.11210	82
KQ052993.1	1639731	1639878	ML_ALFA_ALFA_H3K27Ac_CSpeaks_peak_1732	50	.	4.33810	7.66459	5.05915	41
KQ052993.1	1656068	1656358	ML_ALFA_ALFA_H3K27Ac_CSpeaks_peak_1733	51	.	3.55554	7.76635	5.14598	240
KQ052993.1	1707140	1707313	ML_ALFA_ALFA_H3K27Ac_CSpeaks_peak_1734	96	.	4.79379	13.09812	9.67380	70
KQ052993.1	1708997	1709386	ML_ALFA_ALFA_H3K27Ac_CSpeaks_peak_1735	71	.	3.98705	10.15858	7.19650	98
KQ052993.1	1722084	1722670	ML_ALFA_ALFA_H3K27Ac_CSpeaks_peak_1736	72	.	4.00243	10.20195	7.23129	441
KQ052993.1	1723934	1724151	ML_ALFA_ALFA_H3K27Ac_CSpeaks_peak_1737	40	.	2.95501	6.44959	4.01973	18
KQ052993.1	1748423	1748657	ML_ALFA_ALFA_H3K27Ac_CSpeaks_peak_1738	49	.	3.32438	7.54459	4.96060	178
KQ052993.1	1749138	1749309	ML_ALFA_ALFA_H3K27Ac_CSpeaks_peak_1739	160	.	5.45152	20.81478	16.07359	109
KQ052993.1	1765585	1765740	ML_ALFA_ALFA_H3K27Ac_CSpeaks_peak_1740	80	.	2.96618	11.18054	8.06253	85
KQ052994.1	143442	143594	ML_ALFA_ALFA_H3K27Ac_CSpeaks_peak_1741	57	.	4.69359	8.44714	5.73140	59
KQ052995.1	12060	12232	ML_ALFA_ALFA_H3K27Ac_CSpeaks_peak_1742	67	.	5.41417	9.61442	6.73584	101
KQ052995.1	14362	14532	ML_ALFA_ALFA_H3K27Ac_CSpeaks_peak_1743	85	.	3.90297	11.77222	8.55649	113
KQ052995.1	36132	36346	ML_ALFA_ALFA_H3K27Ac_CSpeaks_peak_1744	51	.	3.04119	7.75723	5.14003	92
KQ052995.1	36705	36949	ML_ALFA_ALFA_H3K27Ac_CSpeaks_peak_1745	41	.	2.53138	6.61607	4.15210	55
KQ052995.1	37209	37730	ML_ALFA_ALFA_H3K27Ac_CSpeaks_peak_1746	50	.	2.93481	7.60861	5.00832	293
KQ052995.1	44398	44601	ML_ALFA_ALFA_H3K27Ac_CSpeaks_peak_1747	59	.	3.34999	8.67725	5.92788	41
KQ052995.1	51986	52331	ML_ALFA_ALFA_H3K27Ac_CSpeaks_peak_1748	47	.	3.89707	7.28745	4.73811	119
KQ052995.1	57773	57920	ML_ALFA_ALFA_H3K27Ac_CSpeaks_peak_1749	49	.	3.79002	7.52630	4.95094	112
KQ052995.1	60171	60318	ML_ALFA_ALFA_H3K27Ac_CSpeaks_peak_1750	57	.	3.95853	8.40735	5.70057	87
KQ052995.1	60685	60852	ML_ALFA_ALFA_H3K27Ac_CSpeaks_peak_1751	34	.	2.57174	5.77257	3.43067	140
KQ052995.1	67891	68195	ML_ALFA_ALFA_H3K27Ac_CSpeaks_peak_1752	49	.	4.83617	7.53305	4.95313	183
KQ052995.1	71145	71695	ML_ALFA_ALFA_H3K27Ac_CSpeaks_peak_1753	28	.	2.37392	5.05207	2.80372	359
KQ052995.1	73474	73763	ML_ALFA_ALFA_H3K27Ac_CSpeaks_peak_1754	59	.	4.05934	8.64814	5.91495	218
KQ052995.1	74370	75150	ML_ALFA_ALFA_H3K27Ac_CSpeaks_peak_1755	65	.	2.91056	9.41343	6.55934	578
KQ052995.1	76997	77149	ML_ALFA_ALFA_H3K27Ac_CSpeaks_peak_1756	78	.	3.24896	10.89291	7.82298	91
KQ052995.1	77251	77543	ML_ALFA_ALFA_H3K27Ac_CSpeaks_peak_1757	34	.	2.66115	5.78819	3.44423	171
KQ052995.1	77915	78068	ML_ALFA_ALFA_H3K27Ac_CSpeaks_peak_1758	50	.	3.00053	7.61250	5.01151	55
KQ052995.1	78866	79236	ML_ALFA_ALFA_H3K27Ac_CSpeaks_peak_1759	74	.	3.05276	10.42626	7.41367	124
KQ052995.1	82611	82912	ML_ALFA_ALFA_H3K27Ac_CSpeaks_peak_1760	59	.	3.12871	8.66881	5.92617	203
KQ052995.1	83120	83502	ML_ALFA_ALFA_H3K27Ac_CSpeaks_peak_1761	41	.	3.09989	6.58357	4.13247	79
KQ052995.1	83964	84248	ML_ALFA_ALFA_H3K27Ac_CSpeaks_peak_1762	66	.	2.81752	9.49879	6.63436	121
KQ052995.1	84361	84698	ML_ALFA_ALFA_H3K27Ac_CSpeaks_peak_1763	25	.	2.00518	4.74966	2.54027	114
KQ052995.1	85382	85658	ML_ALFA_ALFA_H3K27Ac_CSpeaks_peak_1764	39	.	3.05777	6.41011	3.98643	173
KQ052995.1	86017	86554	ML_ALFA_ALFA_H3K27Ac_CSpeaks_peak_1765	182	.	6.97233	23.40295	18.22108	421
KQ052995.1	90760	91103	ML_ALFA_ALFA_H3K27Ac_CSpeaks_peak_1766	17	.	1.86298	3.78512	1.70080	64
KQ052995.1	93465	94230	ML_ALFA_ALFA_H3K27Ac_CSpeaks_peak_1767	44	.	3.39302	6.99766	4.48392	431
KQ052995.1	144632	144961	ML_ALFA_ALFA_H3K27Ac_CSpeaks_peak_1768	73	.	3.19427	10.34495	7.35507	204
KQ052995.1	146960	147172	ML_ALFA_ALFA_H3K27Ac_CSpeaks_peak_1769	70	.	5.34198	9.99986	7.05563	128
KQ052995.1	158692	158925	ML_ALFA_ALFA_H3K27Ac_CSpeaks_peak_1770	75	.	2.12333	10.56286	7.53350	115
KQ052995.1	177916	178347	ML_ALFA_ALFA_H3K27Ac_CSpeaks_peak_1771	107	.	5.26198	14.34508	10.71368	120
KQ052995.1	179541	179874	ML_ALFA_ALFA_H3K27Ac_CSpeaks_peak_1772	15	.	1.84878	3.60613	1.54795	125
KQ052995.1	217272	217573	ML_ALFA_ALFA_H3K27Ac_CSpeaks_peak_1773	129	.	4.17143	17.08578	12.97155	188
KQ052995.1	226832	227011	ML_ALFA_ALFA_H3K27Ac_CSpeaks_peak_1774	20	.	3.53581	4.20668	2.07264	119
KQ052995.1	230125	230333	ML_ALFA_ALFA_H3K27Ac_CSpeaks_peak_1775	44	.	4.16036	6.90630	4.40874	122
KQ052995.1	233154	233947	ML_ALFA_ALFA_H3K27Ac_CSpeaks_peak_1776	99	.	5.74598	13.37272	9.90528	689
KQ052995.1	235518	235939	ML_ALFA_ALFA_H3K27Ac_CSpeaks_peak_1777	62	.	5.47720	9.08665	6.28567	143
KQ052995.1	238280	238502	ML_ALFA_ALFA_H3K27Ac_CSpeaks_peak_1778	109	.	5.42558	14.57371	10.90402	85
KQ052995.1	239613	239905	ML_ALFA_ALFA_H3K27Ac_CSpeaks_peak_1779	53	.	4.75605	7.97330	5.33180	212
KQ052995.1	261747	261909	ML_ALFA_ALFA_H3K27Ac_CSpeaks_peak_1780	87	.	4.21310	11.99120	8.74919	61
KQ052995.1	267399	267653	ML_ALFA_ALFA_H3K27Ac_CSpeaks_peak_1781	35	.	2.96890	5.86828	3.50949	141
KQ052995.1	270294	271082	ML_ALFA_ALFA_H3K27Ac_CSpeaks_peak_1782	91	.	5.63744	12.43439	9.11611	216
KQ052995.1	271446	271639	ML_ALFA_ALFA_H3K27Ac_CSpeaks_peak_1783	57	.	3.95853	8.40735	5.70057	83
KQ052995.1	272295	272479	ML_ALFA_ALFA_H3K27Ac_CSpeaks_peak_1784	122	.	5.18654	16.17626	12.23735	95
KQ052995.1	273814	274028	ML_ALFA_ALFA_H3K27Ac_CSpeaks_peak_1785	125	.	4.98073	16.49103	12.50450	110
KQ052995.1	303734	304140	ML_ALFA_ALFA_H3K27Ac_CSpeaks_peak_1786	83	.	3.50648	11.57493	8.39518	113
KQ052995.1	304400	304616	ML_ALFA_ALFA_H3K27Ac_CSpeaks_peak_1787	29	.	2.97528	5.25764	2.98463	42
KQ052995.1	304884	305065	ML_ALFA_ALFA_H3K27Ac_CSpeaks_peak_1788	37	.	3.98261	6.17367	3.77638	42
KQ052995.1	317260	317485	ML_ALFA_ALFA_H3K27Ac_CSpeaks_peak_1789	33	.	4.55067	5.63217	3.30799	138
KQ052995.1	337071	337286	ML_ALFA_ALFA_H3K27Ac_CSpeaks_peak_1790	140	.	4.72133	18.38221	14.06982	99
KQ052995.1	347033	347254	ML_ALFA_ALFA_H3K27Ac_CSpeaks_peak_1791	62	.	4.01989	9.06395	6.26429	129
KQ052995.1	353098	353314	ML_ALFA_ALFA_H3K27Ac_CSpeaks_peak_1792	83	.	5.97521	11.46143	8.30292	113
KQ052995.1	354286	354528	ML_ALFA_ALFA_H3K27Ac_CSpeaks_peak_1793	87	.	4.78960	12.00691	8.75540	120
KQ052995.1	356458	356605	ML_ALFA_ALFA_H3K27Ac_CSpeaks_peak_1794	73	.	3.28272	10.33431	7.34863	56
KQ052995.1	357647	357880	ML_ALFA_ALFA_H3K27Ac_CSpeaks_peak_1795	42	.	3.83225	6.68182	4.21102	13
KQ052996.1	14936	15190	ML_ALFA_ALFA_H3K27Ac_CSpeaks_peak_1796	32	.	2.28429	5.52475	3.21313	235
KQ052996.1	15902	16230	ML_ALFA_ALFA_H3K27Ac_CSpeaks_peak_1797	68	.	4.37777	9.69629	6.81125	201
KQ052996.1	56535	56682	ML_ALFA_ALFA_H3K27Ac_CSpeaks_peak_1798	53	.	4.18146	7.99138	5.34535	38
KQ052996.1	227860	228032	ML_ALFA_ALFA_H3K27Ac_CSpeaks_peak_1799	81	.	6.73742	11.24289	8.11667	70
KQ052997.1	11473	11867	ML_ALFA_ALFA_H3K27Ac_CSpeaks_peak_1800	160	.	7.36167	20.79943	16.06019	99
KQ052997.1	14288	14740	ML_ALFA_ALFA_H3K27Ac_CSpeaks_peak_1801	93	.	7.64772	12.67383	9.31879	127
KQ052997.1	26815	27007	ML_ALFA_ALFA_H3K27Ac_CSpeaks_peak_1802	18	.	2.95134	3.91306	1.81341	168
KQ052997.1	28023	28227	ML_ALFA_ALFA_H3K27Ac_CSpeaks_peak_1803	102	.	5.29764	13.75281	10.22168	75
KQ052997.1	36162	36386	ML_ALFA_ALFA_H3K27Ac_CSpeaks_peak_1804	67	.	4.28860	9.60675	6.72880	38
KQ052997.1	38351	39022	ML_ALFA_ALFA_H3K27Ac_CSpeaks_peak_1805	35	.	2.79701	5.93100	3.56008	229
KQ052997.1	39792	39949	ML_ALFA_ALFA_H3K27Ac_CSpeaks_peak_1806	122	.	5.18654	16.17626	12.23735	99
KQ052997.1	67463	67794	ML_ALFA_ALFA_H3K27Ac_CSpeaks_peak_1807	79	.	5.53930	11.02538	7.92404	127
KQ052997.1	70938	71426	ML_ALFA_ALFA_H3K27Ac_CSpeaks_peak_1808	34	.	2.26748	5.84888	3.49855	326
KQ052997.1	88919	89162	ML_ALFA_ALFA_H3K27Ac_CSpeaks_peak_1809	67	.	6.08730	9.64215	6.76176	109
KQ052997.1	89262	89434	ML_ALFA_ALFA_H3K27Ac_CSpeaks_peak_1810	67	.	6.08730	9.64215	6.76176	94
KQ052997.1	98491	99010	ML_ALFA_ALFA_H3K27Ac_CSpeaks_peak_1811	34	.	2.22798	5.84888	3.49855	141
KQ052997.1	101952	102197	ML_ALFA_ALFA_H3K27Ac_CSpeaks_peak_1812	49	.	3.08609	7.55824	4.96857	89
KQ052997.1	102925	103123	ML_ALFA_ALFA_H3K27Ac_CSpeaks_peak_1813	13	.	1.87249	3.42652	1.39733	1
KQ052997.1	112286	112553	ML_ALFA_ALFA_H3K27Ac_CSpeaks_peak_1814	59	.	4.05934	8.64814	5.91495	72
KQ052997.1	112836	113007	ML_ALFA_ALFA_H3K27Ac_CSpeaks_peak_1815	64	.	2.97174	9.31273	6.47214	85
KQ052997.1	113634	113827	ML_ALFA_ALFA_H3K27Ac_CSpeaks_peak_1816	32	.	2.78264	5.61904	3.29814	60
KQ052997.1	122184	122358	ML_ALFA_ALFA_H3K27Ac_CSpeaks_peak_1817	54	.	4.30330	8.13087	5.46807	97
KQ052997.1	123231	123437	ML_ALFA_ALFA_H3K27Ac_CSpeaks_peak_1818	57	.	3.84003	8.40735	5.70057	51
KQ052997.1	125223	125464	ML_ALFA_ALFA_H3K27Ac_CSpeaks_peak_1819	142	.	5.36843	18.61682	14.24824	175
KQ052997.1	165811	166123	ML_ALFA_ALFA_H3K27Ac_CSpeaks_peak_1820	89	.	5.22047	12.22467	8.93511	113
KQ052997.1	231906	232053	ML_ALFA_ALFA_H3K27Ac_CSpeaks_peak_1821	91	.	5.04733	12.47846	9.15532	83
KQ052997.1	282957	283105	ML_ALFA_ALFA_H3K27Ac_CSpeaks_peak_1822	31	.	1.77573	5.39927	3.10209	63
KQ052997.1	286115	286310	ML_ALFA_ALFA_H3K27Ac_CSpeaks_peak_1823	131	.	4.85094	17.33595	13.19044	97
KQ052997.1	311950	312133	ML_ALFA_ALFA_H3K27Ac_CSpeaks_peak_1824	86	.	3.76977	11.89080	8.66145	62
KQ052997.1	325594	325915	ML_ALFA_ALFA_H3K27Ac_CSpeaks_peak_1825	113	.	4.53495	15.16873	11.39441	224
KQ052997.1	346336	346889	ML_ALFA_ALFA_H3K27Ac_CSpeaks_peak_1826	79	.	3.78820	11.00729	7.90954	123
KQ052997.1	347859	348030	ML_ALFA_ALFA_H3K27Ac_CSpeaks_peak_1827	55	.	2.92082	8.25800	5.56753	59
KQ052997.1	366487	366764	ML_ALFA_ALFA_H3K27Ac_CSpeaks_peak_1828	74	.	4.43251	10.51570	7.49068	132
KQ052997.1	369002	369222	ML_ALFA_ALFA_H3K27Ac_CSpeaks_peak_1829	94	.	4.29194	12.78781	9.40990	108
KQ052997.1	370130	370281	ML_ALFA_ALFA_H3K27Ac_CSpeaks_peak_1830	22	.	1.96963	4.41766	2.25199	35
KQ052997.1	384476	384789	ML_ALFA_ALFA_H3K27Ac_CSpeaks_peak_1831	57	.	2.55975	8.46205	5.74485	239
KQ052997.1	385310	385465	ML_ALFA_ALFA_H3K27Ac_CSpeaks_peak_1832	27	.	2.21281	5.02217	2.77707	137
KQ052997.1	416013	416168	ML_ALFA_ALFA_H3K27Ac_CSpeaks_peak_1833	52	.	2.76297	7.86097	5.23151	100
KQ052997.1	416496	416693	ML_ALFA_ALFA_H3K27Ac_CSpeaks_peak_1834	78	.	3.53005	10.89532	7.82298	69
KQ052997.1	418081	418230	ML_ALFA_ALFA_H3K27Ac_CSpeaks_peak_1835	35	.	2.53799	5.90546	3.54218	18
KQ052997.1	418605	418914	ML_ALFA_ALFA_H3K27Ac_CSpeaks_peak_1836	34	.	3.07646	5.80718	3.46208	31
KQ052997.1	461634	461876	ML_ALFA_ALFA_H3K27Ac_CSpeaks_peak_1837	66	.	2.81752	9.49879	6.63436	109
KQ052997.1	508016	508292	ML_ALFA_ALFA_H3K27Ac_CSpeaks_peak_1838	35	.	3.47048	5.94583	3.57291	132
KQ052998.1	1646	1894	ML_ALFA_ALFA_H3K27Ac_CSpeaks_peak_1839	30	.	3.32829	5.31046	3.02407	178
KQ052998.1	21051	21219	ML_ALFA_ALFA_H3K27Ac_CSpeaks_peak_1840	137	.	9.64223	18.05345	13.78723	124
KQ052998.1	35198	35400	ML_ALFA_ALFA_H3K27Ac_CSpeaks_peak_1841	68	.	3.08489	9.80723	6.89435	117
KQ052998.1	37613	38017	ML_ALFA_ALFA_H3K27Ac_CSpeaks_peak_1842	35	.	2.32873	5.92408	3.55679	15
KQ052998.1	38758	38943	ML_ALFA_ALFA_H3K27Ac_CSpeaks_peak_1843	67	.	5.81562	9.64215	6.76176	78
KQ052999.1	39006	39343	ML_ALFA_ALFA_H3K27Ac_CSpeaks_peak_1844	64	.	3.37048	9.22533	6.40336	303
KQ052999.1	41191	41485	ML_ALFA_ALFA_H3K27Ac_CSpeaks_peak_1845	107	.	5.26198	14.34508	10.71368	118
KQ052999.1	44903	45229	ML_ALFA_ALFA_H3K27Ac_CSpeaks_peak_1846	141	.	6.28291	18.46024	14.12904	216
KQ052999.1	51501	51727	ML_ALFA_ALFA_H3K27Ac_CSpeaks_peak_1847	41	.	4.89011	6.59761	4.14317	81
KQ053000.1	18900	19343	ML_ALFA_ALFA_H3K27Ac_CSpeaks_peak_1848	66	.	3.90086	9.52900	6.65812	303
KQ053001.1	354470	354940	ML_ALFA_ALFA_H3K27Ac_CSpeaks_peak_1849	81	.	2.82280	11.31896	8.17707	271
KQ053002.1	211858	212045	ML_ALFA_ALFA_H3K27Ac_CSpeaks_peak_1850	40	.	3.48455	6.46191	4.02823	31
KQ053003.1	9695	9864	ML_ALFA_ALFA_H3K27Ac_CSpeaks_peak_1851	125	.	5.45531	16.56242	12.56482	107
KQ053003.1	10459	10952	ML_ALFA_ALFA_H3K27Ac_CSpeaks_peak_1852	18	.	1.87584	3.96356	1.85967	180
KQ053003.1	14585	15163	ML_ALFA_ALFA_H3K27Ac_CSpeaks_peak_1853	39	.	2.59268	6.35161	3.93428	265
KQ053003.1	15827	16082	ML_ALFA_ALFA_H3K27Ac_CSpeaks_peak_1854	40	.	2.55984	6.48096	4.04258	228
KQ053003.1	16319	16631	ML_ALFA_ALFA_H3K27Ac_CSpeaks_peak_1855	84	.	3.79707	11.62406	8.43084	91
KQ053003.1	17842	18134	ML_ALFA_ALFA_H3K27Ac_CSpeaks_peak_1856	106	.	5.60340	14.29954	10.67926	162
KQ053003.1	23742	23889	ML_ALFA_ALFA_H3K27Ac_CSpeaks_peak_1857	49	.	4.83617	7.53305	4.95313	102
KQ053003.1	34301	34454	ML_ALFA_ALFA_H3K27Ac_CSpeaks_peak_1858	60	.	3.65641	8.84243	6.06636	47
KQ053003.1	56977	57279	ML_ALFA_ALFA_H3K27Ac_CSpeaks_peak_1859	46	.	2.80873	7.18288	4.64720	252
KQ053003.1	64715	64909	ML_ALFA_ALFA_H3K27Ac_CSpeaks_peak_1860	85	.	4.38226	11.80537	8.58264	112
KQ053003.1	66638	66863	ML_ALFA_ALFA_H3K27Ac_CSpeaks_peak_1861	99	.	4.39084	13.38262	9.90528	132
KQ053003.1	72105	72422	ML_ALFA_ALFA_H3K27Ac_CSpeaks_peak_1862	53	.	4.03926	7.99138	5.34535	266
KQ053003.1	73377	73542	ML_ALFA_ALFA_H3K27Ac_CSpeaks_peak_1863	79	.	4.89243	11.00531	7.90934	44
KQ053003.1	77707	77872	ML_ALFA_ALFA_H3K27Ac_CSpeaks_peak_1864	39	.	4.72252	6.34295	3.92787	73
KQ053003.1	79787	80113	ML_ALFA_ALFA_H3K27Ac_CSpeaks_peak_1865	96	.	5.51536	13.06006	9.64589	83
KQ053003.1	92180	92399	ML_ALFA_ALFA_H3K27Ac_CSpeaks_peak_1866	40	.	2.87280	6.51537	4.06980	139
KQ053003.1	93961	94112	ML_ALFA_ALFA_H3K27Ac_CSpeaks_peak_1867	50	.	2.86798	7.67858	5.06930	49
KQ053003.1	105092	105289	ML_ALFA_ALFA_H3K27Ac_CSpeaks_peak_1868	43	.	3.89348	6.88875	4.39558	79
KQ053003.1	109646	109928	ML_ALFA_ALFA_H3K27Ac_CSpeaks_peak_1869	85	.	3.90297	11.77222	8.55649	222
KQ053003.1	110259	110622	ML_ALFA_ALFA_H3K27Ac_CSpeaks_peak_1870	80	.	3.82398	11.12778	8.01437	264
KQ053003.1	111198	111346	ML_ALFA_ALFA_H3K27Ac_CSpeaks_peak_1871	25	.	3.47844	4.80336	2.58302	23
KQ053003.1	114302	114480	ML_ALFA_ALFA_H3K27Ac_CSpeaks_peak_1872	93	.	4.30197	12.68071	9.32203	94
KQ053003.1	117549	117761	ML_ALFA_ALFA_H3K27Ac_CSpeaks_peak_1873	99	.	7.60095	13.39822	9.91902	107
KQ053003.1	129624	129798	ML_ALFA_ALFA_H3K27Ac_CSpeaks_peak_1874	64	.	3.16422	9.23779	6.41001	117
KQ053003.1	132101	132339	ML_ALFA_ALFA_H3K27Ac_CSpeaks_peak_1875	140	.	4.72133	18.38221	14.06982	65
KQ053003.1	138909	139111	ML_ALFA_ALFA_H3K27Ac_CSpeaks_peak_1876	136	.	5.76536	17.85324	13.61694	74
KQ053003.1	140922	141092	ML_ALFA_ALFA_H3K27Ac_CSpeaks_peak_1877	87	.	4.67106	12.00691	8.75540	68
KQ053003.1	141780	142190	ML_ALFA_ALFA_H3K27Ac_CSpeaks_peak_1878	148	.	6.32844	19.38730	14.88185	130
KQ053003.1	145530	145687	ML_ALFA_ALFA_H3K27Ac_CSpeaks_peak_1879	78	.	3.23516	10.90438	7.82786	94
KQ053003.1	147413	147596	ML_ALFA_ALFA_H3K27Ac_CSpeaks_peak_1880	65	.	2.91056	9.41343	6.55934	114
KQ053003.1	147958	148190	ML_ALFA_ALFA_H3K27Ac_CSpeaks_peak_1881	15	.	2.32716	3.61651	1.55726	18
KQ053003.1	149107	149454	ML_ALFA_ALFA_H3K27Ac_CSpeaks_peak_1882	92	.	3.28975	12.56252	9.23049	82
KQ053003.1	150153	150399	ML_ALFA_ALFA_H3K27Ac_CSpeaks_peak_1883	40	.	3.23172	6.51629	4.07072	176
KQ053003.1	150741	150983	ML_ALFA_ALFA_H3K27Ac_CSpeaks_peak_1884	103	.	4.46871	13.92902	10.36093	98
KQ053003.1	152900	153104	ML_ALFA_ALFA_H3K27Ac_CSpeaks_peak_1885	96	.	4.28218	13.03325	9.62548	68
KQ053003.1	153261	153416	ML_ALFA_ALFA_H3K27Ac_CSpeaks_peak_1886	41	.	3.24553	6.55190	4.10385	58
KQ053003.1	154951	155540	ML_ALFA_ALFA_H3K27Ac_CSpeaks_peak_1887	106	.	3.52674	14.25590	10.64421	301
KQ053003.1	158131	158385	ML_ALFA_ALFA_H3K27Ac_CSpeaks_peak_1888	25	.	2.41773	4.75251	2.54157	98
KQ053003.1	167953	168235	ML_ALFA_ALFA_H3K27Ac_CSpeaks_peak_1889	61	.	2.81577	8.92154	6.13262	181
KQ053003.1	169027	169358	ML_ALFA_ALFA_H3K27Ac_CSpeaks_peak_1890	108	.	3.87520	14.49877	10.84117	42
KQ053003.1	173278	173454	ML_ALFA_ALFA_H3K27Ac_CSpeaks_peak_1891	56	.	2.81376	8.34325	5.64480	50
KQ053003.1	173928	174094	ML_ALFA_ALFA_H3K27Ac_CSpeaks_peak_1892	100	.	3.86700	13.60136	10.08867	89
KQ053003.1	174209	174588	ML_ALFA_ALFA_H3K27Ac_CSpeaks_peak_1893	99	.	3.73543	13.42145	9.93960	250
KQ053003.1	184241	184453	ML_ALFA_ALFA_H3K27Ac_CSpeaks_peak_1894	97	.	6.96909	13.19086	9.75037	142
KQ053003.1	188546	188887	ML_ALFA_ALFA_H3K27Ac_CSpeaks_peak_1895	50	.	2.44749	7.60890	5.00832	178
KQ053003.1	193330	193533	ML_ALFA_ALFA_H3K27Ac_CSpeaks_peak_1896	68	.	3.79270	9.70127	6.81435	110
KQ053003.1	209991	210181	ML_ALFA_ALFA_H3K27Ac_CSpeaks_peak_1897	114	.	4.89187	15.27806	11.49021	111
KQ053003.1	219410	219619	ML_ALFA_ALFA_H3K27Ac_CSpeaks_peak_1898	92	.	4.68239	12.63703	9.28711	120
KQ053003.1	220418	220888	ML_ALFA_ALFA_H3K27Ac_CSpeaks_peak_1899	99	.	3.90432	13.37655	9.90528	387
KQ053003.1	220992	221191	ML_ALFA_ALFA_H3K27Ac_CSpeaks_peak_1900	83	.	3.50648	11.57493	8.39518	67
KQ053003.1	224629	225091	ML_ALFA_ALFA_H3K27Ac_CSpeaks_peak_1901	57	.	4.69359	8.44714	5.73140	62
KQ053003.1	232249	232919	ML_ALFA_ALFA_H3K27Ac_CSpeaks_peak_1902	33	.	2.18555	5.63771	3.31302	434
KQ053003.1	245748	246181	ML_ALFA_ALFA_H3K27Ac_CSpeaks_peak_1903	111	.	4.74633	14.82230	11.11355	296
KQ053004.1	101845	102030	ML_ALFA_ALFA_H3K27Ac_CSpeaks_peak_1904	77	.	4.18941	10.84455	7.78378	75
KQ053004.1	196676	196862	ML_ALFA_ALFA_H3K27Ac_CSpeaks_peak_1905	176	.	5.64091	22.72911	17.63227	101
KQ053004.1	387324	387603	ML_ALFA_ALFA_H3K27Ac_CSpeaks_peak_1906	128	.	4.30782	16.86509	12.81613	138
KQ053004.1	388246	388400	ML_ALFA_ALFA_H3K27Ac_CSpeaks_peak_1907	32	.	2.65951	5.53144	3.21795	123
KQ053004.1	913141	913305	ML_ALFA_ALFA_H3K27Ac_CSpeaks_peak_1908	34	.	3.59459	5.77838	3.43551	140
KQ053004.1	988162	988456	ML_ALFA_ALFA_H3K27Ac_CSpeaks_peak_1909	46	.	4.98072	7.21330	4.67195	46
KQ053004.1	1219681	1219866	ML_ALFA_ALFA_H3K27Ac_CSpeaks_peak_1910	15	.	3.37054	3.55400	1.50667	70
KQ053004.1	1347654	1347814	ML_ALFA_ALFA_H3K27Ac_CSpeaks_peak_1911	56	.	3.65888	8.39983	5.69784	81
KQ053004.1	1393657	1394056	ML_ALFA_ALFA_H3K27Ac_CSpeaks_peak_1912	148	.	6.40756	19.34582	14.85652	127
KQ053004.1	1395025	1395224	ML_ALFA_ALFA_H3K27Ac_CSpeaks_peak_1913	126	.	5.17965	16.63995	12.62568	142
KQ053004.1	1395796	1396218	ML_ALFA_ALFA_H3K27Ac_CSpeaks_peak_1914	62	.	2.77309	9.01715	6.22332	323
KQ053004.1	1477214	1477397	ML_ALFA_ALFA_H3K27Ac_CSpeaks_peak_1915	99	.	2.92167	13.43354	9.95130	112
KQ053004.1	1628081	1628311	ML_ALFA_ALFA_H3K27Ac_CSpeaks_peak_1916	104	.	4.70620	14.08095	10.49700	151
KQ053004.1	1628485	1628658	ML_ALFA_ALFA_H3K27Ac_CSpeaks_peak_1917	79	.	4.11828	11.04709	7.94375	81
KQ053004.1	1680180	1680342	ML_ALFA_ALFA_H3K27Ac_CSpeaks_peak_1918	95	.	5.77755	12.90365	9.51374	86
KQ053004.1	1691238	1692310	ML_ALFA_ALFA_H3K27Ac_CSpeaks_peak_1919	118	.	4.43381	15.66378	11.80137	136
KQ053004.1	1727472	1727919	ML_ALFA_ALFA_H3K27Ac_CSpeaks_peak_1920	78	.	4.44362	10.97658	7.88808	340
KQ053004.1	1755509	1755825	ML_ALFA_ALFA_H3K27Ac_CSpeaks_peak_1921	88	.	3.73213	12.11273	8.83980	204
KQ053004.1	1761567	1761946	ML_ALFA_ALFA_H3K27Ac_CSpeaks_peak_1922	100	.	5.14349	13.55013	10.04476	248
KQ053004.1	1764024	1764617	ML_ALFA_ALFA_H3K27Ac_CSpeaks_peak_1923	39	.	2.41760	6.33454	3.92018	194
KQ053004.1	1765719	1766199	ML_ALFA_ALFA_H3K27Ac_CSpeaks_peak_1924	85	.	5.03462	11.80429	8.58264	295
KQ053004.1	1768136	1768438	ML_ALFA_ALFA_H3K27Ac_CSpeaks_peak_1925	152	.	4.09552	19.76123	15.20506	120
KQ053004.1	1774428	1774810	ML_ALFA_ALFA_H3K27Ac_CSpeaks_peak_1926	34	.	2.26748	5.84888	3.49855	180
KQ053004.1	1895705	1896320	ML_ALFA_ALFA_H3K27Ac_CSpeaks_peak_1927	107	.	4.47497	14.37797	10.74244	54
KQ053004.1	1921525	1922020	ML_ALFA_ALFA_H3K27Ac_CSpeaks_peak_1928	59	.	3.04573	8.70635	5.95319	353
KQ053004.1	1922564	1923046	ML_ALFA_ALFA_H3K27Ac_CSpeaks_peak_1929	26	.	3.31169	4.89334	2.66515	256
KQ053004.1	1931684	1931893	ML_ALFA_ALFA_H3K27Ac_CSpeaks_peak_1930	90	.	5.19841	12.34547	9.03885	88
KQ053004.1	1934106	1934261	ML_ALFA_ALFA_H3K27Ac_CSpeaks_peak_1931	14	.	1.82744	3.48503	1.44912	153
KQ053004.1	1934388	1934848	ML_ALFA_ALFA_H3K27Ac_CSpeaks_peak_1932	64	.	2.57194	9.27758	6.44315	266
KQ053004.1	2033005	2033367	ML_ALFA_ALFA_H3K27Ac_CSpeaks_peak_1933	47	.	3.89707	7.28745	4.73811	144
KQ053004.1	2063127	2063537	ML_ALFA_ALFA_H3K27Ac_CSpeaks_peak_1934	85	.	5.17682	11.80429	8.58264	207
KQ053004.1	2105324	2105839	ML_ALFA_ALFA_H3K27Ac_CSpeaks_peak_1935	125	.	3.57187	16.49042	12.50450	195
KQ053004.1	2135842	2136084	ML_ALFA_ALFA_H3K27Ac_CSpeaks_peak_1936	43	.	5.02136	6.78833	4.30446	110
KQ053004.1	2156433	2156650	ML_ALFA_ALFA_H3K27Ac_CSpeaks_peak_1937	37	.	2.67627	6.11664	3.72461	61
KQ053004.1	2193946	2194304	ML_ALFA_ALFA_H3K27Ac_CSpeaks_peak_1938	32	.	4.53350	5.60701	3.28791	313
KQ053004.1	2210203	2210551	ML_ALFA_ALFA_H3K27Ac_CSpeaks_peak_1939	79	.	5.53930	11.02538	7.92404	220
KQ053004.1	2216015	2216307	ML_ALFA_ALFA_H3K27Ac_CSpeaks_peak_1940	103	.	3.75670	13.87457	10.31321	97
KQ053004.1	2220048	2220391	ML_ALFA_ALFA_H3K27Ac_CSpeaks_peak_1941	41	.	2.48398	6.61607	4.15210	211
KQ053004.1	2241009	2241191	ML_ALFA_ALFA_H3K27Ac_CSpeaks_peak_1942	86	.	3.93005	11.86450	8.63826	105
KQ053004.1	2245783	2246025	ML_ALFA_ALFA_H3K27Ac_CSpeaks_peak_1943	41	.	2.80554	6.60033	4.14317	103
KQ053004.1	2247451	2247725	ML_ALFA_ALFA_H3K27Ac_CSpeaks_peak_1944	41	.	3.97180	6.55651	4.10729	87
KQ053004.1	2250752	2251127	ML_ALFA_ALFA_H3K27Ac_CSpeaks_peak_1945	117	.	3.85056	15.61981	11.76710	228
KQ053004.1	2255092	2255295	ML_ALFA_ALFA_H3K27Ac_CSpeaks_peak_1946	87	.	5.44171	12.03053	8.77255	109
KQ053004.1	2258159	2258655	ML_ALFA_ALFA_H3K27Ac_CSpeaks_peak_1947	25	.	2.15099	4.76055	2.54652	112
KQ053004.1	2259604	2259807	ML_ALFA_ALFA_H3K27Ac_CSpeaks_peak_1948	98	.	5.31017	13.28391	9.83039	88
KQ053004.1	2265564	2265901	ML_ALFA_ALFA_H3K27Ac_CSpeaks_peak_1949	40	.	4.80836	6.47108	4.03659	296
KQ053004.1	2315944	2316133	ML_ALFA_ALFA_H3K27Ac_CSpeaks_peak_1950	90	.	4.57788	12.35095	9.04256	131
KQ053004.1	2316393	2316631	ML_ALFA_ALFA_H3K27Ac_CSpeaks_peak_1951	95	.	4.69529	12.98746	9.58388	56
KQ053004.1	2316990	2317195	ML_ALFA_ALFA_H3K27Ac_CSpeaks_peak_1952	73	.	4.53789	10.33597	7.34899	78
KQ053004.1	2322036	2322282	ML_ALFA_ALFA_H3K27Ac_CSpeaks_peak_1953	60	.	3.79930	8.87152	6.09084	129
KQ053004.1	2329846	2330060	ML_ALFA_ALFA_H3K27Ac_CSpeaks_peak_1954	79	.	4.02217	11.00198	7.90934	85
KQ053004.1	2330959	2331231	ML_ALFA_ALFA_H3K27Ac_CSpeaks_peak_1955	140	.	4.79243	18.38221	14.06982	141
KQ053004.1	2333889	2334062	ML_ALFA_ALFA_H3K27Ac_CSpeaks_peak_1956	61	.	4.98840	8.99235	6.19992	114
KQ053004.1	2335809	2336127	ML_ALFA_ALFA_H3K27Ac_CSpeaks_peak_1957	35	.	4.12520	5.86499	3.50949	286
KQ053004.1	2426902	2427106	ML_ALFA_ALFA_H3K27Ac_CSpeaks_peak_1958	28	.	2.19542	5.13681	2.87412	160
KQ053004.1	2484314	2484500	ML_ALFA_ALFA_H3K27Ac_CSpeaks_peak_1959	73	.	3.51268	10.40071	7.39169	76
KQ053004.1	2533767	2534014	ML_ALFA_ALFA_H3K27Ac_CSpeaks_peak_1960	87	.	4.66950	12.00287	8.75452	140
KQ053004.1	2535496	2535658	ML_ALFA_ALFA_H3K27Ac_CSpeaks_peak_1961	30	.	2.88519	5.28566	3.00350	30
KQ053004.1	2540579	2540768	ML_ALFA_ALFA_H3K27Ac_CSpeaks_peak_1962	49	.	3.97250	7.54589	4.96088	75
KQ053004.1	2558528	2558745	ML_ALFA_ALFA_H3K27Ac_CSpeaks_peak_1963	75	.	5.63600	10.52940	7.50211	111
KQ053004.1	2609865	2610042	ML_ALFA_ALFA_H3K27Ac_CSpeaks_peak_1964	64	.	3.94996	9.27492	6.44058	95
KQ053004.1	2622472	2622822	ML_ALFA_ALFA_H3K27Ac_CSpeaks_peak_1965	131	.	4.31461	17.30552	13.16582	211
KQ053004.1	2655372	2655719	ML_ALFA_ALFA_H3K27Ac_CSpeaks_peak_1966	44	.	2.44268	6.89951	4.40471	202
KQ053004.1	2656579	2656727	ML_ALFA_ALFA_H3K27Ac_CSpeaks_peak_1967	57	.	3.84003	8.40735	5.70057	37
KQ053004.1	2664714	2664893	ML_ALFA_ALFA_H3K27Ac_CSpeaks_peak_1968	22	.	2.03048	4.39756	2.23368	172
KQ053004.1	2665023	2665208	ML_ALFA_ALFA_H3K27Ac_CSpeaks_peak_1969	45	.	2.94390	7.02967	4.51176	78
KQ053004.1	2687618	2687974	ML_ALFA_ALFA_H3K27Ac_CSpeaks_peak_1970	121	.	3.71633	16.02264	12.11116	173
KQ053004.1	2709552	2709847	ML_ALFA_ALFA_H3K27Ac_CSpeaks_peak_1971	19	.	1.83165	4.08069	1.96348	5
KQ053004.1	2739403	2739575	ML_ALFA_ALFA_H3K27Ac_CSpeaks_peak_1972	51	.	2.81144	7.76376	5.14377	125
KQ053004.1	2739950	2740365	ML_ALFA_ALFA_H3K27Ac_CSpeaks_peak_1973	22	.	2.03048	4.39756	2.23368	170
KQ053004.1	2746473	2746629	ML_ALFA_ALFA_H3K27Ac_CSpeaks_peak_1974	96	.	4.79379	13.09812	9.67380	83
KQ053004.1	2756171	2756357	ML_ALFA_ALFA_H3K27Ac_CSpeaks_peak_1975	15	.	2.65508	3.64540	1.57969	146
KQ053004.1	2770606	2770808	ML_ALFA_ALFA_H3K27Ac_CSpeaks_peak_1976	117	.	5.48492	15.62654	11.77100	77
KQ053004.1	2776961	2777163	ML_ALFA_ALFA_H3K27Ac_CSpeaks_peak_1977	30	.	3.32829	5.31046	3.02407	64
KQ053004.1	2783273	2783542	ML_ALFA_ALFA_H3K27Ac_CSpeaks_peak_1978	45	.	3.27560	7.01514	4.50034	55
KQ053004.1	2805177	2805574	ML_ALFA_ALFA_H3K27Ac_CSpeaks_peak_1979	91	.	5.81140	12.43439	9.11611	140
KQ053004.1	2806969	2807324	ML_ALFA_ALFA_H3K27Ac_CSpeaks_peak_1980	35	.	2.79701	5.93100	3.56008	32
KQ053004.1	2808279	2808681	ML_ALFA_ALFA_H3K27Ac_CSpeaks_peak_1981	78	.	4.20557	10.88985	7.82298	105
KQ053004.1	2808828	2809060	ML_ALFA_ALFA_H3K27Ac_CSpeaks_peak_1982	45	.	3.76233	7.08682	4.56389	126
KQ053004.1	2810007	2810242	ML_ALFA_ALFA_H3K27Ac_CSpeaks_peak_1983	34	.	3.17450	5.73819	3.40412	102
KQ053004.1	2811193	2811586	ML_ALFA_ALFA_H3K27Ac_CSpeaks_peak_1984	87	.	4.21310	11.99120	8.74919	85
KQ053004.1	2819247	2819431	ML_ALFA_ALFA_H3K27Ac_CSpeaks_peak_1985	68	.	3.08489	9.80723	6.89435	114
KQ053004.1	2828647	2829023	ML_ALFA_ALFA_H3K27Ac_CSpeaks_peak_1986	133	.	6.54747	17.46888	13.30496	281
KQ053004.1	2846731	2846883	ML_ALFA_ALFA_H3K27Ac_CSpeaks_peak_1987	86	.	4.18382	11.90044	8.66901	103
KQ053004.1	2874059	2874235	ML_ALFA_ALFA_H3K27Ac_CSpeaks_peak_1988	79	.	3.93549	11.00198	7.90934	107
KQ053004.1	2890597	2890762	ML_ALFA_ALFA_H3K27Ac_CSpeaks_peak_1989	62	.	3.41092	9.03451	6.23939	116
KQ053004.1	2902724	2902871	ML_ALFA_ALFA_H3K27Ac_CSpeaks_peak_1990	19	.	2.90170	4.11731	1.99460	129
KQ053004.1	2903035	2903273	ML_ALFA_ALFA_H3K27Ac_CSpeaks_peak_1991	25	.	3.44938	4.79185	2.57216	111
KQ053004.1	2904425	2904683	ML_ALFA_ALFA_H3K27Ac_CSpeaks_peak_1992	59	.	4.32365	8.71601	5.96068	116
KQ053004.1	2917482	2917638	ML_ALFA_ALFA_H3K27Ac_CSpeaks_peak_1993	87	.	5.66732	11.96493	8.72809	107
KQ053004.1	2920343	2920612	ML_ALFA_ALFA_H3K27Ac_CSpeaks_peak_1994	123	.	5.80940	16.25731	12.30029	170
KQ053004.1	2923926	2924325	ML_ALFA_ALFA_H3K27Ac_CSpeaks_peak_1995	68	.	4.13031	9.74751	6.85537	266
KQ053004.1	2942750	2943473	ML_ALFA_ALFA_H3K27Ac_CSpeaks_peak_1996	101	.	3.17594	13.70573	10.18031	481
KQ053004.1	2991036	2991282	ML_ALFA_ALFA_H3K27Ac_CSpeaks_peak_1997	128	.	7.50988	16.88515	12.82677	86
KQ053004.1	2993377	2993552	ML_ALFA_ALFA_H3K27Ac_CSpeaks_peak_1998	58	.	4.32006	8.59432	5.86813	118
KQ053004.1	3019927	3020111	ML_ALFA_ALFA_H3K27Ac_CSpeaks_peak_1999	25	.	3.44938	4.79185	2.57216	94
KQ053004.1	3066594	3066930	ML_ALFA_ALFA_H3K27Ac_CSpeaks_peak_2000	50	.	2.93481	7.60861	5.00832	222
[truncated: 72,464 more rows]
