# Supplementary material for: Transposable elements are the primary source of novelty in primate gene regulation
Source: Genome Res. 2017 Oct;27(10):1623–33. doi: 10.1101/gr.218149.116 (PMC5630026; doi:10.1101/gr.218149.116)
Supplement: Supplemental Material [file supp_gr.218149.116_Supplemental_FILE_S1_peak_calling_BED_files.zip › FILE_S1/ML_ALFA_ALFA_H3K4me1_CSpeaks_peaks.narrowPeak]

ABDC02000614.1	521	1101	ML_ALFA_ALFA_H3K4me1_CSpeaks_peak_1	70	.	5.80109	10.25134	7.08624	408
ABDC02000666.1	453	742	ML_ALFA_ALFA_H3K4me1_CSpeaks_peak_2	34	.	4.39310	5.63217	3.48653	155
ABDC02000666.1	3234	4024	ML_ALFA_ALFA_H3K4me1_CSpeaks_peak_3	51	.	5.56593	7.74996	5.16652	433
ABDC02000684.1	1909	2084	ML_ALFA_ALFA_H3K4me1_CSpeaks_peak_4	36	.	4.06135	5.86499	3.67197	118
ABDC02000686.1	871	1058	ML_ALFA_ALFA_H3K4me1_CSpeaks_peak_5	57	.	6.17295	8.64685	5.76084	95
ABDC02000693.1	9581	10446	ML_ALFA_ALFA_H3K4me1_CSpeaks_peak_6	31	.	3.81282	5.08049	3.13072	393
ABDC02000699.1	394	839	ML_ALFA_ALFA_H3K4me1_CSpeaks_peak_7	57	.	4.72362	8.44714	5.75992	244
ABDC02000699.1	1090	1318	ML_ALFA_ALFA_H3K4me1_CSpeaks_peak_8	17	.	3.05935	3.30724	1.71102	23
ABDC02000717.1	318	600	ML_ALFA_ALFA_H3K4me1_CSpeaks_peak_9	34	.	4.74907	5.63217	3.48653	141
ABDC02000717.1	1218	1985	ML_ALFA_ALFA_H3K4me1_CSpeaks_peak_10	66	.	6.52892	9.72434	6.62183	327
ABDC02000724.1	184	986	ML_ALFA_ALFA_H3K4me1_CSpeaks_peak_11	74	.	6.88489	10.83364	7.49510	330
ABDC02000760.1	402	828	ML_ALFA_ALFA_H3K4me1_CSpeaks_peak_12	36	.	4.60303	5.86373	3.67197	169
ABDC02000763.1	572	719	ML_ALFA_ALFA_H3K4me1_CSpeaks_peak_13	33	.	3.52847	5.32920	3.35077	90
ABDC02000875.1	12979	13393	ML_ALFA_ALFA_H3K4me1_CSpeaks_peak_14	50	.	5.46101	7.60364	5.04684	150
ABDC02000875.1	21815	22630	ML_ALFA_ALFA_H3K4me1_CSpeaks_peak_15	57	.	5.81698	8.64685	5.76084	240
ABDC02000925.1	85	232	ML_ALFA_ALFA_H3K4me1_CSpeaks_peak_16	34	.	4.39310	5.63217	3.48653	106
ABDC02000931.1	740	1676	ML_ALFA_ALFA_H3K4me1_CSpeaks_peak_17	58	.	5.88690	8.74577	5.83998	550
ABDC02000947.1	474	809	ML_ALFA_ALFA_H3K4me1_CSpeaks_peak_18	44	.	4.92400	6.78833	4.41365	81
ABDC02000966.1	102	397	ML_ALFA_ALFA_H3K4me1_CSpeaks_peak_19	34	.	4.39310	5.63217	3.48653	86
ABDC02000966.1	710	982	ML_ALFA_ALFA_H3K4me1_CSpeaks_peak_20	21	.	3.68116	3.84034	2.11304	77
ABDC02001006.1	2122	2377	ML_ALFA_ALFA_H3K4me1_CSpeaks_peak_21	14	.	2.81868	2.95990	1.45778	202
ABDC02001011.1	5765	6515	ML_ALFA_ALFA_H3K4me1_CSpeaks_peak_22	45	.	4.21069	6.94097	4.54849	696
ABDC02001022.1	176	362	ML_ALFA_ALFA_H3K4me1_CSpeaks_peak_23	42	.	5.10504	6.59761	4.25495	108
ABDC02001024.1	1219	1582	ML_ALFA_ALFA_H3K4me1_CSpeaks_peak_24	82	.	7.24086	11.97259	8.29363	137
ABDC02001024.1	2416	2775	ML_ALFA_ALFA_H3K4me1_CSpeaks_peak_25	28	.	4.03713	4.71142	2.81682	203
ABDC02001025.1	732	891	ML_ALFA_ALFA_H3K4me1_CSpeaks_peak_26	38	.	3.95526	6.09019	3.87403	29
ABDC02001189.1	684	884	ML_ALFA_ALFA_H3K4me1_CSpeaks_peak_27	19	.	3.54340	3.65259	1.98832	153
ABDC02001203.1	3915	4093	ML_ALFA_ALFA_H3K4me1_CSpeaks_peak_28	43	.	4.55842	6.68330	4.32417	105
ABDC02001203.1	16729	17061	ML_ALFA_ALFA_H3K4me1_CSpeaks_peak_29	30	.	3.74050	4.96667	3.04595	303
ABDC02001203.1	17448	17735	ML_ALFA_ALFA_H3K4me1_CSpeaks_peak_30	19	.	3.31575	3.62443	1.96754	14
ABDC02001203.1	18436	19221	ML_ALFA_ALFA_H3K4me1_CSpeaks_peak_31	34	.	3.89080	5.58517	3.48653	424
ABDC02001203.1	19687	20382	ML_ALFA_ALFA_H3K4me1_CSpeaks_peak_32	53	.	5.37655	7.96373	5.35982	628
ABDC02001203.1	20815	21006	ML_ALFA_ALFA_H3K4me1_CSpeaks_peak_33	27	.	3.66001	4.52582	2.70555	49
ABDC02001203.1	23315	23778	ML_ALFA_ALFA_H3K4me1_CSpeaks_peak_34	38	.	4.44166	6.06697	3.85281	105
ABDC02001203.1	25686	25912	ML_ALFA_ALFA_H3K4me1_CSpeaks_peak_35	57	.	5.21005	8.67274	5.78019	62
ABDC02001203.1	27211	27426	ML_ALFA_ALFA_H3K4me1_CSpeaks_peak_36	34	.	3.46187	5.54780	3.48653	121
ABDC02001203.1	28385	29674	ML_ALFA_ALFA_H3K4me1_CSpeaks_peak_37	57	.	5.30402	8.41215	5.73209	1121
ABDC02001203.1	31080	31600	ML_ALFA_ALFA_H3K4me1_CSpeaks_peak_38	27	.	3.72536	4.62437	2.78920	30
ABDC02001203.1	32541	32748	ML_ALFA_ALFA_H3K4me1_CSpeaks_peak_39	62	.	5.44725	9.14367	6.20554	87
ABDC02001203.1	33903	34085	ML_ALFA_ALFA_H3K4me1_CSpeaks_peak_40	34	.	4.39310	5.63217	3.48653	40
ABDC02001203.1	34491	35733	ML_ALFA_ALFA_H3K4me1_CSpeaks_peak_41	57	.	6.17295	8.64685	5.76084	748
ABDC02001203.1	36021	36263	ML_ALFA_ALFA_H3K4me1_CSpeaks_peak_42	28	.	4.03713	4.71142	2.81682	205
ABDC02001203.1	38073	39395	ML_ALFA_ALFA_H3K4me1_CSpeaks_peak_43	57	.	6.17295	8.64685	5.76084	912
ABDC02001203.1	40138	40453	ML_ALFA_ALFA_H3K4me1_CSpeaks_peak_44	57	.	5.81698	8.64685	5.76084	202
ABDC02001204.1	799	1139	ML_ALFA_ALFA_H3K4me1_CSpeaks_peak_45	57	.	5.81698	8.64685	5.76084	234
ABDC02001205.1	1020	1285	ML_ALFA_ALFA_H3K4me1_CSpeaks_peak_46	34	.	4.74907	5.63217	3.48653	229
ABDC02001297.1	16491	16805	ML_ALFA_ALFA_H3K4me1_CSpeaks_peak_47	33	.	4.22869	5.38316	3.38663	82
ABDC02001298.1	842	1189	ML_ALFA_ALFA_H3K4me1_CSpeaks_peak_48	34	.	4.39310	5.63217	3.48653	44
ABDC02001306.1	110	257	ML_ALFA_ALFA_H3K4me1_CSpeaks_peak_49	28	.	4.03713	4.71142	2.81682	31
ABDC02001336.1	2418	3077	ML_ALFA_ALFA_H3K4me1_CSpeaks_peak_50	74	.	6.88489	10.83364	7.49510	385
ABDC02001336.1	3791	3953	ML_ALFA_ALFA_H3K4me1_CSpeaks_peak_51	19	.	3.31575	3.62443	1.96754	102
ABDC02001344.1	117	1170	ML_ALFA_ALFA_H3K4me1_CSpeaks_peak_52	57	.	6.17295	8.64685	5.76084	975
ABDC02001351.1	603	1016	ML_ALFA_ALFA_H3K4me1_CSpeaks_peak_53	34	.	4.39310	5.63217	3.48653	66
ABDC02003384.1	59436	59585	ML_ALFA_ALFA_H3K4me1_CSpeaks_peak_54	33	.	4.22869	5.38316	3.38663	112
ABDC02003384.1	60202	60510	ML_ALFA_ALFA_H3K4me1_CSpeaks_peak_55	30	.	4.28207	4.97954	3.04832	107
ABDC02003384.1	73666	73885	ML_ALFA_ALFA_H3K4me1_CSpeaks_peak_56	57	.	6.17295	8.64685	5.76084	88
ABDC02003384.1	103140	103354	ML_ALFA_ALFA_H3K4me1_CSpeaks_peak_57	34	.	4.39310	5.63217	3.48653	140
ABDC02003384.1	104281	104428	ML_ALFA_ALFA_H3K4me1_CSpeaks_peak_58	14	.	3.20075	2.86776	1.40614	16
ABDC02003384.1	139472	139628	ML_ALFA_ALFA_H3K4me1_CSpeaks_peak_59	25	.	3.56428	4.33257	2.53729	41
ABDC02003384.1	151602	152314	ML_ALFA_ALFA_H3K4me1_CSpeaks_peak_60	57	.	6.17295	8.64685	5.76084	426
ABDC02003384.1	165424	165891	ML_ALFA_ALFA_H3K4me1_CSpeaks_peak_61	57	.	5.81698	8.64685	5.76084	239
ABDC02003384.1	166952	168008	ML_ALFA_ALFA_H3K4me1_CSpeaks_peak_62	50	.	5.46101	7.60364	5.04684	917
ABDC02003384.1	216706	217091	ML_ALFA_ALFA_H3K4me1_CSpeaks_peak_63	50	.	5.46101	7.60364	5.04684	127
ABDC02003384.1	240320	240889	ML_ALFA_ALFA_H3K4me1_CSpeaks_peak_64	92	.	7.95280	13.13931	9.25917	241
ABDC02003384.1	241327	241540	ML_ALFA_ALFA_H3K4me1_CSpeaks_peak_65	31	.	3.81282	5.08049	3.13072	184
ABDC02003385.1	160355	160655	ML_ALFA_ALFA_H3K4me1_CSpeaks_peak_66	21	.	3.64181	3.78657	2.10770	76
ABDC02003385.1	170846	171142	ML_ALFA_ALFA_H3K4me1_CSpeaks_peak_67	28	.	4.03713	4.71142	2.81682	233
ABDC02005490.1	14693	15654	ML_ALFA_ALFA_H3K4me1_CSpeaks_peak_68	44	.	4.68203	6.86274	4.47814	316
ABDC02005490.1	18951	19098	ML_ALFA_ALFA_H3K4me1_CSpeaks_peak_69	25	.	3.78380	4.34596	2.54844	79
ABDC02005490.1	24882	25038	ML_ALFA_ALFA_H3K4me1_CSpeaks_peak_70	19	.	3.25286	3.53488	1.91007	73
ABDC02005490.1	27545	27852	ML_ALFA_ALFA_H3K4me1_CSpeaks_peak_71	47	.	4.54761	7.16239	4.75080	135
ABDC02005490.1	33790	34235	ML_ALFA_ALFA_H3K4me1_CSpeaks_peak_72	31	.	3.81282	5.08049	3.13072	340
ABDC02005490.1	35663	36617	ML_ALFA_ALFA_H3K4me1_CSpeaks_peak_73	39	.	4.53322	6.20655	3.97811	652
ABDC02005490.1	38100	38590	ML_ALFA_ALFA_H3K4me1_CSpeaks_peak_74	37	.	4.07973	5.90830	3.71065	418
ABDC02005490.1	49321	49512	ML_ALFA_ALFA_H3K4me1_CSpeaks_peak_75	34	.	3.65660	5.59290	3.48653	51
ABDC02005490.1	63347	63751	ML_ALFA_ALFA_H3K4me1_CSpeaks_peak_76	34	.	3.60522	5.46828	3.45876	129
ABDC02005490.1	64569	66361	ML_ALFA_ALFA_H3K4me1_CSpeaks_peak_77	76	.	6.58719	10.99427	7.64334	1316
ABDC02005490.1	66869	67160	ML_ALFA_ALFA_H3K4me1_CSpeaks_peak_78	39	.	4.81638	6.17517	3.94865	177
ABDC02005490.1	67906	69129	ML_ALFA_ALFA_H3K4me1_CSpeaks_peak_79	57	.	5.81698	8.64685	5.76084	844
ABDC02005490.1	69587	69741	ML_ALFA_ALFA_H3K4me1_CSpeaks_peak_80	34	.	4.25746	5.42665	3.42511	102
ABDC02005490.1	71670	71858	ML_ALFA_ALFA_H3K4me1_CSpeaks_peak_81	34	.	3.89080	5.58517	3.48653	95
ABDC02005490.1	72494	72641	ML_ALFA_ALFA_H3K4me1_CSpeaks_peak_82	28	.	3.63564	4.80077	2.89515	7
ABDC02005490.1	76135	76406	ML_ALFA_ALFA_H3K4me1_CSpeaks_peak_83	57	.	5.01345	8.41050	5.73209	126
ABDC02005490.1	81222	82137	ML_ALFA_ALFA_H3K4me1_CSpeaks_peak_84	28	.	3.41882	4.79185	2.88813	357
ABDC02005490.1	86415	86931	ML_ALFA_ALFA_H3K4me1_CSpeaks_peak_85	79	.	6.36221	11.31497	7.91886	370
ABDC02005490.1	101794	101950	ML_ALFA_ALFA_H3K4me1_CSpeaks_peak_86	45	.	4.69779	6.90478	4.51577	76
ABDC02005490.1	104369	104710	ML_ALFA_ALFA_H3K4me1_CSpeaks_peak_87	34	.	4.74907	5.63217	3.48653	222
ABDC02005490.1	105642	105847	ML_ALFA_ALFA_H3K4me1_CSpeaks_peak_88	41	.	4.12142	6.37887	4.12424	87
ABDC02005490.1	106037	106201	ML_ALFA_ALFA_H3K4me1_CSpeaks_peak_89	26	.	3.41243	4.44391	2.63728	108
ABDC02005490.1	108519	108787	ML_ALFA_ALFA_H3K4me1_CSpeaks_peak_90	42	.	5.10504	6.59761	4.25495	127
ABDC02005490.1	109087	109282	ML_ALFA_ALFA_H3K4me1_CSpeaks_peak_91	33	.	4.57134	5.38316	3.38663	77
ABDC02005490.1	110975	111308	ML_ALFA_ALFA_H3K4me1_CSpeaks_peak_92	66	.	6.16883	9.71203	6.62183	262
ABDC02005490.1	118950	119518	ML_ALFA_ALFA_H3K4me1_CSpeaks_peak_93	78	.	6.04963	11.20838	7.82548	294
ABDC02005490.1	126846	127351	ML_ALFA_ALFA_H3K4me1_CSpeaks_peak_94	50	.	4.80696	7.53305	5.04684	330
ABDC02005490.1	127682	128029	ML_ALFA_ALFA_H3K4me1_CSpeaks_peak_95	24	.	3.73802	4.22018	2.44902	36
ABDC02005490.1	131047	131384	ML_ALFA_ALFA_H3K4me1_CSpeaks_peak_96	42	.	4.75373	6.54030	4.25495	128
ABDC02005490.1	132985	133419	ML_ALFA_ALFA_H3K4me1_CSpeaks_peak_97	66	.	6.11462	9.69569	6.62183	180
ABDC02005490.1	134772	134947	ML_ALFA_ALFA_H3K4me1_CSpeaks_peak_98	28	.	3.41882	4.79185	2.88813	100
ABDC02005490.1	135956	136860	ML_ALFA_ALFA_H3K4me1_CSpeaks_peak_99	53	.	5.34566	7.91609	5.31663	760
ABDC02005490.1	138660	138850	ML_ALFA_ALFA_H3K4me1_CSpeaks_peak_100	40	.	4.32638	6.31061	4.07098	94
ABDC02005490.1	139718	139882	ML_ALFA_ALFA_H3K4me1_CSpeaks_peak_101	37	.	4.11583	5.96761	3.76358	78
ABDC02005490.1	145649	145834	ML_ALFA_ALFA_H3K4me1_CSpeaks_peak_102	19	.	3.05597	3.55832	1.92907	3
ABDC02005490.1	147046	147193	ML_ALFA_ALFA_H3K4me1_CSpeaks_peak_103	32	.	3.87075	5.17134	3.21059	59
ABDC02005490.1	148389	148694	ML_ALFA_ALFA_H3K4me1_CSpeaks_peak_104	57	.	5.74157	8.52381	5.76084	135
ABDC02005490.1	150822	151185	ML_ALFA_ALFA_H3K4me1_CSpeaks_peak_105	51	.	5.56593	7.74996	5.16652	250
ABDC02005490.1	154200	154466	ML_ALFA_ALFA_H3K4me1_CSpeaks_peak_106	57	.	6.17295	8.64685	5.76084	134
ABDC02005490.1	155402	155902	ML_ALFA_ALFA_H3K4me1_CSpeaks_peak_107	25	.	3.56428	4.33257	2.53729	168
ABDC02005490.1	156816	157210	ML_ALFA_ALFA_H3K4me1_CSpeaks_peak_108	71	.	6.58277	10.36057	7.18478	250
ABDC02005490.1	157314	157467	ML_ALFA_ALFA_H3K4me1_CSpeaks_peak_109	24	.	3.45783	4.22018	2.44902	119
ABDC02005490.1	166882	167157	ML_ALFA_ALFA_H3K4me1_CSpeaks_peak_110	34	.	3.49708	5.61563	3.48653	165
ABDC02005490.1	168655	168896	ML_ALFA_ALFA_H3K4me1_CSpeaks_peak_111	13	.	2.08423	2.79757	1.35281	237
ABDC02005490.1	169599	169890	ML_ALFA_ALFA_H3K4me1_CSpeaks_peak_112	35	.	3.04947	5.64740	3.50104	101
ABDC02005490.1	171649	172136	ML_ALFA_ALFA_H3K4me1_CSpeaks_peak_113	50	.	4.83192	7.57413	5.04684	87
ABDC02005490.1	176681	177404	ML_ALFA_ALFA_H3K4me1_CSpeaks_peak_114	50	.	5.46101	7.60364	5.04684	164
ABDC02005490.1	178807	179639	ML_ALFA_ALFA_H3K4me1_CSpeaks_peak_115	66	.	6.52892	9.72434	6.62183	541
ABDC02005490.1	179791	180283	ML_ALFA_ALFA_H3K4me1_CSpeaks_peak_116	82	.	7.59683	11.97259	8.29363	200
ABDC02005909.1	94091	94574	ML_ALFA_ALFA_H3K4me1_CSpeaks_peak_117	42	.	5.10504	6.59761	4.25495	367
ABDC02005909.1	126336	126686	ML_ALFA_ALFA_H3K4me1_CSpeaks_peak_118	28	.	4.03713	4.71142	2.81682	25
ABDC02005909.1	128863	129394	ML_ALFA_ALFA_H3K4me1_CSpeaks_peak_119	42	.	5.10504	6.59761	4.25495	111
ABDC02010135.1	982	1252	ML_ALFA_ALFA_H3K4me1_CSpeaks_peak_120	93	.	6.79523	13.19086	9.30064	133
ABDC02010135.1	6342	6489	ML_ALFA_ALFA_H3K4me1_CSpeaks_peak_121	19	.	3.02357	3.55728	1.92860	12
ABDC02010135.1	9473	10125	ML_ALFA_ALFA_H3K4me1_CSpeaks_peak_122	82	.	7.59683	11.97259	8.29363	121
ABDC02010135.1	11546	14005	ML_ALFA_ALFA_H3K4me1_CSpeaks_peak_123	74	.	6.88489	10.83364	7.49510	777
ABDC02010135.1	15948	16405	ML_ALFA_ALFA_H3K4me1_CSpeaks_peak_124	50	.	5.46101	7.60364	5.04684	274
ABDC02011388.1	13639	13928	ML_ALFA_ALFA_H3K4me1_CSpeaks_peak_125	34	.	4.39310	5.63217	3.48653	208
ABDC02011388.1	73279	73496	ML_ALFA_ALFA_H3K4me1_CSpeaks_peak_126	28	.	3.18241	4.70046	2.81682	22
ABDC02011388.1	83694	83841	ML_ALFA_ALFA_H3K4me1_CSpeaks_peak_127	14	.	3.24459	2.92304	1.45457	19
ABDC02011388.1	113872	114202	ML_ALFA_ALFA_H3K4me1_CSpeaks_peak_128	42	.	5.10504	6.59761	4.25495	208
ABDC02011592.1	3378	3997	ML_ALFA_ALFA_H3K4me1_CSpeaks_peak_129	77	.	6.29641	11.08216	7.72199	331
ABDC02011592.1	8347	8660	ML_ALFA_ALFA_H3K4me1_CSpeaks_peak_130	28	.	4.03713	4.71142	2.81682	83
ABDC02012742.1	20516	20857	ML_ALFA_ALFA_H3K4me1_CSpeaks_peak_131	50	.	5.46101	7.60364	5.04684	172
ABDC02012742.1	35142	35474	ML_ALFA_ALFA_H3K4me1_CSpeaks_peak_132	19	.	3.31575	3.62443	1.96754	28
ABDC02012742.1	52879	53378	ML_ALFA_ALFA_H3K4me1_CSpeaks_peak_133	42	.	5.10504	6.59761	4.25495	355
ABDC02012742.1	74705	74852	ML_ALFA_ALFA_H3K4me1_CSpeaks_peak_134	14	.	3.32519	3.02511	1.45778	63
ABDC02012742.1	93441	93829	ML_ALFA_ALFA_H3K4me1_CSpeaks_peak_135	50	.	5.46101	7.60364	5.04684	280
ABDC02012742.1	113630	114240	ML_ALFA_ALFA_H3K4me1_CSpeaks_peak_136	40	.	4.91399	6.31781	4.07098	280
ABDC02012742.1	160051	160787	ML_ALFA_ALFA_H3K4me1_CSpeaks_peak_137	82	.	7.24086	11.97259	8.29363	446
ABDC02012742.1	171323	171801	ML_ALFA_ALFA_H3K4me1_CSpeaks_peak_138	75	.	6.57041	10.89723	7.55392	334
ABDC02012742.1	172839	173209	ML_ALFA_ALFA_H3K4me1_CSpeaks_peak_139	53	.	5.67364	7.90910	5.31023	57
ABDC02012742.1	174215	174443	ML_ALFA_ALFA_H3K4me1_CSpeaks_peak_140	34	.	4.39310	5.63217	3.48653	128
ABDC02012742.1	179352	179947	ML_ALFA_ALFA_H3K4me1_CSpeaks_peak_141	50	.	4.80696	7.53305	5.04684	490
ABDC02013809.1	25886	26499	ML_ALFA_ALFA_H3K4me1_CSpeaks_peak_142	39	.	3.79162	6.17367	3.94865	459
ABDC02013809.1	28033	28578	ML_ALFA_ALFA_H3K4me1_CSpeaks_peak_143	38	.	4.75343	6.08326	3.86768	104
ABDC02013809.1	30724	31050	ML_ALFA_ALFA_H3K4me1_CSpeaks_peak_144	21	.	3.68116	3.84034	2.11304	89
ABDC02013809.1	42416	42996	ML_ALFA_ALFA_H3K4me1_CSpeaks_peak_145	50	.	5.46101	7.60364	5.04684	222
ABDC02013809.1	53841	54278	ML_ALFA_ALFA_H3K4me1_CSpeaks_peak_146	34	.	4.39310	5.63217	3.48653	253
ABDC02013809.1	59032	59221	ML_ALFA_ALFA_H3K4me1_CSpeaks_peak_147	43	.	4.55842	6.68330	4.32417	115
ABDC02013809.1	73803	74086	ML_ALFA_ALFA_H3K4me1_CSpeaks_peak_148	57	.	5.05549	8.41215	5.73209	161
ABDC02013809.1	76748	77141	ML_ALFA_ALFA_H3K4me1_CSpeaks_peak_149	30	.	4.28207	4.97954	3.04832	117
ABDC02013809.1	77693	79143	ML_ALFA_ALFA_H3K4me1_CSpeaks_peak_150	82	.	7.51562	11.84844	8.29363	1236
ABDC02013809.1	80296	80655	ML_ALFA_ALFA_H3K4me1_CSpeaks_peak_151	72	.	6.62724	10.43017	7.23930	135
ABDC02013809.1	94377	94693	ML_ALFA_ALFA_H3K4me1_CSpeaks_peak_152	34	.	4.39310	5.63217	3.48653	79
ABDC02013809.1	184064	184504	ML_ALFA_ALFA_H3K4me1_CSpeaks_peak_153	47	.	4.89556	7.21641	4.79852	323
ABDC02013809.1	232017	232212	ML_ALFA_ALFA_H3K4me1_CSpeaks_peak_154	24	.	3.25539	4.18947	2.42194	89
ABDC02013809.1	236476	236635	ML_ALFA_ALFA_H3K4me1_CSpeaks_peak_155	34	.	4.03421	5.43756	3.43424	28
ABDC02013809.1	238977	239253	ML_ALFA_ALFA_H3K4me1_CSpeaks_peak_156	29	.	3.91021	4.84776	2.93888	113
ABDC02013809.1	239534	239859	ML_ALFA_ALFA_H3K4me1_CSpeaks_peak_157	71	.	6.15765	10.30716	7.13635	113
ABDC02016189.1	9421	9650	ML_ALFA_ALFA_H3K4me1_CSpeaks_peak_158	21	.	3.68116	3.84034	2.11304	121
ABDC02016189.1	9803	9985	ML_ALFA_ALFA_H3K4me1_CSpeaks_peak_159	14	.	3.32519	3.02511	1.45778	80
ABDC02016189.1	10252	10551	ML_ALFA_ALFA_H3K4me1_CSpeaks_peak_160	21	.	3.68116	3.84034	2.11304	195
ABDC02016189.1	13145	13677	ML_ALFA_ALFA_H3K4me1_CSpeaks_peak_161	46	.	5.08489	7.03239	4.63156	299
ABDC02016189.1	24866	25399	ML_ALFA_ALFA_H3K4me1_CSpeaks_peak_162	28	.	4.03713	4.71142	2.81682	460
ABDC02016189.1	64740	65143	ML_ALFA_ALFA_H3K4me1_CSpeaks_peak_163	31	.	4.39327	5.13455	3.17642	131
ABDC02016189.1	76564	76995	ML_ALFA_ALFA_H3K4me1_CSpeaks_peak_164	51	.	5.24497	7.74996	5.16652	108
ABDC02016189.1	77182	77643	ML_ALFA_ALFA_H3K4me1_CSpeaks_peak_165	47	.	5.18657	7.18664	4.77112	244
ABDC02016189.1	180031	180377	ML_ALFA_ALFA_H3K4me1_CSpeaks_peak_166	82	.	7.59683	11.97259	8.29363	109
ABDC02016189.1	180874	181047	ML_ALFA_ALFA_H3K4me1_CSpeaks_peak_167	28	.	4.03713	4.71142	2.81682	137
ABDC02016189.1	216320	216507	ML_ALFA_ALFA_H3K4me1_CSpeaks_peak_168	34	.	4.25746	5.42665	3.42511	117
ABDC02016189.1	220584	220892	ML_ALFA_ALFA_H3K4me1_CSpeaks_peak_169	74	.	6.88489	10.83364	7.49510	176
ABDC02017848.1	37871	38353	ML_ALFA_ALFA_H3K4me1_CSpeaks_peak_170	34	.	4.07338	5.48703	3.47462	106
ABDC02017848.1	38473	39309	ML_ALFA_ALFA_H3K4me1_CSpeaks_peak_171	42	.	4.14690	6.47188	4.20477	526
ABDC02018813.1	2577	3075	ML_ALFA_ALFA_H3K4me1_CSpeaks_peak_172	102	.	7.29230	14.21410	10.21983	104
ABDC02018813.1	4782	5398	ML_ALFA_ALFA_H3K4me1_CSpeaks_peak_173	50	.	5.46101	7.60364	5.04684	194
ABDC02019029.1	966	1192	ML_ALFA_ALFA_H3K4me1_CSpeaks_peak_174	42	.	5.10504	6.59761	4.25495	99
ABDC02019994.1	11934	12099	ML_ALFA_ALFA_H3K4me1_CSpeaks_peak_175	34	.	4.39310	5.63217	3.48653	102
ABDC02020257.1	11367	11582	ML_ALFA_ALFA_H3K4me1_CSpeaks_peak_176	21	.	3.68116	3.84034	2.11304	142
ABDC02020257.1	12009	12279	ML_ALFA_ALFA_H3K4me1_CSpeaks_peak_177	63	.	6.28459	9.35185	6.37519	131
ABDC02020257.1	12422	12628	ML_ALFA_ALFA_H3K4me1_CSpeaks_peak_178	74	.	6.88489	10.83364	7.49510	73
ABDC02020257.1	14639	14928	ML_ALFA_ALFA_H3K4me1_CSpeaks_peak_179	14	.	2.81868	2.95990	1.45778	205
ABDC02020257.1	16388	16673	ML_ALFA_ALFA_H3K4me1_CSpeaks_peak_180	34	.	4.74907	5.63217	3.48653	211
ABDC02020257.1	17959	18295	ML_ALFA_ALFA_H3K4me1_CSpeaks_peak_181	14	.	3.32519	3.02511	1.45778	197
ABDC02020257.1	18398	18801	ML_ALFA_ALFA_H3K4me1_CSpeaks_peak_182	34	.	4.39310	5.63217	3.48653	84
ABDC02020257.1	22285	22513	ML_ALFA_ALFA_H3K4me1_CSpeaks_peak_183	34	.	4.74907	5.63217	3.48653	106
ABDC02020257.1	23482	23938	ML_ALFA_ALFA_H3K4me1_CSpeaks_peak_184	50	.	5.46101	7.60364	5.04684	125
ABDC02020257.1	24255	24543	ML_ALFA_ALFA_H3K4me1_CSpeaks_peak_185	63	.	6.28459	9.35185	6.37519	143
ABDC02020257.1	33701	34145	ML_ALFA_ALFA_H3K4me1_CSpeaks_peak_186	14	.	2.81868	2.95990	1.45778	7
ABDC02020257.1	44602	45005	ML_ALFA_ALFA_H3K4me1_CSpeaks_peak_187	34	.	4.74907	5.63217	3.48653	290
ABDC02020719.1	3135	3379	ML_ALFA_ALFA_H3K4me1_CSpeaks_peak_188	19	.	2.73505	3.56270	1.93275	4
ABDC02021259.1	162134	162281	ML_ALFA_ALFA_H3K4me1_CSpeaks_peak_189	19	.	2.85961	3.53412	1.91007	135
ABDC02021259.1	212996	213143	ML_ALFA_ALFA_H3K4me1_CSpeaks_peak_190	26	.	3.85997	4.45554	2.64771	92
ABDC02021259.1	218816	219076	ML_ALFA_ALFA_H3K4me1_CSpeaks_peak_191	34	.	4.39310	5.63217	3.48653	98
ABDC02021259.1	239941	240177	ML_ALFA_ALFA_H3K4me1_CSpeaks_peak_192	34	.	4.60244	5.42665	3.42511	89
ABDC02021259.1	240761	240936	ML_ALFA_ALFA_H3K4me1_CSpeaks_peak_193	34	.	4.31617	5.51551	3.48653	39
ABDC02021951.1	2337	2952	ML_ALFA_ALFA_H3K4me1_CSpeaks_peak_194	63	.	5.55256	9.31879	6.35444	172
ABDC02022148.1	2467	2614	ML_ALFA_ALFA_H3K4me1_CSpeaks_peak_195	34	.	4.39310	5.63217	3.48653	96
ABDC02022364.1	1720	2145	ML_ALFA_ALFA_H3K4me1_CSpeaks_peak_196	57	.	6.17295	8.64685	5.76084	218
ABDC02022746.1	2515	4045	ML_ALFA_ALFA_H3K4me1_CSpeaks_peak_197	64	.	4.52450	9.46042	6.47618	307
ABDC02022752.1	12146	13113	ML_ALFA_ALFA_H3K4me1_CSpeaks_peak_198	92	.	7.95280	13.13931	9.25917	821
ABDC02022752.1	15908	16631	ML_ALFA_ALFA_H3K4me1_CSpeaks_peak_199	102	.	8.30877	14.33216	10.23920	579
ABDC02022752.1	16783	16950	ML_ALFA_ALFA_H3K4me1_CSpeaks_peak_200	34	.	4.39310	5.63217	3.48653	109
ABDC02022752.1	17867	18052	ML_ALFA_ALFA_H3K4me1_CSpeaks_peak_201	14	.	3.32519	3.02511	1.45778	117
ABDC02022752.1	23195	24484	ML_ALFA_ALFA_H3K4me1_CSpeaks_peak_202	57	.	5.81698	8.64685	5.76084	952
ABDC02022752.1	25183	25330	ML_ALFA_ALFA_H3K4me1_CSpeaks_peak_203	28	.	4.03713	4.71142	2.81682	99
ABDC02022752.1	26075	26418	ML_ALFA_ALFA_H3K4me1_CSpeaks_peak_204	42	.	5.10504	6.59761	4.25495	234
ABDC02022752.1	27014	27600	ML_ALFA_ALFA_H3K4me1_CSpeaks_peak_205	19	.	3.31575	3.62443	1.96754	266
ABDC02022752.1	28288	28481	ML_ALFA_ALFA_H3K4me1_CSpeaks_peak_206	31	.	3.81282	5.08049	3.13072	154
ABDC02022752.1	28584	28802	ML_ALFA_ALFA_H3K4me1_CSpeaks_peak_207	34	.	4.39310	5.63217	3.48653	126
ABDC02022752.1	30042	30312	ML_ALFA_ALFA_H3K4me1_CSpeaks_peak_208	14	.	3.32519	3.02511	1.45778	194
ABDC02022752.1	39201	39534	ML_ALFA_ALFA_H3K4me1_CSpeaks_peak_209	34	.	4.39310	5.63217	3.48653	137
ABDC02022752.1	41409	42526	ML_ALFA_ALFA_H3K4me1_CSpeaks_peak_210	57	.	5.81698	8.64685	5.76084	801
ABDC02022752.1	44974	45231	ML_ALFA_ALFA_H3K4me1_CSpeaks_peak_211	82	.	7.59683	11.97259	8.29363	141
ABDC02022752.1	61318	61698	ML_ALFA_ALFA_H3K4me1_CSpeaks_peak_212	34	.	4.07156	5.49589	3.48300	258
ABDC02022752.1	63835	64560	ML_ALFA_ALFA_H3K4me1_CSpeaks_peak_213	79	.	6.04478	11.32222	7.92483	430
ABDC02022752.1	64699	65206	ML_ALFA_ALFA_H3K4me1_CSpeaks_peak_214	43	.	4.32112	6.72080	4.35799	93
ABDC02022752.1	65709	66181	ML_ALFA_ALFA_H3K4me1_CSpeaks_peak_215	69	.	5.41434	10.08496	6.94943	128
ABDC02022752.1	66347	66501	ML_ALFA_ALFA_H3K4me1_CSpeaks_peak_216	38	.	4.15258	6.02782	3.81939	44
ABDC02022752.1	66880	67440	ML_ALFA_ALFA_H3K4me1_CSpeaks_peak_217	37	.	4.09770	5.93784	3.73929	232
ABDC02022752.1	69588	69854	ML_ALFA_ALFA_H3K4me1_CSpeaks_peak_218	18	.	3.19149	3.44725	1.83492	163
ABDC02022752.1	70917	71318	ML_ALFA_ALFA_H3K4me1_CSpeaks_peak_219	52	.	4.71052	7.82187	5.23253	262
ABDC02022752.1	71847	72003	ML_ALFA_ALFA_H3K4me1_CSpeaks_peak_220	29	.	3.47088	4.88212	2.97004	48
ABDC02022752.1	78064	78406	ML_ALFA_ALFA_H3K4me1_CSpeaks_peak_221	66	.	5.17798	9.75793	6.65331	225
ABDC02022752.1	83765	83926	ML_ALFA_ALFA_H3K4me1_CSpeaks_peak_222	31	.	3.40597	5.10501	3.15197	54
ABDC02022752.1	85665	85934	ML_ALFA_ALFA_H3K4me1_CSpeaks_peak_223	46	.	4.49949	7.02203	4.62287	42
ABDC02022752.1	86203	86440	ML_ALFA_ALFA_H3K4me1_CSpeaks_peak_224	19	.	3.31575	3.62443	1.96754	63
ABDC02022752.1	95893	96238	ML_ALFA_ALFA_H3K4me1_CSpeaks_peak_225	42	.	5.10504	6.59761	4.25495	114
ABDC02022752.1	97514	97734	ML_ALFA_ALFA_H3K4me1_CSpeaks_peak_226	34	.	4.39310	5.63217	3.48653	98
ABDC02022752.1	98668	98830	ML_ALFA_ALFA_H3K4me1_CSpeaks_peak_227	14	.	3.32519	3.02511	1.45778	28
ABDC02022752.1	99326	99642	ML_ALFA_ALFA_H3K4me1_CSpeaks_peak_228	31	.	3.81282	5.08049	3.13072	99
ABDC02022752.1	99912	100175	ML_ALFA_ALFA_H3K4me1_CSpeaks_peak_229	34	.	4.74907	5.63217	3.48653	130
ABDC02022752.1	102305	103019	ML_ALFA_ALFA_H3K4me1_CSpeaks_peak_230	44	.	4.65573	6.82099	4.44002	133
ABDC02022752.1	103697	104190	ML_ALFA_ALFA_H3K4me1_CSpeaks_peak_231	50	.	5.46101	7.60364	5.04684	384
ABDC02022752.1	104653	104864	ML_ALFA_ALFA_H3K4me1_CSpeaks_peak_232	28	.	4.03713	4.71142	2.81682	135
ABDC02022752.1	105000	105781	ML_ALFA_ALFA_H3K4me1_CSpeaks_peak_233	82	.	7.24086	11.97259	8.29363	278
ABDC02022752.1	106033	106283	ML_ALFA_ALFA_H3K4me1_CSpeaks_peak_234	33	.	4.57134	5.38316	3.38663	188
ABDC02022752.1	106410	107317	ML_ALFA_ALFA_H3K4me1_CSpeaks_peak_235	66	.	6.52892	9.72434	6.62183	697
ABDC02022752.1	107920	108136	ML_ALFA_ALFA_H3K4me1_CSpeaks_peak_236	21	.	3.68116	3.84034	2.11304	76
ABDC02022752.1	113082	113351	ML_ALFA_ALFA_H3K4me1_CSpeaks_peak_237	21	.	3.68116	3.84034	2.11304	210
ABDC02022752.1	113493	113754	ML_ALFA_ALFA_H3K4me1_CSpeaks_peak_238	57	.	5.81698	8.64685	5.76084	135
ABDC02022752.1	114323	114540	ML_ALFA_ALFA_H3K4me1_CSpeaks_peak_239	34	.	4.74907	5.63217	3.48653	92
ABDC02022752.1	123786	124019	ML_ALFA_ALFA_H3K4me1_CSpeaks_peak_240	31	.	4.36493	5.09503	3.14292	106
ABDC02022752.1	125813	126231	ML_ALFA_ALFA_H3K4me1_CSpeaks_peak_241	37	.	4.69211	5.99374	3.78753	133
ABDC02022752.1	127757	129231	ML_ALFA_ALFA_H3K4me1_CSpeaks_peak_242	66	.	6.52892	9.72434	6.62183	140
ABDC02022752.1	133084	133485	ML_ALFA_ALFA_H3K4me1_CSpeaks_peak_243	57	.	5.81698	8.64685	5.76084	270
ABDC02022752.1	133978	135433	ML_ALFA_ALFA_H3K4me1_CSpeaks_peak_244	66	.	6.52892	9.72434	6.62183	1328
ABDC02022752.1	135547	135702	ML_ALFA_ALFA_H3K4me1_CSpeaks_peak_245	48	.	4.93282	7.25931	4.83103	120
ABDC02022752.1	147025	147311	ML_ALFA_ALFA_H3K4me1_CSpeaks_peak_246	63	.	5.55256	9.31879	6.35444	141
ABDC02022752.1	151248	152155	ML_ALFA_ALFA_H3K4me1_CSpeaks_peak_247	66	.	6.52892	9.72434	6.62183	589
ABDC02022752.1	153655	153861	ML_ALFA_ALFA_H3K4me1_CSpeaks_peak_248	26	.	3.93358	4.49371	2.67655	67
ABDC02022752.1	154674	154867	ML_ALFA_ALFA_H3K4me1_CSpeaks_peak_249	38	.	4.44574	6.06025	3.84887	121
ABDC02022752.1	155989	156373	ML_ALFA_ALFA_H3K4me1_CSpeaks_peak_250	39	.	3.79162	6.17367	3.94865	171
ABDC02022752.1	156818	157033	ML_ALFA_ALFA_H3K4me1_CSpeaks_peak_251	23	.	3.23241	4.14638	2.38191	69
ABDC02022752.1	158588	158801	ML_ALFA_ALFA_H3K4me1_CSpeaks_peak_252	43	.	4.60401	6.73875	4.37442	117
ABDC02022752.1	159314	160109	ML_ALFA_ALFA_H3K4me1_CSpeaks_peak_253	36	.	4.06135	5.86499	3.67197	273
ABDC02022752.1	160224	160399	ML_ALFA_ALFA_H3K4me1_CSpeaks_peak_254	26	.	3.59692	4.43057	2.62571	133
ABDC02022752.1	160566	160785	ML_ALFA_ALFA_H3K4me1_CSpeaks_peak_255	32	.	4.13234	5.17512	3.21171	87
ABDC02022752.1	164114	164695	ML_ALFA_ALFA_H3K4me1_CSpeaks_peak_256	82	.	7.24086	11.97259	8.29363	318
ABDC02022752.1	165237	165804	ML_ALFA_ALFA_H3K4me1_CSpeaks_peak_257	82	.	7.24086	11.97259	8.29363	164
ABDC02022752.1	167294	167441	ML_ALFA_ALFA_H3K4me1_CSpeaks_peak_258	34	.	4.39310	5.63217	3.48653	80
ABDC02022752.1	169269	169529	ML_ALFA_ALFA_H3K4me1_CSpeaks_peak_259	21	.	3.68116	3.84034	2.11304	220
ABDC02022752.1	170919	171283	ML_ALFA_ALFA_H3K4me1_CSpeaks_peak_260	82	.	7.24086	11.97259	8.29363	236
ABDC02022752.1	176549	176859	ML_ALFA_ALFA_H3K4me1_CSpeaks_peak_261	40	.	4.91399	6.31781	4.07098	57
ABDC02022752.1	189423	189591	ML_ALFA_ALFA_H3K4me1_CSpeaks_peak_262	34	.	4.74907	5.63217	3.48653	96
ABDC02022752.1	190614	190925	ML_ALFA_ALFA_H3K4me1_CSpeaks_peak_263	34	.	4.74907	5.63217	3.48653	229
ABDC02022752.1	191942	192233	ML_ALFA_ALFA_H3K4me1_CSpeaks_peak_264	43	.	4.55842	6.68330	4.32417	92
ABDC02022752.1	196779	198666	ML_ALFA_ALFA_H3K4me1_CSpeaks_peak_265	57	.	5.05549	8.41215	5.73209	1638
ABDC02022752.1	199193	199841	ML_ALFA_ALFA_H3K4me1_CSpeaks_peak_266	34	.	4.74907	5.63217	3.48653	325
ABDC02022752.1	200240	201068	ML_ALFA_ALFA_H3K4me1_CSpeaks_peak_267	74	.	6.88489	10.83364	7.49510	134
ABDC02022752.1	201996	202848	ML_ALFA_ALFA_H3K4me1_CSpeaks_peak_268	78	.	6.74400	11.24289	7.85311	77
ABDC02022908.1	16658	17156	ML_ALFA_ALFA_H3K4me1_CSpeaks_peak_269	36	.	4.60303	5.86373	3.67197	255
ABDC02022908.1	17321	18661	ML_ALFA_ALFA_H3K4me1_CSpeaks_peak_270	82	.	7.24086	11.97259	8.29363	84
ABDC02022908.1	19013	19424	ML_ALFA_ALFA_H3K4me1_CSpeaks_peak_271	36	.	4.06135	5.86499	3.67197	144
ABDC02022908.1	19639	19883	ML_ALFA_ALFA_H3K4me1_CSpeaks_peak_272	14	.	3.32519	3.02511	1.45778	101
ABDC02022908.1	20284	21286	ML_ALFA_ALFA_H3K4me1_CSpeaks_peak_273	82	.	7.24086	11.97259	8.29363	575
ABDC02022908.1	21412	21782	ML_ALFA_ALFA_H3K4me1_CSpeaks_peak_274	74	.	6.88489	10.83364	7.49510	93
ABDC02022908.1	23463	23876	ML_ALFA_ALFA_H3K4me1_CSpeaks_peak_275	19	.	3.31575	3.62443	1.96754	71
ABDC02022908.1	24058	24205	ML_ALFA_ALFA_H3K4me1_CSpeaks_peak_276	14	.	3.32519	3.02511	1.45778	23
ABDC02022908.1	24331	24718	ML_ALFA_ALFA_H3K4me1_CSpeaks_peak_277	92	.	7.95280	13.13931	9.25917	243
ABDC02022908.1	24985	25208	ML_ALFA_ALFA_H3K4me1_CSpeaks_peak_278	19	.	3.31575	3.62443	1.96754	166
ABDC02022908.1	27769	27967	ML_ALFA_ALFA_H3K4me1_CSpeaks_peak_279	19	.	3.31575	3.62443	1.96754	78
ABDC02022908.1	28070	29616	ML_ALFA_ALFA_H3K4me1_CSpeaks_peak_280	74	.	6.88489	10.83364	7.49510	320
ABDC02022908.1	33397	33816	ML_ALFA_ALFA_H3K4me1_CSpeaks_peak_281	34	.	4.05280	5.46660	3.45876	281
ABDC02022908.1	37044	37411	ML_ALFA_ALFA_H3K4me1_CSpeaks_peak_282	28	.	3.41882	4.79185	2.88813	265
ABDC02022908.1	38699	38856	ML_ALFA_ALFA_H3K4me1_CSpeaks_peak_283	33	.	3.75076	5.36025	3.37723	27
ABDC02023333.1	7055	7252	ML_ALFA_ALFA_H3K4me1_CSpeaks_peak_284	34	.	4.74907	5.63217	3.48653	108
ABDC02023747.1	5044	5231	ML_ALFA_ALFA_H3K4me1_CSpeaks_peak_285	50	.	5.46101	7.60364	5.04684	94
ABDC02023747.1	6184	6512	ML_ALFA_ALFA_H3K4me1_CSpeaks_peak_286	28	.	4.03713	4.71142	2.81682	182
ABDC02023747.1	7354	7965	ML_ALFA_ALFA_H3K4me1_CSpeaks_peak_287	66	.	6.52892	9.72434	6.62183	471
ABDC02023747.1	8389	9128	ML_ALFA_ALFA_H3K4me1_CSpeaks_peak_288	82	.	7.24086	11.97259	8.29363	125
ABDC02023747.1	9680	9827	ML_ALFA_ALFA_H3K4me1_CSpeaks_peak_289	34	.	4.74907	5.63217	3.48653	25
ABDC02023747.1	9971	10175	ML_ALFA_ALFA_H3K4me1_CSpeaks_peak_290	34	.	4.74907	5.63217	3.48653	106
ABDC02023747.1	10676	10887	ML_ALFA_ALFA_H3K4me1_CSpeaks_peak_291	34	.	4.39310	5.63217	3.48653	125
ABDC02023747.1	11640	12066	ML_ALFA_ALFA_H3K4me1_CSpeaks_peak_292	34	.	4.74907	5.63217	3.48653	224
ABDC02023747.1	13543	14247	ML_ALFA_ALFA_H3K4me1_CSpeaks_peak_293	82	.	7.24086	11.97259	8.29363	217
ABDC02023747.1	14397	15000	ML_ALFA_ALFA_H3K4me1_CSpeaks_peak_294	42	.	5.10504	6.59761	4.25495	112
ABDC02023747.1	15137	16144	ML_ALFA_ALFA_H3K4me1_CSpeaks_peak_295	82	.	7.24086	11.97259	8.29363	337
ABDC02023747.1	16285	16549	ML_ALFA_ALFA_H3K4me1_CSpeaks_peak_296	28	.	4.03713	4.71142	2.81682	187
ABDC02023747.1	16736	17528	ML_ALFA_ALFA_H3K4me1_CSpeaks_peak_297	43	.	4.55842	6.68330	4.32417	406
ABDC02023747.1	17687	18167	ML_ALFA_ALFA_H3K4me1_CSpeaks_peak_298	19	.	2.85961	3.53412	1.91007	356
ABDC02023747.1	18607	18769	ML_ALFA_ALFA_H3K4me1_CSpeaks_peak_299	40	.	4.60442	6.31465	4.07098	69
ABDC02023747.1	19191	19382	ML_ALFA_ALFA_H3K4me1_CSpeaks_peak_300	24	.	3.47995	4.20570	2.43703	103
ABDC02023747.1	19569	19818	ML_ALFA_ALFA_H3K4me1_CSpeaks_peak_301	28	.	3.60198	4.74729	2.84994	105
ABDC02023747.1	20882	21721	ML_ALFA_ALFA_H3K4me1_CSpeaks_peak_302	50	.	4.58492	7.60360	5.04684	702
ABDC02023747.1	23626	23996	ML_ALFA_ALFA_H3K4me1_CSpeaks_peak_303	36	.	3.40012	5.81213	3.65203	76
ABDC02023747.1	25772	26207	ML_ALFA_ALFA_H3K4me1_CSpeaks_peak_304	39	.	3.97127	6.11818	3.90048	99
ABDC02023747.1	28826	29071	ML_ALFA_ALFA_H3K4me1_CSpeaks_peak_305	21	.	3.22616	3.86790	2.13757	129
ABDC02023747.1	31674	32837	ML_ALFA_ALFA_H3K4me1_CSpeaks_peak_306	89	.	7.65518	12.67383	8.92443	339
ABDC02023747.1	33114	33330	ML_ALFA_ALFA_H3K4me1_CSpeaks_peak_307	34	.	4.74907	5.63217	3.48653	89
ABDC02023747.1	33848	34998	ML_ALFA_ALFA_H3K4me1_CSpeaks_peak_308	74	.	6.88489	10.83364	7.49510	320
ABDC02023747.1	35172	35441	ML_ALFA_ALFA_H3K4me1_CSpeaks_peak_309	19	.	3.31575	3.62443	1.96754	61
ABDC02023747.1	54314	55026	ML_ALFA_ALFA_H3K4me1_CSpeaks_peak_310	82	.	7.59683	11.97259	8.29363	188
ABDC02023747.1	55848	56177	ML_ALFA_ALFA_H3K4me1_CSpeaks_peak_311	19	.	3.25286	3.53488	1.91007	130
ABDC02023747.1	57164	57513	ML_ALFA_ALFA_H3K4me1_CSpeaks_peak_312	57	.	5.81698	8.64685	5.76084	44
ABDC02023747.1	57941	58714	ML_ALFA_ALFA_H3K4me1_CSpeaks_peak_313	82	.	7.59683	11.97259	8.29363	464
ABDC02023747.1	59083	59522	ML_ALFA_ALFA_H3K4me1_CSpeaks_peak_314	66	.	6.52892	9.72434	6.62183	142
ABDC02023747.1	61621	62323	ML_ALFA_ALFA_H3K4me1_CSpeaks_peak_315	101	.	8.13366	14.16161	10.17989	109
ABDC02023964.1	2579	3258	ML_ALFA_ALFA_H3K4me1_CSpeaks_peak_316	57	.	5.81698	8.64685	5.76084	281
ABDC02024534.1	2753	2900	ML_ALFA_ALFA_H3K4me1_CSpeaks_peak_317	30	.	4.28207	4.97954	3.04832	116
ABDC02024534.1	5641	6528	ML_ALFA_ALFA_H3K4me1_CSpeaks_peak_318	92	.	7.95280	13.13931	9.25917	134
ABDC02024535.1	91337	91759	ML_ALFA_ALFA_H3K4me1_CSpeaks_peak_319	21	.	3.68116	3.84034	2.11304	307
ABDC02024535.1	176056	176453	ML_ALFA_ALFA_H3K4me1_CSpeaks_peak_320	34	.	4.73115	5.60701	3.48653	52
ABDC02024581.1	8784	8933	ML_ALFA_ALFA_H3K4me1_CSpeaks_peak_321	50	.	5.46101	7.60364	5.04684	56
ABDC02024581.1	9950	10166	ML_ALFA_ALFA_H3K4me1_CSpeaks_peak_322	31	.	3.81282	5.08049	3.13072	100
ABDC02024581.1	10803	10951	ML_ALFA_ALFA_H3K4me1_CSpeaks_peak_323	31	.	3.24416	5.12245	3.16677	67
ABDC02024581.1	11472	12493	ML_ALFA_ALFA_H3K4me1_CSpeaks_peak_324	51	.	5.56593	7.74996	5.16652	89
ABDC02024581.1	12962	13295	ML_ALFA_ALFA_H3K4me1_CSpeaks_peak_325	82	.	7.12567	11.84441	8.29363	86
ABDC02024581.1	13686	13979	ML_ALFA_ALFA_H3K4me1_CSpeaks_peak_326	28	.	3.79308	4.72644	2.82976	152
ABDC02024581.1	14162	14524	ML_ALFA_ALFA_H3K4me1_CSpeaks_peak_327	34	.	4.30348	5.42604	3.42511	260
ABDC02024581.1	14713	14860	ML_ALFA_ALFA_H3K4me1_CSpeaks_peak_328	28	.	3.86861	4.78621	2.88460	58
ABDC02024581.1	15025	15598	ML_ALFA_ALFA_H3K4me1_CSpeaks_peak_329	36	.	4.06135	5.86499	3.67197	146
ABDC02024581.1	26789	27832	ML_ALFA_ALFA_H3K4me1_CSpeaks_peak_330	38	.	4.42049	6.02160	3.81379	429
ABDC02024581.1	30148	30295	ML_ALFA_ALFA_H3K4me1_CSpeaks_peak_331	27	.	3.66001	4.52582	2.70555	53
ABDC02024581.1	32538	32710	ML_ALFA_ALFA_H3K4me1_CSpeaks_peak_332	22	.	3.59886	4.02477	2.27963	95
ABDC02024581.1	33606	33978	ML_ALFA_ALFA_H3K4me1_CSpeaks_peak_333	36	.	4.30989	5.86499	3.67197	190
ABDC02024581.1	35240	35592	ML_ALFA_ALFA_H3K4me1_CSpeaks_peak_334	44	.	4.67418	6.86739	4.48250	143
ABDC02024581.1	35729	36182	ML_ALFA_ALFA_H3K4me1_CSpeaks_peak_335	55	.	5.17853	8.20891	5.57898	267
ABDC02024581.1	38463	38731	ML_ALFA_ALFA_H3K4me1_CSpeaks_peak_336	26	.	3.41243	4.44391	2.63728	252
ABDC02024581.1	40090	40272	ML_ALFA_ALFA_H3K4me1_CSpeaks_peak_337	24	.	3.49668	4.23091	2.45780	108
ABDC02024581.1	40778	40980	ML_ALFA_ALFA_H3K4me1_CSpeaks_peak_338	39	.	3.80225	6.22935	3.99740	119
ABDC02024581.1	41149	41375	ML_ALFA_ALFA_H3K4me1_CSpeaks_peak_339	28	.	3.56894	4.69469	2.81682	92
ABDC02024581.1	43117	43283	ML_ALFA_ALFA_H3K4me1_CSpeaks_peak_340	50	.	5.14725	7.59662	5.04684	88
ABDC02024581.1	43519	43762	ML_ALFA_ALFA_H3K4me1_CSpeaks_peak_341	36	.	4.60303	5.86373	3.67197	126
ABDC02024581.1	46150	46380	ML_ALFA_ALFA_H3K4me1_CSpeaks_peak_342	30	.	4.25514	4.94202	3.02336	112
ABDC02024581.1	46534	47339	ML_ALFA_ALFA_H3K4me1_CSpeaks_peak_343	42	.	4.77956	6.57920	4.25495	554
ABDC02024581.1	49127	49620	ML_ALFA_ALFA_H3K4me1_CSpeaks_peak_344	40	.	4.58044	6.27828	4.04183	132
ABDC02024581.1	50369	50632	ML_ALFA_ALFA_H3K4me1_CSpeaks_peak_345	17	.	2.52894	3.39159	1.78410	194
ABDC02024581.1	50780	51061	ML_ALFA_ALFA_H3K4me1_CSpeaks_peak_346	23	.	2.88417	4.11731	2.36402	250
ABDC02024581.1	54140	54531	ML_ALFA_ALFA_H3K4me1_CSpeaks_peak_347	37	.	3.69761	5.99736	3.79109	100
ABDC02024581.1	55969	56201	ML_ALFA_ALFA_H3K4me1_CSpeaks_peak_348	28	.	3.39654	4.75539	2.85773	100
ABDC02024581.1	58625	58784	ML_ALFA_ALFA_H3K4me1_CSpeaks_peak_349	24	.	3.26906	4.21175	2.44151	146
ABDC02024581.1	59537	60210	ML_ALFA_ALFA_H3K4me1_CSpeaks_peak_350	26	.	3.22987	4.46050	2.65229	31
ABDC02024581.1	60373	60706	ML_ALFA_ALFA_H3K4me1_CSpeaks_peak_351	19	.	3.24945	3.58017	1.94907	76
ABDC02024581.1	61272	61599	ML_ALFA_ALFA_H3K4me1_CSpeaks_peak_352	50	.	5.14725	7.59662	5.04684	113
ABDC02024581.1	67387	67596	ML_ALFA_ALFA_H3K4me1_CSpeaks_peak_353	14	.	3.32519	3.02511	1.45778	43
ABDC02024581.1	68957	69540	ML_ALFA_ALFA_H3K4me1_CSpeaks_peak_354	43	.	4.55842	6.68330	4.32417	230
ABDC02024581.1	71051	71616	ML_ALFA_ALFA_H3K4me1_CSpeaks_peak_355	74	.	6.88489	10.83364	7.49510	190
ABDC02024581.1	71749	72271	ML_ALFA_ALFA_H3K4me1_CSpeaks_peak_356	57	.	6.17295	8.64685	5.76084	201
ABDC02024581.1	72490	72872	ML_ALFA_ALFA_H3K4me1_CSpeaks_peak_357	42	.	5.10504	6.59761	4.25495	252
ABDC02024581.1	79135	79282	ML_ALFA_ALFA_H3K4me1_CSpeaks_peak_358	50	.	5.46101	7.60364	5.04684	123
ABDC02024581.1	79429	79877	ML_ALFA_ALFA_H3K4me1_CSpeaks_peak_359	57	.	5.81698	8.64685	5.76084	38
ABDC02024581.1	82402	82618	ML_ALFA_ALFA_H3K4me1_CSpeaks_peak_360	21	.	3.68116	3.84034	2.11304	16
ABDC02024581.1	83802	83990	ML_ALFA_ALFA_H3K4me1_CSpeaks_peak_361	14	.	3.32519	3.02511	1.45778	60
ABDC02024581.1	84159	84417	ML_ALFA_ALFA_H3K4me1_CSpeaks_peak_362	14	.	2.81868	2.95990	1.45778	4
ABDC02024581.1	84763	85380	ML_ALFA_ALFA_H3K4me1_CSpeaks_peak_363	82	.	7.59683	11.97259	8.29363	317
ABDC02024581.1	85511	86104	ML_ALFA_ALFA_H3K4me1_CSpeaks_peak_364	82	.	7.24086	11.97259	8.29363	364
ABDC02024581.1	88237	88562	ML_ALFA_ALFA_H3K4me1_CSpeaks_peak_365	34	.	4.07338	5.48703	3.47462	255
ABDC02024581.1	89020	89800	ML_ALFA_ALFA_H3K4me1_CSpeaks_peak_366	36	.	4.06135	5.86499	3.67197	136
ABDC02024581.1	94259	94770	ML_ALFA_ALFA_H3K4me1_CSpeaks_peak_367	65	.	5.69357	9.55169	6.55760	92
ABDC02024581.1	94892	95742	ML_ALFA_ALFA_H3K4me1_CSpeaks_peak_368	73	.	5.94842	10.50056	7.30440	736
ABDC02024581.1	96406	96857	ML_ALFA_ALFA_H3K4me1_CSpeaks_peak_369	21	.	3.46969	3.84263	2.11473	326
ABDC02024581.1	99297	99760	ML_ALFA_ALFA_H3K4me1_CSpeaks_peak_370	33	.	4.22869	5.38316	3.38663	348
ABDC02024581.1	100598	100752	ML_ALFA_ALFA_H3K4me1_CSpeaks_peak_371	34	.	4.25746	5.42665	3.42511	36
ABDC02024581.1	102288	102855	ML_ALFA_ALFA_H3K4me1_CSpeaks_peak_372	34	.	4.74907	5.63217	3.48653	434
ABDC02024581.1	103508	103803	ML_ALFA_ALFA_H3K4me1_CSpeaks_peak_373	33	.	4.22869	5.38316	3.38663	164
ABDC02024581.1	104850	105139	ML_ALFA_ALFA_H3K4me1_CSpeaks_peak_374	59	.	5.60491	8.82195	5.91058	110
ABDC02024581.1	105687	106892	ML_ALFA_ALFA_H3K4me1_CSpeaks_peak_375	64	.	5.97951	9.48470	6.49603	1118
ABDC02024581.1	115775	115947	ML_ALFA_ALFA_H3K4me1_CSpeaks_peak_376	33	.	4.20032	5.34029	3.35895	134
ABDC02024581.1	116094	116625	ML_ALFA_ALFA_H3K4me1_CSpeaks_peak_377	63	.	6.24242	9.28761	6.33166	349
ABDC02024581.1	122019	123076	ML_ALFA_ALFA_H3K4me1_CSpeaks_peak_378	74	.	6.88489	10.83364	7.49510	587
ABDC02024581.1	124214	125299	ML_ALFA_ALFA_H3K4me1_CSpeaks_peak_379	42	.	5.10504	6.59761	4.25495	705
ABDC02024581.1	125416	126272	ML_ALFA_ALFA_H3K4me1_CSpeaks_peak_380	82	.	7.24086	11.97259	8.29363	641
ABDC02024581.1	126464	126722	ML_ALFA_ALFA_H3K4me1_CSpeaks_peak_381	34	.	4.39310	5.63217	3.48653	67
ABDC02024581.1	127215	127634	ML_ALFA_ALFA_H3K4me1_CSpeaks_peak_382	57	.	5.81698	8.64685	5.76084	120
ABDC02024581.1	127741	128194	ML_ALFA_ALFA_H3K4me1_CSpeaks_peak_383	70	.	5.80109	10.25134	7.08624	164
ABDC02024581.1	132458	132645	ML_ALFA_ALFA_H3K4me1_CSpeaks_peak_384	25	.	3.60053	4.38692	2.58621	64
ABDC02024581.1	137523	138255	ML_ALFA_ALFA_H3K4me1_CSpeaks_peak_385	46	.	4.28056	7.06620	4.66319	413
ABDC02024581.1	138441	138692	ML_ALFA_ALFA_H3K4me1_CSpeaks_peak_386	23	.	3.04601	4.14638	2.38191	22
ABDC02024581.1	142738	143377	ML_ALFA_ALFA_H3K4me1_CSpeaks_peak_387	35	.	3.94145	5.67964	3.53093	381
ABDC02024581.1	144900	145090	ML_ALFA_ALFA_H3K4me1_CSpeaks_peak_388	43	.	4.26117	6.67114	4.32228	109
ABDC02024581.1	146292	146805	ML_ALFA_ALFA_H3K4me1_CSpeaks_peak_389	23	.	3.23241	4.14638	2.38191	503
ABDC02024581.1	150475	151029	ML_ALFA_ALFA_H3K4me1_CSpeaks_peak_390	57	.	5.08175	8.45657	5.76084	421
ABDC02024581.1	155225	156526	ML_ALFA_ALFA_H3K4me1_CSpeaks_peak_391	50	.	4.80696	7.53305	5.04684	1255
ABDC02024581.1	156638	157475	ML_ALFA_ALFA_H3K4me1_CSpeaks_peak_392	57	.	5.81698	8.64685	5.76084	486
ABDC02024581.1	158685	159250	ML_ALFA_ALFA_H3K4me1_CSpeaks_peak_393	82	.	7.59683	11.97259	8.29363	222
ABDC02024581.1	161202	161651	ML_ALFA_ALFA_H3K4me1_CSpeaks_peak_394	42	.	5.10504	6.59761	4.25495	352
ABDC02024581.1	162874	164274	ML_ALFA_ALFA_H3K4me1_CSpeaks_peak_395	57	.	6.17295	8.64685	5.76084	427
ABDC02024581.1	164420	164646	ML_ALFA_ALFA_H3K4me1_CSpeaks_peak_396	37	.	4.39552	5.98336	3.77856	125
ABDC02024581.1	164790	165412	ML_ALFA_ALFA_H3K4me1_CSpeaks_peak_397	43	.	4.85877	6.69826	4.33578	537
ABDC02024581.1	169599	169805	ML_ALFA_ALFA_H3K4me1_CSpeaks_peak_398	22	.	2.98117	4.03158	2.28570	35
ABDC02024581.1	180638	180903	ML_ALFA_ALFA_H3K4me1_CSpeaks_peak_399	34	.	4.39310	5.63217	3.48653	197
ABDC02024581.1	181649	182238	ML_ALFA_ALFA_H3K4me1_CSpeaks_peak_400	28	.	3.41882	4.79185	2.88813	364
ABDC02024581.1	186881	187126	ML_ALFA_ALFA_H3K4me1_CSpeaks_peak_401	39	.	3.79162	6.17367	3.94865	82
ABDC02024581.1	187302	187975	ML_ALFA_ALFA_H3K4me1_CSpeaks_peak_402	92	.	7.92280	13.09237	9.25917	528
ABDC02024581.1	189337	189584	ML_ALFA_ALFA_H3K4me1_CSpeaks_peak_403	50	.	4.80696	7.53305	5.04684	114
ABDC02024581.1	190280	191210	ML_ALFA_ALFA_H3K4me1_CSpeaks_peak_404	57	.	5.71512	8.48693	5.76084	825
ABDC02024581.1	191339	191989	ML_ALFA_ALFA_H3K4me1_CSpeaks_peak_405	51	.	5.56593	7.74996	5.16652	212
ABDC02024581.1	193999	194587	ML_ALFA_ALFA_H3K4me1_CSpeaks_peak_406	57	.	5.84988	8.68927	5.79485	69
ABDC02024581.1	195856	196151	ML_ALFA_ALFA_H3K4me1_CSpeaks_peak_407	44	.	4.95536	6.83591	4.45327	114
ABDC02024581.1	200866	201199	ML_ALFA_ALFA_H3K4me1_CSpeaks_peak_408	33	.	4.17232	5.29801	3.32140	192
ABDC02024581.1	201940	202422	ML_ALFA_ALFA_H3K4me1_CSpeaks_peak_409	42	.	5.01564	6.46656	4.20053	211
ABDC02024581.1	203795	204469	ML_ALFA_ALFA_H3K4me1_CSpeaks_peak_410	82	.	7.59683	11.97259	8.29363	423
ABDC02024581.1	214249	215092	ML_ALFA_ALFA_H3K4me1_CSpeaks_peak_411	72	.	6.62724	10.43017	7.23930	413
ABDC02024581.1	215988	216454	ML_ALFA_ALFA_H3K4me1_CSpeaks_peak_412	47	.	4.86993	7.17619	4.76252	291
ABDC02024581.1	216953	217382	ML_ALFA_ALFA_H3K4me1_CSpeaks_peak_413	22	.	3.59886	4.02477	2.27963	187
ABDC02024581.1	218268	218921	ML_ALFA_ALFA_H3K4me1_CSpeaks_peak_414	41	.	4.65313	6.38843	4.13215	374
ABDC02024581.1	230928	231468	ML_ALFA_ALFA_H3K4me1_CSpeaks_peak_415	56	.	5.56172	8.24641	5.61142	290
ABDC02024581.1	236663	236861	ML_ALFA_ALFA_H3K4me1_CSpeaks_peak_416	19	.	3.31575	3.62443	1.96754	80
ABDC02024581.1	237409	237773	ML_ALFA_ALFA_H3K4me1_CSpeaks_peak_417	41	.	4.40812	6.42585	4.16394	140
ABDC02025336.1	3744	4026	ML_ALFA_ALFA_H3K4me1_CSpeaks_peak_418	19	.	3.31575	3.62443	1.96754	107
ABDC02025346.1	4447	4683	ML_ALFA_ALFA_H3K4me1_CSpeaks_peak_419	70	.	5.80109	10.25134	7.08624	134
ABDC02025346.1	16974	17277	ML_ALFA_ALFA_H3K4me1_CSpeaks_peak_420	34	.	4.74907	5.63217	3.48653	240
ABDC02026188.1	1699	1898	ML_ALFA_ALFA_H3K4me1_CSpeaks_peak_421	21	.	3.68116	3.84034	2.11304	80
ABDC02026200.1	5469	5690	ML_ALFA_ALFA_H3K4me1_CSpeaks_peak_422	28	.	4.03713	4.71142	2.81682	58
ABDC02027136.1	4277	4484	ML_ALFA_ALFA_H3K4me1_CSpeaks_peak_423	48	.	4.94763	7.29799	4.85795	85
ABDC02027136.1	7621	8089	ML_ALFA_ALFA_H3K4me1_CSpeaks_peak_424	42	.	4.80567	6.61849	4.27279	70
ABDC02027136.1	20433	20662	ML_ALFA_ALFA_H3K4me1_CSpeaks_peak_425	22	.	2.81878	3.98952	2.25008	133
ABDC02027855.1	13992	14189	ML_ALFA_ALFA_H3K4me1_CSpeaks_peak_426	42	.	5.10504	6.59761	4.25495	102
ABDC02027855.1	17295	17909	ML_ALFA_ALFA_H3K4me1_CSpeaks_peak_427	102	.	8.30877	14.33216	10.23920	365
ABDC02027868.1	83	358	ML_ALFA_ALFA_H3K4me1_CSpeaks_peak_428	28	.	4.03713	4.71142	2.81682	35
ABDC02027868.1	2251	2649	ML_ALFA_ALFA_H3K4me1_CSpeaks_peak_429	57	.	6.17295	8.64685	5.76084	282
ABDC02027868.1	2806	2997	ML_ALFA_ALFA_H3K4me1_CSpeaks_peak_430	34	.	4.39310	5.63217	3.48653	59
ABDC02027868.1	3107	3329	ML_ALFA_ALFA_H3K4me1_CSpeaks_peak_431	34	.	4.39310	5.63217	3.48653	135
ABDC02028365.1	66341	66850	ML_ALFA_ALFA_H3K4me1_CSpeaks_peak_432	50	.	5.40263	7.51481	5.04684	111
ABDC02028365.1	71190	71392	ML_ALFA_ALFA_H3K4me1_CSpeaks_peak_433	23	.	3.04601	4.14638	2.38191	193
ABDC02028365.1	84214	85011	ML_ALFA_ALFA_H3K4me1_CSpeaks_peak_434	82	.	7.24086	11.97259	8.29363	313
ABDC02029150.1	1603	1957	ML_ALFA_ALFA_H3K4me1_CSpeaks_peak_435	66	.	6.52892	9.72434	6.62183	252
ABDC02029150.1	7769	8400	ML_ALFA_ALFA_H3K4me1_CSpeaks_peak_436	50	.	5.46101	7.60364	5.04684	268
ABDC02029767.1	39	444	ML_ALFA_ALFA_H3K4me1_CSpeaks_peak_437	42	.	5.10504	6.59761	4.25495	95
ABDC02030111.1	3651	3825	ML_ALFA_ALFA_H3K4me1_CSpeaks_peak_438	34	.	4.74907	5.63217	3.48653	119
ABDC02030203.1	3052	3212	ML_ALFA_ALFA_H3K4me1_CSpeaks_peak_439	34	.	4.39310	5.63217	3.48653	63
ABDC02030467.1	552	834	ML_ALFA_ALFA_H3K4me1_CSpeaks_peak_440	158	.	5.02098	20.59565	15.84684	177
ABDC02030467.1	5841	6057	ML_ALFA_ALFA_H3K4me1_CSpeaks_peak_441	93	.	6.79523	13.19086	9.30064	119
ABDC02030564.1	933	1124	ML_ALFA_ALFA_H3K4me1_CSpeaks_peak_442	42	.	5.10504	6.59761	4.25495	77
ABDC02030565.1	1730	1877	ML_ALFA_ALFA_H3K4me1_CSpeaks_peak_443	14	.	3.32519	3.02511	1.45778	19
ABDC02030626.1	1228	2043	ML_ALFA_ALFA_H3K4me1_CSpeaks_peak_444	74	.	6.84979	10.83039	7.49510	624
ABDC02030774.1	286	444	ML_ALFA_ALFA_H3K4me1_CSpeaks_peak_445	50	.	5.46101	7.60364	5.04684	90
ABDC02030774.1	3321	4089	ML_ALFA_ALFA_H3K4me1_CSpeaks_peak_446	123	.	9.37668	16.79048	12.32938	594
ABDC02030777.1	476	763	ML_ALFA_ALFA_H3K4me1_CSpeaks_peak_447	34	.	4.39310	5.63217	3.48653	251
ABDC02030864.1	31	270	ML_ALFA_ALFA_H3K4me1_CSpeaks_peak_448	14	.	2.67321	2.95763	1.45778	207
ABDC02031259.1	3376	3989	ML_ALFA_ALFA_H3K4me1_CSpeaks_peak_449	25	.	3.56428	4.33257	2.53729	329
ABDC02031858.1	1232	1566	ML_ALFA_ALFA_H3K4me1_CSpeaks_peak_450	25	.	3.56428	4.33257	2.53729	129
ABDC02031970.1	1002	1455	ML_ALFA_ALFA_H3K4me1_CSpeaks_peak_451	31	.	3.81282	5.08049	3.13072	125
ABDC02032249.1	3204	3485	ML_ALFA_ALFA_H3K4me1_CSpeaks_peak_452	34	.	4.39310	5.63217	3.48653	158
ABDC02032524.1	1814	1961	ML_ALFA_ALFA_H3K4me1_CSpeaks_peak_453	34	.	4.74907	5.63217	3.48653	81
ABDC02032524.1	2343	2494	ML_ALFA_ALFA_H3K4me1_CSpeaks_peak_454	39	.	3.79162	6.17367	3.94865	102
ABDC02032610.1	5715	5959	ML_ALFA_ALFA_H3K4me1_CSpeaks_peak_455	19	.	2.85961	3.53412	1.91007	128
ABDC02032610.1	6326	6895	ML_ALFA_ALFA_H3K4me1_CSpeaks_peak_456	45	.	4.16442	6.90630	4.51592	118
ABDC02032658.1	1554	1770	ML_ALFA_ALFA_H3K4me1_CSpeaks_peak_457	34	.	4.74907	5.63217	3.48653	105
ABDC02032665.1	1006	1310	ML_ALFA_ALFA_H3K4me1_CSpeaks_peak_458	50	.	5.46101	7.60364	5.04684	208
ABDC02032665.1	8803	9218	ML_ALFA_ALFA_H3K4me1_CSpeaks_peak_459	66	.	6.52892	9.72434	6.62183	232
ABDC02032722.1	1037	1232	ML_ALFA_ALFA_H3K4me1_CSpeaks_peak_460	57	.	6.17295	8.64685	5.76084	122
ABDC02032752.1	3341	3718	ML_ALFA_ALFA_H3K4me1_CSpeaks_peak_461	28	.	4.03713	4.71142	2.81682	119
ABDC02033125.1	2403	2550	ML_ALFA_ALFA_H3K4me1_CSpeaks_peak_462	50	.	5.46101	7.60364	5.04684	92
ABDC02033125.1	2869	3125	ML_ALFA_ALFA_H3K4me1_CSpeaks_peak_463	31	.	3.81282	5.08049	3.13072	210
ABDC02033164.1	101	328	ML_ALFA_ALFA_H3K4me1_CSpeaks_peak_464	34	.	4.74907	5.63217	3.48653	29
ABDC02033299.1	1021	1481	ML_ALFA_ALFA_H3K4me1_CSpeaks_peak_465	23	.	3.23241	4.14638	2.38191	198
ABDC02033299.1	4678	4921	ML_ALFA_ALFA_H3K4me1_CSpeaks_peak_466	42	.	4.45057	6.51072	4.24198	88
ABDC02033299.1	8793	9043	ML_ALFA_ALFA_H3K4me1_CSpeaks_peak_467	52	.	5.00447	7.85652	5.26353	131
ABDC02033536.1	1303	1480	ML_ALFA_ALFA_H3K4me1_CSpeaks_peak_468	50	.	5.46101	7.60364	5.04684	83
ABDC02033787.1	4291	4468	ML_ALFA_ALFA_H3K4me1_CSpeaks_peak_469	25	.	3.56428	4.33257	2.53729	58
ABDC02034187.1	18706	18873	ML_ALFA_ALFA_H3K4me1_CSpeaks_peak_470	42	.	5.10504	6.59761	4.25495	78
ABDC02034278.1	59	413	ML_ALFA_ALFA_H3K4me1_CSpeaks_peak_471	19	.	2.85961	3.53412	1.91007	144
ABDC02034325.1	1690	2672	ML_ALFA_ALFA_H3K4me1_CSpeaks_peak_472	81	.	7.31253	11.53812	8.10272	425
ABDC02034331.1	337	485	ML_ALFA_ALFA_H3K4me1_CSpeaks_peak_473	34	.	4.74907	5.63217	3.48653	71
ABDC02034881.1	506	725	ML_ALFA_ALFA_H3K4me1_CSpeaks_peak_474	28	.	4.03713	4.71142	2.81682	218
ABDC02035013.1	1314	1557	ML_ALFA_ALFA_H3K4me1_CSpeaks_peak_475	25	.	3.56428	4.33257	2.53729	31
ABDC02035343.1	1894	2041	ML_ALFA_ALFA_H3K4me1_CSpeaks_peak_476	21	.	3.68116	3.84034	2.11304	32
ABDC02035343.1	2743	2892	ML_ALFA_ALFA_H3K4me1_CSpeaks_peak_477	34	.	4.39310	5.63217	3.48653	51
ABDC02035480.1	241	505	ML_ALFA_ALFA_H3K4me1_CSpeaks_peak_478	56	.	5.59929	8.30530	5.64798	229
ABDC02035480.1	743	890	ML_ALFA_ALFA_H3K4me1_CSpeaks_peak_479	19	.	2.65201	3.64540	1.98673	39
ABDC02036208.1	445	595	ML_ALFA_ALFA_H3K4me1_CSpeaks_peak_480	42	.	5.10504	6.59761	4.25495	69
ABDC02036217.1	141	390	ML_ALFA_ALFA_H3K4me1_CSpeaks_peak_481	306	.	15.78415	36.10485	30.64717	127
ABDC02036604.1	4324	4590	ML_ALFA_ALFA_H3K4me1_CSpeaks_peak_482	42	.	5.10504	6.59761	4.25495	176
ABDC02036659.1	347	880	ML_ALFA_ALFA_H3K4me1_CSpeaks_peak_483	50	.	5.46101	7.60364	5.04684	360
ABDC02037050.1	46	247	ML_ALFA_ALFA_H3K4me1_CSpeaks_peak_484	42	.	5.10504	6.59761	4.25495	135
ABDC02037124.1	234	689	ML_ALFA_ALFA_H3K4me1_CSpeaks_peak_485	57	.	6.17295	8.64685	5.76084	204
ABDC02037242.1	12943	13135	ML_ALFA_ALFA_H3K4me1_CSpeaks_peak_486	21	.	3.68116	3.84034	2.11304	133
ABDC02037247.1	1624	2076	ML_ALFA_ALFA_H3K4me1_CSpeaks_peak_487	82	.	7.24086	11.97259	8.29363	330
ABDC02037248.1	379	628	ML_ALFA_ALFA_H3K4me1_CSpeaks_peak_488	58	.	5.88690	8.74577	5.83998	110
ABDC02037248.1	1046	1204	ML_ALFA_ALFA_H3K4me1_CSpeaks_peak_489	27	.	4.02722	4.62437	2.78920	50
ABDC02037391.1	7502	7771	ML_ALFA_ALFA_H3K4me1_CSpeaks_peak_490	42	.	5.10504	6.59761	4.25495	59
ABDC02037392.1	23753	24735	ML_ALFA_ALFA_H3K4me1_CSpeaks_peak_491	89	.	7.70725	12.75525	8.99691	845
ABDC02037850.1	2483	3027	ML_ALFA_ALFA_H3K4me1_CSpeaks_peak_492	57	.	5.81698	8.64685	5.76084	265
ABDC02037850.1	3174	3658	ML_ALFA_ALFA_H3K4me1_CSpeaks_peak_493	50	.	5.46101	7.60364	5.04684	346
ABDC02037876.1	3818	4288	ML_ALFA_ALFA_H3K4me1_CSpeaks_peak_494	42	.	5.10504	6.59761	4.25495	318
ABDC02037976.1	707	854	ML_ALFA_ALFA_H3K4me1_CSpeaks_peak_495	42	.	5.10504	6.59761	4.25495	72
ABDC02037976.1	1309	1507	ML_ALFA_ALFA_H3K4me1_CSpeaks_peak_496	66	.	6.52892	9.72434	6.62183	90
ABDC02037976.1	2061	2691	ML_ALFA_ALFA_H3K4me1_CSpeaks_peak_497	75	.	5.46923	10.92847	7.58277	218
ABDC02037976.1	2838	3206	ML_ALFA_ALFA_H3K4me1_CSpeaks_peak_498	43	.	4.55842	6.68330	4.32417	228
ABDC02037976.1	4336	4549	ML_ALFA_ALFA_H3K4me1_CSpeaks_peak_499	66	.	6.52892	9.72434	6.62183	100
ABDC02038302.1	5441	5642	ML_ALFA_ALFA_H3K4me1_CSpeaks_peak_500	42	.	5.10504	6.59761	4.25495	113
ABDC02038487.1	110	258	ML_ALFA_ALFA_H3K4me1_CSpeaks_peak_501	36	.	4.30989	5.86499	3.67197	85
ABDC02038562.1	1886	2066	ML_ALFA_ALFA_H3K4me1_CSpeaks_peak_502	42	.	5.10504	6.59761	4.25495	89
ABDC02038569.1	112	670	ML_ALFA_ALFA_H3K4me1_CSpeaks_peak_503	57	.	6.17295	8.64685	5.76084	122
ABDC02038574.1	2386	2594	ML_ALFA_ALFA_H3K4me1_CSpeaks_peak_504	34	.	4.39310	5.63217	3.48653	69
ABDC02038796.1	109	597	ML_ALFA_ALFA_H3K4me1_CSpeaks_peak_505	84	.	6.54670	12.18861	8.48613	201
ABDC02039386.1	32	251	ML_ALFA_ALFA_H3K4me1_CSpeaks_peak_506	21	.	3.68116	3.84034	2.11304	98
ABDC02039386.1	507	980	ML_ALFA_ALFA_H3K4me1_CSpeaks_peak_507	34	.	4.39310	5.63217	3.48653	125
ABDC02039803.1	4489	4638	ML_ALFA_ALFA_H3K4me1_CSpeaks_peak_508	42	.	5.10504	6.59761	4.25495	66
ABDC02040140.1	17543	17782	ML_ALFA_ALFA_H3K4me1_CSpeaks_peak_509	26	.	3.88838	4.43057	2.62571	97
ABDC02040380.1	5698	5845	ML_ALFA_ALFA_H3K4me1_CSpeaks_peak_510	33	.	4.22869	5.38316	3.38663	115
ABDC02040500.1	441	696	ML_ALFA_ALFA_H3K4me1_CSpeaks_peak_511	21	.	3.68116	3.84034	2.11304	236
ABDC02040647.1	1044	1225	ML_ALFA_ALFA_H3K4me1_CSpeaks_peak_512	33	.	4.57134	5.38316	3.38663	95
ABDC02040647.1	1439	2289	ML_ALFA_ALFA_H3K4me1_CSpeaks_peak_513	71	.	4.99086	10.33980	7.16688	784
ABDC02040786.1	24747	24894	ML_ALFA_ALFA_H3K4me1_CSpeaks_peak_514	14	.	3.32519	3.02511	1.45778	129
ABDC02041034.1	3491	3657	ML_ALFA_ALFA_H3K4me1_CSpeaks_peak_515	42	.	5.10504	6.59761	4.25495	82
ABDC02041460.1	5966	6309	ML_ALFA_ALFA_H3K4me1_CSpeaks_peak_516	66	.	6.52892	9.72434	6.62183	196
ABDC02041460.1	6427	6641	ML_ALFA_ALFA_H3K4me1_CSpeaks_peak_517	57	.	6.17295	8.64685	5.76084	175
ABDC02041471.1	5589	6035	ML_ALFA_ALFA_H3K4me1_CSpeaks_peak_518	34	.	4.74907	5.63217	3.48653	369
ABDC02041772.1	2552	2766	ML_ALFA_ALFA_H3K4me1_CSpeaks_peak_519	19	.	2.85961	3.53412	1.91007	110
ABDC02041966.1	600	784	ML_ALFA_ALFA_H3K4me1_CSpeaks_peak_520	42	.	4.47196	6.54504	4.25495	108
ABDC02041966.1	1285	1502	ML_ALFA_ALFA_H3K4me1_CSpeaks_peak_521	21	.	3.68116	3.84034	2.11304	176
ABDC02042042.1	0	732	ML_ALFA_ALFA_H3K4me1_CSpeaks_peak_522	43	.	4.55842	6.68330	4.32417	611
ABDC02042433.1	162665	162880	ML_ALFA_ALFA_H3K4me1_CSpeaks_peak_523	74	.	6.52883	10.83039	7.49510	84
ABDC02042433.1	186087	186234	ML_ALFA_ALFA_H3K4me1_CSpeaks_peak_524	21	.	3.68116	3.84034	2.11304	35
ABDC02042443.1	5244	5518	ML_ALFA_ALFA_H3K4me1_CSpeaks_peak_525	38	.	3.95526	6.09019	3.87403	200
ABDC02042443.1	11035	11704	ML_ALFA_ALFA_H3K4me1_CSpeaks_peak_526	50	.	5.46101	7.60364	5.04684	340
ABDC02042443.1	11867	12665	ML_ALFA_ALFA_H3K4me1_CSpeaks_peak_527	34	.	4.74907	5.63217	3.48653	59
ABDC02042443.1	12911	13255	ML_ALFA_ALFA_H3K4me1_CSpeaks_peak_528	34	.	4.39310	5.63217	3.48653	255
ABDC02042443.1	13359	13615	ML_ALFA_ALFA_H3K4me1_CSpeaks_peak_529	34	.	4.74907	5.63217	3.48653	189
ABDC02042443.1	14234	14852	ML_ALFA_ALFA_H3K4me1_CSpeaks_peak_530	50	.	5.46101	7.60364	5.04684	184
ABDC02042443.1	15708	15989	ML_ALFA_ALFA_H3K4me1_CSpeaks_peak_531	44	.	4.92400	6.78833	4.41365	156
ABDC02042443.1	16506	17784	ML_ALFA_ALFA_H3K4me1_CSpeaks_peak_532	82	.	7.21354	11.92876	8.29363	446
ABDC02042443.1	18417	19767	ML_ALFA_ALFA_H3K4me1_CSpeaks_peak_533	66	.	6.52892	9.72434	6.62183	687
ABDC02042443.1	21228	22184	ML_ALFA_ALFA_H3K4me1_CSpeaks_peak_534	57	.	6.17295	8.64685	5.76084	504
ABDC02042443.1	22725	22920	ML_ALFA_ALFA_H3K4me1_CSpeaks_peak_535	28	.	4.03713	4.71142	2.81682	74
ABDC02042443.1	23137	23416	ML_ALFA_ALFA_H3K4me1_CSpeaks_peak_536	34	.	4.74907	5.63217	3.48653	218
ABDC02042443.1	27079	27226	ML_ALFA_ALFA_H3K4me1_CSpeaks_peak_537	34	.	4.32909	5.46352	3.45646	82
ABDC02042603.1	377	1081	ML_ALFA_ALFA_H3K4me1_CSpeaks_peak_538	50	.	5.46101	7.60364	5.04684	215
ABDC02042698.1	1911	2545	ML_ALFA_ALFA_H3K4me1_CSpeaks_peak_539	57	.	5.81698	8.64685	5.76084	306
ABDC02042857.1	6426	6809	ML_ALFA_ALFA_H3K4me1_CSpeaks_peak_540	19	.	3.31575	3.62443	1.96754	207
ABDC02042870.1	4156	4504	ML_ALFA_ALFA_H3K4me1_CSpeaks_peak_541	19	.	3.31575	3.62443	1.96754	117
ABDC02042974.1	1539	1858	ML_ALFA_ALFA_H3K4me1_CSpeaks_peak_542	19	.	3.06721	3.62443	1.96754	206
ABDC02042974.1	5525	5686	ML_ALFA_ALFA_H3K4me1_CSpeaks_peak_543	50	.	5.46101	7.60364	5.04684	123
ABDC02042974.1	5917	6104	ML_ALFA_ALFA_H3K4me1_CSpeaks_peak_544	34	.	4.39310	5.63217	3.48653	111
ABDC02043021.1	1661	2114	ML_ALFA_ALFA_H3K4me1_CSpeaks_peak_545	82	.	7.24086	11.97259	8.29363	101
ABDC02043132.1	96	297	ML_ALFA_ALFA_H3K4me1_CSpeaks_peak_546	34	.	4.39310	5.63217	3.48653	103
ABDC02043404.1	9657	9832	ML_ALFA_ALFA_H3K4me1_CSpeaks_peak_547	102	.	5.71747	14.29954	10.23920	93
ABDC02043664.1	1424	1596	ML_ALFA_ALFA_H3K4me1_CSpeaks_peak_548	34	.	4.39310	5.63217	3.48653	107
ABDC02044256.1	3951	4154	ML_ALFA_ALFA_H3K4me1_CSpeaks_peak_549	14	.	3.32519	3.02511	1.45778	76
ABDC02044288.1	480	797	ML_ALFA_ALFA_H3K4me1_CSpeaks_peak_550	28	.	4.03713	4.71142	2.81682	31
ABDC02044361.1	496	793	ML_ALFA_ALFA_H3K4me1_CSpeaks_peak_551	26	.	3.88605	4.49311	2.67655	198
ABDC02044363.1	2172	2626	ML_ALFA_ALFA_H3K4me1_CSpeaks_peak_552	50	.	5.46101	7.60364	5.04684	267
ABDC02044444.1	3718	3878	ML_ALFA_ALFA_H3K4me1_CSpeaks_peak_553	40	.	4.63095	6.34295	4.09166	53
ABDC02044466.1	876	1119	ML_ALFA_ALFA_H3K4me1_CSpeaks_peak_554	25	.	3.56428	4.33257	2.53729	85
ABDC02044489.1	568	1056	ML_ALFA_ALFA_H3K4me1_CSpeaks_peak_555	34	.	4.74907	5.63217	3.48653	407
ABDC02044720.1	4228	4586	ML_ALFA_ALFA_H3K4me1_CSpeaks_peak_556	49	.	4.99224	7.35292	4.90653	272
ABDC02044723.1	1681	2181	ML_ALFA_ALFA_H3K4me1_CSpeaks_peak_557	34	.	4.39310	5.63217	3.48653	416
ABDC02044759.1	708	913	ML_ALFA_ALFA_H3K4me1_CSpeaks_peak_558	21	.	3.68116	3.84034	2.11304	81
ABDC02044759.1	1399	1591	ML_ALFA_ALFA_H3K4me1_CSpeaks_peak_559	57	.	5.81698	8.64685	5.76084	101
ABDC02044825.1	8113	8379	ML_ALFA_ALFA_H3K4me1_CSpeaks_peak_560	33	.	4.57134	5.38316	3.38663	47
ABDC02044825.1	9214	9558	ML_ALFA_ALFA_H3K4me1_CSpeaks_peak_561	74	.	6.52883	10.83039	7.49510	273
ABDC02044825.1	10031	10185	ML_ALFA_ALFA_H3K4me1_CSpeaks_peak_562	36	.	4.06135	5.86499	3.67197	33
ABDC02044825.1	12665	12863	ML_ALFA_ALFA_H3K4me1_CSpeaks_peak_563	28	.	3.41882	4.79185	2.88813	67
ABDC02044829.1	2811	3573	ML_ALFA_ALFA_H3K4me1_CSpeaks_peak_564	57	.	5.81698	8.64685	5.76084	131
ABDC02044850.1	199	601	ML_ALFA_ALFA_H3K4me1_CSpeaks_peak_565	57	.	6.17295	8.64685	5.76084	38
ABDC02044952.1	583	857	ML_ALFA_ALFA_H3K4me1_CSpeaks_peak_566	42	.	5.10504	6.59761	4.25495	82
ABDC02045072.1	1649	2076	ML_ALFA_ALFA_H3K4me1_CSpeaks_peak_567	19	.	3.06721	3.62443	1.96754	331
ABDC02045098.1	1047	1426	ML_ALFA_ALFA_H3K4me1_CSpeaks_peak_568	34	.	4.74907	5.63217	3.48653	206
ABDC02045098.1	3027	3737	ML_ALFA_ALFA_H3K4me1_CSpeaks_peak_569	50	.	5.46101	7.60364	5.04684	616
ABDC02045125.1	1758	1910	ML_ALFA_ALFA_H3K4me1_CSpeaks_peak_570	66	.	6.08027	9.64215	6.62183	42
ABDC02045171.1	380	527	ML_ALFA_ALFA_H3K4me1_CSpeaks_peak_571	21	.	3.68116	3.84034	2.11304	25
ABDC02045173.1	414	900	ML_ALFA_ALFA_H3K4me1_CSpeaks_peak_572	42	.	5.10504	6.59761	4.25495	65
ABDC02045201.1	5941	6291	ML_ALFA_ALFA_H3K4me1_CSpeaks_peak_573	54	.	5.45197	8.07443	5.45986	270
ABDC02045201.1	6547	6756	ML_ALFA_ALFA_H3K4me1_CSpeaks_peak_574	39	.	3.79162	6.17367	3.94865	134
ABDC02045201.1	7323	7489	ML_ALFA_ALFA_H3K4me1_CSpeaks_peak_575	29	.	3.48215	4.90137	2.98773	52
ABDC02045201.1	7626	8756	ML_ALFA_ALFA_H3K4me1_CSpeaks_peak_576	64	.	5.63704	9.38230	6.40330	676
ABDC02045201.1	9212	9416	ML_ALFA_ALFA_H3K4me1_CSpeaks_peak_577	58	.	5.52196	8.76186	5.85535	95
ABDC02045201.1	12433	12830	ML_ALFA_ALFA_H3K4me1_CSpeaks_peak_578	21	.	3.45199	3.81761	2.11304	269
ABDC02045201.1	15096	15270	ML_ALFA_ALFA_H3K4me1_CSpeaks_peak_579	34	.	4.16803	5.64592	3.49957	66
ABDC02045201.1	15390	16092	ML_ALFA_ALFA_H3K4me1_CSpeaks_peak_580	34	.	3.87263	5.55516	3.48653	221
ABDC02045201.1	22638	22925	ML_ALFA_ALFA_H3K4me1_CSpeaks_peak_581	57	.	6.10696	8.54920	5.76084	158
ABDC02045201.1	23189	24463	ML_ALFA_ALFA_H3K4me1_CSpeaks_peak_582	57	.	5.81698	8.64685	5.76084	728
ABDC02045201.1	24610	25667	ML_ALFA_ALFA_H3K4me1_CSpeaks_peak_583	82	.	7.59683	11.97259	8.29363	1003
ABDC02045201.1	25813	26935	ML_ALFA_ALFA_H3K4me1_CSpeaks_peak_584	74	.	6.88489	10.83364	7.49510	640
ABDC02045206.1	78	586	ML_ALFA_ALFA_H3K4me1_CSpeaks_peak_585	42	.	5.10504	6.59761	4.25495	189
ABDC02045227.1	642	1157	ML_ALFA_ALFA_H3K4me1_CSpeaks_peak_586	25	.	3.56428	4.33257	2.53729	349
ABDC02045227.1	1268	1646	ML_ALFA_ALFA_H3K4me1_CSpeaks_peak_587	34	.	4.74907	5.63217	3.48653	99
ABDC02045264.1	561	827	ML_ALFA_ALFA_H3K4me1_CSpeaks_peak_588	57	.	6.17295	8.64685	5.76084	158
ABDC02045264.1	1465	1633	ML_ALFA_ALFA_H3K4me1_CSpeaks_peak_589	43	.	4.55842	6.68330	4.32417	84
ABDC02045330.1	224	900	ML_ALFA_ALFA_H3K4me1_CSpeaks_peak_590	50	.	5.46101	7.60364	5.04684	546
ABDC02045333.1	86	558	ML_ALFA_ALFA_H3K4me1_CSpeaks_peak_591	50	.	5.17941	7.64711	5.08637	214
ABDC02045500.1	126	412	ML_ALFA_ALFA_H3K4me1_CSpeaks_peak_592	57	.	6.17295	8.64685	5.76084	192
ABDC02045524.1	61	668	ML_ALFA_ALFA_H3K4me1_CSpeaks_peak_593	36	.	4.06135	5.86499	3.67197	457
ABDC02045525.1	1136	2209	ML_ALFA_ALFA_H3K4me1_CSpeaks_peak_594	48	.	4.93282	7.25931	4.83103	127
ABDC02045549.1	1262	1541	ML_ALFA_ALFA_H3K4me1_CSpeaks_peak_595	57	.	5.30402	8.41215	5.73209	192
ABDC02045550.1	1439	2113	ML_ALFA_ALFA_H3K4me1_CSpeaks_peak_596	57	.	5.81698	8.64685	5.76084	481
ABDC02045551.1	163	317	ML_ALFA_ALFA_H3K4me1_CSpeaks_peak_597	38	.	4.44166	6.06697	3.85281	49
ABDC02045575.1	616	1805	ML_ALFA_ALFA_H3K4me1_CSpeaks_peak_598	57	.	5.81698	8.64685	5.76084	423
ABDC02045627.1	749	1023	ML_ALFA_ALFA_H3K4me1_CSpeaks_peak_599	28	.	4.03713	4.71142	2.81682	129
ABDC02045867.1	1127	1770	ML_ALFA_ALFA_H3K4me1_CSpeaks_peak_600	66	.	6.52892	9.72434	6.62183	253
ABDC02045889.1	490	845	ML_ALFA_ALFA_H3K4me1_CSpeaks_peak_601	21	.	3.68116	3.84034	2.11304	7
ABDC02045908.1	355	933	ML_ALFA_ALFA_H3K4me1_CSpeaks_peak_602	50	.	5.46101	7.60364	5.04684	104
ABDC02045908.1	1069	1226	ML_ALFA_ALFA_H3K4me1_CSpeaks_peak_603	34	.	4.74907	5.63217	3.48653	98
ABDC02045962.1	3478	3763	ML_ALFA_ALFA_H3K4me1_CSpeaks_peak_604	42	.	5.10504	6.59761	4.25495	142
ABDC02046032.1	80	613	ML_ALFA_ALFA_H3K4me1_CSpeaks_peak_605	57	.	5.81698	8.64685	5.76084	335
ABDC02046076.1	5293	5545	ML_ALFA_ALFA_H3K4me1_CSpeaks_peak_606	21	.	3.68116	3.84034	2.11304	143
ABDC02046076.1	12493	12862	ML_ALFA_ALFA_H3K4me1_CSpeaks_peak_607	29	.	4.17636	4.83224	2.92382	144
ABDC02046078.1	1099	1296	ML_ALFA_ALFA_H3K4me1_CSpeaks_peak_608	42	.	5.10504	6.59761	4.25495	94
ABDC02046078.1	2855	3239	ML_ALFA_ALFA_H3K4me1_CSpeaks_peak_609	82	.	7.24086	11.97259	8.29363	96
ABDC02046253.1	9227	9374	ML_ALFA_ALFA_H3K4me1_CSpeaks_peak_610	28	.	4.03713	4.71142	2.81682	63
ABDC02046253.1	14192	14342	ML_ALFA_ALFA_H3K4me1_CSpeaks_peak_611	28	.	4.03713	4.71142	2.81682	95
ABDC02046283.1	317	600	ML_ALFA_ALFA_H3K4me1_CSpeaks_peak_612	34	.	4.39310	5.63217	3.48653	173
ABDC02046283.1	1417	1773	ML_ALFA_ALFA_H3K4me1_CSpeaks_peak_613	42	.	5.10504	6.59761	4.25495	235
ABDC02046283.1	1996	2303	ML_ALFA_ALFA_H3K4me1_CSpeaks_peak_614	50	.	5.46101	7.60364	5.04684	69
ABDC02046283.1	2416	2767	ML_ALFA_ALFA_H3K4me1_CSpeaks_peak_615	34	.	4.74907	5.63217	3.48653	115
ABDC02046283.1	2901	3550	ML_ALFA_ALFA_H3K4me1_CSpeaks_peak_616	25	.	3.56428	4.33257	2.53729	167
ABDC02046287.1	502	892	ML_ALFA_ALFA_H3K4me1_CSpeaks_peak_617	14	.	2.81868	2.95990	1.45778	64
ABDC02046324.1	2036	2197	ML_ALFA_ALFA_H3K4me1_CSpeaks_peak_618	36	.	4.06135	5.86499	3.67197	73
ABDC02046368.1	444	925	ML_ALFA_ALFA_H3K4me1_CSpeaks_peak_619	31	.	3.81282	5.08049	3.13072	412
ABDC02046368.1	1072	1363	ML_ALFA_ALFA_H3K4me1_CSpeaks_peak_620	74	.	6.88489	10.83364	7.49510	163
ABDC02046370.1	1488	2130	ML_ALFA_ALFA_H3K4me1_CSpeaks_peak_621	74	.	6.84979	10.83039	7.49510	323
ABDC02046376.1	655	1107	ML_ALFA_ALFA_H3K4me1_CSpeaks_peak_622	48	.	4.94763	7.29799	4.85795	355
ABDC02046414.1	99	458	ML_ALFA_ALFA_H3K4me1_CSpeaks_peak_623	57	.	6.17295	8.64685	5.76084	109
ABDC02046417.1	728	1026	ML_ALFA_ALFA_H3K4me1_CSpeaks_peak_624	57	.	6.17295	8.64685	5.76084	235
ABDC02046439.1	1492	1667	ML_ALFA_ALFA_H3K4me1_CSpeaks_peak_625	57	.	6.17295	8.64685	5.76084	98
ABDC02046441.1	6512	6713	ML_ALFA_ALFA_H3K4me1_CSpeaks_peak_626	14	.	3.32519	3.02511	1.45778	109
ABDC02046735.1	251	480	ML_ALFA_ALFA_H3K4me1_CSpeaks_peak_627	14	.	3.32519	3.02511	1.45778	115
ABDC02046743.1	524	673	ML_ALFA_ALFA_H3K4me1_CSpeaks_peak_628	14	.	2.81868	2.95990	1.45778	147
ABDC02046743.1	800	1103	ML_ALFA_ALFA_H3K4me1_CSpeaks_peak_629	50	.	5.46101	7.60364	5.04684	186
ABDC02046786.1	1013	1169	ML_ALFA_ALFA_H3K4me1_CSpeaks_peak_630	21	.	3.68116	3.84034	2.11304	32
ABDC02046826.1	939	1175	ML_ALFA_ALFA_H3K4me1_CSpeaks_peak_631	42	.	5.10504	6.59761	4.25495	89
ABDC02046827.1	511	920	ML_ALFA_ALFA_H3K4me1_CSpeaks_peak_632	51	.	5.56593	7.74996	5.16652	333
ABDC02046832.1	487	648	ML_ALFA_ALFA_H3K4me1_CSpeaks_peak_633	14	.	3.32519	3.02511	1.45778	88
ABDC02046914.1	907	1124	ML_ALFA_ALFA_H3K4me1_CSpeaks_peak_634	28	.	4.03713	4.71142	2.81682	83
ABDC02046914.1	1632	2270	ML_ALFA_ALFA_H3K4me1_CSpeaks_peak_635	66	.	5.72232	9.59897	6.60140	108
ABDC02046916.1	27	747	ML_ALFA_ALFA_H3K4me1_CSpeaks_peak_636	66	.	6.52892	9.72434	6.62183	266
ABDC02046916.1	849	1087	ML_ALFA_ALFA_H3K4me1_CSpeaks_peak_637	74	.	6.88489	10.83364	7.49510	190
ABDC02046919.1	115	475	ML_ALFA_ALFA_H3K4me1_CSpeaks_peak_638	57	.	5.81698	8.64685	5.76084	127
ABDC02046920.1	642	1009	ML_ALFA_ALFA_H3K4me1_CSpeaks_peak_639	39	.	3.79162	6.17367	3.94865	96
ABDC02046951.1	594	1054	ML_ALFA_ALFA_H3K4me1_CSpeaks_peak_640	57	.	5.81698	8.64685	5.76084	327
ABDC02046951.1	2874	3052	ML_ALFA_ALFA_H3K4me1_CSpeaks_peak_641	28	.	4.03713	4.71142	2.81682	82
ABDC02046956.1	544	875	ML_ALFA_ALFA_H3K4me1_CSpeaks_peak_642	50	.	5.46101	7.60364	5.04684	85
ABDC02047091.1	1751	2113	ML_ALFA_ALFA_H3K4me1_CSpeaks_peak_643	36	.	4.06135	5.86499	3.67197	162
ABDC02047091.1	2438	2708	ML_ALFA_ALFA_H3K4me1_CSpeaks_peak_644	34	.	4.74907	5.63217	3.48653	155
ABDC02047100.1	1868	2021	ML_ALFA_ALFA_H3K4me1_CSpeaks_peak_645	14	.	3.20075	2.86776	1.40614	18
ABDC02047126.1	5	228	ML_ALFA_ALFA_H3K4me1_CSpeaks_peak_646	31	.	3.63486	5.15930	3.19893	56
ABDC02047169.1	195	425	ML_ALFA_ALFA_H3K4me1_CSpeaks_peak_647	48	.	5.25664	7.29299	4.85472	108
ABDC02047169.1	3969	4156	ML_ALFA_ALFA_H3K4me1_CSpeaks_peak_648	25	.	3.56428	4.33257	2.53729	97
ABDC02047209.1	1172	1471	ML_ALFA_ALFA_H3K4me1_CSpeaks_peak_649	34	.	4.39310	5.63217	3.48653	214
ABDC02047213.1	620	1203	ML_ALFA_ALFA_H3K4me1_CSpeaks_peak_650	66	.	6.52892	9.72434	6.62183	441
ABDC02047239.1	835	1050	ML_ALFA_ALFA_H3K4me1_CSpeaks_peak_651	14	.	2.67321	2.95763	1.45778	25
ABDC02047241.1	800	1213	ML_ALFA_ALFA_H3K4me1_CSpeaks_peak_652	42	.	5.10504	6.59761	4.25495	125
ABDC02047241.1	1368	1522	ML_ALFA_ALFA_H3K4me1_CSpeaks_peak_653	21	.	3.68116	3.84034	2.11304	41
ABDC02047255.1	1070	1404	ML_ALFA_ALFA_H3K4me1_CSpeaks_peak_654	36	.	4.06135	5.86499	3.67197	117
ABDC02047259.1	13080	13460	ML_ALFA_ALFA_H3K4me1_CSpeaks_peak_655	21	.	3.68116	3.84034	2.11304	336
ABDC02047259.1	14072	14416	ML_ALFA_ALFA_H3K4me1_CSpeaks_peak_656	14	.	3.32519	3.02511	1.45778	231
ABDC02047261.1	4285	4456	ML_ALFA_ALFA_H3K4me1_CSpeaks_peak_657	19	.	2.73505	3.56270	1.93275	1
ABDC02047280.1	839	986	ML_ALFA_ALFA_H3K4me1_CSpeaks_peak_658	34	.	4.39310	5.63217	3.48653	37
ABDC02047283.1	44	200	ML_ALFA_ALFA_H3K4me1_CSpeaks_peak_659	19	.	2.65201	3.64540	1.98673	101
ABDC02047482.1	1161	1322	ML_ALFA_ALFA_H3K4me1_CSpeaks_peak_660	36	.	4.06135	5.86499	3.67197	59
ABDC02047488.1	715	1319	ML_ALFA_ALFA_H3K4me1_CSpeaks_peak_661	23	.	3.23241	4.14638	2.38191	250
ABDC02047488.1	1491	1728	ML_ALFA_ALFA_H3K4me1_CSpeaks_peak_662	14	.	3.32519	3.02511	1.45778	41
ABDC02047488.1	2086	2360	ML_ALFA_ALFA_H3K4me1_CSpeaks_peak_663	102	.	8.30877	14.33216	10.23920	105
ABDC02047504.1	1755	1955	ML_ALFA_ALFA_H3K4me1_CSpeaks_peak_664	36	.	4.06135	5.86499	3.67197	159
ABDC02047546.1	162	580	ML_ALFA_ALFA_H3K4me1_CSpeaks_peak_665	48	.	4.39169	7.31941	4.87724	381
ABDC02047570.1	1307	1618	ML_ALFA_ALFA_H3K4me1_CSpeaks_peak_666	14	.	3.32519	3.02511	1.45778	121
ABDC02047572.1	941	1335	ML_ALFA_ALFA_H3K4me1_CSpeaks_peak_667	56	.	5.94194	8.30530	5.64798	130
ABDC02047584.1	482	714	ML_ALFA_ALFA_H3K4me1_CSpeaks_peak_668	28	.	4.03713	4.71142	2.81682	186
ABDC02047757.1	45	399	ML_ALFA_ALFA_H3K4me1_CSpeaks_peak_669	57	.	5.81698	8.64685	5.76084	136
ABDC02047780.1	3069	3436	ML_ALFA_ALFA_H3K4me1_CSpeaks_peak_670	28	.	4.03713	4.71142	2.81682	75
ABDC02047786.1	59	220	ML_ALFA_ALFA_H3K4me1_CSpeaks_peak_671	42	.	5.10504	6.59761	4.25495	85
ABDC02047795.1	462	1430	ML_ALFA_ALFA_H3K4me1_CSpeaks_peak_672	92	.	7.95280	13.13931	9.25917	418
ABDC02047796.1	1200	1361	ML_ALFA_ALFA_H3K4me1_CSpeaks_peak_673	21	.	3.68116	3.84034	2.11304	108
ABDC02047802.1	86	252	ML_ALFA_ALFA_H3K4me1_CSpeaks_peak_674	57	.	5.81698	8.64685	5.76084	105
ABDC02047803.1	511	1272	ML_ALFA_ALFA_H3K4me1_CSpeaks_peak_675	43	.	4.55842	6.68330	4.32417	652
ABDC02047858.1	748	988	ML_ALFA_ALFA_H3K4me1_CSpeaks_peak_676	50	.	5.46101	7.60364	5.04684	103
ABDC02047885.1	8439	8606	ML_ALFA_ALFA_H3K4me1_CSpeaks_peak_677	42	.	5.10504	6.59761	4.25495	70
ABDC02047885.1	8781	9043	ML_ALFA_ALFA_H3K4me1_CSpeaks_peak_678	34	.	4.74907	5.63217	3.48653	162
ABDC02048061.1	4000	4278	ML_ALFA_ALFA_H3K4me1_CSpeaks_peak_679	57	.	6.17295	8.64685	5.76084	193
ABDC02048079.1	1267	1632	ML_ALFA_ALFA_H3K4me1_CSpeaks_peak_680	57	.	6.17295	8.64685	5.76084	218
ABDC02048079.1	1794	2190	ML_ALFA_ALFA_H3K4me1_CSpeaks_peak_681	34	.	4.74907	5.63217	3.48653	50
ABDC02048079.1	2529	2697	ML_ALFA_ALFA_H3K4me1_CSpeaks_peak_682	36	.	4.30989	5.86499	3.67197	86
ABDC02048079.1	2945	3139	ML_ALFA_ALFA_H3K4me1_CSpeaks_peak_683	44	.	4.65573	6.82099	4.44002	92
ABDC02048204.1	72	254	ML_ALFA_ALFA_H3K4me1_CSpeaks_peak_684	34	.	4.74907	5.63217	3.48653	77
ABDC02048204.1	436	1139	ML_ALFA_ALFA_H3K4me1_CSpeaks_peak_685	50	.	4.80696	7.53305	5.04684	102
ABDC02048204.1	2678	2846	ML_ALFA_ALFA_H3K4me1_CSpeaks_peak_686	33	.	4.22869	5.38316	3.38663	129
ABDC02048237.1	14499	15138	ML_ALFA_ALFA_H3K4me1_CSpeaks_peak_687	57	.	6.17295	8.64685	5.76084	508
ABDC02048237.1	15801	15991	ML_ALFA_ALFA_H3K4me1_CSpeaks_peak_688	36	.	4.06135	5.86499	3.67197	122
ABDC02048237.1	16494	17266	ML_ALFA_ALFA_H3K4me1_CSpeaks_peak_689	36	.	4.06135	5.86499	3.67197	630
ABDC02048237.1	18536	19249	ML_ALFA_ALFA_H3K4me1_CSpeaks_peak_690	34	.	4.39310	5.63217	3.48653	219
ABDC02048237.1	19482	19693	ML_ALFA_ALFA_H3K4me1_CSpeaks_peak_691	28	.	4.03713	4.71142	2.81682	68
ABDC02048237.1	19848	20058	ML_ALFA_ALFA_H3K4me1_CSpeaks_peak_692	48	.	5.25664	7.29299	4.85472	64
ABDC02048237.1	21787	22863	ML_ALFA_ALFA_H3K4me1_CSpeaks_peak_693	42	.	5.10504	6.59761	4.25495	260
ABDC02048237.1	23519	24129	ML_ALFA_ALFA_H3K4me1_CSpeaks_peak_694	57	.	5.79503	8.61238	5.76084	278
ABDC02048237.1	24613	25505	ML_ALFA_ALFA_H3K4me1_CSpeaks_peak_695	74	.	6.76433	10.64478	7.43144	171
ABDC02048237.1	28370	28636	ML_ALFA_ALFA_H3K4me1_CSpeaks_peak_696	19	.	3.31575	3.62443	1.96754	232
ABDC02048237.1	30103	30372	ML_ALFA_ALFA_H3K4me1_CSpeaks_peak_697	34	.	4.39310	5.63217	3.48653	132
ABDC02048237.1	32385	33373	ML_ALFA_ALFA_H3K4me1_CSpeaks_peak_698	74	.	6.88489	10.83364	7.49510	658
ABDC02048237.1	35370	35787	ML_ALFA_ALFA_H3K4me1_CSpeaks_peak_699	19	.	2.85961	3.53412	1.91007	399
ABDC02048237.1	38642	38852	ML_ALFA_ALFA_H3K4me1_CSpeaks_peak_700	52	.	5.27837	7.80235	5.21379	146
ABDC02048237.1	39025	39299	ML_ALFA_ALFA_H3K4me1_CSpeaks_peak_701	58	.	5.92439	8.80296	5.89363	134
ABDC02048237.1	40053	40378	ML_ALFA_ALFA_H3K4me1_CSpeaks_peak_702	32	.	4.45107	5.21517	3.24789	91
ABDC02048237.1	40550	41178	ML_ALFA_ALFA_H3K4me1_CSpeaks_peak_703	31	.	3.81282	5.08049	3.13072	286
ABDC02048237.1	41550	42146	ML_ALFA_ALFA_H3K4me1_CSpeaks_peak_704	36	.	4.06135	5.86499	3.67197	118
ABDC02048237.1	43840	44830	ML_ALFA_ALFA_H3K4me1_CSpeaks_peak_705	70	.	6.44213	10.20355	7.04868	253
ABDC02048237.1	44943	45090	ML_ALFA_ALFA_H3K4me1_CSpeaks_peak_706	19	.	3.45017	3.52620	1.90726	98
ABDC02048237.1	45357	45567	ML_ALFA_ALFA_H3K4me1_CSpeaks_peak_707	32	.	4.14470	5.25630	3.28534	171
ABDC02048237.1	45802	46241	ML_ALFA_ALFA_H3K4me1_CSpeaks_peak_708	41	.	4.94741	6.36669	4.11277	114
ABDC02048237.1	47216	47419	ML_ALFA_ALFA_H3K4me1_CSpeaks_peak_709	39	.	3.60914	6.20991	3.98142	69
ABDC02048237.1	48096	48286	ML_ALFA_ALFA_H3K4me1_CSpeaks_peak_710	36	.	4.30989	5.86499	3.67197	77
ABDC02048239.1	1142	1375	ML_ALFA_ALFA_H3K4me1_CSpeaks_peak_711	19	.	3.06721	3.62443	1.96754	33
ABDC02048412.1	30	443	ML_ALFA_ALFA_H3K4me1_CSpeaks_peak_712	42	.	5.10504	6.59761	4.25495	93
ABDC02048432.1	2999	3292	ML_ALFA_ALFA_H3K4me1_CSpeaks_peak_713	74	.	6.88489	10.83364	7.49510	98
ABDC02048432.1	3594	4046	ML_ALFA_ALFA_H3K4me1_CSpeaks_peak_714	34	.	4.74907	5.63217	3.48653	126
ABDC02048432.1	4955	5132	ML_ALFA_ALFA_H3K4me1_CSpeaks_peak_715	34	.	4.39310	5.63217	3.48653	50
ABDC02048440.1	1286	1592	ML_ALFA_ALFA_H3K4me1_CSpeaks_peak_716	48	.	5.23468	7.25931	4.83103	202
ABDC02048595.1	376	756	ML_ALFA_ALFA_H3K4me1_CSpeaks_peak_717	50	.	5.46101	7.60364	5.04684	120
ABDC02048599.1	820	971	ML_ALFA_ALFA_H3K4me1_CSpeaks_peak_718	40	.	4.91399	6.31781	4.07098	127
ABDC02048602.1	400	620	ML_ALFA_ALFA_H3K4me1_CSpeaks_peak_719	14	.	3.32519	3.02511	1.45778	108
ABDC02048639.1	467	733	ML_ALFA_ALFA_H3K4me1_CSpeaks_peak_720	14	.	3.32519	3.02511	1.45778	64
ABDC02048739.1	83	604	ML_ALFA_ALFA_H3K4me1_CSpeaks_peak_721	74	.	6.88489	10.83364	7.49510	367
ABDC02048739.1	752	1058	ML_ALFA_ALFA_H3K4me1_CSpeaks_peak_722	48	.	4.94763	7.29799	4.85795	191
ABDC02048742.1	121	402	ML_ALFA_ALFA_H3K4me1_CSpeaks_peak_723	33	.	4.22869	5.38316	3.38663	141
ABDC02048742.1	621	1638	ML_ALFA_ALFA_H3K4me1_CSpeaks_peak_724	74	.	6.88489	10.83364	7.49510	617
ABDC02048764.1	78	376	ML_ALFA_ALFA_H3K4me1_CSpeaks_peak_725	36	.	4.30989	5.86499	3.67197	130
ABDC02048814.1	609	898	ML_ALFA_ALFA_H3K4me1_CSpeaks_peak_726	34	.	4.74907	5.63217	3.48653	204
ABDC02048828.1	1964	2111	ML_ALFA_ALFA_H3K4me1_CSpeaks_peak_727	14	.	2.96922	3.02511	1.45778	40
ABDC02048851.1	11	179	ML_ALFA_ALFA_H3K4me1_CSpeaks_peak_728	57	.	6.17295	8.64685	5.76084	117
ABDC02048919.1	5702	5961	ML_ALFA_ALFA_H3K4me1_CSpeaks_peak_729	14	.	2.81868	2.95990	1.45778	176
ABDC02048919.1	6467	6814	ML_ALFA_ALFA_H3K4me1_CSpeaks_peak_730	43	.	4.55842	6.68330	4.32417	16
ABDC02048963.1	993	1169	ML_ALFA_ALFA_H3K4me1_CSpeaks_peak_731	50	.	5.46101	7.60364	5.04684	88
ABDC02049070.1	1119	1736	ML_ALFA_ALFA_H3K4me1_CSpeaks_peak_732	51	.	5.56593	7.74996	5.16652	555
ABDC02049070.1	2177	2324	ML_ALFA_ALFA_H3K4me1_CSpeaks_peak_733	31	.	3.81282	5.08049	3.13072	44
ABDC02049090.1	7076	7223	ML_ALFA_ALFA_H3K4me1_CSpeaks_peak_734	34	.	4.39310	5.63217	3.48653	131
ABDC02049091.1	2994	3670	ML_ALFA_ALFA_H3K4me1_CSpeaks_peak_735	50	.	5.46101	7.60364	5.04684	286
ABDC02049091.1	3802	3973	ML_ALFA_ALFA_H3K4me1_CSpeaks_peak_736	34	.	4.74907	5.63217	3.48653	97
ABDC02049114.1	1043	1740	ML_ALFA_ALFA_H3K4me1_CSpeaks_peak_737	57	.	6.17295	8.64685	5.76084	126
ABDC02049114.1	1846	1993	ML_ALFA_ALFA_H3K4me1_CSpeaks_peak_738	19	.	3.31575	3.62443	1.96754	76
ABDC02049114.1	2133	2521	ML_ALFA_ALFA_H3K4me1_CSpeaks_peak_739	66	.	6.52892	9.72434	6.62183	121
ABDC02049117.1	478	684	ML_ALFA_ALFA_H3K4me1_CSpeaks_peak_740	28	.	4.03713	4.71142	2.81682	88
ABDC02049117.1	2576	2804	ML_ALFA_ALFA_H3K4me1_CSpeaks_peak_741	66	.	6.52892	9.72434	6.62183	82
ABDC02049117.1	3671	4019	ML_ALFA_ALFA_H3K4me1_CSpeaks_peak_742	36	.	4.30989	5.86499	3.67197	39
ABDC02049118.1	1182	1329	ML_ALFA_ALFA_H3K4me1_CSpeaks_peak_743	25	.	3.80101	4.30840	2.52515	79
ABDC02049145.1	1994	3644	ML_ALFA_ALFA_H3K4me1_CSpeaks_peak_744	66	.	6.52892	9.72434	6.62183	1509
ABDC02049145.1	4106	4973	ML_ALFA_ALFA_H3K4me1_CSpeaks_peak_745	18	.	2.69082	3.50855	1.89124	816
ABDC02049194.1	159	318	ML_ALFA_ALFA_H3K4me1_CSpeaks_peak_746	34	.	4.39310	5.63217	3.48653	57
ABDC02049194.1	653	854	ML_ALFA_ALFA_H3K4me1_CSpeaks_peak_747	26	.	3.88605	4.49311	2.67655	31
ABDC02049253.1	365	601	ML_ALFA_ALFA_H3K4me1_CSpeaks_peak_748	28	.	4.03713	4.71142	2.81682	206
ABDC02049253.1	1884	2123	ML_ALFA_ALFA_H3K4me1_CSpeaks_peak_749	42	.	5.10504	6.59761	4.25495	186
ABDC02049260.1	210	379	ML_ALFA_ALFA_H3K4me1_CSpeaks_peak_750	21	.	3.68116	3.84034	2.11304	82
ABDC02049260.1	796	1059	ML_ALFA_ALFA_H3K4me1_CSpeaks_peak_751	14	.	3.32519	3.02511	1.45778	18
ABDC02049297.1	833	1863	ML_ALFA_ALFA_H3K4me1_CSpeaks_peak_752	36	.	4.30989	5.86499	3.67197	541
ABDC02049443.1	5090	5279	ML_ALFA_ALFA_H3K4me1_CSpeaks_peak_753	34	.	4.39310	5.63217	3.48653	123
ABDC02049443.1	5658	5862	ML_ALFA_ALFA_H3K4me1_CSpeaks_peak_754	34	.	4.39310	5.63217	3.48653	127
ABDC02049445.1	936	1576	ML_ALFA_ALFA_H3K4me1_CSpeaks_peak_755	57	.	5.81698	8.64685	5.76084	305
ABDC02049461.1	338	826	ML_ALFA_ALFA_H3K4me1_CSpeaks_peak_756	108	.	8.68313	15.02208	10.86805	353
ABDC02049518.1	92	264	ML_ALFA_ALFA_H3K4me1_CSpeaks_peak_757	34	.	4.39310	5.63217	3.48653	62
ABDC02049609.1	1381	1708	ML_ALFA_ALFA_H3K4me1_CSpeaks_peak_758	43	.	4.55842	6.68330	4.32417	264
ABDC02049609.1	1852	2166	ML_ALFA_ALFA_H3K4me1_CSpeaks_peak_759	81	.	7.31253	11.53812	8.10272	142
ABDC02049626.1	1112	2176	ML_ALFA_ALFA_H3K4me1_CSpeaks_peak_760	57	.	5.81698	8.64685	5.76084	1007
ABDC02049627.1	1071	1347	ML_ALFA_ALFA_H3K4me1_CSpeaks_peak_761	44	.	4.94064	6.82099	4.44002	139
ABDC02049632.1	3997	4412	ML_ALFA_ALFA_H3K4me1_CSpeaks_peak_762	57	.	5.81698	8.64685	5.76084	108
ABDC02049651.1	225	442	ML_ALFA_ALFA_H3K4me1_CSpeaks_peak_763	42	.	5.10504	6.59761	4.25495	99
ABDC02049651.1	618	765	ML_ALFA_ALFA_H3K4me1_CSpeaks_peak_764	34	.	4.74907	5.63217	3.48653	50
ABDC02049655.1	311	883	ML_ALFA_ALFA_H3K4me1_CSpeaks_peak_765	82	.	7.59683	11.97259	8.29363	92
ABDC02049677.1	42	1008	ML_ALFA_ALFA_H3K4me1_CSpeaks_peak_766	123	.	9.37668	16.79048	12.32938	863
ABDC02049677.1	1159	1772	ML_ALFA_ALFA_H3K4me1_CSpeaks_peak_767	134	.	9.73265	18.05345	13.47827	180
ABDC02049677.1	2622	2835	ML_ALFA_ALFA_H3K4me1_CSpeaks_peak_768	66	.	6.52892	9.72434	6.62183	51
ABDC02049679.1	27	678	ML_ALFA_ALFA_H3K4me1_CSpeaks_peak_769	50	.	5.46101	7.60364	5.04684	296
ABDC02049900.1	10	580	ML_ALFA_ALFA_H3K4me1_CSpeaks_peak_770	66	.	6.52892	9.72434	6.62183	89
ABDC02049931.1	11423	12065	ML_ALFA_ALFA_H3K4me1_CSpeaks_peak_771	31	.	3.81282	5.08049	3.13072	267
ABDC02049931.1	12196	12524	ML_ALFA_ALFA_H3K4me1_CSpeaks_peak_772	34	.	4.39310	5.63217	3.48653	91
ABDC02049931.1	12646	12975	ML_ALFA_ALFA_H3K4me1_CSpeaks_peak_773	82	.	7.59683	11.97259	8.29363	155
ABDC02049949.1	1286	1455	ML_ALFA_ALFA_H3K4me1_CSpeaks_peak_774	26	.	3.67326	4.49571	2.67751	80
ABDC02049954.1	4171	4335	ML_ALFA_ALFA_H3K4me1_CSpeaks_peak_775	14	.	2.81868	2.95990	1.45778	162
ABDC02049957.1	206	1148	ML_ALFA_ALFA_H3K4me1_CSpeaks_peak_776	50	.	4.80696	7.53305	5.04684	743
ABDC02049998.1	629	956	ML_ALFA_ALFA_H3K4me1_CSpeaks_peak_777	21	.	3.68116	3.84034	2.11304	0
ABDC02050289.1	1745	2593	ML_ALFA_ALFA_H3K4me1_CSpeaks_peak_778	31	.	3.81282	5.08049	3.13072	228
ABDC02050292.1	542	690	ML_ALFA_ALFA_H3K4me1_CSpeaks_peak_779	34	.	4.39310	5.63217	3.48653	44
ABDC02050336.1	61	629	ML_ALFA_ALFA_H3K4me1_CSpeaks_peak_780	112	.	9.02071	15.54965	11.21690	364
ABDC02050355.1	936	1178	ML_ALFA_ALFA_H3K4me1_CSpeaks_peak_781	57	.	5.30402	8.41215	5.73209	122
ABDC02050381.1	32	390	ML_ALFA_ALFA_H3K4me1_CSpeaks_peak_782	21	.	3.68116	3.84034	2.11304	69
ABDC02050403.1	4426	4652	ML_ALFA_ALFA_H3K4me1_CSpeaks_peak_783	25	.	3.56428	4.33257	2.53729	34
ABDC02050415.1	1097	1371	ML_ALFA_ALFA_H3K4me1_CSpeaks_peak_784	56	.	5.59929	8.30530	5.64798	92
ABDC02050415.1	1500	1801	ML_ALFA_ALFA_H3K4me1_CSpeaks_peak_785	42	.	5.10504	6.59761	4.25495	200
ABDC02050440.1	570	1094	ML_ALFA_ALFA_H3K4me1_CSpeaks_peak_786	45	.	4.16442	6.90630	4.51592	161
ABDC02050457.1	258	553	ML_ALFA_ALFA_H3K4me1_CSpeaks_peak_787	30	.	3.96110	4.97954	3.04832	112
ABDC02050457.1	682	1841	ML_ALFA_ALFA_H3K4me1_CSpeaks_peak_788	36	.	4.06135	5.86499	3.67197	663
ABDC02050457.1	2354	3264	ML_ALFA_ALFA_H3K4me1_CSpeaks_peak_789	74	.	6.88489	10.83364	7.49510	770
ABDC02050508.1	1093	1240	ML_ALFA_ALFA_H3K4me1_CSpeaks_peak_790	26	.	3.67326	4.49571	2.67751	95
ABDC02050607.1	1001	1945	ML_ALFA_ALFA_H3K4me1_CSpeaks_peak_791	63	.	6.28459	9.35185	6.37519	299
ABDC02050626.1	1019	1524	ML_ALFA_ALFA_H3K4me1_CSpeaks_peak_792	34	.	4.39310	5.63217	3.48653	293
ABDC02050626.1	3270	3663	ML_ALFA_ALFA_H3K4me1_CSpeaks_peak_793	36	.	4.30989	5.86499	3.67197	252
ABDC02050626.1	3866	4266	ML_ALFA_ALFA_H3K4me1_CSpeaks_peak_794	57	.	6.17295	8.64685	5.76084	328
ABDC02050629.1	944	1177	ML_ALFA_ALFA_H3K4me1_CSpeaks_peak_795	20	.	3.41712	3.76828	2.09146	208
ABDC02050631.1	80	427	ML_ALFA_ALFA_H3K4me1_CSpeaks_peak_796	57	.	6.17295	8.64685	5.76084	207
ABDC02050694.1	7037	7646	ML_ALFA_ALFA_H3K4me1_CSpeaks_peak_797	28	.	4.03713	4.71142	2.81682	348
ABDC02050756.1	1113	1294	ML_ALFA_ALFA_H3K4me1_CSpeaks_peak_798	21	.	3.68116	3.84034	2.11304	113
ABDC02050890.1	544	779	ML_ALFA_ALFA_H3K4me1_CSpeaks_peak_799	48	.	5.25664	7.29299	4.85472	116
ABDC02050901.1	815	1040	ML_ALFA_ALFA_H3K4me1_CSpeaks_peak_800	66	.	6.52892	9.72434	6.62183	118
ABDC02050921.1	11437	11670	ML_ALFA_ALFA_H3K4me1_CSpeaks_peak_801	31	.	3.81282	5.08049	3.13072	106
ABDC02050926.1	174	448	ML_ALFA_ALFA_H3K4me1_CSpeaks_peak_802	34	.	4.74907	5.63217	3.48653	62
ABDC02050926.1	751	1081	ML_ALFA_ALFA_H3K4me1_CSpeaks_peak_803	28	.	3.03329	4.70046	2.81682	26
ABDC02050926.1	1256	1749	ML_ALFA_ALFA_H3K4me1_CSpeaks_peak_804	43	.	4.30217	6.68857	4.32855	386
ABDC02050926.1	1921	2068	ML_ALFA_ALFA_H3K4me1_CSpeaks_peak_805	28	.	3.41882	4.79185	2.88813	107
ABDC02050954.1	1016	1833	ML_ALFA_ALFA_H3K4me1_CSpeaks_peak_806	39	.	3.79162	6.17367	3.94865	592
ABDC02050955.1	1695	1873	ML_ALFA_ALFA_H3K4me1_CSpeaks_peak_807	25	.	3.56428	4.33257	2.53729	91
ABDC02050957.1	1038	1225	ML_ALFA_ALFA_H3K4me1_CSpeaks_peak_808	28	.	3.56894	4.69469	2.81682	145
ABDC02050985.1	846	1408	ML_ALFA_ALFA_H3K4me1_CSpeaks_peak_809	74	.	6.88489	10.83364	7.49510	347
ABDC02050986.1	1608	1802	ML_ALFA_ALFA_H3K4me1_CSpeaks_peak_810	50	.	5.46101	7.60364	5.04684	77
ABDC02050986.1	1972	2423	ML_ALFA_ALFA_H3K4me1_CSpeaks_peak_811	82	.	7.59683	11.97259	8.29363	138
ABDC02050986.1	2597	3074	ML_ALFA_ALFA_H3K4me1_CSpeaks_peak_812	74	.	6.52883	10.83039	7.49510	344
ABDC02050986.1	3333	3591	ML_ALFA_ALFA_H3K4me1_CSpeaks_peak_813	74	.	6.84979	10.83039	7.49510	129
ABDC02051018.1	1597	1805	ML_ALFA_ALFA_H3K4me1_CSpeaks_peak_814	57	.	6.17295	8.64685	5.76084	94
ABDC02051019.1	2140	2298	ML_ALFA_ALFA_H3K4me1_CSpeaks_peak_815	36	.	4.30989	5.86499	3.67197	41
ABDC02051024.1	1963	2136	ML_ALFA_ALFA_H3K4me1_CSpeaks_peak_816	34	.	4.74907	5.63217	3.48653	145
ABDC02051045.1	299	828	ML_ALFA_ALFA_H3K4me1_CSpeaks_peak_817	23	.	3.04601	4.14638	2.38191	193
ABDC02051064.1	376	958	ML_ALFA_ALFA_H3K4me1_CSpeaks_peak_818	42	.	5.10504	6.59761	4.25495	70
ABDC02051178.1	927	1455	ML_ALFA_ALFA_H3K4me1_CSpeaks_peak_819	50	.	5.46101	7.60364	5.04684	335
ABDC02051208.1	1364	1698	ML_ALFA_ALFA_H3K4me1_CSpeaks_peak_820	66	.	6.52892	9.72434	6.62183	226
ABDC02051221.1	2751	2958	ML_ALFA_ALFA_H3K4me1_CSpeaks_peak_821	25	.	3.51610	4.30840	2.52515	98
ABDC02051228.1	329	700	ML_ALFA_ALFA_H3K4me1_CSpeaks_peak_822	34	.	4.32909	5.46352	3.45646	145
ABDC02051316.1	891	1681	ML_ALFA_ALFA_H3K4me1_CSpeaks_peak_823	110	.	7.54084	15.25735	11.08586	233
ABDC02051316.1	1857	2022	ML_ALFA_ALFA_H3K4me1_CSpeaks_peak_824	30	.	3.96110	4.97954	3.04832	68
ABDC02051321.1	3505	3822	ML_ALFA_ALFA_H3K4me1_CSpeaks_peak_825	34	.	4.69830	5.56093	3.48653	218
ABDC02051353.1	1124	1415	ML_ALFA_ALFA_H3K4me1_CSpeaks_peak_826	43	.	4.55842	6.68330	4.32417	51
ABDC02051374.1	734	899	ML_ALFA_ALFA_H3K4me1_CSpeaks_peak_827	33	.	4.22869	5.38316	3.38663	54
ABDC02051404.1	814	1092	ML_ALFA_ALFA_H3K4me1_CSpeaks_peak_828	34	.	4.74907	5.63217	3.48653	145
ABDC02051404.1	1198	1587	ML_ALFA_ALFA_H3K4me1_CSpeaks_peak_829	21	.	3.68116	3.84034	2.11304	138
ABDC02051404.1	1789	2082	ML_ALFA_ALFA_H3K4me1_CSpeaks_peak_830	28	.	4.03713	4.71142	2.81682	188
ABDC02051542.1	8989	9253	ML_ALFA_ALFA_H3K4me1_CSpeaks_peak_831	28	.	4.03713	4.71142	2.81682	168
ABDC02051542.1	10444	10815	ML_ALFA_ALFA_H3K4me1_CSpeaks_peak_832	66	.	6.52892	9.72434	6.62183	254
ABDC02051542.1	12178	13162	ML_ALFA_ALFA_H3K4me1_CSpeaks_peak_833	50	.	5.46101	7.60364	5.04684	179
ABDC02051590.1	138	329	ML_ALFA_ALFA_H3K4me1_CSpeaks_peak_834	14	.	2.43681	3.03847	1.46809	81
ABDC02051590.1	2652	3389	ML_ALFA_ALFA_H3K4me1_CSpeaks_peak_835	70	.	6.44213	10.20355	7.04868	597
ABDC02051616.1	654	888	ML_ALFA_ALFA_H3K4me1_CSpeaks_peak_836	50	.	5.46101	7.60364	5.04684	124
ABDC02051617.1	298	1031	ML_ALFA_ALFA_H3K4me1_CSpeaks_peak_837	102	.	7.04377	14.21410	10.21983	386
ABDC02051642.1	3284	3594	ML_ALFA_ALFA_H3K4me1_CSpeaks_peak_838	34	.	4.74907	5.63217	3.48653	208
ABDC02051675.1	634	1082	ML_ALFA_ALFA_H3K4me1_CSpeaks_peak_839	28	.	4.03713	4.71142	2.81682	388
ABDC02051677.1	150	526	ML_ALFA_ALFA_H3K4me1_CSpeaks_peak_840	82	.	7.24086	11.97259	8.29363	95
ABDC02051677.1	6355	6556	ML_ALFA_ALFA_H3K4me1_CSpeaks_peak_841	57	.	5.46619	8.67274	5.78019	139
ABDC02051678.1	3219	3484	ML_ALFA_ALFA_H3K4me1_CSpeaks_peak_842	28	.	4.03713	4.71142	2.81682	202
ABDC02051700.1	25409	25613	ML_ALFA_ALFA_H3K4me1_CSpeaks_peak_843	57	.	5.81698	8.64685	5.76084	67
ABDC02051700.1	31080	31398	ML_ALFA_ALFA_H3K4me1_CSpeaks_peak_844	57	.	5.81698	8.64685	5.76084	91
ABDC02051700.1	31543	31778	ML_ALFA_ALFA_H3K4me1_CSpeaks_peak_845	14	.	3.32519	3.02511	1.45778	92
ABDC02051700.1	32174	32425	ML_ALFA_ALFA_H3K4me1_CSpeaks_peak_846	14	.	3.32519	3.02511	1.45778	120
ABDC02051700.1	32559	32930	ML_ALFA_ALFA_H3K4me1_CSpeaks_peak_847	34	.	4.39310	5.63217	3.48653	250
ABDC02051700.1	33375	33550	ML_ALFA_ALFA_H3K4me1_CSpeaks_peak_848	28	.	4.03713	4.71142	2.81682	125
ABDC02051700.1	39735	39926	ML_ALFA_ALFA_H3K4me1_CSpeaks_peak_849	30	.	3.96110	4.97954	3.04832	142
ABDC02051700.1	40094	40277	ML_ALFA_ALFA_H3K4me1_CSpeaks_peak_850	56	.	5.59929	8.30530	5.64798	58
ABDC02051700.1	40395	40843	ML_ALFA_ALFA_H3K4me1_CSpeaks_peak_851	62	.	6.20081	9.22422	6.27518	167
ABDC02051700.1	42429	42917	ML_ALFA_ALFA_H3K4me1_CSpeaks_peak_852	21	.	3.68116	3.84034	2.11304	202
ABDC02051700.1	44879	45379	ML_ALFA_ALFA_H3K4me1_CSpeaks_peak_853	50	.	5.46101	7.60364	5.04684	127
ABDC02051700.1	47042	48003	ML_ALFA_ALFA_H3K4me1_CSpeaks_peak_854	102	.	8.30877	14.33216	10.23920	784
ABDC02051700.1	49680	50175	ML_ALFA_ALFA_H3K4me1_CSpeaks_peak_855	57	.	5.81698	8.64685	5.76084	259
ABDC02051700.1	52505	53790	ML_ALFA_ALFA_H3K4me1_CSpeaks_peak_856	19	.	3.31575	3.62443	1.96754	136
ABDC02051700.1	59681	60417	ML_ALFA_ALFA_H3K4me1_CSpeaks_peak_857	36	.	4.30989	5.86499	3.67197	323
ABDC02051700.1	60797	61278	ML_ALFA_ALFA_H3K4me1_CSpeaks_peak_858	66	.	6.52892	9.72434	6.62183	374
ABDC02051700.1	63802	63949	ML_ALFA_ALFA_H3K4me1_CSpeaks_peak_859	25	.	3.56428	4.33257	2.53729	16
ABDC02051700.1	66298	66689	ML_ALFA_ALFA_H3K4me1_CSpeaks_peak_860	66	.	6.52892	9.72434	6.62183	280
ABDC02051700.1	72600	72964	ML_ALFA_ALFA_H3K4me1_CSpeaks_peak_861	14	.	3.32519	3.02511	1.45778	52
ABDC02051700.1	81344	81518	ML_ALFA_ALFA_H3K4me1_CSpeaks_peak_862	23	.	3.64014	4.13977	2.38070	44
ABDC02051720.1	1847	2233	ML_ALFA_ALFA_H3K4me1_CSpeaks_peak_863	28	.	2.90055	4.70182	2.81682	9
ABDC02051721.1	1266	1599	ML_ALFA_ALFA_H3K4me1_CSpeaks_peak_864	34	.	4.39310	5.63217	3.48653	70
ABDC02051721.1	2138	2471	ML_ALFA_ALFA_H3K4me1_CSpeaks_peak_865	50	.	5.46101	7.60364	5.04684	98
ABDC02051741.1	857	1187	ML_ALFA_ALFA_H3K4me1_CSpeaks_peak_866	57	.	6.17295	8.64685	5.76084	104
ABDC02051749.1	974	1422	ML_ALFA_ALFA_H3K4me1_CSpeaks_peak_867	34	.	3.60522	5.46828	3.45876	212
ABDC02051841.1	4004	4151	ML_ALFA_ALFA_H3K4me1_CSpeaks_peak_868	26	.	3.41243	4.44391	2.63728	124
ABDC02051878.1	38077	38326	ML_ALFA_ALFA_H3K4me1_CSpeaks_peak_869	21	.	3.68116	3.84034	2.11304	36
ABDC02051878.1	52054	52412	ML_ALFA_ALFA_H3K4me1_CSpeaks_peak_870	57	.	6.17295	8.64685	5.76084	248
ABDC02051878.1	72868	73149	ML_ALFA_ALFA_H3K4me1_CSpeaks_peak_871	14	.	2.81868	2.95990	1.45778	128
ABDC02051945.1	1270	1464	ML_ALFA_ALFA_H3K4me1_CSpeaks_peak_872	41	.	4.40812	6.42585	4.16394	118
ABDC02051945.1	5493	6066	ML_ALFA_ALFA_H3K4me1_CSpeaks_peak_873	116	.	5.63443	15.97543	11.61881	384
ABDC02051945.1	7776	7992	ML_ALFA_ALFA_H3K4me1_CSpeaks_peak_874	128	.	8.03790	17.40049	12.89729	96
ABDC02051968.1	7221	8343	ML_ALFA_ALFA_H3K4me1_CSpeaks_peak_875	36	.	4.30989	5.86499	3.67197	885
ABDC02052003.1	1223	1601	ML_ALFA_ALFA_H3K4me1_CSpeaks_peak_876	66	.	6.52892	9.72434	6.62183	95
ABDC02052008.1	943	1279	ML_ALFA_ALFA_H3K4me1_CSpeaks_peak_877	42	.	5.10504	6.59761	4.25495	59
ABDC02052008.1	1383	2246	ML_ALFA_ALFA_H3K4me1_CSpeaks_peak_878	74	.	6.88489	10.83364	7.49510	456
ABDC02052127.1	1555	2063	ML_ALFA_ALFA_H3K4me1_CSpeaks_peak_879	50	.	5.46101	7.60364	5.04684	142
ABDC02052131.1	246	1125	ML_ALFA_ALFA_H3K4me1_CSpeaks_peak_880	23	.	2.88417	4.11731	2.36402	671
ABDC02052184.1	622	911	ML_ALFA_ALFA_H3K4me1_CSpeaks_peak_881	28	.	4.03713	4.71142	2.81682	217
ABDC02052205.1	390	1114	ML_ALFA_ALFA_H3K4me1_CSpeaks_peak_882	36	.	3.01876	5.83711	3.67197	25
ABDC02052209.1	781	1789	ML_ALFA_ALFA_H3K4me1_CSpeaks_peak_883	43	.	4.55842	6.68330	4.32417	222
ABDC02052244.1	532	1391	ML_ALFA_ALFA_H3K4me1_CSpeaks_peak_884	82	.	7.59683	11.97259	8.29363	137
ABDC02052256.1	358	674	ML_ALFA_ALFA_H3K4me1_CSpeaks_peak_885	58	.	5.88690	8.74577	5.83998	197
ABDC02052327.1	180	608	ML_ALFA_ALFA_H3K4me1_CSpeaks_peak_886	72	.	6.62724	10.43017	7.23930	283
ABDC02052418.1	61	592	ML_ALFA_ALFA_H3K4me1_CSpeaks_peak_887	19	.	2.85961	3.53412	1.91007	400
ABDC02052418.1	1017	1449	ML_ALFA_ALFA_H3K4me1_CSpeaks_peak_888	31	.	3.81282	5.08049	3.13072	250
ABDC02052455.1	269	547	ML_ALFA_ALFA_H3K4me1_CSpeaks_peak_889	28	.	4.03713	4.71142	2.81682	164
ABDC02052455.1	718	957	ML_ALFA_ALFA_H3K4me1_CSpeaks_peak_890	50	.	4.80696	7.53305	5.04684	134
ABDC02052455.1	1193	1516	ML_ALFA_ALFA_H3K4me1_CSpeaks_peak_891	45	.	4.16442	6.90630	4.51592	229
ABDC02052478.1	1105	1425	ML_ALFA_ALFA_H3K4me1_CSpeaks_peak_892	21	.	3.68116	3.84034	2.11304	97
ABDC02052524.1	145	460	ML_ALFA_ALFA_H3K4me1_CSpeaks_peak_893	21	.	3.68116	3.84034	2.11304	110
ABDC02052524.1	1276	1592	ML_ALFA_ALFA_H3K4me1_CSpeaks_peak_894	57	.	5.81698	8.64685	5.76084	126
ABDC02052524.1	1802	2044	ML_ALFA_ALFA_H3K4me1_CSpeaks_peak_895	34	.	4.39310	5.63217	3.48653	197
ABDC02052687.1	217	435	ML_ALFA_ALFA_H3K4me1_CSpeaks_peak_896	56	.	5.94194	8.30530	5.64798	116
ABDC02052716.1	458	732	ML_ALFA_ALFA_H3K4me1_CSpeaks_peak_897	82	.	5.65563	11.79668	8.29363	132
ABDC02052716.1	948	1140	ML_ALFA_ALFA_H3K4me1_CSpeaks_peak_898	78	.	5.34306	11.17566	7.80595	101
ABDC02052745.1	1588	2118	ML_ALFA_ALFA_H3K4me1_CSpeaks_peak_899	50	.	5.46101	7.60364	5.04684	311
ABDC02052798.1	224	426	ML_ALFA_ALFA_H3K4me1_CSpeaks_peak_900	72	.	6.62724	10.43017	7.23930	139
ABDC02052830.1	2517	2812	ML_ALFA_ALFA_H3K4me1_CSpeaks_peak_901	50	.	5.46101	7.60364	5.04684	226
ABDC02052838.1	922	1145	ML_ALFA_ALFA_H3K4me1_CSpeaks_peak_902	27	.	3.72536	4.62437	2.78920	83
ABDC02052918.1	16094	16864	ML_ALFA_ALFA_H3K4me1_CSpeaks_peak_903	74	.	6.88489	10.83364	7.49510	580
ABDC02053055.1	561	833	ML_ALFA_ALFA_H3K4me1_CSpeaks_peak_904	34	.	4.39310	5.63217	3.48653	175
ABDC02053055.1	1549	1884	ML_ALFA_ALFA_H3K4me1_CSpeaks_peak_905	50	.	5.46101	7.60364	5.04684	98
ABDC02053094.1	676	828	ML_ALFA_ALFA_H3K4me1_CSpeaks_peak_906	34	.	4.13837	5.58766	3.48653	129
ABDC02053095.1	1642	2196	ML_ALFA_ALFA_H3K4me1_CSpeaks_peak_907	34	.	4.74907	5.63217	3.48653	92
ABDC02053173.1	388	593	ML_ALFA_ALFA_H3K4me1_CSpeaks_peak_908	82	.	7.59683	11.97259	8.29363	72
ABDC02053502.1	231	1069	ML_ALFA_ALFA_H3K4me1_CSpeaks_peak_909	69	.	5.41434	10.08496	6.94943	651
ABDC02053509.1	2522	3007	ML_ALFA_ALFA_H3K4me1_CSpeaks_peak_910	43	.	4.55842	6.68330	4.32417	139
ABDC02053536.1	558	848	ML_ALFA_ALFA_H3K4me1_CSpeaks_peak_911	92	.	7.95280	13.13931	9.25917	95
ABDC02053551.1	104	804	ML_ALFA_ALFA_H3K4me1_CSpeaks_peak_912	74	.	6.88489	10.83364	7.49510	156
ABDC02053583.1	45	222	ML_ALFA_ALFA_H3K4me1_CSpeaks_peak_913	51	.	4.35082	7.66459	5.10243	81
ABDC02053583.1	791	1160	ML_ALFA_ALFA_H3K4me1_CSpeaks_peak_914	45	.	4.16442	6.90630	4.51592	260
ABDC02053585.1	358	751	ML_ALFA_ALFA_H3K4me1_CSpeaks_peak_915	57	.	5.81698	8.64685	5.76084	248
ABDC02053585.1	964	1501	ML_ALFA_ALFA_H3K4me1_CSpeaks_peak_916	50	.	5.46101	7.60364	5.04684	139
ABDC02053585.1	1940	2290	ML_ALFA_ALFA_H3K4me1_CSpeaks_peak_917	82	.	7.59683	11.97259	8.29363	213
ABDC02053585.1	4287	4539	ML_ALFA_ALFA_H3K4me1_CSpeaks_peak_918	23	.	3.23241	4.14638	2.38191	165
ABDC02053611.1	261	567	ML_ALFA_ALFA_H3K4me1_CSpeaks_peak_919	39	.	4.26685	6.21412	3.98481	25
ABDC02053622.1	89	598	ML_ALFA_ALFA_H3K4me1_CSpeaks_peak_920	34	.	4.39310	5.63217	3.48653	119
ABDC02053622.1	1666	1907	ML_ALFA_ALFA_H3K4me1_CSpeaks_peak_921	57	.	6.17295	8.64685	5.76084	130
ABDC02053673.1	3613	3793	ML_ALFA_ALFA_H3K4me1_CSpeaks_peak_922	21	.	3.68116	3.84034	2.11304	44
ABDC02053694.1	695	992	ML_ALFA_ALFA_H3K4me1_CSpeaks_peak_923	34	.	4.39310	5.63217	3.48653	215
ABDC02053698.1	50	197	ML_ALFA_ALFA_H3K4me1_CSpeaks_peak_924	42	.	5.10504	6.59761	4.25495	105
ABDC02053791.1	2043	2818	ML_ALFA_ALFA_H3K4me1_CSpeaks_peak_925	42	.	3.62978	6.60524	4.26093	688
ABDC02053816.1	1253	1481	ML_ALFA_ALFA_H3K4me1_CSpeaks_peak_926	14	.	2.81868	2.95990	1.45778	140
ABDC02053876.1	444	608	ML_ALFA_ALFA_H3K4me1_CSpeaks_peak_927	14	.	2.81868	2.95990	1.45778	11
ABDC02053940.1	1891	2326	ML_ALFA_ALFA_H3K4me1_CSpeaks_peak_928	57	.	6.17295	8.64685	5.76084	65
ABDC02054096.1	981	1342	ML_ALFA_ALFA_H3K4me1_CSpeaks_peak_929	34	.	4.39310	5.63217	3.48653	134
ABDC02054107.1	2454	2601	ML_ALFA_ALFA_H3K4me1_CSpeaks_peak_930	21	.	3.68116	3.84034	2.11304	29
ABDC02054107.1	4004	4332	ML_ALFA_ALFA_H3K4me1_CSpeaks_peak_931	57	.	5.81698	8.64685	5.76084	125
ABDC02054107.1	4896	5096	ML_ALFA_ALFA_H3K4me1_CSpeaks_peak_932	34	.	4.74907	5.63217	3.48653	106
ABDC02054110.1	1058	1298	ML_ALFA_ALFA_H3K4me1_CSpeaks_peak_933	42	.	5.10504	6.59761	4.25495	94
ABDC02054131.1	2745	2910	ML_ALFA_ALFA_H3K4me1_CSpeaks_peak_934	28	.	4.03713	4.71142	2.81682	58
ABDC02054144.1	59	206	ML_ALFA_ALFA_H3K4me1_CSpeaks_peak_935	14	.	3.32519	3.02511	1.45778	73
ABDC02054148.1	105	913	ML_ALFA_ALFA_H3K4me1_CSpeaks_peak_936	31	.	3.81282	5.08049	3.13072	466
ABDC02054151.1	637	981	ML_ALFA_ALFA_H3K4me1_CSpeaks_peak_937	50	.	5.46101	7.60364	5.04684	133
ABDC02054151.1	1178	1930	ML_ALFA_ALFA_H3K4me1_CSpeaks_peak_938	74	.	6.88489	10.83364	7.49510	473
ABDC02054178.1	1328	1517	ML_ALFA_ALFA_H3K4me1_CSpeaks_peak_939	40	.	4.91399	6.31781	4.07098	49
ABDC02054215.1	953	1169	ML_ALFA_ALFA_H3K4me1_CSpeaks_peak_940	56	.	5.59929	8.30530	5.64798	111
ABDC02054216.1	3743	4572	ML_ALFA_ALFA_H3K4me1_CSpeaks_peak_941	36	.	4.30989	5.86499	3.67197	732
ABDC02054289.1	1228	1404	ML_ALFA_ALFA_H3K4me1_CSpeaks_peak_942	33	.	3.33154	5.31046	3.33340	71
ABDC02054359.1	108	351	ML_ALFA_ALFA_H3K4me1_CSpeaks_peak_943	42	.	5.10504	6.59761	4.25495	135
ABDC02054433.1	1619	2121	ML_ALFA_ALFA_H3K4me1_CSpeaks_peak_944	57	.	5.05549	8.41215	5.73209	404
ABDC02054454.1	1254	1472	ML_ALFA_ALFA_H3K4me1_CSpeaks_peak_945	43	.	3.65242	6.65346	4.30598	87
ABDC02054518.1	1606	2117	ML_ALFA_ALFA_H3K4me1_CSpeaks_peak_946	38	.	4.18552	6.06697	3.85281	151
ABDC02054544.1	508	754	ML_ALFA_ALFA_H3K4me1_CSpeaks_peak_947	70	.	5.80109	10.25134	7.08624	134
ABDC02054637.1	348	535	ML_ALFA_ALFA_H3K4me1_CSpeaks_peak_948	36	.	4.06135	5.86499	3.67197	78
ABDC02054637.1	646	940	ML_ALFA_ALFA_H3K4me1_CSpeaks_peak_949	34	.	4.39310	5.63217	3.48653	213
ABDC02054637.1	1589	2943	ML_ALFA_ALFA_H3K4me1_CSpeaks_peak_950	57	.	5.81698	8.64685	5.76084	146
ABDC02054637.1	7315	7602	ML_ALFA_ALFA_H3K4me1_CSpeaks_peak_951	56	.	4.98356	8.29010	5.64798	198
ABDC02054673.1	2449	2641	ML_ALFA_ALFA_H3K4me1_CSpeaks_peak_952	34	.	4.74907	5.63217	3.48653	73
ABDC02054679.1	4529	5004	ML_ALFA_ALFA_H3K4me1_CSpeaks_peak_953	92	.	7.95280	13.13931	9.25917	256
ABDC02054714.1	429	993	ML_ALFA_ALFA_H3K4me1_CSpeaks_peak_954	25	.	3.80885	4.38198	2.58154	379
ABDC02054714.1	1165	1393	ML_ALFA_ALFA_H3K4me1_CSpeaks_peak_955	19	.	3.47301	3.55713	1.92860	127
ABDC02054714.1	1640	1807	ML_ALFA_ALFA_H3K4me1_CSpeaks_peak_956	28	.	3.34176	4.66145	2.81682	103
ABDC02054721.1	76	771	ML_ALFA_ALFA_H3K4me1_CSpeaks_peak_957	57	.	6.17295	8.64685	5.76084	130
ABDC02054734.1	50	1089	ML_ALFA_ALFA_H3K4me1_CSpeaks_peak_958	134	.	9.73265	18.05345	13.47827	770
ABDC02054768.1	4219	4531	ML_ALFA_ALFA_H3K4me1_CSpeaks_peak_959	50	.	5.46101	7.60364	5.04684	189
ABDC02054775.1	1449	2136	ML_ALFA_ALFA_H3K4me1_CSpeaks_peak_960	57	.	5.30402	8.41215	5.73209	310
ABDC02054775.1	2585	2922	ML_ALFA_ALFA_H3K4me1_CSpeaks_peak_961	57	.	5.81698	8.64685	5.76084	284
ABDC02054788.1	1183	2235	ML_ALFA_ALFA_H3K4me1_CSpeaks_peak_962	63	.	4.91002	9.25272	6.30060	928
ABDC02054820.1	0	1307	ML_ALFA_ALFA_H3K4me1_CSpeaks_peak_963	82	.	7.59683	11.97259	8.29363	389
ABDC02054938.1	709	977	ML_ALFA_ALFA_H3K4me1_CSpeaks_peak_964	21	.	2.74005	3.83444	2.11304	235
ABDC02055039.1	845	1115	ML_ALFA_ALFA_H3K4me1_CSpeaks_peak_965	28	.	4.03713	4.71142	2.81682	211
ABDC02055102.1	913	1610	ML_ALFA_ALFA_H3K4me1_CSpeaks_peak_966	74	.	6.88489	10.83364	7.49510	581
ABDC02055127.1	29	245	ML_ALFA_ALFA_H3K4me1_CSpeaks_peak_967	89	.	7.65518	12.67383	8.92443	145
ABDC02055209.1	395	797	ML_ALFA_ALFA_H3K4me1_CSpeaks_peak_968	74	.	6.88489	10.83364	7.49510	245
ABDC02055231.1	84	408	ML_ALFA_ALFA_H3K4me1_CSpeaks_peak_969	57	.	5.81698	8.64685	5.76084	113
ABDC02055251.1	118	310	ML_ALFA_ALFA_H3K4me1_CSpeaks_peak_970	66	.	6.52892	9.72434	6.62183	70
ABDC02055271.1	748	1166	ML_ALFA_ALFA_H3K4me1_CSpeaks_peak_971	27	.	4.02722	4.62437	2.78920	326
ABDC02055271.1	1629	1923	ML_ALFA_ALFA_H3K4me1_CSpeaks_peak_972	28	.	4.03713	4.71142	2.81682	222
ABDC02055271.1	2056	2446	ML_ALFA_ALFA_H3K4me1_CSpeaks_peak_973	43	.	4.55842	6.68330	4.32417	174
ABDC02055365.1	2282	2620	ML_ALFA_ALFA_H3K4me1_CSpeaks_peak_974	51	.	5.56593	7.74996	5.16652	200
ABDC02055543.1	549	857	ML_ALFA_ALFA_H3K4me1_CSpeaks_peak_975	42	.	5.10504	6.59761	4.25495	118
ABDC02055543.1	1271	1565	ML_ALFA_ALFA_H3K4me1_CSpeaks_peak_976	42	.	5.10504	6.59761	4.25495	190
ABDC02055543.1	1988	2523	ML_ALFA_ALFA_H3K4me1_CSpeaks_peak_977	57	.	6.17295	8.64685	5.76084	122
ABDC02055568.1	258	458	ML_ALFA_ALFA_H3K4me1_CSpeaks_peak_978	50	.	5.46101	7.60364	5.04684	81
ABDC02055577.1	18482	18786	ML_ALFA_ALFA_H3K4me1_CSpeaks_peak_979	47	.	4.87479	7.16779	4.75447	140
ABDC02055671.1	1668	2219	ML_ALFA_ALFA_H3K4me1_CSpeaks_peak_980	50	.	5.46101	7.60364	5.04684	143
ABDC02055816.1	923	1180	ML_ALFA_ALFA_H3K4me1_CSpeaks_peak_981	34	.	4.39310	5.63217	3.48653	140
ABDC02055861.1	57	218	ML_ALFA_ALFA_H3K4me1_CSpeaks_peak_982	36	.	4.30989	5.86499	3.67197	90
ABDC02055861.1	869	1129	ML_ALFA_ALFA_H3K4me1_CSpeaks_peak_983	42	.	5.10504	6.59761	4.25495	186
ABDC02055879.1	566	733	ML_ALFA_ALFA_H3K4me1_CSpeaks_peak_984	31	.	3.81282	5.08049	3.13072	59
ABDC02055879.1	1298	1475	ML_ALFA_ALFA_H3K4me1_CSpeaks_peak_985	28	.	4.03713	4.71142	2.81682	123
ABDC02055901.1	2366	2516	ML_ALFA_ALFA_H3K4me1_CSpeaks_peak_986	28	.	4.03713	4.71142	2.81682	86
ABDC02055917.1	1354	1958	ML_ALFA_ALFA_H3K4me1_CSpeaks_peak_987	102	.	8.30877	14.33216	10.23920	197
ABDC02055918.1	1175	2149	ML_ALFA_ALFA_H3K4me1_CSpeaks_peak_988	34	.	3.60522	5.46828	3.45876	657
ABDC02055962.1	165	331	ML_ALFA_ALFA_H3K4me1_CSpeaks_peak_989	28	.	4.03713	4.71142	2.81682	109
ABDC02055962.1	899	1844	ML_ALFA_ALFA_H3K4me1_CSpeaks_peak_990	42	.	5.10504	6.59761	4.25495	359
ABDC02055966.1	726	912	ML_ALFA_ALFA_H3K4me1_CSpeaks_peak_991	57	.	6.17295	8.64685	5.76084	84
ABDC02055966.1	1489	2660	ML_ALFA_ALFA_H3K4me1_CSpeaks_peak_992	102	.	8.30877	14.33216	10.23920	339
ABDC02055966.1	2969	7250	ML_ALFA_ALFA_H3K4me1_CSpeaks_peak_993	86	.	6.25233	12.38849	8.66857	103
ABDC02055966.1	7806	7956	ML_ALFA_ALFA_H3K4me1_CSpeaks_peak_994	21	.	3.68116	3.84034	2.11304	148
ABDC02055969.1	1196	1351	ML_ALFA_ALFA_H3K4me1_CSpeaks_peak_995	50	.	5.46101	7.60364	5.04684	56
ABDC02055986.1	444	937	ML_ALFA_ALFA_H3K4me1_CSpeaks_peak_996	74	.	6.88489	10.83364	7.49510	163
ABDC02055986.1	1568	1927	ML_ALFA_ALFA_H3K4me1_CSpeaks_peak_997	21	.	3.68116	3.84034	2.11304	137
ABDC02055987.1	548	769	ML_ALFA_ALFA_H3K4me1_CSpeaks_peak_998	23	.	3.23241	4.14638	2.38191	196
ABDC02055987.1	1249	1489	ML_ALFA_ALFA_H3K4me1_CSpeaks_peak_999	82	.	7.24086	11.97259	8.29363	129
ABDC02055988.1	3470	3932	ML_ALFA_ALFA_H3K4me1_CSpeaks_peak_1000	57	.	6.17295	8.64685	5.76084	294
ABDC02056099.1	22890	23431	ML_ALFA_ALFA_H3K4me1_CSpeaks_peak_1001	57	.	5.21005	8.67274	5.78019	42
ABDC02056116.1	2069	2524	ML_ALFA_ALFA_H3K4me1_CSpeaks_peak_1002	57	.	6.17295	8.64685	5.76084	133
ABDC02056117.1	687	846	ML_ALFA_ALFA_H3K4me1_CSpeaks_peak_1003	30	.	4.28207	4.97954	3.04832	124
ABDC02056178.1	997	1340	ML_ALFA_ALFA_H3K4me1_CSpeaks_peak_1004	42	.	5.10504	6.59761	4.25495	146
ABDC02056178.1	1447	3075	ML_ALFA_ALFA_H3K4me1_CSpeaks_peak_1005	82	.	7.59683	11.97259	8.29363	913
ABDC02056204.1	209	541	ML_ALFA_ALFA_H3K4me1_CSpeaks_peak_1006	25	.	3.56428	4.33257	2.53729	204
ABDC02056216.1	6370	6643	ML_ALFA_ALFA_H3K4me1_CSpeaks_peak_1007	42	.	5.10504	6.59761	4.25495	130
ABDC02056278.1	676	1148	ML_ALFA_ALFA_H3K4me1_CSpeaks_peak_1008	28	.	3.86861	4.78621	2.88460	190
KQ052968.1	9619	9868	ML_ALFA_ALFA_H3K4me1_CSpeaks_peak_1009	14	.	2.81868	2.95990	1.45778	1
KQ052968.1	12480	12750	ML_ALFA_ALFA_H3K4me1_CSpeaks_peak_1010	28	.	4.03713	4.71142	2.81682	145
KQ052968.1	25285	25910	ML_ALFA_ALFA_H3K4me1_CSpeaks_peak_1011	43	.	4.55842	6.68330	4.32417	160
KQ052968.1	54029	54425	ML_ALFA_ALFA_H3K4me1_CSpeaks_peak_1012	81	.	7.31253	11.53812	8.10272	120
KQ052968.1	57843	58386	ML_ALFA_ALFA_H3K4me1_CSpeaks_peak_1013	28	.	3.41882	4.79185	2.88813	229
KQ052968.1	62116	62517	ML_ALFA_ALFA_H3K4me1_CSpeaks_peak_1014	50	.	5.46101	7.60364	5.04684	274
KQ052968.1	62678	62825	ML_ALFA_ALFA_H3K4me1_CSpeaks_peak_1015	21	.	3.68116	3.84034	2.11304	48
KQ052968.1	72911	73312	ML_ALFA_ALFA_H3K4me1_CSpeaks_peak_1016	42	.	5.10504	6.59761	4.25495	146
KQ052968.1	79730	79981	ML_ALFA_ALFA_H3K4me1_CSpeaks_peak_1017	102	.	8.30877	14.33216	10.23920	114
KQ052968.1	105021	105378	ML_ALFA_ALFA_H3K4me1_CSpeaks_peak_1018	57	.	5.81698	8.64685	5.76084	271
KQ052968.1	120590	120924	ML_ALFA_ALFA_H3K4me1_CSpeaks_peak_1019	26	.	3.93358	4.49371	2.67655	92
KQ052968.1	127959	128117	ML_ALFA_ALFA_H3K4me1_CSpeaks_peak_1020	19	.	3.31575	3.62443	1.96754	22
KQ052968.1	137120	137588	ML_ALFA_ALFA_H3K4me1_CSpeaks_peak_1021	57	.	5.05549	8.41215	5.73209	219
KQ052968.1	153263	153419	ML_ALFA_ALFA_H3K4me1_CSpeaks_peak_1022	56	.	5.59929	8.30530	5.64798	40
KQ052968.1	285478	286032	ML_ALFA_ALFA_H3K4me1_CSpeaks_peak_1023	36	.	4.06135	5.86499	3.67197	68
KQ052968.1	374731	375007	ML_ALFA_ALFA_H3K4me1_CSpeaks_peak_1024	34	.	4.39310	5.63217	3.48653	38
KQ052968.1	394648	394816	ML_ALFA_ALFA_H3K4me1_CSpeaks_peak_1025	34	.	4.74907	5.63217	3.48653	104
KQ052968.1	398236	398567	ML_ALFA_ALFA_H3K4me1_CSpeaks_peak_1026	42	.	5.10504	6.59761	4.25495	199
KQ052968.1	511203	511556	ML_ALFA_ALFA_H3K4me1_CSpeaks_peak_1027	34	.	4.74907	5.63217	3.48653	273
KQ052968.1	511667	511973	ML_ALFA_ALFA_H3K4me1_CSpeaks_peak_1028	28	.	4.03713	4.71142	2.81682	118
KQ052968.1	1061029	1061327	ML_ALFA_ALFA_H3K4me1_CSpeaks_peak_1029	42	.	5.10504	6.59761	4.25495	191
KQ052968.1	1434692	1435119	ML_ALFA_ALFA_H3K4me1_CSpeaks_peak_1030	30	.	4.30934	5.01754	3.08344	215
KQ052968.1	1490209	1490422	ML_ALFA_ALFA_H3K4me1_CSpeaks_peak_1031	34	.	4.39310	5.63217	3.48653	178
KQ052968.1	1490577	1490774	ML_ALFA_ALFA_H3K4me1_CSpeaks_peak_1032	21	.	3.68116	3.84034	2.11304	50
KQ052968.1	1731656	1732432	ML_ALFA_ALFA_H3K4me1_CSpeaks_peak_1033	51	.	5.53093	7.69822	5.13200	360
KQ052968.1	1754743	1755108	ML_ALFA_ALFA_H3K4me1_CSpeaks_peak_1034	57	.	5.05549	8.41215	5.73209	81
KQ052968.1	1755214	1755655	ML_ALFA_ALFA_H3K4me1_CSpeaks_peak_1035	57	.	5.79503	8.61238	5.76084	107
KQ052968.1	1868874	1869052	ML_ALFA_ALFA_H3K4me1_CSpeaks_peak_1036	19	.	3.31575	3.62443	1.96754	66
KQ052968.1	2351907	2352074	ML_ALFA_ALFA_H3K4me1_CSpeaks_peak_1037	21	.	3.68116	3.84034	2.11304	108
KQ052968.1	2506727	2507002	ML_ALFA_ALFA_H3K4me1_CSpeaks_peak_1038	21	.	3.68116	3.84034	2.11304	137
KQ052968.1	2548452	2548808	ML_ALFA_ALFA_H3K4me1_CSpeaks_peak_1039	23	.	2.88417	4.11731	2.36402	197
KQ052968.1	2581466	2581712	ML_ALFA_ALFA_H3K4me1_CSpeaks_peak_1040	34	.	4.39310	5.63217	3.48653	103
KQ052968.1	2696689	2696859	ML_ALFA_ALFA_H3K4me1_CSpeaks_peak_1041	30	.	3.96110	4.97954	3.04832	33
KQ052968.1	2774508	2774905	ML_ALFA_ALFA_H3K4me1_CSpeaks_peak_1042	57	.	6.17295	8.64685	5.76084	252
KQ052968.1	2805339	2806157	ML_ALFA_ALFA_H3K4me1_CSpeaks_peak_1043	70	.	5.80109	10.25134	7.08624	220
KQ052968.1	2809800	2810154	ML_ALFA_ALFA_H3K4me1_CSpeaks_peak_1044	49	.	4.99224	7.35292	4.90653	110
KQ052968.1	2816259	2816665	ML_ALFA_ALFA_H3K4me1_CSpeaks_peak_1045	34	.	4.74907	5.63217	3.48653	27
KQ052968.1	2816824	2817461	ML_ALFA_ALFA_H3K4me1_CSpeaks_peak_1046	48	.	5.23468	7.25931	4.83103	412
KQ052968.1	2826486	2826880	ML_ALFA_ALFA_H3K4me1_CSpeaks_peak_1047	34	.	4.73115	5.60701	3.48653	291
KQ052968.1	2827354	2828004	ML_ALFA_ALFA_H3K4me1_CSpeaks_peak_1048	34	.	4.74907	5.63217	3.48653	146
KQ052968.1	2831657	2831983	ML_ALFA_ALFA_H3K4me1_CSpeaks_peak_1049	29	.	3.48215	4.90137	2.98773	33
KQ052968.1	2848333	2848526	ML_ALFA_ALFA_H3K4me1_CSpeaks_peak_1050	34	.	4.39310	5.63217	3.48653	105
KQ052968.1	2853780	2854736	ML_ALFA_ALFA_H3K4me1_CSpeaks_peak_1051	81	.	7.36227	11.61411	8.17209	125
KQ052968.1	2854916	2855124	ML_ALFA_ALFA_H3K4me1_CSpeaks_peak_1052	20	.	3.59193	3.71859	2.04824	20
KQ052968.1	2855260	2855646	ML_ALFA_ALFA_H3K4me1_CSpeaks_peak_1053	108	.	8.34048	15.02208	10.86805	312
KQ052968.1	2869325	2869659	ML_ALFA_ALFA_H3K4me1_CSpeaks_peak_1054	36	.	4.60303	5.86373	3.67197	268
KQ052968.1	2880570	2880800	ML_ALFA_ALFA_H3K4me1_CSpeaks_peak_1055	27	.	3.97985	4.55829	2.73504	134
KQ052968.1	2880983	2881431	ML_ALFA_ALFA_H3K4me1_CSpeaks_peak_1056	43	.	4.55842	6.68330	4.32417	146
KQ052968.1	2885615	2885774	ML_ALFA_ALFA_H3K4me1_CSpeaks_peak_1057	31	.	3.81282	5.08049	3.13072	18
KQ052968.1	2885888	2886202	ML_ALFA_ALFA_H3K4me1_CSpeaks_peak_1058	66	.	6.45913	9.61787	6.61721	122
KQ052968.1	2950113	2950794	ML_ALFA_ALFA_H3K4me1_CSpeaks_peak_1059	23	.	2.72925	4.07348	2.32503	586
KQ052968.1	2974035	2974507	ML_ALFA_ALFA_H3K4me1_CSpeaks_peak_1060	78	.	7.12013	11.24411	7.85311	144
KQ052968.1	2979575	2979834	ML_ALFA_ALFA_H3K4me1_CSpeaks_peak_1061	44	.	4.91304	6.77966	4.41204	139
KQ052968.1	3030418	3030565	ML_ALFA_ALFA_H3K4me1_CSpeaks_peak_1062	26	.	3.88605	4.49311	2.67655	21
KQ052968.1	3176647	3176797	ML_ALFA_ALFA_H3K4me1_CSpeaks_peak_1063	70	.	6.44213	10.20355	7.04868	44
KQ052968.1	3198219	3198548	ML_ALFA_ALFA_H3K4me1_CSpeaks_peak_1064	66	.	6.52892	9.72434	6.62183	211
KQ052968.1	3244304	3244792	ML_ALFA_ALFA_H3K4me1_CSpeaks_peak_1065	66	.	6.52892	9.72434	6.62183	291
KQ052968.1	3248769	3249186	ML_ALFA_ALFA_H3K4me1_CSpeaks_peak_1066	43	.	4.55842	6.68330	4.32417	293
KQ052968.1	3267971	3268190	ML_ALFA_ALFA_H3K4me1_CSpeaks_peak_1067	42	.	5.10504	6.59761	4.25495	104
KQ052968.1	3296709	3297123	ML_ALFA_ALFA_H3K4me1_CSpeaks_peak_1068	56	.	5.59929	8.30530	5.64798	168
KQ052968.1	3381059	3381684	ML_ALFA_ALFA_H3K4me1_CSpeaks_peak_1069	92	.	7.95280	13.13931	9.25917	285
KQ052968.1	3413703	3413950	ML_ALFA_ALFA_H3K4me1_CSpeaks_peak_1070	14	.	3.32519	3.02511	1.45778	114
KQ052968.1	3426107	3426595	ML_ALFA_ALFA_H3K4me1_CSpeaks_peak_1071	34	.	4.32909	5.46352	3.45646	262
KQ052968.1	3427028	3427257	ML_ALFA_ALFA_H3K4me1_CSpeaks_peak_1072	20	.	3.41712	3.76828	2.09146	113
KQ052968.1	3456358	3456642	ML_ALFA_ALFA_H3K4me1_CSpeaks_peak_1073	34	.	4.39310	5.63217	3.48653	118
KQ052968.1	3464629	3464855	ML_ALFA_ALFA_H3K4me1_CSpeaks_peak_1074	42	.	5.10504	6.59761	4.25495	192
KQ052968.1	3470592	3470847	ML_ALFA_ALFA_H3K4me1_CSpeaks_peak_1075	74	.	6.88489	10.83364	7.49510	138
KQ052968.1	3482768	3483053	ML_ALFA_ALFA_H3K4me1_CSpeaks_peak_1076	42	.	5.10504	6.59761	4.25495	188
KQ052968.1	3541992	3542190	ML_ALFA_ALFA_H3K4me1_CSpeaks_peak_1077	40	.	4.91399	6.31781	4.07098	57
KQ052968.1	3543248	3543480	ML_ALFA_ALFA_H3K4me1_CSpeaks_peak_1078	34	.	4.74907	5.63217	3.48653	71
KQ052968.1	3566858	3567327	ML_ALFA_ALFA_H3K4me1_CSpeaks_peak_1079	66	.	6.52892	9.72434	6.62183	341
KQ052968.1	3571862	3572309	ML_ALFA_ALFA_H3K4me1_CSpeaks_peak_1080	50	.	5.46101	7.60364	5.04684	304
KQ052968.1	3663471	3663659	ML_ALFA_ALFA_H3K4me1_CSpeaks_peak_1081	50	.	5.46101	7.60364	5.04684	96
KQ052968.1	3733040	3733318	ML_ALFA_ALFA_H3K4me1_CSpeaks_peak_1082	34	.	4.39310	5.63217	3.48653	138
KQ052968.1	3868423	3868724	ML_ALFA_ALFA_H3K4me1_CSpeaks_peak_1083	33	.	4.57134	5.38316	3.38663	83
KQ052968.1	3887982	3888197	ML_ALFA_ALFA_H3K4me1_CSpeaks_peak_1084	50	.	5.46101	7.60364	5.04684	175
KQ052968.1	3900728	3901031	ML_ALFA_ALFA_H3K4me1_CSpeaks_peak_1085	48	.	5.25664	7.29299	4.85472	195
KQ052968.1	3927219	3927438	ML_ALFA_ALFA_H3K4me1_CSpeaks_peak_1086	28	.	3.58968	4.73166	2.83471	74
KQ052968.1	3944872	3945226	ML_ALFA_ALFA_H3K4me1_CSpeaks_peak_1087	57	.	5.81698	8.64685	5.76084	145
KQ052968.1	3946366	3947157	ML_ALFA_ALFA_H3K4me1_CSpeaks_peak_1088	57	.	6.17295	8.64685	5.76084	498
KQ052968.1	3947631	3948060	ML_ALFA_ALFA_H3K4me1_CSpeaks_peak_1089	57	.	5.81698	8.64685	5.76084	102
KQ052968.1	3957121	3957404	ML_ALFA_ALFA_H3K4me1_CSpeaks_peak_1090	98	.	7.99783	13.83564	9.88496	129
KQ052968.1	3959859	3960252	ML_ALFA_ALFA_H3K4me1_CSpeaks_peak_1091	21	.	3.68116	3.84034	2.11304	116
KQ052968.1	3961739	3961911	ML_ALFA_ALFA_H3K4me1_CSpeaks_peak_1092	34	.	4.39310	5.63217	3.48653	77
KQ052968.1	3962733	3963348	ML_ALFA_ALFA_H3K4me1_CSpeaks_peak_1093	82	.	7.24086	11.97259	8.29363	506
KQ052968.1	3968746	3969256	ML_ALFA_ALFA_H3K4me1_CSpeaks_peak_1094	42	.	5.10504	6.59761	4.25495	101
KQ052968.1	3969357	3969516	ML_ALFA_ALFA_H3K4me1_CSpeaks_peak_1095	25	.	3.56428	4.33257	2.53729	42
KQ052968.1	4008002	4008174	ML_ALFA_ALFA_H3K4me1_CSpeaks_peak_1096	15	.	3.12163	3.08367	1.50756	120
KQ052968.1	4010996	4011591	ML_ALFA_ALFA_H3K4me1_CSpeaks_peak_1097	34	.	4.74907	5.63217	3.48653	142
KQ052968.1	4011799	4011964	ML_ALFA_ALFA_H3K4me1_CSpeaks_peak_1098	34	.	4.39310	5.63217	3.48653	34
KQ052968.1	4012301	4012626	ML_ALFA_ALFA_H3K4me1_CSpeaks_peak_1099	57	.	5.81698	8.64685	5.76084	77
KQ052968.1	4014275	4014677	ML_ALFA_ALFA_H3K4me1_CSpeaks_peak_1100	19	.	3.06721	3.62443	1.96754	275
KQ052968.1	4021140	4021336	ML_ALFA_ALFA_H3K4me1_CSpeaks_peak_1101	50	.	5.46224	7.59662	5.04684	124
KQ052968.1	4031563	4031774	ML_ALFA_ALFA_H3K4me1_CSpeaks_peak_1102	25	.	3.56428	4.33257	2.53729	42
KQ052968.1	4032811	4033337	ML_ALFA_ALFA_H3K4me1_CSpeaks_peak_1103	74	.	6.88489	10.83364	7.49510	249
KQ052968.1	4034706	4035087	ML_ALFA_ALFA_H3K4me1_CSpeaks_peak_1104	25	.	3.56428	4.33257	2.53729	95
KQ052968.1	4035777	4037329	ML_ALFA_ALFA_H3K4me1_CSpeaks_peak_1105	51	.	5.56593	7.74996	5.16652	264
KQ052968.1	4037763	4038444	ML_ALFA_ALFA_H3K4me1_CSpeaks_peak_1106	74	.	6.52883	10.83039	7.49510	504
KQ052968.1	4040033	4040224	ML_ALFA_ALFA_H3K4me1_CSpeaks_peak_1107	23	.	3.64014	4.13977	2.38070	169
KQ052968.1	4043856	4044447	ML_ALFA_ALFA_H3K4me1_CSpeaks_peak_1108	48	.	5.23468	7.25931	4.83103	206
KQ052968.1	4046946	4047809	ML_ALFA_ALFA_H3K4me1_CSpeaks_peak_1109	48	.	5.25664	7.29299	4.85472	743
KQ052968.1	4049492	4049871	ML_ALFA_ALFA_H3K4me1_CSpeaks_peak_1110	23	.	3.04601	4.14638	2.38191	261
KQ052968.1	4056096	4056482	ML_ALFA_ALFA_H3K4me1_CSpeaks_peak_1111	36	.	4.60303	5.86373	3.67197	127
KQ052968.1	4056655	4057869	ML_ALFA_ALFA_H3K4me1_CSpeaks_peak_1112	57	.	5.05549	8.41215	5.73209	347
KQ052968.1	4069739	4070170	ML_ALFA_ALFA_H3K4me1_CSpeaks_peak_1113	48	.	5.23468	7.25931	4.83103	374
KQ052968.1	4071653	4072364	ML_ALFA_ALFA_H3K4me1_CSpeaks_peak_1114	99	.	8.05223	13.92250	9.96587	442
KQ052968.1	4073872	4074127	ML_ALFA_ALFA_H3K4me1_CSpeaks_peak_1115	36	.	4.60303	5.86373	3.67197	108
KQ052968.1	4074819	4075178	ML_ALFA_ALFA_H3K4me1_CSpeaks_peak_1116	25	.	3.80101	4.30840	2.52515	70
KQ052968.1	4075616	4076448	ML_ALFA_ALFA_H3K4me1_CSpeaks_peak_1117	64	.	6.37066	9.48300	6.49538	313
KQ052968.1	4082013	4082745	ML_ALFA_ALFA_H3K4me1_CSpeaks_peak_1118	66	.	6.52892	9.72434	6.62183	490
KQ052968.1	4084219	4084816	ML_ALFA_ALFA_H3K4me1_CSpeaks_peak_1119	66	.	6.52892	9.72434	6.62183	354
KQ052968.1	4088071	4088515	ML_ALFA_ALFA_H3K4me1_CSpeaks_peak_1120	57	.	6.17295	8.64685	5.76084	271
KQ052968.1	4093892	4094164	ML_ALFA_ALFA_H3K4me1_CSpeaks_peak_1121	34	.	3.90833	5.62452	3.48653	176
KQ052968.1	4101328	4101602	ML_ALFA_ALFA_H3K4me1_CSpeaks_peak_1122	14	.	2.67321	2.95763	1.45778	130
KQ052968.1	4110516	4110779	ML_ALFA_ALFA_H3K4me1_CSpeaks_peak_1123	34	.	4.74907	5.63217	3.48653	196
KQ052968.1	4114246	4114513	ML_ALFA_ALFA_H3K4me1_CSpeaks_peak_1124	27	.	3.72536	4.62437	2.78920	92
KQ052968.1	4117237	4117545	ML_ALFA_ALFA_H3K4me1_CSpeaks_peak_1125	19	.	3.06721	3.62443	1.96754	72
KQ052968.1	4120041	4120491	ML_ALFA_ALFA_H3K4me1_CSpeaks_peak_1126	36	.	4.54551	5.77976	3.62116	301
KQ052968.1	4121150	4122005	ML_ALFA_ALFA_H3K4me1_CSpeaks_peak_1127	50	.	4.80696	7.53305	5.04684	270
KQ052968.1	4137629	4137778	ML_ALFA_ALFA_H3K4me1_CSpeaks_peak_1128	25	.	3.80101	4.30840	2.52515	82
KQ052968.1	4139384	4139576	ML_ALFA_ALFA_H3K4me1_CSpeaks_peak_1129	34	.	4.38124	5.53979	3.48653	79
KQ052968.1	4196720	4197533	ML_ALFA_ALFA_H3K4me1_CSpeaks_peak_1130	74	.	6.88489	10.83364	7.49510	237
KQ052968.1	4201330	4201702	ML_ALFA_ALFA_H3K4me1_CSpeaks_peak_1131	39	.	4.81638	6.17517	3.94865	203
KQ052968.1	4210919	4211066	ML_ALFA_ALFA_H3K4me1_CSpeaks_peak_1132	42	.	5.10504	6.59761	4.25495	59
KQ052968.1	4215866	4216284	ML_ALFA_ALFA_H3K4me1_CSpeaks_peak_1133	66	.	6.52892	9.72434	6.62183	266
KQ052968.1	4217749	4218186	ML_ALFA_ALFA_H3K4me1_CSpeaks_peak_1134	36	.	4.30989	5.86499	3.67197	248
KQ052968.1	4219050	4219369	ML_ALFA_ALFA_H3K4me1_CSpeaks_peak_1135	74	.	6.52883	10.83039	7.49510	246
KQ052968.1	4220661	4221646	ML_ALFA_ALFA_H3K4me1_CSpeaks_peak_1136	28	.	3.18241	4.70046	2.81682	354
KQ052968.1	4221761	4222082	ML_ALFA_ALFA_H3K4me1_CSpeaks_peak_1137	47	.	5.18657	7.18664	4.77112	203
KQ052968.1	4222251	4223267	ML_ALFA_ALFA_H3K4me1_CSpeaks_peak_1138	43	.	4.55842	6.68330	4.32417	105
KQ052968.1	4223413	4224112	ML_ALFA_ALFA_H3K4me1_CSpeaks_peak_1139	72	.	6.62724	10.43017	7.23930	258
KQ052968.1	4225556	4226885	ML_ALFA_ALFA_H3K4me1_CSpeaks_peak_1140	57	.	5.05549	8.41215	5.73209	276
KQ052968.1	4227066	4227672	ML_ALFA_ALFA_H3K4me1_CSpeaks_peak_1141	82	.	7.24086	11.97259	8.29363	397
KQ052968.1	4228180	4228504	ML_ALFA_ALFA_H3K4me1_CSpeaks_peak_1142	27	.	4.02722	4.62437	2.78920	261
KQ052968.1	4235718	4236050	ML_ALFA_ALFA_H3K4me1_CSpeaks_peak_1143	14	.	2.67321	2.95763	1.45778	84
KQ052968.1	4236773	4237499	ML_ALFA_ALFA_H3K4me1_CSpeaks_peak_1144	62	.	5.21478	9.23809	6.28790	610
KQ052968.1	4273424	4273571	ML_ALFA_ALFA_H3K4me1_CSpeaks_peak_1145	22	.	3.32910	4.02477	2.27963	122
KQ052968.1	4280740	4281112	ML_ALFA_ALFA_H3K4me1_CSpeaks_peak_1146	43	.	4.83226	6.64908	4.30194	277
KQ052968.1	4282041	4282288	ML_ALFA_ALFA_H3K4me1_CSpeaks_peak_1147	44	.	4.92400	6.78833	4.41365	124
KQ052968.1	4296320	4296493	ML_ALFA_ALFA_H3K4me1_CSpeaks_peak_1148	34	.	4.39310	5.63217	3.48653	83
KQ052968.1	4297439	4298071	ML_ALFA_ALFA_H3K4me1_CSpeaks_peak_1149	50	.	5.40263	7.51481	5.04684	315
KQ052968.1	4299196	4299726	ML_ALFA_ALFA_H3K4me1_CSpeaks_peak_1150	41	.	4.98130	6.41627	4.15788	259
KQ052968.1	4299837	4299984	ML_ALFA_ALFA_H3K4me1_CSpeaks_peak_1151	34	.	4.39310	5.63217	3.48653	117
KQ052968.1	4302234	4302620	ML_ALFA_ALFA_H3K4me1_CSpeaks_peak_1152	31	.	3.81282	5.08049	3.13072	116
KQ052968.1	4317368	4317662	ML_ALFA_ALFA_H3K4me1_CSpeaks_peak_1153	19	.	2.65201	3.64540	1.98673	13
KQ052968.1	4317873	4318059	ML_ALFA_ALFA_H3K4me1_CSpeaks_peak_1154	49	.	4.71578	7.38252	4.93448	49
KQ052968.1	4357048	4357581	ML_ALFA_ALFA_H3K4me1_CSpeaks_peak_1155	112	.	8.66474	15.54965	11.21690	238
KQ052968.1	4361496	4362796	ML_ALFA_ALFA_H3K4me1_CSpeaks_peak_1156	128	.	9.30556	17.36191	12.87184	239
KQ052968.1	4363657	4365358	ML_ALFA_ALFA_H3K4me1_CSpeaks_peak_1157	57	.	5.30402	8.41215	5.73209	385
KQ052968.1	4368571	4372028	ML_ALFA_ALFA_H3K4me1_CSpeaks_peak_1158	28	.	3.03329	4.70046	2.81682	1415
KQ052968.1	4372586	4373322	ML_ALFA_ALFA_H3K4me1_CSpeaks_peak_1159	74	.	6.88489	10.83364	7.49510	122
KQ052968.1	4373721	4374065	ML_ALFA_ALFA_H3K4me1_CSpeaks_peak_1160	34	.	4.74907	5.63217	3.48653	146
KQ052968.1	4374866	4375296	ML_ALFA_ALFA_H3K4me1_CSpeaks_peak_1161	82	.	7.24086	11.97259	8.29363	304
KQ052968.1	4376842	4377454	ML_ALFA_ALFA_H3K4me1_CSpeaks_peak_1162	92	.	7.49173	13.02611	9.24130	344
KQ052968.1	4378285	4378585	ML_ALFA_ALFA_H3K4me1_CSpeaks_peak_1163	55	.	5.53654	8.20978	5.57898	135
KQ052968.1	4378832	4379316	ML_ALFA_ALFA_H3K4me1_CSpeaks_peak_1164	82	.	7.24086	11.97259	8.29363	331
KQ052968.1	4379517	4379820	ML_ALFA_ALFA_H3K4me1_CSpeaks_peak_1165	14	.	2.81868	2.95990	1.45778	2
KQ052968.1	4380286	4380776	ML_ALFA_ALFA_H3K4me1_CSpeaks_peak_1166	19	.	2.85961	3.53412	1.91007	241
KQ052968.1	4381190	4381614	ML_ALFA_ALFA_H3K4me1_CSpeaks_peak_1167	57	.	5.63737	8.36500	5.70130	136
KQ052968.1	4384647	4385176	ML_ALFA_ALFA_H3K4me1_CSpeaks_peak_1168	42	.	5.10504	6.59761	4.25495	390
KQ052968.1	4385304	4385451	ML_ALFA_ALFA_H3K4me1_CSpeaks_peak_1169	42	.	5.10504	6.59761	4.25495	47
KQ052968.1	4390301	4391074	ML_ALFA_ALFA_H3K4me1_CSpeaks_peak_1170	19	.	2.85961	3.53412	1.91007	731
KQ052968.1	4391278	4391848	ML_ALFA_ALFA_H3K4me1_CSpeaks_peak_1171	25	.	3.80101	4.30840	2.52515	250
KQ052968.1	4392444	4392685	ML_ALFA_ALFA_H3K4me1_CSpeaks_peak_1172	19	.	3.54340	3.65259	1.98832	108
KQ052968.1	4396093	4396604	ML_ALFA_ALFA_H3K4me1_CSpeaks_peak_1173	99	.	7.98213	13.92336	9.96587	284
KQ052968.1	4397665	4397871	ML_ALFA_ALFA_H3K4me1_CSpeaks_peak_1174	43	.	4.55842	6.68330	4.32417	103
KQ052968.1	4398707	4399057	ML_ALFA_ALFA_H3K4me1_CSpeaks_peak_1175	43	.	4.55842	6.68330	4.32417	79
KQ052968.1	4399213	4399419	ML_ALFA_ALFA_H3K4me1_CSpeaks_peak_1176	40	.	4.58044	6.27828	4.04183	57
KQ052968.1	4400253	4400460	ML_ALFA_ALFA_H3K4me1_CSpeaks_peak_1177	41	.	4.70289	6.46363	4.19932	84
KQ052968.1	4406895	4407422	ML_ALFA_ALFA_H3K4me1_CSpeaks_peak_1178	51	.	4.35082	7.66459	5.10243	175
KQ052968.1	4407531	4407836	ML_ALFA_ALFA_H3K4me1_CSpeaks_peak_1179	32	.	3.02481	5.26630	3.29383	253
KQ052968.1	4409996	4410193	ML_ALFA_ALFA_H3K4me1_CSpeaks_peak_1180	25	.	3.56428	4.33257	2.53729	60
KQ052968.1	4410835	4411381	ML_ALFA_ALFA_H3K4me1_CSpeaks_peak_1181	61	.	5.73600	9.02993	6.10474	247
KQ052968.1	4412514	4412760	ML_ALFA_ALFA_H3K4me1_CSpeaks_peak_1182	31	.	4.08592	5.10688	3.15197	140
KQ052968.1	4439468	4439880	ML_ALFA_ALFA_H3K4me1_CSpeaks_peak_1183	19	.	3.06721	3.62443	1.96754	143
KQ052968.1	4451769	4452307	ML_ALFA_ALFA_H3K4me1_CSpeaks_peak_1184	49	.	5.02249	7.40053	4.95035	133
KQ052968.1	4486927	4487461	ML_ALFA_ALFA_H3K4me1_CSpeaks_peak_1185	22	.	3.16361	4.03158	2.28570	461
KQ052968.1	4508277	4508789	ML_ALFA_ALFA_H3K4me1_CSpeaks_peak_1186	36	.	4.60303	5.86373	3.67197	286
KQ052968.1	4515040	4515211	ML_ALFA_ALFA_H3K4me1_CSpeaks_peak_1187	28	.	4.03713	4.71142	2.81682	90
KQ052968.1	4516683	4517623	ML_ALFA_ALFA_H3K4me1_CSpeaks_peak_1188	36	.	4.30989	5.86499	3.67197	603
KQ052968.1	4519258	4519510	ML_ALFA_ALFA_H3K4me1_CSpeaks_peak_1189	19	.	3.06721	3.62443	1.96754	2
KQ052968.1	4527533	4528683	ML_ALFA_ALFA_H3K4me1_CSpeaks_peak_1190	66	.	6.52892	9.72434	6.62183	1003
KQ052968.1	4528896	4529444	ML_ALFA_ALFA_H3K4me1_CSpeaks_peak_1191	19	.	3.06721	3.62443	1.96754	424
KQ052968.1	4531262	4532181	ML_ALFA_ALFA_H3K4me1_CSpeaks_peak_1192	42	.	5.10504	6.59761	4.25495	640
KQ052968.1	4536219	4537431	ML_ALFA_ALFA_H3K4me1_CSpeaks_peak_1193	39	.	3.79162	6.17367	3.94865	185
KQ052968.1	4537546	4537854	ML_ALFA_ALFA_H3K4me1_CSpeaks_peak_1194	40	.	4.88102	6.26961	4.03411	228
KQ052968.1	4538172	4538624	ML_ALFA_ALFA_H3K4me1_CSpeaks_peak_1195	42	.	5.01564	6.46656	4.20053	334
KQ052968.1	4539409	4539692	ML_ALFA_ALFA_H3K4me1_CSpeaks_peak_1196	50	.	4.80696	7.53305	5.04684	58
KQ052968.1	4541304	4541469	ML_ALFA_ALFA_H3K4me1_CSpeaks_peak_1197	56	.	5.20342	8.24934	5.61238	71
KQ052968.1	4546243	4546525	ML_ALFA_ALFA_H3K4me1_CSpeaks_peak_1198	40	.	4.91399	6.31781	4.07098	107
KQ052968.1	4551286	4551717	ML_ALFA_ALFA_H3K4me1_CSpeaks_peak_1199	19	.	2.65201	3.64540	1.98673	212
KQ052968.1	4552126	4552337	ML_ALFA_ALFA_H3K4me1_CSpeaks_peak_1200	19	.	2.85961	3.53412	1.91007	13
KQ052968.1	4555637	4555994	ML_ALFA_ALFA_H3K4me1_CSpeaks_peak_1201	48	.	5.22137	7.23945	4.81927	168
KQ052968.1	4556760	4557271	ML_ALFA_ALFA_H3K4me1_CSpeaks_peak_1202	74	.	6.88489	10.83364	7.49510	394
KQ052968.1	4557887	4558360	ML_ALFA_ALFA_H3K4me1_CSpeaks_peak_1203	19	.	3.31575	3.62443	1.96754	193
KQ052968.1	4560186	4560333	ML_ALFA_ALFA_H3K4me1_CSpeaks_peak_1204	19	.	3.06721	3.62443	1.96754	23
KQ052968.1	4562057	4562599	ML_ALFA_ALFA_H3K4me1_CSpeaks_peak_1205	51	.	5.56593	7.74996	5.16652	66
KQ052968.1	4562768	4563157	ML_ALFA_ALFA_H3K4me1_CSpeaks_peak_1206	14	.	2.81868	2.95990	1.45778	74
KQ052968.1	4564053	4564299	ML_ALFA_ALFA_H3K4me1_CSpeaks_peak_1207	14	.	2.43681	3.03847	1.46809	155
KQ052968.1	4565996	4566502	ML_ALFA_ALFA_H3K4me1_CSpeaks_peak_1208	42	.	5.10504	6.59761	4.25495	460
KQ052968.1	4566639	4568791	ML_ALFA_ALFA_H3K4me1_CSpeaks_peak_1209	57	.	6.17295	8.64685	5.76084	1209
KQ052968.1	4575382	4575731	ML_ALFA_ALFA_H3K4me1_CSpeaks_peak_1210	28	.	4.03713	4.71142	2.81682	51
KQ052968.1	4577349	4577636	ML_ALFA_ALFA_H3K4me1_CSpeaks_peak_1211	56	.	5.59929	8.30530	5.64798	115
KQ052968.1	4578216	4578608	ML_ALFA_ALFA_H3K4me1_CSpeaks_peak_1212	89	.	7.65518	12.67383	8.92443	131
KQ052968.1	4579773	4580147	ML_ALFA_ALFA_H3K4me1_CSpeaks_peak_1213	56	.	5.59929	8.30530	5.64798	98
KQ052968.1	4580454	4580821	ML_ALFA_ALFA_H3K4me1_CSpeaks_peak_1214	43	.	4.55842	6.68330	4.32417	55
KQ052968.1	4580957	4581744	ML_ALFA_ALFA_H3K4me1_CSpeaks_peak_1215	57	.	5.79503	8.61238	5.76084	487
KQ052968.1	4582566	4583586	ML_ALFA_ALFA_H3K4me1_CSpeaks_peak_1216	50	.	5.44041	7.57228	5.04684	799
KQ052968.1	4588964	4589424	ML_ALFA_ALFA_H3K4me1_CSpeaks_peak_1217	36	.	4.06135	5.86499	3.67197	269
KQ052968.1	4589636	4589999	ML_ALFA_ALFA_H3K4me1_CSpeaks_peak_1218	28	.	4.03713	4.71142	2.81682	262
KQ052968.1	4591019	4592097	ML_ALFA_ALFA_H3K4me1_CSpeaks_peak_1219	40	.	4.91399	6.31781	4.07098	725
KQ052968.1	4593107	4593624	ML_ALFA_ALFA_H3K4me1_CSpeaks_peak_1220	42	.	5.10504	6.59761	4.25495	281
KQ052968.1	4597068	4597815	ML_ALFA_ALFA_H3K4me1_CSpeaks_peak_1221	146	.	10.44459	19.33751	14.64994	438
KQ052968.1	4599337	4599893	ML_ALFA_ALFA_H3K4me1_CSpeaks_peak_1222	42	.	5.10504	6.59761	4.25495	240
KQ052968.1	4606490	4606840	ML_ALFA_ALFA_H3K4me1_CSpeaks_peak_1223	38	.	4.75343	6.08326	3.86768	233
KQ052968.1	4607728	4608204	ML_ALFA_ALFA_H3K4me1_CSpeaks_peak_1224	63	.	5.55256	9.31879	6.35444	79
KQ052968.1	4612328	4612915	ML_ALFA_ALFA_H3K4me1_CSpeaks_peak_1225	34	.	4.28661	5.47076	3.45876	12
KQ052968.1	4614304	4615013	ML_ALFA_ALFA_H3K4me1_CSpeaks_peak_1226	42	.	5.10504	6.59761	4.25495	579
KQ052968.1	4615311	4615522	ML_ALFA_ALFA_H3K4me1_CSpeaks_peak_1227	21	.	3.68116	3.84034	2.11304	137
KQ052968.1	4615691	4616042	ML_ALFA_ALFA_H3K4me1_CSpeaks_peak_1228	57	.	6.17295	8.64685	5.76084	85
KQ052968.1	4616173	4616488	ML_ALFA_ALFA_H3K4me1_CSpeaks_peak_1229	28	.	4.03713	4.71142	2.81682	102
KQ052968.1	4619534	4619854	ML_ALFA_ALFA_H3K4me1_CSpeaks_peak_1230	28	.	4.03713	4.71142	2.81682	298
KQ052968.1	4622909	4624032	ML_ALFA_ALFA_H3K4me1_CSpeaks_peak_1231	57	.	6.17295	8.64685	5.76084	384
KQ052968.1	4624643	4626465	ML_ALFA_ALFA_H3K4me1_CSpeaks_peak_1232	66	.	6.52892	9.72434	6.62183	140
KQ052968.1	4626655	4626836	ML_ALFA_ALFA_H3K4me1_CSpeaks_peak_1233	17	.	3.31917	3.34932	1.74543	119
KQ052968.1	4627527	4628131	ML_ALFA_ALFA_H3K4me1_CSpeaks_peak_1234	27	.	4.02722	4.62437	2.78920	37
KQ052968.1	4632088	4633077	ML_ALFA_ALFA_H3K4me1_CSpeaks_peak_1235	82	.	7.59683	11.97259	8.29363	801
KQ052968.1	4634734	4634945	ML_ALFA_ALFA_H3K4me1_CSpeaks_peak_1236	66	.	6.52892	9.72434	6.62183	105
KQ052968.1	4635372	4636016	ML_ALFA_ALFA_H3K4me1_CSpeaks_peak_1237	82	.	7.59683	11.97259	8.29363	339
KQ052968.1	4636185	4636658	ML_ALFA_ALFA_H3K4me1_CSpeaks_peak_1238	36	.	4.06135	5.86499	3.67197	139
KQ052968.1	4640362	4640740	ML_ALFA_ALFA_H3K4me1_CSpeaks_peak_1239	57	.	5.81698	8.64685	5.76084	73
KQ052968.1	4640978	4641743	ML_ALFA_ALFA_H3K4me1_CSpeaks_peak_1240	57	.	6.17295	8.64685	5.76084	596
KQ052968.1	4643956	4644276	ML_ALFA_ALFA_H3K4me1_CSpeaks_peak_1241	25	.	3.56428	4.33257	2.53729	71
KQ052968.1	4647932	4648303	ML_ALFA_ALFA_H3K4me1_CSpeaks_peak_1242	37	.	4.07973	5.90830	3.71065	287
KQ052968.1	4649928	4650888	ML_ALFA_ALFA_H3K4me1_CSpeaks_peak_1243	66	.	6.52892	9.72434	6.62183	375
KQ052968.1	4651709	4651931	ML_ALFA_ALFA_H3K4me1_CSpeaks_peak_1244	57	.	6.17295	8.64685	5.76084	93
KQ052968.1	4653117	4653429	ML_ALFA_ALFA_H3K4me1_CSpeaks_peak_1245	28	.	4.03713	4.71142	2.81682	95
KQ052968.1	4653550	4653763	ML_ALFA_ALFA_H3K4me1_CSpeaks_peak_1246	34	.	4.39310	5.63217	3.48653	84
KQ052968.1	4654001	4654469	ML_ALFA_ALFA_H3K4me1_CSpeaks_peak_1247	50	.	5.46101	7.60364	5.04684	209
KQ052968.1	4654625	4655078	ML_ALFA_ALFA_H3K4me1_CSpeaks_peak_1248	34	.	4.39310	5.63217	3.48653	32
KQ052968.1	4656716	4657184	ML_ALFA_ALFA_H3K4me1_CSpeaks_peak_1249	63	.	5.55256	9.31879	6.35444	340
KQ052968.1	4658812	4659321	ML_ALFA_ALFA_H3K4me1_CSpeaks_peak_1250	57	.	5.81698	8.64685	5.76084	397
KQ052968.1	4661241	4661705	ML_ALFA_ALFA_H3K4me1_CSpeaks_peak_1251	57	.	5.81698	8.64685	5.76084	361
KQ052968.1	4662418	4662617	ML_ALFA_ALFA_H3K4me1_CSpeaks_peak_1252	82	.	7.24086	11.97259	8.29363	60
KQ052968.1	4663768	4665838	ML_ALFA_ALFA_H3K4me1_CSpeaks_peak_1253	102	.	8.30877	14.33216	10.23920	1668
KQ052968.1	4670345	4671184	ML_ALFA_ALFA_H3K4me1_CSpeaks_peak_1254	74	.	6.88489	10.83364	7.49510	364
KQ052968.1	4671961	4673491	ML_ALFA_ALFA_H3K4me1_CSpeaks_peak_1255	102	.	8.30877	14.33216	10.23920	886
KQ052968.1	4674294	4675308	ML_ALFA_ALFA_H3K4me1_CSpeaks_peak_1256	74	.	6.88489	10.83364	7.49510	403
KQ052968.1	4675836	4676240	ML_ALFA_ALFA_H3K4me1_CSpeaks_peak_1257	57	.	5.05549	8.41215	5.73209	118
KQ052968.1	4677603	4678196	ML_ALFA_ALFA_H3K4me1_CSpeaks_peak_1258	57	.	6.17295	8.64685	5.76084	300
KQ052968.1	4678841	4679681	ML_ALFA_ALFA_H3K4me1_CSpeaks_peak_1259	129	.	9.36843	17.46375	12.95531	299
KQ052968.1	4681466	4681767	ML_ALFA_ALFA_H3K4me1_CSpeaks_peak_1260	36	.	4.60303	5.86373	3.67197	200
KQ052968.1	4682390	4683763	ML_ALFA_ALFA_H3K4me1_CSpeaks_peak_1261	28	.	3.41882	4.79185	2.88813	145
KQ052968.1	4683924	4685633	ML_ALFA_ALFA_H3K4me1_CSpeaks_peak_1262	39	.	3.97802	6.17367	3.94865	563
KQ052968.1	4688260	4690404	ML_ALFA_ALFA_H3K4me1_CSpeaks_peak_1263	19	.	2.52775	3.64540	1.98673	541
KQ052968.1	4692265	4692445	ML_ALFA_ALFA_H3K4me1_CSpeaks_peak_1264	41	.	4.98130	6.41627	4.15788	117
KQ052968.1	4692608	4693171	ML_ALFA_ALFA_H3K4me1_CSpeaks_peak_1265	64	.	6.32733	9.41697	6.43430	174
KQ052968.1	4694535	4695671	ML_ALFA_ALFA_H3K4me1_CSpeaks_peak_1266	87	.	7.55313	12.51422	8.78568	885
KQ052968.1	4696070	4697207	ML_ALFA_ALFA_H3K4me1_CSpeaks_peak_1267	70	.	5.80109	10.25134	7.08624	674
KQ052968.1	4697804	4698041	ML_ALFA_ALFA_H3K4me1_CSpeaks_peak_1268	23	.	3.23241	4.14638	2.38191	18
KQ052968.1	4698432	4698730	ML_ALFA_ALFA_H3K4me1_CSpeaks_peak_1269	34	.	3.80158	5.43756	3.43424	91
KQ052968.1	4698904	4699435	ML_ALFA_ALFA_H3K4me1_CSpeaks_peak_1270	56	.	5.94194	8.30530	5.64798	279
KQ052968.1	4699597	4700494	ML_ALFA_ALFA_H3K4me1_CSpeaks_peak_1271	57	.	6.17295	8.64685	5.76084	209
KQ052968.1	4702885	4703910	ML_ALFA_ALFA_H3K4me1_CSpeaks_peak_1272	92	.	7.95280	13.13931	9.25917	574
KQ052968.1	4704559	4704978	ML_ALFA_ALFA_H3K4me1_CSpeaks_peak_1273	34	.	4.39310	5.63217	3.48653	275
KQ052968.1	4712801	4713081	ML_ALFA_ALFA_H3K4me1_CSpeaks_peak_1274	82	.	7.59683	11.97259	8.29363	83
KQ052968.1	4714156	4714452	ML_ALFA_ALFA_H3K4me1_CSpeaks_peak_1275	36	.	4.60303	5.86373	3.67197	46
KQ052968.1	4714582	4715144	ML_ALFA_ALFA_H3K4me1_CSpeaks_peak_1276	44	.	4.92400	6.78833	4.41365	311
KQ052968.1	4715915	4716221	ML_ALFA_ALFA_H3K4me1_CSpeaks_peak_1277	34	.	4.74907	5.63217	3.48653	170
KQ052968.1	4716926	4717114	ML_ALFA_ALFA_H3K4me1_CSpeaks_peak_1278	33	.	4.57134	5.38316	3.38663	65
KQ052968.1	4718251	4718467	ML_ALFA_ALFA_H3K4me1_CSpeaks_peak_1279	20	.	3.61670	3.75232	2.07869	29
KQ052968.1	4720113	4720366	ML_ALFA_ALFA_H3K4me1_CSpeaks_peak_1280	14	.	3.32519	3.02511	1.45778	179
KQ052968.1	4720601	4721164	ML_ALFA_ALFA_H3K4me1_CSpeaks_peak_1281	82	.	7.24086	11.97259	8.29363	427
KQ052968.1	4722641	4722902	ML_ALFA_ALFA_H3K4me1_CSpeaks_peak_1282	34	.	4.74907	5.63217	3.48653	124
KQ052968.1	4724524	4725123	ML_ALFA_ALFA_H3K4me1_CSpeaks_peak_1283	66	.	6.52892	9.72434	6.62183	486
KQ052968.1	4726119	4726498	ML_ALFA_ALFA_H3K4me1_CSpeaks_peak_1284	74	.	6.88489	10.83364	7.49510	176
KQ052968.1	4727380	4728437	ML_ALFA_ALFA_H3K4me1_CSpeaks_peak_1285	66	.	6.52892	9.72434	6.62183	834
KQ052968.1	4728977	4729284	ML_ALFA_ALFA_H3K4me1_CSpeaks_peak_1286	25	.	3.75907	4.31043	2.52605	226
KQ052968.1	4729408	4729561	ML_ALFA_ALFA_H3K4me1_CSpeaks_peak_1287	38	.	4.72257	6.03820	3.82775	24
KQ052968.1	4730774	4731020	ML_ALFA_ALFA_H3K4me1_CSpeaks_peak_1288	50	.	5.36538	7.45817	5.00151	104
KQ052968.1	4731543	4732305	ML_ALFA_ALFA_H3K4me1_CSpeaks_peak_1289	31	.	3.81282	5.08049	3.13072	91
KQ052968.1	4732982	4733448	ML_ALFA_ALFA_H3K4me1_CSpeaks_peak_1290	33	.	3.75076	5.36025	3.37723	331
KQ052968.1	4734273	4734424	ML_ALFA_ALFA_H3K4me1_CSpeaks_peak_1291	43	.	4.55842	6.68330	4.32417	55
KQ052968.1	4740178	4740866	ML_ALFA_ALFA_H3K4me1_CSpeaks_peak_1292	57	.	5.81698	8.64685	5.76084	511
KQ052968.1	4741277	4741424	ML_ALFA_ALFA_H3K4me1_CSpeaks_peak_1293	19	.	3.06721	3.62443	1.96754	72
KQ052968.1	4741539	4742089	ML_ALFA_ALFA_H3K4me1_CSpeaks_peak_1294	74	.	6.88489	10.83364	7.49510	430
KQ052968.1	4743134	4743582	ML_ALFA_ALFA_H3K4me1_CSpeaks_peak_1295	42	.	5.10504	6.59761	4.25495	369
KQ052968.1	4743707	4743883	ML_ALFA_ALFA_H3K4me1_CSpeaks_peak_1296	28	.	4.03713	4.71142	2.81682	107
KQ052968.1	4744035	4744226	ML_ALFA_ALFA_H3K4me1_CSpeaks_peak_1297	57	.	5.05549	8.41215	5.73209	101
KQ052968.1	4744400	4744901	ML_ALFA_ALFA_H3K4me1_CSpeaks_peak_1298	36	.	4.06135	5.86499	3.67197	106
KQ052968.1	4745470	4745836	ML_ALFA_ALFA_H3K4me1_CSpeaks_peak_1299	42	.	5.10504	6.59761	4.25495	97
KQ052968.1	4748051	4749104	ML_ALFA_ALFA_H3K4me1_CSpeaks_peak_1300	82	.	7.24086	11.97259	8.29363	718
KQ052968.1	4752706	4752903	ML_ALFA_ALFA_H3K4me1_CSpeaks_peak_1301	28	.	4.03713	4.71142	2.81682	76
KQ052968.1	4753058	4753707	ML_ALFA_ALFA_H3K4me1_CSpeaks_peak_1302	36	.	4.30989	5.86499	3.67197	494
KQ052968.1	4754209	4754410	ML_ALFA_ALFA_H3K4me1_CSpeaks_peak_1303	80	.	6.92312	11.46316	8.05369	70
KQ052968.1	4754578	4755785	ML_ALFA_ALFA_H3K4me1_CSpeaks_peak_1304	54	.	5.78560	8.07443	5.45986	872
KQ052968.1	4756247	4757199	ML_ALFA_ALFA_H3K4me1_CSpeaks_peak_1305	77	.	6.66467	11.11724	7.75206	815
KQ052968.1	4760675	4761126	ML_ALFA_ALFA_H3K4me1_CSpeaks_peak_1306	62	.	5.54614	9.23237	6.28232	329
KQ052968.1	4766755	4767099	ML_ALFA_ALFA_H3K4me1_CSpeaks_peak_1307	19	.	3.49616	3.58850	1.95648	83
KQ052968.1	4767954	4768401	ML_ALFA_ALFA_H3K4me1_CSpeaks_peak_1308	92	.	7.95280	13.13931	9.25917	223
KQ052968.1	4769933	4770251	ML_ALFA_ALFA_H3K4me1_CSpeaks_peak_1309	50	.	5.46101	7.60364	5.04684	99
KQ052968.1	4771101	4771319	ML_ALFA_ALFA_H3K4me1_CSpeaks_peak_1310	21	.	3.68116	3.84034	2.11304	121
KQ052968.1	4771572	4771773	ML_ALFA_ALFA_H3K4me1_CSpeaks_peak_1311	42	.	5.10504	6.59761	4.25495	171
KQ052968.1	4773285	4773721	ML_ALFA_ALFA_H3K4me1_CSpeaks_peak_1312	36	.	4.30989	5.86499	3.67197	359
KQ052968.1	4775190	4775461	ML_ALFA_ALFA_H3K4me1_CSpeaks_peak_1313	28	.	3.03329	4.70046	2.81682	137
KQ052968.1	4777390	4777585	ML_ALFA_ALFA_H3K4me1_CSpeaks_peak_1314	34	.	4.39310	5.63217	3.48653	118
KQ052968.1	4778246	4778596	ML_ALFA_ALFA_H3K4me1_CSpeaks_peak_1315	14	.	2.81868	2.95990	1.45778	76
KQ052968.1	4778965	4779246	ML_ALFA_ALFA_H3K4me1_CSpeaks_peak_1316	57	.	6.17295	8.64685	5.76084	185
KQ052968.1	4780225	4781327	ML_ALFA_ALFA_H3K4me1_CSpeaks_peak_1317	57	.	5.81698	8.64685	5.76084	695
KQ052968.1	4783703	4784248	ML_ALFA_ALFA_H3K4me1_CSpeaks_peak_1318	19	.	3.06721	3.62443	1.96754	236
KQ052968.1	4784395	4784940	ML_ALFA_ALFA_H3K4me1_CSpeaks_peak_1319	112	.	8.66474	15.54965	11.21690	181
KQ052968.1	4785492	4786050	ML_ALFA_ALFA_H3K4me1_CSpeaks_peak_1320	82	.	7.24086	11.97259	8.29363	391
KQ052968.1	4786231	4786562	ML_ALFA_ALFA_H3K4me1_CSpeaks_peak_1321	34	.	4.74907	5.63217	3.48653	80
KQ052968.1	4786707	4786910	ML_ALFA_ALFA_H3K4me1_CSpeaks_peak_1322	82	.	7.59683	11.97259	8.29363	111
KQ052968.1	4787808	4787955	ML_ALFA_ALFA_H3K4me1_CSpeaks_peak_1323	28	.	4.03713	4.71142	2.81682	65
KQ052968.1	4789302	4789558	ML_ALFA_ALFA_H3K4me1_CSpeaks_peak_1324	28	.	4.03713	4.71142	2.81682	135
KQ052968.1	4789687	4790917	ML_ALFA_ALFA_H3K4me1_CSpeaks_peak_1325	74	.	6.88489	10.83364	7.49510	325
KQ052968.1	4791022	4791261	ML_ALFA_ALFA_H3K4me1_CSpeaks_peak_1326	21	.	3.68116	3.84034	2.11304	50
KQ052968.1	4791563	4791712	ML_ALFA_ALFA_H3K4me1_CSpeaks_peak_1327	36	.	4.06135	5.86499	3.67197	144
KQ052968.1	4791851	4792121	ML_ALFA_ALFA_H3K4me1_CSpeaks_peak_1328	57	.	5.30402	8.41215	5.73209	126
KQ052968.1	4792439	4793430	ML_ALFA_ALFA_H3K4me1_CSpeaks_peak_1329	82	.	7.24086	11.97259	8.29363	494
KQ052968.1	4796253	4796440	ML_ALFA_ALFA_H3K4me1_CSpeaks_peak_1330	19	.	3.31575	3.62443	1.96754	122
KQ052968.1	4797189	4797725	ML_ALFA_ALFA_H3K4me1_CSpeaks_peak_1331	62	.	6.20081	9.22422	6.27518	441
KQ052968.1	4801247	4801489	ML_ALFA_ALFA_H3K4me1_CSpeaks_peak_1332	49	.	4.71578	7.38252	4.93448	120
KQ052968.1	4804587	4805428	ML_ALFA_ALFA_H3K4me1_CSpeaks_peak_1333	48	.	5.26602	7.30585	4.86414	115
KQ052968.1	4807408	4807711	ML_ALFA_ALFA_H3K4me1_CSpeaks_peak_1334	51	.	5.22555	7.73048	5.16140	175
KQ052968.1	4808804	4809328	ML_ALFA_ALFA_H3K4me1_CSpeaks_peak_1335	50	.	5.49637	7.64711	5.08637	381
KQ052968.1	4809592	4810044	ML_ALFA_ALFA_H3K4me1_CSpeaks_peak_1336	57	.	5.77722	8.57831	5.76084	228
KQ052968.1	4812661	4812903	ML_ALFA_ALFA_H3K4me1_CSpeaks_peak_1337	34	.	4.03421	5.43756	3.43424	55
KQ052968.1	4817190	4817933	ML_ALFA_ALFA_H3K4me1_CSpeaks_peak_1338	82	.	7.56817	11.92876	8.29363	413
KQ052968.1	4819160	4819356	ML_ALFA_ALFA_H3K4me1_CSpeaks_peak_1339	30	.	3.93619	4.94202	3.02336	93
KQ052968.1	4819925	4820639	ML_ALFA_ALFA_H3K4me1_CSpeaks_peak_1340	74	.	6.80672	10.76437	7.49510	390
KQ052968.1	4821808	4822116	ML_ALFA_ALFA_H3K4me1_CSpeaks_peak_1341	57	.	5.30402	8.41215	5.73209	138
KQ052968.1	4822278	4822951	ML_ALFA_ALFA_H3K4me1_CSpeaks_peak_1342	34	.	4.32909	5.46352	3.45646	86
KQ052968.1	4824344	4825342	ML_ALFA_ALFA_H3K4me1_CSpeaks_peak_1343	33	.	4.57134	5.38316	3.38663	204
KQ052968.1	4825445	4826066	ML_ALFA_ALFA_H3K4me1_CSpeaks_peak_1344	57	.	5.67598	8.42554	5.74042	309
KQ052968.1	4828666	4828896	ML_ALFA_ALFA_H3K4me1_CSpeaks_peak_1345	56	.	5.59929	8.30530	5.64798	117
KQ052968.1	4831351	4832298	ML_ALFA_ALFA_H3K4me1_CSpeaks_peak_1346	82	.	7.16346	11.84844	8.29363	720
KQ052968.1	4833667	4834077	ML_ALFA_ALFA_H3K4me1_CSpeaks_peak_1347	34	.	4.39310	5.63217	3.48653	113
KQ052968.1	4835381	4835970	ML_ALFA_ALFA_H3K4me1_CSpeaks_peak_1348	81	.	6.96988	11.53812	8.10272	105
KQ052968.1	4836147	4836318	ML_ALFA_ALFA_H3K4me1_CSpeaks_peak_1349	34	.	4.39310	5.63217	3.48653	89
KQ052968.1	4836614	4836868	ML_ALFA_ALFA_H3K4me1_CSpeaks_peak_1350	14	.	2.67321	2.95763	1.45778	247
KQ052968.1	4837120	4837458	ML_ALFA_ALFA_H3K4me1_CSpeaks_peak_1351	40	.	4.91399	6.31781	4.07098	178
KQ052968.1	4838125	4838584	ML_ALFA_ALFA_H3K4me1_CSpeaks_peak_1352	23	.	3.04601	4.14638	2.38191	138
KQ052968.1	4838745	4839347	ML_ALFA_ALFA_H3K4me1_CSpeaks_peak_1353	48	.	5.25664	7.29299	4.85472	479
KQ052968.1	4839529	4840070	ML_ALFA_ALFA_H3K4me1_CSpeaks_peak_1354	57	.	5.71512	8.48693	5.76084	104
KQ052968.1	4840432	4840970	ML_ALFA_ALFA_H3K4me1_CSpeaks_peak_1355	57	.	5.51046	8.67157	5.78019	154
KQ052968.1	4841435	4841722	ML_ALFA_ALFA_H3K4me1_CSpeaks_peak_1356	48	.	5.25664	7.29299	4.85472	177
KQ052968.1	4842452	4842608	ML_ALFA_ALFA_H3K4me1_CSpeaks_peak_1357	34	.	4.34614	5.56093	3.48653	65
KQ052968.1	4845146	4847923	ML_ALFA_ALFA_H3K4me1_CSpeaks_peak_1358	70	.	5.80109	10.25134	7.08624	1251
KQ052968.1	4848556	4849009	ML_ALFA_ALFA_H3K4me1_CSpeaks_peak_1359	31	.	3.85730	5.15930	3.19893	368
KQ052968.1	4849968	4850460	ML_ALFA_ALFA_H3K4me1_CSpeaks_peak_1360	34	.	4.74907	5.63217	3.48653	402
KQ052968.1	4850588	4850754	ML_ALFA_ALFA_H3K4me1_CSpeaks_peak_1361	34	.	4.74907	5.63217	3.48653	75
KQ052968.1	4850967	4851318	ML_ALFA_ALFA_H3K4me1_CSpeaks_peak_1362	42	.	5.08578	6.56935	4.25495	262
KQ052968.1	4851692	4852114	ML_ALFA_ALFA_H3K4me1_CSpeaks_peak_1363	46	.	5.08489	7.03239	4.63156	375
KQ052968.1	4852266	4853184	ML_ALFA_ALFA_H3K4me1_CSpeaks_peak_1364	53	.	5.71048	7.96350	5.35982	488
KQ052968.1	4858425	4858849	ML_ALFA_ALFA_H3K4me1_CSpeaks_peak_1365	42	.	5.10504	6.59761	4.25495	153
KQ052968.1	4859218	4859687	ML_ALFA_ALFA_H3K4me1_CSpeaks_peak_1366	56	.	5.59929	8.30530	5.64798	339
KQ052968.1	4859846	4860054	ML_ALFA_ALFA_H3K4me1_CSpeaks_peak_1367	34	.	4.74907	5.63217	3.48653	76
KQ052968.1	4861072	4862067	ML_ALFA_ALFA_H3K4me1_CSpeaks_peak_1368	82	.	7.24086	11.97259	8.29363	489
KQ052968.1	4865502	4865671	ML_ALFA_ALFA_H3K4me1_CSpeaks_peak_1369	28	.	4.03713	4.71142	2.81682	81
KQ052968.1	4869687	4870444	ML_ALFA_ALFA_H3K4me1_CSpeaks_peak_1370	19	.	3.31575	3.62443	1.96754	277
KQ052968.1	4871316	4871996	ML_ALFA_ALFA_H3K4me1_CSpeaks_peak_1371	50	.	5.46101	7.60364	5.04684	543
KQ052968.1	4872966	4873680	ML_ALFA_ALFA_H3K4me1_CSpeaks_peak_1372	74	.	6.88489	10.83364	7.49510	465
KQ052968.1	4874719	4874895	ML_ALFA_ALFA_H3K4me1_CSpeaks_peak_1373	34	.	4.39310	5.63217	3.48653	117
KQ052968.1	4875500	4876026	ML_ALFA_ALFA_H3K4me1_CSpeaks_peak_1374	57	.	5.81698	8.64685	5.76084	203
KQ052968.1	4876346	4876493	ML_ALFA_ALFA_H3K4me1_CSpeaks_peak_1375	28	.	4.03713	4.71142	2.81682	127
KQ052968.1	4877487	4877675	ML_ALFA_ALFA_H3K4me1_CSpeaks_peak_1376	50	.	5.46101	7.60364	5.04684	98
KQ052968.1	4881612	4882014	ML_ALFA_ALFA_H3K4me1_CSpeaks_peak_1377	14	.	2.43681	3.03847	1.46809	0
KQ052968.1	4882162	4882374	ML_ALFA_ALFA_H3K4me1_CSpeaks_peak_1378	27	.	3.96643	4.60911	2.78066	67
KQ052968.1	4884836	4885005	ML_ALFA_ALFA_H3K4me1_CSpeaks_peak_1379	29	.	4.20229	4.86838	2.95722	32
KQ052968.1	4902662	4902868	ML_ALFA_ALFA_H3K4me1_CSpeaks_peak_1380	27	.	3.72536	4.62437	2.78920	167
KQ052968.1	4903430	4904083	ML_ALFA_ALFA_H3K4me1_CSpeaks_peak_1381	57	.	5.51046	8.67157	5.78019	228
KQ052968.1	4904730	4905182	ML_ALFA_ALFA_H3K4me1_CSpeaks_peak_1382	34	.	4.39310	5.63217	3.48653	133
KQ052968.1	4906595	4906925	ML_ALFA_ALFA_H3K4me1_CSpeaks_peak_1383	57	.	5.81698	8.64685	5.76084	120
KQ052968.1	4907823	4908768	ML_ALFA_ALFA_H3K4me1_CSpeaks_peak_1384	57	.	5.67598	8.42554	5.74042	421
KQ052968.1	4909077	4909470	ML_ALFA_ALFA_H3K4me1_CSpeaks_peak_1385	40	.	4.63095	6.34295	4.09166	184
KQ052968.1	4910356	4910970	ML_ALFA_ALFA_H3K4me1_CSpeaks_peak_1386	34	.	4.37652	5.60701	3.48653	488
KQ052968.1	4914926	4915125	ML_ALFA_ALFA_H3K4me1_CSpeaks_peak_1387	57	.	5.51046	8.67157	5.78019	115
KQ052968.1	4918505	4918874	ML_ALFA_ALFA_H3K4me1_CSpeaks_peak_1388	51	.	5.24497	7.74996	5.16652	118
KQ052968.1	4919343	4919667	ML_ALFA_ALFA_H3K4me1_CSpeaks_peak_1389	28	.	4.03713	4.71142	2.81682	87
KQ052968.1	4921053	4921961	ML_ALFA_ALFA_H3K4me1_CSpeaks_peak_1390	66	.	6.52892	9.72434	6.62183	416
KQ052968.1	4922108	4922265	ML_ALFA_ALFA_H3K4me1_CSpeaks_peak_1391	25	.	3.56428	4.33257	2.53729	18
KQ052968.1	4922741	4924126	ML_ALFA_ALFA_H3K4me1_CSpeaks_peak_1392	61	.	5.48715	9.13477	6.19865	566
KQ052968.1	4925156	4926042	ML_ALFA_ALFA_H3K4me1_CSpeaks_peak_1393	31	.	3.81282	5.08049	3.13072	262
KQ052968.1	4926187	4926481	ML_ALFA_ALFA_H3K4me1_CSpeaks_peak_1394	43	.	4.55842	6.68330	4.32417	134
KQ052968.1	4926647	4927834	ML_ALFA_ALFA_H3K4me1_CSpeaks_peak_1395	82	.	7.59683	11.97259	8.29363	1075
KQ052968.1	4934299	4934446	ML_ALFA_ALFA_H3K4me1_CSpeaks_peak_1396	28	.	4.03713	4.71142	2.81682	135
KQ052968.1	4944674	4944906	ML_ALFA_ALFA_H3K4me1_CSpeaks_peak_1397	49	.	5.02249	7.40053	4.95035	109
KQ052968.1	4946416	4947278	ML_ALFA_ALFA_H3K4me1_CSpeaks_peak_1398	43	.	4.55842	6.68330	4.32417	575
KQ052968.1	4947728	4947949	ML_ALFA_ALFA_H3K4me1_CSpeaks_peak_1399	27	.	3.72536	4.62437	2.78920	53
KQ052968.1	4948164	4948446	ML_ALFA_ALFA_H3K4me1_CSpeaks_peak_1400	14	.	2.81868	2.95990	1.45778	31
KQ052968.1	4950895	4951070	ML_ALFA_ALFA_H3K4me1_CSpeaks_peak_1401	14	.	2.81868	2.95990	1.45778	102
KQ052968.1	4951211	4951435	ML_ALFA_ALFA_H3K4me1_CSpeaks_peak_1402	63	.	6.28459	9.35185	6.37519	108
KQ052968.1	4952027	4952207	ML_ALFA_ALFA_H3K4me1_CSpeaks_peak_1403	66	.	6.52892	9.72434	6.62183	103
KQ052968.1	4952889	4953106	ML_ALFA_ALFA_H3K4me1_CSpeaks_peak_1404	14	.	3.32519	3.02511	1.45778	120
KQ052968.1	4953310	4953962	ML_ALFA_ALFA_H3K4me1_CSpeaks_peak_1405	42	.	5.10504	6.59761	4.25495	340
KQ052968.1	4955020	4956085	ML_ALFA_ALFA_H3K4me1_CSpeaks_peak_1406	66	.	6.52892	9.72434	6.62183	475
KQ052968.1	4958607	4958784	ML_ALFA_ALFA_H3K4me1_CSpeaks_peak_1407	42	.	5.10504	6.59761	4.25495	118
KQ052968.1	4959984	4960176	ML_ALFA_ALFA_H3K4me1_CSpeaks_peak_1408	63	.	6.28459	9.35185	6.37519	119
KQ052968.1	4972122	4972317	ML_ALFA_ALFA_H3K4me1_CSpeaks_peak_1409	28	.	3.03329	4.70046	2.81682	117
KQ052968.1	4973314	4973564	ML_ALFA_ALFA_H3K4me1_CSpeaks_peak_1410	14	.	2.14930	2.92102	1.45447	16
KQ052968.1	4974066	4974432	ML_ALFA_ALFA_H3K4me1_CSpeaks_peak_1411	50	.	4.80824	7.53516	5.04684	91
KQ052968.1	4982364	4982698	ML_ALFA_ALFA_H3K4me1_CSpeaks_peak_1412	19	.	3.31575	3.62443	1.96754	103
KQ052968.1	4987231	4988154	ML_ALFA_ALFA_H3K4me1_CSpeaks_peak_1413	65	.	6.05461	9.53258	6.54191	742
KQ052968.1	4994696	4995119	ML_ALFA_ALFA_H3K4me1_CSpeaks_peak_1414	34	.	3.80158	5.43756	3.43424	189
KQ052968.1	4998708	4999188	ML_ALFA_ALFA_H3K4me1_CSpeaks_peak_1415	36	.	4.06135	5.86499	3.67197	425
KQ052968.1	5001614	5002371	ML_ALFA_ALFA_H3K4me1_CSpeaks_peak_1416	146	.	10.44459	19.33751	14.64994	507
KQ052968.1	5003040	5003610	ML_ALFA_ALFA_H3K4me1_CSpeaks_peak_1417	19	.	3.31575	3.62443	1.96754	255
KQ052968.1	5014534	5015065	ML_ALFA_ALFA_H3K4me1_CSpeaks_peak_1418	66	.	6.50429	9.68675	6.62183	208
KQ052968.1	5026884	5027033	ML_ALFA_ALFA_H3K4me1_CSpeaks_peak_1419	35	.	4.18788	5.67668	3.52811	96
KQ052968.1	5027483	5027853	ML_ALFA_ALFA_H3K4me1_CSpeaks_peak_1420	36	.	4.00357	5.77051	3.61341	82
KQ052968.1	5029279	5032067	ML_ALFA_ALFA_H3K4me1_CSpeaks_peak_1421	92	.	7.95280	13.13931	9.25917	2077
KQ052968.1	5032418	5033511	ML_ALFA_ALFA_H3K4me1_CSpeaks_peak_1422	57	.	5.05549	8.41215	5.73209	339
KQ052968.1	5033732	5035219	ML_ALFA_ALFA_H3K4me1_CSpeaks_peak_1423	113	.	8.25332	15.64679	11.30698	130
KQ052968.1	5035497	5036104	ML_ALFA_ALFA_H3K4me1_CSpeaks_peak_1424	19	.	3.06721	3.62443	1.96754	49
KQ052968.1	5036254	5037501	ML_ALFA_ALFA_H3K4me1_CSpeaks_peak_1425	51	.	4.35082	7.66459	5.10243	1044
KQ052968.1	5040181	5040357	ML_ALFA_ALFA_H3K4me1_CSpeaks_peak_1426	47	.	4.84629	7.12279	4.71442	86
KQ052968.1	5040464	5041552	ML_ALFA_ALFA_H3K4me1_CSpeaks_peak_1427	57	.	5.05549	8.41215	5.73209	727
KQ052968.1	5041716	5041863	ML_ALFA_ALFA_H3K4me1_CSpeaks_peak_1428	26	.	3.88838	4.43057	2.62571	61
KQ052968.1	5042950	5043145	ML_ALFA_ALFA_H3K4me1_CSpeaks_peak_1429	47	.	5.17310	7.16779	4.75447	79
KQ052968.1	5043257	5043549	ML_ALFA_ALFA_H3K4me1_CSpeaks_peak_1430	41	.	4.65868	6.38517	4.12965	62
KQ052968.1	5047253	5048247	ML_ALFA_ALFA_H3K4me1_CSpeaks_peak_1431	69	.	6.06804	10.08645	6.94943	340
KQ052968.1	5048442	5048713	ML_ALFA_ALFA_H3K4me1_CSpeaks_peak_1432	49	.	4.99224	7.35292	4.90653	164
KQ052968.1	5049246	5049831	ML_ALFA_ALFA_H3K4me1_CSpeaks_peak_1433	70	.	6.48070	10.26307	7.09531	226
KQ052968.1	5050045	5052064	ML_ALFA_ALFA_H3K4me1_CSpeaks_peak_1434	158	.	10.80056	20.64166	15.87824	1103
KQ052968.1	5052815	5053597	ML_ALFA_ALFA_H3K4me1_CSpeaks_peak_1435	92	.	7.95280	13.13931	9.25917	549
KQ052968.1	5054703	5055871	ML_ALFA_ALFA_H3K4me1_CSpeaks_peak_1436	78	.	6.04963	11.20838	7.82548	844
KQ052968.1	5057132	5057366	ML_ALFA_ALFA_H3K4me1_CSpeaks_peak_1437	34	.	4.39310	5.63217	3.48653	99
KQ052968.1	5058133	5058566	ML_ALFA_ALFA_H3K4me1_CSpeaks_peak_1438	31	.	4.06397	5.13455	3.17642	390
KQ052968.1	5058696	5060070	ML_ALFA_ALFA_H3K4me1_CSpeaks_peak_1439	66	.	6.20786	9.77329	6.65958	436
KQ052968.1	5060983	5061157	ML_ALFA_ALFA_H3K4me1_CSpeaks_peak_1440	31	.	3.81282	5.08049	3.13072	113
KQ052968.1	5062731	5062878	ML_ALFA_ALFA_H3K4me1_CSpeaks_peak_1441	24	.	3.49668	4.23091	2.45780	18
KQ052968.1	5064253	5064546	ML_ALFA_ALFA_H3K4me1_CSpeaks_peak_1442	27	.	3.96643	4.60911	2.78066	186
KQ052968.1	5066475	5066700	ML_ALFA_ALFA_H3K4me1_CSpeaks_peak_1443	19	.	3.06721	3.62443	1.96754	138
KQ052968.1	5067528	5067675	ML_ALFA_ALFA_H3K4me1_CSpeaks_peak_1444	26	.	3.83424	4.41850	2.61482	72
KQ052968.1	5067991	5068326	ML_ALFA_ALFA_H3K4me1_CSpeaks_peak_1445	42	.	5.08578	6.56935	4.25495	234
KQ052968.1	5069849	5070031	ML_ALFA_ALFA_H3K4me1_CSpeaks_peak_1446	21	.	3.68116	3.84034	2.11304	18
KQ052968.1	5070252	5070505	ML_ALFA_ALFA_H3K4me1_CSpeaks_peak_1447	19	.	2.85961	3.53412	1.91007	218
KQ052968.1	5071675	5072028	ML_ALFA_ALFA_H3K4me1_CSpeaks_peak_1448	57	.	5.81698	8.64685	5.76084	145
KQ052968.1	5072223	5072496	ML_ALFA_ALFA_H3K4me1_CSpeaks_peak_1449	28	.	4.03713	4.71142	2.81682	75
KQ052968.1	5078171	5078755	ML_ALFA_ALFA_H3K4me1_CSpeaks_peak_1450	112	.	9.02071	15.54965	11.21690	163
KQ052968.1	5079198	5079729	ML_ALFA_ALFA_H3K4me1_CSpeaks_peak_1451	74	.	6.88489	10.83364	7.49510	260
KQ052968.1	5080312	5080758	ML_ALFA_ALFA_H3K4me1_CSpeaks_peak_1452	19	.	2.85961	3.53412	1.91007	315
KQ052968.1	5080990	5081271	ML_ALFA_ALFA_H3K4me1_CSpeaks_peak_1453	42	.	5.10504	6.59761	4.25495	127
KQ052968.1	5082680	5083244	ML_ALFA_ALFA_H3K4me1_CSpeaks_peak_1454	82	.	7.24086	11.97259	8.29363	348
KQ052968.1	5085182	5085358	ML_ALFA_ALFA_H3K4me1_CSpeaks_peak_1455	34	.	4.74907	5.63217	3.48653	53
KQ052968.1	5085984	5087419	ML_ALFA_ALFA_H3K4me1_CSpeaks_peak_1456	57	.	5.05549	8.41215	5.73209	367
KQ052968.1	5101112	5101341	ML_ALFA_ALFA_H3K4me1_CSpeaks_peak_1457	24	.	3.75878	4.24927	2.47399	93
KQ052968.1	5184923	5185274	ML_ALFA_ALFA_H3K4me1_CSpeaks_peak_1458	44	.	4.95536	6.83591	4.45327	87
KQ052968.1	5196723	5197416	ML_ALFA_ALFA_H3K4me1_CSpeaks_peak_1459	79	.	7.16728	11.31617	7.91886	234
KQ052968.1	5198066	5198551	ML_ALFA_ALFA_H3K4me1_CSpeaks_peak_1460	80	.	6.92312	11.46316	8.05369	290
KQ052968.1	5199907	5200136	ML_ALFA_ALFA_H3K4me1_CSpeaks_peak_1461	26	.	3.88605	4.49311	2.67655	113
KQ052968.1	5200740	5200961	ML_ALFA_ALFA_H3K4me1_CSpeaks_peak_1462	26	.	3.83424	4.41850	2.61482	100
KQ052968.1	5202253	5202460	ML_ALFA_ALFA_H3K4me1_CSpeaks_peak_1463	57	.	5.21005	8.67274	5.78019	114
KQ052968.1	5249779	5250231	ML_ALFA_ALFA_H3K4me1_CSpeaks_peak_1464	19	.	3.31575	3.62443	1.96754	130
KQ052968.1	5313178	5313676	ML_ALFA_ALFA_H3K4me1_CSpeaks_peak_1465	57	.	5.81698	8.64685	5.76084	281
KQ052968.1	5313827	5314071	ML_ALFA_ALFA_H3K4me1_CSpeaks_peak_1466	25	.	3.56428	4.33257	2.53729	133
KQ052968.1	5314256	5314717	ML_ALFA_ALFA_H3K4me1_CSpeaks_peak_1467	26	.	3.67326	4.49571	2.67751	78
KQ052968.1	5314853	5315498	ML_ALFA_ALFA_H3K4me1_CSpeaks_peak_1468	51	.	5.24497	7.74996	5.16652	113
KQ052968.1	5315606	5315782	ML_ALFA_ALFA_H3K4me1_CSpeaks_peak_1469	13	.	3.11653	2.76200	1.32085	101
KQ052968.1	5316065	5316292	ML_ALFA_ALFA_H3K4me1_CSpeaks_peak_1470	32	.	4.48054	5.25630	3.28534	93
KQ052968.1	5316843	5317431	ML_ALFA_ALFA_H3K4me1_CSpeaks_peak_1471	82	.	7.06534	11.69114	8.24089	449
KQ052968.1	5317552	5317851	ML_ALFA_ALFA_H3K4me1_CSpeaks_peak_1472	51	.	5.24497	7.74996	5.16652	70
KQ052968.1	5319857	5320800	ML_ALFA_ALFA_H3K4me1_CSpeaks_peak_1473	65	.	6.09221	9.59169	6.59502	772
KQ052968.1	5322194	5322896	ML_ALFA_ALFA_H3K4me1_CSpeaks_peak_1474	56	.	5.60324	8.31207	5.65397	316
KQ052968.1	5324902	5325628	ML_ALFA_ALFA_H3K4me1_CSpeaks_peak_1475	36	.	4.06135	5.86499	3.67197	145
KQ052968.1	5329145	5329321	ML_ALFA_ALFA_H3K4me1_CSpeaks_peak_1476	34	.	4.74907	5.63217	3.48653	67
KQ052968.1	5329539	5329815	ML_ALFA_ALFA_H3K4me1_CSpeaks_peak_1477	28	.	4.03713	4.71142	2.81682	77
KQ052968.1	5329920	5330148	ML_ALFA_ALFA_H3K4me1_CSpeaks_peak_1478	14	.	3.32519	3.02511	1.45778	98
KQ052968.1	5330769	5331008	ML_ALFA_ALFA_H3K4me1_CSpeaks_peak_1479	34	.	4.39310	5.63217	3.48653	69
KQ052968.1	5331137	5331716	ML_ALFA_ALFA_H3K4me1_CSpeaks_peak_1480	34	.	4.39310	5.63217	3.48653	123
KQ052968.1	5366169	5366345	ML_ALFA_ALFA_H3K4me1_CSpeaks_peak_1481	29	.	3.91160	4.90497	2.98958	129
KQ052968.1	5369071	5369226	ML_ALFA_ALFA_H3K4me1_CSpeaks_peak_1482	31	.	4.06310	5.07330	3.13072	43
KQ052968.1	5373612	5373865	ML_ALFA_ALFA_H3K4me1_CSpeaks_peak_1483	35	.	3.98432	5.73896	3.58344	112
KQ052968.1	5382414	5382955	ML_ALFA_ALFA_H3K4me1_CSpeaks_peak_1484	66	.	6.52892	9.72434	6.62183	229
KQ052968.1	5383288	5384487	ML_ALFA_ALFA_H3K4me1_CSpeaks_peak_1485	48	.	5.25664	7.29299	4.85472	1015
KQ052968.1	5385694	5386025	ML_ALFA_ALFA_H3K4me1_CSpeaks_peak_1486	51	.	5.24497	7.74996	5.16652	191
KQ052968.1	5386345	5386706	ML_ALFA_ALFA_H3K4me1_CSpeaks_peak_1487	50	.	5.46101	7.60364	5.04684	263
KQ052968.1	5387050	5387265	ML_ALFA_ALFA_H3K4me1_CSpeaks_peak_1488	26	.	3.88605	4.49311	2.67655	104
KQ052968.1	5387391	5387694	ML_ALFA_ALFA_H3K4me1_CSpeaks_peak_1489	57	.	6.17295	8.64685	5.76084	122
KQ052968.1	5388033	5388405	ML_ALFA_ALFA_H3K4me1_CSpeaks_peak_1490	42	.	5.10504	6.59761	4.25495	113
KQ052968.1	5388781	5389038	ML_ALFA_ALFA_H3K4me1_CSpeaks_peak_1491	19	.	3.54340	3.65259	1.98832	194
KQ052968.1	5389161	5389379	ML_ALFA_ALFA_H3K4me1_CSpeaks_peak_1492	19	.	3.31575	3.62443	1.96754	100
KQ052968.1	5391239	5391482	ML_ALFA_ALFA_H3K4me1_CSpeaks_peak_1493	42	.	4.42938	6.47668	4.20935	116
KQ052968.1	5393454	5393628	ML_ALFA_ALFA_H3K4me1_CSpeaks_peak_1494	51	.	4.64687	7.71150	5.14497	43
KQ052968.1	5395875	5396348	ML_ALFA_ALFA_H3K4me1_CSpeaks_peak_1495	45	.	4.45859	6.95329	4.55908	351
KQ052968.1	5412792	5412952	ML_ALFA_ALFA_H3K4me1_CSpeaks_peak_1496	22	.	3.33630	3.98824	2.24891	115
KQ052968.1	5413237	5413471	ML_ALFA_ALFA_H3K4me1_CSpeaks_peak_1497	26	.	3.67326	4.49571	2.67751	93
KQ052968.1	5414907	5415699	ML_ALFA_ALFA_H3K4me1_CSpeaks_peak_1498	80	.	6.53988	11.48393	8.07322	346
KQ052968.1	5416002	5416420	ML_ALFA_ALFA_H3K4me1_CSpeaks_peak_1499	36	.	4.00940	5.79229	3.63350	55
KQ052968.1	5416600	5416747	ML_ALFA_ALFA_H3K4me1_CSpeaks_peak_1500	28	.	3.34176	4.66145	2.81682	34
KQ052968.1	5417519	5417701	ML_ALFA_ALFA_H3K4me1_CSpeaks_peak_1501	44	.	4.10530	6.79742	4.42231	67
KQ052968.1	5419814	5419976	ML_ALFA_ALFA_H3K4me1_CSpeaks_peak_1502	38	.	3.75138	6.09842	3.88220	73
KQ052968.1	5425935	5426123	ML_ALFA_ALFA_H3K4me1_CSpeaks_peak_1503	30	.	3.75857	4.99515	3.06363	77
KQ052968.1	5426278	5426797	ML_ALFA_ALFA_H3K4me1_CSpeaks_peak_1504	34	.	3.60522	5.46828	3.45876	374
KQ052968.1	5427393	5427724	ML_ALFA_ALFA_H3K4me1_CSpeaks_peak_1505	46	.	5.08489	7.03239	4.63156	68
KQ052968.1	5431540	5432794	ML_ALFA_ALFA_H3K4me1_CSpeaks_peak_1506	64	.	5.33221	9.44406	6.46025	922
KQ052968.1	5434529	5434709	ML_ALFA_ALFA_H3K4me1_CSpeaks_peak_1507	33	.	3.75076	5.36025	3.37723	97
KQ052968.1	5435635	5435950	ML_ALFA_ALFA_H3K4me1_CSpeaks_peak_1508	42	.	4.47196	6.54504	4.25495	189
KQ052968.1	5436674	5437454	ML_ALFA_ALFA_H3K4me1_CSpeaks_peak_1509	55	.	4.93588	8.20891	5.57898	507
KQ052968.1	5437731	5438037	ML_ALFA_ALFA_H3K4me1_CSpeaks_peak_1510	24	.	3.46338	4.18070	2.41342	26
KQ052968.1	5440342	5440595	ML_ALFA_ALFA_H3K4me1_CSpeaks_peak_1511	36	.	4.30989	5.86499	3.67197	119
KQ052968.1	5441552	5441828	ML_ALFA_ALFA_H3K4me1_CSpeaks_peak_1512	34	.	4.74907	5.63217	3.48653	97
KQ052968.1	5442008	5442155	ML_ALFA_ALFA_H3K4me1_CSpeaks_peak_1513	34	.	4.39310	5.63217	3.48653	51
KQ052968.1	5442282	5443448	ML_ALFA_ALFA_H3K4me1_CSpeaks_peak_1514	66	.	6.52892	9.72434	6.62183	1043
KQ052968.1	5443791	5444076	ML_ALFA_ALFA_H3K4me1_CSpeaks_peak_1515	28	.	3.03329	4.70046	2.81682	95
KQ052968.1	5445483	5445691	ML_ALFA_ALFA_H3K4me1_CSpeaks_peak_1516	34	.	4.39310	5.63217	3.48653	104
KQ052968.1	5447419	5447693	ML_ALFA_ALFA_H3K4me1_CSpeaks_peak_1517	34	.	4.74907	5.63217	3.48653	205
KQ052968.1	5448590	5448777	ML_ALFA_ALFA_H3K4me1_CSpeaks_peak_1518	36	.	4.06135	5.86499	3.67197	120
KQ052968.1	5465433	5465742	ML_ALFA_ALFA_H3K4me1_CSpeaks_peak_1519	23	.	2.88417	4.11731	2.36402	94
KQ052968.1	5470957	5471223	ML_ALFA_ALFA_H3K4me1_CSpeaks_peak_1520	31	.	3.81282	5.08049	3.13072	194
KQ052968.1	5472004	5472251	ML_ALFA_ALFA_H3K4me1_CSpeaks_peak_1521	36	.	4.30989	5.86499	3.67197	108
KQ052968.1	5472893	5473399	ML_ALFA_ALFA_H3K4me1_CSpeaks_peak_1522	64	.	6.32733	9.41697	6.43430	370
KQ052968.1	5476141	5476900	ML_ALFA_ALFA_H3K4me1_CSpeaks_peak_1523	56	.	5.59929	8.30530	5.64798	220
KQ052968.1	5477530	5477884	ML_ALFA_ALFA_H3K4me1_CSpeaks_peak_1524	43	.	4.55842	6.68330	4.32417	179
KQ052968.1	5478139	5478611	ML_ALFA_ALFA_H3K4me1_CSpeaks_peak_1525	40	.	4.91399	6.31781	4.07098	132
KQ052968.1	5478724	5479009	ML_ALFA_ALFA_H3K4me1_CSpeaks_peak_1526	50	.	4.80696	7.53305	5.04684	247
KQ052968.1	5480235	5480776	ML_ALFA_ALFA_H3K4me1_CSpeaks_peak_1527	57	.	6.17295	8.64685	5.76084	114
KQ052968.1	5482890	5483232	ML_ALFA_ALFA_H3K4me1_CSpeaks_peak_1528	34	.	4.74907	5.63217	3.48653	198
KQ052968.1	5483349	5483588	ML_ALFA_ALFA_H3K4me1_CSpeaks_peak_1529	21	.	3.68116	3.84034	2.11304	107
KQ052968.1	5519581	5520028	ML_ALFA_ALFA_H3K4me1_CSpeaks_peak_1530	57	.	6.17295	8.64685	5.76084	232
KQ052968.1	5523574	5523901	ML_ALFA_ALFA_H3K4me1_CSpeaks_peak_1531	57	.	6.17295	8.64685	5.76084	197
KQ052968.1	5577740	5577966	ML_ALFA_ALFA_H3K4me1_CSpeaks_peak_1532	31	.	3.81282	5.08049	3.13072	92
KQ052968.1	5579339	5579517	ML_ALFA_ALFA_H3K4me1_CSpeaks_peak_1533	37	.	4.37083	5.94551	3.74397	110
KQ052968.1	5591465	5591641	ML_ALFA_ALFA_H3K4me1_CSpeaks_peak_1534	46	.	5.11833	7.08313	4.67702	8
KQ052968.1	5595014	5595290	ML_ALFA_ALFA_H3K4me1_CSpeaks_peak_1535	57	.	5.81698	8.64685	5.76084	129
KQ052968.1	5597054	5597309	ML_ALFA_ALFA_H3K4me1_CSpeaks_peak_1536	59	.	5.96236	8.86087	5.94686	145
KQ052968.1	5597492	5597653	ML_ALFA_ALFA_H3K4me1_CSpeaks_peak_1537	53	.	5.03013	7.89830	5.30249	70
KQ052968.1	5598433	5598652	ML_ALFA_ALFA_H3K4me1_CSpeaks_peak_1538	50	.	4.76156	7.45820	5.00151	122
KQ052968.1	5601356	5601557	ML_ALFA_ALFA_H3K4me1_CSpeaks_peak_1539	14	.	2.67321	2.95763	1.45778	196
KQ052968.1	5700293	5700532	ML_ALFA_ALFA_H3K4me1_CSpeaks_peak_1540	26	.	3.91085	4.46196	2.65270	114
KQ052968.1	5732465	5732612	ML_ALFA_ALFA_H3K4me1_CSpeaks_peak_1541	32	.	3.89010	5.20163	3.23750	96
KQ052968.1	5779739	5779890	ML_ALFA_ALFA_H3K4me1_CSpeaks_peak_1542	50	.	4.80824	7.53516	5.04684	60
KQ052968.1	5780586	5780841	ML_ALFA_ALFA_H3K4me1_CSpeaks_peak_1543	26	.	3.67326	4.49571	2.67751	191
KQ052968.1	5896164	5896425	ML_ALFA_ALFA_H3K4me1_CSpeaks_peak_1544	13	.	3.15808	2.81411	1.36667	57
KQ052968.1	5935027	5935448	ML_ALFA_ALFA_H3K4me1_CSpeaks_peak_1545	42	.	5.10504	6.59761	4.25495	349
KQ052968.1	6026613	6027562	ML_ALFA_ALFA_H3K4me1_CSpeaks_peak_1546	45	.	4.16442	6.90630	4.51592	116
KQ052968.1	6049291	6049524	ML_ALFA_ALFA_H3K4me1_CSpeaks_peak_1547	52	.	5.31220	7.85539	5.26272	58
KQ052968.1	6161967	6162116	ML_ALFA_ALFA_H3K4me1_CSpeaks_peak_1548	44	.	4.62768	6.79358	4.41849	82
KQ052968.1	6209772	6210018	ML_ALFA_ALFA_H3K4me1_CSpeaks_peak_1549	36	.	4.30989	5.86499	3.67197	144
KQ052968.1	6280102	6280397	ML_ALFA_ALFA_H3K4me1_CSpeaks_peak_1550	58	.	5.54158	8.72118	5.82467	207
KQ052968.1	6309143	6309412	ML_ALFA_ALFA_H3K4me1_CSpeaks_peak_1551	85	.	6.61327	12.30176	8.59213	143
KQ052968.1	6410106	6410294	ML_ALFA_ALFA_H3K4me1_CSpeaks_peak_1552	63	.	6.28459	9.35185	6.37519	70
KQ052968.1	6425734	6425883	ML_ALFA_ALFA_H3K4me1_CSpeaks_peak_1553	28	.	4.03713	4.71142	2.81682	99
KQ052968.1	6434866	6435166	ML_ALFA_ALFA_H3K4me1_CSpeaks_peak_1554	33	.	4.22843	5.31611	3.33852	75
KQ052968.1	6435628	6435945	ML_ALFA_ALFA_H3K4me1_CSpeaks_peak_1555	43	.	4.55842	6.68330	4.32417	117
KQ052968.1	6456980	6457186	ML_ALFA_ALFA_H3K4me1_CSpeaks_peak_1556	52	.	5.27837	7.80235	5.21379	96
KQ052968.1	6465764	6466197	ML_ALFA_ALFA_H3K4me1_CSpeaks_peak_1557	89	.	7.21990	12.71337	8.95818	114
KQ052968.1	6467249	6468390	ML_ALFA_ALFA_H3K4me1_CSpeaks_peak_1558	102	.	8.30877	14.33216	10.23920	387
KQ052968.1	6470068	6470321	ML_ALFA_ALFA_H3K4me1_CSpeaks_peak_1559	70	.	5.80109	10.25134	7.08624	121
KQ052968.1	6485384	6485545	ML_ALFA_ALFA_H3K4me1_CSpeaks_peak_1560	44	.	4.92400	6.78833	4.41365	96
KQ052968.1	6615914	6616190	ML_ALFA_ALFA_H3K4me1_CSpeaks_peak_1561	52	.	4.97906	7.81511	5.22620	144
KQ052968.1	6681140	6681382	ML_ALFA_ALFA_H3K4me1_CSpeaks_peak_1562	42	.	5.10504	6.59761	4.25495	138
KQ052968.1	6681873	6682093	ML_ALFA_ALFA_H3K4me1_CSpeaks_peak_1563	14	.	3.32519	3.02511	1.45778	212
KQ052968.1	7264929	7265563	ML_ALFA_ALFA_H3K4me1_CSpeaks_peak_1564	44	.	4.62973	6.77966	4.41204	424
KQ052968.1	7541286	7541565	ML_ALFA_ALFA_H3K4me1_CSpeaks_peak_1565	57	.	5.81698	8.64685	5.76084	136
KQ052968.1	7543872	7544295	ML_ALFA_ALFA_H3K4me1_CSpeaks_peak_1566	50	.	5.46101	7.60364	5.04684	295
KQ052968.1	7545192	7545691	ML_ALFA_ALFA_H3K4me1_CSpeaks_peak_1567	57	.	5.81698	8.64685	5.76084	135
KQ052968.1	7616701	7616897	ML_ALFA_ALFA_H3K4me1_CSpeaks_peak_1568	52	.	5.63728	7.85539	5.26272	98
KQ052968.1	7633780	7634287	ML_ALFA_ALFA_H3K4me1_CSpeaks_peak_1569	57	.	6.17295	8.64685	5.76084	250
KQ052968.1	7637429	7637618	ML_ALFA_ALFA_H3K4me1_CSpeaks_peak_1570	34	.	4.74907	5.63217	3.48653	99
KQ052968.1	7646261	7646408	ML_ALFA_ALFA_H3K4me1_CSpeaks_peak_1571	14	.	3.32519	3.02511	1.45778	126
KQ052968.1	7646611	7646984	ML_ALFA_ALFA_H3K4me1_CSpeaks_peak_1572	28	.	4.03713	4.71142	2.81682	167
KQ052968.1	7648619	7649080	ML_ALFA_ALFA_H3K4me1_CSpeaks_peak_1573	50	.	5.46101	7.60364	5.04684	260
KQ052968.1	7649724	7649972	ML_ALFA_ALFA_H3K4me1_CSpeaks_peak_1574	57	.	5.81698	8.64685	5.76084	137
KQ052968.1	7651813	7653055	ML_ALFA_ALFA_H3K4me1_CSpeaks_peak_1575	36	.	4.30989	5.86499	3.67197	1113
KQ052968.1	7654643	7655249	ML_ALFA_ALFA_H3K4me1_CSpeaks_peak_1576	92	.	7.95280	13.13931	9.25917	406
KQ052968.1	7655617	7656156	ML_ALFA_ALFA_H3K4me1_CSpeaks_peak_1577	57	.	6.17295	8.64685	5.76084	223
KQ052968.1	7656301	7656454	ML_ALFA_ALFA_H3K4me1_CSpeaks_peak_1578	50	.	5.46101	7.60364	5.04684	41
KQ052968.1	7659444	7659699	ML_ALFA_ALFA_H3K4me1_CSpeaks_peak_1579	29	.	4.22855	4.90497	2.98958	164
KQ052968.1	7664621	7664824	ML_ALFA_ALFA_H3K4me1_CSpeaks_peak_1580	16	.	3.21737	3.21230	1.62441	75
KQ052968.1	7665099	7665399	ML_ALFA_ALFA_H3K4me1_CSpeaks_peak_1581	25	.	3.56428	4.33257	2.53729	242
KQ052968.1	7671003	7671226	ML_ALFA_ALFA_H3K4me1_CSpeaks_peak_1582	34	.	4.74907	5.63217	3.48653	112
KQ052968.1	7672908	7673065	ML_ALFA_ALFA_H3K4me1_CSpeaks_peak_1583	34	.	4.74907	5.63217	3.48653	113
KQ052968.1	7673406	7673788	ML_ALFA_ALFA_H3K4me1_CSpeaks_peak_1584	19	.	2.85961	3.53412	1.91007	26
KQ052968.1	7674261	7674940	ML_ALFA_ALFA_H3K4me1_CSpeaks_peak_1585	42	.	5.10504	6.59761	4.25495	75
KQ052968.1	7676445	7676644	ML_ALFA_ALFA_H3K4me1_CSpeaks_peak_1586	21	.	3.68116	3.84034	2.11304	142
KQ052968.1	7677083	7677905	ML_ALFA_ALFA_H3K4me1_CSpeaks_peak_1587	23	.	3.04601	4.14638	2.38191	511
KQ052968.1	7678768	7679405	ML_ALFA_ALFA_H3K4me1_CSpeaks_peak_1588	50	.	4.80696	7.53305	5.04684	83
KQ052968.1	7679555	7679735	ML_ALFA_ALFA_H3K4me1_CSpeaks_peak_1589	50	.	5.46101	7.60364	5.04684	131
KQ052968.1	7685270	7685759	ML_ALFA_ALFA_H3K4me1_CSpeaks_peak_1590	55	.	4.39323	8.16622	5.54494	369
KQ052968.1	7689348	7689826	ML_ALFA_ALFA_H3K4me1_CSpeaks_peak_1591	17	.	2.33038	3.38994	1.78255	28
KQ052968.1	7708031	7708283	ML_ALFA_ALFA_H3K4me1_CSpeaks_peak_1592	52	.	5.27837	7.80235	5.21379	227
KQ052968.1	7709746	7710045	ML_ALFA_ALFA_H3K4me1_CSpeaks_peak_1593	19	.	3.06721	3.62443	1.96754	33
KQ052968.1	7722879	7723133	ML_ALFA_ALFA_H3K4me1_CSpeaks_peak_1594	18	.	3.22188	3.49068	1.87530	49
KQ052968.1	7724903	7725447	ML_ALFA_ALFA_H3K4me1_CSpeaks_peak_1595	46	.	4.05406	7.09585	4.68939	75
KQ052968.1	7727012	7727499	ML_ALFA_ALFA_H3K4me1_CSpeaks_peak_1596	32	.	3.43606	5.18343	3.21998	179
KQ052968.1	7738723	7739009	ML_ALFA_ALFA_H3K4me1_CSpeaks_peak_1597	31	.	3.41439	5.14267	3.18375	144
KQ052968.1	7739113	7739492	ML_ALFA_ALFA_H3K4me1_CSpeaks_peak_1598	48	.	3.94412	7.26361	4.83512	124
KQ052968.1	7743409	7743873	ML_ALFA_ALFA_H3K4me1_CSpeaks_peak_1599	39	.	4.22807	6.15106	3.92996	285
KQ052968.1	7745201	7745349	ML_ALFA_ALFA_H3K4me1_CSpeaks_peak_1600	36	.	4.02300	5.80232	3.64229	66
KQ052968.1	7745694	7745877	ML_ALFA_ALFA_H3K4me1_CSpeaks_peak_1601	27	.	3.70332	4.59114	2.76463	85
KQ052968.1	7746009	7746191	ML_ALFA_ALFA_H3K4me1_CSpeaks_peak_1602	25	.	3.56428	4.33257	2.53729	44
KQ052968.1	7746322	7746719	ML_ALFA_ALFA_H3K4me1_CSpeaks_peak_1603	50	.	5.46101	7.60364	5.04684	96
KQ052968.1	7746841	7749666	ML_ALFA_ALFA_H3K4me1_CSpeaks_peak_1604	92	.	7.95280	13.13931	9.25917	129
KQ052968.1	7749947	7750893	ML_ALFA_ALFA_H3K4me1_CSpeaks_peak_1605	102	.	8.30877	14.33216	10.23920	424
KQ052968.1	7751378	7751774	ML_ALFA_ALFA_H3K4me1_CSpeaks_peak_1606	42	.	5.10504	6.59761	4.25495	213
KQ052968.1	7752147	7753119	ML_ALFA_ALFA_H3K4me1_CSpeaks_peak_1607	23	.	3.04601	4.14638	2.38191	310
KQ052968.1	7753278	7753919	ML_ALFA_ALFA_H3K4me1_CSpeaks_peak_1608	81	.	7.31253	11.53812	8.10272	185
KQ052968.1	7754051	7754350	ML_ALFA_ALFA_H3K4me1_CSpeaks_peak_1609	34	.	4.39310	5.63217	3.48653	242
KQ052968.1	7754875	7755323	ML_ALFA_ALFA_H3K4me1_CSpeaks_peak_1610	50	.	5.46101	7.60364	5.04684	183
KQ052968.1	7756227	7756745	ML_ALFA_ALFA_H3K4me1_CSpeaks_peak_1611	40	.	4.91399	6.31781	4.07098	210
KQ052968.1	7757489	7758072	ML_ALFA_ALFA_H3K4me1_CSpeaks_peak_1612	57	.	5.81698	8.64685	5.76084	447
KQ052968.1	7760230	7760678	ML_ALFA_ALFA_H3K4me1_CSpeaks_peak_1613	41	.	4.98130	6.41627	4.15788	297
KQ052968.1	7765772	7766053	ML_ALFA_ALFA_H3K4me1_CSpeaks_peak_1614	42	.	5.10504	6.59761	4.25495	164
KQ052968.1	7767112	7767910	ML_ALFA_ALFA_H3K4me1_CSpeaks_peak_1615	102	.	8.30877	14.33216	10.23920	555
KQ052968.1	7771068	7771435	ML_ALFA_ALFA_H3K4me1_CSpeaks_peak_1616	66	.	6.52892	9.72434	6.62183	146
KQ052968.1	7778115	7778725	ML_ALFA_ALFA_H3K4me1_CSpeaks_peak_1617	112	.	8.66474	15.54965	11.21690	482
KQ052968.1	7778856	7779046	ML_ALFA_ALFA_H3K4me1_CSpeaks_peak_1618	34	.	4.74907	5.63217	3.48653	89
KQ052968.1	7780015	7780518	ML_ALFA_ALFA_H3K4me1_CSpeaks_peak_1619	57	.	5.81698	8.64685	5.76084	191
KQ052968.1	7788184	7788716	ML_ALFA_ALFA_H3K4me1_CSpeaks_peak_1620	57	.	5.81698	8.64685	5.76084	77
KQ052968.1	7791981	7792298	ML_ALFA_ALFA_H3K4me1_CSpeaks_peak_1621	57	.	6.17295	8.64685	5.76084	88
KQ052968.1	7793040	7794226	ML_ALFA_ALFA_H3K4me1_CSpeaks_peak_1622	112	.	8.66474	15.54965	11.21690	214
KQ052968.1	7794574	7795041	ML_ALFA_ALFA_H3K4me1_CSpeaks_peak_1623	34	.	4.39310	5.63217	3.48653	361
KQ052968.1	7795876	7796034	ML_ALFA_ALFA_H3K4me1_CSpeaks_peak_1624	14	.	3.32519	3.02511	1.45778	87
KQ052968.1	7800539	7800746	ML_ALFA_ALFA_H3K4me1_CSpeaks_peak_1625	57	.	5.81698	8.64685	5.76084	73
KQ052968.1	7800848	7801107	ML_ALFA_ALFA_H3K4me1_CSpeaks_peak_1626	34	.	4.39310	5.63217	3.48653	62
KQ052968.1	7801231	7801841	ML_ALFA_ALFA_H3K4me1_CSpeaks_peak_1627	92	.	7.92280	13.09237	9.25917	264
KQ052968.1	7808371	7808907	ML_ALFA_ALFA_H3K4me1_CSpeaks_peak_1628	55	.	5.52465	8.18832	5.56296	442
KQ052968.1	7809913	7810524	ML_ALFA_ALFA_H3K4me1_CSpeaks_peak_1629	103	.	8.34489	14.49290	10.39059	99
KQ052968.1	7856128	7856701	ML_ALFA_ALFA_H3K4me1_CSpeaks_peak_1630	34	.	4.74907	5.63217	3.48653	225
KQ052968.1	8064766	8064959	ML_ALFA_ALFA_H3K4me1_CSpeaks_peak_1631	57	.	5.81698	8.64685	5.76084	131
KQ052968.1	8422750	8422993	ML_ALFA_ALFA_H3K4me1_CSpeaks_peak_1632	82	.	7.24086	11.97259	8.29363	113
KQ052968.1	8516287	8516828	ML_ALFA_ALFA_H3K4me1_CSpeaks_peak_1633	41	.	4.70289	6.46363	4.19932	412
KQ052968.1	8520269	8520605	ML_ALFA_ALFA_H3K4me1_CSpeaks_peak_1634	13	.	2.09939	2.79744	1.35269	146
KQ052968.1	8521523	8521670	ML_ALFA_ALFA_H3K4me1_CSpeaks_peak_1635	28	.	3.80786	4.69611	2.81682	38
KQ052968.1	8528302	8528829	ML_ALFA_ALFA_H3K4me1_CSpeaks_peak_1636	50	.	4.80696	7.53305	5.04684	253
KQ052968.1	8529031	8529209	ML_ALFA_ALFA_H3K4me1_CSpeaks_peak_1637	41	.	4.12142	6.37887	4.12424	79
KQ052968.1	8556526	8556701	ML_ALFA_ALFA_H3K4me1_CSpeaks_peak_1638	60	.	4.78484	8.92162	6.00328	79
KQ052968.1	8676045	8676192	ML_ALFA_ALFA_H3K4me1_CSpeaks_peak_1639	27	.	4.02722	4.62437	2.78920	62
KQ052968.1	8761783	8762422	ML_ALFA_ALFA_H3K4me1_CSpeaks_peak_1640	70	.	6.48070	10.26307	7.09531	452
KQ052968.1	8763160	8763903	ML_ALFA_ALFA_H3K4me1_CSpeaks_peak_1641	76	.	6.62570	11.05542	7.69696	340
KQ052968.1	8774000	8774197	ML_ALFA_ALFA_H3K4me1_CSpeaks_peak_1642	68	.	6.32799	9.96164	6.83516	69
KQ052968.1	8774973	8775120	ML_ALFA_ALFA_H3K4me1_CSpeaks_peak_1643	25	.	3.80101	4.30840	2.52515	49
KQ052968.1	8776088	8777653	ML_ALFA_ALFA_H3K4me1_CSpeaks_peak_1644	92	.	7.95280	13.13931	9.25917	963
KQ052968.1	8778096	8778556	ML_ALFA_ALFA_H3K4me1_CSpeaks_peak_1645	66	.	6.52892	9.72434	6.62183	338
KQ052968.1	8778999	8779383	ML_ALFA_ALFA_H3K4me1_CSpeaks_peak_1646	34	.	4.39310	5.63217	3.48653	280
KQ052968.1	8779509	8779952	ML_ALFA_ALFA_H3K4me1_CSpeaks_peak_1647	34	.	4.74907	5.63217	3.48653	352
KQ052968.1	8780404	8780596	ML_ALFA_ALFA_H3K4me1_CSpeaks_peak_1648	34	.	4.39310	5.63217	3.48653	65
KQ052968.1	8781074	8782347	ML_ALFA_ALFA_H3K4me1_CSpeaks_peak_1649	57	.	5.05549	8.41215	5.73209	1144
KQ052968.1	8783191	8783477	ML_ALFA_ALFA_H3K4me1_CSpeaks_peak_1650	28	.	3.84815	4.75588	2.85786	233
KQ052968.1	8786298	8786873	ML_ALFA_ALFA_H3K4me1_CSpeaks_peak_1651	15	.	2.41605	3.15587	1.57314	550
KQ052968.1	8795173	8795712	ML_ALFA_ALFA_H3K4me1_CSpeaks_peak_1652	33	.	3.33154	5.31046	3.33340	229
KQ052968.1	8796414	8796591	ML_ALFA_ALFA_H3K4me1_CSpeaks_peak_1653	42	.	4.45057	6.51072	4.24198	94
KQ052968.1	8805007	8805314	ML_ALFA_ALFA_H3K4me1_CSpeaks_peak_1654	40	.	4.63095	6.34295	4.09166	236
KQ052968.1	8807216	8807363	ML_ALFA_ALFA_H3K4me1_CSpeaks_peak_1655	58	.	5.88690	8.74577	5.83998	74
KQ052968.1	8811202	8811505	ML_ALFA_ALFA_H3K4me1_CSpeaks_peak_1656	39	.	4.50998	6.17118	3.94865	186
KQ052968.1	8828679	8829123	ML_ALFA_ALFA_H3K4me1_CSpeaks_peak_1657	57	.	5.05549	8.41215	5.73209	316
KQ052968.1	8829707	8829854	ML_ALFA_ALFA_H3K4me1_CSpeaks_peak_1658	37	.	4.10265	5.93233	3.73392	89
KQ052968.1	8851674	8852016	ML_ALFA_ALFA_H3K4me1_CSpeaks_peak_1659	29	.	3.93134	4.87901	2.96718	251
KQ052968.1	8878761	8879273	ML_ALFA_ALFA_H3K4me1_CSpeaks_peak_1660	41	.	3.69322	6.42888	4.16597	197
KQ052968.1	8887896	8888043	ML_ALFA_ALFA_H3K4me1_CSpeaks_peak_1661	19	.	3.23119	3.55400	1.92675	28
KQ052968.1	8929372	8929519	ML_ALFA_ALFA_H3K4me1_CSpeaks_peak_1662	24	.	3.43884	4.19139	2.42301	85
KQ052968.1	8933645	8934490	ML_ALFA_ALFA_H3K4me1_CSpeaks_peak_1663	37	.	4.08244	5.89940	3.70419	492
KQ052968.1	8935180	8935445	ML_ALFA_ALFA_H3K4me1_CSpeaks_peak_1664	36	.	3.58207	5.77838	3.62087	230
KQ052968.1	8940314	8940530	ML_ALFA_ALFA_H3K4me1_CSpeaks_peak_1665	33	.	3.94933	5.29414	3.32032	118
KQ052968.1	8943901	8944048	ML_ALFA_ALFA_H3K4me1_CSpeaks_peak_1666	14	.	3.20075	2.86776	1.40614	35
KQ052968.1	8944163	8944327	ML_ALFA_ALFA_H3K4me1_CSpeaks_peak_1667	14	.	2.81868	2.95990	1.45778	87
KQ052968.1	8949235	8949632	ML_ALFA_ALFA_H3K4me1_CSpeaks_peak_1668	40	.	4.63095	6.34295	4.09166	49
KQ052968.1	8950116	8951032	ML_ALFA_ALFA_H3K4me1_CSpeaks_peak_1669	57	.	5.81698	8.64685	5.76084	142
KQ052968.1	8951552	8951887	ML_ALFA_ALFA_H3K4me1_CSpeaks_peak_1670	32	.	4.11743	5.21517	3.24789	41
KQ052968.1	8954056	8954541	ML_ALFA_ALFA_H3K4me1_CSpeaks_peak_1671	34	.	4.34614	5.56093	3.48653	69
KQ052968.1	8955057	8955257	ML_ALFA_ALFA_H3K4me1_CSpeaks_peak_1672	66	.	6.52892	9.72434	6.62183	67
KQ052968.1	8974314	8974751	ML_ALFA_ALFA_H3K4me1_CSpeaks_peak_1673	48	.	4.93282	7.25931	4.83103	179
KQ052968.1	8977517	8977862	ML_ALFA_ALFA_H3K4me1_CSpeaks_peak_1674	37	.	4.66204	5.94985	3.74668	139
KQ052968.1	8979268	8979655	ML_ALFA_ALFA_H3K4me1_CSpeaks_peak_1675	70	.	6.44213	10.20355	7.04868	137
KQ052968.1	8982133	8982404	ML_ALFA_ALFA_H3K4me1_CSpeaks_peak_1676	37	.	4.39552	5.98336	3.77856	68
KQ052968.1	8983781	8983928	ML_ALFA_ALFA_H3K4me1_CSpeaks_peak_1677	27	.	3.68154	4.55829	2.73504	83
KQ052968.1	8992900	8993533	ML_ALFA_ALFA_H3K4me1_CSpeaks_peak_1678	63	.	6.28459	9.35185	6.37519	238
KQ052968.1	8995882	8996351	ML_ALFA_ALFA_H3K4me1_CSpeaks_peak_1679	30	.	4.28207	4.97954	3.04832	204
KQ052968.1	8996544	8996948	ML_ALFA_ALFA_H3K4me1_CSpeaks_peak_1680	42	.	5.10504	6.59761	4.25495	166
KQ052968.1	8998422	8999309	ML_ALFA_ALFA_H3K4me1_CSpeaks_peak_1681	19	.	2.85961	3.53412	1.91007	560
KQ052968.1	8999560	8999752	ML_ALFA_ALFA_H3K4me1_CSpeaks_peak_1682	42	.	5.10504	6.59761	4.25495	111
KQ052968.1	8999877	9000100	ML_ALFA_ALFA_H3K4me1_CSpeaks_peak_1683	19	.	3.31575	3.62443	1.96754	82
KQ052968.1	9000324	9001008	ML_ALFA_ALFA_H3K4me1_CSpeaks_peak_1684	34	.	4.74907	5.63217	3.48653	233
KQ052968.1	9005490	9005652	ML_ALFA_ALFA_H3K4me1_CSpeaks_peak_1685	34	.	4.32909	5.46352	3.45646	27
KQ052968.1	9010927	9011446	ML_ALFA_ALFA_H3K4me1_CSpeaks_peak_1686	50	.	5.46101	7.60364	5.04684	186
KQ052968.1	9024987	9025222	ML_ALFA_ALFA_H3K4me1_CSpeaks_peak_1687	43	.	4.55964	6.68524	4.32588	119
KQ052968.1	9043515	9043727	ML_ALFA_ALFA_H3K4me1_CSpeaks_peak_1688	27	.	4.02722	4.62437	2.78920	75
KQ052968.1	9044581	9044786	ML_ALFA_ALFA_H3K4me1_CSpeaks_peak_1689	28	.	3.03329	4.70046	2.81682	98
KQ052968.1	9045104	9045251	ML_ALFA_ALFA_H3K4me1_CSpeaks_peak_1690	22	.	3.59886	4.02477	2.27963	126
KQ052968.1	9045914	9046061	ML_ALFA_ALFA_H3K4me1_CSpeaks_peak_1691	30	.	4.28207	4.97954	3.04832	82
KQ052968.1	9046832	9047068	ML_ALFA_ALFA_H3K4me1_CSpeaks_peak_1692	67	.	6.24740	9.83530	6.71713	141
KQ052968.1	9047611	9047761	ML_ALFA_ALFA_H3K4me1_CSpeaks_peak_1693	52	.	5.60138	7.80235	5.21379	86
KQ052968.1	9054068	9054372	ML_ALFA_ALFA_H3K4me1_CSpeaks_peak_1694	43	.	3.65242	6.65346	4.30598	241
KQ052968.1	9054498	9054655	ML_ALFA_ALFA_H3K4me1_CSpeaks_peak_1695	53	.	4.04379	7.99435	5.38923	92
KQ052968.1	9054988	9055230	ML_ALFA_ALFA_H3K4me1_CSpeaks_peak_1696	31	.	3.25600	5.15846	3.19893	49
KQ052968.1	9076880	9077178	ML_ALFA_ALFA_H3K4me1_CSpeaks_peak_1697	27	.	4.02722	4.62437	2.78920	78
KQ052968.1	9077303	9077531	ML_ALFA_ALFA_H3K4me1_CSpeaks_peak_1698	14	.	2.67321	2.95763	1.45778	36
KQ052968.1	9077927	9078253	ML_ALFA_ALFA_H3K4me1_CSpeaks_peak_1699	14	.	2.67321	2.95763	1.45778	4
KQ052968.1	9079407	9079555	ML_ALFA_ALFA_H3K4me1_CSpeaks_peak_1700	23	.	3.04601	4.14638	2.38191	63
KQ052968.1	9079694	9080137	ML_ALFA_ALFA_H3K4me1_CSpeaks_peak_1701	34	.	4.74907	5.63217	3.48653	71
KQ052968.1	9080848	9081445	ML_ALFA_ALFA_H3K4me1_CSpeaks_peak_1702	34	.	4.39310	5.63217	3.48653	88
KQ052968.1	9082419	9082640	ML_ALFA_ALFA_H3K4me1_CSpeaks_peak_1703	34	.	4.39310	5.63217	3.48653	139
KQ052968.1	9083720	9084319	ML_ALFA_ALFA_H3K4me1_CSpeaks_peak_1704	50	.	5.46101	7.60364	5.04684	268
KQ052968.1	9085816	9086295	ML_ALFA_ALFA_H3K4me1_CSpeaks_peak_1705	28	.	4.03713	4.71142	2.81682	47
KQ052968.1	9093074	9093510	ML_ALFA_ALFA_H3K4me1_CSpeaks_peak_1706	26	.	3.83424	4.41850	2.61482	296
KQ052968.1	9095947	9096096	ML_ALFA_ALFA_H3K4me1_CSpeaks_peak_1707	21	.	3.68116	3.84034	2.11304	18
KQ052968.1	9102048	9102547	ML_ALFA_ALFA_H3K4me1_CSpeaks_peak_1708	34	.	4.39310	5.63217	3.48653	411
KQ052968.1	9122279	9122803	ML_ALFA_ALFA_H3K4me1_CSpeaks_peak_1709	42	.	5.10504	6.59761	4.25495	256
KQ052968.1	9123997	9124624	ML_ALFA_ALFA_H3K4me1_CSpeaks_peak_1710	70	.	6.14027	10.20355	7.04868	64
KQ052968.1	9125118	9125265	ML_ALFA_ALFA_H3K4me1_CSpeaks_peak_1711	14	.	3.32519	3.02511	1.45778	99
KQ052968.1	9125435	9126278	ML_ALFA_ALFA_H3K4me1_CSpeaks_peak_1712	74	.	6.88489	10.83364	7.49510	658
KQ052968.1	9126617	9127648	ML_ALFA_ALFA_H3K4me1_CSpeaks_peak_1713	55	.	5.53654	8.20978	5.57898	893
KQ052968.1	9128600	9128912	ML_ALFA_ALFA_H3K4me1_CSpeaks_peak_1714	42	.	5.10504	6.59761	4.25495	237
KQ052968.1	9130364	9130555	ML_ALFA_ALFA_H3K4me1_CSpeaks_peak_1715	30	.	3.96110	4.97954	3.04832	95
KQ052968.1	9131845	9132006	ML_ALFA_ALFA_H3K4me1_CSpeaks_peak_1716	28	.	4.03713	4.71142	2.81682	30
KQ052968.1	9133473	9134060	ML_ALFA_ALFA_H3K4me1_CSpeaks_peak_1717	34	.	4.74907	5.63217	3.48653	246
KQ052968.1	9134226	9134933	ML_ALFA_ALFA_H3K4me1_CSpeaks_peak_1718	57	.	6.17295	8.64685	5.76084	129
KQ052968.1	9135198	9135527	ML_ALFA_ALFA_H3K4me1_CSpeaks_peak_1719	19	.	3.06721	3.62443	1.96754	93
KQ052968.1	9135676	9136109	ML_ALFA_ALFA_H3K4me1_CSpeaks_peak_1720	31	.	3.81282	5.08049	3.13072	131
KQ052968.1	9137063	9137212	ML_ALFA_ALFA_H3K4me1_CSpeaks_peak_1721	34	.	4.39310	5.63217	3.48653	63
KQ052968.1	9144922	9145268	ML_ALFA_ALFA_H3K4me1_CSpeaks_peak_1722	74	.	6.76419	10.69912	7.48240	90
KQ052968.1	9152187	9152815	ML_ALFA_ALFA_H3K4me1_CSpeaks_peak_1723	38	.	4.75343	6.08326	3.86768	332
KQ052968.1	9152951	9153621	ML_ALFA_ALFA_H3K4me1_CSpeaks_peak_1724	32	.	4.42198	5.17459	3.21164	86
KQ052968.1	9153923	9154238	ML_ALFA_ALFA_H3K4me1_CSpeaks_peak_1725	28	.	4.03713	4.71142	2.81682	109
KQ052968.1	9158877	9159625	ML_ALFA_ALFA_H3K4me1_CSpeaks_peak_1726	25	.	3.56428	4.33257	2.53729	670
KQ052968.1	9162109	9162281	ML_ALFA_ALFA_H3K4me1_CSpeaks_peak_1727	21	.	3.68116	3.84034	2.11304	88
KQ052968.1	9163817	9164343	ML_ALFA_ALFA_H3K4me1_CSpeaks_peak_1728	57	.	5.81698	8.64685	5.76084	144
KQ052968.1	9167275	9167588	ML_ALFA_ALFA_H3K4me1_CSpeaks_peak_1729	21	.	3.68116	3.84034	2.11304	182
KQ052968.1	9168129	9168442	ML_ALFA_ALFA_H3K4me1_CSpeaks_peak_1730	42	.	5.10504	6.59761	4.25495	258
KQ052968.1	9168679	9169114	ML_ALFA_ALFA_H3K4me1_CSpeaks_peak_1731	34	.	4.39310	5.63217	3.48653	295
KQ052968.1	9169866	9170256	ML_ALFA_ALFA_H3K4me1_CSpeaks_peak_1732	66	.	6.52892	9.72434	6.62183	161
KQ052968.1	9170443	9170953	ML_ALFA_ALFA_H3K4me1_CSpeaks_peak_1733	42	.	5.10504	6.59761	4.25495	144
KQ052968.1	9171083	9171367	ML_ALFA_ALFA_H3K4me1_CSpeaks_peak_1734	19	.	3.31575	3.62443	1.96754	146
KQ052968.1	9171724	9171945	ML_ALFA_ALFA_H3K4me1_CSpeaks_peak_1735	28	.	4.03713	4.71142	2.81682	82
KQ052968.1	9177927	9178471	ML_ALFA_ALFA_H3K4me1_CSpeaks_peak_1736	45	.	5.05187	6.98232	4.58603	231
KQ052968.1	9179851	9180027	ML_ALFA_ALFA_H3K4me1_CSpeaks_peak_1737	25	.	3.80101	4.30840	2.52515	120
KQ052968.1	9183355	9183948	ML_ALFA_ALFA_H3K4me1_CSpeaks_peak_1738	112	.	8.66474	15.54965	11.21690	341
KQ052968.1	9184684	9184939	ML_ALFA_ALFA_H3K4me1_CSpeaks_peak_1739	28	.	4.03713	4.71142	2.81682	50
KQ052968.1	9188570	9188876	ML_ALFA_ALFA_H3K4me1_CSpeaks_peak_1740	33	.	4.57134	5.38316	3.38663	177
KQ052968.1	9189069	9189481	ML_ALFA_ALFA_H3K4me1_CSpeaks_peak_1741	36	.	4.06135	5.86499	3.67197	70
KQ052968.1	9189713	9190811	ML_ALFA_ALFA_H3K4me1_CSpeaks_peak_1742	34	.	4.74907	5.63217	3.48653	541
KQ052968.1	9191673	9192688	ML_ALFA_ALFA_H3K4me1_CSpeaks_peak_1743	57	.	5.81698	8.64685	5.76084	308
KQ052968.1	9195754	9195939	ML_ALFA_ALFA_H3K4me1_CSpeaks_peak_1744	28	.	4.03713	4.71142	2.81682	40
KQ052968.1	9196862	9197354	ML_ALFA_ALFA_H3K4me1_CSpeaks_peak_1745	31	.	3.81282	5.08049	3.13072	452
KQ052968.1	9198477	9198890	ML_ALFA_ALFA_H3K4me1_CSpeaks_peak_1746	40	.	4.91399	6.31781	4.07098	90
KQ052968.1	9204498	9204691	ML_ALFA_ALFA_H3K4me1_CSpeaks_peak_1747	14	.	3.32519	3.02511	1.45778	85
KQ052968.1	9221285	9221493	ML_ALFA_ALFA_H3K4me1_CSpeaks_peak_1748	14	.	3.32519	3.02511	1.45778	145
KQ052968.1	9223586	9223889	ML_ALFA_ALFA_H3K4me1_CSpeaks_peak_1749	31	.	3.81282	5.08049	3.13072	41
KQ052968.1	9224584	9224731	ML_ALFA_ALFA_H3K4me1_CSpeaks_peak_1750	23	.	3.64014	4.13977	2.38070	32
KQ052968.1	9226012	9226638	ML_ALFA_ALFA_H3K4me1_CSpeaks_peak_1751	36	.	4.06135	5.86499	3.67197	222
KQ052968.1	9236613	9237229	ML_ALFA_ALFA_H3K4me1_CSpeaks_peak_1752	37	.	3.86553	5.97247	3.76834	490
KQ052968.1	9237810	9238702	ML_ALFA_ALFA_H3K4me1_CSpeaks_peak_1753	42	.	3.62978	6.60524	4.26093	630
KQ052968.1	9239530	9239774	ML_ALFA_ALFA_H3K4me1_CSpeaks_peak_1754	22	.	3.10772	3.93780	2.20309	30
KQ052968.1	9242053	9242583	ML_ALFA_ALFA_H3K4me1_CSpeaks_peak_1755	62	.	4.38412	9.15139	6.21325	296
KQ052968.1	9243025	9243340	ML_ALFA_ALFA_H3K4me1_CSpeaks_peak_1756	55	.	3.98170	8.16746	5.54617	183
KQ052968.1	9245079	9245336	ML_ALFA_ALFA_H3K4me1_CSpeaks_peak_1757	24	.	2.81105	4.24438	2.47023	60
KQ052968.1	9249902	9250081	ML_ALFA_ALFA_H3K4me1_CSpeaks_peak_1758	33	.	3.36227	5.37192	3.38663	49
KQ052968.1	9352979	9353280	ML_ALFA_ALFA_H3K4me1_CSpeaks_peak_1759	19	.	3.06721	3.62443	1.96754	17
KQ052968.1	9354767	9355011	ML_ALFA_ALFA_H3K4me1_CSpeaks_peak_1760	23	.	3.04601	4.14638	2.38191	133
KQ052968.1	9360534	9360733	ML_ALFA_ALFA_H3K4me1_CSpeaks_peak_1761	29	.	3.88930	4.81683	2.91055	117
KQ052968.1	9364687	9365113	ML_ALFA_ALFA_H3K4me1_CSpeaks_peak_1762	23	.	2.88417	4.11731	2.36402	182
KQ052968.1	9365244	9365402	ML_ALFA_ALFA_H3K4me1_CSpeaks_peak_1763	47	.	4.90363	7.21330	4.79572	83
KQ052968.1	9372310	9372458	ML_ALFA_ALFA_H3K4me1_CSpeaks_peak_1764	34	.	4.38124	5.53979	3.48653	34
KQ052968.1	9372950	9373216	ML_ALFA_ALFA_H3K4me1_CSpeaks_peak_1765	72	.	6.59923	10.44568	7.25273	130
KQ052968.1	9375428	9375947	ML_ALFA_ALFA_H3K4me1_CSpeaks_peak_1766	43	.	4.55842	6.68330	4.32417	380
KQ052968.1	9376092	9376989	ML_ALFA_ALFA_H3K4me1_CSpeaks_peak_1767	82	.	7.16346	11.84844	8.29363	294
KQ052968.1	9385867	9386521	ML_ALFA_ALFA_H3K4me1_CSpeaks_peak_1768	57	.	5.81698	8.64685	5.76084	399
KQ052968.1	9389310	9389557	ML_ALFA_ALFA_H3K4me1_CSpeaks_peak_1769	36	.	4.60303	5.86373	3.67197	121
KQ052968.1	9395436	9395654	ML_ALFA_ALFA_H3K4me1_CSpeaks_peak_1770	34	.	4.74907	5.63217	3.48653	115
KQ052968.1	9401308	9401455	ML_ALFA_ALFA_H3K4me1_CSpeaks_peak_1771	28	.	4.03713	4.71142	2.81682	35
KQ052968.1	9741032	9741318	ML_ALFA_ALFA_H3K4me1_CSpeaks_peak_1772	49	.	5.05311	7.44869	4.99419	61
KQ052968.1	9751965	9752251	ML_ALFA_ALFA_H3K4me1_CSpeaks_peak_1773	102	.	8.30877	14.33216	10.23920	80
KQ052968.1	9857910	9858349	ML_ALFA_ALFA_H3K4me1_CSpeaks_peak_1774	123	.	9.37668	16.79048	12.32938	293
KQ052968.1	9888973	9889167	ML_ALFA_ALFA_H3K4me1_CSpeaks_peak_1775	26	.	3.88605	4.49311	2.67655	111
KQ052968.1	9955167	9955614	ML_ALFA_ALFA_H3K4me1_CSpeaks_peak_1776	66	.	6.52892	9.72434	6.62183	200
KQ052968.1	9983151	9983439	ML_ALFA_ALFA_H3K4me1_CSpeaks_peak_1777	30	.	4.28207	4.97954	3.04832	71
KQ052968.1	9983544	9983720	ML_ALFA_ALFA_H3K4me1_CSpeaks_peak_1778	14	.	2.81868	2.95990	1.45778	56
KQ052968.1	9984148	9984450	ML_ALFA_ALFA_H3K4me1_CSpeaks_peak_1779	34	.	4.39310	5.63217	3.48653	168
KQ052968.1	9993426	9994821	ML_ALFA_ALFA_H3K4me1_CSpeaks_peak_1780	64	.	4.52450	9.46042	6.47618	826
KQ052968.1	9995371	9996011	ML_ALFA_ALFA_H3K4me1_CSpeaks_peak_1781	57	.	5.05549	8.41215	5.73209	238
KQ052968.1	10029794	10030237	ML_ALFA_ALFA_H3K4me1_CSpeaks_peak_1782	19	.	3.06721	3.62443	1.96754	237
KQ052968.1	10032825	10033153	ML_ALFA_ALFA_H3K4me1_CSpeaks_peak_1783	57	.	6.17295	8.64685	5.76084	110
KQ052968.1	10037107	10037773	ML_ALFA_ALFA_H3K4me1_CSpeaks_peak_1784	82	.	7.24086	11.97259	8.29363	302
KQ052968.1	10037925	10038304	ML_ALFA_ALFA_H3K4me1_CSpeaks_peak_1785	57	.	5.05549	8.41215	5.73209	136
KQ052968.1	10051894	10052370	ML_ALFA_ALFA_H3K4me1_CSpeaks_peak_1786	112	.	8.66474	15.54965	11.21690	284
KQ052968.1	10056670	10056898	ML_ALFA_ALFA_H3K4me1_CSpeaks_peak_1787	50	.	5.46101	7.60364	5.04684	97
KQ052968.1	10057211	10057515	ML_ALFA_ALFA_H3K4me1_CSpeaks_peak_1788	14	.	3.32519	3.02511	1.45778	145
KQ052968.1	10057659	10057814	ML_ALFA_ALFA_H3K4me1_CSpeaks_peak_1789	14	.	3.20075	2.86776	1.40614	14
KQ052968.1	10073603	10074169	ML_ALFA_ALFA_H3K4me1_CSpeaks_peak_1790	47	.	5.15222	7.13454	4.72414	381
KQ052968.1	10148636	10149098	ML_ALFA_ALFA_H3K4me1_CSpeaks_peak_1791	57	.	5.81698	8.64685	5.76084	241
KQ052968.1	10152942	10153135	ML_ALFA_ALFA_H3K4me1_CSpeaks_peak_1792	28	.	4.03713	4.71142	2.81682	78
KQ052968.1	10164359	10164874	ML_ALFA_ALFA_H3K4me1_CSpeaks_peak_1793	33	.	4.57134	5.38316	3.38663	422
KQ052968.1	10166668	10167487	ML_ALFA_ALFA_H3K4me1_CSpeaks_peak_1794	43	.	4.55842	6.68330	4.32417	512
KQ052968.1	10168293	10168622	ML_ALFA_ALFA_H3K4me1_CSpeaks_peak_1795	57	.	6.17295	8.64685	5.76084	125
KQ052968.1	10168855	10169156	ML_ALFA_ALFA_H3K4me1_CSpeaks_peak_1796	25	.	3.56428	4.33257	2.53729	65
KQ052968.1	10174749	10175503	ML_ALFA_ALFA_H3K4me1_CSpeaks_peak_1797	42	.	5.10504	6.59761	4.25495	207
KQ052968.1	10178161	10178596	ML_ALFA_ALFA_H3K4me1_CSpeaks_peak_1798	57	.	5.81698	8.64685	5.76084	327
KQ052968.1	10178964	10179442	ML_ALFA_ALFA_H3K4me1_CSpeaks_peak_1799	57	.	5.81698	8.64685	5.76084	127
KQ052968.1	10185342	10185934	ML_ALFA_ALFA_H3K4me1_CSpeaks_peak_1800	82	.	7.24086	11.97259	8.29363	325
KQ052968.1	10197728	10198165	ML_ALFA_ALFA_H3K4me1_CSpeaks_peak_1801	19	.	3.06721	3.62443	1.96754	7
KQ052968.1	10198698	10199405	ML_ALFA_ALFA_H3K4me1_CSpeaks_peak_1802	57	.	6.17295	8.64685	5.76084	136
KQ052968.1	10201682	10201946	ML_ALFA_ALFA_H3K4me1_CSpeaks_peak_1803	34	.	4.39310	5.63217	3.48653	165
KQ052968.1	10219608	10219997	ML_ALFA_ALFA_H3K4me1_CSpeaks_peak_1804	36	.	4.60303	5.86373	3.67197	111
KQ052968.1	10227606	10227779	ML_ALFA_ALFA_H3K4me1_CSpeaks_peak_1805	42	.	4.77298	6.55902	4.25495	44
KQ052968.1	10233859	10234170	ML_ALFA_ALFA_H3K4me1_CSpeaks_peak_1806	26	.	3.83424	4.41850	2.61482	98
KQ052968.1	10235302	10235487	ML_ALFA_ALFA_H3K4me1_CSpeaks_peak_1807	36	.	4.60303	5.86373	3.67197	134
KQ052968.1	10237450	10237798	ML_ALFA_ALFA_H3K4me1_CSpeaks_peak_1808	45	.	5.01929	6.93289	4.54069	240
KQ052968.1	10237899	10238142	ML_ALFA_ALFA_H3K4me1_CSpeaks_peak_1809	25	.	3.80101	4.30840	2.52515	123
KQ052968.1	10297789	10298017	ML_ALFA_ALFA_H3K4me1_CSpeaks_peak_1810	28	.	4.03713	4.71142	2.81682	89
KQ052968.1	10298121	10298376	ML_ALFA_ALFA_H3K4me1_CSpeaks_peak_1811	34	.	4.74907	5.63217	3.48653	114
KQ052968.1	10299208	10299870	ML_ALFA_ALFA_H3K4me1_CSpeaks_peak_1812	25	.	3.56428	4.33257	2.53729	243
KQ052968.1	10300921	10301409	ML_ALFA_ALFA_H3K4me1_CSpeaks_peak_1813	82	.	7.24086	11.97259	8.29363	225
KQ052968.1	10302438	10303100	ML_ALFA_ALFA_H3K4me1_CSpeaks_peak_1814	74	.	6.81129	10.71833	7.49510	519
KQ052968.1	10339328	10339735	ML_ALFA_ALFA_H3K4me1_CSpeaks_peak_1815	23	.	3.23241	4.14638	2.38191	62
KQ052968.1	10346885	10347200	ML_ALFA_ALFA_H3K4me1_CSpeaks_peak_1816	39	.	4.52327	6.17874	3.95141	120
KQ052968.1	10366587	10366810	ML_ALFA_ALFA_H3K4me1_CSpeaks_peak_1817	37	.	4.66204	5.94985	3.74668	134
KQ052968.1	10374488	10374635	ML_ALFA_ALFA_H3K4me1_CSpeaks_peak_1818	25	.	3.80885	4.38198	2.58154	108
KQ052968.1	10374832	10375029	ML_ALFA_ALFA_H3K4me1_CSpeaks_peak_1819	52	.	5.60138	7.80235	5.21379	70
KQ052968.1	10375374	10375521	ML_ALFA_ALFA_H3K4me1_CSpeaks_peak_1820	29	.	3.86331	4.83224	2.92382	71
KQ052968.1	10376179	10376588	ML_ALFA_ALFA_H3K4me1_CSpeaks_peak_1821	52	.	5.60138	7.80235	5.21379	103
KQ052968.1	10431545	10432059	ML_ALFA_ALFA_H3K4me1_CSpeaks_peak_1822	82	.	7.06534	11.69114	8.24089	387
KQ052968.1	10433771	10434095	ML_ALFA_ALFA_H3K4me1_CSpeaks_peak_1823	80	.	6.92312	11.46316	8.05369	248
KQ052968.1	10436633	10436814	ML_ALFA_ALFA_H3K4me1_CSpeaks_peak_1824	30	.	3.77681	5.02388	3.08940	63
KQ052968.1	10436988	10437388	ML_ALFA_ALFA_H3K4me1_CSpeaks_peak_1825	30	.	3.75857	4.99515	3.06363	117
KQ052968.1	10437584	10437977	ML_ALFA_ALFA_H3K4me1_CSpeaks_peak_1826	18	.	2.93841	3.42582	1.81586	64
KQ052968.1	10441501	10441680	ML_ALFA_ALFA_H3K4me1_CSpeaks_peak_1827	34	.	3.46187	5.54780	3.48653	65
KQ052968.1	10460700	10460975	ML_ALFA_ALFA_H3K4me1_CSpeaks_peak_1828	57	.	5.67156	8.41671	5.73551	131
KQ052968.1	10462768	10463136	ML_ALFA_ALFA_H3K4me1_CSpeaks_peak_1829	49	.	5.05311	7.44869	4.99419	305
KQ052968.1	10463967	10464317	ML_ALFA_ALFA_H3K4me1_CSpeaks_peak_1830	51	.	5.21198	7.69822	5.13200	220
KQ052968.1	10465409	10466178	ML_ALFA_ALFA_H3K4me1_CSpeaks_peak_1831	42	.	4.80567	6.61849	4.27279	296
KQ052968.1	10466306	10466796	ML_ALFA_ALFA_H3K4me1_CSpeaks_peak_1832	69	.	5.99477	10.04378	6.91110	270
KQ052968.1	10466941	10467241	ML_ALFA_ALFA_H3K4me1_CSpeaks_peak_1833	36	.	4.30989	5.86499	3.67197	187
KQ052968.1	10467651	10467808	ML_ALFA_ALFA_H3K4me1_CSpeaks_peak_1834	24	.	3.73802	4.22018	2.44902	38
KQ052968.1	10477592	10478203	ML_ALFA_ALFA_H3K4me1_CSpeaks_peak_1835	76	.	6.65517	11.03338	7.67568	363
KQ052968.1	10478854	10479212	ML_ALFA_ALFA_H3K4me1_CSpeaks_peak_1836	73	.	5.97845	10.55114	7.35048	212
KQ052968.1	10481287	10481818	ML_ALFA_ALFA_H3K4me1_CSpeaks_peak_1837	21	.	3.68116	3.84034	2.11304	247
KQ052968.1	10602729	10602955	ML_ALFA_ALFA_H3K4me1_CSpeaks_peak_1838	42	.	5.10504	6.59761	4.25495	139
KQ052968.1	10609836	10610634	ML_ALFA_ALFA_H3K4me1_CSpeaks_peak_1839	74	.	6.88489	10.83364	7.49510	223
KQ052968.1	10618211	10618590	ML_ALFA_ALFA_H3K4me1_CSpeaks_peak_1840	42	.	5.10504	6.59761	4.25495	254
KQ052968.1	10618703	10618882	ML_ALFA_ALFA_H3K4me1_CSpeaks_peak_1841	28	.	4.03713	4.71142	2.81682	104
KQ052968.1	10671052	10671677	ML_ALFA_ALFA_H3K4me1_CSpeaks_peak_1842	74	.	6.88489	10.83364	7.49510	450
KQ052968.1	10732108	10732400	ML_ALFA_ALFA_H3K4me1_CSpeaks_peak_1843	57	.	6.17295	8.64685	5.76084	185
KQ052968.1	10756419	10756743	ML_ALFA_ALFA_H3K4me1_CSpeaks_peak_1844	44	.	4.37898	6.81894	4.44002	145
KQ052968.1	10758602	10759015	ML_ALFA_ALFA_H3K4me1_CSpeaks_peak_1845	50	.	4.74704	7.49808	5.03755	207
KQ052968.1	10764205	10764356	ML_ALFA_ALFA_H3K4me1_CSpeaks_peak_1846	44	.	4.15976	6.84924	4.46596	110
KQ052968.1	10769894	10770079	ML_ALFA_ALFA_H3K4me1_CSpeaks_peak_1847	32	.	3.92939	5.26302	3.29076	56
KQ052968.1	10772699	10772919	ML_ALFA_ALFA_H3K4me1_CSpeaks_peak_1848	26	.	3.88605	4.49311	2.67655	126
KQ052968.1	10773389	10774068	ML_ALFA_ALFA_H3K4me1_CSpeaks_peak_1849	57	.	5.75480	8.54920	5.76084	142
KQ052968.1	10775492	10775705	ML_ALFA_ALFA_H3K4me1_CSpeaks_peak_1850	34	.	4.39310	5.63217	3.48653	99
KQ052968.1	10778574	10779258	ML_ALFA_ALFA_H3K4me1_CSpeaks_peak_1851	112	.	9.02071	15.54965	11.21690	267
KQ052968.1	10784159	10784744	ML_ALFA_ALFA_H3K4me1_CSpeaks_peak_1852	43	.	4.55842	6.68330	4.32417	373
KQ052968.1	10789548	10790397	ML_ALFA_ALFA_H3K4me1_CSpeaks_peak_1853	50	.	5.46101	7.60364	5.04684	302
KQ052968.1	10793889	10794082	ML_ALFA_ALFA_H3K4me1_CSpeaks_peak_1854	14	.	3.32519	3.02511	1.45778	60
KQ052968.1	10794843	10795494	ML_ALFA_ALFA_H3K4me1_CSpeaks_peak_1855	50	.	5.46101	7.60364	5.04684	555
KQ052968.1	10796974	10797448	ML_ALFA_ALFA_H3K4me1_CSpeaks_peak_1856	74	.	6.88489	10.83364	7.49510	103
KQ052968.1	10809201	10809348	ML_ALFA_ALFA_H3K4me1_CSpeaks_peak_1857	21	.	3.68116	3.84034	2.11304	109
KQ052968.1	10823885	10824168	ML_ALFA_ALFA_H3K4me1_CSpeaks_peak_1858	34	.	4.74907	5.63217	3.48653	171
KQ052968.1	10824715	10825233	ML_ALFA_ALFA_H3K4me1_CSpeaks_peak_1859	57	.	5.81698	8.64685	5.76084	434
KQ052968.1	10825435	10826315	ML_ALFA_ALFA_H3K4me1_CSpeaks_peak_1860	57	.	5.71512	8.48693	5.76084	394
KQ052968.1	10826904	10827098	ML_ALFA_ALFA_H3K4me1_CSpeaks_peak_1861	19	.	2.73505	3.56270	1.93275	87
KQ052968.1	10827757	10828177	ML_ALFA_ALFA_H3K4me1_CSpeaks_peak_1862	52	.	5.31220	7.85539	5.26272	107
KQ052968.1	10829667	10830037	ML_ALFA_ALFA_H3K4me1_CSpeaks_peak_1863	36	.	4.06135	5.86499	3.67197	123
KQ052968.1	10831335	10831530	ML_ALFA_ALFA_H3K4me1_CSpeaks_peak_1864	19	.	3.47301	3.55713	1.92860	76
KQ052968.1	10833258	10833464	ML_ALFA_ALFA_H3K4me1_CSpeaks_peak_1865	51	.	4.92903	7.73338	5.16403	112
KQ052968.1	10848415	10848750	ML_ALFA_ALFA_H3K4me1_CSpeaks_peak_1866	38	.	3.95526	6.09019	3.87403	264
KQ052968.1	10853673	10853856	ML_ALFA_ALFA_H3K4me1_CSpeaks_peak_1867	36	.	4.04262	5.83440	3.67148	87
KQ052968.1	10926566	10926742	ML_ALFA_ALFA_H3K4me1_CSpeaks_peak_1868	34	.	4.74907	5.63217	3.48653	99
KQ052968.1	10930589	10930932	ML_ALFA_ALFA_H3K4me1_CSpeaks_peak_1869	48	.	5.23468	7.25931	4.83103	125
KQ052968.1	10932318	10932777	ML_ALFA_ALFA_H3K4me1_CSpeaks_peak_1870	64	.	6.01747	9.47416	6.48875	117
KQ052968.1	10949117	10949632	ML_ALFA_ALFA_H3K4me1_CSpeaks_peak_1871	23	.	3.04601	4.14638	2.38191	243
KQ052968.1	10950053	10950578	ML_ALFA_ALFA_H3K4me1_CSpeaks_peak_1872	57	.	6.17295	8.64685	5.76084	291
KQ052968.1	10950990	10951515	ML_ALFA_ALFA_H3K4me1_CSpeaks_peak_1873	56	.	5.59929	8.30530	5.64798	132
KQ052968.1	10959173	10959393	ML_ALFA_ALFA_H3K4me1_CSpeaks_peak_1874	60	.	5.66969	8.92484	6.00555	128
KQ052968.1	10988225	10988372	ML_ALFA_ALFA_H3K4me1_CSpeaks_peak_1875	25	.	3.77978	4.27868	2.50080	72
KQ052968.1	11008654	11008934	ML_ALFA_ALFA_H3K4me1_CSpeaks_peak_1876	19	.	2.85961	3.53412	1.91007	49
KQ052968.1	11016539	11016795	ML_ALFA_ALFA_H3K4me1_CSpeaks_peak_1877	19	.	2.85961	3.53412	1.91007	118
KQ052968.1	11055379	11055526	ML_ALFA_ALFA_H3K4me1_CSpeaks_peak_1878	19	.	3.06721	3.62443	1.96754	5
KQ052968.1	11056934	11057100	ML_ALFA_ALFA_H3K4me1_CSpeaks_peak_1879	24	.	3.71058	4.24080	2.46667	127
KQ052968.1	11062842	11063558	ML_ALFA_ALFA_H3K4me1_CSpeaks_peak_1880	73	.	6.63971	10.50794	7.30972	406
KQ052968.1	11067154	11067867	ML_ALFA_ALFA_H3K4me1_CSpeaks_peak_1881	43	.	4.55842	6.68330	4.32417	135
KQ052968.1	11069006	11070195	ML_ALFA_ALFA_H3K4me1_CSpeaks_peak_1882	43	.	4.55842	6.68330	4.32417	108
KQ052968.1	11070964	11071123	ML_ALFA_ALFA_H3K4me1_CSpeaks_peak_1883	34	.	4.28661	5.47076	3.45876	86
KQ052968.1	11071241	11071398	ML_ALFA_ALFA_H3K4me1_CSpeaks_peak_1884	25	.	3.51610	4.30840	2.52515	99
KQ052968.1	11072191	11072619	ML_ALFA_ALFA_H3K4me1_CSpeaks_peak_1885	57	.	6.17295	8.64685	5.76084	129
KQ052968.1	11074055	11074205	ML_ALFA_ALFA_H3K4me1_CSpeaks_peak_1886	42	.	4.47196	6.54504	4.25495	68
KQ052968.1	11074768	11075693	ML_ALFA_ALFA_H3K4me1_CSpeaks_peak_1887	55	.	5.50379	8.15948	5.53824	345
KQ052968.1	11080249	11080616	ML_ALFA_ALFA_H3K4me1_CSpeaks_peak_1888	49	.	5.29774	7.35292	4.90653	242
KQ052968.1	11085925	11086271	ML_ALFA_ALFA_H3K4me1_CSpeaks_peak_1889	19	.	3.45017	3.52620	1.90726	55
KQ052968.1	11089669	11090277	ML_ALFA_ALFA_H3K4me1_CSpeaks_peak_1890	57	.	6.17295	8.64685	5.76084	209
KQ052968.1	11091007	11091361	ML_ALFA_ALFA_H3K4me1_CSpeaks_peak_1891	66	.	6.08027	9.64215	6.62183	179
KQ052968.1	11091942	11092202	ML_ALFA_ALFA_H3K4me1_CSpeaks_peak_1892	38	.	4.18552	6.06697	3.85281	138
KQ052968.1	11092689	11093423	ML_ALFA_ALFA_H3K4me1_CSpeaks_peak_1893	36	.	4.57409	5.82148	3.65979	208
KQ052968.1	11099407	11099959	ML_ALFA_ALFA_H3K4me1_CSpeaks_peak_1894	19	.	3.31575	3.62443	1.96754	79
KQ052968.1	11103391	11103828	ML_ALFA_ALFA_H3K4me1_CSpeaks_peak_1895	66	.	6.52892	9.72434	6.62183	202
KQ052968.1	11104788	11105392	ML_ALFA_ALFA_H3K4me1_CSpeaks_peak_1896	57	.	5.05549	8.41215	5.73209	365
KQ052968.1	11105534	11105839	ML_ALFA_ALFA_H3K4me1_CSpeaks_peak_1897	28	.	4.03713	4.71142	2.81682	140
KQ052968.1	11106534	11106780	ML_ALFA_ALFA_H3K4me1_CSpeaks_peak_1898	25	.	3.56428	4.33257	2.53729	127
KQ052968.1	11107284	11107444	ML_ALFA_ALFA_H3K4me1_CSpeaks_peak_1899	31	.	3.81282	5.08049	3.13072	63
KQ052968.1	11108262	11108434	ML_ALFA_ALFA_H3K4me1_CSpeaks_peak_1900	51	.	5.24497	7.74996	5.16652	108
KQ052968.1	11108880	11109378	ML_ALFA_ALFA_H3K4me1_CSpeaks_peak_1901	74	.	6.88489	10.83364	7.49510	199
KQ052968.1	11109574	11110429	ML_ALFA_ALFA_H3K4me1_CSpeaks_peak_1902	57	.	5.30402	8.41215	5.73209	429
KQ052968.1	11110533	11110846	ML_ALFA_ALFA_H3K4me1_CSpeaks_peak_1903	57	.	5.81698	8.64685	5.76084	75
KQ052968.1	11111119	11111474	ML_ALFA_ALFA_H3K4me1_CSpeaks_peak_1904	40	.	4.63095	6.34295	4.09166	248
KQ052968.1	11114296	11114578	ML_ALFA_ALFA_H3K4me1_CSpeaks_peak_1905	34	.	4.39310	5.63217	3.48653	65
KQ052968.1	11114777	11115278	ML_ALFA_ALFA_H3K4me1_CSpeaks_peak_1906	33	.	4.57134	5.38316	3.38663	355
KQ052968.1	11115434	11115707	ML_ALFA_ALFA_H3K4me1_CSpeaks_peak_1907	21	.	3.68116	3.84034	2.11304	134
KQ052968.1	11116175	11116876	ML_ALFA_ALFA_H3K4me1_CSpeaks_peak_1908	74	.	6.88489	10.83364	7.49510	390
KQ052968.1	11117030	11118211	ML_ALFA_ALFA_H3K4me1_CSpeaks_peak_1909	31	.	3.81282	5.08049	3.13072	484
KQ052968.1	11118352	11118536	ML_ALFA_ALFA_H3K4me1_CSpeaks_peak_1910	19	.	3.06721	3.62443	1.96754	86
KQ052968.1	11122511	11123207	ML_ALFA_ALFA_H3K4me1_CSpeaks_peak_1911	50	.	5.46101	7.60364	5.04684	425
KQ052968.1	11123524	11124072	ML_ALFA_ALFA_H3K4me1_CSpeaks_peak_1912	34	.	4.39310	5.63217	3.48653	347
KQ052968.1	11126005	11126313	ML_ALFA_ALFA_H3K4me1_CSpeaks_peak_1913	50	.	5.46101	7.60364	5.04684	143
KQ052968.1	11127143	11127594	ML_ALFA_ALFA_H3K4me1_CSpeaks_peak_1914	19	.	3.06721	3.62443	1.96754	227
KQ052968.1	11127783	11127930	ML_ALFA_ALFA_H3K4me1_CSpeaks_peak_1915	34	.	4.39310	5.63217	3.48653	59
KQ052968.1	11128418	11128742	ML_ALFA_ALFA_H3K4me1_CSpeaks_peak_1916	19	.	3.06721	3.62443	1.96754	188
KQ052968.1	11131517	11132045	ML_ALFA_ALFA_H3K4me1_CSpeaks_peak_1917	34	.	3.60522	5.46828	3.45876	217
KQ052968.1	11132705	11133451	ML_ALFA_ALFA_H3K4me1_CSpeaks_peak_1918	42	.	5.10504	6.59761	4.25495	386
KQ052968.1	11133591	11133980	ML_ALFA_ALFA_H3K4me1_CSpeaks_peak_1919	66	.	6.52892	9.72434	6.62183	283
KQ052968.1	11134536	11134902	ML_ALFA_ALFA_H3K4me1_CSpeaks_peak_1920	89	.	7.65518	12.67383	8.92443	278
KQ052968.1	11137192	11137585	ML_ALFA_ALFA_H3K4me1_CSpeaks_peak_1921	66	.	6.52892	9.72434	6.62183	246
KQ052968.1	11138484	11139318	ML_ALFA_ALFA_H3K4me1_CSpeaks_peak_1922	57	.	6.17295	8.64685	5.76084	386
KQ052968.1	11146747	11146982	ML_ALFA_ALFA_H3K4me1_CSpeaks_peak_1923	31	.	4.08592	5.10688	3.15197	193
KQ052968.1	11148860	11149333	ML_ALFA_ALFA_H3K4me1_CSpeaks_peak_1924	40	.	4.62865	6.35137	4.09901	145
KQ052968.1	11150446	11151049	ML_ALFA_ALFA_H3K4me1_CSpeaks_peak_1925	64	.	5.63704	9.38230	6.40330	164
KQ052968.1	11153064	11153336	ML_ALFA_ALFA_H3K4me1_CSpeaks_peak_1926	42	.	4.47960	6.54030	4.25495	119
KQ052968.1	11153897	11154490	ML_ALFA_ALFA_H3K4me1_CSpeaks_peak_1927	62	.	5.51648	9.18334	6.24216	127
KQ052968.1	11154737	11155308	ML_ALFA_ALFA_H3K4me1_CSpeaks_peak_1928	42	.	4.19512	6.55619	4.25495	516
KQ052968.1	11156880	11157059	ML_ALFA_ALFA_H3K4me1_CSpeaks_peak_1929	14	.	2.67321	2.95763	1.45778	119
KQ052968.1	11157317	11157487	ML_ALFA_ALFA_H3K4me1_CSpeaks_peak_1930	19	.	2.85961	3.53412	1.91007	160
KQ052968.1	11159060	11159503	ML_ALFA_ALFA_H3K4me1_CSpeaks_peak_1931	51	.	5.25507	7.77616	5.19079	346
KQ052968.1	11159640	11160468	ML_ALFA_ALFA_H3K4me1_CSpeaks_peak_1932	58	.	5.57307	8.77130	5.86383	105
KQ052968.1	11169427	11169672	ML_ALFA_ALFA_H3K4me1_CSpeaks_peak_1933	74	.	6.52883	10.83039	7.49510	132
KQ052968.1	11172508	11172986	ML_ALFA_ALFA_H3K4me1_CSpeaks_peak_1934	112	.	9.02071	15.54965	11.21690	363
KQ052968.1	11173100	11173314	ML_ALFA_ALFA_H3K4me1_CSpeaks_peak_1935	36	.	4.60303	5.86373	3.67197	78
KQ052968.1	11173532	11173735	ML_ALFA_ALFA_H3K4me1_CSpeaks_peak_1936	25	.	3.56428	4.33257	2.53729	11
KQ052968.1	11173920	11174130	ML_ALFA_ALFA_H3K4me1_CSpeaks_peak_1937	28	.	4.02190	4.68935	2.81682	106
KQ052968.1	11176015	11176991	ML_ALFA_ALFA_H3K4me1_CSpeaks_peak_1938	82	.	7.24086	11.97259	8.29363	370
KQ052968.1	11180554	11181556	ML_ALFA_ALFA_H3K4me1_CSpeaks_peak_1939	102	.	8.30877	14.33216	10.23920	654
KQ052968.1	11181753	11182237	ML_ALFA_ALFA_H3K4me1_CSpeaks_peak_1940	42	.	5.10504	6.59761	4.25495	411
KQ052968.1	11183362	11183701	ML_ALFA_ALFA_H3K4me1_CSpeaks_peak_1941	42	.	5.10504	6.59761	4.25495	85
KQ052968.1	11184003	11184701	ML_ALFA_ALFA_H3K4me1_CSpeaks_peak_1942	14	.	2.67321	2.95763	1.45778	145
KQ052968.1	11184853	11185182	ML_ALFA_ALFA_H3K4me1_CSpeaks_peak_1943	42	.	5.10504	6.59761	4.25495	209
KQ052968.1	11185284	11185749	ML_ALFA_ALFA_H3K4me1_CSpeaks_peak_1944	57	.	5.81698	8.64685	5.76084	174
KQ052968.1	11185926	11186264	ML_ALFA_ALFA_H3K4me1_CSpeaks_peak_1945	82	.	7.59683	11.97259	8.29363	119
KQ052968.1	11186365	11187019	ML_ALFA_ALFA_H3K4me1_CSpeaks_peak_1946	33	.	4.22869	5.38316	3.38663	134
KQ052968.1	11187651	11189142	ML_ALFA_ALFA_H3K4me1_CSpeaks_peak_1947	66	.	6.52892	9.72434	6.62183	1158
KQ052968.1	11189548	11189719	ML_ALFA_ALFA_H3K4me1_CSpeaks_peak_1948	34	.	4.74907	5.63217	3.48653	71
KQ052968.1	11190042	11190945	ML_ALFA_ALFA_H3K4me1_CSpeaks_peak_1949	42	.	5.10504	6.59761	4.25495	302
KQ052968.1	11191372	11191925	ML_ALFA_ALFA_H3K4me1_CSpeaks_peak_1950	82	.	7.24086	11.97259	8.29363	229
KQ052968.1	11192187	11192375	ML_ALFA_ALFA_H3K4me1_CSpeaks_peak_1951	19	.	3.31575	3.62443	1.96754	15
KQ052968.1	11192610	11192811	ML_ALFA_ALFA_H3K4me1_CSpeaks_peak_1952	15	.	2.90486	3.08456	1.50756	60
KQ052968.1	11195736	11196011	ML_ALFA_ALFA_H3K4me1_CSpeaks_peak_1953	48	.	5.25664	7.29299	4.85472	207
KQ052968.1	11197683	11198244	ML_ALFA_ALFA_H3K4me1_CSpeaks_peak_1954	33	.	4.57134	5.38316	3.38663	265
KQ052968.1	11198878	11199164	ML_ALFA_ALFA_H3K4me1_CSpeaks_peak_1955	40	.	4.91399	6.31781	4.07098	53
KQ052968.1	11199361	11199733	ML_ALFA_ALFA_H3K4me1_CSpeaks_peak_1956	49	.	5.32864	7.40233	4.95035	271
KQ052968.1	11200364	11200642	ML_ALFA_ALFA_H3K4me1_CSpeaks_peak_1957	27	.	4.02722	4.62437	2.78920	218
KQ052968.1	11201638	11202070	ML_ALFA_ALFA_H3K4me1_CSpeaks_peak_1958	25	.	3.56428	4.33257	2.53729	192
KQ052968.1	11202363	11202556	ML_ALFA_ALFA_H3K4me1_CSpeaks_peak_1959	33	.	4.20032	5.34029	3.35895	68
KQ052968.1	11202939	11203497	ML_ALFA_ALFA_H3K4me1_CSpeaks_peak_1960	14	.	2.16664	2.85376	1.40112	557
KQ052968.1	11204271	11205019	ML_ALFA_ALFA_H3K4me1_CSpeaks_peak_1961	63	.	6.28459	9.35185	6.37519	514
KQ052968.1	11205445	11205688	ML_ALFA_ALFA_H3K4me1_CSpeaks_peak_1962	23	.	3.04601	4.14638	2.38191	97
KQ052968.1	11206095	11206415	ML_ALFA_ALFA_H3K4me1_CSpeaks_peak_1963	28	.	3.86861	4.78621	2.88460	122
KQ052968.1	11206714	11206934	ML_ALFA_ALFA_H3K4me1_CSpeaks_peak_1964	21	.	3.68116	3.84034	2.11304	27
KQ052968.1	11207041	11207363	ML_ALFA_ALFA_H3K4me1_CSpeaks_peak_1965	40	.	4.91399	6.31781	4.07098	101
KQ052968.1	11229823	11230257	ML_ALFA_ALFA_H3K4me1_CSpeaks_peak_1966	34	.	4.39310	5.63217	3.48653	279
KQ052968.1	11230729	11231068	ML_ALFA_ALFA_H3K4me1_CSpeaks_peak_1967	50	.	5.46101	7.60364	5.04684	61
KQ052968.1	11231171	11231652	ML_ALFA_ALFA_H3K4me1_CSpeaks_peak_1968	50	.	5.46101	7.60364	5.04684	342
KQ052968.1	11232514	11232820	ML_ALFA_ALFA_H3K4me1_CSpeaks_peak_1969	56	.	5.94194	8.30530	5.64798	132
KQ052968.1	11233496	11233789	ML_ALFA_ALFA_H3K4me1_CSpeaks_peak_1970	28	.	4.03713	4.71142	2.81682	170
KQ052968.1	11233919	11234077	ML_ALFA_ALFA_H3K4me1_CSpeaks_peak_1971	34	.	4.74907	5.63217	3.48653	118
KQ052968.1	11235267	11235420	ML_ALFA_ALFA_H3K4me1_CSpeaks_peak_1972	33	.	4.57134	5.38316	3.38663	65
KQ052968.1	11236331	11236538	ML_ALFA_ALFA_H3K4me1_CSpeaks_peak_1973	66	.	6.08027	9.64215	6.62183	64
KQ052968.1	11240501	11240770	ML_ALFA_ALFA_H3K4me1_CSpeaks_peak_1974	21	.	3.68116	3.84034	2.11304	75
KQ052968.1	11241134	11241552	ML_ALFA_ALFA_H3K4me1_CSpeaks_peak_1975	57	.	6.17295	8.64685	5.76084	357
KQ052968.1	11241663	11242172	ML_ALFA_ALFA_H3K4me1_CSpeaks_peak_1976	50	.	5.46101	7.60364	5.04684	255
KQ052968.1	11242446	11243127	ML_ALFA_ALFA_H3K4me1_CSpeaks_peak_1977	92	.	7.95280	13.13931	9.25917	198
KQ052968.1	11244131	11244427	ML_ALFA_ALFA_H3K4me1_CSpeaks_peak_1978	50	.	5.46101	7.60364	5.04684	73
KQ052968.1	11244957	11246083	ML_ALFA_ALFA_H3K4me1_CSpeaks_peak_1979	57	.	5.21005	8.67274	5.78019	276
KQ052968.1	11246359	11247572	ML_ALFA_ALFA_H3K4me1_CSpeaks_peak_1980	57	.	5.05549	8.41215	5.73209	263
KQ052968.1	11247692	11247885	ML_ALFA_ALFA_H3K4me1_CSpeaks_peak_1981	63	.	6.28459	9.35185	6.37519	69
KQ052968.1	11248034	11248891	ML_ALFA_ALFA_H3K4me1_CSpeaks_peak_1982	82	.	7.24086	11.97259	8.29363	268
KQ052968.1	11250807	11251007	ML_ALFA_ALFA_H3K4me1_CSpeaks_peak_1983	28	.	4.03713	4.71142	2.81682	128
KQ052968.1	11254231	11254410	ML_ALFA_ALFA_H3K4me1_CSpeaks_peak_1984	14	.	3.20075	2.86776	1.40614	52
KQ052968.1	11254514	11254738	ML_ALFA_ALFA_H3K4me1_CSpeaks_peak_1985	34	.	4.39310	5.63217	3.48653	132
KQ052968.1	11255296	11255589	ML_ALFA_ALFA_H3K4me1_CSpeaks_peak_1986	28	.	4.03713	4.71142	2.81682	69
KQ052968.1	11263941	11264088	ML_ALFA_ALFA_H3K4me1_CSpeaks_peak_1987	28	.	4.03713	4.71142	2.81682	65
KQ052968.1	11265140	11265708	ML_ALFA_ALFA_H3K4me1_CSpeaks_peak_1988	74	.	6.88489	10.83364	7.49510	460
KQ052968.1	11265991	11266535	ML_ALFA_ALFA_H3K4me1_CSpeaks_peak_1989	42	.	5.10504	6.59761	4.25495	416
KQ052968.1	11281518	11281748	ML_ALFA_ALFA_H3K4me1_CSpeaks_peak_1990	49	.	5.29239	7.34728	4.90265	85
KQ052968.1	11292169	11292334	ML_ALFA_ALFA_H3K4me1_CSpeaks_peak_1991	34	.	4.39310	5.63217	3.48653	18
KQ052968.1	11294199	11294396	ML_ALFA_ALFA_H3K4me1_CSpeaks_peak_1992	30	.	3.96110	4.97954	3.04832	90
KQ052968.1	11295710	11295937	ML_ALFA_ALFA_H3K4me1_CSpeaks_peak_1993	32	.	4.11743	5.21517	3.24789	144
KQ052968.1	11298208	11298451	ML_ALFA_ALFA_H3K4me1_CSpeaks_peak_1994	32	.	4.42198	5.17459	3.21164	32
KQ052968.1	11299369	11299918	ML_ALFA_ALFA_H3K4me1_CSpeaks_peak_1995	51	.	5.22555	7.73048	5.16140	410
KQ052968.1	11301428	11302177	ML_ALFA_ALFA_H3K4me1_CSpeaks_peak_1996	48	.	4.93282	7.25931	4.83103	96
KQ052968.1	11303386	11303552	ML_ALFA_ALFA_H3K4me1_CSpeaks_peak_1997	33	.	4.01040	5.38923	3.39171	64
KQ052968.1	11304482	11304677	ML_ALFA_ALFA_H3K4me1_CSpeaks_peak_1998	28	.	3.84815	4.75588	2.85786	52
KQ052968.1	11305242	11305517	ML_ALFA_ALFA_H3K4me1_CSpeaks_peak_1999	43	.	4.55842	6.68330	4.32417	136
KQ052968.1	11305699	11306014	ML_ALFA_ALFA_H3K4me1_CSpeaks_peak_2000	24	.	3.71748	4.19139	2.42301	208
[truncated: 211,514 more rows]
