# Supplementary material for: Transposable elements are the primary source of novelty in primate gene regulation
Source: Genome Res. 2017 Oct;27(10):1623–33. doi: 10.1101/gr.218149.116 (PMC5630026; doi:10.1101/gr.218149.116)
Supplement: Supplemental Material [file supp_gr.218149.116_Supplemental_FILE_S1_peak_calling_BED_files.zip › FILE_S1/MS_17086_H3K27Ac_CSpeaks_peaks.narrowPeak]

1	6273149	6273404	MS_17086_H3K27Ac_CSpeaks_peak_1	57	.	6.63315	8.95766	5.70638	130
1	6510807	6511954	MS_17086_H3K27Ac_CSpeaks_peak_2	440	.	16.44768	48.88450	44.09726	1041
1	6512289	6512892	MS_17086_H3K27Ac_CSpeaks_peak_3	383	.	8.74617	42.91591	38.36636	206
1	9667846	9668129	MS_17086_H3K27Ac_CSpeaks_peak_4	28	.	3.42287	5.94583	2.87254	203
1	9830983	9831151	MS_17086_H3K27Ac_CSpeaks_peak_5	33	.	3.10615	6.41011	3.31131	58
1	9831497	9831664	MS_17086_H3K27Ac_CSpeaks_peak_6	102	.	6.14331	13.77515	10.29582	73
1	10431922	10432269	MS_17086_H3K27Ac_CSpeaks_peak_7	121	.	6.99227	15.72864	12.17014	209
1	10813762	10814041	MS_17086_H3K27Ac_CSpeaks_peak_8	20	.	3.77106	5.08049	2.06402	225
1	11192014	11192300	MS_17086_H3K27Ac_CSpeaks_peak_9	76	.	5.68260	10.99527	7.64294	62
1	11192693	11192930	MS_17086_H3K27Ac_CSpeaks_peak_10	137	.	8.28308	17.40049	13.77201	111
1	12453629	12453874	MS_17086_H3K27Ac_CSpeaks_peak_11	84	.	5.72888	11.79668	8.40633	85
1	12543427	12543850	MS_17086_H3K27Ac_CSpeaks_peak_12	28	.	3.55178	5.94583	2.87254	183
1	13101582	13101806	MS_17086_H3K27Ac_CSpeaks_peak_13	195	.	11.90211	23.36867	19.52838	105
1	13102226	13102512	MS_17086_H3K27Ac_CSpeaks_peak_14	212	.	6.32902	25.20432	21.29835	123
1	13102811	13103203	MS_17086_H3K27Ac_CSpeaks_peak_15	324	.	9.19070	36.79125	32.46771	237
1	13281245	13281410	MS_17086_H3K27Ac_CSpeaks_peak_16	71	.	4.46382	10.51570	7.17884	109
1	13282450	13283192	MS_17086_H3K27Ac_CSpeaks_peak_17	390	.	11.09008	43.66654	39.08902	262
1	13746484	13747432	MS_17086_H3K27Ac_CSpeaks_peak_18	363	.	9.07481	40.83678	36.36223	750
1	13747553	13747979	MS_17086_H3K27Ac_CSpeaks_peak_19	520	.	13.60713	57.16563	52.07006	168
1	14764778	14765076	MS_17086_H3K27Ac_CSpeaks_peak_20	327	.	11.69118	37.06727	32.73173	156
1	15046578	15047032	MS_17086_H3K27Ac_CSpeaks_peak_21	150	.	6.77465	18.75374	15.07577	120
1	15138096	15138244	MS_17086_H3K27Ac_CSpeaks_peak_22	35	.	4.33653	6.68857	3.56308	92
1	15232623	15232990	MS_17086_H3K27Ac_CSpeaks_peak_23	246	.	11.28771	28.68053	24.65218	118
1	15683527	15683892	MS_17086_H3K27Ac_CSpeaks_peak_24	24	.	3.63401	5.46828	2.42367	231
1	15738599	15739231	MS_17086_H3K27Ac_CSpeaks_peak_25	293	.	6.61020	33.60201	29.39831	240
1	15834206	15835148	MS_17086_H3K27Ac_CSpeaks_peak_26	317	.	10.12644	36.08184	31.78650	330
1	16543926	16544149	MS_17086_H3K27Ac_CSpeaks_peak_27	94	.	8.63695	12.84501	9.40535	101
1	16619996	16620143	MS_17086_H3K27Ac_CSpeaks_peak_28	75	.	7.38123	10.85811	7.51219	90
1	16662275	16662483	MS_17086_H3K27Ac_CSpeaks_peak_29	61	.	4.45419	9.46042	6.17564	104
1	16861816	16861999	MS_17086_H3K27Ac_CSpeaks_peak_30	101	.	6.21231	13.58947	10.11235	108
1	17198023	17198222	MS_17086_H3K27Ac_CSpeaks_peak_31	45	.	3.71182	7.73977	4.55029	87
1	17214311	17214571	MS_17086_H3K27Ac_CSpeaks_peak_32	206	.	8.79060	24.58018	20.68356	131
1	17952270	17952560	MS_17086_H3K27Ac_CSpeaks_peak_33	206	.	8.79060	24.58018	20.68356	173
1	18158337	18159149	MS_17086_H3K27Ac_CSpeaks_peak_34	141	.	6.51682	17.83555	14.19139	191
1	18159356	18159662	MS_17086_H3K27Ac_CSpeaks_peak_35	131	.	8.09347	16.73752	13.14334	90
1	21850472	21850639	MS_17086_H3K27Ac_CSpeaks_peak_36	30	.	3.79516	6.17367	3.08599	101
1	21851287	21851733	MS_17086_H3K27Ac_CSpeaks_peak_37	58	.	4.14154	9.09299	5.83543	56
1	23537181	23537688	MS_17086_H3K27Ac_CSpeaks_peak_38	188	.	9.60145	22.71961	18.89586	225
1	23834805	23835138	MS_17086_H3K27Ac_CSpeaks_peak_39	27	.	3.17468	5.85335	2.79592	140
1	24301163	24301614	MS_17086_H3K27Ac_CSpeaks_peak_40	162	.	11.44227	19.94133	16.22134	174
1	25120439	25120684	MS_17086_H3K27Ac_CSpeaks_peak_41	44	.	3.54989	7.60524	4.43142	129
1	25120788	25121261	MS_17086_H3K27Ac_CSpeaks_peak_42	55	.	4.89121	8.81001	5.56551	118
1	25121443	25121783	MS_17086_H3K27Ac_CSpeaks_peak_43	118	.	6.69574	15.45243	11.89956	246
1	25123526	25124173	MS_17086_H3K27Ac_CSpeaks_peak_44	636	.	21.17455	69.18713	63.61060	241
1	25124364	25124856	MS_17086_H3K27Ac_CSpeaks_peak_45	326	.	16.37688	36.96253	32.63602	145
1	25209413	25209767	MS_17086_H3K27Ac_CSpeaks_peak_46	127	.	7.85336	16.31975	12.73599	210
1	25487608	25488109	MS_17086_H3K27Ac_CSpeaks_peak_47	156	.	7.50145	19.36886	15.67048	319
1	25652639	25653122	MS_17086_H3K27Ac_CSpeaks_peak_48	117	.	5.11528	15.30598	11.76231	155
1	25917856	25918438	MS_17086_H3K27Ac_CSpeaks_peak_49	124	.	9.07023	16.00564	12.43953	499
1	25944398	25944679	MS_17086_H3K27Ac_CSpeaks_peak_50	85	.	4.23416	11.99120	8.59194	94
1	26052018	26052373	MS_17086_H3K27Ac_CSpeaks_peak_51	206	.	6.58859	24.49225	20.61028	176
1	26060447	26061279	MS_17086_H3K27Ac_CSpeaks_peak_52	446	.	14.10834	49.41249	44.61219	174
1	26065744	26065913	MS_17086_H3K27Ac_CSpeaks_peak_53	59	.	4.92316	9.25272	5.98221	38
1	26169922	26170116	MS_17086_H3K27Ac_CSpeaks_peak_54	19	.	4.04516	4.98931	1.98205	4
1	26170415	26170659	MS_17086_H3K27Ac_CSpeaks_peak_55	70	.	6.68017	10.43017	7.09804	172
1	26264556	26265493	MS_17086_H3K27Ac_CSpeaks_peak_56	296	.	9.61078	33.89529	29.67620	539
1	26501113	26501346	MS_17086_H3K27Ac_CSpeaks_peak_57	151	.	10.49089	18.79928	15.11871	97
1	27026870	27027159	MS_17086_H3K27Ac_CSpeaks_peak_58	64	.	6.25745	9.77329	6.48042	118
1	27416128	27416386	MS_17086_H3K27Ac_CSpeaks_peak_59	44	.	4.27859	7.66459	4.48256	134
1	27881539	27882227	MS_17086_H3K27Ac_CSpeaks_peak_60	149	.	5.28159	18.61682	14.94552	267
1	27981240	27981766	MS_17086_H3K27Ac_CSpeaks_peak_61	116	.	5.43069	15.15365	11.62483	350
1	28235713	28235877	MS_17086_H3K27Ac_CSpeaks_peak_62	59	.	4.76202	9.25272	5.98221	128
1	28397835	28398417	MS_17086_H3K27Ac_CSpeaks_peak_63	97	.	6.77907	13.19086	9.73526	372
1	28473790	28474556	MS_17086_H3K27Ac_CSpeaks_peak_64	137	.	8.28308	17.40049	13.77201	96
1	28475213	28475732	MS_17086_H3K27Ac_CSpeaks_peak_65	643	.	21.19451	69.92271	64.30394	178
1	28558867	28559463	MS_17086_H3K27Ac_CSpeaks_peak_66	529	.	11.37686	58.04963	52.91459	367
1	28666326	28666474	MS_17086_H3K27Ac_CSpeaks_peak_67	109	.	7.71177	14.51145	10.99949	120
1	28712143	28712398	MS_17086_H3K27Ac_CSpeaks_peak_68	134	.	5.12045	17.06691	13.45824	127
1	28861562	28861836	MS_17086_H3K27Ac_CSpeaks_peak_69	117	.	7.42364	15.25735	11.71710	90
1	29052341	29052601	MS_17086_H3K27Ac_CSpeaks_peak_70	34	.	5.03011	6.56617	3.45355	37
1	29091555	29091884	MS_17086_H3K27Ac_CSpeaks_peak_71	67	.	3.83130	10.00074	6.70275	135
1	29326319	29326925	MS_17086_H3K27Ac_CSpeaks_peak_72	301	.	15.94358	34.43012	30.19820	191
1	29422825	29423132	MS_17086_H3K27Ac_CSpeaks_peak_73	133	.	6.38791	16.93061	13.32489	131
1	29480407	29481423	MS_17086_H3K27Ac_CSpeaks_peak_74	127	.	4.95930	16.30774	12.72711	311
1	29510837	29511041	MS_17086_H3K27Ac_CSpeaks_peak_75	45	.	5.80925	7.74987	4.55945	131
1	32325892	32326039	MS_17086_H3K27Ac_CSpeaks_peak_76	34	.	5.43087	6.56617	3.45355	52
1	34184307	34184499	MS_17086_H3K27Ac_CSpeaks_peak_77	28	.	3.95194	5.90830	2.84253	99
1	34184774	34185071	MS_17086_H3K27Ac_CSpeaks_peak_78	311	.	13.00995	35.41576	31.13986	137
1	35151643	35151950	MS_17086_H3K27Ac_CSpeaks_peak_79	189	.	6.40443	22.72978	18.90251	181
1	36022788	36023026	MS_17086_H3K27Ac_CSpeaks_peak_80	28	.	2.83264	5.93100	2.86489	158
1	36973150	36973414	MS_17086_H3K27Ac_CSpeaks_peak_81	196	.	8.62946	23.51211	19.66492	135
1	36973930	36974126	MS_17086_H3K27Ac_CSpeaks_peak_82	54	.	4.32527	8.71601	5.47685	102
1	37325198	37325394	MS_17086_H3K27Ac_CSpeaks_peak_83	176	.	8.14603	21.41391	17.64009	78
1	37579772	37579994	MS_17086_H3K27Ac_CSpeaks_peak_84	87	.	6.56421	12.18861	8.77617	133
1	37623950	37624117	MS_17086_H3K27Ac_CSpeaks_peak_85	60	.	5.48992	9.31879	6.04311	120
1	37624416	37625053	MS_17086_H3K27Ac_CSpeaks_peak_86	520	.	23.82094	57.19844	52.09179	347
1	37660930	37661349	MS_17086_H3K27Ac_CSpeaks_peak_87	157	.	5.44273	19.40708	15.70318	268
1	37755614	37755786	MS_17086_H3K27Ac_CSpeaks_peak_88	35	.	4.41563	6.68330	3.55841	32
1	37756305	37756562	MS_17086_H3K27Ac_CSpeaks_peak_89	33	.	2.97588	6.44959	3.34894	151
1	39199894	39200379	MS_17086_H3K27Ac_CSpeaks_peak_90	44	.	4.20075	7.66775	4.48551	405
1	39200526	39200716	MS_17086_H3K27Ac_CSpeaks_peak_91	80	.	5.99651	11.46143	8.08852	72
1	39602963	39603192	MS_17086_H3K27Ac_CSpeaks_peak_92	68	.	7.03391	10.21696	6.89758	103
1	40494962	40495439	MS_17086_H3K27Ac_CSpeaks_peak_93	454	.	16.87739	50.28279	45.44950	131
1	41607951	41608257	MS_17086_H3K27Ac_CSpeaks_peak_94	49	.	3.42844	8.13604	4.92742	122
1	41755501	41755884	MS_17086_H3K27Ac_CSpeaks_peak_95	375	.	14.72881	42.02814	37.50348	150
1	42886358	42886541	MS_17086_H3K27Ac_CSpeaks_peak_96	47	.	5.97888	7.99793	4.79207	73
1	44135117	44135264	MS_17086_H3K27Ac_CSpeaks_peak_97	47	.	5.97888	7.99793	4.79207	34
1	45809063	45809225	MS_17086_H3K27Ac_CSpeaks_peak_98	34	.	5.43087	6.56617	3.45355	114
1	46725155	46725404	MS_17086_H3K27Ac_CSpeaks_peak_99	67	.	3.75073	10.00074	6.70275	108
1	47637915	47638079	MS_17086_H3K27Ac_CSpeaks_peak_100	32	.	4.60663	6.31781	3.22495	41
1	49111757	49112006	MS_17086_H3K27Ac_CSpeaks_peak_101	24	.	4.62935	5.44340	2.40468	196
1	50184580	50184784	MS_17086_H3K27Ac_CSpeaks_peak_102	76	.	7.51839	10.99000	7.63883	122
1	53036426	53036657	MS_17086_H3K27Ac_CSpeaks_peak_103	24	.	4.62935	5.44340	2.40468	107
1	54608737	54609198	MS_17086_H3K27Ac_CSpeaks_peak_104	413	.	9.71938	46.04648	41.38129	254
1	59608527	59608712	MS_17086_H3K27Ac_CSpeaks_peak_105	68	.	6.14600	10.20355	6.88588	141
1	63052104	63052604	MS_17086_H3K27Ac_CSpeaks_peak_106	171	.	4.89591	20.88532	17.13023	362
1	63380687	63381015	MS_17086_H3K27Ac_CSpeaks_peak_107	19	.	4.04516	4.98931	1.98205	7
1	63382015	63382325	MS_17086_H3K27Ac_CSpeaks_peak_108	401	.	17.10636	44.74367	40.11973	129
1	63382523	63382711	MS_17086_H3K27Ac_CSpeaks_peak_109	253	.	12.45094	29.42192	25.36836	104
1	63939196	63939436	MS_17086_H3K27Ac_CSpeaks_peak_110	177	.	9.17989	21.56956	17.78972	88
1	64756658	64757447	MS_17086_H3K27Ac_CSpeaks_peak_111	611	.	17.33120	66.59579	61.11267	506
1	64757929	64758415	MS_17086_H3K27Ac_CSpeaks_peak_112	291	.	13.68245	33.39170	29.19572	188
1	65021744	65022435	MS_17086_H3K27Ac_CSpeaks_peak_113	204	.	5.84066	24.34951	20.47144	265
1	65249568	65250161	MS_17086_H3K27Ac_CSpeaks_peak_114	85	.	4.78611	12.00287	8.59979	324
1	66527946	66528231	MS_17086_H3K27Ac_CSpeaks_peak_115	248	.	11.17223	28.92516	24.89158	158
1	67719360	67719532	MS_17086_H3K27Ac_CSpeaks_peak_116	24	.	4.62935	5.44340	2.40468	104
1	68400072	68400285	MS_17086_H3K27Ac_CSpeaks_peak_117	74	.	6.81240	10.83039	7.48507	56
1	69116088	69116408	MS_17086_H3K27Ac_CSpeaks_peak_118	328	.	10.25535	37.18805	32.84411	209
1	69117249	69117853	MS_17086_H3K27Ac_CSpeaks_peak_119	385	.	12.98033	43.13456	38.57115	332
1	69155597	69156106	MS_17086_H3K27Ac_CSpeaks_peak_120	546	.	22.67603	59.83453	54.63673	196
1	69182910	69183584	MS_17086_H3K27Ac_CSpeaks_peak_121	409	.	15.50337	45.55550	40.91098	378
1	69338087	69338262	MS_17086_H3K27Ac_CSpeaks_peak_122	74	.	6.53492	10.83039	7.48507	79
1	69807818	69807977	MS_17086_H3K27Ac_CSpeaks_peak_123	84	.	5.72888	11.79668	8.40633	73
1	69808602	69808892	MS_17086_H3K27Ac_CSpeaks_peak_124	156	.	5.85194	19.32294	15.63212	168
1	69809013	69809184	MS_17086_H3K27Ac_CSpeaks_peak_125	133	.	6.25899	16.93061	13.32489	48
1	70376451	70376844	MS_17086_H3K27Ac_CSpeaks_peak_126	84	.	5.72888	11.79668	8.40633	184
1	70606907	70607371	MS_17086_H3K27Ac_CSpeaks_peak_127	88	.	7.18984	12.30826	8.89227	253
1	70661596	70661869	MS_17086_H3K27Ac_CSpeaks_peak_128	81	.	7.83543	11.51373	8.13834	215
1	70932954	70933118	MS_17086_H3K27Ac_CSpeaks_peak_129	67	.	5.24545	10.08017	6.77159	105
1	71400450	71400739	MS_17086_H3K27Ac_CSpeaks_peak_130	55	.	3.58958	8.74288	5.50130	142
1	71981723	71981878	MS_17086_H3K27Ac_CSpeaks_peak_131	99	.	5.48551	13.45200	9.98791	59
1	72038639	72039091	MS_17086_H3K27Ac_CSpeaks_peak_132	246	.	7.90155	28.68489	24.65426	266
1	72041014	72041326	MS_17086_H3K27Ac_CSpeaks_peak_133	68	.	7.03391	10.21696	6.89758	130
1	73203229	73203483	MS_17086_H3K27Ac_CSpeaks_peak_134	78	.	4.57125	11.25152	7.88244	127
1	73350624	73351117	MS_17086_H3K27Ac_CSpeaks_peak_135	278	.	13.45291	32.03646	27.88775	247
1	73554642	73555544	MS_17086_H3K27Ac_CSpeaks_peak_136	439	.	13.80801	48.75432	43.97639	217
1	73569726	73569910	MS_17086_H3K27Ac_CSpeaks_peak_137	47	.	4.19636	7.99138	4.78910	71
1	73669335	73669897	MS_17086_H3K27Ac_CSpeaks_peak_138	151	.	10.49089	18.79928	15.11871	190
1	74557172	74557535	MS_17086_H3K27Ac_CSpeaks_peak_139	90	.	7.91260	12.52288	9.09854	259
1	74676878	74677187	MS_17086_H3K27Ac_CSpeaks_peak_140	218	.	13.57930	25.79360	21.85606	126
1	74678265	74678432	MS_17086_H3K27Ac_CSpeaks_peak_141	24	.	4.62935	5.44340	2.40468	90
1	75182986	75183204	MS_17086_H3K27Ac_CSpeaks_peak_142	54	.	3.40560	8.67725	5.44121	87
1	75202567	75202791	MS_17086_H3K27Ac_CSpeaks_peak_143	206	.	8.95175	24.58018	20.68356	93
1	75250213	75250360	MS_17086_H3K27Ac_CSpeaks_peak_144	34	.	5.03011	6.56617	3.45355	29
1	75470145	75470553	MS_17086_H3K27Ac_CSpeaks_peak_145	236	.	5.90116	27.67999	23.68800	263
1	75631656	75632176	MS_17086_H3K27Ac_CSpeaks_peak_146	509	.	18.16654	55.96021	50.90370	278
1	75659063	75659294	MS_17086_H3K27Ac_CSpeaks_peak_147	13	.	3.34134	4.33257	1.38802	224
1	75696683	75697055	MS_17086_H3K27Ac_CSpeaks_peak_148	61	.	4.58310	9.46042	6.17564	133
1	75733885	75734744	MS_17086_H3K27Ac_CSpeaks_peak_149	225	.	8.32163	26.53379	22.58119	448
1	75753079	75753228	MS_17086_H3K27Ac_CSpeaks_peak_150	95	.	5.63026	12.97168	9.52779	89
1	75794315	75794742	MS_17086_H3K27Ac_CSpeaks_peak_151	107	.	5.61442	14.29954	10.79817	88
1	75795199	75795661	MS_17086_H3K27Ac_CSpeaks_peak_152	84	.	5.56773	11.79668	8.40633	236
1	76058713	76059062	MS_17086_H3K27Ac_CSpeaks_peak_153	118	.	6.69574	15.45243	11.89956	113
1	76148962	76149110	MS_17086_H3K27Ac_CSpeaks_peak_154	82	.	6.53968	11.66459	8.28229	106
1	76196783	76197077	MS_17086_H3K27Ac_CSpeaks_peak_155	87	.	6.56421	12.18861	8.77617	121
1	76634512	76634976	MS_17086_H3K27Ac_CSpeaks_peak_156	168	.	7.03248	20.62834	16.87989	207
1	76816089	76816806	MS_17086_H3K27Ac_CSpeaks_peak_157	394	.	11.41558	43.99651	39.40411	313
1	77009887	77010114	MS_17086_H3K27Ac_CSpeaks_peak_158	99	.	5.48551	13.45200	9.98791	177
1	77034849	77035205	MS_17086_H3K27Ac_CSpeaks_peak_159	66	.	2.92280	9.98974	6.69310	183
1	77544468	77544658	MS_17086_H3K27Ac_CSpeaks_peak_160	47	.	5.65659	7.99793	4.79207	125
1	77560441	77560606	MS_17086_H3K27Ac_CSpeaks_peak_161	58	.	4.14154	9.09299	5.83543	120
1	77560736	77560910	MS_17086_H3K27Ac_CSpeaks_peak_162	61	.	4.83453	9.39486	6.11579	58
1	78194206	78194653	MS_17086_H3K27Ac_CSpeaks_peak_163	160	.	9.22352	19.76385	16.04725	344
1	78194858	78195170	MS_17086_H3K27Ac_CSpeaks_peak_164	238	.	6.65131	27.82066	23.81965	159
1	78614621	78614865	MS_17086_H3K27Ac_CSpeaks_peak_165	59	.	4.92316	9.25272	5.98221	192
1	78695186	78695645	MS_17086_H3K27Ac_CSpeaks_peak_166	178	.	7.29031	21.58403	17.80123	330
1	78701319	78701984	MS_17086_H3K27Ac_CSpeaks_peak_167	260	.	10.07975	30.09674	26.01092	471
1	78707689	78707855	MS_17086_H3K27Ac_CSpeaks_peak_168	28	.	5.03452	5.95776	2.88072	125
1	78923313	78923475	MS_17086_H3K27Ac_CSpeaks_peak_169	58	.	4.14154	9.09299	5.83543	81
1	79697539	79698034	MS_17086_H3K27Ac_CSpeaks_peak_170	27	.	3.08948	5.83711	2.78443	151
1	79737382	79737906	MS_17086_H3K27Ac_CSpeaks_peak_171	466	.	21.44865	51.57176	46.69453	315
1	79773585	79773904	MS_17086_H3K27Ac_CSpeaks_peak_172	69	.	5.70478	10.25134	6.92123	176
1	79775334	79775574	MS_17086_H3K27Ac_CSpeaks_peak_173	149	.	8.15550	18.59774	14.92867	132
1	79801891	79802461	MS_17086_H3K27Ac_CSpeaks_peak_174	237	.	7.79412	27.71070	23.71346	361
1	81043114	81043267	MS_17086_H3K27Ac_CSpeaks_peak_175	59	.	4.92316	9.25272	5.98221	66
1	81469854	81470011	MS_17086_H3K27Ac_CSpeaks_peak_176	35	.	4.41563	6.68330	3.55841	133
1	81526724	81527035	MS_17086_H3K27Ac_CSpeaks_peak_177	15	.	2.47455	4.47616	1.51435	126
1	81722927	81723078	MS_17086_H3K27Ac_CSpeaks_peak_178	49	.	5.77754	8.18624	4.97683	98
1	81878605	81878756	MS_17086_H3K27Ac_CSpeaks_peak_179	67	.	5.24545	10.08017	6.77159	72
1	81878870	81879075	MS_17086_H3K27Ac_CSpeaks_peak_180	44	.	3.54989	7.60524	4.43142	107
1	81983394	81983545	MS_17086_H3K27Ac_CSpeaks_peak_181	73	.	3.91187	10.65083	7.30829	53
1	82095841	82096081	MS_17086_H3K27Ac_CSpeaks_peak_182	102	.	4.74696	13.78169	10.29985	111
1	82216772	82216940	MS_17086_H3K27Ac_CSpeaks_peak_183	17	.	2.95982	4.70182	1.72223	92
1	82532924	82533431	MS_17086_H3K27Ac_CSpeaks_peak_184	135	.	8.12597	17.12662	13.51550	360
1	82828983	82829450	MS_17086_H3K27Ac_CSpeaks_peak_185	215	.	10.43165	25.42371	21.50603	247
1	83639294	83639484	MS_17086_H3K27Ac_CSpeaks_peak_186	81	.	5.70165	11.49526	8.12058	85
1	84288348	84288749	MS_17086_H3K27Ac_CSpeaks_peak_187	256	.	11.85772	29.71289	25.64130	241
1	84466052	84466752	MS_17086_H3K27Ac_CSpeaks_peak_188	151	.	5.05284	18.83055	15.14953	366
1	84618593	84618812	MS_17086_H3K27Ac_CSpeaks_peak_189	43	.	4.84535	7.53305	4.36393	72
1	84706644	84706902	MS_17086_H3K27Ac_CSpeaks_peak_190	13	.	3.55620	4.33257	1.38802	208
1	84782110	84782440	MS_17086_H3K27Ac_CSpeaks_peak_191	28	.	3.42287	5.94583	2.87254	93
1	85308506	85308909	MS_17086_H3K27Ac_CSpeaks_peak_192	59	.	3.54884	9.27005	5.99894	258
1	85723332	85723625	MS_17086_H3K27Ac_CSpeaks_peak_193	107	.	7.20879	14.21410	10.71990	182
1	86270482	86270676	MS_17086_H3K27Ac_CSpeaks_peak_194	68	.	6.62345	10.19656	6.88241	136
1	86585502	86585731	MS_17086_H3K27Ac_CSpeaks_peak_195	30	.	2.66920	6.11664	3.03689	133
1	86702969	86703345	MS_17086_H3K27Ac_CSpeaks_peak_196	61	.	4.45419	9.46042	6.17564	266
1	86756995	86757526	MS_17086_H3K27Ac_CSpeaks_peak_197	246	.	7.90155	28.68489	24.65426	287
1	88581392	88581702	MS_17086_H3K27Ac_CSpeaks_peak_198	148	.	8.49793	18.49883	14.83466	186
1	88890398	88891532	MS_17086_H3K27Ac_CSpeaks_peak_199	196	.	5.76904	23.53512	19.68398	754
1	90407346	90407497	MS_17086_H3K27Ac_CSpeaks_peak_200	44	.	4.27859	7.66459	4.48256	85
1	90429097	90429735	MS_17086_H3K27Ac_CSpeaks_peak_201	367	.	7.98923	41.23355	36.74710	393
1	90429907	90430072	MS_17086_H3K27Ac_CSpeaks_peak_202	17	.	2.81323	4.75456	1.77250	77
1	90430400	90430841	MS_17086_H3K27Ac_CSpeaks_peak_203	284	.	8.54613	32.67083	28.49816	196
1	91620377	91620548	MS_17086_H3K27Ac_CSpeaks_peak_204	90	.	6.54658	12.42766	9.00729	87
1	91786758	91787147	MS_17086_H3K27Ac_CSpeaks_peak_205	124	.	6.00116	16.03933	12.46730	96
1	91796910	91797085	MS_17086_H3K27Ac_CSpeaks_peak_206	14	.	3.12870	4.46050	1.49931	0
1	92369509	92369848	MS_17086_H3K27Ac_CSpeaks_peak_207	163	.	10.81318	20.12248	16.39738	237
1	93714666	93715091	MS_17086_H3K27Ac_CSpeaks_peak_208	56	.	3.73405	8.87152	5.62475	217
1	93998926	93999505	MS_17086_H3K27Ac_CSpeaks_peak_209	394	.	11.41558	43.99651	39.40411	240
1	94017416	94017858	MS_17086_H3K27Ac_CSpeaks_peak_210	127	.	4.87873	16.30774	12.72711	98
1	94061536	94062163	MS_17086_H3K27Ac_CSpeaks_peak_211	334	.	8.70648	37.79197	33.43445	221
1	96591727	96591994	MS_17086_H3K27Ac_CSpeaks_peak_212	140	.	9.30967	17.70330	14.06259	126
1	96730418	96731351	MS_17086_H3K27Ac_CSpeaks_peak_213	427	.	16.01796	47.49498	42.77383	521
1	97161259	97161551	MS_17086_H3K27Ac_CSpeaks_peak_214	150	.	6.64574	18.75374	15.07577	146
1	98690307	98690500	MS_17086_H3K27Ac_CSpeaks_peak_215	131	.	8.09347	16.73752	13.14334	91
1	98690614	98691195	MS_17086_H3K27Ac_CSpeaks_peak_216	643	.	14.13243	69.95206	64.32935	255
1	98855931	98856308	MS_17086_H3K27Ac_CSpeaks_peak_217	82	.	4.28655	11.59222	8.21170	152
1	99375496	99375643	MS_17086_H3K27Ac_CSpeaks_peak_218	24	.	3.63401	5.46828	2.42367	2
1	99939622	99940044	MS_17086_H3K27Ac_CSpeaks_peak_219	180	.	10.97484	21.87567	18.08744	306
1	99999159	99999505	MS_17086_H3K27Ac_CSpeaks_peak_220	118	.	6.53459	15.45243	11.89956	117
1	100397786	100398098	MS_17086_H3K27Ac_CSpeaks_peak_221	107	.	7.20879	14.21410	10.71990	189
1	100461956	100462151	MS_17086_H3K27Ac_CSpeaks_peak_222	53	.	6.35375	8.55110	5.31841	96
1	100480105	100480293	MS_17086_H3K27Ac_CSpeaks_peak_223	28	.	3.42287	5.94583	2.87254	60
1	100600014	100600222	MS_17086_H3K27Ac_CSpeaks_peak_224	203	.	9.96554	24.19604	20.32892	97
1	100600476	100600730	MS_17086_H3K27Ac_CSpeaks_peak_225	25	.	4.09305	5.58766	2.54019	16
1	100884681	100885080	MS_17086_H3K27Ac_CSpeaks_peak_226	71	.	4.35640	10.51570	7.17884	342
1	101247441	101247746	MS_17086_H3K27Ac_CSpeaks_peak_227	48	.	3.12950	8.10064	4.89375	207
1	101248311	101248525	MS_17086_H3K27Ac_CSpeaks_peak_228	166	.	9.79946	20.38925	16.64851	127
1	101888723	101888961	MS_17086_H3K27Ac_CSpeaks_peak_229	67	.	3.75073	10.00074	6.70275	61
1	102147013	102147285	MS_17086_H3K27Ac_CSpeaks_peak_230	100	.	6.98633	13.54961	10.08022	126
1	102147501	102147665	MS_17086_H3K27Ac_CSpeaks_peak_231	69	.	5.91964	10.25134	6.92123	39
1	102602575	102602794	MS_17086_H3K27Ac_CSpeaks_peak_232	107	.	5.61442	14.29954	10.79817	106
1	102684622	102684781	MS_17086_H3K27Ac_CSpeaks_peak_233	62	.	4.95555	9.52384	6.23819	103
1	103687945	103688338	MS_17086_H3K27Ac_CSpeaks_peak_234	127	.	7.85336	16.31975	12.73599	158
1	103688623	103689062	MS_17086_H3K27Ac_CSpeaks_peak_235	217	.	9.11289	25.66042	21.72957	231
1	104323951	104324192	MS_17086_H3K27Ac_CSpeaks_peak_236	138	.	9.64236	17.46375	13.83389	135
1	105268505	105268957	MS_17086_H3K27Ac_CSpeaks_peak_237	83	.	3.97855	11.77222	8.38883	264
1	106236295	106236530	MS_17086_H3K27Ac_CSpeaks_peak_238	61	.	4.58310	9.46042	6.17564	117
1	106398743	106399260	MS_17086_H3K27Ac_CSpeaks_peak_239	469	.	20.60249	51.82592	46.93712	296
1	106469532	106469962	MS_17086_H3K27Ac_CSpeaks_peak_240	156	.	8.54754	19.31549	15.62711	397
1	106507454	106507675	MS_17086_H3K27Ac_CSpeaks_peak_241	13	.	3.34134	4.33257	1.38802	0
1	106758889	106759293	MS_17086_H3K27Ac_CSpeaks_peak_242	75	.	5.40659	10.92847	7.57770	309
1	106759406	106759790	MS_17086_H3K27Ac_CSpeaks_peak_243	122	.	7.41325	15.85694	12.29648	106
1	107371098	107371707	MS_17086_H3K27Ac_CSpeaks_peak_244	373	.	12.65804	41.90359	37.38897	371
1	107721854	107722179	MS_17086_H3K27Ac_CSpeaks_peak_245	41	.	3.93853	7.28745	4.13024	275
1	107722490	107722720	MS_17086_H3K27Ac_CSpeaks_peak_246	51	.	3.92668	8.40735	5.18578	100
1	108049064	108049336	MS_17086_H3K27Ac_CSpeaks_peak_247	190	.	5.32105	22.88584	19.05607	130
1	108312295	108312563	MS_17086_H3K27Ac_CSpeaks_peak_248	159	.	8.92765	19.61410	15.90145	204
1	108403165	108403334	MS_17086_H3K27Ac_CSpeaks_peak_249	28	.	4.20078	5.86499	2.80108	98
1	111055283	111055430	MS_17086_H3K27Ac_CSpeaks_peak_250	20	.	3.77106	5.08049	2.06402	141
1	112363392	112363731	MS_17086_H3K27Ac_CSpeaks_peak_251	102	.	8.23489	13.72868	10.24986	242
1	115093044	115093249	MS_17086_H3K27Ac_CSpeaks_peak_252	159	.	8.92765	19.61410	15.90145	91
1	116143180	116143681	MS_17086_H3K27Ac_CSpeaks_peak_253	324	.	13.65452	36.71734	32.40284	159
1	116144192	116144612	MS_17086_H3K27Ac_CSpeaks_peak_254	282	.	10.56318	32.38011	28.21860	208
1	116145910	116146362	MS_17086_H3K27Ac_CSpeaks_peak_255	81	.	6.32205	11.52781	8.15190	175
1	116153005	116153612	MS_17086_H3K27Ac_CSpeaks_peak_256	157	.	9.49531	19.45696	15.75176	461
1	116514234	116514646	MS_17086_H3K27Ac_CSpeaks_peak_257	71	.	4.46382	10.51570	7.17884	153
1	117387086	117387458	MS_17086_H3K27Ac_CSpeaks_peak_258	61	.	4.45419	9.46042	6.17564	203
1	118817260	118817417	MS_17086_H3K27Ac_CSpeaks_peak_259	72	.	5.44386	10.55528	7.21579	63
1	121008920	121009120	MS_17086_H3K27Ac_CSpeaks_peak_260	203	.	10.21680	24.23245	20.35751	93
1	121904202	121904386	MS_17086_H3K27Ac_CSpeaks_peak_261	33	.	3.10615	6.41011	3.31131	59
1	122654866	122655160	MS_17086_H3K27Ac_CSpeaks_peak_262	87	.	6.56421	12.18861	8.77617	199
1	122730690	122731038	MS_17086_H3K27Ac_CSpeaks_peak_263	27	.	3.17468	5.85335	2.79592	209
1	123064529	123064902	MS_17086_H3K27Ac_CSpeaks_peak_264	92	.	7.56883	12.67383	9.24202	249
1	123457372	123457629	MS_17086_H3K27Ac_CSpeaks_peak_265	78	.	6.13450	11.20838	7.84208	142
1	123892698	123892885	MS_17086_H3K27Ac_CSpeaks_peak_266	41	.	5.49529	7.29299	4.13392	111
1	124359443	124359730	MS_17086_H3K27Ac_CSpeaks_peak_267	38	.	3.36573	6.99766	3.85336	120
1	125613178	125613413	MS_17086_H3K27Ac_CSpeaks_peak_268	69	.	5.70478	10.25134	6.92123	98
1	127492072	127492507	MS_17086_H3K27Ac_CSpeaks_peak_269	204	.	6.24845	24.34908	20.47142	242
1	129497335	129498039	MS_17086_H3K27Ac_CSpeaks_peak_270	286	.	11.83605	32.81871	28.64080	437
1	130052520	130052809	MS_17086_H3K27Ac_CSpeaks_peak_271	24	.	4.62935	5.44340	2.40468	80
1	131218927	131219205	MS_17086_H3K27Ac_CSpeaks_peak_272	51	.	5.06021	8.41215	5.18578	55
1	132864652	132864976	MS_17086_H3K27Ac_CSpeaks_peak_273	68	.	7.43467	10.21696	6.89758	226
1	134418333	134418878	MS_17086_H3K27Ac_CSpeaks_peak_274	454	.	16.87739	50.28279	45.44950	252
1	135209788	135210503	MS_17086_H3K27Ac_CSpeaks_peak_275	178	.	7.29031	21.58403	17.80123	582
1	135305926	135306228	MS_17086_H3K27Ac_CSpeaks_peak_276	244	.	13.71376	28.45550	24.43505	214
1	135545069	135545776	MS_17086_H3K27Ac_CSpeaks_peak_277	614	.	23.73835	66.98208	61.48739	466
1	135982059	135982290	MS_17086_H3K27Ac_CSpeaks_peak_278	22	.	3.29395	5.31046	2.28168	121
1	136233671	136233881	MS_17086_H3K27Ac_CSpeaks_peak_279	150	.	6.77465	18.75374	15.07577	86
1	136296793	136297033	MS_17086_H3K27Ac_CSpeaks_peak_280	69	.	4.71202	10.22378	6.90166	93
1	136363190	136363393	MS_17086_H3K27Ac_CSpeaks_peak_281	58	.	4.03411	9.09299	5.83543	85
1	136415059	136415383	MS_17086_H3K27Ac_CSpeaks_peak_282	116	.	5.87225	15.16215	11.63047	86
1	136689718	136690215	MS_17086_H3K27Ac_CSpeaks_peak_283	54	.	4.32527	8.71601	5.47685	357
1	136793323	136793972	MS_17086_H3K27Ac_CSpeaks_peak_284	418	.	10.69471	46.50608	41.81896	388
1	137387667	137388320	MS_17086_H3K27Ac_CSpeaks_peak_285	427	.	16.01796	47.49498	42.77383	268
1	137507425	137507764	MS_17086_H3K27Ac_CSpeaks_peak_286	67	.	5.24545	10.08017	6.77159	223
1	137525090	137525471	MS_17086_H3K27Ac_CSpeaks_peak_287	83	.	3.97855	11.77222	8.38883	95
1	137568537	137568696	MS_17086_H3K27Ac_CSpeaks_peak_288	118	.	6.69574	15.45243	11.89956	59
1	137606820	137607121	MS_17086_H3K27Ac_CSpeaks_peak_289	466	.	21.12636	51.57176	46.69453	157
1	137856656	137856852	MS_17086_H3K27Ac_CSpeaks_peak_290	22	.	3.29395	5.31046	2.28168	29
1	137962958	137963467	MS_17086_H3K27Ac_CSpeaks_peak_291	124	.	5.53811	15.97543	12.41084	286
1	138008616	138009025	MS_17086_H3K27Ac_CSpeaks_peak_292	176	.	11.45775	21.46579	17.68870	111
1	138295940	138296262	MS_17086_H3K27Ac_CSpeaks_peak_293	215	.	10.43165	25.42371	21.50603	161
1	138296740	138296891	MS_17086_H3K27Ac_CSpeaks_peak_294	81	.	7.83543	11.51373	8.13834	89
1	138380808	138381222	MS_17086_H3K27Ac_CSpeaks_peak_295	225	.	8.32163	26.53379	22.58119	225
1	138947263	138947459	MS_17086_H3K27Ac_CSpeaks_peak_296	94	.	8.23619	12.84501	9.40535	146
1	139479249	139479812	MS_17086_H3K27Ac_CSpeaks_peak_297	206	.	7.80597	24.52080	20.63255	342
1	139581226	139581592	MS_17086_H3K27Ac_CSpeaks_peak_298	54	.	4.32527	8.71601	5.47685	265
1	139758413	139758694	MS_17086_H3K27Ac_CSpeaks_peak_299	78	.	6.13450	11.20838	7.84208	136
1	139853547	139854023	MS_17086_H3K27Ac_CSpeaks_peak_300	360	.	10.89992	40.55651	36.09874	318
1	140022869	140024157	MS_17086_H3K27Ac_CSpeaks_peak_301	386	.	10.61933	43.22477	38.65685	581
1	140024263	140024633	MS_17086_H3K27Ac_CSpeaks_peak_302	231	.	10.23349	27.14654	23.16804	91
1	140372919	140373197	MS_17086_H3K27Ac_CSpeaks_peak_303	137	.	7.01802	17.38039	13.75794	122
1	140373785	140374158	MS_17086_H3K27Ac_CSpeaks_peak_304	93	.	4.89354	12.76924	9.33071	263
1	140629784	140630002	MS_17086_H3K27Ac_CSpeaks_peak_305	163	.	8.37473	20.06873	16.34541	113
1	140630145	140630425	MS_17086_H3K27Ac_CSpeaks_peak_306	238	.	9.95009	27.81401	23.81465	135
1	140751625	140752138	MS_17086_H3K27Ac_CSpeaks_peak_307	196	.	7.67706	23.53057	19.68027	275
1	140819509	140819755	MS_17086_H3K27Ac_CSpeaks_peak_308	114	.	8.55717	14.96062	11.43612	40
1	140924257	140924480	MS_17086_H3K27Ac_CSpeaks_peak_309	51	.	5.06021	8.41215	5.18578	102
1	141115620	141117619	MS_17086_H3K27Ac_CSpeaks_peak_310	395	.	15.29259	44.19643	39.59947	1399
1	141221687	141221981	MS_17086_H3K27Ac_CSpeaks_peak_311	71	.	4.46382	10.51570	7.17884	162
1	141255854	141256395	MS_17086_H3K27Ac_CSpeaks_peak_312	206	.	7.80597	24.52080	20.63255	308
1	141329622	141329996	MS_17086_H3K27Ac_CSpeaks_peak_313	99	.	4.47587	13.38262	9.92279	115
1	141827432	141827649	MS_17086_H3K27Ac_CSpeaks_peak_314	120	.	9.43847	15.60132	12.04652	136
1	141913318	141913691	MS_17086_H3K27Ac_CSpeaks_peak_315	85	.	4.78611	12.00287	8.59979	232
1	142228627	142229552	MS_17086_H3K27Ac_CSpeaks_peak_316	168	.	7.03248	20.62834	16.87989	639
1	142949840	142950172	MS_17086_H3K27Ac_CSpeaks_peak_317	258	.	11.49850	29.91190	25.83611	178
1	142951578	142951925	MS_17086_H3K27Ac_CSpeaks_peak_318	92	.	7.56883	12.67383	9.24202	308
1	143546673	143546940	MS_17086_H3K27Ac_CSpeaks_peak_319	35	.	4.41563	6.68330	3.55841	161
1	144728426	144728721	MS_17086_H3K27Ac_CSpeaks_peak_320	118	.	6.53459	15.45243	11.89956	193
1	147039086	147039338	MS_17086_H3K27Ac_CSpeaks_peak_321	68	.	7.03391	10.21696	6.89758	107
1	148425947	148426326	MS_17086_H3K27Ac_CSpeaks_peak_322	234	.	9.99768	27.47429	23.48929	251
1	148515961	148516227	MS_17086_H3K27Ac_CSpeaks_peak_323	33	.	3.10615	6.41011	3.31131	158
1	148616062	148616468	MS_17086_H3K27Ac_CSpeaks_peak_324	116	.	5.43069	15.15365	11.62483	262
1	148616798	148617224	MS_17086_H3K27Ac_CSpeaks_peak_325	238	.	11.07623	27.84701	23.84055	158
1	148817321	148817824	MS_17086_H3K27Ac_CSpeaks_peak_326	131	.	8.09347	16.73752	13.14334	399
1	149061135	149061287	MS_17086_H3K27Ac_CSpeaks_peak_327	107	.	5.74333	14.29954	10.79817	68
1	150678407	150678807	MS_17086_H3K27Ac_CSpeaks_peak_328	274	.	12.15052	31.57795	27.44498	128
1	150845670	150845887	MS_17086_H3K27Ac_CSpeaks_peak_329	60	.	5.48992	9.31879	6.04311	99
1	150871359	150871627	MS_17086_H3K27Ac_CSpeaks_peak_330	114	.	8.87946	14.96062	11.43612	139
1	152445931	152446579	MS_17086_H3K27Ac_CSpeaks_peak_331	187	.	11.61167	22.55483	18.73548	113
1	152557340	152557924	MS_17086_H3K27Ac_CSpeaks_peak_332	100	.	5.10840	13.55013	10.08022	168
1	152953385	152953901	MS_17086_H3K27Ac_CSpeaks_peak_333	150	.	6.77465	18.75374	15.07577	395
1	152955043	152955493	MS_17086_H3K27Ac_CSpeaks_peak_334	84	.	5.72888	11.79668	8.40633	231
1	153112574	153112732	MS_17086_H3K27Ac_CSpeaks_peak_335	41	.	4.79266	7.29799	4.13770	77
1	153277253	153277721	MS_17086_H3K27Ac_CSpeaks_peak_336	140	.	5.86040	17.65711	14.01865	336
1	153742070	153742347	MS_17086_H3K27Ac_CSpeaks_peak_337	126	.	9.04992	16.23185	12.65345	168
1	154503621	154504125	MS_17086_H3K27Ac_CSpeaks_peak_338	91	.	5.35659	12.62006	9.18912	242
1	154888065	154888288	MS_17086_H3K27Ac_CSpeaks_peak_339	43	.	4.84535	7.53305	4.36393	138
1	154950702	154950928	MS_17086_H3K27Ac_CSpeaks_peak_340	137	.	8.06822	17.40049	13.77201	124
1	154951245	154951778	MS_17086_H3K27Ac_CSpeaks_peak_341	259	.	7.50941	29.99650	25.91866	363
1	155106896	155107485	MS_17086_H3K27Ac_CSpeaks_peak_342	180	.	5.76502	21.83636	18.05043	314
1	155135614	155136316	MS_17086_H3K27Ac_CSpeaks_peak_343	238	.	11.29109	27.84701	23.84055	417
1	155366450	155367044	MS_17086_H3K27Ac_CSpeaks_peak_344	186	.	8.46832	22.45656	18.64421	229
1	155673525	155673997	MS_17086_H3K27Ac_CSpeaks_peak_345	178	.	7.29031	21.58403	17.80123	294
1	155830923	155831506	MS_17086_H3K27Ac_CSpeaks_peak_346	434	.	15.29736	48.24871	43.49451	376
1	155978022	155978460	MS_17086_H3K27Ac_CSpeaks_peak_347	373	.	12.65804	41.90359	37.38897	289
1	156218528	156219019	MS_17086_H3K27Ac_CSpeaks_peak_348	181	.	5.55418	21.93163	18.13559	232
1	156505878	156506081	MS_17086_H3K27Ac_CSpeaks_peak_349	100	.	4.03190	13.54376	10.07847	89
1	156789495	156789818	MS_17086_H3K27Ac_CSpeaks_peak_350	101	.	6.05116	13.58947	10.11235	182
1	157307607	157307927	MS_17086_H3K27Ac_CSpeaks_peak_351	81	.	7.83543	11.51373	8.13834	58
1	157589347	157589527	MS_17086_H3K27Ac_CSpeaks_peak_352	69	.	5.91964	10.25134	6.92123	114
1	157591045	157591595	MS_17086_H3K27Ac_CSpeaks_peak_353	59	.	4.76202	9.25272	5.98221	111
1	157876173	157876408	MS_17086_H3K27Ac_CSpeaks_peak_354	110	.	4.93112	14.53762	11.02356	143
1	157983850	157984374	MS_17086_H3K27Ac_CSpeaks_peak_355	127	.	7.28603	16.28808	12.70878	304
1	159591434	159591855	MS_17086_H3K27Ac_CSpeaks_peak_356	103	.	7.27859	13.78540	10.30230	110
1	160157436	160157604	MS_17086_H3K27Ac_CSpeaks_peak_357	68	.	6.94574	10.19656	6.88241	111
1	164362408	164362555	MS_17086_H3K27Ac_CSpeaks_peak_358	37	.	4.94038	6.84022	3.70890	102
1	164362934	164363224	MS_17086_H3K27Ac_CSpeaks_peak_359	109	.	6.37345	14.51252	10.99949	56
1	164431886	164432353	MS_17086_H3K27Ac_CSpeaks_peak_360	326	.	16.69456	36.96253	32.63602	258
1	164565557	164566189	MS_17086_H3K27Ac_CSpeaks_peak_361	280	.	12.52201	32.25209	28.09883	441
1	164835762	164836331	MS_17086_H3K27Ac_CSpeaks_peak_362	317	.	10.12644	36.08184	31.78650	314
1	164902347	164902546	MS_17086_H3K27Ac_CSpeaks_peak_363	51	.	3.92668	8.40735	5.18578	138
1	164936639	164936867	MS_17086_H3K27Ac_CSpeaks_peak_364	132	.	5.39153	16.87865	13.27959	81
1	165338445	165338644	MS_17086_H3K27Ac_CSpeaks_peak_365	63	.	5.80077	9.64215	6.35193	122
1	165339597	165339749	MS_17086_H3K27Ac_CSpeaks_peak_366	41	.	3.93853	7.28745	4.13024	26
1	165392412	165392661	MS_17086_H3K27Ac_CSpeaks_peak_367	206	.	8.79060	24.58018	20.68356	143
1	165543888	165544094	MS_17086_H3K27Ac_CSpeaks_peak_368	57	.	6.63315	8.95766	5.70638	90
1	165854075	165854727	MS_17086_H3K27Ac_CSpeaks_peak_369	495	.	15.07520	54.57388	49.57325	499
1	165990757	165991002	MS_17086_H3K27Ac_CSpeaks_peak_370	69	.	5.91964	10.25134	6.92123	152
1	166026558	166027026	MS_17086_H3K27Ac_CSpeaks_peak_371	385	.	18.28296	43.11434	38.55946	237
1	166125272	166125720	MS_17086_H3K27Ac_CSpeaks_peak_372	280	.	14.67810	32.22689	28.07452	149
1	166697657	166697979	MS_17086_H3K27Ac_CSpeaks_peak_373	359	.	17.90349	40.43630	35.98407	170
1	167078479	167079044	MS_17086_H3K27Ac_CSpeaks_peak_374	124	.	6.00116	16.03933	12.46730	451
1	167181490	167181637	MS_17086_H3K27Ac_CSpeaks_peak_375	17	.	2.95982	4.70182	1.72223	122
1	167746114	167746720	MS_17086_H3K27Ac_CSpeaks_peak_376	383	.	9.35105	42.90092	38.35286	249
1	167813177	167813418	MS_17086_H3K27Ac_CSpeaks_peak_377	69	.	5.91964	10.25134	6.92123	115
1	167831367	167831663	MS_17086_H3K27Ac_CSpeaks_peak_378	141	.	6.51682	17.83555	14.19139	130
1	168073302	168073636	MS_17086_H3K27Ac_CSpeaks_peak_379	120	.	9.43847	15.60132	12.04652	207
1	168074446	168074951	MS_17086_H3K27Ac_CSpeaks_peak_380	296	.	9.61078	33.89529	29.67620	237
1	168323297	168323506	MS_17086_H3K27Ac_CSpeaks_peak_381	47	.	4.19636	7.99138	4.78910	63
1	168326651	168326863	MS_17086_H3K27Ac_CSpeaks_peak_382	40	.	5.16419	7.23945	4.08888	134
1	168583114	168583420	MS_17086_H3K27Ac_CSpeaks_peak_383	304	.	11.20775	34.70423	30.46362	182
1	168680491	168680846	MS_17086_H3K27Ac_CSpeaks_peak_384	238	.	11.07623	27.84701	23.84055	168
1	168756242	168756598	MS_17086_H3K27Ac_CSpeaks_peak_385	117	.	7.42364	15.25735	11.71710	236
1	169078403	169078654	MS_17086_H3K27Ac_CSpeaks_peak_386	85	.	5.93153	11.92779	8.53183	48
1	169750886	169751139	MS_17086_H3K27Ac_CSpeaks_peak_387	39	.	3.60439	7.09102	3.94303	155
1	170193099	170193463	MS_17086_H3K27Ac_CSpeaks_peak_388	304	.	11.04661	34.70423	30.46362	213
1	170193984	170194242	MS_17086_H3K27Ac_CSpeaks_peak_389	238	.	11.29109	27.84701	23.84055	91
1	170564588	170564969	MS_17086_H3K27Ac_CSpeaks_peak_390	27	.	3.28211	5.85335	2.79592	119
1	170727804	170727955	MS_17086_H3K27Ac_CSpeaks_peak_391	68	.	6.62345	10.19656	6.88241	60
1	170781979	170782258	MS_17086_H3K27Ac_CSpeaks_peak_392	186	.	8.46832	22.45656	18.64421	115
1	171125340	171125560	MS_17086_H3K27Ac_CSpeaks_peak_393	100	.	5.10840	13.55013	10.08022	101
1	171320964	171321768	MS_17086_H3K27Ac_CSpeaks_peak_394	294	.	14.97432	33.66212	29.45783	188
1	171485080	171485305	MS_17086_H3K27Ac_CSpeaks_peak_395	104	.	8.82216	13.94354	10.45652	128
1	171660416	171660829	MS_17086_H3K27Ac_CSpeaks_peak_396	234	.	10.86615	27.46170	23.47713	249
1	171714126	171714350	MS_17086_H3K27Ac_CSpeaks_peak_397	90	.	7.91260	12.52288	9.09854	127
1	171714879	171715622	MS_17086_H3K27Ac_CSpeaks_peak_398	509	.	18.16654	55.96021	50.90370	220
1	171736454	171736765	MS_17086_H3K27Ac_CSpeaks_peak_399	107	.	8.14000	14.28209	10.78640	128
1	171836203	171836820	MS_17086_H3K27Ac_CSpeaks_peak_400	293	.	10.88547	33.53720	29.33522	393
1	171915110	171915936	MS_17086_H3K27Ac_CSpeaks_peak_401	236	.	5.96562	27.67999	23.68800	211
1	172002446	172002804	MS_17086_H3K27Ac_CSpeaks_peak_402	433	.	13.78605	48.14101	43.38939	211
1	172061093	172061553	MS_17086_H3K27Ac_CSpeaks_peak_403	468	.	17.09225	51.68967	46.80392	264
1	172136562	172137094	MS_17086_H3K27Ac_CSpeaks_peak_404	133	.	6.38791	16.93061	13.32489	130
1	172184694	172184950	MS_17086_H3K27Ac_CSpeaks_peak_405	84	.	5.72888	11.79668	8.40633	143
1	172334892	172335051	MS_17086_H3K27Ac_CSpeaks_peak_406	76	.	6.01815	11.00863	7.64996	62
1	172365959	172366142	MS_17086_H3K27Ac_CSpeaks_peak_407	20	.	3.98592	5.08049	2.06402	111
1	172398068	172398231	MS_17086_H3K27Ac_CSpeaks_peak_408	41	.	5.10216	7.25931	4.10788	33
1	172502197	172502797	MS_17086_H3K27Ac_CSpeaks_peak_409	83	.	3.97855	11.77222	8.38883	399
1	172637789	172638104	MS_17086_H3K27Ac_CSpeaks_peak_410	78	.	6.13450	11.20838	7.84208	134
1	172756871	172757475	MS_17086_H3K27Ac_CSpeaks_peak_411	277	.	7.78566	31.89886	27.75208	194
1	172808246	172808796	MS_17086_H3K27Ac_CSpeaks_peak_412	454	.	20.01005	50.25261	45.42307	282
1	172879359	172879590	MS_17086_H3K27Ac_CSpeaks_peak_413	35	.	5.14621	6.67523	3.55841	89
1	172959334	172959652	MS_17086_H3K27Ac_CSpeaks_peak_414	69	.	5.70478	10.25134	6.92123	269
1	173113036	173113255	MS_17086_H3K27Ac_CSpeaks_peak_415	76	.	4.84093	11.00531	7.64755	97
1	173377152	173377326	MS_17086_H3K27Ac_CSpeaks_peak_416	95	.	6.65049	12.96643	9.52271	81
1	173377704	173378060	MS_17086_H3K27Ac_CSpeaks_peak_417	206	.	7.93488	24.52080	20.63255	138
1	173430403	173430697	MS_17086_H3K27Ac_CSpeaks_peak_418	278	.	13.45291	32.03646	27.88775	119
1	173455696	173456089	MS_17086_H3K27Ac_CSpeaks_peak_419	230	.	13.39147	27.02354	23.04719	139
1	173461106	173461653	MS_17086_H3K27Ac_CSpeaks_peak_420	217	.	9.11289	25.66042	21.72957	326
1	173525210	173525357	MS_17086_H3K27Ac_CSpeaks_peak_421	18	.	3.47287	4.79185	1.80029	111
1	173588781	173589091	MS_17086_H3K27Ac_CSpeaks_peak_422	23	.	2.86444	5.34426	2.31353	11
1	173604270	173604465	MS_17086_H3K27Ac_CSpeaks_peak_423	157	.	9.24901	19.45696	15.75176	52
1	173621404	173621652	MS_17086_H3K27Ac_CSpeaks_peak_424	45	.	3.71182	7.73977	4.55029	108
1	173681695	173681850	MS_17086_H3K27Ac_CSpeaks_peak_425	114	.	8.87946	14.96062	11.43612	62
1	173796954	173797347	MS_17086_H3K27Ac_CSpeaks_peak_426	674	.	24.02716	73.24883	67.47537	202
1	173831762	173832221	MS_17086_H3K27Ac_CSpeaks_peak_427	116	.	5.87225	15.16215	11.63047	347
1	174039839	174040495	MS_17086_H3K27Ac_CSpeaks_peak_428	110	.	4.93112	14.53762	11.02356	172
1	174169711	174169880	MS_17086_H3K27Ac_CSpeaks_peak_429	57	.	6.63315	8.95766	5.70638	97
1	174530807	174531393	MS_17086_H3K27Ac_CSpeaks_peak_430	296	.	8.06191	33.83296	29.62192	377
1	174548475	174548646	MS_17086_H3K27Ac_CSpeaks_peak_431	30	.	3.95630	6.17367	3.08599	112
1	174697441	174697670	MS_17086_H3K27Ac_CSpeaks_peak_432	103	.	7.27859	13.78540	10.30230	91
1	174794368	174794696	MS_17086_H3K27Ac_CSpeaks_peak_433	47	.	4.19636	7.99138	4.78910	155
1	175067865	175068066	MS_17086_H3K27Ac_CSpeaks_peak_434	76	.	5.87489	10.99527	7.64294	122
1	175068759	175069024	MS_17086_H3K27Ac_CSpeaks_peak_435	44	.	4.27859	7.66459	4.48256	102
1	175129963	175130318	MS_17086_H3K27Ac_CSpeaks_peak_436	92	.	5.89002	12.68394	9.24812	129
1	175388205	175388619	MS_17086_H3K27Ac_CSpeaks_peak_437	203	.	10.21680	24.23245	20.35751	155
1	175388768	175389002	MS_17086_H3K27Ac_CSpeaks_peak_438	75	.	5.40659	10.92847	7.57770	93
1	175478326	175479123	MS_17086_H3K27Ac_CSpeaks_peak_439	407	.	10.58728	45.39830	40.75856	405
1	175621107	175621295	MS_17086_H3K27Ac_CSpeaks_peak_440	57	.	6.63315	8.95766	5.70638	120
1	175807156	175807877	MS_17086_H3K27Ac_CSpeaks_peak_441	520	.	13.73605	57.16563	52.07006	401
1	176246499	176246770	MS_17086_H3K27Ac_CSpeaks_peak_442	76	.	5.87489	10.99527	7.64294	177
1	176247050	176247285	MS_17086_H3K27Ac_CSpeaks_peak_443	124	.	6.13008	16.03933	12.46730	120
1	176327101	176327479	MS_17086_H3K27Ac_CSpeaks_peak_444	246	.	11.28771	28.68053	24.65218	109
1	176438215	176438488	MS_17086_H3K27Ac_CSpeaks_peak_445	14	.	2.54215	4.35259	1.40657	146
1	176675109	176675361	MS_17086_H3K27Ac_CSpeaks_peak_446	87	.	6.56421	12.18861	8.77617	135
1	176751938	176752085	MS_17086_H3K27Ac_CSpeaks_peak_447	34	.	5.43087	6.56617	3.45355	110
1	176978697	176979011	MS_17086_H3K27Ac_CSpeaks_peak_448	97	.	6.99393	13.19086	9.73526	207
1	177248974	177249591	MS_17086_H3K27Ac_CSpeaks_peak_449	156	.	6.18269	19.38730	15.68500	481
1	177386124	177386295	MS_17086_H3K27Ac_CSpeaks_peak_450	54	.	3.40560	8.67725	5.44121	40
1	177407418	177407567	MS_17086_H3K27Ac_CSpeaks_peak_451	97	.	6.77907	13.19086	9.73526	45
1	177421674	177422315	MS_17086_H3K27Ac_CSpeaks_peak_452	255	.	8.00898	29.66819	25.59707	238
1	177468287	177468547	MS_17086_H3K27Ac_CSpeaks_peak_453	90	.	7.91260	12.52288	9.09854	170
1	177487963	177488184	MS_17086_H3K27Ac_CSpeaks_peak_454	30	.	3.95630	6.17367	3.08599	138
1	177488708	177488929	MS_17086_H3K27Ac_CSpeaks_peak_455	33	.	3.18156	6.40804	3.31031	125
1	177574169	177574496	MS_17086_H3K27Ac_CSpeaks_peak_456	107	.	5.74333	14.29954	10.79817	170
1	177725964	177726160	MS_17086_H3K27Ac_CSpeaks_peak_457	22	.	2.99740	5.28566	2.25967	95
1	178106045	178106527	MS_17086_H3K27Ac_CSpeaks_peak_458	132	.	5.75297	16.81004	13.21344	164
1	178107947	178108231	MS_17086_H3K27Ac_CSpeaks_peak_459	156	.	7.50145	19.36886	15.67048	127
1	178178586	178179442	MS_17086_H3K27Ac_CSpeaks_peak_460	664	.	21.81912	72.20460	66.47740	283
1	178180211	178180591	MS_17086_H3K27Ac_CSpeaks_peak_461	286	.	9.48186	32.81531	28.63828	170
1	178234196	178234872	MS_17086_H3K27Ac_CSpeaks_peak_462	255	.	8.96620	29.63079	25.56581	312
1	178431827	178432212	MS_17086_H3K27Ac_CSpeaks_peak_463	324	.	13.65452	36.71734	32.40284	282
1	178433687	178434233	MS_17086_H3K27Ac_CSpeaks_peak_464	533	.	10.59932	58.53491	53.37505	270
1	178737148	178737631	MS_17086_H3K27Ac_CSpeaks_peak_465	124	.	5.53811	15.97543	12.41084	288
1	179255919	179256271	MS_17086_H3K27Ac_CSpeaks_peak_466	98	.	6.36494	13.33552	9.87726	179
1	179604055	179604353	MS_17086_H3K27Ac_CSpeaks_peak_467	298	.	12.79509	34.12514	29.89944	133
1	179604516	179604797	MS_17086_H3K27Ac_CSpeaks_peak_468	166	.	8.96910	20.43467	16.69303	81
1	179628019	179628368	MS_17086_H3K27Ac_CSpeaks_peak_469	271	.	10.40204	31.23322	27.10911	214
1	179628729	179629338	MS_17086_H3K27Ac_CSpeaks_peak_470	401	.	15.37339	44.74292	40.11973	169
1	180027206	180027403	MS_17086_H3K27Ac_CSpeaks_peak_471	92	.	5.89002	12.68394	9.24812	159
1	180183254	180183515	MS_17086_H3K27Ac_CSpeaks_peak_472	98	.	5.92235	13.32758	9.87012	39
1	180222162	180222959	MS_17086_H3K27Ac_CSpeaks_peak_473	383	.	9.35105	42.90092	38.35286	521
1	180223507	180223824	MS_17086_H3K27Ac_CSpeaks_peak_474	99	.	5.48551	13.45200	9.98791	122
1	180246765	180247362	MS_17086_H3K27Ac_CSpeaks_peak_475	592	.	14.89628	64.68050	59.28535	368
1	180248177	180248444	MS_17086_H3K27Ac_CSpeaks_peak_476	215	.	8.19271	25.52196	21.59751	132
1	180248598	180249031	MS_17086_H3K27Ac_CSpeaks_peak_477	140	.	5.86040	17.65711	14.01865	171
1	180468913	180469209	MS_17086_H3K27Ac_CSpeaks_peak_478	17	.	3.03612	4.70046	1.72223	91
1	180489109	180489466	MS_17086_H3K27Ac_CSpeaks_peak_479	24	.	2.61384	5.53144	2.48627	160
1	180529705	180530279	MS_17086_H3K27Ac_CSpeaks_peak_480	184	.	9.14391	22.26782	18.46453	149
1	180540553	180540976	MS_17086_H3K27Ac_CSpeaks_peak_481	324	.	9.29813	36.79125	32.46771	209
1	180565280	180565744	MS_17086_H3K27Ac_CSpeaks_peak_482	215	.	8.19271	25.52196	21.59751	335
1	180608397	180609003	MS_17086_H3K27Ac_CSpeaks_peak_483	450	.	12.44690	49.87889	45.05546	316
1	180609227	180609374	MS_17086_H3K27Ac_CSpeaks_peak_484	59	.	5.29801	9.19778	5.93600	81
1	180609517	180609914	MS_17086_H3K27Ac_CSpeaks_peak_485	206	.	8.95175	24.58018	20.68356	101
1	180674523	180675360	MS_17086_H3K27Ac_CSpeaks_peak_486	180	.	5.76502	21.83636	18.05043	686
1	180796391	180796613	MS_17086_H3K27Ac_CSpeaks_peak_487	117	.	8.47724	15.32041	11.77520	54
1	180818970	180819510	MS_17086_H3K27Ac_CSpeaks_peak_488	173	.	6.61240	21.16345	17.39770	123
1	180836756	180837447	MS_17086_H3K27Ac_CSpeaks_peak_489	546	.	23.70465	59.83782	54.63886	438
1	180856650	180857107	MS_17086_H3K27Ac_CSpeaks_peak_490	522	.	18.59626	57.39983	52.28102	178
1	180926939	180927708	MS_17086_H3K27Ac_CSpeaks_peak_491	569	.	18.81460	62.25729	56.96264	483
1	180968159	180968666	MS_17086_H3K27Ac_CSpeaks_peak_492	33	.	2.90426	6.44959	3.34894	140
1	180970814	180971075	MS_17086_H3K27Ac_CSpeaks_peak_493	20	.	2.54938	5.06283	2.05514	117
1	180992235	180992996	MS_17086_H3K27Ac_CSpeaks_peak_494	286	.	11.64375	32.81871	28.64080	514
1	181008529	181008905	MS_17086_H3K27Ac_CSpeaks_peak_495	28	.	3.55178	5.94583	2.87254	322
1	181009044	181009507	MS_17086_H3K27Ac_CSpeaks_peak_496	362	.	12.33576	40.68121	36.21273	331
1	181009787	181010179	MS_17086_H3K27Ac_CSpeaks_peak_497	187	.	7.54814	22.55154	18.73272	151
1	181067497	181067741	MS_17086_H3K27Ac_CSpeaks_peak_498	58	.	4.14154	9.09299	5.83543	113
1	181121271	181121421	MS_17086_H3K27Ac_CSpeaks_peak_499	109	.	6.37345	14.51252	10.99949	87
1	181156159	181157047	MS_17086_H3K27Ac_CSpeaks_peak_500	246	.	7.90155	28.68489	24.65426	136
1	181174288	181174674	MS_17086_H3K27Ac_CSpeaks_peak_501	128	.	6.85688	16.40858	12.82046	128
1	181174960	181175107	MS_17086_H3K27Ac_CSpeaks_peak_502	74	.	6.81240	10.83039	7.48507	79
1	181183321	181183792	MS_17086_H3K27Ac_CSpeaks_peak_503	45	.	3.81925	7.73977	4.55029	47
1	181201522	181202174	MS_17086_H3K27Ac_CSpeaks_peak_504	159	.	6.90357	19.68479	15.96923	304
1	181210797	181211208	MS_17086_H3K27Ac_CSpeaks_peak_505	232	.	7.04900	27.20509	23.22349	283
1	181219971	181220151	MS_17086_H3K27Ac_CSpeaks_peak_506	60	.	5.48992	9.31879	6.04311	70
1	181220998	181221419	MS_17086_H3K27Ac_CSpeaks_peak_507	141	.	5.20102	17.83669	14.19178	116
1	181221823	181222059	MS_17086_H3K27Ac_CSpeaks_peak_508	154	.	9.99107	19.12789	15.44224	95
1	181245621	181246050	MS_17086_H3K27Ac_CSpeaks_peak_509	124	.	6.13008	16.03933	12.46730	177
1	181253783	181254354	MS_17086_H3K27Ac_CSpeaks_peak_510	458	.	14.26948	50.69167	45.84339	210
1	181261201	181261463	MS_17086_H3K27Ac_CSpeaks_peak_511	47	.	4.06744	7.99138	4.78910	67
1	181300989	181301431	MS_17086_H3K27Ac_CSpeaks_peak_512	43	.	3.98666	7.54589	4.37490	286
1	181320338	181320999	MS_17086_H3K27Ac_CSpeaks_peak_513	408	.	12.58712	45.44753	40.80655	481
1	181337462	181337862	MS_17086_H3K27Ac_CSpeaks_peak_514	79	.	7.26802	11.34488	7.97356	282
1	181338429	181338796	MS_17086_H3K27Ac_CSpeaks_peak_515	191	.	6.93469	22.98327	19.15021	185
1	181343391	181343793	MS_17086_H3K27Ac_CSpeaks_peak_516	218	.	7.36441	25.79038	21.85297	150
1	181356368	181356648	MS_17086_H3K27Ac_CSpeaks_peak_517	78	.	6.13450	11.20838	7.84208	171
1	181357590	181357759	MS_17086_H3K27Ac_CSpeaks_peak_518	174	.	11.49116	21.21881	17.45147	101
1	181377569	181378033	MS_17086_H3K27Ac_CSpeaks_peak_519	255	.	14.15312	29.56773	25.51100	227
1	181378493	181378838	MS_17086_H3K27Ac_CSpeaks_peak_520	182	.	6.71983	22.06803	18.26761	110
1	181391553	181391936	MS_17086_H3K27Ac_CSpeaks_peak_521	196	.	8.62946	23.51211	19.66492	203
1	181392075	181392268	MS_17086_H3K27Ac_CSpeaks_peak_522	69	.	4.71202	10.22378	6.90166	70
1	181392562	181392830	MS_17086_H3K27Ac_CSpeaks_peak_523	176	.	11.13547	21.46579	17.68870	122
1	181413741	181413942	MS_17086_H3K27Ac_CSpeaks_peak_524	78	.	4.84397	11.22199	7.85560	87
1	181432380	181432884	MS_17086_H3K27Ac_CSpeaks_peak_525	375	.	14.94367	42.02814	37.50348	297
1	181437399	181437885	MS_17086_H3K27Ac_CSpeaks_peak_526	90	.	6.54658	12.42766	9.00729	91
1	181438290	181438590	MS_17086_H3K27Ac_CSpeaks_peak_527	84	.	5.72888	11.79668	8.40633	209
1	181547770	181547955	MS_17086_H3K27Ac_CSpeaks_peak_528	69	.	5.91964	10.25134	6.92123	87
1	181548641	181549102	MS_17086_H3K27Ac_CSpeaks_peak_529	117	.	4.13414	15.31499	11.77122	163
1	181564989	181565509	MS_17086_H3K27Ac_CSpeaks_peak_530	120	.	4.79816	15.55945	12.00557	166
1	181583006	181583321	MS_17086_H3K27Ac_CSpeaks_peak_531	101	.	6.05116	13.58947	10.11235	227
1	181663076	181663529	MS_17086_H3K27Ac_CSpeaks_peak_532	257	.	10.52805	29.77880	25.70659	175
1	181678945	181679383	MS_17086_H3K27Ac_CSpeaks_peak_533	108	.	5.32326	14.34508	10.83947	163
1	181690452	181690612	MS_17086_H3K27Ac_CSpeaks_peak_534	68	.	6.94574	10.19656	6.88241	72
1	181710761	181711544	MS_17086_H3K27Ac_CSpeaks_peak_535	245	.	6.34199	28.54169	24.51821	251
1	181725025	181725273	MS_17086_H3K27Ac_CSpeaks_peak_536	153	.	10.44760	19.02979	15.34549	71
1	181988744	181989125	MS_17086_H3K27Ac_CSpeaks_peak_537	47	.	4.19636	7.99138	4.78910	272
1	182287565	182288036	MS_17086_H3K27Ac_CSpeaks_peak_538	306	.	12.97398	34.95608	30.69973	266
1	182292285	182292648	MS_17086_H3K27Ac_CSpeaks_peak_539	180	.	6.22027	21.86298	18.07480	204
1	182311846	182312582	MS_17086_H3K27Ac_CSpeaks_peak_540	244	.	6.09454	28.50514	24.48353	257
1	182336937	182337151	MS_17086_H3K27Ac_CSpeaks_peak_541	40	.	4.52278	7.16239	4.01275	135
1	182337646	182337802	MS_17086_H3K27Ac_CSpeaks_peak_542	50	.	4.50293	8.25914	5.04432	103
1	182351319	182351555	MS_17086_H3K27Ac_CSpeaks_peak_543	101	.	6.21231	13.58947	10.11235	94
1	182383180	182383862	MS_17086_H3K27Ac_CSpeaks_peak_544	367	.	11.51980	41.23775	36.75089	450
1	182397252	182397529	MS_17086_H3K27Ac_CSpeaks_peak_545	41	.	3.93853	7.28745	4.13024	168
1	182572229	182572680	MS_17086_H3K27Ac_CSpeaks_peak_546	118	.	6.53459	15.45243	11.89956	216
1	182984862	182985258	MS_17086_H3K27Ac_CSpeaks_peak_547	226	.	10.86137	26.62870	22.67190	284
1	183206920	183207861	MS_17086_H3K27Ac_CSpeaks_peak_548	275	.	8.43870	31.66133	27.52546	505
1	183229145	183229493	MS_17086_H3K27Ac_CSpeaks_peak_549	117	.	5.11528	15.30598	11.76231	214
1	183338960	183339127	MS_17086_H3K27Ac_CSpeaks_peak_550	117	.	7.10181	15.28608	11.74461	94
1	183441661	183441883	MS_17086_H3K27Ac_CSpeaks_peak_551	33	.	3.18156	6.40804	3.31031	137
1	183521532	183521880	MS_17086_H3K27Ac_CSpeaks_peak_552	79	.	7.26802	11.34488	7.97356	233
1	183553169	183553337	MS_17086_H3K27Ac_CSpeaks_peak_553	45	.	3.81925	7.73977	4.55029	61
1	183553443	183553636	MS_17086_H3K27Ac_CSpeaks_peak_554	22	.	3.06725	5.26630	2.24243	68
1	183604930	183605688	MS_17086_H3K27Ac_CSpeaks_peak_555	310	.	6.80357	35.35405	31.08457	440
1	183713067	183713477	MS_17086_H3K27Ac_CSpeaks_peak_556	173	.	6.50497	21.16345	17.39770	204
1	183838595	183839143	MS_17086_H3K27Ac_CSpeaks_peak_557	234	.	11.07693	27.46170	23.47713	331
1	183839459	183839729	MS_17086_H3K27Ac_CSpeaks_peak_558	82	.	4.37863	11.59222	8.21170	137
1	183855682	183856182	MS_17086_H3K27Ac_CSpeaks_peak_559	180	.	6.22027	21.86298	18.07480	259
1	184111570	184111749	MS_17086_H3K27Ac_CSpeaks_peak_560	67	.	5.24545	10.08017	6.77159	103
1	184118848	184119154	MS_17086_H3K27Ac_CSpeaks_peak_561	75	.	5.03959	10.93598	7.58498	142
1	184175829	184176007	MS_17086_H3K27Ac_CSpeaks_peak_562	74	.	6.81240	10.83039	7.48507	113
1	184278609	184279183	MS_17086_H3K27Ac_CSpeaks_peak_563	133	.	6.25899	16.93061	13.32489	334
1	184365481	184365922	MS_17086_H3K27Ac_CSpeaks_peak_564	206	.	6.58859	24.49225	20.61028	172
1	184414443	184414647	MS_17086_H3K27Ac_CSpeaks_peak_565	67	.	5.24545	10.08017	6.77159	107
1	184453747	184454526	MS_17086_H3K27Ac_CSpeaks_peak_566	342	.	12.03282	38.64975	34.26708	194
1	184460242	184460494	MS_17086_H3K27Ac_CSpeaks_peak_567	82	.	4.28655	11.59222	8.21170	137
1	184512359	184512917	MS_17086_H3K27Ac_CSpeaks_peak_568	555	.	14.82884	60.80318	55.56555	405
1	184552557	184552799	MS_17086_H3K27Ac_CSpeaks_peak_569	90	.	7.59031	12.52288	9.09854	123
1	184553038	184553544	MS_17086_H3K27Ac_CSpeaks_peak_570	86	.	7.72372	12.06068	8.65648	73
1	184714612	184714938	MS_17086_H3K27Ac_CSpeaks_peak_571	150	.	6.64574	18.75374	15.07577	129
1	184751578	184752123	MS_17086_H3K27Ac_CSpeaks_peak_572	427	.	12.18907	47.50432	42.77394	265
1	184768836	184768997	MS_17086_H3K27Ac_CSpeaks_peak_573	68	.	6.94574	10.19656	6.88241	49
1	184796787	184796993	MS_17086_H3K27Ac_CSpeaks_peak_574	17	.	3.16504	4.70046	1.72223	140
1	185073945	185074176	MS_17086_H3K27Ac_CSpeaks_peak_575	28	.	4.68973	5.94877	2.87288	92
1	185229249	185229506	MS_17086_H3K27Ac_CSpeaks_peak_576	118	.	6.69574	15.45243	11.89956	146
1	185449253	185449584	MS_17086_H3K27Ac_CSpeaks_peak_577	324	.	13.43967	36.71734	32.40284	196
1	185478398	185478608	MS_17086_H3K27Ac_CSpeaks_peak_578	117	.	7.42364	15.25735	11.71710	107
1	185497173	185497426	MS_17086_H3K27Ac_CSpeaks_peak_579	117	.	7.42364	15.25735	11.71710	124
1	185509508	185510003	MS_17086_H3K27Ac_CSpeaks_peak_580	103	.	8.29753	13.82825	10.34455	123
1	185575028	185575267	MS_17086_H3K27Ac_CSpeaks_peak_581	194	.	10.15633	23.32108	19.48104	124
1	185685215	185685657	MS_17086_H3K27Ac_CSpeaks_peak_582	468	.	17.09225	51.68967	46.80392	210
1	185823164	185823923	MS_17086_H3K27Ac_CSpeaks_peak_583	327	.	11.69118	37.06727	32.73173	318
1	186121757	186121981	MS_17086_H3K27Ac_CSpeaks_peak_584	35	.	4.41563	6.68330	3.55841	207
1	186623420	186623587	MS_17086_H3K27Ac_CSpeaks_peak_585	43	.	3.19074	7.53378	4.36406	50
1	186727048	186727231	MS_17086_H3K27Ac_CSpeaks_peak_586	87	.	6.56421	12.18861	8.77617	74
1	186918379	186918875	MS_17086_H3K27Ac_CSpeaks_peak_587	276	.	9.22403	31.74444	27.60218	255
1	187076923	187077626	MS_17086_H3K27Ac_CSpeaks_peak_588	83	.	3.97855	11.77222	8.38883	368
1	187217698	187218130	MS_17086_H3K27Ac_CSpeaks_peak_589	90	.	7.91260	12.52288	9.09854	326
1	187260406	187260710	MS_17086_H3K27Ac_CSpeaks_peak_590	137	.	8.28308	17.40049	13.77201	139
1	187398498	187399087	MS_17086_H3K27Ac_CSpeaks_peak_591	125	.	6.71092	16.10965	12.53474	131
1	187473002	187473230	MS_17086_H3K27Ac_CSpeaks_peak_592	88	.	7.18984	12.30826	8.89227	131
1	187864554	187864784	MS_17086_H3K27Ac_CSpeaks_peak_593	44	.	3.45781	7.60524	4.43142	130
1	188015143	188015478	MS_17086_H3K27Ac_CSpeaks_peak_594	102	.	4.74696	13.78169	10.29985	130
1	189386623	189386943	MS_17086_H3K27Ac_CSpeaks_peak_595	28	.	4.20078	5.86499	2.80108	14
1	189497616	189498022	MS_17086_H3K27Ac_CSpeaks_peak_596	640	.	24.92419	69.68948	64.08700	262
1	189681856	189682030	MS_17086_H3K27Ac_CSpeaks_peak_597	36	.	4.81556	6.82099	3.69207	60
1	190378797	190379032	MS_17086_H3K27Ac_CSpeaks_peak_598	47	.	5.65659	7.99793	4.79207	185
1	190718037	190718301	MS_17086_H3K27Ac_CSpeaks_peak_599	49	.	4.34908	8.13087	4.92295	229
1	191601183	191601425	MS_17086_H3K27Ac_CSpeaks_peak_600	50	.	3.64197	8.23007	5.01726	145
1	191701231	191701641	MS_17086_H3K27Ac_CSpeaks_peak_601	383	.	8.66560	42.91591	38.36636	249
1	191728239	191728436	MS_17086_H3K27Ac_CSpeaks_peak_602	73	.	6.86569	10.71833	7.37535	95
1	191729012	191729347	MS_17086_H3K27Ac_CSpeaks_peak_603	196	.	7.67706	23.53057	19.68027	123
1	191802001	191802283	MS_17086_H3K27Ac_CSpeaks_peak_604	20	.	3.98592	5.08049	2.06402	73
1	191986637	191986949	MS_17086_H3K27Ac_CSpeaks_peak_605	166	.	7.98489	20.38453	16.64482	130
1	192101450	192101831	MS_17086_H3K27Ac_CSpeaks_peak_606	137	.	7.17917	17.38039	13.75794	267
1	192162846	192163364	MS_17086_H3K27Ac_CSpeaks_peak_607	703	.	19.10378	76.29983	70.39554	276
1	192200806	192201341	MS_17086_H3K27Ac_CSpeaks_peak_608	401	.	15.37339	44.74292	40.11973	275
1	192201986	192202174	MS_17086_H3K27Ac_CSpeaks_peak_609	114	.	8.55717	14.96062	11.43612	99
1	192207667	192207819	MS_17086_H3K27Ac_CSpeaks_peak_610	78	.	6.13450	11.20838	7.84208	41
1	192209973	192210220	MS_17086_H3K27Ac_CSpeaks_peak_611	78	.	4.57125	11.25152	7.88244	186
1	192349258	192349819	MS_17086_H3K27Ac_CSpeaks_peak_612	48	.	3.26236	8.09834	4.89178	421
1	192596884	192597034	MS_17086_H3K27Ac_CSpeaks_peak_613	79	.	7.26802	11.34488	7.97356	86
1	192597813	192597977	MS_17086_H3K27Ac_CSpeaks_peak_614	28	.	2.94501	5.86828	2.80382	24
1	192772407	192772636	MS_17086_H3K27Ac_CSpeaks_peak_615	55	.	5.97997	8.74577	5.50246	203
1	193106819	193107256	MS_17086_H3K27Ac_CSpeaks_peak_616	112	.	8.75255	14.76141	11.24317	142
1	193154165	193154430	MS_17086_H3K27Ac_CSpeaks_peak_617	117	.	8.47724	15.32041	11.77520	129
1	193194827	193195177	MS_17086_H3K27Ac_CSpeaks_peak_618	196	.	8.62946	23.51211	19.66492	217
1	193255754	193256074	MS_17086_H3K27Ac_CSpeaks_peak_619	116	.	5.87225	15.16215	11.63047	202
1	193256691	193256911	MS_17086_H3K27Ac_CSpeaks_peak_620	69	.	5.70478	10.25134	6.92123	99
1	193396241	193396546	MS_17086_H3K27Ac_CSpeaks_peak_621	230	.	13.06919	27.02354	23.04719	161
1	193471673	193471855	MS_17086_H3K27Ac_CSpeaks_peak_622	92	.	7.45609	12.72907	9.29251	63
1	193649129	193649524	MS_17086_H3K27Ac_CSpeaks_peak_623	235	.	8.57946	27.55603	23.56481	142
1	193812442	193812856	MS_17086_H3K27Ac_CSpeaks_peak_624	409	.	14.72048	45.58423	40.93845	210
1	194177026	194177512	MS_17086_H3K27Ac_CSpeaks_peak_625	187	.	7.54814	22.55154	18.73272	194
1	194306436	194307438	MS_17086_H3K27Ac_CSpeaks_peak_626	473	.	12.96256	52.28119	47.36963	673
1	194778858	194779556	MS_17086_H3K27Ac_CSpeaks_peak_627	345	.	7.25477	38.93315	34.53722	322
1	195061581	195061852	MS_17086_H3K27Ac_CSpeaks_peak_628	20	.	3.98592	5.08049	2.06402	29
1	195356934	195357196	MS_17086_H3K27Ac_CSpeaks_peak_629	192	.	9.78708	23.05536	19.21766	115
1	197727789	197728380	MS_17086_H3K27Ac_CSpeaks_peak_630	390	.	17.35644	43.60959	39.03212	159
1	197765937	197766230	MS_17086_H3K27Ac_CSpeaks_peak_631	41	.	3.93853	7.28745	4.13024	157
1	197998276	197998858	MS_17086_H3K27Ac_CSpeaks_peak_632	156	.	5.85194	19.32294	15.63212	234
1	198000528	198000846	MS_17086_H3K27Ac_CSpeaks_peak_633	113	.	4.63702	14.82230	11.30257	109
1	198518432	198519200	MS_17086_H3K27Ac_CSpeaks_peak_634	413	.	6.42646	45.98062	41.31808	392
1	198755083	198756347	MS_17086_H3K27Ac_CSpeaks_peak_635	607	.	11.40504	66.23277	60.76679	858
1	198872619	198872851	MS_17086_H3K27Ac_CSpeaks_peak_636	103	.	8.16127	13.83564	10.35053	88
1	198873302	198873615	MS_17086_H3K27Ac_CSpeaks_peak_637	117	.	7.63850	15.25735	11.71710	63
1	199372628	199373175	MS_17086_H3K27Ac_CSpeaks_peak_638	33	.	3.38954	6.46191	3.35763	226
1	199748185	199748456	MS_17086_H3K27Ac_CSpeaks_peak_639	161	.	10.65863	19.87375	16.15462	127
1	199755285	199755800	MS_17086_H3K27Ac_CSpeaks_peak_640	20	.	2.54938	5.06283	2.05514	105
1	199860639	199860958	MS_17086_H3K27Ac_CSpeaks_peak_641	235	.	8.57946	27.55603	23.56481	142
1	199905451	199905887	MS_17086_H3K27Ac_CSpeaks_peak_642	227	.	7.57927	26.74579	22.78302	151
1	199975233	199975662	MS_17086_H3K27Ac_CSpeaks_peak_643	107	.	5.61442	14.29954	10.79817	109
1	200005243	200005599	MS_17086_H3K27Ac_CSpeaks_peak_644	370	.	14.66024	41.50647	37.01661	146
1	200013310	200013499	MS_17086_H3K27Ac_CSpeaks_peak_645	124	.	7.70441	16.05824	12.48540	86
1	200076178	200076941	MS_17086_H3K27Ac_CSpeaks_peak_646	383	.	8.66560	42.91591	38.36636	547
1	200188801	200189307	MS_17086_H3K27Ac_CSpeaks_peak_647	324	.	9.29813	36.79125	32.46771	249
1	200245136	200245445	MS_17086_H3K27Ac_CSpeaks_peak_648	286	.	12.58023	32.84577	28.66052	102
1	200261469	200261738	MS_17086_H3K27Ac_CSpeaks_peak_649	107	.	7.20879	14.21410	10.71990	104
1	200269662	200269911	MS_17086_H3K27Ac_CSpeaks_peak_650	142	.	6.69411	17.93531	14.28795	125
1	200270013	200270568	MS_17086_H3K27Ac_CSpeaks_peak_651	183	.	7.25100	22.14108	18.33904	86
1	200298615	200299238	MS_17086_H3K27Ac_CSpeaks_peak_652	383	.	9.35105	42.90092	38.35286	208
1	200359045	200359235	MS_17086_H3K27Ac_CSpeaks_peak_653	43	.	4.84535	7.53305	4.36393	78
1	200434055	200434308	MS_17086_H3K27Ac_CSpeaks_peak_654	61	.	4.58310	9.46042	6.17564	109
1	200540358	200540689	MS_17086_H3K27Ac_CSpeaks_peak_655	48	.	3.26236	8.09834	4.89178	111
1	200653644	200654080	MS_17086_H3K27Ac_CSpeaks_peak_656	257	.	10.52805	29.77880	25.70659	180
1	200730834	200731396	MS_17086_H3K27Ac_CSpeaks_peak_657	362	.	12.33576	40.68121	36.21273	234
1	200774688	200775064	MS_17086_H3K27Ac_CSpeaks_peak_658	51	.	5.27507	8.41215	5.18578	316
1	200775237	200775545	MS_17086_H3K27Ac_CSpeaks_peak_659	107	.	7.20879	14.21410	10.71990	141
1	200848718	200848942	MS_17086_H3K27Ac_CSpeaks_peak_660	84	.	5.72888	11.79668	8.40633	86
1	200861578	200861870	MS_17086_H3K27Ac_CSpeaks_peak_661	71	.	4.46382	10.51570	7.17884	149
1	200900275	200900987	MS_17086_H3K27Ac_CSpeaks_peak_662	308	.	11.21483	35.06484	30.80119	272
1	201065301	201066380	MS_17086_H3K27Ac_CSpeaks_peak_663	470	.	14.59177	51.97837	47.08450	788
1	201070532	201071088	MS_17086_H3K27Ac_CSpeaks_peak_664	497	.	19.34741	54.73584	49.72362	273
1	201126264	201126534	MS_17086_H3K27Ac_CSpeaks_peak_665	397	.	20.65975	44.31734	39.71201	143
1	201168167	201168549	MS_17086_H3K27Ac_CSpeaks_peak_666	215	.	11.36522	25.41512	21.50274	243
1	201217152	201217299	MS_17086_H3K27Ac_CSpeaks_peak_667	28	.	3.55178	5.94583	2.87254	30
1	201246894	201247093	MS_17086_H3K27Ac_CSpeaks_peak_668	146	.	9.00271	18.28422	14.63143	103
1	201400359	201401147	MS_17086_H3K27Ac_CSpeaks_peak_669	75	.	4.19446	10.88985	7.54288	266
1	201402765	201402912	MS_17086_H3K27Ac_CSpeaks_peak_670	46	.	5.89342	7.87283	4.67736	64
1	201732972	201733247	MS_17086_H3K27Ac_CSpeaks_peak_671	180	.	9.57222	21.89293	18.09902	137
1	201772003	201772409	MS_17086_H3K27Ac_CSpeaks_peak_672	495	.	15.23634	54.57388	49.57325	276
1	201772786	201773358	MS_17086_H3K27Ac_CSpeaks_peak_673	466	.	8.17738	51.50955	46.63396	241
1	201881232	201881411	MS_17086_H3K27Ac_CSpeaks_peak_674	120	.	7.87204	15.65544	12.09773	66
1	201933241	201933415	MS_17086_H3K27Ac_CSpeaks_peak_675	49	.	3.83402	8.18153	4.97285	60
1	202005882	202006815	MS_17086_H3K27Ac_CSpeaks_peak_676	461	.	11.44671	51.00333	46.14616	289
1	202089108	202089410	MS_17086_H3K27Ac_CSpeaks_peak_677	152	.	10.24596	18.92521	15.24278	129
1	202540023	202540535	MS_17086_H3K27Ac_CSpeaks_peak_678	394	.	11.54450	43.99651	39.40411	284
1	202581233	202581457	MS_17086_H3K27Ac_CSpeaks_peak_679	141	.	8.31489	17.83796	14.19222	97
1	202608795	202608991	MS_17086_H3K27Ac_CSpeaks_peak_680	196	.	8.62946	23.51211	19.66492	96
1	202669899	202670623	MS_17086_H3K27Ac_CSpeaks_peak_681	286	.	7.87774	32.86202	28.67381	585
1	202788048	202788660	MS_17086_H3K27Ac_CSpeaks_peak_682	180	.	5.84559	21.83636	18.05043	196
1	202932932	202933283	MS_17086_H3K27Ac_CSpeaks_peak_683	159	.	8.71279	19.61410	15.90145	243
1	203121670	203121880	MS_17086_H3K27Ac_CSpeaks_peak_684	37	.	4.11744	6.90630	3.76881	24
1	203131989	203132258	MS_17086_H3K27Ac_CSpeaks_peak_685	60	.	5.48992	9.31879	6.04311	92
1	203167979	203168252	MS_17086_H3K27Ac_CSpeaks_peak_686	81	.	3.54817	11.52872	8.15267	134
1	203342287	203342444	MS_17086_H3K27Ac_CSpeaks_peak_687	47	.	4.06744	7.99138	4.78910	15
1	203408577	203408896	MS_17086_H3K27Ac_CSpeaks_peak_688	43	.	3.34787	7.54459	4.37372	227
1	203421635	203421845	MS_17086_H3K27Ac_CSpeaks_peak_689	24	.	3.63401	5.46828	2.42367	134
1	203945362	203945834	MS_17086_H3K27Ac_CSpeaks_peak_690	230	.	13.39147	27.02354	23.04719	255
1	204041578	204042153	MS_17086_H3K27Ac_CSpeaks_peak_691	296	.	9.61078	33.89529	29.67620	272
1	204528618	204528873	MS_17086_H3K27Ac_CSpeaks_peak_692	80	.	6.14435	11.46753	8.09325	125
1	204960697	204961399	MS_17086_H3K27Ac_CSpeaks_peak_693	349	.	14.29910	39.35234	34.94233	322
1	205419379	205419891	MS_17086_H3K27Ac_CSpeaks_peak_694	148	.	6.07526	18.51631	14.85006	400
1	205708117	205708324	MS_17086_H3K27Ac_CSpeaks_peak_695	47	.	5.65659	7.99793	4.79207	106
1	205708497	205708646	MS_17086_H3K27Ac_CSpeaks_peak_696	56	.	6.21110	8.94265	5.69412	91
1	205708908	205709322	MS_17086_H3K27Ac_CSpeaks_peak_697	110	.	7.42919	14.59251	11.07764	113
1	205737207	205737798	MS_17086_H3K27Ac_CSpeaks_peak_698	206	.	8.95175	24.58018	20.68356	356
1	205752228	205752896	MS_17086_H3K27Ac_CSpeaks_peak_699	117	.	5.02320	15.30598	11.76231	195
1	205761520	205761917	MS_17086_H3K27Ac_CSpeaks_peak_700	137	.	8.28308	17.40049	13.77201	144
1	205770262	205770496	MS_17086_H3K27Ac_CSpeaks_peak_701	126	.	9.20175	16.21722	12.64018	115
1	205770769	205771232	MS_17086_H3K27Ac_CSpeaks_peak_702	350	.	12.01347	39.46756	35.03947	221
1	205788199	205788559	MS_17086_H3K27Ac_CSpeaks_peak_703	62	.	3.91822	9.52900	6.24232	237
1	205789202	205789391	MS_17086_H3K27Ac_CSpeaks_peak_704	15	.	2.54617	4.47616	1.51435	88
1	205797847	205798314	MS_17086_H3K27Ac_CSpeaks_peak_705	249	.	9.75746	28.97095	24.92908	266
1	205799551	205799797	MS_17086_H3K27Ac_CSpeaks_peak_706	79	.	7.26802	11.34488	7.97356	146
1	205991432	205991680	MS_17086_H3K27Ac_CSpeaks_peak_707	51	.	3.92668	8.40735	5.18578	24
1	206006749	206006964	MS_17086_H3K27Ac_CSpeaks_peak_708	87	.	6.34936	12.18861	8.77617	124
1	206007435	206007598	MS_17086_H3K27Ac_CSpeaks_peak_709	107	.	7.20879	14.21410	10.71990	71
1	206015595	206015973	MS_17086_H3K27Ac_CSpeaks_peak_710	168	.	9.74161	20.64733	16.89799	117
1	206086349	206086703	MS_17086_H3K27Ac_CSpeaks_peak_711	186	.	8.30717	22.45656	18.64421	199
1	206313535	206313685	MS_17086_H3K27Ac_CSpeaks_peak_712	28	.	4.20078	5.86499	2.80108	17
1	206314345	206314901	MS_17086_H3K27Ac_CSpeaks_peak_713	91	.	3.49812	12.59602	9.17058	142
1	206428607	206428964	MS_17086_H3K27Ac_CSpeaks_peak_714	301	.	15.96977	34.33554	30.10465	227
1	206430353	206430531	MS_17086_H3K27Ac_CSpeaks_peak_715	34	.	3.68070	6.60524	3.48954	5
1	206515156	206516108	MS_17086_H3K27Ac_CSpeaks_peak_716	874	.	28.70691	94.43427	87.46278	374
1	208327798	208328218	MS_17086_H3K27Ac_CSpeaks_peak_717	17	.	2.81323	4.75456	1.77250	55
1	208480462	208480636	MS_17086_H3K27Ac_CSpeaks_peak_718	53	.	4.48808	8.59432	5.36106	86
1	209331058	209331317	MS_17086_H3K27Ac_CSpeaks_peak_719	35	.	4.63049	6.68330	3.55841	114
1	209377614	209378276	MS_17086_H3K27Ac_CSpeaks_peak_720	340	.	7.55952	38.40528	34.02514	406
1	209404749	209404896	MS_17086_H3K27Ac_CSpeaks_peak_721	48	.	6.02436	8.06465	4.85846	26
1	209405878	209406232	MS_17086_H3K27Ac_CSpeaks_peak_722	107	.	7.20879	14.21410	10.71990	77
1	209466041	209466780	MS_17086_H3K27Ac_CSpeaks_peak_723	405	.	11.67341	45.15841	40.52206	598
1	209479018	209479466	MS_17086_H3K27Ac_CSpeaks_peak_724	267	.	15.85063	30.84025	26.72852	157
1	209517150	209518005	MS_17086_H3K27Ac_CSpeaks_peak_725	375	.	14.72881	42.02814	37.50348	647
1	209527975	209528175	MS_17086_H3K27Ac_CSpeaks_peak_726	62	.	4.80331	9.52384	6.23819	56
1	209616724	209616908	MS_17086_H3K27Ac_CSpeaks_peak_727	67	.	5.24545	10.08017	6.77159	112
1	209710550	209710787	MS_17086_H3K27Ac_CSpeaks_peak_728	35	.	4.41563	6.68330	3.55841	108
1	209711578	209711842	MS_17086_H3K27Ac_CSpeaks_peak_729	33	.	3.49696	6.46191	3.35763	45
1	209725620	209726272	MS_17086_H3K27Ac_CSpeaks_peak_730	189	.	6.40443	22.72978	18.90251	367
1	209742598	209743398	MS_17086_H3K27Ac_CSpeaks_peak_731	309	.	6.53665	35.20780	30.93958	393
1	209790311	209790598	MS_17086_H3K27Ac_CSpeaks_peak_732	99	.	5.48551	13.45200	9.98791	202
1	209807595	209807840	MS_17086_H3K27Ac_CSpeaks_peak_733	112	.	8.75255	14.76141	11.24317	128
1	209808236	209808429	MS_17086_H3K27Ac_CSpeaks_peak_734	94	.	8.23619	12.84501	9.40535	99
1	209810395	209810606	MS_17086_H3K27Ac_CSpeaks_peak_735	102	.	8.23489	13.72868	10.24986	96
1	209833278	209833427	MS_17086_H3K27Ac_CSpeaks_peak_736	33	.	2.90426	6.44959	3.34894	74
1	209839790	209840305	MS_17086_H3K27Ac_CSpeaks_peak_737	375	.	14.72881	42.02814	37.50348	163
1	209868706	209869086	MS_17086_H3K27Ac_CSpeaks_peak_738	450	.	12.57582	49.87889	45.05546	169
1	209996517	209996974	MS_17086_H3K27Ac_CSpeaks_peak_739	172	.	6.03610	21.00608	17.24702	218
1	210050955	210052113	MS_17086_H3K27Ac_CSpeaks_peak_740	282	.	10.72432	32.38011	28.21860	655
1	210055582	210055949	MS_17086_H3K27Ac_CSpeaks_peak_741	173	.	8.75932	21.16096	17.39770	126
1	210057081	210057363	MS_17086_H3K27Ac_CSpeaks_peak_742	93	.	4.89354	12.76924	9.33071	225
1	210132486	210132652	MS_17086_H3K27Ac_CSpeaks_peak_743	94	.	6.45178	12.88078	9.43956	71
1	210180198	210180388	MS_17086_H3K27Ac_CSpeaks_peak_744	102	.	8.23489	13.72868	10.24986	106
1	210265794	210266049	MS_17086_H3K27Ac_CSpeaks_peak_745	84	.	5.72888	11.79668	8.40633	136
1	210293740	210293933	MS_17086_H3K27Ac_CSpeaks_peak_746	64	.	5.19184	9.75793	6.46587	69
1	210388963	210389288	MS_17086_H3K27Ac_CSpeaks_peak_747	75	.	3.48957	10.93404	7.58318	204
10	215357	215794	MS_17086_H3K27Ac_CSpeaks_peak_748	33	.	3.27364	6.40804	3.31031	145
10	216022	216214	MS_17086_H3K27Ac_CSpeaks_peak_749	59	.	4.92316	9.25272	5.98221	86
10	435418	435600	MS_17086_H3K27Ac_CSpeaks_peak_750	28	.	3.42287	5.94583	2.87254	179
10	947537	947710	MS_17086_H3K27Ac_CSpeaks_peak_751	20	.	3.98592	5.08049	2.06402	59
10	1091711	1092073	MS_17086_H3K27Ac_CSpeaks_peak_752	249	.	9.91861	28.97095	24.92908	256
10	1161585	1162538	MS_17086_H3K27Ac_CSpeaks_peak_753	472	.	9.79361	52.13617	47.23886	357
10	1216570	1216844	MS_17086_H3K27Ac_CSpeaks_peak_754	127	.	9.11148	16.32960	12.74572	141
10	1599787	1600669	MS_17086_H3K27Ac_CSpeaks_peak_755	83	.	3.97855	11.77222	8.38883	309
10	1600784	1600941	MS_17086_H3K27Ac_CSpeaks_peak_756	107	.	6.38140	14.24879	10.75361	78
10	1676306	1676694	MS_17086_H3K27Ac_CSpeaks_peak_757	44	.	4.43973	7.66459	4.48256	281
10	2170377	2170565	MS_17086_H3K27Ac_CSpeaks_peak_758	57	.	6.63315	8.95766	5.70638	54
10	2705413	2705829	MS_17086_H3K27Ac_CSpeaks_peak_759	79	.	7.26802	11.34488	7.97356	134
10	2910354	2910547	MS_17086_H3K27Ac_CSpeaks_peak_760	81	.	7.83543	11.51373	8.13834	88
10	2910835	2911257	MS_17086_H3K27Ac_CSpeaks_peak_761	75	.	5.40659	10.92847	7.57770	207
10	2911481	2911638	MS_17086_H3K27Ac_CSpeaks_peak_762	90	.	7.91260	12.52288	9.09854	44
10	4452113	4452721	MS_17086_H3K27Ac_CSpeaks_peak_763	67	.	3.83130	10.00074	6.70275	424
10	4462972	4463340	MS_17086_H3K27Ac_CSpeaks_peak_764	203	.	10.00194	24.23245	20.35751	257
10	4550259	4550499	MS_17086_H3K27Ac_CSpeaks_peak_765	116	.	5.43069	15.15365	11.62483	145
10	4550605	4550954	MS_17086_H3K27Ac_CSpeaks_peak_766	125	.	6.16832	16.12773	12.55257	207
10	4690135	4690571	MS_17086_H3K27Ac_CSpeaks_peak_767	82	.	4.37863	11.59222	8.21170	269
10	4691531	4691788	MS_17086_H3K27Ac_CSpeaks_peak_768	82	.	4.28655	11.59222	8.21170	49
10	5435295	5435926	MS_17086_H3K27Ac_CSpeaks_peak_769	151	.	6.68720	18.85223	15.17112	321
10	5508470	5508926	MS_17086_H3K27Ac_CSpeaks_peak_770	118	.	6.69574	15.45243	11.89956	124
10	5543147	5543574	MS_17086_H3K27Ac_CSpeaks_peak_771	274	.	12.15052	31.57795	27.44498	261
10	5826747	5827545	MS_17086_H3K27Ac_CSpeaks_peak_772	516	.	12.30614	56.76662	51.68668	472
10	5925447	5925634	MS_17086_H3K27Ac_CSpeaks_peak_773	71	.	4.35640	10.51570	7.17884	99
10	6165122	6165618	MS_17086_H3K27Ac_CSpeaks_peak_774	418	.	10.69471	46.50608	41.81896	189
10	6381666	6382293	MS_17086_H3K27Ac_CSpeaks_peak_775	237	.	7.79412	27.71070	23.71346	279
10	6477628	6477851	MS_17086_H3K27Ac_CSpeaks_peak_776	50	.	5.17501	8.24934	5.03491	97
10	6489314	6489625	MS_17086_H3K27Ac_CSpeaks_peak_777	49	.	5.36312	8.20978	4.99801	205
10	7110945	7111214	MS_17086_H3K27Ac_CSpeaks_peak_778	69	.	5.70478	10.25134	6.92123	137
10	7174809	7175214	MS_17086_H3K27Ac_CSpeaks_peak_779	99	.	5.48551	13.45200	9.98791	177
10	7184771	7185001	MS_17086_H3K27Ac_CSpeaks_peak_780	258	.	14.03605	29.90321	25.82900	99
10	7434842	7435069	MS_17086_H3K27Ac_CSpeaks_peak_781	181	.	8.58337	21.92651	18.13128	94
10	7442689	7442840	MS_17086_H3K27Ac_CSpeaks_peak_782	19	.	2.33934	4.90017	1.90446	141
10	7443380	7443576	MS_17086_H3K27Ac_CSpeaks_peak_783	33	.	3.27364	6.40804	3.31031	109
10	7475027	7475188	MS_17086_H3K27Ac_CSpeaks_peak_784	47	.	4.06744	7.99138	4.78910	36
10	7511772	7512148	MS_17086_H3K27Ac_CSpeaks_peak_785	150	.	6.77465	18.75374	15.07577	264
10	7663165	7663396	MS_17086_H3K27Ac_CSpeaks_peak_786	347	.	15.96906	39.20021	34.79784	141
10	7718329	7718607	MS_17086_H3K27Ac_CSpeaks_peak_787	45	.	3.71182	7.73977	4.55029	123
10	7760437	7760632	MS_17086_H3K27Ac_CSpeaks_peak_788	30	.	3.79516	6.17367	3.08599	9
10	7792050	7792591	MS_17086_H3K27Ac_CSpeaks_peak_789	262	.	11.72080	30.32199	26.22820	417
10	7889922	7890218	MS_17086_H3K27Ac_CSpeaks_peak_790	28	.	4.20078	5.86499	2.80108	103
10	7904088	7904349	MS_17086_H3K27Ac_CSpeaks_peak_791	59	.	5.88504	9.19190	5.93140	59
10	8159022	8159176	MS_17086_H3K27Ac_CSpeaks_peak_792	38	.	5.37488	7.01318	3.86882	59
10	8702247	8702779	MS_17086_H3K27Ac_CSpeaks_peak_793	271	.	10.40204	31.23322	27.10911	151
10	8784047	8784316	MS_17086_H3K27Ac_CSpeaks_peak_794	258	.	14.03605	29.90321	25.82900	103
10	9075481	9075628	MS_17086_H3K27Ac_CSpeaks_peak_795	47	.	5.97888	7.99793	4.79207	91
10	9157957	9158259	MS_17086_H3K27Ac_CSpeaks_peak_796	66	.	4.93640	9.99488	6.69805	228
10	9158431	9159166	MS_17086_H3K27Ac_CSpeaks_peak_797	246	.	7.90155	28.68489	24.65426	500
10	9429917	9430172	MS_17086_H3K27Ac_CSpeaks_peak_798	60	.	5.48992	9.31879	6.04311	144
10	9468682	9469957	MS_17086_H3K27Ac_CSpeaks_peak_799	440	.	17.62329	48.82697	44.04791	332
10	9996822	9997666	MS_17086_H3K27Ac_CSpeaks_peak_800	336	.	7.12585	38.02921	33.66177	273
10	10016587	10017061	MS_17086_H3K27Ac_CSpeaks_peak_801	156	.	6.18269	19.38730	15.68500	321
10	10342734	10342933	MS_17086_H3K27Ac_CSpeaks_peak_802	17	.	2.95982	4.70182	1.72223	77
10	10568067	10568436	MS_17086_H3K27Ac_CSpeaks_peak_803	161	.	10.80617	19.84120	16.12328	115
10	10748830	10749283	MS_17086_H3K27Ac_CSpeaks_peak_804	274	.	12.15052	31.57795	27.44498	298
10	10804572	10805154	MS_17086_H3K27Ac_CSpeaks_peak_805	688	.	28.95835	74.68404	68.84843	325
10	11144466	11144664	MS_17086_H3K27Ac_CSpeaks_peak_806	124	.	6.00116	16.03933	12.46730	110
10	11144867	11145076	MS_17086_H3K27Ac_CSpeaks_peak_807	61	.	4.58310	9.46042	6.17564	68
10	11405437	11405952	MS_17086_H3K27Ac_CSpeaks_peak_808	730	.	19.74836	79.12463	73.08627	292
10	11408696	11409157	MS_17086_H3K27Ac_CSpeaks_peak_809	217	.	9.11289	25.66042	21.72957	156
10	11889626	11889926	MS_17086_H3K27Ac_CSpeaks_peak_810	137	.	7.17917	17.38039	13.75794	179
10	12474255	12474585	MS_17086_H3K27Ac_CSpeaks_peak_811	34	.	5.03011	6.56617	3.45355	138
10	12558600	12559096	MS_17086_H3K27Ac_CSpeaks_peak_812	156	.	6.29012	19.38730	15.68500	189
10	12560539	12561084	MS_17086_H3K27Ac_CSpeaks_peak_813	315	.	8.33815	35.79768	31.51250	298
10	13237437	13237870	MS_17086_H3K27Ac_CSpeaks_peak_814	284	.	11.97669	32.60138	28.43429	103
10	13331007	13331215	MS_17086_H3K27Ac_CSpeaks_peak_815	28	.	3.42287	5.94583	2.87254	120
10	13567615	13568325	MS_17086_H3K27Ac_CSpeaks_peak_816	102	.	4.26503	13.77646	10.29681	332
10	14871129	14871873	MS_17086_H3K27Ac_CSpeaks_peak_817	362	.	12.33576	40.68121	36.21273	498
10	15396627	15396994	MS_17086_H3K27Ac_CSpeaks_peak_818	363	.	12.83903	40.87003	36.39422	139
10	15397164	15397378	MS_17086_H3K27Ac_CSpeaks_peak_819	170	.	8.95996	20.79207	17.03814	125
10	15397602	15398039	MS_17086_H3K27Ac_CSpeaks_peak_820	124	.	6.13008	16.03933	12.46730	317
10	15696915	15697318	MS_17086_H3K27Ac_CSpeaks_peak_821	67	.	5.08430	10.08017	6.77159	97
10	15737117	15737280	MS_17086_H3K27Ac_CSpeaks_peak_822	51	.	3.92668	8.40735	5.18578	65
10	15961694	15961947	MS_17086_H3K27Ac_CSpeaks_peak_823	84	.	7.63510	11.82842	8.43489	116
10	16003878	16004197	MS_17086_H3K27Ac_CSpeaks_peak_824	99	.	4.47587	13.38262	9.92279	214
10	16259842	16260845	MS_17086_H3K27Ac_CSpeaks_peak_825	163	.	7.65720	20.03615	16.31398	863
10	16363112	16363443	MS_17086_H3K27Ac_CSpeaks_peak_826	133	.	6.25899	16.93061	13.32489	189
10	16726712	16726898	MS_17086_H3K27Ac_CSpeaks_peak_827	78	.	6.13450	11.20838	7.84208	104
10	16837549	16837855	MS_17086_H3K27Ac_CSpeaks_peak_828	60	.	5.48992	9.31879	6.04311	113
10	17102984	17103543	MS_17086_H3K27Ac_CSpeaks_peak_829	97	.	6.99393	13.19086	9.73526	315
10	17136028	17136413	MS_17086_H3K27Ac_CSpeaks_peak_830	227	.	7.57927	26.74579	22.78302	177
10	17264095	17264546	MS_17086_H3K27Ac_CSpeaks_peak_831	228	.	11.71203	26.84139	22.86959	237
10	17295887	17296408	MS_17086_H3K27Ac_CSpeaks_peak_832	206	.	7.80597	24.52080	20.63255	292
10	17572337	17572503	MS_17086_H3K27Ac_CSpeaks_peak_833	105	.	7.87248	14.08126	10.59309	67
10	17572649	17572950	MS_17086_H3K27Ac_CSpeaks_peak_834	51	.	5.27507	8.41215	5.18578	160
10	17573241	17573496	MS_17086_H3K27Ac_CSpeaks_peak_835	41	.	4.79266	7.29799	4.13770	37
10	17574679	17574875	MS_17086_H3K27Ac_CSpeaks_peak_836	97	.	3.54770	13.18276	9.73388	124
10	17686459	17686804	MS_17086_H3K27Ac_CSpeaks_peak_837	238	.	11.29109	27.84701	23.84055	206
10	17687100	17687310	MS_17086_H3K27Ac_CSpeaks_peak_838	81	.	7.83543	11.51373	8.13834	111
10	17810180	17810910	MS_17086_H3K27Ac_CSpeaks_peak_839	285	.	6.54574	32.73569	28.56191	375
10	17887017	17887243	MS_17086_H3K27Ac_CSpeaks_peak_840	43	.	4.84535	7.53305	4.36393	137
10	18226586	18226967	MS_17086_H3K27Ac_CSpeaks_peak_841	173	.	5.41094	21.14286	17.38179	207
10	18348086	18348275	MS_17086_H3K27Ac_CSpeaks_peak_842	108	.	5.32326	14.34508	10.83947	127
10	18464666	18465022	MS_17086_H3K27Ac_CSpeaks_peak_843	101	.	6.21231	13.58947	10.11235	130
10	18508193	18508421	MS_17086_H3K27Ac_CSpeaks_peak_844	64	.	6.25745	9.77329	6.48042	97
10	18530370	18530747	MS_17086_H3K27Ac_CSpeaks_peak_845	90	.	7.85643	12.43618	9.01508	220
10	18595478	18595847	MS_17086_H3K27Ac_CSpeaks_peak_846	286	.	13.95108	32.88610	28.69788	230
10	18771264	18771418	MS_17086_H3K27Ac_CSpeaks_peak_847	58	.	6.30116	9.08008	5.82607	13
10	19884158	19884647	MS_17086_H3K27Ac_CSpeaks_peak_848	375	.	13.17891	42.11468	37.58501	249
10	20258393	20258859	MS_17086_H3K27Ac_CSpeaks_peak_849	186	.	9.86488	22.40924	18.60419	173
10	22149985	22150267	MS_17086_H3K27Ac_CSpeaks_peak_850	164	.	10.14209	20.16662	16.43958	114
10	22397642	22397850	MS_17086_H3K27Ac_CSpeaks_peak_851	44	.	4.27859	7.66459	4.48256	36
10	22424401	22424585	MS_17086_H3K27Ac_CSpeaks_peak_852	38	.	5.33430	6.95301	3.81073	174
10	22509380	22509675	MS_17086_H3K27Ac_CSpeaks_peak_853	132	.	5.75297	16.81004	13.21344	205
10	22510197	22510501	MS_17086_H3K27Ac_CSpeaks_peak_854	137	.	8.28308	17.40049	13.77201	101
10	25476443	25476766	MS_17086_H3K27Ac_CSpeaks_peak_855	258	.	14.35834	29.90321	25.82900	205
10	26163214	26163381	MS_17086_H3K27Ac_CSpeaks_peak_856	34	.	5.43087	6.56617	3.45355	40
10	27263400	27263989	MS_17086_H3K27Ac_CSpeaks_peak_857	293	.	10.88547	33.53720	29.33522	279
10	27439771	27440501	MS_17086_H3K27Ac_CSpeaks_peak_858	645	.	19.19073	70.20702	64.57559	464
10	27843091	27843588	MS_17086_H3K27Ac_CSpeaks_peak_859	254	.	10.60192	29.47720	25.42273	209
10	28220161	28220479	MS_17086_H3K27Ac_CSpeaks_peak_860	180	.	9.35737	21.89293	18.09902	142
10	28479166	28479643	MS_17086_H3K27Ac_CSpeaks_peak_861	394	.	11.54450	43.99651	39.40411	211
10	28895539	28896178	MS_17086_H3K27Ac_CSpeaks_peak_862	206	.	6.58859	24.49225	20.61028	374
10	28905838	28906135	MS_17086_H3K27Ac_CSpeaks_peak_863	142	.	6.83199	17.93531	14.28795	180
10	29187283	29187781	MS_17086_H3K27Ac_CSpeaks_peak_864	324	.	8.52232	36.79118	32.46771	177
10	29367574	29368374	MS_17086_H3K27Ac_CSpeaks_peak_865	264	.	7.05417	30.50967	26.41211	227
10	29491725	29492084	MS_17086_H3K27Ac_CSpeaks_peak_866	177	.	9.39067	21.56956	17.78972	108
10	29736528	29737053	MS_17086_H3K27Ac_CSpeaks_peak_867	116	.	5.87225	15.16215	11.63047	416
10	29769441	29769907	MS_17086_H3K27Ac_CSpeaks_peak_868	255	.	8.11641	29.66819	25.59707	304
10	29875626	29876027	MS_17086_H3K27Ac_CSpeaks_peak_869	371	.	13.75900	41.65364	37.15942	268
10	30011778	30012279	MS_17086_H3K27Ac_CSpeaks_peak_870	176	.	10.41957	21.42628	17.65148	165
10	32572931	32573182	MS_17086_H3K27Ac_CSpeaks_peak_871	87	.	6.56421	12.18861	8.77617	168
10	32852809	32853069	MS_17086_H3K27Ac_CSpeaks_peak_872	128	.	7.55215	16.46857	12.87915	132
10	32853175	32853901	MS_17086_H3K27Ac_CSpeaks_peak_873	145	.	7.40103	18.16332	14.51187	209
10	33038468	33038755	MS_17086_H3K27Ac_CSpeaks_peak_874	47	.	5.65659	7.99793	4.79207	278
10	33297645	33297800	MS_17086_H3K27Ac_CSpeaks_peak_875	103	.	7.86505	13.83564	10.35053	33
10	33298447	33298618	MS_17086_H3K27Ac_CSpeaks_peak_876	87	.	6.34936	12.18861	8.77617	39
10	33589281	33589625	MS_17086_H3K27Ac_CSpeaks_peak_877	189	.	6.31235	22.72978	18.90251	131
10	33908298	33908984	MS_17086_H3K27Ac_CSpeaks_peak_878	362	.	12.49690	40.68121	36.21273	467
10	34349023	34349272	MS_17086_H3K27Ac_CSpeaks_peak_879	22	.	2.99740	5.28566	2.25967	11
10	34414592	34414955	MS_17086_H3K27Ac_CSpeaks_peak_880	96	.	4.19341	13.09687	9.64950	118
10	34763004	34763512	MS_17086_H3K27Ac_CSpeaks_peak_881	100	.	4.03190	13.54376	10.07847	357
10	34945524	34946017	MS_17086_H3K27Ac_CSpeaks_peak_882	190	.	8.17324	22.92329	19.09305	378
10	34961539	34961781	MS_17086_H3K27Ac_CSpeaks_peak_883	47	.	5.97888	7.99793	4.79207	41
10	35049152	35049336	MS_17086_H3K27Ac_CSpeaks_peak_884	52	.	4.60087	8.44714	5.21613	94
10	35430667	35430859	MS_17086_H3K27Ac_CSpeaks_peak_885	20	.	3.98592	5.08049	2.06402	94
10	35492972	35493230	MS_17086_H3K27Ac_CSpeaks_peak_886	91	.	5.35659	12.62006	9.18912	198
10	35493337	35493488	MS_17086_H3K27Ac_CSpeaks_peak_887	23	.	2.86444	5.34426	2.31353	42
10	35522961	35523472	MS_17086_H3K27Ac_CSpeaks_peak_888	215	.	8.06380	25.52196	21.59751	360
10	35599604	35599874	MS_17086_H3K27Ac_CSpeaks_peak_889	24	.	2.61384	5.53144	2.48627	102
10	35609486	35609644	MS_17086_H3K27Ac_CSpeaks_peak_890	33	.	3.18156	6.40804	3.31031	76
10	35643688	35644340	MS_17086_H3K27Ac_CSpeaks_peak_891	311	.	13.00995	35.41576	31.13986	279
10	35687218	35687408	MS_17086_H3K27Ac_CSpeaks_peak_892	50	.	4.50293	8.25914	5.04432	108
10	35687649	35687893	MS_17086_H3K27Ac_CSpeaks_peak_893	56	.	3.73405	8.87152	5.62475	141
10	35688183	35688718	MS_17086_H3K27Ac_CSpeaks_peak_894	48	.	3.19395	8.10064	4.89375	307
10	35716589	35716879	MS_17086_H3K27Ac_CSpeaks_peak_895	47	.	4.06744	7.99138	4.78910	97
10	35729742	35730102	MS_17086_H3K27Ac_CSpeaks_peak_896	129	.	8.75472	16.50133	12.91070	126
10	35864862	35865381	MS_17086_H3K27Ac_CSpeaks_peak_897	226	.	10.86137	26.62870	22.67190	218
10	36072569	36072896	MS_17086_H3K27Ac_CSpeaks_peak_898	128	.	6.85688	16.40858	12.82046	123
10	36485530	36485803	MS_17086_H3K27Ac_CSpeaks_peak_899	133	.	6.38791	16.93061	13.32489	129
10	37552333	37552768	MS_17086_H3K27Ac_CSpeaks_peak_900	85	.	4.78611	12.00287	8.59979	278
10	37708183	37708729	MS_17086_H3K27Ac_CSpeaks_peak_901	68	.	6.94574	10.19656	6.88241	76
10	37876222	37876860	MS_17086_H3K27Ac_CSpeaks_peak_902	184	.	9.14391	22.26782	18.46453	192
10	38064791	38065093	MS_17086_H3K27Ac_CSpeaks_peak_903	76	.	4.96985	11.00531	7.64755	136
10	38151413	38151560	MS_17086_H3K27Ac_CSpeaks_peak_904	45	.	5.83163	7.73932	4.55029	67
10	39129286	39129494	MS_17086_H3K27Ac_CSpeaks_peak_905	230	.	13.06919	27.02354	23.04719	121
10	40708254	40708568	MS_17086_H3K27Ac_CSpeaks_peak_906	249	.	9.91861	28.97095	24.92908	185
10	41368495	41368985	MS_17086_H3K27Ac_CSpeaks_peak_907	118	.	6.53459	15.45243	11.89956	249
10	43292724	43293484	MS_17086_H3K27Ac_CSpeaks_peak_908	502	.	10.19646	55.31161	50.28466	267
10	43437302	43437687	MS_17086_H3K27Ac_CSpeaks_peak_909	282	.	10.56318	32.38011	28.21860	298
10	43437926	43438073	MS_17086_H3K27Ac_CSpeaks_peak_910	97	.	6.77907	13.19086	9.73526	97
10	43587523	43587711	MS_17086_H3K27Ac_CSpeaks_peak_911	100	.	5.00097	13.55013	10.08022	52
10	44839738	44839983	MS_17086_H3K27Ac_CSpeaks_peak_912	65	.	4.24897	9.79599	6.50131	145
10	45231547	45231695	MS_17086_H3K27Ac_CSpeaks_peak_913	34	.	5.03011	6.56617	3.45355	134
10	47039495	47039657	MS_17086_H3K27Ac_CSpeaks_peak_914	35	.	4.63049	6.68330	3.55841	104
10	47070827	47071203	MS_17086_H3K27Ac_CSpeaks_peak_915	97	.	6.99393	13.19086	9.73526	210
10	47130938	47131088	MS_17086_H3K27Ac_CSpeaks_peak_916	41	.	3.93853	7.28745	4.13024	72
10	47131527	47131866	MS_17086_H3K27Ac_CSpeaks_peak_917	180	.	9.35737	21.89293	18.09902	239
10	47355943	47356177	MS_17086_H3K27Ac_CSpeaks_peak_918	61	.	4.58310	9.46042	6.17564	119
10	47356420	47356846	MS_17086_H3K27Ac_CSpeaks_peak_919	259	.	7.50941	29.99650	25.91866	225
10	47375964	47376252	MS_17086_H3K27Ac_CSpeaks_peak_920	258	.	14.03605	29.90321	25.82900	119
10	47408069	47408267	MS_17086_H3K27Ac_CSpeaks_peak_921	91	.	6.76490	12.52769	9.10253	71
10	48075363	48075624	MS_17086_H3K27Ac_CSpeaks_peak_922	118	.	8.69237	15.39894	11.85363	207
10	48092671	48092894	MS_17086_H3K27Ac_CSpeaks_peak_923	23	.	2.78387	5.34426	2.31353	117
10	48122838	48122995	MS_17086_H3K27Ac_CSpeaks_peak_924	57	.	6.23239	8.95766	5.70638	83
10	48189679	48190140	MS_17086_H3K27Ac_CSpeaks_peak_925	365	.	9.83527	41.03653	36.55230	209
10	48240237	48240681	MS_17086_H3K27Ac_CSpeaks_peak_926	28	.	3.55178	5.94583	2.87254	88
10	48310714	48311159	MS_17086_H3K27Ac_CSpeaks_peak_927	175	.	10.82724	21.28208	17.51281	210
10	48350979	48351571	MS_17086_H3K27Ac_CSpeaks_peak_928	106	.	5.42722	14.10441	10.61557	325
10	48436640	48436991	MS_17086_H3K27Ac_CSpeaks_peak_929	107	.	7.20879	14.21410	10.71990	121
10	48468950	48469255	MS_17086_H3K27Ac_CSpeaks_peak_930	33	.	3.02558	6.41011	3.31131	200
10	49057347	49057914	MS_17086_H3K27Ac_CSpeaks_peak_931	235	.	8.57946	27.55603	23.56481	275
10	49747043	49747201	MS_17086_H3K27Ac_CSpeaks_peak_932	57	.	6.63315	8.95766	5.70638	85
10	50654708	50654889	MS_17086_H3K27Ac_CSpeaks_peak_933	81	.	6.97639	11.53812	8.16067	70
10	52682020	52682185	MS_17086_H3K27Ac_CSpeaks_peak_934	68	.	7.03391	10.21696	6.89758	95
10	54045329	54045575	MS_17086_H3K27Ac_CSpeaks_peak_935	151	.	6.68720	18.85223	15.17112	112
10	55105475	55105727	MS_17086_H3K27Ac_CSpeaks_peak_936	78	.	6.13450	11.20838	7.84208	188
10	55236221	55236627	MS_17086_H3K27Ac_CSpeaks_peak_937	138	.	9.52403	17.49717	13.86420	286
10	55401886	55402398	MS_17086_H3K27Ac_CSpeaks_peak_938	124	.	6.13008	16.03933	12.46730	248
10	55651577	55651749	MS_17086_H3K27Ac_CSpeaks_peak_939	109	.	7.14992	14.40983	10.90279	64
10	56360275	56360441	MS_17086_H3K27Ac_CSpeaks_peak_940	96	.	8.37813	13.10984	9.66220	80
10	57275069	57275300	MS_17086_H3K27Ac_CSpeaks_peak_941	39	.	3.60439	7.09102	3.94303	124
10	57279667	57279930	MS_17086_H3K27Ac_CSpeaks_peak_942	97	.	6.77907	13.19086	9.73526	82
10	58152318	58152719	MS_17086_H3K27Ac_CSpeaks_peak_943	69	.	5.91964	10.25134	6.92123	327
10	58434646	58435081	MS_17086_H3K27Ac_CSpeaks_peak_944	172	.	6.03610	21.00608	17.24702	237
10	58835904	58836199	MS_17086_H3K27Ac_CSpeaks_peak_945	192	.	8.44576	23.12660	19.28777	138
10	58998053	58998445	MS_17086_H3K27Ac_CSpeaks_peak_946	208	.	12.21084	24.73081	20.83348	226
10	59098518	59099068	MS_17086_H3K27Ac_CSpeaks_peak_947	156	.	6.18269	19.38730	15.68500	247
10	59250380	59250870	MS_17086_H3K27Ac_CSpeaks_peak_948	221	.	6.49017	26.06810	22.12535	188
10	59251041	59251516	MS_17086_H3K27Ac_CSpeaks_peak_949	147	.	4.38049	18.43097	14.77338	296
10	59847381	59848185	MS_17086_H3K27Ac_CSpeaks_peak_950	849	.	27.18017	91.66311	84.91767	325
10	60344887	60345095	MS_17086_H3K27Ac_CSpeaks_peak_951	109	.	6.37345	14.51252	10.99949	80
10	60507754	60508059	MS_17086_H3K27Ac_CSpeaks_peak_952	83	.	7.57096	11.72252	8.33998	246
10	61081336	61081548	MS_17086_H3K27Ac_CSpeaks_peak_953	60	.	5.48992	9.31879	6.04311	98
10	61157270	61157530	MS_17086_H3K27Ac_CSpeaks_peak_954	52	.	4.60087	8.44714	5.21613	121
10	61801291	61801494	MS_17086_H3K27Ac_CSpeaks_peak_955	55	.	5.97997	8.74577	5.50246	139
10	62134451	62135126	MS_17086_H3K27Ac_CSpeaks_peak_956	47	.	5.97888	7.99793	4.79207	48
10	62232138	62232310	MS_17086_H3K27Ac_CSpeaks_peak_957	35	.	4.41563	6.68330	3.55841	73
10	62913235	62913411	MS_17086_H3K27Ac_CSpeaks_peak_958	44	.	3.45781	7.60524	4.43142	123
10	64116853	64117334	MS_17086_H3K27Ac_CSpeaks_peak_959	427	.	12.06016	47.50432	42.77394	135
10	66204045	66204272	MS_17086_H3K27Ac_CSpeaks_peak_960	61	.	4.45419	9.46042	6.17564	58
10	69439880	69440483	MS_17086_H3K27Ac_CSpeaks_peak_961	186	.	8.30717	22.45656	18.64421	456
10	72164490	72164774	MS_17086_H3K27Ac_CSpeaks_peak_962	20	.	3.98592	5.08049	2.06402	70
10	74257017	74257360	MS_17086_H3K27Ac_CSpeaks_peak_963	220	.	10.75059	25.99919	22.05983	220
10	74319897	74320785	MS_17086_H3K27Ac_CSpeaks_peak_964	176	.	8.14603	21.41391	17.64009	764
10	74450562	74450858	MS_17086_H3K27Ac_CSpeaks_peak_965	196	.	5.76904	23.53512	19.68398	78
10	74806910	74807408	MS_17086_H3K27Ac_CSpeaks_peak_966	230	.	13.06919	27.02354	23.04719	237
10	74982351	74982779	MS_17086_H3K27Ac_CSpeaks_peak_967	127	.	4.87873	16.30774	12.72711	172
10	75124385	75124756	MS_17086_H3K27Ac_CSpeaks_peak_968	344	.	13.81711	38.85547	34.46703	141
10	75279827	75280190	MS_17086_H3K27Ac_CSpeaks_peak_969	255	.	8.00898	29.66819	25.59707	125
10	75471138	75471618	MS_17086_H3K27Ac_CSpeaks_peak_970	143	.	4.48573	18.03066	14.38112	219
10	75585051	75585406	MS_17086_H3K27Ac_CSpeaks_peak_971	148	.	10.02327	18.56294	14.89524	197
10	76238021	76238580	MS_17086_H3K27Ac_CSpeaks_peak_972	173	.	6.50497	21.16345	17.39770	307
10	77118742	77118948	MS_17086_H3K27Ac_CSpeaks_peak_973	225	.	8.32163	26.53379	22.58119	68
10	77263730	77264286	MS_17086_H3K27Ac_CSpeaks_peak_974	531	.	20.75982	58.28342	53.13944	332
10	77516683	77517040	MS_17086_H3K27Ac_CSpeaks_peak_975	324	.	9.19070	36.79125	32.46771	142
10	77517302	77517812	MS_17086_H3K27Ac_CSpeaks_peak_976	203	.	12.10233	24.20930	20.34032	385
10	77756786	77757409	MS_17086_H3K27Ac_CSpeaks_peak_977	93	.	4.89354	12.76924	9.33071	493
10	78549572	78549877	MS_17086_H3K27Ac_CSpeaks_peak_978	101	.	6.21231	13.58947	10.11235	87
10	79033974	79034628	MS_17086_H3K27Ac_CSpeaks_peak_979	92	.	4.31473	12.68071	9.24812	231
10	79035022	79035236	MS_17086_H3K27Ac_CSpeaks_peak_980	47	.	5.65659	7.99793	4.79207	77
10	79092046	79092362	MS_17086_H3K27Ac_CSpeaks_peak_981	92	.	5.89002	12.68394	9.24812	112
10	79169812	79170094	MS_17086_H3K27Ac_CSpeaks_peak_982	212	.	6.32902	25.20432	21.29835	176
10	79170232	79170709	MS_17086_H3K27Ac_CSpeaks_peak_983	173	.	6.50497	21.16345	17.39770	179
10	79171762	79171977	MS_17086_H3K27Ac_CSpeaks_peak_984	28	.	4.20078	5.86499	2.80108	104
10	79668718	79669537	MS_17086_H3K27Ac_CSpeaks_peak_985	166	.	7.82374	20.38453	16.64482	113
10	79747172	79747608	MS_17086_H3K27Ac_CSpeaks_peak_986	140	.	5.48361	17.68234	14.04216	237
10	79910990	79911576	MS_17086_H3K27Ac_CSpeaks_peak_987	238	.	6.73188	27.82066	23.81965	308
10	80250451	80251003	MS_17086_H3K27Ac_CSpeaks_peak_988	206	.	8.79060	24.58018	20.68356	138
10	80906248	80906906	MS_17086_H3K27Ac_CSpeaks_peak_989	203	.	10.21680	24.23245	20.35751	184
10	81377138	81377654	MS_17086_H3K27Ac_CSpeaks_peak_990	137	.	7.17917	17.38039	13.75794	311
10	81660442	81660639	MS_17086_H3K27Ac_CSpeaks_peak_991	82	.	6.53968	11.66459	8.28229	106
10	82234308	82234651	MS_17086_H3K27Ac_CSpeaks_peak_992	163	.	10.81318	20.12248	16.39738	132
10	82235209	82235426	MS_17086_H3K27Ac_CSpeaks_peak_993	79	.	7.26802	11.34488	7.97356	125
10	83015830	83016311	MS_17086_H3K27Ac_CSpeaks_peak_994	92	.	5.89002	12.68394	9.24812	181
10	83070450	83070686	MS_17086_H3K27Ac_CSpeaks_peak_995	227	.	11.88714	26.71096	22.75232	123
10	83167613	83167811	MS_17086_H3K27Ac_CSpeaks_peak_996	128	.	6.85688	16.40858	12.82046	81
10	83498393	83498902	MS_17086_H3K27Ac_CSpeaks_peak_997	164	.	7.91084	20.21364	16.48450	377
10	84405577	84405904	MS_17086_H3K27Ac_CSpeaks_peak_998	106	.	7.59110	14.18431	10.69382	228
10	84406259	84406526	MS_17086_H3K27Ac_CSpeaks_peak_999	78	.	4.57125	11.25152	7.88244	139
10	84819220	84819559	MS_17086_H3K27Ac_CSpeaks_peak_1000	109	.	6.37345	14.51252	10.99949	98
10	85205123	85205644	MS_17086_H3K27Ac_CSpeaks_peak_1001	296	.	9.73969	33.89529	29.67620	146
10	85491355	85491571	MS_17086_H3K27Ac_CSpeaks_peak_1002	126	.	9.04992	16.23185	12.65345	100
10	86283503	86283840	MS_17086_H3K27Ac_CSpeaks_peak_1003	185	.	8.59059	22.32059	18.51690	197
10	86322945	86323207	MS_17086_H3K27Ac_CSpeaks_peak_1004	92	.	5.89002	12.68394	9.24812	80
10	86716111	86716316	MS_17086_H3K27Ac_CSpeaks_peak_1005	98	.	8.06622	13.29298	9.83651	108
10	88469304	88469752	MS_17086_H3K27Ac_CSpeaks_peak_1006	215	.	10.43165	25.42371	21.50603	168
10	88649390	88649841	MS_17086_H3K27Ac_CSpeaks_peak_1007	550	.	19.95087	60.29845	55.08045	234
10	88749318	88749722	MS_17086_H3K27Ac_CSpeaks_peak_1008	91	.	5.35659	12.62006	9.18912	175
10	88750242	88750423	MS_17086_H3K27Ac_CSpeaks_peak_1009	28	.	3.42287	5.94583	2.87254	11
10	89372628	89372892	MS_17086_H3K27Ac_CSpeaks_peak_1010	135	.	9.77869	17.15036	13.53822	129
10	89415529	89416116	MS_17086_H3K27Ac_CSpeaks_peak_1011	246	.	7.90155	28.68489	24.65426	276
10	89416769	89417411	MS_17086_H3K27Ac_CSpeaks_peak_1012	450	.	17.17197	49.81535	45.00361	392
10	89467010	89467245	MS_17086_H3K27Ac_CSpeaks_peak_1013	109	.	6.94881	14.40983	10.90279	114
10	89825867	89826063	MS_17086_H3K27Ac_CSpeaks_peak_1014	87	.	6.34936	12.18861	8.77617	168
10	90463969	90464383	MS_17086_H3K27Ac_CSpeaks_peak_1015	103	.	6.64407	13.85399	10.36731	125
10	92420214	92420361	MS_17086_H3K27Ac_CSpeaks_peak_1016	76	.	5.57795	11.02538	7.66592	107
10	92602311	92602707	MS_17086_H3K27Ac_CSpeaks_peak_1017	162	.	10.23480	19.98979	16.26842	273
10	92714389	92715138	MS_17086_H3K27Ac_CSpeaks_peak_1018	308	.	7.69874	35.14265	30.87511	190
10	92735778	92736088	MS_17086_H3K27Ac_CSpeaks_peak_1019	76	.	4.96985	11.00531	7.64755	91
10	92946343	92947225	MS_17086_H3K27Ac_CSpeaks_peak_1020	307	.	9.99752	34.98420	30.72104	581
10	93962602	93962814	MS_17086_H3K27Ac_CSpeaks_peak_1021	117	.	7.42364	15.25735	11.71710	94
10	94008899	94009360	MS_17086_H3K27Ac_CSpeaks_peak_1022	577	.	23.86090	63.10066	57.77410	280
10	94038733	94039307	MS_17086_H3K27Ac_CSpeaks_peak_1023	550	.	19.24083	60.30239	55.08045	226
10	94210303	94210792	MS_17086_H3K27Ac_CSpeaks_peak_1024	324	.	9.29813	36.79125	32.46771	227
10	94402829	94403172	MS_17086_H3K27Ac_CSpeaks_peak_1025	173	.	6.61240	21.16345	17.39770	173
10	94500776	94500934	MS_17086_H3K27Ac_CSpeaks_peak_1026	59	.	4.92316	9.25272	5.98221	134
10	94863258	94863532	MS_17086_H3K27Ac_CSpeaks_peak_1027	51	.	5.06021	8.41215	5.18578	143
10	94864024	94864512	MS_17086_H3K27Ac_CSpeaks_peak_1028	507	.	11.00853	55.81530	50.77646	154
10	95133729	95133880	MS_17086_H3K27Ac_CSpeaks_peak_1029	54	.	4.32527	8.71601	5.47685	66
10	95453455	95453640	MS_17086_H3K27Ac_CSpeaks_peak_1030	59	.	5.88504	9.19190	5.93140	133
10	95862653	95863148	MS_17086_H3K27Ac_CSpeaks_peak_1031	116	.	4.55151	15.16873	11.63556	275
10	96031061	96031321	MS_17086_H3K27Ac_CSpeaks_peak_1032	109	.	6.37345	14.51252	10.99949	84
10	96139160	96139917	MS_17086_H3K27Ac_CSpeaks_peak_1033	150	.	6.77465	18.75374	15.07577	230
10	96140139	96140562	MS_17086_H3K27Ac_CSpeaks_peak_1034	28	.	3.55178	5.94583	2.87254	146
10	96537190	96537539	MS_17086_H3K27Ac_CSpeaks_peak_1035	135	.	10.23569	17.12532	13.51550	216
10	98145181	98145479	MS_17086_H3K27Ac_CSpeaks_peak_1036	238	.	11.29109	27.84701	23.84055	174
10	98420735	98421013	MS_17086_H3K27Ac_CSpeaks_peak_1037	226	.	10.86137	26.62870	22.67190	136
10	98782863	98783191	MS_17086_H3K27Ac_CSpeaks_peak_1038	168	.	7.03248	20.62834	16.87989	199
10	98832152	98832410	MS_17086_H3K27Ac_CSpeaks_peak_1039	149	.	8.15550	18.59774	14.92867	134
10	98849898	98850071	MS_17086_H3K27Ac_CSpeaks_peak_1040	94	.	6.45178	12.88078	9.43956	89
10	98866492	98866900	MS_17086_H3K27Ac_CSpeaks_peak_1041	133	.	6.25899	16.93061	13.32489	132
10	98991492	98992088	MS_17086_H3K27Ac_CSpeaks_peak_1042	433	.	8.77705	48.04104	43.30010	217
10	99018037	99018586	MS_17086_H3K27Ac_CSpeaks_peak_1043	344	.	8.79856	38.79990	34.41472	334
10	99284802	99285299	MS_17086_H3K27Ac_CSpeaks_peak_1044	255	.	8.83729	29.63079	25.56581	292
10	99544063	99544210	MS_17086_H3K27Ac_CSpeaks_peak_1045	63	.	5.25964	9.67109	6.38029	61
10	99882182	99882463	MS_17086_H3K27Ac_CSpeaks_peak_1046	98	.	6.54916	13.33552	9.87726	140
10	99883357	99883529	MS_17086_H3K27Ac_CSpeaks_peak_1047	81	.	6.32205	11.52781	8.15190	49
10	100149117	100149609	MS_17086_H3K27Ac_CSpeaks_peak_1048	689	.	26.82310	74.78953	68.94718	250
10	100325159	100325350	MS_17086_H3K27Ac_CSpeaks_peak_1049	137	.	7.01802	17.38039	13.75794	58
10	100346020	100346312	MS_17086_H3K27Ac_CSpeaks_peak_1050	218	.	11.08914	25.76940	21.83664	179
10	100561596	100561876	MS_17086_H3K27Ac_CSpeaks_peak_1051	124	.	6.00116	16.03933	12.46730	146
10	100716695	100717313	MS_17086_H3K27Ac_CSpeaks_peak_1052	243	.	13.88862	28.39207	24.37246	495
10	100717659	100717924	MS_17086_H3K27Ac_CSpeaks_peak_1053	114	.	8.55717	14.96062	11.43612	107
10	101273904	101274115	MS_17086_H3K27Ac_CSpeaks_peak_1054	41	.	5.49529	7.29299	4.13392	137
10	101441830	101442087	MS_17086_H3K27Ac_CSpeaks_peak_1055	67	.	5.08430	10.08017	6.77159	55
10	102086229	102086647	MS_17086_H3K27Ac_CSpeaks_peak_1056	331	.	18.25519	37.46083	33.11274	291
10	102086923	102087316	MS_17086_H3K27Ac_CSpeaks_peak_1057	134	.	5.03988	17.06691	13.45824	253
10	102281954	102282239	MS_17086_H3K27Ac_CSpeaks_peak_1058	137	.	7.01802	17.38039	13.75794	203
10	102352333	102352516	MS_17086_H3K27Ac_CSpeaks_peak_1059	13	.	3.55620	4.33257	1.38802	177
10	102353374	102353760	MS_17086_H3K27Ac_CSpeaks_peak_1060	173	.	5.41094	21.14286	17.38179	214
10	102355027	102355589	MS_17086_H3K27Ac_CSpeaks_peak_1061	880	.	22.32665	95.04205	88.03240	265
10	102472772	102473131	MS_17086_H3K27Ac_CSpeaks_peak_1062	58	.	4.03411	9.09299	5.83543	181
10	102672592	102672816	MS_17086_H3K27Ac_CSpeaks_peak_1063	81	.	6.97639	11.53812	8.16067	126
10	102732584	102733195	MS_17086_H3K27Ac_CSpeaks_peak_1064	433	.	18.74381	48.11540	43.37381	222
10	102885923	102886139	MS_17086_H3K27Ac_CSpeaks_peak_1065	22	.	2.99740	5.28566	2.25967	80
10	103018294	103018547	MS_17086_H3K27Ac_CSpeaks_peak_1066	262	.	11.93566	30.32199	26.22820	159
10	103205049	103205276	MS_17086_H3K27Ac_CSpeaks_peak_1067	35	.	4.63049	6.68330	3.55841	106
10	105838030	105838224	MS_17086_H3K27Ac_CSpeaks_peak_1068	81	.	7.83543	11.51373	8.13834	102
10	106715131	106715695	MS_17086_H3K27Ac_CSpeaks_peak_1069	347	.	19.05671	39.15407	34.75367	208
10	106926982	106927305	MS_17086_H3K27Ac_CSpeaks_peak_1070	234	.	9.39204	27.42106	23.43808	129
10	110847023	110847189	MS_17086_H3K27Ac_CSpeaks_peak_1071	34	.	5.43087	6.56617	3.45355	59
10	111117524	111117697	MS_17086_H3K27Ac_CSpeaks_peak_1072	159	.	8.71279	19.61410	15.90145	86
10	111117929	111118165	MS_17086_H3K27Ac_CSpeaks_peak_1073	80	.	5.81229	11.46143	8.08852	127
10	112422082	112422514	MS_17086_H3K27Ac_CSpeaks_peak_1074	245	.	5.77488	28.56660	24.54295	266
10	113459903	113460417	MS_17086_H3K27Ac_CSpeaks_peak_1075	556	.	23.68353	60.93565	55.68464	250
10	113808691	113809029	MS_17086_H3K27Ac_CSpeaks_peak_1076	28	.	3.42287	5.94583	2.87254	195
10	114024758	114025133	MS_17086_H3K27Ac_CSpeaks_peak_1077	156	.	7.50145	19.36886	15.67048	306
10	114025392	114025978	MS_17086_H3K27Ac_CSpeaks_peak_1078	231	.	10.04927	27.14654	23.16804	92
10	114963936	114964215	MS_17086_H3K27Ac_CSpeaks_peak_1079	87	.	6.34936	12.18861	8.77617	197
10	115180185	115180694	MS_17086_H3K27Ac_CSpeaks_peak_1080	520	.	13.60713	57.16563	52.07006	293
10	115265393	115265789	MS_17086_H3K27Ac_CSpeaks_peak_1081	186	.	8.46832	22.45656	18.64421	166
10	115956780	115957282	MS_17086_H3K27Ac_CSpeaks_peak_1082	51	.	3.92668	8.40735	5.18578	211
10	115958148	115958448	MS_17086_H3K27Ac_CSpeaks_peak_1083	151	.	10.49089	18.79928	15.11871	164
10	116617205	116617434	MS_17086_H3K27Ac_CSpeaks_peak_1084	118	.	6.53459	15.45243	11.89956	128
10	116809205	116809555	MS_17086_H3K27Ac_CSpeaks_peak_1085	117	.	8.47724	15.32041	11.77520	152
10	116820469	116820676	MS_17086_H3K27Ac_CSpeaks_peak_1086	68	.	4.10238	10.20195	6.88569	63
10	116947698	116947899	MS_17086_H3K27Ac_CSpeaks_peak_1087	43	.	3.00058	7.55824	4.38689	82
10	116981580	116981745	MS_17086_H3K27Ac_CSpeaks_peak_1088	30	.	3.79516	6.17367	3.08599	77
10	116981914	116982150	MS_17086_H3K27Ac_CSpeaks_peak_1089	75	.	4.19446	10.88985	7.54288	197
10	117068712	117069365	MS_17086_H3K27Ac_CSpeaks_peak_1090	561	.	11.83727	61.44181	56.17787	296
10	117069492	117069863	MS_17086_H3K27Ac_CSpeaks_peak_1091	50	.	5.17501	8.24934	5.03491	99
10	117133128	117133297	MS_17086_H3K27Ac_CSpeaks_peak_1092	13	.	3.55620	4.33257	1.38802	26
10	117413967	117414389	MS_17086_H3K27Ac_CSpeaks_peak_1093	124	.	5.53811	15.97543	12.41084	250
10	117414589	117414785	MS_17086_H3K27Ac_CSpeaks_peak_1094	127	.	4.87873	16.30774	12.72711	100
10	117916074	117916395	MS_17086_H3K27Ac_CSpeaks_peak_1095	59	.	3.54884	9.27005	5.99894	189
10	118116597	118117209	MS_17086_H3K27Ac_CSpeaks_peak_1096	344	.	14.02789	38.85547	34.46703	373
10	118301042	118301277	MS_17086_H3K27Ac_CSpeaks_peak_1097	22	.	3.29395	5.31046	2.28168	181
10	118361352	118361499	MS_17086_H3K27Ac_CSpeaks_peak_1098	17	.	2.95982	4.70182	1.72223	3
10	118538947	118539131	MS_17086_H3K27Ac_CSpeaks_peak_1099	41	.	5.49529	7.29299	4.13392	118
10	118725480	118726032	MS_17086_H3K27Ac_CSpeaks_peak_1100	903	.	30.67634	97.47573	90.32816	314
10	118782131	118782559	MS_17086_H3K27Ac_CSpeaks_peak_1101	394	.	11.41558	43.99651	39.40411	242
10	118948670	118949536	MS_17086_H3K27Ac_CSpeaks_peak_1102	273	.	9.93880	31.46590	27.33633	199
10	119552610	119552806	MS_17086_H3K27Ac_CSpeaks_peak_1103	71	.	4.46382	10.51570	7.17884	119
10	119553208	119553431	MS_17086_H3K27Ac_CSpeaks_peak_1104	67	.	5.08430	10.08017	6.77159	97
10	119799312	119799459	MS_17086_H3K27Ac_CSpeaks_peak_1105	60	.	5.48992	9.31879	6.04311	86
10	120779910	120780647	MS_17086_H3K27Ac_CSpeaks_peak_1106	706	.	17.73025	76.56529	70.64205	281
10	120938964	120939123	MS_17086_H3K27Ac_CSpeaks_peak_1107	69	.	5.70478	10.25134	6.92123	110
10	121135312	121135874	MS_17086_H3K27Ac_CSpeaks_peak_1108	350	.	12.01347	39.46756	35.03947	252
10	121155238	121155558	MS_17086_H3K27Ac_CSpeaks_peak_1109	182	.	6.71983	22.06803	18.26761	178
10	121530740	121530919	MS_17086_H3K27Ac_CSpeaks_peak_1110	76	.	4.84093	11.00531	7.64755	67
10	122045092	122045306	MS_17086_H3K27Ac_CSpeaks_peak_1111	238	.	9.59632	27.85611	23.84605	125
10	122497118	122497530	MS_17086_H3K27Ac_CSpeaks_peak_1112	191	.	12.64455	22.95412	19.12326	125
10	125004047	125004262	MS_17086_H3K27Ac_CSpeaks_peak_1113	51	.	3.70549	8.39983	5.18317	103
10	125102479	125102694	MS_17086_H3K27Ac_CSpeaks_peak_1114	118	.	6.53459	15.45243	11.89956	71
10	125312536	125313112	MS_17086_H3K27Ac_CSpeaks_peak_1115	847	.	25.62094	91.48758	84.74796	356
10	125313358	125313679	MS_17086_H3K27Ac_CSpeaks_peak_1116	148	.	10.46368	18.48469	14.82613	98
10	125439630	125439864	MS_17086_H3K27Ac_CSpeaks_peak_1117	141	.	6.51682	17.83555	14.19139	118
10	125483661	125484089	MS_17086_H3K27Ac_CSpeaks_peak_1118	55	.	3.50901	8.74288	5.50130	57
10	125522186	125522399	MS_17086_H3K27Ac_CSpeaks_peak_1119	138	.	9.34614	17.46375	13.83389	98
10	125642303	125642590	MS_17086_H3K27Ac_CSpeaks_peak_1120	34	.	3.68070	6.60524	3.48954	194
10	126053335	126053623	MS_17086_H3K27Ac_CSpeaks_peak_1121	103	.	7.86505	13.83564	10.35053	193
10	126129930	126130528	MS_17086_H3K27Ac_CSpeaks_peak_1122	496	.	10.91645	54.70649	49.69852	412
10	126131665	126132086	MS_17086_H3K27Ac_CSpeaks_peak_1123	87	.	3.66536	12.13421	8.72892	245
10	126172389	126172725	MS_17086_H3K27Ac_CSpeaks_peak_1124	137	.	7.17917	17.38039	13.75794	113
10	126193353	126193668	MS_17086_H3K27Ac_CSpeaks_peak_1125	660	.	27.62602	71.79274	66.09630	127
10	126194710	126195106	MS_17086_H3K27Ac_CSpeaks_peak_1126	124	.	9.07023	16.00564	12.43953	96
10	126469169	126469693	MS_17086_H3K27Ac_CSpeaks_peak_1127	246	.	11.28771	28.68053	24.65218	118
10	126489319	126489622	MS_17086_H3K27Ac_CSpeaks_peak_1128	78	.	4.57125	11.25152	7.88244	177
10	126603544	126603779	MS_17086_H3K27Ac_CSpeaks_peak_1129	215	.	10.43165	25.42371	21.50603	130
10	126674044	126674199	MS_17086_H3K27Ac_CSpeaks_peak_1130	47	.	5.97888	7.99793	4.79207	85
10	126813689	126813864	MS_17086_H3K27Ac_CSpeaks_peak_1131	68	.	7.03391	10.21696	6.89758	94
10	127407430	127407774	MS_17086_H3K27Ac_CSpeaks_peak_1132	18	.	3.47287	4.79185	1.80029	79
10	127514375	127514668	MS_17086_H3K27Ac_CSpeaks_peak_1133	176	.	8.14603	21.41391	17.64009	172
10	127518476	127518842	MS_17086_H3K27Ac_CSpeaks_peak_1134	190	.	12.36938	22.92827	19.09800	141
10	127713881	127714387	MS_17086_H3K27Ac_CSpeaks_peak_1135	241	.	7.23317	28.12706	24.11090	144
10	127919437	127920160	MS_17086_H3K27Ac_CSpeaks_peak_1136	344	.	14.02789	38.85547	34.46703	508
10	128038400	128038869	MS_17086_H3K27Ac_CSpeaks_peak_1137	284	.	8.65355	32.67083	28.49816	275
10	128257919	128258185	MS_17086_H3K27Ac_CSpeaks_peak_1138	230	.	13.39147	27.02354	23.04719	141
10	128258921	128259414	MS_17086_H3K27Ac_CSpeaks_peak_1139	394	.	11.54450	43.99651	39.40411	209
10	128296505	128296887	MS_17086_H3K27Ac_CSpeaks_peak_1140	159	.	8.71279	19.61410	15.90145	281
10	128453757	128454571	MS_17086_H3K27Ac_CSpeaks_peak_1141	82	.	4.37863	11.59222	8.21170	214
10	128455789	128456357	MS_17086_H3K27Ac_CSpeaks_peak_1142	605	.	15.02520	65.95382	60.50438	427
10	128467844	128468613	MS_17086_H3K27Ac_CSpeaks_peak_1143	113	.	4.63702	14.82230	11.30257	353
10	128492958	128493203	MS_17086_H3K27Ac_CSpeaks_peak_1144	177	.	9.17989	21.56956	17.78972	126
10	128507689	128507843	MS_17086_H3K27Ac_CSpeaks_peak_1145	88	.	7.74340	12.26196	8.84913	95
10	128544514	128544895	MS_17086_H3K27Ac_CSpeaks_peak_1146	188	.	10.97452	22.70359	18.88049	207
10	128545576	128545723	MS_17086_H3K27Ac_CSpeaks_peak_1147	43	.	4.84535	7.53305	4.36393	66
10	128546242	128546408	MS_17086_H3K27Ac_CSpeaks_peak_1148	186	.	8.46832	22.45656	18.64421	75
10	128736864	128737538	MS_17086_H3K27Ac_CSpeaks_peak_1149	229	.	6.57074	26.94027	22.96680	456
10	128898667	128898843	MS_17086_H3K27Ac_CSpeaks_peak_1150	34	.	3.68070	6.60524	3.48954	80
10	129022429	129022995	MS_17086_H3K27Ac_CSpeaks_peak_1151	611	.	17.33120	66.59579	61.11267	409
10	129076217	129076500	MS_17086_H3K27Ac_CSpeaks_peak_1152	41	.	3.93853	7.28745	4.13024	89
10	129104805	129105124	MS_17086_H3K27Ac_CSpeaks_peak_1153	107	.	5.74333	14.29954	10.79817	127
10	129262898	129263127	MS_17086_H3K27Ac_CSpeaks_peak_1154	118	.	6.69574	15.45243	11.89956	98
10	129263760	129264006	MS_17086_H3K27Ac_CSpeaks_peak_1155	61	.	4.45419	9.46042	6.17564	135
10	129323698	129324251	MS_17086_H3K27Ac_CSpeaks_peak_1156	412	.	9.06846	45.93628	41.27481	346
10	129413442	129414014	MS_17086_H3K27Ac_CSpeaks_peak_1157	276	.	9.35295	31.74444	27.60218	198
10	129490239	129490701	MS_17086_H3K27Ac_CSpeaks_peak_1158	108	.	5.32326	14.34508	10.83947	198
10	129528931	129529809	MS_17086_H3K27Ac_CSpeaks_peak_1159	285	.	6.54574	32.73569	28.56191	573
10	129577186	129578209	MS_17086_H3K27Ac_CSpeaks_peak_1160	742	.	20.95862	80.29255	74.21367	567
10	129661656	129662331	MS_17086_H3K27Ac_CSpeaks_peak_1161	301	.	10.14103	34.40707	30.17575	406
10	130108911	130109358	MS_17086_H3K27Ac_CSpeaks_peak_1162	59	.	3.54884	9.27005	5.99894	94
10	130129927	130130134	MS_17086_H3K27Ac_CSpeaks_peak_1163	44	.	4.27859	7.66459	4.48256	112
10	130173332	130173479	MS_17086_H3K27Ac_CSpeaks_peak_1164	47	.	4.06744	7.99138	4.78910	113
10	130741701	130742342	MS_17086_H3K27Ac_CSpeaks_peak_1165	423	.	9.99563	47.10776	42.39918	379
10	130773359	130774197	MS_17086_H3K27Ac_CSpeaks_peak_1166	414	.	15.80310	46.11438	41.44493	329
10	130798958	130799135	MS_17086_H3K27Ac_CSpeaks_peak_1167	41	.	3.93853	7.28745	4.13024	68
10	130799994	130800320	MS_17086_H3K27Ac_CSpeaks_peak_1168	184	.	8.95162	22.26782	18.46453	126
10	130844450	130844829	MS_17086_H3K27Ac_CSpeaks_peak_1169	359	.	17.90349	40.43630	35.98407	203
10	130851346	130852154	MS_17086_H3K27Ac_CSpeaks_peak_1170	148	.	6.07526	18.51631	14.85006	573
10	130869499	130869900	MS_17086_H3K27Ac_CSpeaks_peak_1171	217	.	9.11289	25.66042	21.72957	147
10	130870265	130870442	MS_17086_H3K27Ac_CSpeaks_peak_1172	30	.	3.95630	6.17367	3.08599	145
10	130900991	130901191	MS_17086_H3K27Ac_CSpeaks_peak_1173	69	.	5.70478	10.25134	6.92123	100
10	130985100	130985433	MS_17086_H3K27Ac_CSpeaks_peak_1174	116	.	5.87225	15.16215	11.63047	106
10	130985703	130986100	MS_17086_H3K27Ac_CSpeaks_peak_1175	397	.	16.21962	44.32741	39.72153	198
10	131031165	131031403	MS_17086_H3K27Ac_CSpeaks_peak_1176	82	.	6.53968	11.66459	8.28229	114
10	131072542	131073237	MS_17086_H3K27Ac_CSpeaks_peak_1177	350	.	10.64209	39.42554	35.00644	370
10	131128364	131128530	MS_17086_H3K27Ac_CSpeaks_peak_1178	34	.	3.68070	6.60524	3.48954	103
10	131199937	131200084	MS_17086_H3K27Ac_CSpeaks_peak_1179	51	.	5.27507	8.41215	5.18578	61
10	131210773	131211180	MS_17086_H3K27Ac_CSpeaks_peak_1180	63	.	6.04708	9.64215	6.35193	88
10	131226477	131226851	MS_17086_H3K27Ac_CSpeaks_peak_1181	215	.	10.43165	25.42371	21.50603	132
10	131302901	131303170	MS_17086_H3K27Ac_CSpeaks_peak_1182	34	.	3.68070	6.60524	3.48954	161
10	131304098	131304585	MS_17086_H3K27Ac_CSpeaks_peak_1183	227	.	11.88714	26.71096	22.75232	341
10	131345464	131346024	MS_17086_H3K27Ac_CSpeaks_peak_1184	382	.	11.28667	42.84212	38.29885	206
10	131462315	131463094	MS_17086_H3K27Ac_CSpeaks_peak_1185	690	.	18.94264	74.89591	69.04161	339
10	131570237	131570790	MS_17086_H3K27Ac_CSpeaks_peak_1186	228	.	8.62438	26.85670	22.88468	309
10	131571295	131571636	MS_17086_H3K27Ac_CSpeaks_peak_1187	262	.	11.93566	30.32199	26.22820	116
10	131596222	131596489	MS_17086_H3K27Ac_CSpeaks_peak_1188	85	.	6.43971	11.97652	8.57849	136
10	131596648	131596802	MS_17086_H3K27Ac_CSpeaks_peak_1189	89	.	6.18073	12.38849	8.96996	48
10	131597047	131597194	MS_17086_H3K27Ac_CSpeaks_peak_1190	52	.	4.69401	8.44779	5.21613	84
10	131956194	131956412	MS_17086_H3K27Ac_CSpeaks_peak_1191	67	.	6.52878	10.04679	6.74698	128
10	132036449	132036689	MS_17086_H3K27Ac_CSpeaks_peak_1192	30	.	3.95630	6.17367	3.08599	130
11	40192	40630	MS_17086_H3K27Ac_CSpeaks_peak_1193	107	.	7.20879	14.21410	10.71990	200
11	140158	140688	MS_17086_H3K27Ac_CSpeaks_peak_1194	116	.	5.87225	15.16215	11.63047	221
11	5120174	5120623	MS_17086_H3K27Ac_CSpeaks_peak_1195	65	.	7.19696	9.83810	6.54290	110
11	5453071	5453477	MS_17086_H3K27Ac_CSpeaks_peak_1196	405	.	11.67341	45.15841	40.52206	211
11	5993634	5994104	MS_17086_H3K27Ac_CSpeaks_peak_1197	304	.	8.86841	34.71486	30.46852	194
11	7573756	7574555	MS_17086_H3K27Ac_CSpeaks_peak_1198	489	.	12.92063	53.94054	48.97249	438
11	7792804	7793154	MS_17086_H3K27Ac_CSpeaks_peak_1199	286	.	9.48186	32.81531	28.63828	234
11	7793540	7793938	MS_17086_H3K27Ac_CSpeaks_peak_1200	405	.	11.67341	45.15841	40.52206	185
11	7928348	7928868	MS_17086_H3K27Ac_CSpeaks_peak_1201	391	.	7.01250	43.76055	39.18294	202
11	8197254	8197431	MS_17086_H3K27Ac_CSpeaks_peak_1202	23	.	2.86444	5.34426	2.31353	45
11	9009224	9009467	MS_17086_H3K27Ac_CSpeaks_peak_1203	22	.	3.06725	5.26630	2.24243	142
11	9390609	9391007	MS_17086_H3K27Ac_CSpeaks_peak_1204	293	.	10.88547	33.53720	29.33522	138
11	9448924	9449157	MS_17086_H3K27Ac_CSpeaks_peak_1205	163	.	8.37473	20.06873	16.34541	118
11	9727366	9727798	MS_17086_H3K27Ac_CSpeaks_peak_1206	315	.	11.36890	35.88099	31.59078	237
11	10463750	10464151	MS_17086_H3K27Ac_CSpeaks_peak_1207	55	.	3.58958	8.74288	5.50130	216
11	11392343	11392620	MS_17086_H3K27Ac_CSpeaks_peak_1208	117	.	5.11528	15.30598	11.76231	135
11	11593457	11593822	MS_17086_H3K27Ac_CSpeaks_peak_1209	171	.	9.45672	20.93348	17.17706	293
11	11594242	11594802	MS_17086_H3K27Ac_CSpeaks_peak_1210	311	.	13.00995	35.41576	31.13986	281
11	13071952	13072310	MS_17086_H3K27Ac_CSpeaks_peak_1211	286	.	11.83605	32.81871	28.64080	193
11	14816756	14817452	MS_17086_H3K27Ac_CSpeaks_peak_1212	296	.	9.61078	33.89529	29.67620	216
11	14909098	14909339	MS_17086_H3K27Ac_CSpeaks_peak_1213	304	.	11.04661	34.70423	30.46362	111
11	15391829	15392063	MS_17086_H3K27Ac_CSpeaks_peak_1214	37	.	4.11744	6.90630	3.76881	144
11	16038005	16038344	MS_17086_H3K27Ac_CSpeaks_peak_1215	235	.	8.57946	27.55603	23.56481	147
11	16139503	16139877	MS_17086_H3K27Ac_CSpeaks_peak_1216	116	.	5.43069	15.15365	11.62483	146
11	16227463	16228005	MS_17086_H3K27Ac_CSpeaks_peak_1217	19	.	2.61779	4.94366	1.94549	135
11	16424196	16424364	MS_17086_H3K27Ac_CSpeaks_peak_1218	149	.	8.99031	18.61115	14.94123	83
11	16553392	16553884	MS_17086_H3K27Ac_CSpeaks_peak_1219	550	.	12.73586	60.29602	55.08045	293
11	16696828	16697074	MS_17086_H3K27Ac_CSpeaks_peak_1220	51	.	5.06021	8.41215	5.18578	141
11	16736190	16736616	MS_17086_H3K27Ac_CSpeaks_peak_1221	225	.	8.32163	26.53379	22.58119	171
11	16749858	16750120	MS_17086_H3K27Ac_CSpeaks_peak_1222	160	.	9.22352	19.76385	16.04725	142
11	16786386	16786550	MS_17086_H3K27Ac_CSpeaks_peak_1223	59	.	4.92316	9.25272	5.98221	44
11	16810255	16810707	MS_17086_H3K27Ac_CSpeaks_peak_1224	84	.	5.72888	11.79668	8.40633	274
11	16861001	16861246	MS_17086_H3K27Ac_CSpeaks_peak_1225	107	.	7.20879	14.21410	10.71990	139
11	16997014	16997414	MS_17086_H3K27Ac_CSpeaks_peak_1226	71	.	3.76370	10.49570	7.16237	178
11	17022100	17022421	MS_17086_H3K27Ac_CSpeaks_peak_1227	87	.	6.34936	12.18861	8.77617	67
11	17405195	17405614	MS_17086_H3K27Ac_CSpeaks_peak_1228	147	.	7.34031	18.36732	14.71063	306
11	17405741	17405906	MS_17086_H3K27Ac_CSpeaks_peak_1229	81	.	5.44921	11.55946	8.18114	81
11	17909894	17910550	MS_17086_H3K27Ac_CSpeaks_peak_1230	518	.	11.19269	56.92971	51.84444	405
11	17937913	17938142	MS_17086_H3K27Ac_CSpeaks_peak_1231	176	.	10.41957	21.42628	17.65148	104
11	18040224	18040974	MS_17086_H3K27Ac_CSpeaks_peak_1232	205	.	5.57888	24.45318	20.57396	235
11	18219987	18220527	MS_17086_H3K27Ac_CSpeaks_peak_1233	59	.	4.76202	9.25272	5.98221	292
11	18726914	18727142	MS_17086_H3K27Ac_CSpeaks_peak_1234	80	.	6.14435	11.46753	8.09325	104
11	18769028	18769324	MS_17086_H3K27Ac_CSpeaks_peak_1235	236	.	14.64835	27.62958	23.63804	131
11	19183208	19183595	MS_17086_H3K27Ac_CSpeaks_peak_1236	128	.	6.85688	16.40858	12.82046	150
11	19208635	19209190	MS_17086_H3K27Ac_CSpeaks_peak_1237	244	.	11.41487	28.46194	24.44077	119
11	20398493	20399008	MS_17086_H3K27Ac_CSpeaks_peak_1238	439	.	19.71383	48.68927	43.91831	327
11	20636505	20636794	MS_17086_H3K27Ac_CSpeaks_peak_1239	123	.	4.62313	15.88087	12.32002	142
11	20970677	20970951	MS_17086_H3K27Ac_CSpeaks_peak_1240	127	.	7.85336	16.31975	12.73599	70
11	22577776	22578288	MS_17086_H3K27Ac_CSpeaks_peak_1241	166	.	7.82374	20.38453	16.64482	119
11	22742716	22743011	MS_17086_H3K27Ac_CSpeaks_peak_1242	276	.	9.22403	31.74444	27.60218	120
11	23025208	23025534	MS_17086_H3K27Ac_CSpeaks_peak_1243	17	.	3.16504	4.70046	1.72223	85
11	23366217	23366498	MS_17086_H3K27Ac_CSpeaks_peak_1244	181	.	11.95817	21.98196	18.18577	174
11	23431339	23431937	MS_17086_H3K27Ac_CSpeaks_peak_1245	365	.	9.83527	41.03653	36.55230	328
11	23488588	23488960	MS_17086_H3K27Ac_CSpeaks_peak_1246	105	.	8.42228	14.02686	10.53877	179
11	23805888	23806175	MS_17086_H3K27Ac_CSpeaks_peak_1247	51	.	3.92668	8.40735	5.18578	134
11	23823044	23823216	MS_17086_H3K27Ac_CSpeaks_peak_1248	80	.	5.94323	11.46753	8.09325	100
11	23981849	23982342	MS_17086_H3K27Ac_CSpeaks_peak_1249	120	.	9.83923	15.60132	12.04652	371
11	24212751	24213406	MS_17086_H3K27Ac_CSpeaks_peak_1250	371	.	11.02884	41.69542	37.19149	353
11	24296327	24296697	MS_17086_H3K27Ac_CSpeaks_peak_1251	336	.	13.86938	38.02962	33.66177	247
11	26542003	26542200	MS_17086_H3K27Ac_CSpeaks_peak_1252	127	.	7.85336	16.31975	12.73599	90
11	26542382	26542563	MS_17086_H3K27Ac_CSpeaks_peak_1253	82	.	6.78598	11.66459	8.28229	95
11	27323443	27324318	MS_17086_H3K27Ac_CSpeaks_peak_1254	223	.	6.86484	26.29185	22.34455	731
11	27324528	27324760	MS_17086_H3K27Ac_CSpeaks_peak_1255	85	.	4.67868	12.00287	8.59979	132
11	27991319	27991542	MS_17086_H3K27Ac_CSpeaks_peak_1256	20	.	3.77106	5.08049	2.06402	86
11	28103352	28103918	MS_17086_H3K27Ac_CSpeaks_peak_1257	365	.	9.94270	41.03653	36.55230	375
11	28135215	28135423	MS_17086_H3K27Ac_CSpeaks_peak_1258	124	.	6.00116	16.03933	12.46730	84
11	28180023	28180273	MS_17086_H3K27Ac_CSpeaks_peak_1259	95	.	7.36735	13.02611	9.58072	135
11	28267851	28268231	MS_17086_H3K27Ac_CSpeaks_peak_1260	104	.	7.07206	13.97731	10.48960	72
11	28424986	28425634	MS_17086_H3K27Ac_CSpeaks_peak_1261	304	.	8.97584	34.71486	30.46852	332
11	28535719	28535956	MS_17086_H3K27Ac_CSpeaks_peak_1262	98	.	5.92235	13.32758	9.87012	112
11	29042429	29042784	MS_17086_H3K27Ac_CSpeaks_peak_1263	59	.	4.92316	9.25272	5.98221	159
11	30045081	30045467	MS_17086_H3K27Ac_CSpeaks_peak_1264	54	.	3.33398	8.67725	5.44121	124
11	31077080	31077275	MS_17086_H3K27Ac_CSpeaks_peak_1265	71	.	4.46382	10.51570	7.17884	135
11	32181693	32181891	MS_17086_H3K27Ac_CSpeaks_peak_1266	84	.	5.56773	11.79668	8.40633	142
11	32463370	32463926	MS_17086_H3K27Ac_CSpeaks_peak_1267	371	.	11.15775	41.69542	37.19149	308
11	32568015	32568278	MS_17086_H3K27Ac_CSpeaks_peak_1268	33	.	3.49696	6.46191	3.35763	22
11	32845004	32845166	MS_17086_H3K27Ac_CSpeaks_peak_1269	51	.	5.06021	8.41215	5.18578	47
11	33639520	33639832	MS_17086_H3K27Ac_CSpeaks_peak_1270	45	.	4.99349	7.77407	4.58303	245
11	35163052	35164079	MS_17086_H3K27Ac_CSpeaks_peak_1271	282	.	12.13085	32.41089	28.24760	217
11	36159744	36159891	MS_17086_H3K27Ac_CSpeaks_peak_1272	67	.	5.24545	10.08017	6.77159	77
11	36600116	36600439	MS_17086_H3K27Ac_CSpeaks_peak_1273	304	.	8.97584	34.71486	30.46852	132
11	38482782	38482987	MS_17086_H3K27Ac_CSpeaks_peak_1274	51	.	5.06021	8.41215	5.18578	82
11	39012886	39013033	MS_17086_H3K27Ac_CSpeaks_peak_1275	19	.	3.91032	4.96667	1.96665	23
11	42484909	42485331	MS_17086_H3K27Ac_CSpeaks_peak_1276	124	.	8.26380	15.99465	12.42929	309
11	42640752	42641266	MS_17086_H3K27Ac_CSpeaks_peak_1277	108	.	5.32326	14.34508	10.83947	389
11	42664542	42665054	MS_17086_H3K27Ac_CSpeaks_peak_1278	206	.	7.80597	24.52080	20.63255	249
11	43019831	43020040	MS_17086_H3K27Ac_CSpeaks_peak_1279	33	.	3.49696	6.46191	3.35763	146
11	43246523	43247162	MS_17086_H3K27Ac_CSpeaks_peak_1280	134	.	5.12045	17.06691	13.45824	245
11	43386988	43387191	MS_17086_H3K27Ac_CSpeaks_peak_1281	57	.	6.23239	8.95766	5.70638	114
11	43648821	43649081	MS_17086_H3K27Ac_CSpeaks_peak_1282	87	.	6.34936	12.18861	8.77617	104
11	44290767	44291366	MS_17086_H3K27Ac_CSpeaks_peak_1283	401	.	15.37339	44.74292	40.11973	325
11	44479197	44479546	MS_17086_H3K27Ac_CSpeaks_peak_1284	97	.	6.99393	13.19086	9.73526	137
11	44708341	44708599	MS_17086_H3K27Ac_CSpeaks_peak_1285	271	.	10.40204	31.23322	27.10911	120
11	48734447	48734635	MS_17086_H3K27Ac_CSpeaks_peak_1286	69	.	5.70478	10.25134	6.92123	136
11	49320039	49320216	MS_17086_H3K27Ac_CSpeaks_peak_1287	47	.	4.06744	7.99138	4.78910	134
11	50882344	50882949	MS_17086_H3K27Ac_CSpeaks_peak_1288	150	.	6.77465	18.75374	15.07577	305
11	50953099	50953304	MS_17086_H3K27Ac_CSpeaks_peak_1289	100	.	7.20776	13.54961	10.08022	165
11	51007413	51007567	MS_17086_H3K27Ac_CSpeaks_peak_1290	47	.	5.97888	7.99793	4.79207	104
11	51604279	51604450	MS_17086_H3K27Ac_CSpeaks_peak_1291	114	.	7.28284	15.00821	11.48216	73
11	52207774	52208247	MS_17086_H3K27Ac_CSpeaks_peak_1292	240	.	12.40907	28.02149	24.00769	348
11	56237597	56237782	MS_17086_H3K27Ac_CSpeaks_peak_1293	45	.	5.83163	7.73932	4.55029	109
11	56306674	56307015	MS_17086_H3K27Ac_CSpeaks_peak_1294	69	.	4.71202	10.22378	6.90166	201
11	56308121	56308405	MS_17086_H3K27Ac_CSpeaks_peak_1295	59	.	4.76202	9.25272	5.98221	80
11	58750124	58750408	MS_17086_H3K27Ac_CSpeaks_peak_1296	94	.	6.45178	12.88078	9.43956	130
11	59792800	59793111	MS_17086_H3K27Ac_CSpeaks_peak_1297	87	.	6.34936	12.18861	8.77617	225
11	60037433	60037912	MS_17086_H3K27Ac_CSpeaks_peak_1298	78	.	4.57125	11.25152	7.88244	118
11	60045930	60046135	MS_17086_H3K27Ac_CSpeaks_peak_1299	47	.	5.65659	7.99793	4.79207	69
11	60672588	60672741	MS_17086_H3K27Ac_CSpeaks_peak_1300	49	.	5.77754	8.18624	4.97683	43
11	60959601	60959814	MS_17086_H3K27Ac_CSpeaks_peak_1301	117	.	7.63850	15.25735	11.71710	115
11	61491012	61491246	MS_17086_H3K27Ac_CSpeaks_peak_1302	20	.	3.77106	5.08049	2.06402	221
11	61628520	61628764	MS_17086_H3K27Ac_CSpeaks_peak_1303	15	.	2.54617	4.47616	1.51435	37
11	61863669	61863875	MS_17086_H3K27Ac_CSpeaks_peak_1304	203	.	10.21680	24.23245	20.35751	87
11	61943099	61943627	MS_17086_H3K27Ac_CSpeaks_peak_1305	336	.	12.62830	37.98341	33.62154	141
11	62361844	62362182	MS_17086_H3K27Ac_CSpeaks_peak_1306	389	.	18.87035	43.56146	38.98550	207
11	62532051	62532252	MS_17086_H3K27Ac_CSpeaks_peak_1307	49	.	6.14905	8.18624	4.97683	63
11	62901557	62902018	MS_17086_H3K27Ac_CSpeaks_peak_1308	186	.	8.30717	22.45656	18.64421	239
11	62949009	62949369	MS_17086_H3K27Ac_CSpeaks_peak_1309	47	.	4.06744	7.99138	4.78910	233
11	63023918	63024143	MS_17086_H3K27Ac_CSpeaks_peak_1310	33	.	3.18156	6.40804	3.31031	145
11	63024313	63024613	MS_17086_H3K27Ac_CSpeaks_peak_1311	33	.	2.97588	6.44959	3.34894	186
11	63169769	63170053	MS_17086_H3K27Ac_CSpeaks_peak_1312	305	.	9.96555	34.76862	30.51984	135
11	63268270	63268950	MS_17086_H3K27Ac_CSpeaks_peak_1313	151	.	6.44358	18.88101	15.19960	129
11	63273923	63274190	MS_17086_H3K27Ac_CSpeaks_peak_1314	18	.	3.47287	4.79185	1.80029	88
11	63345207	63345468	MS_17086_H3K27Ac_CSpeaks_peak_1315	102	.	4.83904	13.78169	10.29985	78
11	63463615	63464011	MS_17086_H3K27Ac_CSpeaks_peak_1316	59	.	3.38733	9.22533	5.96277	201
11	63975608	63975813	MS_17086_H3K27Ac_CSpeaks_peak_1317	35	.	4.63049	6.68330	3.55841	141
11	63978597	63978906	MS_17086_H3K27Ac_CSpeaks_peak_1318	187	.	7.41923	22.55154	18.73272	112
11	63995642	63995811	MS_17086_H3K27Ac_CSpeaks_peak_1319	60	.	6.89208	9.36389	6.08597	58
11	64048695	64048962	MS_17086_H3K27Ac_CSpeaks_peak_1320	196	.	8.62946	23.51211	19.66492	109
11	64229528	64229913	MS_17086_H3K27Ac_CSpeaks_peak_1321	173	.	8.75932	21.16096	17.39770	289
11	65011452	65011752	MS_17086_H3K27Ac_CSpeaks_peak_1322	166	.	7.98489	20.38453	16.64482	104
11	65402885	65403375	MS_17086_H3K27Ac_CSpeaks_peak_1323	90	.	6.54658	12.42766	9.00729	378
11	65472818	65473173	MS_17086_H3K27Ac_CSpeaks_peak_1324	245	.	8.70837	28.58845	24.56178	209
11	65473481	65473678	MS_17086_H3K27Ac_CSpeaks_peak_1325	81	.	6.97639	11.53812	8.16067	82
11	65565558	65565955	MS_17086_H3K27Ac_CSpeaks_peak_1326	67	.	5.24545	10.08017	6.77159	265
11	65647802	65648298	MS_17086_H3K27Ac_CSpeaks_peak_1327	607	.	20.52998	66.19701	60.73165	214
11	66000875	66001423	MS_17086_H3K27Ac_CSpeaks_peak_1328	328	.	10.38426	37.18805	32.84411	206
11	66608317	66608636	MS_17086_H3K27Ac_CSpeaks_peak_1329	117	.	7.42364	15.25735	11.71710	194
11	66628093	66628497	MS_17086_H3K27Ac_CSpeaks_peak_1330	58	.	4.03411	9.09299	5.83543	220
11	66994246	66994568	MS_17086_H3K27Ac_CSpeaks_peak_1331	20	.	2.54938	5.06283	2.05514	228
11	67123057	67123325	MS_17086_H3K27Ac_CSpeaks_peak_1332	76	.	6.15912	11.02688	7.66741	200
11	67169012	67169163	MS_17086_H3K27Ac_CSpeaks_peak_1333	66	.	6.85692	9.93714	6.64068	58
11	67553661	67554244	MS_17086_H3K27Ac_CSpeaks_peak_1334	333	.	15.69159	37.75315	33.39862	264
11	69668597	69668879	MS_17086_H3K27Ac_CSpeaks_peak_1335	30	.	3.79516	6.17367	3.08599	145
11	69748766	69748995	MS_17086_H3K27Ac_CSpeaks_peak_1336	113	.	7.77119	14.87952	11.35759	139
11	69779336	69779539	MS_17086_H3K27Ac_CSpeaks_peak_1337	44	.	4.27859	7.66459	4.48256	161
11	69837707	69837900	MS_17086_H3K27Ac_CSpeaks_peak_1338	203	.	12.10233	24.20930	20.34032	98
11	69996009	69996668	MS_17086_H3K27Ac_CSpeaks_peak_1339	559	.	16.36434	61.18614	55.92958	341
11	70015424	70015666	MS_17086_H3K27Ac_CSpeaks_peak_1340	135	.	8.12597	17.12662	13.51550	140
11	70041784	70041973	MS_17086_H3K27Ac_CSpeaks_peak_1341	140	.	5.86040	17.65711	14.01865	142
11	70151633	70151780	MS_17086_H3K27Ac_CSpeaks_peak_1342	34	.	5.43087	6.56617	3.45355	50
11	70691579	70691753	MS_17086_H3K27Ac_CSpeaks_peak_1343	30	.	3.79516	6.17367	3.08599	21
11	70959502	70959818	MS_17086_H3K27Ac_CSpeaks_peak_1344	75	.	4.19446	10.88985	7.54288	129
11	71467432	71467737	MS_17086_H3K27Ac_CSpeaks_peak_1345	44	.	3.54989	7.60524	4.43142	192
11	71668786	71669019	MS_17086_H3K27Ac_CSpeaks_peak_1346	97	.	6.99393	13.19086	9.73526	128
11	71674299	71674550	MS_17086_H3K27Ac_CSpeaks_peak_1347	62	.	4.95555	9.52384	6.23819	170
11	72316490	72316855	MS_17086_H3K27Ac_CSpeaks_peak_1348	69	.	5.70478	10.25134	6.92123	237
11	72524193	72524433	MS_17086_H3K27Ac_CSpeaks_peak_1349	69	.	4.71202	10.22378	6.90166	143
11	72703184	72703592	MS_17086_H3K27Ac_CSpeaks_peak_1350	271	.	10.40204	31.23322	27.10911	284
11	72703817	72704022	MS_17086_H3K27Ac_CSpeaks_peak_1351	44	.	4.27859	7.66459	4.48256	115
11	72887263	72887857	MS_17086_H3K27Ac_CSpeaks_peak_1352	206	.	8.79060	24.58018	20.68356	314
11	73005954	73006707	MS_17086_H3K27Ac_CSpeaks_peak_1353	246	.	7.90155	28.68489	24.65426	465
11	73006821	73007004	MS_17086_H3K27Ac_CSpeaks_peak_1354	98	.	5.92235	13.32758	9.87012	70
11	73720338	73720639	MS_17086_H3K27Ac_CSpeaks_peak_1355	166	.	7.82374	20.38453	16.64482	165
11	73866057	73866437	MS_17086_H3K27Ac_CSpeaks_peak_1356	312	.	12.07566	35.50084	31.22313	124
11	73866968	73867158	MS_17086_H3K27Ac_CSpeaks_peak_1357	57	.	6.63315	8.95766	5.70638	112
11	74240782	74241314	MS_17086_H3K27Ac_CSpeaks_peak_1358	598	.	17.17006	65.23380	59.80410	254
11	74295781	74296029	MS_17086_H3K27Ac_CSpeaks_peak_1359	68	.	6.62345	10.19656	6.88241	113
11	74364532	74364920	MS_17086_H3K27Ac_CSpeaks_peak_1360	371	.	15.89918	41.65253	37.15927	112
11	75310179	75310384	MS_17086_H3K27Ac_CSpeaks_peak_1361	68	.	6.14600	10.20355	6.88588	132
11	75505406	75505567	MS_17086_H3K27Ac_CSpeaks_peak_1362	78	.	7.16414	11.18276	7.82001	64
11	75617490	75618061	MS_17086_H3K27Ac_CSpeaks_peak_1363	539	.	17.23372	59.12133	53.94491	315
11	75898114	75898826	MS_17086_H3K27Ac_CSpeaks_peak_1364	350	.	10.77101	39.42554	35.00644	394
11	76891706	76892312	MS_17086_H3K27Ac_CSpeaks_peak_1365	532	.	13.99388	58.40280	53.25129	177
11	77238811	77239059	MS_17086_H3K27Ac_CSpeaks_peak_1366	60	.	5.48992	9.31879	6.04311	131
11	77929122	77929764	MS_17086_H3K27Ac_CSpeaks_peak_1367	159	.	6.90357	19.68479	15.96923	310
11	78218496	78219197	MS_17086_H3K27Ac_CSpeaks_peak_1368	293	.	10.88547	33.53720	29.33522	198
11	78219512	78219978	MS_17086_H3K27Ac_CSpeaks_peak_1369	95	.	4.65487	13.03856	9.59207	203
11	80492599	80492775	MS_17086_H3K27Ac_CSpeaks_peak_1370	44	.	4.43973	7.66459	4.48256	141
11	80600172	80600379	MS_17086_H3K27Ac_CSpeaks_peak_1371	159	.	8.71279	19.61410	15.90145	122
11	80937689	80937973	MS_17086_H3K27Ac_CSpeaks_peak_1372	174	.	11.29399	21.20468	17.43761	170
11	81271060	81271336	MS_17086_H3K27Ac_CSpeaks_peak_1373	71	.	4.35640	10.51570	7.17884	204
11	81612924	81613378	MS_17086_H3K27Ac_CSpeaks_peak_1374	149	.	5.36216	18.61682	14.94552	227
11	82578709	82579167	MS_17086_H3K27Ac_CSpeaks_peak_1375	60	.	6.38395	9.35185	6.07459	102
11	83067664	83068404	MS_17086_H3K27Ac_CSpeaks_peak_1376	374	.	18.22578	41.99294	37.47465	501
11	83135355	83135737	MS_17086_H3K27Ac_CSpeaks_peak_1377	83	.	3.90693	11.77222	8.38883	130
11	83751358	83751680	MS_17086_H3K27Ac_CSpeaks_peak_1378	350	.	12.17461	39.46756	35.03947	122
11	83772896	83773417	MS_17086_H3K27Ac_CSpeaks_peak_1379	117	.	7.63850	15.25735	11.71710	231
11	90576700	90577148	MS_17086_H3K27Ac_CSpeaks_peak_1380	290	.	7.45703	33.26754	29.07415	244
11	90794959	90795110	MS_17086_H3K27Ac_CSpeaks_peak_1381	97	.	6.99393	13.19086	9.73526	105
11	92084064	92084331	MS_17086_H3K27Ac_CSpeaks_peak_1382	57	.	6.23239	8.95766	5.70638	87
11	92127943	92128356	MS_17086_H3K27Ac_CSpeaks_peak_1383	35	.	4.41563	6.68330	3.55841	23
11	93075344	93075572	MS_17086_H3K27Ac_CSpeaks_peak_1384	28	.	3.42287	5.94583	2.87254	18
11	94972944	94973112	MS_17086_H3K27Ac_CSpeaks_peak_1385	85	.	6.43971	11.97652	8.57849	60
11	95151923	95152137	MS_17086_H3K27Ac_CSpeaks_peak_1386	202	.	11.10426	24.13445	20.26895	99
11	95255004	95255422	MS_17086_H3K27Ac_CSpeaks_peak_1387	81	.	3.60677	11.52872	8.15267	164
11	95493167	95493455	MS_17086_H3K27Ac_CSpeaks_peak_1388	34	.	3.68070	6.60524	3.48954	59
11	96074337	96074878	MS_17086_H3K27Ac_CSpeaks_peak_1389	426	.	17.37699	47.37259	42.65998	254
11	96209681	96210149	MS_17086_H3K27Ac_CSpeaks_peak_1390	334	.	12.98982	37.80697	33.44882	184
11	96231776	96231951	MS_17086_H3K27Ac_CSpeaks_peak_1391	86	.	7.63359	12.09292	8.68855	47
11	96236248	96236532	MS_17086_H3K27Ac_CSpeaks_peak_1392	166	.	9.79946	20.38925	16.64851	227
11	96460335	96461063	MS_17086_H3K27Ac_CSpeaks_peak_1393	462	.	20.82441	51.06260	46.20290	308
11	96461288	96461642	MS_17086_H3K27Ac_CSpeaks_peak_1394	283	.	15.10616	32.48344	28.31785	195
11	97087547	97088286	MS_17086_H3K27Ac_CSpeaks_peak_1395	209	.	7.25698	24.84468	20.94406	280
11	97275334	97275555	MS_17086_H3K27Ac_CSpeaks_peak_1396	58	.	6.30116	9.08008	5.82607	125
11	97588035	97588316	MS_17086_H3K27Ac_CSpeaks_peak_1397	145	.	8.33676	18.21259	14.56039	129
11	98643036	98643485	MS_17086_H3K27Ac_CSpeaks_peak_1398	30	.	3.79516	6.17367	3.08599	252
11	98866081	98866662	MS_17086_H3K27Ac_CSpeaks_peak_1399	116	.	5.43069	15.15365	11.62483	181
11	98866937	98867126	MS_17086_H3K27Ac_CSpeaks_peak_1400	124	.	7.70441	16.05824	12.48540	130
11	98911703	98912083	MS_17086_H3K27Ac_CSpeaks_peak_1401	421	.	15.59676	46.89513	42.19728	126
11	99195977	99196371	MS_17086_H3K27Ac_CSpeaks_peak_1402	141	.	6.51682	17.83555	14.19139	236
11	99897970	99898124	MS_17086_H3K27Ac_CSpeaks_peak_1403	68	.	7.03391	10.21696	6.89758	63
11	102549926	102550114	MS_17086_H3K27Ac_CSpeaks_peak_1404	57	.	6.23239	8.95766	5.70638	142
11	103792981	103793128	MS_17086_H3K27Ac_CSpeaks_peak_1405	14	.	4.22859	4.37749	1.41943	24
11	107089180	107089563	MS_17086_H3K27Ac_CSpeaks_peak_1406	102	.	4.83904	13.78169	10.29985	177
11	107089729	107090033	MS_17086_H3K27Ac_CSpeaks_peak_1407	75	.	5.40659	10.92847	7.57770	217
11	107258049	107258513	MS_17086_H3K27Ac_CSpeaks_peak_1408	188	.	5.92616	22.66492	18.84223	158
11	107911288	107912006	MS_17086_H3K27Ac_CSpeaks_peak_1409	118	.	7.35104	15.43004	11.88402	526
11	108148996	108149583	MS_17086_H3K27Ac_CSpeaks_peak_1410	124	.	6.13008	16.03933	12.46730	108
11	108371248	108371906	MS_17086_H3K27Ac_CSpeaks_peak_1411	133	.	6.38791	16.93061	13.32489	302
11	108479883	108480033	MS_17086_H3K27Ac_CSpeaks_peak_1412	45	.	5.83163	7.73932	4.55029	36
11	109002411	109002772	MS_17086_H3K27Ac_CSpeaks_peak_1413	255	.	8.96620	29.63079	25.56581	180
11	109103691	109103850	MS_17086_H3K27Ac_CSpeaks_peak_1414	67	.	5.08430	10.08017	6.77159	89
11	109127582	109128159	MS_17086_H3K27Ac_CSpeaks_peak_1415	78	.	4.57125	11.25152	7.88244	195
11	109333205	109333441	MS_17086_H3K27Ac_CSpeaks_peak_1416	76	.	4.96985	11.00531	7.64755	111
11	109335376	109335975	MS_17086_H3K27Ac_CSpeaks_peak_1417	474	.	15.21816	52.37326	47.45644	128
11	109446476	109446642	MS_17086_H3K27Ac_CSpeaks_peak_1418	20	.	3.98592	5.08049	2.06402	75
11	109544761	109545140	MS_17086_H3K27Ac_CSpeaks_peak_1419	116	.	5.87225	15.16215	11.63047	253
11	109566272	109566427	MS_17086_H3K27Ac_CSpeaks_peak_1420	67	.	3.75073	10.00074	6.70275	30
11	109617464	109617735	MS_17086_H3K27Ac_CSpeaks_peak_1421	58	.	4.14154	9.09299	5.83543	86
11	109617852	109618007	MS_17086_H3K27Ac_CSpeaks_peak_1422	74	.	4.73117	10.75536	7.41220	88
11	110128760	110128987	MS_17086_H3K27Ac_CSpeaks_peak_1423	107	.	5.61442	14.29954	10.79817	124
11	110184624	110184992	MS_17086_H3K27Ac_CSpeaks_peak_1424	150	.	6.77465	18.75374	15.07577	255
11	110456273	110456548	MS_17086_H3K27Ac_CSpeaks_peak_1425	132	.	5.29945	16.87865	13.27959	137
11	110546605	110547362	MS_17086_H3K27Ac_CSpeaks_peak_1426	82	.	4.28655	11.59222	8.21170	168
11	110636164	110636345	MS_17086_H3K27Ac_CSpeaks_peak_1427	86	.	6.65828	12.09337	8.68855	79
11	110687518	110687689	MS_17086_H3K27Ac_CSpeaks_peak_1428	87	.	6.34936	12.18861	8.77617	58
11	110840347	110840609	MS_17086_H3K27Ac_CSpeaks_peak_1429	41	.	3.93853	7.28745	4.13024	189
11	110840976	110841270	MS_17086_H3K27Ac_CSpeaks_peak_1430	14	.	2.62272	4.35259	1.40657	213
11	110854083	110854367	MS_17086_H3K27Ac_CSpeaks_peak_1431	117	.	5.11528	15.30598	11.76231	141
11	110881128	110881307	MS_17086_H3K27Ac_CSpeaks_peak_1432	69	.	5.32533	10.23101	6.90841	94
11	110881636	110881962	MS_17086_H3K27Ac_CSpeaks_peak_1433	43	.	3.06504	7.55824	4.38689	108
11	111069237	111069701	MS_17086_H3K27Ac_CSpeaks_peak_1434	180	.	9.57222	21.89293	18.09902	278
11	111273940	111274369	MS_17086_H3K27Ac_CSpeaks_peak_1435	398	.	12.17849	44.49357	39.87887	197
11	111274577	111274986	MS_17086_H3K27Ac_CSpeaks_peak_1436	206	.	7.66084	24.52689	20.63799	176
11	111541174	111541388	MS_17086_H3K27Ac_CSpeaks_peak_1437	38	.	5.33430	6.95301	3.81073	122
11	112037966	112038113	MS_17086_H3K27Ac_CSpeaks_peak_1438	45	.	5.83163	7.73932	4.55029	51
11	113165254	113165401	MS_17086_H3K27Ac_CSpeaks_peak_1439	68	.	6.62345	10.19656	6.88241	47
11	113305748	113305940	MS_17086_H3K27Ac_CSpeaks_peak_1440	78	.	6.13450	11.20838	7.84208	108
11	113321728	113321983	MS_17086_H3K27Ac_CSpeaks_peak_1441	132	.	5.75297	16.81004	13.21344	137
11	113526020	113526323	MS_17086_H3K27Ac_CSpeaks_peak_1442	109	.	6.37345	14.51252	10.99949	113
11	114348791	114349395	MS_17086_H3K27Ac_CSpeaks_peak_1443	708	.	22.89342	76.78023	70.83730	237
11	114860096	114860276	MS_17086_H3K27Ac_CSpeaks_peak_1444	24	.	3.63401	5.46828	2.42367	69
11	115137330	115137663	MS_17086_H3K27Ac_CSpeaks_peak_1445	328	.	10.25535	37.18805	32.84411	201
11	115137945	115138244	MS_17086_H3K27Ac_CSpeaks_peak_1446	180	.	9.57222	21.89293	18.09902	120
11	115193572	115193754	MS_17086_H3K27Ac_CSpeaks_peak_1447	230	.	13.39147	27.02354	23.04719	97
11	115259090	115259485	MS_17086_H3K27Ac_CSpeaks_peak_1448	148	.	6.07526	18.51631	14.85006	198
11	116243412	116243683	MS_17086_H3K27Ac_CSpeaks_peak_1449	248	.	14.69383	28.84023	24.80823	145
11	116272649	116273086	MS_17086_H3K27Ac_CSpeaks_peak_1450	165	.	6.50353	20.24319	16.51372	298
11	116607520	116607706	MS_17086_H3K27Ac_CSpeaks_peak_1451	28	.	4.99222	5.89458	2.83006	51
11	117025009	117025384	MS_17086_H3K27Ac_CSpeaks_peak_1452	156	.	6.18269	19.38730	15.68500	135
11	117104936	117105181	MS_17086_H3K27Ac_CSpeaks_peak_1453	97	.	6.99393	13.19086	9.73526	55
11	117172345	117172789	MS_17086_H3K27Ac_CSpeaks_peak_1454	100	.	5.10840	13.55013	10.08022	244
11	117274163	117274345	MS_17086_H3K27Ac_CSpeaks_peak_1455	34	.	5.43087	6.56617	3.45355	93
11	117344623	117345078	MS_17086_H3K27Ac_CSpeaks_peak_1456	141	.	6.51682	17.83555	14.19139	103
11	117372619	117373198	MS_17086_H3K27Ac_CSpeaks_peak_1457	206	.	8.79060	24.58018	20.68356	267
11	117430915	117431217	MS_17086_H3K27Ac_CSpeaks_peak_1458	164	.	10.14209	20.16662	16.43958	176
11	117992132	117992279	MS_17086_H3K27Ac_CSpeaks_peak_1459	28	.	4.32296	5.94551	2.87254	102
11	118047381	118047528	MS_17086_H3K27Ac_CSpeaks_peak_1460	13	.	3.55620	4.33257	1.38802	137
11	118218590	118218914	MS_17086_H3K27Ac_CSpeaks_peak_1461	101	.	6.05116	13.58947	10.11235	222
11	118286689	118287202	MS_17086_H3K27Ac_CSpeaks_peak_1462	140	.	5.96783	17.65711	14.01865	242
11	118332488	118332779	MS_17086_H3K27Ac_CSpeaks_peak_1463	44	.	4.43973	7.66459	4.48256	213
11	118411911	118412548	MS_17086_H3K27Ac_CSpeaks_peak_1464	448	.	14.94778	49.67121	44.86249	277
11	118482318	118482837	MS_17086_H3K27Ac_CSpeaks_peak_1465	483	.	11.76899	53.29028	48.34311	212
11	118482967	118483261	MS_17086_H3K27Ac_CSpeaks_peak_1466	34	.	4.33188	6.54504	3.43805	119
11	118805759	118806555	MS_17086_H3K27Ac_CSpeaks_peak_1467	400	.	8.92541	44.70165	40.08571	617
11	118991964	118992213	MS_17086_H3K27Ac_CSpeaks_peak_1468	60	.	5.48992	9.31879	6.04311	105
11	119148446	119148820	MS_17086_H3K27Ac_CSpeaks_peak_1469	294	.	8.76098	33.68873	29.48049	170
11	119159214	119159441	MS_17086_H3K27Ac_CSpeaks_peak_1470	44	.	4.43973	7.66459	4.48256	28
11	119273073	119273714	MS_17086_H3K27Ac_CSpeaks_peak_1471	304	.	11.20775	34.70423	30.46362	134
11	119274010	119274421	MS_17086_H3K27Ac_CSpeaks_peak_1472	120	.	4.79816	15.55945	12.00557	132
11	119277817	119278314	MS_17086_H3K27Ac_CSpeaks_peak_1473	326	.	16.37688	36.96253	32.63602	265
11	119282151	119282471	MS_17086_H3K27Ac_CSpeaks_peak_1474	175	.	10.82724	21.28208	17.51281	195
11	119321428	119321704	MS_17086_H3K27Ac_CSpeaks_peak_1475	124	.	6.13008	16.03933	12.46730	79
11	119350331	119350825	MS_17086_H3K27Ac_CSpeaks_peak_1476	573	.	13.05814	62.67744	57.35917	237
11	119432147	119432435	MS_17086_H3K27Ac_CSpeaks_peak_1477	52	.	4.60087	8.44714	5.21613	122
11	119433458	119433633	MS_17086_H3K27Ac_CSpeaks_peak_1478	102	.	8.23489	13.72868	10.24986	95
11	119462994	119463200	MS_17086_H3K27Ac_CSpeaks_peak_1479	124	.	6.13008	16.03933	12.46730	116
11	119515419	119515579	MS_17086_H3K27Ac_CSpeaks_peak_1480	80	.	7.22381	11.46316	8.09018	106
11	119530545	119530826	MS_17086_H3K27Ac_CSpeaks_peak_1481	18	.	3.47287	4.79185	1.80029	83
11	119571316	119571629	MS_17086_H3K27Ac_CSpeaks_peak_1482	85	.	4.15359	11.99120	8.59194	222
11	119572053	119572212	MS_17086_H3K27Ac_CSpeaks_peak_1483	80	.	5.99651	11.46143	8.08852	74
11	119598422	119598609	MS_17086_H3K27Ac_CSpeaks_peak_1484	36	.	4.87007	6.78833	3.66011	107
11	119710108	119710502	MS_17086_H3K27Ac_CSpeaks_peak_1485	458	.	14.26948	50.69167	45.84339	267
11	119786466	119786847	MS_17086_H3K27Ac_CSpeaks_peak_1486	327	.	11.69118	37.06727	32.73173	175
11	119793683	119793896	MS_17086_H3K27Ac_CSpeaks_peak_1487	51	.	5.06021	8.41215	5.18578	135
11	119800265	119800708	MS_17086_H3K27Ac_CSpeaks_peak_1488	293	.	10.88547	33.53720	29.33522	175
11	119801259	119801475	MS_17086_H3K27Ac_CSpeaks_peak_1489	90	.	7.91260	12.52288	9.09854	108
11	119805784	119805932	MS_17086_H3K27Ac_CSpeaks_peak_1490	20	.	3.77106	5.08049	2.06402	100
11	119842858	119843234	MS_17086_H3K27Ac_CSpeaks_peak_1491	621	.	20.95969	67.68861	62.16428	248
11	119849639	119850338	MS_17086_H3K27Ac_CSpeaks_peak_1492	167	.	8.39132	20.45896	16.71692	578
11	119862937	119863152	MS_17086_H3K27Ac_CSpeaks_peak_1493	385	.	12.81919	43.13456	38.57115	94
11	119924112	119924469	MS_17086_H3K27Ac_CSpeaks_peak_1494	132	.	5.39153	16.87865	13.27959	167
11	120316626	120316848	MS_17086_H3K27Ac_CSpeaks_peak_1495	13	.	2.31762	4.32837	1.38802	214
11	120317851	120318236	MS_17086_H3K27Ac_CSpeaks_peak_1496	47	.	4.19636	7.99138	4.78910	257
11	120384501	120385222	MS_17086_H3K27Ac_CSpeaks_peak_1497	645	.	19.01394	70.20702	64.57559	392
11	120411743	120412098	MS_17086_H3K27Ac_CSpeaks_peak_1498	94	.	8.63695	12.84501	9.40535	112
11	120457184	120457686	MS_17086_H3K27Ac_CSpeaks_peak_1499	150	.	6.77465	18.75374	15.07577	138
11	120531146	120531461	MS_17086_H3K27Ac_CSpeaks_peak_1500	47	.	4.06744	7.99138	4.78910	147
11	120539896	120540200	MS_17086_H3K27Ac_CSpeaks_peak_1501	101	.	6.05116	13.58947	10.11235	135
11	120632058	120632464	MS_17086_H3K27Ac_CSpeaks_peak_1502	375	.	10.05013	42.11635	37.58501	165
11	120666705	120667285	MS_17086_H3K27Ac_CSpeaks_peak_1503	165	.	6.39755	20.26978	16.53836	136
11	120752816	120753076	MS_17086_H3K27Ac_CSpeaks_peak_1504	148	.	8.49793	18.49883	14.83466	194
11	120757721	120758101	MS_17086_H3K27Ac_CSpeaks_peak_1505	135	.	8.75640	17.12984	13.51786	136
11	120821041	120821380	MS_17086_H3K27Ac_CSpeaks_peak_1506	408	.	20.05351	45.52926	40.88740	213
11	120891461	120891669	MS_17086_H3K27Ac_CSpeaks_peak_1507	145	.	7.57097	18.16332	14.51187	114
11	121022930	121023359	MS_17086_H3K27Ac_CSpeaks_peak_1508	84	.	5.56773	11.79668	8.40633	140
11	121052746	121053084	MS_17086_H3K27Ac_CSpeaks_peak_1509	99	.	5.48551	13.45200	9.98791	126
11	121090892	121091273	MS_17086_H3K27Ac_CSpeaks_peak_1510	97	.	6.77907	13.19086	9.73526	235
11	121138585	121138990	MS_17086_H3K27Ac_CSpeaks_peak_1511	255	.	8.96620	29.63079	25.56581	261
11	121161993	121162288	MS_17086_H3K27Ac_CSpeaks_peak_1512	68	.	6.62345	10.19656	6.88241	165
11	121201615	121201941	MS_17086_H3K27Ac_CSpeaks_peak_1513	262	.	15.06535	30.38938	26.29382	128
11	121239236	121239383	MS_17086_H3K27Ac_CSpeaks_peak_1514	52	.	4.87079	8.44779	5.21613	99
11	121260321	121260852	MS_17086_H3K27Ac_CSpeaks_peak_1515	296	.	9.73969	33.89529	29.67620	211
11	121273100	121273317	MS_17086_H3K27Ac_CSpeaks_peak_1516	22	.	2.90532	5.28566	2.25967	138
11	121310823	121311212	MS_17086_H3K27Ac_CSpeaks_peak_1517	124	.	5.64554	15.97543	12.41084	266
11	121336622	121336862	MS_17086_H3K27Ac_CSpeaks_peak_1518	114	.	8.87946	14.96062	11.43612	84
11	121345896	121346261	MS_17086_H3K27Ac_CSpeaks_peak_1519	100	.	5.10840	13.55013	10.08022	221
11	121366228	121366855	MS_17086_H3K27Ac_CSpeaks_peak_1520	538	.	16.57767	59.03479	53.86745	223
11	121427889	121428065	MS_17086_H3K27Ac_CSpeaks_peak_1521	76	.	4.96985	11.00531	7.64755	46
11	121474941	121475756	MS_17086_H3K27Ac_CSpeaks_peak_1522	334	.	8.70648	37.79197	33.43445	520
11	121475881	121476401	MS_17086_H3K27Ac_CSpeaks_peak_1523	317	.	10.12644	36.08184	31.78650	187
11	121481817	121482030	MS_17086_H3K27Ac_CSpeaks_peak_1524	20	.	3.98592	5.08049	2.06402	100
11	121482415	121482658	MS_17086_H3K27Ac_CSpeaks_peak_1525	120	.	9.43847	15.60132	12.04652	123
11	121511983	121512407	MS_17086_H3K27Ac_CSpeaks_peak_1526	376	.	11.03075	42.19629	37.66320	182
11	121551410	121552019	MS_17086_H3K27Ac_CSpeaks_peak_1527	286	.	7.96982	32.86202	28.67381	355
11	121588432	121589138	MS_17086_H3K27Ac_CSpeaks_peak_1528	345	.	11.75774	38.90859	34.51311	154
11	121598680	121598918	MS_17086_H3K27Ac_CSpeaks_peak_1529	59	.	4.76202	9.25272	5.98221	99
11	121618260	121618448	MS_17086_H3K27Ac_CSpeaks_peak_1530	43	.	4.84535	7.53305	4.36393	108
11	121662887	121663153	MS_17086_H3K27Ac_CSpeaks_peak_1531	117	.	7.42364	15.25735	11.71710	184
11	121710243	121710406	MS_17086_H3K27Ac_CSpeaks_peak_1532	68	.	6.94574	10.19656	6.88241	62
11	121748311	121748596	MS_17086_H3K27Ac_CSpeaks_peak_1533	81	.	5.60693	11.55946	8.18114	226
11	121776723	121777183	MS_17086_H3K27Ac_CSpeaks_peak_1534	189	.	6.40443	22.72978	18.90251	293
11	122008600	122009079	MS_17086_H3K27Ac_CSpeaks_peak_1535	260	.	10.24089	30.09674	26.01092	246
11	122011926	122012130	MS_17086_H3K27Ac_CSpeaks_peak_1536	16	.	2.42047	4.61050	1.64383	126
11	122036314	122036628	MS_17086_H3K27Ac_CSpeaks_peak_1537	41	.	3.80961	7.28745	4.13024	139
11	122069619	122069903	MS_17086_H3K27Ac_CSpeaks_peak_1538	230	.	13.39147	27.02354	23.04719	139
11	122191480	122191676	MS_17086_H3K27Ac_CSpeaks_peak_1539	35	.	4.41563	6.68330	3.55841	98
11	122298902	122299218	MS_17086_H3K27Ac_CSpeaks_peak_1540	172	.	6.03610	21.00608	17.24702	130
11	122472006	122472537	MS_17086_H3K27Ac_CSpeaks_peak_1541	638	.	26.54266	69.41145	63.81493	400
11	122473504	122473737	MS_17086_H3K27Ac_CSpeaks_peak_1542	68	.	7.43467	10.21696	6.89758	121
11	122489524	122489673	MS_17086_H3K27Ac_CSpeaks_peak_1543	54	.	4.32527	8.71601	5.47685	41
11	122605813	122606366	MS_17086_H3K27Ac_CSpeaks_peak_1544	130	.	4.76637	16.60336	13.01089	179
11	122618952	122619508	MS_17086_H3K27Ac_CSpeaks_peak_1545	139	.	7.12490	17.60100	13.96644	82
11	122724780	122725017	MS_17086_H3K27Ac_CSpeaks_peak_1546	203	.	12.10475	24.21330	20.34428	116
11	122790103	122790340	MS_17086_H3K27Ac_CSpeaks_peak_1547	107	.	5.74333	14.29954	10.79817	114
11	122828273	122828603	MS_17086_H3K27Ac_CSpeaks_peak_1548	202	.	11.10426	24.13445	20.26895	91
11	123069663	123069929	MS_17086_H3K27Ac_CSpeaks_peak_1549	38	.	3.18673	6.96909	3.82624	217
11	123070055	123070219	MS_17086_H3K27Ac_CSpeaks_peak_1550	99	.	6.74769	13.40874	9.94775	78
11	123085259	123085856	MS_17086_H3K27Ac_CSpeaks_peak_1551	187	.	7.54814	22.55154	18.73272	212
11	123154320	123154833	MS_17086_H3K27Ac_CSpeaks_peak_1552	201	.	12.51864	24.03353	20.16949	169
11	123154985	123155828	MS_17086_H3K27Ac_CSpeaks_peak_1553	365	.	9.94270	41.03653	36.55230	552
11	123184032	123184499	MS_17086_H3K27Ac_CSpeaks_peak_1554	446	.	14.10834	49.41249	44.61219	341
11	123206896	123207463	MS_17086_H3K27Ac_CSpeaks_peak_1555	237	.	7.79412	27.71070	23.71346	157
11	123262187	123262424	MS_17086_H3K27Ac_CSpeaks_peak_1556	127	.	7.85336	16.31975	12.73599	118
11	123297306	123297684	MS_17086_H3K27Ac_CSpeaks_peak_1557	118	.	6.53459	15.45243	11.89956	109
11	123298754	123299135	MS_17086_H3K27Ac_CSpeaks_peak_1558	206	.	7.80597	24.52080	20.63255	174
11	123443610	123443852	MS_17086_H3K27Ac_CSpeaks_peak_1559	166	.	7.82374	20.38453	16.64482	130
11	123509672	123509939	MS_17086_H3K27Ac_CSpeaks_peak_1560	75	.	5.40659	10.92847	7.57770	115
11	123634702	123635292	MS_17086_H3K27Ac_CSpeaks_peak_1561	124	.	6.00116	16.03933	12.46730	343
11	123736070	123736246	MS_17086_H3K27Ac_CSpeaks_peak_1562	13	.	3.55620	4.33257	1.38802	67
11	123800673	123801026	MS_17086_H3K27Ac_CSpeaks_peak_1563	141	.	6.51682	17.83555	14.19139	294
11	123840201	123840904	MS_17086_H3K27Ac_CSpeaks_peak_1564	359	.	7.06403	40.44538	35.99294	262
11	123996555	123997082	MS_17086_H3K27Ac_CSpeaks_peak_1565	416	.	11.80233	46.32772	41.64648	386
11	124284534	124284718	MS_17086_H3K27Ac_CSpeaks_peak_1566	13	.	3.34134	4.33257	1.38802	109
11	124376328	124376779	MS_17086_H3K27Ac_CSpeaks_peak_1567	59	.	4.92316	9.25272	5.98221	103
11	124377100	124377493	MS_17086_H3K27Ac_CSpeaks_peak_1568	84	.	5.72888	11.79668	8.40633	201
11	124592043	124592545	MS_17086_H3K27Ac_CSpeaks_peak_1569	137	.	7.17917	17.38039	13.75794	215
11	124883175	124883463	MS_17086_H3K27Ac_CSpeaks_peak_1570	286	.	12.58023	32.84577	28.66052	165
11	125090549	125090751	MS_17086_H3K27Ac_CSpeaks_peak_1571	84	.	5.56773	11.79668	8.40633	122
11	125097733	125097948	MS_17086_H3K27Ac_CSpeaks_peak_1572	187	.	11.12346	22.59278	18.77216	115
11	125098373	125098573	MS_17086_H3K27Ac_CSpeaks_peak_1573	279	.	12.72157	32.13108	27.97998	84
11	125216491	125216669	MS_17086_H3K27Ac_CSpeaks_peak_1574	51	.	3.92668	8.40735	5.18578	62
11	125457530	125457681	MS_17086_H3K27Ac_CSpeaks_peak_1575	33	.	3.27364	6.40804	3.31031	77
11	125554301	125554629	MS_17086_H3K27Ac_CSpeaks_peak_1576	84	.	5.56773	11.79668	8.40633	113
11	125692056	125692766	MS_17086_H3K27Ac_CSpeaks_peak_1577	401	.	13.34160	44.80465	40.18003	145
11	125764853	125765519	MS_17086_H3K27Ac_CSpeaks_peak_1578	409	.	13.46376	45.62158	40.96574	209
11	125909887	125910237	MS_17086_H3K27Ac_CSpeaks_peak_1579	183	.	11.36466	22.15398	18.35191	242
11	125910770	125910975	MS_17086_H3K27Ac_CSpeaks_peak_1580	67	.	5.08430	10.08017	6.77159	71
11	125924673	125924872	MS_17086_H3K27Ac_CSpeaks_peak_1581	72	.	5.62808	10.55528	7.21579	125
11	126403648	126403804	MS_17086_H3K27Ac_CSpeaks_peak_1582	19	.	4.04516	4.98931	1.98205	0
11	126701065	126701811	MS_17086_H3K27Ac_CSpeaks_peak_1583	246	.	7.90155	28.68489	24.65426	457
11	126702334	126702947	MS_17086_H3K27Ac_CSpeaks_peak_1584	206	.	7.93488	24.52080	20.63255	179
11	127160964	127161296	MS_17086_H3K27Ac_CSpeaks_peak_1585	126	.	9.20175	16.21722	12.64018	111
11	127255688	127255843	MS_17086_H3K27Ac_CSpeaks_peak_1586	57	.	6.63315	8.95766	5.70638	109
11	127256122	127256604	MS_17086_H3K27Ac_CSpeaks_peak_1587	156	.	7.66260	19.36886	15.67048	158
11	127361977	127362299	MS_17086_H3K27Ac_CSpeaks_peak_1588	215	.	12.86113	25.46893	21.55071	199
11	127432460	127433045	MS_17086_H3K27Ac_CSpeaks_peak_1589	396	.	10.37242	44.29735	39.69243	203
11	127496028	127496450	MS_17086_H3K27Ac_CSpeaks_peak_1590	107	.	7.20879	14.21410	10.71990	261
11	127546565	127546764	MS_17086_H3K27Ac_CSpeaks_peak_1591	166	.	7.82374	20.38453	16.64482	76
11	127547319	127548322	MS_17086_H3K27Ac_CSpeaks_peak_1592	169	.	7.07635	20.73356	16.98379	645
11	127568806	127569151	MS_17086_H3K27Ac_CSpeaks_peak_1593	217	.	9.91309	25.67165	21.73985	264
11	127741457	127741673	MS_17086_H3K27Ac_CSpeaks_peak_1594	76	.	4.84093	11.00531	7.64755	174
11	128000442	128000965	MS_17086_H3K27Ac_CSpeaks_peak_1595	117	.	5.02320	15.30598	11.76231	130
11	128048869	128049204	MS_17086_H3K27Ac_CSpeaks_peak_1596	89	.	7.48182	12.34841	8.93041	129
11	128072285	128072432	MS_17086_H3K27Ac_CSpeaks_peak_1597	57	.	6.23239	8.95766	5.70638	57
11	128180130	128180660	MS_17086_H3K27Ac_CSpeaks_peak_1598	124	.	6.00116	16.03933	12.46730	137
11	128291174	128291520	MS_17086_H3K27Ac_CSpeaks_peak_1599	298	.	12.79509	34.12514	29.89944	179
11	128493965	128494113	MS_17086_H3K27Ac_CSpeaks_peak_1600	59	.	4.92316	9.25272	5.98221	81
11	128672438	128672781	MS_17086_H3K27Ac_CSpeaks_peak_1601	360	.	10.89992	40.55651	36.09874	242
11	128673587	128674029	MS_17086_H3K27Ac_CSpeaks_peak_1602	127	.	7.85336	16.31975	12.73599	143
11	128687810	128688631	MS_17086_H3K27Ac_CSpeaks_peak_1603	304	.	11.20775	34.70423	30.46362	184
11	128897758	128898189	MS_17086_H3K27Ac_CSpeaks_peak_1604	51	.	5.27507	8.41215	5.18578	347
11	128914115	128914335	MS_17086_H3K27Ac_CSpeaks_peak_1605	23	.	2.86444	5.34426	2.31353	86
11	129032073	129032231	MS_17086_H3K27Ac_CSpeaks_peak_1606	47	.	4.70699	7.97330	4.77670	73
11	129100312	129100604	MS_17086_H3K27Ac_CSpeaks_peak_1607	59	.	4.92316	9.25272	5.98221	243
11	129181751	129182282	MS_17086_H3K27Ac_CSpeaks_peak_1608	277	.	6.48128	31.87597	27.73166	334
11	129182738	129183053	MS_17086_H3K27Ac_CSpeaks_peak_1609	593	.	20.31512	64.71248	59.30817	138
11	129590010	129590528	MS_17086_H3K27Ac_CSpeaks_peak_1610	286	.	9.48186	32.81531	28.63828	164
11	129610278	129610849	MS_17086_H3K27Ac_CSpeaks_peak_1611	753	.	22.83690	81.52596	75.38633	366
11	129611199	129611393	MS_17086_H3K27Ac_CSpeaks_peak_1612	44	.	4.43973	7.66459	4.48256	105
11	129611895	129612113	MS_17086_H3K27Ac_CSpeaks_peak_1613	87	.	7.27399	12.20719	8.79475	98
11	129671356	129671561	MS_17086_H3K27Ac_CSpeaks_peak_1614	134	.	6.55623	17.00741	13.40107	101
11	129671702	129671977	MS_17086_H3K27Ac_CSpeaks_peak_1615	13	.	2.62907	4.24476	1.31169	2
11	129679132	129679952	MS_17086_H3K27Ac_CSpeaks_peak_1616	294	.	8.76098	33.68873	29.48049	267
11	129695664	129695979	MS_17086_H3K27Ac_CSpeaks_peak_1617	170	.	8.95996	20.79207	17.03814	180
11	129703920	129704440	MS_17086_H3K27Ac_CSpeaks_peak_1618	284	.	8.65355	32.67083	28.49816	390
11	129728981	129729217	MS_17086_H3K27Ac_CSpeaks_peak_1619	49	.	3.42844	8.13604	4.92742	103
11	129754815	129755357	MS_17086_H3K27Ac_CSpeaks_peak_1620	107	.	5.74333	14.29954	10.79817	384
11	129786248	129787565	MS_17086_H3K27Ac_CSpeaks_peak_1621	250	.	7.32525	29.05758	25.01265	532
11	129820673	129820956	MS_17086_H3K27Ac_CSpeaks_peak_1622	49	.	5.77754	8.18624	4.97683	215
11	129826041	129826255	MS_17086_H3K27Ac_CSpeaks_peak_1623	53	.	6.01125	8.55110	5.31841	89
11	129838191	129838867	MS_17086_H3K27Ac_CSpeaks_peak_1624	351	.	16.75163	39.53259	35.10343	227
11	129839437	129839943	MS_17086_H3K27Ac_CSpeaks_peak_1625	513	.	16.68107	56.36724	51.30566	166
11	129954926	129955314	MS_17086_H3K27Ac_CSpeaks_peak_1626	237	.	7.79412	27.71070	23.71346	253
11	129955778	129956021	MS_17086_H3K27Ac_CSpeaks_peak_1627	180	.	9.35737	21.89293	18.09902	100
11	129956816	129957138	MS_17086_H3K27Ac_CSpeaks_peak_1628	22	.	3.06725	5.26630	2.24243	59
11	129970450	129970820	MS_17086_H3K27Ac_CSpeaks_peak_1629	77	.	5.00085	11.07357	7.71392	263
11	129975545	129975716	MS_17086_H3K27Ac_CSpeaks_peak_1630	61	.	4.99813	9.39486	6.11579	109
11	129976291	129976439	MS_17086_H3K27Ac_CSpeaks_peak_1631	28	.	4.32296	5.94551	2.87254	57
11	129995658	129996123	MS_17086_H3K27Ac_CSpeaks_peak_1632	140	.	7.52263	17.73325	14.09211	125
11	129997048	129997272	MS_17086_H3K27Ac_CSpeaks_peak_1633	118	.	6.53459	15.45243	11.89956	114
11	130028629	130029130	MS_17086_H3K27Ac_CSpeaks_peak_1634	458	.	18.93309	50.66859	45.82943	247
11	130090317	130090849	MS_17086_H3K27Ac_CSpeaks_peak_1635	382	.	11.28667	42.84212	38.29885	248
11	130133453	130133722	MS_17086_H3K27Ac_CSpeaks_peak_1636	30	.	3.79516	6.17367	3.08599	57
11	130140314	130140640	MS_17086_H3K27Ac_CSpeaks_peak_1637	301	.	15.96977	34.33554	30.10465	146
11	130151729	130151929	MS_17086_H3K27Ac_CSpeaks_peak_1638	67	.	5.24545	10.08017	6.77159	112
11	130179154	130179306	MS_17086_H3K27Ac_CSpeaks_peak_1639	45	.	3.81925	7.73977	4.55029	65
11	130199922	130200241	MS_17086_H3K27Ac_CSpeaks_peak_1640	314	.	9.08327	35.74908	31.46603	144
11	130201608	130201755	MS_17086_H3K27Ac_CSpeaks_peak_1641	66	.	6.86980	9.93963	6.64314	94
11	130345487	130345936	MS_17086_H3K27Ac_CSpeaks_peak_1642	69	.	5.91964	10.25134	6.92123	318
12	90613	91000	MS_17086_H3K27Ac_CSpeaks_peak_1643	124	.	6.00116	16.03933	12.46730	254
12	97794	98193	MS_17086_H3K27Ac_CSpeaks_peak_1644	111	.	4.07555	14.65915	11.14405	111
12	196989	197161	MS_17086_H3K27Ac_CSpeaks_peak_1645	22	.	2.90532	5.28566	2.25967	104
12	233691	233954	MS_17086_H3K27Ac_CSpeaks_peak_1646	227	.	9.43518	26.75250	22.78302	169
12	279406	279703	MS_17086_H3K27Ac_CSpeaks_peak_1647	17	.	2.81323	4.75456	1.77250	14
12	325693	325848	MS_17086_H3K27Ac_CSpeaks_peak_1648	88	.	6.92888	12.30826	8.89227	64
12	359496	359692	MS_17086_H3K27Ac_CSpeaks_peak_1649	37	.	4.11744	6.90630	3.76881	79
12	391171	391400	MS_17086_H3K27Ac_CSpeaks_peak_1650	91	.	5.35659	12.62006	9.18912	111
12	391903	392333	MS_17086_H3K27Ac_CSpeaks_peak_1651	140	.	5.96783	17.65711	14.01865	191
12	405366	405626	MS_17086_H3K27Ac_CSpeaks_peak_1652	28	.	2.94501	5.86828	2.80382	142
12	537110	538362	MS_17086_H3K27Ac_CSpeaks_peak_1653	374	.	8.50446	41.92146	37.40504	917
12	602989	603436	MS_17086_H3K27Ac_CSpeaks_peak_1654	462	.	12.70473	51.07661	46.21221	177
12	604576	605160	MS_17086_H3K27Ac_CSpeaks_peak_1655	284	.	8.54613	32.67083	28.49816	350
12	645384	645742	MS_17086_H3K27Ac_CSpeaks_peak_1656	186	.	8.30717	22.45656	18.64421	190
12	659991	660512	MS_17086_H3K27Ac_CSpeaks_peak_1657	116	.	6.14260	15.19442	11.66098	82
12	665743	666303	MS_17086_H3K27Ac_CSpeaks_peak_1658	275	.	8.43870	31.66133	27.52546	229
12	696091	696381	MS_17086_H3K27Ac_CSpeaks_peak_1659	62	.	3.91822	9.52900	6.24232	163
12	701589	702354	MS_17086_H3K27Ac_CSpeaks_peak_1660	292	.	14.30421	33.48457	29.28672	458
12	705154	705331	MS_17086_H3K27Ac_CSpeaks_peak_1661	35	.	4.41563	6.68330	3.55841	82
12	714597	714828	MS_17086_H3K27Ac_CSpeaks_peak_1662	60	.	5.48992	9.31879	6.04311	84
12	742222	742697	MS_17086_H3K27Ac_CSpeaks_peak_1663	215	.	8.19271	25.52196	21.59751	347
12	761805	761971	MS_17086_H3K27Ac_CSpeaks_peak_1664	54	.	4.32527	8.71601	5.47685	114
12	773164	773384	MS_17086_H3K27Ac_CSpeaks_peak_1665	67	.	5.08430	10.08017	6.77159	86
12	807589	807767	MS_17086_H3K27Ac_CSpeaks_peak_1666	62	.	4.61169	9.52199	6.23694	75
12	808259	808642	MS_17086_H3K27Ac_CSpeaks_peak_1667	71	.	4.46382	10.51570	7.17884	291
12	963267	963414	MS_17086_H3K27Ac_CSpeaks_peak_1668	47	.	4.19636	7.99138	4.78910	82
12	970470	970713	MS_17086_H3K27Ac_CSpeaks_peak_1669	47	.	5.97888	7.99793	4.79207	110
12	983078	983275	MS_17086_H3K27Ac_CSpeaks_peak_1670	147	.	7.34031	18.36732	14.71063	95
12	993344	993686	MS_17086_H3K27Ac_CSpeaks_peak_1671	320	.	15.13664	36.31797	32.01424	124
12	1005906	1006189	MS_17086_H3K27Ac_CSpeaks_peak_1672	52	.	4.60087	8.44714	5.21613	92
12	1007278	1007447	MS_17086_H3K27Ac_CSpeaks_peak_1673	28	.	2.94501	5.86828	2.80382	75
12	1110781	1110977	MS_17086_H3K27Ac_CSpeaks_peak_1674	55	.	3.58958	8.74288	5.50130	139
12	1345233	1345728	MS_17086_H3K27Ac_CSpeaks_peak_1675	355	.	9.72784	39.96398	35.52399	150
12	1385103	1385947	MS_17086_H3K27Ac_CSpeaks_peak_1676	213	.	5.64333	25.24856	21.34176	346
12	1506184	1506480	MS_17086_H3K27Ac_CSpeaks_peak_1677	78	.	6.13450	11.20838	7.84208	99
12	1538155	1539026	MS_17086_H3K27Ac_CSpeaks_peak_1678	299	.	7.61817	34.20152	29.97298	292
12	1679308	1679483	MS_17086_H3K27Ac_CSpeaks_peak_1679	20	.	3.77106	5.08049	2.06402	141
12	1680572	1680956	MS_17086_H3K27Ac_CSpeaks_peak_1680	117	.	8.19977	15.32041	11.77520	284
12	1681247	1681450	MS_17086_H3K27Ac_CSpeaks_peak_1681	137	.	8.06822	17.40049	13.77201	139
12	1682647	1682929	MS_17086_H3K27Ac_CSpeaks_peak_1682	227	.	9.43518	26.75250	22.78302	146
12	1777365	1777760	MS_17086_H3K27Ac_CSpeaks_peak_1683	137	.	4.42713	17.33828	13.72280	219
12	1843698	1844402	MS_17086_H3K27Ac_CSpeaks_peak_1684	156	.	6.29012	19.38730	15.68500	520
12	1846355	1847293	MS_17086_H3K27Ac_CSpeaks_peak_1685	204	.	8.33496	24.37017	20.49167	283
12	1855038	1855671	MS_17086_H3K27Ac_CSpeaks_peak_1686	386	.	10.26499	43.20333	38.63569	487
12	1856259	1856498	MS_17086_H3K27Ac_CSpeaks_peak_1687	192	.	9.56330	23.04705	19.21233	72
12	1863830	1864009	MS_17086_H3K27Ac_CSpeaks_peak_1688	28	.	3.55178	5.94583	2.87254	53
12	1903673	1904361	MS_17086_H3K27Ac_CSpeaks_peak_1689	324	.	8.43023	36.79118	32.46771	351
12	1952253	1952404	MS_17086_H3K27Ac_CSpeaks_peak_1690	44	.	3.95024	7.59044	4.41880	114
12	2001575	2001964	MS_17086_H3K27Ac_CSpeaks_peak_1691	156	.	7.50145	19.36886	15.67048	266
12	2082575	2082948	MS_17086_H3K27Ac_CSpeaks_peak_1692	206	.	8.79060	24.58018	20.68356	290
12	2101419	2101655	MS_17086_H3K27Ac_CSpeaks_peak_1693	206	.	8.95175	24.58018	20.68356	103
12	2107497	2108545	MS_17086_H3K27Ac_CSpeaks_peak_1694	932	.	27.83515	100.46872	93.20868	839
12	2149867	2150040	MS_17086_H3K27Ac_CSpeaks_peak_1695	28	.	4.20078	5.86499	2.80108	103
12	2153676	2154236	MS_17086_H3K27Ac_CSpeaks_peak_1696	128	.	7.75327	16.46857	12.87915	102
12	2161224	2161423	MS_17086_H3K27Ac_CSpeaks_peak_1697	87	.	6.34936	12.18861	8.77617	115
12	2200851	2201136	MS_17086_H3K27Ac_CSpeaks_peak_1698	67	.	5.08430	10.08017	6.77159	146
12	2255408	2256141	MS_17086_H3K27Ac_CSpeaks_peak_1699	111	.	4.07555	14.65915	11.14405	257
12	2334334	2334938	MS_17086_H3K27Ac_CSpeaks_peak_1700	495	.	17.73682	54.52854	49.53598	348
12	2335327	2335611	MS_17086_H3K27Ac_CSpeaks_peak_1701	122	.	9.43619	15.83939	12.28001	146
12	2349196	2349703	MS_17086_H3K27Ac_CSpeaks_peak_1702	137	.	8.28308	17.40049	13.77201	376
12	2376069	2376413	MS_17086_H3K27Ac_CSpeaks_peak_1703	253	.	12.19033	29.43448	25.38087	219
12	2381136	2381673	MS_17086_H3K27Ac_CSpeaks_peak_1704	218	.	6.89089	25.74900	21.81711	308
12	2392130	2392457	MS_17086_H3K27Ac_CSpeaks_peak_1705	97	.	6.77907	13.19086	9.73526	100
12	2444642	2444972	MS_17086_H3K27Ac_CSpeaks_peak_1706	127	.	7.85336	16.31975	12.73599	204
12	2451447	2451765	MS_17086_H3K27Ac_CSpeaks_peak_1707	200	.	7.04212	23.90890	20.04813	233
12	2452046	2452380	MS_17086_H3K27Ac_CSpeaks_peak_1708	137	.	8.06822	17.40049	13.77201	134
12	2467282	2467935	MS_17086_H3K27Ac_CSpeaks_peak_1709	394	.	11.41558	43.99651	39.40411	356
12	2513256	2513403	MS_17086_H3K27Ac_CSpeaks_peak_1710	71	.	5.74212	10.52940	7.19182	62
12	2513617	2513829	MS_17086_H3K27Ac_CSpeaks_peak_1711	17	.	2.72115	4.75456	1.77250	35
12	2529026	2529356	MS_17086_H3K27Ac_CSpeaks_peak_1712	51	.	5.27507	8.41215	5.18578	230
12	2572947	2573263	MS_17086_H3K27Ac_CSpeaks_peak_1713	237	.	7.68669	27.71070	23.71346	206
12	2584461	2584648	MS_17086_H3K27Ac_CSpeaks_peak_1714	109	.	6.94881	14.40983	10.90279	105
12	2591190	2591524	MS_17086_H3K27Ac_CSpeaks_peak_1715	82	.	4.28655	11.59222	8.21170	96
12	2606362	2606709	MS_17086_H3K27Ac_CSpeaks_peak_1716	67	.	6.84646	10.04679	6.74698	42
12	2616857	2617138	MS_17086_H3K27Ac_CSpeaks_peak_1717	97	.	6.99393	13.19086	9.73526	175
12	2628295	2628608	MS_17086_H3K27Ac_CSpeaks_peak_1718	41	.	5.49529	7.29299	4.13392	113
12	2635077	2635519	MS_17086_H3K27Ac_CSpeaks_peak_1719	272	.	14.68062	31.36613	27.23916	213
12	2651420	2651570	MS_17086_H3K27Ac_CSpeaks_peak_1720	58	.	6.30116	9.08008	5.82607	35
12	2690726	2691100	MS_17086_H3K27Ac_CSpeaks_peak_1721	71	.	4.46382	10.51570	7.17884	260
12	2799212	2799442	MS_17086_H3K27Ac_CSpeaks_peak_1722	97	.	6.77907	13.19086	9.73526	139
12	2815708	2816096	MS_17086_H3K27Ac_CSpeaks_peak_1723	327	.	11.53004	37.06727	32.73173	138
12	2839429	2839803	MS_17086_H3K27Ac_CSpeaks_peak_1724	225	.	10.36777	26.53476	22.58119	263
12	2839917	2840689	MS_17086_H3K27Ac_CSpeaks_peak_1725	190	.	5.38550	22.88584	19.05607	289
12	2873390	2873753	MS_17086_H3K27Ac_CSpeaks_peak_1726	150	.	6.77465	18.75374	15.07577	141
12	2912209	2912729	MS_17086_H3K27Ac_CSpeaks_peak_1727	108	.	5.32326	14.34508	10.83947	243
12	2984795	2985005	MS_17086_H3K27Ac_CSpeaks_peak_1728	17	.	2.81323	4.75456	1.77250	93
12	3033495	3033824	MS_17086_H3K27Ac_CSpeaks_peak_1729	102	.	4.74696	13.78169	10.29985	230
12	3050436	3050667	MS_17086_H3K27Ac_CSpeaks_peak_1730	118	.	6.53459	15.45243	11.89956	107
12	3057949	3058256	MS_17086_H3K27Ac_CSpeaks_peak_1731	124	.	6.13008	16.03933	12.46730	184
12	3086699	3086950	MS_17086_H3K27Ac_CSpeaks_peak_1732	44	.	4.27859	7.66459	4.48256	167
12	3228734	3229042	MS_17086_H3K27Ac_CSpeaks_peak_1733	60	.	6.08773	9.35185	6.07459	232
12	3419942	3420453	MS_17086_H3K27Ac_CSpeaks_peak_1734	311	.	13.22481	35.41576	31.13986	272
12	3480799	3481283	MS_17086_H3K27Ac_CSpeaks_peak_1735	58	.	4.14154	9.09299	5.83543	70
12	3628487	3628641	MS_17086_H3K27Ac_CSpeaks_peak_1736	95	.	7.64482	13.02611	9.58072	108
12	3747770	3748017	MS_17086_H3K27Ac_CSpeaks_peak_1737	51	.	5.06021	8.41215	5.18578	58
12	4167010	4167294	MS_17086_H3K27Ac_CSpeaks_peak_1738	191	.	12.64455	22.95412	19.12326	78
12	4233422	4233850	MS_17086_H3K27Ac_CSpeaks_peak_1739	137	.	7.17917	17.38039	13.75794	206
12	4322645	4323099	MS_17086_H3K27Ac_CSpeaks_peak_1740	315	.	16.29206	35.84112	31.55513	274
12	4323368	4323515	MS_17086_H3K27Ac_CSpeaks_peak_1741	32	.	4.98377	6.39385	3.29814	86
12	4323945	4324533	MS_17086_H3K27Ac_CSpeaks_peak_1742	203	.	10.21680	24.23245	20.35751	107
12	4364361	4364536	MS_17086_H3K27Ac_CSpeaks_peak_1743	69	.	5.70478	10.25134	6.92123	78
12	4366016	4366195	MS_17086_H3K27Ac_CSpeaks_peak_1744	97	.	6.77907	13.19086	9.73526	58
12	4400497	4400952	MS_17086_H3K27Ac_CSpeaks_peak_1745	282	.	10.56318	32.38011	28.21860	254
12	4422102	4422474	MS_17086_H3K27Ac_CSpeaks_peak_1746	84	.	5.72888	11.79668	8.40633	120
12	4469641	4470054	MS_17086_H3K27Ac_CSpeaks_peak_1747	75	.	5.40659	10.92847	7.57770	86
12	4485096	4485258	MS_17086_H3K27Ac_CSpeaks_peak_1748	50	.	5.42772	8.31207	5.09633	33
12	4542494	4542703	MS_17086_H3K27Ac_CSpeaks_peak_1749	14	.	2.54215	4.35259	1.40657	0
12	4607479	4607888	MS_17086_H3K27Ac_CSpeaks_peak_1750	107	.	5.74333	14.29954	10.79817	134
12	4703716	4704502	MS_17086_H3K27Ac_CSpeaks_peak_1751	197	.	6.49651	23.60628	19.75267	631
12	4715726	4716419	MS_17086_H3K27Ac_CSpeaks_peak_1752	176	.	8.14603	21.41391	17.64009	386
12	4785832	4785990	MS_17086_H3K27Ac_CSpeaks_peak_1753	69	.	5.70478	10.25134	6.92123	79
12	4828313	4828557	MS_17086_H3K27Ac_CSpeaks_peak_1754	214	.	11.80694	25.30845	21.40009	119
12	4894746	4895093	MS_17086_H3K27Ac_CSpeaks_peak_1755	173	.	6.50497	21.16345	17.39770	217
12	4937566	4938011	MS_17086_H3K27Ac_CSpeaks_peak_1756	33	.	3.88988	6.47891	3.37426	257
12	4938115	4938950	MS_17086_H3K27Ac_CSpeaks_peak_1757	337	.	9.78064	38.12286	33.75306	237
12	5033237	5033425	MS_17086_H3K27Ac_CSpeaks_peak_1758	117	.	6.91759	15.28608	11.74461	109
12	5048912	5049122	MS_17086_H3K27Ac_CSpeaks_peak_1759	68	.	4.01030	10.20195	6.88569	80
12	5137547	5137866	MS_17086_H3K27Ac_CSpeaks_peak_1760	132	.	5.75297	16.81004	13.21344	145
12	5211917	5212426	MS_17086_H3K27Ac_CSpeaks_peak_1761	227	.	9.43518	26.75250	22.78302	236
12	5345008	5345210	MS_17086_H3K27Ac_CSpeaks_peak_1762	76	.	4.96985	11.00531	7.64755	75
12	6385142	6385289	MS_17086_H3K27Ac_CSpeaks_peak_1763	45	.	5.83163	7.73932	4.55029	84
12	6715287	6715506	MS_17086_H3K27Ac_CSpeaks_peak_1764	127	.	8.29070	16.35936	12.77469	145
12	9255413	9255625	MS_17086_H3K27Ac_CSpeaks_peak_1765	118	.	6.69574	15.45243	11.89956	98
12	9353734	9354305	MS_17086_H3K27Ac_CSpeaks_peak_1766	324	.	13.65452	36.71734	32.40284	290
12	9491590	9492629	MS_17086_H3K27Ac_CSpeaks_peak_1767	448	.	15.39155	49.61404	44.80831	281
12	11425745	11426061	MS_17086_H3K27Ac_CSpeaks_peak_1768	148	.	6.07526	18.51631	14.85006	171
12	11511240	11511492	MS_17086_H3K27Ac_CSpeaks_peak_1769	99	.	8.05880	13.44927	9.98788	96
12	12028200	12028354	MS_17086_H3K27Ac_CSpeaks_peak_1770	61	.	4.58310	9.46042	6.17564	61
12	12695244	12695628	MS_17086_H3K27Ac_CSpeaks_peak_1771	127	.	7.85336	16.31975	12.73599	209
12	12713341	12713737	MS_17086_H3K27Ac_CSpeaks_peak_1772	187	.	7.54814	22.55154	18.73272	159
12	12954499	12955000	MS_17086_H3K27Ac_CSpeaks_peak_1773	223	.	6.95692	26.29185	22.34455	238
12	14247242	14247547	MS_17086_H3K27Ac_CSpeaks_peak_1774	92	.	5.89002	12.68394	9.24812	243
12	15186597	15186744	MS_17086_H3K27Ac_CSpeaks_peak_1775	25	.	4.46110	5.60701	2.55944	115
12	15293925	15294315	MS_17086_H3K27Ac_CSpeaks_peak_1776	156	.	6.18269	19.38730	15.68500	155
12	15294708	15295163	MS_17086_H3K27Ac_CSpeaks_peak_1777	246	.	7.90155	28.68489	24.65426	138
12	15371280	15371842	MS_17086_H3K27Ac_CSpeaks_peak_1778	495	.	17.73682	54.52854	49.53598	313
12	15428807	15429510	MS_17086_H3K27Ac_CSpeaks_peak_1779	673	.	15.25906	73.14651	67.37747	320
12	15776648	15777076	MS_17086_H3K27Ac_CSpeaks_peak_1780	148	.	8.49793	18.49883	14.83466	175
12	15877061	15877365	MS_17086_H3K27Ac_CSpeaks_peak_1781	107	.	6.11343	14.26100	10.76535	171
12	16195896	16196537	MS_17086_H3K27Ac_CSpeaks_peak_1782	526	.	16.86529	57.74064	52.61564	452
12	16416041	16416219	MS_17086_H3K27Ac_CSpeaks_peak_1783	22	.	2.90532	5.28566	2.25967	119
12	17448351	17448516	MS_17086_H3K27Ac_CSpeaks_peak_1784	69	.	5.70478	10.25134	6.92123	99
12	18509255	18509551	MS_17086_H3K27Ac_CSpeaks_peak_1785	69	.	5.70478	10.25134	6.92123	150
12	18720093	18720499	MS_17086_H3K27Ac_CSpeaks_peak_1786	186	.	8.46832	22.45656	18.64421	176
12	19306817	19307132	MS_17086_H3K27Ac_CSpeaks_peak_1787	37	.	4.11744	6.90630	3.76881	110
12	20550751	20551027	MS_17086_H3K27Ac_CSpeaks_peak_1788	107	.	6.55134	14.24879	10.75361	156
12	20689454	20689601	MS_17086_H3K27Ac_CSpeaks_peak_1789	13	.	3.34134	4.33257	1.38802	121
12	20810047	20810441	MS_17086_H3K27Ac_CSpeaks_peak_1790	258	.	11.70928	29.91190	25.83611	224
12	21027980	21028483	MS_17086_H3K27Ac_CSpeaks_peak_1791	282	.	12.13085	32.41089	28.24760	357
12	21308434	21309202	MS_17086_H3K27Ac_CSpeaks_peak_1792	296	.	8.06191	33.83296	29.62192	535
12	22400864	22401302	MS_17086_H3K27Ac_CSpeaks_peak_1793	166	.	7.82374	20.38453	16.64482	249
12	22446948	22447121	MS_17086_H3K27Ac_CSpeaks_peak_1794	58	.	6.30116	9.08008	5.82607	86
12	22486046	22486269	MS_17086_H3K27Ac_CSpeaks_peak_1795	41	.	5.10216	7.25931	4.10788	95
12	22700685	22701306	MS_17086_H3K27Ac_CSpeaks_peak_1796	117	.	5.90888	15.24719	11.71326	530
12	23415181	23415864	MS_17086_H3K27Ac_CSpeaks_peak_1797	737	.	23.53799	79.86247	73.79408	357
12	23606564	23607036	MS_17086_H3K27Ac_CSpeaks_peak_1798	422	.	9.14903	46.95511	42.25243	317
12	23895670	23895977	MS_17086_H3K27Ac_CSpeaks_peak_1799	277	.	11.33879	31.85403	27.71017	197
12	24119560	24120034	MS_17086_H3K27Ac_CSpeaks_peak_1800	174	.	11.29399	21.20468	17.43761	270
12	24508601	24508869	MS_17086_H3K27Ac_CSpeaks_peak_1801	68	.	6.62345	10.19656	6.88241	44
12	26168240	26168768	MS_17086_H3K27Ac_CSpeaks_peak_1802	413	.	9.71938	46.04648	41.38129	227
12	26932875	26933135	MS_17086_H3K27Ac_CSpeaks_peak_1803	30	.	3.95630	6.17367	3.08599	174
12	26933861	26934145	MS_17086_H3K27Ac_CSpeaks_peak_1804	84	.	5.56773	11.79668	8.40633	125
12	27089830	27090197	MS_17086_H3K27Ac_CSpeaks_peak_1805	302	.	6.73911	34.47483	30.24267	144
12	27443593	27444526	MS_17086_H3K27Ac_CSpeaks_peak_1806	529	.	11.37686	58.04963	52.91459	352
12	27660076	27660425	MS_17086_H3K27Ac_CSpeaks_peak_1807	84	.	5.56773	11.79668	8.40633	209
12	27672389	27672593	MS_17086_H3K27Ac_CSpeaks_peak_1808	76	.	4.84093	11.00531	7.64755	90
12	27682089	27682327	MS_17086_H3K27Ac_CSpeaks_peak_1809	286	.	12.36538	32.84577	28.66052	127
12	27683173	27683355	MS_17086_H3K27Ac_CSpeaks_peak_1810	107	.	7.20879	14.21410	10.71990	103
12	27755956	27756530	MS_17086_H3K27Ac_CSpeaks_peak_1811	217	.	9.11289	25.66042	21.72957	435
12	27788488	27788713	MS_17086_H3K27Ac_CSpeaks_peak_1812	78	.	6.13450	11.20838	7.84208	145
12	27936425	27936703	MS_17086_H3K27Ac_CSpeaks_peak_1813	100	.	6.98633	13.54961	10.08022	83
12	27998246	27998774	MS_17086_H3K27Ac_CSpeaks_peak_1814	141	.	5.20102	17.83669	14.19178	267
12	28051949	28052176	MS_17086_H3K27Ac_CSpeaks_peak_1815	68	.	6.62345	10.19656	6.88241	94
12	28248787	28249295	MS_17086_H3K27Ac_CSpeaks_peak_1816	383	.	9.35105	42.90092	38.35286	146
12	28275518	28275734	MS_17086_H3K27Ac_CSpeaks_peak_1817	102	.	8.23489	13.72868	10.24986	99
12	28299116	28299846	MS_17086_H3K27Ac_CSpeaks_peak_1818	305	.	8.15399	34.81155	30.55844	275
12	28328668	28328883	MS_17086_H3K27Ac_CSpeaks_peak_1819	142	.	9.22265	17.89062	14.24475	123
12	28446257	28446637	MS_17086_H3K27Ac_CSpeaks_peak_1820	534	.	25.86963	58.63121	53.47030	194
12	28472481	28472852	MS_17086_H3K27Ac_CSpeaks_peak_1821	200	.	11.71590	23.92113	20.05976	114
12	28484060	28484363	MS_17086_H3K27Ac_CSpeaks_peak_1822	137	.	7.17917	17.38039	13.75794	192
12	28566998	28567657	MS_17086_H3K27Ac_CSpeaks_peak_1823	475	.	10.64020	52.50594	47.58551	513
12	28577533	28577703	MS_17086_H3K27Ac_CSpeaks_peak_1824	24	.	2.61384	5.53144	2.48627	123
12	28627891	28628624	MS_17086_H3K27Ac_CSpeaks_peak_1825	76	.	4.84093	11.00531	7.64755	303
12	28809551	28810071	MS_17086_H3K27Ac_CSpeaks_peak_1826	147	.	7.34031	18.36732	14.71063	234
12	28828908	28829273	MS_17086_H3K27Ac_CSpeaks_peak_1827	252	.	9.49741	29.26555	25.21624	134
12	28871409	28871556	MS_17086_H3K27Ac_CSpeaks_peak_1828	20	.	3.98592	5.08049	2.06402	121
12	28890170	28890610	MS_17086_H3K27Ac_CSpeaks_peak_1829	322	.	15.86297	36.57222	32.26448	299
12	28899981	28900554	MS_17086_H3K27Ac_CSpeaks_peak_1830	350	.	10.64209	39.42554	35.00644	285
12	29020551	29021143	MS_17086_H3K27Ac_CSpeaks_peak_1831	339	.	10.51318	38.30267	33.92365	251
12	29055482	29055699	MS_17086_H3K27Ac_CSpeaks_peak_1832	51	.	4.91342	8.33501	5.11852	98
12	29082213	29082738	MS_17086_H3K27Ac_CSpeaks_peak_1833	473	.	12.83365	52.28119	47.36963	311
12	30817374	30817778	MS_17086_H3K27Ac_CSpeaks_peak_1834	117	.	5.02320	15.30598	11.76231	110
12	30877855	30878472	MS_17086_H3K27Ac_CSpeaks_peak_1835	189	.	5.62580	22.72911	18.90251	435
12	31162960	31163612	MS_17086_H3K27Ac_CSpeaks_peak_1836	206	.	6.68068	24.49225	20.61028	309
12	31434241	31434419	MS_17086_H3K27Ac_CSpeaks_peak_1837	92	.	4.31473	12.68071	9.24812	83
12	31449511	31449819	MS_17086_H3K27Ac_CSpeaks_peak_1838	147	.	7.34031	18.36732	14.71063	171
12	31504083	31504422	MS_17086_H3K27Ac_CSpeaks_peak_1839	100	.	5.10840	13.55013	10.08022	217
12	31553087	31553290	MS_17086_H3K27Ac_CSpeaks_peak_1840	51	.	5.27507	8.41215	5.18578	64
12	32340301	32340613	MS_17086_H3K27Ac_CSpeaks_peak_1841	258	.	11.70928	29.91190	25.83611	172
12	32340838	32341210	MS_17086_H3K27Ac_CSpeaks_peak_1842	67	.	5.24545	10.08017	6.77159	193
12	32861783	32862195	MS_17086_H3K27Ac_CSpeaks_peak_1843	198	.	4.49274	23.75178	19.89730	197
12	32998714	32998957	MS_17086_H3K27Ac_CSpeaks_peak_1844	37	.	4.11744	6.90630	3.76881	25
12	33018466	33019058	MS_17086_H3K27Ac_CSpeaks_peak_1845	182	.	6.82726	22.06803	18.26761	143
12	33063782	33064007	MS_17086_H3K27Ac_CSpeaks_peak_1846	75	.	5.40659	10.92847	7.57770	84
12	33285140	33285439	MS_17086_H3K27Ac_CSpeaks_peak_1847	166	.	7.98489	20.38453	16.64482	152
12	33382169	33382467	MS_17086_H3K27Ac_CSpeaks_peak_1848	172	.	6.12818	21.00608	17.24702	152
12	33598691	33598857	MS_17086_H3K27Ac_CSpeaks_peak_1849	91	.	5.22768	12.62006	9.18912	109
12	33944962	33945151	MS_17086_H3K27Ac_CSpeaks_peak_1850	39	.	3.60439	7.09102	3.94303	66
12	34112284	34112454	MS_17086_H3K27Ac_CSpeaks_peak_1851	37	.	4.11744	6.90630	3.76881	93
12	34167917	34168076	MS_17086_H3K27Ac_CSpeaks_peak_1852	97	.	6.77907	13.19086	9.73526	66
12	34186769	34187187	MS_17086_H3K27Ac_CSpeaks_peak_1853	147	.	10.97992	18.36444	14.71063	329
12	35149139	35149348	MS_17086_H3K27Ac_CSpeaks_peak_1854	17	.	3.03612	4.70046	1.72223	88
12	35299628	35299822	MS_17086_H3K27Ac_CSpeaks_peak_1855	163	.	8.97917	20.09098	16.36681	88
12	35363482	35363653	MS_17086_H3K27Ac_CSpeaks_peak_1856	45	.	3.71182	7.73977	4.55029	65
12	35524831	35525062	MS_17086_H3K27Ac_CSpeaks_peak_1857	47	.	5.97888	7.99793	4.79207	134
12	35525415	35525894	MS_17086_H3K27Ac_CSpeaks_peak_1858	405	.	11.67341	45.15841	40.52206	209
12	36123083	36123358	MS_17086_H3K27Ac_CSpeaks_peak_1859	17	.	2.85239	4.70182	1.72223	81
12	36789495	36789761	MS_17086_H3K27Ac_CSpeaks_peak_1860	107	.	7.20879	14.21410	10.71990	126
12	36790626	36790874	MS_17086_H3K27Ac_CSpeaks_peak_1861	532	.	19.16481	58.44921	53.29632	113
12	36957336	36957541	MS_17086_H3K27Ac_CSpeaks_peak_1862	33	.	2.97588	6.44959	3.34894	126
12	37143518	37144352	MS_17086_H3K27Ac_CSpeaks_peak_1863	304	.	11.04661	34.70423	30.46362	176
12	37198405	37199235	MS_17086_H3K27Ac_CSpeaks_peak_1864	284	.	8.54613	32.67083	28.49816	134
12	37395050	37395447	MS_17086_H3K27Ac_CSpeaks_peak_1865	218	.	12.84387	25.76683	21.83484	164
12	37412550	37412917	MS_17086_H3K27Ac_CSpeaks_peak_1866	137	.	7.17917	17.38039	13.75794	109
12	37425368	37425657	MS_17086_H3K27Ac_CSpeaks_peak_1867	371	.	11.02884	41.69542	37.19149	173
12	37590821	37591258	MS_17086_H3K27Ac_CSpeaks_peak_1868	109	.	6.37345	14.51252	10.99949	250
12	37638854	37639045	MS_17086_H3K27Ac_CSpeaks_peak_1869	33	.	3.27364	6.40804	3.31031	81
12	39817042	39817517	MS_17086_H3K27Ac_CSpeaks_peak_1870	45	.	5.83163	7.73932	4.55029	225
12	39885567	39886201	MS_17086_H3K27Ac_CSpeaks_peak_1871	159	.	8.71279	19.61410	15.90145	250
12	40058740	40059066	MS_17086_H3K27Ac_CSpeaks_peak_1872	132	.	5.29945	16.87865	13.27959	194
12	42412280	42412517	MS_17086_H3K27Ac_CSpeaks_peak_1873	24	.	3.63401	5.46828	2.42367	101
12	43989775	43990376	MS_17086_H3K27Ac_CSpeaks_peak_1874	214	.	6.77276	25.38751	21.47654	269
12	44180670	44181119	MS_17086_H3K27Ac_CSpeaks_peak_1875	108	.	5.21583	14.34508	10.83947	295
12	44374932	44375126	MS_17086_H3K27Ac_CSpeaks_peak_1876	24	.	3.63401	5.46828	2.42367	130
12	44640688	44641258	MS_17086_H3K27Ac_CSpeaks_peak_1877	236	.	5.96562	27.67999	23.68800	225
12	44747999	44748166	MS_17086_H3K27Ac_CSpeaks_peak_1878	140	.	5.48361	17.68234	14.04216	103
12	44748346	44748557	MS_17086_H3K27Ac_CSpeaks_peak_1879	37	.	4.16364	6.84924	3.71714	146
12	44925056	44925326	MS_17086_H3K27Ac_CSpeaks_peak_1880	375	.	14.94367	42.02814	37.50348	126
12	44926773	44927586	MS_17086_H3K27Ac_CSpeaks_peak_1881	462	.	9.63246	51.08863	46.22070	579
12	45718828	45719381	MS_17086_H3K27Ac_CSpeaks_peak_1882	266	.	12.69724	30.73237	26.62321	391
12	46110905	46111362	MS_17086_H3K27Ac_CSpeaks_peak_1883	100	.	5.10840	13.55013	10.08022	219
12	46112127	46112299	MS_17086_H3K27Ac_CSpeaks_peak_1884	79	.	7.26802	11.34488	7.97356	26
12	46375726	46376315	MS_17086_H3K27Ac_CSpeaks_peak_1885	292	.	14.58169	33.48457	29.28672	341
12	48594253	48594751	MS_17086_H3K27Ac_CSpeaks_peak_1886	235	.	8.57946	27.55603	23.56481	257
12	48617491	48617713	MS_17086_H3K27Ac_CSpeaks_peak_1887	250	.	11.50594	29.07822	25.03042	117
12	48624199	48624538	MS_17086_H3K27Ac_CSpeaks_peak_1888	285	.	10.72404	32.72321	28.54967	142
12	48630727	48630960	MS_17086_H3K27Ac_CSpeaks_peak_1889	117	.	7.63850	15.25735	11.71710	173
12	48733984	48734426	MS_17086_H3K27Ac_CSpeaks_peak_1890	137	.	7.17917	17.38039	13.75794	162
12	48785959	48786300	MS_17086_H3K27Ac_CSpeaks_peak_1891	188	.	9.60145	22.71961	18.89586	89
12	48808276	48808442	MS_17086_H3K27Ac_CSpeaks_peak_1892	37	.	4.11744	6.90630	3.76881	69
12	48909583	48909730	MS_17086_H3K27Ac_CSpeaks_peak_1893	60	.	6.38395	9.35185	6.07459	58
12	49210281	49210588	MS_17086_H3K27Ac_CSpeaks_peak_1894	160	.	9.22352	19.76385	16.04725	86
12	49213066	49213217	MS_17086_H3K27Ac_CSpeaks_peak_1895	107	.	7.20879	14.21410	10.71990	108
12	49227876	49228069	MS_17086_H3K27Ac_CSpeaks_peak_1896	17	.	3.16504	4.70046	1.72223	112
12	49949557	49949785	MS_17086_H3K27Ac_CSpeaks_peak_1897	88	.	7.18984	12.30826	8.89227	119
12	50137187	50137629	MS_17086_H3K27Ac_CSpeaks_peak_1898	336	.	13.86938	38.02962	33.66177	282
12	50326705	50327155	MS_17086_H3K27Ac_CSpeaks_peak_1899	307	.	9.99752	34.98420	30.72104	278
12	50353585	50353873	MS_17086_H3K27Ac_CSpeaks_peak_1900	362	.	18.34104	40.69620	36.22390	144
12	50369028	50369183	MS_17086_H3K27Ac_CSpeaks_peak_1901	18	.	3.47287	4.79185	1.80029	48
12	51404669	51405064	MS_17086_H3K27Ac_CSpeaks_peak_1902	546	.	16.20320	59.85002	54.64216	139
12	52064535	52064690	MS_17086_H3K27Ac_CSpeaks_peak_1903	67	.	5.08430	10.08017	6.77159	63
12	52196101	52196475	MS_17086_H3K27Ac_CSpeaks_peak_1904	165	.	6.39755	20.26978	16.53836	247
12	52363269	52363510	MS_17086_H3K27Ac_CSpeaks_peak_1905	55	.	5.70250	8.74577	5.50246	142
12	52754879	52755082	MS_17086_H3K27Ac_CSpeaks_peak_1906	35	.	4.63049	6.68330	3.55841	87
12	52945972	52946509	MS_17086_H3K27Ac_CSpeaks_peak_1907	223	.	6.95692	26.29185	22.34455	194
12	53257729	53258018	MS_17086_H3K27Ac_CSpeaks_peak_1908	22	.	2.90532	5.28566	2.25967	92
12	53327973	53328523	MS_17086_H3K27Ac_CSpeaks_peak_1909	153	.	8.18244	18.99166	15.30749	466
12	53478025	53478632	MS_17086_H3K27Ac_CSpeaks_peak_1910	550	.	20.18407	60.29845	55.08045	436
12	53635570	53635986	MS_17086_H3K27Ac_CSpeaks_peak_1911	68	.	4.10238	10.20195	6.88569	187
12	53656409	53656677	MS_17086_H3K27Ac_CSpeaks_peak_1912	99	.	5.48551	13.45200	9.98791	137
12	53717985	53718702	MS_17086_H3K27Ac_CSpeaks_peak_1913	360	.	10.89992	40.55651	36.09874	430
12	53970043	53970739	MS_17086_H3K27Ac_CSpeaks_peak_1914	220	.	9.86506	25.99931	22.05983	481
12	53983729	53983939	MS_17086_H3K27Ac_CSpeaks_peak_1915	41	.	5.19907	7.29299	4.13392	148
12	54062725	54063072	MS_17086_H3K27Ac_CSpeaks_peak_1916	168	.	7.03248	20.62834	16.87989	180
12	54063959	54064108	MS_17086_H3K27Ac_CSpeaks_peak_1917	80	.	5.81229	11.46143	8.08852	42
12	54324351	54324894	MS_17086_H3K27Ac_CSpeaks_peak_1918	87	.	6.34936	12.18861	8.77617	394
12	54521366	54521724	MS_17086_H3K27Ac_CSpeaks_peak_1919	116	.	5.87225	15.16215	11.63047	162
12	54831503	54832142	MS_17086_H3K27Ac_CSpeaks_peak_1920	55	.	3.50901	8.74288	5.50130	407
12	55043558	55043872	MS_17086_H3K27Ac_CSpeaks_peak_1921	448	.	16.55729	49.68671	44.87712	209
12	55242743	55243137	MS_17086_H3K27Ac_CSpeaks_peak_1922	71	.	4.35640	10.51570	7.17884	102
12	55389817	55390234	MS_17086_H3K27Ac_CSpeaks_peak_1923	108	.	5.32326	14.34508	10.83947	234
12	55878232	55878442	MS_17086_H3K27Ac_CSpeaks_peak_1924	122	.	8.81181	15.85344	12.29402	111
12	55878857	55879169	MS_17086_H3K27Ac_CSpeaks_peak_1925	59	.	4.76202	9.25272	5.98221	98
12	56047701	56047896	MS_17086_H3K27Ac_CSpeaks_peak_1926	67	.	5.24545	10.08017	6.77159	63
12	56416073	56416501	MS_17086_H3K27Ac_CSpeaks_peak_1927	148	.	5.66777	18.49720	14.83466	290
12	60819849	60820129	MS_17086_H3K27Ac_CSpeaks_peak_1928	206	.	7.93488	24.52080	20.63255	166
12	60820264	60820975	MS_17086_H3K27Ac_CSpeaks_peak_1929	65	.	4.24897	9.79599	6.50131	429
12	60890395	60890826	MS_17086_H3K27Ac_CSpeaks_peak_1930	85	.	4.78611	12.00287	8.59979	302
12	61547625	61547772	MS_17086_H3K27Ac_CSpeaks_peak_1931	69	.	4.71202	10.22378	6.90166	81
12	61548338	61548504	MS_17086_H3K27Ac_CSpeaks_peak_1932	51	.	5.06021	8.41215	5.18578	50
12	61561350	61561653	MS_17086_H3K27Ac_CSpeaks_peak_1933	101	.	6.05116	13.58947	10.11235	186
12	61561810	61562398	MS_17086_H3K27Ac_CSpeaks_peak_1934	491	.	9.42162	54.09229	49.12312	296
12	61982138	61982384	MS_17086_H3K27Ac_CSpeaks_peak_1935	23	.	2.68941	5.42882	2.39425	143
12	62606695	62607242	MS_17086_H3K27Ac_CSpeaks_peak_1936	94	.	8.63695	12.84501	9.40535	113
12	63438559	63439044	MS_17086_H3K27Ac_CSpeaks_peak_1937	525	.	15.95916	57.71644	52.59260	218
12	63661057	63661295	MS_17086_H3K27Ac_CSpeaks_peak_1938	117	.	7.63850	15.25735	11.71710	108
12	64488300	64488509	MS_17086_H3K27Ac_CSpeaks_peak_1939	103	.	6.64407	13.85399	10.36731	87
12	65242648	65242864	MS_17086_H3K27Ac_CSpeaks_peak_1940	118	.	7.35104	15.43004	11.88402	123
12	65853454	65853697	MS_17086_H3K27Ac_CSpeaks_peak_1941	33	.	3.27364	6.40804	3.31031	85
12	66048174	66048709	MS_17086_H3K27Ac_CSpeaks_peak_1942	137	.	8.06822	17.40049	13.77201	373
12	66115895	66116260	MS_17086_H3K27Ac_CSpeaks_peak_1943	243	.	14.23111	28.39207	24.37246	85
12	66268012	66268259	MS_17086_H3K27Ac_CSpeaks_peak_1944	24	.	4.62935	5.44340	2.40468	73
12	73294296	73294484	MS_17086_H3K27Ac_CSpeaks_peak_1945	91	.	5.22768	12.62006	9.18912	126
12	73750146	73750541	MS_17086_H3K27Ac_CSpeaks_peak_1946	138	.	9.52403	17.49717	13.86420	204
12	73967526	73968139	MS_17086_H3K27Ac_CSpeaks_peak_1947	116	.	5.87225	15.16215	11.63047	170
12	73968793	73969284	MS_17086_H3K27Ac_CSpeaks_peak_1948	138	.	9.34614	17.46375	13.83389	321
12	74241283	74241607	MS_17086_H3K27Ac_CSpeaks_peak_1949	180	.	9.35737	21.89293	18.09902	90
12	74463873	74464327	MS_17086_H3K27Ac_CSpeaks_peak_1950	427	.	12.18907	47.50432	42.77394	195
12	75199514	75199781	MS_17086_H3K27Ac_CSpeaks_peak_1951	180	.	9.98792	21.85465	18.06784	122
12	76032723	76032912	MS_17086_H3K27Ac_CSpeaks_peak_1952	85	.	4.78611	12.00287	8.59979	65
12	76066871	76067205	MS_17086_H3K27Ac_CSpeaks_peak_1953	227	.	9.27403	26.75250	22.78302	187
12	76181325	76181510	MS_17086_H3K27Ac_CSpeaks_peak_1954	151	.	10.16861	18.79928	15.11871	105
12	76320077	76320410	MS_17086_H3K27Ac_CSpeaks_peak_1955	106	.	4.55644	14.09660	10.60783	173
12	77083563	77083792	MS_17086_H3K27Ac_CSpeaks_peak_1956	136	.	9.38791	17.27321	13.65917	131
12	77626165	77626641	MS_17086_H3K27Ac_CSpeaks_peak_1957	47	.	4.06744	7.99138	4.78910	138
12	78006584	78006969	MS_17086_H3K27Ac_CSpeaks_peak_1958	285	.	10.72404	32.72321	28.54967	188
12	78007073	78007542	MS_17086_H3K27Ac_CSpeaks_peak_1959	486	.	10.73228	53.60336	48.64768	306
12	78009375	78009639	MS_17086_H3K27Ac_CSpeaks_peak_1960	298	.	12.79509	34.12514	29.89944	142
12	78065194	78065982	MS_17086_H3K27Ac_CSpeaks_peak_1961	56	.	3.73405	8.87152	5.62475	175
12	78239971	78240300	MS_17086_H3K27Ac_CSpeaks_peak_1962	203	.	10.00194	24.23245	20.35751	128
12	78660783	78661376	MS_17086_H3K27Ac_CSpeaks_peak_1963	324	.	9.19070	36.79125	32.46771	297
12	78759479	78760014	MS_17086_H3K27Ac_CSpeaks_peak_1964	73	.	3.99244	10.65083	7.30829	157
12	79101973	79102186	MS_17086_H3K27Ac_CSpeaks_peak_1965	178	.	7.29031	21.58403	17.80123	131
12	79529216	79530092	MS_17086_H3K27Ac_CSpeaks_peak_1966	210	.	8.61463	24.99205	21.08932	107
12	79672658	79673185	MS_17086_H3K27Ac_CSpeaks_peak_1967	133	.	6.25899	16.93061	13.32489	320
12	79920956	79921309	MS_17086_H3K27Ac_CSpeaks_peak_1968	159	.	8.71279	19.61410	15.90145	196
12	80751342	80751801	MS_17086_H3K27Ac_CSpeaks_peak_1969	178	.	8.27008	21.66948	17.88536	262
12	80849230	80849661	MS_17086_H3K27Ac_CSpeaks_peak_1970	166	.	7.98489	20.38453	16.64482	284
12	81328524	81328920	MS_17086_H3K27Ac_CSpeaks_peak_1971	365	.	9.83527	41.03653	36.55230	261
12	81329059	81329384	MS_17086_H3K27Ac_CSpeaks_peak_1972	123	.	4.62313	15.88087	12.32002	98
12	82603803	82603995	MS_17086_H3K27Ac_CSpeaks_peak_1973	182	.	6.71983	22.06803	18.26761	105
12	82695944	82696094	MS_17086_H3K27Ac_CSpeaks_peak_1974	30	.	3.79516	6.17367	3.08599	143
12	82924867	82925038	MS_17086_H3K27Ac_CSpeaks_peak_1975	82	.	4.37863	11.59222	8.21170	84
12	83066012	83066234	MS_17086_H3K27Ac_CSpeaks_peak_1976	30	.	3.79516	6.17367	3.08599	6
12	83631134	83631882	MS_17086_H3K27Ac_CSpeaks_peak_1977	287	.	6.91495	32.92183	28.73262	407
12	83775290	83775625	MS_17086_H3K27Ac_CSpeaks_peak_1978	362	.	12.33576	40.68121	36.21273	119
12	83892513	83892660	MS_17086_H3K27Ac_CSpeaks_peak_1979	61	.	6.12914	9.41697	6.13781	64
12	83893578	83894128	MS_17086_H3K27Ac_CSpeaks_peak_1980	137	.	4.83799	17.33595	13.72075	352
12	84397484	84397817	MS_17086_H3K27Ac_CSpeaks_peak_1981	206	.	8.95175	24.58018	20.68356	117
12	84411709	84412654	MS_17086_H3K27Ac_CSpeaks_peak_1982	564	.	8.30763	61.77671	56.49465	302
12	84573794	84574049	MS_17086_H3K27Ac_CSpeaks_peak_1983	244	.	11.63630	28.46194	24.44077	110
12	84710056	84710263	MS_17086_H3K27Ac_CSpeaks_peak_1984	150	.	9.46732	18.72755	15.05542	94
12	84710637	84711028	MS_17086_H3K27Ac_CSpeaks_peak_1985	427	.	12.06016	47.50432	42.77394	125
12	84785860	84786200	MS_17086_H3K27Ac_CSpeaks_peak_1986	91	.	6.54348	12.52769	9.10253	266
12	84786332	84786829	MS_17086_H3K27Ac_CSpeaks_peak_1987	203	.	9.96554	24.19604	20.32892	260
12	85108090	85108392	MS_17086_H3K27Ac_CSpeaks_peak_1988	50	.	3.64197	8.23007	5.01726	120
12	85354457	85354809	MS_17086_H3K27Ac_CSpeaks_peak_1989	215	.	10.43165	25.42371	21.50603	162
12	86584351	86584651	MS_17086_H3K27Ac_CSpeaks_peak_1990	49	.	4.68202	8.10836	4.90084	245
12	86791431	86791703	MS_17086_H3K27Ac_CSpeaks_peak_1991	19	.	4.36744	4.98931	1.98205	104
12	86893553	86893991	MS_17086_H3K27Ac_CSpeaks_peak_1992	101	.	6.05116	13.58947	10.11235	171
12	87275349	87276148	MS_17086_H3K27Ac_CSpeaks_peak_1993	434	.	10.08771	48.17528	43.42215	224
12	87782491	87782811	MS_17086_H3K27Ac_CSpeaks_peak_1994	17	.	3.03612	4.70046	1.72223	0
12	88188064	88188532	MS_17086_H3K27Ac_CSpeaks_peak_1995	190	.	10.84330	22.86952	19.04014	341
12	88289798	88290040	MS_17086_H3K27Ac_CSpeaks_peak_1996	28	.	3.55178	5.94583	2.87254	143
12	88291991	88292779	MS_17086_H3K27Ac_CSpeaks_peak_1997	101	.	6.21231	13.58947	10.11235	485
12	88521980	88522234	MS_17086_H3K27Ac_CSpeaks_peak_1998	54	.	5.13877	8.72389	5.48399	210
12	88526178	88526397	MS_17086_H3K27Ac_CSpeaks_peak_1999	22	.	3.06725	5.26630	2.24243	50
12	88585345	88585602	MS_17086_H3K27Ac_CSpeaks_peak_2000	124	.	9.07023	16.00564	12.43953	114
[truncated: 6,845 more rows]
