# Supplementary material for: Transposable elements are the primary source of novelty in primate gene regulation
Source: Genome Res. 2017 Oct;27(10):1623–33. doi: 10.1101/gr.218149.116 (PMC5630026; doi:10.1101/gr.218149.116)
Supplement: Supplemental Material [file supp_gr.218149.116_Supplemental_FILE_S1_peak_calling_BED_files.zip › FILE_S1/MS_17086_H3K4me1_CSpeaks_peaks.narrowPeak]

1	1937350	1937665	MS_17086_H3K4me1_CSpeaks_peak_1	18	.	4.29894	4.98931	1.89760	214
1	4453282	4453620	MS_17086_H3K4me1_CSpeaks_peak_2	52	.	3.22357	8.65647	5.22895	160
1	4681799	4681959	MS_17086_H3K4me1_CSpeaks_peak_3	78	.	7.97009	11.51373	7.83455	75
1	6273113	6273461	MS_17086_H3K4me1_CSpeaks_peak_4	66	.	6.92032	10.21696	6.64338	104
1	6510645	6510993	MS_17086_H3K4me1_CSpeaks_peak_5	136	.	6.44714	17.83555	13.60692	207
1	6511655	6511925	MS_17086_H3K4me1_CSpeaks_peak_6	73	.	6.12438	11.00863	7.36536	129
1	7726507	7726654	MS_17086_H3K4me1_CSpeaks_peak_7	33	.	5.34568	6.56617	3.32116	85
1	8492280	8492481	MS_17086_H3K4me1_CSpeaks_peak_8	46	.	5.98735	7.99793	4.61152	116
1	8687118	8687295	MS_17086_H3K4me1_CSpeaks_peak_9	22	.	4.82080	5.44340	2.29952	67
1	8992217	8992364	MS_17086_H3K4me1_CSpeaks_peak_10	22	.	4.82080	5.44340	2.29952	85
1	9830588	9831780	MS_17086_H3K4me1_CSpeaks_peak_11	311	.	11.01932	37.13708	31.17953	966
1	10431590	10431768	MS_17086_H3K4me1_CSpeaks_peak_12	57	.	5.13669	9.28429	5.79926	71
1	10431892	10432275	MS_17086_H3K4me1_CSpeaks_peak_13	154	.	8.14676	19.80060	15.41322	137
1	10691067	10691332	MS_17086_H3K4me1_CSpeaks_peak_14	75	.	4.52841	11.25152	7.58657	138
1	11191850	11192930	MS_17086_H3K4me1_CSpeaks_peak_15	239	.	10.87611	29.19178	23.96931	243
1	11475945	11476371	MS_17086_H3K4me1_CSpeaks_peak_16	66	.	6.92032	10.21696	6.64338	308
1	12105593	12105741	MS_17086_H3K4me1_CSpeaks_peak_17	29	.	3.83788	6.17367	2.96269	140
1	12453679	12453886	MS_17086_H3K4me1_CSpeaks_peak_18	173	.	9.33822	21.89293	17.31723	37
1	13280926	13281082	MS_17086_H3K4me1_CSpeaks_peak_19	46	.	4.08336	7.99138	4.61152	134
1	13281177	13281348	MS_17086_H3K4me1_CSpeaks_peak_20	36	.	4.04894	6.90630	3.62905	133
1	13282486	13282863	MS_17086_H3K4me1_CSpeaks_peak_21	97	.	5.48335	13.63488	9.77399	311
1	13929384	13929727	MS_17086_H3K4me1_CSpeaks_peak_22	47	.	3.13915	8.10064	4.71266	264
1	14764814	14764964	MS_17086_H3K4me1_CSpeaks_peak_23	105	.	7.92412	14.51145	10.56923	90
1	15046560	15047145	MS_17086_H3K4me1_CSpeaks_peak_24	223	.	9.33329	27.42106	22.39006	358
1	15111780	15111995	MS_17086_H3K4me1_CSpeaks_peak_25	208	.	13.71390	25.79360	20.88081	131
1	15125534	15125704	MS_17086_H3K4me1_CSpeaks_peak_26	34	.	4.55437	6.68330	3.42448	105
1	15137827	15138318	MS_17086_H3K4me1_CSpeaks_peak_27	114	.	6.58156	15.45243	11.42150	233
1	15141122	15141284	MS_17086_H3K4me1_CSpeaks_peak_28	129	.	10.30787	17.12532	12.97254	53
1	15738724	15739106	MS_17086_H3K4me1_CSpeaks_peak_29	15	.	2.46378	4.61050	1.56366	134
1	15834403	15834675	MS_17086_H3K4me1_CSpeaks_peak_30	75	.	4.52841	11.25152	7.58657	181
1	16175838	16175985	MS_17086_H3K4me1_CSpeaks_peak_31	33	.	5.34568	6.56617	3.32116	23
1	16543877	16544143	MS_17086_H3K4me1_CSpeaks_peak_32	54	.	6.39544	8.95766	5.49946	120
1	16619971	16620151	MS_17086_H3K4me1_CSpeaks_peak_33	119	.	9.23034	16.00564	11.94243	133
1	16662258	16662457	MS_17086_H3K4me1_CSpeaks_peak_34	114	.	6.58156	15.45243	11.42150	109
1	16948402	16948557	MS_17086_H3K4me1_CSpeaks_peak_35	22	.	4.79391	5.40204	2.27028	134
1	17176041	17176239	MS_17086_H3K4me1_CSpeaks_peak_36	86	.	6.07630	12.38849	8.63034	98
1	17214317	17214603	MS_17086_H3K4me1_CSpeaks_peak_37	234	.	8.64208	28.58845	23.41500	120
1	18158422	18158610	MS_17086_H3K4me1_CSpeaks_peak_38	39	.	3.91452	7.28745	3.98303	122
1	18159454	18159630	MS_17086_H3K4me1_CSpeaks_peak_39	34	.	4.55437	6.68330	3.42448	45
1	19298066	19298436	MS_17086_H3K4me1_CSpeaks_peak_40	66	.	7.44521	10.21696	6.64338	109
1	19721509	19721673	MS_17086_H3K4me1_CSpeaks_peak_41	43	.	5.87056	7.73932	4.37875	77
1	20645160	20645326	MS_17086_H3K4me1_CSpeaks_peak_42	54	.	6.39544	8.95766	5.49946	82
1	21850413	21850739	MS_17086_H3K4me1_CSpeaks_peak_43	23	.	3.62683	5.46828	2.31598	113
1	21851249	21851758	MS_17086_H3K4me1_CSpeaks_peak_44	142	.	6.07612	18.51631	14.22973	80
1	22148345	22148492	MS_17086_H3K4me1_CSpeaks_peak_45	37	.	5.44212	7.04947	3.75882	106
1	23184151	23184504	MS_17086_H3K4me1_CSpeaks_peak_46	195	.	10.70487	24.31765	19.53834	264
1	23537307	23537551	MS_17086_H3K4me1_CSpeaks_peak_47	16	.	2.98069	4.70182	1.63829	48
1	23834769	23835135	MS_17086_H3K4me1_CSpeaks_peak_48	119	.	6.10946	16.03933	11.96903	140
1	24300726	24301576	MS_17086_H3K4me1_CSpeaks_peak_49	142	.	10.59449	18.46943	14.20175	106
1	24502059	24502365	MS_17086_H3K4me1_CSpeaks_peak_50	56	.	4.10630	9.09299	5.62568	38
1	24502577	24502751	MS_17086_H3K4me1_CSpeaks_peak_51	77	.	5.83503	11.46143	7.78877	69
1	25119073	25119512	MS_17086_H3K4me1_CSpeaks_peak_52	96	.	5.43409	13.45200	9.60904	346
1	25120292	25121275	MS_17086_H3K4me1_CSpeaks_peak_53	111	.	5.94061	15.16215	11.17364	262
1	25121491	25121755	MS_17086_H3K4me1_CSpeaks_peak_54	66	.	5.67998	10.25134	6.65486	97
1	25123718	25123939	MS_17086_H3K4me1_CSpeaks_peak_55	81	.	6.97191	11.91522	8.19686	93
1	25124491	25124770	MS_17086_H3K4me1_CSpeaks_peak_56	87	.	7.67577	12.52288	8.75606	146
1	25209383	25209846	MS_17086_H3K4me1_CSpeaks_peak_57	93	.	6.80559	13.19086	9.36597	262
1	25487584	25488107	MS_17086_H3K4me1_CSpeaks_peak_58	289	.	11.01365	34.70423	28.95546	336
1	25652654	25653298	MS_17086_H3K4me1_CSpeaks_peak_59	92	.	4.60510	13.03856	9.22560	388
1	25943945	25944176	MS_17086_H3K4me1_CSpeaks_peak_60	50	.	4.68209	8.44714	5.02388	132
1	25944345	25944679	MS_17086_H3K4me1_CSpeaks_peak_61	48	.	3.64029	8.23007	4.83279	173
1	26052060	26052220	MS_17086_H3K4me1_CSpeaks_peak_62	120	.	6.94074	16.17354	12.09421	67
1	26060475	26060824	MS_17086_H3K4me1_CSpeaks_peak_63	80	.	5.73735	11.79668	8.08794	139
1	26061015	26061251	MS_17086_H3K4me1_CSpeaks_peak_64	109	.	8.51998	14.96062	10.99073	101
1	26065541	26065939	MS_17086_H3K4me1_CSpeaks_peak_65	194	.	10.18243	24.23245	19.45999	264
1	26170497	26170699	MS_17086_H3K4me1_CSpeaks_peak_66	155	.	10.15864	19.98979	15.58782	91
1	26425975	26426147	MS_17086_H3K4me1_CSpeaks_peak_67	103	.	6.80012	14.30165	10.38092	104
1	26464269	26464460	MS_17086_H3K4me1_CSpeaks_peak_68	75	.	6.24279	11.20838	7.54951	61
1	27026810	27027062	MS_17086_H3K4me1_CSpeaks_peak_69	169	.	10.60604	21.42628	16.90766	129
1	27029093	27029400	MS_17086_H3K4me1_CSpeaks_peak_70	43	.	4.47104	7.66459	4.32074	133
1	27415874	27416443	MS_17086_H3K4me1_CSpeaks_peak_71	168	.	8.05892	21.41391	16.89758	296
1	27422082	27422470	MS_17086_H3K4me1_CSpeaks_peak_72	131	.	7.00366	17.38039	13.19595	300
1	27426374	27426571	MS_17086_H3K4me1_CSpeaks_peak_73	227	.	9.74734	27.85611	22.74633	120
1	27427553	27428022	MS_17086_H3K4me1_CSpeaks_peak_74	72	.	4.24330	10.88985	7.26588	237
1	27428242	27428401	MS_17086_H3K4me1_CSpeaks_peak_75	85	.	4.48450	12.30860	8.55443	74
1	27432904	27433086	MS_17086_H3K4me1_CSpeaks_peak_76	78	.	7.97009	11.51373	7.83455	65
1	27470544	27470779	MS_17086_H3K4me1_CSpeaks_peak_77	163	.	8.74092	20.79207	16.31568	135
1	27981580	27981733	MS_17086_H3K4me1_CSpeaks_peak_78	43	.	3.68420	7.73977	4.37875	37
1	28235672	28235967	MS_17086_H3K4me1_CSpeaks_peak_79	122	.	6.79261	16.40858	12.29772	187
1	28397830	28398438	MS_17086_H3K4me1_CSpeaks_peak_80	112	.	7.64980	15.25735	11.24694	375
1	28558959	28559372	MS_17086_H3K4me1_CSpeaks_peak_81	82	.	4.80981	12.00287	8.26840	230
1	28666315	28666488	MS_17086_H3K4me1_CSpeaks_peak_82	86	.	6.37029	12.42766	8.66684	82
1	28711862	28712473	MS_17086_H3K4me1_CSpeaks_peak_83	157	.	5.93171	20.15932	15.74484	398
1	29052320	29052541	MS_17086_H3K4me1_CSpeaks_peak_84	78	.	7.97009	11.51373	7.83455	83
1	29090874	29091033	MS_17086_H3K4me1_CSpeaks_peak_85	39	.	5.18984	7.25931	3.96022	49
1	29091528	29091868	MS_17086_H3K4me1_CSpeaks_peak_86	66	.	4.00209	10.20195	6.64156	194
1	29326361	29326595	MS_17086_H3K4me1_CSpeaks_peak_87	154	.	10.84845	19.84120	15.45199	134
1	29326705	29326873	MS_17086_H3K4me1_CSpeaks_peak_88	66	.	5.96139	10.25134	6.65486	81
1	29345755	29345918	MS_17086_H3K4me1_CSpeaks_peak_89	72	.	5.31525	10.92847	7.29541	31
1	29481186	29481371	MS_17086_H3K4me1_CSpeaks_peak_90	85	.	7.24055	12.30826	8.55443	68
1	30255439	30255586	MS_17086_H3K4me1_CSpeaks_peak_91	43	.	5.87056	7.73932	4.37875	42
1	31922729	31923004	MS_17086_H3K4me1_CSpeaks_peak_92	27	.	4.72104	5.94877	2.75003	142
1	32325897	32326098	MS_17086_H3K4me1_CSpeaks_peak_93	43	.	5.87056	7.73932	4.37875	118
1	34184368	34184624	MS_17086_H3K4me1_CSpeaks_peak_94	86	.	6.37029	12.42766	8.66684	114
1	34184782	34184998	MS_17086_H3K4me1_CSpeaks_peak_95	73	.	4.92757	11.00531	7.36393	89
1	34372118	34372265	MS_17086_H3K4me1_CSpeaks_peak_96	56	.	6.73076	9.10299	5.63545	107
1	36022626	36023352	MS_17086_H3K4me1_CSpeaks_peak_97	173	.	5.45776	21.93163	17.35102	355
1	36052794	36053019	MS_17086_H3K4me1_CSpeaks_peak_98	66	.	6.92032	10.21696	6.64338	130
1	36973156	36973353	MS_17086_H3K4me1_CSpeaks_peak_99	72	.	5.31525	10.92847	7.29541	134
1	36973959	36974140	MS_17086_H3K4me1_CSpeaks_peak_100	96	.	5.43409	13.45200	9.60904	73
1	37579718	37580005	MS_17086_H3K4me1_CSpeaks_peak_101	43	.	4.25999	7.66459	4.32074	122
1	37624685	37625110	MS_17086_H3K4me1_CSpeaks_peak_102	51	.	6.36275	8.55110	5.12516	53
1	37755626	37755974	MS_17086_H3K4me1_CSpeaks_peak_103	49	.	5.11718	8.41215	4.99775	53
1	37756261	37756575	MS_17086_H3K4me1_CSpeaks_peak_104	57	.	3.30799	9.22533	5.74977	215
1	39057879	39058184	MS_17086_H3K4me1_CSpeaks_peak_105	57	.	3.48794	9.27005	5.78600	224
1	39200364	39200680	MS_17086_H3K4me1_CSpeaks_peak_106	95	.	6.31758	13.33552	9.50563	184
1	39602896	39603149	MS_17086_H3K4me1_CSpeaks_peak_107	115	.	9.54473	15.60132	11.56340	132
1	40495007	40495311	MS_17086_H3K4me1_CSpeaks_peak_108	152	.	8.77541	19.61410	15.23840	140
1	41607779	41608269	MS_17086_H3K4me1_CSpeaks_peak_109	99	.	4.72570	13.78169	9.90966	112
1	42886243	42886470	MS_17086_H3K4me1_CSpeaks_peak_110	76	.	7.25366	11.34488	7.67398	136
1	44135088	44135266	MS_17086_H3K4me1_CSpeaks_peak_111	56	.	6.40946	9.08008	5.61669	80
1	45809051	45809224	MS_17086_H3K4me1_CSpeaks_peak_112	43	.	5.87056	7.73932	4.37875	138
1	46211823	46212003	MS_17086_H3K4me1_CSpeaks_peak_113	43	.	5.87056	7.73932	4.37875	62
1	49111734	49112036	MS_17086_H3K4me1_CSpeaks_peak_114	128	.	10.06961	17.02227	12.87601	156
1	50184574	50184766	MS_17086_H3K4me1_CSpeaks_peak_115	85	.	8.15125	12.27555	8.52728	87
1	50279638	50279908	MS_17086_H3K4me1_CSpeaks_peak_116	78	.	7.97009	11.51373	7.83455	134
1	50431356	50431580	MS_17086_H3K4me1_CSpeaks_peak_117	99	.	8.21882	13.83564	9.95668	126
1	50557171	50557318	MS_17086_H3K4me1_CSpeaks_peak_118	22	.	4.82080	5.44340	2.29952	82
1	53036414	53036655	MS_17086_H3K4me1_CSpeaks_peak_119	13	.	4.29592	4.37749	1.34056	19
1	54268777	54268967	MS_17086_H3K4me1_CSpeaks_peak_120	43	.	5.87056	7.73932	4.37875	65
1	55267401	55267552	MS_17086_H3K4me1_CSpeaks_peak_121	54	.	6.39544	8.95766	5.49946	53
1	58222426	58222604	MS_17086_H3K4me1_CSpeaks_peak_122	13	.	3.77103	4.37749	1.34056	44
1	59608569	59608787	MS_17086_H3K4me1_CSpeaks_peak_123	50	.	4.68209	8.44714	5.02388	156
1	62185181	62185350	MS_17086_H3K4me1_CSpeaks_peak_124	91	.	5.19324	12.94645	9.14205	115
1	62186615	62186943	MS_17086_H3K4me1_CSpeaks_peak_125	122	.	6.79261	16.40858	12.29772	127
1	62444074	62444327	MS_17086_H3K4me1_CSpeaks_peak_126	66	.	5.96139	10.25134	6.65486	150
1	63052111	63052620	MS_17086_H3K4me1_CSpeaks_peak_127	152	.	5.17636	19.59213	15.22863	385
1	63939230	63939380	MS_17086_H3K4me1_CSpeaks_peak_128	73	.	6.12438	11.00863	7.36536	53
1	64007905	64008200	MS_17086_H3K4me1_CSpeaks_peak_129	49	.	5.11718	8.41215	4.99775	156
1	65243264	65243415	MS_17086_H3K4me1_CSpeaks_peak_130	66	.	4.75872	10.22378	6.64405	72
1	65249746	65249961	MS_17086_H3K4me1_CSpeaks_peak_131	21	.	3.23915	5.31046	2.18608	88
1	65623451	65623823	MS_17086_H3K4me1_CSpeaks_peak_132	84	.	6.52419	12.18861	8.44145	140
1	67719247	67719593	MS_17086_H3K4me1_CSpeaks_peak_133	78	.	7.97009	11.51373	7.83455	227
1	68697097	68697259	MS_17086_H3K4me1_CSpeaks_peak_134	43	.	4.47104	7.66459	4.32074	21
1	69116108	69116378	MS_17086_H3K4me1_CSpeaks_peak_135	153	.	6.95366	19.68479	15.30220	200
1	69117275	69117716	MS_17086_H3K4me1_CSpeaks_peak_136	170	.	9.43717	21.56956	17.03185	347
1	69155697	69155974	MS_17086_H3K4me1_CSpeaks_peak_137	155	.	10.54660	19.98979	15.58782	115
1	69182894	69183389	MS_17086_H3K4me1_CSpeaks_peak_138	303	.	13.30208	36.24527	30.35587	182
1	69338096	69338245	MS_17086_H3K4me1_CSpeaks_peak_139	58	.	5.39858	9.31879	5.82569	53
1	69807717	69808086	MS_17086_H3K4me1_CSpeaks_peak_140	159	.	7.84787	20.38453	15.94260	161
1	69808227	69809171	MS_17086_H3K4me1_CSpeaks_peak_141	188	.	6.53472	23.60628	18.88139	538
1	70376487	70376694	MS_17086_H3K4me1_CSpeaks_peak_142	112	.	7.64980	15.25735	11.24694	114
1	70661617	70661869	MS_17086_H3K4me1_CSpeaks_peak_143	78	.	7.97009	11.51373	7.83455	168
1	70932921	70933223	MS_17086_H3K4me1_CSpeaks_peak_144	132	.	8.21261	17.40049	13.20585	107
1	71162683	71162852	MS_17086_H3K4me1_CSpeaks_peak_145	153	.	8.47752	19.68705	15.30279	53
1	71210767	71210915	MS_17086_H3K4me1_CSpeaks_peak_146	52	.	5.05327	8.72389	5.28570	112
1	71400311	71400756	MS_17086_H3K4me1_CSpeaks_peak_147	193	.	9.07293	24.10727	19.35685	237
1	72038728	72038933	MS_17086_H3K4me1_CSpeaks_peak_148	122	.	6.79261	16.40858	12.29772	133
1	72602396	72602543	MS_17086_H3K4me1_CSpeaks_peak_149	46	.	5.98735	7.99793	4.61152	48
1	73203133	73203561	MS_17086_H3K4me1_CSpeaks_peak_150	161	.	7.12251	20.62834	16.17151	235
1	73554808	73554992	MS_17086_H3K4me1_CSpeaks_peak_151	103	.	5.60293	14.29954	10.37988	67
1	73555257	73555531	MS_17086_H3K4me1_CSpeaks_peak_152	59	.	4.58988	9.46042	5.94893	102
1	73569652	73569891	MS_17086_H3K4me1_CSpeaks_peak_153	16	.	2.98069	4.70182	1.63829	146
1	73669495	73669825	MS_17086_H3K4me1_CSpeaks_peak_154	128	.	10.06961	17.02227	12.87601	95
1	74002137	74002315	MS_17086_H3K4me1_CSpeaks_peak_155	43	.	4.47104	7.66459	4.32074	80
1	74676950	74677106	MS_17086_H3K4me1_CSpeaks_peak_156	58	.	6.90185	9.36389	5.86642	83
1	74916047	74916456	MS_17086_H3K4me1_CSpeaks_peak_157	32	.	3.40280	6.46191	3.22917	168
1	75182873	75183258	MS_17086_H3K4me1_CSpeaks_peak_158	47	.	3.13915	8.10064	4.71266	116
1	75202554	75202793	MS_17086_H3K4me1_CSpeaks_peak_159	250	.	11.12797	30.38931	25.05408	134
1	75250210	75250382	MS_17086_H3K4me1_CSpeaks_peak_160	66	.	6.92032	10.21696	6.64338	63
1	75277936	75278106	MS_17086_H3K4me1_CSpeaks_peak_161	37	.	3.54350	7.09102	3.79640	60
1	75416294	75416475	MS_17086_H3K4me1_CSpeaks_peak_162	14	.	2.45613	4.47616	1.43370	178
1	75470297	75470482	MS_17086_H3K4me1_CSpeaks_peak_163	22	.	2.47526	5.32932	2.20413	61
1	75631796	75632078	MS_17086_H3K4me1_CSpeaks_peak_164	152	.	8.77541	19.61410	15.23840	135
1	75659121	75659364	MS_17086_H3K4me1_CSpeaks_peak_165	208	.	13.71390	25.79360	20.88081	121
1	75794282	75794827	MS_17086_H3K4me1_CSpeaks_peak_166	234	.	8.64208	28.58845	23.41500	160
1	75795151	75795671	MS_17086_H3K4me1_CSpeaks_peak_167	173	.	6.17291	21.86298	17.30853	130
1	76196870	76197017	MS_17086_H3K4me1_CSpeaks_peak_168	76	.	7.25366	11.34488	7.67398	80
1	76579013	76579210	MS_17086_H3K4me1_CSpeaks_peak_169	69	.	4.38771	10.51570	6.90869	118
1	76634710	76634975	MS_17086_H3K4me1_CSpeaks_peak_170	103	.	7.08700	14.21410	10.31074	92
1	77009893	77010229	MS_17086_H3K4me1_CSpeaks_peak_171	52	.	3.39414	8.67725	5.24691	208
1	77034874	77035219	MS_17086_H3K4me1_CSpeaks_peak_172	119	.	3.72490	16.02264	11.95936	146
1	77477449	77477659	MS_17086_H3K4me1_CSpeaks_peak_173	32	.	2.92514	6.44959	3.22047	154
1	77496448	77496685	MS_17086_H3K4me1_CSpeaks_peak_174	54	.	6.39544	8.95766	5.49946	210
1	77544303	77544716	MS_17086_H3K4me1_CSpeaks_peak_175	173	.	9.33822	21.89293	17.31723	253
1	77560758	77560915	MS_17086_H3K4me1_CSpeaks_peak_176	90	.	6.03899	12.86091	9.05922	59
1	78194295	78194576	MS_17086_H3K4me1_CSpeaks_peak_177	109	.	8.51998	14.96062	10.99073	138
1	78505275	78505448	MS_17086_H3K4me1_CSpeaks_peak_178	131	.	9.64641	17.27321	13.11188	94
1	78538197	78538416	MS_17086_H3K4me1_CSpeaks_peak_179	45	.	5.48571	7.87283	4.50220	134
1	78538517	78538784	MS_17086_H3K4me1_CSpeaks_peak_180	144	.	9.77068	18.71672	14.41968	145
1	78614603	78614973	MS_17086_H3K4me1_CSpeaks_peak_181	136	.	6.44714	17.83555	13.60692	227
1	78701545	78701881	MS_17086_H3K4me1_CSpeaks_peak_182	27	.	3.40799	5.94583	2.75003	101
1	78706499	78706683	MS_17086_H3K4me1_CSpeaks_peak_183	90	.	6.03899	12.86091	9.05922	97
1	78706793	78707162	MS_17086_H3K4me1_CSpeaks_peak_184	104	.	5.23191	14.34508	10.41927	282
1	78707593	78707802	MS_17086_H3K4me1_CSpeaks_peak_185	132	.	9.38271	17.46375	13.26606	80
1	78923194	78923528	MS_17086_H3K4me1_CSpeaks_peak_186	82	.	4.66911	12.00287	8.26840	213
1	79228415	79228562	MS_17086_H3K4me1_CSpeaks_peak_187	45	.	5.48571	7.87283	4.50220	72
1	79672493	79672737	MS_17086_H3K4me1_CSpeaks_peak_188	103	.	5.60293	14.29954	10.37988	132
1	79697715	79698227	MS_17086_H3K4me1_CSpeaks_peak_189	85	.	5.14586	12.34547	8.59089	96
1	79737606	79737779	MS_17086_H3K4me1_CSpeaks_peak_190	75	.	6.24279	11.20838	7.54951	42
1	79773736	79773893	MS_17086_H3K4me1_CSpeaks_peak_191	34	.	4.55437	6.68330	3.42448	34
1	79802161	79802481	MS_17086_H3K4me1_CSpeaks_peak_192	52	.	3.39414	8.67725	5.24691	41
1	80000683	80000848	MS_17086_H3K4me1_CSpeaks_peak_193	93	.	6.80559	13.19086	9.36597	59
1	81043113	81043356	MS_17086_H3K4me1_CSpeaks_peak_194	112	.	7.36840	15.25735	11.24694	107
1	81469667	81470011	MS_17086_H3K4me1_CSpeaks_peak_195	116	.	7.88369	15.65544	11.61067	206
1	81526743	81527010	MS_17086_H3K4me1_CSpeaks_peak_196	82	.	4.13499	11.99120	8.26544	136
1	81722881	81723253	MS_17086_H3K4me1_CSpeaks_peak_197	103	.	7.08700	14.21410	10.31074	235
1	81878576	81879209	MS_17086_H3K4me1_CSpeaks_peak_198	111	.	5.37262	15.15365	11.17190	487
1	81885919	81886252	MS_17086_H3K4me1_CSpeaks_peak_199	43	.	3.68420	7.73977	4.37875	195
1	81914424	81914937	MS_17086_H3K4me1_CSpeaks_peak_200	72	.	4.24330	10.88985	7.26588	412
1	81983416	81983595	MS_17086_H3K4me1_CSpeaks_peak_201	64	.	3.81841	10.00074	6.46556	42
1	82084183	82084442	MS_17086_H3K4me1_CSpeaks_peak_202	112	.	7.64980	15.25735	11.24694	133
1	82095848	82096054	MS_17086_H3K4me1_CSpeaks_peak_203	111	.	5.37262	15.15365	11.17190	61
1	82216689	82217029	MS_17086_H3K4me1_CSpeaks_peak_204	62	.	4.24701	9.79599	6.26637	141
1	82224316	82224568	MS_17086_H3K4me1_CSpeaks_peak_205	88	.	5.26525	12.62006	8.84441	109
1	82532950	82533148	MS_17086_H3K4me1_CSpeaks_peak_206	57	.	4.89314	9.25272	5.76949	126
1	82829058	82829595	MS_17086_H3K4me1_CSpeaks_peak_207	228	.	12.78651	27.97631	22.86070	212
1	83639202	83639493	MS_17086_H3K4me1_CSpeaks_peak_208	227	.	9.74734	27.85611	22.74633	142
1	84466110	84466579	MS_17086_H3K4me1_CSpeaks_peak_209	22	.	2.73754	5.42882	2.29640	275
1	84782153	84782593	MS_17086_H3K4me1_CSpeaks_peak_210	72	.	5.31525	10.92847	7.29541	161
1	85143709	85144027	MS_17086_H3K4me1_CSpeaks_peak_211	87	.	7.67577	12.52288	8.75606	196
1	85308507	85308943	MS_17086_H3K4me1_CSpeaks_peak_212	174	.	6.77963	22.06803	17.48401	278
1	85360847	85361015	MS_17086_H3K4me1_CSpeaks_peak_213	66	.	6.92032	10.21696	6.64338	87
1	85723360	85723770	MS_17086_H3K4me1_CSpeaks_peak_214	131	.	7.21472	17.38039	13.19595	125
1	86255892	86256163	MS_17086_H3K4me1_CSpeaks_peak_215	179	.	7.46019	22.55154	17.92282	146
1	86270520	86270724	MS_17086_H3K4me1_CSpeaks_peak_216	121	.	9.36418	16.21722	12.13451	98
1	86476262	86476428	MS_17086_H3K4me1_CSpeaks_peak_217	58	.	5.39858	9.31879	5.82569	32
1	86585436	86585837	MS_17086_H3K4me1_CSpeaks_peak_218	70	.	3.92394	10.65083	7.03458	166
1	86703015	86703334	MS_17086_H3K4me1_CSpeaks_peak_219	62	.	4.24701	9.79599	6.26637	174
1	86757114	86757391	MS_17086_H3K4me1_CSpeaks_peak_220	144	.	6.78482	18.75374	14.44219	140
1	87023246	87023487	MS_17086_H3K4me1_CSpeaks_peak_221	62	.	4.24701	9.79599	6.26637	132
1	88198940	88199158	MS_17086_H3K4me1_CSpeaks_peak_222	142	.	11.11938	18.46943	14.20175	101
1	88581335	88581780	MS_17086_H3K4me1_CSpeaks_peak_223	183	.	9.90102	23.05536	18.37530	243
1	88890463	88890752	MS_17086_H3K4me1_CSpeaks_peak_224	103	.	5.60293	14.29954	10.37988	171
1	88891041	88891205	MS_17086_H3K4me1_CSpeaks_peak_225	86	.	4.05075	12.42869	8.66722	109
1	90407315	90407503	MS_17086_H3K4me1_CSpeaks_peak_226	162	.	9.05682	20.74566	16.27339	95
1	90429292	90429716	MS_17086_H3K4me1_CSpeaks_peak_227	68	.	3.76935	10.49570	6.89295	193
1	90430510	90430782	MS_17086_H3K4me1_CSpeaks_peak_228	122	.	6.79261	16.40858	12.29772	133
1	91620316	91620554	MS_17086_H3K4me1_CSpeaks_peak_229	122	.	6.79261	16.40858	12.29772	99
1	91759247	91759481	MS_17086_H3K4me1_CSpeaks_peak_230	29	.	3.83788	6.17367	2.96269	21
1	91796903	91797200	MS_17086_H3K4me1_CSpeaks_peak_231	80	.	5.52630	11.79668	8.08794	144
1	92369435	92369947	MS_17086_H3K4me1_CSpeaks_peak_232	246	.	14.42943	29.90321	24.60904	280
1	92487629	92487779	MS_17086_H3K4me1_CSpeaks_peak_233	33	.	5.34568	6.56617	3.32116	112
1	92836771	92836944	MS_17086_H3K4me1_CSpeaks_peak_234	62	.	4.24701	9.79599	6.26637	134
1	93833508	93833820	MS_17086_H3K4me1_CSpeaks_peak_235	57	.	4.89314	9.25272	5.76949	118
1	93998993	93999286	MS_17086_H3K4me1_CSpeaks_peak_236	96	.	5.43409	13.45200	9.60904	168
1	94017409	94017607	MS_17086_H3K4me1_CSpeaks_peak_237	88	.	4.34604	12.68071	8.89522	96
1	94017731	94018175	MS_17086_H3K4me1_CSpeaks_peak_238	28	.	2.71704	6.01580	2.81476	140
1	94061665	94061833	MS_17086_H3K4me1_CSpeaks_peak_239	42	.	3.51969	7.60524	4.27673	50
1	94119678	94119926	MS_17086_H3K4me1_CSpeaks_peak_240	97	.	6.15946	13.58947	9.72910	142
1	96591791	96591979	MS_17086_H3K4me1_CSpeaks_peak_241	134	.	9.15239	17.70330	13.48337	99
1	96947420	96947777	MS_17086_H3K4me1_CSpeaks_peak_242	179	.	7.46019	22.55154	17.92282	69
1	98690675	98690822	MS_17086_H3K4me1_CSpeaks_peak_243	88	.	5.94840	12.68394	8.89522	84
1	99481263	99481511	MS_17086_H3K4me1_CSpeaks_peak_244	45	.	5.90178	7.87283	4.50220	110
1	99500486	99500672	MS_17086_H3K4me1_CSpeaks_peak_245	46	.	5.56525	7.99793	4.61152	45
1	99646430	99646714	MS_17086_H3K4me1_CSpeaks_peak_246	58	.	3.71288	9.36460	5.86642	187
1	99646917	99647072	MS_17086_H3K4me1_CSpeaks_peak_247	91	.	5.19324	12.94645	9.14205	66
1	99789615	99789767	MS_17086_H3K4me1_CSpeaks_peak_248	66	.	6.83156	10.19656	6.64088	71
1	99939740	99939959	MS_17086_H3K4me1_CSpeaks_peak_249	65	.	6.44913	10.09120	6.54215	83
1	100461897	100462067	MS_17086_H3K4me1_CSpeaks_peak_250	58	.	6.41527	9.36389	5.86642	113
1	100479835	100480246	MS_17086_H3K4me1_CSpeaks_peak_251	21	.	3.12139	5.26630	2.14946	233
1	100784812	100784982	MS_17086_H3K4me1_CSpeaks_peak_252	81	.	7.87500	11.82842	8.11232	107
1	100884620	100885141	MS_17086_H3K4me1_CSpeaks_peak_253	157	.	5.93171	20.15932	15.74484	415
1	101247441	101247787	MS_17086_H3K4me1_CSpeaks_peak_254	79	.	4.36390	11.59222	7.90548	142
1	101248267	101248534	MS_17086_H3K4me1_CSpeaks_peak_255	394	.	17.49409	46.21017	39.49078	134
1	101587681	101587905	MS_17086_H3K4me1_CSpeaks_peak_256	82	.	4.66911	12.00287	8.26840	130
1	101588002	101588378	MS_17086_H3K4me1_CSpeaks_peak_257	150	.	4.69568	19.44128	15.08189	232
1	101849364	101849512	MS_17086_H3K4me1_CSpeaks_peak_258	86	.	6.37029	12.42766	8.66684	52
1	101888692	101888995	MS_17086_H3K4me1_CSpeaks_peak_259	126	.	5.79472	16.81004	12.68122	132
1	102146952	102147296	MS_17086_H3K4me1_CSpeaks_peak_260	126	.	8.17369	16.73752	12.61450	141
1	102147472	102147850	MS_17086_H3K4me1_CSpeaks_peak_261	116	.	8.26590	15.64679	11.60488	183
1	102602179	102602371	MS_17086_H3K4me1_CSpeaks_peak_262	26	.	3.26210	5.85335	2.68399	104
1	102602503	102602826	MS_17086_H3K4me1_CSpeaks_peak_263	124	.	6.33498	16.55793	12.44107	193
1	102675408	102675578	MS_17086_H3K4me1_CSpeaks_peak_264	93	.	7.08125	13.12781	9.31207	67
1	102684626	102684962	MS_17086_H3K4me1_CSpeaks_peak_265	111	.	5.94061	15.16215	11.17364	103
1	104323922	104324281	MS_17086_H3K4me1_CSpeaks_peak_266	152	.	8.77541	19.61410	15.23840	90
1	105268626	105268805	MS_17086_H3K4me1_CSpeaks_peak_267	70	.	3.92394	10.65083	7.03458	140
1	106236258	106236509	MS_17086_H3K4me1_CSpeaks_peak_268	21	.	3.23915	5.31046	2.18608	138
1	106398956	106399128	MS_17086_H3K4me1_CSpeaks_peak_269	110	.	8.60679	15.02208	11.04534	95
1	106529843	106530117	MS_17086_H3K4me1_CSpeaks_peak_270	73	.	4.92757	11.00531	7.36393	215
1	107371431	107371683	MS_17086_H3K4me1_CSpeaks_peak_271	17	.	2.65762	4.83877	1.76366	91
1	108312281	108312563	MS_17086_H3K4me1_CSpeaks_peak_272	103	.	5.77177	14.29954	10.37988	229
1	108579361	108579518	MS_17086_H3K4me1_CSpeaks_peak_273	43	.	5.87056	7.73932	4.37875	41
1	109493812	109494146	MS_17086_H3K4me1_CSpeaks_peak_274	66	.	6.92032	10.21696	6.64338	201
1	110571243	110571390	MS_17086_H3K4me1_CSpeaks_peak_275	46	.	5.98735	7.99793	4.61152	46
1	111055265	111055421	MS_17086_H3K4me1_CSpeaks_peak_276	46	.	5.56525	7.99793	4.61152	127
1	112363396	112363731	MS_17086_H3K4me1_CSpeaks_peak_277	119	.	9.23034	16.00564	11.94243	213
1	112363862	112364026	MS_17086_H3K4me1_CSpeaks_peak_278	108	.	8.81427	14.76141	10.80511	89
1	112897497	112897655	MS_17086_H3K4me1_CSpeaks_peak_279	43	.	5.87056	7.73932	4.37875	33
1	114674013	114674831	MS_17086_H3K4me1_CSpeaks_peak_280	43	.	5.87056	7.73932	4.37875	163
1	115093029	115093238	MS_17086_H3K4me1_CSpeaks_peak_281	141	.	7.42577	18.36732	14.10778	88
1	115780895	115781048	MS_17086_H3K4me1_CSpeaks_peak_282	33	.	5.34568	6.56617	3.32116	30
1	116143257	116143524	MS_17086_H3K4me1_CSpeaks_peak_283	161	.	9.73712	20.64733	16.18810	104
1	116514254	116514467	MS_17086_H3K4me1_CSpeaks_peak_284	56	.	4.10630	9.09299	5.62568	134
1	118817247	118817588	MS_17086_H3K4me1_CSpeaks_peak_285	156	.	8.60945	20.06873	15.66184	96
1	119533242	119534022	MS_17086_H3K4me1_CSpeaks_peak_286	127	.	5.32871	16.87865	12.74737	543
1	121085442	121085637	MS_17086_H3K4me1_CSpeaks_peak_287	84	.	6.52419	12.18861	8.44145	70
1	121418878	121419040	MS_17086_H3K4me1_CSpeaks_peak_288	104	.	8.84815	14.42103	10.48998	113
1	121577600	121577787	MS_17086_H3K4me1_CSpeaks_peak_289	92	.	7.33532	13.02611	9.21590	125
1	121904087	121904373	MS_17086_H3K4me1_CSpeaks_peak_290	85	.	4.48450	12.30860	8.55443	181
1	121938926	121939381	MS_17086_H3K4me1_CSpeaks_peak_291	56	.	4.10630	9.09299	5.62568	279
1	122654878	122655181	MS_17086_H3K4me1_CSpeaks_peak_292	131	.	7.00366	17.38039	13.19595	207
1	122656275	122656437	MS_17086_H3K4me1_CSpeaks_peak_293	64	.	3.81841	10.00074	6.46556	105
1	122730683	122730869	MS_17086_H3K4me1_CSpeaks_peak_294	36	.	4.04894	6.90630	3.62905	134
1	123064585	123064817	MS_17086_H3K4me1_CSpeaks_peak_295	154	.	10.47856	19.87375	15.48137	126
1	123892594	123892902	MS_17086_H3K4me1_CSpeaks_peak_296	99	.	7.83086	13.83564	9.95668	209
1	124359369	124359732	MS_17086_H3K4me1_CSpeaks_peak_297	82	.	4.13499	11.99120	8.26544	233
1	124469382	124469529	MS_17086_H3K4me1_CSpeaks_peak_298	54	.	6.39544	8.95766	5.49946	65
1	125613114	125613514	MS_17086_H3K4me1_CSpeaks_peak_299	278	.	14.24016	33.48457	27.89357	177
1	126057474	126057875	MS_17086_H3K4me1_CSpeaks_peak_300	66	.	6.92032	10.21696	6.64338	292
1	129497348	129497564	MS_17086_H3K4me1_CSpeaks_peak_301	43	.	3.68420	7.73977	4.37875	178
1	129497704	129497889	MS_17086_H3K4me1_CSpeaks_peak_302	57	.	5.33537	9.19778	5.72342	118
1	130052494	130052874	MS_17086_H3K4me1_CSpeaks_peak_303	54	.	6.39544	8.95766	5.49946	120
1	131217025	131217303	MS_17086_H3K4me1_CSpeaks_peak_304	62	.	3.17876	9.78053	6.25497	119
1	131219054	131219291	MS_17086_H3K4me1_CSpeaks_peak_305	142	.	8.49401	18.49883	14.21702	97
1	131392625	131392899	MS_17086_H3K4me1_CSpeaks_peak_306	80	.	5.09641	11.80429	8.08895	129
1	131631646	131631812	MS_17086_H3K4me1_CSpeaks_peak_307	43	.	5.87056	7.73932	4.37875	31
1	132489934	132490173	MS_17086_H3K4me1_CSpeaks_peak_308	284	.	16.89307	34.11898	28.42790	104
1	132753283	132753430	MS_17086_H3K4me1_CSpeaks_peak_309	33	.	5.34568	6.56617	3.32116	33
1	132864413	132865129	MS_17086_H3K4me1_CSpeaks_peak_310	182	.	12.69402	22.95412	18.29219	588
1	133635479	133635834	MS_17086_H3K4me1_CSpeaks_peak_311	87	.	7.67577	12.52288	8.75606	92
1	134418504	134418697	MS_17086_H3K4me1_CSpeaks_peak_312	19	.	3.99157	5.08049	1.97359	98
1	135210205	135210543	MS_17086_H3K4me1_CSpeaks_peak_313	16	.	2.79608	4.75456	1.68860	215
1	135306031	135306209	MS_17086_H3K4me1_CSpeaks_peak_314	169	.	11.05260	21.46579	16.93649	112
1	135502033	135502214	MS_17086_H3K4me1_CSpeaks_peak_315	87	.	7.67577	12.52288	8.75606	65
1	135545436	135545685	MS_17086_H3K4me1_CSpeaks_peak_316	72	.	6.60850	10.83039	7.20960	126
1	135981976	135982328	MS_17086_H3K4me1_CSpeaks_peak_317	142	.	6.07612	18.51631	14.22973	225
1	135995691	135995859	MS_17086_H3K4me1_CSpeaks_peak_318	62	.	6.59067	9.82756	6.29697	87
1	136296769	136296962	MS_17086_H3K4me1_CSpeaks_peak_319	62	.	4.24701	9.79599	6.26637	23
1	136363152	136363464	MS_17086_H3K4me1_CSpeaks_peak_320	75	.	4.52841	11.25152	7.58657	125
1	136406134	136406296	MS_17086_H3K4me1_CSpeaks_peak_321	82	.	4.66911	12.00287	8.26840	132
1	136507782	136508040	MS_17086_H3K4me1_CSpeaks_peak_322	17	.	3.41578	4.79185	1.71824	76
1	136689588	136690246	MS_17086_H3K4me1_CSpeaks_peak_323	178	.	8.26998	22.45656	17.83768	318
1	137387685	137387870	MS_17086_H3K4me1_CSpeaks_peak_324	35	.	4.79143	6.78833	3.52386	96
1	137856659	137856862	MS_17086_H3K4me1_CSpeaks_peak_325	103	.	7.08700	14.21410	10.31074	76
1	137963032	137963477	MS_17086_H3K4me1_CSpeaks_peak_326	141	.	7.42577	18.36732	14.10778	140
1	138008683	138008872	MS_17086_H3K4me1_CSpeaks_peak_327	83	.	7.70846	12.06068	8.32410	86
1	138295984	138296193	MS_17086_H3K4me1_CSpeaks_peak_328	66	.	5.96139	10.25134	6.65486	136
1	138898282	138898723	MS_17086_H3K4me1_CSpeaks_peak_329	136	.	6.44714	17.83555	13.60692	84
1	138947256	138947451	MS_17086_H3K4me1_CSpeaks_peak_330	169	.	11.47470	21.46579	16.93649	103
1	139479383	139479865	MS_17086_H3K4me1_CSpeaks_peak_331	89	.	4.95051	12.76924	8.97459	165
1	139581168	139581601	MS_17086_H3K4me1_CSpeaks_peak_332	131	.	7.21472	17.38039	13.19595	110
1	140022924	140023680	MS_17086_H3K4me1_CSpeaks_peak_333	146	.	7.16537	18.93466	14.60925	256
1	140372882	140373185	MS_17086_H3K4me1_CSpeaks_peak_334	141	.	7.42577	18.36732	14.10778	170
1	140373760	140374151	MS_17086_H3K4me1_CSpeaks_peak_335	197	.	6.65532	24.49225	19.70270	265
1	140629779	140629981	MS_17086_H3K4me1_CSpeaks_peak_336	136	.	7.85389	17.93027	13.69766	115
1	140630146	140630393	MS_17086_H3K4me1_CSpeaks_peak_337	177	.	8.49873	22.32059	17.72658	105
1	140751682	140751979	MS_17086_H3K4me1_CSpeaks_peak_338	66	.	4.75872	10.22378	6.64405	231
1	140924231	140924454	MS_17086_H3K4me1_CSpeaks_peak_339	49	.	5.11718	8.41215	4.99775	101
1	140971533	140972129	MS_17086_H3K4me1_CSpeaks_peak_340	66	.	4.75872	10.22378	6.64405	464
1	140972661	140973202	MS_17086_H3K4me1_CSpeaks_peak_341	191	.	7.06103	23.90890	19.17402	146
1	141116908	141117117	MS_17086_H3K4me1_CSpeaks_peak_342	60	.	5.58008	9.61442	6.09539	97
1	141221690	141222034	MS_17086_H3K4me1_CSpeaks_peak_343	161	.	7.12251	20.62834	16.17151	132
1	141256200	141256395	MS_17086_H3K4me1_CSpeaks_peak_344	27	.	3.57683	5.94583	2.75003	67
1	141329642	141329923	MS_17086_H3K4me1_CSpeaks_peak_345	47	.	3.30034	8.09834	4.71073	136
1	141826572	141826730	MS_17086_H3K4me1_CSpeaks_peak_346	122	.	7.93121	16.31975	12.22343	80
1	141827420	141827729	MS_17086_H3K4me1_CSpeaks_peak_347	299	.	17.41796	35.78230	29.93300	132
1	141913160	141913695	MS_17086_H3K4me1_CSpeaks_peak_348	127	.	6.27830	16.93061	12.79037	405
1	141930937	141931180	MS_17086_H3K4me1_CSpeaks_peak_349	97	.	6.15946	13.58947	9.72910	40
1	142070691	142071081	MS_17086_H3K4me1_CSpeaks_peak_350	111	.	5.37262	15.15365	11.17190	184
1	142228653	142228800	MS_17086_H3K4me1_CSpeaks_peak_351	41	.	4.57981	7.49808	4.18277	95
1	142958676	142959045	MS_17086_H3K4me1_CSpeaks_peak_352	120	.	5.20811	16.08644	12.01005	262
1	143593877	143594026	MS_17086_H3K4me1_CSpeaks_peak_353	72	.	5.31525	10.92847	7.29541	123
1	144203517	144203719	MS_17086_H3K4me1_CSpeaks_peak_354	50	.	4.68209	8.44714	5.02388	125
1	144728485	144728670	MS_17086_H3K4me1_CSpeaks_peak_355	50	.	4.68209	8.44714	5.02388	129
1	144998051	144998313	MS_17086_H3K4me1_CSpeaks_peak_356	49	.	5.11718	8.41215	4.99775	183
1	147039073	147039348	MS_17086_H3K4me1_CSpeaks_peak_357	103	.	9.01985	14.20826	10.31074	181
1	148426028	148426295	MS_17086_H3K4me1_CSpeaks_peak_358	173	.	8.60984	21.92651	17.34652	159
1	148616103	148616432	MS_17086_H3K4me1_CSpeaks_peak_359	160	.	8.48902	20.45896	16.01110	134
1	148616806	148616953	MS_17086_H3K4me1_CSpeaks_peak_360	79	.	6.51125	11.66459	7.97429	78
1	150845670	150845913	MS_17086_H3K4me1_CSpeaks_peak_361	43	.	4.47104	7.66459	4.32074	117
1	150871430	150871608	MS_17086_H3K4me1_CSpeaks_peak_362	94	.	8.15703	13.29298	9.46675	84
1	152445926	152446239	MS_17086_H3K4me1_CSpeaks_peak_363	96	.	7.98213	13.54184	9.69586	136
1	152557306	152557528	MS_17086_H3K4me1_CSpeaks_peak_364	71	.	5.23839	10.81159	7.19267	177
1	152953516	152953854	MS_17086_H3K4me1_CSpeaks_peak_365	43	.	4.47104	7.66459	4.32074	94
1	152955149	152955391	MS_17086_H3K4me1_CSpeaks_peak_366	131	.	7.00366	17.38039	13.19595	137
1	153112570	153112810	MS_17086_H3K4me1_CSpeaks_peak_367	75	.	6.24279	11.20838	7.54951	59
1	153277418	153277688	MS_17086_H3K4me1_CSpeaks_peak_368	82	.	4.66911	12.00287	8.26840	176
1	153742184	153742392	MS_17086_H3K4me1_CSpeaks_peak_369	65	.	6.73392	10.04679	6.50959	100
1	154053727	154053921	MS_17086_H3K4me1_CSpeaks_peak_370	119	.	5.65402	15.97543	11.91595	111
1	154503589	154504119	MS_17086_H3K4me1_CSpeaks_peak_371	119	.	6.10946	16.03933	11.96903	167
1	154888021	154888313	MS_17086_H3K4me1_CSpeaks_peak_372	137	.	9.29126	17.97960	13.74063	210
1	155106984	155107366	MS_17086_H3K4me1_CSpeaks_peak_373	21	.	2.91668	5.28566	2.16652	247
1	155135900	155136226	MS_17086_H3K4me1_CSpeaks_peak_374	27	.	3.40799	5.94583	2.75003	212
1	155673651	155674023	MS_17086_H3K4me1_CSpeaks_peak_375	282	.	9.65513	33.89529	28.24867	187
1	155831218	155831417	MS_17086_H3K4me1_CSpeaks_peak_376	77	.	5.83503	11.46143	7.78877	107
1	155978128	155978429	MS_17086_H3K4me1_CSpeaks_peak_377	65	.	5.10420	10.08017	6.53208	176
1	156218750	156219033	MS_17086_H3K4me1_CSpeaks_peak_378	14	.	2.54993	4.47616	1.43370	7
1	156505791	156506143	MS_17086_H3K4me1_CSpeaks_peak_379	164	.	4.84917	20.88532	16.40686	215
1	156583754	156584060	MS_17086_H3K4me1_CSpeaks_peak_380	66	.	4.75872	10.22378	6.64405	261
1	156789490	156789811	MS_17086_H3K4me1_CSpeaks_peak_381	119	.	5.51332	15.97543	11.91595	171
1	156898067	156898227	MS_17086_H3K4me1_CSpeaks_peak_382	21	.	3.23915	5.31046	2.18608	6
1	157589328	157589611	MS_17086_H3K4me1_CSpeaks_peak_383	227	.	11.30804	27.84701	22.74633	149
1	157591046	157591595	MS_17086_H3K4me1_CSpeaks_peak_384	50	.	4.68209	8.44714	5.02388	108
1	157876076	157876407	MS_17086_H3K4me1_CSpeaks_peak_385	79	.	4.36390	11.59222	7.90548	250
1	158945665	158945916	MS_17086_H3K4me1_CSpeaks_peak_386	115	.	9.54473	15.60132	11.56340	113
1	159591385	159591946	MS_17086_H3K4me1_CSpeaks_peak_387	37	.	3.39909	6.99766	3.71010	284
1	160472546	160472797	MS_17086_H3K4me1_CSpeaks_peak_388	22	.	4.82080	5.44340	2.29952	204
1	160926136	160926666	MS_17086_H3K4me1_CSpeaks_peak_389	67	.	3.39100	10.35042	6.75259	51
1	164362420	164362567	MS_17086_H3K4me1_CSpeaks_peak_390	65	.	6.78306	10.12213	6.57194	63
1	164432046	164432204	MS_17086_H3K4me1_CSpeaks_peak_391	45	.	5.90178	7.87283	4.50220	99
1	164526879	164527196	MS_17086_H3K4me1_CSpeaks_peak_392	105	.	6.37051	14.51252	10.56923	95
1	164565849	164566241	MS_17086_H3K4me1_CSpeaks_peak_393	122	.	8.30297	16.35936	12.26001	250
1	164902295	164902474	MS_17086_H3K4me1_CSpeaks_peak_394	80	.	5.52630	11.79668	8.08794	140
1	164936668	164936867	MS_17086_H3K4me1_CSpeaks_peak_395	134	.	5.93542	17.65711	13.44452	70
1	165338437	165338695	MS_17086_H3K4me1_CSpeaks_peak_396	134	.	9.15239	17.70330	13.48337	76
1	165339391	165339813	MS_17086_H3K4me1_CSpeaks_peak_397	27	.	2.83134	5.93100	2.75003	124
1	165392405	165392658	MS_17086_H3K4me1_CSpeaks_peak_398	105	.	6.37051	14.51252	10.56923	146
1	165543819	165544142	MS_17086_H3K4me1_CSpeaks_peak_399	128	.	10.06961	17.02227	12.87601	139
1	165854335	165854657	MS_17086_H3K4me1_CSpeaks_peak_400	103	.	5.60293	14.29954	10.37988	202
1	165990696	165991097	MS_17086_H3K4me1_CSpeaks_peak_401	131	.	7.21472	17.38039	13.19595	220
1	166125253	166125713	MS_17086_H3K4me1_CSpeaks_peak_402	254	.	14.03827	30.80540	25.43615	117
1	166223115	166223301	MS_17086_H3K4me1_CSpeaks_peak_403	109	.	8.94208	14.96062	10.99073	126
1	167173464	167173700	MS_17086_H3K4me1_CSpeaks_peak_404	115	.	4.76814	15.55945	11.52602	145
1	167173830	167174261	MS_17086_H3K4me1_CSpeaks_peak_405	80	.	5.73735	11.79668	8.08794	300
1	167181420	167181668	MS_17086_H3K4me1_CSpeaks_peak_406	192	.	11.33286	23.99786	19.25191	127
1	167813207	167813426	MS_17086_H3K4me1_CSpeaks_peak_407	173	.	9.33822	21.89293	17.31723	90
1	167821982	167822138	MS_17086_H3K4me1_CSpeaks_peak_408	66	.	6.92032	10.21696	6.64338	46
1	167824820	167825673	MS_17086_H3K4me1_CSpeaks_peak_409	22	.	2.47526	5.32932	2.20413	717
1	167831244	167831727	MS_17086_H3K4me1_CSpeaks_peak_410	253	.	8.32734	30.66039	25.31360	222
1	168073275	168073446	MS_17086_H3K4me1_CSpeaks_peak_411	43	.	5.87056	7.73932	4.37875	49
1	168074660	168074807	MS_17086_H3K4me1_CSpeaks_peak_412	57	.	4.89314	9.25272	5.76949	45
1	168277569	168278300	MS_17086_H3K4me1_CSpeaks_peak_413	134	.	5.56991	17.68234	13.46528	300
1	168323296	168323650	MS_17086_H3K4me1_CSpeaks_peak_414	237	.	9.95839	28.97095	23.76672	151
1	168324073	168324241	MS_17086_H3K4me1_CSpeaks_peak_415	52	.	4.25220	8.71601	5.27913	76
1	168326522	168326838	MS_17086_H3K4me1_CSpeaks_peak_416	88	.	7.39295	12.59349	8.82507	167
1	168583146	168583404	MS_17086_H3K4me1_CSpeaks_peak_417	131	.	7.21472	17.38039	13.19595	137
1	169242256	169242421	MS_17086_H3K4me1_CSpeaks_peak_418	54	.	3.76089	8.87152	5.42369	95
1	169750877	169751149	MS_17086_H3K4me1_CSpeaks_peak_419	82	.	4.66911	12.00287	8.26840	140
1	170193213	170193409	MS_17086_H3K4me1_CSpeaks_peak_420	122	.	7.93121	16.31975	12.22343	77
1	170194039	170194237	MS_17086_H3K4me1_CSpeaks_peak_421	58	.	5.39858	9.31879	5.82569	52
1	170492988	170493288	MS_17086_H3K4me1_CSpeaks_peak_422	122	.	8.30297	16.35936	12.26001	167
1	170493914	170494121	MS_17086_H3K4me1_CSpeaks_peak_423	73	.	4.92757	11.00531	7.36393	164
1	170499391	170499548	MS_17086_H3K4me1_CSpeaks_peak_424	19	.	3.99157	5.08049	1.97359	154
1	170564588	170564974	MS_17086_H3K4me1_CSpeaks_peak_425	95	.	4.45157	13.38262	9.55068	154
1	170606767	170607052	MS_17086_H3K4me1_CSpeaks_peak_426	142	.	10.06249	18.56294	14.27397	171
1	171125340	171125658	MS_17086_H3K4me1_CSpeaks_peak_427	43	.	3.82490	7.73977	4.37875	100
1	171321111	171321303	MS_17086_H3K4me1_CSpeaks_peak_428	121	.	8.99475	16.23185	12.14684	118
1	171321454	171321781	MS_17086_H3K4me1_CSpeaks_peak_429	99	.	7.83086	13.83564	9.95668	180
1	171520714	171520998	MS_17086_H3K4me1_CSpeaks_peak_430	38	.	2.85377	7.09779	3.80293	160
1	171714192	171714345	MS_17086_H3K4me1_CSpeaks_peak_431	46	.	5.98735	7.99793	4.61152	92
1	171836393	171836588	MS_17086_H3K4me1_CSpeaks_peak_432	39	.	5.50308	7.29299	3.98505	85
1	171866206	171866498	MS_17086_H3K4me1_CSpeaks_peak_433	43	.	4.25999	7.66459	4.32074	59
1	172002613	172002799	MS_17086_H3K4me1_CSpeaks_peak_434	50	.	4.68209	8.44714	5.02388	43
1	172061170	172061481	MS_17086_H3K4me1_CSpeaks_peak_435	75	.	6.24279	11.20838	7.54951	184
1	172136525	172137101	MS_17086_H3K4me1_CSpeaks_peak_436	225	.	8.47324	27.55603	22.50768	179
1	172184379	172185008	MS_17086_H3K4me1_CSpeaks_peak_437	159	.	7.84787	20.38453	15.94260	446
1	172334872	172335043	MS_17086_H3K4me1_CSpeaks_peak_438	170	.	9.16110	21.56956	17.03185	81
1	172335410	172335721	MS_17086_H3K4me1_CSpeaks_peak_439	105	.	4.96690	14.53762	10.59202	187
1	172366041	172366188	MS_17086_H3K4me1_CSpeaks_peak_440	81	.	6.97191	11.91522	8.19686	73
1	172398052	172398201	MS_17086_H3K4me1_CSpeaks_peak_441	39	.	5.18984	7.25931	3.96022	103
1	172612564	172612722	MS_17086_H3K4me1_CSpeaks_peak_442	72	.	5.31525	10.92847	7.29541	108
1	172637582	172638084	MS_17086_H3K4me1_CSpeaks_peak_443	161	.	9.73712	20.64733	16.18810	397
1	172756880	172757406	MS_17086_H3K4me1_CSpeaks_peak_444	170	.	7.29135	21.58403	17.03883	212
1	172808367	172808589	MS_17086_H3K4me1_CSpeaks_peak_445	155	.	10.15864	19.98979	15.58782	129
1	172959418	172959664	MS_17086_H3K4me1_CSpeaks_peak_446	84	.	6.52419	12.18861	8.44145	145
1	173109697	173109928	MS_17086_H3K4me1_CSpeaks_peak_447	92	.	7.33532	13.02611	9.21590	88
1	173112977	173113255	MS_17086_H3K4me1_CSpeaks_peak_448	103	.	5.60293	14.29954	10.37988	168
1	173114452	173114726	MS_17086_H3K4me1_CSpeaks_peak_449	16	.	2.98069	4.70182	1.63829	218
1	173343994	173344158	MS_17086_H3K4me1_CSpeaks_peak_450	80	.	5.52630	11.79668	8.08794	95
1	173430438	173430605	MS_17086_H3K4me1_CSpeaks_peak_451	102	.	8.06215	14.16161	10.27221	102
1	173455737	173455911	MS_17086_H3K4me1_CSpeaks_peak_452	109	.	8.51998	14.96062	10.99073	95
1	173461235	173461566	MS_17086_H3K4me1_CSpeaks_peak_453	114	.	6.58156	15.45243	11.42150	193
1	173588804	173588987	MS_17086_H3K4me1_CSpeaks_peak_454	88	.	5.26525	12.62006	8.84441	72
1	173597966	173598135	MS_17086_H3K4me1_CSpeaks_peak_455	99	.	7.83086	13.83564	9.95668	85
1	173604274	173604460	MS_17086_H3K4me1_CSpeaks_peak_456	99	.	7.47901	13.78540	9.91193	95
1	173645837	173646030	MS_17086_H3K4me1_CSpeaks_peak_457	129	.	10.30787	17.12532	12.97254	82
1	173681683	173681890	MS_17086_H3K4me1_CSpeaks_peak_458	122	.	7.93121	16.31975	12.22343	117
1	173702444	173702615	MS_17086_H3K4me1_CSpeaks_peak_459	67	.	5.02149	10.33980	6.74220	103
1	173797036	173797283	MS_17086_H3K4me1_CSpeaks_peak_460	129	.	8.76936	17.12984	12.97254	126
1	174169654	174169890	MS_17086_H3K4me1_CSpeaks_peak_461	142	.	10.59449	18.46943	14.20175	135
1	174268075	174268283	MS_17086_H3K4me1_CSpeaks_peak_462	36	.	4.04894	6.90630	3.62905	178
1	174530965	174531315	MS_17086_H3K4me1_CSpeaks_peak_463	153	.	6.95366	19.68479	15.30220	251
1	174772686	174772833	MS_17086_H3K4me1_CSpeaks_peak_464	26	.	4.42802	5.86373	2.68733	85
1	174794388	174794626	MS_17086_H3K4me1_CSpeaks_peak_465	16	.	3.07031	4.70046	1.63829	91
1	175067579	175068073	MS_17086_H3K4me1_CSpeaks_peak_466	127	.	6.27830	16.93061	12.79037	295
1	175068356	175069031	MS_17086_H3K4me1_CSpeaks_peak_467	227	.	9.53629	27.85611	22.74633	513
1	175129795	175130357	MS_17086_H3K4me1_CSpeaks_peak_468	289	.	11.01365	34.70423	28.95546	331
1	175388276	175388629	MS_17086_H3K4me1_CSpeaks_peak_469	78	.	6.43365	11.52781	7.84750	144
1	175478629	175478984	MS_17086_H3K4me1_CSpeaks_peak_470	39	.	3.91452	7.28745	3.98303	19
1	175640256	175640623	MS_17086_H3K4me1_CSpeaks_peak_471	97	.	6.15946	13.58947	9.72910	281
1	175807244	175807672	MS_17086_H3K4me1_CSpeaks_peak_472	103	.	5.77177	14.29954	10.37988	351
1	176246507	176246781	MS_17086_H3K4me1_CSpeaks_peak_473	159	.	7.84787	20.38453	15.94260	161
1	176247023	176247275	MS_17086_H3K4me1_CSpeaks_peak_474	136	.	6.44714	17.83555	13.60692	143
1	176248165	176248355	MS_17086_H3K4me1_CSpeaks_peak_475	66	.	5.67998	10.25134	6.65486	119
1	176327096	176327507	MS_17086_H3K4me1_CSpeaks_peak_476	333	.	12.06891	39.46756	33.32387	209
1	176493553	176493797	MS_17086_H3K4me1_CSpeaks_peak_477	22	.	3.99966	5.43756	2.29952	133
1	176675083	176675387	MS_17086_H3K4me1_CSpeaks_peak_478	246	.	14.42943	29.90321	24.60904	187
1	176751938	176752099	MS_17086_H3K4me1_CSpeaks_peak_479	66	.	6.92032	10.21696	6.64338	72
1	176978677	176979013	MS_17086_H3K4me1_CSpeaks_peak_480	114	.	6.58156	15.45243	11.42150	166
1	177220848	177221017	MS_17086_H3K4me1_CSpeaks_peak_481	66	.	6.92032	10.21696	6.64338	105
1	177248962	177249577	MS_17086_H3K4me1_CSpeaks_peak_482	188	.	8.41108	23.53708	18.81645	214
1	177313912	177314249	MS_17086_H3K4me1_CSpeaks_peak_483	16	.	3.07031	4.70046	1.63829	60
1	177386079	177386332	MS_17086_H3K4me1_CSpeaks_peak_484	173	.	5.55156	21.93163	17.35102	74
1	177407411	177407594	MS_17086_H3K4me1_CSpeaks_peak_485	122	.	7.93121	16.31975	12.22343	65
1	177443291	177443443	MS_17086_H3K4me1_CSpeaks_peak_486	52	.	4.25220	8.71601	5.27913	21
1	177468233	177468397	MS_17086_H3K4me1_CSpeaks_peak_487	46	.	5.56525	7.99793	4.61152	112
1	177541137	177541357	MS_17086_H3K4me1_CSpeaks_peak_488	46	.	4.08336	7.99138	4.61152	114
1	177574174	177574453	MS_17086_H3K4me1_CSpeaks_peak_489	60	.	5.31668	9.61442	6.09539	86
1	177725789	177726258	MS_17086_H3K4me1_CSpeaks_peak_490	188	.	6.53472	23.60628	18.88139	242
1	178008855	178009002	MS_17086_H3K4me1_CSpeaks_peak_491	54	.	6.31785	8.94265	5.49161	56
1	178106017	178106627	MS_17086_H3K4me1_CSpeaks_peak_492	145	.	6.60618	18.85506	14.53661	131
1	178108001	178108231	MS_17086_H3K4me1_CSpeaks_peak_493	21	.	3.23915	5.31046	2.18608	146
1	178178679	178179011	MS_17086_H3K4me1_CSpeaks_peak_494	65	.	5.10420	10.08017	6.53208	240
1	178180390	178180593	MS_17086_H3K4me1_CSpeaks_peak_495	16	.	3.07031	4.70046	1.63829	1
1	178234373	178234758	MS_17086_H3K4me1_CSpeaks_peak_496	66	.	4.75872	10.22378	6.64405	98
1	178432034	178432193	MS_17086_H3K4me1_CSpeaks_peak_497	112	.	7.36840	15.25735	11.24694	99
1	178736795	178737627	MS_17086_H3K4me1_CSpeaks_peak_498	119	.	6.10946	16.03933	11.96903	653
1	179099373	179099881	MS_17086_H3K4me1_CSpeaks_peak_499	212	.	13.95029	26.18914	21.25899	282
1	179222193	179222953	MS_17086_H3K4me1_CSpeaks_peak_500	103	.	6.80012	14.30165	10.38092	403
1	179255802	179256299	MS_17086_H3K4me1_CSpeaks_peak_501	179	.	7.46019	22.55154	17.92282	256
1	179604563	179604718	MS_17086_H3K4me1_CSpeaks_peak_502	66	.	5.96139	10.25134	6.65486	77
1	179628841	179629078	MS_17086_H3K4me1_CSpeaks_peak_503	93	.	6.80559	13.19086	9.36597	119
1	179833553	179833897	MS_17086_H3K4me1_CSpeaks_peak_504	131	.	9.64641	17.27321	13.11188	229
1	179904184	179904394	MS_17086_H3K4me1_CSpeaks_peak_505	16	.	2.79608	4.75456	1.68860	206
1	180136910	180137082	MS_17086_H3K4me1_CSpeaks_peak_506	49	.	5.89104	8.30530	4.90383	101
1	180181497	180181725	MS_17086_H3K4me1_CSpeaks_peak_507	59	.	4.58988	9.46042	5.94893	94
1	180183254	180183482	MS_17086_H3K4me1_CSpeaks_peak_508	111	.	6.44146	15.16586	11.17574	60
1	180222758	180222945	MS_17086_H3K4me1_CSpeaks_peak_509	69	.	5.84348	10.52940	6.92089	82
1	180223590	180223776	MS_17086_H3K4me1_CSpeaks_peak_510	33	.	3.74567	6.60524	3.35456	61
1	180245552	180245708	MS_17086_H3K4me1_CSpeaks_peak_511	37	.	3.39909	6.99766	3.71010	112
1	180246901	180247277	MS_17086_H3K4me1_CSpeaks_peak_512	144	.	6.78482	18.75374	14.44219	215
1	180320381	180320612	MS_17086_H3K4me1_CSpeaks_peak_513	108	.	8.81427	14.76141	10.80511	107
1	180331975	180332206	MS_17086_H3K4me1_CSpeaks_peak_514	119	.	6.10946	16.03933	11.96903	141
1	180468908	180469099	MS_17086_H3K4me1_CSpeaks_peak_515	29	.	3.83788	6.17367	2.96269	109
1	180529718	180529972	MS_17086_H3K4me1_CSpeaks_peak_516	57	.	5.08352	9.19778	5.72342	110
1	180540638	180540921	MS_17086_H3K4me1_CSpeaks_peak_517	69	.	4.38771	10.51570	6.90869	141
1	180565264	180565736	MS_17086_H3K4me1_CSpeaks_peak_518	159	.	7.84787	20.38453	15.94260	289
1	180609546	180609915	MS_17086_H3K4me1_CSpeaks_peak_519	146	.	8.10574	18.99166	14.66280	238
1	180674709	180675289	MS_17086_H3K4me1_CSpeaks_peak_520	106	.	5.49708	14.57371	10.62723	76
1	180796412	180796589	MS_17086_H3K4me1_CSpeaks_peak_521	62	.	6.24508	9.77329	6.24804	50
1	180836690	180837383	MS_17086_H3K4me1_CSpeaks_peak_522	286	.	15.69574	34.33554	28.62324	483
1	180926986	180927515	MS_17086_H3K4me1_CSpeaks_peak_523	69	.	5.84348	10.52940	6.92089	418
1	180968214	180968727	MS_17086_H3K4me1_CSpeaks_peak_524	166	.	5.36396	21.14286	16.65724	354
1	180969134	180969615	MS_17086_H3K4me1_CSpeaks_peak_525	95	.	6.55885	13.33552	9.50563	214
1	180970121	180970417	MS_17086_H3K4me1_CSpeaks_peak_526	153	.	6.95366	19.68479	15.30220	153
1	180970754	180971154	MS_17086_H3K4me1_CSpeaks_peak_527	99	.	4.23835	13.77646	9.90956	171
1	180992615	180992764	MS_17086_H3K4me1_CSpeaks_peak_528	32	.	3.40280	6.46191	3.22917	9
1	181103730	181103942	MS_17086_H3K4me1_CSpeaks_peak_529	131	.	7.21472	17.38039	13.19595	89
1	181109831	181110042	MS_17086_H3K4me1_CSpeaks_peak_530	59	.	4.58988	9.46042	5.94893	140
1	181123872	181124069	MS_17086_H3K4me1_CSpeaks_peak_531	88	.	5.94840	12.68394	8.89522	101
1	181140767	181141002	MS_17086_H3K4me1_CSpeaks_peak_532	66	.	6.21520	10.20355	6.64167	128
1	181156250	181156433	MS_17086_H3K4me1_CSpeaks_peak_533	82	.	4.24051	11.99120	8.26544	81
1	181156602	181157051	MS_17086_H3K4me1_CSpeaks_peak_534	122	.	8.30297	16.35936	12.26001	278
1	181174316	181174653	MS_17086_H3K4me1_CSpeaks_peak_535	88	.	5.94840	12.68394	8.89522	210
1	181174939	181175120	MS_17086_H3K4me1_CSpeaks_peak_536	112	.	7.36840	15.25735	11.24694	63
1	181183198	181183822	MS_17086_H3K4me1_CSpeaks_peak_537	54	.	3.76089	8.87152	5.42369	455
1	181201483	181202155	MS_17086_H3K4me1_CSpeaks_peak_538	235	.	6.77314	28.70912	23.52585	226
1	181210828	181211204	MS_17086_H3K4me1_CSpeaks_peak_539	165	.	6.05231	21.00608	16.52313	252
1	181253836	181254132	MS_17086_H3K4me1_CSpeaks_peak_540	123	.	7.68731	16.46857	12.35525	191
1	181260958	181261478	MS_17086_H3K4me1_CSpeaks_peak_541	164	.	7.55077	20.90321	16.42346	331
1	181300733	181301763	MS_17086_H3K4me1_CSpeaks_peak_542	269	.	8.99119	32.44649	26.94419	511
1	181320722	181320975	MS_17086_H3K4me1_CSpeaks_peak_543	57	.	4.66030	9.19803	5.72342	80
1	181356306	181356688	MS_17086_H3K4me1_CSpeaks_peak_544	84	.	6.52419	12.18861	8.44145	286
1	181357597	181357753	MS_17086_H3K4me1_CSpeaks_peak_545	106	.	8.60560	14.55310	10.60686	94
1	181391657	181391832	MS_17086_H3K4me1_CSpeaks_peak_546	57	.	4.89314	9.25272	5.76949	104
1	181413705	181414837	MS_17086_H3K4me1_CSpeaks_peak_547	105	.	4.42595	14.46717	10.53543	656
1	181415901	181416271	MS_17086_H3K4me1_CSpeaks_peak_548	80	.	5.73735	11.79668	8.08794	203
1	181431619	181431888	MS_17086_H3K4me1_CSpeaks_peak_549	75	.	6.24279	11.20838	7.54951	175
1	181432385	181432881	MS_17086_H3K4me1_CSpeaks_peak_550	261	.	12.15225	31.57795	26.13598	324
1	181437359	181437900	MS_17086_H3K4me1_CSpeaks_peak_551	79	.	4.36390	11.59222	7.90548	406
1	181438220	181438826	MS_17086_H3K4me1_CSpeaks_peak_552	136	.	7.85389	17.93027	13.69766	301
1	181454135	181454387	MS_17086_H3K4me1_CSpeaks_peak_553	16	.	2.83999	4.70182	1.63829	98
1	181565012	181565374	MS_17086_H3K4me1_CSpeaks_peak_554	82	.	4.66911	12.00287	8.26840	236
1	181583129	181583279	MS_17086_H3K4me1_CSpeaks_peak_555	93	.	6.80559	13.19086	9.36597	111
1	181692359	181692570	MS_17086_H3K4me1_CSpeaks_peak_556	13	.	3.42876	4.33257	1.34056	127
1	181710875	181711149	MS_17086_H3K4me1_CSpeaks_peak_557	47	.	3.30034	8.09834	4.71073	156
1	181952371	181952543	MS_17086_H3K4me1_CSpeaks_peak_558	88	.	7.44290	12.67383	8.89522	120
1	181987301	181987500	MS_17086_H3K4me1_CSpeaks_peak_559	207	.	12.74102	25.60793	20.72171	115
1	181988260	181989196	MS_17086_H3K4me1_CSpeaks_peak_560	272	.	11.88352	32.81871	27.27802	549
1	182141750	182142209	MS_17086_H3K4me1_CSpeaks_peak_561	75	.	4.52841	11.25152	7.58657	342
1	182287746	182287895	MS_17086_H3K4me1_CSpeaks_peak_562	99	.	6.84648	13.85399	9.97214	58
1	182292312	182292610	MS_17086_H3K4me1_CSpeaks_peak_563	104	.	5.23191	14.34508	10.41927	185
1	182312199	182312629	MS_17086_H3K4me1_CSpeaks_peak_564	103	.	6.00919	14.26100	10.35521	207
1	182337673	182337838	MS_17086_H3K4me1_CSpeaks_peak_565	78	.	5.40866	11.55946	7.87515	90
1	182351271	182351876	MS_17086_H3K4me1_CSpeaks_peak_566	178	.	8.48103	22.45656	17.83768	133
1	182572210	182572498	MS_17086_H3K4me1_CSpeaks_peak_567	73	.	4.92757	11.00531	7.36393	224
1	182984891	182985240	MS_17086_H3K4me1_CSpeaks_peak_568	205	.	10.46383	25.42371	20.55454	249
1	182986187	182986441	MS_17086_H3K4me1_CSpeaks_peak_569	27	.	3.57683	5.94583	2.75003	129
1	183207261	183207731	MS_17086_H3K4me1_CSpeaks_peak_570	54	.	3.76089	8.87152	5.42369	224
1	183229119	183229517	MS_17086_H3K4me1_CSpeaks_peak_571	145	.	5.08256	18.83055	14.51279	184
1	183338953	183339136	MS_17086_H3K4me1_CSpeaks_peak_572	131	.	7.00366	17.38039	13.19595	112
1	183441706	183442156	MS_17086_H3K4me1_CSpeaks_peak_573	66	.	4.12269	10.20195	6.64156	103
1	183552847	183553654	MS_17086_H3K4me1_CSpeaks_peak_574	208	.	7.34488	25.79718	20.88420	430
1	183855847	183856120	MS_17086_H3K4me1_CSpeaks_peak_575	27	.	3.57683	5.94583	2.75003	65
1	183941685	183941971	MS_17086_H3K4me1_CSpeaks_peak_576	17	.	3.41578	4.79185	1.71824	273
1	184118839	184119448	MS_17086_H3K4me1_CSpeaks_peak_577	286	.	10.14576	34.40707	28.69081	171
1	184175861	184176158	MS_17086_H3K4me1_CSpeaks_peak_578	141	.	7.42577	18.36732	14.10778	136
1	184177426	184177625	MS_17086_H3K4me1_CSpeaks_peak_579	48	.	3.64029	8.23007	4.83279	59
1	184278909	184279097	MS_17086_H3K4me1_CSpeaks_peak_580	46	.	4.08336	7.99138	4.61152	55
1	184365520	184365672	MS_17086_H3K4me1_CSpeaks_peak_581	57	.	4.89314	9.25272	5.76949	56
1	184414400	184414614	MS_17086_H3K4me1_CSpeaks_peak_582	57	.	4.89314	9.25272	5.76949	60
1	184453814	184454041	MS_17086_H3K4me1_CSpeaks_peak_583	59	.	4.42104	9.46042	5.94893	105
1	184512367	184512806	MS_17086_H3K4me1_CSpeaks_peak_584	22	.	2.73754	5.42882	2.29640	112
1	184575936	184576083	MS_17086_H3K4me1_CSpeaks_peak_585	54	.	6.31785	8.94265	5.49161	93
1	184586651	184586824	MS_17086_H3K4me1_CSpeaks_peak_586	99	.	7.47901	13.78540	9.91193	88
1	184714651	184715284	MS_17086_H3K4me1_CSpeaks_peak_587	99	.	4.33215	13.77646	9.90956	488
1	184751692	184751973	MS_17086_H3K4me1_CSpeaks_peak_588	66	.	4.00209	10.20195	6.64156	134
1	184768766	184768948	MS_17086_H3K4me1_CSpeaks_peak_589	75	.	6.24279	11.20838	7.54951	92
1	185112389	185112688	MS_17086_H3K4me1_CSpeaks_peak_590	78	.	7.05493	11.53812	7.85567	192
1	185478407	185478699	MS_17086_H3K4me1_CSpeaks_peak_591	132	.	8.21261	17.40049	13.20585	113
1	185497170	185497390	MS_17086_H3K4me1_CSpeaks_peak_592	97	.	6.15946	13.58947	9.72910	83
1	185574356	185574576	MS_17086_H3K4me1_CSpeaks_peak_593	159	.	11.57524	20.42102	15.97710	121
1	185575055	185575296	MS_17086_H3K4me1_CSpeaks_peak_594	80	.	5.52630	11.79668	8.08794	130
1	185685364	185685644	MS_17086_H3K4me1_CSpeaks_peak_595	93	.	6.80559	13.19086	9.36597	61
1	185823379	185823785	MS_17086_H3K4me1_CSpeaks_peak_596	103	.	6.49560	14.24879	10.34369	71
1	186121713	186121968	MS_17086_H3K4me1_CSpeaks_peak_597	43	.	5.51826	7.74996	4.38716	124
1	186623079	186623321	MS_17086_H3K4me1_CSpeaks_peak_598	21	.	3.12139	5.26630	2.14946	40
1	186623419	186623703	MS_17086_H3K4me1_CSpeaks_peak_599	95	.	4.45157	13.38262	9.55068	58
1	186727041	186727213	MS_17086_H3K4me1_CSpeaks_peak_600	58	.	5.39858	9.31879	5.82569	81
1	187076898	187077589	MS_17086_H3K4me1_CSpeaks_peak_601	76	.	4.02946	11.31445	7.64768	432
1	187260394	187260722	MS_17086_H3K4me1_CSpeaks_peak_602	178	.	8.26998	22.45656	17.83768	168
1	187398540	187398739	MS_17086_H3K4me1_CSpeaks_peak_603	174	.	8.30049	22.08343	17.49730	100
1	187398917	187399084	MS_17086_H3K4me1_CSpeaks_peak_604	31	.	3.27849	6.40804	3.18270	37
1	187472985	187473209	MS_17086_H3K4me1_CSpeaks_peak_605	148	.	9.63304	19.17523	14.84224	86
1	187864553	187864955	MS_17086_H3K4me1_CSpeaks_peak_606	99	.	4.72570	13.78169	9.90966	124
1	188015162	188015403	MS_17086_H3K4me1_CSpeaks_peak_607	16	.	2.79608	4.75456	1.68860	96
1	188422353	188422500	MS_17086_H3K4me1_CSpeaks_peak_608	18	.	2.33455	4.90017	1.82211	12
1	189497696	189497976	MS_17086_H3K4me1_CSpeaks_peak_609	36	.	4.04894	6.90630	3.62905	141
1	189681837	189682055	MS_17086_H3K4me1_CSpeaks_peak_610	95	.	7.58234	13.39822	9.56468	123
1	190378739	190378955	MS_17086_H3K4me1_CSpeaks_peak_611	87	.	7.67577	12.52288	8.75606	85
1	190718067	190718685	MS_17086_H3K4me1_CSpeaks_peak_612	96	.	5.09121	13.55013	9.69860	505
1	190719147	190719405	MS_17086_H3K4me1_CSpeaks_peak_613	81	.	6.97191	11.91522	8.19686	134
1	191601169	191601424	MS_17086_H3K4me1_CSpeaks_peak_614	54	.	3.76089	8.87152	5.42369	159
1	191802132	191802301	MS_17086_H3K4me1_CSpeaks_peak_615	66	.	6.83156	10.19656	6.64088	101
1	191986695	191986919	MS_17086_H3K4me1_CSpeaks_peak_616	80	.	5.52630	11.79668	8.08794	99
1	192101478	192101791	MS_17086_H3K4me1_CSpeaks_peak_617	80	.	5.73735	11.79668	8.08794	98
1	192163020	192163211	MS_17086_H3K4me1_CSpeaks_peak_618	32	.	3.40280	6.46191	3.22917	135
1	192200939	192201307	MS_17086_H3K4me1_CSpeaks_peak_619	112	.	7.64980	15.25735	11.24694	116
1	192207564	192207932	MS_17086_H3K4me1_CSpeaks_peak_620	141	.	7.42577	18.36732	14.10778	129
1	192209502	192209661	MS_17086_H3K4me1_CSpeaks_peak_621	103	.	7.08700	14.21410	10.31074	59
1	192209922	192210229	MS_17086_H3K4me1_CSpeaks_peak_622	66	.	4.12269	10.20195	6.64156	260
1	192280132	192280290	MS_17086_H3K4me1_CSpeaks_peak_623	58	.	5.39858	9.31879	5.82569	107
1	192348950	192350036	MS_17086_H3K4me1_CSpeaks_peak_624	183	.	6.92033	22.98327	18.31795	605
1	192596833	192597100	MS_17086_H3K4me1_CSpeaks_peak_625	169	.	11.47470	21.46579	16.93649	115
1	192597627	192597999	MS_17086_H3K4me1_CSpeaks_peak_626	136	.	5.19025	17.83669	13.60720	210
1	193106780	193107221	MS_17086_H3K4me1_CSpeaks_peak_627	217	.	12.97498	26.71286	21.72659	192
1	193154215	193154401	MS_17086_H3K4me1_CSpeaks_peak_628	31	.	4.50627	6.34295	3.12390	102
1	193194925	193195172	MS_17086_H3K4me1_CSpeaks_peak_629	65	.	5.10420	10.08017	6.53208	191
1	193396266	193396511	MS_17086_H3K4me1_CSpeaks_peak_630	157	.	10.63050	20.12248	15.70998	132
1	193520058	193520205	MS_17086_H3K4me1_CSpeaks_peak_631	83	.	7.40511	12.09292	8.35555	35
1	193630830	193631099	MS_17086_H3K4me1_CSpeaks_peak_632	96	.	5.43409	13.45200	9.60904	78
1	193649120	193649534	MS_17086_H3K4me1_CSpeaks_peak_633	131	.	7.21472	17.38039	13.19595	112
1	194177202	194177386	MS_17086_H3K4me1_CSpeaks_peak_634	16	.	3.07031	4.70046	1.63829	63
1	194306963	194307156	MS_17086_H3K4me1_CSpeaks_peak_635	51	.	4.36723	8.59432	5.16768	66
1	195356910	195357179	MS_17086_H3K4me1_CSpeaks_peak_636	80	.	5.73735	11.79668	8.08794	108
1	196624344	196624518	MS_17086_H3K4me1_CSpeaks_peak_637	66	.	7.44521	10.21696	6.64338	113
1	197727985	197728263	MS_17086_H3K4me1_CSpeaks_peak_638	23	.	3.62683	5.46828	2.31598	157
1	197998355	197998612	MS_17086_H3K4me1_CSpeaks_peak_639	31	.	3.15789	6.40804	3.18270	166
1	198000495	198000788	MS_17086_H3K4me1_CSpeaks_peak_640	69	.	4.38771	10.51570	6.90869	171
1	198518732	198519103	MS_17086_H3K4me1_CSpeaks_peak_641	72	.	3.14676	10.91036	7.28612	81
1	198755854	198756008	MS_17086_H3K4me1_CSpeaks_peak_642	37	.	3.39909	6.99766	3.71010	60
1	198872623	198872904	MS_17086_H3K4me1_CSpeaks_peak_643	61	.	5.86608	9.64215	6.12173	40
1	199173365	199173712	MS_17086_H3K4me1_CSpeaks_peak_644	66	.	7.44521	10.21696	6.64338	290
1	199174225	199174491	MS_17086_H3K4me1_CSpeaks_peak_645	104	.	5.23191	14.34508	10.41927	113
1	199372734	199373266	MS_17086_H3K4me1_CSpeaks_peak_646	88	.	5.94840	12.68394	8.89522	139
1	199526852	199526999	MS_17086_H3K4me1_CSpeaks_peak_647	54	.	3.76089	8.87152	5.42369	29
1	199748175	199748514	MS_17086_H3K4me1_CSpeaks_peak_648	229	.	13.39105	28.13242	22.99093	146
1	199755209	199755831	MS_17086_H3K4me1_CSpeaks_peak_649	136	.	5.19025	17.83669	13.60720	149
1	199860662	199860899	MS_17086_H3K4me1_CSpeaks_peak_650	103	.	5.60293	14.29954	10.37988	102
1	199975192	199975650	MS_17086_H3K4me1_CSpeaks_peak_651	119	.	6.10946	16.03933	11.96903	150
1	200005286	200005494	MS_17086_H3K4me1_CSpeaks_peak_652	180	.	9.71323	22.71961	18.07431	105
1	200076310	200076943	MS_17086_H3K4me1_CSpeaks_peak_653	134	.	5.93542	17.65711	13.44452	367
1	200245201	200245477	MS_17086_H3K4me1_CSpeaks_peak_654	50	.	4.68209	8.44714	5.02388	23
1	200261491	200261805	MS_17086_H3K4me1_CSpeaks_peak_655	173	.	9.61962	21.89293	17.31723	112
1	200269665	200270542	MS_17086_H3K4me1_CSpeaks_peak_656	287	.	9.60122	34.42513	28.70878	490
1	200298620	200298981	MS_17086_H3K4me1_CSpeaks_peak_657	102	.	4.55709	14.09660	10.20934	142
1	200434048	200434330	MS_17086_H3K4me1_CSpeaks_peak_658	96	.	5.43409	13.45200	9.60904	114
1	200540154	200540774	MS_17086_H3K4me1_CSpeaks_peak_659	74	.	3.86315	11.12778	7.48001	323
1	200653757	200654063	MS_17086_H3K4me1_CSpeaks_peak_660	42	.	3.51969	7.60524	4.27673	141
1	200730946	200731389	MS_17086_H3K4me1_CSpeaks_peak_661	21	.	3.12139	5.26630	2.14946	62
1	200848630	200848987	MS_17086_H3K4me1_CSpeaks_peak_662	319	.	13.84066	38.02962	31.99120	227
1	200861541	200861881	MS_17086_H3K4me1_CSpeaks_peak_663	319	.	13.84066	38.02962	31.99120	223
1	201065458	201065647	MS_17086_H3K4me1_CSpeaks_peak_664	65	.	5.10420	10.08017	6.53208	110
1	201066082	201066243	MS_17086_H3K4me1_CSpeaks_peak_665	43	.	4.25999	7.66459	4.32074	46
1	201070769	201070958	MS_17086_H3K4me1_CSpeaks_peak_666	75	.	6.24279	11.20838	7.54951	94
1	201168293	201168533	MS_17086_H3K4me1_CSpeaks_peak_667	72	.	6.60850	10.83039	7.20960	107
1	201216347	201217418	MS_17086_H3K4me1_CSpeaks_peak_668	315	.	13.57815	37.54515	31.54949	869
1	201246916	201247093	MS_17086_H3K4me1_CSpeaks_peak_669	70	.	6.18867	10.64037	7.02566	95
1	201400204	201401118	MS_17086_H3K4me1_CSpeaks_peak_670	122	.	4.97920	16.30774	12.22009	246
1	201402727	201402914	MS_17086_H3K4me1_CSpeaks_peak_671	243	.	14.22320	29.56773	24.31056	93
1	201732995	201733274	MS_17086_H3K4me1_CSpeaks_peak_672	132	.	8.21261	17.40049	13.20585	114
1	201881242	201881452	MS_17086_H3K4me1_CSpeaks_peak_673	115	.	7.55552	15.58831	11.55467	81
1	201933027	201933438	MS_17086_H3K4me1_CSpeaks_peak_674	68	.	3.76935	10.49570	6.89295	220
1	202005933	202006297	MS_17086_H3K4me1_CSpeaks_peak_675	37	.	3.54350	7.09102	3.79640	255
1	202089159	202089370	MS_17086_H3K4me1_CSpeaks_peak_676	76	.	7.25366	11.34488	7.67398	67
1	202540150	202540347	MS_17086_H3K4me1_CSpeaks_peak_677	16	.	2.83999	4.70182	1.63829	122
1	202608820	202608982	MS_17086_H3K4me1_CSpeaks_peak_678	97	.	6.15946	13.58947	9.72910	62
1	202669844	202670169	MS_17086_H3K4me1_CSpeaks_peak_679	125	.	4.31195	16.65475	12.53398	190
1	202670361	202670746	MS_17086_H3K4me1_CSpeaks_peak_680	267	.	9.27120	32.28102	26.79521	101
1	203095102	203095442	MS_17086_H3K4me1_CSpeaks_peak_681	72	.	5.31525	10.92847	7.29541	164
1	203121684	203121842	MS_17086_H3K4me1_CSpeaks_peak_682	64	.	5.82034	10.01736	6.48214	44
1	203167970	203168151	MS_17086_H3K4me1_CSpeaks_peak_683	42	.	3.29078	7.54459	4.21924	103
1	203342033	203342488	MS_17086_H3K4me1_CSpeaks_peak_684	344	.	13.00917	40.67549	34.42805	310
1	203407582	203407904	MS_17086_H3K4me1_CSpeaks_peak_685	31	.	3.15789	6.40804	3.18270	192
1	203408316	203408993	MS_17086_H3K4me1_CSpeaks_peak_686	95	.	4.45157	13.38262	9.55068	487
1	203421651	203421860	MS_17086_H3K4me1_CSpeaks_peak_687	112	.	7.36840	15.25735	11.24694	80
1	203886842	203886990	MS_17086_H3K4me1_CSpeaks_peak_688	46	.	5.98735	7.99793	4.61152	91
1	203887454	203887615	MS_17086_H3K4me1_CSpeaks_peak_689	197	.	9.61685	24.52360	19.72389	72
1	203945498	203945777	MS_17086_H3K4me1_CSpeaks_peak_690	76	.	7.25366	11.34488	7.67398	134
1	204041693	204041926	MS_17086_H3K4me1_CSpeaks_peak_691	122	.	7.93121	16.31975	12.22343	125
1	204292267	204292443	MS_17086_H3K4me1_CSpeaks_peak_692	88	.	7.44290	12.67383	8.89522	92
1	204528635	204529137	MS_17086_H3K4me1_CSpeaks_peak_693	133	.	7.95071	17.52470	13.31917	141
1	204622120	204622490	MS_17086_H3K4me1_CSpeaks_peak_694	58	.	5.39858	9.31879	5.82569	123
1	204960958	204961382	MS_17086_H3K4me1_CSpeaks_peak_695	173	.	9.61962	21.89293	17.31723	301
1	204992338	204992539	MS_17086_H3K4me1_CSpeaks_peak_696	98	.	8.09787	13.72868	9.86372	133
1	205037361	205037596	MS_17086_H3K4me1_CSpeaks_peak_697	102	.	8.06215	14.16161	10.27221	101
1	205419698	205419856	MS_17086_H3K4me1_CSpeaks_peak_698	56	.	4.10630	9.09299	5.62568	71
1	205617864	205618125	MS_17086_H3K4me1_CSpeaks_peak_699	112	.	7.36840	15.25735	11.24694	63
1	205708181	205708335	MS_17086_H3K4me1_CSpeaks_peak_700	66	.	6.83156	10.19656	6.64088	47
1	205708469	205709358	MS_17086_H3K4me1_CSpeaks_peak_701	307	.	13.55926	36.71734	30.79104	645
1	205752278	205752843	MS_17086_H3K4me1_CSpeaks_peak_702	119	.	5.65402	15.97543	11.91595	140
1	205770270	205770440	MS_17086_H3K4me1_CSpeaks_peak_703	36	.	5.14314	6.95301	3.66977	97
1	205770762	205771152	MS_17086_H3K4me1_CSpeaks_peak_704	131	.	7.00366	17.38039	13.19595	106
1	205788185	205788539	MS_17086_H3K4me1_CSpeaks_peak_705	99	.	4.72570	13.78169	9.90966	215
1	206006552	206006967	MS_17086_H3K4me1_CSpeaks_peak_706	205	.	10.46383	25.42371	20.55454	284
1	206007395	206007656	MS_17086_H3K4me1_CSpeaks_peak_707	194	.	10.18243	24.23245	19.45999	124
1	206086431	206086630	MS_17086_H3K4me1_CSpeaks_peak_708	57	.	5.33537	9.19778	5.72342	56
1	206313499	206313708	MS_17086_H3K4me1_CSpeaks_peak_709	66	.	5.96139	10.25134	6.65486	87
1	206314285	206314933	MS_17086_H3K4me1_CSpeaks_peak_710	251	.	5.46687	30.44036	25.10311	204
1	206428712	206428935	MS_17086_H3K4me1_CSpeaks_peak_711	76	.	7.25366	11.34488	7.67398	115
1	206430176	206430493	MS_17086_H3K4me1_CSpeaks_peak_712	52	.	4.25220	8.71601	5.27913	184
1	206515414	206515758	MS_17086_H3K4me1_CSpeaks_peak_713	119	.	8.12418	15.99465	11.93329	181
1	208243987	208244222	MS_17086_H3K4me1_CSpeaks_peak_714	72	.	5.31525	10.92847	7.29541	126
1	208244481	208244647	MS_17086_H3K4me1_CSpeaks_peak_715	37	.	3.54350	7.09102	3.79640	32
1	208244931	208245394	MS_17086_H3K4me1_CSpeaks_peak_716	72	.	4.24330	10.88985	7.26588	328
1	208325370	208325714	MS_17086_H3K4me1_CSpeaks_peak_717	69	.	4.38771	10.51570	6.90869	209
1	208327734	208328198	MS_17086_H3K4me1_CSpeaks_peak_718	75	.	4.52841	11.25152	7.58657	104
1	208480994	208481180	MS_17086_H3K4me1_CSpeaks_peak_719	42	.	3.11274	7.53378	4.20969	81
1	209172046	209172250	MS_17086_H3K4me1_CSpeaks_peak_720	45	.	5.48571	7.87283	4.50220	75
1	209331025	209331342	MS_17086_H3K4me1_CSpeaks_peak_721	142	.	8.49401	18.49883	14.21702	214
1	209377653	209378042	MS_17086_H3K4me1_CSpeaks_peak_722	13	.	2.55210	4.35259	1.34056	379
1	209405909	209406056	MS_17086_H3K4me1_CSpeaks_peak_723	26	.	4.27297	5.86499	2.68733	56
1	209479021	209479390	MS_17086_H3K4me1_CSpeaks_peak_724	211	.	13.74378	26.05154	21.12321	173
1	209527642	209527827	MS_17086_H3K4me1_CSpeaks_peak_725	33	.	3.74567	6.60524	3.35456	58
1	209527939	209528159	MS_17086_H3K4me1_CSpeaks_peak_726	133	.	7.01537	17.51925	13.31568	106
1	209528418	209528723	MS_17086_H3K4me1_CSpeaks_peak_727	17	.	2.65762	4.83877	1.76366	195
1	209616696	209616907	MS_17086_H3K4me1_CSpeaks_peak_728	141	.	7.42577	18.36732	14.10778	142
1	209631537	209631834	MS_17086_H3K4me1_CSpeaks_peak_729	80	.	5.27012	11.75399	8.06290	197
1	209710521	209710818	MS_17086_H3K4me1_CSpeaks_peak_730	19	.	3.71017	5.08049	1.97359	162
1	209711578	209711775	MS_17086_H3K4me1_CSpeaks_peak_731	59	.	4.58988	9.46042	5.94893	52
1	209717210	209717575	MS_17086_H3K4me1_CSpeaks_peak_732	73	.	4.92757	11.00531	7.36393	136
1	209717736	209718022	MS_17086_H3K4me1_CSpeaks_peak_733	21	.	2.91668	5.28566	2.16652	78
1	209725726	209726177	MS_17086_H3K4me1_CSpeaks_peak_734	235	.	7.90524	28.68489	23.50381	273
1	209742640	209743367	MS_17086_H3K4me1_CSpeaks_peak_735	16	.	2.39329	4.75251	1.68845	287
1	209800677	209801028	MS_17086_H3K4me1_CSpeaks_peak_736	73	.	4.92757	11.00531	7.36393	143
1	209801377	209801548	MS_17086_H3K4me1_CSpeaks_peak_737	104	.	7.16050	14.40983	10.47940	68
1	209807586	209807845	MS_17086_H3K4me1_CSpeaks_peak_738	229	.	13.39105	28.13242	22.99093	139
1	209808209	209808422	MS_17086_H3K4me1_CSpeaks_peak_739	103	.	9.01985	14.20826	10.31074	128
1	209812022	209812188	MS_17086_H3K4me1_CSpeaks_peak_740	51	.	5.91419	8.55110	5.12516	110
1	209833244	209833422	MS_17086_H3K4me1_CSpeaks_peak_741	31	.	3.07973	6.41011	3.18363	91
1	209839881	209840127	MS_17086_H3K4me1_CSpeaks_peak_742	43	.	4.47104	7.66459	4.32074	100
1	209847487	209847723	MS_17086_H3K4me1_CSpeaks_peak_743	84	.	6.52419	12.18861	8.44145	120
1	209996582	209996729	MS_17086_H3K4me1_CSpeaks_peak_744	26	.	3.26210	5.85335	2.68399	122
1	210051350	210051770	MS_17086_H3K4me1_CSpeaks_peak_745	207	.	9.86871	25.67165	20.76623	136
1	210051892	210052143	MS_17086_H3K4me1_CSpeaks_peak_746	136	.	8.46370	17.83796	13.60759	146
1	210057123	210057340	MS_17086_H3K4me1_CSpeaks_peak_747	157	.	10.63050	20.12248	15.70998	137
1	210077198	210077434	MS_17086_H3K4me1_CSpeaks_peak_748	86	.	5.82178	12.43439	8.67221	77
1	210155276	210155488	MS_17086_H3K4me1_CSpeaks_peak_749	66	.	4.55413	10.15788	6.60588	96
1	210265791	210266073	MS_17086_H3K4me1_CSpeaks_peak_750	114	.	6.58156	15.45243	11.42150	142
1	210277190	210277557	MS_17086_H3K4me1_CSpeaks_peak_751	58	.	5.39858	9.31879	5.82569	77
1	210388861	210389334	MS_17086_H3K4me1_CSpeaks_peak_752	218	.	6.11437	26.84135	21.83447	324
10	215305	215845	MS_17086_H3K4me1_CSpeaks_peak_753	188	.	7.62903	23.53057	18.81091	171
10	216038	216278	MS_17086_H3K4me1_CSpeaks_peak_754	73	.	4.92757	11.00531	7.36393	100
10	1161789	1162030	MS_17086_H3K4me1_CSpeaks_peak_755	43	.	3.68420	7.73977	4.37875	180
10	1162243	1162495	MS_17086_H3K4me1_CSpeaks_peak_756	62	.	4.24701	9.79599	6.26637	126
10	1676303	1676730	MS_17086_H3K4me1_CSpeaks_peak_757	114	.	6.58156	15.45243	11.42150	264
10	2170377	2170653	MS_17086_H3K4me1_CSpeaks_peak_758	103	.	9.01985	14.20826	10.31074	151
10	4452531	4452692	MS_17086_H3K4me1_CSpeaks_peak_759	17	.	2.65762	4.83877	1.76366	9
10	4462931	4463340	MS_17086_H3K4me1_CSpeaks_peak_760	173	.	9.61962	21.89293	17.31723	275
10	4550325	4550954	MS_17086_H3K4me1_CSpeaks_peak_761	185	.	7.73558	23.20796	18.52286	510
10	4690295	4690718	MS_17086_H3K4me1_CSpeaks_peak_762	31	.	3.27849	6.40804	3.18270	108
10	4691507	4691673	MS_17086_H3K4me1_CSpeaks_peak_763	52	.	3.39414	8.67725	5.24691	59
10	5543151	5543454	MS_17086_H3K4me1_CSpeaks_peak_764	52	.	5.54350	8.67157	5.24276	100
10	5827138	5827359	MS_17086_H3K4me1_CSpeaks_peak_765	59	.	4.42104	9.46042	5.94893	128
10	5925397	5925644	MS_17086_H3K4me1_CSpeaks_peak_766	96	.	5.09121	13.55013	9.69860	145
10	6381788	6382258	MS_17086_H3K4me1_CSpeaks_peak_767	88	.	5.26525	12.62006	8.84441	366
10	6477661	6477917	MS_17086_H3K4me1_CSpeaks_peak_768	103	.	7.08700	14.21410	10.31074	139
10	6489501	6489649	MS_17086_H3K4me1_CSpeaks_peak_769	57	.	5.87341	9.19190	5.71975	80
10	7110933	7111174	MS_17086_H3K4me1_CSpeaks_peak_770	84	.	6.52419	12.18861	8.44145	99
10	7174811	7175221	MS_17086_H3K4me1_CSpeaks_peak_771	96	.	5.09121	13.55013	9.69860	246
10	7184799	7184968	MS_17086_H3K4me1_CSpeaks_peak_772	121	.	9.36418	16.21722	12.13451	79
10	7434819	7435180	MS_17086_H3K4me1_CSpeaks_peak_773	255	.	10.92528	30.94806	25.56619	125
10	7442650	7443594	MS_17086_H3K4me1_CSpeaks_peak_774	86	.	4.05075	12.42869	8.66722	128
10	7474811	7475255	MS_17086_H3K4me1_CSpeaks_peak_775	197	.	8.90313	24.58018	19.76601	307
10	7511937	7512096	MS_17086_H3K4me1_CSpeaks_peak_776	65	.	5.10420	10.08017	6.53208	67
10	7663214	7663389	MS_17086_H3K4me1_CSpeaks_peak_777	72	.	6.60850	10.83039	7.20960	94
10	7718344	7718678	MS_17086_H3K4me1_CSpeaks_peak_778	69	.	4.38771	10.51570	6.90869	113
10	7760454	7760743	MS_17086_H3K4me1_CSpeaks_peak_779	60	.	3.88149	9.52900	6.01387	220
10	7792318	7792547	MS_17086_H3K4me1_CSpeaks_peak_780	84	.	6.52419	12.18861	8.44145	146
10	8658825	8659124	MS_17086_H3K4me1_CSpeaks_peak_781	122	.	6.79261	16.40858	12.29772	140
10	8702299	8702531	MS_17086_H3K4me1_CSpeaks_peak_782	114	.	6.58156	15.45243	11.42150	109
10	9075441	9075699	MS_17086_H3K4me1_CSpeaks_peak_783	46	.	5.98735	7.99793	4.61152	144
10	9158063	9158253	MS_17086_H3K4me1_CSpeaks_peak_784	61	.	4.69545	9.66719	6.14645	129
10	9158732	9159044	MS_17086_H3K4me1_CSpeaks_peak_785	66	.	4.00209	10.20195	6.64156	223
10	9242532	9242679	MS_17086_H3K4me1_CSpeaks_peak_786	96	.	5.43409	13.45200	9.60904	41
10	9388678	9388880	MS_17086_H3K4me1_CSpeaks_peak_787	109	.	8.94208	14.96062	10.99073	109
10	9429971	9430134	MS_17086_H3K4me1_CSpeaks_peak_788	95	.	7.58234	13.39822	9.56468	57
10	9468788	9469093	MS_17086_H3K4me1_CSpeaks_peak_789	137	.	8.94947	17.97960	13.74063	202
10	9469204	9469436	MS_17086_H3K4me1_CSpeaks_peak_790	36	.	4.04894	6.90630	3.62905	16
10	10338417	10338577	MS_17086_H3K4me1_CSpeaks_peak_791	88	.	5.94840	12.68394	8.89522	95
10	10341798	10342046	MS_17086_H3K4me1_CSpeaks_peak_792	200	.	9.03871	24.86199	20.03911	119
10	10342655	10343007	MS_17086_H3K4me1_CSpeaks_peak_793	161	.	7.12251	20.62834	16.17151	209
10	10748912	10749265	MS_17086_H3K4me1_CSpeaks_peak_794	152	.	8.77541	19.61410	15.23840	246
10	10804805	10804979	MS_17086_H3K4me1_CSpeaks_peak_795	117	.	9.50274	15.83939	11.79038	98
10	11144490	11144637	MS_17086_H3K4me1_CSpeaks_peak_796	42	.	3.51969	7.60524	4.27673	28
10	11144919	11145153	MS_17086_H3K4me1_CSpeaks_peak_797	82	.	6.40045	11.97652	8.25337	152
10	11405556	11405881	MS_17086_H3K4me1_CSpeaks_peak_798	80	.	5.73735	11.79668	8.08794	130
10	11432728	11432877	MS_17086_H3K4me1_CSpeaks_peak_799	92	.	7.69873	13.02611	9.21590	112
10	11488788	11488951	MS_17086_H3K4me1_CSpeaks_peak_800	48	.	5.53163	8.20978	4.81476	99
10	11744115	11744337	MS_17086_H3K4me1_CSpeaks_peak_801	76	.	7.25366	11.34488	7.67398	123
10	12474331	12474646	MS_17086_H3K4me1_CSpeaks_peak_802	78	.	7.97009	11.51373	7.83455	213
10	12558573	12559089	MS_17086_H3K4me1_CSpeaks_peak_803	88	.	5.26525	12.62006	8.84441	205
10	12560591	12561051	MS_17086_H3K4me1_CSpeaks_peak_804	115	.	4.87367	15.55945	11.52602	227
10	13237455	13237918	MS_17086_H3K4me1_CSpeaks_peak_805	270	.	12.16517	32.60138	27.07398	108
10	13330925	13331604	MS_17086_H3K4me1_CSpeaks_peak_806	284	.	12.99645	34.12514	28.42790	170
10	13567663	13568050	MS_17086_H3K4me1_CSpeaks_peak_807	56	.	4.10630	9.09299	5.62568	127
10	14621224	14621601	MS_17086_H3K4me1_CSpeaks_peak_808	254	.	14.03827	30.80540	25.43615	77
10	15135338	15135507	MS_17086_H3K4me1_CSpeaks_peak_809	66	.	5.67998	10.25134	6.65486	140
10	15396565	15396848	MS_17086_H3K4me1_CSpeaks_peak_810	139	.	7.60845	18.16332	13.91977	181
10	15397621	15398029	MS_17086_H3K4me1_CSpeaks_peak_811	150	.	7.63682	19.36886	15.01809	275
10	15696868	15697110	MS_17086_H3K4me1_CSpeaks_peak_812	114	.	6.58156	15.45243	11.42150	146
10	15697554	15698041	MS_17086_H3K4me1_CSpeaks_peak_813	99	.	4.23835	13.77646	9.90956	238
10	15737071	15737314	MS_17086_H3K4me1_CSpeaks_peak_814	96	.	5.43409	13.45200	9.60904	139
10	16259876	16260039	MS_17086_H3K4me1_CSpeaks_peak_815	36	.	3.18525	6.96909	3.68453	135
10	16260135	16260473	MS_17086_H3K4me1_CSpeaks_peak_816	63	.	4.99554	9.86758	6.33594	67
10	16260630	16260831	MS_17086_H3K4me1_CSpeaks_peak_817	43	.	3.82490	7.73977	4.37875	145
10	16363083	16363467	MS_17086_H3K4me1_CSpeaks_peak_818	215	.	8.30440	26.53379	21.58017	241
10	16726703	16726942	MS_17086_H3K4me1_CSpeaks_peak_819	218	.	11.67263	26.84139	21.83447	122
10	17264237	17264388	MS_17086_H3K4me1_CSpeaks_peak_820	89	.	7.15643	12.71337	8.92325	90
10	17313076	17313667	MS_17086_H3K4me1_CSpeaks_peak_821	142	.	8.49401	18.49883	14.21702	453
10	17352064	17352284	MS_17086_H3K4me1_CSpeaks_peak_822	114	.	6.58156	15.45243	11.42150	145
10	17574582	17574902	MS_17086_H3K4me1_CSpeaks_peak_823	279	.	6.06314	33.51320	27.92097	215
10	17687102	17687249	MS_17086_H3K4me1_CSpeaks_peak_824	43	.	5.87056	7.73932	4.37875	81
10	18002721	18002932	MS_17086_H3K4me1_CSpeaks_peak_825	132	.	8.21261	17.40049	13.20585	107
10	18288342	18288635	MS_17086_H3K4me1_CSpeaks_peak_826	53	.	3.60736	8.74288	5.30138	80
10	18348053	18348272	MS_17086_H3K4me1_CSpeaks_peak_827	188	.	7.79787	23.53057	18.81091	130
10	18464706	18465025	MS_17086_H3K4me1_CSpeaks_peak_828	59	.	4.58988	9.46042	5.94893	141
10	18508193	18508387	MS_17086_H3K4me1_CSpeaks_peak_829	35	.	5.15484	6.78833	3.52386	53
10	18509890	18510054	MS_17086_H3K4me1_CSpeaks_peak_830	56	.	4.10630	9.09299	5.62568	55
10	18595705	18595852	MS_17086_H3K4me1_CSpeaks_peak_831	33	.	4.70217	6.64908	3.39815	97
10	18771202	18771499	MS_17086_H3K4me1_CSpeaks_peak_832	93	.	6.80559	13.19086	9.36597	178
10	19884268	19884520	MS_17086_H3K4me1_CSpeaks_peak_833	187	.	8.72130	23.39420	18.70104	134
10	22026466	22026613	MS_17086_H3K4me1_CSpeaks_peak_834	54	.	6.39544	8.95766	5.49946	69
10	22112093	22112288	MS_17086_H3K4me1_CSpeaks_peak_835	43	.	5.87056	7.73932	4.37875	61
10	22150005	22150243	MS_17086_H3K4me1_CSpeaks_peak_836	35	.	5.15484	6.78833	3.52386	122
10	22369696	22370015	MS_17086_H3K4me1_CSpeaks_peak_837	54	.	3.76089	8.87152	5.42369	126
10	22424378	22424586	MS_17086_H3K4me1_CSpeaks_peak_838	68	.	6.98702	10.43570	6.83537	145
10	24818846	24819082	MS_17086_H3K4me1_CSpeaks_peak_839	159	.	7.84787	20.38453	15.94260	123
10	25821857	25822038	MS_17086_H3K4me1_CSpeaks_peak_840	183	.	8.84139	23.01024	18.34333	99
10	25853291	25853469	MS_17086_H3K4me1_CSpeaks_peak_841	33	.	5.34568	6.56617	3.32116	104
10	26163500	26163820	MS_17086_H3K4me1_CSpeaks_peak_842	43	.	5.87056	7.73932	4.37875	87
10	27263469	27263787	MS_17086_H3K4me1_CSpeaks_peak_843	52	.	4.25220	8.71601	5.27913	141
10	28220176	28220550	MS_17086_H3K4me1_CSpeaks_peak_844	238	.	11.58944	29.07822	23.86111	123
10	28479240	28479632	MS_17086_H3K4me1_CSpeaks_peak_845	197	.	8.90313	24.58018	19.76601	111
10	28764010	28764192	MS_17086_H3K4me1_CSpeaks_peak_846	18	.	4.29894	4.98931	1.89760	84
10	28895574	28896058	MS_17086_H3K4me1_CSpeaks_peak_847	85	.	4.48450	12.30860	8.55443	362
10	28905790	28906127	MS_17086_H3K4me1_CSpeaks_peak_848	119	.	6.10946	16.03933	11.96903	89
10	29367559	29368382	MS_17086_H3K4me1_CSpeaks_peak_849	197	.	7.96671	24.52080	19.72389	612
10	29491729	29492126	MS_17086_H3K4me1_CSpeaks_peak_850	88	.	5.26525	12.62006	8.84441	138
10	29736736	29737055	MS_17086_H3K4me1_CSpeaks_peak_851	37	.	3.54350	7.09102	3.79640	196
10	29875832	29875979	MS_17086_H3K4me1_CSpeaks_peak_852	118	.	7.35019	15.85694	11.80626	59
10	29995781	29995948	MS_17086_H3K4me1_CSpeaks_peak_853	162	.	9.05682	20.74566	16.27339	46
10	30011832	30012069	MS_17086_H3K4me1_CSpeaks_peak_854	123	.	8.78897	16.50133	12.38548	103
10	32852769	32853491	MS_17086_H3K4me1_CSpeaks_peak_855	136	.	7.85389	17.93027	13.69766	205
10	32853610	32853970	MS_17086_H3K4me1_CSpeaks_peak_856	103	.	5.60293	14.29954	10.37988	195
10	33038455	33038905	MS_17086_H3K4me1_CSpeaks_peak_857	39	.	3.91452	7.28745	3.98303	345
10	33298416	33298603	MS_17086_H3K4me1_CSpeaks_peak_858	16	.	3.07031	4.70046	1.63829	4
10	33710255	33710408	MS_17086_H3K4me1_CSpeaks_peak_859	109	.	8.51998	14.96062	10.99073	79
10	33908589	33908844	MS_17086_H3K4me1_CSpeaks_peak_860	97	.	6.15946	13.58947	9.72910	162
10	34348982	34349246	MS_17086_H3K4me1_CSpeaks_peak_861	43	.	3.68420	7.73977	4.37875	128
10	34414580	34414937	MS_17086_H3K4me1_CSpeaks_peak_862	150	.	5.40130	19.40708	15.04798	119
10	34945821	34946053	MS_17086_H3K4me1_CSpeaks_peak_863	128	.	6.77998	17.02087	12.87601	67
10	34961540	34961816	MS_17086_H3K4me1_CSpeaks_peak_864	132	.	9.78629	17.49717	13.29437	144
10	35049165	35049316	MS_17086_H3K4me1_CSpeaks_peak_865	36	.	4.04894	6.90630	3.62905	57
10	35237816	35238099	MS_17086_H3K4me1_CSpeaks_peak_866	39	.	3.91452	7.28745	3.98303	83
10	35430666	35430859	MS_17086_H3K4me1_CSpeaks_peak_867	45	.	5.90178	7.87283	4.50220	135
10	35522360	35522609	MS_17086_H3K4me1_CSpeaks_peak_868	58	.	5.39858	9.31879	5.82569	105
10	35522996	35523472	MS_17086_H3K4me1_CSpeaks_peak_869	31	.	3.27849	6.40804	3.18270	365
10	35529242	35529408	MS_17086_H3K4me1_CSpeaks_peak_870	49	.	5.11718	8.41215	4.99775	36
10	35599571	35599877	MS_17086_H3K4me1_CSpeaks_peak_871	82	.	4.66911	12.00287	8.26840	87
10	35609447	35609614	MS_17086_H3K4me1_CSpeaks_peak_872	22	.	2.76315	5.34426	2.21649	82
10	35611442	35611757	MS_17086_H3K4me1_CSpeaks_peak_873	18	.	4.29894	4.98931	1.89760	275
10	35643847	35644287	MS_17086_H3K4me1_CSpeaks_peak_874	173	.	9.33822	21.89293	17.31723	125
10	35679458	35679627	MS_17086_H3K4me1_CSpeaks_peak_875	80	.	5.09641	11.80429	8.08895	66
10	35687203	35687421	MS_17086_H3K4me1_CSpeaks_peak_876	43	.	4.47104	7.66459	4.32074	41
10	35687524	35687766	MS_17086_H3K4me1_CSpeaks_peak_877	27	.	2.83134	5.93100	2.75003	201
10	35688210	35688713	MS_17086_H3K4me1_CSpeaks_peak_878	204	.	5.67177	25.24856	20.41378	266
10	35716680	35717006	MS_17086_H3K4me1_CSpeaks_peak_879	132	.	8.60840	17.47608	13.27703	131
10	35729710	35730092	MS_17086_H3K4me1_CSpeaks_peak_880	192	.	11.33286	23.99786	19.25191	146
10	35864908	35865354	MS_17086_H3K4me1_CSpeaks_peak_881	162	.	9.05682	20.74566	16.27339	171
10	36009480	36009672	MS_17086_H3K4me1_CSpeaks_peak_882	32	.	2.92514	6.44959	3.22047	108
10	36072609	36072768	MS_17086_H3K4me1_CSpeaks_peak_883	50	.	4.68209	8.44714	5.02388	50
10	36485278	36485869	MS_17086_H3K4me1_CSpeaks_peak_884	206	.	8.13556	25.52196	20.64396	406
10	37552333	37552767	MS_17086_H3K4me1_CSpeaks_peak_885	227	.	9.74734	27.85611	22.74633	245
10	37708163	37708328	MS_17086_H3K4me1_CSpeaks_peak_886	98	.	8.09787	13.72868	9.86372	95
10	37708431	37708589	MS_17086_H3K4me1_CSpeaks_peak_887	111	.	8.95535	15.12776	11.15054	95
10	37876302	37876749	MS_17086_H3K4me1_CSpeaks_peak_888	99	.	6.59463	13.85399	9.97214	108
10	38064953	38065123	MS_17086_H3K4me1_CSpeaks_peak_889	43	.	4.47104	7.66459	4.32074	50
10	39121620	39121788	MS_17086_H3K4me1_CSpeaks_peak_890	54	.	3.76089	8.87152	5.42369	100
10	39129284	39129490	MS_17086_H3K4me1_CSpeaks_peak_891	441	.	23.19165	51.38153	44.19435	108
10	41901967	41902361	MS_17086_H3K4me1_CSpeaks_peak_892	132	.	8.21261	17.40049	13.20585	95
10	42503868	42504015	MS_17086_H3K4me1_CSpeaks_peak_893	27	.	4.57574	5.94551	2.75003	48
10	43293188	43293368	MS_17086_H3K4me1_CSpeaks_peak_894	37	.	3.39909	6.99766	3.71010	93
10	44080011	44080277	MS_17086_H3K4me1_CSpeaks_peak_895	80	.	5.09641	11.80429	8.08895	151
10	44460170	44460391	MS_17086_H3K4me1_CSpeaks_peak_896	103	.	5.60293	14.29954	10.37988	117
10	45231580	45231757	MS_17086_H3K4me1_CSpeaks_peak_897	142	.	11.11938	18.46943	14.20175	114
10	45254622	45254793	MS_17086_H3K4me1_CSpeaks_peak_898	66	.	5.67998	10.25134	6.65486	34
10	45255824	45256133	MS_17086_H3K4me1_CSpeaks_peak_899	33	.	3.74567	6.60524	3.35456	163
10	47039420	47039770	MS_17086_H3K4me1_CSpeaks_peak_900	169	.	11.47470	21.46579	16.93649	187
10	47070902	47071138	MS_17086_H3K4me1_CSpeaks_peak_901	58	.	5.39858	9.31879	5.82569	123
10	47121348	47121522	MS_17086_H3K4me1_CSpeaks_peak_902	42	.	3.29078	7.54459	4.21924	128
10	47130775	47131093	MS_17086_H3K4me1_CSpeaks_peak_903	80	.	5.09641	11.80429	8.08895	186
10	47131537	47131984	MS_17086_H3K4me1_CSpeaks_peak_904	431	.	16.93609	50.28279	43.19437	223
10	47355976	47356153	MS_17086_H3K4me1_CSpeaks_peak_905	46	.	4.08336	7.99138	4.61152	97
10	47356493	47356800	MS_17086_H3K4me1_CSpeaks_peak_906	115	.	4.87367	15.55945	11.52602	141
10	47376013	47376167	MS_17086_H3K4me1_CSpeaks_peak_907	76	.	7.25366	11.34488	7.67398	77
10	47407897	47408240	MS_17086_H3K4me1_CSpeaks_peak_908	106	.	7.30367	14.59251	10.64466	240
10	47421041	47421245	MS_17086_H3K4me1_CSpeaks_peak_909	153	.	8.47752	19.68705	15.30279	61
10	47636317	47636760	MS_17086_H3K4me1_CSpeaks_peak_910	96	.	5.09121	13.55013	9.69860	133
10	48310767	48311039	MS_17086_H3K4me1_CSpeaks_peak_911	68	.	6.66697	10.43017	6.82986	205
10	48350823	48351600	MS_17086_H3K4me1_CSpeaks_peak_912	70	.	3.92394	10.65083	7.03458	291
10	49057444	49057836	MS_17086_H3K4me1_CSpeaks_peak_913	33	.	2.77703	6.60033	3.35456	227
10	49747059	49747386	MS_17086_H3K4me1_CSpeaks_peak_914	78	.	7.97009	11.51373	7.83455	197
10	50654696	50654901	MS_17086_H3K4me1_CSpeaks_peak_915	155	.	10.15864	19.98979	15.58782	87
10	50945152	50945368	MS_17086_H3K4me1_CSpeaks_peak_916	43	.	5.87056	7.73932	4.37875	124
10	52763693	52763892	MS_17086_H3K4me1_CSpeaks_peak_917	168	.	8.05892	21.41391	16.89758	135
10	52764595	52764872	MS_17086_H3K4me1_CSpeaks_peak_918	183	.	9.90102	23.05536	18.37530	177
10	54045052	54045199	MS_17086_H3K4me1_CSpeaks_peak_919	80	.	5.09641	11.80429	8.08895	79
10	54045378	54045544	MS_17086_H3K4me1_CSpeaks_peak_920	31	.	3.27849	6.40804	3.18270	22
10	54484203	54484357	MS_17086_H3K4me1_CSpeaks_peak_921	33	.	5.34568	6.56617	3.32116	116
10	55105131	55105687	MS_17086_H3K4me1_CSpeaks_peak_922	113	.	8.42556	15.32041	11.30230	481
10	55651561	55651732	MS_17086_H3K4me1_CSpeaks_peak_923	114	.	6.58156	15.45243	11.42150	50
10	57275041	57275337	MS_17086_H3K4me1_CSpeaks_peak_924	89	.	4.95051	12.76924	8.97459	162
10	57279661	57279930	MS_17086_H3K4me1_CSpeaks_peak_925	132	.	8.21261	17.40049	13.20585	132
10	58152335	58152663	MS_17086_H3K4me1_CSpeaks_peak_926	57	.	4.89314	9.25272	5.76949	249
10	58434835	58435046	MS_17086_H3K4me1_CSpeaks_peak_927	36	.	3.01894	6.98403	3.69865	75
10	59250430	59250657	MS_17086_H3K4me1_CSpeaks_peak_928	31	.	3.07973	6.41011	3.18363	128
10	59847431	59847877	MS_17086_H3K4me1_CSpeaks_peak_929	122	.	7.99754	16.35936	12.26001	249
10	60507860	60508203	MS_17086_H3K4me1_CSpeaks_peak_930	109	.	8.51998	14.96062	10.99073	63
10	61079146	61079394	MS_17086_H3K4me1_CSpeaks_peak_931	164	.	7.74346	20.90321	16.42346	134
10	61081298	61081689	MS_17086_H3K4me1_CSpeaks_peak_932	159	.	7.84787	20.38453	15.94260	209
10	61157151	61157515	MS_17086_H3K4me1_CSpeaks_peak_933	173	.	9.61962	21.89293	17.31723	260
10	62134403	62135112	MS_17086_H3K4me1_CSpeaks_peak_934	109	.	8.94208	14.96062	10.99073	151
10	62220988	62221202	MS_17086_H3K4me1_CSpeaks_peak_935	47	.	3.39631	8.13604	4.74492	120
10	62232085	62232308	MS_17086_H3K4me1_CSpeaks_peak_936	19	.	3.99157	5.08049	1.97359	123
10	62261342	62261543	MS_17086_H3K4me1_CSpeaks_peak_937	82	.	6.40045	11.97652	8.25337	139
10	62913216	62913402	MS_17086_H3K4me1_CSpeaks_peak_938	112	.	6.71817	15.20273	11.21054	95
10	64116940	64117147	MS_17086_H3K4me1_CSpeaks_peak_939	80	.	5.09641	11.80429	8.08895	68
10	65634600	65634865	MS_17086_H3K4me1_CSpeaks_peak_940	33	.	5.34568	6.56617	3.32116	128
10	65752961	65753138	MS_17086_H3K4me1_CSpeaks_peak_941	54	.	6.39544	8.95766	5.49946	68
10	65904557	65904777	MS_17086_H3K4me1_CSpeaks_peak_942	54	.	6.39544	8.95766	5.49946	118
10	66184842	66185083	MS_17086_H3K4me1_CSpeaks_peak_943	66	.	6.83156	10.19656	6.64088	137
10	66203943	66204336	MS_17086_H3K4me1_CSpeaks_peak_944	174	.	6.77963	22.06803	17.48401	138
10	72164410	72164778	MS_17086_H3K4me1_CSpeaks_peak_945	206	.	11.35005	25.57218	20.69203	172
10	72268954	72269102	MS_17086_H3K4me1_CSpeaks_peak_946	58	.	6.90185	9.36389	5.86642	51
10	73459190	73459367	MS_17086_H3K4me1_CSpeaks_peak_947	94	.	8.15703	13.29298	9.46675	71
10	74982325	74982786	MS_17086_H3K4me1_CSpeaks_peak_948	215	.	8.30440	26.53379	21.58017	319
10	75471424	75471598	MS_17086_H3K4me1_CSpeaks_peak_949	52	.	3.39414	8.67725	5.24691	58
10	75585147	75585358	MS_17086_H3K4me1_CSpeaks_peak_950	45	.	5.48571	7.87283	4.50220	137
10	76238172	76238432	MS_17086_H3K4me1_CSpeaks_peak_951	89	.	4.95051	12.76924	8.97459	127
10	76645246	76645458	MS_17086_H3K4me1_CSpeaks_peak_952	127	.	7.60204	16.88515	12.75229	112
10	76645652	76645902	MS_17086_H3K4me1_CSpeaks_peak_953	57	.	5.08352	9.19778	5.72342	38
10	76739748	76739932	MS_17086_H3K4me1_CSpeaks_peak_954	33	.	5.34568	6.56617	3.32116	121
10	76874020	76874175	MS_17086_H3K4me1_CSpeaks_peak_955	76	.	7.25366	11.34488	7.67398	129
10	77078833	77079050	MS_17086_H3K4me1_CSpeaks_peak_956	43	.	5.87056	7.73932	4.37875	142
10	77118771	77118940	MS_17086_H3K4me1_CSpeaks_peak_957	119	.	6.10946	16.03933	11.96903	31
10	77516727	77516956	MS_17086_H3K4me1_CSpeaks_peak_958	49	.	3.96560	8.40735	4.99775	104
10	77609539	77609970	MS_17086_H3K4me1_CSpeaks_peak_959	96	.	8.28648	13.50190	9.65866	137
10	77756859	77757374	MS_17086_H3K4me1_CSpeaks_peak_960	105	.	6.37051	14.51252	10.56923	122
10	78549614	78549800	MS_17086_H3K4me1_CSpeaks_peak_961	80	.	5.52630	11.79668	8.08794	61
10	78556293	78556469	MS_17086_H3K4me1_CSpeaks_peak_962	78	.	6.43365	11.52781	7.84750	106
10	79034379	79034631	MS_17086_H3K4me1_CSpeaks_peak_963	66	.	4.75872	10.22378	6.64405	124
10	79170255	79170627	MS_17086_H3K4me1_CSpeaks_peak_964	132	.	6.30096	17.48691	13.28704	119
10	79747037	79747584	MS_17086_H3K4me1_CSpeaks_peak_965	137	.	6.97267	17.97070	13.73584	415
10	80906308	80906569	MS_17086_H3K4me1_CSpeaks_peak_966	175	.	9.83012	22.11942	17.53114	132
10	80906670	80906922	MS_17086_H3K4me1_CSpeaks_peak_967	90	.	6.06286	12.85015	9.04892	110
10	81641247	81641505	MS_17086_H3K4me1_CSpeaks_peak_968	65	.	5.10420	10.08017	6.53208	133
10	81660427	81660680	MS_17086_H3K4me1_CSpeaks_peak_969	183	.	10.38229	23.07829	18.39594	163
10	82718775	82719090	MS_17086_H3K4me1_CSpeaks_peak_970	66	.	5.96139	10.25134	6.65486	111
10	83015827	83016339	MS_17086_H3K4me1_CSpeaks_peak_971	141	.	7.42577	18.36732	14.10778	205
10	83498336	83498922	MS_17086_H3K4me1_CSpeaks_peak_972	258	.	10.72443	31.25121	25.84383	455
10	84406248	84406500	MS_17086_H3K4me1_CSpeaks_peak_973	43	.	3.68420	7.73977	4.37875	130
10	84565116	84565456	MS_17086_H3K4me1_CSpeaks_peak_974	108	.	4.66262	14.82230	10.86366	212
10	84819209	84819684	MS_17086_H3K4me1_CSpeaks_peak_975	96	.	5.09121	13.55013	9.69860	248
10	85491336	85491634	MS_17086_H3K4me1_CSpeaks_peak_976	167	.	10.93457	21.28208	16.77869	113
10	85668245	85668421	MS_17086_H3K4me1_CSpeaks_peak_977	122	.	7.99754	16.35936	12.26001	84
10	85736798	85737011	MS_17086_H3K4me1_CSpeaks_peak_978	16	.	2.79608	4.75456	1.68860	112
10	86283116	86283263	MS_17086_H3K4me1_CSpeaks_peak_979	31	.	4.14614	6.37887	3.15882	78
10	86322962	86323111	MS_17086_H3K4me1_CSpeaks_peak_980	21	.	3.12139	5.26630	2.14946	86
10	86846484	86846703	MS_17086_H3K4me1_CSpeaks_peak_981	121	.	9.36418	16.21722	12.13451	133
10	87981916	87982254	MS_17086_H3K4me1_CSpeaks_peak_982	153	.	6.95366	19.68479	15.30220	183
10	88649495	88649691	MS_17086_H3K4me1_CSpeaks_peak_983	122	.	7.99754	16.35936	12.26001	64
10	88749394	88749556	MS_17086_H3K4me1_CSpeaks_peak_984	97	.	6.15946	13.58947	9.72910	98
10	89372584	89372905	MS_17086_H3K4me1_CSpeaks_peak_985	272	.	15.27364	32.84373	27.27802	137
10	89415730	89415889	MS_17086_H3K4me1_CSpeaks_peak_986	56	.	4.10630	9.09299	5.62568	52
10	89417056	89417256	MS_17086_H3K4me1_CSpeaks_peak_987	116	.	7.88369	15.65544	11.61067	60
10	89466834	89467211	MS_17086_H3K4me1_CSpeaks_peak_988	237	.	11.11155	28.92516	23.73366	285
10	89687424	89687639	MS_17086_H3K4me1_CSpeaks_peak_989	142	.	10.79445	18.51527	14.22973	100
10	89825865	89826367	MS_17086_H3K4me1_CSpeaks_peak_990	105	.	6.37051	14.51252	10.56923	184
10	89918482	89918629	MS_17086_H3K4me1_CSpeaks_peak_991	60	.	3.88149	9.52900	6.01387	28
10	92602477	92602692	MS_17086_H3K4me1_CSpeaks_peak_992	114	.	6.58156	15.45243	11.42150	79
10	92714879	92715159	MS_17086_H3K4me1_CSpeaks_peak_993	56	.	4.28174	9.15142	5.68099	175
10	92735833	92736078	MS_17086_H3K4me1_CSpeaks_peak_994	173	.	9.61962	21.89293	17.31723	108
10	92946472	92946715	MS_17086_H3K4me1_CSpeaks_peak_995	63	.	3.58174	9.87633	6.34390	190
10	92946822	92947007	MS_17086_H3K4me1_CSpeaks_peak_996	103	.	5.81186	14.31030	10.38919	76
10	93962589	93962911	MS_17086_H3K4me1_CSpeaks_peak_997	122	.	6.79261	16.40858	12.29772	100
10	94038879	94039085	MS_17086_H3K4me1_CSpeaks_peak_998	112	.	7.64980	15.25735	11.24694	129
10	94500737	94501126	MS_17086_H3K4me1_CSpeaks_peak_999	152	.	8.77541	19.61410	15.23840	97
10	94821145	94822277	MS_17086_H3K4me1_CSpeaks_peak_1000	88	.	4.34604	12.68071	8.89522	957
10	95453407	95454000	MS_17086_H3K4me1_CSpeaks_peak_1001	241	.	12.70910	29.34621	24.11064	186
10	95862714	95863110	MS_17086_H3K4me1_CSpeaks_peak_1002	129	.	5.08472	17.06691	12.91936	255
10	96031108	96031309	MS_17086_H3K4me1_CSpeaks_peak_1003	43	.	4.47104	7.66459	4.32074	58
10	96139160	96139371	MS_17086_H3K4me1_CSpeaks_peak_1004	57	.	4.89314	9.25272	5.76949	124
10	97156366	97156891	MS_17086_H3K4me1_CSpeaks_peak_1005	104	.	6.89710	14.40983	10.47940	364
10	98145196	98145459	MS_17086_H3K4me1_CSpeaks_peak_1006	105	.	6.37051	14.51252	10.56923	117
10	98782917	98783149	MS_17086_H3K4me1_CSpeaks_peak_1007	127	.	6.27830	16.93061	12.79037	152
10	98832124	98832612	MS_17086_H3K4me1_CSpeaks_peak_1008	270	.	12.16517	32.60138	27.07398	205
10	98849850	98850059	MS_17086_H3K4me1_CSpeaks_peak_1009	156	.	8.60945	20.06873	15.66184	117
10	98866504	98866883	MS_17086_H3K4me1_CSpeaks_peak_1010	66	.	4.75872	10.22378	6.64405	87
10	98991653	98991800	MS_17086_H3K4me1_CSpeaks_peak_1011	16	.	2.39329	4.75251	1.68845	1
10	99284907	99285205	MS_17086_H3K4me1_CSpeaks_peak_1012	69	.	4.38771	10.51570	6.90869	200
10	99882176	99882499	MS_17086_H3K4me1_CSpeaks_peak_1013	80	.	5.73735	11.79668	8.08794	122
10	99882651	99882798	MS_17086_H3K4me1_CSpeaks_peak_1014	80	.	5.73735	11.79668	8.08794	49
10	99883323	99883595	MS_17086_H3K4me1_CSpeaks_peak_1015	116	.	7.88369	15.65544	11.61067	67
10	100149302	100149471	MS_17086_H3K4me1_CSpeaks_peak_1016	144	.	9.77068	18.71672	14.41968	78
10	100227154	100227417	MS_17086_H3K4me1_CSpeaks_peak_1017	72	.	4.24330	10.88985	7.26588	126
10	100346008	100346263	MS_17086_H3K4me1_CSpeaks_peak_1018	83	.	6.77582	12.09337	8.35555	132
10	100561686	100561834	MS_17086_H3K4me1_CSpeaks_peak_1019	66	.	4.75872	10.22378	6.64405	63
10	100717725	100717895	MS_17086_H3K4me1_CSpeaks_peak_1020	56	.	6.40946	9.08008	5.61669	112
10	101441746	101442088	MS_17086_H3K4me1_CSpeaks_peak_1021	103	.	5.60293	14.29954	10.37988	125
10	102086247	102086649	MS_17086_H3K4me1_CSpeaks_peak_1022	377	.	20.56725	44.31734	37.77976	270
10	102086878	102087353	MS_17086_H3K4me1_CSpeaks_peak_1023	79	.	3.73009	11.62406	7.93689	269
10	102354971	102355412	MS_17086_H3K4me1_CSpeaks_peak_1024	72	.	5.31525	10.92847	7.29541	302
10	102472821	102473135	MS_17086_H3K4me1_CSpeaks_peak_1025	82	.	4.80981	12.00287	8.26840	116
10	102490140	102490488	MS_17086_H3K4me1_CSpeaks_peak_1026	65	.	5.10420	10.08017	6.53208	155
10	102620745	102621099	MS_17086_H3K4me1_CSpeaks_peak_1027	60	.	3.88149	9.52900	6.01387	232
10	102732693	102733005	MS_17086_H3K4me1_CSpeaks_peak_1028	93	.	6.80559	13.19086	9.36597	102
10	102885892	102886131	MS_17086_H3K4me1_CSpeaks_peak_1029	75	.	4.52841	11.25152	7.58657	139
10	105837982	105838326	MS_17086_H3K4me1_CSpeaks_peak_1030	66	.	7.44521	10.21696	6.64338	243
10	106926899	106927337	MS_17086_H3K4me1_CSpeaks_peak_1031	144	.	6.78482	18.75374	14.44219	238
10	109529434	109529618	MS_17086_H3K4me1_CSpeaks_peak_1032	43	.	5.87056	7.73932	4.37875	80
10	110820438	110820585	MS_17086_H3K4me1_CSpeaks_peak_1033	33	.	5.34568	6.56617	3.32116	99
10	110847016	110847270	MS_17086_H3K4me1_CSpeaks_peak_1034	103	.	9.01985	14.20826	10.31074	137
10	111117515	111117714	MS_17086_H3K4me1_CSpeaks_peak_1035	136	.	8.46370	17.83796	13.60759	123
10	111117952	111118175	MS_17086_H3K4me1_CSpeaks_peak_1036	200	.	9.69537	24.86462	20.03911	81
10	112422061	112422497	MS_17086_H3K4me1_CSpeaks_peak_1037	134	.	5.56991	17.68234	13.46528	129
10	113460058	113460465	MS_17086_H3K4me1_CSpeaks_peak_1038	154	.	10.47856	19.87375	15.48137	108
10	113808648	113809079	MS_17086_H3K4me1_CSpeaks_peak_1039	206	.	8.13556	25.52196	20.64396	285
10	114024776	114025047	MS_17086_H3K4me1_CSpeaks_peak_1040	66	.	6.83156	10.19656	6.64088	80
10	114025659	114025973	MS_17086_H3K4me1_CSpeaks_peak_1041	139	.	8.33291	18.21259	13.96640	103
10	114730267	114730414	MS_17086_H3K4me1_CSpeaks_peak_1042	22	.	4.82080	5.44340	2.29952	143
10	115180373	115180618	MS_17086_H3K4me1_CSpeaks_peak_1043	80	.	5.09641	11.80429	8.08895	156
10	115265406	115265684	MS_17086_H3K4me1_CSpeaks_peak_1044	72	.	5.31525	10.92847	7.29541	145
10	116809158	116809581	MS_17086_H3K4me1_CSpeaks_peak_1045	216	.	12.05969	26.63479	21.65764	168
10	116820458	116820673	MS_17086_H3K4me1_CSpeaks_peak_1046	62	.	3.47683	9.80686	6.27683	40
10	116947719	116947901	MS_17086_H3K4me1_CSpeaks_peak_1047	47	.	3.30034	8.09834	4.71073	65
10	116981895	116982294	MS_17086_H3K4me1_CSpeaks_peak_1048	166	.	6.63893	21.16345	16.67242	163
10	117531045	117531192	MS_17086_H3K4me1_CSpeaks_peak_1049	49	.	5.11718	8.41215	4.99775	87
10	117916013	117916442	MS_17086_H3K4me1_CSpeaks_peak_1050	58	.	3.71288	9.36460	5.86642	268
10	118116642	118117065	MS_17086_H3K4me1_CSpeaks_peak_1051	119	.	7.78078	16.05824	11.98566	296
10	118301049	118301570	MS_17086_H3K4me1_CSpeaks_peak_1052	79	.	4.36390	11.59222	7.90548	188
10	118538967	118539158	MS_17086_H3K4me1_CSpeaks_peak_1053	78	.	7.05493	11.53812	7.85567	134
10	118725549	118725866	MS_17086_H3K4me1_CSpeaks_peak_1054	105	.	7.92412	14.51145	10.56923	220
10	119406899	119407399	MS_17086_H3K4me1_CSpeaks_peak_1055	103	.	5.77177	14.29954	10.37988	370
10	119552597	119552926	MS_17086_H3K4me1_CSpeaks_peak_1056	161	.	7.12251	20.62834	16.17151	128
10	119553098	119553438	MS_17086_H3K4me1_CSpeaks_peak_1057	178	.	8.26998	22.45656	17.83768	190
10	120400166	120400436	MS_17086_H3K4me1_CSpeaks_peak_1058	47	.	3.13915	8.10064	4.71266	124
10	120780065	120780225	MS_17086_H3K4me1_CSpeaks_peak_1059	60	.	4.82210	9.52384	6.01117	111
10	121135398	121135802	MS_17086_H3K4me1_CSpeaks_peak_1060	50	.	4.68209	8.44714	5.02388	100
10	121530250	121530448	MS_17086_H3K4me1_CSpeaks_peak_1061	69	.	4.38771	10.51570	6.90869	108
10	121530582	121531090	MS_17086_H3K4me1_CSpeaks_peak_1062	134	.	5.44931	17.68234	13.46528	158
10	121727278	121727425	MS_17086_H3K4me1_CSpeaks_peak_1063	43	.	5.87056	7.73932	4.37875	66
10	122272621	122272876	MS_17086_H3K4me1_CSpeaks_peak_1064	66	.	6.92032	10.21696	6.64338	156
10	122497138	122497519	MS_17086_H3K4me1_CSpeaks_peak_1065	299	.	17.94284	35.78230	29.93300	134
10	123181135	123181298	MS_17086_H3K4me1_CSpeaks_peak_1066	51	.	6.36275	8.55110	5.12516	59
10	123453467	123453841	MS_17086_H3K4me1_CSpeaks_peak_1067	39	.	5.11512	7.29299	3.98505	329
10	125001912	125002474	MS_17086_H3K4me1_CSpeaks_peak_1068	89	.	4.95051	12.76924	8.97459	232
10	125004114	125004648	MS_17086_H3K4me1_CSpeaks_peak_1069	32	.	2.92514	6.44959	3.22047	402
10	125073124	125073358	MS_17086_H3K4me1_CSpeaks_peak_1070	58	.	5.39858	9.31879	5.82569	114
10	125097312	125097459	MS_17086_H3K4me1_CSpeaks_peak_1071	61	.	5.86608	9.64215	6.12173	98
10	125097825	125098117	MS_17086_H3K4me1_CSpeaks_peak_1072	73	.	4.92757	11.00531	7.36393	170
10	125098983	125099139	MS_17086_H3K4me1_CSpeaks_peak_1073	108	.	7.09833	14.84630	10.88621	57
10	125102455	125102686	MS_17086_H3K4me1_CSpeaks_peak_1074	188	.	8.69208	23.51211	18.80675	94
10	125269584	125269895	MS_17086_H3K4me1_CSpeaks_peak_1075	111	.	5.37262	15.15365	11.17190	95
10	125312720	125313064	MS_17086_H3K4me1_CSpeaks_peak_1076	191	.	9.98930	23.88431	19.15288	208
10	125313401	125313575	MS_17086_H3K4me1_CSpeaks_peak_1077	51	.	6.36275	8.55110	5.12516	70
10	125439571	125439896	MS_17086_H3K4me1_CSpeaks_peak_1078	68	.	3.67554	10.49570	6.89295	269
10	125483675	125484066	MS_17086_H3K4me1_CSpeaks_peak_1079	119	.	5.51332	15.97543	11.91595	266
10	125512974	125513190	MS_17086_H3K4me1_CSpeaks_peak_1080	36	.	3.01894	6.98403	3.69865	72
10	125522226	125522373	MS_17086_H3K4me1_CSpeaks_peak_1081	39	.	5.50308	7.29299	3.98505	80
10	125568948	125569193	MS_17086_H3K4me1_CSpeaks_peak_1082	73	.	4.92757	11.00531	7.36393	42
10	125642259	125642715	MS_17086_H3K4me1_CSpeaks_peak_1083	98	.	8.09787	13.72868	9.86372	276
10	125837108	125837455	MS_17086_H3K4me1_CSpeaks_peak_1084	66	.	6.92032	10.21696	6.64338	262
10	126053335	126053681	MS_17086_H3K4me1_CSpeaks_peak_1085	112	.	7.64980	15.25735	11.24694	240
10	126054119	126054345	MS_17086_H3K4me1_CSpeaks_peak_1086	46	.	5.98735	7.99793	4.61152	79
10	126172367	126172725	MS_17086_H3K4me1_CSpeaks_peak_1087	153	.	8.47752	19.68705	15.30279	110
10	126179915	126180229	MS_17086_H3K4me1_CSpeaks_peak_1088	96	.	5.43409	13.45200	9.60904	88
10	126193411	126193617	MS_17086_H3K4me1_CSpeaks_peak_1089	114	.	8.84687	15.49721	11.46621	74
10	126444395	126444555	MS_17086_H3K4me1_CSpeaks_peak_1090	48	.	3.64029	8.23007	4.83279	60
10	126469479	126469660	MS_17086_H3K4me1_CSpeaks_peak_1091	129	.	8.05684	17.12662	12.97254	80
10	126489325	126489564	MS_17086_H3K4me1_CSpeaks_peak_1092	56	.	4.10630	9.09299	5.62568	186
10	126489783	126489999	MS_17086_H3K4me1_CSpeaks_peak_1093	102	.	8.06215	14.16161	10.27221	108
10	126603529	126603844	MS_17086_H3K4me1_CSpeaks_peak_1094	227	.	11.02663	27.84701	22.74633	123
10	126621933	126622247	MS_17086_H3K4me1_CSpeaks_peak_1095	32	.	3.40280	6.46191	3.22917	110
10	126674039	126674265	MS_17086_H3K4me1_CSpeaks_peak_1096	181	.	11.89681	22.82834	18.17287	99
10	126728493	126728719	MS_17086_H3K4me1_CSpeaks_peak_1097	195	.	12.74075	24.29757	19.52290	109
10	126813665	126813902	MS_17086_H3K4me1_CSpeaks_peak_1098	115	.	9.54473	15.60132	11.56340	132
10	127407329	127407645	MS_17086_H3K4me1_CSpeaks_peak_1099	114	.	6.58156	15.45243	11.42150	139
10	127408568	127408894	MS_17086_H3K4me1_CSpeaks_peak_1100	108	.	4.66262	14.82230	10.86366	119
10	127409072	127409365	MS_17086_H3K4me1_CSpeaks_peak_1101	110	.	7.50471	15.00821	11.03341	244
10	127513749	127513902	MS_17086_H3K4me1_CSpeaks_peak_1102	60	.	4.82210	9.52384	6.01117	89
10	127514312	127514601	MS_17086_H3K4me1_CSpeaks_peak_1103	86	.	5.82178	12.43439	8.67221	104
10	127518514	127518796	MS_17086_H3K4me1_CSpeaks_peak_1104	169	.	11.05260	21.46579	16.93649	136
10	127713929	127714276	MS_17086_H3K4me1_CSpeaks_peak_1105	37	.	3.54350	7.09102	3.79640	103
10	128038536	128038750	MS_17086_H3K4me1_CSpeaks_peak_1106	80	.	5.73735	11.79668	8.08794	116
10	128259004	128259236	MS_17086_H3K4me1_CSpeaks_peak_1107	26	.	3.26210	5.85335	2.68399	142
10	128296706	128296885	MS_17086_H3K4me1_CSpeaks_peak_1108	75	.	6.24279	11.20838	7.54951	58
10	128453751	128454621	MS_17086_H3K4me1_CSpeaks_peak_1109	77	.	3.46017	11.47391	7.79974	393
10	128455905	128456163	MS_17086_H3K4me1_CSpeaks_peak_1110	80	.	5.52630	11.79668	8.08794	156
10	128467775	128468587	MS_17086_H3K4me1_CSpeaks_peak_1111	115	.	6.18698	15.62947	11.58926	307
10	128736989	128737458	MS_17086_H3K4me1_CSpeaks_peak_1112	134	.	5.93542	17.65711	13.44452	347
10	128898422	128898893	MS_17086_H3K4me1_CSpeaks_peak_1113	160	.	7.61353	20.46836	16.01947	302
10	129022790	129022940	MS_17086_H3K4me1_CSpeaks_peak_1114	43	.	4.47104	7.66459	4.32074	64
10	129058559	129058770	MS_17086_H3K4me1_CSpeaks_peak_1115	93	.	6.80559	13.19086	9.36597	114
10	129076229	129076591	MS_17086_H3K4me1_CSpeaks_peak_1116	59	.	4.58988	9.46042	5.94893	95
10	129104829	129104976	MS_17086_H3K4me1_CSpeaks_peak_1117	66	.	4.75872	10.22378	6.64405	118
10	129106353	129106550	MS_17086_H3K4me1_CSpeaks_peak_1118	66	.	7.44521	10.21696	6.64338	84
10	129204504	129204909	MS_17086_H3K4me1_CSpeaks_peak_1119	112	.	5.08750	15.30598	11.29052	228
10	129206178	129206361	MS_17086_H3K4me1_CSpeaks_peak_1120	57	.	5.13669	9.28429	5.79926	105
10	129323973	129324154	MS_17086_H3K4me1_CSpeaks_peak_1121	22	.	2.86868	5.34426	2.21649	84
10	129489900	129490712	MS_17086_H3K4me1_CSpeaks_peak_1122	253	.	8.32734	30.66039	25.31360	509
10	129577699	129577884	MS_17086_H3K4me1_CSpeaks_peak_1123	99	.	6.52595	13.79160	9.91737	80
10	129900533	129901067	MS_17086_H3K4me1_CSpeaks_peak_1124	88	.	5.05941	12.62164	8.84569	109
10	130108802	130109453	MS_17086_H3K4me1_CSpeaks_peak_1125	170	.	6.80799	21.61298	17.06749	421
10	130109630	130109836	MS_17086_H3K4me1_CSpeaks_peak_1126	60	.	4.82210	9.52384	6.01117	96
10	130129911	130130201	MS_17086_H3K4me1_CSpeaks_peak_1127	88	.	5.26525	12.62006	8.84441	150
10	130130671	130130965	MS_17086_H3K4me1_CSpeaks_peak_1128	97	.	6.15946	13.58947	9.72910	149
10	130635648	130636045	MS_17086_H3K4me1_CSpeaks_peak_1129	39	.	3.91452	7.28745	3.98303	387
10	130701689	130701858	MS_17086_H3K4me1_CSpeaks_peak_1130	103	.	7.08700	14.21410	10.31074	110
10	130741746	130742201	MS_17086_H3K4me1_CSpeaks_peak_1131	42	.	3.51969	7.60524	4.27673	351
10	130773542	130773718	MS_17086_H3K4me1_CSpeaks_peak_1132	49	.	5.11718	8.41215	4.99775	109
10	130798832	130799145	MS_17086_H3K4me1_CSpeaks_peak_1133	27	.	3.57683	5.94583	2.75003	183
10	130851816	130852068	MS_17086_H3K4me1_CSpeaks_peak_1134	66	.	4.75872	10.22378	6.64405	124
10	130852739	130853038	MS_17086_H3K4me1_CSpeaks_peak_1135	68	.	6.66697	10.43017	6.82986	90
10	130900941	130901238	MS_17086_H3K4me1_CSpeaks_peak_1136	84	.	6.52419	12.18861	8.44145	190
10	130939355	130939542	MS_17086_H3K4me1_CSpeaks_peak_1137	43	.	5.87056	7.73932	4.37875	125
10	130969962	130970139	MS_17086_H3K4me1_CSpeaks_peak_1138	141	.	2.73667	18.35015	14.10074	118
10	130985113	130985431	MS_17086_H3K4me1_CSpeaks_peak_1139	52	.	4.25220	8.71601	5.27913	92
10	131031164	131031395	MS_17086_H3K4me1_CSpeaks_peak_1140	216	.	10.74523	26.62870	21.65764	91
10	131072633	131073207	MS_17086_H3K4me1_CSpeaks_peak_1141	57	.	3.48794	9.27005	5.78600	458
10	131128365	131128579	MS_17086_H3K4me1_CSpeaks_peak_1142	46	.	4.08336	7.99138	4.61152	102
10	131129169	131129391	MS_17086_H3K4me1_CSpeaks_peak_1143	122	.	7.93121	16.31975	12.22343	93
10	131135438	131135663	MS_17086_H3K4me1_CSpeaks_peak_1144	98	.	8.09787	13.72868	9.86372	87
10	131210601	131211249	MS_17086_H3K4me1_CSpeaks_peak_1145	194	.	10.18243	24.23245	19.45999	294
10	131212341	131212509	MS_17086_H3K4me1_CSpeaks_peak_1146	78	.	7.05493	11.53812	7.85567	71
10	131212664	131212862	MS_17086_H3K4me1_CSpeaks_peak_1147	99	.	7.83086	13.83564	9.95668	79
10	131226493	131226899	MS_17086_H3K4me1_CSpeaks_peak_1148	88	.	5.26525	12.62006	8.84441	261
10	131304304	131304612	MS_17086_H3K4me1_CSpeaks_peak_1149	148	.	9.63304	19.17523	14.84224	170
10	131345690	131345942	MS_17086_H3K4me1_CSpeaks_peak_1150	34	.	4.55437	6.68330	3.42448	123
10	131462472	131462715	MS_17086_H3K4me1_CSpeaks_peak_1151	114	.	6.58156	15.45243	11.42150	176
10	131570295	131570624	MS_17086_H3K4me1_CSpeaks_peak_1152	145	.	6.89534	18.87689	14.55787	214
10	131571355	131571589	MS_17086_H3K4me1_CSpeaks_peak_1153	99	.	7.47901	13.78540	9.91193	90
10	131596419	131596868	MS_17086_H3K4me1_CSpeaks_peak_1154	261	.	11.37982	31.59840	26.15280	308
10	131597021	131597749	MS_17086_H3K4me1_CSpeaks_peak_1155	126	.	7.22058	16.72281	12.60092	92
10	131956108	131956463	MS_17086_H3K4me1_CSpeaks_peak_1156	167	.	11.31070	21.20468	16.70738	224
10	132030108	132030354	MS_17086_H3K4me1_CSpeaks_peak_1157	27	.	4.72104	5.94877	2.75003	224
10	132036385	132036712	MS_17086_H3K4me1_CSpeaks_peak_1158	75	.	6.24279	11.20838	7.54951	60
10	132054684	132054965	MS_17086_H3K4me1_CSpeaks_peak_1159	47	.	3.39631	8.13604	4.74492	60
11	1759441	1759704	MS_17086_H3K4me1_CSpeaks_peak_1160	50	.	4.68209	8.44714	5.02388	89
11	2024012	2024215	MS_17086_H3K4me1_CSpeaks_peak_1161	54	.	6.39544	8.95766	5.49946	114
11	3080207	3080392	MS_17086_H3K4me1_CSpeaks_peak_1162	48	.	5.02012	8.24934	4.85035	101
11	3080632	3080792	MS_17086_H3K4me1_CSpeaks_peak_1163	66	.	4.75872	10.22378	6.64405	71
11	4521735	4521948	MS_17086_H3K4me1_CSpeaks_peak_1164	129	.	5.08472	17.06691	12.91936	94
11	5051972	5052397	MS_17086_H3K4me1_CSpeaks_peak_1165	138	.	7.26770	18.04366	13.80292	348
11	5120176	5120617	MS_17086_H3K4me1_CSpeaks_peak_1166	142	.	11.11938	18.46943	14.20175	287
11	5330589	5330821	MS_17086_H3K4me1_CSpeaks_peak_1167	57	.	4.89314	9.25272	5.76949	168
11	5993740	5994004	MS_17086_H3K4me1_CSpeaks_peak_1168	85	.	4.48450	12.30860	8.55443	44
11	6131148	6131386	MS_17086_H3K4me1_CSpeaks_peak_1169	33	.	5.34568	6.56617	3.32116	103
11	7573842	7574402	MS_17086_H3K4me1_CSpeaks_peak_1170	57	.	4.32080	9.23506	5.75906	306
11	7793733	7793895	MS_17086_H3K4me1_CSpeaks_peak_1171	27	.	3.40799	5.94583	2.75003	71
11	8196901	8197171	MS_17086_H3K4me1_CSpeaks_peak_1172	118	.	5.65142	15.87770	11.82682	68
11	8197288	8197480	MS_17086_H3K4me1_CSpeaks_peak_1173	53	.	3.60736	8.74288	5.30138	62
11	8737716	8738012	MS_17086_H3K4me1_CSpeaks_peak_1174	103	.	9.01985	14.20826	10.31074	103
11	9009112	9009523	MS_17086_H3K4me1_CSpeaks_peak_1175	194	.	10.18243	24.23245	19.45999	298
11	9041886	9042126	MS_17086_H3K4me1_CSpeaks_peak_1176	59	.	4.58988	9.46042	5.94893	137
11	9448921	9449088	MS_17086_H3K4me1_CSpeaks_peak_1177	59	.	4.42104	9.46042	5.94893	40
11	9493036	9493183	MS_17086_H3K4me1_CSpeaks_peak_1178	54	.	6.31785	8.94265	5.49161	34
11	9727407	9727681	MS_17086_H3K4me1_CSpeaks_peak_1179	33	.	3.74567	6.60524	3.35456	184
11	9789783	9789964	MS_17086_H3K4me1_CSpeaks_peak_1180	66	.	4.75872	10.22378	6.64405	46
11	10463729	10464189	MS_17086_H3K4me1_CSpeaks_peak_1181	82	.	4.24051	11.99120	8.26544	234
11	11594321	11594585	MS_17086_H3K4me1_CSpeaks_peak_1182	80	.	5.73735	11.79668	8.08794	143
11	13072018	13072221	MS_17086_H3K4me1_CSpeaks_peak_1183	161	.	7.12251	20.62834	16.17151	142
11	14061295	14061543	MS_17086_H3K4me1_CSpeaks_peak_1184	228	.	12.78651	27.97631	22.86070	133
11	14396420	14396655	MS_17086_H3K4me1_CSpeaks_peak_1185	46	.	5.56525	7.99793	4.61152	228
11	14816924	14817075	MS_17086_H3K4me1_CSpeaks_peak_1186	43	.	3.68420	7.73977	4.37875	34
11	14909099	14909308	MS_17086_H3K4me1_CSpeaks_peak_1187	80	.	5.73735	11.79668	8.08794	131
11	15391721	15392127	MS_17086_H3K4me1_CSpeaks_peak_1188	97	.	6.15946	13.58947	9.72910	277
11	16139538	16139859	MS_17086_H3K4me1_CSpeaks_peak_1189	122	.	6.79261	16.40858	12.29772	183
11	16227381	16227695	MS_17086_H3K4me1_CSpeaks_peak_1190	88	.	4.34604	12.68071	8.89522	236
11	16227791	16228091	MS_17086_H3K4me1_CSpeaks_peak_1191	70	.	5.38275	10.61616	7.00300	120
11	16424154	16424388	MS_17086_H3K4me1_CSpeaks_peak_1192	143	.	8.91383	18.61115	14.31804	133
11	16536384	16536556	MS_17086_H3K4me1_CSpeaks_peak_1193	85	.	7.56606	12.34841	8.59157	68
11	16696924	16697078	MS_17086_H3K4me1_CSpeaks_peak_1194	75	.	6.24279	11.20838	7.54951	34
11	16736172	16736482	MS_17086_H3K4me1_CSpeaks_peak_1195	144	.	6.78482	18.75374	14.44219	193
11	16786239	16786554	MS_17086_H3K4me1_CSpeaks_peak_1196	50	.	4.68209	8.44714	5.02388	252
11	16810374	16810579	MS_17086_H3K4me1_CSpeaks_peak_1197	27	.	3.40799	5.94583	2.75003	116
11	16996674	16996880	MS_17086_H3K4me1_CSpeaks_peak_1198	53	.	4.86995	8.81001	5.36468	83
11	16997073	16997382	MS_17086_H3K4me1_CSpeaks_peak_1199	42	.	3.29078	7.54459	4.21924	164
11	17405038	17405583	MS_17086_H3K4me1_CSpeaks_peak_1200	39	.	3.91452	7.28745	3.98303	439
11	17867783	17867967	MS_17086_H3K4me1_CSpeaks_peak_1201	21	.	2.91668	5.28566	2.16652	1
11	17937751	17938205	MS_17086_H3K4me1_CSpeaks_peak_1202	319	.	13.84066	38.02962	31.99120	205
11	18030615	18030864	MS_17086_H3K4me1_CSpeaks_peak_1203	43	.	4.47104	7.66459	4.32074	42
11	18219971	18220548	MS_17086_H3K4me1_CSpeaks_peak_1204	178	.	8.26998	22.45656	17.83768	336
11	18274954	18275104	MS_17086_H3K4me1_CSpeaks_peak_1205	49	.	4.83167	8.33501	4.93228	78
11	18726890	18727161	MS_17086_H3K4me1_CSpeaks_peak_1206	133	.	7.95071	17.52470	13.31917	98
11	18769037	18769278	MS_17086_H3K4me1_CSpeaks_peak_1207	66	.	7.44521	10.21696	6.64338	122
11	19183208	19183614	MS_17086_H3K4me1_CSpeaks_peak_1208	127	.	6.27830	16.93061	12.79037	224
11	19208697	19209083	MS_17086_H3K4me1_CSpeaks_peak_1209	136	.	8.46370	17.83796	13.60759	58
11	20020245	20020421	MS_17086_H3K4me1_CSpeaks_peak_1210	43	.	5.87056	7.73932	4.37875	32
11	20398685	20398947	MS_17086_H3K4me1_CSpeaks_peak_1211	293	.	15.59012	35.11070	29.31222	123
11	20970664	20970949	MS_17086_H3K4me1_CSpeaks_peak_1212	112	.	7.36840	15.25735	11.24694	61
11	21204094	21204336	MS_17086_H3K4me1_CSpeaks_peak_1213	21	.	3.12139	5.26630	2.14946	97
11	22577793	22577971	MS_17086_H3K4me1_CSpeaks_peak_1214	27	.	3.57683	5.94583	2.75003	39
11	22661108	22661269	MS_17086_H3K4me1_CSpeaks_peak_1215	59	.	4.58988	9.46042	5.94893	81
11	23025257	23025515	MS_17086_H3K4me1_CSpeaks_peak_1216	33	.	3.74567	6.60524	3.35456	143
11	23026584	23026748	MS_17086_H3K4me1_CSpeaks_peak_1217	59	.	4.58988	9.46042	5.94893	105
11	23201186	23201337	MS_17086_H3K4me1_CSpeaks_peak_1218	66	.	6.92032	10.21696	6.64338	73
11	23366229	23366503	MS_17086_H3K4me1_CSpeaks_peak_1219	230	.	14.32299	28.22598	23.08090	135
11	23431559	23431722	MS_17086_H3K4me1_CSpeaks_peak_1220	49	.	3.96560	8.40735	4.99775	55
11	23823046	23823246	MS_17086_H3K4me1_CSpeaks_peak_1221	139	.	8.33291	18.21259	13.96640	145
11	23981815	23981982	MS_17086_H3K4me1_CSpeaks_peak_1222	43	.	5.87056	7.73932	4.37875	109
11	23982077	23982355	MS_17086_H3K4me1_CSpeaks_peak_1223	78	.	7.97009	11.51373	7.83455	142
11	24212889	24213348	MS_17086_H3K4me1_CSpeaks_peak_1224	173	.	9.33822	21.89293	17.31723	146
11	24296272	24296719	MS_17086_H3K4me1_CSpeaks_peak_1225	162	.	9.05682	20.74566	16.27339	321
11	27411720	27412044	MS_17086_H3K4me1_CSpeaks_peak_1226	155	.	10.15864	19.98979	15.58782	185
11	27412169	27412402	MS_17086_H3K4me1_CSpeaks_peak_1227	152	.	8.77541	19.61410	15.23840	121
11	28135244	28135423	MS_17086_H3K4me1_CSpeaks_peak_1228	96	.	5.43409	13.45200	9.60904	87
11	28267797	28268381	MS_17086_H3K4me1_CSpeaks_peak_1229	188	.	8.69208	23.51211	18.80675	107
11	28425169	28425426	MS_17086_H3K4me1_CSpeaks_peak_1230	75	.	4.52841	11.25152	7.58657	112
11	28535405	28535965	MS_17086_H3K4me1_CSpeaks_peak_1231	237	.	9.60741	28.89094	23.70429	413
11	28558901	28559140	MS_17086_H3K4me1_CSpeaks_peak_1232	29	.	3.83788	6.17367	2.96269	229
11	29058190	29058372	MS_17086_H3K4me1_CSpeaks_peak_1233	33	.	5.34568	6.56617	3.32116	112
11	29814198	29814431	MS_17086_H3K4me1_CSpeaks_peak_1234	22	.	4.82080	5.44340	2.29952	90
11	30044998	30045461	MS_17086_H3K4me1_CSpeaks_peak_1235	150	.	5.40130	19.40708	15.04798	284
11	30165023	30165211	MS_17086_H3K4me1_CSpeaks_peak_1236	90	.	8.49497	12.84501	9.04555	96
11	31077039	31077475	MS_17086_H3K4me1_CSpeaks_peak_1237	134	.	5.93542	17.65711	13.44452	158
11	31220860	31221013	MS_17086_H3K4me1_CSpeaks_peak_1238	111	.	5.94061	15.16215	11.17364	91
11	32181680	32181920	MS_17086_H3K4me1_CSpeaks_peak_1239	131	.	7.21472	17.38039	13.19595	94
11	32463596	32463808	MS_17086_H3K4me1_CSpeaks_peak_1240	82	.	4.80981	12.00287	8.26840	57
11	32567777	32568636	MS_17086_H3K4me1_CSpeaks_peak_1241	90	.	5.81904	12.90365	9.09966	388
11	32844974	32845237	MS_17086_H3K4me1_CSpeaks_peak_1242	194	.	10.18243	24.23245	19.45999	149
11	33639431	33639835	MS_17086_H3K4me1_CSpeaks_peak_1243	162	.	9.05682	20.74566	16.27339	227
11	33639935	33640162	MS_17086_H3K4me1_CSpeaks_peak_1244	89	.	4.95051	12.76924	8.97459	46
11	36159317	36159488	MS_17086_H3K4me1_CSpeaks_peak_1245	31	.	4.63781	6.42585	3.19842	26
11	36159713	36159968	MS_17086_H3K4me1_CSpeaks_peak_1246	131	.	7.00366	17.38039	13.19595	109
11	36600174	36600411	MS_17086_H3K4me1_CSpeaks_peak_1247	158	.	6.35753	20.26978	15.84190	136
11	38482747	38483070	MS_17086_H3K4me1_CSpeaks_peak_1248	173	.	9.33822	21.89293	17.31723	188
11	38733015	38733294	MS_17086_H3K4me1_CSpeaks_peak_1249	98	.	8.09787	13.72868	9.86372	160
11	39012933	39013119	MS_17086_H3K4me1_CSpeaks_peak_1250	33	.	3.74567	6.60524	3.35456	160
11	42484992	42485308	MS_17086_H3K4me1_CSpeaks_peak_1251	61	.	5.86608	9.64215	6.12173	256
11	42640829	42641224	MS_17086_H3K4me1_CSpeaks_peak_1252	103	.	5.60293	14.29954	10.37988	352
11	43019731	43020090	MS_17086_H3K4me1_CSpeaks_peak_1253	158	.	6.35753	20.26978	15.84190	257
11	43246523	43247106	MS_17086_H3K4me1_CSpeaks_peak_1254	119	.	5.51332	15.97543	11.91595	317
11	43386888	43387136	MS_17086_H3K4me1_CSpeaks_peak_1255	78	.	7.97009	11.51373	7.83455	94
11	43392513	43392803	MS_17086_H3K4me1_CSpeaks_peak_1256	50	.	4.68209	8.44714	5.02388	28
11	43648853	43649111	MS_17086_H3K4me1_CSpeaks_peak_1257	113	.	8.42556	15.32041	11.30230	120
11	43991847	43992039	MS_17086_H3K4me1_CSpeaks_peak_1258	43	.	4.47104	7.66459	4.32074	160
11	44291013	44291195	MS_17086_H3K4me1_CSpeaks_peak_1259	16	.	3.07031	4.70046	1.63829	2
11	44479162	44479548	MS_17086_H3K4me1_CSpeaks_peak_1260	227	.	11.02663	27.84701	22.74633	177
11	44596756	44597036	MS_17086_H3K4me1_CSpeaks_peak_1261	32	.	2.80147	6.51537	3.28117	35
11	45654479	45654842	MS_17086_H3K4me1_CSpeaks_peak_1262	217	.	9.32524	26.75250	21.75177	204
11	48213289	48213463	MS_17086_H3K4me1_CSpeaks_peak_1263	66	.	6.92032	10.21696	6.64338	123
11	48478715	48478928	MS_17086_H3K4me1_CSpeaks_peak_1264	66	.	6.92032	10.21696	6.64338	130
11	48734403	48734684	MS_17086_H3K4me1_CSpeaks_peak_1265	88	.	5.94840	12.68394	8.89522	208
11	49319978	49320206	MS_17086_H3K4me1_CSpeaks_peak_1266	165	.	7.88737	21.05315	16.56828	109
11	49341484	49341721	MS_17086_H3K4me1_CSpeaks_peak_1267	78	.	7.97009	11.51373	7.83455	105
11	50953082	50953320	MS_17086_H3K4me1_CSpeaks_peak_1268	105	.	6.37051	14.51252	10.56923	134
11	51006789	51006991	MS_17086_H3K4me1_CSpeaks_peak_1269	29	.	3.83788	6.17367	2.96269	74
11	51007348	51007646	MS_17086_H3K4me1_CSpeaks_peak_1270	109	.	8.94208	14.96062	10.99073	160
11	55289735	55289967	MS_17086_H3K4me1_CSpeaks_peak_1271	73	.	4.92757	11.00531	7.36393	58
11	55290159	55290644	MS_17086_H3K4me1_CSpeaks_peak_1272	154	.	6.37514	19.81066	15.42306	107
11	55744154	55744371	MS_17086_H3K4me1_CSpeaks_peak_1273	78	.	7.97009	11.51373	7.83455	131
11	55887812	55887959	MS_17086_H3K4me1_CSpeaks_peak_1274	33	.	5.34568	6.56617	3.32116	59
11	56237621	56237804	MS_17086_H3K4me1_CSpeaks_peak_1275	43	.	5.87056	7.73932	4.37875	83
11	56306628	56306948	MS_17086_H3K4me1_CSpeaks_peak_1276	33	.	3.74567	6.60524	3.35456	244
11	57069140	57069383	MS_17086_H3K4me1_CSpeaks_peak_1277	84	.	6.52419	12.18861	8.44145	145
11	58651958	58652251	MS_17086_H3K4me1_CSpeaks_peak_1278	223	.	9.33329	27.42106	22.39006	208
11	59295404	59295825	MS_17086_H3K4me1_CSpeaks_peak_1279	59	.	4.42104	9.46042	5.94893	144
11	59792744	59793088	MS_17086_H3K4me1_CSpeaks_peak_1280	66	.	5.96139	10.25134	6.65486	250
11	60037406	60037689	MS_17086_H3K4me1_CSpeaks_peak_1281	158	.	6.49823	20.26978	15.84190	112
11	61118455	61118752	MS_17086_H3K4me1_CSpeaks_peak_1282	75	.	4.52841	11.25152	7.58657	103
11	61491113	61491306	MS_17086_H3K4me1_CSpeaks_peak_1283	57	.	4.89314	9.25272	5.76949	109
11	61628576	61629161	MS_17086_H3K4me1_CSpeaks_peak_1284	99	.	4.84630	13.78169	9.90966	363
11	61863695	61863850	MS_17086_H3K4me1_CSpeaks_peak_1285	58	.	5.39858	9.31879	5.82569	67
11	61943172	61943563	MS_17086_H3K4me1_CSpeaks_peak_1286	33	.	3.74567	6.60524	3.35456	255
11	62361949	62362181	MS_17086_H3K4me1_CSpeaks_peak_1287	109	.	8.94208	14.96062	10.99073	143
11	62417269	62417705	MS_17086_H3K4me1_CSpeaks_peak_1288	36	.	5.14314	6.95301	3.66977	120
11	62531887	62532243	MS_17086_H3K4me1_CSpeaks_peak_1289	119	.	9.23034	16.00564	11.94243	168
11	63023928	63024693	MS_17086_H3K4me1_CSpeaks_peak_1290	149	.	5.81111	19.32294	14.98387	550
11	63268176	63269062	MS_17086_H3K4me1_CSpeaks_peak_1291	145	.	5.08256	18.83055	14.51279	656
11	63273892	63274099	MS_17086_H3K4me1_CSpeaks_peak_1292	103	.	7.08700	14.21410	10.31074	96
11	63345217	63345426	MS_17086_H3K4me1_CSpeaks_peak_1293	32	.	3.40280	6.46191	3.22917	112
11	63463175	63464461	MS_17086_H3K4me1_CSpeaks_peak_1294	161	.	5.78607	20.65828	16.19894	795
11	63995625	63995783	MS_17086_H3K4me1_CSpeaks_peak_1295	81	.	7.87500	11.82842	8.11232	48
11	64048681	64049028	MS_17086_H3K4me1_CSpeaks_peak_1296	227	.	9.74734	27.85611	22.74633	167
11	65402839	65403396	MS_17086_H3K4me1_CSpeaks_peak_1297	69	.	5.84348	10.52940	6.92089	384
11	65437590	65437875	MS_17086_H3K4me1_CSpeaks_peak_1298	153	.	9.21926	19.76385	15.37812	79
11	65472855	65473187	MS_17086_H3K4me1_CSpeaks_peak_1299	126	.	5.79472	16.81004	12.68122	193
11	65473524	65473673	MS_17086_H3K4me1_CSpeaks_peak_1300	35	.	4.79143	6.78833	3.52386	29
11	65565726	65565929	MS_17086_H3K4me1_CSpeaks_peak_1301	43	.	4.25999	7.66459	4.32074	74
11	65647906	65648053	MS_17086_H3K4me1_CSpeaks_peak_1302	66	.	5.67998	10.25134	6.65486	101
11	66177548	66177795	MS_17086_H3K4me1_CSpeaks_peak_1303	19	.	3.71017	5.08049	1.97359	36
11	66608317	66608761	MS_17086_H3K4me1_CSpeaks_peak_1304	205	.	10.46383	25.42371	20.55454	182
11	66994131	66994593	MS_17086_H3K4me1_CSpeaks_peak_1305	47	.	3.08401	8.13240	4.74257	315
11	67553803	67553982	MS_17086_H3K4me1_CSpeaks_peak_1306	85	.	7.24055	12.30826	8.55443	71
11	67554090	67554244	MS_17086_H3K4me1_CSpeaks_peak_1307	34	.	4.55437	6.68330	3.42448	105
11	69748827	69748985	MS_17086_H3K4me1_CSpeaks_peak_1308	52	.	5.54350	8.67157	5.24276	113
11	69779250	69779605	MS_17086_H3K4me1_CSpeaks_peak_1309	59	.	4.58988	9.46042	5.94893	220
11	69996187	69996396	MS_17086_H3K4me1_CSpeaks_peak_1310	93	.	6.80559	13.19086	9.36597	119
11	70015272	70015674	MS_17086_H3K4me1_CSpeaks_peak_1311	60	.	3.88149	9.52900	6.01387	142
11	70041793	70041970	MS_17086_H3K4me1_CSpeaks_peak_1312	150	.	7.63682	19.36886	15.01809	103
11	70151633	70151832	MS_17086_H3K4me1_CSpeaks_peak_1313	103	.	9.01985	14.20826	10.31074	88
11	70691290	70691885	MS_17086_H3K4me1_CSpeaks_peak_1314	146	.	8.10574	18.99166	14.66280	473
11	70959538	70959699	MS_17086_H3K4me1_CSpeaks_peak_1315	32	.	3.40280	6.46191	3.22917	83
11	71404408	71404624	MS_17086_H3K4me1_CSpeaks_peak_1316	92	.	7.33532	13.02611	9.21590	29
11	71405070	71405336	MS_17086_H3K4me1_CSpeaks_peak_1317	103	.	5.77177	14.29954	10.37988	76
11	71467438	71467824	MS_17086_H3K4me1_CSpeaks_peak_1318	85	.	4.48450	12.30860	8.55443	187
11	71668764	71669114	MS_17086_H3K4me1_CSpeaks_peak_1319	168	.	8.05892	21.41391	16.89758	163
11	71674019	71674690	MS_17086_H3K4me1_CSpeaks_peak_1320	127	.	6.27830	16.93061	12.79037	420
11	72023435	72023750	MS_17086_H3K4me1_CSpeaks_peak_1321	80	.	5.73735	11.79668	8.08794	180
11	72316580	72316846	MS_17086_H3K4me1_CSpeaks_peak_1322	65	.	5.10420	10.08017	6.53208	141
11	72438430	72438678	MS_17086_H3K4me1_CSpeaks_peak_1323	142	.	7.21476	18.48830	14.21702	121
11	72524184	72524527	MS_17086_H3K4me1_CSpeaks_peak_1324	183	.	9.90102	23.05536	18.37530	131
11	72703224	72703371	MS_17086_H3K4me1_CSpeaks_peak_1325	42	.	5.41545	7.59662	4.27038	76
11	73005936	73006108	MS_17086_H3K4me1_CSpeaks_peak_1326	27	.	3.40799	5.94583	2.75003	146
11	73006213	73006522	MS_17086_H3K4me1_CSpeaks_peak_1327	80	.	3.95695	11.77222	8.08053	248
11	73006862	73007051	MS_17086_H3K4me1_CSpeaks_peak_1328	36	.	4.04894	6.90630	3.62905	62
11	73866083	73866393	MS_17086_H3K4me1_CSpeaks_peak_1329	144	.	6.61598	18.75374	14.44219	154
11	74364562	74364749	MS_17086_H3K4me1_CSpeaks_peak_1330	131	.	7.21472	17.38039	13.19595	63
11	75086196	75086370	MS_17086_H3K4me1_CSpeaks_peak_1331	75	.	6.24279	11.20838	7.54951	51
11	75505432	75505581	MS_17086_H3K4me1_CSpeaks_peak_1332	96	.	7.98213	13.54184	9.69586	45
11	75617372	75617931	MS_17086_H3K4me1_CSpeaks_peak_1333	131	.	7.21472	17.38039	13.19595	211
11	75898402	75898770	MS_17086_H3K4me1_CSpeaks_peak_1334	53	.	3.50183	8.74288	5.30138	237
11	76891764	76892178	MS_17086_H3K4me1_CSpeaks_peak_1335	82	.	4.80981	12.00287	8.26840	95
11	77238880	77239092	MS_17086_H3K4me1_CSpeaks_peak_1336	81	.	6.97191	11.91522	8.19686	85
11	77509710	77510082	MS_17086_H3K4me1_CSpeaks_peak_1337	59	.	4.42104	9.46042	5.94893	240
11	77818596	77818873	MS_17086_H3K4me1_CSpeaks_peak_1338	37	.	2.97031	7.02967	3.74014	61
11	78218580	78218743	MS_17086_H3K4me1_CSpeaks_peak_1339	72	.	5.31525	10.92847	7.29541	124
11	78218934	78219090	MS_17086_H3K4me1_CSpeaks_peak_1340	43	.	4.25999	7.66459	4.32074	83
11	79565552	79565699	MS_17086_H3K4me1_CSpeaks_peak_1341	26	.	4.27297	5.86499	2.68733	127
11	79583483	79583829	MS_17086_H3K4me1_CSpeaks_peak_1342	53	.	6.30249	8.80085	5.35724	275
11	80600172	80600339	MS_17086_H3K4me1_CSpeaks_peak_1343	66	.	5.67998	10.25134	6.65486	133
11	81271021	81271512	MS_17086_H3K4me1_CSpeaks_peak_1344	111	.	5.37262	15.15365	11.17190	252
11	81296013	81296320	MS_17086_H3K4me1_CSpeaks_peak_1345	110	.	8.60679	15.02208	11.04534	218
11	81308799	81309150	MS_17086_H3K4me1_CSpeaks_peak_1346	105	.	4.96690	14.53762	10.59202	229
11	81309690	81310137	MS_17086_H3K4me1_CSpeaks_peak_1347	66	.	4.75872	10.22378	6.64405	139
11	81310611	81310859	MS_17086_H3K4me1_CSpeaks_peak_1348	109	.	7.80160	14.87952	10.91710	151
11	82319274	82319483	MS_17086_H3K4me1_CSpeaks_peak_1349	49	.	5.11718	8.41215	4.99775	127
11	82578689	82578887	MS_17086_H3K4me1_CSpeaks_peak_1350	144	.	9.77068	18.71672	14.41968	117
11	82579036	82579183	MS_17086_H3K4me1_CSpeaks_peak_1351	81	.	6.97191	11.91522	8.19686	91
11	83067963	83068471	MS_17086_H3K4me1_CSpeaks_peak_1352	103	.	7.08700	14.21410	10.31074	192
11	83135339	83135735	MS_17086_H3K4me1_CSpeaks_peak_1353	144	.	6.61598	18.75374	14.44219	314
11	83751406	83751582	MS_17086_H3K4me1_CSpeaks_peak_1354	122	.	6.79261	16.40858	12.29772	74
11	86410539	86410686	MS_17086_H3K4me1_CSpeaks_peak_1355	22	.	4.82080	5.44340	2.29952	47
11	87764984	87765281	MS_17086_H3K4me1_CSpeaks_peak_1356	45	.	5.48571	7.87283	4.50220	165
11	90576764	90577063	MS_17086_H3K4me1_CSpeaks_peak_1357	32	.	3.40280	6.46191	3.22917	226
11	90794956	90795151	MS_17086_H3K4me1_CSpeaks_peak_1358	150	.	7.63682	19.36886	15.01809	88
11	91174527	91174810	MS_17086_H3K4me1_CSpeaks_peak_1359	54	.	6.39544	8.95766	5.49946	196
11	92084045	92084391	MS_17086_H3K4me1_CSpeaks_peak_1360	103	.	9.01985	14.20826	10.31074	216
11	92127793	92128288	MS_17086_H3K4me1_CSpeaks_peak_1361	162	.	9.05682	20.74566	16.27339	214
11	92128515	92128702	MS_17086_H3K4me1_CSpeaks_peak_1362	54	.	6.39544	8.95766	5.49946	84
11	93075328	93075636	MS_17086_H3K4me1_CSpeaks_peak_1363	59	.	4.58988	9.46042	5.94893	88
11	93685800	93686114	MS_17086_H3K4me1_CSpeaks_peak_1364	112	.	5.08750	15.30598	11.29052	184
11	93686659	93686874	MS_17086_H3K4me1_CSpeaks_peak_1365	66	.	5.96139	10.25134	6.65486	89
11	94961737	94961939	MS_17086_H3K4me1_CSpeaks_peak_1366	41	.	4.57981	7.49808	4.18277	116
11	94962057	94962310	MS_17086_H3K4me1_CSpeaks_peak_1367	129	.	8.05684	17.12662	12.97254	194
11	94967418	94967769	MS_17086_H3K4me1_CSpeaks_peak_1368	16	.	2.98069	4.70182	1.63829	126
11	94972874	94973170	MS_17086_H3K4me1_CSpeaks_peak_1369	170	.	9.16110	21.56956	17.03185	124
11	94990606	94990776	MS_17086_H3K4me1_CSpeaks_peak_1370	43	.	4.47104	7.66459	4.32074	37
11	95151911	95152204	MS_17086_H3K4me1_CSpeaks_peak_1371	194	.	10.18243	24.23245	19.45999	142
11	95255039	95255237	MS_17086_H3K4me1_CSpeaks_peak_1372	57	.	3.39241	9.22533	5.74977	124
11	95493158	95493451	MS_17086_H3K4me1_CSpeaks_peak_1373	59	.	4.58988	9.46042	5.94893	33
11	95600894	95601224	MS_17086_H3K4me1_CSpeaks_peak_1374	136	.	6.44714	17.83555	13.60692	138
11	96209786	96210039	MS_17086_H3K4me1_CSpeaks_peak_1375	95	.	6.63370	13.40874	9.57338	90
11	96460568	96460753	MS_17086_H3K4me1_CSpeaks_peak_1376	43	.	4.25999	7.66459	4.32074	127
11	96593639	96594587	MS_17086_H3K4me1_CSpeaks_peak_1377	173	.	6.13288	21.86971	17.31519	404
11	97087614	97087927	MS_17086_H3K4me1_CSpeaks_peak_1378	49	.	3.96560	8.40735	4.99775	243
11	97088022	97088196	MS_17086_H3K4me1_CSpeaks_peak_1379	54	.	3.76089	8.87152	5.42369	80
11	97588032	97588246	MS_17086_H3K4me1_CSpeaks_peak_1380	46	.	4.08336	7.99138	4.61152	75
11	98103477	98103624	MS_17086_H3K4me1_CSpeaks_peak_1381	22	.	4.82080	5.44340	2.29952	74
11	98643198	98643495	MS_17086_H3K4me1_CSpeaks_peak_1382	80	.	5.52630	11.79668	8.08794	90
11	98866364	98866601	MS_17086_H3K4me1_CSpeaks_peak_1383	39	.	3.91452	7.28745	3.98303	96
11	99196038	99196346	MS_17086_H3K4me1_CSpeaks_peak_1384	168	.	8.05892	21.41391	16.89758	186
11	99897916	99898139	MS_17086_H3K4me1_CSpeaks_peak_1385	115	.	9.54473	15.60132	11.56340	118
11	100313328	100313478	MS_17086_H3K4me1_CSpeaks_peak_1386	66	.	6.92032	10.21696	6.64338	27
11	102549911	102550100	MS_17086_H3K4me1_CSpeaks_peak_1387	78	.	7.97009	11.51373	7.83455	75
11	103792855	103793176	MS_17086_H3K4me1_CSpeaks_peak_1388	33	.	5.34568	6.56617	3.32116	271
11	106619758	106620017	MS_17086_H3K4me1_CSpeaks_peak_1389	121	.	9.36418	16.21722	12.13451	135
11	107089084	107089514	MS_17086_H3K4me1_CSpeaks_peak_1390	79	.	4.36390	11.59222	7.90548	246
11	107089705	107090045	MS_17086_H3K4me1_CSpeaks_peak_1391	88	.	5.94840	12.68394	8.89522	246
11	107258145	107258356	MS_17086_H3K4me1_CSpeaks_peak_1392	36	.	3.18525	6.96909	3.68453	85
11	107477698	107478098	MS_17086_H3K4me1_CSpeaks_peak_1393	88	.	5.94840	12.68394	8.89522	167
11	107911273	107911893	MS_17086_H3K4me1_CSpeaks_peak_1394	119	.	7.78078	16.05824	11.98566	341
11	108148972	108149643	MS_17086_H3K4me1_CSpeaks_peak_1395	183	.	6.92033	22.98327	18.31795	121
11	108371252	108371733	MS_17086_H3K4me1_CSpeaks_peak_1396	104	.	5.23191	14.34508	10.41927	276
11	108479594	108479967	MS_17086_H3K4me1_CSpeaks_peak_1397	58	.	5.39858	9.31879	5.82569	236
11	108864369	108864702	MS_17086_H3K4me1_CSpeaks_peak_1398	105	.	6.37051	14.51252	10.56923	205
11	109002462	109002693	MS_17086_H3K4me1_CSpeaks_peak_1399	60	.	3.88149	9.52900	6.01387	118
11	109103682	109103957	MS_17086_H3K4me1_CSpeaks_peak_1400	84	.	6.52419	12.18861	8.44145	69
11	109127576	109128227	MS_17086_H3K4me1_CSpeaks_peak_1401	188	.	7.62903	23.53057	18.81091	260
11	109333174	109333348	MS_17086_H3K4me1_CSpeaks_peak_1402	21	.	3.23915	5.31046	2.18608	123
11	109335681	109335996	MS_17086_H3K4me1_CSpeaks_peak_1403	116	.	6.68179	15.65557	11.61067	136
11	109544801	109545170	MS_17086_H3K4me1_CSpeaks_peak_1404	103	.	5.60293	14.29954	10.37988	181
11	109585747	109585921	MS_17086_H3K4me1_CSpeaks_peak_1405	61	.	5.86608	9.64215	6.12173	53
11	109586275	109586475	MS_17086_H3K4me1_CSpeaks_peak_1406	29	.	3.83788	6.17367	2.96269	64
11	109617205	109618224	MS_17086_H3K4me1_CSpeaks_peak_1407	189	.	7.84652	23.64588	18.92063	742
11	110184620	110184950	MS_17086_H3K4me1_CSpeaks_peak_1408	168	.	8.05892	21.41391	16.89758	187
11	110854151	110854355	MS_17086_H3K4me1_CSpeaks_peak_1409	60	.	3.88149	9.52900	6.01387	62
11	110881134	110881298	MS_17086_H3K4me1_CSpeaks_peak_1410	70	.	5.20210	10.70357	7.08642	106
11	110881623	110881963	MS_17086_H3K4me1_CSpeaks_peak_1411	85	.	3.81452	12.25296	8.50490	127
11	110885224	110885508	MS_17086_H3K4me1_CSpeaks_peak_1412	131	.	7.00366	17.38039	13.19595	187
11	111069456	111069683	MS_17086_H3K4me1_CSpeaks_peak_1413	19	.	3.99157	5.08049	1.97359	139
11	111273980	111274208	MS_17086_H3K4me1_CSpeaks_peak_1414	99	.	6.01843	13.79428	9.91914	111
11	111541127	111541380	MS_17086_H3K4me1_CSpeaks_peak_1415	87	.	7.67577	12.52288	8.75606	114
11	112037945	112038124	MS_17086_H3K4me1_CSpeaks_peak_1416	66	.	6.92032	10.21696	6.64338	74
11	112443326	112443502	MS_17086_H3K4me1_CSpeaks_peak_1417	43	.	5.87056	7.73932	4.37875	123
11	112831613	112831800	MS_17086_H3K4me1_CSpeaks_peak_1418	63	.	6.91942	9.85236	6.32155	58
11	113305654	113306037	MS_17086_H3K4me1_CSpeaks_peak_1419	122	.	6.79261	16.40858	12.29772	182
11	113321672	113322112	MS_17086_H3K4me1_CSpeaks_peak_1420	200	.	7.20173	24.84468	20.02301	203
11	113526030	113526251	MS_17086_H3K4me1_CSpeaks_peak_1421	19	.	3.99157	5.08049	1.97359	38
11	114348923	114349132	MS_17086_H3K4me1_CSpeaks_peak_1422	42	.	4.83578	7.53305	4.20969	109
11	114526922	114527180	MS_17086_H3K4me1_CSpeaks_peak_1423	66	.	6.92032	10.21696	6.64338	136
11	114746935	114747429	MS_17086_H3K4me1_CSpeaks_peak_1424	95	.	4.45157	13.38262	9.55068	118
11	114860002	114860274	MS_17086_H3K4me1_CSpeaks_peak_1425	122	.	6.79261	16.40858	12.29772	160
11	115138026	115138218	MS_17086_H3K4me1_CSpeaks_peak_1426	34	.	4.55437	6.68330	3.42448	102
11	115259294	115259445	MS_17086_H3K4me1_CSpeaks_peak_1427	93	.	6.80559	13.19086	9.36597	47
11	116154689	116154903	MS_17086_H3K4me1_CSpeaks_peak_1428	62	.	4.24701	9.79599	6.26637	130
11	116243434	116243674	MS_17086_H3K4me1_CSpeaks_peak_1429	220	.	13.16312	27.02354	22.00684	109
11	116272489	116273064	MS_17086_H3K4me1_CSpeaks_peak_1430	126	.	5.94742	16.72583	12.60379	429
11	116339501	116339706	MS_17086_H3K4me1_CSpeaks_peak_1431	157	.	10.63050	20.12248	15.70998	115
11	116607587	116607798	MS_17086_H3K4me1_CSpeaks_peak_1432	47	.	5.92870	8.18624	4.79402	90
11	116842165	116843273	MS_17086_H3K4me1_CSpeaks_peak_1433	207	.	10.12056	25.67165	20.76623	980
11	116876121	116876291	MS_17086_H3K4me1_CSpeaks_peak_1434	17	.	3.41578	4.79185	1.71824	109
11	117025041	117025294	MS_17086_H3K4me1_CSpeaks_peak_1435	119	.	6.10946	16.03933	11.96903	107
11	117104953	117105112	MS_17086_H3K4me1_CSpeaks_peak_1436	56	.	6.40946	9.08008	5.61669	78
11	117172377	117172807	MS_17086_H3K4me1_CSpeaks_peak_1437	80	.	5.09641	11.80429	8.08895	194
11	117344643	117345024	MS_17086_H3K4me1_CSpeaks_peak_1438	103	.	5.77177	14.29954	10.37988	82
11	117372635	117373146	MS_17086_H3K4me1_CSpeaks_peak_1439	216	.	10.74523	26.62870	21.65764	285
11	117577326	117577475	MS_17086_H3K4me1_CSpeaks_peak_1440	36	.	5.14314	6.95301	3.66977	18
11	118020821	118021118	MS_17086_H3K4me1_CSpeaks_peak_1441	34	.	4.55437	6.68330	3.42448	175
11	118218736	118218891	MS_17086_H3K4me1_CSpeaks_peak_1442	80	.	5.52630	11.79668	8.08794	84
11	118482432	118482582	MS_17086_H3K4me1_CSpeaks_peak_1443	50	.	4.68209	8.44714	5.02388	40
11	118805819	118806082	MS_17086_H3K4me1_CSpeaks_peak_1444	99	.	4.23835	13.77646	9.90956	202
11	118806197	118806485	MS_17086_H3K4me1_CSpeaks_peak_1445	137	.	4.54219	18.03066	13.79102	192
11	118991846	118992218	MS_17086_H3K4me1_CSpeaks_peak_1446	112	.	7.64980	15.25735	11.24694	251
11	119273148	119273621	MS_17086_H3K4me1_CSpeaks_peak_1447	186	.	9.36500	23.38886	18.69707	91
11	119273988	119274337	MS_17086_H3K4me1_CSpeaks_peak_1448	37	.	3.54350	7.09102	3.79640	240
11	119277833	119278221	MS_17086_H3K4me1_CSpeaks_peak_1449	80	.	5.52630	11.79668	8.08794	204
11	119282208	119282442	MS_17086_H3K4me1_CSpeaks_peak_1450	216	.	10.74523	26.62870	21.65764	109
11	119350434	119350729	MS_17086_H3K4me1_CSpeaks_peak_1451	111	.	5.94061	15.16215	11.17364	173
11	119432122	119432378	MS_17086_H3K4me1_CSpeaks_peak_1452	42	.	4.83578	7.53305	4.20969	110
11	119433164	119433623	MS_17086_H3K4me1_CSpeaks_peak_1453	46	.	5.56525	7.99793	4.61152	430
11	119515419	119515570	MS_17086_H3K4me1_CSpeaks_peak_1454	88	.	7.44290	12.67383	8.89522	53
11	119530497	119530944	MS_17086_H3K4me1_CSpeaks_peak_1455	66	.	5.96139	10.25134	6.65486	214
11	119571221	119571672	MS_17086_H3K4me1_CSpeaks_peak_1456	105	.	4.96690	14.53762	10.59202	326
11	119581538	119581716	MS_17086_H3K4me1_CSpeaks_peak_1457	65	.	5.85953	10.09548	6.54539	101
11	119710259	119710470	MS_17086_H3K4me1_CSpeaks_peak_1458	103	.	5.60293	14.29954	10.37988	97
11	119786473	119786836	MS_17086_H3K4me1_CSpeaks_peak_1459	43	.	4.47104	7.66459	4.32074	215
11	119793617	119794081	MS_17086_H3K4me1_CSpeaks_peak_1460	43	.	4.47104	7.66459	4.32074	114
11	119801222	119801449	MS_17086_H3K4me1_CSpeaks_peak_1461	66	.	5.67998	10.25134	6.65486	87
11	119843004	119843169	MS_17086_H3K4me1_CSpeaks_peak_1462	84	.	6.52419	12.18861	8.44145	92
11	119849617	119850362	MS_17086_H3K4me1_CSpeaks_peak_1463	262	.	9.31745	31.74444	26.29230	134
11	119915210	119915543	MS_17086_H3K4me1_CSpeaks_peak_1464	42	.	4.83578	7.53305	4.20969	219
11	119934816	119934966	MS_17086_H3K4me1_CSpeaks_peak_1465	103	.	5.77177	14.29954	10.37988	36
11	120316519	120316873	MS_17086_H3K4me1_CSpeaks_peak_1466	20	.	2.47004	5.19226	2.08111	327
11	120317877	120318521	MS_17086_H3K4me1_CSpeaks_peak_1467	142	.	7.21476	18.48830	14.21702	261
11	120384827	120385124	MS_17086_H3K4me1_CSpeaks_peak_1468	27	.	3.57683	5.94583	2.75003	252
11	120457167	120457677	MS_17086_H3K4me1_CSpeaks_peak_1469	136	.	6.44714	17.83555	13.60692	162
11	120531173	120531435	MS_17086_H3K4me1_CSpeaks_peak_1470	21	.	3.23915	5.31046	2.18608	94
11	120666870	120667303	MS_17086_H3K4me1_CSpeaks_peak_1471	177	.	8.49873	22.32059	17.72658	244
11	120752868	120753049	MS_17086_H3K4me1_CSpeaks_peak_1472	48	.	5.53163	8.20978	4.81476	101
11	120821145	120821334	MS_17086_H3K4me1_CSpeaks_peak_1473	109	.	8.94208	14.96062	10.99073	93
11	120891484	120891669	MS_17086_H3K4me1_CSpeaks_peak_1474	72	.	5.31525	10.92847	7.29541	65
11	121022986	121023383	MS_17086_H3K4me1_CSpeaks_peak_1475	46	.	4.08336	7.99138	4.61152	97
11	121217174	121217627	MS_17086_H3K4me1_CSpeaks_peak_1476	48	.	3.64029	8.23007	4.83279	239
11	121239217	121239411	MS_17086_H3K4me1_CSpeaks_peak_1477	65	.	5.10420	10.08017	6.53208	126
11	121239614	121239784	MS_17086_H3K4me1_CSpeaks_peak_1478	133	.	7.95071	17.52470	13.31917	65
11	121260380	121260849	MS_17086_H3K4me1_CSpeaks_peak_1479	99	.	4.84630	13.78169	9.90966	306
11	121273008	121273402	MS_17086_H3K4me1_CSpeaks_peak_1480	42	.	3.20654	7.53378	4.20969	138
11	121302047	121302194	MS_17086_H3K4me1_CSpeaks_peak_1481	66	.	5.67998	10.25134	6.65486	106
11	121336669	121336826	MS_17086_H3K4me1_CSpeaks_peak_1482	76	.	7.25366	11.34488	7.67398	65
11	121345841	121346379	MS_17086_H3K4me1_CSpeaks_peak_1483	134	.	5.93542	17.65711	13.44452	247
11	121346631	121346922	MS_17086_H3K4me1_CSpeaks_peak_1484	21	.	2.91668	5.28566	2.16652	145
11	121475997	121476386	MS_17086_H3K4me1_CSpeaks_peak_1485	166	.	5.36396	21.14286	16.65724	131
11	121481028	121481344	MS_17086_H3K4me1_CSpeaks_peak_1486	17	.	3.41578	4.79185	1.71824	251
11	121481792	121482189	MS_17086_H3K4me1_CSpeaks_peak_1487	132	.	8.21261	17.40049	13.20585	99
11	121482391	121482666	MS_17086_H3K4me1_CSpeaks_peak_1488	239	.	15.31843	29.22607	23.99892	165
11	121512014	121512281	MS_17086_H3K4me1_CSpeaks_peak_1489	254	.	9.20568	30.82177	25.45213	132
11	121551764	121551958	MS_17086_H3K4me1_CSpeaks_peak_1490	43	.	3.82490	7.73977	4.37875	78
11	121588509	121588683	MS_17086_H3K4me1_CSpeaks_peak_1491	103	.	6.23490	14.23829	10.33391	108
11	121588856	121589156	MS_17086_H3K4me1_CSpeaks_peak_1492	49	.	3.96560	8.40735	4.99775	164
11	121598642	121599034	MS_17086_H3K4me1_CSpeaks_peak_1493	50	.	4.68209	8.44714	5.02388	173
11	121718391	121718661	MS_17086_H3K4me1_CSpeaks_peak_1494	119	.	5.51332	15.97543	11.91595	134
11	121748112	121748567	MS_17086_H3K4me1_CSpeaks_peak_1495	155	.	7.35807	19.91230	15.51921	314
11	121748744	121749130	MS_17086_H3K4me1_CSpeaks_peak_1496	88	.	5.26525	12.62006	8.84441	181
11	121776758	121777059	MS_17086_H3K4me1_CSpeaks_peak_1497	43	.	3.82490	7.73977	4.37875	201
11	121996546	121996855	MS_17086_H3K4me1_CSpeaks_peak_1498	188	.	7.62903	23.53057	18.81091	152
11	122008812	122009032	MS_17086_H3K4me1_CSpeaks_peak_1499	66	.	5.96139	10.25134	6.65486	73
11	122011863	122012194	MS_17086_H3K4me1_CSpeaks_peak_1500	60	.	3.88149	9.52900	6.01387	210
11	122014872	122015027	MS_17086_H3K4me1_CSpeaks_peak_1501	60	.	4.14679	9.54564	6.03042	88
11	122036190	122036665	MS_17086_H3K4me1_CSpeaks_peak_1502	103	.	5.60293	14.29954	10.37988	404
11	122069634	122069956	MS_17086_H3K4me1_CSpeaks_peak_1503	75	.	6.24279	11.20838	7.54951	223
11	122099321	122099641	MS_17086_H3K4me1_CSpeaks_peak_1504	34	.	4.55437	6.68330	3.42448	184
11	122145831	122146054	MS_17086_H3K4me1_CSpeaks_peak_1505	18	.	4.29894	4.98931	1.89760	177
11	122272458	122272639	MS_17086_H3K4me1_CSpeaks_peak_1506	36	.	4.04894	6.90630	3.62905	64
11	122298908	122299139	MS_17086_H3K4me1_CSpeaks_peak_1507	58	.	3.71288	9.36460	5.86642	115
11	122472328	122472497	MS_17086_H3K4me1_CSpeaks_peak_1508	167	.	10.89463	21.20468	16.70738	76
11	122473497	122473729	MS_17086_H3K4me1_CSpeaks_peak_1509	115	.	9.54473	15.60132	11.56340	118
11	122618920	122619533	MS_17086_H3K4me1_CSpeaks_peak_1510	187	.	8.72130	23.39420	18.70104	87
11	122790110	122790763	MS_17086_H3K4me1_CSpeaks_peak_1511	344	.	12.49102	40.68121	34.42805	142
11	123047020	123047167	MS_17086_H3K4me1_CSpeaks_peak_1512	33	.	5.34568	6.56617	3.32116	58
11	123154403	123154713	MS_17086_H3K4me1_CSpeaks_peak_1513	121	.	9.36418	16.21722	12.13451	116
11	123155443	123155616	MS_17086_H3K4me1_CSpeaks_peak_1514	66	.	4.75872	10.22378	6.64405	84
11	123184171	123184408	MS_17086_H3K4me1_CSpeaks_peak_1515	97	.	6.15946	13.58947	9.72910	173
11	123206875	123207444	MS_17086_H3K4me1_CSpeaks_peak_1516	181	.	7.79823	22.77201	18.12145	154
11	123262194	123262344	MS_17086_H3K4me1_CSpeaks_peak_1517	49	.	5.11718	8.41215	4.99775	57
11	123286124	123286328	MS_17086_H3K4me1_CSpeaks_peak_1518	25	.	4.19193	5.73896	2.57934	130
11	123297352	123297696	MS_17086_H3K4me1_CSpeaks_peak_1519	141	.	7.42577	18.36732	14.10778	199
11	123411789	123411962	MS_17086_H3K4me1_CSpeaks_peak_1520	119	.	9.23034	16.00564	11.94243	113
11	123447405	123447580	MS_17086_H3K4me1_CSpeaks_peak_1521	85	.	8.15125	12.27555	8.52728	84
11	123509679	123509828	MS_17086_H3K4me1_CSpeaks_peak_1522	21	.	3.12139	5.26630	2.14946	41
11	123552404	123552606	MS_17086_H3K4me1_CSpeaks_peak_1523	65	.	6.73392	10.04679	6.50959	83
11	123840454	123840717	MS_17086_H3K4me1_CSpeaks_peak_1524	57	.	3.39241	9.22533	5.74977	73
11	123996615	123996992	MS_17086_H3K4me1_CSpeaks_peak_1525	39	.	3.91452	7.28745	3.98303	279
11	124217528	124218016	MS_17086_H3K4me1_CSpeaks_peak_1526	36	.	4.04894	6.90630	3.62905	88
11	124286426	124286675	MS_17086_H3K4me1_CSpeaks_peak_1527	112	.	7.64980	15.25735	11.24694	102
11	124704982	124705129	MS_17086_H3K4me1_CSpeaks_peak_1528	27	.	4.72104	5.94877	2.75003	138
11	124883176	124883391	MS_17086_H3K4me1_CSpeaks_peak_1529	194	.	10.18243	24.23245	19.45999	144
11	125090557	125090888	MS_17086_H3K4me1_CSpeaks_peak_1530	97	.	6.15946	13.58947	9.72910	93
11	125097756	125097908	MS_17086_H3K4me1_CSpeaks_peak_1531	58	.	5.39858	9.31879	5.82569	21
11	125216161	125216344	MS_17086_H3K4me1_CSpeaks_peak_1532	46	.	4.08336	7.99138	4.61152	178
11	125216491	125217096	MS_17086_H3K4me1_CSpeaks_peak_1533	145	.	6.65726	18.85223	14.53408	151
11	125260455	125260832	MS_17086_H3K4me1_CSpeaks_peak_1534	99	.	4.72570	13.78169	9.90966	200
11	125457488	125457712	MS_17086_H3K4me1_CSpeaks_peak_1535	60	.	3.88149	9.52900	6.01387	118
11	125554315	125554685	MS_17086_H3K4me1_CSpeaks_peak_1536	48	.	3.64029	8.23007	4.83279	139
11	125764991	125765458	MS_17086_H3K4me1_CSpeaks_peak_1537	80	.	5.73735	11.79668	8.08794	46
11	125910013	125910195	MS_17086_H3K4me1_CSpeaks_peak_1538	94	.	7.81233	13.26821	9.44297	108
11	125924071	125924375	MS_17086_H3K4me1_CSpeaks_peak_1539	52	.	4.62271	8.72868	5.28986	125
11	125924470	125924927	MS_17086_H3K4me1_CSpeaks_peak_1540	200	.	9.69537	24.86462	20.03911	330
11	125976449	125976599	MS_17086_H3K4me1_CSpeaks_peak_1541	102	.	5.49040	14.10441	10.21687	64
11	126403469	126403838	MS_17086_H3K4me1_CSpeaks_peak_1542	66	.	6.92032	10.21696	6.64338	67
11	126583970	126584166	MS_17086_H3K4me1_CSpeaks_peak_1543	19	.	3.99157	5.08049	1.97359	136
11	126701151	126701733	MS_17086_H3K4me1_CSpeaks_peak_1544	126	.	5.79472	16.81004	12.68122	91
11	126702392	126702819	MS_17086_H3K4me1_CSpeaks_peak_1545	89	.	4.95051	12.76924	8.97459	143
11	127255660	127255873	MS_17086_H3K4me1_CSpeaks_peak_1546	90	.	8.49497	12.84501	9.04555	76
11	127256131	127256466	MS_17086_H3K4me1_CSpeaks_peak_1547	114	.	6.58156	15.45243	11.42150	143
11	127432659	127432958	MS_17086_H3K4me1_CSpeaks_peak_1548	103	.	5.60293	14.29954	10.37988	157
11	127495134	127495333	MS_17086_H3K4me1_CSpeaks_peak_1549	121	.	9.36418	16.21722	12.13451	138
11	127496010	127496541	MS_17086_H3K4me1_CSpeaks_peak_1550	216	.	10.74523	26.62870	21.65764	317
11	127546442	127546779	MS_17086_H3K4me1_CSpeaks_peak_1551	43	.	3.82490	7.73977	4.37875	169
11	127547029	127548278	MS_17086_H3K4me1_CSpeaks_peak_1552	145	.	6.89534	18.87689	14.55787	947
11	127561810	127562111	MS_17086_H3K4me1_CSpeaks_peak_1553	65	.	4.35516	10.06276	6.52367	58
11	127568798	127569123	MS_17086_H3K4me1_CSpeaks_peak_1554	207	.	9.86871	25.67165	20.76623	235
11	127741458	127741680	MS_17086_H3K4me1_CSpeaks_peak_1555	31	.	3.27849	6.40804	3.18270	195
11	128000464	128000962	MS_17086_H3K4me1_CSpeaks_peak_1556	131	.	7.21472	17.38039	13.19595	368
11	128169965	128170154	MS_17086_H3K4me1_CSpeaks_peak_1557	115	.	9.54473	15.60132	11.56340	82
11	128180104	128180695	MS_17086_H3K4me1_CSpeaks_peak_1558	191	.	7.06103	23.90890	19.17402	98
11	128291201	128291524	MS_17086_H3K4me1_CSpeaks_peak_1559	113	.	8.42556	15.32041	11.30230	96
11	128493928	128494127	MS_17086_H3K4me1_CSpeaks_peak_1560	103	.	5.77177	14.29954	10.37988	109
11	128588219	128588460	MS_17086_H3K4me1_CSpeaks_peak_1561	18	.	4.29894	4.98931	1.89760	3
11	128687815	128688665	MS_17086_H3K4me1_CSpeaks_peak_1562	215	.	8.30440	26.53379	21.58017	195
11	128897980	128898165	MS_17086_H3K4me1_CSpeaks_peak_1563	49	.	5.11718	8.41215	4.99775	121
11	128914085	128914334	MS_17086_H3K4me1_CSpeaks_peak_1564	17	.	2.65762	4.83877	1.76366	182
11	128915603	128915806	MS_17086_H3K4me1_CSpeaks_peak_1565	42	.	4.83578	7.53305	4.20969	76
11	128926661	128926876	MS_17086_H3K4me1_CSpeaks_peak_1566	47	.	3.13915	8.10064	4.71266	84
11	128979787	128979934	MS_17086_H3K4me1_CSpeaks_peak_1567	22	.	4.82080	5.44340	2.29952	18
11	129022579	129022844	MS_17086_H3K4me1_CSpeaks_peak_1568	194	.	9.79454	24.19604	19.43926	103
11	129032039	129032384	MS_17086_H3K4me1_CSpeaks_peak_1569	170	.	7.29135	21.58403	17.03883	202
11	129050833	129051031	MS_17086_H3K4me1_CSpeaks_peak_1570	43	.	5.87056	7.73932	4.37875	174
11	129100261	129100592	MS_17086_H3K4me1_CSpeaks_peak_1571	197	.	8.90313	24.58018	19.76601	167
11	129181855	129182017	MS_17086_H3K4me1_CSpeaks_peak_1572	22	.	2.86868	5.34426	2.21649	133
11	129182775	129182956	MS_17086_H3K4me1_CSpeaks_peak_1573	98	.	8.09787	13.72868	9.86372	87
11	129433191	129433411	MS_17086_H3K4me1_CSpeaks_peak_1574	22	.	2.86868	5.34426	2.21649	133
11	129567108	129567307	MS_17086_H3K4me1_CSpeaks_peak_1575	13	.	3.42876	4.33257	1.34056	2
11	129590058	129590426	MS_17086_H3K4me1_CSpeaks_peak_1576	53	.	3.60736	8.74288	5.30138	252
11	129590610	129590815	MS_17086_H3K4me1_CSpeaks_peak_1577	50	.	4.90515	8.44779	5.02388	111
11	129610299	129610809	MS_17086_H3K4me1_CSpeaks_peak_1578	59	.	4.42104	9.46042	5.94893	276
11	129671366	129672039	MS_17086_H3K4me1_CSpeaks_peak_1579	206	.	8.13556	25.52196	20.64396	134
11	129679094	129679753	MS_17086_H3K4me1_CSpeaks_peak_1580	69	.	4.38771	10.51570	6.90869	408
11	129691343	129691761	MS_17086_H3K4me1_CSpeaks_peak_1581	84	.	6.52419	12.18861	8.44145	279
11	129695679	129695961	MS_17086_H3K4me1_CSpeaks_peak_1582	122	.	6.79261	16.40858	12.29772	103
11	129704177	129704391	MS_17086_H3K4me1_CSpeaks_peak_1583	31	.	3.27849	6.40804	3.18270	102
11	129739067	129739216	MS_17086_H3K4me1_CSpeaks_peak_1584	56	.	6.40946	9.08008	5.61669	108
11	129786465	129786872	MS_17086_H3K4me1_CSpeaks_peak_1585	99	.	4.84630	13.78169	9.90966	301
11	129787141	129787334	MS_17086_H3K4me1_CSpeaks_peak_1586	36	.	4.08221	6.93646	3.65803	73
11	129787438	129787600	MS_17086_H3K4me1_CSpeaks_peak_1587	50	.	4.68209	8.44714	5.02388	28
11	129806126	129806461	MS_17086_H3K4me1_CSpeaks_peak_1588	72	.	5.31525	10.92847	7.29541	96
11	129820620	129821007	MS_17086_H3K4me1_CSpeaks_peak_1589	87	.	7.67577	12.52288	8.75606	273
11	129830377	129830532	MS_17086_H3K4me1_CSpeaks_peak_1590	66	.	6.92032	10.21696	6.64338	90
11	129838164	129838495	MS_17086_H3K4me1_CSpeaks_peak_1591	110	.	8.60679	15.02208	11.04534	259
11	129839478	129839980	MS_17086_H3K4me1_CSpeaks_peak_1592	88	.	5.94840	12.68394	8.89522	62
11	129889482	129889682	MS_17086_H3K4me1_CSpeaks_peak_1593	33	.	3.74567	6.60524	3.35456	65
11	129889990	129890304	MS_17086_H3K4me1_CSpeaks_peak_1594	73	.	4.92757	11.00531	7.36393	103
11	129954942	129955089	MS_17086_H3K4me1_CSpeaks_peak_1595	31	.	3.15789	6.40804	3.18270	118
11	129955842	129956001	MS_17086_H3K4me1_CSpeaks_peak_1596	65	.	6.17843	10.14468	6.59300	90
11	129956882	129957112	MS_17086_H3K4me1_CSpeaks_peak_1597	16	.	2.98069	4.70182	1.63829	66
11	129971109	129971365	MS_17086_H3K4me1_CSpeaks_peak_1598	52	.	4.25220	8.71601	5.27913	127
11	129975538	129975765	MS_17086_H3K4me1_CSpeaks_peak_1599	111	.	5.94061	15.16215	11.17364	134
11	129975974	129976503	MS_17086_H3K4me1_CSpeaks_peak_1600	116	.	8.26590	15.64679	11.60488	386
11	129990811	129990976	MS_17086_H3K4me1_CSpeaks_peak_1601	27	.	2.83134	5.93100	2.75003	28
11	129997041	129997254	MS_17086_H3K4me1_CSpeaks_peak_1602	97	.	6.15946	13.58947	9.72910	104
11	130090484	130090799	MS_17086_H3K4me1_CSpeaks_peak_1603	56	.	4.10630	9.09299	5.62568	114
11	130129847	130130127	MS_17086_H3K4me1_CSpeaks_peak_1604	105	.	6.37051	14.51252	10.56923	120
11	130133447	130133835	MS_17086_H3K4me1_CSpeaks_peak_1605	122	.	7.93121	16.31975	12.22343	106
11	130134015	130134263	MS_17086_H3K4me1_CSpeaks_peak_1606	66	.	5.96139	10.25134	6.65486	104
11	130140328	130140587	MS_17086_H3K4me1_CSpeaks_peak_1607	144	.	10.20839	18.79928	14.48207	144
11	130145162	130145371	MS_17086_H3K4me1_CSpeaks_peak_1608	50	.	4.68209	8.44714	5.02388	94
11	130176164	130176433	MS_17086_H3K4me1_CSpeaks_peak_1609	66	.	4.75872	10.22378	6.64405	125
11	130178809	130179017	MS_17086_H3K4me1_CSpeaks_peak_1610	43	.	3.82490	7.73977	4.37875	115
11	130179122	130179397	MS_17086_H3K4me1_CSpeaks_peak_1611	48	.	3.64029	8.23007	4.83279	138
11	130187158	130187337	MS_17086_H3K4me1_CSpeaks_peak_1612	169	.	12.16914	21.43662	16.91538	113
11	130199915	130200254	MS_17086_H3K4me1_CSpeaks_peak_1613	188	.	7.79787	23.53057	18.81091	136
11	130301714	130302160	MS_17086_H3K4me1_CSpeaks_peak_1614	37	.	2.97031	7.02967	3.74014	192
11	130302825	130303051	MS_17086_H3K4me1_CSpeaks_peak_1615	22	.	2.76315	5.34426	2.21649	117
11	130373135	130373364	MS_17086_H3K4me1_CSpeaks_peak_1616	19	.	3.99157	5.08049	1.97359	143
12	90671	91001	MS_17086_H3K4me1_CSpeaks_peak_1617	103	.	5.60293	14.29954	10.37988	182
12	193392	193615	MS_17086_H3K4me1_CSpeaks_peak_1618	57	.	3.48794	9.27005	5.78600	103
12	196934	197184	MS_17086_H3K4me1_CSpeaks_peak_1619	58	.	3.71288	9.36460	5.86642	126
12	197381	197604	MS_17086_H3K4me1_CSpeaks_peak_1620	111	.	5.94061	15.16215	11.17364	114
12	279362	279840	MS_17086_H3K4me1_CSpeaks_peak_1621	127	.	6.27830	16.93061	12.79037	169
12	325690	325871	MS_17086_H3K4me1_CSpeaks_peak_1622	134	.	9.15239	17.70330	13.48337	93
12	359505	359691	MS_17086_H3K4me1_CSpeaks_peak_1623	23	.	3.62683	5.46828	2.31598	63
12	391134	391391	MS_17086_H3K4me1_CSpeaks_peak_1624	66	.	4.75872	10.22378	6.64405	139
12	391952	392204	MS_17086_H3K4me1_CSpeaks_peak_1625	69	.	4.38771	10.51570	6.90869	112
12	405382	405657	MS_17086_H3K4me1_CSpeaks_peak_1626	31	.	3.15789	6.40804	3.18270	186
12	574307	574637	MS_17086_H3K4me1_CSpeaks_peak_1627	59	.	4.58988	9.46042	5.94893	268
12	604703	604927	MS_17086_H3K4me1_CSpeaks_peak_1628	110	.	7.22865	15.00821	11.03341	183
12	645383	645624	MS_17086_H3K4me1_CSpeaks_peak_1629	21	.	2.91668	5.28566	2.16652	236
12	665863	666329	MS_17086_H3K4me1_CSpeaks_peak_1630	78	.	4.34713	11.54499	7.86210	350
12	666477	666678	MS_17086_H3K4me1_CSpeaks_peak_1631	30	.	2.13565	6.31290	3.09867	65
12	696017	696391	MS_17086_H3K4me1_CSpeaks_peak_1632	129	.	5.08472	17.06691	12.91936	227
12	701730	702219	MS_17086_H3K4me1_CSpeaks_peak_1633	66	.	5.96139	10.25134	6.65486	274
12	705192	705406	MS_17086_H3K4me1_CSpeaks_peak_1634	19	.	3.71017	5.08049	1.97359	117
12	714597	714990	MS_17086_H3K4me1_CSpeaks_peak_1635	205	.	10.46383	25.42371	20.55454	153
12	722342	722562	MS_17086_H3K4me1_CSpeaks_peak_1636	78	.	7.97009	11.51373	7.83455	93
12	727456	727864	MS_17086_H3K4me1_CSpeaks_peak_1637	122	.	6.79261	16.40858	12.29772	315
12	727973	728193	MS_17086_H3K4me1_CSpeaks_peak_1638	104	.	6.89710	14.40983	10.47940	95
12	736452	736623	MS_17086_H3K4me1_CSpeaks_peak_1639	96	.	7.98213	13.54184	9.69586	82
12	738267	738428	MS_17086_H3K4me1_CSpeaks_peak_1640	84	.	6.52419	12.18861	8.44145	77
12	742238	742668	MS_17086_H3K4me1_CSpeaks_peak_1641	150	.	7.63682	19.36886	15.01809	98
12	742832	743008	MS_17086_H3K4me1_CSpeaks_peak_1642	21	.	3.23915	5.31046	2.18608	175
12	773148	773389	MS_17086_H3K4me1_CSpeaks_peak_1643	105	.	6.37051	14.51252	10.56923	101
12	808233	808687	MS_17086_H3K4me1_CSpeaks_peak_1644	282	.	9.65513	33.89529	28.24867	327
12	852925	853072	MS_17086_H3K4me1_CSpeaks_peak_1645	51	.	6.13667	8.52528	5.10094	109
12	970459	970710	MS_17086_H3K4me1_CSpeaks_peak_1646	76	.	7.25366	11.34488	7.67398	118
12	983067	983276	MS_17086_H3K4me1_CSpeaks_peak_1647	122	.	6.79261	16.40858	12.29772	118
12	993389	993654	MS_17086_H3K4me1_CSpeaks_peak_1648	169	.	10.60604	21.42628	16.90766	123
12	1005879	1006267	MS_17086_H3K4me1_CSpeaks_peak_1649	82	.	4.13499	11.99120	8.26544	211
12	1007025	1007461	MS_17086_H3K4me1_CSpeaks_peak_1650	115	.	4.76814	15.55945	11.52602	273
12	1071212	1071457	MS_17086_H3K4me1_CSpeaks_peak_1651	66	.	4.12269	10.20195	6.64156	127
12	1093636	1093856	MS_17086_H3K4me1_CSpeaks_peak_1652	88	.	5.94840	12.68394	8.89522	113
12	1099118	1099534	MS_17086_H3K4me1_CSpeaks_peak_1653	57	.	3.48794	9.27005	5.78600	363
12	1110729	1110947	MS_17086_H3K4me1_CSpeaks_peak_1654	77	.	4.58660	11.43427	7.76270	158
12	1167843	1168342	MS_17086_H3K4me1_CSpeaks_peak_1655	49	.	3.96560	8.40735	4.99775	146
12	1233074	1233306	MS_17086_H3K4me1_CSpeaks_peak_1656	41	.	4.57981	7.49808	4.18277	142
12	1367960	1368124	MS_17086_H3K4me1_CSpeaks_peak_1657	65	.	5.10420	10.08017	6.53208	98
12	1385183	1385555	MS_17086_H3K4me1_CSpeaks_peak_1658	129	.	6.12497	17.06088	12.91413	104
12	1446029	1446246	MS_17086_H3K4me1_CSpeaks_peak_1659	193	.	11.00018	24.13445	19.38167	88
12	1506248	1506460	MS_17086_H3K4me1_CSpeaks_peak_1660	143	.	8.91383	18.61115	14.31804	111
12	1684034	1684187	MS_17086_H3K4me1_CSpeaks_peak_1661	36	.	5.14314	6.95301	3.66977	130
12	1843720	1844044	MS_17086_H3K4me1_CSpeaks_peak_1662	27	.	3.40799	5.94583	2.75003	111
12	1844245	1844402	MS_17086_H3K4me1_CSpeaks_peak_1663	21	.	3.23915	5.31046	2.18608	46
12	1850402	1850692	MS_17086_H3K4me1_CSpeaks_peak_1664	46	.	5.98735	7.99793	4.61152	68
12	1855268	1855669	MS_17086_H3K4me1_CSpeaks_peak_1665	18	.	2.64373	4.94366	1.86241	32
12	1903780	1904226	MS_17086_H3K4me1_CSpeaks_peak_1666	112	.	5.08750	15.30598	11.29052	231
12	1952186	1952519	MS_17086_H3K4me1_CSpeaks_peak_1667	119	.	6.10946	16.03933	11.96903	175
12	2101476	2101634	MS_17086_H3K4me1_CSpeaks_peak_1668	43	.	4.25999	7.66459	4.32074	31
12	2108245	2108448	MS_17086_H3K4me1_CSpeaks_peak_1669	112	.	7.64980	15.25735	11.24694	72
12	2149726	2149935	MS_17086_H3K4me1_CSpeaks_peak_1670	88	.	7.44290	12.67383	8.89522	90
12	2153012	2153205	MS_17086_H3K4me1_CSpeaks_peak_1671	41	.	5.46562	7.45209	4.13898	106
12	2153659	2154280	MS_17086_H3K4me1_CSpeaks_peak_1672	179	.	8.97156	22.63435	17.99577	213
12	2160807	2161431	MS_17086_H3K4me1_CSpeaks_peak_1673	241	.	12.31780	29.42192	24.17778	257
12	2200842	2201130	MS_17086_H3K4me1_CSpeaks_peak_1674	72	.	5.31525	10.92847	7.29541	143
12	2255546	2256243	MS_17086_H3K4me1_CSpeaks_peak_1675	68	.	3.76935	10.49570	6.89295	478
12	2334554	2334788	MS_17086_H3K4me1_CSpeaks_peak_1676	122	.	7.93121	16.31975	12.22343	97
12	2381042	2381919	MS_17086_H3K4me1_CSpeaks_peak_1677	187	.	6.89442	23.44877	18.75533	509
12	2392127	2392315	MS_17086_H3K4me1_CSpeaks_peak_1678	103	.	7.08700	14.21410	10.31074	44
12	2444760	2444975	MS_17086_H3K4me1_CSpeaks_peak_1679	75	.	6.24279	11.20838	7.54951	98
12	2451473	2451754	MS_17086_H3K4me1_CSpeaks_peak_1680	96	.	5.09121	13.55013	9.69860	189
12	2452079	2452322	MS_17086_H3K4me1_CSpeaks_peak_1681	112	.	7.36840	15.25735	11.24694	97
12	2467442	2467875	MS_17086_H3K4me1_CSpeaks_peak_1682	54	.	3.76089	8.87152	5.42369	251
12	2513248	2513448	MS_17086_H3K4me1_CSpeaks_peak_1683	104	.	6.89710	14.40983	10.47940	67
12	2513622	2513824	MS_17086_H3K4me1_CSpeaks_peak_1684	59	.	4.58988	9.46042	5.94893	46
12	2529112	2529315	MS_17086_H3K4me1_CSpeaks_peak_1685	49	.	5.89104	8.30530	4.90383	127
12	2572996	2573186	MS_17086_H3K4me1_CSpeaks_peak_1686	54	.	3.76089	8.87152	5.42369	88
12	2584404	2584699	MS_17086_H3K4me1_CSpeaks_peak_1687	197	.	7.96671	24.52080	19.72389	112
12	2606371	2606708	MS_17086_H3K4me1_CSpeaks_peak_1688	45	.	5.48571	7.87283	4.50220	53
12	2616857	2617138	MS_17086_H3K4me1_CSpeaks_peak_1689	75	.	6.55698	11.24289	7.58222	208
12	2683952	2684322	MS_17086_H3K4me1_CSpeaks_peak_1690	56	.	4.10630	9.09299	5.62568	297
12	2690574	2691226	MS_17086_H3K4me1_CSpeaks_peak_1691	150	.	6.21682	19.38730	15.03152	421
12	2778969	2779131	MS_17086_H3K4me1_CSpeaks_peak_1692	84	.	6.52419	12.18861	8.44145	103
12	2799210	2799375	MS_17086_H3K4me1_CSpeaks_peak_1693	93	.	6.80559	13.19086	9.36597	61
12	2815755	2815993	MS_17086_H3K4me1_CSpeaks_peak_1694	132	.	9.78629	17.49717	13.29437	133
12	2839506	2839670	MS_17086_H3K4me1_CSpeaks_peak_1695	62	.	6.24508	9.77329	6.24804	57
12	2912258	2912446	MS_17086_H3K4me1_CSpeaks_peak_1696	52	.	4.25220	8.71601	5.27913	118
12	2982459	2982620	MS_17086_H3K4me1_CSpeaks_peak_1697	42	.	3.51969	7.60524	4.27673	137
12	2984665	2985014	MS_17086_H3K4me1_CSpeaks_peak_1698	99	.	4.72570	13.78169	9.90966	251
12	3050486	3050667	MS_17086_H3K4me1_CSpeaks_peak_1699	72	.	5.31525	10.92847	7.29541	65
12	3058068	3058232	MS_17086_H3K4me1_CSpeaks_peak_1700	103	.	7.08700	14.21410	10.31074	87
12	3060912	3061062	MS_17086_H3K4me1_CSpeaks_peak_1701	50	.	4.68209	8.44714	5.02388	78
12	3085897	3086055	MS_17086_H3K4me1_CSpeaks_peak_1702	57	.	5.90858	9.24708	5.76949	96
12	3086627	3086937	MS_17086_H3K4me1_CSpeaks_peak_1703	132	.	8.21261	17.40049	13.20585	164
12	3099738	3099954	MS_17086_H3K4me1_CSpeaks_peak_1704	14	.	2.45613	4.47616	1.43370	51
12	3128401	3128700	MS_17086_H3K4me1_CSpeaks_peak_1705	32	.	2.92514	6.44959	3.22047	49
12	3128969	3129173	MS_17086_H3K4me1_CSpeaks_peak_1706	111	.	5.37262	15.15365	11.17190	85
12	3163274	3163591	MS_17086_H3K4me1_CSpeaks_peak_1707	43	.	3.68420	7.73977	4.37875	183
12	3174517	3174710	MS_17086_H3K4me1_CSpeaks_peak_1708	84	.	6.52419	12.18861	8.44145	89
12	3420151	3420332	MS_17086_H3K4me1_CSpeaks_peak_1709	206	.	11.35005	25.57218	20.69203	94
12	4167010	4167208	MS_17086_H3K4me1_CSpeaks_peak_1710	115	.	9.54473	15.60132	11.56340	85
12	4323372	4323569	MS_17086_H3K4me1_CSpeaks_peak_1711	61	.	6.81132	9.68741	6.16515	83
12	4324227	4324472	MS_17086_H3K4me1_CSpeaks_peak_1712	113	.	8.42556	15.32041	11.30230	123
12	4364292	4364560	MS_17086_H3K4me1_CSpeaks_peak_1713	97	.	6.15946	13.58947	9.72910	88
12	4365984	4366180	MS_17086_H3K4me1_CSpeaks_peak_1714	122	.	7.93121	16.31975	12.22343	68
12	4422143	4422348	MS_17086_H3K4me1_CSpeaks_peak_1715	23	.	3.62683	5.46828	2.31598	102
12	4485118	4485269	MS_17086_H3K4me1_CSpeaks_peak_1716	26	.	4.27297	5.86499	2.68733	140
12	4828369	4828531	MS_17086_H3K4me1_CSpeaks_peak_1717	62	.	6.24508	9.77329	6.24804	48
12	4938404	4938812	MS_17086_H3K4me1_CSpeaks_peak_1718	85	.	4.48450	12.30860	8.55443	309
12	5033219	5033789	MS_17086_H3K4me1_CSpeaks_peak_1719	103	.	5.60293	14.29954	10.37988	155
12	5048902	5049130	MS_17086_H3K4me1_CSpeaks_peak_1720	165	.	6.05231	21.00608	16.52313	114
12	5137588	5137808	MS_17086_H3K4me1_CSpeaks_peak_1721	127	.	6.27830	16.93061	12.79037	135
12	5211888	5212338	MS_17086_H3K4me1_CSpeaks_peak_1722	66	.	5.67998	10.25134	6.65486	331
12	5344995	5345321	MS_17086_H3K4me1_CSpeaks_peak_1723	104	.	5.23191	14.34508	10.41927	117
12	6281865	6282012	MS_17086_H3K4me1_CSpeaks_peak_1724	43	.	5.87056	7.73932	4.37875	71
12	6384847	6385394	MS_17086_H3K4me1_CSpeaks_peak_1725	103	.	9.01985	14.20826	10.31074	326
12	6611753	6611970	MS_17086_H3K4me1_CSpeaks_peak_1726	103	.	9.01985	14.20826	10.31074	76
12	6715142	6715531	MS_17086_H3K4me1_CSpeaks_peak_1727	302	.	13.68381	36.14912	30.26734	258
12	6893223	6893385	MS_17086_H3K4me1_CSpeaks_peak_1728	76	.	7.25366	11.34488	7.67398	68
12	7398471	7398624	MS_17086_H3K4me1_CSpeaks_peak_1729	80	.	5.09641	11.80429	8.08895	51
12	11425717	11425922	MS_17086_H3K4me1_CSpeaks_peak_1730	129	.	8.05684	17.12662	12.97254	126
12	11426076	11426286	MS_17086_H3K4me1_CSpeaks_peak_1731	75	.	6.24279	11.20838	7.54951	110
12	11511235	11511583	MS_17086_H3K4me1_CSpeaks_peak_1732	130	.	9.57703	17.16222	13.00326	71
12	12695280	12695587	MS_17086_H3K4me1_CSpeaks_peak_1733	84	.	6.52419	12.18861	8.44145	195
12	12954566	12954742	MS_17086_H3K4me1_CSpeaks_peak_1734	14	.	2.45613	4.47616	1.43370	163
12	14247165	14247748	MS_17086_H3K4me1_CSpeaks_peak_1735	166	.	6.63893	21.16345	16.67242	360
12	15294748	15294963	MS_17086_H3K4me1_CSpeaks_peak_1736	16	.	2.98069	4.70182	1.63829	111
12	15429022	15429265	MS_17086_H3K4me1_CSpeaks_peak_1737	37	.	3.54350	7.09102	3.79640	43
12	15776629	15777089	MS_17086_H3K4me1_CSpeaks_peak_1738	131	.	7.00366	17.38039	13.19595	230
12	15877049	15877613	MS_17086_H3K4me1_CSpeaks_peak_1739	128	.	6.77998	17.02087	12.87601	178
12	16195906	16196119	MS_17086_H3K4me1_CSpeaks_peak_1740	26	.	4.27297	5.86499	2.68733	47
12	16196222	16196483	MS_17086_H3K4me1_CSpeaks_peak_1741	99	.	6.52595	13.79160	9.91737	177
12	16328057	16328302	MS_17086_H3K4me1_CSpeaks_peak_1742	21	.	3.23915	5.31046	2.18608	114
12	17448248	17448451	MS_17086_H3K4me1_CSpeaks_peak_1743	19	.	3.71017	5.08049	1.97359	195
12	18592674	18593076	MS_17086_H3K4me1_CSpeaks_peak_1744	131	.	7.21472	17.38039	13.19595	209
12	18720132	18720357	MS_17086_H3K4me1_CSpeaks_peak_1745	154	.	8.14676	19.80060	15.41322	115
12	18778559	18778752	MS_17086_H3K4me1_CSpeaks_peak_1746	95	.	6.55885	13.33552	9.50563	78
12	19686349	19686566	MS_17086_H3K4me1_CSpeaks_peak_1747	111	.	5.94061	15.16215	11.17364	99
12	21028239	21028447	MS_17086_H3K4me1_CSpeaks_peak_1748	73	.	6.12438	11.00863	7.36536	105
12	21207813	21207966	MS_17086_H3K4me1_CSpeaks_peak_1749	50	.	4.68209	8.44714	5.02388	35
12	21308842	21309127	MS_17086_H3K4me1_CSpeaks_peak_1750	82	.	4.66911	12.00287	8.26840	80
12	21711617	21712104	MS_17086_H3K4me1_CSpeaks_peak_1751	43	.	4.47104	7.66459	4.32074	236
12	22140131	22140429	MS_17086_H3K4me1_CSpeaks_peak_1752	98	.	8.10926	13.66535	9.80437	184
12	22400982	22401239	MS_17086_H3K4me1_CSpeaks_peak_1753	168	.	8.05892	21.41391	16.89758	142
12	22700549	22701284	MS_17086_H3K4me1_CSpeaks_peak_1754	76	.	4.02946	11.31445	7.64768	368
12	23415388	23415625	MS_17086_H3K4me1_CSpeaks_peak_1755	79	.	6.83384	11.66459	7.97429	113
12	23745213	23745593	MS_17086_H3K4me1_CSpeaks_peak_1756	93	.	8.09381	13.19126	9.36634	226
12	24415508	24415776	MS_17086_H3K4me1_CSpeaks_peak_1757	155	.	11.64426	19.94133	15.54478	123
12	24508589	24508971	MS_17086_H3K4me1_CSpeaks_peak_1758	121	.	9.36418	16.21722	12.13451	87
12	26932840	26933354	MS_17086_H3K4me1_CSpeaks_peak_1759	227	.	9.74734	27.85611	22.74633	226
12	26933823	26934166	MS_17086_H3K4me1_CSpeaks_peak_1760	114	.	6.58156	15.45243	11.42150	179
12	27178757	27178943	MS_17086_H3K4me1_CSpeaks_peak_1761	132	.	8.60840	17.47608	13.27703	106
12	27179343	27179556	MS_17086_H3K4me1_CSpeaks_peak_1762	61	.	5.86608	9.64215	6.12173	111
12	27207486	27208038	MS_17086_H3K4me1_CSpeaks_peak_1763	32	.	2.88589	6.51537	3.28117	208
12	27672351	27672679	MS_17086_H3K4me1_CSpeaks_peak_1764	59	.	4.58988	9.46042	5.94893	125
12	27682049	27682327	MS_17086_H3K4me1_CSpeaks_peak_1765	319	.	13.84066	38.02962	31.99120	146
12	27683187	27683371	MS_17086_H3K4me1_CSpeaks_peak_1766	122	.	6.79261	16.40858	12.29772	92
12	27756154	27756357	MS_17086_H3K4me1_CSpeaks_peak_1767	142	.	8.49401	18.49883	14.21702	99
12	27855998	27856163	MS_17086_H3K4me1_CSpeaks_peak_1768	46	.	5.98735	7.99793	4.61152	70
12	28045684	28045849	MS_17086_H3K4me1_CSpeaks_peak_1769	29	.	3.83788	6.17367	2.96269	131
12	28299210	28299808	MS_17086_H3K4me1_CSpeaks_peak_1770	145	.	6.40859	18.88101	14.56180	223
12	28328672	28328875	MS_17086_H3K4me1_CSpeaks_peak_1771	105	.	7.87724	14.43539	10.50430	96
12	28446330	28446540	MS_17086_H3K4me1_CSpeaks_peak_1772	142	.	11.11938	18.46943	14.20175	138
12	28567393	28567588	MS_17086_H3K4me1_CSpeaks_peak_1773	14	.	2.45613	4.47616	1.43370	58
12	28577542	28577699	MS_17086_H3K4me1_CSpeaks_peak_1774	57	.	3.48794	9.27005	5.78600	100
12	28767080	28767271	MS_17086_H3K4me1_CSpeaks_peak_1775	27	.	3.57683	5.94583	2.75003	180
12	28828972	28829201	MS_17086_H3K4me1_CSpeaks_peak_1776	66	.	4.75872	10.22378	6.64405	123
12	28838251	28838427	MS_17086_H3K4me1_CSpeaks_peak_1777	112	.	7.64980	15.25735	11.24694	90
12	28871391	28871577	MS_17086_H3K4me1_CSpeaks_peak_1778	109	.	8.51998	14.96062	10.99073	123
12	29082323	29082720	MS_17086_H3K4me1_CSpeaks_peak_1779	159	.	7.84787	20.38453	15.94260	143
12	29177117	29177332	MS_17086_H3K4me1_CSpeaks_peak_1780	43	.	3.82490	7.73977	4.37875	91
12	30577438	30577590	MS_17086_H3K4me1_CSpeaks_peak_1781	13	.	4.29592	4.37749	1.34056	26
12	30817156	30817477	MS_17086_H3K4me1_CSpeaks_peak_1782	37	.	3.54350	7.09102	3.79640	299
12	30878156	30878395	MS_17086_H3K4me1_CSpeaks_peak_1783	32	.	2.88589	6.51537	3.28117	104
12	31001801	31001953	MS_17086_H3K4me1_CSpeaks_peak_1784	66	.	5.67998	10.25134	6.65486	19
12	31002608	31003045	MS_17086_H3K4me1_CSpeaks_peak_1785	105	.	6.37051	14.51252	10.56923	318
12	31163041	31163302	MS_17086_H3K4me1_CSpeaks_peak_1786	42	.	3.51969	7.60524	4.27673	241
12	31289177	31289324	MS_17086_H3K4me1_CSpeaks_peak_1787	47	.	3.39631	8.13604	4.74492	88
12	31434123	31434335	MS_17086_H3K4me1_CSpeaks_peak_1788	26	.	3.26210	5.85335	2.68399	167
12	31449558	31449738	MS_17086_H3K4me1_CSpeaks_peak_1789	29	.	3.83788	6.17367	2.96269	91
12	32340990	32341200	MS_17086_H3K4me1_CSpeaks_peak_1790	43	.	4.25999	7.66459	4.32074	65
12	32861904	32862276	MS_17086_H3K4me1_CSpeaks_peak_1791	44	.	2.72465	7.86097	4.49433	69
12	32998548	32998930	MS_17086_H3K4me1_CSpeaks_peak_1792	153	.	6.95366	19.68479	15.30220	241
12	33063753	33064055	MS_17086_H3K4me1_CSpeaks_peak_1793	31	.	3.07973	6.41011	3.18363	10
12	33100003	33100236	MS_17086_H3K4me1_CSpeaks_peak_1794	49	.	5.11718	8.41215	4.99775	36
12	33598678	33598853	MS_17086_H3K4me1_CSpeaks_peak_1795	96	.	5.43409	13.45200	9.60904	81
12	33936391	33936590	MS_17086_H3K4me1_CSpeaks_peak_1796	16	.	2.83999	4.70182	1.63829	130
12	33944856	33945170	MS_17086_H3K4me1_CSpeaks_peak_1797	73	.	4.92757	11.00531	7.36393	208
12	34111185	34111341	MS_17086_H3K4me1_CSpeaks_peak_1798	23	.	3.62683	5.46828	2.31598	146
12	34112229	34112496	MS_17086_H3K4me1_CSpeaks_peak_1799	227	.	9.53629	27.85611	22.74633	160
12	34186900	34187086	MS_17086_H3K4me1_CSpeaks_peak_1800	46	.	5.56525	7.99793	4.61152	40
12	34373875	34374174	MS_17086_H3K4me1_CSpeaks_peak_1801	131	.	7.21472	17.38039	13.19595	183
12	34705370	34705579	MS_17086_H3K4me1_CSpeaks_peak_1802	36	.	5.14314	6.95301	3.66977	104
12	35149099	35149389	MS_17086_H3K4me1_CSpeaks_peak_1803	80	.	5.52630	11.79668	8.08794	103
12	35299539	35299947	MS_17086_H3K4me1_CSpeaks_peak_1804	159	.	8.88504	20.43467	15.98807	156
12	35363418	35363751	MS_17086_H3K4me1_CSpeaks_peak_1805	119	.	5.51332	15.97543	11.91595	150
12	35524891	35525071	MS_17086_H3K4me1_CSpeaks_peak_1806	46	.	5.56525	7.99793	4.61152	91
12	36122509	36122847	MS_17086_H3K4me1_CSpeaks_peak_1807	103	.	5.60293	14.29954	10.37988	202
12	36122957	36123364	MS_17086_H3K4me1_CSpeaks_peak_1808	73	.	4.92757	11.00531	7.36393	180
12	36132895	36133132	MS_17086_H3K4me1_CSpeaks_peak_1809	26	.	4.27297	5.86499	2.68733	94
12	36655833	36656022	MS_17086_H3K4me1_CSpeaks_peak_1810	54	.	3.76089	8.87152	5.42369	68
12	36790630	36790816	MS_17086_H3K4me1_CSpeaks_peak_1811	199	.	10.49374	24.78820	19.97095	106
12	36957285	36957572	MS_17086_H3K4me1_CSpeaks_peak_1812	191	.	7.06103	23.90890	19.17402	159
12	36957681	36957829	MS_17086_H3K4me1_CSpeaks_peak_1813	104	.	6.89710	14.40983	10.47940	72
12	37143841	37144344	MS_17086_H3K4me1_CSpeaks_peak_1814	118	.	7.35019	15.85694	11.80626	395
12	37198429	37198577	MS_17086_H3K4me1_CSpeaks_peak_1815	43	.	3.82490	7.73977	4.37875	104
12	37198998	37199163	MS_17086_H3K4me1_CSpeaks_peak_1816	46	.	4.62868	7.97330	4.60083	34
12	37464880	37465193	MS_17086_H3K4me1_CSpeaks_peak_1817	17	.	3.41578	4.79185	1.71824	7
12	37638802	37639146	MS_17086_H3K4me1_CSpeaks_peak_1818	96	.	5.43409	13.45200	9.60904	119
12	37639273	37639511	MS_17086_H3K4me1_CSpeaks_peak_1819	134	.	5.93542	17.65711	13.44452	57
12	39817014	39817347	MS_17086_H3K4me1_CSpeaks_peak_1820	33	.	5.34568	6.56617	3.32116	98
12	40058682	40059118	MS_17086_H3K4me1_CSpeaks_peak_1821	264	.	7.74073	31.89886	26.43818	246
12	42412200	42412576	MS_17086_H3K4me1_CSpeaks_peak_1822	227	.	11.02663	27.84701	22.74633	136
12	42413518	42413666	MS_17086_H3K4me1_CSpeaks_peak_1823	26	.	4.27297	5.86499	2.68733	35
12	42783994	42784310	MS_17086_H3K4me1_CSpeaks_peak_1824	78	.	7.97009	11.51373	7.83455	175
12	44374888	44375140	MS_17086_H3K4me1_CSpeaks_peak_1825	183	.	9.90102	23.05536	18.37530	196
12	44640790	44641124	MS_17086_H3K4me1_CSpeaks_peak_1826	36	.	3.18525	6.96909	3.68453	197
12	45718902	45719319	MS_17086_H3K4me1_CSpeaks_peak_1827	112	.	7.36840	15.25735	11.24694	231
12	46111042	46111298	MS_17086_H3K4me1_CSpeaks_peak_1828	69	.	4.38771	10.51570	6.90869	82
12	46375833	46376294	MS_17086_H3K4me1_CSpeaks_peak_1829	146	.	9.87921	18.92536	14.60094	193
12	48594292	48594747	MS_17086_H3K4me1_CSpeaks_peak_1830	62	.	4.24701	9.79599	6.26637	186
12	48630704	48630991	MS_17086_H3K4me1_CSpeaks_peak_1831	105	.	6.37051	14.51252	10.56923	166
12	49227874	49228183	MS_17086_H3K4me1_CSpeaks_peak_1832	96	.	5.09121	13.55013	9.69860	112
12	49949564	49949711	MS_17086_H3K4me1_CSpeaks_peak_1833	57	.	5.87341	9.19190	5.71975	99
12	50137255	50137498	MS_17086_H3K4me1_CSpeaks_peak_1834	120	.	9.19786	16.07766	12.00490	125
12	50326862	50327109	MS_17086_H3K4me1_CSpeaks_peak_1835	57	.	4.89314	9.25272	5.76949	48
12	51404719	51404910	MS_17086_H3K4me1_CSpeaks_peak_1836	59	.	4.58988	9.46042	5.94893	83
12	52064530	52064743	MS_17086_H3K4me1_CSpeaks_peak_1837	93	.	6.80559	13.19086	9.36597	101
12	52196070	52196415	MS_17086_H3K4me1_CSpeaks_peak_1838	111	.	5.94061	15.16215	11.17364	234
12	52363257	52363459	MS_17086_H3K4me1_CSpeaks_peak_1839	53	.	5.88167	8.74577	5.30276	169
12	52754804	52755005	MS_17086_H3K4me1_CSpeaks_peak_1840	66	.	6.83156	10.19656	6.64088	139
12	52756003	52756151	MS_17086_H3K4me1_CSpeaks_peak_1841	60	.	5.31668	9.61442	6.09539	19
12	52946084	52946494	MS_17086_H3K4me1_CSpeaks_peak_1842	66	.	4.00209	10.20195	6.64156	91
12	53328345	53328499	MS_17086_H3K4me1_CSpeaks_peak_1843	57	.	5.33537	9.19778	5.72342	69
12	53478251	53478594	MS_17086_H3K4me1_CSpeaks_peak_1844	102	.	7.38668	14.18431	10.29372	259
12	53635569	53635985	MS_17086_H3K4me1_CSpeaks_peak_1845	105	.	4.96690	14.53762	10.59202	198
12	53656397	53656714	MS_17086_H3K4me1_CSpeaks_peak_1846	62	.	4.24701	9.79599	6.26637	187
12	53718167	53718640	MS_17086_H3K4me1_CSpeaks_peak_1847	43	.	4.47104	7.66459	4.32074	384
12	53970353	53970629	MS_17086_H3K4me1_CSpeaks_peak_1848	31	.	3.15789	6.40804	3.18270	145
12	54062691	54063081	MS_17086_H3K4me1_CSpeaks_peak_1849	111	.	5.94061	15.16215	11.17364	254
12	54323757	54323997	MS_17086_H3K4me1_CSpeaks_peak_1850	75	.	6.24279	11.20838	7.54951	113
12	54324551	54324960	MS_17086_H3K4me1_CSpeaks_peak_1851	319	.	13.84066	38.02962	31.99120	201
12	54521414	54521809	MS_17086_H3K4me1_CSpeaks_peak_1852	114	.	6.58156	15.45243	11.42150	165
12	54831685	54832053	MS_17086_H3K4me1_CSpeaks_peak_1853	70	.	3.92394	10.65083	7.03458	226
12	55242738	55243063	MS_17086_H3K4me1_CSpeaks_peak_1854	142	.	6.07612	18.51631	14.22973	110
12	55389753	55390252	MS_17086_H3K4me1_CSpeaks_peak_1855	105	.	4.96690	14.53762	10.59202	171
12	56047661	56047963	MS_17086_H3K4me1_CSpeaks_peak_1856	114	.	6.58156	15.45243	11.42150	114
12	60273217	60273510	MS_17086_H3K4me1_CSpeaks_peak_1857	109	.	7.80160	14.87952	10.91710	92
12	60820607	60820941	MS_17086_H3K4me1_CSpeaks_peak_1858	16	.	2.79608	4.75456	1.68860	137
12	60890644	60890798	MS_17086_H3K4me1_CSpeaks_peak_1859	42	.	3.51969	7.60524	4.27673	26
12	61547591	61547789	MS_17086_H3K4me1_CSpeaks_peak_1860	153	.	6.95366	19.68479	15.30220	111
12	61548301	61548508	MS_17086_H3K4me1_CSpeaks_peak_1861	65	.	5.57225	10.06392	6.52367	49
12	61561412	61561587	MS_17086_H3K4me1_CSpeaks_peak_1862	77	.	6.10689	11.46753	7.79344	86
12	61598013	61598221	MS_17086_H3K4me1_CSpeaks_peak_1863	36	.	5.14314	6.95301	3.66977	69
12	61982134	61982417	MS_17086_H3K4me1_CSpeaks_peak_1864	102	.	4.55709	14.09660	10.20934	160
12	62077021	62077437	MS_17086_H3K4me1_CSpeaks_peak_1865	93	.	6.80559	13.19086	9.36597	183
12	62212372	62212579	MS_17086_H3K4me1_CSpeaks_peak_1866	105	.	6.37051	14.51252	10.56923	132
12	62543480	62543677	MS_17086_H3K4me1_CSpeaks_peak_1867	66	.	7.44521	10.21696	6.64338	80
12	62606673	62607245	MS_17086_H3K4me1_CSpeaks_peak_1868	128	.	10.06961	17.02227	12.87601	144
12	63438613	63439048	MS_17086_H3K4me1_CSpeaks_peak_1869	153	.	6.95366	19.68479	15.30220	182
12	63661058	63661267	MS_17086_H3K4me1_CSpeaks_peak_1870	88	.	5.94840	12.68394	8.89522	86
12	65242680	65242898	MS_17086_H3K4me1_CSpeaks_peak_1871	215	.	10.32134	26.53476	21.58017	124
12	65853430	65853920	MS_17086_H3K4me1_CSpeaks_peak_1872	64	.	3.81841	10.00074	6.46556	240
12	65926689	65926923	MS_17086_H3K4me1_CSpeaks_peak_1873	33	.	5.34568	6.56617	3.32116	140
12	73294274	73294443	MS_17086_H3K4me1_CSpeaks_peak_1874	133	.	7.32458	17.60100	13.39236	87
12	73750154	73750445	MS_17086_H3K4me1_CSpeaks_peak_1875	220	.	13.16312	27.02354	22.00684	161
12	73903257	73903672	MS_17086_H3K4me1_CSpeaks_peak_1876	54	.	6.39544	8.95766	5.49946	309
12	74241342	74241637	MS_17086_H3K4me1_CSpeaks_peak_1877	194	.	12.31891	24.20930	19.44835	100
12	74463994	74464255	MS_17086_H3K4me1_CSpeaks_peak_1878	37	.	3.54350	7.09102	3.79640	89
12	77083555	77083724	MS_17086_H3K4me1_CSpeaks_peak_1879	54	.	6.31785	8.94265	5.49161	59
12	77625691	77625993	MS_17086_H3K4me1_CSpeaks_peak_1880	37	.	3.54350	7.09102	3.79640	212
12	77626115	77626551	MS_17086_H3K4me1_CSpeaks_peak_1881	170	.	7.29135	21.58403	17.03883	170
12	78006736	78006883	MS_17086_H3K4me1_CSpeaks_peak_1882	16	.	3.07031	4.70046	1.63829	51
12	78239974	78240293	MS_17086_H3K4me1_CSpeaks_peak_1883	205	.	10.46383	25.42371	20.55454	144
12	78660915	78661207	MS_17086_H3K4me1_CSpeaks_peak_1884	59	.	4.42104	9.46042	5.94893	184
12	79101965	79102139	MS_17086_H3K4me1_CSpeaks_peak_1885	129	.	6.85458	17.06910	12.91941	126
12	79529236	79529387	MS_17086_H3K4me1_CSpeaks_peak_1886	32	.	3.40280	6.46191	3.22917	19
12	79553946	79554095	MS_17086_H3K4me1_CSpeaks_peak_1887	132	.	9.38271	17.46375	13.26606	92
12	79672960	79673135	MS_17086_H3K4me1_CSpeaks_peak_1888	80	.	5.52630	11.79668	8.08794	89
12	79909365	79909754	MS_17086_H3K4me1_CSpeaks_peak_1889	134	.	5.56991	17.68234	13.46528	195
12	79913600	79913909	MS_17086_H3K4me1_CSpeaks_peak_1890	122	.	7.93121	16.31975	12.22343	87
12	79920940	79921224	MS_17086_H3K4me1_CSpeaks_peak_1891	132	.	8.21261	17.40049	13.20585	139
12	80751371	80751747	MS_17086_H3K4me1_CSpeaks_peak_1892	14	.	2.54993	4.47616	1.43370	138
12	80849235	80849647	MS_17086_H3K4me1_CSpeaks_peak_1893	54	.	3.76089	8.87152	5.42369	105
12	82924870	82925017	MS_17086_H3K4me1_CSpeaks_peak_1894	52	.	3.39414	8.67725	5.24691	62
12	83631212	83631370	MS_17086_H3K4me1_CSpeaks_peak_1895	32	.	3.40280	6.46191	3.22917	54
12	83775317	83775611	MS_17086_H3K4me1_CSpeaks_peak_1896	62	.	4.24701	9.79599	6.26637	143
12	84277257	84277431	MS_17086_H3K4me1_CSpeaks_peak_1897	54	.	6.39544	8.95766	5.49946	107
12	84397522	84397723	MS_17086_H3K4me1_CSpeaks_peak_1898	56	.	4.10630	9.09299	5.62568	58
12	84411764	84412233	MS_17086_H3K4me1_CSpeaks_peak_1899	104	.	3.71351	14.38363	10.45718	249
12	84710763	84710942	MS_17086_H3K4me1_CSpeaks_peak_1900	16	.	3.07031	4.70046	1.63829	14
12	84785903	84786188	MS_17086_H3K4me1_CSpeaks_peak_1901	56	.	5.29619	9.14367	5.67332	240
12	84786483	84786821	MS_17086_H3K4me1_CSpeaks_peak_1902	105	.	6.37051	14.51252	10.56923	62
12	84848461	84848608	MS_17086_H3K4me1_CSpeaks_peak_1903	63	.	3.58174	9.87633	6.34390	83
12	84930334	84930565	MS_17086_H3K4me1_CSpeaks_peak_1904	146	.	9.87921	18.92536	14.60094	92
12	85108042	85108616	MS_17086_H3K4me1_CSpeaks_peak_1905	188	.	8.69208	23.51211	18.80675	125
12	85354400	85354814	MS_17086_H3K4me1_CSpeaks_peak_1906	439	.	20.88033	51.06260	43.91302	257
12	85558488	85558679	MS_17086_H3K4me1_CSpeaks_peak_1907	66	.	6.92032	10.21696	6.64338	86
12	86583886	86584175	MS_17086_H3K4me1_CSpeaks_peak_1908	27	.	3.57683	5.94583	2.75003	251
12	86584303	86584792	MS_17086_H3K4me1_CSpeaks_peak_1909	52	.	4.25220	8.71601	5.27913	41
12	86791019	86791239	MS_17086_H3K4me1_CSpeaks_peak_1910	84	.	6.52419	12.18861	8.44145	111
12	86791406	86791822	MS_17086_H3K4me1_CSpeaks_peak_1911	157	.	10.63050	20.12248	15.70998	115
12	86893622	86893882	MS_17086_H3K4me1_CSpeaks_peak_1912	21	.	3.23915	5.31046	2.18608	130
12	87275475	87275717	MS_17086_H3K4me1_CSpeaks_peak_1913	79	.	4.36390	11.59222	7.90548	119
12	87275900	87276047	MS_17086_H3K4me1_CSpeaks_peak_1914	27	.	3.57683	5.94583	2.75003	54
12	87868547	87868727	MS_17086_H3K4me1_CSpeaks_peak_1915	66	.	6.57809	10.29189	6.69510	99
12	87925732	87925901	MS_17086_H3K4me1_CSpeaks_peak_1916	43	.	4.25999	7.66459	4.32074	42
12	87940830	87941063	MS_17086_H3K4me1_CSpeaks_peak_1917	82	.	4.66911	12.00287	8.26840	87
12	87994062	87994209	MS_17086_H3K4me1_CSpeaks_peak_1918	120	.	6.58728	16.08564	12.01005	91
12	88097824	88098106	MS_17086_H3K4me1_CSpeaks_peak_1919	168	.	11.76760	21.36414	16.85894	96
12	88099322	88099563	MS_17086_H3K4me1_CSpeaks_peak_1920	157	.	10.63050	20.12248	15.70998	78
12	88188179	88188480	MS_17086_H3K4me1_CSpeaks_peak_1921	85	.	6.89877	12.30826	8.55443	217
12	88292357	88292680	MS_17086_H3K4me1_CSpeaks_peak_1922	50	.	4.68209	8.44714	5.02388	125
12	88521882	88522265	MS_17086_H3K4me1_CSpeaks_peak_1923	202	.	10.26536	25.06318	20.23284	258
12	88525792	88526360	MS_17086_H3K4me1_CSpeaks_peak_1924	112	.	5.08750	15.30598	11.29052	432
12	88585355	88585657	MS_17086_H3K4me1_CSpeaks_peak_1925	167	.	10.89463	21.20468	16.70738	110
12	88594830	88595024	MS_17086_H3K4me1_CSpeaks_peak_1926	169	.	11.47470	21.46579	16.93649	109
12	89005797	89006029	MS_17086_H3K4me1_CSpeaks_peak_1927	42	.	4.83578	7.53305	4.20969	120
12	89006580	89006772	MS_17086_H3K4me1_CSpeaks_peak_1928	122	.	7.93121	16.31975	12.22343	80
12	89086353	89086574	MS_17086_H3K4me1_CSpeaks_peak_1929	144	.	6.78482	18.75374	14.44219	119
12	89440568	89441091	MS_17086_H3K4me1_CSpeaks_peak_1930	95	.	7.58234	13.39822	9.56468	263
12	89589440	89589630	MS_17086_H3K4me1_CSpeaks_peak_1931	49	.	3.96560	8.40735	4.99775	110
12	89601577	89601882	MS_17086_H3K4me1_CSpeaks_peak_1932	99	.	4.72570	13.78169	9.90966	140
12	89612640	89612834	MS_17086_H3K4me1_CSpeaks_peak_1933	105	.	6.37051	14.51252	10.56923	69
12	89790787	89791132	MS_17086_H3K4me1_CSpeaks_peak_1934	43	.	4.47104	7.66459	4.32074	205
12	89803712	89803871	MS_17086_H3K4me1_CSpeaks_peak_1935	65	.	5.10420	10.08017	6.53208	49
12	89830694	89831131	MS_17086_H3K4me1_CSpeaks_peak_1936	16	.	2.39329	4.75251	1.68845	146
12	90028814	90029014	MS_17086_H3K4me1_CSpeaks_peak_1937	81	.	6.92807	11.84441	8.12818	80
12	90030130	90030403	MS_17086_H3K4me1_CSpeaks_peak_1938	43	.	3.68420	7.73977	4.37875	124
12	90030514	90030678	MS_17086_H3K4me1_CSpeaks_peak_1939	92	.	4.60510	13.03856	9.22560	61
12	90031005	90031153	MS_17086_H3K4me1_CSpeaks_peak_1940	61	.	5.35249	9.67109	6.14956	90
12	90316401	90316559	MS_17086_H3K4me1_CSpeaks_peak_1941	84	.	6.52419	12.18861	8.44145	100
12	90316722	90317071	MS_17086_H3K4me1_CSpeaks_peak_1942	79	.	6.51125	11.66459	7.97429	222
12	90610350	90610559	MS_17086_H3K4me1_CSpeaks_peak_1943	46	.	4.08336	7.99138	4.61152	156
12	90690147	90690677	MS_17086_H3K4me1_CSpeaks_peak_1944	62	.	3.17876	9.78053	6.25497	288
12	90981700	90981939	MS_17086_H3K4me1_CSpeaks_peak_1945	83	.	7.70846	12.06068	8.32410	139
12	91017108	91017876	MS_17086_H3K4me1_CSpeaks_peak_1946	79	.	3.73009	11.62406	7.93689	143
12	91130053	91130253	MS_17086_H3K4me1_CSpeaks_peak_1947	98	.	8.09787	13.72868	9.86372	105
12	91305669	91305820	MS_17086_H3K4me1_CSpeaks_peak_1948	59	.	4.58988	9.46042	5.94893	112
12	91431177	91431363	MS_17086_H3K4me1_CSpeaks_peak_1949	26	.	3.03728	5.83711	2.67328	164
12	92154032	92154324	MS_17086_H3K4me1_CSpeaks_peak_1950	246	.	14.00733	29.90321	24.60904	99
12	92154748	92154938	MS_17086_H3K4me1_CSpeaks_peak_1951	42	.	3.20654	7.53378	4.20969	177
12	93620491	93621370	MS_17086_H3K4me1_CSpeaks_peak_1952	157	.	10.63050	20.12248	15.70998	185
12	94008583	94008871	MS_17086_H3K4me1_CSpeaks_peak_1953	78	.	7.97009	11.51373	7.83455	110
12	94706408	94706589	MS_17086_H3K4me1_CSpeaks_peak_1954	103	.	5.77177	14.29954	10.37988	105
12	94707621	94707938	MS_17086_H3K4me1_CSpeaks_peak_1955	103	.	7.08700	14.21410	10.31074	130
12	95260283	95260488	MS_17086_H3K4me1_CSpeaks_peak_1956	78	.	7.97009	11.51373	7.83455	95
12	95830945	95831151	MS_17086_H3K4me1_CSpeaks_peak_1957	66	.	7.44521	10.21696	6.64338	130
12	96437632	96437960	MS_17086_H3K4me1_CSpeaks_peak_1958	54	.	6.39544	8.95766	5.49946	134
12	97723525	97723779	MS_17086_H3K4me1_CSpeaks_peak_1959	381	.	15.52908	44.74292	38.15390	75
12	98025634	98026188	MS_17086_H3K4me1_CSpeaks_peak_1960	127	.	5.32871	16.87865	12.74737	218
12	98185013	98185444	MS_17086_H3K4me1_CSpeaks_peak_1961	54	.	3.76089	8.87152	5.42369	133
12	98289369	98289820	MS_17086_H3K4me1_CSpeaks_peak_1962	75	.	7.14999	11.18276	7.53139	166
12	98482422	98482582	MS_17086_H3K4me1_CSpeaks_peak_1963	43	.	3.68420	7.73977	4.37875	103
12	98631058	98631661	MS_17086_H3K4me1_CSpeaks_peak_1964	290	.	13.10380	34.83876	29.07491	356
12	100770696	100770971	MS_17086_H3K4me1_CSpeaks_peak_1965	131	.	7.00366	17.38039	13.19595	184
12	101711383	101711678	MS_17086_H3K4me1_CSpeaks_peak_1966	131	.	7.21472	17.38039	13.19595	91
12	101712546	101712855	MS_17086_H3K4me1_CSpeaks_peak_1967	27	.	2.83134	5.93100	2.75003	169
12	101913137	101913455	MS_17086_H3K4me1_CSpeaks_peak_1968	82	.	4.66911	12.00287	8.26840	103
12	102168192	102168342	MS_17086_H3K4me1_CSpeaks_peak_1969	43	.	5.87056	7.73932	4.37875	23
12	102388598	102388745	MS_17086_H3K4me1_CSpeaks_peak_1970	43	.	5.87056	7.73932	4.37875	70
12	102461610	102462163	MS_17086_H3K4me1_CSpeaks_peak_1971	291	.	14.96699	34.89499	29.12623	431
12	102510675	102510830	MS_17086_H3K4me1_CSpeaks_peak_1972	37	.	3.54350	7.09102	3.79640	79
12	102745192	102745352	MS_17086_H3K4me1_CSpeaks_peak_1973	76	.	7.85424	11.32386	7.65687	100
12	102805595	102806012	MS_17086_H3K4me1_CSpeaks_peak_1974	75	.	4.52841	11.25152	7.58657	226
12	102806697	102806987	MS_17086_H3K4me1_CSpeaks_peak_1975	244	.	10.46219	29.77880	24.49673	97
12	104363852	104364129	MS_17086_H3K4me1_CSpeaks_peak_1976	78	.	7.97009	11.51373	7.83455	66
12	104481423	104482007	MS_17086_H3K4me1_CSpeaks_peak_1977	197	.	8.90313	24.58018	19.76601	196
12	104482473	104482734	MS_17086_H3K4me1_CSpeaks_peak_1978	22	.	2.76315	5.34426	2.21649	12
12	104746838	104747146	MS_17086_H3K4me1_CSpeaks_peak_1979	97	.	6.15946	13.58947	9.72910	180
12	104747300	104747474	MS_17086_H3K4me1_CSpeaks_peak_1980	74	.	6.16496	11.08216	7.43559	36
12	104856647	104857064	MS_17086_H3K4me1_CSpeaks_peak_1981	72	.	5.31525	10.92847	7.29541	126
12	104889111	104889425	MS_17086_H3K4me1_CSpeaks_peak_1982	56	.	6.40946	9.08008	5.61669	85
12	104894421	104894568	MS_17086_H3K4me1_CSpeaks_peak_1983	58	.	6.27901	9.35185	5.85702	70
12	105276165	105276539	MS_17086_H3K4me1_CSpeaks_peak_1984	152	.	8.77541	19.61410	15.23840	228
12	105293064	105293339	MS_17086_H3K4me1_CSpeaks_peak_1985	144	.	9.77068	18.71672	14.41968	86
12	105520331	105520527	MS_17086_H3K4me1_CSpeaks_peak_1986	66	.	6.92032	10.21696	6.64338	84
12	106823666	106823848	MS_17086_H3K4me1_CSpeaks_peak_1987	66	.	5.67998	10.25134	6.65486	90
12	106824489	106825038	MS_17086_H3K4me1_CSpeaks_peak_1988	194	.	8.71361	24.18229	19.42835	420
12	106997893	106998662	MS_17086_H3K4me1_CSpeaks_peak_1989	115	.	4.87367	15.55945	11.52602	362
12	107326564	107327459	MS_17086_H3K4me1_CSpeaks_peak_1990	82	.	4.24051	11.99120	8.26544	279
12	107458309	107458585	MS_17086_H3K4me1_CSpeaks_peak_1991	129	.	7.06114	17.06910	12.91941	144
12	107458962	107459160	MS_17086_H3K4me1_CSpeaks_peak_1992	90	.	5.81904	12.90365	9.09966	91
12	107542538	107542992	MS_17086_H3K4me1_CSpeaks_peak_1993	136	.	6.44714	17.83555	13.60692	219
12	107695633	107696052	MS_17086_H3K4me1_CSpeaks_peak_1994	62	.	4.24701	9.79599	6.26637	336
12	108512700	108513018	MS_17086_H3K4me1_CSpeaks_peak_1995	78	.	7.97009	11.51373	7.83455	125
12	108976165	108976358	MS_17086_H3K4me1_CSpeaks_peak_1996	43	.	5.87056	7.73932	4.37875	116
12	109109879	109110185	MS_17086_H3K4me1_CSpeaks_peak_1997	66	.	6.92032	10.21696	6.64338	166
12	109538974	109539453	MS_17086_H3K4me1_CSpeaks_peak_1998	134	.	5.93542	17.65711	13.44452	342
12	109548397	109548611	MS_17086_H3K4me1_CSpeaks_peak_1999	111	.	5.37262	15.15365	11.17190	74
12	110033866	110034170	MS_17086_H3K4me1_CSpeaks_peak_2000	206	.	8.13556	25.52196	20.64396	169
[truncated: 6,899 more rows]
