# Supplementary material for: Transposable elements are the primary source of novelty in primate gene regulation
Source: Genome Res. 2017 Oct;27(10):1623–33. doi: 10.1101/gr.218149.116 (PMC5630026; doi:10.1101/gr.218149.116)
Supplement: Supplemental Material [file supp_gr.218149.116_Supplemental_FILE_S1_peak_calling_BED_files.zip › FILE_S1/MS_31480_H3K4me1_CSpeaks_peaks.narrowPeak]

1	613135	613439	MS_31480_H3K4me1_CSpeaks_peak_1	41	.	5.66856	8.02896	4.18772	30
1	2860546	2860719	MS_31480_H3K4me1_CSpeaks_peak_2	86	.	5.25159	13.46907	8.61143	102
1	9830869	9831191	MS_31480_H3K4me1_CSpeaks_peak_3	93	.	4.78003	14.30967	9.30276	235
1	9831485	9831683	MS_31480_H3K4me1_CSpeaks_peak_4	83	.	4.84022	13.12673	8.33801	98
1	9832434	9832595	MS_31480_H3K4me1_CSpeaks_peak_5	47	.	3.68042	8.77762	4.78379	40
1	10085831	10086018	MS_31480_H3K4me1_CSpeaks_peak_6	62	.	4.92680	10.61088	6.26955	99
1	10431961	10432265	MS_31480_H3K4me1_CSpeaks_peak_7	24	.	2.90010	5.93920	2.49089	49
1	10774574	10774731	MS_31480_H3K4me1_CSpeaks_peak_8	53	.	5.00134	9.40512	5.30124	93
1	11191931	11192255	MS_31480_H3K4me1_CSpeaks_peak_9	59	.	4.19486	10.15921	5.90783	117
1	11192750	11192897	MS_31480_H3K4me1_CSpeaks_peak_10	43	.	3.40447	8.22393	4.32743	65
1	12105601	12105868	MS_31480_H3K4me1_CSpeaks_peak_11	58	.	6.43940	10.09884	5.86922	145
1	12453606	12453774	MS_31480_H3K4me1_CSpeaks_peak_12	15	.	2.68954	4.69253	1.55025	93
1	13102243	13102481	MS_31480_H3K4me1_CSpeaks_peak_13	83	.	5.59863	13.14013	8.33801	165
1	13102864	13103201	MS_31480_H3K4me1_CSpeaks_peak_14	37	.	4.03102	7.50941	3.73822	264
1	13282673	13283126	MS_31480_H3K4me1_CSpeaks_peak_15	37	.	3.39731	7.52049	3.73872	46
1	13322381	13322528	MS_31480_H3K4me1_CSpeaks_peak_16	28	.	4.75821	6.35579	2.80494	30
1	13746711	13747246	MS_31480_H3K4me1_CSpeaks_peak_17	24	.	2.90010	5.93920	2.49089	262
1	13929527	13929713	MS_31480_H3K4me1_CSpeaks_peak_18	42	.	3.93869	8.12557	4.24970	119
1	14928768	14928915	MS_31480_H3K4me1_CSpeaks_peak_19	28	.	4.65946	6.41772	2.86030	32
1	15046607	15046995	MS_31480_H3K4me1_CSpeaks_peak_20	29	.	3.02619	6.48527	2.91414	346
1	15111756	15111908	MS_31480_H3K4me1_CSpeaks_peak_21	87	.	6.43332	13.61085	8.73135	79
1	15153728	15153954	MS_31480_H3K4me1_CSpeaks_peak_22	38	.	3.27838	7.62823	3.82822	107
1	15154312	15154548	MS_31480_H3K4me1_CSpeaks_peak_23	53	.	4.03352	9.45619	5.32999	57
1	16662272	16662474	MS_31480_H3K4me1_CSpeaks_peak_24	36	.	3.54950	7.44994	3.69504	118
1	17138675	17138969	MS_31480_H3K4me1_CSpeaks_peak_25	86	.	5.25159	13.46907	8.61143	214
1	17176004	17176591	MS_31480_H3K4me1_CSpeaks_peak_26	26	.	3.37602	6.11710	2.61606	125
1	17197935	17198200	MS_31480_H3K4me1_CSpeaks_peak_27	56	.	3.24672	9.89216	5.68958	192
1	17214299	17214489	MS_31480_H3K4me1_CSpeaks_peak_28	55	.	3.32390	9.75297	5.57924	122
1	17952197	17952509	MS_31480_H3K4me1_CSpeaks_peak_29	79	.	7.08074	12.63563	7.94731	262
1	21850417	21850569	MS_31480_H3K4me1_CSpeaks_peak_30	37	.	4.03102	7.50941	3.73822	119
1	21851194	21851347	MS_31480_H3K4me1_CSpeaks_peak_31	69	.	4.24664	11.47998	6.98113	112
1	21851477	21851711	MS_31480_H3K4me1_CSpeaks_peak_32	64	.	4.72880	10.84213	6.47302	117
1	22258101	22258401	MS_31480_H3K4me1_CSpeaks_peak_33	13	.	2.52183	4.41089	1.35458	199
1	23834772	23835059	MS_31480_H3K4me1_CSpeaks_peak_34	38	.	3.27838	7.62823	3.82822	120
1	24502042	24502234	MS_31480_H3K4me1_CSpeaks_peak_35	87	.	5.45683	13.58396	8.70981	87
1	24502537	24502695	MS_31480_H3K4me1_CSpeaks_peak_36	44	.	4.62660	8.38051	4.44587	83
1	25118776	25119101	MS_31480_H3K4me1_CSpeaks_peak_37	97	.	5.80843	14.78276	9.70832	86
1	25119273	25119433	MS_31480_H3K4me1_CSpeaks_peak_38	48	.	3.53056	8.83503	4.81547	62
1	25209535	25209719	MS_31480_H3K4me1_CSpeaks_peak_39	79	.	5.06403	12.65589	7.94917	79
1	26060579	26060748	MS_31480_H3K4me1_CSpeaks_peak_40	48	.	4.12625	8.83579	4.81547	41
1	27422259	27422410	MS_31480_H3K4me1_CSpeaks_peak_41	74	.	5.83490	12.07178	7.47697	100
1	27426745	27426936	MS_31480_H3K4me1_CSpeaks_peak_42	62	.	4.92680	10.61088	6.26955	70
1	27427776	27428009	MS_31480_H3K4me1_CSpeaks_peak_43	90	.	5.97541	13.94324	9.02065	104
1	27428210	27428407	MS_31480_H3K4me1_CSpeaks_peak_44	21	.	3.18846	5.49167	2.11424	3
1	27470552	27470699	MS_31480_H3K4me1_CSpeaks_peak_45	36	.	3.54950	7.44994	3.69504	102
1	27981486	27981690	MS_31480_H3K4me1_CSpeaks_peak_46	101	.	5.55089	15.33872	10.15755	86
1	28319915	28320062	MS_31480_H3K4me1_CSpeaks_peak_47	36	.	5.12540	7.40394	3.67940	51
1	28397763	28397943	MS_31480_H3K4me1_CSpeaks_peak_48	37	.	3.94144	7.59294	3.79942	117
1	28475569	28475869	MS_31480_H3K4me1_CSpeaks_peak_49	20	.	3.35918	5.42105	2.08090	187
1	28665741	28665898	MS_31480_H3K4me1_CSpeaks_peak_50	47	.	3.87218	8.76987	4.78332	103
1	28666323	28666553	MS_31480_H3K4me1_CSpeaks_peak_51	64	.	5.17693	10.78167	6.42127	113
1	28719748	28719941	MS_31480_H3K4me1_CSpeaks_peak_52	75	.	3.59771	12.22522	7.59860	86
1	28861541	28861688	MS_31480_H3K4me1_CSpeaks_peak_53	59	.	5.27920	10.27241	5.99283	110
1	29091607	29091823	MS_31480_H3K4me1_CSpeaks_peak_54	16	.	3.00091	4.89017	1.67536	59
1	34184345	34184492	MS_31480_H3K4me1_CSpeaks_peak_55	32	.	3.25576	6.91748	3.25695	98
1	34184814	34184982	MS_31480_H3K4me1_CSpeaks_peak_56	78	.	5.66997	12.52106	7.84634	69
1	36022937	36023288	MS_31480_H3K4me1_CSpeaks_peak_57	93	.	4.78003	14.30967	9.30276	71
1	36973930	36974170	MS_31480_H3K4me1_CSpeaks_peak_58	64	.	4.10509	10.78220	6.42127	170
1	37579806	37580029	MS_31480_H3K4me1_CSpeaks_peak_59	86	.	5.25159	13.46907	8.61143	87
1	37756288	37756519	MS_31480_H3K4me1_CSpeaks_peak_60	53	.	3.65665	9.46102	5.33014	107
1	39200146	39200448	MS_31480_H3K4me1_CSpeaks_peak_61	56	.	4.42084	9.81383	5.61838	74
1	39200570	39200730	MS_31480_H3K4me1_CSpeaks_peak_62	36	.	3.75113	7.43510	3.69186	74
1	40494985	40495206	MS_31480_H3K4me1_CSpeaks_peak_63	56	.	4.70285	9.80478	5.61012	83
1	41607883	41608118	MS_31480_H3K4me1_CSpeaks_peak_64	87	.	5.45683	13.58396	8.70981	139
1	42886379	42886557	MS_31480_H3K4me1_CSpeaks_peak_65	22	.	3.06547	5.61326	2.21363	116
1	49236856	49237125	MS_31480_H3K4me1_CSpeaks_peak_66	42	.	3.71084	8.10088	4.23963	120
1	54389304	54389592	MS_31480_H3K4me1_CSpeaks_peak_67	32	.	3.25576	6.91748	3.25695	181
1	59608616	59608779	MS_31480_H3K4me1_CSpeaks_peak_68	48	.	4.12625	8.83579	4.81547	115
1	62184844	62185115	MS_31480_H3K4me1_CSpeaks_peak_69	32	.	3.33156	6.89872	3.24953	140
1	62185217	62185758	MS_31480_H3K4me1_CSpeaks_peak_70	59	.	5.27920	10.27241	5.99283	413
1	62578705	62578877	MS_31480_H3K4me1_CSpeaks_peak_71	97	.	8.42076	14.83065	9.75027	50
1	63052129	63052554	MS_31480_H3K4me1_CSpeaks_peak_72	55	.	3.32390	9.75297	5.57924	115
1	63939200	63939400	MS_31480_H3K4me1_CSpeaks_peak_73	15	.	2.68954	4.69253	1.55025	90
1	64757050	64757240	MS_31480_H3K4me1_CSpeaks_peak_74	64	.	4.35620	10.87831	6.49722	82
1	65249854	65250079	MS_31480_H3K4me1_CSpeaks_peak_75	42	.	3.93869	8.12557	4.24970	26
1	66189719	66189866	MS_31480_H3K4me1_CSpeaks_peak_76	37	.	5.35807	7.52374	3.73872	103
1	67399000	67399150	MS_31480_H3K4me1_CSpeaks_peak_77	43	.	4.25496	8.25307	4.34136	47
1	69174868	69175083	MS_31480_H3K4me1_CSpeaks_peak_78	97	.	6.04652	14.91163	9.79375	71
1	69182973	69183365	MS_31480_H3K4me1_CSpeaks_peak_79	31	.	2.89752	6.83964	3.19588	97
1	69338082	69338286	MS_31480_H3K4me1_CSpeaks_peak_80	82	.	6.11275	13.00187	8.24763	87
1	69807748	69808029	MS_31480_H3K4me1_CSpeaks_peak_81	29	.	3.02619	6.48527	2.91414	139
1	69808714	69808864	MS_31480_H3K4me1_CSpeaks_peak_82	36	.	3.53615	7.41665	3.68906	43
1	71400590	71400787	MS_31480_H3K4me1_CSpeaks_peak_83	59	.	4.19486	10.15921	5.90783	59
1	72602327	72602491	MS_31480_H3K4me1_CSpeaks_peak_84	36	.	4.38635	7.34051	3.62644	70
1	72661886	72662063	MS_31480_H3K4me1_CSpeaks_peak_85	60	.	4.50136	10.31217	6.01601	97
1	73203228	73203775	MS_31480_H3K4me1_CSpeaks_peak_86	44	.	3.29654	8.33765	4.40757	110
1	73569668	73569826	MS_31480_H3K4me1_CSpeaks_peak_87	56	.	4.70285	9.80478	5.61012	84
1	74052637	74052919	MS_31480_H3K4me1_CSpeaks_peak_88	56	.	4.70285	9.80478	5.61012	167
1	75182911	75183298	MS_31480_H3K4me1_CSpeaks_peak_89	35	.	2.80797	7.23347	3.53104	198
1	75202597	75202802	MS_31480_H3K4me1_CSpeaks_peak_90	110	.	4.91757	16.44696	11.07704	88
1	75277894	75278195	MS_31480_H3K4me1_CSpeaks_peak_91	90	.	5.82258	14.01778	9.06230	97
1	75631793	75631968	MS_31480_H3K4me1_CSpeaks_peak_92	18	.	2.46919	5.10334	1.82473	142
1	75659072	75659371	MS_31480_H3K4me1_CSpeaks_peak_93	108	.	7.57166	16.14911	10.80883	210
1	75753081	75753265	MS_31480_H3K4me1_CSpeaks_peak_94	69	.	4.24664	11.47998	6.98113	98
1	75794269	75794834	MS_31480_H3K4me1_CSpeaks_peak_95	39	.	3.18287	7.76210	3.94304	174
1	75795214	75795393	MS_31480_H3K4me1_CSpeaks_peak_96	53	.	3.82198	9.43052	5.31717	96
1	75960279	75960434	MS_31480_H3K4me1_CSpeaks_peak_97	59	.	5.27920	10.27241	5.99283	80
1	76058769	76058988	MS_31480_H3K4me1_CSpeaks_peak_98	49	.	4.47891	9.01853	4.96586	120
1	76149057	76149213	MS_31480_H3K4me1_CSpeaks_peak_99	26	.	3.37602	6.11710	2.61606	16
1	76634703	76634914	MS_31480_H3K4me1_CSpeaks_peak_100	69	.	4.97866	11.40937	6.94319	104
1	76750309	76750539	MS_31480_H3K4me1_CSpeaks_peak_101	25	.	4.62396	5.97904	2.51320	102
1	76816194	76816397	MS_31480_H3K4me1_CSpeaks_peak_102	59	.	4.19486	10.15921	5.90783	124
1	77009973	77010139	MS_31480_H3K4me1_CSpeaks_peak_103	97	.	6.04652	14.91163	9.79375	132
1	77034765	77035235	MS_31480_H3K4me1_CSpeaks_peak_104	54	.	2.89338	9.54089	5.40409	311
1	77194882	77195136	MS_31480_H3K4me1_CSpeaks_peak_105	32	.	3.25576	6.91748	3.25695	130
1	77477506	77477726	MS_31480_H3K4me1_CSpeaks_peak_106	43	.	4.25496	8.25307	4.34136	79
1	77512192	77512396	MS_31480_H3K4me1_CSpeaks_peak_107	37	.	3.39731	7.52049	3.73872	92
1	77544469	77544686	MS_31480_H3K4me1_CSpeaks_peak_108	133	.	8.20084	19.26799	13.39931	128
1	77560681	77560888	MS_31480_H3K4me1_CSpeaks_peak_109	59	.	4.19486	10.15921	5.90783	134
1	78706521	78706668	MS_31480_H3K4me1_CSpeaks_peak_110	44	.	3.29654	8.33765	4.40757	102
1	78707568	78707762	MS_31480_H3K4me1_CSpeaks_peak_111	75	.	7.03753	12.15992	7.55329	98
1	78923358	78923606	MS_31480_H3K4me1_CSpeaks_peak_112	37	.	3.39731	7.52049	3.73872	101
1	79416275	79416539	MS_31480_H3K4me1_CSpeaks_peak_113	74	.	5.83490	12.07178	7.47697	132
1	79452875	79453045	MS_31480_H3K4me1_CSpeaks_peak_114	46	.	4.72349	8.56092	4.60169	83
1	79672413	79672696	MS_31480_H3K4me1_CSpeaks_peak_115	64	.	4.35620	10.87831	6.49722	94
1	79802186	79802456	MS_31480_H3K4me1_CSpeaks_peak_116	70	.	4.76423	11.58768	7.07750	44
1	81043055	81043355	MS_31480_H3K4me1_CSpeaks_peak_117	43	.	4.25496	8.25307	4.34136	191
1	81469687	81470024	MS_31480_H3K4me1_CSpeaks_peak_118	20	.	2.77401	5.41096	2.08090	195
1	81878629	81879028	MS_31480_H3K4me1_CSpeaks_peak_119	25	.	2.52804	6.02081	2.55223	64
1	81914204	81915037	MS_31480_H3K4me1_CSpeaks_peak_120	44	.	3.29654	8.33765	4.40757	283
1	81928365	81928580	MS_31480_H3K4me1_CSpeaks_peak_121	29	.	3.02619	6.48527	2.91414	77
1	82084230	82084424	MS_31480_H3K4me1_CSpeaks_peak_122	139	.	9.14850	19.94526	13.97967	105
1	82095840	82096037	MS_31480_H3K4me1_CSpeaks_peak_123	99	.	5.62670	15.14007	9.98145	87
1	82150038	82150207	MS_31480_H3K4me1_CSpeaks_peak_124	53	.	4.03352	9.45619	5.32999	95
1	82439472	82439635	MS_31480_H3K4me1_CSpeaks_peak_125	15	.	2.68954	4.69253	1.55025	67
1	82829092	82829304	MS_31480_H3K4me1_CSpeaks_peak_126	18	.	2.36494	5.14059	1.85685	180
1	84353039	84353214	MS_31480_H3K4me1_CSpeaks_peak_127	53	.	6.35794	9.39378	5.30124	61
1	84782174	84782356	MS_31480_H3K4me1_CSpeaks_peak_128	27	.	3.11420	6.33241	2.78777	103
1	85308169	85308609	MS_31480_H3K4me1_CSpeaks_peak_129	18	.	2.61450	5.11734	1.83422	385
1	86255935	86256183	MS_31480_H3K4me1_CSpeaks_peak_130	140	.	5.22900	20.01947	14.02214	126
1	86476220	86476419	MS_31480_H3K4me1_CSpeaks_peak_131	43	.	3.40447	8.22393	4.32743	91
1	86584847	86585015	MS_31480_H3K4me1_CSpeaks_peak_132	50	.	4.50601	9.07510	5.01504	95
1	86585494	86585787	MS_31480_H3K4me1_CSpeaks_peak_133	43	.	3.40447	8.22393	4.32743	63
1	86756906	86757193	MS_31480_H3K4me1_CSpeaks_peak_134	27	.	2.84135	6.30112	2.76609	27
1	87023164	87023441	MS_31480_H3K4me1_CSpeaks_peak_135	33	.	3.15229	7.04849	3.36489	141
1	88581491	88581638	MS_31480_H3K4me1_CSpeaks_peak_136	42	.	3.71084	8.10088	4.23963	84
1	88776927	88777074	MS_31480_H3K4me1_CSpeaks_peak_137	55	.	6.42968	9.77450	5.59803	76
1	88890434	88890681	MS_31480_H3K4me1_CSpeaks_peak_138	46	.	4.13770	8.57687	4.61462	164
1	88891230	88891403	MS_31480_H3K4me1_CSpeaks_peak_139	85	.	5.53990	13.39352	8.56070	112
1	90843365	90843554	MS_31480_H3K4me1_CSpeaks_peak_140	53	.	5.83120	9.45690	5.32999	80
1	91620348	91620516	MS_31480_H3K4me1_CSpeaks_peak_141	43	.	3.40447	8.22393	4.32743	79
1	91796575	91796831	MS_31480_H3K4me1_CSpeaks_peak_142	36	.	3.00100	7.37018	3.65431	61
1	92369605	92369796	MS_31480_H3K4me1_CSpeaks_peak_143	58	.	3.96353	10.09889	5.86922	81
1	92836846	92837057	MS_31480_H3K4me1_CSpeaks_peak_144	90	.	5.60099	13.91541	9.00489	95
1	93999096	93999249	MS_31480_H3K4me1_CSpeaks_peak_145	98	.	5.71397	14.95877	9.83007	68
1	94017991	94018138	MS_31480_H3K4me1_CSpeaks_peak_146	25	.	2.81030	6.03044	2.55979	8
1	94061625	94061787	MS_31480_H3K4me1_CSpeaks_peak_147	70	.	4.76423	11.58768	7.07750	111
1	94119755	94119994	MS_31480_H3K4me1_CSpeaks_peak_148	76	.	5.37469	12.27931	7.62990	130
1	96947508	96947663	MS_31480_H3K4me1_CSpeaks_peak_149	53	.	4.03352	9.45619	5.32999	22
1	97218683	97218830	MS_31480_H3K4me1_CSpeaks_peak_150	22	.	4.02534	5.66091	2.25163	53
1	100884602	100885100	MS_31480_H3K4me1_CSpeaks_peak_151	81	.	4.52975	12.91712	8.18057	435
1	101849269	101849473	MS_31480_H3K4me1_CSpeaks_peak_152	46	.	4.26146	8.55882	4.60169	76
1	102147003	102147777	MS_31480_H3K4me1_CSpeaks_peak_153	69	.	5.15074	11.43599	6.94698	50
1	102602583	102602805	MS_31480_H3K4me1_CSpeaks_peak_154	53	.	3.82198	9.43052	5.31717	76
1	102675389	102675564	MS_31480_H3K4me1_CSpeaks_peak_155	54	.	5.49774	9.60127	5.43927	106
1	102684425	102684995	MS_31480_H3K4me1_CSpeaks_peak_156	18	.	2.46919	5.10334	1.82473	385
1	103688144	103688291	MS_31480_H3K4me1_CSpeaks_peak_157	29	.	3.94554	6.53932	2.95748	90
1	103688833	103688980	MS_31480_H3K4me1_CSpeaks_peak_158	36	.	3.75113	7.43510	3.69186	23
1	105268698	105268947	MS_31480_H3K4me1_CSpeaks_peak_159	29	.	3.02619	6.48527	2.91414	50
1	106398899	106399069	MS_31480_H3K4me1_CSpeaks_peak_160	36	.	3.54950	7.44994	3.69504	100
1	106507427	106507650	MS_31480_H3K4me1_CSpeaks_peak_161	25	.	3.81014	6.03664	2.56415	186
1	106529859	106530159	MS_31480_H3K4me1_CSpeaks_peak_162	60	.	4.50136	10.31217	6.01601	178
1	107371265	107371502	MS_31480_H3K4me1_CSpeaks_peak_163	21	.	2.56416	5.56345	2.17919	199
1	111877913	111878150	MS_31480_H3K4me1_CSpeaks_peak_164	40	.	5.54840	7.83205	4.00446	173
1	112363524	112363714	MS_31480_H3K4me1_CSpeaks_peak_165	42	.	3.71084	8.10088	4.23963	100
1	116143255	116143450	MS_31480_H3K4me1_CSpeaks_peak_166	37	.	3.39731	7.52049	3.73872	85
1	117310526	117310673	MS_31480_H3K4me1_CSpeaks_peak_167	28	.	4.82226	6.45779	2.89165	110
1	119533235	119533660	MS_31480_H3K4me1_CSpeaks_peak_168	101	.	5.86104	15.30543	10.12805	360
1	119533831	119533978	MS_31480_H3K4me1_CSpeaks_peak_169	43	.	4.25496	8.25307	4.34136	88
1	121008859	121009056	MS_31480_H3K4me1_CSpeaks_peak_170	76	.	5.37469	12.27931	7.62990	127
1	121541589	121541768	MS_31480_H3K4me1_CSpeaks_peak_171	129	.	5.29584	18.76892	12.99292	125
1	121904077	121904483	MS_31480_H3K4me1_CSpeaks_peak_172	48	.	3.53056	8.83503	4.81547	210
1	121939224	121939450	MS_31480_H3K4me1_CSpeaks_peak_173	37	.	4.03102	7.50941	3.73822	22
1	123064519	123064737	MS_31480_H3K4me1_CSpeaks_peak_174	54	.	4.59934	9.58539	5.42662	82
1	123457427	123457597	MS_31480_H3K4me1_CSpeaks_peak_175	96	.	6.36277	14.74270	9.67088	106
1	124359506	124359912	MS_31480_H3K4me1_CSpeaks_peak_176	34	.	2.66589	7.17247	3.47326	82
1	128414349	128414619	MS_31480_H3K4me1_CSpeaks_peak_177	86	.	6.87217	13.55255	8.68636	102
1	131217008	131217355	MS_31480_H3K4me1_CSpeaks_peak_178	47	.	3.87218	8.76987	4.78332	140
1	131219020	131219220	MS_31480_H3K4me1_CSpeaks_peak_179	97	.	6.66846	14.91852	9.79375	103
1	131392349	131392887	MS_31480_H3K4me1_CSpeaks_peak_180	13	.	2.38010	4.41861	1.36103	444
1	134418386	134418668	MS_31480_H3K4me1_CSpeaks_peak_181	31	.	3.56358	6.76528	3.15445	205
1	135210106	135210440	MS_31480_H3K4me1_CSpeaks_peak_182	36	.	3.54950	7.44994	3.69504	213
1	135306072	135306240	MS_31480_H3K4me1_CSpeaks_peak_183	21	.	3.18846	5.49167	2.11424	64
1	135976973	135977192	MS_31480_H3K4me1_CSpeaks_peak_184	30	.	4.83147	6.68746	3.09133	123
1	136363186	136363345	MS_31480_H3K4me1_CSpeaks_peak_185	72	.	4.87647	11.85830	7.29857	122
1	136406101	136406418	MS_31480_H3K4me1_CSpeaks_peak_186	92	.	5.43915	14.29729	9.29296	137
1	136507755	136507953	MS_31480_H3K4me1_CSpeaks_peak_187	60	.	4.50136	10.31217	6.01601	127
1	136689970	136690117	MS_31480_H3K4me1_CSpeaks_peak_188	32	.	3.50137	6.85956	3.21467	72
1	137387785	137388128	MS_31480_H3K4me1_CSpeaks_peak_189	32	.	3.25576	6.91748	3.25695	236
1	137963230	137963420	MS_31480_H3K4me1_CSpeaks_peak_190	37	.	3.39731	7.52049	3.73872	22
1	138380950	138381170	MS_31480_H3K4me1_CSpeaks_peak_191	66	.	6.32854	10.99662	6.60273	114
1	139479420	139479672	MS_31480_H3K4me1_CSpeaks_peak_192	58	.	3.96353	10.09889	5.86922	131
1	139853629	139853974	MS_31480_H3K4me1_CSpeaks_peak_193	15	.	2.50083	4.63900	1.50577	215
1	140023368	140023732	MS_31480_H3K4me1_CSpeaks_peak_194	34	.	3.06919	7.20139	3.49939	309
1	140023832	140024110	MS_31480_H3K4me1_CSpeaks_peak_195	48	.	3.78586	8.80846	4.81371	198
1	140107810	140107957	MS_31480_H3K4me1_CSpeaks_peak_196	25	.	4.62396	5.97904	2.51320	82
1	140373912	140374114	MS_31480_H3K4me1_CSpeaks_peak_197	53	.	3.82198	9.43052	5.31717	124
1	140630123	140630345	MS_31480_H3K4me1_CSpeaks_peak_198	48	.	4.38032	8.81143	4.81451	157
1	140971732	140971928	MS_31480_H3K4me1_CSpeaks_peak_199	24	.	2.90010	5.93920	2.49089	82
1	140972713	140973058	MS_31480_H3K4me1_CSpeaks_peak_200	89	.	5.00156	13.90492	8.99738	68
1	141221751	141222149	MS_31480_H3K4me1_CSpeaks_peak_201	81	.	5.47541	12.87147	8.14462	261
1	141329597	141329759	MS_31480_H3K4me1_CSpeaks_peak_202	35	.	3.66479	7.23816	3.53451	36
1	141827431	141827696	MS_31480_H3K4me1_CSpeaks_peak_203	211	.	13.04648	28.30542	21.13349	137
1	141913488	141913647	MS_31480_H3K4me1_CSpeaks_peak_204	58	.	3.78274	10.10142	5.86922	49
1	142070748	142070972	MS_31480_H3K4me1_CSpeaks_peak_205	105	.	6.27047	15.82112	10.55698	131
1	142870006	142870153	MS_31480_H3K4me1_CSpeaks_peak_206	25	.	4.62396	5.97904	2.51320	59
1	142958897	142959116	MS_31480_H3K4me1_CSpeaks_peak_207	79	.	5.06403	12.65589	7.94917	100
1	144203359	144203548	MS_31480_H3K4me1_CSpeaks_peak_208	31	.	4.08229	6.79112	3.16355	114
1	144728513	144728680	MS_31480_H3K4me1_CSpeaks_peak_209	27	.	3.11420	6.33241	2.78777	96
1	148425898	148426370	MS_31480_H3K4me1_CSpeaks_peak_210	53	.	3.82198	9.43052	5.31717	326
1	148616056	148616285	MS_31480_H3K4me1_CSpeaks_peak_211	13	.	2.52183	4.41089	1.35458	227
1	149061132	149061327	MS_31480_H3K4me1_CSpeaks_peak_212	43	.	4.25496	8.25307	4.34136	115
1	150845616	150845920	MS_31480_H3K4me1_CSpeaks_peak_213	34	.	3.06919	7.20139	3.49939	108
1	150871441	150871602	MS_31480_H3K4me1_CSpeaks_peak_214	37	.	4.03102	7.50941	3.73822	62
1	152446000	152446385	MS_31480_H3K4me1_CSpeaks_peak_215	30	.	3.63789	6.68651	3.09052	238
1	153112601	153112748	MS_31480_H3K4me1_CSpeaks_peak_216	92	.	5.43915	14.29729	9.29296	108
1	153277343	153277526	MS_31480_H3K4me1_CSpeaks_peak_217	44	.	3.29654	8.33765	4.40757	127
1	154503849	154504065	MS_31480_H3K4me1_CSpeaks_peak_218	47	.	3.68042	8.77762	4.78379	111
1	154888118	154888393	MS_31480_H3K4me1_CSpeaks_peak_219	20	.	3.35918	5.42105	2.08090	63
1	155673475	155673994	MS_31480_H3K4me1_CSpeaks_peak_220	43	.	3.40447	8.22393	4.32743	462
1	155831224	155831380	MS_31480_H3K4me1_CSpeaks_peak_221	56	.	4.56377	9.82499	5.62695	73
1	155978133	155978445	MS_31480_H3K4me1_CSpeaks_peak_222	124	.	7.61196	18.13886	12.46364	253
1	156218566	156218864	MS_31480_H3K4me1_CSpeaks_peak_223	56	.	4.70285	9.80478	5.61012	214
1	156505873	156506163	MS_31480_H3K4me1_CSpeaks_peak_224	110	.	4.91757	16.44696	11.07704	168
1	156789506	156789660	MS_31480_H3K4me1_CSpeaks_peak_225	51	.	5.26725	9.20450	5.13653	34
1	157876232	157876413	MS_31480_H3K4me1_CSpeaks_peak_226	82	.	6.11275	13.00187	8.24763	88
1	159591512	159591777	MS_31480_H3K4me1_CSpeaks_peak_227	32	.	3.25576	6.91748	3.25695	101
1	160497134	160497281	MS_31480_H3K4me1_CSpeaks_peak_228	28	.	4.75821	6.35579	2.80494	17
1	160926189	160926567	MS_31480_H3K4me1_CSpeaks_peak_229	42	.	3.03900	8.08224	4.23579	98
1	164432022	164432220	MS_31480_H3K4me1_CSpeaks_peak_230	47	.	3.87218	8.76987	4.78332	54
1	164526984	164527213	MS_31480_H3K4me1_CSpeaks_peak_231	59	.	5.27920	10.27241	5.99283	101
1	164565848	164566110	MS_31480_H3K4me1_CSpeaks_peak_232	39	.	3.18287	7.76210	3.94304	227
1	164835937	164836103	MS_31480_H3K4me1_CSpeaks_peak_233	38	.	3.84421	7.64507	3.84237	97
1	164936671	164936876	MS_31480_H3K4me1_CSpeaks_peak_234	58	.	3.78274	10.10142	5.86922	68
1	165338398	165338679	MS_31480_H3K4me1_CSpeaks_peak_235	106	.	6.94631	15.90355	10.61104	152
1	166026748	166026907	MS_31480_H3K4me1_CSpeaks_peak_236	22	.	4.02534	5.66091	2.25163	58
1	167159047	167159194	MS_31480_H3K4me1_CSpeaks_peak_237	28	.	4.82226	6.45779	2.89165	139
1	167746301	167746477	MS_31480_H3K4me1_CSpeaks_peak_238	47	.	3.68042	8.77762	4.78379	63
1	167813268	167813491	MS_31480_H3K4me1_CSpeaks_peak_239	82	.	6.11275	13.00187	8.24763	107
1	167825414	167825691	MS_31480_H3K4me1_CSpeaks_peak_240	90	.	5.82258	14.01778	9.06230	172
1	167831328	167831678	MS_31480_H3K4me1_CSpeaks_peak_241	192	.	7.87738	26.24319	19.29710	132
1	168323371	168323553	MS_31480_H3K4me1_CSpeaks_peak_242	35	.	4.20858	7.30121	3.59087	89
1	168405119	168405266	MS_31480_H3K4me1_CSpeaks_peak_243	93	.	7.31880	14.32697	9.30930	80
1	170394713	170394978	MS_31480_H3K4me1_CSpeaks_peak_244	74	.	6.72407	12.04522	7.47057	204
1	170564406	170564925	MS_31480_H3K4me1_CSpeaks_peak_245	72	.	4.87647	11.85830	7.29857	440
1	170727817	170727964	MS_31480_H3K4me1_CSpeaks_peak_246	55	.	6.42968	9.77450	5.59803	29
1	171637432	171637579	MS_31480_H3K4me1_CSpeaks_peak_247	20	.	3.61208	5.44270	2.08090	101
1	171836433	171836616	MS_31480_H3K4me1_CSpeaks_peak_248	76	.	5.37469	12.27931	7.62990	141
1	172334900	172335065	MS_31480_H3K4me1_CSpeaks_peak_249	58	.	4.68761	10.09641	5.86922	84
1	172335470	172335770	MS_31480_H3K4me1_CSpeaks_peak_250	27	.	3.11420	6.33241	2.78777	118
1	172502504	172502791	MS_31480_H3K4me1_CSpeaks_peak_251	45	.	4.85976	8.48935	4.54725	244
1	172756951	172757161	MS_31480_H3K4me1_CSpeaks_peak_252	15	.	2.68954	4.69253	1.55025	90
1	173109715	173109950	MS_31480_H3K4me1_CSpeaks_peak_253	80	.	5.98737	12.75987	8.04257	132
1	173113085	173113249	MS_31480_H3K4me1_CSpeaks_peak_254	78	.	5.32683	12.54334	7.86280	50
1	173461334	173461522	MS_31480_H3K4me1_CSpeaks_peak_255	32	.	3.25576	6.91748	3.25695	53
1	173588606	173588916	MS_31480_H3K4me1_CSpeaks_peak_256	36	.	3.75113	7.43510	3.69186	197
1	173598010	173598204	MS_31480_H3K4me1_CSpeaks_peak_257	26	.	3.88993	6.18029	2.66353	47
1	173604316	173604532	MS_31480_H3K4me1_CSpeaks_peak_258	75	.	6.07470	12.12616	7.52250	78
1	173702297	173702578	MS_31480_H3K4me1_CSpeaks_peak_259	23	.	2.69055	5.82331	2.39439	151
1	174040247	174040450	MS_31480_H3K4me1_CSpeaks_peak_260	36	.	3.54950	7.44994	3.69504	125
1	175067615	175067924	MS_31480_H3K4me1_CSpeaks_peak_261	51	.	4.89875	9.21241	5.14085	229
1	175068565	175069019	MS_31480_H3K4me1_CSpeaks_peak_262	69	.	4.24664	11.47998	6.98113	135
1	175129861	175130306	MS_31480_H3K4me1_CSpeaks_peak_263	107	.	7.04811	16.10129	10.76859	341
1	175478625	175478977	MS_31480_H3K4me1_CSpeaks_peak_264	53	.	3.82198	9.43052	5.31717	223
1	175807408	175807646	MS_31480_H3K4me1_CSpeaks_peak_265	18	.	2.61450	5.11734	1.83422	166
1	176246561	176246782	MS_31480_H3K4me1_CSpeaks_peak_266	97	.	6.66846	14.91852	9.79375	112
1	176247060	176247299	MS_31480_H3K4me1_CSpeaks_peak_267	100	.	7.54599	15.17225	10.00068	116
1	176249226	176249373	MS_31480_H3K4me1_CSpeaks_peak_268	67	.	5.77096	11.18279	6.73999	57
1	176327194	176327504	MS_31480_H3K4me1_CSpeaks_peak_269	34	.	3.06919	7.20139	3.49939	114
1	176667846	176668144	MS_31480_H3K4me1_CSpeaks_peak_270	43	.	5.12316	8.29796	4.37784	215
1	176808810	176809025	MS_31480_H3K4me1_CSpeaks_peak_271	48	.	4.12625	8.83579	4.81547	109
1	177248900	177249073	MS_31480_H3K4me1_CSpeaks_peak_272	27	.	2.79404	6.32385	2.78687	126
1	177386042	177386283	MS_31480_H3K4me1_CSpeaks_peak_273	62	.	3.02796	10.56223	6.24821	116
1	177421802	177422012	MS_31480_H3K4me1_CSpeaks_peak_274	23	.	2.54472	5.79110	2.36558	202
1	177443258	177443425	MS_31480_H3K4me1_CSpeaks_peak_275	104	.	7.55939	15.65871	10.42264	60
1	177541253	177541495	MS_31480_H3K4me1_CSpeaks_peak_276	89	.	5.00156	13.90492	8.99738	144
1	178106077	178106518	MS_31480_H3K4me1_CSpeaks_peak_277	152	.	6.45363	21.47680	15.26133	74
1	178433856	178434098	MS_31480_H3K4me1_CSpeaks_peak_278	59	.	5.27920	10.27241	5.99283	192
1	178736823	178737027	MS_31480_H3K4me1_CSpeaks_peak_279	75	.	4.38820	12.19176	7.57400	99
1	178737193	178737627	MS_31480_H3K4me1_CSpeaks_peak_280	85	.	5.07699	13.39615	8.56217	155
1	179210339	179210790	MS_31480_H3K4me1_CSpeaks_peak_281	76	.	4.67888	12.36258	7.69864	312
1	179256087	179256279	MS_31480_H3K4me1_CSpeaks_peak_282	60	.	4.50136	10.31217	6.01601	103
1	179628764	179628944	MS_31480_H3K4me1_CSpeaks_peak_283	60	.	4.50136	10.31217	6.01601	101
1	179820836	179821089	MS_31480_H3K4me1_CSpeaks_peak_284	54	.	4.31380	9.56491	5.40976	76
1	179904261	179904540	MS_31480_H3K4me1_CSpeaks_peak_285	42	.	3.53887	8.14075	4.25622	98
1	180136778	180137049	MS_31480_H3K4me1_CSpeaks_peak_286	74	.	6.72407	12.04522	7.47057	136
1	180181525	180181684	MS_31480_H3K4me1_CSpeaks_peak_287	18	.	2.61450	5.11734	1.83422	103
1	180246977	180247173	MS_31480_H3K4me1_CSpeaks_peak_288	53	.	3.82198	9.43052	5.31717	107
1	180248706	180248938	MS_31480_H3K4me1_CSpeaks_peak_289	26	.	3.22681	6.20528	2.67869	98
1	180260363	180260540	MS_31480_H3K4me1_CSpeaks_peak_290	46	.	4.72349	8.56092	4.60169	113
1	180320365	180320606	MS_31480_H3K4me1_CSpeaks_peak_291	107	.	8.91610	16.07918	10.75117	136
1	180331995	180332291	MS_31480_H3K4me1_CSpeaks_peak_292	76	.	5.37469	12.27931	7.62990	159
1	180497084	180497324	MS_31480_H3K4me1_CSpeaks_peak_293	20	.	3.35918	5.42105	2.08090	2
1	180529831	180530111	MS_31480_H3K4me1_CSpeaks_peak_294	60	.	4.37672	10.32075	6.02260	135
1	180540661	180540909	MS_31480_H3K4me1_CSpeaks_peak_295	133	.	7.00852	19.25003	13.38718	144
1	180565295	180565612	MS_31480_H3K4me1_CSpeaks_peak_296	53	.	3.65665	9.46102	5.33014	124
1	180819003	180819479	MS_31480_H3K4me1_CSpeaks_peak_297	26	.	3.22681	6.20528	2.67869	65
1	180837120	180837385	MS_31480_H3K4me1_CSpeaks_peak_298	56	.	4.70285	9.80478	5.61012	121
1	180856645	180857034	MS_31480_H3K4me1_CSpeaks_peak_299	18	.	2.61450	5.11734	1.83422	170
1	180964046	180964206	MS_31480_H3K4me1_CSpeaks_peak_300	39	.	4.44564	7.74108	3.92448	78
1	180968319	180968697	MS_31480_H3K4me1_CSpeaks_peak_301	53	.	4.03352	9.45619	5.32999	114
1	180970738	180970948	MS_31480_H3K4me1_CSpeaks_peak_302	53	.	3.65665	9.46102	5.33014	187
1	181156130	181156332	MS_31480_H3K4me1_CSpeaks_peak_303	73	.	5.05262	11.92495	7.36066	100
1	181174333	181174538	MS_31480_H3K4me1_CSpeaks_peak_304	16	.	2.48359	4.87012	1.67536	160
1	181175021	181175280	MS_31480_H3K4me1_CSpeaks_peak_305	88	.	6.25952	13.69671	8.80608	130
1	181183065	181183564	MS_31480_H3K4me1_CSpeaks_peak_306	32	.	3.25576	6.91748	3.25695	197
1	181201551	181201943	MS_31480_H3K4me1_CSpeaks_peak_307	25	.	2.65912	6.03873	2.56561	307
1	181210994	181211145	MS_31480_H3K4me1_CSpeaks_peak_308	129	.	8.21487	18.78781	12.99292	44
1	181221034	181221202	MS_31480_H3K4me1_CSpeaks_peak_309	16	.	2.48359	4.87012	1.67536	88
1	181261018	181261287	MS_31480_H3K4me1_CSpeaks_peak_310	30	.	2.95552	6.65600	3.06206	119
1	181300792	181300957	MS_31480_H3K4me1_CSpeaks_peak_311	38	.	3.27838	7.62823	3.82822	85
1	181301074	181301491	MS_31480_H3K4me1_CSpeaks_peak_312	91	.	4.33369	14.16370	9.18527	292
1	181301611	181301832	MS_31480_H3K4me1_CSpeaks_peak_313	69	.	4.24664	11.47998	6.98113	95
1	181320412	181320584	MS_31480_H3K4me1_CSpeaks_peak_314	15	.	2.50083	4.63900	1.50577	115
1	181338525	181338706	MS_31480_H3K4me1_CSpeaks_peak_315	47	.	3.87218	8.76987	4.78332	112
1	181391638	181391796	MS_31480_H3K4me1_CSpeaks_peak_316	86	.	5.25159	13.46907	8.61143	98
1	181414258	181414825	MS_31480_H3K4me1_CSpeaks_peak_317	95	.	4.75051	14.55643	9.52117	354
1	181432459	181432773	MS_31480_H3K4me1_CSpeaks_peak_318	83	.	5.59863	13.14013	8.33801	131
1	181437700	181437925	MS_31480_H3K4me1_CSpeaks_peak_319	39	.	3.18287	7.76210	3.94304	93
1	181438363	181438575	MS_31480_H3K4me1_CSpeaks_peak_320	47	.	3.87218	8.76987	4.78332	115
1	181548738	181549113	MS_31480_H3K4me1_CSpeaks_peak_321	18	.	2.61450	5.11734	1.83422	82
1	181565024	181565342	MS_31480_H3K4me1_CSpeaks_peak_322	58	.	3.96353	10.09889	5.86922	120
1	181583114	181583317	MS_31480_H3K4me1_CSpeaks_peak_323	27	.	3.11420	6.33241	2.78777	103
1	181663249	181663429	MS_31480_H3K4me1_CSpeaks_peak_324	50	.	4.68389	9.12196	5.05845	95
1	181679166	181679321	MS_31480_H3K4me1_CSpeaks_peak_325	60	.	4.81836	10.37919	6.07568	55
1	181710805	181711093	MS_31480_H3K4me1_CSpeaks_peak_326	79	.	5.06403	12.65589	7.94917	209
1	181987215	181987469	MS_31480_H3K4me1_CSpeaks_peak_327	47	.	3.68042	8.77762	4.78379	144
1	181988743	181989063	MS_31480_H3K4me1_CSpeaks_peak_328	92	.	5.25206	14.20261	9.22183	259
1	182141899	182142239	MS_31480_H3K4me1_CSpeaks_peak_329	42	.	3.71084	8.10088	4.23963	17
1	182287808	182287991	MS_31480_H3K4me1_CSpeaks_peak_330	51	.	4.89875	9.21241	5.14085	66
1	182292392	182292679	MS_31480_H3K4me1_CSpeaks_peak_331	53	.	3.82198	9.43052	5.31717	141
1	182351286	182351688	MS_31480_H3K4me1_CSpeaks_peak_332	79	.	5.06403	12.65589	7.94917	116
1	182383243	182383677	MS_31480_H3K4me1_CSpeaks_peak_333	42	.	3.93869	8.12557	4.24970	378
1	182397259	182397510	MS_31480_H3K4me1_CSpeaks_peak_334	71	.	5.42345	11.64184	7.11300	70
1	182986210	182986357	MS_31480_H3K4me1_CSpeaks_peak_335	46	.	4.72349	8.56092	4.60169	93
1	183207421	183207737	MS_31480_H3K4me1_CSpeaks_peak_336	42	.	3.85151	8.18816	4.29896	226
1	183338981	183339221	MS_31480_H3K4me1_CSpeaks_peak_337	56	.	4.70285	9.80478	5.61012	96
1	183441567	183441886	MS_31480_H3K4me1_CSpeaks_peak_338	114	.	6.00182	16.86745	11.41506	235
1	183553157	183553667	MS_31480_H3K4me1_CSpeaks_peak_339	90	.	4.27165	13.94890	9.02065	123
1	183605102	183605509	MS_31480_H3K4me1_CSpeaks_peak_340	37	.	3.39731	7.52049	3.73872	292
1	184118879	184119367	MS_31480_H3K4me1_CSpeaks_peak_341	58	.	3.78274	10.10142	5.86922	353
1	184177406	184177777	MS_31480_H3K4me1_CSpeaks_peak_342	74	.	5.59923	11.99589	7.42889	55
1	184512628	184512789	MS_31480_H3K4me1_CSpeaks_peak_343	56	.	4.09526	9.89892	5.69559	42
1	184751790	184752006	MS_31480_H3K4me1_CSpeaks_peak_344	66	.	4.68892	11.07685	6.65951	48
1	184768773	184768933	MS_31480_H3K4me1_CSpeaks_peak_345	43	.	4.25496	8.25307	4.34136	99
1	185131378	185131525	MS_31480_H3K4me1_CSpeaks_peak_346	33	.	5.20195	7.07361	3.38100	57
1	185497157	185497437	MS_31480_H3K4me1_CSpeaks_peak_347	67	.	5.55705	11.16164	6.72172	172
1	185503860	185504014	MS_31480_H3K4me1_CSpeaks_peak_348	161	.	2.57707	22.45879	16.12133	91
1	185685344	185685495	MS_31480_H3K4me1_CSpeaks_peak_349	29	.	3.02619	6.48527	2.91414	71
1	186623065	186623337	MS_31480_H3K4me1_CSpeaks_peak_350	60	.	4.81836	10.37919	6.07568	216
1	187076999	187077548	MS_31480_H3K4me1_CSpeaks_peak_351	38	.	3.27838	7.62823	3.82822	287
1	187260394	187260684	MS_31480_H3K4me1_CSpeaks_peak_352	72	.	4.87647	11.85830	7.29857	200
1	187398373	187398636	MS_31480_H3K4me1_CSpeaks_peak_353	60	.	4.50283	10.31563	6.01849	220
1	187864569	187864738	MS_31480_H3K4me1_CSpeaks_peak_354	32	.	3.25576	6.91748	3.25695	135
1	188478910	188479063	MS_31480_H3K4me1_CSpeaks_peak_355	36	.	5.28690	7.40943	3.68262	77
1	189442873	189443072	MS_31480_H3K4me1_CSpeaks_peak_356	58	.	3.96353	10.09889	5.86922	116
1	189681791	189682019	MS_31480_H3K4me1_CSpeaks_peak_357	84	.	6.95286	13.26273	8.44189	131
1	189972171	189972357	MS_31480_H3K4me1_CSpeaks_peak_358	26	.	3.88993	6.18029	2.66353	70
1	190717956	190718680	MS_31480_H3K4me1_CSpeaks_peak_359	104	.	5.68042	15.66467	10.42741	623
1	191454673	191454858	MS_31480_H3K4me1_CSpeaks_peak_360	55	.	6.42968	9.77450	5.59803	89
1	191701457	191701625	MS_31480_H3K4me1_CSpeaks_peak_361	58	.	3.96353	10.09889	5.86922	79
1	191986697	191986923	MS_31480_H3K4me1_CSpeaks_peak_362	59	.	4.19486	10.15921	5.90783	85
1	192201014	192201342	MS_31480_H3K4me1_CSpeaks_peak_363	30	.	2.95552	6.65600	3.06206	100
1	192207553	192207876	MS_31480_H3K4me1_CSpeaks_peak_364	42	.	3.53887	8.14075	4.25622	208
1	192348923	192349348	MS_31480_H3K4me1_CSpeaks_peak_365	85	.	4.20593	13.42444	8.58340	126
1	192349461	192349798	MS_31480_H3K4me1_CSpeaks_peak_366	28	.	2.93641	6.41171	2.85609	88
1	193106864	193107119	MS_31480_H3K4me1_CSpeaks_peak_367	67	.	5.55705	11.16164	6.72172	139
1	193378787	193379024	MS_31480_H3K4me1_CSpeaks_peak_368	79	.	5.06403	12.65589	7.94917	125
1	193396313	193396484	MS_31480_H3K4me1_CSpeaks_peak_369	37	.	4.03102	7.50941	3.73822	104
1	193630998	193631184	MS_31480_H3K4me1_CSpeaks_peak_370	54	.	4.31380	9.56491	5.40976	45
1	193649110	193649425	MS_31480_H3K4me1_CSpeaks_peak_371	33	.	3.15229	7.04849	3.36489	218
1	194025850	194025997	MS_31480_H3K4me1_CSpeaks_peak_372	43	.	5.77995	8.21326	4.32129	103
1	194307077	194307277	MS_31480_H3K4me1_CSpeaks_peak_373	30	.	3.72328	6.61833	3.02773	95
1	195356864	195357102	MS_31480_H3K4me1_CSpeaks_peak_374	53	.	4.03352	9.45619	5.32999	170
1	195608952	195609110	MS_31480_H3K4me1_CSpeaks_peak_375	15	.	2.68954	4.69253	1.55025	133
1	197998740	197999073	MS_31480_H3K4me1_CSpeaks_peak_376	31	.	3.80707	6.78867	3.16355	39
1	198000523	198000745	MS_31480_H3K4me1_CSpeaks_peak_377	69	.	3.86491	11.42218	6.94698	137
1	198518665	198519041	MS_31480_H3K4me1_CSpeaks_peak_378	70	.	3.60881	11.53151	7.02688	63
1	198755888	198756043	MS_31480_H3K4me1_CSpeaks_peak_379	37	.	3.39731	7.52049	3.73872	43
1	198872503	198872754	MS_31480_H3K4me1_CSpeaks_peak_380	90	.	5.82258	14.01778	9.06230	122
1	199173459	199173727	MS_31480_H3K4me1_CSpeaks_peak_381	79	.	7.08074	12.63563	7.94731	168
1	199372869	199373046	MS_31480_H3K4me1_CSpeaks_peak_382	48	.	4.12625	8.83579	4.81547	55
1	199748201	199748468	MS_31480_H3K4me1_CSpeaks_peak_383	27	.	2.79404	6.32385	2.78687	143
1	199755178	199755481	MS_31480_H3K4me1_CSpeaks_peak_384	30	.	2.95552	6.65600	3.06206	220
1	199861678	199861861	MS_31480_H3K4me1_CSpeaks_peak_385	49	.	4.47891	9.01853	4.96586	116
1	200076275	200076823	MS_31480_H3K4me1_CSpeaks_peak_386	80	.	4.28711	12.79850	8.07759	103
1	200188919	200189170	MS_31480_H3K4me1_CSpeaks_peak_387	176	.	8.10360	24.21457	17.63284	134
1	200201044	200201334	MS_31480_H3K4me1_CSpeaks_peak_388	32	.	4.16779	6.94700	3.27556	182
1	200269654	200270219	MS_31480_H3K4me1_CSpeaks_peak_389	64	.	4.35620	10.87831	6.49722	450
1	200298655	200298880	MS_31480_H3K4me1_CSpeaks_peak_390	69	.	4.03493	11.42367	6.94698	131
1	200540313	200540824	MS_31480_H3K4me1_CSpeaks_peak_391	49	.	3.31145	9.04585	4.99198	132
1	200730948	200731211	MS_31480_H3K4me1_CSpeaks_peak_392	53	.	4.03352	9.45619	5.32999	149
1	200751758	200751905	MS_31480_H3K4me1_CSpeaks_peak_393	67	.	5.55705	11.16164	6.72172	112
1	200793848	200793995	MS_31480_H3K4me1_CSpeaks_peak_394	33	.	5.20195	7.07361	3.38100	29
1	200819475	200819658	MS_31480_H3K4me1_CSpeaks_peak_395	43	.	4.25496	8.25307	4.34136	77
1	200848626	200849018	MS_31480_H3K4me1_CSpeaks_peak_396	48	.	4.12625	8.83579	4.81547	247
1	200861673	200861837	MS_31480_H3K4me1_CSpeaks_peak_397	26	.	3.37602	6.11710	2.61606	39
1	200900505	200900652	MS_31480_H3K4me1_CSpeaks_peak_398	24	.	3.58525	5.86012	2.42300	89
1	201216480	201216735	MS_31480_H3K4me1_CSpeaks_peak_399	32	.	3.50137	6.85956	3.21467	152
1	201217138	201217396	MS_31480_H3K4me1_CSpeaks_peak_400	53	.	4.03352	9.45619	5.32999	73
1	201400344	201400770	MS_31480_H3K4me1_CSpeaks_peak_401	58	.	4.17909	10.11821	5.88523	327
1	201400923	201401082	MS_31480_H3K4me1_CSpeaks_peak_402	30	.	2.95552	6.65600	3.06206	77
1	201733105	201733282	MS_31480_H3K4me1_CSpeaks_peak_403	40	.	3.94067	7.86024	4.03029	67
1	201933392	201933773	MS_31480_H3K4me1_CSpeaks_peak_404	23	.	2.69055	5.82331	2.39439	42
1	202006068	202006241	MS_31480_H3K4me1_CSpeaks_peak_405	71	.	4.20760	11.66156	7.13236	74
1	202608811	202608987	MS_31480_H3K4me1_CSpeaks_peak_406	100	.	7.54599	15.17225	10.00068	64
1	202611359	202611512	MS_31480_H3K4me1_CSpeaks_peak_407	36	.	5.28690	7.40943	3.68262	22
1	202669903	202670091	MS_31480_H3K4me1_CSpeaks_peak_408	106	.	3.20177	16.00508	10.68859	87
1	202670427	202670590	MS_31480_H3K4me1_CSpeaks_peak_409	23	.	2.23361	5.79148	2.36593	82
1	203085269	203085416	MS_31480_H3K4me1_CSpeaks_peak_410	16	.	4.04596	4.93466	1.67536	19
1	203167980	203168137	MS_31480_H3K4me1_CSpeaks_peak_411	64	.	4.72880	10.84213	6.47302	80
1	203342053	203342438	MS_31480_H3K4me1_CSpeaks_peak_412	20	.	2.58707	5.33855	2.03170	304
1	203407586	203407860	MS_31480_H3K4me1_CSpeaks_peak_413	69	.	5.15074	11.43599	6.94698	192
1	203421679	203421877	MS_31480_H3K4me1_CSpeaks_peak_414	26	.	3.58312	6.09210	2.60355	120
1	203887848	203887995	MS_31480_H3K4me1_CSpeaks_peak_415	60	.	4.81836	10.37919	6.07568	52
1	204041754	204041955	MS_31480_H3K4me1_CSpeaks_peak_416	43	.	4.25496	8.25307	4.34136	107
1	204292206	204292431	MS_31480_H3K4me1_CSpeaks_peak_417	74	.	5.83490	12.07178	7.47697	137
1	204528710	204529029	MS_31480_H3K4me1_CSpeaks_peak_418	29	.	4.09393	6.54317	2.96023	221
1	204619719	204619909	MS_31480_H3K4me1_CSpeaks_peak_419	29	.	4.39128	6.50677	2.92783	46
1	204886764	204887034	MS_31480_H3K4me1_CSpeaks_peak_420	37	.	4.03102	7.50941	3.73822	11
1	204960987	204961190	MS_31480_H3K4me1_CSpeaks_peak_421	31	.	3.80707	6.78867	3.16355	126
1	205392737	205392884	MS_31480_H3K4me1_CSpeaks_peak_422	58	.	5.74932	10.02897	5.81700	111
1	205419749	205419923	MS_31480_H3K4me1_CSpeaks_peak_423	42	.	3.93997	8.12851	4.25185	88
1	205708115	205708336	MS_31480_H3K4me1_CSpeaks_peak_424	74	.	5.83490	12.07178	7.47697	104
1	205708944	205709147	MS_31480_H3K4me1_CSpeaks_peak_425	15	.	2.50083	4.63900	1.50577	201
1	205711733	205711969	MS_31480_H3K4me1_CSpeaks_peak_426	48	.	4.12625	8.83579	4.81547	109
1	205752312	205752466	MS_31480_H3K4me1_CSpeaks_peak_427	54	.	3.80041	9.63162	5.46857	98
1	205770798	205771143	MS_31480_H3K4me1_CSpeaks_peak_428	27	.	3.11420	6.33241	2.78777	122
1	205789173	205789549	MS_31480_H3K4me1_CSpeaks_peak_429	59	.	5.09021	10.25877	5.99283	243
1	206006793	206006991	MS_31480_H3K4me1_CSpeaks_peak_430	49	.	4.47891	9.01853	4.96586	61
1	206015633	206015842	MS_31480_H3K4me1_CSpeaks_peak_431	16	.	2.64792	4.90127	1.67536	202
1	206313481	206313749	MS_31480_H3K4me1_CSpeaks_peak_432	32	.	4.16779	6.94700	3.27556	25
1	206314341	206315102	MS_31480_H3K4me1_CSpeaks_peak_433	97	.	3.73225	14.82466	9.74665	77
1	207969469	207969616	MS_31480_H3K4me1_CSpeaks_peak_434	41	.	5.66856	8.02896	4.18772	108
1	207969905	207970083	MS_31480_H3K4me1_CSpeaks_peak_435	75	.	6.58692	12.22056	7.59449	108
1	208070317	208070473	MS_31480_H3K4me1_CSpeaks_peak_436	17	.	2.28505	4.96611	1.70655	54
1	208243993	208244160	MS_31480_H3K4me1_CSpeaks_peak_437	31	.	3.56358	6.76528	3.15445	111
1	208245050	208245226	MS_31480_H3K4me1_CSpeaks_peak_438	58	.	3.78274	10.10142	5.86922	104
1	208325405	208325655	MS_31480_H3K4me1_CSpeaks_peak_439	20	.	2.77401	5.41096	2.08090	7
1	208327491	208328120	MS_31480_H3K4me1_CSpeaks_peak_440	53	.	3.65665	9.46102	5.33014	526
1	208480376	208480673	MS_31480_H3K4me1_CSpeaks_peak_441	75	.	5.18610	12.22812	7.59973	177
1	209055593	209055811	MS_31480_H3K4me1_CSpeaks_peak_442	38	.	4.89535	7.61277	3.81778	195
1	209250026	209250229	MS_31480_H3K4me1_CSpeaks_peak_443	48	.	4.12625	8.83579	4.81547	89
1	209394787	209394934	MS_31480_H3K4me1_CSpeaks_peak_444	21	.	4.31671	5.48463	2.11424	121
1	209466527	209466745	MS_31480_H3K4me1_CSpeaks_peak_445	110	.	6.35147	16.42766	11.06069	117
1	209479011	209479426	MS_31480_H3K4me1_CSpeaks_peak_446	15	.	2.50083	4.63900	1.50577	178
1	209517578	209517805	MS_31480_H3K4me1_CSpeaks_peak_447	17	.	2.90413	5.04271	1.76878	209
1	209518116	209518283	MS_31480_H3K4me1_CSpeaks_peak_448	39	.	4.81052	7.77605	3.95479	114
1	209527612	209528162	MS_31480_H3K4me1_CSpeaks_peak_449	95	.	5.91344	14.61830	9.56922	429
1	209528422	209528678	MS_31480_H3K4me1_CSpeaks_peak_450	37	.	3.39731	7.52049	3.73872	115
1	209616733	209617032	MS_31480_H3K4me1_CSpeaks_peak_451	46	.	4.40716	8.56566	4.60473	87
1	209631639	209631819	MS_31480_H3K4me1_CSpeaks_peak_452	38	.	3.27838	7.62823	3.82822	106
1	209711575	209711781	MS_31480_H3K4me1_CSpeaks_peak_453	54	.	4.31380	9.56491	5.40976	104
1	209717731	209717985	MS_31480_H3K4me1_CSpeaks_peak_454	20	.	2.58707	5.33855	2.03170	89
1	209725719	209726140	MS_31480_H3K4me1_CSpeaks_peak_455	99	.	5.62670	15.14007	9.98145	268
1	209743167	209743349	MS_31480_H3K4me1_CSpeaks_peak_456	44	.	3.29654	8.33765	4.40757	40
1	209790435	209790595	MS_31480_H3K4me1_CSpeaks_peak_457	19	.	2.83109	5.21910	1.92473	22
1	209800674	209801002	MS_31480_H3K4me1_CSpeaks_peak_458	56	.	4.70285	9.80478	5.61012	101
1	210076666	210077121	MS_31480_H3K4me1_CSpeaks_peak_459	84	.	6.04984	13.28477	8.45857	111
1	210155296	210155544	MS_31480_H3K4me1_CSpeaks_peak_460	34	.	3.06919	7.20139	3.49939	76
1	210180259	210180453	MS_31480_H3K4me1_CSpeaks_peak_461	39	.	4.44564	7.74108	3.92448	55
1	210388951	210389270	MS_31480_H3K4me1_CSpeaks_peak_462	46	.	2.75881	8.55855	4.60169	103
10	215519	215672	MS_31480_H3K4me1_CSpeaks_peak_463	56	.	4.18989	9.85467	5.65565	113
10	435562	435734	MS_31480_H3K4me1_CSpeaks_peak_464	20	.	3.35918	5.42105	2.08090	26
10	1600114	1600326	MS_31480_H3K4me1_CSpeaks_peak_465	60	.	4.81836	10.37919	6.07568	66
10	1600642	1600991	MS_31480_H3K4me1_CSpeaks_peak_466	54	.	4.78033	9.63909	5.47178	125
10	4463088	4463306	MS_31480_H3K4me1_CSpeaks_peak_467	94	.	6.03085	14.46761	9.43726	138
10	4550341	4550505	MS_31480_H3K4me1_CSpeaks_peak_468	16	.	3.00091	4.89017	1.67536	153
10	4550669	4550852	MS_31480_H3K4me1_CSpeaks_peak_469	49	.	4.47891	9.01853	4.96586	139
10	4570236	4570640	MS_31480_H3K4me1_CSpeaks_peak_470	47	.	3.87218	8.76987	4.78332	270
10	5463299	5463483	MS_31480_H3K4me1_CSpeaks_peak_471	37	.	5.39589	7.58469	3.79286	114
10	6477619	6478010	MS_31480_H3K4me1_CSpeaks_peak_472	26	.	3.58312	6.09210	2.60355	125
10	7174816	7175237	MS_31480_H3K4me1_CSpeaks_peak_473	15	.	2.37422	4.65890	1.52386	291
10	7434840	7435077	MS_31480_H3K4me1_CSpeaks_peak_474	125	.	6.95867	18.21338	12.53058	138
10	7442811	7443034	MS_31480_H3K4me1_CSpeaks_peak_475	40	.	3.45291	7.90300	4.07172	82
10	7443404	7443579	MS_31480_H3K4me1_CSpeaks_peak_476	64	.	3.62190	10.83913	6.47155	70
10	7458495	7458642	MS_31480_H3K4me1_CSpeaks_peak_477	16	.	3.96799	4.80909	1.62790	72
10	7474914	7475255	MS_31480_H3K4me1_CSpeaks_peak_478	32	.	3.25576	6.91748	3.25695	265
10	7760444	7760715	MS_31480_H3K4me1_CSpeaks_peak_479	20	.	2.77401	5.41096	2.08090	74
10	8195586	8195733	MS_31480_H3K4me1_CSpeaks_peak_480	52	.	6.32677	9.34170	5.25718	118
10	8658854	8659082	MS_31480_H3K4me1_CSpeaks_peak_481	42	.	3.53887	8.14075	4.25622	57
10	8833871	8834018	MS_31480_H3K4me1_CSpeaks_peak_482	43	.	5.12316	8.29796	4.37784	13
10	9158497	9159129	MS_31480_H3K4me1_CSpeaks_peak_483	39	.	3.18287	7.76210	3.94304	326
10	9646368	9646570	MS_31480_H3K4me1_CSpeaks_peak_484	16	.	4.02612	4.90258	1.67536	131
10	10241797	10241975	MS_31480_H3K4me1_CSpeaks_peak_485	29	.	4.39128	6.50677	2.92783	67
10	10994492	10994683	MS_31480_H3K4me1_CSpeaks_peak_486	39	.	4.44564	7.74108	3.92448	108
10	11144915	11145239	MS_31480_H3K4me1_CSpeaks_peak_487	30	.	3.63789	6.68651	3.09052	194
10	11432703	11432851	MS_31480_H3K4me1_CSpeaks_peak_488	59	.	5.85504	10.20721	5.94731	123
10	11488713	11488893	MS_31480_H3K4me1_CSpeaks_peak_489	52	.	5.16349	9.36317	5.27459	133
10	12495628	12495847	MS_31480_H3K4me1_CSpeaks_peak_490	54	.	5.07464	9.54183	5.40409	102
10	12556995	12557142	MS_31480_H3K4me1_CSpeaks_peak_491	51	.	4.89875	9.21241	5.14085	84
10	12558643	12558796	MS_31480_H3K4me1_CSpeaks_peak_492	30	.	2.95552	6.65600	3.06206	57
10	12560687	12560917	MS_31480_H3K4me1_CSpeaks_peak_493	32	.	3.25576	6.91748	3.25695	149
10	13080282	13080439	MS_31480_H3K4me1_CSpeaks_peak_494	58	.	6.43940	10.09884	5.86922	87
10	13331036	13331183	MS_31480_H3K4me1_CSpeaks_peak_495	56	.	4.73131	9.86469	5.66417	77
10	13668814	13669060	MS_31480_H3K4me1_CSpeaks_peak_496	58	.	3.96353	10.09889	5.86922	145
10	14871239	14871403	MS_31480_H3K4me1_CSpeaks_peak_497	29	.	3.02619	6.48527	2.91414	55
10	14871747	14871926	MS_31480_H3K4me1_CSpeaks_peak_498	83	.	6.37843	13.09048	8.32062	77
10	15397862	15398012	MS_31480_H3K4me1_CSpeaks_peak_499	112	.	7.31059	16.60522	11.21032	77
10	15696894	15697069	MS_31480_H3K4me1_CSpeaks_peak_500	47	.	3.68042	8.77762	4.78379	116
10	15697521	15697855	MS_31480_H3K4me1_CSpeaks_peak_501	47	.	3.68042	8.77762	4.78379	215
10	17264218	17264488	MS_31480_H3K4me1_CSpeaks_peak_502	74	.	5.83490	12.07178	7.47697	87
10	17352149	17352306	MS_31480_H3K4me1_CSpeaks_peak_503	97	.	6.04652	14.91163	9.79375	110
10	17496879	17497042	MS_31480_H3K4me1_CSpeaks_peak_504	24	.	4.45805	5.88317	2.44200	27
10	17574694	17574907	MS_31480_H3K4me1_CSpeaks_peak_505	153	.	3.44385	21.53946	15.31829	91
10	17686473	17686693	MS_31480_H3K4me1_CSpeaks_peak_506	62	.	6.52324	10.57434	6.25725	51
10	17810449	17810701	MS_31480_H3K4me1_CSpeaks_peak_507	92	.	5.43915	14.29729	9.29296	140
10	18002704	18002892	MS_31480_H3K4me1_CSpeaks_peak_508	64	.	4.10509	10.78220	6.42127	120
10	18226733	18226907	MS_31480_H3K4me1_CSpeaks_peak_509	64	.	4.35620	10.87831	6.49722	93
10	18288342	18288637	MS_31480_H3K4me1_CSpeaks_peak_510	39	.	3.18287	7.76210	3.94304	244
10	18348137	18348324	MS_31480_H3K4me1_CSpeaks_peak_511	72	.	4.87647	11.85830	7.29857	56
10	18464869	18465043	MS_31480_H3K4me1_CSpeaks_peak_512	49	.	4.47891	9.01853	4.96586	57
10	18509838	18510020	MS_31480_H3K4me1_CSpeaks_peak_513	23	.	2.69055	5.82331	2.39439	122
10	18595562	18595780	MS_31480_H3K4me1_CSpeaks_peak_514	26	.	3.58312	6.09210	2.60355	115
10	19884253	19884696	MS_31480_H3K4me1_CSpeaks_peak_515	69	.	4.24664	11.47998	6.98113	124
10	22369725	22370018	MS_31480_H3K4me1_CSpeaks_peak_516	53	.	4.03352	9.45619	5.32999	223
10	22397531	22397777	MS_31480_H3K4me1_CSpeaks_peak_517	36	.	3.53615	7.41665	3.68906	124
10	22424364	22424789	MS_31480_H3K4me1_CSpeaks_peak_518	59	.	5.85504	10.20721	5.94731	131
10	25317290	25317488	MS_31480_H3K4me1_CSpeaks_peak_519	111	.	8.05068	16.51752	11.12916	88
10	27608851	27608998	MS_31480_H3K4me1_CSpeaks_peak_520	33	.	5.20195	7.07361	3.38100	22
10	28895574	28895917	MS_31480_H3K4me1_CSpeaks_peak_521	13	.	2.38010	4.41861	1.36103	341
10	28905749	28906144	MS_31480_H3K4me1_CSpeaks_peak_522	71	.	3.50996	11.62590	7.10170	123
10	29298576	29298810	MS_31480_H3K4me1_CSpeaks_peak_523	37	.	4.19085	7.54985	3.76281	170
10	29367680	29367942	MS_31480_H3K4me1_CSpeaks_peak_524	38	.	3.27838	7.62823	3.82822	82
10	29736509	29736740	MS_31480_H3K4me1_CSpeaks_peak_525	54	.	4.31380	9.56491	5.40976	134
10	29769608	29769810	MS_31480_H3K4me1_CSpeaks_peak_526	106	.	5.81426	15.99694	10.68153	98
10	29875802	29875983	MS_31480_H3K4me1_CSpeaks_peak_527	31	.	3.56358	6.76528	3.15445	110
10	30011378	30011573	MS_31480_H3K4me1_CSpeaks_peak_528	46	.	4.58119	8.60518	4.64081	79
10	30011837	30012064	MS_31480_H3K4me1_CSpeaks_peak_529	42	.	3.71084	8.10088	4.23963	89
10	33038712	33038934	MS_31480_H3K4me1_CSpeaks_peak_530	48	.	4.12625	8.83579	4.81547	128
10	33589423	33589570	MS_31480_H3K4me1_CSpeaks_peak_531	17	.	2.90413	5.04271	1.76878	61
10	33710320	33710576	MS_31480_H3K4me1_CSpeaks_peak_532	20	.	2.77401	5.41096	2.08090	29
10	33908375	33908522	MS_31480_H3K4me1_CSpeaks_peak_533	40	.	3.10448	7.91502	4.08116	104
10	34397179	34397406	MS_31480_H3K4me1_CSpeaks_peak_534	48	.	4.12625	8.83579	4.81547	139
10	34404808	34405015	MS_31480_H3K4me1_CSpeaks_peak_535	89	.	5.00156	13.90492	8.99738	128
10	34414765	34414916	MS_31480_H3K4me1_CSpeaks_peak_536	86	.	5.25159	13.46907	8.61143	56
10	35012579	35012759	MS_31480_H3K4me1_CSpeaks_peak_537	15	.	2.68954	4.69253	1.55025	10
10	35049124	35049310	MS_31480_H3K4me1_CSpeaks_peak_538	54	.	4.31380	9.56491	5.40976	116
10	35050878	35051072	MS_31480_H3K4me1_CSpeaks_peak_539	37	.	3.39731	7.52049	3.73872	124
10	35493035	35493207	MS_31480_H3K4me1_CSpeaks_peak_540	39	.	4.44564	7.74108	3.92448	79
10	35523115	35523489	MS_31480_H3K4me1_CSpeaks_peak_541	20	.	2.77401	5.41096	2.08090	120
10	35599643	35599827	MS_31480_H3K4me1_CSpeaks_peak_542	32	.	3.25576	6.91748	3.25695	28
10	35611462	35611684	MS_31480_H3K4me1_CSpeaks_peak_543	43	.	4.25496	8.25307	4.34136	116
10	35643852	35644304	MS_31480_H3K4me1_CSpeaks_peak_544	36	.	3.54950	7.44994	3.69504	116
10	35688250	35688660	MS_31480_H3K4me1_CSpeaks_peak_545	58	.	3.78274	10.10142	5.86922	206
10	36087412	36087574	MS_31480_H3K4me1_CSpeaks_peak_546	43	.	4.25496	8.25307	4.34136	21
10	36485571	36485826	MS_31480_H3K4me1_CSpeaks_peak_547	24	.	2.90010	5.93920	2.49089	67
10	43587503	43587660	MS_31480_H3K4me1_CSpeaks_peak_548	53	.	5.00134	9.40512	5.30124	88
10	44080060	44080242	MS_31480_H3K4me1_CSpeaks_peak_549	64	.	4.10509	10.78220	6.42127	64
10	44460179	44460377	MS_31480_H3K4me1_CSpeaks_peak_550	27	.	1.87234	6.30915	2.77351	106
10	44548439	44548655	MS_31480_H3K4me1_CSpeaks_peak_551	53	.	5.00134	9.40512	5.30124	124
10	47130886	47131085	MS_31480_H3K4me1_CSpeaks_peak_552	106	.	6.94631	15.90355	10.61104	118
10	47356492	47356777	MS_31480_H3K4me1_CSpeaks_peak_553	56	.	4.09526	9.89892	5.69559	218
10	47408115	47408308	MS_31480_H3K4me1_CSpeaks_peak_554	15	.	2.50083	4.63900	1.50577	1
10	47421026	47421319	MS_31480_H3K4me1_CSpeaks_peak_555	97	.	6.66846	14.91852	9.79375	108
10	47636261	47636477	MS_31480_H3K4me1_CSpeaks_peak_556	23	.	2.97265	5.76602	2.34488	140
10	48351283	48351559	MS_31480_H3K4me1_CSpeaks_peak_557	22	.	2.72817	5.61339	2.21363	103
10	49057475	49057849	MS_31480_H3K4me1_CSpeaks_peak_558	38	.	3.27838	7.62823	3.82822	283
10	50654697	50654857	MS_31480_H3K4me1_CSpeaks_peak_559	26	.	3.88993	6.18029	2.66353	54
10	52782515	52782760	MS_31480_H3K4me1_CSpeaks_peak_560	16	.	3.00091	4.89017	1.67536	128
10	54045329	54045479	MS_31480_H3K4me1_CSpeaks_peak_561	45	.	3.20797	8.47371	4.53345	82
10	55105440	55105714	MS_31480_H3K4me1_CSpeaks_peak_562	64	.	4.58099	10.81854	6.45282	204
10	55651559	55651838	MS_31480_H3K4me1_CSpeaks_peak_563	18	.	2.61450	5.11734	1.83422	162
10	57275102	57275375	MS_31480_H3K4me1_CSpeaks_peak_564	44	.	3.29654	8.33765	4.40757	128
10	58152583	58152825	MS_31480_H3K4me1_CSpeaks_peak_565	66	.	4.68892	11.07685	6.65951	74
10	59098618	59098765	MS_31480_H3K4me1_CSpeaks_peak_566	17	.	2.90413	5.04271	1.76878	138
10	59251134	59251436	MS_31480_H3K4me1_CSpeaks_peak_567	37	.	2.94403	7.55087	3.76316	168
10	61065573	61065847	MS_31480_H3K4me1_CSpeaks_peak_568	16	.	3.00091	4.89017	1.67536	88
10	61079050	61079437	MS_31480_H3K4me1_CSpeaks_peak_569	106	.	5.81426	15.99694	10.68153	267
10	61081319	61081470	MS_31480_H3K4me1_CSpeaks_peak_570	29	.	3.02619	6.48527	2.91414	135
10	61157298	61157498	MS_31480_H3K4me1_CSpeaks_peak_571	42	.	3.93869	8.12557	4.24970	126
10	61801367	61801519	MS_31480_H3K4me1_CSpeaks_peak_572	90	.	6.39061	13.95104	9.02065	45
10	62153716	62153893	MS_31480_H3K4me1_CSpeaks_peak_573	22	.	4.02534	5.66091	2.25163	90
10	62913249	62913405	MS_31480_H3K4me1_CSpeaks_peak_574	33	.	3.15229	7.04849	3.36489	65
10	64116935	64117133	MS_31480_H3K4me1_CSpeaks_peak_575	64	.	4.35620	10.87831	6.49722	130
10	66204089	66204331	MS_31480_H3K4me1_CSpeaks_peak_576	64	.	4.35620	10.87831	6.49722	96
10	74982351	74982753	MS_31480_H3K4me1_CSpeaks_peak_577	39	.	3.18287	7.76210	3.94304	303
10	75279902	75280155	MS_31480_H3K4me1_CSpeaks_peak_578	36	.	3.75235	7.43787	3.69401	161
10	76988175	76988387	MS_31480_H3K4me1_CSpeaks_peak_579	37	.	3.39731	7.52049	3.73872	119
10	77263953	77264153	MS_31480_H3K4me1_CSpeaks_peak_580	43	.	3.40447	8.22393	4.32743	85
10	77516682	77516943	MS_31480_H3K4me1_CSpeaks_peak_581	26	.	3.37602	6.11710	2.61606	214
10	77756913	77757060	MS_31480_H3K4me1_CSpeaks_peak_582	42	.	3.69688	8.06567	4.22013	71
10	78549624	78549771	MS_31480_H3K4me1_CSpeaks_peak_583	54	.	4.31380	9.56491	5.40976	26
10	78556292	78556446	MS_31480_H3K4me1_CSpeaks_peak_584	42	.	4.47162	8.08881	4.23865	125
10	79033910	79034586	MS_31480_H3K4me1_CSpeaks_peak_585	29	.	3.02619	6.48527	2.91414	321
10	79092062	79092313	MS_31480_H3K4me1_CSpeaks_peak_586	18	.	2.61450	5.11734	1.83422	112
10	79169846	79170024	MS_31480_H3K4me1_CSpeaks_peak_587	56	.	4.56377	9.82499	5.62695	105
10	79170279	79170668	MS_31480_H3K4me1_CSpeaks_peak_588	80	.	4.28711	12.79850	8.07759	115
10	80906761	80906910	MS_31480_H3K4me1_CSpeaks_peak_589	42	.	3.71084	8.10088	4.23963	26
10	81642201	81642459	MS_31480_H3K4me1_CSpeaks_peak_590	22	.	3.06547	5.61326	2.21363	86
10	82106758	82106946	MS_31480_H3K4me1_CSpeaks_peak_591	47	.	5.15413	8.67488	4.70245	80
10	83015887	83016049	MS_31480_H3K4me1_CSpeaks_peak_592	64	.	3.75124	10.77906	6.42127	123
10	84565181	84565460	MS_31480_H3K4me1_CSpeaks_peak_593	69	.	3.86491	11.42218	6.94698	142
10	85283355	85283552	MS_31480_H3K4me1_CSpeaks_peak_594	26	.	3.58312	6.09210	2.60355	118
10	85491397	85491639	MS_31480_H3K4me1_CSpeaks_peak_595	36	.	3.54950	7.44994	3.69504	73
10	85737755	85737937	MS_31480_H3K4me1_CSpeaks_peak_596	53	.	3.82198	9.43052	5.31717	132
10	87982539	87982779	MS_31480_H3K4me1_CSpeaks_peak_597	23	.	2.97265	5.76602	2.34488	53
10	88649436	88649810	MS_31480_H3K4me1_CSpeaks_peak_598	118	.	8.26465	17.37728	11.83034	184
10	88692941	88693106	MS_31480_H3K4me1_CSpeaks_peak_599	42	.	5.75161	8.16619	4.27769	38
10	89372604	89372779	MS_31480_H3K4me1_CSpeaks_peak_600	21	.	3.18846	5.49167	2.11424	173
10	89466948	89467181	MS_31480_H3K4me1_CSpeaks_peak_601	47	.	3.87218	8.76987	4.78332	140
10	89826077	89826283	MS_31480_H3K4me1_CSpeaks_peak_602	26	.	3.22681	6.20528	2.67869	141
10	89918029	89918539	MS_31480_H3K4me1_CSpeaks_peak_603	68	.	5.25836	11.30438	6.84611	323
10	90464612	90464914	MS_31480_H3K4me1_CSpeaks_peak_604	59	.	5.09021	10.25877	5.99283	180
10	92420698	92420876	MS_31480_H3K4me1_CSpeaks_peak_605	53	.	5.00134	9.40512	5.30124	48
10	92602517	92602685	MS_31480_H3K4me1_CSpeaks_peak_606	92	.	5.43915	14.29729	9.29296	72
10	92714539	92714846	MS_31480_H3K4me1_CSpeaks_peak_607	69	.	4.03493	11.42367	6.94698	153
10	92946339	92946498	MS_31480_H3K4me1_CSpeaks_peak_608	15	.	2.68954	4.69253	1.55025	143
10	92946648	92946975	MS_31480_H3K4me1_CSpeaks_peak_609	16	.	2.64792	4.90127	1.67536	111
10	93962546	93962701	MS_31480_H3K4me1_CSpeaks_peak_610	49	.	4.47891	9.01853	4.96586	109
10	94038872	94039022	MS_31480_H3K4me1_CSpeaks_peak_611	27	.	3.11420	6.33241	2.78777	129
10	94210434	94210640	MS_31480_H3K4me1_CSpeaks_peak_612	114	.	6.39219	16.95059	11.46639	64
10	94402945	94403102	MS_31480_H3K4me1_CSpeaks_peak_613	26	.	3.22681	6.20528	2.67869	41
10	94500762	94501064	MS_31480_H3K4me1_CSpeaks_peak_614	72	.	5.71521	11.84212	7.29799	83
10	94795451	94795651	MS_31480_H3K4me1_CSpeaks_peak_615	131	.	7.77987	18.95752	13.11730	105
10	94821533	94821726	MS_31480_H3K4me1_CSpeaks_peak_616	39	.	3.19325	7.79493	3.97282	83
10	94821971	94822197	MS_31480_H3K4me1_CSpeaks_peak_617	74	.	3.88018	12.01136	7.44326	110
10	94822648	94822837	MS_31480_H3K4me1_CSpeaks_peak_618	13	.	2.38010	4.41861	1.36103	2
10	94864045	94864458	MS_31480_H3K4me1_CSpeaks_peak_619	162	.	9.11204	22.57753	16.22345	201
10	95453810	95454000	MS_31480_H3K4me1_CSpeaks_peak_620	36	.	3.54950	7.44994	3.69504	66
10	95862977	95863226	MS_31480_H3K4me1_CSpeaks_peak_621	37	.	3.39731	7.52049	3.73872	193
10	96045358	96045581	MS_31480_H3K4me1_CSpeaks_peak_622	26	.	3.58312	6.09210	2.60355	126
10	96978577	96978724	MS_31480_H3K4me1_CSpeaks_peak_623	28	.	4.82226	6.45779	2.89165	29
10	97156473	97156746	MS_31480_H3K4me1_CSpeaks_peak_624	32	.	3.25576	6.91748	3.25695	123
10	98145335	98145483	MS_31480_H3K4me1_CSpeaks_peak_625	75	.	5.49738	12.16600	7.55371	57
10	98328100	98328253	MS_31480_H3K4me1_CSpeaks_peak_626	28	.	4.82226	6.45779	2.89165	50
10	98832151	98832598	MS_31480_H3K4me1_CSpeaks_peak_627	27	.	2.79404	6.32385	2.78687	117
10	98866472	98866912	MS_31480_H3K4me1_CSpeaks_peak_628	75	.	4.38820	12.19176	7.57400	117
10	98905009	98905274	MS_31480_H3K4me1_CSpeaks_peak_629	70	.	6.40161	11.50624	7.00514	189
10	98991516	98991800	MS_31480_H3K4me1_CSpeaks_peak_630	45	.	3.20797	8.47371	4.53345	146
10	99285033	99285209	MS_31480_H3K4me1_CSpeaks_peak_631	30	.	3.63789	6.68651	3.09052	61
10	99544066	99544268	MS_31480_H3K4me1_CSpeaks_peak_632	59	.	5.27920	10.27241	5.99283	97
10	99882037	99882493	MS_31480_H3K4me1_CSpeaks_peak_633	72	.	4.87647	11.85830	7.29857	267
10	100227301	100227450	MS_31480_H3K4me1_CSpeaks_peak_634	60	.	4.50136	10.31217	6.01601	80
10	102086969	102087483	MS_31480_H3K4me1_CSpeaks_peak_635	79	.	5.06403	12.65589	7.94917	198
10	102472836	102473080	MS_31480_H3K4me1_CSpeaks_peak_636	83	.	5.59863	13.14013	8.33801	145
10	102490033	102490311	MS_31480_H3K4me1_CSpeaks_peak_637	70	.	4.50056	11.56809	7.06003	185
10	102620537	102620821	MS_31480_H3K4me1_CSpeaks_peak_638	25	.	2.65912	6.03873	2.56561	230
10	102885601	102885889	MS_31480_H3K4me1_CSpeaks_peak_639	31	.	2.89752	6.83964	3.19588	129
10	103018371	103018522	MS_31480_H3K4me1_CSpeaks_peak_640	48	.	4.73465	8.90072	4.87399	62
10	106926998	106927352	MS_31480_H3K4me1_CSpeaks_peak_641	42	.	3.71084	8.10088	4.23963	223
10	111117941	111118117	MS_31480_H3K4me1_CSpeaks_peak_642	76	.	5.37469	12.27931	7.62990	91
10	112422081	112422267	MS_31480_H3K4me1_CSpeaks_peak_643	29	.	2.41610	6.52320	2.94393	143
10	113808697	113809002	MS_31480_H3K4me1_CSpeaks_peak_644	48	.	4.12625	8.83579	4.81547	205
10	113951967	113952171	MS_31480_H3K4me1_CSpeaks_peak_645	37	.	3.39731	7.52049	3.73872	58
10	116364777	116364924	MS_31480_H3K4me1_CSpeaks_peak_646	29	.	4.39128	6.50677	2.92783	61
10	116820579	116820747	MS_31480_H3K4me1_CSpeaks_peak_647	13	.	2.38010	4.41861	1.36103	4
10	116830046	116830197	MS_31480_H3K4me1_CSpeaks_peak_648	39	.	4.44564	7.74108	3.92448	80
10	116947735	116947929	MS_31480_H3K4me1_CSpeaks_peak_649	76	.	5.37469	12.27931	7.62990	58
10	116981567	116981768	MS_31480_H3K4me1_CSpeaks_peak_650	77	.	5.78680	12.36801	7.70071	106
10	116981980	116982177	MS_31480_H3K4me1_CSpeaks_peak_651	97	.	6.04652	14.91163	9.79375	138
10	117414121	117414296	MS_31480_H3K4me1_CSpeaks_peak_652	31	.	3.80707	6.78867	3.16355	126
10	117689310	117689599	MS_31480_H3K4me1_CSpeaks_peak_653	39	.	4.44564	7.74108	3.92448	170
10	117713431	117713578	MS_31480_H3K4me1_CSpeaks_peak_654	57	.	5.93300	9.97405	5.76591	59
10	117915866	117916375	MS_31480_H3K4me1_CSpeaks_peak_655	109	.	5.48558	16.31957	10.95997	320
10	118116876	118117029	MS_31480_H3K4me1_CSpeaks_peak_656	42	.	3.53887	8.14075	4.25622	52
10	118301161	118301339	MS_31480_H3K4me1_CSpeaks_peak_657	22	.	3.26758	5.66289	2.25285	62
10	118519941	118520213	MS_31480_H3K4me1_CSpeaks_peak_658	36	.	3.75113	7.43510	3.69186	126
10	118782281	118782540	MS_31480_H3K4me1_CSpeaks_peak_659	47	.	3.68042	8.77762	4.78379	63
10	118948768	118948919	MS_31480_H3K4me1_CSpeaks_peak_660	56	.	4.29746	9.82520	5.62695	66
10	119406950	119407364	MS_31480_H3K4me1_CSpeaks_peak_661	32	.	3.25576	6.91748	3.25695	257
10	120400242	120400416	MS_31480_H3K4me1_CSpeaks_peak_662	21	.	3.18846	5.49167	2.11424	1
10	120938883	120939126	MS_31480_H3K4me1_CSpeaks_peak_663	117	.	9.64452	17.28395	11.75450	112
10	121530730	121531128	MS_31480_H3K4me1_CSpeaks_peak_664	40	.	3.10448	7.91502	4.08116	236
10	122272626	122272863	MS_31480_H3K4me1_CSpeaks_peak_665	53	.	6.35794	9.39378	5.30124	140
10	122497142	122497405	MS_31480_H3K4me1_CSpeaks_peak_666	90	.	5.82258	14.01778	9.06230	143
10	122752838	122753174	MS_31480_H3K4me1_CSpeaks_peak_667	17	.	2.90413	5.04271	1.76878	94
10	125004229	125004399	MS_31480_H3K4me1_CSpeaks_peak_668	25	.	2.52804	6.02081	2.55223	56
10	125097689	125097885	MS_31480_H3K4me1_CSpeaks_peak_669	78	.	6.31913	12.57024	7.88606	91
10	125102465	125102657	MS_31480_H3K4me1_CSpeaks_peak_670	129	.	8.78256	18.78481	12.99292	76
10	125312846	125313051	MS_31480_H3K4me1_CSpeaks_peak_671	48	.	3.41022	8.92755	4.89851	137
10	125439676	125440030	MS_31480_H3K4me1_CSpeaks_peak_672	64	.	4.10509	10.78220	6.42127	235
10	125483623	125484123	MS_31480_H3K4me1_CSpeaks_peak_673	137	.	7.20961	19.70200	13.77100	107
10	125512911	125513125	MS_31480_H3K4me1_CSpeaks_peak_674	42	.	3.71084	8.10088	4.23963	81
10	125598547	125598742	MS_31480_H3K4me1_CSpeaks_peak_675	16	.	3.65940	4.85181	1.66285	193
10	125838977	125839201	MS_31480_H3K4me1_CSpeaks_peak_676	20	.	3.35918	5.42105	2.08090	89
10	126053386	126053562	MS_31480_H3K4me1_CSpeaks_peak_677	49	.	4.47891	9.01853	4.96586	68
10	126130219	126130496	MS_31480_H3K4me1_CSpeaks_peak_678	47	.	3.87218	8.76987	4.78332	95
10	126172190	126172684	MS_31480_H3K4me1_CSpeaks_peak_679	29	.	3.02619	6.48527	2.91414	258
10	126488202	126488357	MS_31480_H3K4me1_CSpeaks_peak_680	100	.	6.40953	15.26540	10.08908	73
10	126489331	126489572	MS_31480_H3K4me1_CSpeaks_peak_681	75	.	5.49738	12.16600	7.55371	118
10	126603578	126603731	MS_31480_H3K4me1_CSpeaks_peak_682	83	.	5.59863	13.14013	8.33801	50
10	126673961	126674234	MS_31480_H3K4me1_CSpeaks_peak_683	59	.	4.19486	10.15921	5.90783	121
10	126728380	126728705	MS_31480_H3K4me1_CSpeaks_peak_684	67	.	5.55705	11.16164	6.72172	210
10	127408604	127409291	MS_31480_H3K4me1_CSpeaks_peak_685	102	.	5.32424	15.50174	10.29204	140
10	127503140	127503357	MS_31480_H3K4me1_CSpeaks_peak_686	75	.	7.50130	12.16325	7.55363	118
10	127518506	127518732	MS_31480_H3K4me1_CSpeaks_peak_687	53	.	4.03352	9.45619	5.32999	172
10	127714190	127714337	MS_31480_H3K4me1_CSpeaks_peak_688	37	.	3.39731	7.52049	3.73872	26
10	127919527	127920154	MS_31480_H3K4me1_CSpeaks_peak_689	44	.	3.29654	8.33765	4.40757	438
10	128038598	128038782	MS_31480_H3K4me1_CSpeaks_peak_690	91	.	6.48426	14.13131	9.15522	44
10	128453839	128454364	MS_31480_H3K4me1_CSpeaks_peak_691	69	.	4.03493	11.42367	6.94698	398
10	128455913	128456170	MS_31480_H3K4me1_CSpeaks_peak_692	48	.	4.12625	8.83579	4.81547	191
10	128468087	128468624	MS_31480_H3K4me1_CSpeaks_peak_693	29	.	2.75409	6.52870	2.94876	333
10	128544615	128544806	MS_31480_H3K4me1_CSpeaks_peak_694	49	.	4.47891	9.01853	4.96586	67
10	128546499	128546685	MS_31480_H3K4me1_CSpeaks_peak_695	58	.	5.17091	10.06740	5.85070	106
10	128737071	128737360	MS_31480_H3K4me1_CSpeaks_peak_696	20	.	2.45697	5.33806	2.03170	265
10	128876339	128876488	MS_31480_H3K4me1_CSpeaks_peak_697	74	.	6.46799	12.01765	7.44673	64
10	128898610	128898890	MS_31480_H3K4me1_CSpeaks_peak_698	108	.	5.72995	16.18472	10.84279	138
10	128899682	128899975	MS_31480_H3K4me1_CSpeaks_peak_699	26	.	3.37602	6.11710	2.61606	235
10	129022759	129022953	MS_31480_H3K4me1_CSpeaks_peak_700	97	.	6.04652	14.91163	9.79375	104
10	129076452	129076642	MS_31480_H3K4me1_CSpeaks_peak_701	50	.	4.11840	9.10233	5.04096	71
10	129117592	129117778	MS_31480_H3K4me1_CSpeaks_peak_702	47	.	3.68042	8.77762	4.78379	90
10	129413395	129413717	MS_31480_H3K4me1_CSpeaks_peak_703	102	.	7.68474	15.41222	10.21412	227
10	129416895	129417050	MS_31480_H3K4me1_CSpeaks_peak_704	74	.	5.25639	12.02298	7.44996	53
10	129490196	129490583	MS_31480_H3K4me1_CSpeaks_peak_705	36	.	3.54950	7.44994	3.69504	74
10	129529047	129529194	MS_31480_H3K4me1_CSpeaks_peak_706	46	.	3.93876	8.66728	4.69720	108
10	129577197	129577429	MS_31480_H3K4me1_CSpeaks_peak_707	13	.	2.52183	4.41089	1.35458	133
10	129900651	129900917	MS_31480_H3K4me1_CSpeaks_peak_708	51	.	3.93775	9.20819	5.13949	81
10	130108882	130109365	MS_31480_H3K4me1_CSpeaks_peak_709	64	.	4.10509	10.78220	6.42127	112
10	130292866	130293033	MS_31480_H3K4me1_CSpeaks_peak_710	26	.	3.88993	6.18029	2.66353	72
10	130615955	130616151	MS_31480_H3K4me1_CSpeaks_peak_711	60	.	4.50136	10.31217	6.01601	94
10	130635559	130635800	MS_31480_H3K4me1_CSpeaks_peak_712	36	.	3.54950	7.44994	3.69504	106
10	130741904	130742192	MS_31480_H3K4me1_CSpeaks_peak_713	95	.	5.57410	14.62441	9.57492	163
10	130799036	130799214	MS_31480_H3K4me1_CSpeaks_peak_714	31	.	3.38815	6.81780	3.17826	53
10	130800013	130800223	MS_31480_H3K4me1_CSpeaks_peak_715	90	.	5.97541	13.94324	9.02065	115
10	130852810	130852988	MS_31480_H3K4me1_CSpeaks_peak_716	57	.	4.93041	9.94139	5.73533	62
10	130900990	130901289	MS_31480_H3K4me1_CSpeaks_peak_717	58	.	5.59645	10.12902	5.89341	235
10	131042045	131042234	MS_31480_H3K4me1_CSpeaks_peak_718	42	.	3.93869	8.12557	4.24970	55
10	131072607	131073129	MS_31480_H3K4me1_CSpeaks_peak_719	15	.	2.50083	4.63900	1.50577	303
10	131210877	131211047	MS_31480_H3K4me1_CSpeaks_peak_720	26	.	3.22681	6.20528	2.67869	80
10	131481183	131481349	MS_31480_H3K4me1_CSpeaks_peak_721	51	.	4.89875	9.21241	5.14085	90
10	131539656	131539909	MS_31480_H3K4me1_CSpeaks_peak_722	56	.	4.70285	9.80478	5.61012	191
10	131596066	131596445	MS_31480_H3K4me1_CSpeaks_peak_723	85	.	5.53990	13.39352	8.56070	301
10	131597615	131597776	MS_31480_H3K4me1_CSpeaks_peak_724	42	.	3.69688	8.06567	4.22013	55
10	131666934	131667275	MS_31480_H3K4me1_CSpeaks_peak_725	42	.	3.71084	8.10088	4.23963	83
10	131723848	131724026	MS_31480_H3K4me1_CSpeaks_peak_726	50	.	5.38999	9.07286	5.01406	101
10	132036468	132036790	MS_31480_H3K4me1_CSpeaks_peak_727	53	.	3.82198	9.43052	5.31717	194
10	132054899	132055046	MS_31480_H3K4me1_CSpeaks_peak_728	65	.	5.10303	10.98219	6.58969	76
11	1646985	1647201	MS_31480_H3K4me1_CSpeaks_peak_729	86	.	5.25159	13.46907	8.61143	116
11	4521696	4521910	MS_31480_H3K4me1_CSpeaks_peak_730	59	.	5.85504	10.20721	5.94731	80
11	5993752	5993978	MS_31480_H3K4me1_CSpeaks_peak_731	93	.	4.81286	14.40698	9.38414	110
11	8196693	8197100	MS_31480_H3K4me1_CSpeaks_peak_732	115	.	5.90901	17.04395	11.55782	295
11	8564518	8564665	MS_31480_H3K4me1_CSpeaks_peak_733	53	.	6.35794	9.39378	5.30124	59
11	8792504	8792874	MS_31480_H3K4me1_CSpeaks_peak_734	56	.	4.70285	9.80478	5.61012	278
11	9727375	9727818	MS_31480_H3K4me1_CSpeaks_peak_735	43	.	4.25496	8.25307	4.34136	275
11	10463887	10464052	MS_31480_H3K4me1_CSpeaks_peak_736	69	.	4.24664	11.47998	6.98113	70
11	12722114	12722272	MS_31480_H3K4me1_CSpeaks_peak_737	97	.	6.66846	14.91852	9.79375	116
11	13072047	13072247	MS_31480_H3K4me1_CSpeaks_peak_738	106	.	5.81426	15.99694	10.68153	95
11	13223047	13223198	MS_31480_H3K4me1_CSpeaks_peak_739	45	.	5.81559	8.50384	4.56018	96
11	14061308	14061553	MS_31480_H3K4me1_CSpeaks_peak_740	26	.	3.37602	6.11710	2.61606	112
11	15295424	15295571	MS_31480_H3K4me1_CSpeaks_peak_741	25	.	4.62396	5.97904	2.51320	35
11	15391777	15392067	MS_31480_H3K4me1_CSpeaks_peak_742	79	.	5.06403	12.65589	7.94917	214
11	16227551	16227739	MS_31480_H3K4me1_CSpeaks_peak_743	43	.	4.25496	8.25307	4.34136	74
11	16239135	16239282	MS_31480_H3K4me1_CSpeaks_peak_744	75	.	7.03753	12.15992	7.55329	86
11	16424133	16424345	MS_31480_H3K4me1_CSpeaks_peak_745	79	.	5.06403	12.65589	7.94917	153
11	16553609	16553756	MS_31480_H3K4me1_CSpeaks_peak_746	48	.	3.53056	8.83503	4.81547	110
11	16736225	16736372	MS_31480_H3K4me1_CSpeaks_peak_747	22	.	3.06547	5.61326	2.21363	32
11	17047124	17047271	MS_31480_H3K4me1_CSpeaks_peak_748	33	.	5.20195	7.07361	3.38100	29
11	17398832	17398979	MS_31480_H3K4me1_CSpeaks_peak_749	43	.	5.77995	8.21326	4.32129	70
11	17405165	17405628	MS_31480_H3K4me1_CSpeaks_peak_750	90	.	6.39061	13.95104	9.02065	326
11	17909878	17910422	MS_31480_H3K4me1_CSpeaks_peak_751	18	.	2.46919	5.10334	1.82473	436
11	17937879	17938101	MS_31480_H3K4me1_CSpeaks_peak_752	51	.	3.22894	9.18365	5.11837	119
11	18030576	18030802	MS_31480_H3K4me1_CSpeaks_peak_753	85	.	5.91649	13.41854	8.57882	115
11	18040355	18040603	MS_31480_H3K4me1_CSpeaks_peak_754	44	.	3.29654	8.33765	4.40757	126
11	18220156	18220435	MS_31480_H3K4me1_CSpeaks_peak_755	79	.	5.06403	12.65589	7.94917	182
11	18726842	18727102	MS_31480_H3K4me1_CSpeaks_peak_756	16	.	2.48359	4.87012	1.67536	124
11	19183329	19183540	MS_31480_H3K4me1_CSpeaks_peak_757	83	.	4.84022	13.12673	8.33801	136
11	19208942	19209119	MS_31480_H3K4me1_CSpeaks_peak_758	103	.	6.13245	15.51544	10.30068	80
11	21128584	21128749	MS_31480_H3K4me1_CSpeaks_peak_759	64	.	6.87297	10.80162	6.43813	63
11	21204039	21204214	MS_31480_H3K4me1_CSpeaks_peak_760	21	.	3.18846	5.49167	2.11424	80
11	22492338	22492485	MS_31480_H3K4me1_CSpeaks_peak_761	59	.	5.27920	10.27241	5.99283	56
11	22536226	22536375	MS_31480_H3K4me1_CSpeaks_peak_762	54	.	4.31380	9.56491	5.40976	73
11	22661085	22661392	MS_31480_H3K4me1_CSpeaks_peak_763	23	.	2.69055	5.82331	2.39439	93
11	22742617	22742951	MS_31480_H3K4me1_CSpeaks_peak_764	60	.	4.50136	10.31217	6.01601	201
11	28103672	28103868	MS_31480_H3K4me1_CSpeaks_peak_765	56	.	4.70285	9.80478	5.61012	90
11	28180771	28180959	MS_31480_H3K4me1_CSpeaks_peak_766	90	.	5.82258	14.01778	9.06230	93
11	28267773	28267962	MS_31480_H3K4me1_CSpeaks_peak_767	36	.	3.54950	7.44994	3.69504	83
11	28559051	28559201	MS_31480_H3K4me1_CSpeaks_peak_768	26	.	3.58312	6.09210	2.60355	40
11	29814154	29814355	MS_31480_H3K4me1_CSpeaks_peak_769	77	.	7.43008	12.40904	7.73847	93
11	29815651	29815798	MS_31480_H3K4me1_CSpeaks_peak_770	15	.	3.33423	4.73628	1.58361	55
11	30044955	30045551	MS_31480_H3K4me1_CSpeaks_peak_771	64	.	3.62190	10.83913	6.47155	167
11	31077057	31077475	MS_31480_H3K4me1_CSpeaks_peak_772	16	.	2.64792	4.90127	1.67536	95
11	31220771	31221041	MS_31480_H3K4me1_CSpeaks_peak_773	106	.	6.94631	15.90355	10.61104	124
11	32181648	32181944	MS_31480_H3K4me1_CSpeaks_peak_774	22	.	2.72817	5.61339	2.21363	252
11	32463602	32463792	MS_31480_H3K4me1_CSpeaks_peak_775	32	.	3.25576	6.91748	3.25695	63
11	32759710	32759857	MS_31480_H3K4me1_CSpeaks_peak_776	20	.	4.22952	5.34704	2.03170	16
11	32818499	32818754	MS_31480_H3K4me1_CSpeaks_peak_777	66	.	4.68892	11.07685	6.65951	124
11	33639823	33640032	MS_31480_H3K4me1_CSpeaks_peak_778	105	.	6.27047	15.82112	10.55698	140
11	35163169	35163333	MS_31480_H3K4me1_CSpeaks_peak_779	55	.	4.99769	9.73569	5.56286	59
11	36159252	36159399	MS_31480_H3K4me1_CSpeaks_peak_780	56	.	4.29746	9.82520	5.62695	49
11	36159615	36159879	MS_31480_H3K4me1_CSpeaks_peak_781	86	.	5.25159	13.46907	8.61143	114
11	36600102	36600402	MS_31480_H3K4me1_CSpeaks_peak_782	86	.	5.25159	13.46907	8.61143	180
11	43392503	43392709	MS_31480_H3K4me1_CSpeaks_peak_783	23	.	2.69055	5.82331	2.39439	80
11	44596515	44596819	MS_31480_H3K4me1_CSpeaks_peak_784	38	.	3.27838	7.62823	3.82822	181
11	48734494	48734689	MS_31480_H3K4me1_CSpeaks_peak_785	62	.	4.92680	10.61088	6.26955	106
11	49319958	49320270	MS_31480_H3K4me1_CSpeaks_peak_786	58	.	3.96353	10.09889	5.86922	129
11	50882470	50882693	MS_31480_H3K4me1_CSpeaks_peak_787	19	.	2.83109	5.21910	1.92473	201
11	50953106	50953438	MS_31480_H3K4me1_CSpeaks_peak_788	53	.	3.82198	9.43052	5.31717	162
11	55289715	55289869	MS_31480_H3K4me1_CSpeaks_peak_789	69	.	5.15074	11.43599	6.94698	91
11	55290201	55290562	MS_31480_H3K4me1_CSpeaks_peak_790	47	.	3.07122	8.79255	4.79838	189
11	57069224	57069392	MS_31480_H3K4me1_CSpeaks_peak_791	97	.	6.04652	14.91163	9.79375	35
11	60827720	60827918	MS_31480_H3K4me1_CSpeaks_peak_792	49	.	4.47891	9.01853	4.96586	125
11	61628746	61629116	MS_31480_H3K4me1_CSpeaks_peak_793	53	.	3.73583	9.44373	5.32999	242
11	61943323	61943526	MS_31480_H3K4me1_CSpeaks_peak_794	47	.	3.87218	8.76987	4.78332	76
11	62901759	62901964	MS_31480_H3K4me1_CSpeaks_peak_795	17	.	2.90413	5.04271	1.76878	9
11	63023941	63024695	MS_31480_H3K4me1_CSpeaks_peak_796	64	.	3.75124	10.77906	6.42127	576
11	63268209	63268664	MS_31480_H3K4me1_CSpeaks_peak_797	20	.	2.28779	5.45433	2.09234	206
11	63268812	63269029	MS_31480_H3K4me1_CSpeaks_peak_798	47	.	3.68042	8.77762	4.78379	79
11	63273852	63274080	MS_31480_H3K4me1_CSpeaks_peak_799	97	.	6.66846	14.91852	9.79375	143
11	63463650	63463937	MS_31480_H3K4me1_CSpeaks_peak_800	34	.	2.97705	7.10068	3.40709	93
11	63464295	63464455	MS_31480_H3K4me1_CSpeaks_peak_801	53	.	3.93730	9.47922	5.34784	72
11	64048717	64048978	MS_31480_H3K4me1_CSpeaks_peak_802	53	.	3.52389	9.53136	5.39529	95
11	64229457	64229781	MS_31480_H3K4me1_CSpeaks_peak_803	15	.	2.68954	4.69253	1.55025	320
11	65472696	65473094	MS_31480_H3K4me1_CSpeaks_peak_804	48	.	4.12625	8.83579	4.81547	297
11	66000971	66001141	MS_31480_H3K4me1_CSpeaks_peak_805	64	.	5.17693	10.78167	6.42127	101
11	66087701	66087848	MS_31480_H3K4me1_CSpeaks_peak_806	43	.	5.77995	8.21326	4.32129	45
11	67209183	67209359	MS_31480_H3K4me1_CSpeaks_peak_807	28	.	4.82226	6.45779	2.89165	36
11	69748758	69748986	MS_31480_H3K4me1_CSpeaks_peak_808	31	.	3.38815	6.81780	3.17826	148
11	70041798	70041999	MS_31480_H3K4me1_CSpeaks_peak_809	66	.	4.68892	11.07685	6.65951	59
11	70516021	70516466	MS_31480_H3K4me1_CSpeaks_peak_810	126	.	6.78950	18.29542	12.60818	139
11	71404359	71404587	MS_31480_H3K4me1_CSpeaks_peak_811	82	.	6.58406	13.04440	8.28363	80
11	71405120	71405283	MS_31480_H3K4me1_CSpeaks_peak_812	33	.	3.15229	7.04849	3.36489	55
11	71467531	71467751	MS_31480_H3K4me1_CSpeaks_peak_813	49	.	4.47891	9.01853	4.96586	102
11	71653723	71653870	MS_31480_H3K4me1_CSpeaks_peak_814	28	.	4.82226	6.45779	2.89165	118
11	71668841	71668998	MS_31480_H3K4me1_CSpeaks_peak_815	33	.	3.58122	7.04552	3.36489	82
11	71674103	71674278	MS_31480_H3K4me1_CSpeaks_peak_816	53	.	3.82198	9.43052	5.31717	43
11	71674402	71674604	MS_31480_H3K4me1_CSpeaks_peak_817	13	.	2.38010	4.41861	1.36103	2
11	72023622	72023811	MS_31480_H3K4me1_CSpeaks_peak_818	67	.	5.55705	11.16164	6.72172	60
11	72438462	72438661	MS_31480_H3K4me1_CSpeaks_peak_819	54	.	4.31380	9.56491	5.40976	111
11	72524261	72524466	MS_31480_H3K4me1_CSpeaks_peak_820	78	.	5.66997	12.52106	7.84634	84
11	72703116	72703324	MS_31480_H3K4me1_CSpeaks_peak_821	20	.	3.35918	5.42105	2.08090	189
11	73006015	73006205	MS_31480_H3K4me1_CSpeaks_peak_822	47	.	3.68042	8.77762	4.78379	139
11	73006350	73006609	MS_31480_H3K4me1_CSpeaks_peak_823	24	.	2.90010	5.93920	2.49089	120
11	73866056	73866373	MS_31480_H3K4me1_CSpeaks_peak_824	96	.	5.16290	14.69673	9.62902	81
11	74240929	74241143	MS_31480_H3K4me1_CSpeaks_peak_825	65	.	5.10303	10.98219	6.58969	119
11	75505379	75505535	MS_31480_H3K4me1_CSpeaks_peak_826	74	.	5.83490	12.07178	7.47697	85
11	75617512	75617884	MS_31480_H3K4me1_CSpeaks_peak_827	70	.	4.51754	11.61295	7.09023	253
11	76891798	76892001	MS_31480_H3K4me1_CSpeaks_peak_828	64	.	4.35620	10.87831	6.49722	141
11	77238921	77239096	MS_31480_H3K4me1_CSpeaks_peak_829	50	.	4.68389	9.12196	5.05845	110
11	77510035	77510399	MS_31480_H3K4me1_CSpeaks_peak_830	23	.	2.69055	5.82331	2.39439	269
11	77986658	77986854	MS_31480_H3K4me1_CSpeaks_peak_831	53	.	5.83120	9.45690	5.32999	49
11	81270959	81271415	MS_31480_H3K4me1_CSpeaks_peak_832	53	.	3.82198	9.43052	5.31717	136
11	81294786	81295110	MS_31480_H3K4me1_CSpeaks_peak_833	31	.	3.56358	6.76528	3.15445	123
11	81296121	81296324	MS_31480_H3K4me1_CSpeaks_peak_834	56	.	4.70285	9.80478	5.61012	56
11	81308851	81309190	MS_31480_H3K4me1_CSpeaks_peak_835	144	.	8.88848	20.54275	14.47993	244
11	81310011	81310242	MS_31480_H3K4me1_CSpeaks_peak_836	36	.	3.54950	7.44994	3.69504	89
11	81310953	81311280	MS_31480_H3K4me1_CSpeaks_peak_837	54	.	4.31380	9.56491	5.40976	104
11	82319266	82319466	MS_31480_H3K4me1_CSpeaks_peak_838	26	.	3.37602	6.11710	2.61606	129
11	82578756	82579172	MS_31480_H3K4me1_CSpeaks_peak_839	48	.	4.12625	8.83579	4.81547	142
11	83135323	83135517	MS_31480_H3K4me1_CSpeaks_peak_840	71	.	5.11376	11.70998	7.17501	92
11	83525064	83525220	MS_31480_H3K4me1_CSpeaks_peak_841	67	.	6.22098	11.20161	6.74787	40
11	83528829	83529011	MS_31480_H3K4me1_CSpeaks_peak_842	59	.	5.85504	10.20721	5.94731	85
11	90576813	90577255	MS_31480_H3K4me1_CSpeaks_peak_843	87	.	4.67130	13.65566	8.77105	95
11	90816372	90816519	MS_31480_H3K4me1_CSpeaks_peak_844	29	.	4.39128	6.50677	2.92783	92
11	93685813	93686026	MS_31480_H3K4me1_CSpeaks_peak_845	13	.	2.28148	4.47625	1.37058	200
11	94961741	94961910	MS_31480_H3K4me1_CSpeaks_peak_846	75	.	5.18610	12.22812	7.59973	107
11	94962190	94962370	MS_31480_H3K4me1_CSpeaks_peak_847	31	.	3.56358	6.76528	3.15445	77
11	94967569	94967883	MS_31480_H3K4me1_CSpeaks_peak_848	147	.	9.34265	20.82082	14.72564	88
11	94990603	94990813	MS_31480_H3K4me1_CSpeaks_peak_849	37	.	4.03102	7.50941	3.73822	82
11	95255073	95255323	MS_31480_H3K4me1_CSpeaks_peak_850	20	.	2.77401	5.41096	2.08090	27
11	95600847	95601261	MS_31480_H3K4me1_CSpeaks_peak_851	47	.	3.87218	8.76987	4.78332	140
11	96036379	96036620	MS_31480_H3K4me1_CSpeaks_peak_852	22	.	4.02534	5.66091	2.25163	38
11	96074600	96074747	MS_31480_H3K4me1_CSpeaks_peak_853	36	.	3.54950	7.44994	3.69504	40
11	96209776	96209947	MS_31480_H3K4me1_CSpeaks_peak_854	58	.	3.78274	10.10142	5.86922	99
11	96236338	96236725	MS_31480_H3K4me1_CSpeaks_peak_855	26	.	3.37602	6.11710	2.61606	78
11	96593680	96593831	MS_31480_H3K4me1_CSpeaks_peak_856	27	.	2.79404	6.32385	2.78687	121
11	96594022	96594330	MS_31480_H3K4me1_CSpeaks_peak_857	42	.	3.03900	8.08224	4.23579	208
11	97050301	97050554	MS_31480_H3K4me1_CSpeaks_peak_858	16	.	3.13523	4.77708	1.60922	133
11	97087601	97087822	MS_31480_H3K4me1_CSpeaks_peak_859	42	.	3.53887	8.14075	4.25622	158
11	97588045	97588192	MS_31480_H3K4me1_CSpeaks_peak_860	19	.	2.83109	5.21910	1.92473	69
11	97597707	97597854	MS_31480_H3K4me1_CSpeaks_peak_861	16	.	4.04596	4.93466	1.67536	38
11	98643130	98643347	MS_31480_H3K4me1_CSpeaks_peak_862	50	.	5.38999	9.07286	5.01406	91
11	98866132	98866318	MS_31480_H3K4me1_CSpeaks_peak_863	20	.	2.58707	5.33855	2.03170	52
11	107089849	107090010	MS_31480_H3K4me1_CSpeaks_peak_864	89	.	5.00156	13.90492	8.99738	76
11	107477716	107478028	MS_31480_H3K4me1_CSpeaks_peak_865	90	.	5.82258	14.01778	9.06230	208
11	107699271	107699454	MS_31480_H3K4me1_CSpeaks_peak_866	32	.	4.46691	6.90660	3.25561	118
11	107911434	107911630	MS_31480_H3K4me1_CSpeaks_peak_867	21	.	3.18846	5.49167	2.11424	156
11	108479631	108480010	MS_31480_H3K4me1_CSpeaks_peak_868	106	.	6.94631	15.90355	10.61104	236
11	108864323	108864556	MS_31480_H3K4me1_CSpeaks_peak_869	24	.	2.90010	5.93920	2.49089	130
11	109047714	109047871	MS_31480_H3K4me1_CSpeaks_peak_870	56	.	4.70285	9.80478	5.61012	58
11	109127588	109128190	MS_31480_H3K4me1_CSpeaks_peak_871	55	.	3.32390	9.75297	5.57924	206
11	109544805	109545181	MS_31480_H3K4me1_CSpeaks_peak_872	75	.	4.38820	12.19176	7.57400	246
11	109585648	109585832	MS_31480_H3K4me1_CSpeaks_peak_873	53	.	3.65665	9.46102	5.33014	122
11	109617429	109617705	MS_31480_H3K4me1_CSpeaks_peak_874	13	.	2.28148	4.47625	1.37058	143
11	109617864	109618199	MS_31480_H3K4me1_CSpeaks_peak_875	34	.	3.25749	7.13684	3.43969	39
11	110184648	110184980	MS_31480_H3K4me1_CSpeaks_peak_876	69	.	4.24664	11.47998	6.98113	112
11	110456346	110456500	MS_31480_H3K4me1_CSpeaks_peak_877	53	.	5.00134	9.40512	5.30124	60
11	110547234	110547383	MS_31480_H3K4me1_CSpeaks_peak_878	25	.	3.94855	6.02959	2.55896	129
11	110841029	110841348	MS_31480_H3K4me1_CSpeaks_peak_879	31	.	3.38815	6.81780	3.17826	227
11	110881131	110881337	MS_31480_H3K4me1_CSpeaks_peak_880	125	.	6.95867	18.21338	12.53058	104
11	110881706	110882198	MS_31480_H3K4me1_CSpeaks_peak_881	79	.	4.90192	12.60422	7.91728	300
11	113304386	113304675	MS_31480_H3K4me1_CSpeaks_peak_882	59	.	5.27920	10.27241	5.99283	145
11	113321873	113322020	MS_31480_H3K4me1_CSpeaks_peak_883	15	.	2.37422	4.65890	1.52386	0
11	114746895	114747351	MS_31480_H3K4me1_CSpeaks_peak_884	54	.	4.31380	9.56491	5.40976	73
11	115137399	115137563	MS_31480_H3K4me1_CSpeaks_peak_885	47	.	3.87218	8.76987	4.78332	98
11	116254037	116254320	MS_31480_H3K4me1_CSpeaks_peak_886	21	.	3.18846	5.49167	2.11424	123
11	116272513	116272686	MS_31480_H3K4me1_CSpeaks_peak_887	42	.	3.69688	8.06567	4.22013	109
11	116272902	116273049	MS_31480_H3K4me1_CSpeaks_peak_888	64	.	4.10509	10.78220	6.42127	56
11	116842471	116842649	MS_31480_H3K4me1_CSpeaks_peak_889	77	.	5.12287	12.44081	7.76889	92
11	116842766	116843233	MS_31480_H3K4me1_CSpeaks_peak_890	25	.	2.65912	6.03873	2.56561	194
11	117094717	117094953	MS_31480_H3K4me1_CSpeaks_peak_891	42	.	3.53887	8.14075	4.25622	125
11	117172501	117172703	MS_31480_H3K4me1_CSpeaks_peak_892	20	.	2.58707	5.33855	2.03170	137
11	117275274	117275465	MS_31480_H3K4me1_CSpeaks_peak_893	22	.	3.06547	5.61326	2.21363	89
11	117344738	117345011	MS_31480_H3K4me1_CSpeaks_peak_894	29	.	3.48155	6.58056	2.99330	70
11	117372716	117373003	MS_31480_H3K4me1_CSpeaks_peak_895	32	.	3.25576	6.91748	3.25695	181
11	118020884	118021075	MS_31480_H3K4me1_CSpeaks_peak_896	37	.	3.39731	7.52049	3.73872	160
11	118297525	118297705	MS_31480_H3K4me1_CSpeaks_peak_897	59	.	5.27920	10.27241	5.99283	73
11	118373271	118373472	MS_31480_H3K4me1_CSpeaks_peak_898	64	.	5.17693	10.78167	6.42127	94
11	118412040	118412303	MS_31480_H3K4me1_CSpeaks_peak_899	56	.	4.56377	9.82499	5.62695	138
11	118806268	118806448	MS_31480_H3K4me1_CSpeaks_peak_900	56	.	3.23344	9.83962	5.64132	95
11	118940986	118941140	MS_31480_H3K4me1_CSpeaks_peak_901	113	.	6.49441	16.74570	11.31437	71
11	119273110	119273377	MS_31480_H3K4me1_CSpeaks_peak_902	69	.	4.24664	11.47998	6.98113	106
11	119274012	119274338	MS_31480_H3K4me1_CSpeaks_peak_903	58	.	3.96353	10.09889	5.86922	93
11	119321331	119321588	MS_31480_H3K4me1_CSpeaks_peak_904	27	.	3.11420	6.33241	2.78777	174
11	119571452	119571707	MS_31480_H3K4me1_CSpeaks_peak_905	80	.	5.25472	12.74637	8.03244	109
11	119710331	119710494	MS_31480_H3K4me1_CSpeaks_peak_906	34	.	3.06919	7.20139	3.49939	107
11	119786600	119786756	MS_31480_H3K4me1_CSpeaks_peak_907	42	.	3.93869	8.12557	4.24970	69
11	119801184	119801389	MS_31480_H3K4me1_CSpeaks_peak_908	24	.	2.90010	5.93920	2.49089	124
11	119857720	119857915	MS_31480_H3K4me1_CSpeaks_peak_909	49	.	4.47891	9.01853	4.96586	81
11	119909521	119909686	MS_31480_H3K4me1_CSpeaks_peak_910	19	.	2.83109	5.21910	1.92473	126
11	119935798	119935988	MS_31480_H3K4me1_CSpeaks_peak_911	90	.	5.82258	14.01778	9.06230	116
11	120316729	120316931	MS_31480_H3K4me1_CSpeaks_peak_912	34	.	3.06919	7.20139	3.49939	137
11	120318162	120318517	MS_31480_H3K4me1_CSpeaks_peak_913	83	.	4.84022	13.12673	8.33801	238
11	120384943	120385118	MS_31480_H3K4me1_CSpeaks_peak_914	37	.	4.03102	7.50941	3.73822	116
11	120666813	120667289	MS_31480_H3K4me1_CSpeaks_peak_915	30	.	2.95552	6.65600	3.06206	45
11	120757709	120757959	MS_31480_H3K4me1_CSpeaks_peak_916	32	.	3.25576	6.91748	3.25695	115
11	120984065	120984234	MS_31480_H3K4me1_CSpeaks_peak_917	56	.	5.26362	9.89079	5.68865	88
11	120984428	120984585	MS_31480_H3K4me1_CSpeaks_peak_918	39	.	4.44564	7.74108	3.92448	19
11	121023004	121023235	MS_31480_H3K4me1_CSpeaks_peak_919	19	.	2.83109	5.21910	1.92473	48
11	121201634	121201787	MS_31480_H3K4me1_CSpeaks_peak_920	43	.	4.25496	8.25307	4.34136	116
11	121216352	121216630	MS_31480_H3K4me1_CSpeaks_peak_921	31	.	3.80707	6.78867	3.16355	247
11	121217196	121217425	MS_31480_H3K4me1_CSpeaks_peak_922	54	.	4.31521	9.56820	5.41193	170
11	121260399	121260801	MS_31480_H3K4me1_CSpeaks_peak_923	31	.	2.89752	6.83964	3.19588	292
11	121272757	121273012	MS_31480_H3K4me1_CSpeaks_peak_924	32	.	3.25576	6.91748	3.25695	125
11	121302045	121302247	MS_31480_H3K4me1_CSpeaks_peak_925	79	.	5.06403	12.65589	7.94917	98
11	121310979	121311140	MS_31480_H3K4me1_CSpeaks_peak_926	27	.	3.11420	6.33241	2.78777	57
11	121345909	121346081	MS_31480_H3K4me1_CSpeaks_peak_927	13	.	2.28148	4.47625	1.37058	171
11	121366632	121366795	MS_31480_H3K4me1_CSpeaks_peak_928	75	.	5.18610	12.22812	7.59973	74
11	121512030	121512208	MS_31480_H3K4me1_CSpeaks_peak_929	71	.	5.11376	11.70998	7.17501	145
11	121588943	121589210	MS_31480_H3K4me1_CSpeaks_peak_930	42	.	3.63443	8.15434	4.26714	197
11	121655246	121655403	MS_31480_H3K4me1_CSpeaks_peak_931	54	.	4.31380	9.56491	5.40976	46
11	121718466	121718712	MS_31480_H3K4me1_CSpeaks_peak_932	42	.	4.16131	8.05823	4.21331	52
11	121747978	121748272	MS_31480_H3K4me1_CSpeaks_peak_933	70	.	4.50056	11.56809	7.06003	233
11	122008760	122008970	MS_31480_H3K4me1_CSpeaks_peak_934	58	.	5.74932	10.02897	5.81700	134
11	122011859	122012007	MS_31480_H3K4me1_CSpeaks_peak_935	38	.	3.27838	7.62823	3.82822	82
11	122014870	122015482	MS_31480_H3K4me1_CSpeaks_peak_936	53	.	3.65665	9.46102	5.33014	82
11	122036276	122036655	MS_31480_H3K4me1_CSpeaks_peak_937	58	.	4.17909	10.11821	5.88523	67
11	122731623	122731833	MS_31480_H3K4me1_CSpeaks_peak_938	13	.	3.70083	4.38826	1.33519	87
11	122790114	122790262	MS_31480_H3K4me1_CSpeaks_peak_939	48	.	3.41022	8.92755	4.89851	120
11	123184215	123184429	MS_31480_H3K4me1_CSpeaks_peak_940	149	.	8.33557	21.07014	14.93389	143
11	123207318	123207465	MS_31480_H3K4me1_CSpeaks_peak_941	27	.	3.11420	6.33241	2.78777	95
11	123298709	123298901	MS_31480_H3K4me1_CSpeaks_peak_942	52	.	5.16349	9.36317	5.27459	160
11	123390646	123390831	MS_31480_H3K4me1_CSpeaks_peak_943	20	.	3.35918	5.42105	2.08090	17
11	123497844	123498043	MS_31480_H3K4me1_CSpeaks_peak_944	93	.	6.16301	14.33354	9.31493	109
11	123840520	123840792	MS_31480_H3K4me1_CSpeaks_peak_945	18	.	2.61450	5.11734	1.83422	165
11	123996848	123997057	MS_31480_H3K4me1_CSpeaks_peak_946	90	.	5.82258	14.01778	9.06230	81
11	124217914	124218099	MS_31480_H3K4me1_CSpeaks_peak_947	62	.	4.92680	10.61088	6.26955	57
11	124377223	124377442	MS_31480_H3K4me1_CSpeaks_peak_948	39	.	4.44564	7.74108	3.92448	136
11	124553331	124553540	MS_31480_H3K4me1_CSpeaks_peak_949	26	.	3.22681	6.20528	2.67869	49
11	124592128	124592424	MS_31480_H3K4me1_CSpeaks_peak_950	92	.	5.43915	14.29729	9.29296	194
11	124671710	124671857	MS_31480_H3K4me1_CSpeaks_peak_951	20	.	3.35918	5.42105	2.08090	65
11	124883287	124883465	MS_31480_H3K4me1_CSpeaks_peak_952	31	.	3.56358	6.76528	3.15445	32
11	124917943	124918093	MS_31480_H3K4me1_CSpeaks_peak_953	90	.	6.39061	13.95104	9.02065	50
11	125107456	125107614	MS_31480_H3K4me1_CSpeaks_peak_954	15	.	2.68954	4.69253	1.55025	87
11	125215917	125216304	MS_31480_H3K4me1_CSpeaks_peak_955	98	.	6.08311	14.99167	9.85926	77
11	125692496	125692660	MS_31480_H3K4me1_CSpeaks_peak_956	54	.	4.31380	9.56491	5.40976	32
11	125765328	125765482	MS_31480_H3K4me1_CSpeaks_peak_957	54	.	4.31380	9.56491	5.40976	31
11	125910016	125910189	MS_31480_H3K4me1_CSpeaks_peak_958	64	.	4.35620	10.87831	6.49722	120
11	125923972	125924142	MS_31480_H3K4me1_CSpeaks_peak_959	64	.	5.17693	10.78167	6.42127	93
11	125924340	125924504	MS_31480_H3K4me1_CSpeaks_peak_960	38	.	3.27838	7.62823	3.82822	44
11	125924622	125924907	MS_31480_H3K4me1_CSpeaks_peak_961	16	.	2.21505	4.81079	1.62954	139
11	125976415	125976583	MS_31480_H3K4me1_CSpeaks_peak_962	71	.	4.20760	11.66156	7.13236	110
11	126701457	126701744	MS_31480_H3K4me1_CSpeaks_peak_963	70	.	4.51754	11.61295	7.09023	87
11	126702402	126702573	MS_31480_H3K4me1_CSpeaks_peak_964	56	.	4.70285	9.80478	5.61012	88
11	127256246	127256451	MS_31480_H3K4me1_CSpeaks_peak_965	48	.	4.12625	8.83579	4.81547	116
11	127335532	127335687	MS_31480_H3K4me1_CSpeaks_peak_966	53	.	6.21867	9.43208	5.31860	50
11	127432490	127432881	MS_31480_H3K4me1_CSpeaks_peak_967	37	.	3.39731	7.52049	3.73872	274
11	127546462	127546696	MS_31480_H3K4me1_CSpeaks_peak_968	38	.	3.27838	7.62823	3.82822	190
11	127547436	127547627	MS_31480_H3K4me1_CSpeaks_peak_969	16	.	2.48359	4.87012	1.67536	66
11	127547756	127548026	MS_31480_H3K4me1_CSpeaks_peak_970	39	.	3.18287	7.76210	3.94304	93
11	127561632	127562107	MS_31480_H3K4me1_CSpeaks_peak_971	43	.	3.40447	8.22393	4.32743	78
11	127568830	127569143	MS_31480_H3K4me1_CSpeaks_peak_972	99	.	6.76618	15.10752	9.96380	221
11	127741973	127742184	MS_31480_H3K4me1_CSpeaks_peak_973	18	.	2.36494	5.14059	1.85685	67
11	128179970	128180671	MS_31480_H3K4me1_CSpeaks_peak_974	81	.	4.52975	12.91712	8.18057	216
11	128291259	128291431	MS_31480_H3K4me1_CSpeaks_peak_975	23	.	2.69055	5.82331	2.39439	131
11	128295495	128295688	MS_31480_H3K4me1_CSpeaks_peak_976	62	.	4.92680	10.61088	6.26955	100
11	128493907	128494240	MS_31480_H3K4me1_CSpeaks_peak_977	190	.	10.97820	25.98961	19.06922	101
11	128688169	128688316	MS_31480_H3K4me1_CSpeaks_peak_978	38	.	3.27838	7.62823	3.82822	42
11	128897597	128897898	MS_31480_H3K4me1_CSpeaks_peak_979	31	.	3.56358	6.76528	3.15445	206
11	128914111	128914337	MS_31480_H3K4me1_CSpeaks_peak_980	64	.	4.24017	10.86838	6.49722	103
11	128926673	128926940	MS_31480_H3K4me1_CSpeaks_peak_981	47	.	3.68042	8.77762	4.78379	243
11	129100250	129100572	MS_31480_H3K4me1_CSpeaks_peak_982	23	.	2.97265	5.76602	2.34488	195
11	129182058	129182205	MS_31480_H3K4me1_CSpeaks_peak_983	53	.	4.83570	9.42103	5.31450	27
11	129182820	129183011	MS_31480_H3K4me1_CSpeaks_peak_984	87	.	7.15474	13.60668	8.72936	107
11	129274801	129274961	MS_31480_H3K4me1_CSpeaks_peak_985	37	.	3.94144	7.59294	3.79942	139
11	129590639	129590824	MS_31480_H3K4me1_CSpeaks_peak_986	46	.	3.71423	8.61712	4.65112	84
11	129671368	129671622	MS_31480_H3K4me1_CSpeaks_peak_987	68	.	4.65558	11.32247	6.86052	136
11	129691478	129691685	MS_31480_H3K4me1_CSpeaks_peak_988	117	.	8.22701	17.31147	11.77948	106
11	129728988	129729360	MS_31480_H3K4me1_CSpeaks_peak_989	59	.	5.85504	10.20721	5.94731	90
11	129742424	129742580	MS_31480_H3K4me1_CSpeaks_peak_990	48	.	4.12625	8.83579	4.81547	60
11	129786398	129786577	MS_31480_H3K4me1_CSpeaks_peak_991	20	.	3.35918	5.42105	2.08090	145
11	129787455	129787619	MS_31480_H3K4me1_CSpeaks_peak_992	35	.	4.20858	7.30121	3.59087	118
11	129806130	129806561	MS_31480_H3K4me1_CSpeaks_peak_993	31	.	3.56358	6.76528	3.15445	307
11	129839535	129839916	MS_31480_H3K4me1_CSpeaks_peak_994	33	.	3.15229	7.04849	3.36489	238
11	129885716	129885876	MS_31480_H3K4me1_CSpeaks_peak_995	79	.	6.14089	12.64990	7.94917	64
11	129911233	129911454	MS_31480_H3K4me1_CSpeaks_peak_996	22	.	3.06547	5.61326	2.21363	6
11	129956779	129957132	MS_31480_H3K4me1_CSpeaks_peak_997	84	.	6.95286	13.26273	8.44189	85
11	129971048	129971292	MS_31480_H3K4me1_CSpeaks_peak_998	66	.	4.68892	11.07685	6.65951	154
11	129975759	129975909	MS_31480_H3K4me1_CSpeaks_peak_999	70	.	4.06244	11.50935	7.00817	91
11	129995875	129996028	MS_31480_H3K4me1_CSpeaks_peak_1000	27	.	3.11420	6.33241	2.78777	10
11	130090532	130090696	MS_31480_H3K4me1_CSpeaks_peak_1001	29	.	3.02619	6.48527	2.91414	29
11	130133451	130133598	MS_31480_H3K4me1_CSpeaks_peak_1002	32	.	3.25576	6.91748	3.25695	99
11	130133981	130134209	MS_31480_H3K4me1_CSpeaks_peak_1003	74	.	5.25639	12.02298	7.44996	125
11	130145157	130145345	MS_31480_H3K4me1_CSpeaks_peak_1004	48	.	4.12625	8.83579	4.81547	107
11	130176185	130176447	MS_31480_H3K4me1_CSpeaks_peak_1005	96	.	5.16290	14.69673	9.62902	136
11	130179090	130179390	MS_31480_H3K4me1_CSpeaks_peak_1006	23	.	2.69055	5.82331	2.39439	80
11	130199913	130200219	MS_31480_H3K4me1_CSpeaks_peak_1007	58	.	3.78274	10.10142	5.86922	164
11	130373257	130373420	MS_31480_H3K4me1_CSpeaks_peak_1008	47	.	3.87218	8.76987	4.78332	45
12	79914	80113	MS_31480_H3K4me1_CSpeaks_peak_1009	42	.	3.71084	8.10088	4.23963	96
12	90759	90952	MS_31480_H3K4me1_CSpeaks_peak_1010	62	.	5.26073	10.59257	6.26955	132
12	196934	197081	MS_31480_H3K4me1_CSpeaks_peak_1011	48	.	4.12625	8.83579	4.81547	110
12	380870	381017	MS_31480_H3K4me1_CSpeaks_peak_1012	95	.	6.53167	14.65184	9.59795	54
12	604858	605044	MS_31480_H3K4me1_CSpeaks_peak_1013	36	.	3.00100	7.37018	3.65431	82
12	659551	659705	MS_31480_H3K4me1_CSpeaks_peak_1014	22	.	3.06547	5.61326	2.21363	131
12	666452	666666	MS_31480_H3K4me1_CSpeaks_peak_1015	80	.	3.29711	12.71558	8.00557	93
12	696027	696303	MS_31480_H3K4me1_CSpeaks_peak_1016	83	.	4.84022	13.12673	8.33801	214
12	727522	727757	MS_31480_H3K4me1_CSpeaks_peak_1017	109	.	5.48558	16.31957	10.95997	72
12	742238	742435	MS_31480_H3K4me1_CSpeaks_peak_1018	89	.	5.00156	13.90492	8.99738	88
12	748894	749063	MS_31480_H3K4me1_CSpeaks_peak_1019	75	.	6.58692	12.22056	7.59449	131
12	808338	808590	MS_31480_H3K4me1_CSpeaks_peak_1020	102	.	5.76631	15.48025	10.27940	136
12	850541	850699	MS_31480_H3K4me1_CSpeaks_peak_1021	54	.	4.78033	9.63909	5.47178	61
12	1005948	1006267	MS_31480_H3K4me1_CSpeaks_peak_1022	15	.	2.50083	4.63900	1.50577	110
12	1007044	1007191	MS_31480_H3K4me1_CSpeaks_peak_1023	47	.	3.68042	8.77762	4.78379	118
12	1011429	1011627	MS_31480_H3K4me1_CSpeaks_peak_1024	36	.	4.11336	7.39855	3.67524	106
12	1093656	1093871	MS_31480_H3K4me1_CSpeaks_peak_1025	53	.	4.03352	9.45619	5.32999	124
12	1111128	1111373	MS_31480_H3K4me1_CSpeaks_peak_1026	30	.	2.95552	6.65600	3.06206	22
12	1222368	1222516	MS_31480_H3K4me1_CSpeaks_peak_1027	29	.	3.82426	6.56732	2.98140	89
12	1385132	1385340	MS_31480_H3K4me1_CSpeaks_peak_1028	59	.	4.19486	10.15921	5.90783	94
12	1538245	1538540	MS_31480_H3K4me1_CSpeaks_peak_1029	13	.	2.38010	4.41861	1.36103	271
12	1554952	1555295	MS_31480_H3K4me1_CSpeaks_peak_1030	20	.	3.35918	5.42105	2.08090	183
12	1562736	1562896	MS_31480_H3K4me1_CSpeaks_peak_1031	46	.	4.72349	8.56092	4.60169	48
12	1777430	1777590	MS_31480_H3K4me1_CSpeaks_peak_1032	54	.	4.31521	9.56820	5.41193	103
12	1847063	1847248	MS_31480_H3K4me1_CSpeaks_peak_1033	34	.	3.06919	7.20139	3.49939	90
12	1855405	1855618	MS_31480_H3K4me1_CSpeaks_peak_1034	13	.	2.52183	4.41089	1.35458	0
12	1863163	1863350	MS_31480_H3K4me1_CSpeaks_peak_1035	31	.	3.56358	6.76528	3.15445	164
12	1864096	1864381	MS_31480_H3K4me1_CSpeaks_peak_1036	41	.	3.76751	7.98571	4.14677	134
12	1903993	1904206	MS_31480_H3K4me1_CSpeaks_peak_1037	22	.	2.72817	5.61339	2.21363	97
12	2107743	2107965	MS_31480_H3K4me1_CSpeaks_peak_1038	24	.	2.90010	5.93920	2.49089	202
12	2108202	2108454	MS_31480_H3K4me1_CSpeaks_peak_1039	24	.	2.90010	5.93920	2.49089	92
12	2152968	2153148	MS_31480_H3K4me1_CSpeaks_peak_1040	58	.	4.68761	10.09641	5.86922	84
12	2153670	2154292	MS_31480_H3K4me1_CSpeaks_peak_1041	109	.	5.48558	16.31957	10.95997	344
12	2167415	2167728	MS_31480_H3K4me1_CSpeaks_peak_1042	24	.	2.90010	5.93920	2.49089	193
12	2255861	2256114	MS_31480_H3K4me1_CSpeaks_peak_1043	38	.	3.27838	7.62823	3.82822	56
12	2334462	2334752	MS_31480_H3K4me1_CSpeaks_peak_1044	29	.	3.02619	6.48527	2.91414	165
12	2349271	2349477	MS_31480_H3K4me1_CSpeaks_peak_1045	15	.	3.33423	4.73628	1.58361	32
12	2381219	2381885	MS_31480_H3K4me1_CSpeaks_peak_1046	80	.	4.28711	12.79850	8.07759	407
12	2452101	2452323	MS_31480_H3K4me1_CSpeaks_peak_1047	47	.	3.68042	8.77762	4.78379	85
12	2467415	2467846	MS_31480_H3K4me1_CSpeaks_peak_1048	37	.	3.39731	7.52049	3.73872	131
12	2504037	2504184	MS_31480_H3K4me1_CSpeaks_peak_1049	28	.	4.65946	6.41772	2.86030	76
12	2528962	2529160	MS_31480_H3K4me1_CSpeaks_peak_1050	28	.	4.31199	6.37771	2.82492	138
12	2584447	2584705	MS_31480_H3K4me1_CSpeaks_peak_1051	15	.	2.37422	4.65890	1.52386	61
12	2690594	2691454	MS_31480_H3K4me1_CSpeaks_peak_1052	44	.	3.29654	8.33765	4.40757	394
12	2815825	2816050	MS_31480_H3K4me1_CSpeaks_peak_1053	74	.	5.83490	12.07178	7.47697	90
12	2873409	2873649	MS_31480_H3K4me1_CSpeaks_peak_1054	37	.	4.19085	7.54985	3.76281	106
12	2912323	2912589	MS_31480_H3K4me1_CSpeaks_peak_1055	20	.	2.77401	5.41096	2.08090	56
12	2980383	2980611	MS_31480_H3K4me1_CSpeaks_peak_1056	32	.	3.25576	6.91748	3.25695	26
12	2982544	2982884	MS_31480_H3K4me1_CSpeaks_peak_1057	59	.	4.19486	10.15921	5.90783	37
12	2984799	2985039	MS_31480_H3K4me1_CSpeaks_peak_1058	106	.	5.81426	15.99694	10.68153	115
12	3058045	3058192	MS_31480_H3K4me1_CSpeaks_peak_1059	74	.	5.83490	12.07178	7.47697	111
12	3099766	3099915	MS_31480_H3K4me1_CSpeaks_peak_1060	15	.	2.50083	4.63900	1.50577	13
12	3109203	3109444	MS_31480_H3K4me1_CSpeaks_peak_1061	43	.	4.25496	8.25307	4.34136	98
12	3162806	3163223	MS_31480_H3K4me1_CSpeaks_peak_1062	20	.	2.77401	5.41096	2.08090	413
12	3163345	3163566	MS_31480_H3K4me1_CSpeaks_peak_1063	47	.	3.87218	8.76987	4.78332	54
12	3174472	3174716	MS_31480_H3K4me1_CSpeaks_peak_1064	62	.	4.92680	10.61088	6.26955	139
12	3202342	3202494	MS_31480_H3K4me1_CSpeaks_peak_1065	71	.	5.11376	11.70998	7.17501	84
12	3747764	3747914	MS_31480_H3K4me1_CSpeaks_peak_1066	48	.	4.12625	8.83579	4.81547	54
12	4542339	4542624	MS_31480_H3K4me1_CSpeaks_peak_1067	20	.	3.35918	5.42105	2.08090	79
12	4894843	4895009	MS_31480_H3K4me1_CSpeaks_peak_1068	51	.	3.93775	9.20819	5.13949	58
12	5137531	5137960	MS_31480_H3K4me1_CSpeaks_peak_1069	23	.	2.69055	5.82331	2.39439	291
12	5344989	5345391	MS_31480_H3K4me1_CSpeaks_peak_1070	72	.	4.47796	11.82214	7.28502	343
12	8987797	8987960	MS_31480_H3K4me1_CSpeaks_peak_1071	66	.	5.92565	11.07802	6.65951	47
12	9255384	9255538	MS_31480_H3K4me1_CSpeaks_peak_1072	53	.	4.03352	9.45619	5.32999	106
12	11425729	11426262	MS_31480_H3K4me1_CSpeaks_peak_1073	74	.	5.83490	12.07178	7.47697	170
12	11730674	11730821	MS_31480_H3K4me1_CSpeaks_peak_1074	53	.	5.00134	9.40512	5.30124	70
12	14247414	14247671	MS_31480_H3K4me1_CSpeaks_peak_1075	56	.	4.70285	9.80478	5.61012	173
12	15294770	15294966	MS_31480_H3K4me1_CSpeaks_peak_1076	74	.	5.83490	12.07178	7.47697	110
12	15371397	15371602	MS_31480_H3K4me1_CSpeaks_peak_1077	17	.	2.90413	5.04271	1.76878	180
12	16328023	16328242	MS_31480_H3K4me1_CSpeaks_peak_1078	31	.	3.38815	6.81780	3.17826	112
12	18592798	18593001	MS_31480_H3K4me1_CSpeaks_peak_1079	76	.	5.37469	12.27931	7.62990	84
12	18720257	18720488	MS_31480_H3K4me1_CSpeaks_peak_1080	36	.	3.53615	7.41665	3.68906	143
12	19306927	19307077	MS_31480_H3K4me1_CSpeaks_peak_1081	56	.	4.70285	9.80478	5.61012	83
12	20702323	20702501	MS_31480_H3K4me1_CSpeaks_peak_1082	91	.	7.18666	14.09936	9.12783	138
12	21028131	21028282	MS_31480_H3K4me1_CSpeaks_peak_1083	39	.	4.17520	7.80247	3.97847	81
12	21207712	21207907	MS_31480_H3K4me1_CSpeaks_peak_1084	97	.	6.66846	14.91852	9.79375	112
12	23578210	23578383	MS_31480_H3K4me1_CSpeaks_peak_1085	62	.	6.90193	10.55460	6.24067	78
12	23606619	23606958	MS_31480_H3K4me1_CSpeaks_peak_1086	42	.	3.71084	8.10088	4.23963	251
12	26168368	26168609	MS_31480_H3K4me1_CSpeaks_peak_1087	60	.	4.64841	10.33316	6.03341	85
12	26932982	26933259	MS_31480_H3K4me1_CSpeaks_peak_1088	33	.	3.15229	7.04849	3.36489	91
12	27179324	27179504	MS_31480_H3K4me1_CSpeaks_peak_1089	80	.	5.98737	12.75987	8.04257	73
12	27207493	27207803	MS_31480_H3K4me1_CSpeaks_peak_1090	54	.	4.31380	9.56491	5.40976	80
12	27208350	27208522	MS_31480_H3K4me1_CSpeaks_peak_1091	81	.	5.01370	12.88432	8.15578	96
12	27317889	27318226	MS_31480_H3K4me1_CSpeaks_peak_1092	26	.	3.58312	6.09210	2.60355	89
12	27443755	27443984	MS_31480_H3K4me1_CSpeaks_peak_1093	20	.	2.77401	5.41096	2.08090	75
12	27660169	27660406	MS_31480_H3K4me1_CSpeaks_peak_1094	31	.	3.38815	6.81780	3.17826	112
12	27672337	27672499	MS_31480_H3K4me1_CSpeaks_peak_1095	86	.	5.25159	13.46907	8.61143	82
12	27998333	27998627	MS_31480_H3K4me1_CSpeaks_peak_1096	26	.	3.37602	6.11710	2.61606	205
12	28248845	28249037	MS_31480_H3K4me1_CSpeaks_peak_1097	102	.	5.32424	15.50174	10.29204	87
12	28567418	28567592	MS_31480_H3K4me1_CSpeaks_peak_1098	54	.	3.41493	9.63104	5.46818	74
12	28577584	28577731	MS_31480_H3K4me1_CSpeaks_peak_1099	62	.	5.26073	10.59257	6.26955	84
12	28867176	28867355	MS_31480_H3K4me1_CSpeaks_peak_1100	53	.	5.00134	9.40512	5.30124	106
12	29055521	29055674	MS_31480_H3K4me1_CSpeaks_peak_1101	49	.	4.47891	9.01853	4.96586	105
12	29082317	29082720	MS_31480_H3K4me1_CSpeaks_peak_1102	36	.	3.75113	7.43510	3.69186	134
12	30602402	30602563	MS_31480_H3K4me1_CSpeaks_peak_1103	83	.	5.59863	13.14013	8.33801	36
12	30650040	30650213	MS_31480_H3K4me1_CSpeaks_peak_1104	69	.	5.15074	11.43599	6.94698	81
12	30877996	30878493	MS_31480_H3K4me1_CSpeaks_peak_1105	79	.	5.06403	12.65589	7.94917	312
12	31163124	31163461	MS_31480_H3K4me1_CSpeaks_peak_1106	82	.	6.11275	13.00187	8.24763	106
12	31260134	31260413	MS_31480_H3K4me1_CSpeaks_peak_1107	31	.	3.38815	6.81780	3.17826	188
12	31289180	31289377	MS_31480_H3K4me1_CSpeaks_peak_1108	167	.	8.89128	23.23941	16.78732	85
12	31434253	31434458	MS_31480_H3K4me1_CSpeaks_peak_1109	96	.	5.16290	14.69673	9.62902	73
12	31449631	31449807	MS_31480_H3K4me1_CSpeaks_peak_1110	39	.	4.44564	7.74108	3.92448	65
12	32861796	32862215	MS_31480_H3K4me1_CSpeaks_peak_1111	45	.	2.65153	8.52443	4.58063	174
12	32998641	32998896	MS_31480_H3K4me1_CSpeaks_peak_1112	64	.	3.90883	10.75578	6.40548	134
12	33018505	33018909	MS_31480_H3K4me1_CSpeaks_peak_1113	62	.	4.92680	10.61088	6.26955	61
12	33063604	33063864	MS_31480_H3K4me1_CSpeaks_peak_1114	90	.	5.82258	14.01778	9.06230	169
12	33382220	33382544	MS_31480_H3K4me1_CSpeaks_peak_1115	53	.	3.82198	9.43052	5.31717	118
12	33496614	33496772	MS_31480_H3K4me1_CSpeaks_peak_1116	99	.	5.96605	15.14187	9.98145	78
12	33598625	33598850	MS_31480_H3K4me1_CSpeaks_peak_1117	83	.	4.84022	13.12673	8.33801	113
12	33936290	33936534	MS_31480_H3K4me1_CSpeaks_peak_1118	66	.	4.68892	11.07685	6.65951	143
12	33944836	33945149	MS_31480_H3K4me1_CSpeaks_peak_1119	26	.	3.58312	6.09210	2.60355	212
12	34373901	34374226	MS_31480_H3K4me1_CSpeaks_peak_1120	43	.	4.25496	8.25307	4.34136	208
12	35363432	35363721	MS_31480_H3K4me1_CSpeaks_peak_1121	21	.	3.18846	5.49167	2.11424	118
12	36123137	36123354	MS_31480_H3K4me1_CSpeaks_peak_1122	52	.	4.21451	9.33119	5.24700	51
12	36133222	36133426	MS_31480_H3K4me1_CSpeaks_peak_1123	36	.	3.54950	7.44994	3.69504	180
12	36618305	36618460	MS_31480_H3K4me1_CSpeaks_peak_1124	22	.	4.02534	5.66091	2.25163	146
12	37143704	37143951	MS_31480_H3K4me1_CSpeaks_peak_1125	36	.	3.75113	7.43510	3.69186	177
12	37199017	37199164	MS_31480_H3K4me1_CSpeaks_peak_1126	26	.	3.22681	6.20528	2.67869	61
12	37637813	37638057	MS_31480_H3K4me1_CSpeaks_peak_1127	54	.	4.31380	9.56491	5.40976	110
12	37638825	37639146	MS_31480_H3K4me1_CSpeaks_peak_1128	64	.	4.35620	10.87831	6.49722	188
12	40013079	40013272	MS_31480_H3K4me1_CSpeaks_peak_1129	129	.	5.29584	18.76892	12.99292	91
12	40058782	40059013	MS_31480_H3K4me1_CSpeaks_peak_1130	85	.	3.30624	13.41938	8.57943	104
12	42412293	42412474	MS_31480_H3K4me1_CSpeaks_peak_1131	86	.	6.63508	13.55923	8.69068	63
12	42413296	42413505	MS_31480_H3K4me1_CSpeaks_peak_1132	54	.	4.31380	9.56491	5.40976	64
12	43990051	43990209	MS_31480_H3K4me1_CSpeaks_peak_1133	15	.	2.50083	4.63900	1.50577	41
12	44375027	44375182	MS_31480_H3K4me1_CSpeaks_peak_1134	90	.	5.82258	14.01778	9.06230	31
12	44379370	44379849	MS_31480_H3K4me1_CSpeaks_peak_1135	37	.	3.39731	7.52049	3.73872	404
12	44926867	44927452	MS_31480_H3K4me1_CSpeaks_peak_1136	26	.	2.84185	6.12647	2.62243	517
12	45719077	45719303	MS_31480_H3K4me1_CSpeaks_peak_1137	70	.	4.51754	11.61295	7.09023	118
12	46111109	46111331	MS_31480_H3K4me1_CSpeaks_peak_1138	33	.	3.15229	7.04849	3.36489	43
12	46376019	46376187	MS_31480_H3K4me1_CSpeaks_peak_1139	36	.	3.75113	7.43510	3.69186	27
12	48624176	48624441	MS_31480_H3K4me1_CSpeaks_peak_1140	43	.	3.40447	8.22393	4.32743	219
12	48626841	48627076	MS_31480_H3K4me1_CSpeaks_peak_1141	32	.	3.44595	6.95950	3.28618	128
12	48630741	48630907	MS_31480_H3K4me1_CSpeaks_peak_1142	36	.	3.75113	7.43510	3.69186	76
12	48734047	48734197	MS_31480_H3K4me1_CSpeaks_peak_1143	75	.	6.58692	12.22056	7.59449	99
12	48909402	48909555	MS_31480_H3K4me1_CSpeaks_peak_1144	28	.	4.75821	6.35579	2.80494	142
12	49227931	49228095	MS_31480_H3K4me1_CSpeaks_peak_1145	88	.	6.25952	13.69671	8.80608	113
12	50298069	50298308	MS_31480_H3K4me1_CSpeaks_peak_1146	33	.	3.15229	7.04849	3.36489	74
12	52152337	52152510	MS_31480_H3K4me1_CSpeaks_peak_1147	44	.	3.93934	8.39757	4.46188	111
12	52196082	52196423	MS_31480_H3K4me1_CSpeaks_peak_1148	16	.	2.48359	4.87012	1.67536	246
12	52363277	52363474	MS_31480_H3K4me1_CSpeaks_peak_1149	36	.	3.54950	7.44994	3.69504	109
12	52755957	52756143	MS_31480_H3K4me1_CSpeaks_peak_1150	97	.	6.66846	14.91852	9.79375	95
12	52946096	52946258	MS_31480_H3K4me1_CSpeaks_peak_1151	53	.	4.03352	9.45619	5.32999	32
12	53289071	53289222	MS_31480_H3K4me1_CSpeaks_peak_1152	46	.	5.85501	8.56754	4.60657	52
12	53656235	53656647	MS_31480_H3K4me1_CSpeaks_peak_1153	120	.	6.71836	17.68487	12.08735	280
12	53676466	53676667	MS_31480_H3K4me1_CSpeaks_peak_1154	23	.	2.97265	5.76602	2.34488	22
12	53865682	53865864	MS_31480_H3K4me1_CSpeaks_peak_1155	58	.	5.17091	10.06740	5.85070	121
12	53866062	53866257	MS_31480_H3K4me1_CSpeaks_peak_1156	17	.	2.90413	5.04271	1.76878	49
12	53970435	53970740	MS_31480_H3K4me1_CSpeaks_peak_1157	50	.	4.22863	9.07171	5.01406	84
12	54063539	54063714	MS_31480_H3K4me1_CSpeaks_peak_1158	36	.	4.75722	7.38659	3.66357	91
12	54063974	54064177	MS_31480_H3K4me1_CSpeaks_peak_1159	76	.	5.37469	12.27931	7.62990	68
12	54323828	54323975	MS_31480_H3K4me1_CSpeaks_peak_1160	53	.	5.00134	9.40512	5.30124	55
12	54324646	54324877	MS_31480_H3K4me1_CSpeaks_peak_1161	69	.	4.24664	11.47998	6.98113	142
12	54521401	54521629	MS_31480_H3K4me1_CSpeaks_peak_1162	16	.	2.64792	4.90127	1.67536	174
12	55043662	55043809	MS_31480_H3K4me1_CSpeaks_peak_1163	58	.	5.74932	10.02897	5.81700	87
12	55242711	55243065	MS_31480_H3K4me1_CSpeaks_peak_1164	64	.	4.35620	10.87831	6.49722	72
12	55389962	55390196	MS_31480_H3K4me1_CSpeaks_peak_1165	15	.	2.50083	4.63900	1.50577	131
12	56416252	56416428	MS_31480_H3K4me1_CSpeaks_peak_1166	59	.	4.19486	10.15921	5.90783	71
12	60273261	60273480	MS_31480_H3K4me1_CSpeaks_peak_1167	97	.	6.04652	14.91163	9.79375	87
12	60820595	60820897	MS_31480_H3K4me1_CSpeaks_peak_1168	42	.	3.53887	8.14075	4.25622	75
12	60891420	60891569	MS_31480_H3K4me1_CSpeaks_peak_1169	52	.	5.16349	9.36317	5.27459	129
12	61547554	61547830	MS_31480_H3K4me1_CSpeaks_peak_1170	128	.	6.37693	18.64781	12.89324	145
12	61561919	61562176	MS_31480_H3K4me1_CSpeaks_peak_1171	37	.	3.39731	7.52049	3.73872	227
12	61982271	61982435	MS_31480_H3K4me1_CSpeaks_peak_1172	83	.	5.59863	13.14013	8.33801	46
12	65242669	65242891	MS_31480_H3K4me1_CSpeaks_peak_1173	83	.	4.84022	13.12673	8.33801	107
12	65853539	65853725	MS_31480_H3K4me1_CSpeaks_peak_1174	18	.	2.46919	5.10334	1.82473	164
12	68177635	68177866	MS_31480_H3K4me1_CSpeaks_peak_1175	15	.	3.33423	4.73628	1.58361	126
12	73750176	73750448	MS_31480_H3K4me1_CSpeaks_peak_1176	32	.	3.25576	6.91748	3.25695	137
12	75818048	75818204	MS_31480_H3K4me1_CSpeaks_peak_1177	41	.	4.73935	7.96236	4.12448	83
12	76181280	76181473	MS_31480_H3K4me1_CSpeaks_peak_1178	72	.	4.87647	11.85830	7.29857	99
12	77419661	77419942	MS_31480_H3K4me1_CSpeaks_peak_1179	23	.	2.97265	5.76602	2.34488	135
12	77420320	77420562	MS_31480_H3K4me1_CSpeaks_peak_1180	86	.	5.25159	13.46907	8.61143	109
12	78006677	78006834	MS_31480_H3K4me1_CSpeaks_peak_1181	79	.	5.56694	12.68986	7.98031	81
12	78009453	78009656	MS_31480_H3K4me1_CSpeaks_peak_1182	131	.	9.78486	18.93868	13.11730	88
12	78065548	78065857	MS_31480_H3K4me1_CSpeaks_peak_1183	31	.	3.56358	6.76528	3.15445	129
12	78240048	78240209	MS_31480_H3K4me1_CSpeaks_peak_1184	58	.	3.78274	10.10142	5.86922	35
12	78660922	78661194	MS_31480_H3K4me1_CSpeaks_peak_1185	16	.	2.48359	4.87012	1.67536	136
12	78759634	78759823	MS_31480_H3K4me1_CSpeaks_peak_1186	22	.	3.06547	5.61326	2.21363	59
12	79101889	79102098	MS_31480_H3K4me1_CSpeaks_peak_1187	21	.	3.18846	5.49167	2.11424	204
12	79114217	79114394	MS_31480_H3K4me1_CSpeaks_peak_1188	82	.	6.11275	13.00187	8.24763	139
12	79239672	79239880	MS_31480_H3K4me1_CSpeaks_peak_1189	29	.	3.94554	6.53932	2.95748	146
12	79529733	79530011	MS_31480_H3K4me1_CSpeaks_peak_1190	42	.	3.71084	8.10088	4.23963	50
12	79672716	79672929	MS_31480_H3K4me1_CSpeaks_peak_1191	39	.	3.18287	7.76210	3.94304	167
12	79909449	79909740	MS_31480_H3K4me1_CSpeaks_peak_1192	116	.	7.10198	17.12754	11.63030	116
12	79913538	79913756	MS_31480_H3K4me1_CSpeaks_peak_1193	79	.	5.06403	12.65589	7.94917	137
12	80751334	80751500	MS_31480_H3K4me1_CSpeaks_peak_1194	22	.	2.72817	5.61339	2.21363	119
12	80751614	80751777	MS_31480_H3K4me1_CSpeaks_peak_1195	31	.	3.94432	6.79955	3.17027	70
12	80849216	80849406	MS_31480_H3K4me1_CSpeaks_peak_1196	66	.	4.85051	11.12033	6.69634	87
12	82603815	82603999	MS_31480_H3K4me1_CSpeaks_peak_1197	69	.	5.15074	11.43599	6.94698	91
12	82696038	82696206	MS_31480_H3K4me1_CSpeaks_peak_1198	38	.	3.27838	7.62823	3.82822	85
12	82924888	82925053	MS_31480_H3K4me1_CSpeaks_peak_1199	53	.	3.65665	9.46102	5.33014	65
12	83065812	83066265	MS_31480_H3K4me1_CSpeaks_peak_1200	42	.	3.93869	8.12557	4.24970	341
12	83631430	83631623	MS_31480_H3K4me1_CSpeaks_peak_1201	79	.	5.06403	12.65589	7.94917	120
12	83937468	83937621	MS_31480_H3K4me1_CSpeaks_peak_1202	47	.	5.93548	8.69797	4.72419	58
12	84411817	84412162	MS_31480_H3K4me1_CSpeaks_peak_1203	75	.	3.03542	12.15167	7.54607	126
12	84710720	84710900	MS_31480_H3K4me1_CSpeaks_peak_1204	97	.	6.04652	14.91163	9.79375	72
12	84786402	84786739	MS_31480_H3K4me1_CSpeaks_peak_1205	16	.	2.48359	4.87012	1.67536	169
12	84848378	84848560	MS_31480_H3K4me1_CSpeaks_peak_1206	27	.	3.11420	6.33241	2.78777	122
12	85107934	85108147	MS_31480_H3K4me1_CSpeaks_peak_1207	24	.	2.90010	5.93920	2.49089	46
12	87143605	87143757	MS_31480_H3K4me1_CSpeaks_peak_1208	25	.	4.62396	5.97904	2.51320	14
12	87275480	87276044	MS_31480_H3K4me1_CSpeaks_peak_1209	42	.	3.53887	8.14075	4.25622	174
12	87978634	87978798	MS_31480_H3K4me1_CSpeaks_peak_1210	67	.	5.55705	11.16164	6.72172	85
12	88292223	88292531	MS_31480_H3K4me1_CSpeaks_peak_1211	43	.	4.25496	8.25307	4.34136	278
12	88299992	88300139	MS_31480_H3K4me1_CSpeaks_peak_1212	19	.	3.77969	5.26452	1.96780	14
12	88526005	88526226	MS_31480_H3K4me1_CSpeaks_peak_1213	79	.	5.06568	12.65986	7.95242	112
12	88527460	88527612	MS_31480_H3K4me1_CSpeaks_peak_1214	83	.	5.59863	13.14013	8.33801	96
12	89006590	89006800	MS_31480_H3K4me1_CSpeaks_peak_1215	42	.	3.53887	8.14075	4.25622	95
12	89440699	89440888	MS_31480_H3K4me1_CSpeaks_peak_1216	16	.	2.48359	4.87012	1.67536	1
12	89601654	89601832	MS_31480_H3K4me1_CSpeaks_peak_1217	25	.	2.65912	6.03873	2.56561	101
12	89830863	89831137	MS_31480_H3K4me1_CSpeaks_peak_1218	33	.	3.15229	7.04849	3.36489	208
12	90030467	90030622	MS_31480_H3K4me1_CSpeaks_peak_1219	80	.	4.09226	12.74520	8.03244	103
12	90690373	90690690	MS_31480_H3K4me1_CSpeaks_peak_1220	53	.	3.52389	9.53136	5.39529	186
12	90766862	90767021	MS_31480_H3K4me1_CSpeaks_peak_1221	55	.	4.99769	9.73569	5.56286	41
12	90790683	90790830	MS_31480_H3K4me1_CSpeaks_peak_1222	49	.	6.14667	9.04328	4.99055	65
12	91017192	91017688	MS_31480_H3K4me1_CSpeaks_peak_1223	53	.	3.65665	9.46102	5.33014	248
12	91305685	91305990	MS_31480_H3K4me1_CSpeaks_peak_1224	49	.	3.31145	9.04585	4.99198	102
12	92154799	92154958	MS_31480_H3K4me1_CSpeaks_peak_1225	62	.	4.47652	10.56546	6.25032	67
12	94706400	94706566	MS_31480_H3K4me1_CSpeaks_peak_1226	23	.	2.97265	5.76602	2.34488	101
12	96048858	96049010	MS_31480_H3K4me1_CSpeaks_peak_1227	64	.	6.87297	10.80162	6.43813	42
12	98185302	98185497	MS_31480_H3K4me1_CSpeaks_peak_1228	53	.	3.82198	9.43052	5.31717	70
12	98482446	98482653	MS_31480_H3K4me1_CSpeaks_peak_1229	32	.	3.25576	6.91748	3.25695	62
12	98631156	98631506	MS_31480_H3K4me1_CSpeaks_peak_1230	37	.	3.39731	7.52049	3.73872	133
12	100770720	100770973	MS_31480_H3K4me1_CSpeaks_peak_1231	48	.	3.53056	8.83503	4.81547	134
12	101712644	101712848	MS_31480_H3K4me1_CSpeaks_peak_1232	32	.	3.25576	6.91748	3.25695	27
12	101913102	101913322	MS_31480_H3K4me1_CSpeaks_peak_1233	95	.	6.53167	14.65184	9.59795	108
12	102316109	102316263	MS_31480_H3K4me1_CSpeaks_peak_1234	66	.	5.92565	11.07802	6.65951	27
12	102461908	102462072	MS_31480_H3K4me1_CSpeaks_peak_1235	25	.	2.65912	6.03873	2.56561	39
12	102509887	102510152	MS_31480_H3K4me1_CSpeaks_peak_1236	36	.	3.54950	7.44994	3.69504	202
12	102805652	102805949	MS_31480_H3K4me1_CSpeaks_peak_1237	99	.	5.62670	15.14007	9.98145	169
12	102806727	102806880	MS_31480_H3K4me1_CSpeaks_peak_1238	50	.	4.35633	9.06085	5.00529	107
12	104481454	104482060	MS_31480_H3K4me1_CSpeaks_peak_1239	66	.	4.68892	11.07685	6.65951	466
12	104861004	104861159	MS_31480_H3K4me1_CSpeaks_peak_1240	58	.	3.96353	10.09889	5.86922	41
12	104908076	104908223	MS_31480_H3K4me1_CSpeaks_peak_1241	43	.	5.77995	8.21326	4.32129	74
12	105280947	105281150	MS_31480_H3K4me1_CSpeaks_peak_1242	48	.	4.12625	8.83579	4.81547	65
12	105293050	105293242	MS_31480_H3K4me1_CSpeaks_peak_1243	197	.	10.42656	26.78035	19.77626	128
12	106698987	106699134	MS_31480_H3K4me1_CSpeaks_peak_1244	62	.	6.52324	10.57434	6.25725	80
12	106824507	106825148	MS_31480_H3K4me1_CSpeaks_peak_1245	83	.	4.84022	13.12673	8.33801	338
12	106998115	106998536	MS_31480_H3K4me1_CSpeaks_peak_1246	63	.	4.07709	10.70205	6.35614	278
12	107326758	107326945	MS_31480_H3K4me1_CSpeaks_peak_1247	50	.	4.02229	9.14880	5.08452	99
12	107542400	107542788	MS_31480_H3K4me1_CSpeaks_peak_1248	33	.	2.84906	7.03288	3.35642	320
12	107695889	107696058	MS_31480_H3K4me1_CSpeaks_peak_1249	60	.	3.93614	10.29397	6.01417	77
12	109537890	109538101	MS_31480_H3K4me1_CSpeaks_peak_1250	16	.	2.64792	4.90127	1.67536	201
12	109539168	109539483	MS_31480_H3K4me1_CSpeaks_peak_1251	31	.	3.38815	6.81780	3.17826	10
12	109897487	109897709	MS_31480_H3K4me1_CSpeaks_peak_1252	26	.	2.84185	6.12647	2.62243	37
12	110033965	110034112	MS_31480_H3K4me1_CSpeaks_peak_1253	20	.	2.36122	5.38169	2.06402	106
12	110418935	110419159	MS_31480_H3K4me1_CSpeaks_peak_1254	20	.	2.77401	5.41096	2.08090	96
12	110419445	110419997	MS_31480_H3K4me1_CSpeaks_peak_1255	31	.	2.72022	6.73921	3.14099	321
12	111063462	111063643	MS_31480_H3K4me1_CSpeaks_peak_1256	18	.	2.46919	5.10334	1.82473	123
12	111848362	111848614	MS_31480_H3K4me1_CSpeaks_peak_1257	113	.	7.90300	16.74095	11.31437	123
12	112408438	112408853	MS_31480_H3K4me1_CSpeaks_peak_1258	122	.	7.50202	17.92366	12.26963	103
12	113093770	113093946	MS_31480_H3K4me1_CSpeaks_peak_1259	31	.	3.56358	6.76528	3.15445	77
12	113825905	113826291	MS_31480_H3K4me1_CSpeaks_peak_1260	58	.	3.78274	10.10142	5.86922	283
12	114888210	114888554	MS_31480_H3K4me1_CSpeaks_peak_1261	75	.	6.58692	12.22056	7.59449	211
12	115107863	115108010	MS_31480_H3K4me1_CSpeaks_peak_1262	31	.	3.56358	6.76528	3.15445	67
12	115169437	115169609	MS_31480_H3K4me1_CSpeaks_peak_1263	37	.	3.39731	7.52049	3.73872	73
12	115718039	115718186	MS_31480_H3K4me1_CSpeaks_peak_1264	36	.	3.75113	7.43510	3.69186	34
12	115879476	115879737	MS_31480_H3K4me1_CSpeaks_peak_1265	20	.	3.35918	5.42105	2.08090	194
12	115953751	115953898	MS_31480_H3K4me1_CSpeaks_peak_1266	28	.	4.82226	6.45779	2.89165	119
12	116100508	116101026	MS_31480_H3K4me1_CSpeaks_peak_1267	83	.	4.84022	13.12673	8.33801	122
12	116197313	116197600	MS_31480_H3K4me1_CSpeaks_peak_1268	87	.	5.02786	13.62317	8.74288	129
12	116275290	116275645	MS_31480_H3K4me1_CSpeaks_peak_1269	113	.	5.23752	16.73419	11.31437	214
12	117983442	117984006	MS_31480_H3K4me1_CSpeaks_peak_1270	18	.	2.61450	5.11734	1.83422	423
12	117984342	117984526	MS_31480_H3K4me1_CSpeaks_peak_1271	88	.	5.19277	13.68807	8.80141	97
12	117987659	117987987	MS_31480_H3K4me1_CSpeaks_peak_1272	129	.	8.78256	18.78481	12.99292	227
12	117996104	117996316	MS_31480_H3K4me1_CSpeaks_peak_1273	58	.	4.68761	10.09641	5.86922	67
12	117997310	117997837	MS_31480_H3K4me1_CSpeaks_peak_1274	22	.	2.72817	5.61339	2.21363	453
12	118149513	118149669	MS_31480_H3K4me1_CSpeaks_peak_1275	62	.	4.92680	10.61088	6.26955	44
12	119366030	119366195	MS_31480_H3K4me1_CSpeaks_peak_1276	43	.	4.25496	8.25307	4.34136	60
12	119391087	119391296	MS_31480_H3K4me1_CSpeaks_peak_1277	51	.	5.48910	9.23878	5.16007	116
12	119429132	119429497	MS_31480_H3K4me1_CSpeaks_peak_1278	18	.	2.46919	5.10334	1.82473	222
12	119811771	119812028	MS_31480_H3K4me1_CSpeaks_peak_1279	36	.	3.75113	7.43510	3.69186	233
12	120119188	120119340	MS_31480_H3K4me1_CSpeaks_peak_1280	49	.	4.47891	9.01853	4.96586	60
12	120262549	120262702	MS_31480_H3K4me1_CSpeaks_peak_1281	39	.	3.49945	7.79605	3.97369	63
12	120321641	120321807	MS_31480_H3K4me1_CSpeaks_peak_1282	53	.	5.64848	9.50414	5.37020	102
12	120402830	120403272	MS_31480_H3K4me1_CSpeaks_peak_1283	59	.	3.63756	10.14866	5.90783	133
12	120471446	120471722	MS_31480_H3K4me1_CSpeaks_peak_1284	65	.	5.10303	10.98219	6.58969	197
12	120632232	120632609	MS_31480_H3K4me1_CSpeaks_peak_1285	84	.	6.95286	13.26273	8.44189	115
12	120888706	120889017	MS_31480_H3K4me1_CSpeaks_peak_1286	33	.	3.15229	7.04849	3.36489	139
12	121049391	121049544	MS_31480_H3K4me1_CSpeaks_peak_1287	69	.	5.15074	11.43599	6.94698	46
12	121148754	121148995	MS_31480_H3K4me1_CSpeaks_peak_1288	15	.	3.33423	4.73628	1.58361	1
12	121365028	121365359	MS_31480_H3K4me1_CSpeaks_peak_1289	47	.	3.68042	8.77762	4.78379	108
12	121373244	121373459	MS_31480_H3K4me1_CSpeaks_peak_1290	86	.	5.79889	13.57031	8.69844	86
12	121418175	121418335	MS_31480_H3K4me1_CSpeaks_peak_1291	62	.	4.92680	10.61088	6.26955	99
12	121469032	121469553	MS_31480_H3K4me1_CSpeaks_peak_1292	99	.	5.62670	15.14007	9.98145	315
12	121472358	121472690	MS_31480_H3K4me1_CSpeaks_peak_1293	24	.	2.90010	5.93920	2.49089	290
12	121571753	121572142	MS_31480_H3K4me1_CSpeaks_peak_1294	36	.	3.75113	7.43510	3.69186	305
12	121615760	121616129	MS_31480_H3K4me1_CSpeaks_peak_1295	60	.	4.50136	10.31217	6.01601	273
13	329200	329473	MS_31480_H3K4me1_CSpeaks_peak_1296	24	.	2.90010	5.93920	2.49089	65
13	385658	385821	MS_31480_H3K4me1_CSpeaks_peak_1297	49	.	5.53747	8.97914	4.94704	104
13	517724	517979	MS_31480_H3K4me1_CSpeaks_peak_1298	23	.	2.97265	5.76602	2.34488	121
13	518115	518296	MS_31480_H3K4me1_CSpeaks_peak_1299	91	.	5.51693	14.10421	9.13167	58
13	518896	519112	MS_31480_H3K4me1_CSpeaks_peak_1300	43	.	4.25496	8.25307	4.34136	84
13	748572	748749	MS_31480_H3K4me1_CSpeaks_peak_1301	68	.	4.80526	11.35180	6.88827	93
13	749999	750292	MS_31480_H3K4me1_CSpeaks_peak_1302	86	.	5.25159	13.46907	8.61143	126
13	1600883	1601232	MS_31480_H3K4me1_CSpeaks_peak_1303	33	.	3.15229	7.04849	3.36489	133
13	1624985	1625277	MS_31480_H3K4me1_CSpeaks_peak_1304	58	.	3.78274	10.10142	5.86922	220
13	4296182	4296364	MS_31480_H3K4me1_CSpeaks_peak_1305	106	.	5.81426	15.99694	10.68153	83
13	4300721	4300880	MS_31480_H3K4me1_CSpeaks_peak_1306	59	.	5.46723	10.26141	5.99283	75
13	5395030	5395177	MS_31480_H3K4me1_CSpeaks_peak_1307	46	.	5.89388	8.63047	4.66127	77
13	6520546	6520701	MS_31480_H3K4me1_CSpeaks_peak_1308	42	.	3.69688	8.06567	4.22013	103
13	6843365	6843741	MS_31480_H3K4me1_CSpeaks_peak_1309	56	.	4.70285	9.80478	5.61012	280
13	6849017	6849269	MS_31480_H3K4me1_CSpeaks_peak_1310	59	.	4.19486	10.15921	5.90783	129
13	6861216	6861425	MS_31480_H3K4me1_CSpeaks_peak_1311	13	.	2.38010	4.41861	1.36103	65
13	7108729	7109158	MS_31480_H3K4me1_CSpeaks_peak_1312	105	.	6.27047	15.82112	10.55698	260
13	8986778	8986925	MS_31480_H3K4me1_CSpeaks_peak_1313	86	.	6.63508	13.55923	8.69068	111
13	9205016	9205305	MS_31480_H3K4me1_CSpeaks_peak_1314	54	.	4.31380	9.56491	5.40976	147
13	9799780	9799927	MS_31480_H3K4me1_CSpeaks_peak_1315	42	.	3.71084	8.10088	4.23963	78
13	9922765	9922947	MS_31480_H3K4me1_CSpeaks_peak_1316	87	.	6.43332	13.61085	8.73135	117
13	10410711	10411081	MS_31480_H3K4me1_CSpeaks_peak_1317	49	.	3.31145	9.04585	4.99198	266
13	11514067	11514279	MS_31480_H3K4me1_CSpeaks_peak_1318	36	.	4.75722	7.38659	3.66357	11
13	12083499	12083646	MS_31480_H3K4me1_CSpeaks_peak_1319	37	.	5.35807	7.52374	3.73872	49
13	12931095	12931279	MS_31480_H3K4me1_CSpeaks_peak_1320	76	.	5.92041	12.23460	7.60398	103
13	14434460	14434701	MS_31480_H3K4me1_CSpeaks_peak_1321	43	.	4.25496	8.25307	4.34136	111
13	14461118	14461271	MS_31480_H3K4me1_CSpeaks_peak_1322	42	.	3.93869	8.12557	4.24970	80
13	14486172	14486376	MS_31480_H3K4me1_CSpeaks_peak_1323	22	.	3.06547	5.61326	2.21363	73
13	14667367	14667624	MS_31480_H3K4me1_CSpeaks_peak_1324	31	.	3.26852	6.73622	3.13831	185
13	15610130	15610366	MS_31480_H3K4me1_CSpeaks_peak_1325	54	.	4.31380	9.56491	5.40976	178
13	15635012	15635465	MS_31480_H3K4me1_CSpeaks_peak_1326	69	.	4.24664	11.47998	6.98113	117
13	15850023	15850251	MS_31480_H3K4me1_CSpeaks_peak_1327	34	.	3.06919	7.20139	3.49939	61
13	15967536	15967683	MS_31480_H3K4me1_CSpeaks_peak_1328	37	.	4.03102	7.50941	3.73822	93
13	16177492	16177918	MS_31480_H3K4me1_CSpeaks_peak_1329	37	.	3.39731	7.52049	3.73872	288
13	16890423	16890599	MS_31480_H3K4me1_CSpeaks_peak_1330	62	.	4.92680	10.61088	6.26955	122
13	16891509	16891659	MS_31480_H3K4me1_CSpeaks_peak_1331	46	.	4.72349	8.56092	4.60169	20
13	17980318	17980614	MS_31480_H3K4me1_CSpeaks_peak_1332	42	.	4.67877	8.16526	4.27681	253
13	18565540	18565796	MS_31480_H3K4me1_CSpeaks_peak_1333	76	.	5.37469	12.27931	7.62990	117
13	19095352	19095522	MS_31480_H3K4me1_CSpeaks_peak_1334	46	.	4.72349	8.56092	4.60169	70
13	20500496	20500677	MS_31480_H3K4me1_CSpeaks_peak_1335	114	.	7.22416	16.90548	11.42379	115
13	20500850	20501088	MS_31480_H3K4me1_CSpeaks_peak_1336	27	.	4.10743	6.30155	2.76609	195
13	20945522	20945834	MS_31480_H3K4me1_CSpeaks_peak_1337	27	.	2.79404	6.32385	2.78687	120
13	21198769	21199310	MS_31480_H3K4me1_CSpeaks_peak_1338	14	.	2.20888	4.56411	1.44386	26
13	21317034	21317330	MS_31480_H3K4me1_CSpeaks_peak_1339	36	.	3.75113	7.43510	3.69186	106
13	21317786	21317971	MS_31480_H3K4me1_CSpeaks_peak_1340	67	.	6.22098	11.20161	6.74787	77
13	24149264	24149411	MS_31480_H3K4me1_CSpeaks_peak_1341	39	.	5.47108	7.70631	3.90274	71
13	25735210	25735699	MS_31480_H3K4me1_CSpeaks_peak_1342	59	.	4.19486	10.15921	5.90783	38
13	26386194	26386664	MS_31480_H3K4me1_CSpeaks_peak_1343	32	.	3.25576	6.91748	3.25695	289
13	26630900	26631100	MS_31480_H3K4me1_CSpeaks_peak_1344	38	.	3.27838	7.62823	3.82822	110
13	27005593	27005764	MS_31480_H3K4me1_CSpeaks_peak_1345	45	.	5.81559	8.50384	4.56018	127
13	28334311	28334465	MS_31480_H3K4me1_CSpeaks_peak_1346	51	.	4.89875	9.21241	5.14085	89
13	28898878	28899137	MS_31480_H3K4me1_CSpeaks_peak_1347	69	.	3.72538	11.46134	6.97093	121
13	29027830	29027982	MS_31480_H3K4me1_CSpeaks_peak_1348	31	.	3.38815	6.81780	3.17826	132
13	29615242	29615514	MS_31480_H3K4me1_CSpeaks_peak_1349	24	.	2.90010	5.93920	2.49089	204
13	30532525	30532790	MS_31480_H3K4me1_CSpeaks_peak_1350	53	.	5.00134	9.40512	5.30124	154
13	33124766	33124947	MS_31480_H3K4me1_CSpeaks_peak_1351	31	.	3.56358	6.76528	3.15445	94
13	34438947	34439112	MS_31480_H3K4me1_CSpeaks_peak_1352	70	.	6.18495	11.53044	7.02651	69
13	35547077	35547224	MS_31480_H3K4me1_CSpeaks_peak_1353	46	.	4.26146	8.55882	4.60169	59
13	35654019	35654179	MS_31480_H3K4me1_CSpeaks_peak_1354	44	.	3.52895	8.35222	4.42037	99
13	35701826	35702107	MS_31480_H3K4me1_CSpeaks_peak_1355	24	.	2.90010	5.93920	2.49089	242
13	35768070	35768319	MS_31480_H3K4me1_CSpeaks_peak_1356	29	.	3.02619	6.48527	2.91414	60
13	36075830	36076055	MS_31480_H3K4me1_CSpeaks_peak_1357	69	.	5.15074	11.43599	6.94698	98
13	36296109	36296475	MS_31480_H3K4me1_CSpeaks_peak_1358	64	.	3.90883	10.75578	6.40548	234
13	36589476	36589690	MS_31480_H3K4me1_CSpeaks_peak_1359	90	.	5.82258	14.01778	9.06230	99
13	36616148	36616329	MS_31480_H3K4me1_CSpeaks_peak_1360	31	.	3.38815	6.81780	3.17826	55
13	36616730	36616883	MS_31480_H3K4me1_CSpeaks_peak_1361	53	.	4.03352	9.45619	5.32999	96
13	36819057	36819399	MS_31480_H3K4me1_CSpeaks_peak_1362	43	.	3.40447	8.22393	4.32743	247
13	37573334	37573489	MS_31480_H3K4me1_CSpeaks_peak_1363	68	.	3.82200	11.27767	6.82197	130
13	38467599	38467761	MS_31480_H3K4me1_CSpeaks_peak_1364	48	.	4.12625	8.83579	4.81547	120
13	39015279	39015716	MS_31480_H3K4me1_CSpeaks_peak_1365	25	.	2.65912	6.03873	2.56561	248
13	39219051	39219203	MS_31480_H3K4me1_CSpeaks_peak_1366	56	.	5.26362	9.89079	5.68865	29
13	39547110	39547395	MS_31480_H3K4me1_CSpeaks_peak_1367	39	.	4.44564	7.74108	3.92448	97
13	39548054	39548257	MS_31480_H3K4me1_CSpeaks_peak_1368	213	.	13.93098	28.58777	21.39297	111
13	39687652	39687855	MS_31480_H3K4me1_CSpeaks_peak_1369	83	.	5.59863	13.14013	8.33801	126
13	39882089	39882260	MS_31480_H3K4me1_CSpeaks_peak_1370	45	.	4.85976	8.48935	4.54725	86
13	40475316	40475471	MS_31480_H3K4me1_CSpeaks_peak_1371	21	.	2.56416	5.56345	2.17919	86
13	41234392	41234564	MS_31480_H3K4me1_CSpeaks_peak_1372	15	.	3.33423	4.73628	1.58361	85
13	41307567	41308000	MS_31480_H3K4me1_CSpeaks_peak_1373	47	.	3.87218	8.76987	4.78332	90
13	43431532	43431754	MS_31480_H3K4me1_CSpeaks_peak_1374	67	.	5.55705	11.16164	6.72172	99
13	43503329	43503676	MS_31480_H3K4me1_CSpeaks_peak_1375	34	.	3.06919	7.20139	3.49939	165
13	43508701	43508905	MS_31480_H3K4me1_CSpeaks_peak_1376	59	.	5.46723	10.26141	5.99283	84
13	44391278	44391433	MS_31480_H3K4me1_CSpeaks_peak_1377	84	.	5.63251	13.21345	8.40439	68
13	44973990	44974243	MS_31480_H3K4me1_CSpeaks_peak_1378	15	.	2.50083	4.63900	1.50577	140
13	45026880	45027048	MS_31480_H3K4me1_CSpeaks_peak_1379	34	.	3.83532	7.10432	3.40912	94
13	45027393	45027557	MS_31480_H3K4me1_CSpeaks_peak_1380	50	.	4.35633	9.06085	5.00529	29
13	45051335	45051532	MS_31480_H3K4me1_CSpeaks_peak_1381	32	.	4.16779	6.94700	3.27556	127
13	45207756	45207946	MS_31480_H3K4me1_CSpeaks_peak_1382	128	.	7.38081	18.63884	12.89324	128
13	45276283	45276457	MS_31480_H3K4me1_CSpeaks_peak_1383	13	.	2.38010	4.41861	1.36103	52
13	45487105	45487252	MS_31480_H3K4me1_CSpeaks_peak_1384	58	.	5.59645	10.12902	5.89341	108
13	47509702	47509997	MS_31480_H3K4me1_CSpeaks_peak_1385	13	.	2.52183	4.41089	1.35458	275
13	47604245	47604408	MS_31480_H3K4me1_CSpeaks_peak_1386	15	.	3.33423	4.73628	1.58361	7
13	48623970	48624164	MS_31480_H3K4me1_CSpeaks_peak_1387	59	.	4.19486	10.15921	5.90783	102
13	49833774	49833926	MS_31480_H3K4me1_CSpeaks_peak_1388	27	.	2.79404	6.32385	2.78687	64
13	49834227	49834483	MS_31480_H3K4me1_CSpeaks_peak_1389	36	.	3.75113	7.43510	3.69186	116
13	51628427	51628696	MS_31480_H3K4me1_CSpeaks_peak_1390	58	.	3.96353	10.09889	5.86922	138
13	51632467	51632918	MS_31480_H3K4me1_CSpeaks_peak_1391	119	.	6.43077	17.47330	11.92361	283
13	51930056	51930273	MS_31480_H3K4me1_CSpeaks_peak_1392	84	.	5.31990	13.26471	8.44228	101
13	52014351	52015190	MS_31480_H3K4me1_CSpeaks_peak_1393	92	.	5.43915	14.29729	9.29296	699
13	53264012	53264222	MS_31480_H3K4me1_CSpeaks_peak_1394	46	.	4.72349	8.56092	4.60169	93
13	53916092	53916239	MS_31480_H3K4me1_CSpeaks_peak_1395	71	.	5.42345	11.64184	7.11300	67
13	54909916	54910254	MS_31480_H3K4me1_CSpeaks_peak_1396	19	.	2.83109	5.21910	1.92473	310
13	54965651	54965845	MS_31480_H3K4me1_CSpeaks_peak_1397	27	.	3.11420	6.33241	2.78777	74
13	57356619	57356767	MS_31480_H3K4me1_CSpeaks_peak_1398	26	.	3.37602	6.11710	2.61606	122
13	57531658	57531886	MS_31480_H3K4me1_CSpeaks_peak_1399	66	.	4.68892	11.07685	6.65951	93
13	57608458	57608640	MS_31480_H3K4me1_CSpeaks_peak_1400	79	.	5.06403	12.65589	7.94917	49
13	57694159	57694342	MS_31480_H3K4me1_CSpeaks_peak_1401	39	.	4.44564	7.74108	3.92448	99
13	58384426	58384601	MS_31480_H3K4me1_CSpeaks_peak_1402	21	.	3.18846	5.49167	2.11424	167
13	58896263	58896449	MS_31480_H3K4me1_CSpeaks_peak_1403	63	.	4.95661	10.67414	6.32848	91
13	60497226	60497464	MS_31480_H3K4me1_CSpeaks_peak_1404	54	.	4.31380	9.56491	5.40976	113
13	60975704	60975865	MS_31480_H3K4me1_CSpeaks_peak_1405	62	.	5.26073	10.59257	6.26955	54
13	61045940	61046342	MS_31480_H3K4me1_CSpeaks_peak_1406	80	.	4.28711	12.79850	8.07759	283
13	61073263	61073659	MS_31480_H3K4me1_CSpeaks_peak_1407	129	.	6.98431	18.73166	12.96482	143
13	61405268	61405415	MS_31480_H3K4me1_CSpeaks_peak_1408	58	.	4.39775	10.06616	5.85070	74
13	61674870	61675122	MS_31480_H3K4me1_CSpeaks_peak_1409	31	.	2.58972	6.70620	3.10973	162
13	61675636	61675783	MS_31480_H3K4me1_CSpeaks_peak_1410	36	.	4.75722	7.38659	3.66357	51
13	61840192	61840435	MS_31480_H3K4me1_CSpeaks_peak_1411	13	.	2.74279	4.49469	1.38069	180
13	65832644	65832804	MS_31480_H3K4me1_CSpeaks_peak_1412	37	.	3.39731	7.52049	3.73872	103
13	69265844	69266177	MS_31480_H3K4me1_CSpeaks_peak_1413	92	.	3.65608	14.21550	9.23286	161
13	69266809	69267027	MS_31480_H3K4me1_CSpeaks_peak_1414	18	.	2.61450	5.11734	1.83422	46
13	70007540	70007710	MS_31480_H3K4me1_CSpeaks_peak_1415	25	.	2.52804	6.02081	2.55223	76
13	70008498	70008658	MS_31480_H3K4me1_CSpeaks_peak_1416	15	.	2.68954	4.69253	1.55025	99
13	71793644	71793818	MS_31480_H3K4me1_CSpeaks_peak_1417	86	.	6.87217	13.55255	8.68636	76
13	71989517	71990442	MS_31480_H3K4me1_CSpeaks_peak_1418	48	.	3.41022	8.92755	4.89851	804
13	71990664	71990896	MS_31480_H3K4me1_CSpeaks_peak_1419	24	.	2.90010	5.93920	2.49089	15
13	72092669	72093056	MS_31480_H3K4me1_CSpeaks_peak_1420	48	.	3.53056	8.83503	4.81547	100
13	73578584	73578817	MS_31480_H3K4me1_CSpeaks_peak_1421	59	.	5.85504	10.20721	5.94731	138
13	73966609	73966766	MS_31480_H3K4me1_CSpeaks_peak_1422	60	.	4.50136	10.31217	6.01601	48
13	74924501	74924648	MS_31480_H3K4me1_CSpeaks_peak_1423	20	.	4.28646	5.43676	2.08090	90
13	75185571	75185845	MS_31480_H3K4me1_CSpeaks_peak_1424	43	.	3.40447	8.22393	4.32743	122
13	83548781	83548936	MS_31480_H3K4me1_CSpeaks_peak_1425	36	.	3.54950	7.44994	3.69504	72
13	83794263	83794689	MS_31480_H3K4me1_CSpeaks_peak_1426	54	.	4.31380	9.56491	5.40976	112
13	84042723	84042942	MS_31480_H3K4me1_CSpeaks_peak_1427	62	.	6.52324	10.57434	6.25725	94
13	84180432	84180579	MS_31480_H3K4me1_CSpeaks_peak_1428	15	.	3.33423	4.73628	1.58361	126
13	85028628	85029190	MS_31480_H3K4me1_CSpeaks_peak_1429	114	.	6.00182	16.86745	11.41506	442
13	85041951	85042147	MS_31480_H3K4me1_CSpeaks_peak_1430	139	.	9.14850	19.94526	13.97967	92
13	85858461	85858740	MS_31480_H3K4me1_CSpeaks_peak_1431	69	.	4.03493	11.42367	6.94698	98
13	86245649	86245851	MS_31480_H3K4me1_CSpeaks_peak_1432	16	.	3.13523	4.77708	1.60922	125
13	86246190	86246461	MS_31480_H3K4me1_CSpeaks_peak_1433	20	.	3.35918	5.42105	2.08090	206
13	86379294	86379595	MS_31480_H3K4me1_CSpeaks_peak_1434	32	.	3.25576	6.91748	3.25695	97
13	87381321	87381540	MS_31480_H3K4me1_CSpeaks_peak_1435	43	.	4.25496	8.25307	4.34136	63
13	88508746	88509239	MS_31480_H3K4me1_CSpeaks_peak_1436	16	.	2.48359	4.87012	1.67536	291
13	88701738	88702118	MS_31480_H3K4me1_CSpeaks_peak_1437	106	.	6.94631	15.90355	10.61104	268
13	92242636	92242783	MS_31480_H3K4me1_CSpeaks_peak_1438	13	.	2.52183	4.41089	1.35458	124
13	92954595	92954787	MS_31480_H3K4me1_CSpeaks_peak_1439	56	.	4.70285	9.80478	5.61012	105
13	93306921	93307087	MS_31480_H3K4me1_CSpeaks_peak_1440	107	.	7.04811	16.10129	10.76859	134
13	95349696	95349875	MS_31480_H3K4me1_CSpeaks_peak_1441	40	.	3.10448	7.91502	4.08116	137
13	95350429	95350577	MS_31480_H3K4me1_CSpeaks_peak_1442	46	.	3.71423	8.61712	4.65112	40
13	95718309	95718649	MS_31480_H3K4me1_CSpeaks_peak_1443	34	.	3.83532	7.10432	3.40912	308
13	95949419	95949657	MS_31480_H3K4me1_CSpeaks_peak_1444	53	.	3.65665	9.46102	5.33014	112
13	97168677	97169032	MS_31480_H3K4me1_CSpeaks_peak_1445	74	.	3.97859	12.07768	7.48144	235
13	97598773	97598920	MS_31480_H3K4me1_CSpeaks_peak_1446	69	.	5.15074	11.43599	6.94698	69
13	97785041	97785224	MS_31480_H3K4me1_CSpeaks_peak_1447	51	.	4.89875	9.21241	5.14085	71
13	99806453	99806732	MS_31480_H3K4me1_CSpeaks_peak_1448	24	.	2.90010	5.93920	2.49089	216
13	100249274	100249498	MS_31480_H3K4me1_CSpeaks_peak_1449	107	.	7.28963	16.09993	10.76859	90
13	103179761	103179976	MS_31480_H3K4me1_CSpeaks_peak_1450	22	.	4.26952	5.58979	2.20237	111
13	103610995	103611319	MS_31480_H3K4me1_CSpeaks_peak_1451	64	.	4.58099	10.81854	6.45282	111
13	107946732	107946881	MS_31480_H3K4me1_CSpeaks_peak_1452	26	.	3.58312	6.09210	2.60355	32
13	110101427	110101817	MS_31480_H3K4me1_CSpeaks_peak_1453	53	.	4.03352	9.45619	5.32999	88
13	110439439	110439638	MS_31480_H3K4me1_CSpeaks_peak_1454	64	.	4.10509	10.78220	6.42127	61
13	113045233	113045432	MS_31480_H3K4me1_CSpeaks_peak_1455	62	.	4.77121	10.60809	6.26955	80
13	113045531	113045678	MS_31480_H3K4me1_CSpeaks_peak_1456	24	.	2.90010	5.93920	2.49089	39
13	113525775	113526222	MS_31480_H3K4me1_CSpeaks_peak_1457	64	.	3.90883	10.75578	6.40548	398
13	114050197	114050376	MS_31480_H3K4me1_CSpeaks_peak_1458	48	.	3.53056	8.83503	4.81547	77
13	114444889	114445046	MS_31480_H3K4me1_CSpeaks_peak_1459	27	.	3.11420	6.33241	2.78777	12
13	114781817	114782000	MS_31480_H3K4me1_CSpeaks_peak_1460	53	.	3.82198	9.43052	5.31717	88
13	114899952	114900111	MS_31480_H3K4me1_CSpeaks_peak_1461	48	.	3.53056	8.83503	4.81547	51
13	115843671	115843822	MS_31480_H3K4me1_CSpeaks_peak_1462	84	.	6.04984	13.28477	8.45857	54
13	116025264	116025438	MS_31480_H3K4me1_CSpeaks_peak_1463	48	.	3.53056	8.83503	4.81547	49
13	116168376	116168554	MS_31480_H3K4me1_CSpeaks_peak_1464	56	.	4.70285	9.80478	5.61012	104
13	116481630	116481785	MS_31480_H3K4me1_CSpeaks_peak_1465	16	.	3.13523	4.77708	1.60922	120
13	116549352	116549538	MS_31480_H3K4me1_CSpeaks_peak_1466	157	.	9.70198	22.00213	15.73077	81
13	116561434	116561708	MS_31480_H3K4me1_CSpeaks_peak_1467	73	.	5.05262	11.92495	7.36066	140
13	116576283	116576506	MS_31480_H3K4me1_CSpeaks_peak_1468	19	.	2.62279	5.29619	1.99675	114
13	116630055	116630269	MS_31480_H3K4me1_CSpeaks_peak_1469	65	.	4.90068	10.89410	6.51112	110
13	116943667	116943984	MS_31480_H3K4me1_CSpeaks_peak_1470	26	.	3.58312	6.09210	2.60355	198
13	117036014	117036174	MS_31480_H3K4me1_CSpeaks_peak_1471	13	.	2.74279	4.49469	1.38069	105
13	117163549	117163700	MS_31480_H3K4me1_CSpeaks_peak_1472	51	.	5.26725	9.20450	5.13653	65
13	117206669	117206816	MS_31480_H3K4me1_CSpeaks_peak_1473	23	.	2.97265	5.76602	2.34488	113
13	117241794	117241973	MS_31480_H3K4me1_CSpeaks_peak_1474	69	.	4.24664	11.47998	6.98113	71
13	117418026	117418263	MS_31480_H3K4me1_CSpeaks_peak_1475	75	.	4.16102	12.10471	7.50324	138
13	117418853	117419024	MS_31480_H3K4me1_CSpeaks_peak_1476	67	.	5.55705	11.16164	6.72172	89
13	117448792	117448963	MS_31480_H3K4me1_CSpeaks_peak_1477	36	.	3.75113	7.43510	3.69186	37
13	117487707	117487894	MS_31480_H3K4me1_CSpeaks_peak_1478	13	.	2.52183	4.41089	1.35458	2
13	117529371	117529843	MS_31480_H3K4me1_CSpeaks_peak_1479	44	.	3.29654	8.33765	4.40757	106
13	117580597	117580814	MS_31480_H3K4me1_CSpeaks_peak_1480	47	.	3.87218	8.76987	4.78332	39
13	117701021	117701201	MS_31480_H3K4me1_CSpeaks_peak_1481	64	.	4.72880	10.84213	6.47302	82
13	117798216	117798369	MS_31480_H3K4me1_CSpeaks_peak_1482	97	.	6.04652	14.91163	9.79375	93
14	87205	87352	MS_31480_H3K4me1_CSpeaks_peak_1483	37	.	5.35807	7.52374	3.73872	31
14	90162	90451	MS_31480_H3K4me1_CSpeaks_peak_1484	99	.	6.98590	15.07819	9.94030	194
14	576609	576962	MS_31480_H3K4me1_CSpeaks_peak_1485	92	.	5.43915	14.29729	9.29296	92
14	605457	605758	MS_31480_H3K4me1_CSpeaks_peak_1486	39	.	2.89572	7.74068	3.92448	181
14	895515	895662	MS_31480_H3K4me1_CSpeaks_peak_1487	36	.	3.75113	7.43510	3.69186	101
14	1090652	1090835	MS_31480_H3K4me1_CSpeaks_peak_1488	79	.	5.06403	12.65589	7.94917	108
14	1409594	1410283	MS_31480_H3K4me1_CSpeaks_peak_1489	81	.	4.31634	12.89087	8.16131	270
14	1462111	1462271	MS_31480_H3K4me1_CSpeaks_peak_1490	32	.	4.46691	6.90660	3.25561	145
14	1817778	1817925	MS_31480_H3K4me1_CSpeaks_peak_1491	37	.	5.35807	7.52374	3.73872	111
14	1962035	1962451	MS_31480_H3K4me1_CSpeaks_peak_1492	38	.	3.27838	7.62823	3.82822	215
14	2583344	2583931	MS_31480_H3K4me1_CSpeaks_peak_1493	26	.	3.22681	6.20528	2.67869	463
14	2897083	2897230	MS_31480_H3K4me1_CSpeaks_peak_1494	65	.	6.96549	10.95293	6.56274	82
14	3015029	3015352	MS_31480_H3K4me1_CSpeaks_peak_1495	48	.	3.41022	8.92755	4.89851	201
14	3136624	3136811	MS_31480_H3K4me1_CSpeaks_peak_1496	31	.	2.89752	6.83964	3.19588	55
14	3472890	3473280	MS_31480_H3K4me1_CSpeaks_peak_1497	87	.	4.67130	13.65566	8.77105	295
14	3751187	3751510	MS_31480_H3K4me1_CSpeaks_peak_1498	27	.	3.11420	6.33241	2.78777	219
14	4417338	4417503	MS_31480_H3K4me1_CSpeaks_peak_1499	128	.	6.37693	18.64781	12.89324	76
14	4476441	4477096	MS_31480_H3K4me1_CSpeaks_peak_1500	120	.	6.71836	17.68487	12.08735	198
14	4477692	4477910	MS_31480_H3K4me1_CSpeaks_peak_1501	114	.	7.22416	16.90548	11.42379	76
14	4583252	4583438	MS_31480_H3K4me1_CSpeaks_peak_1502	37	.	3.39731	7.52049	3.73872	87
14	4692376	4692605	MS_31480_H3K4me1_CSpeaks_peak_1503	59	.	4.19486	10.15921	5.90783	132
14	5155449	5155853	MS_31480_H3K4me1_CSpeaks_peak_1504	66	.	4.68892	11.07685	6.65951	115
14	5595038	5595199	MS_31480_H3K4me1_CSpeaks_peak_1505	62	.	4.77121	10.60809	6.26955	28
14	5605697	5605911	MS_31480_H3K4me1_CSpeaks_peak_1506	20	.	2.36122	5.38169	2.06402	16
14	5637678	5638011	MS_31480_H3K4me1_CSpeaks_peak_1507	39	.	3.18287	7.76210	3.94304	249
14	5774741	5774981	MS_31480_H3K4me1_CSpeaks_peak_1508	79	.	5.06403	12.65589	7.94917	120
14	5858877	5859081	MS_31480_H3K4me1_CSpeaks_peak_1509	66	.	4.68892	11.07685	6.65951	111
14	6084593	6084937	MS_31480_H3K4me1_CSpeaks_peak_1510	64	.	3.75124	10.77906	6.42127	198
14	9480333	9480610	MS_31480_H3K4me1_CSpeaks_peak_1511	37	.	2.94403	7.55087	3.76316	135
14	9480763	9480910	MS_31480_H3K4me1_CSpeaks_peak_1512	30	.	2.95552	6.65600	3.06206	64
14	9489990	9490207	MS_31480_H3K4me1_CSpeaks_peak_1513	149	.	8.33557	21.07014	14.93389	103
14	9803606	9803989	MS_31480_H3K4me1_CSpeaks_peak_1514	76	.	5.37469	12.27931	7.62990	66
14	9983827	9984113	MS_31480_H3K4me1_CSpeaks_peak_1515	26	.	3.37602	6.11710	2.61606	17
14	10059269	10059417	MS_31480_H3K4me1_CSpeaks_peak_1516	66	.	6.59768	11.05863	6.65951	82
14	10397057	10397450	MS_31480_H3K4me1_CSpeaks_peak_1517	53	.	3.65665	9.46102	5.33014	250
14	13917606	13917767	MS_31480_H3K4me1_CSpeaks_peak_1518	38	.	3.27838	7.62823	3.82822	95
14	13918212	13918387	MS_31480_H3K4me1_CSpeaks_peak_1519	58	.	4.17909	10.11821	5.88523	96
14	14920165	14920387	MS_31480_H3K4me1_CSpeaks_peak_1520	31	.	3.38815	6.81780	3.17826	125
14	15128461	15128670	MS_31480_H3K4me1_CSpeaks_peak_1521	43	.	4.25496	8.25307	4.34136	183
14	15336011	15336174	MS_31480_H3K4me1_CSpeaks_peak_1522	26	.	3.88993	6.18029	2.66353	63
14	16779352	16779500	MS_31480_H3K4me1_CSpeaks_peak_1523	45	.	5.81559	8.50384	4.56018	80
14	16818859	16819345	MS_31480_H3K4me1_CSpeaks_peak_1524	100	.	6.57591	15.17239	10.00068	273
14	17085029	17085269	MS_31480_H3K4me1_CSpeaks_peak_1525	16	.	2.64792	4.90127	1.67536	187
14	17222200	17222487	MS_31480_H3K4me1_CSpeaks_peak_1526	17	.	2.90413	5.04271	1.76878	110
14	17445881	17446064	MS_31480_H3K4me1_CSpeaks_peak_1527	48	.	3.41022	8.92755	4.89851	70
14	18969361	18969511	MS_31480_H3K4me1_CSpeaks_peak_1528	43	.	3.40447	8.22393	4.32743	87
14	19156092	19156463	MS_31480_H3K4me1_CSpeaks_peak_1529	149	.	8.33557	21.07014	14.93389	130
14	20622530	20622822	MS_31480_H3K4me1_CSpeaks_peak_1530	62	.	4.92680	10.61088	6.26955	176
14	21002520	21002667	MS_31480_H3K4me1_CSpeaks_peak_1531	20	.	4.25819	5.39216	2.07388	138
14	21128367	21128575	MS_31480_H3K4me1_CSpeaks_peak_1532	36	.	3.54950	7.44994	3.69504	103
14	21336257	21336477	MS_31480_H3K4me1_CSpeaks_peak_1533	67	.	5.55705	11.16164	6.72172	113
14	21599890	21600054	MS_31480_H3K4me1_CSpeaks_peak_1534	31	.	3.56358	6.76528	3.15445	128
14	26403026	26403210	MS_31480_H3K4me1_CSpeaks_peak_1535	106	.	6.94631	15.90355	10.61104	108
14	27256696	27256872	MS_31480_H3K4me1_CSpeaks_peak_1536	69	.	5.15074	11.43599	6.94698	91
14	27627902	27628107	MS_31480_H3K4me1_CSpeaks_peak_1537	16	.	2.48359	4.87012	1.67536	86
14	27933152	27933352	MS_31480_H3K4me1_CSpeaks_peak_1538	46	.	4.72349	8.56092	4.60169	60
14	28163117	28163764	MS_31480_H3K4me1_CSpeaks_peak_1539	103	.	6.80382	15.62452	10.39338	522
14	31866422	31866679	MS_31480_H3K4me1_CSpeaks_peak_1540	49	.	4.47891	9.01853	4.96586	205
14	32164775	32165083	MS_31480_H3K4me1_CSpeaks_peak_1541	53	.	5.00134	9.40512	5.30124	121
14	32285218	32285392	MS_31480_H3K4me1_CSpeaks_peak_1542	67	.	6.22098	11.20161	6.74787	72
14	32323723	32323940	MS_31480_H3K4me1_CSpeaks_peak_1543	38	.	3.27838	7.62823	3.82822	92
14	32324673	32324858	MS_31480_H3K4me1_CSpeaks_peak_1544	72	.	4.87647	11.85830	7.29857	115
14	32875567	32875982	MS_31480_H3K4me1_CSpeaks_peak_1545	37	.	3.39731	7.52049	3.73872	133
14	33354832	33354999	MS_31480_H3K4me1_CSpeaks_peak_1546	13	.	2.74279	4.49469	1.38069	119
14	33559515	33559662	MS_31480_H3K4me1_CSpeaks_peak_1547	65	.	5.44306	10.94431	6.55690	76
14	33656415	33656570	MS_31480_H3K4me1_CSpeaks_peak_1548	37	.	3.39731	7.52049	3.73872	134
14	35926457	35926753	MS_31480_H3K4me1_CSpeaks_peak_1549	56	.	4.70285	9.80478	5.61012	143
14	36569396	36569588	MS_31480_H3K4me1_CSpeaks_peak_1550	62	.	6.93594	10.61170	6.26955	66
14	36604455	36604641	MS_31480_H3K4me1_CSpeaks_peak_1551	29	.	4.39128	6.50677	2.92783	120
14	38327209	38327525	MS_31480_H3K4me1_CSpeaks_peak_1552	27	.	2.79404	6.32385	2.78687	176
14	38701076	38701249	MS_31480_H3K4me1_CSpeaks_peak_1553	69	.	5.15074	11.43599	6.94698	55
14	41491149	41491448	MS_31480_H3K4me1_CSpeaks_peak_1554	39	.	4.44564	7.74108	3.92448	4
14	41495036	41495257	MS_31480_H3K4me1_CSpeaks_peak_1555	53	.	3.52389	9.53136	5.39529	144
14	41888649	41888796	MS_31480_H3K4me1_CSpeaks_peak_1556	83	.	5.59863	13.14013	8.33801	85
14	41953523	41953733	MS_31480_H3K4me1_CSpeaks_peak_1557	69	.	3.72538	11.46134	6.97093	106
14	44102300	44102450	MS_31480_H3K4me1_CSpeaks_peak_1558	34	.	3.06919	7.20139	3.49939	22
14	45004961	45005136	MS_31480_H3K4me1_CSpeaks_peak_1559	17	.	2.90413	5.04271	1.76878	101
14	46584500	46584647	MS_31480_H3K4me1_CSpeaks_peak_1560	20	.	4.22952	5.34704	2.03170	31
14	46659026	46659225	MS_31480_H3K4me1_CSpeaks_peak_1561	75	.	4.38820	12.19176	7.57400	76
14	46691654	46691889	MS_31480_H3K4me1_CSpeaks_peak_1562	95	.	7.21578	14.59561	9.55030	129
14	48895723	48895978	MS_31480_H3K4me1_CSpeaks_peak_1563	29	.	3.20783	6.57843	2.99227	86
14	51173837	51174015	MS_31480_H3K4me1_CSpeaks_peak_1564	75	.	5.18610	12.22812	7.59973	124
14	51174590	51174749	MS_31480_H3K4me1_CSpeaks_peak_1565	28	.	3.24266	6.45625	2.89165	94
14	52435963	52436114	MS_31480_H3K4me1_CSpeaks_peak_1566	21	.	3.18846	5.49167	2.11424	42
14	52804010	52804238	MS_31480_H3K4me1_CSpeaks_peak_1567	79	.	5.06403	12.65589	7.94917	94
14	52817520	52817667	MS_31480_H3K4me1_CSpeaks_peak_1568	21	.	3.18846	5.49167	2.11424	105
14	53696935	53697082	MS_31480_H3K4me1_CSpeaks_peak_1569	46	.	4.72349	8.56092	4.60169	43
14	53706071	53706342	MS_31480_H3K4me1_CSpeaks_peak_1570	49	.	4.47891	9.01853	4.96586	59
14	59093672	59093819	MS_31480_H3K4me1_CSpeaks_peak_1571	51	.	5.48910	9.23878	5.16007	34
14	59493576	59493736	MS_31480_H3K4me1_CSpeaks_peak_1572	28	.	4.75821	6.35579	2.80494	20
14	60232114	60232431	MS_31480_H3K4me1_CSpeaks_peak_1573	20	.	2.58707	5.33855	2.03170	117
14	60672098	60672464	MS_31480_H3K4me1_CSpeaks_peak_1574	66	.	4.68892	11.07685	6.65951	197
14	62255534	62255696	MS_31480_H3K4me1_CSpeaks_peak_1575	46	.	4.72349	8.56092	4.60169	69
14	62774630	62774778	MS_31480_H3K4me1_CSpeaks_peak_1576	83	.	5.59863	13.14013	8.33801	115
14	62775138	62775413	MS_31480_H3K4me1_CSpeaks_peak_1577	24	.	2.90010	5.93920	2.49089	31
14	62910690	62910897	MS_31480_H3K4me1_CSpeaks_peak_1578	24	.	2.90010	5.93920	2.49089	138
14	62916709	62916936	MS_31480_H3K4me1_CSpeaks_peak_1579	42	.	3.03900	8.08224	4.23579	38
14	63010407	63010681	MS_31480_H3K4me1_CSpeaks_peak_1580	31	.	3.38815	6.81780	3.17826	91
14	63142100	63142247	MS_31480_H3K4me1_CSpeaks_peak_1581	22	.	2.72817	5.61339	2.21363	22
14	64370957	64371280	MS_31480_H3K4me1_CSpeaks_peak_1582	43	.	4.25496	8.25307	4.34136	100
14	64805207	64805358	MS_31480_H3K4me1_CSpeaks_peak_1583	54	.	4.44630	9.56417	5.40976	59
14	64934423	64934623	MS_31480_H3K4me1_CSpeaks_peak_1584	49	.	4.47891	9.01853	4.96586	28
14	65554281	65554930	MS_31480_H3K4me1_CSpeaks_peak_1585	106	.	5.19993	15.89052	10.61104	158
14	65732388	65732619	MS_31480_H3K4me1_CSpeaks_peak_1586	37	.	5.32274	7.46693	3.71167	120
14	66049438	66049832	MS_31480_H3K4me1_CSpeaks_peak_1587	151	.	8.45773	21.31157	15.12972	253
14	66051508	66051655	MS_31480_H3K4me1_CSpeaks_peak_1588	16	.	3.00091	4.89017	1.67536	73
14	68443663	68443861	MS_31480_H3K4me1_CSpeaks_peak_1589	31	.	3.80707	6.78867	3.16355	84
14	68560858	68561005	MS_31480_H3K4me1_CSpeaks_peak_1590	66	.	6.10866	11.01105	6.61439	39
14	69310756	69311288	MS_31480_H3K4me1_CSpeaks_peak_1591	149	.	4.93837	21.04735	14.92364	117
14	70581007	70581186	MS_31480_H3K4me1_CSpeaks_peak_1592	47	.	3.87218	8.76987	4.78332	112
14	75417582	75417988	MS_31480_H3K4me1_CSpeaks_peak_1593	75	.	4.16102	12.10471	7.50324	64
14	76550175	76550322	MS_31480_H3K4me1_CSpeaks_peak_1594	31	.	3.56358	6.76528	3.15445	40
14	79298840	79298987	MS_31480_H3K4me1_CSpeaks_peak_1595	31	.	3.80707	6.78867	3.16355	113
14	79526202	79526349	MS_31480_H3K4me1_CSpeaks_peak_1596	27	.	3.11420	6.33241	2.78777	121
14	79598531	79598971	MS_31480_H3K4me1_CSpeaks_peak_1597	81	.	5.01370	12.88432	8.15578	131
14	81063289	81063448	MS_31480_H3K4me1_CSpeaks_peak_1598	102	.	7.68474	15.41222	10.21412	113
14	81137404	81137563	MS_31480_H3K4me1_CSpeaks_peak_1599	92	.	5.43915	14.29729	9.29296	108
14	81180051	81180212	MS_31480_H3K4me1_CSpeaks_peak_1600	67	.	6.22098	11.20161	6.74787	90
14	81182201	81182380	MS_31480_H3K4me1_CSpeaks_peak_1601	79	.	5.06403	12.65589	7.94917	94
14	81182666	81183394	MS_31480_H3K4me1_CSpeaks_peak_1602	79	.	5.06403	12.65589	7.94917	567
14	81325608	81325831	MS_31480_H3K4me1_CSpeaks_peak_1603	57	.	5.93300	9.97405	5.76591	130
14	81330305	81330454	MS_31480_H3K4me1_CSpeaks_peak_1604	65	.	5.10303	10.98219	6.58969	111
14	81363417	81363575	MS_31480_H3K4me1_CSpeaks_peak_1605	20	.	3.35918	5.42105	2.08090	40
14	81364577	81364724	MS_31480_H3K4me1_CSpeaks_peak_1606	37	.	3.39731	7.52049	3.73872	43
14	81486384	81486636	MS_31480_H3K4me1_CSpeaks_peak_1607	23	.	2.97265	5.76602	2.34488	137
14	82168590	82168737	MS_31480_H3K4me1_CSpeaks_peak_1608	49	.	4.47891	9.01853	4.96586	68
14	83292675	83292901	MS_31480_H3K4me1_CSpeaks_peak_1609	42	.	3.53887	8.14075	4.25622	120
14	83339395	83339555	MS_31480_H3K4me1_CSpeaks_peak_1610	72	.	4.87647	11.85830	7.29857	92
14	83460848	83461289	MS_31480_H3K4me1_CSpeaks_peak_1611	58	.	3.78274	10.10142	5.86922	121
14	83597275	83597891	MS_31480_H3K4me1_CSpeaks_peak_1612	21	.	2.56416	5.56345	2.17919	477
14	84391095	84391269	MS_31480_H3K4me1_CSpeaks_peak_1613	59	.	4.19486	10.15921	5.90783	70
14	84439367	84439740	MS_31480_H3K4me1_CSpeaks_peak_1614	39	.	3.18287	7.76210	3.94304	132
14	84621200	84621374	MS_31480_H3K4me1_CSpeaks_peak_1615	66	.	5.92565	11.07802	6.65951	94
14	84998666	84998842	MS_31480_H3K4me1_CSpeaks_peak_1616	20	.	3.61208	5.44270	2.08090	153
14	85172632	85172796	MS_31480_H3K4me1_CSpeaks_peak_1617	36	.	3.75113	7.43510	3.69186	101
14	85173318	85173465	MS_31480_H3K4me1_CSpeaks_peak_1618	37	.	3.39731	7.52049	3.73872	94
14	85174783	85175016	MS_31480_H3K4me1_CSpeaks_peak_1619	60	.	4.50136	10.31217	6.01601	103
14	87878054	87878201	MS_31480_H3K4me1_CSpeaks_peak_1620	30	.	2.95552	6.65600	3.06206	123
14	87881831	87881978	MS_31480_H3K4me1_CSpeaks_peak_1621	17	.	2.90413	5.04271	1.76878	8
14	88349802	88349957	MS_31480_H3K4me1_CSpeaks_peak_1622	48	.	4.12625	8.83579	4.81547	111
14	88589208	88589801	MS_31480_H3K4me1_CSpeaks_peak_1623	78	.	4.75870	12.57366	7.88841	318
14	91073436	91073738	MS_31480_H3K4me1_CSpeaks_peak_1624	101	.	7.91067	15.33335	10.15339	80
14	92559927	92560200	MS_31480_H3K4me1_CSpeaks_peak_1625	43	.	4.25496	8.25307	4.34136	135
14	92607376	92607621	MS_31480_H3K4me1_CSpeaks_peak_1626	27	.	3.11420	6.33241	2.78777	201
14	93968568	93968752	MS_31480_H3K4me1_CSpeaks_peak_1627	83	.	5.59863	13.14013	8.33801	113
14	95835949	95836097	MS_31480_H3K4me1_CSpeaks_peak_1628	53	.	5.00134	9.40512	5.30124	67
14	96545536	96545761	MS_31480_H3K4me1_CSpeaks_peak_1629	58	.	3.96353	10.09889	5.86922	123
14	96911377	96911661	MS_31480_H3K4me1_CSpeaks_peak_1630	16	.	2.48359	4.87012	1.67536	220
14	97100833	97101225	MS_31480_H3K4me1_CSpeaks_peak_1631	86	.	5.25159	13.46907	8.61143	273
14	97635342	97635708	MS_31480_H3K4me1_CSpeaks_peak_1632	62	.	4.25277	10.60574	6.26955	274
14	97840129	97840389	MS_31480_H3K4me1_CSpeaks_peak_1633	48	.	3.41022	8.92755	4.89851	127
14	97843228	97843428	MS_31480_H3K4me1_CSpeaks_peak_1634	87	.	7.15474	13.60668	8.72936	138
14	98132931	98133109	MS_31480_H3K4me1_CSpeaks_peak_1635	114	.	6.00182	16.86745	11.41506	72
14	98545951	98546122	MS_31480_H3K4me1_CSpeaks_peak_1636	54	.	4.31380	9.56491	5.40976	77
14	98647749	98647898	MS_31480_H3K4me1_CSpeaks_peak_1637	54	.	4.20165	9.59226	5.43245	69
14	98648590	98648822	MS_31480_H3K4me1_CSpeaks_peak_1638	42	.	4.04209	8.08387	4.23601	76
14	98648970	98649198	MS_31480_H3K4me1_CSpeaks_peak_1639	86	.	5.79889	13.57031	8.69844	96
14	99189356	99189514	MS_31480_H3K4me1_CSpeaks_peak_1640	59	.	3.51842	10.22892	5.96783	60
14	99642889	99643036	MS_31480_H3K4me1_CSpeaks_peak_1641	62	.	4.92680	10.61088	6.26955	78
14	99973470	99973699	MS_31480_H3K4me1_CSpeaks_peak_1642	47	.	3.85762	8.73273	4.75797	94
14	101859027	101859267	MS_31480_H3K4me1_CSpeaks_peak_1643	20	.	2.58707	5.33855	2.03170	4
14	103056382	103056560	MS_31480_H3K4me1_CSpeaks_peak_1644	72	.	4.47796	11.82214	7.28502	95
14	103056843	103057118	MS_31480_H3K4me1_CSpeaks_peak_1645	60	.	3.41887	10.33426	6.03403	98
14	103058034	103058338	MS_31480_H3K4me1_CSpeaks_peak_1646	37	.	3.39731	7.52049	3.73872	174
14	104652144	104652473	MS_31480_H3K4me1_CSpeaks_peak_1647	28	.	4.75821	6.35579	2.80494	13
14	105069426	105069792	MS_31480_H3K4me1_CSpeaks_peak_1648	22	.	2.72817	5.61339	2.21363	306
14	105172115	105172311	MS_31480_H3K4me1_CSpeaks_peak_1649	59	.	5.27920	10.27241	5.99283	116
14	105249635	105249896	MS_31480_H3K4me1_CSpeaks_peak_1650	48	.	4.12625	8.83579	4.81547	134
14	105404495	105404683	MS_31480_H3K4me1_CSpeaks_peak_1651	13	.	2.38010	4.41861	1.36103	96
14	105404924	105405197	MS_31480_H3K4me1_CSpeaks_peak_1652	32	.	3.05386	6.95700	3.28425	60
14	107069066	107069315	MS_31480_H3K4me1_CSpeaks_peak_1653	29	.	4.09393	6.54317	2.96023	187
14	107086969	107087116	MS_31480_H3K4me1_CSpeaks_peak_1654	22	.	4.02534	5.66091	2.25163	62
14	107236104	107236260	MS_31480_H3K4me1_CSpeaks_peak_1655	75	.	4.38820	12.19176	7.57400	85
14	107367625	107367794	MS_31480_H3K4me1_CSpeaks_peak_1656	64	.	3.75124	10.77906	6.42127	50
14	108130386	108130593	MS_31480_H3K4me1_CSpeaks_peak_1657	16	.	3.38309	4.82107	1.63804	112
14	108271002	108271403	MS_31480_H3K4me1_CSpeaks_peak_1658	44	.	3.29654	8.33765	4.40757	303
14	108490939	108491126	MS_31480_H3K4me1_CSpeaks_peak_1659	61	.	5.01934	10.46179	6.15304	127
14	108491263	108491424	MS_31480_H3K4me1_CSpeaks_peak_1660	97	.	6.66846	14.91852	9.79375	110
14	108493372	108493655	MS_31480_H3K4me1_CSpeaks_peak_1661	53	.	3.65665	9.46102	5.33014	168
14	108518826	108519000	MS_31480_H3K4me1_CSpeaks_peak_1662	78	.	4.75870	12.57366	7.88841	63
14	108574890	108575200	MS_31480_H3K4me1_CSpeaks_peak_1663	67	.	5.55705	11.16164	6.72172	178
15	915911	916075	MS_31480_H3K4me1_CSpeaks_peak_1664	36	.	3.75113	7.43510	3.69186	52
15	1101242	1101906	MS_31480_H3K4me1_CSpeaks_peak_1665	22	.	2.72817	5.61339	2.21363	101
15	1135258	1135407	MS_31480_H3K4me1_CSpeaks_peak_1666	51	.	4.89875	9.21241	5.14085	64
15	1201224	1201402	MS_31480_H3K4me1_CSpeaks_peak_1667	62	.	5.26073	10.59257	6.26955	82
15	1679124	1679758	MS_31480_H3K4me1_CSpeaks_peak_1668	31	.	2.89752	6.83964	3.19588	425
15	3411562	3411725	MS_31480_H3K4me1_CSpeaks_peak_1669	67	.	3.72132	11.19086	6.74662	115
15	3425927	3426083	MS_31480_H3K4me1_CSpeaks_peak_1670	42	.	5.03066	8.14435	4.25754	87
15	4215782	4215974	MS_31480_H3K4me1_CSpeaks_peak_1671	17	.	2.90413	5.04271	1.76878	182
15	4353605	4353976	MS_31480_H3K4me1_CSpeaks_peak_1672	99	.	5.62670	15.14007	9.98145	262
15	4453376	4453544	MS_31480_H3K4me1_CSpeaks_peak_1673	53	.	3.82198	9.43052	5.31717	100
15	4926400	4926762	MS_31480_H3K4me1_CSpeaks_peak_1674	36	.	3.54950	7.44994	3.69504	120
15	5441845	5442081	MS_31480_H3K4me1_CSpeaks_peak_1675	35	.	2.80797	7.23347	3.53104	52
15	5827622	5827891	MS_31480_H3K4me1_CSpeaks_peak_1676	42	.	3.53887	8.14075	4.25622	169
15	5858342	5858489	MS_31480_H3K4me1_CSpeaks_peak_1677	31	.	3.80707	6.78867	3.16355	100
15	5992305	5992516	MS_31480_H3K4me1_CSpeaks_peak_1678	26	.	3.58312	6.09210	2.60355	121
15	6145649	6145803	MS_31480_H3K4me1_CSpeaks_peak_1679	48	.	3.41022	8.92755	4.89851	43
15	6152879	6153183	MS_31480_H3K4me1_CSpeaks_peak_1680	20	.	2.58707	5.33855	2.03170	178
15	6167749	6167903	MS_31480_H3K4me1_CSpeaks_peak_1681	36	.	3.00100	7.37018	3.65431	27
15	6188651	6188823	MS_31480_H3K4me1_CSpeaks_peak_1682	67	.	6.22098	11.20161	6.74787	118
15	6213904	6214201	MS_31480_H3K4me1_CSpeaks_peak_1683	120	.	8.41662	17.64198	12.06106	88
15	6303885	6304153	MS_31480_H3K4me1_CSpeaks_peak_1684	51	.	5.26725	9.20450	5.13653	193
15	7441878	7442037	MS_31480_H3K4me1_CSpeaks_peak_1685	31	.	3.80707	6.78867	3.16355	52
15	11783400	11783929	MS_31480_H3K4me1_CSpeaks_peak_1686	75	.	4.38820	12.19176	7.57400	270
15	12522713	12523004	MS_31480_H3K4me1_CSpeaks_peak_1687	64	.	4.35620	10.87831	6.49722	78
15	14038350	14038515	MS_31480_H3K4me1_CSpeaks_peak_1688	48	.	4.24420	8.81412	4.81547	42
15	14157611	14157794	MS_31480_H3K4me1_CSpeaks_peak_1689	16	.	3.00091	4.89017	1.67536	82
15	14882088	14882376	MS_31480_H3K4me1_CSpeaks_peak_1690	48	.	3.41022	8.92755	4.89851	172
15	15802553	15802700	MS_31480_H3K4me1_CSpeaks_peak_1691	32	.	3.25576	6.91748	3.25695	30
15	15866018	15866345	MS_31480_H3K4me1_CSpeaks_peak_1692	47	.	3.68042	8.77762	4.78379	96
15	16079535	16079728	MS_31480_H3K4me1_CSpeaks_peak_1693	53	.	3.82198	9.43052	5.31717	77
15	16181345	16181573	MS_31480_H3K4me1_CSpeaks_peak_1694	76	.	5.37469	12.27931	7.62990	84
15	16353633	16353810	MS_31480_H3K4me1_CSpeaks_peak_1695	120	.	5.95233	17.56495	12.01082	70
15	16997401	16997819	MS_31480_H3K4me1_CSpeaks_peak_1696	68	.	4.65558	11.32247	6.86052	288
15	17175345	17175545	MS_31480_H3K4me1_CSpeaks_peak_1697	58	.	3.78274	10.10142	5.86922	144
15	17966407	17966715	MS_31480_H3K4me1_CSpeaks_peak_1698	53	.	3.82198	9.43052	5.31717	115
15	18009777	18010204	MS_31480_H3K4me1_CSpeaks_peak_1699	86	.	5.25159	13.46907	8.61143	249
15	18109558	18109799	MS_31480_H3K4me1_CSpeaks_peak_1700	97	.	6.66846	14.91852	9.79375	106
15	18247872	18248344	MS_31480_H3K4me1_CSpeaks_peak_1701	15	.	2.50083	4.63900	1.50577	124
15	18405677	18405833	MS_31480_H3K4me1_CSpeaks_peak_1702	48	.	4.38032	8.81143	4.81451	115
15	18956183	18956349	MS_31480_H3K4me1_CSpeaks_peak_1703	16	.	2.64792	4.90127	1.67536	49
15	19336179	19336329	MS_31480_H3K4me1_CSpeaks_peak_1704	26	.	2.84185	6.12647	2.62243	46
15	20533355	20533657	MS_31480_H3K4me1_CSpeaks_peak_1705	43	.	4.25496	8.25307	4.34136	61
15	20834088	20834323	MS_31480_H3K4me1_CSpeaks_peak_1706	31	.	3.38815	6.81780	3.17826	72
15	22362001	22362160	MS_31480_H3K4me1_CSpeaks_peak_1707	22	.	3.06547	5.61326	2.21363	52
15	22385625	22385782	MS_31480_H3K4me1_CSpeaks_peak_1708	21	.	3.18846	5.49167	2.11424	3
15	22458238	22458424	MS_31480_H3K4me1_CSpeaks_peak_1709	62	.	4.92680	10.61088	6.26955	71
15	22530669	22530951	MS_31480_H3K4me1_CSpeaks_peak_1710	47	.	3.68042	8.77762	4.78379	141
15	22810311	22810499	MS_31480_H3K4me1_CSpeaks_peak_1711	53	.	3.82198	9.43052	5.31717	117
15	23064226	23064414	MS_31480_H3K4me1_CSpeaks_peak_1712	20	.	3.61208	5.44270	2.08090	184
15	23065035	23065317	MS_31480_H3K4me1_CSpeaks_peak_1713	22	.	3.06547	5.61326	2.21363	144
15	23124716	23124900	MS_31480_H3K4me1_CSpeaks_peak_1714	20	.	2.58707	5.33855	2.03170	84
15	23279301	23279646	MS_31480_H3K4me1_CSpeaks_peak_1715	43	.	4.25496	8.25307	4.34136	253
15	23280070	23280320	MS_31480_H3K4me1_CSpeaks_peak_1716	93	.	6.16301	14.33354	9.31493	164
15	24352659	24352810	MS_31480_H3K4me1_CSpeaks_peak_1717	54	.	5.49774	9.60127	5.43927	107
15	24527371	24527615	MS_31480_H3K4me1_CSpeaks_peak_1718	26	.	3.37602	6.11710	2.61606	119
15	25274605	25275019	MS_31480_H3K4me1_CSpeaks_peak_1719	48	.	3.53056	8.83503	4.81547	128
15	25502581	25502730	MS_31480_H3K4me1_CSpeaks_peak_1720	62	.	4.92680	10.61088	6.26955	53
15	25867723	25867944	MS_31480_H3K4me1_CSpeaks_peak_1721	86	.	6.87217	13.55255	8.68636	119
15	25976162	25976352	MS_31480_H3K4me1_CSpeaks_peak_1722	58	.	3.96353	10.09889	5.86922	46
15	26051704	26052007	MS_31480_H3K4me1_CSpeaks_peak_1723	75	.	4.16102	12.10471	7.50324	134
15	27318605	27318752	MS_31480_H3K4me1_CSpeaks_peak_1724	23	.	4.53485	5.83393	2.39995	84
15	27418888	27419214	MS_31480_H3K4me1_CSpeaks_peak_1725	67	.	5.55705	11.16164	6.72172	61
15	27701516	27701698	MS_31480_H3K4me1_CSpeaks_peak_1726	62	.	4.92680	10.61088	6.26955	113
15	27989601	27989829	MS_31480_H3K4me1_CSpeaks_peak_1727	74	.	5.59923	11.99589	7.42889	115
15	28460100	28460396	MS_31480_H3K4me1_CSpeaks_peak_1728	29	.	3.02619	6.48527	2.91414	183
15	28717494	28717641	MS_31480_H3K4me1_CSpeaks_peak_1729	28	.	4.82226	6.45779	2.89165	54
15	28843234	28843573	MS_31480_H3K4me1_CSpeaks_peak_1730	53	.	4.03352	9.45619	5.32999	34
15	28945090	28945237	MS_31480_H3K4me1_CSpeaks_peak_1731	28	.	4.82226	6.45779	2.89165	105
15	28963930	28964116	MS_31480_H3K4me1_CSpeaks_peak_1732	60	.	4.50136	10.31217	6.01601	108
15	29052551	29052743	MS_31480_H3K4me1_CSpeaks_peak_1733	59	.	5.85504	10.20721	5.94731	51
15	29633673	29633862	MS_31480_H3K4me1_CSpeaks_peak_1734	70	.	4.50056	11.56809	7.06003	101
15	29658396	29658738	MS_31480_H3K4me1_CSpeaks_peak_1735	50	.	4.02229	9.14880	5.08452	118
15	29931678	29931870	MS_31480_H3K4me1_CSpeaks_peak_1736	64	.	4.35620	10.87831	6.49722	96
15	29932868	29933243	MS_31480_H3K4me1_CSpeaks_peak_1737	106	.	5.81426	15.99694	10.68153	133
15	31259848	31260055	MS_31480_H3K4me1_CSpeaks_peak_1738	30	.	2.95552	6.65600	3.06206	99
15	33196865	33197276	MS_31480_H3K4me1_CSpeaks_peak_1739	64	.	4.35620	10.87831	6.49722	268
15	33265564	33265719	MS_31480_H3K4me1_CSpeaks_peak_1740	48	.	4.24420	8.81412	4.81547	121
15	34293672	34293819	MS_31480_H3K4me1_CSpeaks_peak_1741	31	.	3.56358	6.76528	3.15445	39
15	38178801	38178978	MS_31480_H3K4me1_CSpeaks_peak_1742	28	.	4.82226	6.45779	2.89165	117
15	38517173	38517320	MS_31480_H3K4me1_CSpeaks_peak_1743	67	.	5.55705	11.16164	6.72172	65
15	40082691	40082899	MS_31480_H3K4me1_CSpeaks_peak_1744	30	.	2.95552	6.65600	3.06206	139
15	40638554	40638735	MS_31480_H3K4me1_CSpeaks_peak_1745	60	.	4.50136	10.31217	6.01601	110
15	42692326	42692486	MS_31480_H3K4me1_CSpeaks_peak_1746	43	.	3.40447	8.22393	4.32743	115
15	43905113	43905307	MS_31480_H3K4me1_CSpeaks_peak_1747	60	.	4.50136	10.31217	6.01601	71
15	45270639	45270834	MS_31480_H3K4me1_CSpeaks_peak_1748	33	.	3.15229	7.04849	3.36489	110
15	45815808	45816070	MS_31480_H3K4me1_CSpeaks_peak_1749	59	.	4.19486	10.15921	5.90783	167
15	45816225	45816406	MS_31480_H3K4me1_CSpeaks_peak_1750	91	.	5.85781	14.09445	9.12726	84
15	47336787	47336934	MS_31480_H3K4me1_CSpeaks_peak_1751	31	.	3.94432	6.79955	3.17027	89
15	47337163	47337310	MS_31480_H3K4me1_CSpeaks_peak_1752	37	.	3.39731	7.52049	3.73872	20
15	48111161	48111309	MS_31480_H3K4me1_CSpeaks_peak_1753	47	.	3.87218	8.76987	4.78332	98
15	48111599	48112063	MS_31480_H3K4me1_CSpeaks_peak_1754	66	.	4.00016	11.03661	6.63980	352
15	48136716	48136904	MS_31480_H3K4me1_CSpeaks_peak_1755	43	.	4.25496	8.25307	4.34136	145
15	48828539	48828686	MS_31480_H3K4me1_CSpeaks_peak_1756	32	.	4.16779	6.94700	3.27556	84
15	49298300	49298447	MS_31480_H3K4me1_CSpeaks_peak_1757	28	.	4.82226	6.45779	2.89165	46
15	50020622	50020818	MS_31480_H3K4me1_CSpeaks_peak_1758	117	.	9.64452	17.28395	11.75450	119
15	55689932	55690158	MS_31480_H3K4me1_CSpeaks_peak_1759	52	.	4.33473	9.31328	5.23237	56
15	56726573	56726761	MS_31480_H3K4me1_CSpeaks_peak_1760	59	.	5.27920	10.27241	5.99283	86
15	61488387	61488563	MS_31480_H3K4me1_CSpeaks_peak_1761	47	.	3.68042	8.77762	4.78379	52
15	61489318	61489620	MS_31480_H3K4me1_CSpeaks_peak_1762	42	.	3.53887	8.14075	4.25622	199
15	61612638	61612863	MS_31480_H3K4me1_CSpeaks_peak_1763	58	.	3.78274	10.10142	5.86922	109
15	61642802	61642985	MS_31480_H3K4me1_CSpeaks_peak_1764	92	.	6.31287	14.21980	9.23365	82
15	61875713	61876198	MS_31480_H3K4me1_CSpeaks_peak_1765	92	.	5.43915	14.29729	9.29296	141
15	61901728	61902060	MS_31480_H3K4me1_CSpeaks_peak_1766	40	.	3.45291	7.90300	4.07172	92
15	62159069	62159248	MS_31480_H3K4me1_CSpeaks_peak_1767	34	.	3.06919	7.20139	3.49939	82
15	62947339	62947782	MS_31480_H3K4me1_CSpeaks_peak_1768	53	.	3.65665	9.46102	5.33014	299
15	63946871	63947070	MS_31480_H3K4me1_CSpeaks_peak_1769	25	.	4.12330	6.06863	2.59286	27
15	64115283	64115436	MS_31480_H3K4me1_CSpeaks_peak_1770	91	.	6.91326	14.05958	9.10039	106
15	64245657	64245804	MS_31480_H3K4me1_CSpeaks_peak_1771	42	.	3.71084	8.10088	4.23963	47
15	65491410	65491873	MS_31480_H3K4me1_CSpeaks_peak_1772	95	.	5.91344	14.61830	9.56922	106
15	65607520	65607783	MS_31480_H3K4me1_CSpeaks_peak_1773	37	.	3.39731	7.52049	3.73872	103
15	65825097	65825315	MS_31480_H3K4me1_CSpeaks_peak_1774	56	.	4.70285	9.80478	5.61012	103
15	65826812	65827035	MS_31480_H3K4me1_CSpeaks_peak_1775	34	.	3.06919	7.20139	3.49939	137
15	66110793	66111021	MS_31480_H3K4me1_CSpeaks_peak_1776	31	.	3.56358	6.76528	3.15445	94
15	66221995	66222214	MS_31480_H3K4me1_CSpeaks_peak_1777	92	.	5.43915	14.29729	9.29296	82
15	67022320	67022555	MS_31480_H3K4me1_CSpeaks_peak_1778	26	.	3.58312	6.09210	2.60355	123
15	67637388	67637603	MS_31480_H3K4me1_CSpeaks_peak_1779	37	.	2.94403	7.55087	3.76316	153
15	68605246	68605466	MS_31480_H3K4me1_CSpeaks_peak_1780	194	.	10.53449	26.38540	19.43101	102
15	69224606	69224815	MS_31480_H3K4me1_CSpeaks_peak_1781	56	.	4.70285	9.80478	5.61012	126
15	69380769	69381030	MS_31480_H3K4me1_CSpeaks_peak_1782	72	.	5.33498	11.82691	7.28685	81
15	69654770	69654917	MS_31480_H3K4me1_CSpeaks_peak_1783	39	.	4.44564	7.74108	3.92448	63
15	69720089	69720385	MS_31480_H3K4me1_CSpeaks_peak_1784	116	.	5.64692	17.14987	11.64517	146
15	70225520	70225823	MS_31480_H3K4me1_CSpeaks_peak_1785	37	.	3.39731	7.52049	3.73872	99
15	70634362	70634530	MS_31480_H3K4me1_CSpeaks_peak_1786	71	.	4.12920	11.71589	7.18085	66
15	70634701	70634937	MS_31480_H3K4me1_CSpeaks_peak_1787	25	.	2.65912	6.03873	2.56561	117
15	70649782	70649998	MS_31480_H3K4me1_CSpeaks_peak_1788	48	.	4.12625	8.83579	4.81547	194
15	70793478	70793668	MS_31480_H3K4me1_CSpeaks_peak_1789	67	.	6.22098	11.20161	6.74787	91
15	70801749	70801934	MS_31480_H3K4me1_CSpeaks_peak_1790	90	.	6.39061	13.95104	9.02065	80
15	70953626	70953815	MS_31480_H3K4me1_CSpeaks_peak_1791	32	.	3.25576	6.91748	3.25695	65
15	71839760	71839935	MS_31480_H3K4me1_CSpeaks_peak_1792	31	.	3.38815	6.81780	3.17826	31
15	72998299	72998464	MS_31480_H3K4me1_CSpeaks_peak_1793	32	.	3.73399	6.89108	3.24220	60
15	74147665	74147887	MS_31480_H3K4me1_CSpeaks_peak_1794	36	.	3.75113	7.43510	3.69186	120
15	74148010	74148177	MS_31480_H3K4me1_CSpeaks_peak_1795	34	.	4.42339	7.11731	3.42044	87
15	74346198	74346390	MS_31480_H3K4me1_CSpeaks_peak_1796	90	.	5.82258	14.01778	9.06230	120
15	76647035	76647200	MS_31480_H3K4me1_CSpeaks_peak_1797	15	.	2.68954	4.69253	1.55025	141
15	77296129	77296415	MS_31480_H3K4me1_CSpeaks_peak_1798	65	.	6.96549	10.95293	6.56274	205
15	77649999	77650171	MS_31480_H3K4me1_CSpeaks_peak_1799	26	.	2.84185	6.12647	2.62243	35
15	77824471	77824761	MS_31480_H3K4me1_CSpeaks_peak_1800	53	.	3.65665	9.46102	5.33014	133
15	79326355	79326529	MS_31480_H3K4me1_CSpeaks_peak_1801	97	.	6.66846	14.91852	9.79375	87
15	81178646	81178840	MS_31480_H3K4me1_CSpeaks_peak_1802	67	.	5.55705	11.16164	6.72172	72
15	83244715	83245034	MS_31480_H3K4me1_CSpeaks_peak_1803	86	.	3.77321	13.45448	8.61143	192
15	83948617	83949030	MS_31480_H3K4me1_CSpeaks_peak_1804	96	.	5.16290	14.69673	9.62902	309
15	84268183	84268409	MS_31480_H3K4me1_CSpeaks_peak_1805	29	.	3.02619	6.48527	2.91414	110
15	84428473	84428620	MS_31480_H3K4me1_CSpeaks_peak_1806	93	.	7.31880	14.32697	9.30930	100
15	84544094	84544673	MS_31480_H3K4me1_CSpeaks_peak_1807	17	.	2.28505	4.96611	1.70655	9
15	84544948	84545240	MS_31480_H3K4me1_CSpeaks_peak_1808	42	.	3.03900	8.08224	4.23579	252
15	84679942	84680089	MS_31480_H3K4me1_CSpeaks_peak_1809	54	.	4.31380	9.56491	5.40976	111
15	84687418	84687565	MS_31480_H3K4me1_CSpeaks_peak_1810	22	.	4.02534	5.66091	2.25163	70
15	85690377	85690524	MS_31480_H3K4me1_CSpeaks_peak_1811	55	.	5.37126	9.73331	5.56286	42
15	87451010	87451157	MS_31480_H3K4me1_CSpeaks_peak_1812	16	.	3.65940	4.85181	1.66285	101
15	87470210	87470472	MS_31480_H3K4me1_CSpeaks_peak_1813	16	.	3.13523	4.77708	1.60922	2
15	87657164	87657343	MS_31480_H3K4me1_CSpeaks_peak_1814	32	.	4.16779	6.94700	3.27556	83
15	88988257	88988489	MS_31480_H3K4me1_CSpeaks_peak_1815	29	.	3.02619	6.48527	2.91414	173
15	89418634	89418781	MS_31480_H3K4me1_CSpeaks_peak_1816	49	.	4.47891	9.01853	4.96586	102
15	89705304	89705509	MS_31480_H3K4me1_CSpeaks_peak_1817	53	.	5.00134	9.40512	5.30124	143
15	90433055	90433278	MS_31480_H3K4me1_CSpeaks_peak_1818	28	.	4.82226	6.45779	2.89165	135
15	92698960	92699194	MS_31480_H3K4me1_CSpeaks_peak_1819	62	.	4.92680	10.61088	6.26955	112
15	94905104	94905251	MS_31480_H3K4me1_CSpeaks_peak_1820	65	.	4.15141	10.91417	6.53095	93
15	96983866	96984233	MS_31480_H3K4me1_CSpeaks_peak_1821	53	.	4.03352	9.45619	5.32999	221
15	98161443	98161591	MS_31480_H3K4me1_CSpeaks_peak_1822	42	.	3.71084	8.10088	4.23963	114
15	98312608	98312964	MS_31480_H3K4me1_CSpeaks_peak_1823	21	.	2.56416	5.56345	2.17919	143
16	634698	634848	MS_31480_H3K4me1_CSpeaks_peak_1824	20	.	2.77401	5.41096	2.08090	9
16	844618	844812	MS_31480_H3K4me1_CSpeaks_peak_1825	67	.	5.55705	11.16164	6.72172	80
16	881811	882003	MS_31480_H3K4me1_CSpeaks_peak_1826	26	.	3.58312	6.09210	2.60355	185
16	1028592	1028941	MS_31480_H3K4me1_CSpeaks_peak_1827	53	.	3.82198	9.43052	5.31717	62
16	1523677	1523884	MS_31480_H3K4me1_CSpeaks_peak_1828	27	.	3.11420	6.33241	2.78777	100
16	3013100	3013282	MS_31480_H3K4me1_CSpeaks_peak_1829	28	.	4.75821	6.35579	2.80494	98
16	3341799	3341987	MS_31480_H3K4me1_CSpeaks_peak_1830	69	.	3.86491	11.42218	6.94698	123
16	4684275	4684541	MS_31480_H3K4me1_CSpeaks_peak_1831	43	.	5.12316	8.29796	4.37784	123
16	5355610	5355788	MS_31480_H3K4me1_CSpeaks_peak_1832	67	.	5.55705	11.16164	6.72172	80
16	5505673	5505832	MS_31480_H3K4me1_CSpeaks_peak_1833	15	.	2.68954	4.69253	1.55025	89
16	5662569	5662783	MS_31480_H3K4me1_CSpeaks_peak_1834	70	.	4.51754	11.61295	7.09023	116
16	5904309	5904474	MS_31480_H3K4me1_CSpeaks_peak_1835	53	.	5.00134	9.40512	5.30124	105
16	6798780	6799121	MS_31480_H3K4me1_CSpeaks_peak_1836	36	.	3.00100	7.37018	3.65431	281
16	7060261	7060450	MS_31480_H3K4me1_CSpeaks_peak_1837	46	.	4.72349	8.56092	4.60169	122
16	7566144	7566300	MS_31480_H3K4me1_CSpeaks_peak_1838	31	.	3.38815	6.81780	3.17826	85
16	8084878	8085192	MS_31480_H3K4me1_CSpeaks_peak_1839	79	.	5.06403	12.65589	7.94917	114
16	8818433	8818757	MS_31480_H3K4me1_CSpeaks_peak_1840	37	.	2.94403	7.55087	3.76316	37
16	9058521	9058870	MS_31480_H3K4me1_CSpeaks_peak_1841	145	.	7.39020	20.58539	14.51276	179
16	9335451	9335818	MS_31480_H3K4me1_CSpeaks_peak_1842	36	.	3.54950	7.44994	3.69504	272
16	9911281	9911563	MS_31480_H3K4me1_CSpeaks_peak_1843	70	.	4.51754	11.61295	7.09023	145
16	10072962	10073186	MS_31480_H3K4me1_CSpeaks_peak_1844	56	.	4.73131	9.86469	5.66417	129
16	10593963	10594317	MS_31480_H3K4me1_CSpeaks_peak_1845	89	.	5.00156	13.90492	8.99738	104
16	11713992	11714233	MS_31480_H3K4me1_CSpeaks_peak_1846	36	.	3.54950	7.44994	3.69504	58
16	13028193	13028468	MS_31480_H3K4me1_CSpeaks_peak_1847	23	.	2.97265	5.76602	2.34488	74
16	13420527	13421042	MS_31480_H3K4me1_CSpeaks_peak_1848	54	.	4.31380	9.56491	5.40976	284
16	14672017	14672164	MS_31480_H3K4me1_CSpeaks_peak_1849	36	.	3.75113	7.43510	3.69186	35
16	15476922	15477225	MS_31480_H3K4me1_CSpeaks_peak_1850	22	.	2.72817	5.61339	2.21363	238
16	16722422	16722732	MS_31480_H3K4me1_CSpeaks_peak_1851	31	.	3.38815	6.81780	3.17826	195
16	16944000	16944174	MS_31480_H3K4me1_CSpeaks_peak_1852	29	.	3.02619	6.48527	2.91414	78
16	17153337	17153484	MS_31480_H3K4me1_CSpeaks_peak_1853	27	.	3.11420	6.33241	2.78777	121
16	19288838	19289127	MS_31480_H3K4me1_CSpeaks_peak_1854	106	.	6.94631	15.90355	10.61104	199
16	20660284	20660463	MS_31480_H3K4me1_CSpeaks_peak_1855	67	.	5.55705	11.16164	6.72172	40
16	22142644	22142791	MS_31480_H3K4me1_CSpeaks_peak_1856	37	.	4.03102	7.50941	3.73822	101
16	22227962	22228109	MS_31480_H3K4me1_CSpeaks_peak_1857	46	.	5.89388	8.63047	4.66127	99
16	23825317	23825631	MS_31480_H3K4me1_CSpeaks_peak_1858	13	.	2.74279	4.49469	1.38069	1
16	24098311	24098465	MS_31480_H3K4me1_CSpeaks_peak_1859	37	.	4.03102	7.50941	3.73822	133
16	24794619	24794961	MS_31480_H3K4me1_CSpeaks_peak_1860	20	.	2.58707	5.33855	2.03170	312
16	25033035	25033182	MS_31480_H3K4me1_CSpeaks_peak_1861	37	.	5.35807	7.52374	3.73872	125
16	25359787	25360084	MS_31480_H3K4me1_CSpeaks_peak_1862	70	.	4.51754	11.61295	7.09023	104
16	26132481	26132666	MS_31480_H3K4me1_CSpeaks_peak_1863	17	.	2.90413	5.04271	1.76878	124
16	26167353	26167500	MS_31480_H3K4me1_CSpeaks_peak_1864	23	.	4.53485	5.83393	2.39995	6
16	27515213	27515360	MS_31480_H3K4me1_CSpeaks_peak_1865	31	.	3.80707	6.78867	3.16355	106
16	28896721	28897023	MS_31480_H3K4me1_CSpeaks_peak_1866	40	.	5.41457	7.86199	4.03180	238
16	31979913	31980069	MS_31480_H3K4me1_CSpeaks_peak_1867	33	.	3.15229	7.04849	3.36489	78
16	32318429	32318588	MS_31480_H3K4me1_CSpeaks_peak_1868	75	.	7.03753	12.15992	7.55329	69
16	32963762	32963950	MS_31480_H3K4me1_CSpeaks_peak_1869	42	.	3.93869	8.12557	4.24970	134
16	33208883	33209030	MS_31480_H3K4me1_CSpeaks_peak_1870	28	.	3.62224	6.41083	2.85524	48
16	36209657	36210124	MS_31480_H3K4me1_CSpeaks_peak_1871	36	.	3.54950	7.44994	3.69504	184
16	37184053	37184297	MS_31480_H3K4me1_CSpeaks_peak_1872	42	.	3.71084	8.10088	4.23963	84
16	37184479	37184640	MS_31480_H3K4me1_CSpeaks_peak_1873	26	.	3.58312	6.09210	2.60355	46
16	37475172	37475590	MS_31480_H3K4me1_CSpeaks_peak_1874	46	.	4.26146	8.55882	4.60169	57
16	38137645	38137911	MS_31480_H3K4me1_CSpeaks_peak_1875	19	.	2.83109	5.21910	1.92473	150
16	41306279	41306463	MS_31480_H3K4me1_CSpeaks_peak_1876	20	.	3.61208	5.44270	2.08090	4
16	42438681	42439081	MS_31480_H3K4me1_CSpeaks_peak_1877	89	.	5.13752	13.90838	8.99981	80
16	43874461	43874624	MS_31480_H3K4me1_CSpeaks_peak_1878	46	.	4.72349	8.56092	4.60169	141
16	47941142	47941394	MS_31480_H3K4me1_CSpeaks_peak_1879	13	.	2.28148	4.47625	1.37058	35
16	47959836	47959995	MS_31480_H3K4me1_CSpeaks_peak_1880	109	.	5.48558	16.31957	10.95997	95
16	49392006	49392202	MS_31480_H3K4me1_CSpeaks_peak_1881	32	.	3.25576	6.91748	3.25695	45
16	49793609	49793809	MS_31480_H3K4me1_CSpeaks_peak_1882	67	.	5.55705	11.16164	6.72172	128
16	50111916	50112539	MS_31480_H3K4me1_CSpeaks_peak_1883	79	.	5.06403	12.65589	7.94917	141
16	50169772	50170099	MS_31480_H3K4me1_CSpeaks_peak_1884	80	.	5.25472	12.74637	8.03244	225
16	50178382	50178915	MS_31480_H3K4me1_CSpeaks_peak_1885	18	.	2.61450	5.11734	1.83422	409
16	50182447	50182651	MS_31480_H3K4me1_CSpeaks_peak_1886	26	.	3.37602	6.11710	2.61606	14
16	50202737	50202973	MS_31480_H3K4me1_CSpeaks_peak_1887	31	.	3.38815	6.81780	3.17826	92
16	50232107	50232254	MS_31480_H3K4me1_CSpeaks_peak_1888	27	.	3.11420	6.33241	2.78777	98
16	50235364	50235557	MS_31480_H3K4me1_CSpeaks_peak_1889	17	.	2.90413	5.04271	1.76878	17
16	50268418	50268566	MS_31480_H3K4me1_CSpeaks_peak_1890	59	.	5.27920	10.27241	5.99283	104
16	50292440	50292748	MS_31480_H3K4me1_CSpeaks_peak_1891	52	.	4.11001	9.36693	5.27753	242
16	50311944	50312361	MS_31480_H3K4me1_CSpeaks_peak_1892	48	.	3.53056	8.83503	4.81547	201
16	50313350	50313608	MS_31480_H3K4me1_CSpeaks_peak_1893	106	.	6.94631	15.90355	10.61104	84
16	50324313	50324572	MS_31480_H3K4me1_CSpeaks_peak_1894	64	.	3.90883	10.75578	6.40548	212
16	50355032	50355180	MS_31480_H3K4me1_CSpeaks_peak_1895	31	.	3.38815	6.81780	3.17826	71
16	50383939	50384140	MS_31480_H3K4me1_CSpeaks_peak_1896	92	.	5.43915	14.29729	9.29296	83
16	50549185	50549343	MS_31480_H3K4me1_CSpeaks_peak_1897	31	.	3.56358	6.76528	3.15445	50
16	50597331	50597615	MS_31480_H3K4me1_CSpeaks_peak_1898	22	.	2.72817	5.61339	2.21363	18
16	50609592	50609794	MS_31480_H3K4me1_CSpeaks_peak_1899	81	.	4.52975	12.91712	8.18057	86
16	50677579	50677780	MS_31480_H3K4me1_CSpeaks_peak_1900	50	.	4.35633	9.06085	5.00529	96
16	50712749	50712953	MS_31480_H3K4me1_CSpeaks_peak_1901	46	.	4.58119	8.60518	4.64081	81
16	50733034	50733222	MS_31480_H3K4me1_CSpeaks_peak_1902	69	.	3.86491	11.42218	6.94698	117
16	50733580	50733842	MS_31480_H3K4me1_CSpeaks_peak_1903	20	.	2.58707	5.33855	2.03170	64
16	50743330	50743752	MS_31480_H3K4me1_CSpeaks_peak_1904	69	.	4.24664	11.47998	6.98113	140
16	50784187	50784334	MS_31480_H3K4me1_CSpeaks_peak_1905	20	.	3.61208	5.44270	2.08090	107
16	50797557	50797850	MS_31480_H3K4me1_CSpeaks_peak_1906	38	.	3.55149	7.69477	3.89128	224
16	50850339	50850601	MS_31480_H3K4me1_CSpeaks_peak_1907	31	.	3.56358	6.76528	3.15445	131
16	50898406	50898832	MS_31480_H3K4me1_CSpeaks_peak_1908	16	.	3.00091	4.89017	1.67536	34
16	50959607	50960184	MS_31480_H3K4me1_CSpeaks_peak_1909	109	.	5.48558	16.31957	10.95997	467
16	51044051	51044247	MS_31480_H3K4me1_CSpeaks_peak_1910	98	.	5.42713	15.02315	9.88901	116
16	51086054	51086264	MS_31480_H3K4me1_CSpeaks_peak_1911	49	.	4.47891	9.01853	4.96586	104
16	51250614	51250930	MS_31480_H3K4me1_CSpeaks_peak_1912	39	.	2.89572	7.74068	3.92448	145
16	51325654	51325898	MS_31480_H3K4me1_CSpeaks_peak_1913	19	.	2.83109	5.21910	1.92473	97
16	51357933	51358120	MS_31480_H3K4me1_CSpeaks_peak_1914	16	.	3.13523	4.77708	1.60922	93
16	51360541	51360803	MS_31480_H3K4me1_CSpeaks_peak_1915	29	.	2.75409	6.52870	2.94876	63
16	51366497	51366662	MS_31480_H3K4me1_CSpeaks_peak_1916	23	.	2.97265	5.76602	2.34488	62
16	51385967	51386183	MS_31480_H3K4me1_CSpeaks_peak_1917	122	.	7.50202	17.92366	12.26963	102
16	51394402	51394600	MS_31480_H3K4me1_CSpeaks_peak_1918	20	.	2.77401	5.41096	2.08090	164
16	51516190	51516409	MS_31480_H3K4me1_CSpeaks_peak_1919	65	.	6.96549	10.95293	6.56274	76
16	51818460	51819149	MS_31480_H3K4me1_CSpeaks_peak_1920	70	.	4.51754	11.61295	7.09023	573
16	51877071	51877266	MS_31480_H3K4me1_CSpeaks_peak_1921	39	.	4.44564	7.74108	3.92448	92
16	51920787	51921212	MS_31480_H3K4me1_CSpeaks_peak_1922	109	.	5.48558	16.31957	10.95997	110
16	52028968	52029169	MS_31480_H3K4me1_CSpeaks_peak_1923	16	.	2.64792	4.90127	1.67536	7
16	52048498	52048767	MS_31480_H3K4me1_CSpeaks_peak_1924	17	.	2.90413	5.04271	1.76878	110
16	52066018	52066310	MS_31480_H3K4me1_CSpeaks_peak_1925	26	.	2.84185	6.12647	2.62243	110
16	52165683	52165911	MS_31480_H3K4me1_CSpeaks_peak_1926	13	.	2.74279	4.49469	1.38069	223
16	52167114	52167287	MS_31480_H3K4me1_CSpeaks_peak_1927	26	.	2.84185	6.12647	2.62243	53
16	52211019	52211170	MS_31480_H3K4me1_CSpeaks_peak_1928	52	.	5.16349	9.36317	5.27459	73
16	52211691	52211935	MS_31480_H3K4me1_CSpeaks_peak_1929	25	.	4.12330	6.06863	2.59286	24
16	53072028	53072257	MS_31480_H3K4me1_CSpeaks_peak_1930	42	.	1.50477	8.13091	4.25418	127
16	53107231	53107575	MS_31480_H3K4me1_CSpeaks_peak_1931	69	.	4.24664	11.47998	6.98113	139
16	53121182	53121368	MS_31480_H3K4me1_CSpeaks_peak_1932	58	.	3.78274	10.10142	5.86922	14
16	53271961	53272156	MS_31480_H3K4me1_CSpeaks_peak_1933	31	.	3.38815	6.81780	3.17826	95
16	53508107	53508530	MS_31480_H3K4me1_CSpeaks_peak_1934	66	.	4.68892	11.07685	6.65951	84
16	53642084	53642265	MS_31480_H3K4me1_CSpeaks_peak_1935	26	.	3.58312	6.09210	2.60355	66
16	54321074	54321372	MS_31480_H3K4me1_CSpeaks_peak_1936	161	.	11.63118	22.51846	16.17110	179
16	56255821	56256367	MS_31480_H3K4me1_CSpeaks_peak_1937	69	.	4.24664	11.47998	6.98113	121
16	57525167	57525353	MS_31480_H3K4me1_CSpeaks_peak_1938	38	.	3.27838	7.62823	3.82822	62
16	59189047	59189333	MS_31480_H3K4me1_CSpeaks_peak_1939	39	.	4.44564	7.74108	3.92448	106
16	62809380	62809660	MS_31480_H3K4me1_CSpeaks_peak_1940	37	.	3.39731	7.52049	3.73872	70
16	63643134	63643298	MS_31480_H3K4me1_CSpeaks_peak_1941	47	.	3.87218	8.76987	4.78332	135
16	64229960	64230653	MS_31480_H3K4me1_CSpeaks_peak_1942	79	.	4.32938	12.62799	7.94085	107
16	66911534	66911951	MS_31480_H3K4me1_CSpeaks_peak_1943	30	.	2.95552	6.65600	3.06206	331
16	69331324	69331609	MS_31480_H3K4me1_CSpeaks_peak_1944	26	.	2.84185	6.12647	2.62243	24
16	70055972	70056148	MS_31480_H3K4me1_CSpeaks_peak_1945	43	.	3.40447	8.22393	4.32743	98
16	70190668	70190815	MS_31480_H3K4me1_CSpeaks_peak_1946	33	.	5.20195	7.07361	3.38100	82
16	71428009	71428216	MS_31480_H3K4me1_CSpeaks_peak_1947	13	.	2.74279	4.49469	1.38069	189
16	72407075	72407222	MS_31480_H3K4me1_CSpeaks_peak_1948	33	.	5.20195	7.07361	3.38100	135
16	84950556	84950931	MS_31480_H3K4me1_CSpeaks_peak_1949	36	.	3.75113	7.43510	3.69186	234
16	89265739	89265888	MS_31480_H3K4me1_CSpeaks_peak_1950	33	.	3.15229	7.04849	3.36489	110
16	89998366	89998632	MS_31480_H3K4me1_CSpeaks_peak_1951	76	.	4.67888	12.36258	7.69864	141
16	91018980	91019232	MS_31480_H3K4me1_CSpeaks_peak_1952	62	.	4.92680	10.61088	6.26955	78
16	91020669	91020896	MS_31480_H3K4me1_CSpeaks_peak_1953	152	.	6.93960	21.41116	15.21425	116
16	91057177	91057379	MS_31480_H3K4me1_CSpeaks_peak_1954	32	.	5.10171	6.90892	3.25588	57
16	91144560	91144863	MS_31480_H3K4me1_CSpeaks_peak_1955	42	.	3.93869	8.12557	4.24970	107
16	91386192	91386349	MS_31480_H3K4me1_CSpeaks_peak_1956	36	.	3.54950	7.44994	3.69504	56
16	91663008	91663456	MS_31480_H3K4me1_CSpeaks_peak_1957	58	.	3.78274	10.10142	5.86922	97
16	91719465	91719679	MS_31480_H3K4me1_CSpeaks_peak_1958	26	.	3.37602	6.11710	2.61606	86
16	92481585	92481800	MS_31480_H3K4me1_CSpeaks_peak_1959	36	.	4.75722	7.38659	3.66357	138
16	93464825	93465039	MS_31480_H3K4me1_CSpeaks_peak_1960	36	.	3.54950	7.44994	3.69504	104
16	93716369	93716593	MS_31480_H3K4me1_CSpeaks_peak_1961	48	.	4.02658	8.88116	4.85714	62
16	93963695	93963886	MS_31480_H3K4me1_CSpeaks_peak_1962	74	.	5.83490	12.07178	7.47697	102
16	94483156	94483372	MS_31480_H3K4me1_CSpeaks_peak_1963	50	.	4.35633	9.06085	5.00529	111
16	95603738	95604028	MS_31480_H3K4me1_CSpeaks_peak_1964	42	.	3.71084	8.10088	4.23963	128
16	96121436	96121740	MS_31480_H3K4me1_CSpeaks_peak_1965	31	.	2.89752	6.83964	3.19588	160
16	96251835	96252130	MS_31480_H3K4me1_CSpeaks_peak_1966	22	.	2.72817	5.61339	2.21363	224
16	96699255	96699402	MS_31480_H3K4me1_CSpeaks_peak_1967	36	.	3.54950	7.44994	3.69504	59
16	96699554	96700089	MS_31480_H3K4me1_CSpeaks_peak_1968	80	.	5.98737	12.75987	8.04257	423
17	4334091	4334253	MS_31480_H3K4me1_CSpeaks_peak_1969	48	.	4.12625	8.83579	4.81547	55
17	8055293	8055526	MS_31480_H3K4me1_CSpeaks_peak_1970	33	.	3.94325	7.06223	3.37624	24
17	8518809	8518975	MS_31480_H3K4me1_CSpeaks_peak_1971	26	.	3.88993	6.18029	2.66353	163
17	9113307	9113482	MS_31480_H3K4me1_CSpeaks_peak_1972	75	.	7.03753	12.15992	7.55329	71
17	9226187	9226334	MS_31480_H3K4me1_CSpeaks_peak_1973	56	.	4.70285	9.80478	5.61012	101
17	17095995	17096271	MS_31480_H3K4me1_CSpeaks_peak_1974	31	.	2.89752	6.83964	3.19588	70
17	18663242	18663389	MS_31480_H3K4me1_CSpeaks_peak_1975	27	.	2.79404	6.32385	2.78687	25
17	20225831	20225999	MS_31480_H3K4me1_CSpeaks_peak_1976	53	.	5.00134	9.40512	5.30124	77
17	21417052	21417309	MS_31480_H3K4me1_CSpeaks_peak_1977	75	.	6.58692	12.22056	7.59449	188
17	22260912	22261136	MS_31480_H3K4me1_CSpeaks_peak_1978	37	.	3.39731	7.52049	3.73872	114
17	25228207	25228453	MS_31480_H3K4me1_CSpeaks_peak_1979	79	.	5.06403	12.65589	7.94917	191
17	27222579	27222865	MS_31480_H3K4me1_CSpeaks_peak_1980	42	.	3.53887	8.14075	4.25622	77
17	28244813	28245009	MS_31480_H3K4me1_CSpeaks_peak_1981	19	.	2.83109	5.21910	1.92473	74
17	30933065	30933237	MS_31480_H3K4me1_CSpeaks_peak_1982	43	.	5.12316	8.29796	4.37784	107
17	32689748	32689898	MS_31480_H3K4me1_CSpeaks_peak_1983	51	.	3.93775	9.20819	5.13949	81
17	33587797	33588064	MS_31480_H3K4me1_CSpeaks_peak_1984	26	.	2.84185	6.12647	2.62243	67
17	33748231	33748414	MS_31480_H3K4me1_CSpeaks_peak_1985	16	.	2.36923	4.89962	1.67536	142
17	33821536	33821796	MS_31480_H3K4me1_CSpeaks_peak_1986	29	.	2.75409	6.52870	2.94876	177
17	34335644	34335840	MS_31480_H3K4me1_CSpeaks_peak_1987	17	.	2.90413	5.04271	1.76878	79
17	34773391	34773619	MS_31480_H3K4me1_CSpeaks_peak_1988	49	.	4.47891	9.01853	4.96586	90
17	35514296	35514607	MS_31480_H3K4me1_CSpeaks_peak_1989	59	.	4.19486	10.15921	5.90783	272
17	35530987	35531169	MS_31480_H3K4me1_CSpeaks_peak_1990	22	.	3.15124	5.61341	2.21363	50
17	35531327	35531589	MS_31480_H3K4me1_CSpeaks_peak_1991	53	.	3.82198	9.43052	5.31717	118
17	36687747	36687997	MS_31480_H3K4me1_CSpeaks_peak_1992	18	.	2.61450	5.11734	1.83422	134
17	37567686	37567925	MS_31480_H3K4me1_CSpeaks_peak_1993	31	.	3.38815	6.81780	3.17826	141
17	38458574	38458754	MS_31480_H3K4me1_CSpeaks_peak_1994	59	.	4.19486	10.15921	5.90783	58
17	41813610	41813770	MS_31480_H3K4me1_CSpeaks_peak_1995	56	.	4.70285	9.80478	5.61012	111
17	42156971	42157173	MS_31480_H3K4me1_CSpeaks_peak_1996	179	.	8.28598	24.63155	17.94117	91
17	42449159	42449354	MS_31480_H3K4me1_CSpeaks_peak_1997	42	.	5.03066	8.14435	4.25754	177
17	42587215	42587436	MS_31480_H3K4me1_CSpeaks_peak_1998	38	.	3.27838	7.62823	3.82822	122
17	42732538	42732739	MS_31480_H3K4me1_CSpeaks_peak_1999	110	.	8.30620	16.47292	11.09961	120
17	42897753	42897905	MS_31480_H3K4me1_CSpeaks_peak_2000	47	.	2.63451	8.74812	4.77324	86
[truncated: 3,736 more rows]
