# Supplementary material for: Transposable elements are the primary source of novelty in primate gene regulation
Source: Genome Res. 2017 Oct;27(10):1623–33. doi: 10.1101/gr.218149.116 (PMC5630026; doi:10.1101/gr.218149.116)
Supplement: Supplemental Material [file supp_gr.218149.116_Supplemental_FILE_S1_peak_calling_BED_files.zip › FILE_S1/MS_32842_H3K27Ac_CSpeaks_peaks.narrowPeak]

1	6241699	6241855	MS_32842_H3K27Ac_CSpeaks_peak_1	91	.	7.35220	12.28240	9.16890	69
1	6510716	6511454	MS_32842_H3K27Ac_CSpeaks_peak_2	158	.	4.07442	19.23379	15.84143	438
1	6511573	6511965	MS_32842_H3K27Ac_CSpeaks_peak_3	159	.	4.52768	19.29556	15.90142	250
1	6512287	6512919	MS_32842_H3K27Ac_CSpeaks_peak_4	511	.	10.69691	56.07926	51.12464	435
1	6562318	6562824	MS_32842_H3K27Ac_CSpeaks_peak_5	160	.	5.63557	19.47696	16.07685	72
1	8328319	8329850	MS_32842_H3K27Ac_CSpeaks_peak_6	266	.	6.49481	30.48534	26.66165	644
1	9667716	9668059	MS_32842_H3K27Ac_CSpeaks_peak_7	344	.	13.24395	38.61717	34.45682	233
1	9720121	9720460	MS_32842_H3K27Ac_CSpeaks_peak_8	115	.	4.32987	14.75947	11.53939	94
1	9830618	9830777	MS_32842_H3K27Ac_CSpeaks_peak_9	66	.	3.56059	9.65107	6.65754	91
1	10085884	10086104	MS_32842_H3K27Ac_CSpeaks_peak_10	31	.	2.60805	5.86355	3.10566	85
1	10121558	10121749	MS_32842_H3K27Ac_CSpeaks_peak_11	49	.	3.35904	7.86413	4.96569	59
1	10431906	10432107	MS_32842_H3K27Ac_CSpeaks_peak_12	57	.	2.75780	8.72125	5.77466	126
1	10774552	10774769	MS_32842_H3K27Ac_CSpeaks_peak_13	21	.	2.71763	4.76294	2.11452	117
1	10813782	10814645	MS_32842_H3K27Ac_CSpeaks_peak_14	351	.	9.07075	39.35727	35.16762	333
1	11148118	11148398	MS_32842_H3K27Ac_CSpeaks_peak_15	64	.	4.00483	9.38224	6.40015	151
1	11191889	11192315	MS_32842_H3K27Ac_CSpeaks_peak_16	29	.	2.52505	5.72068	2.97607	197
1	12105620	12105876	MS_32842_H3K27Ac_CSpeaks_peak_17	69	.	4.63684	9.98557	6.97817	137
1	12453437	12453586	MS_32842_H3K27Ac_CSpeaks_peak_18	50	.	3.65986	7.97190	5.06905	54
1	12453693	12453929	MS_32842_H3K27Ac_CSpeaks_peak_19	157	.	5.18304	19.12322	15.73816	112
1	12543405	12543654	MS_32842_H3K27Ac_CSpeaks_peak_20	25	.	2.86067	5.29464	2.58793	222
1	13101580	13101804	MS_32842_H3K27Ac_CSpeaks_peak_21	192	.	9.23996	22.82008	19.29545	105
1	13102195	13102513	MS_32842_H3K27Ac_CSpeaks_peak_22	804	.	15.85914	86.98945	80.41190	174
1	13102802	13103227	MS_32842_H3K27Ac_CSpeaks_peak_23	127	.	3.56731	15.98231	12.71987	274
1	13281140	13281520	MS_32842_H3K27Ac_CSpeaks_peak_24	60	.	3.02440	8.99766	6.03924	198
1	13282454	13283174	MS_32842_H3K27Ac_CSpeaks_peak_25	252	.	5.47661	28.97718	25.21567	372
1	13746403	13747434	MS_32842_H3K27Ac_CSpeaks_peak_26	428	.	8.24977	47.43213	42.87881	811
1	13747564	13748148	MS_32842_H3K27Ac_CSpeaks_peak_27	560	.	9.12818	61.29649	56.07956	225
1	13929543	13929733	MS_32842_H3K27Ac_CSpeaks_peak_28	34	.	2.81442	6.21653	3.42898	73
1	14341917	14342195	MS_32842_H3K27Ac_CSpeaks_peak_29	201	.	7.28129	23.70938	20.14701	143
1	14342583	14342981	MS_32842_H3K27Ac_CSpeaks_peak_30	209	.	6.57953	24.51733	20.92540	139
1	14556571	14556894	MS_32842_H3K27Ac_CSpeaks_peak_31	23	.	3.16148	5.02808	2.34299	136
1	14661542	14662029	MS_32842_H3K27Ac_CSpeaks_peak_32	290	.	9.69521	32.95414	29.03233	262
1	14764780	14765156	MS_32842_H3K27Ac_CSpeaks_peak_33	331	.	7.65677	37.27825	33.17617	169
1	14815863	14816210	MS_32842_H3K27Ac_CSpeaks_peak_34	21	.	3.25351	4.79826	2.14519	306
1	15046592	15047057	MS_32842_H3K27Ac_CSpeaks_peak_35	42	.	2.62168	7.14373	4.29450	380
1	15111638	15111882	MS_32842_H3K27Ac_CSpeaks_peak_36	25	.	3.09455	5.28621	2.58185	103
1	15123657	15123917	MS_32842_H3K27Ac_CSpeaks_peak_37	29	.	3.37225	5.66612	2.92629	116
1	15124087	15124300	MS_32842_H3K27Ac_CSpeaks_peak_38	123	.	5.97543	15.57171	12.32009	102
1	15137850	15138189	MS_32842_H3K27Ac_CSpeaks_peak_39	91	.	4.91487	12.29318	9.17782	239
1	15140847	15141008	MS_32842_H3K27Ac_CSpeaks_peak_40	40	.	4.00432	6.91455	4.08127	76
1	15147554	15147709	MS_32842_H3K27Ac_CSpeaks_peak_41	59	.	4.42191	8.89906	5.94529	89
1	15232209	15233054	MS_32842_H3K27Ac_CSpeaks_peak_42	512	.	9.41747	56.18179	51.22101	553
1	15738598	15739117	MS_32842_H3K27Ac_CSpeaks_peak_43	348	.	5.93898	39.01089	34.83308	191
1	15834263	15835139	MS_32842_H3K27Ac_CSpeaks_peak_44	468	.	9.43156	51.55460	46.80896	704
1	15835348	15835626	MS_32842_H3K27Ac_CSpeaks_peak_45	204	.	6.88831	24.06300	20.48857	132
1	16619290	16619507	MS_32842_H3K27Ac_CSpeaks_peak_46	22	.	2.59152	4.89844	2.22459	98
1	16662252	16662421	MS_32842_H3K27Ac_CSpeaks_peak_47	113	.	4.86313	14.55524	11.34868	112
1	16861816	16862089	MS_32842_H3K27Ac_CSpeaks_peak_48	25	.	2.59792	5.22067	2.52314	134
1	17138701	17139021	MS_32842_H3K27Ac_CSpeaks_peak_49	59	.	3.71887	8.88419	5.93162	160
1	17175996	17176656	MS_32842_H3K27Ac_CSpeaks_peak_50	21	.	2.35091	4.83639	2.18108	69
1	17198034	17198181	MS_32842_H3K27Ac_CSpeaks_peak_51	38	.	3.10065	6.69737	3.88029	42
1	17214303	17214537	MS_32842_H3K27Ac_CSpeaks_peak_52	100	.	2.92165	13.15343	10.00060	111
1	17228703	17228909	MS_32842_H3K27Ac_CSpeaks_peak_53	74	.	5.37923	10.46025	7.42690	106
1	17732100	17732358	MS_32842_H3K27Ac_CSpeaks_peak_54	51	.	3.68445	8.03422	5.12809	138
1	17952131	17952584	MS_32842_H3K27Ac_CSpeaks_peak_55	138	.	3.93251	17.11512	13.80414	294
1	18157694	18158018	MS_32842_H3K27Ac_CSpeaks_peak_56	99	.	5.09690	13.09055	9.94206	126
1	18158275	18159830	MS_32842_H3K27Ac_CSpeaks_peak_57	335	.	6.79956	37.66571	33.54787	278
1	21850396	21850694	MS_32842_H3K27Ac_CSpeaks_peak_58	93	.	4.26340	12.42432	9.30052	184
1	21851228	21851380	MS_32842_H3K27Ac_CSpeaks_peak_59	49	.	2.98063	7.87058	4.97085	103
1	21851563	21851789	MS_32842_H3K27Ac_CSpeaks_peak_60	45	.	2.77918	7.46543	4.59647	119
1	21852967	21853188	MS_32842_H3K27Ac_CSpeaks_peak_61	99	.	4.39259	13.13011	9.97796	84
1	21883379	21884080	MS_32842_H3K27Ac_CSpeaks_peak_62	429	.	10.57276	47.48800	42.93135	299
1	22257619	22257806	MS_32842_H3K27Ac_CSpeaks_peak_63	135	.	5.29223	16.89814	13.59624	83
1	22258012	22258415	MS_32842_H3K27Ac_CSpeaks_peak_64	57	.	3.41610	8.71714	5.77073	93
1	23537037	23537706	MS_32842_H3K27Ac_CSpeaks_peak_65	368	.	8.12795	41.10063	36.83032	376
1	23834787	23835128	MS_32842_H3K27Ac_CSpeaks_peak_66	49	.	3.35904	7.86413	4.96569	220
1	25118820	25118971	MS_32842_H3K27Ac_CSpeaks_peak_67	68	.	3.40440	9.82269	6.82281	61
1	25120855	25121107	MS_32842_H3K27Ac_CSpeaks_peak_68	58	.	2.92696	8.78001	5.83195	210
1	25121378	25121769	MS_32842_H3K27Ac_CSpeaks_peak_69	98	.	4.68655	13.04118	9.89728	205
1	25123542	25124275	MS_32842_H3K27Ac_CSpeaks_peak_70	494	.	8.47616	54.36815	49.48761	186
1	25124373	25124671	MS_32842_H3K27Ac_CSpeaks_peak_71	76	.	3.44635	10.66968	7.63000	117
1	25124775	25125221	MS_32842_H3K27Ac_CSpeaks_peak_72	142	.	5.16776	17.61414	14.28671	61
1	25209459	25209717	MS_32842_H3K27Ac_CSpeaks_peak_73	52	.	3.29830	8.12436	5.21301	155
1	25487601	25488039	MS_32842_H3K27Ac_CSpeaks_peak_74	53	.	2.69214	8.24626	5.32864	305
1	25652896	25653248	MS_32842_H3K27Ac_CSpeaks_peak_75	43	.	2.78626	7.15220	4.30198	114
1	25858010	25858157	MS_32842_H3K27Ac_CSpeaks_peak_76	65	.	5.23598	9.49289	6.50803	124
1	25874297	25874444	MS_32842_H3K27Ac_CSpeaks_peak_77	56	.	4.00471	8.55196	5.61640	70
1	25886450	25886597	MS_32842_H3K27Ac_CSpeaks_peak_78	30	.	4.41132	5.81026	3.05784	81
1	25917873	25918498	MS_32842_H3K27Ac_CSpeaks_peak_79	261	.	6.71440	29.95748	26.15447	423
1	25918642	25918865	MS_32842_H3K27Ac_CSpeaks_peak_80	51	.	3.88625	8.00486	5.10110	85
1	25969642	25970664	MS_32842_H3K27Ac_CSpeaks_peak_81	640	.	14.69053	69.68134	64.03104	420
1	25981112	25981310	MS_32842_H3K27Ac_CSpeaks_peak_82	78	.	5.25566	10.93981	7.88292	125
1	26051937	26052449	MS_32842_H3K27Ac_CSpeaks_peak_83	258	.	6.38656	29.62189	25.83650	224
1	26059083	26059398	MS_32842_H3K27Ac_CSpeaks_peak_84	182	.	6.89186	21.75314	18.26619	105
1	26059656	26059867	MS_32842_H3K27Ac_CSpeaks_peak_85	122	.	5.78762	15.53175	12.28248	75
1	26059978	26060842	MS_32842_H3K27Ac_CSpeaks_peak_86	288	.	5.13191	32.70760	28.80046	673
1	26060945	26061255	MS_32842_H3K27Ac_CSpeaks_peak_87	195	.	6.88599	23.12802	19.58869	131
1	26062506	26062874	MS_32842_H3K27Ac_CSpeaks_peak_88	159	.	5.72133	19.34429	15.94766	107
1	26169012	26169253	MS_32842_H3K27Ac_CSpeaks_peak_89	18	.	2.72329	4.44976	1.83637	76
1	26264565	26265546	MS_32842_H3K27Ac_CSpeaks_peak_90	334	.	7.34590	37.58168	33.46991	564
1	26266451	26266839	MS_32842_H3K27Ac_CSpeaks_peak_91	121	.	6.66260	15.34523	12.10615	189
1	26403411	26403635	MS_32842_H3K27Ac_CSpeaks_peak_92	30	.	3.00370	5.84670	3.09051	111
1	26425876	26426078	MS_32842_H3K27Ac_CSpeaks_peak_93	16	.	2.15671	4.26349	1.66852	137
1	26501077	26501470	MS_32842_H3K27Ac_CSpeaks_peak_94	388	.	12.76376	43.16458	38.80245	131
1	26978966	26979241	MS_32842_H3K27Ac_CSpeaks_peak_95	40	.	3.48800	6.82824	4.00038	176
1	27414965	27415186	MS_32842_H3K27Ac_CSpeaks_peak_96	123	.	5.97543	15.57171	12.32009	96
1	27422233	27422418	MS_32842_H3K27Ac_CSpeaks_peak_97	126	.	6.11220	15.88638	12.62610	130
1	27426386	27426541	MS_32842_H3K27Ac_CSpeaks_peak_98	44	.	3.03091	7.27571	4.41579	91
1	27432788	27433012	MS_32842_H3K27Ac_CSpeaks_peak_99	30	.	3.35082	5.84128	3.08789	39
1	27794743	27794940	MS_32842_H3K27Ac_CSpeaks_peak_100	33	.	4.00398	6.12482	3.35089	183
1	27881214	27881382	MS_32842_H3K27Ac_CSpeaks_peak_101	101	.	4.68189	13.35733	10.19565	96
1	27881482	27882144	MS_32842_H3K27Ac_CSpeaks_peak_102	277	.	6.14755	31.66305	27.79639	308
1	27899386	27899761	MS_32842_H3K27Ac_CSpeaks_peak_103	49	.	3.35904	7.86413	4.96569	233
1	27980197	27980751	MS_32842_H3K27Ac_CSpeaks_peak_104	278	.	8.73755	31.67951	27.81095	188
1	27981244	27981842	MS_32842_H3K27Ac_CSpeaks_peak_105	105	.	3.31697	13.69627	10.52485	96
1	28184462	28184857	MS_32842_H3K27Ac_CSpeaks_peak_106	47	.	4.69539	7.58173	4.70702	80
1	28235660	28235990	MS_32842_H3K27Ac_CSpeaks_peak_107	70	.	3.35321	10.08592	7.07101	195
1	28364521	28364754	MS_32842_H3K27Ac_CSpeaks_peak_108	86	.	4.13421	11.73130	8.63921	149
1	28391758	28392104	MS_32842_H3K27Ac_CSpeaks_peak_109	21	.	3.92118	4.86769	2.19637	98
1	28397817	28397974	MS_32842_H3K27Ac_CSpeaks_peak_110	76	.	3.51299	10.68587	7.64617	78
1	28427163	28427321	MS_32842_H3K27Ac_CSpeaks_peak_111	98	.	7.32412	13.03595	9.89226	99
1	28473315	28474589	MS_32842_H3K27Ac_CSpeaks_peak_112	424	.	11.28600	46.95685	42.43107	1076
1	28475161	28475811	MS_32842_H3K27Ac_CSpeaks_peak_113	455	.	8.41088	50.27103	45.58683	233
1	28558491	28559607	MS_32842_H3K27Ac_CSpeaks_peak_114	382	.	7.05273	42.59169	38.25920	723
1	28621315	28621889	MS_32842_H3K27Ac_CSpeaks_peak_115	343	.	10.74904	38.54075	34.38711	225
1	28624146	28624515	MS_32842_H3K27Ac_CSpeaks_peak_116	131	.	6.75728	16.42365	13.13988	134
1	28663832	28664105	MS_32842_H3K27Ac_CSpeaks_peak_117	27	.	3.50378	5.47530	2.75181	248
1	28719635	28719922	MS_32842_H3K27Ac_CSpeaks_peak_118	187	.	4.74095	22.22799	18.72464	216
1	28756762	28757121	MS_32842_H3K27Ac_CSpeaks_peak_119	55	.	4.21531	8.45985	5.53116	261
1	28759379	28759530	MS_32842_H3K27Ac_CSpeaks_peak_120	61	.	3.61743	9.09479	6.13134	63
1	28843211	28843553	MS_32842_H3K27Ac_CSpeaks_peak_121	67	.	3.74662	9.73273	6.73613	238
1	28861530	28861867	MS_32842_H3K27Ac_CSpeaks_peak_122	56	.	4.00471	8.55196	5.61640	112
1	29091585	29091823	MS_32842_H3K27Ac_CSpeaks_peak_123	39	.	2.92266	6.73848	3.91860	137
1	29163509	29163656	MS_32842_H3K27Ac_CSpeaks_peak_124	30	.	4.41132	5.81026	3.05784	24
1	29182290	29182477	MS_32842_H3K27Ac_CSpeaks_peak_125	140	.	7.00755	17.39608	14.07636	83
1	29237104	29237438	MS_32842_H3K27Ac_CSpeaks_peak_126	43	.	3.64064	7.18270	4.32703	61
1	29326300	29326617	MS_32842_H3K27Ac_CSpeaks_peak_127	118	.	4.09836	15.05898	11.82963	186
1	29361464	29361666	MS_32842_H3K27Ac_CSpeaks_peak_128	21	.	3.92118	4.86769	2.19637	142
1	29422792	29423273	MS_32842_H3K27Ac_CSpeaks_peak_129	494	.	10.20632	54.37506	49.48957	239
1	29423881	29424133	MS_32842_H3K27Ac_CSpeaks_peak_130	19	.	3.60311	4.56175	1.93724	170
1	29480192	29481726	MS_32842_H3K27Ac_CSpeaks_peak_131	438	.	10.07927	48.43197	43.83145	360
1	33846743	33847051	MS_32842_H3K27Ac_CSpeaks_peak_132	83	.	3.78864	11.42613	8.35115	141
1	34184270	34184551	MS_32842_H3K27Ac_CSpeaks_peak_133	172	.	4.70182	20.71492	17.26644	184
1	34184675	34185009	MS_32842_H3K27Ac_CSpeaks_peak_134	119	.	4.96099	15.19030	11.95940	161
1	34185457	34185627	MS_32842_H3K27Ac_CSpeaks_peak_135	40	.	4.00432	6.91455	4.08127	94
1	35071906	35072242	MS_32842_H3K27Ac_CSpeaks_peak_136	78	.	4.14797	10.90437	7.85098	166
1	35151459	35152003	MS_32842_H3K27Ac_CSpeaks_peak_137	551	.	14.54281	60.27065	55.10728	338
1	36022610	36022800	MS_32842_H3K27Ac_CSpeaks_peak_138	36	.	2.61570	6.50451	3.69914	169
1	36973144	36973366	MS_32842_H3K27Ac_CSpeaks_peak_139	123	.	4.30557	15.58001	12.32679	143
1	36973914	36974149	MS_32842_H3K27Ac_CSpeaks_peak_140	29	.	2.34797	5.70771	2.96539	121
1	37325046	37325629	MS_32842_H3K27Ac_CSpeaks_peak_141	316	.	6.35617	35.63642	31.60792	300
1	37624468	37625279	MS_32842_H3K27Ac_CSpeaks_peak_142	725	.	16.59117	78.72752	72.59721	293
1	37660888	37661351	MS_32842_H3K27Ac_CSpeaks_peak_143	251	.	5.04123	28.94903	25.18882	237
1	37755656	37756033	MS_32842_H3K27Ac_CSpeaks_peak_144	52	.	3.29830	8.12436	5.21301	201
1	37756334	37756673	MS_32842_H3K27Ac_CSpeaks_peak_145	44	.	2.69588	7.29575	4.43501	143
1	39057775	39058487	MS_32842_H3K27Ac_CSpeaks_peak_146	98	.	4.77373	12.94818	9.80861	416
1	39136520	39136752	MS_32842_H3K27Ac_CSpeaks_peak_147	107	.	5.27893	13.90296	10.71911	113
1	39147934	39148081	MS_32842_H3K27Ac_CSpeaks_peak_148	62	.	4.42607	9.21280	6.24489	113
1	39199842	39200714	MS_32842_H3K27Ac_CSpeaks_peak_149	206	.	5.85775	24.23862	20.65983	358
1	40056774	40056950	MS_32842_H3K27Ac_CSpeaks_peak_150	95	.	5.39605	12.69679	9.56466	106
1	40494416	40494674	MS_32842_H3K27Ac_CSpeaks_peak_151	106	.	4.72010	13.79869	10.62312	146
1	40494887	40495474	MS_32842_H3K27Ac_CSpeaks_peak_152	260	.	5.74667	29.85843	26.05960	282
1	41607814	41608341	MS_32842_H3K27Ac_CSpeaks_peak_153	142	.	4.94745	17.59118	14.26631	385
1	41755511	41755821	MS_32842_H3K27Ac_CSpeaks_peak_154	91	.	3.21743	12.31343	9.19742	154
1	41913005	41913279	MS_32842_H3K27Ac_CSpeaks_peak_155	136	.	8.00959	16.92949	13.62641	130
1	41970236	41970571	MS_32842_H3K27Ac_CSpeaks_peak_156	62	.	3.13455	9.24074	6.27043	237
1	41970667	41970975	MS_32842_H3K27Ac_CSpeaks_peak_157	128	.	4.90937	16.07404	12.80883	72
1	47637843	47638026	MS_32842_H3K27Ac_CSpeaks_peak_158	128	.	4.54637	16.16880	12.89524	98
1	49236900	49237091	MS_32842_H3K27Ac_CSpeaks_peak_159	22	.	2.59152	4.89844	2.22459	3
1	53506790	53507004	MS_32842_H3K27Ac_CSpeaks_peak_160	65	.	5.23598	9.49289	6.50803	44
1	53508069	53508327	MS_32842_H3K27Ac_CSpeaks_peak_161	69	.	4.36877	9.99684	6.98652	52
1	54389422	54389579	MS_32842_H3K27Ac_CSpeaks_peak_162	79	.	3.60466	11.02361	7.96393	125
1	54608642	54609155	MS_32842_H3K27Ac_CSpeaks_peak_163	304	.	5.85392	34.43587	30.45732	355
1	54609775	54610423	MS_32842_H3K27Ac_CSpeaks_peak_164	163	.	9.05317	19.77841	16.37005	252
1	54841692	54841925	MS_32842_H3K27Ac_CSpeaks_peak_165	40	.	4.00432	6.91455	4.08127	133
1	56883838	56884027	MS_32842_H3K27Ac_CSpeaks_peak_166	19	.	2.40311	4.62020	1.98835	97
1	57436881	57437047	MS_32842_H3K27Ac_CSpeaks_peak_167	21	.	3.25351	4.79826	2.14519	55
1	57437779	57437950	MS_32842_H3K27Ac_CSpeaks_peak_168	39	.	4.73913	6.79445	3.97000	70
1	59577455	59577642	MS_32842_H3K27Ac_CSpeaks_peak_169	61	.	3.90962	9.13475	6.17015	85
1	61823922	61824318	MS_32842_H3K27Ac_CSpeaks_peak_170	69	.	4.36877	9.99684	6.98652	310
1	62181085	62181286	MS_32842_H3K27Ac_CSpeaks_peak_171	41	.	3.79378	7.01720	4.17231	85
1	62185278	62185465	MS_32842_H3K27Ac_CSpeaks_peak_172	13	.	2.07968	3.88481	1.37297	11
1	62186481	62186740	MS_32842_H3K27Ac_CSpeaks_peak_173	37	.	2.88247	6.60975	3.79767	184
1	62299029	62299437	MS_32842_H3K27Ac_CSpeaks_peak_174	121	.	5.28638	15.39848	12.15500	243
1	62388575	62388778	MS_32842_H3K27Ac_CSpeaks_peak_175	40	.	4.31198	6.92469	4.08928	196
1	62555683	62556191	MS_32842_H3K27Ac_CSpeaks_peak_176	187	.	6.56793	22.24257	18.73723	261
1	62849343	62849953	MS_32842_H3K27Ac_CSpeaks_peak_177	418	.	10.41257	46.38743	41.88271	316
1	62882413	62882835	MS_32842_H3K27Ac_CSpeaks_peak_178	83	.	3.78864	11.42613	8.35115	342
1	63052072	63052644	MS_32842_H3K27Ac_CSpeaks_peak_179	137	.	3.42572	17.03309	13.72685	370
1	63121582	63121729	MS_32842_H3K27Ac_CSpeaks_peak_180	39	.	4.90147	6.79757	3.97067	67
1	63278154	63278929	MS_32842_H3K27Ac_CSpeaks_peak_181	359	.	8.01016	40.13546	35.90896	288
1	63380508	63381057	MS_32842_H3K27Ac_CSpeaks_peak_182	129	.	4.40570	16.27226	12.99457	261
1	63381364	63382404	MS_32842_H3K27Ac_CSpeaks_peak_183	526	.	14.12128	57.74537	52.69713	777
1	63382522	63382690	MS_32842_H3K27Ac_CSpeaks_peak_184	209	.	8.00909	24.51161	20.92196	77
1	63593418	63593587	MS_32842_H3K27Ac_CSpeaks_peak_185	22	.	2.59152	4.89844	2.22459	142
1	63622697	63623089	MS_32842_H3K27Ac_CSpeaks_peak_186	41	.	3.06271	6.98385	4.14548	331
1	63623380	63623643	MS_32842_H3K27Ac_CSpeaks_peak_187	30	.	3.00370	5.84670	3.09051	142
1	63938912	63939483	MS_32842_H3K27Ac_CSpeaks_peak_188	211	.	6.00762	24.77958	21.17688	450
1	64751725	64751951	MS_32842_H3K27Ac_CSpeaks_peak_189	52	.	5.20449	8.11498	5.20538	80
1	64755859	64756375	MS_32842_H3K27Ac_CSpeaks_peak_190	233	.	6.06182	27.07561	23.38593	380
1	64756697	64757510	MS_32842_H3K27Ac_CSpeaks_peak_191	390	.	5.85866	43.45741	39.08737	425
1	64757953	64758421	MS_32842_H3K27Ac_CSpeaks_peak_192	458	.	8.10358	50.51218	45.81327	201
1	64799229	64799420	MS_32842_H3K27Ac_CSpeaks_peak_193	70	.	6.00518	10.09258	7.07518	99
1	65021523	65022445	MS_32842_H3K27Ac_CSpeaks_peak_194	341	.	6.04442	38.34866	34.19984	653
1	65249566	65250159	MS_32842_H3K27Ac_CSpeaks_peak_195	238	.	5.68182	27.56864	23.86236	403
1	65337406	65337801	MS_32842_H3K27Ac_CSpeaks_peak_196	179	.	10.33993	21.44048	17.96564	177
1	65604654	65604816	MS_32842_H3K27Ac_CSpeaks_peak_197	80	.	6.40552	11.12382	8.05918	86
1	65622691	65623027	MS_32842_H3K27Ac_CSpeaks_peak_198	49	.	3.13916	7.82774	4.93441	206
1	66237033	66237852	MS_32842_H3K27Ac_CSpeaks_peak_199	436	.	10.01233	48.21531	43.62163	284
1	66459290	66460230	MS_32842_H3K27Ac_CSpeaks_peak_200	193	.	4.96303	22.90283	19.37423	272
1	66527894	66528452	MS_32842_H3K27Ac_CSpeaks_peak_201	357	.	6.79152	39.94177	35.72103	210
1	66724603	66724941	MS_32842_H3K27Ac_CSpeaks_peak_202	126	.	6.11220	15.88638	12.62610	86
1	66777031	66777460	MS_32842_H3K27Ac_CSpeaks_peak_203	93	.	4.26340	12.42432	9.30052	278
1	66852548	66852696	MS_32842_H3K27Ac_CSpeaks_peak_204	63	.	4.94207	9.29398	6.31863	65
1	68121860	68122175	MS_32842_H3K27Ac_CSpeaks_peak_205	226	.	10.16396	26.28340	22.62611	109
1	68399842	68400390	MS_32842_H3K27Ac_CSpeaks_peak_206	385	.	8.78519	42.92696	38.58314	392
1	68400504	68401300	MS_32842_H3K27Ac_CSpeaks_peak_207	87	.	4.00508	11.88814	8.78883	170
1	68506828	68507365	MS_32842_H3K27Ac_CSpeaks_peak_208	35	.	3.58301	6.32961	3.53492	144
1	68571505	68571721	MS_32842_H3K27Ac_CSpeaks_peak_209	47	.	4.25459	7.67345	4.79059	30
1	68857896	68858292	MS_32842_H3K27Ac_CSpeaks_peak_210	136	.	8.00959	16.92949	13.62641	137
1	69108366	69108513	MS_32842_H3K27Ac_CSpeaks_peak_211	30	.	4.41132	5.81026	3.05784	78
1	69115586	69116443	MS_32842_H3K27Ac_CSpeaks_peak_212	454	.	8.76799	50.11288	45.43777	701
1	69117254	69117829	MS_32842_H3K27Ac_CSpeaks_peak_213	307	.	6.26909	34.79268	30.79859	208
1	69155500	69156107	MS_32842_H3K27Ac_CSpeaks_peak_214	222	.	6.45970	25.91501	22.27309	279
1	69182933	69183868	MS_32842_H3K27Ac_CSpeaks_peak_215	208	.	5.13717	24.39913	20.81742	354
1	69189821	69190085	MS_32842_H3K27Ac_CSpeaks_peak_216	101	.	5.47990	13.25886	10.10029	130
1	69262493	69262710	MS_32842_H3K27Ac_CSpeaks_peak_217	35	.	3.58301	6.32961	3.53492	133
1	69440585	69440732	MS_32842_H3K27Ac_CSpeaks_peak_218	49	.	5.39162	7.82552	4.93360	92
1	69807749	69807931	MS_32842_H3K27Ac_CSpeaks_peak_219	95	.	4.00513	12.72553	9.59022	106
1	69808205	69809183	MS_32842_H3K27Ac_CSpeaks_peak_220	156	.	4.78683	19.05924	15.68010	525
1	70012304	70012465	MS_32842_H3K27Ac_CSpeaks_peak_221	69	.	4.63684	9.98557	6.97817	120
1	70376499	70376928	MS_32842_H3K27Ac_CSpeaks_peak_222	236	.	6.36101	27.33287	23.63595	238
1	70377307	70377958	MS_32842_H3K27Ac_CSpeaks_peak_223	261	.	5.96126	30.00509	26.19972	232
1	70606805	70607427	MS_32842_H3K27Ac_CSpeaks_peak_224	439	.	10.73295	48.59508	43.98759	364
1	70661582	70661743	MS_32842_H3K27Ac_CSpeaks_peak_225	55	.	4.50486	8.45663	5.53049	65
1	71162631	71162864	MS_32842_H3K27Ac_CSpeaks_peak_226	86	.	4.13421	11.73130	8.63921	119
1	71350842	71351148	MS_32842_H3K27Ac_CSpeaks_peak_227	99	.	5.09690	13.09055	9.94206	224
1	71376843	71377067	MS_32842_H3K27Ac_CSpeaks_peak_228	93	.	5.86309	12.51777	9.39143	113
1	71400385	71400838	MS_32842_H3K27Ac_CSpeaks_peak_229	151	.	5.57830	18.51792	15.15210	123
1	71603291	71603573	MS_32842_H3K27Ac_CSpeaks_peak_230	94	.	6.78893	12.56301	9.43428	52
1	71724631	71724975	MS_32842_H3K27Ac_CSpeaks_peak_231	47	.	4.52909	7.59388	4.71867	276
1	71777090	71777250	MS_32842_H3K27Ac_CSpeaks_peak_232	51	.	3.68445	8.03422	5.12809	75
1	71777607	71777763	MS_32842_H3K27Ac_CSpeaks_peak_233	98	.	5.52739	12.98519	9.84436	80
1	71809978	71810621	MS_32842_H3K27Ac_CSpeaks_peak_234	583	.	15.32477	63.70596	58.37561	186
1	71981374	71981775	MS_32842_H3K27Ac_CSpeaks_peak_235	91	.	3.80492	12.27126	9.16146	286
1	72038667	72039331	MS_32842_H3K27Ac_CSpeaks_peak_236	392	.	7.70997	43.58328	39.20509	228
1	72040819	72041277	MS_32842_H3K27Ac_CSpeaks_peak_237	55	.	4.50486	8.45663	5.53049	331
1	72042432	72042722	MS_32842_H3K27Ac_CSpeaks_peak_238	142	.	4.94745	17.59118	14.26631	187
1	73015728	73016008	MS_32842_H3K27Ac_CSpeaks_peak_239	77	.	4.32522	10.79705	7.74713	115
1	73342319	73342757	MS_32842_H3K27Ac_CSpeaks_peak_240	263	.	10.01079	30.11990	26.31041	292
1	73343382	73343537	MS_32842_H3K27Ac_CSpeaks_peak_241	115	.	5.46097	14.72991	11.51198	56
1	73350421	73350961	MS_32842_H3K27Ac_CSpeaks_peak_242	519	.	11.15660	56.97472	51.96992	402
1	73554484	73555522	MS_32842_H3K27Ac_CSpeaks_peak_243	309	.	7.03604	34.90742	30.90471	382
1	73569613	73569936	MS_32842_H3K27Ac_CSpeaks_peak_244	64	.	4.00483	9.38224	6.40015	117
1	73669427	73670136	MS_32842_H3K27Ac_CSpeaks_peak_245	366	.	8.52680	40.92434	36.66299	158
1	73670562	73670975	MS_32842_H3K27Ac_CSpeaks_peak_246	206	.	7.68717	24.24385	20.66486	272
1	73671130	73671847	MS_32842_H3K27Ac_CSpeaks_peak_247	307	.	8.45558	34.70961	30.72144	463
1	73699001	73699151	MS_32842_H3K27Ac_CSpeaks_peak_248	49	.	5.39162	7.82552	4.93360	40
1	73989496	73989892	MS_32842_H3K27Ac_CSpeaks_peak_249	78	.	5.25566	10.93981	7.88292	325
1	74052662	74052941	MS_32842_H3K27Ac_CSpeaks_peak_250	14	.	2.17677	4.01237	1.44198	89
1	74201451	74201956	MS_32842_H3K27Ac_CSpeaks_peak_251	180	.	7.37679	21.52372	18.04363	292
1	74556712	74557004	MS_32842_H3K27Ac_CSpeaks_peak_252	228	.	8.43062	26.56015	22.89351	167
1	74557140	74557441	MS_32842_H3K27Ac_CSpeaks_peak_253	60	.	3.35565	8.97433	6.01702	217
1	74676870	74677175	MS_32842_H3K27Ac_CSpeaks_peak_254	249	.	8.85215	28.65138	24.90127	131
1	74678010	74678457	MS_32842_H3K27Ac_CSpeaks_peak_255	255	.	6.10790	29.37001	25.59176	120
1	74914566	74914937	MS_32842_H3K27Ac_CSpeaks_peak_256	201	.	9.14526	23.74244	20.17896	184
1	75077219	75077473	MS_32842_H3K27Ac_CSpeaks_peak_257	28	.	3.04367	5.56112	2.83092	63
1	75091993	75092209	MS_32842_H3K27Ac_CSpeaks_peak_258	43	.	3.64064	7.18270	4.32703	135
1	75123393	75123670	MS_32842_H3K27Ac_CSpeaks_peak_259	21	.	2.71763	4.76294	2.11452	146
1	75148664	75148911	MS_32842_H3K27Ac_CSpeaks_peak_260	196	.	6.72812	23.14771	19.60599	139
1	75182848	75183243	MS_32842_H3K27Ac_CSpeaks_peak_261	99	.	4.57707	13.05494	9.90862	329
1	75344411	75344725	MS_32842_H3K27Ac_CSpeaks_peak_262	59	.	3.71887	8.88419	5.93162	171
1	75470082	75470579	MS_32842_H3K27Ac_CSpeaks_peak_263	251	.	5.17053	28.92782	25.16906	313
1	75615142	75615482	MS_32842_H3K27Ac_CSpeaks_peak_264	69	.	4.63684	9.98557	6.97817	223
1	75631681	75632392	MS_32842_H3K27Ac_CSpeaks_peak_265	413	.	9.63850	45.80035	41.32880	181
1	75633381	75633656	MS_32842_H3K27Ac_CSpeaks_peak_266	49	.	4.87540	7.88503	4.98487	186
1	75659178	75659392	MS_32842_H3K27Ac_CSpeaks_peak_267	84	.	4.73284	11.51139	8.43278	101
1	75695775	75696308	MS_32842_H3K27Ac_CSpeaks_peak_268	290	.	9.69521	32.95414	29.03233	354
1	75696634	75697147	MS_32842_H3K27Ac_CSpeaks_peak_269	366	.	8.52680	40.92434	36.66299	206
1	75714830	75714985	MS_32842_H3K27Ac_CSpeaks_peak_270	49	.	5.39162	7.82552	4.93360	97
1	75715271	75715420	MS_32842_H3K27Ac_CSpeaks_peak_271	49	.	5.39162	7.82552	4.93360	94
1	75733733	75734828	MS_32842_H3K27Ac_CSpeaks_peak_272	541	.	9.31204	59.23621	54.11916	234
1	75794271	75794428	MS_32842_H3K27Ac_CSpeaks_peak_273	21	.	2.35091	4.83639	2.18108	139
1	75794540	75794725	MS_32842_H3K27Ac_CSpeaks_peak_274	57	.	3.20414	8.67107	5.73001	72
1	75795011	75795678	MS_32842_H3K27Ac_CSpeaks_peak_275	100	.	4.53595	13.25423	10.09802	426
1	75960309	75960557	MS_32842_H3K27Ac_CSpeaks_peak_276	40	.	2.79434	6.83949	4.01037	58
1	76057043	76057237	MS_32842_H3K27Ac_CSpeaks_peak_277	103	.	7.84235	13.47115	10.30623	80
1	76058689	76059171	MS_32842_H3K27Ac_CSpeaks_peak_278	106	.	4.72010	13.79869	10.62312	132
1	76183483	76183703	MS_32842_H3K27Ac_CSpeaks_peak_279	62	.	4.42607	9.21280	6.24489	100
1	76196815	76197082	MS_32842_H3K27Ac_CSpeaks_peak_280	34	.	2.81442	6.21653	3.42898	182
1	76417888	76418153	MS_32842_H3K27Ac_CSpeaks_peak_281	62	.	4.75512	9.26282	6.29048	122
1	76577102	76577403	MS_32842_H3K27Ac_CSpeaks_peak_282	27	.	3.50378	5.47530	2.75181	23
1	76578386	76578533	MS_32842_H3K27Ac_CSpeaks_peak_283	19	.	2.58388	4.57572	1.94828	33
1	76578938	76579243	MS_32842_H3K27Ac_CSpeaks_peak_284	31	.	2.60805	5.86355	3.10566	129
1	76584801	76584983	MS_32842_H3K27Ac_CSpeaks_peak_285	20	.	2.90183	4.67719	2.04135	91
1	76634293	76635013	MS_32842_H3K27Ac_CSpeaks_peak_286	330	.	7.00906	37.16953	33.07162	546
1	76742858	76743093	MS_32842_H3K27Ac_CSpeaks_peak_287	40	.	4.00432	6.91455	4.08127	109
1	76816215	76816811	MS_32842_H3K27Ac_CSpeaks_peak_288	705	.	11.47416	76.52438	70.51839	308
1	76904685	76904832	MS_32842_H3K27Ac_CSpeaks_peak_289	31	.	3.27658	5.89604	3.13399	41
1	76926595	76926881	MS_32842_H3K27Ac_CSpeaks_peak_290	75	.	3.76948	10.57999	7.54319	122
1	76983777	76984003	MS_32842_H3K27Ac_CSpeaks_peak_291	84	.	4.48541	11.52802	8.44629	79
1	77009886	77010185	MS_32842_H3K27Ac_CSpeaks_peak_292	34	.	2.81442	6.21653	3.42898	210
1	77034820	77035287	MS_32842_H3K27Ac_CSpeaks_peak_293	176	.	4.00541	21.10262	17.64152	285
1	77194950	77195160	MS_32842_H3K27Ac_CSpeaks_peak_294	30	.	3.00370	5.84670	3.09051	52
1	77496602	77496749	MS_32842_H3K27Ac_CSpeaks_peak_295	47	.	3.43280	7.61667	4.73854	26
1	77512107	77512339	MS_32842_H3K27Ac_CSpeaks_peak_296	64	.	4.00483	9.38224	6.40015	144
1	77544482	77544768	MS_32842_H3K27Ac_CSpeaks_peak_297	39	.	2.92266	6.73848	3.91860	110
1	77560425	77560672	MS_32842_H3K27Ac_CSpeaks_peak_298	76	.	3.44635	10.66968	7.63000	141
1	77560775	77560933	MS_32842_H3K27Ac_CSpeaks_peak_299	57	.	3.41610	8.71714	5.77073	69
1	77637140	77637355	MS_32842_H3K27Ac_CSpeaks_peak_300	106	.	4.72010	13.79869	10.62312	93
1	77771778	77772470	MS_32842_H3K27Ac_CSpeaks_peak_301	203	.	5.88982	23.94503	20.37453	343
1	78194224	78194599	MS_32842_H3K27Ac_CSpeaks_peak_302	106	.	4.96599	13.80900	10.63063	312
1	78194862	78195324	MS_32842_H3K27Ac_CSpeaks_peak_303	156	.	4.15099	19.05149	15.67237	203
1	78237200	78237404	MS_32842_H3K27Ac_CSpeaks_peak_304	73	.	3.87582	10.38509	7.35600	131
1	78505217	78505528	MS_32842_H3K27Ac_CSpeaks_peak_305	60	.	4.08973	9.03353	6.07405	95
1	78505816	78505979	MS_32842_H3K27Ac_CSpeaks_peak_306	106	.	4.72010	13.79869	10.62312	90
1	78538308	78538461	MS_32842_H3K27Ac_CSpeaks_peak_307	105	.	4.67751	13.67389	10.50285	104
1	78636599	78636789	MS_32842_H3K27Ac_CSpeaks_peak_308	56	.	5.28028	8.55750	5.62157	107
1	78695241	78696394	MS_32842_H3K27Ac_CSpeaks_peak_309	128	.	4.54637	16.16880	12.89524	217
1	78696728	78696975	MS_32842_H3K27Ac_CSpeaks_peak_310	279	.	9.48444	31.86397	27.98746	102
1	78697102	78697427	MS_32842_H3K27Ac_CSpeaks_peak_311	85	.	5.05837	11.58724	8.50242	245
1	78699571	78699760	MS_32842_H3K27Ac_CSpeaks_peak_312	72	.	5.48965	10.30192	7.27669	102
1	78701457	78701983	MS_32842_H3K27Ac_CSpeaks_peak_313	188	.	4.62151	22.31623	18.80694	346
1	78706475	78706639	MS_32842_H3K27Ac_CSpeaks_peak_314	68	.	3.40440	9.82269	6.82281	128
1	78707617	78707805	MS_32842_H3K27Ac_CSpeaks_peak_315	55	.	4.21531	8.45985	5.53116	46
1	78923290	78923455	MS_32842_H3K27Ac_CSpeaks_peak_316	46	.	3.18050	7.54643	4.67365	113
1	78941644	78942118	MS_32842_H3K27Ac_CSpeaks_peak_317	37	.	2.80363	6.52751	3.71885	75
1	79074584	79074908	MS_32842_H3K27Ac_CSpeaks_peak_318	62	.	4.42607	9.21280	6.24489	215
1	79227694	79227843	MS_32842_H3K27Ac_CSpeaks_peak_319	56	.	4.00471	8.55196	5.61640	123
1	79452703	79453104	MS_32842_H3K27Ac_CSpeaks_peak_320	84	.	4.48541	11.52802	8.44629	315
1	79672381	79672745	MS_32842_H3K27Ac_CSpeaks_peak_321	54	.	3.07377	8.40581	5.48263	145
1	79737395	79737854	MS_32842_H3K27Ac_CSpeaks_peak_322	536	.	13.10632	58.72460	53.62965	270
1	79773398	79773648	MS_32842_H3K27Ac_CSpeaks_peak_323	23	.	2.88348	4.99418	2.31386	203
1	79773829	79773980	MS_32842_H3K27Ac_CSpeaks_peak_324	66	.	4.64301	9.67822	6.68441	103
1	79774391	79774707	MS_32842_H3K27Ac_CSpeaks_peak_325	75	.	3.76948	10.57999	7.54319	143
1	79774954	79775813	MS_32842_H3K27Ac_CSpeaks_peak_326	340	.	7.77456	38.22418	34.07839	529
1	79801547	79801755	MS_32842_H3K27Ac_CSpeaks_peak_327	43	.	3.44046	7.17619	4.32340	184
1	79801933	79802547	MS_32842_H3K27Ac_CSpeaks_peak_328	322	.	6.90894	36.27715	32.21856	347
1	79802798	79802955	MS_32842_H3K27Ac_CSpeaks_peak_329	58	.	4.53173	8.81795	5.86819	61
1	79928208	79928452	MS_32842_H3K27Ac_CSpeaks_peak_330	134	.	6.32296	16.79206	13.49831	148
1	79928636	79929280	MS_32842_H3K27Ac_CSpeaks_peak_331	249	.	8.85215	28.65138	24.90127	409
1	81043125	81043301	MS_32842_H3K27Ac_CSpeaks_peak_332	33	.	3.20387	6.14952	3.36998	36
1	81060113	81060260	MS_32842_H3K27Ac_CSpeaks_peak_333	48	.	4.00454	7.72765	4.84133	83
1	81132847	81133074	MS_32842_H3K27Ac_CSpeaks_peak_334	55	.	4.50486	8.45663	5.53049	106
1	81217603	81217750	MS_32842_H3K27Ac_CSpeaks_peak_335	30	.	4.41132	5.81026	3.05784	119
1	81694186	81694377	MS_32842_H3K27Ac_CSpeaks_peak_336	19	.	2.40311	4.62020	1.98835	49
1	81722926	81723128	MS_32842_H3K27Ac_CSpeaks_peak_337	48	.	4.00454	7.72765	4.84133	138
1	81803786	81804236	MS_32842_H3K27Ac_CSpeaks_peak_338	157	.	4.97935	19.10690	15.72381	283
1	81829098	81829318	MS_32842_H3K27Ac_CSpeaks_peak_339	31	.	2.60805	5.86355	3.10566	96
1	81878936	81879161	MS_32842_H3K27Ac_CSpeaks_peak_340	77	.	4.11054	10.79778	7.74769	169
1	81914485	81914922	MS_32842_H3K27Ac_CSpeaks_peak_341	20	.	2.23373	4.65659	2.02255	128
1	81928367	81928648	MS_32842_H3K27Ac_CSpeaks_peak_342	31	.	2.82711	5.90695	3.14237	244
1	81983334	81983571	MS_32842_H3K27Ac_CSpeaks_peak_343	135	.	4.82965	16.84022	13.54223	103
1	82095862	82096038	MS_32842_H3K27Ac_CSpeaks_peak_344	92	.	3.51484	12.36031	9.24114	85
1	82181727	82181937	MS_32842_H3K27Ac_CSpeaks_peak_345	22	.	2.59152	4.89844	2.22459	121
1	82216733	82217071	MS_32842_H3K27Ac_CSpeaks_peak_346	92	.	4.43403	12.32436	9.20604	215
1	82224412	82224592	MS_32842_H3K27Ac_CSpeaks_peak_347	41	.	3.55629	6.98765	4.14894	37
1	82225039	82225197	MS_32842_H3K27Ac_CSpeaks_peak_348	29	.	3.37225	5.66612	2.92629	49
1	82439342	82439864	MS_32842_H3K27Ac_CSpeaks_peak_349	222	.	5.14965	25.90923	22.26977	240
1	82532836	82533390	MS_32842_H3K27Ac_CSpeaks_peak_350	100	.	3.54316	13.20421	10.05053	407
1	82533532	82533875	MS_32842_H3K27Ac_CSpeaks_peak_351	284	.	8.01249	32.30758	28.41113	115
1	82829104	82829365	MS_32842_H3K27Ac_CSpeaks_peak_352	78	.	3.23506	10.91189	7.85794	172
1	83637690	83637937	MS_32842_H3K27Ac_CSpeaks_peak_353	52	.	3.10401	8.11462	5.20538	100
1	83639241	83639427	MS_32842_H3K27Ac_CSpeaks_peak_354	153	.	5.92715	18.72853	15.35535	72
1	84288272	84288903	MS_32842_H3K27Ac_CSpeaks_peak_355	503	.	9.77710	55.22985	50.30903	327
1	84289331	84289853	MS_32842_H3K27Ac_CSpeaks_peak_356	191	.	10.77076	22.71841	19.19846	113
1	84352513	84352711	MS_32842_H3K27Ac_CSpeaks_peak_357	39	.	3.36406	6.75841	3.93533	91
1	84466089	84466754	MS_32842_H3K27Ac_CSpeaks_peak_358	251	.	5.31474	28.93564	25.17595	346
1	84618450	84619029	MS_32842_H3K27Ac_CSpeaks_peak_359	280	.	5.46182	31.97807	28.09365	312
1	84706231	84706865	MS_32842_H3K27Ac_CSpeaks_peak_360	405	.	8.59914	45.02269	40.58249	451
1	84782103	84782467	MS_32842_H3K27Ac_CSpeaks_peak_361	22	.	2.20985	4.90149	2.22735	142
1	85308014	85309027	MS_32842_H3K27Ac_CSpeaks_peak_362	76	.	3.02045	10.71863	7.67797	711
1	85723429	85723595	MS_32842_H3K27Ac_CSpeaks_peak_363	36	.	2.94491	6.43717	3.63430	75
1	86255996	86256153	MS_32842_H3K27Ac_CSpeaks_peak_364	73	.	3.30869	10.35602	7.32945	58
1	86585555	86585956	MS_32842_H3K27Ac_CSpeaks_peak_365	52	.	3.29830	8.12436	5.21301	111
1	86636962	86637218	MS_32842_H3K27Ac_CSpeaks_peak_366	131	.	6.75728	16.42365	13.13988	138
1	86653764	86654081	MS_32842_H3K27Ac_CSpeaks_peak_367	69	.	3.65169	9.94540	6.94084	210
1	86703021	86703354	MS_32842_H3K27Ac_CSpeaks_peak_368	42	.	2.45107	7.09147	4.24282	121
1	86755879	86756026	MS_32842_H3K27Ac_CSpeaks_peak_369	69	.	4.36877	9.99684	6.98652	51
1	86756380	86757612	MS_32842_H3K27Ac_CSpeaks_peak_370	401	.	7.94041	44.55545	40.13387	775
1	86758281	86758476	MS_32842_H3K27Ac_CSpeaks_peak_371	35	.	4.26059	6.29380	3.50287	61
1	87023294	87023537	MS_32842_H3K27Ac_CSpeaks_peak_372	33	.	3.20387	6.14952	3.36998	125
1	88890232	88891560	MS_32842_H3K27Ac_CSpeaks_peak_373	171	.	5.00647	20.62139	17.18024	930
1	89242958	89243106	MS_32842_H3K27Ac_CSpeaks_peak_374	87	.	5.50593	11.80864	8.71341	55
1	90139468	90139726	MS_32842_H3K27Ac_CSpeaks_peak_375	77	.	4.32522	10.79705	7.74713	177
1	90260352	90260713	MS_32842_H3K27Ac_CSpeaks_peak_376	115	.	3.84180	14.80166	11.58046	155
1	90429105	90429720	MS_32842_H3K27Ac_CSpeaks_peak_377	404	.	7.02969	44.85773	40.42873	222
1	90429890	90430059	MS_32842_H3K27Ac_CSpeaks_peak_378	17	.	2.20699	4.33481	1.73555	89
1	90430384	90430857	MS_32842_H3K27Ac_CSpeaks_peak_379	169	.	4.29663	20.37998	16.94815	153
1	90843184	90843501	MS_32842_H3K27Ac_CSpeaks_peak_380	55	.	3.48824	8.47175	5.54017	98
1	91477004	91477161	MS_32842_H3K27Ac_CSpeaks_peak_381	49	.	4.68482	7.86731	4.96852	14
1	91619848	91620001	MS_32842_H3K27Ac_CSpeaks_peak_382	21	.	2.71763	4.76294	2.11452	127
1	91620337	91620593	MS_32842_H3K27Ac_CSpeaks_peak_383	171	.	5.00647	20.62139	17.18024	113
1	91786761	91787770	MS_32842_H3K27Ac_CSpeaks_peak_384	307	.	7.23605	34.71679	30.72848	452
1	91797049	91797206	MS_32842_H3K27Ac_CSpeaks_peak_385	55	.	3.48824	8.47175	5.54017	28
1	91910893	91911123	MS_32842_H3K27Ac_CSpeaks_peak_386	29	.	3.37225	5.66612	2.92629	159
1	92331373	92331590	MS_32842_H3K27Ac_CSpeaks_peak_387	48	.	5.16997	7.75670	4.86794	160
1	92369488	92369855	MS_32842_H3K27Ac_CSpeaks_peak_388	49	.	3.13916	7.82774	4.93441	247
1	92562639	92562794	MS_32842_H3K27Ac_CSpeaks_peak_389	21	.	3.92118	4.86769	2.19637	37
1	92836583	92837073	MS_32842_H3K27Ac_CSpeaks_peak_390	128	.	4.00529	16.07720	12.81125	233
1	93714249	93715214	MS_32842_H3K27Ac_CSpeaks_peak_391	205	.	6.58390	24.08179	20.50718	248
1	93833588	93833784	MS_32842_H3K27Ac_CSpeaks_peak_392	62	.	3.30427	9.24054	6.27043	73
1	93998746	93999677	MS_32842_H3K27Ac_CSpeaks_peak_393	419	.	8.01036	46.41732	41.90886	411
1	94017390	94017891	MS_32842_H3K27Ac_CSpeaks_peak_394	172	.	4.13670	20.71736	17.26860	397
1	94061529	94062211	MS_32842_H3K27Ac_CSpeaks_peak_395	444	.	9.07032	49.03902	44.41676	205
1	94134306	94135024	MS_32842_H3K27Ac_CSpeaks_peak_396	128	.	4.00529	16.07720	12.81125	150
1	94586003	94586352	MS_32842_H3K27Ac_CSpeaks_peak_397	21	.	2.71763	4.76294	2.11452	29
1	94834252	94834502	MS_32842_H3K27Ac_CSpeaks_peak_398	25	.	2.86067	5.29464	2.58793	138
1	96076956	96077108	MS_32842_H3K27Ac_CSpeaks_peak_399	34	.	4.40380	6.26428	3.47373	112
1	96559428	96559792	MS_32842_H3K27Ac_CSpeaks_peak_400	123	.	5.64300	15.57094	12.31956	72
1	96730160	96731338	MS_32842_H3K27Ac_CSpeaks_peak_401	277	.	6.14755	31.66305	27.79639	912
1	96901548	96901732	MS_32842_H3K27Ac_CSpeaks_peak_402	72	.	6.33196	10.26593	7.24156	122
1	96947215	96947402	MS_32842_H3K27Ac_CSpeaks_peak_403	91	.	4.64561	12.27400	9.16214	106
1	96947507	96947672	MS_32842_H3K27Ac_CSpeaks_peak_404	92	.	4.43403	12.32436	9.20604	58
1	97161114	97161834	MS_32842_H3K27Ac_CSpeaks_peak_405	335	.	6.16202	37.70485	33.58582	275
1	97302262	97302963	MS_32842_H3K27Ac_CSpeaks_peak_406	190	.	6.09318	22.55306	19.03574	354
1	98096475	98096637	MS_32842_H3K27Ac_CSpeaks_peak_407	40	.	4.00432	6.91455	4.08127	58
1	98683412	98683625	MS_32842_H3K27Ac_CSpeaks_peak_408	87	.	4.00508	11.88814	8.78883	129
1	98684854	98685423	MS_32842_H3K27Ac_CSpeaks_peak_409	84	.	3.48283	11.51550	8.43610	72
1	98690228	98690490	MS_32842_H3K27Ac_CSpeaks_peak_410	73	.	4.28745	10.39826	7.36877	178
1	98690607	98691191	MS_32842_H3K27Ac_CSpeaks_peak_411	274	.	4.12940	31.35992	27.49966	219
1	98691470	98691617	MS_32842_H3K27Ac_CSpeaks_peak_412	26	.	3.56927	5.36686	2.65397	10
1	98855663	98856252	MS_32842_H3K27Ac_CSpeaks_peak_413	148	.	6.18909	18.17427	14.82596	404
1	99375462	99375758	MS_32842_H3K27Ac_CSpeaks_peak_414	208	.	5.13717	24.39913	20.81742	126
1	99481211	99481576	MS_32842_H3K27Ac_CSpeaks_peak_415	78	.	5.25566	10.93981	7.88292	85
1	99939224	99940103	MS_32842_H3K27Ac_CSpeaks_peak_416	403	.	6.42239	44.78773	40.36030	670
1	99977255	99977402	MS_32842_H3K27Ac_CSpeaks_peak_417	70	.	6.00518	10.09258	7.07518	87
1	99999021	99999228	MS_32842_H3K27Ac_CSpeaks_peak_418	91	.	4.39402	12.20867	9.10078	118
1	100397700	100398153	MS_32842_H3K27Ac_CSpeaks_peak_419	391	.	10.73990	43.55708	39.18194	265
1	100479825	100480156	MS_32842_H3K27Ac_CSpeaks_peak_420	32	.	2.70350	6.02733	3.25843	286
1	100480269	100480416	MS_32842_H3K27Ac_CSpeaks_peak_421	13	.	2.27318	3.85597	1.34539	2
1	100598214	100598455	MS_32842_H3K27Ac_CSpeaks_peak_422	52	.	5.20449	8.11498	5.20538	104
1	100599829	100600168	MS_32842_H3K27Ac_CSpeaks_peak_423	75	.	3.76948	10.57999	7.54319	257
1	100600458	100600944	MS_32842_H3K27Ac_CSpeaks_peak_424	95	.	4.00513	12.72553	9.59022	137
1	100617591	100618390	MS_32842_H3K27Ac_CSpeaks_peak_425	183	.	6.15043	21.88618	18.39424	396
1	100884809	100885170	MS_32842_H3K27Ac_CSpeaks_peak_426	97	.	3.90505	12.91186	9.77275	226
1	101042815	101043106	MS_32842_H3K27Ac_CSpeaks_peak_427	39	.	3.36406	6.75841	3.93533	240
1	101123694	101124879	MS_32842_H3K27Ac_CSpeaks_peak_428	276	.	7.75437	31.51583	27.65246	656
1	101247407	101247714	MS_32842_H3K27Ac_CSpeaks_peak_429	62	.	2.82346	9.20619	6.24054	146
1	101248317	101248566	MS_32842_H3K27Ac_CSpeaks_peak_430	39	.	2.44079	6.77122	3.94804	71
1	101248745	101248896	MS_32842_H3K27Ac_CSpeaks_peak_431	47	.	3.53597	7.65476	4.77491	41
1	101540593	101540749	MS_32842_H3K27Ac_CSpeaks_peak_432	62	.	4.18674	9.26534	6.29074	100
1	101771155	101771322	MS_32842_H3K27Ac_CSpeaks_peak_433	37	.	3.45861	6.52856	3.71885	104
1	101849241	101849541	MS_32842_H3K27Ac_CSpeaks_peak_434	175	.	6.00740	21.02867	17.56872	190
1	101888651	101889096	MS_32842_H3K27Ac_CSpeaks_peak_435	61	.	2.91297	9.08603	6.12540	135
1	102146993	102147287	MS_32842_H3K27Ac_CSpeaks_peak_436	25	.	2.43798	5.27124	2.57157	237
1	102147420	102147853	MS_32842_H3K27Ac_CSpeaks_peak_437	94	.	4.12287	12.56096	9.43243	308
1	102375589	102375832	MS_32842_H3K27Ac_CSpeaks_peak_438	30	.	4.41132	5.81026	3.05784	100
1	102470669	102470969	MS_32842_H3K27Ac_CSpeaks_peak_439	60	.	4.96783	9.00970	6.05080	109
1	102471387	102471534	MS_32842_H3K27Ac_CSpeaks_peak_440	15	.	3.00324	4.15218	1.56640	73
1	102597963	102598129	MS_32842_H3K27Ac_CSpeaks_peak_441	69	.	4.63684	9.98557	6.97817	87
1	102602600	102602784	MS_32842_H3K27Ac_CSpeaks_peak_442	49	.	2.98063	7.87058	4.97085	77
1	102684461	102684659	MS_32842_H3K27Ac_CSpeaks_peak_443	85	.	3.70479	11.64174	8.55271	95
1	103686669	103687197	MS_32842_H3K27Ac_CSpeaks_peak_444	170	.	6.24754	20.46373	17.02802	181
1	103687635	103689095	MS_32842_H3K27Ac_CSpeaks_peak_445	359	.	8.01016	40.13546	35.90896	591
1	104323884	104324212	MS_32842_H3K27Ac_CSpeaks_peak_446	120	.	4.78018	15.32059	12.08383	197
1	105268552	105268899	MS_32842_H3K27Ac_CSpeaks_peak_447	297	.	8.49025	33.72808	29.77590	154
1	105269634	105270171	MS_32842_H3K27Ac_CSpeaks_peak_448	271	.	7.58077	30.97307	27.12911	307
1	106049271	106049855	MS_32842_H3K27Ac_CSpeaks_peak_449	344	.	11.05478	38.63682	34.47606	341
1	106050999	106051480	MS_32842_H3K27Ac_CSpeaks_peak_450	90	.	3.56990	12.11116	9.00556	356
1	106236469	106236878	MS_32842_H3K27Ac_CSpeaks_peak_451	66	.	3.79131	9.60525	6.61310	315
1	106398733	106399286	MS_32842_H3K27Ac_CSpeaks_peak_452	667	.	9.75193	72.50348	66.70653	274
1	106415804	106416260	MS_32842_H3K27Ac_CSpeaks_peak_453	120	.	7.08397	15.25991	12.02653	223
1	106469213	106470148	MS_32842_H3K27Ac_CSpeaks_peak_454	331	.	7.65677	37.27825	33.17617	476
1	106507248	106507755	MS_32842_H3K27Ac_CSpeaks_peak_455	180	.	5.53643	21.49329	18.01561	219
1	106525545	106525702	MS_32842_H3K27Ac_CSpeaks_peak_456	112	.	4.00522	14.40123	11.20031	85
1	106563648	106563852	MS_32842_H3K27Ac_CSpeaks_peak_457	26	.	2.70932	5.39383	2.67611	80
1	106563968	106564481	MS_32842_H3K27Ac_CSpeaks_peak_458	163	.	6.15454	19.77775	16.36950	134
1	106758839	106759262	MS_32842_H3K27Ac_CSpeaks_peak_459	123	.	3.85126	15.64373	12.38947	311
1	106759375	106759854	MS_32842_H3K27Ac_CSpeaks_peak_460	332	.	8.76839	37.30543	33.20272	313
1	107174914	107175333	MS_32842_H3K27Ac_CSpeaks_peak_461	410	.	12.01363	45.52087	41.05593	277
1	107371175	107372062	MS_32842_H3K27Ac_CSpeaks_peak_462	237	.	5.16069	27.41878	23.72030	299
1	107568404	107569022	MS_32842_H3K27Ac_CSpeaks_peak_463	313	.	7.42117	35.40630	31.38304	216
1	107721610	107722182	MS_32842_H3K27Ac_CSpeaks_peak_464	87	.	3.04890	11.83655	8.74110	432
1	107722488	107722824	MS_32842_H3K27Ac_CSpeaks_peak_465	172	.	5.41863	20.69394	17.24685	121
1	108048242	108048538	MS_32842_H3K27Ac_CSpeaks_peak_466	90	.	5.48578	12.14195	9.03581	177
1	108048957	108049922	MS_32842_H3K27Ac_CSpeaks_peak_467	459	.	10.01989	50.67058	45.96808	173
1	108312169	108312569	MS_32842_H3K27Ac_CSpeaks_peak_468	136	.	4.00531	16.91509	13.61246	279
1	108354310	108354472	MS_32842_H3K27Ac_CSpeaks_peak_469	40	.	4.00432	6.91455	4.08127	62
1	108403164	108403376	MS_32842_H3K27Ac_CSpeaks_peak_470	113	.	4.86313	14.55524	11.34868	122
1	108403931	108404133	MS_32842_H3K27Ac_CSpeaks_peak_471	95	.	5.75620	12.69652	9.56457	70
1	108516301	108516448	MS_32842_H3K27Ac_CSpeaks_peak_472	82	.	6.03693	11.27293	8.20304	90
1	114612910	114613258	MS_32842_H3K27Ac_CSpeaks_peak_473	49	.	5.39162	7.82552	4.93360	109
1	115092995	115093318	MS_32842_H3K27Ac_CSpeaks_peak_474	93	.	4.26340	12.42432	9.30052	146
1	115978870	115979017	MS_32842_H3K27Ac_CSpeaks_peak_475	21	.	3.92118	4.86769	2.19637	19
1	116143076	116143567	MS_32842_H3K27Ac_CSpeaks_peak_476	347	.	8.26841	38.94775	34.77368	305
1	116144144	116144535	MS_32842_H3K27Ac_CSpeaks_peak_477	228	.	6.24321	26.47366	22.80949	258
1	116144906	116145213	MS_32842_H3K27Ac_CSpeaks_peak_478	134	.	6.32296	16.79206	13.49831	212
1	116145779	116146203	MS_32842_H3K27Ac_CSpeaks_peak_479	476	.	11.58861	52.40030	47.61675	163
1	116153033	116153275	MS_32842_H3K27Ac_CSpeaks_peak_480	296	.	7.93759	33.63433	29.68748	132
1	116153437	116153726	MS_32842_H3K27Ac_CSpeaks_peak_481	86	.	4.13421	11.73130	8.63921	84
1	116514135	116514606	MS_32842_H3K27Ac_CSpeaks_peak_482	56	.	2.84015	8.58413	5.64717	260
1	116767544	116767697	MS_32842_H3K27Ac_CSpeaks_peak_483	33	.	3.75405	6.18131	3.39698	78
1	117124555	117124907	MS_32842_H3K27Ac_CSpeaks_peak_484	58	.	2.92696	8.78001	5.83195	174
1	117288650	117289142	MS_32842_H3K27Ac_CSpeaks_peak_485	103	.	5.28943	13.56073	10.39476	84
1	117386831	117387535	MS_32842_H3K27Ac_CSpeaks_peak_486	187	.	6.00368	22.26559	18.76012	254
1	117450093	117450298	MS_32842_H3K27Ac_CSpeaks_peak_487	159	.	7.50809	19.38578	15.98794	139
1	117873018	117873462	MS_32842_H3K27Ac_CSpeaks_peak_488	123	.	5.64300	15.57094	12.31956	146
1	118108386	118108542	MS_32842_H3K27Ac_CSpeaks_peak_489	61	.	4.65394	9.06247	6.10216	60
1	119127044	119127955	MS_32842_H3K27Ac_CSpeaks_peak_490	252	.	9.76052	28.99348	25.23081	674
1	119533133	119533353	MS_32842_H3K27Ac_CSpeaks_peak_491	49	.	3.43632	7.85680	4.96132	145
1	119864023	119864183	MS_32842_H3K27Ac_CSpeaks_peak_492	47	.	4.25459	7.67345	4.79059	66
1	121008644	121009150	MS_32842_H3K27Ac_CSpeaks_peak_493	676	.	20.94391	73.44990	67.60633	371
1	121085389	121085658	MS_32842_H3K27Ac_CSpeaks_peak_494	123	.	4.30557	15.58001	12.32679	107
1	121141822	121142431	MS_32842_H3K27Ac_CSpeaks_peak_495	100	.	4.85885	13.17649	10.02340	122
1	121326101	121326338	MS_32842_H3K27Ac_CSpeaks_peak_496	78	.	5.25566	10.93981	7.88292	132
1	121327195	121327545	MS_32842_H3K27Ac_CSpeaks_peak_497	62	.	4.42607	9.21280	6.24489	241
1	121432083	121432798	MS_32842_H3K27Ac_CSpeaks_peak_498	368	.	8.12795	41.10063	36.83032	459
1	121543362	121543636	MS_32842_H3K27Ac_CSpeaks_peak_499	41	.	3.79378	7.01720	4.17231	260
1	121904174	121904489	MS_32842_H3K27Ac_CSpeaks_peak_500	52	.	2.96041	8.17196	5.25789	117
1	122656217	122656410	MS_32842_H3K27Ac_CSpeaks_peak_501	148	.	6.18909	18.17427	14.82596	100
1	122730665	122730873	MS_32842_H3K27Ac_CSpeaks_peak_502	33	.	2.97146	6.13944	3.36317	175
1	122731020	122731396	MS_32842_H3K27Ac_CSpeaks_peak_503	361	.	9.22193	40.39397	36.15730	115
1	123064479	123064816	MS_32842_H3K27Ac_CSpeaks_peak_504	55	.	3.48824	8.47175	5.54017	128
1	123457109	123457872	MS_32842_H3K27Ac_CSpeaks_peak_505	172	.	4.84352	20.65142	17.20675	461
1	123710875	123711655	MS_32842_H3K27Ac_CSpeaks_peak_506	653	.	23.00694	71.12238	65.39074	295
1	123892690	123892900	MS_32842_H3K27Ac_CSpeaks_peak_507	99	.	5.09690	13.09055	9.94206	93
1	123915863	123916247	MS_32842_H3K27Ac_CSpeaks_peak_508	135	.	5.03856	16.83865	13.54223	87
1	123929266	123929594	MS_32842_H3K27Ac_CSpeaks_peak_509	113	.	4.86313	14.55524	11.34868	188
1	123929706	123929910	MS_32842_H3K27Ac_CSpeaks_peak_510	28	.	2.85137	5.62436	2.88807	58
1	124359375	124359683	MS_32842_H3K27Ac_CSpeaks_peak_511	54	.	3.24741	8.39410	5.47190	234
1	127442979	127443128	MS_32842_H3K27Ac_CSpeaks_peak_512	49	.	5.21948	7.83554	4.94203	36
1	127491491	127492581	MS_32842_H3K27Ac_CSpeaks_peak_513	367	.	6.47012	41.05978	36.79315	540
1	128350115	128350341	MS_32842_H3K27Ac_CSpeaks_peak_514	21	.	3.92118	4.86769	2.19637	136
1	128414351	128414502	MS_32842_H3K27Ac_CSpeaks_peak_515	39	.	3.36406	6.75841	3.93533	84
1	128525928	128526079	MS_32842_H3K27Ac_CSpeaks_peak_516	52	.	4.67561	8.15955	5.24646	104
1	128849862	128850253	MS_32842_H3K27Ac_CSpeaks_peak_517	174	.	6.73519	20.89004	17.43447	132
1	128912359	128912859	MS_32842_H3K27Ac_CSpeaks_peak_518	279	.	9.48444	31.86397	27.98746	143
1	128917218	128917739	MS_32842_H3K27Ac_CSpeaks_peak_519	153	.	5.92715	18.72853	15.35535	131
1	129496441	129496902	MS_32842_H3K27Ac_CSpeaks_peak_520	70	.	6.00518	10.09258	7.07518	325
1	129497349	129497961	MS_32842_H3K27Ac_CSpeaks_peak_521	255	.	6.10790	29.37001	25.59176	422
1	129543096	129543937	MS_32842_H3K27Ac_CSpeaks_peak_522	174	.	6.73519	20.89004	17.43447	154
1	131217198	131217365	MS_32842_H3K27Ac_CSpeaks_peak_523	55	.	3.48824	8.47175	5.54017	47
1	131713285	131713432	MS_32842_H3K27Ac_CSpeaks_peak_524	25	.	4.07054	5.28203	2.58143	12
1	134418257	134418888	MS_32842_H3K27Ac_CSpeaks_peak_525	186	.	4.87596	22.16587	18.66590	473
1	134590117	134590688	MS_32842_H3K27Ac_CSpeaks_peak_526	135	.	5.29223	16.89814	13.59624	106
1	134612113	134612408	MS_32842_H3K27Ac_CSpeaks_peak_527	69	.	6.37191	9.99014	6.98199	85
1	135209597	135210516	MS_32842_H3K27Ac_CSpeaks_peak_528	383	.	7.60984	42.64968	38.31417	428
1	135210734	135211154	MS_32842_H3K27Ac_CSpeaks_peak_529	247	.	8.16141	28.53916	24.79585	115
1	135305899	135306252	MS_32842_H3K27Ac_CSpeaks_peak_530	114	.	4.47626	14.65044	11.43593	224
1	135544899	135545053	MS_32842_H3K27Ac_CSpeaks_peak_531	30	.	3.00370	5.84670	3.09051	120
1	135545227	135545969	MS_32842_H3K27Ac_CSpeaks_peak_532	440	.	7.91730	48.61367	44.00339	349
1	135810399	135810557	MS_32842_H3K27Ac_CSpeaks_peak_533	39	.	4.90147	6.79757	3.97067	57
1	135810803	135811194	MS_32842_H3K27Ac_CSpeaks_peak_534	88	.	7.13974	11.93749	8.83754	84
1	135924392	135924539	MS_32842_H3K27Ac_CSpeaks_peak_535	52	.	5.20449	8.11498	5.20538	117
1	135945449	135945658	MS_32842_H3K27Ac_CSpeaks_peak_536	188	.	10.23106	22.36458	18.85460	105
1	135974204	135974412	MS_32842_H3K27Ac_CSpeaks_peak_537	65	.	5.23598	9.49289	6.50803	136
1	135981945	135982273	MS_32842_H3K27Ac_CSpeaks_peak_538	44	.	3.03091	7.27571	4.41579	122
1	135995540	135995690	MS_32842_H3K27Ac_CSpeaks_peak_539	38	.	3.10065	6.69737	3.88029	68
1	136110090	136110388	MS_32842_H3K27Ac_CSpeaks_peak_540	40	.	4.00432	6.91455	4.08127	41
1	136142614	136143133	MS_32842_H3K27Ac_CSpeaks_peak_541	16	.	2.38143	4.29278	1.69582	389
1	136149246	136149745	MS_32842_H3K27Ac_CSpeaks_peak_542	210	.	8.75944	24.60022	21.00364	193
1	136153280	136153712	MS_32842_H3K27Ac_CSpeaks_peak_543	33	.	4.00398	6.12482	3.35089	317
1	136233585	136234000	MS_32842_H3K27Ac_CSpeaks_peak_544	210	.	7.46332	24.67084	21.07175	171
1	136296666	136297014	MS_32842_H3K27Ac_CSpeaks_peak_545	63	.	3.00398	9.29713	6.32141	187
1	136297206	136297491	MS_32842_H3K27Ac_CSpeaks_peak_546	16	.	2.57460	4.25253	1.65790	18
1	136350191	136350515	MS_32842_H3K27Ac_CSpeaks_peak_547	113	.	4.86313	14.55524	11.34868	219
1	136363219	136363388	MS_32842_H3K27Ac_CSpeaks_peak_548	99	.	4.57707	13.05494	9.90862	108
1	136388222	136388656	MS_32842_H3K27Ac_CSpeaks_peak_549	249	.	8.85215	28.65138	24.90127	297
1	136400592	136400860	MS_32842_H3K27Ac_CSpeaks_peak_550	57	.	3.84464	8.69956	5.75585	104
1	136401654	136401802	MS_32842_H3K27Ac_CSpeaks_peak_551	59	.	5.50903	8.93269	5.97823	108
1	136406206	136406381	MS_32842_H3K27Ac_CSpeaks_peak_552	54	.	3.24741	8.39410	5.47190	28
1	136414649	136415465	MS_32842_H3K27Ac_CSpeaks_peak_553	265	.	7.10567	30.39804	26.58024	532
1	136428237	136428463	MS_32842_H3K27Ac_CSpeaks_peak_554	19	.	3.76837	4.63333	1.99983	4
1	136442728	136443278	MS_32842_H3K27Ac_CSpeaks_peak_555	307	.	8.65044	34.74179	30.75008	241
1	136721902	136722093	MS_32842_H3K27Ac_CSpeaks_peak_556	86	.	3.43310	11.77398	8.68045	74
1	136793067	136794061	MS_32842_H3K27Ac_CSpeaks_peak_557	338	.	5.32150	37.96739	33.83761	629
1	136801402	136801583	MS_32842_H3K27Ac_CSpeaks_peak_558	131	.	8.26355	16.40075	13.11996	106
1	136818325	136818873	MS_32842_H3K27Ac_CSpeaks_peak_559	129	.	6.25941	16.22077	12.94476	200
1	136837399	136837719	MS_32842_H3K27Ac_CSpeaks_peak_560	128	.	4.71186	16.09961	12.83114	229
1	136882934	136883363	MS_32842_H3K27Ac_CSpeaks_peak_561	128	.	4.71186	16.09961	12.83114	234
1	136918836	136918997	MS_32842_H3K27Ac_CSpeaks_peak_562	52	.	4.67561	8.15955	5.24646	114
1	137270985	137271354	MS_32842_H3K27Ac_CSpeaks_peak_563	52	.	2.96041	8.17196	5.25789	233
1	137271898	137272222	MS_32842_H3K27Ac_CSpeaks_peak_564	143	.	6.53373	17.71185	14.37695	126
1	137304565	137304712	MS_32842_H3K27Ac_CSpeaks_peak_565	39	.	4.90147	6.79757	3.97067	60
1	137305585	137305777	MS_32842_H3K27Ac_CSpeaks_peak_566	29	.	4.30641	5.64705	2.91039	146
1	137387809	137388368	MS_32842_H3K27Ac_CSpeaks_peak_567	230	.	4.83405	26.76218	23.08787	195
1	137427743	137428317	MS_32842_H3K27Ac_CSpeaks_peak_568	183	.	6.15043	21.88618	18.39424	461
1	137435727	137436026	MS_32842_H3K27Ac_CSpeaks_peak_569	77	.	4.55081	10.74574	7.70223	87
1	137460973	137461137	MS_32842_H3K27Ac_CSpeaks_peak_570	49	.	3.13916	7.82774	4.93441	47
1	137461467	137461661	MS_32842_H3K27Ac_CSpeaks_peak_571	39	.	4.52596	6.72501	3.90706	86
1	137507425	137507964	MS_32842_H3K27Ac_CSpeaks_peak_572	186	.	5.20673	22.14118	18.64254	196
1	137508388	137508535	MS_32842_H3K27Ac_CSpeaks_peak_573	33	.	4.32852	6.14481	3.36782	89
1	137525059	137525724	MS_32842_H3K27Ac_CSpeaks_peak_574	164	.	5.30084	19.90385	16.48839	290
1	137533317	137533581	MS_32842_H3K27Ac_CSpeaks_peak_575	99	.	4.57707	13.05494	9.90862	137
1	137568519	137568799	MS_32842_H3K27Ac_CSpeaks_peak_576	311	.	10.39149	35.20512	31.19003	90
1	137592470	137592952	MS_32842_H3K27Ac_CSpeaks_peak_577	348	.	5.93898	39.01089	34.83308	279
1	137606817	137607128	MS_32842_H3K27Ac_CSpeaks_peak_578	559	.	12.49508	61.17727	55.96902	134
1	137856632	137856944	MS_32842_H3K27Ac_CSpeaks_peak_579	78	.	4.14797	10.90437	7.85098	81
1	137962853	137963482	MS_32842_H3K27Ac_CSpeaks_peak_580	77	.	3.68039	10.79429	7.74650	252
1	138008524	138008923	MS_32842_H3K27Ac_CSpeaks_peak_581	277	.	6.14755	31.66305	27.79639	210
1	138074251	138074596	MS_32842_H3K27Ac_CSpeaks_peak_582	229	.	5.23139	26.66628	22.99638	142
1	138295936	138296336	MS_32842_H3K27Ac_CSpeaks_peak_583	171	.	5.19585	20.63228	17.18901	232
1	138296763	138297137	MS_32842_H3K27Ac_CSpeaks_peak_584	109	.	5.69067	14.11926	10.92687	144
1	138380690	138381206	MS_32842_H3K27Ac_CSpeaks_peak_585	503	.	13.70408	55.25645	50.33249	213
1	138381965	138382346	MS_32842_H3K27Ac_CSpeaks_peak_586	159	.	7.50809	19.38578	15.98794	119
1	138765377	138765535	MS_32842_H3K27Ac_CSpeaks_peak_587	21	.	3.92118	4.86769	2.19637	89
1	138991475	138991627	MS_32842_H3K27Ac_CSpeaks_peak_588	43	.	4.97511	7.16668	4.31587	57
1	138991778	138992171	MS_32842_H3K27Ac_CSpeaks_peak_589	106	.	4.72010	13.79869	10.62312	170
1	139033888	139034320	MS_32842_H3K27Ac_CSpeaks_peak_590	249	.	8.85215	28.65138	24.90127	281
1	139319384	139319602	MS_32842_H3K27Ac_CSpeaks_peak_591	184	.	8.76677	21.91499	18.42263	100
1	139321580	139321833	MS_32842_H3K27Ac_CSpeaks_peak_592	48	.	5.16997	7.75670	4.86794	110
1	139327357	139327504	MS_32842_H3K27Ac_CSpeaks_peak_593	21	.	3.92118	4.86769	2.19637	20
1	139479284	139479768	MS_32842_H3K27Ac_CSpeaks_peak_594	120	.	4.00525	15.23923	12.00733	268
1	139581145	139581359	MS_32842_H3K27Ac_CSpeaks_peak_595	51	.	2.62854	8.09981	5.19233	134
1	139581494	139581772	MS_32842_H3K27Ac_CSpeaks_peak_596	93	.	3.72579	12.48796	9.36228	133
1	139695172	139695592	MS_32842_H3K27Ac_CSpeaks_peak_597	91	.	4.64561	12.27400	9.16214	179
1	139739959	139740389	MS_32842_H3K27Ac_CSpeaks_peak_598	394	.	14.47594	43.84440	39.46109	142
1	139741009	139741311	MS_32842_H3K27Ac_CSpeaks_peak_599	209	.	8.00909	24.51161	20.92196	99
1	139758146	139759020	MS_32842_H3K27Ac_CSpeaks_peak_600	223	.	4.87923	25.97419	22.32684	391
1	139853354	139854128	MS_32842_H3K27Ac_CSpeaks_peak_601	288	.	5.53465	32.75512	28.84220	393
1	140022725	140024159	MS_32842_H3K27Ac_CSpeaks_peak_602	369	.	6.96121	41.21025	36.93864	744
1	140024265	140024818	MS_32842_H3K27Ac_CSpeaks_peak_603	436	.	10.01233	48.21531	43.62163	137
1	140332346	140332634	MS_32842_H3K27Ac_CSpeaks_peak_604	39	.	4.90147	6.79757	3.97067	219
1	140342416	140343178	MS_32842_H3K27Ac_CSpeaks_peak_605	92	.	5.26913	12.41465	9.29324	259
1	140372882	140373193	MS_32842_H3K27Ac_CSpeaks_peak_606	183	.	6.91722	21.81871	18.32956	158
1	140373792	140374152	MS_32842_H3K27Ac_CSpeaks_peak_607	131	.	4.28465	16.40317	13.12115	241
1	140389865	140390058	MS_32842_H3K27Ac_CSpeaks_peak_608	67	.	6.18778	9.69424	6.70006	61
1	140541425	140541732	MS_32842_H3K27Ac_CSpeaks_peak_609	73	.	3.87582	10.38509	7.35600	108
1	140629814	140630449	MS_32842_H3K27Ac_CSpeaks_peak_610	193	.	4.96303	22.90283	19.37423	450
1	140751675	140752292	MS_32842_H3K27Ac_CSpeaks_peak_611	179	.	4.78889	21.43652	17.96177	276
1	140819206	140819745	MS_32842_H3K27Ac_CSpeaks_peak_612	196	.	4.48876	23.24096	19.69836	324
1	140861908	140862161	MS_32842_H3K27Ac_CSpeaks_peak_613	23	.	2.50324	5.07314	2.38395	235
1	140924294	140924546	MS_32842_H3K27Ac_CSpeaks_peak_614	65	.	3.26006	9.51382	6.52784	137
1	140973094	140973241	MS_32842_H3K27Ac_CSpeaks_peak_615	17	.	2.20699	4.33481	1.73555	44
1	141115732	141117567	MS_32842_H3K27Ac_CSpeaks_peak_616	310	.	6.52013	35.05617	31.04885	883
1	141184137	141184617	MS_32842_H3K27Ac_CSpeaks_peak_617	217	.	6.72257	25.41321	21.78857	281
1	141221783	141222137	MS_32842_H3K27Ac_CSpeaks_peak_618	31	.	2.60805	5.86355	3.10566	136
1	141255847	141256563	MS_32842_H3K27Ac_CSpeaks_peak_619	266	.	6.49481	30.48534	26.66165	251
1	141329336	141330119	MS_32842_H3K27Ac_CSpeaks_peak_620	193	.	5.30686	22.91345	19.38287	372
1	141347517	141347738	MS_32842_H3K27Ac_CSpeaks_peak_621	22	.	2.59152	4.89844	2.22459	94
1	141399738	141399984	MS_32842_H3K27Ac_CSpeaks_peak_622	47	.	4.39295	7.64409	4.76496	219
1	141825873	141826032	MS_32842_H3K27Ac_CSpeaks_peak_623	36	.	3.14673	6.41825	3.61819	65
1	141827514	141827741	MS_32842_H3K27Ac_CSpeaks_peak_624	79	.	4.00501	11.05142	7.98907	113
1	141913381	141913684	MS_32842_H3K27Ac_CSpeaks_peak_625	85	.	4.29100	11.60736	8.52018	191
1	142070790	142070971	MS_32842_H3K27Ac_CSpeaks_peak_626	20	.	2.23373	4.65659	2.02255	52
1	142228607	142228787	MS_32842_H3K27Ac_CSpeaks_peak_627	151	.	5.57830	18.51792	15.15210	132
1	142228966	142229638	MS_32842_H3K27Ac_CSpeaks_peak_628	113	.	3.91818	14.59437	11.38440	139
1	142351082	142351604	MS_32842_H3K27Ac_CSpeaks_peak_629	74	.	2.94146	10.51009	7.47570	304
1	142949765	142950213	MS_32842_H3K27Ac_CSpeaks_peak_630	244	.	7.15167	28.15463	24.42680	311
1	142951506	142952092	MS_32842_H3K27Ac_CSpeaks_peak_631	274	.	6.60306	31.35592	27.49574	372
1	142952324	142952557	MS_32842_H3K27Ac_CSpeaks_peak_632	107	.	5.27893	13.90296	10.71911	94
1	143035745	143036285	MS_32842_H3K27Ac_CSpeaks_peak_633	178	.	6.40773	21.34783	17.88187	144
1	143213560	143213851	MS_32842_H3K27Ac_CSpeaks_peak_634	113	.	6.72119	14.58231	11.37327	41
1	143464742	143465293	MS_32842_H3K27Ac_CSpeaks_peak_635	135	.	5.29223	16.89814	13.59624	180
1	143546687	143546989	MS_32842_H3K27Ac_CSpeaks_peak_636	120	.	7.87004	15.26487	12.03085	204
1	143593627	143593783	MS_32842_H3K27Ac_CSpeaks_peak_637	44	.	4.05471	7.28325	4.42292	142
1	144567526	144567788	MS_32842_H3K27Ac_CSpeaks_peak_638	47	.	5.29127	7.66633	4.78577	121
1	144620704	144620982	MS_32842_H3K27Ac_CSpeaks_peak_639	36	.	4.66211	6.42187	3.62156	86
1	144625106	144625386	MS_32842_H3K27Ac_CSpeaks_peak_640	213	.	8.20199	24.96379	21.35892	111
1	144727932	144728776	MS_32842_H3K27Ac_CSpeaks_peak_641	186	.	5.20673	22.14118	18.64254	435
1	144998027	144998774	MS_32842_H3K27Ac_CSpeaks_peak_642	86	.	4.13421	11.73130	8.63921	146
1	146172691	146172862	MS_32842_H3K27Ac_CSpeaks_peak_643	82	.	6.03693	11.27293	8.20304	75
1	147982744	147982921	MS_32842_H3K27Ac_CSpeaks_peak_644	37	.	4.09116	6.53828	3.72789	71
1	147983029	147983566	MS_32842_H3K27Ac_CSpeaks_peak_645	129	.	5.44657	16.21265	12.93691	221
1	148006348	148006562	MS_32842_H3K27Ac_CSpeaks_peak_646	165	.	9.44405	19.92534	16.50806	114
1	148183181	148183343	MS_32842_H3K27Ac_CSpeaks_peak_647	68	.	4.89888	9.87824	6.87682	69
1	148184134	148184738	MS_32842_H3K27Ac_CSpeaks_peak_648	238	.	8.64138	27.60055	23.89278	537
1	148184894	148185087	MS_32842_H3K27Ac_CSpeaks_peak_649	32	.	3.67416	6.02999	3.26049	55
1	148425947	148426392	MS_32842_H3K27Ac_CSpeaks_peak_650	102	.	3.49557	13.45906	10.29448	273
1	148446235	148446983	MS_32842_H3K27Ac_CSpeaks_peak_651	101	.	5.47990	13.25886	10.10029	105
1	148447605	148447756	MS_32842_H3K27Ac_CSpeaks_peak_652	14	.	2.35593	3.96379	1.40726	1
1	148516009	148516714	MS_32842_H3K27Ac_CSpeaks_peak_653	337	.	8.77354	37.87708	33.75107	315
1	148615941	148616404	MS_32842_H3K27Ac_CSpeaks_peak_654	136	.	4.50583	16.97416	13.66833	319
1	148616813	148617303	MS_32842_H3K27Ac_CSpeaks_peak_655	232	.	5.80751	26.89282	23.20797	300
1	148617445	148617644	MS_32842_H3K27Ac_CSpeaks_peak_656	120	.	5.66725	15.23937	12.00733	122
1	148817296	148817486	MS_32842_H3K27Ac_CSpeaks_peak_657	57	.	3.41610	8.71714	5.77073	133
1	148817660	148817835	MS_32842_H3K27Ac_CSpeaks_peak_658	71	.	4.00493	10.21585	7.19200	56
1	148997975	148998191	MS_32842_H3K27Ac_CSpeaks_peak_659	87	.	4.00508	11.88814	8.78883	118
1	149061142	149061463	MS_32842_H3K27Ac_CSpeaks_peak_660	108	.	4.22163	14.07056	10.88041	92
1	149061616	149061889	MS_32842_H3K27Ac_CSpeaks_peak_661	196	.	6.72812	23.14771	19.60599	152
1	149869939	149870215	MS_32842_H3K27Ac_CSpeaks_peak_662	21	.	3.25351	4.79826	2.14519	73
1	150239280	150239490	MS_32842_H3K27Ac_CSpeaks_peak_663	113	.	4.86313	14.55524	11.34868	121
1	150656225	150656440	MS_32842_H3K27Ac_CSpeaks_peak_664	13	.	3.33188	3.82513	1.32145	17
1	150678422	150678889	MS_32842_H3K27Ac_CSpeaks_peak_665	502	.	8.91152	55.20309	50.28728	138
1	150845587	150845773	MS_32842_H3K27Ac_CSpeaks_peak_666	113	.	4.65098	14.57857	11.36971	100
1	150869770	150869942	MS_32842_H3K27Ac_CSpeaks_peak_667	68	.	4.43717	9.85155	6.85094	81
1	150870134	150870352	MS_32842_H3K27Ac_CSpeaks_peak_668	20	.	2.91252	4.70028	2.05847	30
1	150870513	150870860	MS_32842_H3K27Ac_CSpeaks_peak_669	37	.	3.45861	6.52856	3.71885	203
1	150871405	150871611	MS_32842_H3K27Ac_CSpeaks_peak_670	55	.	3.48824	8.47175	5.54017	112
1	150871957	150872401	MS_32842_H3K27Ac_CSpeaks_peak_671	120	.	5.00617	15.32422	12.08544	117
1	151038348	151038630	MS_32842_H3K27Ac_CSpeaks_peak_672	126	.	6.11220	15.88638	12.62610	143
1	152322081	152322228	MS_32842_H3K27Ac_CSpeaks_peak_673	49	.	5.39162	7.82552	4.93360	64
1	152366169	152366760	MS_32842_H3K27Ac_CSpeaks_peak_674	107	.	5.27893	13.90296	10.71911	478
1	152445853	152446534	MS_32842_H3K27Ac_CSpeaks_peak_675	132	.	4.17940	16.55640	13.26828	350
1	152557276	152557877	MS_32842_H3K27Ac_CSpeaks_peak_676	237	.	5.16069	27.41878	23.72030	155
1	152690619	152690772	MS_32842_H3K27Ac_CSpeaks_peak_677	39	.	4.86173	6.73503	3.91656	68
1	152769879	152770066	MS_32842_H3K27Ac_CSpeaks_peak_678	29	.	2.70617	5.71041	2.96669	115
1	152770588	152770761	MS_32842_H3K27Ac_CSpeaks_peak_679	59	.	5.88176	8.89068	5.93734	87
1	152771137	152771345	MS_32842_H3K27Ac_CSpeaks_peak_680	33	.	4.00398	6.12482	3.35089	139
1	152953441	152953860	MS_32842_H3K27Ac_CSpeaks_peak_681	202	.	5.62884	23.78819	20.22250	283
1	152955134	152955481	MS_32842_H3K27Ac_CSpeaks_peak_682	153	.	5.92715	18.72853	15.35535	149
1	153112371	153112730	MS_32842_H3K27Ac_CSpeaks_peak_683	45	.	3.52425	7.38692	4.51972	316
1	153277240	153277743	MS_32842_H3K27Ac_CSpeaks_peak_684	128	.	4.54637	16.16880	12.89524	201
1	153529750	153530063	MS_32842_H3K27Ac_CSpeaks_peak_685	62	.	5.87967	9.20027	6.23473	193
1	153741140	153742323	MS_32842_H3K27Ac_CSpeaks_peak_686	377	.	8.24575	42.07202	37.75837	784
1	154503607	154503943	MS_32842_H3K27Ac_CSpeaks_peak_687	63	.	3.53389	9.32431	6.34564	200
1	154950321	154950578	MS_32842_H3K27Ac_CSpeaks_peak_688	232	.	8.83785	26.96161	23.27557	170
1	154950674	154950919	MS_32842_H3K27Ac_CSpeaks_peak_689	65	.	3.86190	9.54228	6.55288	119
1	154951244	154952179	MS_32842_H3K27Ac_CSpeaks_peak_690	537	.	12.17470	58.83694	53.73640	125
1	154994206	154994456	MS_32842_H3K27Ac_CSpeaks_peak_691	87	.	5.50593	11.80864	8.71341	116
1	155106894	155107602	MS_32842_H3K27Ac_CSpeaks_peak_692	222	.	5.00664	25.92747	22.28117	335
1	155135327	155136307	MS_32842_H3K27Ac_CSpeaks_peak_693	274	.	7.23486	31.31858	27.46284	818
1	155366334	155367295	MS_32842_H3K27Ac_CSpeaks_peak_694	347	.	9.29121	38.87457	34.70472	215
1	155830854	155831574	MS_32842_H3K27Ac_CSpeaks_peak_695	399	.	7.22687	44.38495	39.96991	446
1	155831779	155832001	MS_32842_H3K27Ac_CSpeaks_peak_696	148	.	6.18909	18.17427	14.82596	82
1	155866942	155867168	MS_32842_H3K27Ac_CSpeaks_peak_697	147	.	7.85042	18.10762	14.76179	96
1	155978038	155978527	MS_32842_H3K27Ac_CSpeaks_peak_698	346	.	6.45750	38.77314	34.60958	290
1	156218558	156219394	MS_32842_H3K27Ac_CSpeaks_peak_699	208	.	4.98617	24.41559	20.83254	160
1	156505839	156506157	MS_32842_H3K27Ac_CSpeaks_peak_700	35	.	2.10599	6.36581	3.56860	128
1	156583835	156583998	MS_32842_H3K27Ac_CSpeaks_peak_701	86	.	4.70881	11.78206	8.68833	112
1	156584106	156584349	MS_32842_H3K27Ac_CSpeaks_peak_702	70	.	3.96880	10.11380	7.09572	177
1	156653076	156653411	MS_32842_H3K27Ac_CSpeaks_peak_703	27	.	3.50378	5.47530	2.75181	95
1	156789509	156789828	MS_32842_H3K27Ac_CSpeaks_peak_704	75	.	3.76948	10.57999	7.54319	174
1	156818847	156819221	MS_32842_H3K27Ac_CSpeaks_peak_705	87	.	5.50593	11.80864	8.71341	308
1	156844618	156844765	MS_32842_H3K27Ac_CSpeaks_peak_706	63	.	5.93881	9.29504	6.31969	107
1	156846001	156846196	MS_32842_H3K27Ac_CSpeaks_peak_707	55	.	4.50486	8.45663	5.53049	103
1	156854563	156855135	MS_32842_H3K27Ac_CSpeaks_peak_708	31	.	3.27658	5.89604	3.13399	463
1	156897927	156898128	MS_32842_H3K27Ac_CSpeaks_peak_709	44	.	2.88748	7.34835	4.48439	115
1	156997572	156997742	MS_32842_H3K27Ac_CSpeaks_peak_710	47	.	3.43280	7.61667	4.73854	114
1	157307605	157307947	MS_32842_H3K27Ac_CSpeaks_peak_711	85	.	5.05837	11.58724	8.50242	94
1	157510038	157510217	MS_32842_H3K27Ac_CSpeaks_peak_712	21	.	3.91032	4.85098	2.19423	132
1	157510576	157510742	MS_32842_H3K27Ac_CSpeaks_peak_713	30	.	4.41132	5.81026	3.05784	116
1	157530094	157530272	MS_32842_H3K27Ac_CSpeaks_peak_714	69	.	4.63684	9.98557	6.97817	110
1	157591113	157591586	MS_32842_H3K27Ac_CSpeaks_peak_715	73	.	3.87582	10.38509	7.35600	200
1	157766688	157767028	MS_32842_H3K27Ac_CSpeaks_peak_716	65	.	3.86190	9.54228	6.55288	293
1	157875930	157876420	MS_32842_H3K27Ac_CSpeaks_peak_717	81	.	3.35136	11.19769	8.13160	344
1	157961002	157961397	MS_32842_H3K27Ac_CSpeaks_peak_718	97	.	7.49786	12.90977	9.77195	150
1	157983818	157984393	MS_32842_H3K27Ac_CSpeaks_peak_719	352	.	7.57728	39.49466	35.29708	387
1	159591599	159591825	MS_32842_H3K27Ac_CSpeaks_peak_720	47	.	2.87334	7.65578	4.77526	123
1	160157304	160157700	MS_32842_H3K27Ac_CSpeaks_peak_721	121	.	3.92355	15.43501	12.19031	264
1	160262227	160262378	MS_32842_H3K27Ac_CSpeaks_peak_722	70	.	5.00539	10.09089	7.07419	65
1	164362381	164362545	MS_32842_H3K27Ac_CSpeaks_peak_723	70	.	4.16503	10.08160	7.06759	100
1	164362949	164363110	MS_32842_H3K27Ac_CSpeaks_peak_724	27	.	2.38778	5.48438	2.76039	126
1	164363385	164363652	MS_32842_H3K27Ac_CSpeaks_peak_725	58	.	3.36074	8.76681	5.81911	108
1	164431946	164432537	MS_32842_H3K27Ac_CSpeaks_peak_726	223	.	4.76500	26.04535	22.39501	185
1	164474391	164475229	MS_32842_H3K27Ac_CSpeaks_peak_727	149	.	5.06525	18.35226	14.99940	326
1	164508678	164508872	MS_32842_H3K27Ac_CSpeaks_peak_728	86	.	4.13421	11.73130	8.63921	98
1	164526885	164527113	MS_32842_H3K27Ac_CSpeaks_peak_729	14	.	2.17677	4.01237	1.44198	190
1	164565545	164566217	MS_32842_H3K27Ac_CSpeaks_peak_730	231	.	6.46295	26.81229	23.13233	345
1	164715160	164715558	MS_32842_H3K27Ac_CSpeaks_peak_731	151	.	5.57830	18.51792	15.15210	210
1	164835693	164836454	MS_32842_H3K27Ac_CSpeaks_peak_732	369	.	7.17214	41.22713	36.95227	415
1	164902335	164902606	MS_32842_H3K27Ac_CSpeaks_peak_733	26	.	2.70932	5.39383	2.67611	192
1	165005537	165005727	MS_32842_H3K27Ac_CSpeaks_peak_734	61	.	5.60483	9.08902	6.12758	55
1	165007830	165008115	MS_32842_H3K27Ac_CSpeaks_peak_735	61	.	5.43190	9.14311	6.17817	191
1	165287168	165287431	MS_32842_H3K27Ac_CSpeaks_peak_736	77	.	4.55081	10.74574	7.70223	146
1	165338362	165338671	MS_32842_H3K27Ac_CSpeaks_peak_737	44	.	2.69588	7.29575	4.43501	169
1	165339545	165339878	MS_32842_H3K27Ac_CSpeaks_peak_738	86	.	4.13421	11.73130	8.63921	103
1	165392343	165392759	MS_32842_H3K27Ac_CSpeaks_peak_739	84	.	3.06663	11.53815	8.45632	210
1	165854173	165854711	MS_32842_H3K27Ac_CSpeaks_peak_740	201	.	4.77557	23.74015	20.17669	218
1	165921585	165921905	MS_32842_H3K27Ac_CSpeaks_peak_741	40	.	4.00432	6.91455	4.08127	137
1	165983460	165983733	MS_32842_H3K27Ac_CSpeaks_peak_742	48	.	4.00454	7.72765	4.84133	221
1	165989596	165989850	MS_32842_H3K27Ac_CSpeaks_peak_743	33	.	3.75405	6.18131	3.39698	109
1	165990728	165990889	MS_32842_H3K27Ac_CSpeaks_peak_744	29	.	2.52505	5.72068	2.97607	137
1	166026574	166027011	MS_32842_H3K27Ac_CSpeaks_peak_745	343	.	10.74904	38.54075	34.38711	212
1	166125171	166125388	MS_32842_H3K27Ac_CSpeaks_peak_746	91	.	4.64561	12.27400	9.16214	101
1	166125500	166125656	MS_32842_H3K27Ac_CSpeaks_peak_747	32	.	2.70350	6.02733	3.25843	13
1	166697515	166698030	MS_32842_H3K27Ac_CSpeaks_peak_748	178	.	6.40773	21.34783	17.88187	293
1	166723577	166723763	MS_32842_H3K27Ac_CSpeaks_peak_749	143	.	6.53373	17.71185	14.37695	106
1	166739320	166739590	MS_32842_H3K27Ac_CSpeaks_peak_750	110	.	6.77597	14.24781	11.05057	126
1	167077808	167078087	MS_32842_H3K27Ac_CSpeaks_peak_751	179	.	8.00863	21.43209	17.95865	172
1	167078484	167078757	MS_32842_H3K27Ac_CSpeaks_peak_752	84	.	4.62010	11.55827	8.47608	163
1	167078853	167079135	MS_32842_H3K27Ac_CSpeaks_peak_753	195	.	5.77202	23.11902	19.58051	92
1	167746133	167746563	MS_32842_H3K27Ac_CSpeaks_peak_754	217	.	4.69594	25.33473	21.71354	211
1	167813242	167813430	MS_32842_H3K27Ac_CSpeaks_peak_755	113	.	5.12619	14.59714	11.38515	63
1	167826352	167826512	MS_32842_H3K27Ac_CSpeaks_peak_756	84	.	4.73284	11.51139	8.43278	65
1	167831391	167831557	MS_32842_H3K27Ac_CSpeaks_peak_757	60	.	3.02440	8.99766	6.03924	89
1	168073288	168073637	MS_32842_H3K27Ac_CSpeaks_peak_758	71	.	4.00493	10.21585	7.19200	219
1	168074466	168075045	MS_32842_H3K27Ac_CSpeaks_peak_759	504	.	11.69412	55.36916	50.43744	271
1	168277614	168277990	MS_32842_H3K27Ac_CSpeaks_peak_760	31	.	2.82711	5.90695	3.14237	108
1	168297304	168297451	MS_32842_H3K27Ac_CSpeaks_peak_761	33	.	4.32852	6.14481	3.36782	22
1	168320519	168320666	MS_32842_H3K27Ac_CSpeaks_peak_762	49	.	3.82268	7.85748	4.96132	42
1	168581996	168582233	MS_32842_H3K27Ac_CSpeaks_peak_763	150	.	8.00797	18.40326	15.04373	121
1	168583104	168583336	MS_32842_H3K27Ac_CSpeaks_peak_764	157	.	4.97935	19.10690	15.72381	132
1	168588262	168588507	MS_32842_H3K27Ac_CSpeaks_peak_765	41	.	3.79378	7.01720	4.17231	56
1	168666775	168667107	MS_32842_H3K27Ac_CSpeaks_peak_766	157	.	4.97935	19.10690	15.72381	203
1	168676022	168676644	MS_32842_H3K27Ac_CSpeaks_peak_767	235	.	7.00863	27.23203	23.53858	174
1	168680182	168681267	MS_32842_H3K27Ac_CSpeaks_peak_768	313	.	9.06909	35.37795	31.35998	672
1	168756264	168756552	MS_32842_H3K27Ac_CSpeaks_peak_769	114	.	4.47626	14.65044	11.43593	117
1	168756700	168756959	MS_32842_H3K27Ac_CSpeaks_peak_770	170	.	6.24754	20.46373	17.02802	167
1	169014480	169015145	MS_32842_H3K27Ac_CSpeaks_peak_771	103	.	4.00518	13.56329	10.39535	512
1	169023810	169024116	MS_32842_H3K27Ac_CSpeaks_peak_772	18	.	2.72329	4.44976	1.83637	80
1	169062864	169063210	MS_32842_H3K27Ac_CSpeaks_peak_773	82	.	5.85198	11.32982	8.25787	137
1	169078269	169079030	MS_32842_H3K27Ac_CSpeaks_peak_774	438	.	12.36296	48.41595	43.81581	279
1	169242130	169242368	MS_32842_H3K27Ac_CSpeaks_peak_775	33	.	2.97146	6.13944	3.36317	232
1	169535167	169535584	MS_32842_H3K27Ac_CSpeaks_peak_776	150	.	5.29695	18.40024	15.04134	301
1	169576737	169576974	MS_32842_H3K27Ac_CSpeaks_peak_777	22	.	2.20985	4.90149	2.22735	145
1	169750877	169751259	MS_32842_H3K27Ac_CSpeaks_peak_778	47	.	3.43280	7.61667	4.73854	263
1	170193072	170193485	MS_32842_H3K27Ac_CSpeaks_peak_779	296	.	7.18558	33.56159	29.61768	246
1	170193990	170194321	MS_32842_H3K27Ac_CSpeaks_peak_780	274	.	7.23486	31.31858	27.46284	130
1	170202048	170202227	MS_32842_H3K27Ac_CSpeaks_peak_781	39	.	4.86173	6.73503	3.91656	86
1	170394753	170394930	MS_32842_H3K27Ac_CSpeaks_peak_782	41	.	3.28977	7.00849	4.16627	9
1	170492245	170492558	MS_32842_H3K27Ac_CSpeaks_peak_783	21	.	2.71763	4.76294	2.11452	57
1	170496104	170496286	MS_32842_H3K27Ac_CSpeaks_peak_784	65	.	3.86190	9.54228	6.55288	80
1	170499329	170499564	MS_32842_H3K27Ac_CSpeaks_peak_785	53	.	3.57583	8.24212	5.32464	114
1	170606693	170607010	MS_32842_H3K27Ac_CSpeaks_peak_786	33	.	3.20387	6.14952	3.36998	191
1	170665871	170666405	MS_32842_H3K27Ac_CSpeaks_peak_787	280	.	7.72380	31.92892	28.04643	362
1	170726997	170727367	MS_32842_H3K27Ac_CSpeaks_peak_788	199	.	8.50917	23.53153	19.98080	224
1	170727792	170727990	MS_32842_H3K27Ac_CSpeaks_peak_789	31	.	3.27658	5.89604	3.13399	90
1	170781953	170782362	MS_32842_H3K27Ac_CSpeaks_peak_790	349	.	8.65302	39.15430	34.97058	93
1	171010731	171010967	MS_32842_H3K27Ac_CSpeaks_peak_791	63	.	5.36616	9.37539	6.39558	129
1	171320941	171321806	MS_32842_H3K27Ac_CSpeaks_peak_792	236	.	6.01453	27.31091	23.61651	322
1	171326473	171326654	MS_32842_H3K27Ac_CSpeaks_peak_793	40	.	4.31198	6.92469	4.08928	102
1	171431845	171432059	MS_32842_H3K27Ac_CSpeaks_peak_794	111	.	7.60656	14.36806	11.16885	120
1	171485146	171485320	MS_32842_H3K27Ac_CSpeaks_peak_795	48	.	4.00454	7.72765	4.84133	60
1	171520668	171520821	MS_32842_H3K27Ac_CSpeaks_peak_796	65	.	3.46390	9.56804	6.57685	88
1	171521835	171522062	MS_32842_H3K27Ac_CSpeaks_peak_797	98	.	6.34073	13.02099	9.87943	88
1	171638198	171638454	MS_32842_H3K27Ac_CSpeaks_peak_798	87	.	5.50593	11.80864	8.71341	66
1	171660326	171660740	MS_32842_H3K27Ac_CSpeaks_peak_799	187	.	5.65423	22.30171	18.79335	258
1	171713977	171714337	MS_32842_H3K27Ac_CSpeaks_peak_800	115	.	5.46097	14.72991	11.51198	248
1	171714861	171715597	MS_32842_H3K27Ac_CSpeaks_peak_801	426	.	9.86930	47.14717	42.60443	171
1	171736463	171736909	MS_32842_H3K27Ac_CSpeaks_peak_802	338	.	8.13922	37.96946	33.83761	134
1	171737153	171737448	MS_32842_H3K27Ac_CSpeaks_peak_803	25	.	4.07054	5.28203	2.58143	227
1	171788322	171788607	MS_32842_H3K27Ac_CSpeaks_peak_804	41	.	3.28977	7.00849	4.16627	144
1	171813344	171813705	MS_32842_H3K27Ac_CSpeaks_peak_805	34	.	2.81442	6.21653	3.42898	112
1	171835711	171836745	MS_32842_H3K27Ac_CSpeaks_peak_806	229	.	5.08367	26.66988	22.99914	822
1	171866242	171866510	MS_32842_H3K27Ac_CSpeaks_peak_807	66	.	4.12255	9.68403	6.69006	170
1	171886697	171886847	MS_32842_H3K27Ac_CSpeaks_peak_808	39	.	4.90147	6.79757	3.97067	22
1	171915018	171916067	MS_32842_H3K27Ac_CSpeaks_peak_809	650	.	10.41347	70.70071	65.00560	627
1	172000813	172001117	MS_32842_H3K27Ac_CSpeaks_peak_810	303	.	12.07758	34.33159	30.35487	178
1	172002441	172002981	MS_32842_H3K27Ac_CSpeaks_peak_811	152	.	4.00536	18.59055	15.22401	212
1	172035185	172035579	MS_32842_H3K27Ac_CSpeaks_peak_812	39	.	4.90147	6.79757	3.97067	345
1	172035863	172036013	MS_32842_H3K27Ac_CSpeaks_peak_813	69	.	6.37191	9.99014	6.98199	56
1	172041861	172042008	MS_32842_H3K27Ac_CSpeaks_peak_814	21	.	3.92118	4.86769	2.19637	84
1	172061065	172061696	MS_32842_H3K27Ac_CSpeaks_peak_815	444	.	9.56035	49.08371	44.45616	228
1	172061946	172062390	MS_32842_H3K27Ac_CSpeaks_peak_816	219	.	8.21985	25.53041	21.90117	217
1	172092004	172092363	MS_32842_H3K27Ac_CSpeaks_peak_817	137	.	7.54848	17.05507	13.74642	104
1	172124184	172124399	MS_32842_H3K27Ac_CSpeaks_peak_818	106	.	4.72010	13.79869	10.62312	113
1	172136595	172137075	MS_32842_H3K27Ac_CSpeaks_peak_819	24	.	2.19045	5.14973	2.45661	113
1	172184792	172185016	MS_32842_H3K27Ac_CSpeaks_peak_820	57	.	3.20414	8.67107	5.73001	91
1	172262876	172263271	MS_32842_H3K27Ac_CSpeaks_peak_821	199	.	8.50917	23.53153	19.98080	62
1	172284538	172284868	MS_32842_H3K27Ac_CSpeaks_peak_822	106	.	4.52179	13.84831	10.66730	132
1	172335560	172335786	MS_32842_H3K27Ac_CSpeaks_peak_823	41	.	2.90376	7.04242	4.19497	92
1	172365628	172366131	MS_32842_H3K27Ac_CSpeaks_peak_824	61	.	3.61743	9.09479	6.13134	105
1	172397561	172398534	MS_32842_H3K27Ac_CSpeaks_peak_825	115	.	5.46097	14.72991	11.51198	628
1	172502193	172503016	MS_32842_H3K27Ac_CSpeaks_peak_826	490	.	10.79922	53.88004	49.03112	425
1	172612470	172612922	MS_32842_H3K27Ac_CSpeaks_peak_827	67	.	3.22162	9.79271	6.79433	193
1	172613022	172613189	MS_32842_H3K27Ac_CSpeaks_peak_828	78	.	4.62649	10.92783	7.87337	108
1	172637760	172638054	MS_32842_H3K27Ac_CSpeaks_peak_829	49	.	3.35904	7.86413	4.96569	29
1	172657068	172657228	MS_32842_H3K27Ac_CSpeaks_peak_830	77	.	4.84760	10.77731	7.73148	102
1	172710945	172711675	MS_32842_H3K27Ac_CSpeaks_peak_831	253	.	6.59660	29.07492	25.30692	238
1	172726373	172726624	MS_32842_H3K27Ac_CSpeaks_peak_832	69	.	4.36877	9.99684	6.98652	61
1	172756825	172757690	MS_32842_H3K27Ac_CSpeaks_peak_833	386	.	8.36354	43.04954	38.69547	215
1	172767774	172768113	MS_32842_H3K27Ac_CSpeaks_peak_834	343	.	10.74904	38.54075	34.38711	187
1	172808313	172808814	MS_32842_H3K27Ac_CSpeaks_peak_835	428	.	8.11049	47.37284	42.82053	305
1	172847930	172848106	MS_32842_H3K27Ac_CSpeaks_peak_836	91	.	4.91487	12.29318	9.17782	71
1	172879250	172880044	MS_32842_H3K27Ac_CSpeaks_peak_837	114	.	4.47626	14.65044	11.43593	550
1	172959090	172959630	MS_32842_H3K27Ac_CSpeaks_peak_838	57	.	3.41610	8.71714	5.77073	278
1	172964974	172965160	MS_32842_H3K27Ac_CSpeaks_peak_839	137	.	7.54848	17.05507	13.74642	51
1	173015186	173015673	MS_32842_H3K27Ac_CSpeaks_peak_840	387	.	9.93199	43.12582	38.76641	254
1	173022771	173023125	MS_32842_H3K27Ac_CSpeaks_peak_841	99	.	7.61573	13.10171	9.95296	222
1	173045732	173046197	MS_32842_H3K27Ac_CSpeaks_peak_842	47	.	2.69450	7.61272	4.73690	366
1	173109674	173109902	MS_32842_H3K27Ac_CSpeaks_peak_843	44	.	2.88748	7.34835	4.48439	123
1	173110187	173110429	MS_32842_H3K27Ac_CSpeaks_peak_844	137	.	5.60677	17.03927	13.73086	128
1	173110826	173111043	MS_32842_H3K27Ac_CSpeaks_peak_845	25	.	3.35680	5.20004	2.50463	35
1	173112051	173112242	MS_32842_H3K27Ac_CSpeaks_peak_846	107	.	4.75166	13.89074	10.70911	97
1	173112478	173112820	MS_32842_H3K27Ac_CSpeaks_peak_847	90	.	3.85934	12.20536	9.09768	93
1	173113775	173114376	MS_32842_H3K27Ac_CSpeaks_peak_848	102	.	4.11338	13.39249	10.22909	106
1	173114685	173114841	MS_32842_H3K27Ac_CSpeaks_peak_849	46	.	3.18050	7.54643	4.67365	54
1	173140913	173141127	MS_32842_H3K27Ac_CSpeaks_peak_850	238	.	8.84382	27.52655	23.82252	94
1	173275157	173275365	MS_32842_H3K27Ac_CSpeaks_peak_851	21	.	2.48968	4.74791	2.10225	88
1	173343979	173344371	MS_32842_H3K27Ac_CSpeaks_peak_852	173	.	7.05176	20.75301	17.30385	281
1	173377130	173377294	MS_32842_H3K27Ac_CSpeaks_peak_853	46	.	3.18050	7.54643	4.67365	122
1	173377608	173378293	MS_32842_H3K27Ac_CSpeaks_peak_854	59	.	3.16692	8.95367	5.99811	218
1	173405562	173405858	MS_32842_H3K27Ac_CSpeaks_peak_855	85	.	5.05837	11.58724	8.50242	20
1	173430419	173430632	MS_32842_H3K27Ac_CSpeaks_peak_856	194	.	5.52059	22.98650	19.45255	93
1	173455732	173456024	MS_32842_H3K27Ac_CSpeaks_peak_857	101	.	3.74404	13.33310	10.17207	122
1	173461100	173461587	MS_32842_H3K27Ac_CSpeaks_peak_858	135	.	4.65461	16.88873	13.58893	320
1	173470391	173470590	MS_32842_H3K27Ac_CSpeaks_peak_859	53	.	3.57583	8.24212	5.32464	116
1	173525131	173525478	MS_32842_H3K27Ac_CSpeaks_peak_860	52	.	3.29830	8.12436	5.21301	202
1	173544979	173545148	MS_32842_H3K27Ac_CSpeaks_peak_861	120	.	7.08397	15.25991	12.02653	106
1	173545810	173545957	MS_32842_H3K27Ac_CSpeaks_peak_862	65	.	3.86190	9.54228	6.55288	39
1	173554464	173554685	MS_32842_H3K27Ac_CSpeaks_peak_863	52	.	4.67561	8.15955	5.24646	52
1	173588780	173589228	MS_32842_H3K27Ac_CSpeaks_peak_864	62	.	3.13455	9.24074	6.27043	110
1	173598080	173598300	MS_32842_H3K27Ac_CSpeaks_peak_865	117	.	5.90143	14.99528	11.76855	75
1	173604159	173604514	MS_32842_H3K27Ac_CSpeaks_peak_866	65	.	3.46390	9.56804	6.57685	220
1	173620337	173620620	MS_32842_H3K27Ac_CSpeaks_peak_867	122	.	6.50701	15.46688	12.21917	137
1	173621326	173621784	MS_32842_H3K27Ac_CSpeaks_peak_868	21	.	2.35091	4.83639	2.18108	196
1	173644919	173645066	MS_32842_H3K27Ac_CSpeaks_peak_869	39	.	4.36000	6.72802	3.90961	47
1	173681665	173681860	MS_32842_H3K27Ac_CSpeaks_peak_870	36	.	3.14673	6.41825	3.61819	133
1	173796780	173797361	MS_32842_H3K27Ac_CSpeaks_peak_871	664	.	12.27343	72.18525	66.40133	338
1	173817868	173818142	MS_32842_H3K27Ac_CSpeaks_peak_872	106	.	4.52179	13.84831	10.66730	91
1	173831890	173832422	MS_32842_H3K27Ac_CSpeaks_peak_873	477	.	10.58447	52.54847	47.75461	220
1	174039860	174040650	MS_32842_H3K27Ac_CSpeaks_peak_874	272	.	6.77662	31.10504	27.25741	486
1	174056151	174056646	MS_32842_H3K27Ac_CSpeaks_peak_875	336	.	11.51237	37.74375	33.62426	323
1	174169722	174169921	MS_32842_H3K27Ac_CSpeaks_peak_876	158	.	7.92728	19.24678	15.85424	108
1	174178847	174179088	MS_32842_H3K27Ac_CSpeaks_peak_877	55	.	4.50486	8.45663	5.53049	123
1	174282918	174283093	MS_32842_H3K27Ac_CSpeaks_peak_878	70	.	5.79403	10.10444	7.08653	94
1	174515430	174515580	MS_32842_H3K27Ac_CSpeaks_peak_879	69	.	4.63684	9.98557	6.97817	109
1	174530728	174531463	MS_32842_H3K27Ac_CSpeaks_peak_880	521	.	9.11178	57.21018	52.19510	475
1	174538566	174538713	MS_32842_H3K27Ac_CSpeaks_peak_881	34	.	4.40380	6.26428	3.47373	95
1	174548490	174548674	MS_32842_H3K27Ac_CSpeaks_peak_882	70	.	4.16503	10.08160	7.06759	113
1	174548846	174549760	MS_32842_H3K27Ac_CSpeaks_peak_883	157	.	6.55930	19.09968	15.71847	135
1	174554760	174554980	MS_32842_H3K27Ac_CSpeaks_peak_884	39	.	4.90147	6.79757	3.97067	95
1	174697208	174697881	MS_32842_H3K27Ac_CSpeaks_peak_885	245	.	5.57253	28.26464	24.52835	356
1	174776795	174777124	MS_32842_H3K27Ac_CSpeaks_peak_886	49	.	3.13916	7.82774	4.93441	216
1	174794330	174795037	MS_32842_H3K27Ac_CSpeaks_peak_887	167	.	5.86437	20.18129	16.75327	290
1	174827378	174828000	MS_32842_H3K27Ac_CSpeaks_peak_888	137	.	5.60677	17.03927	13.73086	386
1	175005909	175006101	MS_32842_H3K27Ac_CSpeaks_peak_889	43	.	4.80414	7.17259	4.32004	122
1	175068440	175068650	MS_32842_H3K27Ac_CSpeaks_peak_890	40	.	3.10719	6.91710	4.08373	80
1	175068843	175069082	MS_32842_H3K27Ac_CSpeaks_peak_891	41	.	2.90376	7.04242	4.19497	123
1	175226670	175226868	MS_32842_H3K27Ac_CSpeaks_peak_892	55	.	4.50486	8.45663	5.53049	39
1	175388176	175388978	MS_32842_H3K27Ac_CSpeaks_peak_893	121	.	4.59406	15.36960	12.12830	672
1	175389681	175389957	MS_32842_H3K27Ac_CSpeaks_peak_894	21	.	2.48968	4.74791	2.10225	135
1	175401330	175401624	MS_32842_H3K27Ac_CSpeaks_peak_895	78	.	4.14797	10.90437	7.85098	212
1	175478335	175479098	MS_32842_H3K27Ac_CSpeaks_peak_896	621	.	10.58673	67.67458	62.13272	375
1	175564270	175564428	MS_32842_H3K27Ac_CSpeaks_peak_897	55	.	4.50486	8.45663	5.53049	41
1	175590687	175590856	MS_32842_H3K27Ac_CSpeaks_peak_898	91	.	4.64561	12.27400	9.16214	87
1	175621088	175621408	MS_32842_H3K27Ac_CSpeaks_peak_899	143	.	4.60596	17.68551	14.35435	114
1	175624032	175624411	MS_32842_H3K27Ac_CSpeaks_peak_900	180	.	5.53643	21.49329	18.01561	141
1	175634659	175634961	MS_32842_H3K27Ac_CSpeaks_peak_901	67	.	3.74662	9.73273	6.73613	205
1	175635145	175635429	MS_32842_H3K27Ac_CSpeaks_peak_902	29	.	3.48614	5.66895	2.92799	80
1	175657732	175657879	MS_32842_H3K27Ac_CSpeaks_peak_903	52	.	5.06977	8.20938	5.29425	71
1	175680011	175680158	MS_32842_H3K27Ac_CSpeaks_peak_904	30	.	4.41132	5.81026	3.05784	21
1	175807176	175807771	MS_32842_H3K27Ac_CSpeaks_peak_905	230	.	5.39839	26.69762	23.02517	354
1	175830780	175830970	MS_32842_H3K27Ac_CSpeaks_peak_906	21	.	2.71763	4.76294	2.11452	82
1	176246511	176246677	MS_32842_H3K27Ac_CSpeaks_peak_907	29	.	2.70617	5.71041	2.96669	144
1	176247046	176247331	MS_32842_H3K27Ac_CSpeaks_peak_908	156	.	6.37113	19.06750	15.68658	160
1	176249262	176249417	MS_32842_H3K27Ac_CSpeaks_peak_909	55	.	4.21531	8.45985	5.53116	89
1	176297939	176298096	MS_32842_H3K27Ac_CSpeaks_peak_910	62	.	4.75512	9.26282	6.29048	45
1	176326314	176326576	MS_32842_H3K27Ac_CSpeaks_peak_911	77	.	4.55081	10.74574	7.70223	137
1	176327075	176327507	MS_32842_H3K27Ac_CSpeaks_peak_912	120	.	5.00617	15.32422	12.08544	134
1	176438080	176438404	MS_32842_H3K27Ac_CSpeaks_peak_913	201	.	6.17974	23.68177	20.12343	199
1	176493467	176493627	MS_32842_H3K27Ac_CSpeaks_peak_914	36	.	2.61570	6.50451	3.69914	129
1	176493798	176493953	MS_32842_H3K27Ac_CSpeaks_peak_915	77	.	4.44899	10.80882	7.75836	81
1	176668685	176668944	MS_32842_H3K27Ac_CSpeaks_peak_916	28	.	3.96758	5.56809	2.83687	65
1	176675176	176675446	MS_32842_H3K27Ac_CSpeaks_peak_917	57	.	3.41610	8.71714	5.77073	126
1	176676353	176676584	MS_32842_H3K27Ac_CSpeaks_peak_918	43	.	2.78626	7.15220	4.30198	141
1	176756890	176757416	MS_32842_H3K27Ac_CSpeaks_peak_919	269	.	8.00967	30.73610	26.90341	186
1	176757577	176758001	MS_32842_H3K27Ac_CSpeaks_peak_920	153	.	5.92715	18.72853	15.35535	241
1	176955645	176955821	MS_32842_H3K27Ac_CSpeaks_peak_921	117	.	6.94461	15.00137	11.77432	69
1	176978667	176978956	MS_32842_H3K27Ac_CSpeaks_peak_922	75	.	3.76948	10.57999	7.54319	172
1	177045767	177046056	MS_32842_H3K27Ac_CSpeaks_peak_923	91	.	7.35220	12.28240	9.16890	73
1	177123518	177123676	MS_32842_H3K27Ac_CSpeaks_peak_924	150	.	7.25782	18.38363	15.02744	81
1	177158843	177159078	MS_32842_H3K27Ac_CSpeaks_peak_925	30	.	4.41132	5.81026	3.05784	190
1	177219701	177220084	MS_32842_H3K27Ac_CSpeaks_peak_926	180	.	5.53643	21.49329	18.01561	229
1	177231096	177231304	MS_32842_H3K27Ac_CSpeaks_peak_927	32	.	4.43450	6.06620	3.29575	68
1	177248774	177249672	MS_32842_H3K27Ac_CSpeaks_peak_928	172	.	5.41863	20.69394	17.24685	761
1	177371544	177372142	MS_32842_H3K27Ac_CSpeaks_peak_929	307	.	6.26909	34.79268	30.79859	378
1	177372314	177372569	MS_32842_H3K27Ac_CSpeaks_peak_930	273	.	7.97562	31.15652	27.30813	136
1	177372698	177372960	MS_32842_H3K27Ac_CSpeaks_peak_931	209	.	6.57953	24.51733	20.92540	98
1	177382933	177383493	MS_32842_H3K27Ac_CSpeaks_peak_932	750	.	11.22204	81.35246	75.06184	328
1	177386082	177386292	MS_32842_H3K27Ac_CSpeaks_peak_933	77	.	2.68603	10.77477	7.73096	107
1	177407279	177407605	MS_32842_H3K27Ac_CSpeaks_peak_934	52	.	2.96041	8.17196	5.25789	185
1	177421190	177422356	MS_32842_H3K27Ac_CSpeaks_peak_935	258	.	6.38656	29.62189	25.83650	671
1	177443261	177443514	MS_32842_H3K27Ac_CSpeaks_peak_936	78	.	4.14797	10.90437	7.85098	56
1	177468162	177468756	MS_32842_H3K27Ac_CSpeaks_peak_937	120	.	4.78018	15.32059	12.08383	243
1	177487715	177488181	MS_32842_H3K27Ac_CSpeaks_peak_938	288	.	8.33006	32.72247	28.81079	277
1	177488807	177489529	MS_32842_H3K27Ac_CSpeaks_peak_939	197	.	6.07212	23.32653	19.78075	257
1	177567171	177567338	MS_32842_H3K27Ac_CSpeaks_peak_940	85	.	5.59658	11.61240	8.52499	104
1	177574104	177574684	MS_32842_H3K27Ac_CSpeaks_peak_941	187	.	4.74095	22.22799	18.72464	338
1	177789508	177789667	MS_32842_H3K27Ac_CSpeaks_peak_942	69	.	4.63684	9.98557	6.97817	41
1	177830378	177830545	MS_32842_H3K27Ac_CSpeaks_peak_943	90	.	5.15124	12.14933	9.04282	102
1	177853561	177853800	MS_32842_H3K27Ac_CSpeaks_peak_944	25	.	4.07054	5.28203	2.58143	24
1	177854074	177854374	MS_32842_H3K27Ac_CSpeaks_peak_945	30	.	4.41132	5.81026	3.05784	116
1	177855704	177855992	MS_32842_H3K27Ac_CSpeaks_peak_946	69	.	5.90253	9.92393	6.92141	170
1	177896052	177896286	MS_32842_H3K27Ac_CSpeaks_peak_947	26	.	4.00345	5.39289	2.67611	210
1	177905447	177905791	MS_32842_H3K27Ac_CSpeaks_peak_948	28	.	4.28385	5.61202	2.87600	12
1	178008857	178009004	MS_32842_H3K27Ac_CSpeaks_peak_949	37	.	3.45861	6.52856	3.71885	68
1	178105973	178106642	MS_32842_H3K27Ac_CSpeaks_peak_950	76	.	3.13145	10.65355	7.61490	181
1	178107960	178108320	MS_32842_H3K27Ac_CSpeaks_peak_951	142	.	4.94745	17.59118	14.26631	140
1	178108496	178108655	MS_32842_H3K27Ac_CSpeaks_peak_952	83	.	4.71548	11.46909	8.39348	30
1	178136713	178137055	MS_32842_H3K27Ac_CSpeaks_peak_953	307	.	8.45558	34.70961	30.72144	228
1	178137367	178137624	MS_32842_H3K27Ac_CSpeaks_peak_954	414	.	14.79503	45.93292	41.45486	128
1	178144253	178144488	MS_32842_H3K27Ac_CSpeaks_peak_955	47	.	4.25459	7.67345	4.79059	116
1	178170339	178170504	MS_32842_H3K27Ac_CSpeaks_peak_956	21	.	3.92118	4.86769	2.19637	139
1	178178581	178179469	MS_32842_H3K27Ac_CSpeaks_peak_957	473	.	8.98449	52.11526	47.34195	282
1	178180186	178180631	MS_32842_H3K27Ac_CSpeaks_peak_958	494	.	10.20632	54.37506	49.48957	207
1	178233624	178235013	MS_32842_H3K27Ac_CSpeaks_peak_959	444	.	9.07032	49.03902	44.41676	1005
1	178262651	178263478	MS_32842_H3K27Ac_CSpeaks_peak_960	357	.	11.62048	39.94463	35.72369	345
1	178265355	178265527	MS_32842_H3K27Ac_CSpeaks_peak_961	40	.	4.62191	6.87983	4.04986	107
1	178316802	178316963	MS_32842_H3K27Ac_CSpeaks_peak_962	130	.	7.96679	16.37205	13.09164	86
1	178322324	178322510	MS_32842_H3K27Ac_CSpeaks_peak_963	39	.	4.90147	6.79757	3.97067	123
1	178329912	178330111	MS_32842_H3K27Ac_CSpeaks_peak_964	39	.	4.90147	6.79757	3.97067	64
1	178330859	178331602	MS_32842_H3K27Ac_CSpeaks_peak_965	63	.	5.75850	9.33895	6.36005	484
1	178332435	178333137	MS_32842_H3K27Ac_CSpeaks_peak_966	171	.	8.62396	20.58135	17.14252	238
1	178426146	178426305	MS_32842_H3K27Ac_CSpeaks_peak_967	49	.	5.39162	7.82552	4.93360	60
1	178431833	178432307	MS_32842_H3K27Ac_CSpeaks_peak_968	223	.	5.49553	25.97924	22.33022	287
1	178433611	178434458	MS_32842_H3K27Ac_CSpeaks_peak_969	708	.	14.57760	76.90461	70.87137	383
1	178438665	178438846	MS_32842_H3K27Ac_CSpeaks_peak_970	78	.	5.25566	10.93981	7.88292	134
1	178440582	178440781	MS_32842_H3K27Ac_CSpeaks_peak_971	39	.	4.90147	6.79757	3.97067	88
1	178448739	178449125	MS_32842_H3K27Ac_CSpeaks_peak_972	62	.	4.75512	9.26282	6.29048	71
1	178456378	178456525	MS_32842_H3K27Ac_CSpeaks_peak_973	39	.	4.90147	6.79757	3.97067	43
1	178467821	178468102	MS_32842_H3K27Ac_CSpeaks_peak_974	30	.	4.41132	5.81026	3.05784	206
1	178475390	178475692	MS_32842_H3K27Ac_CSpeaks_peak_975	52	.	5.20449	8.11498	5.20538	44
1	178478255	178478404	MS_32842_H3K27Ac_CSpeaks_peak_976	39	.	4.86173	6.73503	3.91656	117
1	178494139	178494355	MS_32842_H3K27Ac_CSpeaks_peak_977	56	.	4.92798	8.61043	5.67178	127
1	178517330	178517647	MS_32842_H3K27Ac_CSpeaks_peak_978	40	.	4.31198	6.92469	4.08928	136
1	178541938	178542141	MS_32842_H3K27Ac_CSpeaks_peak_979	18	.	3.54152	4.46673	1.85170	19
1	178687109	178687321	MS_32842_H3K27Ac_CSpeaks_peak_980	56	.	4.92798	8.61043	5.67178	37
1	178737364	178737580	MS_32842_H3K27Ac_CSpeaks_peak_981	43	.	2.78626	7.15220	4.30198	116
1	178978680	178978890	MS_32842_H3K27Ac_CSpeaks_peak_982	54	.	5.34717	8.34530	5.42526	87
1	179001505	179001697	MS_32842_H3K27Ac_CSpeaks_peak_983	30	.	4.41132	5.81026	3.05784	54
1	179002176	179002407	MS_32842_H3K27Ac_CSpeaks_peak_984	52	.	5.20449	8.11498	5.20538	37
1	179221038	179221192	MS_32842_H3K27Ac_CSpeaks_peak_985	30	.	3.79893	5.77055	3.02471	114
1	179221942	179222344	MS_32842_H3K27Ac_CSpeaks_peak_986	38	.	3.10065	6.69737	3.88029	64
1	179255924	179256278	MS_32842_H3K27Ac_CSpeaks_peak_987	18	.	2.14079	4.51732	1.89825	122
1	179493443	179493616	MS_32842_H3K27Ac_CSpeaks_peak_988	65	.	5.65744	9.51902	6.53262	65
1	179603878	179604329	MS_32842_H3K27Ac_CSpeaks_peak_989	172	.	4.84352	20.65142	17.20675	297
1	179604505	179605152	MS_32842_H3K27Ac_CSpeaks_peak_990	271	.	7.58077	30.97307	27.12911	120
1	179627025	179627855	MS_32842_H3K27Ac_CSpeaks_peak_991	449	.	12.56901	49.61593	44.96073	388
1	179627966	179628372	MS_32842_H3K27Ac_CSpeaks_peak_992	414	.	9.17277	45.97807	41.49593	220
1	179628746	179629274	MS_32842_H3K27Ac_CSpeaks_peak_993	254	.	5.86811	29.18611	25.41209	239
1	179821016	179821178	MS_32842_H3K27Ac_CSpeaks_peak_994	56	.	4.00471	8.55196	5.61640	79
1	179854569	179854885	MS_32842_H3K27Ac_CSpeaks_peak_995	19	.	3.38799	4.62140	1.98835	31
1	179862717	179862864	MS_32842_H3K27Ac_CSpeaks_peak_996	40	.	4.80754	6.90237	4.07170	67
1	180027119	180027465	MS_32842_H3K27Ac_CSpeaks_peak_997	106	.	4.52179	13.84831	10.66730	121
1	180027577	180027725	MS_32842_H3K27Ac_CSpeaks_peak_998	105	.	6.04158	13.67413	10.50296	74
1	180028580	180028917	MS_32842_H3K27Ac_CSpeaks_peak_999	91	.	4.91487	12.29318	9.17782	143
1	180090502	180090834	MS_32842_H3K27Ac_CSpeaks_peak_1000	70	.	5.00539	10.09089	7.07419	189
1	180119506	180119879	MS_32842_H3K27Ac_CSpeaks_peak_1001	19	.	2.58388	4.57572	1.94828	211
1	180183273	180183424	MS_32842_H3K27Ac_CSpeaks_peak_1002	57	.	3.41610	8.71714	5.77073	66
1	180183632	180183782	MS_32842_H3K27Ac_CSpeaks_peak_1003	58	.	3.77948	8.79147	5.84278	26
1	180190364	180190511	MS_32842_H3K27Ac_CSpeaks_peak_1004	50	.	5.11553	7.97096	5.06833	94
1	180221610	180221801	MS_32842_H3K27Ac_CSpeaks_peak_1005	105	.	6.04158	13.67413	10.50296	114
1	180221928	180222982	MS_32842_H3K27Ac_CSpeaks_peak_1006	537	.	10.75745	58.82852	53.73235	630
1	180223496	180223888	MS_32842_H3K27Ac_CSpeaks_peak_1007	107	.	3.83111	13.95893	10.77183	222
1	180245560	180245784	MS_32842_H3K27Ac_CSpeaks_peak_1008	57	.	3.20414	8.67107	5.73001	110
1	180246374	180247343	MS_32842_H3K27Ac_CSpeaks_peak_1009	325	.	5.73181	36.60899	32.53889	735
1	180248176	180249071	MS_32842_H3K27Ac_CSpeaks_peak_1010	281	.	5.62284	32.04321	28.15736	597
1	180261705	180261866	MS_32842_H3K27Ac_CSpeaks_peak_1011	57	.	4.99714	8.73259	5.78543	76
1	180291450	180291597	MS_32842_H3K27Ac_CSpeaks_peak_1012	20	.	3.78801	4.66337	2.02893	87
1	180330105	180330309	MS_32842_H3K27Ac_CSpeaks_peak_1013	113	.	5.12619	14.59714	11.38515	64
1	180334371	180334534	MS_32842_H3K27Ac_CSpeaks_peak_1014	78	.	4.14797	10.90437	7.85098	46
1	180378282	180378497	MS_32842_H3K27Ac_CSpeaks_peak_1015	61	.	5.60483	9.08902	6.12758	103
1	180400581	180400951	MS_32842_H3K27Ac_CSpeaks_peak_1016	92	.	5.26913	12.41465	9.29324	184
1	180424391	180424700	MS_32842_H3K27Ac_CSpeaks_peak_1017	30	.	3.00370	5.84670	3.09051	37
1	180489040	180489511	MS_32842_H3K27Ac_CSpeaks_peak_1018	229	.	5.23139	26.66628	22.99638	161
1	180510021	180510242	MS_32842_H3K27Ac_CSpeaks_peak_1019	49	.	3.82268	7.85748	4.96132	90
1	180529695	180530308	MS_32842_H3K27Ac_CSpeaks_peak_1020	26	.	2.33038	5.38604	2.67277	108
1	180540605	180541285	MS_32842_H3K27Ac_CSpeaks_peak_1021	398	.	8.11851	44.23543	39.82568	173
1	180564653	180565043	MS_32842_H3K27Ac_CSpeaks_peak_1022	96	.	4.60983	12.82578	9.68940	303
1	180565291	180565751	MS_32842_H3K27Ac_CSpeaks_peak_1023	150	.	5.29695	18.40024	15.04134	364
1	180608451	180608960	MS_32842_H3K27Ac_CSpeaks_peak_1024	386	.	8.36354	43.04954	38.69547	180
1	180609258	180610159	MS_32842_H3K27Ac_CSpeaks_peak_1025	180	.	5.53643	21.49329	18.01561	309
1	180652372	180652805	MS_32842_H3K27Ac_CSpeaks_peak_1026	56	.	4.92798	8.61043	5.67178	138
1	180656182	180656491	MS_32842_H3K27Ac_CSpeaks_peak_1027	99	.	7.11386	13.10879	9.95979	105
1	180659535	180659771	MS_32842_H3K27Ac_CSpeaks_peak_1028	33	.	4.00398	6.12482	3.35089	219
1	180663193	180663372	MS_32842_H3K27Ac_CSpeaks_peak_1029	68	.	5.06358	9.86242	6.86156	133
1	180674470	180675356	MS_32842_H3K27Ac_CSpeaks_peak_1030	245	.	5.57253	28.26464	24.52835	681
1	180675532	180676136	MS_32842_H3K27Ac_CSpeaks_peak_1031	287	.	7.06778	32.64973	28.74362	304
1	180748398	180748759	MS_32842_H3K27Ac_CSpeaks_peak_1032	69	.	4.36877	9.99684	6.98652	169
1	180750530	180750679	MS_32842_H3K27Ac_CSpeaks_peak_1033	104	.	6.00647	13.60267	10.43238	60
1	180794023	180794254	MS_32842_H3K27Ac_CSpeaks_peak_1034	35	.	3.58301	6.32961	3.53492	156
1	180796370	180796616	MS_32842_H3K27Ac_CSpeaks_peak_1035	156	.	6.37113	19.06750	15.68658	75
1	180797880	180798027	MS_32842_H3K27Ac_CSpeaks_peak_1036	113	.	6.25674	14.52634	11.32204	96
1	180802853	180803204	MS_32842_H3K27Ac_CSpeaks_peak_1037	29	.	4.32922	5.68247	2.94137	217
1	180818685	180819508	MS_32842_H3K27Ac_CSpeaks_peak_1038	493	.	11.53392	54.22492	49.34978	195
1	180836582	180837541	MS_32842_H3K27Ac_CSpeaks_peak_1039	386	.	8.36354	43.04954	38.69547	624
1	180856552	180857098	MS_32842_H3K27Ac_CSpeaks_peak_1040	526	.	12.01450	57.67525	52.63215	263
1	180857707	180857998	MS_32842_H3K27Ac_CSpeaks_peak_1041	91	.	4.91487	12.29318	9.17782	109
1	180925833	180926018	MS_32842_H3K27Ac_CSpeaks_peak_1042	33	.	3.75405	6.18131	3.39698	61
1	180926954	180928005	MS_32842_H3K27Ac_CSpeaks_peak_1043	557	.	10.98149	60.90392	55.70764	458
1	180970153	180970309	MS_32842_H3K27Ac_CSpeaks_peak_1044	15	.	2.30298	4.18414	1.59511	131
1	180970463	180970616	MS_32842_H3K27Ac_CSpeaks_peak_1045	27	.	2.38778	5.48438	2.76039	91
1	180970743	180971122	MS_32842_H3K27Ac_CSpeaks_peak_1046	38	.	2.39129	6.66930	3.85522	126
1	180972124	180972397	MS_32842_H3K27Ac_CSpeaks_peak_1047	77	.	4.83791	10.75590	7.71225	192
1	180984298	180984471	MS_32842_H3K27Ac_CSpeaks_peak_1048	44	.	4.05471	7.28325	4.42292	109
1	180992164	180993038	MS_32842_H3K27Ac_CSpeaks_peak_1049	453	.	9.18812	50.05727	45.38675	579
1	181008430	181008914	MS_32842_H3K27Ac_CSpeaks_peak_1050	427	.	10.30044	47.28742	42.74026	238
1	181009032	181009479	MS_32842_H3K27Ac_CSpeaks_peak_1051	483	.	9.54151	53.14479	48.32441	302
1	181009800	181010288	MS_32842_H3K27Ac_CSpeaks_peak_1052	582	.	12.81547	63.53968	58.21510	192
1	181026624	181026822	MS_32842_H3K27Ac_CSpeaks_peak_1053	55	.	4.50486	8.45663	5.53049	70
1	181067463	181067694	MS_32842_H3K27Ac_CSpeaks_peak_1054	183	.	6.15043	21.88618	18.39424	122
1	181103540	181103823	MS_32842_H3K27Ac_CSpeaks_peak_1055	14	.	2.17677	4.01237	1.44198	223
1	181109784	181110032	MS_32842_H3K27Ac_CSpeaks_peak_1056	38	.	3.10065	6.69737	3.88029	210
1	181120895	181121656	MS_32842_H3K27Ac_CSpeaks_peak_1057	227	.	7.93415	26.38840	22.72717	141
1	181137276	181137668	MS_32842_H3K27Ac_CSpeaks_peak_1058	36	.	3.14673	6.41825	3.61819	158
1	181156040	181156456	MS_32842_H3K27Ac_CSpeaks_peak_1059	280	.	7.28371	31.97153	28.08792	274
1	181156667	181157267	MS_32842_H3K27Ac_CSpeaks_peak_1060	223	.	5.49553	25.97924	22.33022	168
1	181164624	181164771	MS_32842_H3K27Ac_CSpeaks_peak_1061	29	.	3.88131	5.66757	2.92729	48
1	181174243	181174657	MS_32842_H3K27Ac_CSpeaks_peak_1062	62	.	3.30427	9.24054	6.27043	245
1	181175066	181175524	MS_32842_H3K27Ac_CSpeaks_peak_1063	196	.	8.32810	23.14597	19.60599	253
1	181182961	181183972	MS_32842_H3K27Ac_CSpeaks_peak_1064	87	.	3.63264	11.87097	8.77395	444
1	181184106	181184529	MS_32842_H3K27Ac_CSpeaks_peak_1065	230	.	9.25998	26.77379	23.09674	216
1	181201509	181202203	MS_32842_H3K27Ac_CSpeaks_peak_1066	113	.	3.91818	14.59437	11.38440	567
1	181206131	181206739	MS_32842_H3K27Ac_CSpeaks_peak_1067	64	.	4.00483	9.38224	6.40015	56
1	181210956	181211220	MS_32842_H3K27Ac_CSpeaks_peak_1068	186	.	5.02981	22.13482	18.63800	100
1	181219615	181220159	MS_32842_H3K27Ac_CSpeaks_peak_1069	217	.	10.65148	25.40925	21.78690	422
1	181220956	181222045	MS_32842_H3K27Ac_CSpeaks_peak_1070	345	.	5.49997	38.75245	34.59059	209
1	181245050	181245250	MS_32842_H3K27Ac_CSpeaks_peak_1071	69	.	4.63684	9.98557	6.97817	102
1	181245653	181246031	MS_32842_H3K27Ac_CSpeaks_peak_1072	142	.	5.16776	17.61414	14.28671	138
1	181253872	181254782	MS_32842_H3K27Ac_CSpeaks_peak_1073	426	.	8.44325	47.14933	42.60443	135
1	181260980	181261138	MS_32842_H3K27Ac_CSpeaks_peak_1074	38	.	2.69919	6.66156	3.84796	119
1	181277703	181277872	MS_32842_H3K27Ac_CSpeaks_peak_1075	49	.	3.35904	7.86413	4.96569	54
1	181299507	181299667	MS_32842_H3K27Ac_CSpeaks_peak_1076	43	.	3.64064	7.18270	4.32703	68
1	181300681	181301076	MS_32842_H3K27Ac_CSpeaks_peak_1077	90	.	4.61460	12.19113	9.08349	136
1	181301287	181301464	MS_32842_H3K27Ac_CSpeaks_peak_1078	18	.	2.14079	4.51732	1.89825	4
1	181302000	181302181	MS_32842_H3K27Ac_CSpeaks_peak_1079	18	.	2.47372	4.42151	1.81123	80
1	181320220	181321066	MS_32842_H3K27Ac_CSpeaks_peak_1080	455	.	7.52013	50.26916	45.58683	625
1	181337311	181337875	MS_32842_H3K27Ac_CSpeaks_peak_1081	122	.	6.54504	15.54506	12.29566	139
1	181338474	181338757	MS_32842_H3K27Ac_CSpeaks_peak_1082	132	.	4.17940	16.55640	13.26828	190
1	181338889	181339143	MS_32842_H3K27Ac_CSpeaks_peak_1083	72	.	4.03171	10.29115	7.26621	115
1	181343384	181344207	MS_32842_H3K27Ac_CSpeaks_peak_1084	288	.	6.50842	32.77077	28.85529	134
1	181352165	181352346	MS_32842_H3K27Ac_CSpeaks_peak_1085	62	.	4.42607	9.21280	6.24489	95
1	181352899	181353052	MS_32842_H3K27Ac_CSpeaks_peak_1086	70	.	5.00539	10.09089	7.07419	67
1	181356000	181356215	MS_32842_H3K27Ac_CSpeaks_peak_1087	84	.	4.73284	11.51139	8.43278	123
1	181356358	181356730	MS_32842_H3K27Ac_CSpeaks_peak_1088	307	.	10.73305	34.74633	30.75450	214
1	181357591	181358720	MS_32842_H3K27Ac_CSpeaks_peak_1089	347	.	8.26841	38.94775	34.77368	511
1	181363966	181364354	MS_32842_H3K27Ac_CSpeaks_peak_1090	93	.	5.63371	12.44692	9.32248	82
1	181377399	181378026	MS_32842_H3K27Ac_CSpeaks_peak_1091	483	.	9.54151	53.14479	48.32441	254
1	181378475	181378890	MS_32842_H3K27Ac_CSpeaks_peak_1092	156	.	4.15099	19.05149	15.67237	181
1	181391546	181392306	MS_32842_H3K27Ac_CSpeaks_peak_1093	318	.	5.82594	35.91908	31.87309	177
1	181392594	181393068	MS_32842_H3K27Ac_CSpeaks_peak_1094	152	.	4.44061	18.59809	15.23046	220
1	181413688	181413904	MS_32842_H3K27Ac_CSpeaks_peak_1095	58	.	3.36074	8.76681	5.81911	120
1	181414091	181414803	MS_32842_H3K27Ac_CSpeaks_peak_1096	73	.	3.30869	10.35602	7.32945	548
1	181416155	181416340	MS_32842_H3K27Ac_CSpeaks_peak_1097	52	.	3.54357	8.15367	5.24124	117
1	181432395	181432851	MS_32842_H3K27Ac_CSpeaks_peak_1098	46	.	3.00388	7.57161	4.69760	183
1	181437418	181437590	MS_32842_H3K27Ac_CSpeaks_peak_1099	99	.	4.60767	13.14363	9.99115	101
1	181437687	181437856	MS_32842_H3K27Ac_CSpeaks_peak_1100	60	.	3.35565	8.97433	6.01702	60
1	181438420	181438567	MS_32842_H3K27Ac_CSpeaks_peak_1101	45	.	3.34956	7.39029	4.52294	71
1	181438858	181439007	MS_32842_H3K27Ac_CSpeaks_peak_1102	52	.	3.96708	8.19060	5.27612	96
1	181449543	181449690	MS_32842_H3K27Ac_CSpeaks_peak_1103	36	.	4.20475	6.46668	3.66282	35
1	181458881	181459261	MS_32842_H3K27Ac_CSpeaks_peak_1104	36	.	4.34552	6.43234	3.63117	233
1	181461003	181461178	MS_32842_H3K27Ac_CSpeaks_peak_1105	62	.	4.18674	9.26534	6.29074	134
1	181479962	181480157	MS_32842_H3K27Ac_CSpeaks_peak_1106	57	.	3.84464	8.69956	5.75585	88
1	181494987	181495261	MS_32842_H3K27Ac_CSpeaks_peak_1107	70	.	4.16503	10.08160	7.06759	120
1	181515750	181516029	MS_32842_H3K27Ac_CSpeaks_peak_1108	40	.	4.00432	6.91455	4.08127	82
1	181547753	181547980	MS_32842_H3K27Ac_CSpeaks_peak_1109	41	.	3.79378	7.01720	4.17231	118
1	181548641	181549230	MS_32842_H3K27Ac_CSpeaks_peak_1110	258	.	6.38656	29.62189	25.83650	183
1	181556976	181557201	MS_32842_H3K27Ac_CSpeaks_peak_1111	56	.	4.92798	8.61043	5.67178	87
1	181564953	181565551	MS_32842_H3K27Ac_CSpeaks_peak_1112	238	.	5.68182	27.56864	23.86236	176
1	181577340	181577511	MS_32842_H3K27Ac_CSpeaks_peak_1113	40	.	4.31198	6.92469	4.08928	88
1	181582734	181583346	MS_32842_H3K27Ac_CSpeaks_peak_1114	50	.	2.86092	7.96438	5.06229	480
1	181631063	181631343	MS_32842_H3K27Ac_CSpeaks_peak_1115	19	.	3.60311	4.56175	1.93724	94
1	181663035	181663645	MS_32842_H3K27Ac_CSpeaks_peak_1116	335	.	6.79956	37.66571	33.54787	264
1	181678821	181679713	MS_32842_H3K27Ac_CSpeaks_peak_1117	235	.	7.00863	27.23203	23.53858	159
1	181690357	181690673	MS_32842_H3K27Ac_CSpeaks_peak_1118	71	.	3.57215	10.17481	7.15396	126
1	181692365	181692771	MS_32842_H3K27Ac_CSpeaks_peak_1119	31	.	2.60805	5.86355	3.10566	276
1	181710755	181711808	MS_32842_H3K27Ac_CSpeaks_peak_1120	322	.	6.90894	36.27715	32.21856	235
1	181724974	181725223	MS_32842_H3K27Ac_CSpeaks_peak_1121	179	.	8.00863	21.43209	17.95865	124
1	181951752	181951908	MS_32842_H3K27Ac_CSpeaks_peak_1122	57	.	3.84464	8.69956	5.75585	102
1	181952403	181952620	MS_32842_H3K27Ac_CSpeaks_peak_1123	62	.	3.30427	9.24054	6.27043	135
1	181987222	181987449	MS_32842_H3K27Ac_CSpeaks_peak_1124	85	.	5.05837	11.58724	8.50242	94
1	181988624	181988885	MS_32842_H3K27Ac_CSpeaks_peak_1125	26	.	2.70932	5.39383	2.67611	248
1	182287509	182288233	MS_32842_H3K27Ac_CSpeaks_peak_1126	305	.	8.59271	34.57276	30.58769	268
1	182292243	182292676	MS_32842_H3K27Ac_CSpeaks_peak_1127	274	.	6.60306	31.35592	27.49574	293
1	182311828	182312611	MS_32842_H3K27Ac_CSpeaks_peak_1128	398	.	8.11851	44.23543	39.82568	262
1	182337635	182337859	MS_32842_H3K27Ac_CSpeaks_peak_1129	49	.	3.13916	7.82774	4.93441	94
1	182350212	182350443	MS_32842_H3K27Ac_CSpeaks_peak_1130	19	.	2.58388	4.57572	1.94828	214
1	182351264	182351745	MS_32842_H3K27Ac_CSpeaks_peak_1131	63	.	3.53389	9.32431	6.34564	118
1	182382786	182383803	MS_32842_H3K27Ac_CSpeaks_peak_1132	389	.	6.48136	43.34604	38.97751	770
1	182397179	182397843	MS_32842_H3K27Ac_CSpeaks_peak_1133	150	.	4.87111	18.35800	15.00332	332
1	182571282	182571506	MS_32842_H3K27Ac_CSpeaks_peak_1134	212	.	10.02672	24.85842	21.25430	103
1	182572144	182572710	MS_32842_H3K27Ac_CSpeaks_peak_1135	160	.	4.41399	19.41487	16.01602	319
1	182573281	182573507	MS_32842_H3K27Ac_CSpeaks_peak_1136	145	.	8.26280	17.87035	14.53123	101
1	182782626	182782818	MS_32842_H3K27Ac_CSpeaks_peak_1137	59	.	5.88176	8.89068	5.93734	109
1	182782932	182783153	MS_32842_H3K27Ac_CSpeaks_peak_1138	21	.	3.92118	4.86769	2.19637	108
1	182791287	182791474	MS_32842_H3K27Ac_CSpeaks_peak_1139	98	.	6.34073	13.02099	9.87943	110
1	182843803	182844218	MS_32842_H3K27Ac_CSpeaks_peak_1140	297	.	8.49025	33.72808	29.77590	205
1	182855641	182856271	MS_32842_H3K27Ac_CSpeaks_peak_1141	298	.	9.10161	33.76520	29.81111	489
1	182968540	182968808	MS_32842_H3K27Ac_CSpeaks_peak_1142	34	.	4.40380	6.26428	3.47373	49
1	182984954	182985235	MS_32842_H3K27Ac_CSpeaks_peak_1143	81	.	3.53950	11.26479	8.19518	200
1	182986200	182986424	MS_32842_H3K27Ac_CSpeaks_peak_1144	71	.	5.43491	10.20293	7.18130	113
1	183206881	183207907	MS_32842_H3K27Ac_CSpeaks_peak_1145	126	.	3.43322	15.92835	12.66628	654
1	183228509	183228739	MS_32842_H3K27Ac_CSpeaks_peak_1146	93	.	4.26340	12.42432	9.30052	128
1	183229161	183229402	MS_32842_H3K27Ac_CSpeaks_peak_1147	102	.	4.11338	13.39249	10.22909	99
1	183278353	183278579	MS_32842_H3K27Ac_CSpeaks_peak_1148	394	.	14.47594	43.84440	39.46109	103
1	183303024	183303239	MS_32842_H3K27Ac_CSpeaks_peak_1149	91	.	7.35220	12.28240	9.16890	122
1	183338818	183339168	MS_32842_H3K27Ac_CSpeaks_peak_1150	71	.	3.57215	10.17481	7.15396	131
1	183417151	183417490	MS_32842_H3K27Ac_CSpeaks_peak_1151	122	.	6.50701	15.46688	12.21917	253
1	183441866	183442201	MS_32842_H3K27Ac_CSpeaks_peak_1152	51	.	3.09150	8.07100	5.16401	137
1	183520439	183520609	MS_32842_H3K27Ac_CSpeaks_peak_1153	30	.	4.26782	5.80605	3.05784	144
1	183521500	183521818	MS_32842_H3K27Ac_CSpeaks_peak_1154	122	.	3.66007	15.48700	12.23890	161
1	183552721	183553612	MS_32842_H3K27Ac_CSpeaks_peak_1155	83	.	3.31209	11.47048	8.39443	597
1	183582834	183583030	MS_32842_H3K27Ac_CSpeaks_peak_1156	144	.	4.47094	17.78427	14.44646	111
1	183597823	183598770	MS_32842_H3K27Ac_CSpeaks_peak_1157	338	.	9.79369	37.94144	33.81310	592
1	183602320	183602657	MS_32842_H3K27Ac_CSpeaks_peak_1158	140	.	7.00755	17.39608	14.07636	247
1	183604549	183605880	MS_32842_H3K27Ac_CSpeaks_peak_1159	524	.	8.44586	57.49281	52.46292	764
1	183712979	183713463	MS_32842_H3K27Ac_CSpeaks_peak_1160	202	.	5.62884	23.78819	20.22250	296
1	183838080	183839903	MS_32842_H3K27Ac_CSpeaks_peak_1161	237	.	5.48546	27.47773	23.77502	947
1	183855716	183856277	MS_32842_H3K27Ac_CSpeaks_peak_1162	435	.	8.55150	48.13176	43.54459	352
1	183887415	183887636	MS_32842_H3K27Ac_CSpeaks_peak_1163	25	.	3.09455	5.28621	2.58185	78
1	183941738	183941968	MS_32842_H3K27Ac_CSpeaks_peak_1164	120	.	5.00617	15.32422	12.08544	90
1	183942070	183942251	MS_32842_H3K27Ac_CSpeaks_peak_1165	45	.	3.52425	7.38692	4.51972	138
1	184067324	184067507	MS_32842_H3K27Ac_CSpeaks_peak_1166	65	.	5.65744	9.51902	6.53262	119
1	184111458	184111844	MS_32842_H3K27Ac_CSpeaks_peak_1167	28	.	2.60337	5.54236	2.81494	214
1	184118843	184119133	MS_32842_H3K27Ac_CSpeaks_peak_1168	44	.	2.88748	7.34835	4.48439	105
1	184119236	184119436	MS_32842_H3K27Ac_CSpeaks_peak_1169	120	.	5.00617	15.32422	12.08544	92
1	184123413	184123829	MS_32842_H3K27Ac_CSpeaks_peak_1170	128	.	6.61349	16.12466	12.85342	123
1	184123982	184124274	MS_32842_H3K27Ac_CSpeaks_peak_1171	228	.	8.43062	26.56015	22.89351	164
1	184171520	184171705	MS_32842_H3K27Ac_CSpeaks_peak_1172	55	.	4.21531	8.45985	5.53116	112
1	184175841	184176112	MS_32842_H3K27Ac_CSpeaks_peak_1173	106	.	4.72010	13.79869	10.62312	140
1	184182738	184182885	MS_32842_H3K27Ac_CSpeaks_peak_1174	62	.	4.42607	9.21280	6.24489	90
1	184217849	184218014	MS_32842_H3K27Ac_CSpeaks_peak_1175	49	.	5.39162	7.82552	4.93360	73
1	184278508	184279732	MS_32842_H3K27Ac_CSpeaks_peak_1176	128	.	4.54637	16.16880	12.89524	225
1	184297848	184298036	MS_32842_H3K27Ac_CSpeaks_peak_1177	34	.	4.40380	6.26428	3.47373	133
1	184305881	184306110	MS_32842_H3K27Ac_CSpeaks_peak_1178	31	.	3.27658	5.89604	3.13399	59
1	184328175	184328339	MS_32842_H3K27Ac_CSpeaks_peak_1179	111	.	6.39610	14.38495	11.18556	87
1	184335689	184335837	MS_32842_H3K27Ac_CSpeaks_peak_1180	15	.	3.00324	4.15218	1.56640	101
1	184365362	184365947	MS_32842_H3K27Ac_CSpeaks_peak_1181	359	.	8.01016	40.13546	35.90896	250
1	184385032	184385440	MS_32842_H3K27Ac_CSpeaks_peak_1182	258	.	9.79776	29.66002	25.87240	310
1	184386749	184386980	MS_32842_H3K27Ac_CSpeaks_peak_1183	26	.	3.69598	5.35627	2.64425	198
1	184414143	184414496	MS_32842_H3K27Ac_CSpeaks_peak_1184	35	.	2.70119	6.34441	3.54846	130
1	184453630	184454754	MS_32842_H3K27Ac_CSpeaks_peak_1185	416	.	8.33501	46.17242	41.67804	312
1	184460313	184460612	MS_32842_H3K27Ac_CSpeaks_peak_1186	102	.	4.11338	13.39249	10.22909	167
1	184512297	184512958	MS_32842_H3K27Ac_CSpeaks_peak_1187	488	.	8.09758	53.65296	48.80630	418
1	184551952	184552216	MS_32842_H3K27Ac_CSpeaks_peak_1188	22	.	3.09074	4.88531	2.21324	259
1	184552459	184552738	MS_32842_H3K27Ac_CSpeaks_peak_1189	193	.	4.96303	22.90283	19.37423	160
1	184553029	184553562	MS_32842_H3K27Ac_CSpeaks_peak_1190	105	.	3.91208	13.75333	10.58004	389
1	184575868	184576084	MS_32842_H3K27Ac_CSpeaks_peak_1191	77	.	4.32522	10.79705	7.74713	146
1	184590673	184590918	MS_32842_H3K27Ac_CSpeaks_peak_1192	69	.	5.95412	10.00876	6.99839	59
1	184610540	184610770	MS_32842_H3K27Ac_CSpeaks_peak_1193	58	.	5.22365	8.79267	5.84363	177
1	184669546	184669932	MS_32842_H3K27Ac_CSpeaks_peak_1194	23	.	2.71307	5.07786	2.38664	138
1	184683525	184683738	MS_32842_H3K27Ac_CSpeaks_peak_1195	91	.	7.35220	12.28240	9.16890	74
1	184714603	184714840	MS_32842_H3K27Ac_CSpeaks_peak_1196	166	.	4.49573	20.10666	16.68138	133
1	184715137	184715334	MS_32842_H3K27Ac_CSpeaks_peak_1197	87	.	3.63264	11.87097	8.77395	90
1	184749694	184750348	MS_32842_H3K27Ac_CSpeaks_peak_1198	143	.	6.53373	17.71185	14.37695	478
1	184751709	184752137	MS_32842_H3K27Ac_CSpeaks_peak_1199	326	.	5.89877	36.72365	32.64922	153
1	184760039	184760256	MS_32842_H3K27Ac_CSpeaks_peak_1200	49	.	5.39162	7.82552	4.93360	111
1	184796747	184797177	MS_32842_H3K27Ac_CSpeaks_peak_1201	371	.	6.14615	41.45778	37.17226	198
1	184797428	184797682	MS_32842_H3K27Ac_CSpeaks_peak_1202	59	.	3.71887	8.88419	5.93162	120
1	184806642	184806794	MS_32842_H3K27Ac_CSpeaks_peak_1203	23	.	3.16148	5.02808	2.34299	59
1	184818626	184818778	MS_32842_H3K27Ac_CSpeaks_peak_1204	56	.	4.92798	8.61043	5.67178	55
1	184996305	184996738	MS_32842_H3K27Ac_CSpeaks_peak_1205	103	.	3.67832	13.56218	10.39535	127
1	185073961	185074321	MS_32842_H3K27Ac_CSpeaks_peak_1206	258	.	8.37348	29.62950	25.84233	230
1	185093786	185094122	MS_32842_H3K27Ac_CSpeaks_peak_1207	99	.	4.57707	13.05494	9.90862	269
1	185112327	185112500	MS_32842_H3K27Ac_CSpeaks_peak_1208	99	.	6.88041	13.13863	9.98628	93
1	185161807	185162136	MS_32842_H3K27Ac_CSpeaks_peak_1209	165	.	5.55534	20.00331	16.58066	145
1	185162421	185162737	MS_32842_H3K27Ac_CSpeaks_peak_1210	23	.	2.50324	5.07314	2.38395	203
1	185228723	185229173	MS_32842_H3K27Ac_CSpeaks_peak_1211	60	.	3.35565	8.97433	6.01702	224
1	185229303	185229844	MS_32842_H3K27Ac_CSpeaks_peak_1212	184	.	6.04793	21.98924	18.49582	311
1	185391953	185392109	MS_32842_H3K27Ac_CSpeaks_peak_1213	58	.	4.53173	8.81795	5.86819	96
1	185448692	185448930	MS_32842_H3K27Ac_CSpeaks_peak_1214	62	.	4.18674	9.26534	6.29074	138
1	185449348	185449580	MS_32842_H3K27Ac_CSpeaks_peak_1215	228	.	8.43062	26.56015	22.89351	119
1	185450078	185450294	MS_32842_H3K27Ac_CSpeaks_peak_1216	152	.	6.74449	18.64532	15.27503	128
1	185478903	185479064	MS_32842_H3K27Ac_CSpeaks_peak_1217	41	.	3.38223	7.02833	4.18298	116
1	185497107	185497421	MS_32842_H3K27Ac_CSpeaks_peak_1218	53	.	2.84993	8.27389	5.35512	174
1	185503851	185504014	MS_32842_H3K27Ac_CSpeaks_peak_1219	195	.	2.53976	23.03735	19.50201	87
1	185509478	185510153	MS_32842_H3K27Ac_CSpeaks_peak_1220	424	.	8.83473	47.01938	42.48626	266
1	185574368	185574530	MS_32842_H3K27Ac_CSpeaks_peak_1221	59	.	3.71887	8.88419	5.93162	51
1	185575046	185575234	MS_32842_H3K27Ac_CSpeaks_peak_1222	65	.	3.46390	9.56804	6.57685	118
1	185585707	185585884	MS_32842_H3K27Ac_CSpeaks_peak_1223	44	.	2.88748	7.34835	4.48439	43
1	185615948	185616365	MS_32842_H3K27Ac_CSpeaks_peak_1224	56	.	5.71179	8.61924	5.68040	267
1	185685257	185685598	MS_32842_H3K27Ac_CSpeaks_peak_1225	123	.	3.34701	15.63990	12.38617	172
1	185823309	185823950	MS_32842_H3K27Ac_CSpeaks_peak_1226	239	.	5.90764	27.71133	23.99574	104
1	185824156	185824313	MS_32842_H3K27Ac_CSpeaks_peak_1227	64	.	4.53268	9.44284	6.46006	46
1	185896377	185896570	MS_32842_H3K27Ac_CSpeaks_peak_1228	139	.	6.00706	17.29352	13.97739	75
1	185910243	185910826	MS_32842_H3K27Ac_CSpeaks_peak_1229	37	.	3.45861	6.52856	3.71885	353
1	186121730	186122060	MS_32842_H3K27Ac_CSpeaks_peak_1230	28	.	2.60337	5.54236	2.81494	106
1	186623243	186623520	MS_32842_H3K27Ac_CSpeaks_peak_1231	69	.	3.65169	9.94540	6.94084	208
1	186727867	186728235	MS_32842_H3K27Ac_CSpeaks_peak_1232	171	.	7.16602	20.55163	17.11363	108
1	186728824	186728971	MS_32842_H3K27Ac_CSpeaks_peak_1233	51	.	4.29322	8.03911	5.13253	69
1	186891943	186892090	MS_32842_H3K27Ac_CSpeaks_peak_1234	31	.	4.30830	5.86924	3.11048	132
1	186918497	186919282	MS_32842_H3K27Ac_CSpeaks_peak_1235	378	.	7.26528	42.13163	37.81498	219
1	187076989	187077789	MS_32842_H3K27Ac_CSpeaks_peak_1236	121	.	4.59406	15.36960	12.12830	511
1	187150469	187151050	MS_32842_H3K27Ac_CSpeaks_peak_1237	327	.	8.43897	36.82435	32.74184	266
1	187217685	187218123	MS_32842_H3K27Ac_CSpeaks_peak_1238	526	.	12.01450	57.67525	52.63215	269
1	187218975	187219141	MS_32842_H3K27Ac_CSpeaks_peak_1239	48	.	5.16997	7.75670	4.86794	81
1	187260273	187260739	MS_32842_H3K27Ac_CSpeaks_peak_1240	27	.	2.38778	5.48438	2.76039	333
1	187398334	187398755	MS_32842_H3K27Ac_CSpeaks_peak_1241	58	.	2.92696	8.78001	5.83195	322
1	187445309	187445456	MS_32842_H3K27Ac_CSpeaks_peak_1242	19	.	3.38799	4.62140	1.98835	64
1	187472939	187473186	MS_32842_H3K27Ac_CSpeaks_peak_1243	84	.	4.48541	11.52802	8.44629	138
1	187539987	187540168	MS_32842_H3K27Ac_CSpeaks_peak_1244	92	.	5.26913	12.41465	9.29324	63
1	187585338	187586082	MS_32842_H3K27Ac_CSpeaks_peak_1245	311	.	9.64603	35.18594	31.17122	421
1	187607770	187608183	MS_32842_H3K27Ac_CSpeaks_peak_1246	53	.	4.40899	8.26857	5.35016	122
1	187645201	187645415	MS_32842_H3K27Ac_CSpeaks_peak_1247	107	.	6.84101	13.93035	10.74626	99
1	187864555	187864954	MS_32842_H3K27Ac_CSpeaks_peak_1248	121	.	4.59406	15.36960	12.12830	254
1	188015194	188015498	MS_32842_H3K27Ac_CSpeaks_peak_1249	288	.	8.33006	32.72247	28.81079	136
1	188015791	188016292	MS_32842_H3K27Ac_CSpeaks_peak_1250	498	.	12.92568	54.70823	49.81501	218
1	188187015	188187200	MS_32842_H3K27Ac_CSpeaks_peak_1251	61	.	5.60483	9.08902	6.12758	88
1	188187909	188188098	MS_32842_H3K27Ac_CSpeaks_peak_1252	20	.	3.80786	4.69374	2.05559	116
1	188422276	188422525	MS_32842_H3K27Ac_CSpeaks_peak_1253	71	.	3.57215	10.17481	7.15396	100
1	189386046	189386838	MS_32842_H3K27Ac_CSpeaks_peak_1254	211	.	6.00762	24.77958	21.17688	634
1	189497606	189497979	MS_32842_H3K27Ac_CSpeaks_peak_1255	537	.	12.17470	58.83694	53.73640	216
1	190135814	190135961	MS_32842_H3K27Ac_CSpeaks_peak_1256	28	.	3.98339	5.59353	2.86109	66
1	190718009	190718297	MS_32842_H3K27Ac_CSpeaks_peak_1257	45	.	2.77918	7.46543	4.59647	171
1	190719849	190720120	MS_32842_H3K27Ac_CSpeaks_peak_1258	19	.	2.40311	4.62020	1.98835	106
1	190722147	190722466	MS_32842_H3K27Ac_CSpeaks_peak_1259	134	.	6.32296	16.79206	13.49831	138
1	190834391	190834945	MS_32842_H3K27Ac_CSpeaks_peak_1260	101	.	5.47990	13.25886	10.10029	101
1	190917508	190917710	MS_32842_H3K27Ac_CSpeaks_peak_1261	39	.	4.90147	6.79757	3.97067	73
1	191362914	191363114	MS_32842_H3K27Ac_CSpeaks_peak_1262	77	.	4.84760	10.77731	7.73148	114
1	191601125	191601391	MS_32842_H3K27Ac_CSpeaks_peak_1263	57	.	2.75780	8.72125	5.77466	218
1	191664096	191664419	MS_32842_H3K27Ac_CSpeaks_peak_1264	65	.	5.23598	9.49289	6.50803	113
1	191701206	191701712	MS_32842_H3K27Ac_CSpeaks_peak_1265	463	.	6.57135	51.04895	46.33431	283
1	191728126	191728427	MS_32842_H3K27Ac_CSpeaks_peak_1266	156	.	6.37113	19.06750	15.68658	187
1	191728935	191729240	MS_32842_H3K27Ac_CSpeaks_peak_1267	223	.	4.87923	25.97419	22.32684	170
1	191801996	191802323	MS_32842_H3K27Ac_CSpeaks_peak_1268	41	.	3.79378	7.01720	4.17231	263
1	191944320	191944514	MS_32842_H3K27Ac_CSpeaks_peak_1269	33	.	3.20387	6.14952	3.36998	24
1	191986667	191986938	MS_32842_H3K27Ac_CSpeaks_peak_1270	142	.	4.94745	17.59118	14.26631	138
1	192101417	192101982	MS_32842_H3K27Ac_CSpeaks_peak_1271	95	.	4.00513	12.72553	9.59022	349
1	192162181	192162483	MS_32842_H3K27Ac_CSpeaks_peak_1272	376	.	12.51349	41.93299	37.62788	111
1	192162885	192163409	MS_32842_H3K27Ac_CSpeaks_peak_1273	799	.	14.73243	86.48677	79.93559	272
1	192200776	192201390	MS_32842_H3K27Ac_CSpeaks_peak_1274	172	.	4.84352	20.65142	17.20675	470
1	192207546	192207860	MS_32842_H3K27Ac_CSpeaks_peak_1275	58	.	2.92696	8.78001	5.83195	139
1	192209313	192209590	MS_32842_H3K27Ac_CSpeaks_peak_1276	49	.	3.35904	7.86413	4.96569	92
1	192296252	192296601	MS_32842_H3K27Ac_CSpeaks_peak_1277	91	.	4.91487	12.29318	9.17782	221
1	192349004	192349211	MS_32842_H3K27Ac_CSpeaks_peak_1278	29	.	2.52505	5.72068	2.97607	101
1	192349410	192349722	MS_32842_H3K27Ac_CSpeaks_peak_1279	50	.	2.86092	7.96438	5.06229	218
1	192418072	192418233	MS_32842_H3K27Ac_CSpeaks_peak_1280	39	.	4.73913	6.79445	3.97000	119
1	192459585	192459862	MS_32842_H3K27Ac_CSpeaks_peak_1281	233	.	10.26594	27.06951	23.38220	189
1	192471177	192471832	MS_32842_H3K27Ac_CSpeaks_peak_1282	396	.	8.48134	44.03312	39.63306	395
1	192586865	192587068	MS_32842_H3K27Ac_CSpeaks_peak_1283	56	.	4.92798	8.61043	5.67178	135
1	192597600	192598191	MS_32842_H3K27Ac_CSpeaks_peak_1284	65	.	3.46390	9.56804	6.57685	315
1	192721945	192722260	MS_32842_H3K27Ac_CSpeaks_peak_1285	150	.	5.29695	18.40024	15.04134	203
1	192772452	192773056	MS_32842_H3K27Ac_CSpeaks_peak_1286	317	.	7.14429	35.81205	31.77487	345
1	192940585	192941038	MS_32842_H3K27Ac_CSpeaks_peak_1287	186	.	4.87596	22.16587	18.66590	225
1	193106881	193107111	MS_32842_H3K27Ac_CSpeaks_peak_1288	107	.	4.35847	13.94242	10.75645	115
1	193109468	193109634	MS_32842_H3K27Ac_CSpeaks_peak_1289	70	.	5.00539	10.09089	7.07419	110
1	193153859	193154295	MS_32842_H3K27Ac_CSpeaks_peak_1290	65	.	3.26006	9.51382	6.52784	330
1	193194776	193195203	MS_32842_H3K27Ac_CSpeaks_peak_1291	175	.	6.00740	21.02867	17.56872	174
1	193228255	193228741	MS_32842_H3K27Ac_CSpeaks_peak_1292	289	.	7.86683	32.89269	28.97282	252
1	193255803	193256085	MS_32842_H3K27Ac_CSpeaks_peak_1293	165	.	6.55316	19.97286	16.55387	115
1	193269778	193270223	MS_32842_H3K27Ac_CSpeaks_peak_1294	246	.	5.77497	28.37393	24.63448	332
1	193295380	193295805	MS_32842_H3K27Ac_CSpeaks_peak_1295	199	.	8.50917	23.53153	19.98080	216
1	193297849	193298191	MS_32842_H3K27Ac_CSpeaks_peak_1296	173	.	5.68453	20.81980	17.36710	163
1	193348900	193349116	MS_32842_H3K27Ac_CSpeaks_peak_1297	153	.	5.92715	18.72853	15.35535	133
1	193396262	193396493	MS_32842_H3K27Ac_CSpeaks_peak_1298	106	.	3.62019	13.80077	10.62454	121
1	193471765	193472097	MS_32842_H3K27Ac_CSpeaks_peak_1299	93	.	4.26340	12.42432	9.30052	137
1	193649105	193649847	MS_32842_H3K27Ac_CSpeaks_peak_1300	224	.	4.66200	26.13767	22.48454	352
1	193812217	193812846	MS_32842_H3K27Ac_CSpeaks_peak_1301	548	.	12.33489	60.00431	54.84934	321
1	193910359	193910543	MS_32842_H3K27Ac_CSpeaks_peak_1302	38	.	2.54885	6.68627	3.87162	135
1	193910774	193911007	MS_32842_H3K27Ac_CSpeaks_peak_1303	86	.	4.70881	11.78206	8.68833	98
1	193930938	193931138	MS_32842_H3K27Ac_CSpeaks_peak_1304	30	.	3.00370	5.84670	3.09051	109
1	193933162	193933416	MS_32842_H3K27Ac_CSpeaks_peak_1305	93	.	7.20067	12.42585	9.30204	129
1	194029355	194029862	MS_32842_H3K27Ac_CSpeaks_peak_1306	34	.	2.81442	6.21653	3.42898	246
1	194114647	194115035	MS_32842_H3K27Ac_CSpeaks_peak_1307	87	.	3.63264	11.87097	8.77395	138
1	194177068	194177658	MS_32842_H3K27Ac_CSpeaks_peak_1308	250	.	7.68928	28.78399	25.02698	143
1	194178230	194178798	MS_32842_H3K27Ac_CSpeaks_peak_1309	258	.	6.38656	29.62189	25.83650	275
1	194211314	194211644	MS_32842_H3K27Ac_CSpeaks_peak_1310	97	.	3.90505	12.91186	9.77275	263
1	194306204	194306819	MS_32842_H3K27Ac_CSpeaks_peak_1311	264	.	6.80505	30.28598	26.47161	471
1	194306926	194307351	MS_32842_H3K27Ac_CSpeaks_peak_1312	327	.	6.70641	36.78988	32.71276	119
1	194312341	194312788	MS_32842_H3K27Ac_CSpeaks_peak_1313	99	.	5.09690	13.09055	9.94206	143
1	194452904	194453116	MS_32842_H3K27Ac_CSpeaks_peak_1314	40	.	3.85240	6.88016	4.04986	26
1	194569243	194569509	MS_32842_H3K27Ac_CSpeaks_peak_1315	230	.	8.26064	26.68241	23.01148	155
1	194573825	194573981	MS_32842_H3K27Ac_CSpeaks_peak_1316	57	.	3.84464	8.69956	5.75585	118
1	194778373	194778592	MS_32842_H3K27Ac_CSpeaks_peak_1317	70	.	4.16503	10.08160	7.06759	82
1	194778866	194779526	MS_32842_H3K27Ac_CSpeaks_peak_1318	381	.	6.40854	42.50073	38.17168	354
1	195061213	195061873	MS_32842_H3K27Ac_CSpeaks_peak_1319	194	.	5.52059	22.98650	19.45255	537
1	195356867	195357281	MS_32842_H3K27Ac_CSpeaks_peak_1320	52	.	3.10401	8.11462	5.20538	121
1	195608748	195608898	MS_32842_H3K27Ac_CSpeaks_peak_1321	39	.	3.36406	6.75841	3.93533	101
1	196363206	196363574	MS_32842_H3K27Ac_CSpeaks_peak_1322	57	.	3.41610	8.71714	5.77073	175
1	196364856	196365066	MS_32842_H3K27Ac_CSpeaks_peak_1323	71	.	4.00493	10.21585	7.19200	83
1	196420165	196420338	MS_32842_H3K27Ac_CSpeaks_peak_1324	85	.	5.05837	11.58724	8.50242	119
1	197727779	197728379	MS_32842_H3K27Ac_CSpeaks_peak_1325	317	.	9.43096	35.79238	31.75832	191
1	197765980	197766163	MS_32842_H3K27Ac_CSpeaks_peak_1326	67	.	3.22162	9.79271	6.79433	86
1	197766639	197766861	MS_32842_H3K27Ac_CSpeaks_peak_1327	317	.	10.65074	35.80642	31.77218	132
1	197998313	197999181	MS_32842_H3K27Ac_CSpeaks_peak_1328	253	.	6.59660	29.07492	25.30692	139
1	198000475	198000832	MS_32842_H3K27Ac_CSpeaks_peak_1329	131	.	3.85969	16.48523	13.19864	136
1	198151136	198151342	MS_32842_H3K27Ac_CSpeaks_peak_1330	46	.	2.51086	7.52377	4.65329	129
1	198159354	198159501	MS_32842_H3K27Ac_CSpeaks_peak_1331	30	.	4.41132	5.81026	3.05784	51
1	198160883	198161075	MS_32842_H3K27Ac_CSpeaks_peak_1332	52	.	5.20449	8.11498	5.20538	129
1	198256310	198256614	MS_32842_H3K27Ac_CSpeaks_peak_1333	109	.	5.69067	14.11926	10.92687	225
1	198518300	198519197	MS_32842_H3K27Ac_CSpeaks_peak_1334	489	.	5.63411	53.82369	48.97534	684
1	198554161	198554364	MS_32842_H3K27Ac_CSpeaks_peak_1335	44	.	4.70765	7.30509	4.44349	73
1	198634261	198634471	MS_32842_H3K27Ac_CSpeaks_peak_1336	31	.	4.30830	5.86924	3.11048	121
1	198715855	198716069	MS_32842_H3K27Ac_CSpeaks_peak_1337	30	.	4.39911	5.79122	3.04484	73
1	198754947	198756334	MS_32842_H3K27Ac_CSpeaks_peak_1338	577	.	8.08350	63.08086	57.78405	992
1	198816444	198816708	MS_32842_H3K27Ac_CSpeaks_peak_1339	36	.	2.94491	6.43717	3.63430	129
1	198818909	198819106	MS_32842_H3K27Ac_CSpeaks_peak_1340	15	.	3.00324	4.15218	1.56640	69
1	198846258	198846465	MS_32842_H3K27Ac_CSpeaks_peak_1341	82	.	5.85198	11.32982	8.25787	113
1	198873259	198873670	MS_32842_H3K27Ac_CSpeaks_peak_1342	206	.	6.20131	24.18052	20.60265	146
1	198916393	198916540	MS_32842_H3K27Ac_CSpeaks_peak_1343	31	.	4.14879	5.85855	3.10150	130
1	199174210	199174652	MS_32842_H3K27Ac_CSpeaks_peak_1344	79	.	4.00501	11.05142	7.98907	134
1	199372917	199373174	MS_32842_H3K27Ac_CSpeaks_peak_1345	69	.	3.65169	9.94540	6.94084	67
1	199516949	199517290	MS_32842_H3K27Ac_CSpeaks_peak_1346	104	.	7.16610	13.62595	10.45540	138
1	199517511	199517670	MS_32842_H3K27Ac_CSpeaks_peak_1347	51	.	3.68445	8.03422	5.12809	56
1	199646336	199646499	MS_32842_H3K27Ac_CSpeaks_peak_1348	47	.	5.29127	7.66633	4.78577	38
1	199699792	199699949	MS_32842_H3K27Ac_CSpeaks_peak_1349	99	.	5.09690	13.09055	9.94206	93
1	199748067	199748288	MS_32842_H3K27Ac_CSpeaks_peak_1350	18	.	2.32862	4.51088	1.89275	211
1	199822953	199823126	MS_32842_H3K27Ac_CSpeaks_peak_1351	78	.	5.25566	10.93981	7.88292	108
1	199828605	199828787	MS_32842_H3K27Ac_CSpeaks_peak_1352	77	.	4.84760	10.77731	7.73148	84
1	199839451	199839598	MS_32842_H3K27Ac_CSpeaks_peak_1353	80	.	6.40552	11.12382	8.05918	68
1	199860464	199860986	MS_32842_H3K27Ac_CSpeaks_peak_1354	164	.	5.30084	19.90385	16.48839	286
1	199861805	199861984	MS_32842_H3K27Ac_CSpeaks_peak_1355	108	.	6.64267	14.00162	10.81393	68
1	199889939	199890754	MS_32842_H3K27Ac_CSpeaks_peak_1356	329	.	11.51241	37.09417	32.99947	583
1	199904367	199904934	MS_32842_H3K27Ac_CSpeaks_peak_1357	143	.	6.53373	17.71185	14.37695	276
1	199905462	199906834	MS_32842_H3K27Ac_CSpeaks_peak_1358	620	.	11.75665	67.61542	62.07559	185
1	199945217	199945499	MS_32842_H3K27Ac_CSpeaks_peak_1359	28	.	3.04367	5.56112	2.83092	137
1	199945912	199946441	MS_32842_H3K27Ac_CSpeaks_peak_1360	137	.	4.37780	17.08920	13.77871	145
1	199975191	199975477	MS_32842_H3K27Ac_CSpeaks_peak_1361	126	.	6.11220	15.88638	12.62610	159
1	200004325	200004935	MS_32842_H3K27Ac_CSpeaks_peak_1362	235	.	8.27849	27.25547	23.56178	288
1	200005208	200005702	MS_32842_H3K27Ac_CSpeaks_peak_1363	301	.	8.44477	34.13605	30.16535	230
1	200013103	200013994	MS_32842_H3K27Ac_CSpeaks_peak_1364	257	.	6.97647	29.48528	25.70337	649
1	200076101	200076998	MS_32842_H3K27Ac_CSpeaks_peak_1365	485	.	7.54847	53.42389	48.58633	596
1	200188505	200188729	MS_32842_H3K27Ac_CSpeaks_peak_1366	89	.	4.70263	12.09586	8.99142	130
1	200188902	200189693	MS_32842_H3K27Ac_CSpeaks_peak_1367	163	.	4.22381	19.71206	16.30479	125
1	200200979	200201183	MS_32842_H3K27Ac_CSpeaks_peak_1368	62	.	4.18674	9.26534	6.29074	97
1	200242267	200242431	MS_32842_H3K27Ac_CSpeaks_peak_1369	161	.	6.95526	19.59204	16.18643	65
1	200242579	200242813	MS_32842_H3K27Ac_CSpeaks_peak_1370	20	.	2.91252	4.70028	2.05847	38
1	200245094	200245631	MS_32842_H3K27Ac_CSpeaks_peak_1371	159	.	4.52768	19.29556	15.90142	169
1	200248085	200248381	MS_32842_H3K27Ac_CSpeaks_peak_1372	94	.	4.12287	12.56096	9.43243	110
1	200261153	200261855	MS_32842_H3K27Ac_CSpeaks_peak_1373	118	.	4.09836	15.05898	11.82963	378
1	200269671	200269943	MS_32842_H3K27Ac_CSpeaks_peak_1374	81	.	3.08611	11.24133	8.17327	138
1	200270055	200270213	MS_32842_H3K27Ac_CSpeaks_peak_1375	115	.	3.84180	14.80166	11.58046	59
1	200270360	200270508	MS_32842_H3K27Ac_CSpeaks_peak_1376	52	.	3.12581	8.19039	5.27612	59
1	200275250	200275418	MS_32842_H3K27Ac_CSpeaks_peak_1377	38	.	4.67265	6.68952	3.87482	64
1	200275930	200276159	MS_32842_H3K27Ac_CSpeaks_peak_1378	89	.	7.21536	12.06017	8.95788	125
1	200298603	200299163	MS_32842_H3K27Ac_CSpeaks_peak_1379	370	.	5.97524	41.29763	37.02117	251
1	200359121	200359303	MS_32842_H3K27Ac_CSpeaks_peak_1380	84	.	4.73284	11.51139	8.43278	80
1	200387215	200387411	MS_32842_H3K27Ac_CSpeaks_peak_1381	26	.	3.69598	5.35627	2.64425	59
1	200433723	200433957	MS_32842_H3K27Ac_CSpeaks_peak_1382	57	.	3.41610	8.71714	5.77073	119
1	200492829	200493142	MS_32842_H3K27Ac_CSpeaks_peak_1383	62	.	4.18674	9.26534	6.29074	89
1	200541712	200542019	MS_32842_H3K27Ac_CSpeaks_peak_1384	36	.	3.14673	6.41825	3.61819	74
1	200548607	200548761	MS_32842_H3K27Ac_CSpeaks_peak_1385	33	.	3.20387	6.14952	3.36998	11
1	200653684	200654122	MS_32842_H3K27Ac_CSpeaks_peak_1386	90	.	3.56990	12.11116	9.00556	115
1	200730715	200731541	MS_32842_H3K27Ac_CSpeaks_peak_1387	119	.	3.54574	15.14174	11.91160	302
1	200774499	200775062	MS_32842_H3K27Ac_CSpeaks_peak_1388	148	.	6.18909	18.17427	14.82596	197
1	200775222	200775599	MS_32842_H3K27Ac_CSpeaks_peak_1389	84	.	4.48541	11.52802	8.44629	255
1	200818645	200818842	MS_32842_H3K27Ac_CSpeaks_peak_1390	48	.	4.61998	7.75383	4.86532	89
1	200848692	200848945	MS_32842_H3K27Ac_CSpeaks_peak_1391	23	.	2.50324	5.07314	2.38395	112
1	200855514	200855716	MS_32842_H3K27Ac_CSpeaks_peak_1392	89	.	6.03879	12.06035	8.95788	104
1	200861509	200861738	MS_32842_H3K27Ac_CSpeaks_peak_1393	32	.	2.53396	6.04322	3.27319	213
1	200900280	200901254	MS_32842_H3K27Ac_CSpeaks_peak_1394	620	.	14.73485	67.53457	62.00057	640
1	201026670	201027010	MS_32842_H3K27Ac_CSpeaks_peak_1395	152	.	6.74449	18.64532	15.27503	235
1	201047620	201047833	MS_32842_H3K27Ac_CSpeaks_peak_1396	47	.	4.52909	7.59388	4.71867	41
1	201065284	201066276	MS_32842_H3K27Ac_CSpeaks_peak_1397	562	.	11.72873	61.48932	56.25992	809
1	201070566	201071094	MS_32842_H3K27Ac_CSpeaks_peak_1398	229	.	5.23139	26.66628	22.99638	322
1	201126368	201126515	MS_32842_H3K27Ac_CSpeaks_peak_1399	41	.	3.28977	7.00849	4.16627	38
1	201127896	201128253	MS_32842_H3K27Ac_CSpeaks_peak_1400	65	.	3.86190	9.54228	6.55288	200
1	201168228	201168521	MS_32842_H3K27Ac_CSpeaks_peak_1401	226	.	6.86560	26.31817	22.65838	198
1	201216493	201216759	MS_32842_H3K27Ac_CSpeaks_peak_1402	66	.	3.49850	9.68491	6.69091	125
1	201246915	201247197	MS_32842_H3K27Ac_CSpeaks_peak_1403	141	.	5.77157	17.49014	14.16962	74
1	201248546	201248823	MS_32842_H3K27Ac_CSpeaks_peak_1404	100	.	6.46797	13.25484	10.09802	86
1	201400369	201400682	MS_32842_H3K27Ac_CSpeaks_peak_1405	32	.	2.74347	5.99215	3.22559	244
1	201400862	201401154	MS_32842_H3K27Ac_CSpeaks_peak_1406	40	.	2.49515	6.88330	4.05288	170
1	201401567	201401790	MS_32842_H3K27Ac_CSpeaks_peak_1407	68	.	4.06600	9.82184	6.82281	85
1	201402098	201402290	MS_32842_H3K27Ac_CSpeaks_peak_1408	87	.	4.61725	11.87444	8.77707	81
1	201450436	201450583	MS_32842_H3K27Ac_CSpeaks_peak_1409	34	.	4.40380	6.26428	3.47373	84
1	201562584	201562908	MS_32842_H3K27Ac_CSpeaks_peak_1410	29	.	3.62471	5.69880	2.95683	286
1	201659574	201659856	MS_32842_H3K27Ac_CSpeaks_peak_1411	200	.	8.79463	23.58752	20.03648	110
1	201733019	201733309	MS_32842_H3K27Ac_CSpeaks_peak_1412	136	.	5.32762	17.00361	13.69745	195
1	201771985	201772402	MS_32842_H3K27Ac_CSpeaks_peak_1413	455	.	7.06396	50.27818	45.59323	255
1	201772805	201773557	MS_32842_H3K27Ac_CSpeaks_peak_1414	626	.	11.19066	68.15988	62.60019	232
1	201881289	201881448	MS_32842_H3K27Ac_CSpeaks_peak_1415	44	.	2.88748	7.34835	4.48439	39
1	201932513	201932902	MS_32842_H3K27Ac_CSpeaks_peak_1416	46	.	3.23148	7.48981	4.62030	275
1	201933023	201933486	MS_32842_H3K27Ac_CSpeaks_peak_1417	63	.	3.00398	9.29713	6.32141	224
1	202005735	202006938	MS_32842_H3K27Ac_CSpeaks_peak_1418	434	.	8.95253	48.02637	43.45117	427
1	202073584	202073753	MS_32842_H3K27Ac_CSpeaks_peak_1419	14	.	2.56309	3.92901	1.40726	37
1	202087756	202088375	MS_32842_H3K27Ac_CSpeaks_peak_1420	101	.	5.47990	13.25886	10.10029	479
1	202089029	202089434	MS_32842_H3K27Ac_CSpeaks_peak_1421	85	.	3.70479	11.64174	8.55271	198
1	202152233	202153046	MS_32842_H3K27Ac_CSpeaks_peak_1422	269	.	9.27661	30.79032	26.95518	183
1	202153301	202154063	MS_32842_H3K27Ac_CSpeaks_peak_1423	395	.	9.44020	43.98050	39.58545	544
1	202175736	202176243	MS_32842_H3K27Ac_CSpeaks_peak_1424	110	.	6.77597	14.24781	11.05057	163
1	202259636	202260192	MS_32842_H3K27Ac_CSpeaks_peak_1425	137	.	5.60677	17.03927	13.73086	484
1	202291991	202292301	MS_32842_H3K27Ac_CSpeaks_peak_1426	52	.	5.20449	8.11498	5.20538	48
1	202321449	202321731	MS_32842_H3K27Ac_CSpeaks_peak_1427	56	.	4.00471	8.55196	5.61640	190
1	202469298	202469570	MS_32842_H3K27Ac_CSpeaks_peak_1428	80	.	6.40552	11.12382	8.05918	143
1	202479126	202479294	MS_32842_H3K27Ac_CSpeaks_peak_1429	34	.	4.06018	6.22098	3.43309	53
1	202481365	202481774	MS_32842_H3K27Ac_CSpeaks_peak_1430	47	.	4.25459	7.67345	4.79059	223
1	202508677	202509110	MS_32842_H3K27Ac_CSpeaks_peak_1431	38	.	3.10065	6.69737	3.88029	337
1	202539981	202540658	MS_32842_H3K27Ac_CSpeaks_peak_1432	280	.	6.40829	31.91043	28.03088	247
1	202581138	202581696	MS_32842_H3K27Ac_CSpeaks_peak_1433	67	.	3.74662	9.73273	6.73613	303
1	202608618	202608971	MS_32842_H3K27Ac_CSpeaks_peak_1434	100	.	4.24067	13.24583	10.09012	260
1	202669863	202670149	MS_32842_H3K27Ac_CSpeaks_peak_1435	77	.	2.31902	10.81041	7.75993	75
1	202670414	202670633	MS_32842_H3K27Ac_CSpeaks_peak_1436	57	.	2.49121	8.68633	5.74494	86
1	202787907	202788758	MS_32842_H3K27Ac_CSpeaks_peak_1437	224	.	5.70738	26.08168	22.42932	257
1	202913655	202913802	MS_32842_H3K27Ac_CSpeaks_peak_1438	30	.	4.41132	5.81026	3.05784	93
1	202933003	202933392	MS_32842_H3K27Ac_CSpeaks_peak_1439	183	.	6.91722	21.81871	18.32956	158
1	203003941	203004329	MS_32842_H3K27Ac_CSpeaks_peak_1440	192	.	7.09926	22.75858	19.23494	153
1	203121447	203121890	MS_32842_H3K27Ac_CSpeaks_peak_1441	129	.	4.40570	16.27226	12.99457	298
1	203132004	203132496	MS_32842_H3K27Ac_CSpeaks_peak_1442	470	.	12.61484	51.80721	47.05145	146
1	203161369	203161516	MS_32842_H3K27Ac_CSpeaks_peak_1443	47	.	4.90312	7.62546	4.74681	42
1	203167873	203168274	MS_32842_H3K27Ac_CSpeaks_peak_1444	318	.	9.46567	35.88517	31.84227	188
1	203168538	203168690	MS_32842_H3K27Ac_CSpeaks_peak_1445	54	.	4.30562	8.35766	5.43733	98
1	203408771	203409010	MS_32842_H3K27Ac_CSpeaks_peak_1446	54	.	3.07377	8.40581	5.48263	123
1	203421633	203421806	MS_32842_H3K27Ac_CSpeaks_peak_1447	37	.	2.80363	6.52751	3.71885	120
1	203915406	203915633	MS_32842_H3K27Ac_CSpeaks_peak_1448	18	.	2.72329	4.44976	1.83637	119
1	203945353	203946197	MS_32842_H3K27Ac_CSpeaks_peak_1449	570	.	12.65528	62.35574	57.08994	295
1	203975606	203976510	MS_32842_H3K27Ac_CSpeaks_peak_1450	187	.	6.56793	22.24257	18.73723	580
1	204041586	204042227	MS_32842_H3K27Ac_CSpeaks_peak_1451	159	.	4.52768	19.29556	15.90142	238
1	204292222	204292434	MS_32842_H3K27Ac_CSpeaks_peak_1452	77	.	4.32522	10.79705	7.74713	105
1	204303686	204303833	MS_32842_H3K27Ac_CSpeaks_peak_1453	97	.	6.46885	12.83907	9.70254	45
1	204528786	204529053	MS_32842_H3K27Ac_CSpeaks_peak_1454	46	.	3.18050	7.54643	4.67365	191
1	204546795	204547008	MS_32842_H3K27Ac_CSpeaks_peak_1455	62	.	4.75512	9.26282	6.29048	143
1	204623485	204623645	MS_32842_H3K27Ac_CSpeaks_peak_1456	40	.	4.00432	6.91455	4.08127	76
1	204785212	204785805	MS_32842_H3K27Ac_CSpeaks_peak_1457	282	.	8.13200	32.14151	28.25458	240
1	204786028	204786408	MS_32842_H3K27Ac_CSpeaks_peak_1458	283	.	8.55574	32.28321	28.38881	176
1	204786599	204786922	MS_32842_H3K27Ac_CSpeaks_peak_1459	122	.	6.50701	15.46688	12.21917	188
1	204903507	204903654	MS_32842_H3K27Ac_CSpeaks_peak_1460	61	.	5.60483	9.08902	6.12758	33
1	204953126	204953286	MS_32842_H3K27Ac_CSpeaks_peak_1461	49	.	4.68482	7.86731	4.96852	87
1	204960711	204961329	MS_32842_H3K27Ac_CSpeaks_peak_1462	174	.	4.46746	20.92079	17.46394	290
1	205064598	205064776	MS_32842_H3K27Ac_CSpeaks_peak_1463	24	.	2.19045	5.14973	2.45661	55
1	205065789	205066149	MS_32842_H3K27Ac_CSpeaks_peak_1464	122	.	6.50701	15.46688	12.21917	121
1	205189411	205189595	MS_32842_H3K27Ac_CSpeaks_peak_1465	72	.	5.70154	10.31192	7.28645	73
1	205392628	205392894	MS_32842_H3K27Ac_CSpeaks_peak_1466	33	.	3.20387	6.14952	3.36998	131
1	205419314	205420055	MS_32842_H3K27Ac_CSpeaks_peak_1467	322	.	7.53897	36.33892	32.27483	377
1	205560452	205560715	MS_32842_H3K27Ac_CSpeaks_peak_1468	70	.	6.00518	10.09258	7.07518	65
1	205617367	205617532	MS_32842_H3K27Ac_CSpeaks_peak_1469	46	.	3.18050	7.54643	4.67365	70
1	205618211	205618358	MS_32842_H3K27Ac_CSpeaks_peak_1470	49	.	3.59685	7.81126	4.92125	32
1	205639346	205639614	MS_32842_H3K27Ac_CSpeaks_peak_1471	65	.	5.23598	9.49289	6.50803	203
1	205654426	205654679	MS_32842_H3K27Ac_CSpeaks_peak_1472	100	.	6.46797	13.25484	10.09802	220
1	205708951	205709272	MS_32842_H3K27Ac_CSpeaks_peak_1473	31	.	2.46481	5.91829	3.15307	236
1	205729836	205730311	MS_32842_H3K27Ac_CSpeaks_peak_1474	97	.	6.04031	12.86232	9.72542	124
1	205737006	205737785	MS_32842_H3K27Ac_CSpeaks_peak_1475	325	.	5.73181	36.60899	32.53889	586
1	205752249	205752853	MS_32842_H3K27Ac_CSpeaks_peak_1476	150	.	4.70609	18.40608	15.04484	127
1	205761505	205761835	MS_32842_H3K27Ac_CSpeaks_peak_1477	244	.	4.97217	28.21411	24.47980	130
1	205770260	205770407	MS_32842_H3K27Ac_CSpeaks_peak_1478	36	.	3.88361	6.42425	3.62358	134
1	205770839	205771102	MS_32842_H3K27Ac_CSpeaks_peak_1479	48	.	2.62648	7.78145	4.89206	176
1	205780545	205780926	MS_32842_H3K27Ac_CSpeaks_peak_1480	65	.	3.26006	9.51382	6.52784	212
1	205788148	205788532	MS_32842_H3K27Ac_CSpeaks_peak_1481	228	.	8.43062	26.56015	22.89351	141
1	205788904	205789576	MS_32842_H3K27Ac_CSpeaks_peak_1482	197	.	7.11257	23.26782	19.72445	377
1	205797408	205798314	MS_32842_H3K27Ac_CSpeaks_peak_1483	532	.	8.84874	58.29988	53.22746	674
1	205799562	205799972	MS_32842_H3K27Ac_CSpeaks_peak_1484	120	.	4.00525	15.23923	12.00733	279
1	205801986	205802207	MS_32842_H3K27Ac_CSpeaks_peak_1485	29	.	4.20850	5.71344	2.96962	196
1	205807144	205807424	MS_32842_H3K27Ac_CSpeaks_peak_1486	91	.	3.80492	12.27126	9.16146	110
1	205807659	205807816	MS_32842_H3K27Ac_CSpeaks_peak_1487	37	.	2.80363	6.52751	3.71885	26
1	205835719	205835878	MS_32842_H3K27Ac_CSpeaks_peak_1488	41	.	3.79378	7.01720	4.17231	72
1	205840374	205840620	MS_32842_H3K27Ac_CSpeaks_peak_1489	41	.	3.79378	7.01720	4.17231	15
1	205841402	205841635	MS_32842_H3K27Ac_CSpeaks_peak_1490	49	.	5.39162	7.82552	4.93360	98
1	205851121	205851306	MS_32842_H3K27Ac_CSpeaks_peak_1491	55	.	4.50486	8.45663	5.53049	80
1	205856103	205856305	MS_32842_H3K27Ac_CSpeaks_peak_1492	103	.	7.84235	13.47115	10.30623	62
1	205861060	205861377	MS_32842_H3K27Ac_CSpeaks_peak_1493	99	.	7.08304	13.05726	9.91073	191
1	205861472	205861619	MS_32842_H3K27Ac_CSpeaks_peak_1494	50	.	5.11553	7.97096	5.06833	22
1	205864739	205865094	MS_32842_H3K27Ac_CSpeaks_peak_1495	29	.	4.35227	5.71830	2.97432	142
1	205870510	205871098	MS_32842_H3K27Ac_CSpeaks_peak_1496	80	.	6.86206	11.12144	8.05752	89
1	205874463	205874786	MS_32842_H3K27Ac_CSpeaks_peak_1497	21	.	3.92118	4.86769	2.19637	54
1	205876721	205877153	MS_32842_H3K27Ac_CSpeaks_peak_1498	219	.	8.21985	25.53041	21.90117	322
1	205890985	205891143	MS_32842_H3K27Ac_CSpeaks_peak_1499	45	.	4.93585	7.38333	4.51860	80
1	205990940	205991549	MS_32842_H3K27Ac_CSpeaks_peak_1500	344	.	8.64631	38.58149	34.42199	335
1	205991665	205992052	MS_32842_H3K27Ac_CSpeaks_peak_1501	114	.	5.30456	14.70647	11.49070	174
1	206006802	206006949	MS_32842_H3K27Ac_CSpeaks_peak_1502	46	.	3.18050	7.54643	4.67365	59
1	206007403	206007733	MS_32842_H3K27Ac_CSpeaks_peak_1503	45	.	2.77918	7.46543	4.59647	137
1	206015278	206016256	MS_32842_H3K27Ac_CSpeaks_peak_1504	346	.	8.72503	38.83432	34.66710	331
1	206049474	206049652	MS_32842_H3K27Ac_CSpeaks_peak_1505	66	.	5.97495	9.68964	6.69561	81
1	206086362	206087225	MS_32842_H3K27Ac_CSpeaks_peak_1506	269	.	8.22960	30.83707	26.99970	100
1	206111714	206111887	MS_32842_H3K27Ac_CSpeaks_peak_1507	49	.	5.39162	7.82552	4.93360	70
1	206112288	206112530	MS_32842_H3K27Ac_CSpeaks_peak_1508	56	.	5.68202	8.57177	5.63571	121
1	206122293	206122495	MS_32842_H3K27Ac_CSpeaks_peak_1509	70	.	4.16503	10.08160	7.06759	99
1	206314360	206314944	MS_32842_H3K27Ac_CSpeaks_peak_1510	19	.	1.79911	4.60041	1.97244	131
1	206315387	206315575	MS_32842_H3K27Ac_CSpeaks_peak_1511	78	.	4.06212	10.94202	7.88500	61
1	206315797	206315964	MS_32842_H3K27Ac_CSpeaks_peak_1512	121	.	5.28638	15.39848	12.15500	56
1	206347463	206347632	MS_32842_H3K27Ac_CSpeaks_peak_1513	39	.	4.73913	6.79445	3.97000	40
1	206428201	206428926	MS_32842_H3K27Ac_CSpeaks_peak_1514	288	.	8.91958	32.71799	28.80844	546
1	206430072	206430559	MS_32842_H3K27Ac_CSpeaks_peak_1515	317	.	11.80606	35.75727	31.72620	365
1	206515161	206516221	MS_32842_H3K27Ac_CSpeaks_peak_1516	476	.	8.28987	52.43048	47.64381	409
1	206543616	206543848	MS_32842_H3K27Ac_CSpeaks_peak_1517	63	.	5.75850	9.33895	6.36005	114
1	206730792	206731100	MS_32842_H3K27Ac_CSpeaks_peak_1518	56	.	4.00471	8.55196	5.61640	107
1	206848055	206848202	MS_32842_H3K27Ac_CSpeaks_peak_1519	45	.	4.93585	7.38333	4.51860	99
1	207353763	207353936	MS_32842_H3K27Ac_CSpeaks_peak_1520	56	.	4.92798	8.61043	5.67178	75
1	207918083	207918312	MS_32842_H3K27Ac_CSpeaks_peak_1521	15	.	2.73048	4.13956	1.55912	105
1	208026726	208026873	MS_32842_H3K27Ac_CSpeaks_peak_1522	28	.	4.28385	5.61202	2.87600	99
1	208094907	208095081	MS_32842_H3K27Ac_CSpeaks_peak_1523	15	.	3.00324	4.15218	1.56640	63
1	208243942	208244140	MS_32842_H3K27Ac_CSpeaks_peak_1524	23	.	2.88348	4.99418	2.31386	55
1	208266938	208267095	MS_32842_H3K27Ac_CSpeaks_peak_1525	78	.	6.29603	10.94283	7.88553	99
1	208284805	208284976	MS_32842_H3K27Ac_CSpeaks_peak_1526	77	.	4.55081	10.74574	7.70223	134
1	208314229	208314530	MS_32842_H3K27Ac_CSpeaks_peak_1527	40	.	4.31198	6.92469	4.08928	161
1	208314719	208314996	MS_32842_H3K27Ac_CSpeaks_peak_1528	74	.	6.03461	10.50817	7.47389	135
1	208325363	208325562	MS_32842_H3K27Ac_CSpeaks_peak_1529	34	.	2.81442	6.21653	3.42898	108
1	208327739	208327931	MS_32842_H3K27Ac_CSpeaks_peak_1530	57	.	3.20414	8.67107	5.73001	84
1	208407248	208407395	MS_32842_H3K27Ac_CSpeaks_peak_1531	62	.	4.18674	9.26534	6.29074	98
1	208480146	208480350	MS_32842_H3K27Ac_CSpeaks_peak_1532	33	.	3.20387	6.14952	3.36998	97
1	208817878	208818030	MS_32842_H3K27Ac_CSpeaks_peak_1533	47	.	4.90312	7.62546	4.74681	109
1	208854477	208854654	MS_32842_H3K27Ac_CSpeaks_peak_1534	26	.	3.69598	5.35627	2.64425	116
1	209055542	209055858	MS_32842_H3K27Ac_CSpeaks_peak_1535	52	.	5.20449	8.11498	5.20538	193
1	209343254	209343408	MS_32842_H3K27Ac_CSpeaks_peak_1536	49	.	4.18337	7.81894	4.92857	24
1	209377423	209378263	MS_32842_H3K27Ac_CSpeaks_peak_1537	370	.	7.79377	41.37313	37.08860	661
1	209402009	209402422	MS_32842_H3K27Ac_CSpeaks_peak_1538	139	.	6.00706	17.29352	13.97739	288
1	209405932	209406121	MS_32842_H3K27Ac_CSpeaks_peak_1539	113	.	4.86313	14.55524	11.34868	78
1	209420131	209420372	MS_32842_H3K27Ac_CSpeaks_peak_1540	18	.	2.72329	4.44976	1.83637	94
1	209465004	209465395	MS_32842_H3K27Ac_CSpeaks_peak_1541	90	.	3.56990	12.11116	9.00556	94
1	209466031	209466376	MS_32842_H3K27Ac_CSpeaks_peak_1542	292	.	7.49325	33.18247	29.24948	102
1	209466528	209466831	MS_32842_H3K27Ac_CSpeaks_peak_1543	215	.	5.40239	25.19535	21.57877	145
1	209484254	209484402	MS_32842_H3K27Ac_CSpeaks_peak_1544	57	.	3.84464	8.69956	5.75585	124
1	209504579	209504734	MS_32842_H3K27Ac_CSpeaks_peak_1545	33	.	4.00398	6.12482	3.35089	23
1	209515677	209515966	MS_32842_H3K27Ac_CSpeaks_peak_1546	162	.	9.59067	19.64588	16.23963	141
1	209517171	209518535	MS_32842_H3K27Ac_CSpeaks_peak_1547	316	.	6.35617	35.63642	31.60792	627
1	209527622	209528131	MS_32842_H3K27Ac_CSpeaks_peak_1548	93	.	4.61214	12.50826	9.38215	414
1	209555895	209556097	MS_32842_H3K27Ac_CSpeaks_peak_1549	43	.	4.80414	7.17259	4.32004	42
1	209556608	209556983	MS_32842_H3K27Ac_CSpeaks_peak_1550	82	.	5.85198	11.32982	8.25787	119
1	209616730	209616885	MS_32842_H3K27Ac_CSpeaks_peak_1551	82	.	4.94519	11.33425	8.26203	62
1	209617128	209617283	MS_32842_H3K27Ac_CSpeaks_peak_1552	35	.	3.58301	6.32961	3.53492	88
1	209631714	209631865	MS_32842_H3K27Ac_CSpeaks_peak_1553	61	.	3.90962	9.13475	6.17015	96
1	209711573	209711758	MS_32842_H3K27Ac_CSpeaks_peak_1554	109	.	5.69067	14.11926	10.92687	72
1	209725610	209726209	MS_32842_H3K27Ac_CSpeaks_peak_1555	89	.	3.12922	12.06517	8.96260	377
1	209726782	209726932	MS_32842_H3K27Ac_CSpeaks_peak_1556	85	.	5.05837	11.58724	8.50242	30
1	209728139	209728380	MS_32842_H3K27Ac_CSpeaks_peak_1557	33	.	3.20387	6.14952	3.36998	98
1	209742096	209743409	MS_32842_H3K27Ac_CSpeaks_peak_1558	288	.	5.13191	32.70760	28.80046	886
1	209752414	209752584	MS_32842_H3K27Ac_CSpeaks_peak_1559	51	.	2.47706	8.04953	5.14288	115
1	209756185	209756340	MS_32842_H3K27Ac_CSpeaks_peak_1560	41	.	4.70166	7.00814	4.16627	114
1	209783868	209784150	MS_32842_H3K27Ac_CSpeaks_peak_1561	74	.	6.03461	10.50817	7.47389	196
1	209784516	209784856	MS_32842_H3K27Ac_CSpeaks_peak_1562	210	.	9.06114	24.68039	21.08114	96
1	209784998	209785237	MS_32842_H3K27Ac_CSpeaks_peak_1563	18	.	3.54152	4.46673	1.85170	121
1	209789767	209789960	MS_32842_H3K27Ac_CSpeaks_peak_1564	47	.	4.69539	7.58173	4.70702	103
1	209790165	209790790	MS_32842_H3K27Ac_CSpeaks_peak_1565	106	.	3.62019	13.80077	10.62454	337
1	209800601	209801260	MS_32842_H3K27Ac_CSpeaks_peak_1566	217	.	8.59916	25.33532	21.71399	205
1	209801440	209801624	MS_32842_H3K27Ac_CSpeaks_peak_1567	77	.	4.55081	10.74574	7.70223	79
1	209806989	209807142	MS_32842_H3K27Ac_CSpeaks_peak_1568	47	.	3.43280	7.61667	4.73854	123
1	209807606	209807845	MS_32842_H3K27Ac_CSpeaks_peak_1569	128	.	4.71186	16.09961	12.83114	93
1	209810403	209810566	MS_32842_H3K27Ac_CSpeaks_peak_1570	106	.	5.74849	13.85573	10.67428	81
1	209811283	209811512	MS_32842_H3K27Ac_CSpeaks_peak_1571	98	.	5.20886	13.00250	9.86147	111
1	209811817	209812137	MS_32842_H3K27Ac_CSpeaks_peak_1572	115	.	5.07335	14.80915	11.58772	99
1	209833189	209833467	MS_32842_H3K27Ac_CSpeaks_peak_1573	116	.	4.20544	14.89761	11.67359	142
1	209839681	209840445	MS_32842_H3K27Ac_CSpeaks_peak_1574	229	.	5.23139	26.66628	22.99638	335
1	209851912	209852083	MS_32842_H3K27Ac_CSpeaks_peak_1575	52	.	5.20449	8.11498	5.20538	82
1	209868008	209868316	MS_32842_H3K27Ac_CSpeaks_peak_1576	141	.	7.04851	17.48099	14.16086	111
1	209868720	209869070	MS_32842_H3K27Ac_CSpeaks_peak_1577	312	.	5.93094	35.24482	31.22856	176
1	209955200	209955347	MS_32842_H3K27Ac_CSpeaks_peak_1578	33	.	4.17892	6.16004	3.37980	125
1	209996527	209997017	MS_32842_H3K27Ac_CSpeaks_peak_1579	86	.	3.27709	11.74783	8.65534	245
1	210033244	210033478	MS_32842_H3K27Ac_CSpeaks_peak_1580	37	.	3.45861	6.52856	3.71885	68
1	210033756	210033975	MS_32842_H3K27Ac_CSpeaks_peak_1581	104	.	6.00647	13.60267	10.43238	132
1	210034572	210034744	MS_32842_H3K27Ac_CSpeaks_peak_1582	111	.	7.60656	14.36806	11.16885	64
1	210036235	210036735	MS_32842_H3K27Ac_CSpeaks_peak_1583	124	.	8.70453	15.73161	12.47526	393
1	210050845	210052259	MS_32842_H3K27Ac_CSpeaks_peak_1584	179	.	5.10660	21.37711	17.90880	657
1	210055424	210056950	MS_32842_H3K27Ac_CSpeaks_peak_1585	272	.	6.30816	31.05678	27.20981	437
1	210057107	210057444	MS_32842_H3K27Ac_CSpeaks_peak_1586	171	.	5.00647	20.62139	17.18024	147
1	210057554	210057725	MS_32842_H3K27Ac_CSpeaks_peak_1587	106	.	5.25957	13.85485	10.67357	59
1	210076400	210076561	MS_32842_H3K27Ac_CSpeaks_peak_1588	51	.	3.88625	8.00486	5.10110	59
1	210132337	210133153	MS_32842_H3K27Ac_CSpeaks_peak_1589	370	.	7.79377	41.37313	37.08860	549
1	210133284	210133650	MS_32842_H3K27Ac_CSpeaks_peak_1590	16	.	2.15671	4.26349	1.66852	85
1	210266839	210267011	MS_32842_H3K27Ac_CSpeaks_peak_1591	26	.	2.70932	5.39383	2.67611	105
1	210341551	210341748	MS_32842_H3K27Ac_CSpeaks_peak_1592	31	.	3.27658	5.89604	3.13399	102
10	215381	215544	MS_32842_H3K27Ac_CSpeaks_peak_1593	44	.	3.22985	7.27248	4.41400	135
10	216005	216307	MS_32842_H3K27Ac_CSpeaks_peak_1594	33	.	2.97146	6.13944	3.36317	182
10	970425	970645	MS_32842_H3K27Ac_CSpeaks_peak_1595	33	.	2.97146	6.13944	3.36317	74
10	1091505	1092096	MS_32842_H3K27Ac_CSpeaks_peak_1596	223	.	5.49553	25.97924	22.33022	474
10	1092220	1092613	MS_32842_H3K27Ac_CSpeaks_peak_1597	188	.	5.65622	22.30879	18.80035	94
10	1161683	1162636	MS_32842_H3K27Ac_CSpeaks_peak_1598	338	.	5.44019	37.98437	33.85202	299
10	1216570	1216980	MS_32842_H3K27Ac_CSpeaks_peak_1599	509	.	15.26645	55.91871	50.96633	135
10	1217573	1217914	MS_32842_H3K27Ac_CSpeaks_peak_1600	158	.	5.42615	19.19672	15.80690	217
10	1599775	1601053	MS_32842_H3K27Ac_CSpeaks_peak_1601	492	.	9.20098	54.13840	49.27499	1105
10	2705422	2706151	MS_32842_H3K27Ac_CSpeaks_peak_1602	228	.	8.43328	26.56647	22.89971	404
10	2706402	2706565	MS_32842_H3K27Ac_CSpeaks_peak_1603	59	.	3.71887	8.88419	5.93162	119
10	2790247	2790474	MS_32842_H3K27Ac_CSpeaks_peak_1604	62	.	4.42607	9.21280	6.24489	101
10	2909926	2910481	MS_32842_H3K27Ac_CSpeaks_peak_1605	115	.	5.46097	14.72991	11.51198	161
10	2910949	2911285	MS_32842_H3K27Ac_CSpeaks_peak_1606	122	.	4.43812	15.45897	12.21247	80
10	2911509	2911854	MS_32842_H3K27Ac_CSpeaks_peak_1607	78	.	4.14797	10.90437	7.85098	95
10	2942326	2942547	MS_32842_H3K27Ac_CSpeaks_peak_1608	30	.	4.41132	5.81026	3.05784	79
10	3082363	3082549	MS_32842_H3K27Ac_CSpeaks_peak_1609	19	.	3.38799	4.62140	1.98835	72
10	4451968	4452828	MS_32842_H3K27Ac_CSpeaks_peak_1610	424	.	8.83473	47.01938	42.48626	280
10	4462629	4463284	MS_32842_H3K27Ac_CSpeaks_peak_1611	108	.	4.22163	14.07056	10.88041	574
10	4463541	4463688	MS_32842_H3K27Ac_CSpeaks_peak_1612	91	.	4.89684	12.24895	9.14063	47
10	4550262	4551152	MS_32842_H3K27Ac_CSpeaks_peak_1613	84	.	3.17666	11.48310	8.40668	311
10	4570248	4570600	MS_32842_H3K27Ac_CSpeaks_peak_1614	47	.	2.87334	7.65578	4.77526	233
10	4690098	4690557	MS_32842_H3K27Ac_CSpeaks_peak_1615	164	.	5.08760	19.86506	16.45353	196
10	4690862	4691075	MS_32842_H3K27Ac_CSpeaks_peak_1616	84	.	4.48541	11.52802	8.44629	128
10	4691405	4691841	MS_32842_H3K27Ac_CSpeaks_peak_1617	67	.	3.22162	9.79271	6.79433	142
10	5253777	5253945	MS_32842_H3K27Ac_CSpeaks_peak_1618	39	.	4.90147	6.79757	3.97067	113
10	5428681	5428959	MS_32842_H3K27Ac_CSpeaks_peak_1619	53	.	3.68971	8.29920	5.38016	184
10	5429180	5429410	MS_32842_H3K27Ac_CSpeaks_peak_1620	33	.	3.20387	6.14952	3.36998	65
10	5430047	5430270	MS_32842_H3K27Ac_CSpeaks_peak_1621	77	.	4.84914	10.78068	7.73470	121
10	5435460	5436023	MS_32842_H3K27Ac_CSpeaks_peak_1622	290	.	5.88532	32.95539	29.03240	323
10	5482451	5482598	MS_32842_H3K27Ac_CSpeaks_peak_1623	30	.	4.41132	5.81026	3.05784	38
10	5508371	5509000	MS_32842_H3K27Ac_CSpeaks_peak_1624	241	.	6.17007	27.91691	24.19413	431
10	5542616	5543074	MS_32842_H3K27Ac_CSpeaks_peak_1625	98	.	5.72430	13.02062	9.87930	195
10	5543231	5543622	MS_32842_H3K27Ac_CSpeaks_peak_1626	419	.	8.01036	46.41732	41.90886	165
10	5697374	5697588	MS_32842_H3K27Ac_CSpeaks_peak_1627	104	.	6.00647	13.60267	10.43238	117
10	5826607	5827531	MS_32842_H3K27Ac_CSpeaks_peak_1628	365	.	6.26289	40.82484	36.57189	604
10	5925304	5926211	MS_32842_H3K27Ac_CSpeaks_peak_1629	139	.	4.26647	17.22835	13.91482	276
10	6164930	6166178	MS_32842_H3K27Ac_CSpeaks_peak_1630	482	.	7.76535	53.03875	48.22998	381
10	6381791	6382337	MS_32842_H3K27Ac_CSpeaks_peak_1631	361	.	7.68553	40.43087	36.19105	164
10	6477665	6478025	MS_32842_H3K27Ac_CSpeaks_peak_1632	79	.	4.00501	11.05142	7.98907	291
10	6489267	6489823	MS_32842_H3K27Ac_CSpeaks_peak_1633	73	.	3.87582	10.38509	7.35600	279
10	6504344	6504491	MS_32842_H3K27Ac_CSpeaks_peak_1634	29	.	4.35227	5.71830	2.97432	85
10	6779395	6779559	MS_32842_H3K27Ac_CSpeaks_peak_1635	91	.	4.64561	12.27400	9.16214	74
10	6780557	6780822	MS_32842_H3K27Ac_CSpeaks_peak_1636	21	.	3.92118	4.86769	2.19637	245
10	7033018	7033246	MS_32842_H3K27Ac_CSpeaks_peak_1637	131	.	7.71385	16.40421	13.12185	102
10	7112216	7112443	MS_32842_H3K27Ac_CSpeaks_peak_1638	14	.	2.35593	3.96379	1.40726	3
10	7174819	7175265	MS_32842_H3K27Ac_CSpeaks_peak_1639	70	.	3.35321	10.08592	7.07101	142
10	7184251	7184475	MS_32842_H3K27Ac_CSpeaks_peak_1640	104	.	6.00647	13.60267	10.43238	140
10	7184791	7185056	MS_32842_H3K27Ac_CSpeaks_peak_1641	85	.	4.29100	11.60736	8.52018	83
10	7349337	7349686	MS_32842_H3K27Ac_CSpeaks_peak_1642	226	.	6.86560	26.31817	22.65838	183
10	7396274	7396900	MS_32842_H3K27Ac_CSpeaks_peak_1643	215	.	5.40239	25.19535	21.57877	406
10	7434987	7435134	MS_32842_H3K27Ac_CSpeaks_peak_1644	26	.	2.51491	5.39735	2.67864	16
10	7475117	7475298	MS_32842_H3K27Ac_CSpeaks_peak_1645	57	.	3.20414	8.67107	5.73001	55
10	7511774	7512164	MS_32842_H3K27Ac_CSpeaks_peak_1646	283	.	7.36406	32.24677	28.35272	260
10	7564039	7564538	MS_32842_H3K27Ac_CSpeaks_peak_1647	272	.	11.39595	31.08043	27.23290	268
10	7564697	7565082	MS_32842_H3K27Ac_CSpeaks_peak_1648	62	.	4.75512	9.26282	6.29048	139
10	7662040	7662232	MS_32842_H3K27Ac_CSpeaks_peak_1649	58	.	5.62749	8.79596	5.84691	102
10	7662792	7663379	MS_32842_H3K27Ac_CSpeaks_peak_1650	253	.	7.29470	29.08577	25.31507	461
10	7690805	7690955	MS_32842_H3K27Ac_CSpeaks_peak_1651	55	.	4.50486	8.45663	5.53049	46
10	7760512	7760680	MS_32842_H3K27Ac_CSpeaks_peak_1652	21	.	2.16684	4.83355	2.17883	68
10	7791731	7791920	MS_32842_H3K27Ac_CSpeaks_peak_1653	123	.	6.19068	15.64484	12.39042	92
10	7792033	7792563	MS_32842_H3K27Ac_CSpeaks_peak_1654	291	.	6.81955	33.11805	29.19008	114
10	7889898	7890342	MS_32842_H3K27Ac_CSpeaks_peak_1655	155	.	4.23639	18.88308	15.50685	141
10	7904088	7904721	MS_32842_H3K27Ac_CSpeaks_peak_1656	339	.	9.82974	38.03812	33.90315	135
10	7986174	7986753	MS_32842_H3K27Ac_CSpeaks_peak_1657	70	.	4.16503	10.08160	7.06759	495
10	8158941	8159489	MS_32842_H3K27Ac_CSpeaks_peak_1658	331	.	7.65677	37.27825	33.17617	225
10	8244113	8244489	MS_32842_H3K27Ac_CSpeaks_peak_1659	125	.	7.92042	15.81701	12.55942	94
10	8658452	8658644	MS_32842_H3K27Ac_CSpeaks_peak_1660	66	.	3.99718	9.63936	6.64593	87
10	8658865	8659026	MS_32842_H3K27Ac_CSpeaks_peak_1661	26	.	2.70932	5.39383	2.67611	57
10	8702217	8702557	MS_32842_H3K27Ac_CSpeaks_peak_1662	113	.	3.91818	14.59437	11.38440	256
10	8702659	8702958	MS_32842_H3K27Ac_CSpeaks_peak_1663	102	.	4.11338	13.39249	10.22909	144
10	8783410	8783740	MS_32842_H3K27Ac_CSpeaks_peak_1664	51	.	4.02958	8.05642	5.14946	298
10	8784079	8784657	MS_32842_H3K27Ac_CSpeaks_peak_1665	159	.	5.72133	19.34429	15.94766	56
10	8896417	8896763	MS_32842_H3K27Ac_CSpeaks_peak_1666	41	.	3.79378	7.01720	4.17231	283
10	8903743	8903966	MS_32842_H3K27Ac_CSpeaks_peak_1667	49	.	5.39162	7.82552	4.93360	88
10	9075454	9075634	MS_32842_H3K27Ac_CSpeaks_peak_1668	25	.	3.09455	5.28621	2.58185	124
10	9155878	9156161	MS_32842_H3K27Ac_CSpeaks_peak_1669	98	.	5.20886	13.00250	9.86147	82
10	9157337	9157626	MS_32842_H3K27Ac_CSpeaks_peak_1670	237	.	9.06398	27.47047	23.76916	174
10	9157954	9159209	MS_32842_H3K27Ac_CSpeaks_peak_1671	159	.	4.52768	19.29556	15.90142	654
10	9429864	9430201	MS_32842_H3K27Ac_CSpeaks_peak_1672	28	.	2.60337	5.54236	2.81494	250
10	9468479	9469491	MS_32842_H3K27Ac_CSpeaks_peak_1673	276	.	5.92081	31.47820	27.61541	471
10	9469610	9469938	MS_32842_H3K27Ac_CSpeaks_peak_1674	254	.	5.86811	29.18611	25.41209	133
10	9470273	9470452	MS_32842_H3K27Ac_CSpeaks_peak_1675	165	.	6.55316	19.97286	16.55387	64
10	9996814	9997688	MS_32842_H3K27Ac_CSpeaks_peak_1676	404	.	5.70638	44.85482	40.42705	323
10	10016658	10017128	MS_32842_H3K27Ac_CSpeaks_peak_1677	239	.	6.71809	27.68369	23.97071	307
10	10342836	10343028	MS_32842_H3K27Ac_CSpeaks_peak_1678	135	.	5.29223	16.89814	13.59624	77
10	10354200	10354369	MS_32842_H3K27Ac_CSpeaks_peak_1679	114	.	7.54326	14.71097	11.49503	95
10	10356315	10356547	MS_32842_H3K27Ac_CSpeaks_peak_1680	203	.	10.80932	23.92605	20.35856	108
10	10384157	10384540	MS_32842_H3K27Ac_CSpeaks_peak_1681	31	.	3.27658	5.89604	3.13399	349
10	10568095	10568615	MS_32842_H3K27Ac_CSpeaks_peak_1682	470	.	12.61484	51.80721	47.05145	130
10	10737721	10737893	MS_32842_H3K27Ac_CSpeaks_peak_1683	40	.	4.31198	6.92469	4.08928	113
10	10748873	10749295	MS_32842_H3K27Ac_CSpeaks_peak_1684	201	.	4.90443	23.67923	20.12099	277
10	10773787	10774017	MS_32842_H3K27Ac_CSpeaks_peak_1685	51	.	3.88625	8.00486	5.10110	104
10	10804451	10805129	MS_32842_H3K27Ac_CSpeaks_peak_1686	563	.	10.48388	61.60764	56.36853	400
10	11144460	11144627	MS_32842_H3K27Ac_CSpeaks_peak_1687	79	.	3.60466	11.02361	7.96393	97
10	11144849	11145313	MS_32842_H3K27Ac_CSpeaks_peak_1688	125	.	5.31708	15.85435	12.59606	99
10	11405290	11405969	MS_32842_H3K27Ac_CSpeaks_peak_1689	628	.	9.78019	68.44054	62.86077	415
10	11406118	11407008	MS_32842_H3K27Ac_CSpeaks_peak_1690	377	.	9.77180	42.05233	37.74193	209
10	11408613	11409175	MS_32842_H3K27Ac_CSpeaks_peak_1691	304	.	7.30338	34.48049	30.49864	251
10	11432678	11433042	MS_32842_H3K27Ac_CSpeaks_peak_1692	169	.	9.42907	20.43327	16.99976	108
10	11488199	11488390	MS_32842_H3K27Ac_CSpeaks_peak_1693	92	.	4.43403	12.32436	9.20604	62
10	11521503	11521661	MS_32842_H3K27Ac_CSpeaks_peak_1694	48	.	4.61998	7.75383	4.86532	127
10	11628737	11629179	MS_32842_H3K27Ac_CSpeaks_peak_1695	200	.	6.43650	23.63073	20.07699	301
10	11629452	11629633	MS_32842_H3K27Ac_CSpeaks_peak_1696	39	.	4.73913	6.79445	3.97000	60
10	11744086	11744276	MS_32842_H3K27Ac_CSpeaks_peak_1697	45	.	3.52425	7.38692	4.51972	124
10	11889608	11890053	MS_32842_H3K27Ac_CSpeaks_peak_1698	126	.	4.09233	15.89330	12.63196	110
10	12556982	12557145	MS_32842_H3K27Ac_CSpeaks_peak_1699	125	.	5.91321	15.83316	12.57519	112
10	12558588	12559303	MS_32842_H3K27Ac_CSpeaks_peak_1700	71	.	2.95479	10.20509	7.18332	345
10	12560349	12561094	MS_32842_H3K27Ac_CSpeaks_peak_1701	254	.	5.86811	29.18611	25.41209	507
10	12562360	12562565	MS_32842_H3K27Ac_CSpeaks_peak_1702	49	.	3.13916	7.82774	4.93441	64
10	13237026	13237178	MS_32842_H3K27Ac_CSpeaks_peak_1703	66	.	3.99718	9.63936	6.64593	78
10	13237424	13237855	MS_32842_H3K27Ac_CSpeaks_peak_1704	102	.	3.49557	13.45906	10.29448	107
10	13331001	13331277	MS_32842_H3K27Ac_CSpeaks_peak_1705	38	.	2.54885	6.68627	3.87162	111
10	13368869	13369192	MS_32842_H3K27Ac_CSpeaks_peak_1706	73	.	5.54398	10.39978	7.36904	230
10	13567533	13568437	MS_32842_H3K27Ac_CSpeaks_peak_1707	216	.	5.60725	25.27803	21.65775	450
10	13668797	13668961	MS_32842_H3K27Ac_CSpeaks_peak_1708	87	.	4.00508	11.88814	8.78883	122
10	13737509	13737656	MS_32842_H3K27Ac_CSpeaks_peak_1709	13	.	3.33188	3.82513	1.32145	68
10	13753551	13753739	MS_32842_H3K27Ac_CSpeaks_peak_1710	49	.	5.39162	7.82552	4.93360	97
10	14535906	14536514	MS_32842_H3K27Ac_CSpeaks_peak_1711	159	.	5.72133	19.34429	15.94766	419
10	14654168	14654493	MS_32842_H3K27Ac_CSpeaks_peak_1712	45	.	3.52425	7.38692	4.51972	234
10	14655918	14656208	MS_32842_H3K27Ac_CSpeaks_peak_1713	62	.	4.75512	9.26282	6.29048	69
10	14717076	14717367	MS_32842_H3K27Ac_CSpeaks_peak_1714	22	.	2.42176	4.94629	2.27004	27
10	14797556	14797753	MS_32842_H3K27Ac_CSpeaks_peak_1715	47	.	4.25459	7.67345	4.79059	140
10	14870731	14871970	MS_32842_H3K27Ac_CSpeaks_peak_1716	368	.	7.85686	41.10816	36.83778	556
10	15121245	15122006	MS_32842_H3K27Ac_CSpeaks_peak_1717	322	.	9.62310	36.30319	32.24244	300
10	15135370	15135575	MS_32842_H3K27Ac_CSpeaks_peak_1718	99	.	4.39259	13.13011	9.97796	88
10	15396511	15397384	MS_32842_H3K27Ac_CSpeaks_peak_1719	628	.	14.50917	68.42709	62.85090	280
10	15397599	15398051	MS_32842_H3K27Ac_CSpeaks_peak_1720	265	.	7.10567	30.39804	26.58024	339
10	15737046	15737240	MS_32842_H3K27Ac_CSpeaks_peak_1721	19	.	2.40311	4.62020	1.98835	106
10	15961465	15961985	MS_32842_H3K27Ac_CSpeaks_peak_1722	337	.	9.13102	37.82995	33.70458	374
10	16003884	16004559	MS_32842_H3K27Ac_CSpeaks_peak_1723	187	.	4.74095	22.22799	18.72464	234
10	16024786	16024942	MS_32842_H3K27Ac_CSpeaks_peak_1724	47	.	3.43280	7.61667	4.73854	42
10	16259392	16259831	MS_32842_H3K27Ac_CSpeaks_peak_1725	57	.	3.20414	8.67107	5.73001	419
10	16259930	16260845	MS_32842_H3K27Ac_CSpeaks_peak_1726	155	.	4.84674	18.95252	15.57524	116
10	16307334	16307494	MS_32842_H3K27Ac_CSpeaks_peak_1727	73	.	5.54398	10.39978	7.36904	88
10	16330625	16331185	MS_32842_H3K27Ac_CSpeaks_peak_1728	216	.	7.88428	25.23714	21.61958	267
10	16333959	16334184	MS_32842_H3K27Ac_CSpeaks_peak_1729	140	.	7.69997	17.33834	14.02088	97
10	16363221	16363527	MS_32842_H3K27Ac_CSpeaks_peak_1730	40	.	2.79434	6.83949	4.01037	76
10	16652174	16652627	MS_32842_H3K27Ac_CSpeaks_peak_1731	54	.	3.24741	8.39410	5.47190	216
10	16726566	16727529	MS_32842_H3K27Ac_CSpeaks_peak_1732	222	.	6.45970	25.91501	22.27309	144
10	16837567	16837914	MS_32842_H3K27Ac_CSpeaks_peak_1733	239	.	8.00942	27.61667	23.90684	121
10	16932605	16932954	MS_32842_H3K27Ac_CSpeaks_peak_1734	40	.	4.31198	6.92469	4.08928	219
10	16991442	16991618	MS_32842_H3K27Ac_CSpeaks_peak_1735	63	.	3.53389	9.32431	6.34564	118
10	16991959	16992229	MS_32842_H3K27Ac_CSpeaks_peak_1736	77	.	4.32522	10.79705	7.74713	133
10	17086034	17086181	MS_32842_H3K27Ac_CSpeaks_peak_1737	14	.	3.43103	3.97487	1.40726	111
10	17103031	17103761	MS_32842_H3K27Ac_CSpeaks_peak_1738	161	.	4.31341	19.55475	16.15278	458
10	17104179	17104623	MS_32842_H3K27Ac_CSpeaks_peak_1739	199	.	7.79832	23.50403	19.95468	207
10	17136038	17136416	MS_32842_H3K27Ac_CSpeaks_peak_1740	338	.	8.13922	37.96946	33.83761	188
10	17157679	17157838	MS_32842_H3K27Ac_CSpeaks_peak_1741	41	.	3.79378	7.01720	4.17231	113
10	17199977	17200402	MS_32842_H3K27Ac_CSpeaks_peak_1742	128	.	4.54637	16.16880	12.89524	349
10	17200563	17200816	MS_32842_H3K27Ac_CSpeaks_peak_1743	38	.	3.75863	6.69038	3.87541	151
10	17264180	17264446	MS_32842_H3K27Ac_CSpeaks_peak_1744	271	.	7.58077	30.97307	27.12911	137
10	17295604	17296449	MS_32842_H3K27Ac_CSpeaks_peak_1745	295	.	7.43469	33.47636	29.53815	545
10	17313033	17313586	MS_32842_H3K27Ac_CSpeaks_peak_1746	45	.	2.77918	7.46543	4.59647	363
10	17352152	17352320	MS_32842_H3K27Ac_CSpeaks_peak_1747	49	.	3.82268	7.85748	4.96132	69
10	17382662	17382938	MS_32842_H3K27Ac_CSpeaks_peak_1748	62	.	4.18674	9.26534	6.29074	43
10	17572231	17572475	MS_32842_H3K27Ac_CSpeaks_peak_1749	169	.	6.38213	20.40257	16.96919	167
10	17572607	17572981	MS_32842_H3K27Ac_CSpeaks_peak_1750	93	.	3.72579	12.48796	9.36228	230
10	17573213	17573582	MS_32842_H3K27Ac_CSpeaks_peak_1751	135	.	4.82965	16.84022	13.54223	136
10	17574567	17574941	MS_32842_H3K27Ac_CSpeaks_peak_1752	204	.	3.19242	24.05243	20.48047	202
10	17575106	17575292	MS_32842_H3K27Ac_CSpeaks_peak_1753	170	.	3.81971	20.50954	17.07341	74
10	17575590	17575781	MS_32842_H3K27Ac_CSpeaks_peak_1754	76	.	3.02045	10.71863	7.67797	62
10	17594944	17595389	MS_32842_H3K27Ac_CSpeaks_peak_1755	505	.	16.90861	55.45544	50.51800	135
10	17683615	17683764	MS_32842_H3K27Ac_CSpeaks_peak_1756	85	.	6.73360	11.66317	8.57396	113
10	17686502	17686785	MS_32842_H3K27Ac_CSpeaks_peak_1757	498	.	16.93993	54.72598	49.83226	151
10	17687147	17688133	MS_32842_H3K27Ac_CSpeaks_peak_1758	217	.	6.72257	25.41321	21.78857	137
10	17810152	17810944	MS_32842_H3K27Ac_CSpeaks_peak_1759	863	.	18.02119	93.29533	86.32294	436
10	17845275	17845837	MS_32842_H3K27Ac_CSpeaks_peak_1760	149	.	6.59358	18.29359	14.94345	167
10	17845974	17846121	MS_32842_H3K27Ac_CSpeaks_peak_1761	35	.	3.58301	6.32961	3.53492	42
10	17855925	17856311	MS_32842_H3K27Ac_CSpeaks_peak_1762	73	.	6.16982	10.36214	7.33544	262
10	17886938	17887350	MS_32842_H3K27Ac_CSpeaks_peak_1763	309	.	7.03604	34.90742	30.90471	190
10	17897473	17897683	MS_32842_H3K27Ac_CSpeaks_peak_1764	226	.	6.86560	26.31817	22.65838	120
10	17897822	17898181	MS_32842_H3K27Ac_CSpeaks_peak_1765	174	.	6.73519	20.89004	17.43447	65
10	17898982	17899308	MS_32842_H3K27Ac_CSpeaks_peak_1766	30	.	4.41132	5.81026	3.05784	257
10	17963964	17964151	MS_32842_H3K27Ac_CSpeaks_peak_1767	45	.	4.93585	7.38333	4.51860	132
10	17970321	17970524	MS_32842_H3K27Ac_CSpeaks_peak_1768	19	.	2.40311	4.62020	1.98835	94
10	18002742	18002921	MS_32842_H3K27Ac_CSpeaks_peak_1769	136	.	4.97150	16.97281	13.66833	85
10	18003413	18003646	MS_32842_H3K27Ac_CSpeaks_peak_1770	61	.	3.61743	9.09479	6.13134	87
10	18045583	18045734	MS_32842_H3K27Ac_CSpeaks_peak_1771	49	.	3.82268	7.85748	4.96132	39
10	18226586	18227377	MS_32842_H3K27Ac_CSpeaks_peak_1772	239	.	5.90764	27.71133	23.99574	243
10	18257481	18257722	MS_32842_H3K27Ac_CSpeaks_peak_1773	69	.	4.63684	9.98557	6.97817	123
10	18258104	18258272	MS_32842_H3K27Ac_CSpeaks_peak_1774	83	.	3.31209	11.47048	8.39443	106
10	18258566	18258786	MS_32842_H3K27Ac_CSpeaks_peak_1775	94	.	4.12287	12.56096	9.43243	98
10	18288533	18288680	MS_32842_H3K27Ac_CSpeaks_peak_1776	25	.	2.27891	5.29840	2.59147	6
10	18329521	18329756	MS_32842_H3K27Ac_CSpeaks_peak_1777	65	.	3.46390	9.56804	6.57685	121
10	18417079	18417254	MS_32842_H3K27Ac_CSpeaks_peak_1778	95	.	6.13674	12.64213	9.51191	86
10	18421359	18421678	MS_32842_H3K27Ac_CSpeaks_peak_1779	55	.	4.21664	8.46271	5.53381	250
10	18433418	18433565	MS_32842_H3K27Ac_CSpeaks_peak_1780	47	.	4.25459	7.67345	4.79059	110
10	18464700	18465038	MS_32842_H3K27Ac_CSpeaks_peak_1781	57	.	3.04748	8.70038	5.75600	193
10	18466225	18466408	MS_32842_H3K27Ac_CSpeaks_peak_1782	37	.	3.45861	6.52856	3.71885	27
10	18470687	18470843	MS_32842_H3K27Ac_CSpeaks_peak_1783	18	.	2.95072	4.41700	1.80862	146
10	18482821	18482979	MS_32842_H3K27Ac_CSpeaks_peak_1784	46	.	3.91494	7.53608	4.66501	39
10	18483291	18483482	MS_32842_H3K27Ac_CSpeaks_peak_1785	62	.	4.42607	9.21280	6.24489	94
10	18530453	18530788	MS_32842_H3K27Ac_CSpeaks_peak_1786	196	.	6.72812	23.14771	19.60599	131
10	18595327	18595842	MS_32842_H3K27Ac_CSpeaks_peak_1787	408	.	10.25237	45.29348	40.83686	322
10	18768575	18768726	MS_32842_H3K27Ac_CSpeaks_peak_1788	48	.	5.34791	7.75614	4.86760	43
10	18769804	18770087	MS_32842_H3K27Ac_CSpeaks_peak_1789	69	.	4.36877	9.99684	6.98652	217
10	19884086	19884928	MS_32842_H3K27Ac_CSpeaks_peak_1790	434	.	7.57516	48.03321	43.45626	340
10	20056610	20056995	MS_32842_H3K27Ac_CSpeaks_peak_1791	278	.	6.94999	31.74501	27.87074	189
10	20258321	20258800	MS_32842_H3K27Ac_CSpeaks_peak_1792	232	.	4.63124	26.94365	23.25784	277
10	20298634	20298821	MS_32842_H3K27Ac_CSpeaks_peak_1793	55	.	4.83103	8.43819	5.51430	105
10	20314558	20314878	MS_32842_H3K27Ac_CSpeaks_peak_1794	55	.	3.48824	8.47175	5.54017	177
10	20353907	20354346	MS_32842_H3K27Ac_CSpeaks_peak_1795	158	.	5.42615	19.19672	15.80690	148
10	20459731	20460049	MS_32842_H3K27Ac_CSpeaks_peak_1796	13	.	2.73995	3.83457	1.32689	313
10	20460181	20460577	MS_32842_H3K27Ac_CSpeaks_peak_1797	376	.	12.51349	41.93299	37.62788	126
10	20675742	20676056	MS_32842_H3K27Ac_CSpeaks_peak_1798	33	.	3.75405	6.18131	3.39698	116
10	20818737	20819576	MS_32842_H3K27Ac_CSpeaks_peak_1799	142	.	5.16776	17.61414	14.28671	375
10	21333899	21334194	MS_32842_H3K27Ac_CSpeaks_peak_1800	44	.	3.50073	7.32801	4.46551	64
10	21439302	21439565	MS_32842_H3K27Ac_CSpeaks_peak_1801	110	.	8.04953	14.22309	11.02807	141
10	21439790	21440101	MS_32842_H3K27Ac_CSpeaks_peak_1802	100	.	6.46797	13.25484	10.09802	119
10	21711702	21712416	MS_32842_H3K27Ac_CSpeaks_peak_1803	310	.	7.75164	35.07594	31.06544	515
10	21838790	21839148	MS_32842_H3K27Ac_CSpeaks_peak_1804	65	.	5.23598	9.49289	6.50803	133
10	21889102	21889617	MS_32842_H3K27Ac_CSpeaks_peak_1805	109	.	5.69067	14.11926	10.92687	238
10	22016232	22017052	MS_32842_H3K27Ac_CSpeaks_peak_1806	198	.	7.95944	23.36865	19.82235	628
10	22149727	22150350	MS_32842_H3K27Ac_CSpeaks_peak_1807	76	.	3.44635	10.66968	7.63000	276
10	22397039	22397822	MS_32842_H3K27Ac_CSpeaks_peak_1808	137	.	4.37780	17.08920	13.77871	660
10	22424489	22424644	MS_32842_H3K27Ac_CSpeaks_peak_1809	44	.	2.88748	7.34835	4.48439	37
10	22509055	22509661	MS_32842_H3K27Ac_CSpeaks_peak_1810	152	.	3.76628	18.61642	15.24846	333
10	22510234	22510623	MS_32842_H3K27Ac_CSpeaks_peak_1811	99	.	5.09690	13.09055	9.94206	98
10	22608350	22608976	MS_32842_H3K27Ac_CSpeaks_peak_1812	174	.	7.33862	20.95142	17.49430	72
10	24818845	24819002	MS_32842_H3K27Ac_CSpeaks_peak_1813	69	.	3.65169	9.94540	6.94084	94
10	24819929	24820090	MS_32842_H3K27Ac_CSpeaks_peak_1814	39	.	3.36406	6.75841	3.93533	29
10	25317294	25317523	MS_32842_H3K27Ac_CSpeaks_peak_1815	128	.	5.14920	16.10529	12.83458	107
10	25476309	25476777	MS_32842_H3K27Ac_CSpeaks_peak_1816	261	.	6.71440	29.95748	26.15447	349
10	25476980	25477735	MS_32842_H3K27Ac_CSpeaks_peak_1817	109	.	5.69067	14.11926	10.92687	548
10	25822370	25822844	MS_32842_H3K27Ac_CSpeaks_peak_1818	44	.	3.03091	7.27571	4.41579	94
10	25823282	25823441	MS_32842_H3K27Ac_CSpeaks_peak_1819	65	.	5.23598	9.49289	6.50803	61
10	26092114	26092389	MS_32842_H3K27Ac_CSpeaks_peak_1820	91	.	7.35220	12.28240	9.16890	135
10	26263385	26263794	MS_32842_H3K27Ac_CSpeaks_peak_1821	367	.	9.61160	40.98588	36.72071	228
10	27238589	27238828	MS_32842_H3K27Ac_CSpeaks_peak_1822	55	.	4.50486	8.45663	5.53049	114
10	27263380	27264075	MS_32842_H3K27Ac_CSpeaks_peak_1823	245	.	7.50647	28.25257	24.51790	316
10	27264207	27264375	MS_32842_H3K27Ac_CSpeaks_peak_1824	35	.	3.58301	6.32961	3.53492	56
10	27439730	27440614	MS_32842_H3K27Ac_CSpeaks_peak_1825	504	.	6.88427	55.34174	50.41654	507
10	27440719	27441165	MS_32842_H3K27Ac_CSpeaks_peak_1826	135	.	4.65461	16.88873	13.58893	268
10	27843160	27843684	MS_32842_H3K27Ac_CSpeaks_peak_1827	396	.	8.94294	44.03732	39.63697	171
10	28019929	28020169	MS_32842_H3K27Ac_CSpeaks_peak_1828	55	.	4.50486	8.45663	5.53049	126
10	28020504	28020892	MS_32842_H3K27Ac_CSpeaks_peak_1829	209	.	6.57953	24.51733	20.92540	134
10	28219986	28220524	MS_32842_H3K27Ac_CSpeaks_peak_1830	157	.	4.80622	19.13572	15.74902	280
10	28479140	28479831	MS_32842_H3K27Ac_CSpeaks_peak_1831	309	.	5.44994	34.98069	30.97664	258
10	28763723	28764150	MS_32842_H3K27Ac_CSpeaks_peak_1832	142	.	5.16776	17.61414	14.28671	318
10	28895572	28896194	MS_32842_H3K27Ac_CSpeaks_peak_1833	208	.	5.30925	24.41884	20.83424	201
10	28905503	28906124	MS_32842_H3K27Ac_CSpeaks_peak_1834	79	.	3.00405	11.01973	7.96144	491
10	28979656	28980293	MS_32842_H3K27Ac_CSpeaks_peak_1835	285	.	9.47827	32.42910	28.52998	385
10	29186521	29186886	MS_32842_H3K27Ac_CSpeaks_peak_1836	84	.	4.73284	11.51139	8.43278	244
10	29187256	29187836	MS_32842_H3K27Ac_CSpeaks_peak_1837	281	.	5.62284	32.04321	28.15736	126
10	29367570	29368358	MS_32842_H3K27Ac_CSpeaks_peak_1838	57	.	2.75780	8.72125	5.77466	201
10	29491753	29492139	MS_32842_H3K27Ac_CSpeaks_peak_1839	25	.	2.27891	5.29840	2.59147	332
10	29736471	29737016	MS_32842_H3K27Ac_CSpeaks_peak_1840	110	.	4.74520	14.20600	11.01110	257
10	29769312	29769917	MS_32842_H3K27Ac_CSpeaks_peak_1841	301	.	7.62244	34.12557	30.15530	421
10	29875168	29876361	MS_32842_H3K27Ac_CSpeaks_peak_1842	310	.	5.59369	35.03349	31.02834	657
10	29989513	29989864	MS_32842_H3K27Ac_CSpeaks_peak_1843	230	.	9.25998	26.77379	23.09674	207
10	29990421	29990667	MS_32842_H3K27Ac_CSpeaks_peak_1844	292	.	13.61174	33.13583	29.20576	121
10	29994711	29995360	MS_32842_H3K27Ac_CSpeaks_peak_1845	151	.	5.57830	18.51792	15.15210	101
10	29995559	29995862	MS_32842_H3K27Ac_CSpeaks_peak_1846	164	.	4.90635	19.87421	16.46116	181
10	29995980	29996177	MS_32842_H3K27Ac_CSpeaks_peak_1847	60	.	3.35565	8.97433	6.01702	58
10	30011281	30012279	MS_32842_H3K27Ac_CSpeaks_peak_1848	584	.	10.71947	63.77292	58.43676	665
10	30689203	30689432	MS_32842_H3K27Ac_CSpeaks_peak_1849	39	.	4.90147	6.79757	3.97067	107
10	30962000	30962191	MS_32842_H3K27Ac_CSpeaks_peak_1850	189	.	7.58755	22.50796	18.99137	89
10	32047393	32047667	MS_32842_H3K27Ac_CSpeaks_peak_1851	35	.	3.58301	6.32961	3.53492	162
10	32483304	32483532	MS_32842_H3K27Ac_CSpeaks_peak_1852	87	.	5.50593	11.80864	8.71341	87
10	32572881	32573193	MS_32842_H3K27Ac_CSpeaks_peak_1853	165	.	6.55316	19.97286	16.55387	182
10	32573320	32573792	MS_32842_H3K27Ac_CSpeaks_peak_1854	139	.	6.00706	17.29352	13.97739	348
10	32673592	32674007	MS_32842_H3K27Ac_CSpeaks_peak_1855	122	.	4.43812	15.45897	12.21247	50
10	32853147	32853521	MS_32842_H3K27Ac_CSpeaks_peak_1856	92	.	3.83164	12.37039	9.25118	267
10	33297405	33297875	MS_32842_H3K27Ac_CSpeaks_peak_1857	356	.	8.86807	39.84993	35.64047	247
10	33298330	33298648	MS_32842_H3K27Ac_CSpeaks_peak_1858	86	.	4.13421	11.73130	8.63921	202
10	33589020	33589659	MS_32842_H3K27Ac_CSpeaks_peak_1859	376	.	8.65599	41.92245	37.61852	145
10	33710090	33710480	MS_32842_H3K27Ac_CSpeaks_peak_1860	92	.	4.43403	12.32436	9.20604	285
10	33908321	33909010	MS_32842_H3K27Ac_CSpeaks_peak_1861	156	.	4.15099	19.05149	15.67237	187
10	33921747	33921894	MS_32842_H3K27Ac_CSpeaks_peak_1862	21	.	3.92118	4.86769	2.19637	48
10	34010904	34011051	MS_32842_H3K27Ac_CSpeaks_peak_1863	55	.	4.21664	8.46271	5.53381	95
10	34024217	34024513	MS_32842_H3K27Ac_CSpeaks_peak_1864	48	.	4.61998	7.75383	4.86532	227
10	34025930	34026089	MS_32842_H3K27Ac_CSpeaks_peak_1865	62	.	4.75512	9.26282	6.29048	112
10	34117418	34117656	MS_32842_H3K27Ac_CSpeaks_peak_1866	54	.	3.24741	8.39410	5.47190	109
10	34235250	34235875	MS_32842_H3K27Ac_CSpeaks_peak_1867	93	.	4.26340	12.42432	9.30052	113
10	34280666	34280950	MS_32842_H3K27Ac_CSpeaks_peak_1868	195	.	5.77202	23.11902	19.58051	203
10	34315633	34315780	MS_32842_H3K27Ac_CSpeaks_peak_1869	46	.	3.00388	7.57161	4.69760	48
10	34348690	34348858	MS_32842_H3K27Ac_CSpeaks_peak_1870	60	.	3.95765	8.98651	6.02889	88
10	34385247	34385492	MS_32842_H3K27Ac_CSpeaks_peak_1871	19	.	3.38799	4.62140	1.98835	103
10	34397187	34397342	MS_32842_H3K27Ac_CSpeaks_peak_1872	39	.	2.92266	6.73848	3.91860	87
10	34404792	34404975	MS_32842_H3K27Ac_CSpeaks_peak_1873	65	.	3.86190	9.54228	6.55288	68
10	34412304	34412729	MS_32842_H3K27Ac_CSpeaks_peak_1874	39	.	3.27149	6.74390	3.92386	312
10	34413735	34414292	MS_32842_H3K27Ac_CSpeaks_peak_1875	22	.	2.42176	4.94629	2.27004	285
10	34414566	34414831	MS_32842_H3K27Ac_CSpeaks_peak_1876	248	.	6.84728	28.58045	24.83386	146
10	34422298	34422673	MS_32842_H3K27Ac_CSpeaks_peak_1877	133	.	7.30564	16.59580	13.30707	244
10	34497774	34498106	MS_32842_H3K27Ac_CSpeaks_peak_1878	203	.	5.88982	23.94503	20.37453	133
10	34574832	34575005	MS_32842_H3K27Ac_CSpeaks_peak_1879	19	.	3.38799	4.62140	1.98835	109
10	34611969	34612426	MS_32842_H3K27Ac_CSpeaks_peak_1880	153	.	7.89009	18.67692	15.30612	202
10	34762826	34763538	MS_32842_H3K27Ac_CSpeaks_peak_1881	386	.	8.36354	43.04954	38.69547	390
10	34931057	34931974	MS_32842_H3K27Ac_CSpeaks_peak_1882	295	.	9.68432	33.51617	29.57712	689
10	34945433	34946027	MS_32842_H3K27Ac_CSpeaks_peak_1883	115	.	3.84180	14.80166	11.58046	466
10	34950750	34951056	MS_32842_H3K27Ac_CSpeaks_peak_1884	195	.	9.36964	23.06446	19.52884	135
10	34957832	34958429	MS_32842_H3K27Ac_CSpeaks_peak_1885	29	.	2.70617	5.71041	2.96669	341
10	34980422	34980721	MS_32842_H3K27Ac_CSpeaks_peak_1886	161	.	6.08735	19.59053	16.18632	210
10	34983531	34983720	MS_32842_H3K27Ac_CSpeaks_peak_1887	58	.	5.22365	8.79267	5.84363	59
10	34991645	34992168	MS_32842_H3K27Ac_CSpeaks_peak_1888	41	.	3.79378	7.01720	4.17231	383
10	35012453	35012666	MS_32842_H3K27Ac_CSpeaks_peak_1889	99	.	5.09690	13.09055	9.94206	166
10	35012792	35012947	MS_32842_H3K27Ac_CSpeaks_peak_1890	26	.	2.70932	5.39383	2.67611	35
10	35048565	35048871	MS_32842_H3K27Ac_CSpeaks_peak_1891	44	.	3.22985	7.27248	4.41400	227
10	35049179	35049326	MS_32842_H3K27Ac_CSpeaks_peak_1892	46	.	3.18050	7.54643	4.67365	53
10	35050886	35051057	MS_32842_H3K27Ac_CSpeaks_peak_1893	28	.	2.45222	5.59520	2.86225	132
10	35078385	35078753	MS_32842_H3K27Ac_CSpeaks_peak_1894	259	.	12.75095	29.69012	25.90068	128
10	35132134	35132876	MS_32842_H3K27Ac_CSpeaks_peak_1895	283	.	6.71130	32.23353	28.34214	169
10	35150846	35151089	MS_32842_H3K27Ac_CSpeaks_peak_1896	100	.	6.46797	13.25484	10.09802	128
10	35344712	35344966	MS_32842_H3K27Ac_CSpeaks_peak_1897	62	.	4.75512	9.26282	6.29048	65
10	35366415	35366597	MS_32842_H3K27Ac_CSpeaks_peak_1898	117	.	5.90143	14.99528	11.76855	107
10	35430684	35431142	MS_32842_H3K27Ac_CSpeaks_peak_1899	60	.	3.02440	8.99766	6.03924	187
10	35492885	35493560	MS_32842_H3K27Ac_CSpeaks_peak_1900	70	.	3.35321	10.08592	7.07101	266
10	35522379	35522737	MS_32842_H3K27Ac_CSpeaks_peak_1901	99	.	4.39259	13.13011	9.97796	155
10	35523046	35523570	MS_32842_H3K27Ac_CSpeaks_peak_1902	116	.	4.20544	14.89761	11.67359	136
10	35529235	35529447	MS_32842_H3K27Ac_CSpeaks_peak_1903	64	.	4.00483	9.38224	6.40015	135
10	35562074	35562608	MS_32842_H3K27Ac_CSpeaks_peak_1904	108	.	6.64267	14.00162	10.81393	329
10	35585310	35585496	MS_32842_H3K27Ac_CSpeaks_peak_1905	83	.	6.58114	11.41302	8.33963	57
10	35599552	35599943	MS_32842_H3K27Ac_CSpeaks_peak_1906	77	.	3.68039	10.79429	7.74650	157
10	35643827	35644232	MS_32842_H3K27Ac_CSpeaks_peak_1907	45	.	2.46048	7.41125	4.54323	205
10	35679284	35679704	MS_32842_H3K27Ac_CSpeaks_peak_1908	75	.	3.76948	10.57999	7.54319	222
10	35686999	35687401	MS_32842_H3K27Ac_CSpeaks_peak_1909	159	.	5.25302	19.36615	15.96932	310
10	35687515	35687763	MS_32842_H3K27Ac_CSpeaks_peak_1910	44	.	2.69588	7.29575	4.43501	170
10	35688231	35688556	MS_32842_H3K27Ac_CSpeaks_peak_1911	75	.	2.86102	10.62803	7.59031	184
10	35690359	35690551	MS_32842_H3K27Ac_CSpeaks_peak_1912	50	.	4.57263	7.97311	5.07026	79
10	35716553	35717309	MS_32842_H3K27Ac_CSpeaks_peak_1913	57	.	3.04748	8.70038	5.75600	201
10	35729756	35729975	MS_32842_H3K27Ac_CSpeaks_peak_1914	85	.	4.29100	11.60736	8.52018	133
10	35864910	35865167	MS_32842_H3K27Ac_CSpeaks_peak_1915	257	.	6.97647	29.48528	25.70337	146
10	35940243	35940520	MS_32842_H3K27Ac_CSpeaks_peak_1916	26	.	4.00345	5.39289	2.67611	55
10	36072477	36072725	MS_32842_H3K27Ac_CSpeaks_peak_1917	179	.	5.10660	21.37711	17.90880	124
10	36088277	36088478	MS_32842_H3K27Ac_CSpeaks_peak_1918	38	.	2.54885	6.68627	3.87162	128
10	37552606	37552758	MS_32842_H3K27Ac_CSpeaks_peak_1919	65	.	3.10614	9.53140	6.54448	51
10	37658777	37658924	MS_32842_H3K27Ac_CSpeaks_peak_1920	30	.	4.39911	5.79122	3.04484	11
10	37875819	37876948	MS_32842_H3K27Ac_CSpeaks_peak_1921	233	.	6.06182	27.07561	23.38593	869
10	38064901	38065117	MS_32842_H3K27Ac_CSpeaks_peak_1922	109	.	5.69246	14.12333	10.93065	84
10	40708296	40708731	MS_32842_H3K27Ac_CSpeaks_peak_1923	483	.	9.54151	53.14479	48.32441	166
10	40798041	40798199	MS_32842_H3K27Ac_CSpeaks_peak_1924	91	.	4.91487	12.29318	9.17782	80
10	41368558	41368939	MS_32842_H3K27Ac_CSpeaks_peak_1925	216	.	5.60725	25.27803	21.65775	188
10	41629534	41629695	MS_32842_H3K27Ac_CSpeaks_peak_1926	38	.	3.10065	6.69737	3.88029	80
10	41663263	41663503	MS_32842_H3K27Ac_CSpeaks_peak_1927	89	.	6.03879	12.06035	8.95788	78
10	41802340	41802573	MS_32842_H3K27Ac_CSpeaks_peak_1928	81	.	3.53950	11.26479	8.19518	164
10	41902003	41902204	MS_32842_H3K27Ac_CSpeaks_peak_1929	28	.	2.45222	5.59520	2.86225	91
10	43292604	43293419	MS_32842_H3K27Ac_CSpeaks_peak_1930	401	.	6.23788	44.57126	40.14906	405
10	43437305	43437702	MS_32842_H3K27Ac_CSpeaks_peak_1931	132	.	4.17940	16.55640	13.26828	253
10	43437927	43438130	MS_32842_H3K27Ac_CSpeaks_peak_1932	279	.	9.48444	31.86397	27.98746	117
10	43557015	43557465	MS_32842_H3K27Ac_CSpeaks_peak_1933	224	.	5.70738	26.08168	22.42932	112
10	43587424	43587994	MS_32842_H3K27Ac_CSpeaks_peak_1934	128	.	4.54637	16.16880	12.89524	146
10	44790492	44790648	MS_32842_H3K27Ac_CSpeaks_peak_1935	59	.	5.50903	8.93269	5.97823	55
10	44814933	44815206	MS_32842_H3K27Ac_CSpeaks_peak_1936	76	.	5.92013	10.68904	7.64915	127
10	44833248	44833530	MS_32842_H3K27Ac_CSpeaks_peak_1937	56	.	4.92798	8.61043	5.67178	54
10	44839503	44839922	MS_32842_H3K27Ac_CSpeaks_peak_1938	104	.	6.00647	13.60267	10.43238	270
10	44850111	44850496	MS_32842_H3K27Ac_CSpeaks_peak_1939	48	.	4.00454	7.72765	4.84133	282
10	44943333	44943955	MS_32842_H3K27Ac_CSpeaks_peak_1940	48	.	4.61998	7.75383	4.86532	189
10	45000729	45000876	MS_32842_H3K27Ac_CSpeaks_peak_1941	21	.	3.92118	4.86769	2.19637	56
10	45154287	45154434	MS_32842_H3K27Ac_CSpeaks_peak_1942	39	.	4.90147	6.79757	3.97067	44
10	45183592	45184226	MS_32842_H3K27Ac_CSpeaks_peak_1943	468	.	13.06746	51.54634	46.80080	458
10	45184703	45184898	MS_32842_H3K27Ac_CSpeaks_peak_1944	252	.	13.11619	29.04334	25.27978	71
10	45231500	45231679	MS_32842_H3K27Ac_CSpeaks_peak_1945	16	.	2.57460	4.25253	1.65790	178
10	45244062	45244273	MS_32842_H3K27Ac_CSpeaks_peak_1946	41	.	3.28977	7.00849	4.16627	76
10	45254482	45254923	MS_32842_H3K27Ac_CSpeaks_peak_1947	44	.	3.03091	7.27571	4.41579	176
10	45269475	45269968	MS_32842_H3K27Ac_CSpeaks_peak_1948	253	.	6.59660	29.07492	25.30692	140
10	46621863	46622010	MS_32842_H3K27Ac_CSpeaks_peak_1949	95	.	6.13674	12.64213	9.51191	74
10	46662464	46662952	MS_32842_H3K27Ac_CSpeaks_peak_1950	200	.	10.62456	23.60899	20.05747	250
10	46886919	46887124	MS_32842_H3K27Ac_CSpeaks_peak_1951	45	.	5.15478	7.45036	4.58211	60
10	46892507	46892779	MS_32842_H3K27Ac_CSpeaks_peak_1952	120	.	7.08397	15.25991	12.02653	139
10	46893260	46893491	MS_32842_H3K27Ac_CSpeaks_peak_1953	65	.	3.86190	9.54228	6.55288	96
10	46926154	46926896	MS_32842_H3K27Ac_CSpeaks_peak_1954	395	.	8.91438	43.93781	39.55049	348
10	46932909	46933072	MS_32842_H3K27Ac_CSpeaks_peak_1955	87	.	5.50593	11.80864	8.71341	51
10	46942671	46942866	MS_32842_H3K27Ac_CSpeaks_peak_1956	52	.	3.29830	8.12436	5.21301	151
10	47039448	47039671	MS_32842_H3K27Ac_CSpeaks_peak_1957	100	.	6.46797	13.25484	10.09802	134
10	47040165	47040677	MS_32842_H3K27Ac_CSpeaks_peak_1958	135	.	4.65461	16.88873	13.58893	387
10	47040977	47041353	MS_32842_H3K27Ac_CSpeaks_peak_1959	210	.	8.75944	24.60022	21.00364	256
10	47067699	47068108	MS_32842_H3K27Ac_CSpeaks_peak_1960	195	.	9.36964	23.06446	19.52884	282
10	47070796	47071255	MS_32842_H3K27Ac_CSpeaks_peak_1961	100	.	6.46797	13.25484	10.09802	252
10	47121376	47121622	MS_32842_H3K27Ac_CSpeaks_peak_1962	73	.	3.87582	10.38509	7.35600	130
10	47130847	47131040	MS_32842_H3K27Ac_CSpeaks_peak_1963	44	.	2.88748	7.34835	4.48439	134
10	47131570	47131895	MS_32842_H3K27Ac_CSpeaks_peak_1964	47	.	2.69450	7.61272	4.73690	153
10	47169167	47169538	MS_32842_H3K27Ac_CSpeaks_peak_1965	226	.	9.60958	26.35991	22.69941	198
10	47340590	47340901	MS_32842_H3K27Ac_CSpeaks_peak_1966	210	.	8.75944	24.60022	21.00364	198
10	47355793	47356127	MS_32842_H3K27Ac_CSpeaks_peak_1967	44	.	3.03091	7.27571	4.41579	283
10	47356315	47357098	MS_32842_H3K27Ac_CSpeaks_peak_1968	208	.	5.14893	24.45211	20.86720	194
10	47376028	47376424	MS_32842_H3K27Ac_CSpeaks_peak_1969	183	.	6.15043	21.88618	18.39424	188
10	47407922	47408240	MS_32842_H3K27Ac_CSpeaks_peak_1970	33	.	2.61212	6.18426	3.39927	176
10	47408500	47408721	MS_32842_H3K27Ac_CSpeaks_peak_1971	77	.	4.84760	10.77731	7.73148	126
10	47421082	47421270	MS_32842_H3K27Ac_CSpeaks_peak_1972	14	.	2.12525	3.94401	1.40726	51
10	47613930	47614198	MS_32842_H3K27Ac_CSpeaks_peak_1973	88	.	6.89329	11.92443	8.82461	125
10	47636205	47636416	MS_32842_H3K27Ac_CSpeaks_peak_1974	13	.	2.03908	3.83338	1.32689	210
10	48075362	48075754	MS_32842_H3K27Ac_CSpeaks_peak_1975	179	.	4.93667	21.38909	17.91906	180
10	48092371	48092932	MS_32842_H3K27Ac_CSpeaks_peak_1976	114	.	4.47626	14.65044	11.43593	299
10	48103728	48104043	MS_32842_H3K27Ac_CSpeaks_peak_1977	21	.	3.92118	4.86769	2.19637	218
10	48114372	48114559	MS_32842_H3K27Ac_CSpeaks_peak_1978	59	.	5.88176	8.89068	5.93734	73
10	48137333	48137481	MS_32842_H3K27Ac_CSpeaks_peak_1979	71	.	4.00493	10.21585	7.19200	70
10	48137632	48138199	MS_32842_H3K27Ac_CSpeaks_peak_1980	702	.	15.65477	76.19022	70.20078	152
10	48157055	48157340	MS_32842_H3K27Ac_CSpeaks_peak_1981	87	.	5.50593	11.80864	8.71341	233
10	48174376	48174563	MS_32842_H3K27Ac_CSpeaks_peak_1982	33	.	4.17892	6.16004	3.37980	67
10	48189737	48190147	MS_32842_H3K27Ac_CSpeaks_peak_1983	531	.	9.63397	58.24500	53.17648	127
10	48205358	48205540	MS_32842_H3K27Ac_CSpeaks_peak_1984	111	.	7.60656	14.36806	11.16885	66
10	48234298	48234639	MS_32842_H3K27Ac_CSpeaks_peak_1985	20	.	2.91252	4.70028	2.05847	114
10	48240254	48240813	MS_32842_H3K27Ac_CSpeaks_peak_1986	464	.	7.60187	51.18774	46.45782	202
10	48310584	48311104	MS_32842_H3K27Ac_CSpeaks_peak_1987	237	.	5.48546	27.47773	23.77502	311
10	48337603	48337833	MS_32842_H3K27Ac_CSpeaks_peak_1988	119	.	6.79481	15.16265	11.93215	136
10	48338247	48338644	MS_32842_H3K27Ac_CSpeaks_peak_1989	282	.	13.78657	32.10627	28.21978	133
10	48350788	48351744	MS_32842_H3K27Ac_CSpeaks_peak_1990	227	.	6.73519	26.36750	22.70661	266
10	48374705	48374924	MS_32842_H3K27Ac_CSpeaks_peak_1991	121	.	6.27506	15.40747	12.16367	134
10	48375217	48375407	MS_32842_H3K27Ac_CSpeaks_peak_1992	66	.	4.77025	9.61863	6.62592	126
10	48406482	48406793	MS_32842_H3K27Ac_CSpeaks_peak_1993	98	.	5.52739	12.98519	9.84436	190
10	48436615	48436994	MS_32842_H3K27Ac_CSpeaks_peak_1994	200	.	6.43650	23.63073	20.07699	142
10	48468055	48468311	MS_32842_H3K27Ac_CSpeaks_peak_1995	76	.	5.92013	10.68904	7.64915	220
10	48469040	48469342	MS_32842_H3K27Ac_CSpeaks_peak_1996	113	.	3.91818	14.59437	11.38440	106
10	48470356	48470503	MS_32842_H3K27Ac_CSpeaks_peak_1997	31	.	4.34956	5.93363	3.16835	79
10	49057186	49057909	MS_32842_H3K27Ac_CSpeaks_peak_1998	277	.	6.14755	31.66305	27.79639	412
10	52312725	52312918	MS_32842_H3K27Ac_CSpeaks_peak_1999	44	.	4.52819	7.29719	4.43615	164
10	52940356	52940503	MS_32842_H3K27Ac_CSpeaks_peak_2000	30	.	4.41132	5.81026	3.05784	13
[truncated: 16,995 more rows]
