# Supplementary material for: Transposable elements are the primary source of novelty in primate gene regulation
Source: Genome Res. 2017 Oct;27(10):1623–33. doi: 10.1101/gr.218149.116 (PMC5630026; doi:10.1101/gr.218149.116)
Supplement: Supplemental Material [file supp_gr.218149.116_Supplemental_FILE_S1_peak_calling_BED_files.zip › FILE_S1/RH_27415_H3K27Ac_CSpeaks_peaks.narrowPeak]

1	1270	1514	RH_27415_H3K27Ac_CSpeaks_peak_1	23	.	3.61151	4.17941	2.38983	216
1	3885	4490	RH_27415_H3K27Ac_CSpeaks_peak_2	111	.	8.42686	13.72203	11.15535	223
1	5374	5633	RH_27415_H3K27Ac_CSpeaks_peak_3	111	.	8.42686	13.72203	11.15535	135
1	5885	6081	RH_27415_H3K27Ac_CSpeaks_peak_4	55	.	5.56527	7.64628	5.51511	85
1	6814	7051	RH_27415_H3K27Ac_CSpeaks_peak_5	107	.	8.42874	13.32530	10.77743	128
1	7846	8231	RH_27415_H3K27Ac_CSpeaks_peak_6	55	.	5.61916	7.75223	5.57744	116
1	9269	10674	RH_27415_H3K27Ac_CSpeaks_peak_7	121	.	9.13114	14.81322	12.19561	969
1	11512	12328	RH_27415_H3K27Ac_CSpeaks_peak_8	64	.	6.11616	8.68222	6.45258	591
1	12802	13682	RH_27415_H3K27Ac_CSpeaks_peak_9	234	.	14.13099	26.48861	23.40956	716
1	13997	14719	RH_27415_H3K27Ac_CSpeaks_peak_10	43	.	4.81535	6.29639	4.30140	61
1	15138	16018	RH_27415_H3K27Ac_CSpeaks_peak_11	162	.	10.14101	19.03277	16.23987	517
1	16184	17019	RH_27415_H3K27Ac_CSpeaks_peak_12	73	.	6.54554	9.71013	7.39992	404
1	17125	18027	RH_27415_H3K27Ac_CSpeaks_peak_13	101	.	8.10135	12.68472	10.17607	808
1	18283	18908	RH_27415_H3K27Ac_CSpeaks_peak_14	68	.	6.31587	9.13052	6.84129	567
1	19066	20491	RH_27415_H3K27Ac_CSpeaks_peak_15	46	.	4.35648	6.72211	4.66065	1186
1	21021	22125	RH_27415_H3K27Ac_CSpeaks_peak_16	49	.	5.02000	6.98464	4.90382	478
1	22691	25253	RH_27415_H3K27Ac_CSpeaks_peak_17	128	.	7.47186	15.50380	12.85589	1441
1	25512	25897	RH_27415_H3K27Ac_CSpeaks_peak_18	59	.	5.71890	8.11203	5.92188	79
1	26385	27180	RH_27415_H3K27Ac_CSpeaks_peak_19	90	.	6.40691	11.51515	9.07950	307
1	27713	28476	RH_27415_H3K27Ac_CSpeaks_peak_20	80	.	6.78721	10.36302	8.00738	404
1	28688	30350	RH_27415_H3K27Ac_CSpeaks_peak_21	107	.	7.50934	13.33965	10.79140	563
1	31153	32096	RH_27415_H3K27Ac_CSpeaks_peak_22	138	.	9.86763	16.58649	13.88533	533
1	32218	33400	RH_27415_H3K27Ac_CSpeaks_peak_23	108	.	8.41736	13.44633	10.89649	74
1	33580	34283	RH_27415_H3K27Ac_CSpeaks_peak_24	115	.	7.74957	14.16321	11.57847	575
1	34402	36046	RH_27415_H3K27Ac_CSpeaks_peak_25	97	.	7.73564	12.24122	9.75771	1531
1	36193	37738	RH_27415_H3K27Ac_CSpeaks_peak_26	171	.	10.98810	19.99222	17.16124	1384
1	37850	38127	RH_27415_H3K27Ac_CSpeaks_peak_27	89	.	7.02800	11.39030	8.95894	141
1	38730	39726	RH_27415_H3K27Ac_CSpeaks_peak_28	179	.	9.04807	20.83282	17.96908	396
1	39827	40048	RH_27415_H3K27Ac_CSpeaks_peak_29	99	.	7.42280	12.39720	9.90293	92
1	40227	41404	RH_27415_H3K27Ac_CSpeaks_peak_30	62	.	4.66339	8.44918	6.24603	438
1	41516	43638	RH_27415_H3K27Ac_CSpeaks_peak_31	91	.	7.50987	11.60011	9.16138	1772
1	43829	44047	RH_27415_H3K27Ac_CSpeaks_peak_32	27	.	3.83663	4.55907	2.75471	128
1	44148	44295	RH_27415_H3K27Ac_CSpeaks_peak_33	48	.	5.19627	6.95682	4.88503	36
1	44433	44834	RH_27415_H3K27Ac_CSpeaks_peak_34	62	.	5.99729	8.45898	6.25422	308
1	45298	45554	RH_27415_H3K27Ac_CSpeaks_peak_35	66	.	6.19805	8.83925	6.60059	61
1	45684	45974	RH_27415_H3K27Ac_CSpeaks_peak_36	44	.	4.90219	6.44327	4.42304	53
1	46616	47908	RH_27415_H3K27Ac_CSpeaks_peak_37	94	.	7.72635	11.87196	9.40223	525
1	49174	49449	RH_27415_H3K27Ac_CSpeaks_peak_38	78	.	6.52600	10.23853	7.89202	131
1	49882	51816	RH_27415_H3K27Ac_CSpeaks_peak_39	46	.	4.52252	6.71946	4.65925	984
1	51931	52703	RH_27415_H3K27Ac_CSpeaks_peak_40	106	.	8.34791	13.16394	10.63553	144
1	53370	53546	RH_27415_H3K27Ac_CSpeaks_peak_41	71	.	6.51591	9.48929	7.18664	46
1	54740	55304	RH_27415_H3K27Ac_CSpeaks_peak_42	64	.	6.05559	8.67802	6.44883	247
1	56849	57435	RH_27415_H3K27Ac_CSpeaks_peak_43	148	.	9.23093	17.52938	14.80245	451
1	57549	57963	RH_27415_H3K27Ac_CSpeaks_peak_44	70	.	5.12861	9.30051	7.00767	70
1	58471	60182	RH_27415_H3K27Ac_CSpeaks_peak_45	197	.	10.76330	22.70586	19.76430	376
1	60499	60646	RH_27415_H3K27Ac_CSpeaks_peak_46	41	.	4.60889	6.11968	4.14664	51
1	61216	61473	RH_27415_H3K27Ac_CSpeaks_peak_47	54	.	4.89940	7.61940	5.49404	127
1	61959	62154	RH_27415_H3K27Ac_CSpeaks_peak_48	49	.	5.02000	6.98464	4.90382	93
1	62307	62871	RH_27415_H3K27Ac_CSpeaks_peak_49	61	.	5.71850	8.34748	6.14721	121
1	63260	66092	RH_27415_H3K27Ac_CSpeaks_peak_50	171	.	10.39192	19.94333	17.11372	1448
1	68506	68653	RH_27415_H3K27Ac_CSpeaks_peak_51	30	.	3.81184	4.88334	3.06567	39
1	68844	70218	RH_27415_H3K27Ac_CSpeaks_peak_52	149	.	9.85566	17.63689	14.90429	917
1	70451	70602	RH_27415_H3K27Ac_CSpeaks_peak_53	31	.	4.04825	4.93837	3.11245	19
1	70806	70957	RH_27415_H3K27Ac_CSpeaks_peak_54	27	.	3.69237	4.51734	2.71378	22
1	71559	72608	RH_27415_H3K27Ac_CSpeaks_peak_55	105	.	8.05123	13.07952	10.55600	681
1	72784	73153	RH_27415_H3K27Ac_CSpeaks_peak_56	28	.	3.90552	4.70944	2.89741	265
1	73346	74895	RH_27415_H3K27Ac_CSpeaks_peak_57	119	.	8.69927	14.51237	11.91698	535
1	75818	80707	RH_27415_H3K27Ac_CSpeaks_peak_58	185	.	11.56642	21.43122	18.54104	466
1	81541	82259	RH_27415_H3K27Ac_CSpeaks_peak_59	131	.	7.91442	15.80674	13.14940	304
1	92406	92553	RH_27415_H3K27Ac_CSpeaks_peak_60	23	.	3.51198	4.09644	2.33750	72
1	96992	97244	RH_27415_H3K27Ac_CSpeaks_peak_61	53	.	5.34728	7.50637	5.39004	75
1	97846	98884	RH_27415_H3K27Ac_CSpeaks_peak_62	105	.	7.31904	13.02762	10.50609	836
1	98996	99400	RH_27415_H3K27Ac_CSpeaks_peak_63	53	.	4.60284	7.42458	5.32007	126
1	99542	102980	RH_27415_H3K27Ac_CSpeaks_peak_64	169	.	7.95519	19.80313	16.97677	1891
1	103936	104100	RH_27415_H3K27Ac_CSpeaks_peak_65	40	.	4.54107	6.01311	4.04810	18
1	104274	105930	RH_27415_H3K27Ac_CSpeaks_peak_66	182	.	11.37457	21.10259	18.22487	1210
1	106073	106337	RH_27415_H3K27Ac_CSpeaks_peak_67	87	.	7.11798	11.20364	8.78601	142
1	106615	107716	RH_27415_H3K27Ac_CSpeaks_peak_68	325	.	16.87524	36.02516	32.55687	438
1	108692	108982	RH_27415_H3K27Ac_CSpeaks_peak_69	33	.	4.21437	5.25210	3.32821	194
1	109808	110139	RH_27415_H3K27Ac_CSpeaks_peak_70	33	.	4.21437	5.25210	3.32821	40
1	111341	111750	RH_27415_H3K27Ac_CSpeaks_peak_71	23	.	3.51198	4.09644	2.33750	319
1	116028	118107	RH_27415_H3K27Ac_CSpeaks_peak_72	324	.	16.06400	35.94895	32.48254	1491
1	118233	119289	RH_27415_H3K27Ac_CSpeaks_peak_73	212	.	13.15684	24.27903	21.28399	143
1	120179	120687	RH_27415_H3K27Ac_CSpeaks_peak_74	79	.	5.69693	10.30392	7.95307	385
1	120900	123087	RH_27415_H3K27Ac_CSpeaks_peak_75	186	.	11.04400	21.53893	18.64349	456
1	123209	123847	RH_27415_H3K27Ac_CSpeaks_peak_76	48	.	5.14751	6.86976	4.80010	291
1	124033	124306	RH_27415_H3K27Ac_CSpeaks_peak_77	58	.	5.79095	8.08316	5.89334	214
1	124542	124701	RH_27415_H3K27Ac_CSpeaks_peak_78	70	.	6.45458	9.37817	7.08269	123
1	124996	125438	RH_27415_H3K27Ac_CSpeaks_peak_79	61	.	5.92058	8.31762	6.11875	334
1	125644	126502	RH_27415_H3K27Ac_CSpeaks_peak_80	72	.	5.65316	9.51190	7.20695	568
1	127455	127835	RH_27415_H3K27Ac_CSpeaks_peak_81	23	.	3.51198	4.09644	2.33750	256
1	127937	129867	RH_27415_H3K27Ac_CSpeaks_peak_82	166	.	11.23833	19.46076	16.64349	1268
1	132226	132811	RH_27415_H3K27Ac_CSpeaks_peak_83	75	.	6.62110	9.83909	7.51345	314
1	132972	134707	RH_27415_H3K27Ac_CSpeaks_peak_84	122	.	8.92574	14.90048	12.27971	1261
1	135001	136571	RH_27415_H3K27Ac_CSpeaks_peak_85	78	.	5.43029	10.19457	7.85393	261
1	137111	137409	RH_27415_H3K27Ac_CSpeaks_peak_86	48	.	5.17992	6.92752	4.85637	211
1	138833	139124	RH_27415_H3K27Ac_CSpeaks_peak_87	23	.	3.51400	4.10100	2.33750	226
1	139734	140053	RH_27415_H3K27Ac_CSpeaks_peak_88	31	.	4.10596	5.03229	3.19090	259
1	140959	141924	RH_27415_H3K27Ac_CSpeaks_peak_89	124	.	9.05672	15.12752	12.49143	825
1	142742	143291	RH_27415_H3K27Ac_CSpeaks_peak_90	53	.	5.33341	7.48409	5.36848	431
1	143406	143638	RH_27415_H3K27Ac_CSpeaks_peak_91	46	.	4.83230	6.68875	4.63347	100
1	143807	144168	RH_27415_H3K27Ac_CSpeaks_peak_92	39	.	4.02136	5.90038	3.94688	233
1	144271	144538	RH_27415_H3K27Ac_CSpeaks_peak_93	39	.	4.14668	5.85518	3.90833	199
1	144694	144841	RH_27415_H3K27Ac_CSpeaks_peak_94	29	.	3.63644	4.81549	2.99963	24
1	145539	145783	RH_27415_H3K27Ac_CSpeaks_peak_95	67	.	5.93824	8.98108	6.73353	105
1	146347	146703	RH_27415_H3K27Ac_CSpeaks_peak_96	45	.	4.90174	6.58502	4.53292	144
1	147420	147701	RH_27415_H3K27Ac_CSpeaks_peak_97	23	.	3.44426	4.14043	2.37063	58
1	148001	148256	RH_27415_H3K27Ac_CSpeaks_peak_98	58	.	5.50965	8.01332	5.83070	167
1	148359	148647	RH_27415_H3K27Ac_CSpeaks_peak_99	49	.	5.04563	7.02520	4.94216	165
1	148815	149094	RH_27415_H3K27Ac_CSpeaks_peak_100	49	.	5.05804	7.04485	4.96174	55
1	149236	149525	RH_27415_H3K27Ac_CSpeaks_peak_101	61	.	5.73299	8.37077	6.17009	194
1	151546	151826	RH_27415_H3K27Ac_CSpeaks_peak_102	19	.	3.01602	3.64960	1.98039	266
1	151974	152286	RH_27415_H3K27Ac_CSpeaks_peak_103	44	.	4.80007	6.42240	4.41664	93
1	152470	152933	RH_27415_H3K27Ac_CSpeaks_peak_104	54	.	4.69159	7.57529	5.45556	262
1	153086	153398	RH_27415_H3K27Ac_CSpeaks_peak_105	43	.	4.47466	6.37656	4.37770	44
1	153830	154015	RH_27415_H3K27Ac_CSpeaks_peak_106	22	.	3.43134	3.88860	2.20462	136
1	154137	154297	RH_27415_H3K27Ac_CSpeaks_peak_107	39	.	4.54983	5.85821	3.91132	101
1	154627	155184	RH_27415_H3K27Ac_CSpeaks_peak_108	65	.	5.59691	8.74690	6.51307	363
1	155357	155602	RH_27415_H3K27Ac_CSpeaks_peak_109	71	.	6.23836	9.46392	7.16429	110
1	155797	155944	RH_27415_H3K27Ac_CSpeaks_peak_110	40	.	4.41726	6.03928	4.07346	51
1	156633	157054	RH_27415_H3K27Ac_CSpeaks_peak_111	78	.	6.69518	10.21035	7.86969	294
1	157977	161313	RH_27415_H3K27Ac_CSpeaks_peak_112	348	.	17.52117	38.41860	34.84670	1814
1	162351	163775	RH_27415_H3K27Ac_CSpeaks_peak_113	144	.	9.83146	17.18200	14.46442	893
1	163928	164548	RH_27415_H3K27Ac_CSpeaks_peak_114	71	.	6.41564	9.49053	7.18780	144
1	165416	167110	RH_27415_H3K27Ac_CSpeaks_peak_115	96	.	7.69115	12.16505	9.68406	559
1	167263	167729	RH_27415_H3K27Ac_CSpeaks_peak_116	96	.	7.24844	12.11386	9.63559	192
1	168060	168673	RH_27415_H3K27Ac_CSpeaks_peak_117	94	.	7.56068	11.94311	9.46881	286
1	169774	171829	RH_27415_H3K27Ac_CSpeaks_peak_118	120	.	8.53346	14.60583	12.00797	698
1	172002	172546	RH_27415_H3K27Ac_CSpeaks_peak_119	78	.	5.43029	10.19457	7.85393	191
1	172701	173330	RH_27415_H3K27Ac_CSpeaks_peak_120	69	.	6.27336	9.25278	6.96145	131
1	173938	174212	RH_27415_H3K27Ac_CSpeaks_peak_121	46	.	4.98086	6.71249	4.65439	159
1	174408	175257	RH_27415_H3K27Ac_CSpeaks_peak_122	27	.	3.31851	4.50562	2.70246	436
1	175363	175909	RH_27415_H3K27Ac_CSpeaks_peak_123	58	.	5.67160	8.03396	5.84466	95
1	176244	177056	RH_27415_H3K27Ac_CSpeaks_peak_124	74	.	6.41673	9.75340	7.44183	364
1	177999	180104	RH_27415_H3K27Ac_CSpeaks_peak_125	129	.	8.90519	15.62783	12.97640	1057
1	180205	180692	RH_27415_H3K27Ac_CSpeaks_peak_126	32	.	3.68625	5.11246	3.26698	370
1	180900	181257	RH_27415_H3K27Ac_CSpeaks_peak_127	30	.	3.26954	4.82755	3.01113	250
1	181506	182150	RH_27415_H3K27Ac_CSpeaks_peak_128	50	.	4.78680	7.14478	5.05718	99
1	182318	182832	RH_27415_H3K27Ac_CSpeaks_peak_129	73	.	6.13781	9.61406	7.30737	402
1	182954	183918	RH_27415_H3K27Ac_CSpeaks_peak_130	89	.	6.77128	11.34021	8.91403	830
1	184024	184964	RH_27415_H3K27Ac_CSpeaks_peak_131	55	.	5.16638	7.75100	5.57744	406
1	185078	186415	RH_27415_H3K27Ac_CSpeaks_peak_132	84	.	6.45798	10.83171	8.43344	354
1	187524	187712	RH_27415_H3K27Ac_CSpeaks_peak_133	65	.	6.14604	8.83362	6.59573	82
1	189123	189343	RH_27415_H3K27Ac_CSpeaks_peak_134	49	.	5.24596	7.04642	4.96301	76
1	189467	189750	RH_27415_H3K27Ac_CSpeaks_peak_135	78	.	6.52600	10.23853	7.89202	191
1	189924	191159	RH_27415_H3K27Ac_CSpeaks_peak_136	101	.	7.60576	12.69533	10.18593	111
1	191272	192388	RH_27415_H3K27Ac_CSpeaks_peak_137	55	.	5.16638	7.75100	5.57744	461
1	192685	193305	RH_27415_H3K27Ac_CSpeaks_peak_138	142	.	10.09356	17.01341	14.29972	329
1	194485	194632	RH_27415_H3K27Ac_CSpeaks_peak_139	33	.	4.21437	5.25210	3.32821	103
1	195266	195413	RH_27415_H3K27Ac_CSpeaks_peak_140	23	.	3.51198	4.09644	2.33750	32
1	195785	195941	RH_27415_H3K27Ac_CSpeaks_peak_141	68	.	6.32156	9.08153	6.80233	87
1	196062	196484	RH_27415_H3K27Ac_CSpeaks_peak_142	23	.	3.51198	4.09644	2.33750	82
1	204589	205272	RH_27415_H3K27Ac_CSpeaks_peak_143	16	.	3.01372	3.34988	1.69643	178
1	205709	206224	RH_27415_H3K27Ac_CSpeaks_peak_144	161	.	9.47170	18.92735	16.13758	396
1	206411	207129	RH_27415_H3K27Ac_CSpeaks_peak_145	79	.	5.69693	10.30392	7.95307	346
1	207579	208099	RH_27415_H3K27Ac_CSpeaks_peak_146	85	.	7.14059	10.95844	8.55573	77
1	208657	208998	RH_27415_H3K27Ac_CSpeaks_peak_147	59	.	5.82740	8.14857	5.95720	113
1	210016	210414	RH_27415_H3K27Ac_CSpeaks_peak_148	99	.	7.82494	12.39491	9.90156	138
1	210716	210905	RH_27415_H3K27Ac_CSpeaks_peak_149	71	.	6.51591	9.48929	7.18664	104
1	211307	211904	RH_27415_H3K27Ac_CSpeaks_peak_150	77	.	6.81825	10.05375	7.71787	479
1	212445	212621	RH_27415_H3K27Ac_CSpeaks_peak_151	68	.	6.32156	9.08153	6.80233	100
1	212776	213423	RH_27415_H3K27Ac_CSpeaks_peak_152	39	.	4.14565	5.85353	3.90674	469
1	213625	213772	RH_27415_H3K27Ac_CSpeaks_peak_153	23	.	3.46397	4.02486	2.33245	15
1	214168	214552	RH_27415_H3K27Ac_CSpeaks_peak_154	54	.	4.89940	7.61940	5.49404	232
1	216102	216282	RH_27415_H3K27Ac_CSpeaks_peak_155	44	.	4.91677	6.47355	4.42304	67
1	216409	217949	RH_27415_H3K27Ac_CSpeaks_peak_156	124	.	9.02878	15.07892	12.44418	124
1	221345	222300	RH_27415_H3K27Ac_CSpeaks_peak_157	46	.	4.35648	6.72211	4.66065	280
1	222428	223011	RH_27415_H3K27Ac_CSpeaks_peak_158	100	.	7.53000	12.57176	10.06801	399
1	223220	223741	RH_27415_H3K27Ac_CSpeaks_peak_159	72	.	6.57842	9.60365	7.29759	265
1	224122	224298	RH_27415_H3K27Ac_CSpeaks_peak_160	38	.	4.50006	5.77769	3.83730	60
1	224413	224799	RH_27415_H3K27Ac_CSpeaks_peak_161	68	.	6.29653	9.09638	6.81700	299
1	225930	227034	RH_27415_H3K27Ac_CSpeaks_peak_162	94	.	7.51818	11.87124	9.40223	563
1	227199	229261	RH_27415_H3K27Ac_CSpeaks_peak_163	94	.	6.88851	11.91663	9.44332	1537
1	229726	230941	RH_27415_H3K27Ac_CSpeaks_peak_164	90	.	7.46446	11.51993	9.08410	472
1	231538	232243	RH_27415_H3K27Ac_CSpeaks_peak_165	76	.	6.70059	9.97581	7.64404	579
1	232364	233570	RH_27415_H3K27Ac_CSpeaks_peak_166	123	.	8.76058	14.98320	12.35946	548
1	234374	234936	RH_27415_H3K27Ac_CSpeaks_peak_167	123	.	8.76058	14.98320	12.35946	250
1	235049	235294	RH_27415_H3K27Ac_CSpeaks_peak_168	91	.	6.92320	11.58644	9.14784	131
1	235423	235641	RH_27415_H3K27Ac_CSpeaks_peak_169	72	.	5.65316	9.51190	7.20695	85
1	236375	238354	RH_27415_H3K27Ac_CSpeaks_peak_170	123	.	8.53400	15.01643	12.38729	719
1	241387	243444	RH_27415_H3K27Ac_CSpeaks_peak_171	122	.	8.92574	14.90048	12.27971	1509
1	243559	244628	RH_27415_H3K27Ac_CSpeaks_peak_172	149	.	10.43489	17.68002	14.94440	673
1	247769	248878	RH_27415_H3K27Ac_CSpeaks_peak_173	59	.	5.84580	8.18173	5.98957	335
1	249666	250091	RH_27415_H3K27Ac_CSpeaks_peak_174	90	.	7.09871	11.50513	9.07201	355
1	250221	250779	RH_27415_H3K27Ac_CSpeaks_peak_175	65	.	5.79876	8.75801	6.52344	295
1	251101	251862	RH_27415_H3K27Ac_CSpeaks_peak_176	92	.	7.39347	11.66152	9.22217	366
1	251994	253600	RH_27415_H3K27Ac_CSpeaks_peak_177	54	.	4.52524	7.58708	5.46667	1028
1	253926	254571	RH_27415_H3K27Ac_CSpeaks_peak_178	79	.	6.73169	10.27081	7.92351	281
1	255226	255776	RH_27415_H3K27Ac_CSpeaks_peak_179	111	.	8.21305	13.69487	11.13436	109
1	256376	257221	RH_27415_H3K27Ac_CSpeaks_peak_180	82	.	6.35306	10.66102	8.27028	341
1	257949	258460	RH_27415_H3K27Ac_CSpeaks_peak_181	95	.	7.60368	12.01602	9.54104	141
1	259645	261101	RH_27415_H3K27Ac_CSpeaks_peak_182	99	.	7.82494	12.39491	9.90156	610
1	261462	262346	RH_27415_H3K27Ac_CSpeaks_peak_183	100	.	6.78379	12.55432	10.05518	517
1	263558	263708	RH_27415_H3K27Ac_CSpeaks_peak_184	68	.	6.32156	9.08153	6.80233	76
1	266370	266621	RH_27415_H3K27Ac_CSpeaks_peak_185	23	.	3.61151	4.17941	2.38983	232
1	266849	268326	RH_27415_H3K27Ac_CSpeaks_peak_186	124	.	9.02878	15.07892	12.44418	810
1	269118	270105	RH_27415_H3K27Ac_CSpeaks_peak_187	79	.	6.75010	10.30135	7.95186	460
1	270553	270755	RH_27415_H3K27Ac_CSpeaks_peak_188	55	.	5.61916	7.75223	5.57744	76
1	275758	276100	RH_27415_H3K27Ac_CSpeaks_peak_189	65	.	5.62173	8.78672	6.55125	252
1	276207	277182	RH_27415_H3K27Ac_CSpeaks_peak_190	63	.	5.50599	8.60086	6.38413	671
1	278891	280030	RH_27415_H3K27Ac_CSpeaks_peak_191	74	.	6.58363	9.77501	7.45980	564
1	280237	280527	RH_27415_H3K27Ac_CSpeaks_peak_192	171	.	10.39192	19.94333	17.11372	177
1	280644	283126	RH_27415_H3K27Ac_CSpeaks_peak_193	93	.	7.27809	11.79738	9.35056	390
1	285284	285553	RH_27415_H3K27Ac_CSpeaks_peak_194	44	.	4.91677	6.47355	4.42304	124
1	293642	294312	RH_27415_H3K27Ac_CSpeaks_peak_195	49	.	5.20489	7.07847	4.99183	346
1	294576	296942	RH_27415_H3K27Ac_CSpeaks_peak_196	125	.	8.87874	15.18073	12.54375	1976
1	297124	297558	RH_27415_H3K27Ac_CSpeaks_peak_197	37	.	3.48289	5.66263	3.72593	198
1	297746	297969	RH_27415_H3K27Ac_CSpeaks_peak_198	31	.	3.95883	4.92572	3.10161	94
1	298298	298800	RH_27415_H3K27Ac_CSpeaks_peak_199	30	.	3.26954	4.82755	3.01113	247
1	299316	299619	RH_27415_H3K27Ac_CSpeaks_peak_200	37	.	4.41555	5.64193	3.70556	138
1	300354	301499	RH_27415_H3K27Ac_CSpeaks_peak_201	148	.	9.53800	17.55991	14.82868	947
1	302269	303849	RH_27415_H3K27Ac_CSpeaks_peak_202	93	.	7.27809	11.79738	9.35056	843
1	304336	304670	RH_27415_H3K27Ac_CSpeaks_peak_203	54	.	4.89940	7.61940	5.49404	212
1	306552	307597	RH_27415_H3K27Ac_CSpeaks_peak_204	54	.	4.69159	7.57529	5.45556	207
1	308235	308646	RH_27415_H3K27Ac_CSpeaks_peak_205	59	.	5.57755	8.12167	5.93060	233
1	308915	309238	RH_27415_H3K27Ac_CSpeaks_peak_206	46	.	4.35648	6.72211	4.66065	201
1	310312	310632	RH_27415_H3K27Ac_CSpeaks_peak_207	52	.	5.25172	7.35311	5.25396	92
1	310912	312489	RH_27415_H3K27Ac_CSpeaks_peak_208	104	.	7.55423	13.00155	10.48507	464
1	312718	312872	RH_27415_H3K27Ac_CSpeaks_peak_209	39	.	4.14565	5.85353	3.90674	84
1	313135	313664	RH_27415_H3K27Ac_CSpeaks_peak_210	65	.	5.79876	8.75801	6.52344	71
1	313989	314317	RH_27415_H3K27Ac_CSpeaks_peak_211	41	.	4.30443	6.10653	4.13404	227
1	314896	315469	RH_27415_H3K27Ac_CSpeaks_peak_212	59	.	5.57755	8.12167	5.93060	498
1	315607	316078	RH_27415_H3K27Ac_CSpeaks_peak_213	56	.	5.56422	7.85787	5.68190	332
1	317810	318084	RH_27415_H3K27Ac_CSpeaks_peak_214	48	.	4.94853	6.87175	4.80119	112
1	318189	318423	RH_27415_H3K27Ac_CSpeaks_peak_215	14	.	2.68091	2.98171	1.40663	9
1	318928	319418	RH_27415_H3K27Ac_CSpeaks_peak_216	40	.	4.51800	5.97696	4.01515	243
1	320278	322224	RH_27415_H3K27Ac_CSpeaks_peak_217	99	.	7.82494	12.39491	9.90156	795
1	322347	323052	RH_27415_H3K27Ac_CSpeaks_peak_218	74	.	6.02745	9.77451	7.45936	222
1	323207	324122	RH_27415_H3K27Ac_CSpeaks_peak_219	72	.	5.65316	9.51190	7.20695	439
1	325244	325446	RH_27415_H3K27Ac_CSpeaks_peak_220	52	.	5.27867	7.39626	5.29648	102
1	326961	329509	RH_27415_H3K27Ac_CSpeaks_peak_221	493	.	18.50938	53.66776	49.38067	551
1	330764	331237	RH_27415_H3K27Ac_CSpeaks_peak_222	47	.	4.92484	6.83439	4.76735	264
1	331820	332389	RH_27415_H3K27Ac_CSpeaks_peak_223	54	.	4.69159	7.57529	5.45556	315
1	332624	332812	RH_27415_H3K27Ac_CSpeaks_peak_224	22	.	3.42281	3.96242	2.27386	41
1	332991	336434	RH_27415_H3K27Ac_CSpeaks_peak_225	126	.	8.18011	15.32211	12.68076	470
1	336681	337113	RH_27415_H3K27Ac_CSpeaks_peak_226	65	.	5.79876	8.75801	6.52344	262
1	337274	338149	RH_27415_H3K27Ac_CSpeaks_peak_227	92	.	6.77660	11.73359	9.28814	159
1	339296	339485	RH_27415_H3K27Ac_CSpeaks_peak_228	39	.	4.14565	5.85353	3.90674	99
1	339838	340189	RH_27415_H3K27Ac_CSpeaks_peak_229	37	.	4.34907	5.71333	3.77543	85
1	340292	341180	RH_27415_H3K27Ac_CSpeaks_peak_230	55	.	5.47537	7.71326	5.57744	765
1	341690	342062	RH_27415_H3K27Ac_CSpeaks_peak_231	32	.	3.68625	5.11246	3.26698	243
1	342203	342544	RH_27415_H3K27Ac_CSpeaks_peak_232	46	.	4.52252	6.71946	4.65925	190
1	342770	343531	RH_27415_H3K27Ac_CSpeaks_peak_233	57	.	5.44339	7.90781	5.72807	325
1	343711	344260	RH_27415_H3K27Ac_CSpeaks_peak_234	110	.	7.91766	13.59410	11.03870	122
1	344641	345109	RH_27415_H3K27Ac_CSpeaks_peak_235	55	.	5.48998	7.73698	5.57744	234
1	346095	346377	RH_27415_H3K27Ac_CSpeaks_peak_236	48	.	5.10444	6.91340	4.84251	146
1	347244	347891	RH_27415_H3K27Ac_CSpeaks_peak_237	52	.	5.07701	7.32751	5.23067	101
1	348639	349401	RH_27415_H3K27Ac_CSpeaks_peak_238	85	.	7.14059	10.95844	8.55573	646
1	349802	350279	RH_27415_H3K27Ac_CSpeaks_peak_239	65	.	6.14604	8.83362	6.59573	99
1	351506	351747	RH_27415_H3K27Ac_CSpeaks_peak_240	43	.	4.83025	6.32146	4.32549	129
1	351891	352187	RH_27415_H3K27Ac_CSpeaks_peak_241	53	.	5.45003	7.48915	5.37344	40
1	353463	354610	RH_27415_H3K27Ac_CSpeaks_peak_242	80	.	7.02395	10.45619	8.07232	233
1	355004	355379	RH_27415_H3K27Ac_CSpeaks_peak_243	44	.	4.91677	6.47355	4.42304	85
1	358137	358397	RH_27415_H3K27Ac_CSpeaks_peak_244	15	.	3.01200	3.24402	1.59750	184
1	358590	358837	RH_27415_H3K27Ac_CSpeaks_peak_245	53	.	5.41727	7.43356	5.32007	114
1	358962	359109	RH_27415_H3K27Ac_CSpeaks_peak_246	33	.	4.21343	5.20952	3.32821	23
1	360822	361176	RH_27415_H3K27Ac_CSpeaks_peak_247	121	.	9.13114	14.81322	12.19561	120
1	361401	361790	RH_27415_H3K27Ac_CSpeaks_peak_248	49	.	5.02000	6.98464	4.90382	340
1	363684	363831	RH_27415_H3K27Ac_CSpeaks_peak_249	38	.	4.57563	5.83398	3.88923	12
1	364174	364545	RH_27415_H3K27Ac_CSpeaks_peak_250	75	.	6.62110	9.83909	7.51345	132
1	365563	368721	RH_27415_H3K27Ac_CSpeaks_peak_251	369	.	13.57573	40.65810	36.99103	1233
1	372090	372314	RH_27415_H3K27Ac_CSpeaks_peak_252	44	.	4.90277	6.44606	4.42304	118
1	374577	376564	RH_27415_H3K27Ac_CSpeaks_peak_253	219	.	13.09108	25.01060	21.98596	1314
1	377570	377774	RH_27415_H3K27Ac_CSpeaks_peak_254	54	.	5.51496	7.60005	5.47773	97
1	378457	378623	RH_27415_H3K27Ac_CSpeaks_peak_255	54	.	5.51496	7.60005	5.47773	133
1	379248	381299	RH_27415_H3K27Ac_CSpeaks_peak_256	47	.	4.22356	6.77073	4.70817	1972
1	381423	381696	RH_27415_H3K27Ac_CSpeaks_peak_257	62	.	4.82692	8.43087	6.22829	177
1	381857	382004	RH_27415_H3K27Ac_CSpeaks_peak_258	24	.	3.53381	4.27622	2.48363	20
1	382666	383257	RH_27415_H3K27Ac_CSpeaks_peak_259	87	.	7.11798	11.20364	8.78601	452
1	383506	383653	RH_27415_H3K27Ac_CSpeaks_peak_260	31	.	4.01600	5.01407	3.17538	127
1	383758	384840	RH_27415_H3K27Ac_CSpeaks_peak_261	132	.	9.06680	15.89559	13.23422	347
1	384950	385384	RH_27415_H3K27Ac_CSpeaks_peak_262	47	.	4.73585	6.78927	4.72282	338
1	385560	385959	RH_27415_H3K27Ac_CSpeaks_peak_263	78	.	6.52600	10.23853	7.89202	287
1	386708	387042	RH_27415_H3K27Ac_CSpeaks_peak_264	31	.	3.76877	5.02441	3.18315	319
1	387448	387963	RH_27415_H3K27Ac_CSpeaks_peak_265	89	.	7.23349	11.39479	8.96340	412
1	388214	388403	RH_27415_H3K27Ac_CSpeaks_peak_266	46	.	5.00780	6.75610	4.69440	61
1	388535	388865	RH_27415_H3K27Ac_CSpeaks_peak_267	51	.	5.19864	7.26833	5.17742	84
1	389214	390159	RH_27415_H3K27Ac_CSpeaks_peak_268	75	.	6.28198	9.84553	7.51874	531
1	391023	391412	RH_27415_H3K27Ac_CSpeaks_peak_269	65	.	5.79876	8.75801	6.52344	113
1	391812	392619	RH_27415_H3K27Ac_CSpeaks_peak_270	138	.	9.48483	16.59422	13.89278	577
1	393355	402955	RH_27415_H3K27Ac_CSpeaks_peak_271	336	.	14.75929	37.18655	33.66503	6450
1	403090	403301	RH_27415_H3K27Ac_CSpeaks_peak_272	55	.	5.47537	7.71326	5.57744	143
1	404003	404649	RH_27415_H3K27Ac_CSpeaks_peak_273	25	.	3.35114	4.36113	2.56405	330
1	404820	405382	RH_27415_H3K27Ac_CSpeaks_peak_274	39	.	4.02136	5.90038	3.94688	455
1	405587	406261	RH_27415_H3K27Ac_CSpeaks_peak_275	123	.	8.53400	15.01643	12.38729	253
1	410438	410724	RH_27415_H3K27Ac_CSpeaks_peak_276	47	.	4.73585	6.78927	4.72282	200
1	410844	411020	RH_27415_H3K27Ac_CSpeaks_peak_277	45	.	4.92783	6.62697	4.57308	141
1	411191	412449	RH_27415_H3K27Ac_CSpeaks_peak_278	162	.	10.40320	18.99946	16.20764	1148
1	412585	413581	RH_27415_H3K27Ac_CSpeaks_peak_279	68	.	6.18759	9.11073	6.82980	133
1	414495	414931	RH_27415_H3K27Ac_CSpeaks_peak_280	78	.	6.52600	10.23853	7.89202	133
1	415493	419429	RH_27415_H3K27Ac_CSpeaks_peak_281	383	.	16.79074	42.13234	38.39036	942
1	419608	420625	RH_27415_H3K27Ac_CSpeaks_peak_282	66	.	5.85376	8.84589	6.60611	325
1	421084	422560	RH_27415_H3K27Ac_CSpeaks_peak_283	162	.	10.16606	19.07431	16.28121	113
1	423305	423637	RH_27415_H3K27Ac_CSpeaks_peak_284	44	.	4.36373	6.46197	4.42304	255
1	423923	424258	RH_27415_H3K27Ac_CSpeaks_peak_285	63	.	5.27759	8.55308	6.34203	212
1	424391	425118	RH_27415_H3K27Ac_CSpeaks_peak_286	62	.	5.02670	8.45783	6.25345	374
1	425740	426038	RH_27415_H3K27Ac_CSpeaks_peak_287	57	.	5.48296	7.97078	5.78843	72
1	426334	426853	RH_27415_H3K27Ac_CSpeaks_peak_288	39	.	4.30532	5.86458	3.91369	410
1	427395	427559	RH_27415_H3K27Ac_CSpeaks_peak_289	44	.	4.56493	6.51935	4.46766	22
1	427863	428153	RH_27415_H3K27Ac_CSpeaks_peak_290	40	.	4.54107	6.01311	4.04810	111
1	429081	429265	RH_27415_H3K27Ac_CSpeaks_peak_291	24	.	3.39189	4.23541	2.44339	41
1	429550	429792	RH_27415_H3K27Ac_CSpeaks_peak_292	74	.	6.02745	9.77451	7.45936	129
1	430036	430312	RH_27415_H3K27Ac_CSpeaks_peak_293	32	.	3.68625	5.11246	3.26698	243
1	432091	432312	RH_27415_H3K27Ac_CSpeaks_peak_294	40	.	4.61360	5.96209	4.00768	84
1	433204	441856	RH_27415_H3K27Ac_CSpeaks_peak_295	253	.	9.28770	28.53515	25.37350	7422
1	442291	443134	RH_27415_H3K27Ac_CSpeaks_peak_296	68	.	6.20455	9.13876	6.84950	109
1	443663	444296	RH_27415_H3K27Ac_CSpeaks_peak_297	62	.	4.66339	8.44918	6.24603	309
1	444755	444952	RH_27415_H3K27Ac_CSpeaks_peak_298	81	.	6.03003	10.50053	8.11363	122
1	446053	446906	RH_27415_H3K27Ac_CSpeaks_peak_299	111	.	8.42686	13.72203	11.15535	124
1	447073	448605	RH_27415_H3K27Ac_CSpeaks_peak_300	185	.	11.56642	21.43122	18.54104	593
1	448768	449211	RH_27415_H3K27Ac_CSpeaks_peak_301	120	.	9.07425	14.69912	12.09818	251
1	451136	452222	RH_27415_H3K27Ac_CSpeaks_peak_302	697	.	32.31019	75.07598	69.77372	256
1	452588	453238	RH_27415_H3K27Ac_CSpeaks_peak_303	54	.	4.89940	7.61940	5.49404	378
1	453456	453621	RH_27415_H3K27Ac_CSpeaks_peak_304	33	.	4.17395	5.17375	3.31736	114
1	455281	455508	RH_27415_H3K27Ac_CSpeaks_peak_305	33	.	4.17395	5.17375	3.31736	102
1	458283	458430	RH_27415_H3K27Ac_CSpeaks_peak_306	23	.	3.51198	4.09644	2.33750	28
1	458677	459237	RH_27415_H3K27Ac_CSpeaks_peak_307	165	.	10.83453	19.31039	16.50365	160
1	467113	467712	RH_27415_H3K27Ac_CSpeaks_peak_308	63	.	6.01919	8.61586	6.38747	294
1	467877	469254	RH_27415_H3K27Ac_CSpeaks_peak_309	166	.	11.11225	19.45771	16.64349	955
1	469730	470059	RH_27415_H3K27Ac_CSpeaks_peak_310	27	.	3.82475	4.53849	2.73453	220
1	470225	473072	RH_27415_H3K27Ac_CSpeaks_peak_311	308	.	12.73432	34.25044	30.86323	848
1	474190	475192	RH_27415_H3K27Ac_CSpeaks_peak_312	55	.	5.54801	7.65687	5.52560	288
1	476992	478809	RH_27415_H3K27Ac_CSpeaks_peak_313	173	.	10.54200	20.19215	17.35028	1178
1	480157	480304	RH_27415_H3K27Ac_CSpeaks_peak_314	36	.	4.42111	5.56185	3.62769	41
1	482139	482286	RH_27415_H3K27Ac_CSpeaks_peak_315	33	.	4.21437	5.25210	3.32821	45
1	484134	485493	RH_27415_H3K27Ac_CSpeaks_peak_316	114	.	8.74776	14.06270	11.48300	404
1	486734	486935	RH_27415_H3K27Ac_CSpeaks_peak_317	19	.	3.25796	3.63086	1.96296	81
1	488069	488568	RH_27415_H3K27Ac_CSpeaks_peak_318	111	.	8.42686	13.72203	11.15535	142
1	491829	492142	RH_27415_H3K27Ac_CSpeaks_peak_319	31	.	4.01600	5.01407	3.17538	172
1	495869	497361	RH_27415_H3K27Ac_CSpeaks_peak_320	264	.	9.51989	29.62943	26.42346	301
1	497465	497673	RH_27415_H3K27Ac_CSpeaks_peak_321	23	.	3.50198	4.07717	2.33750	91
1	498369	498576	RH_27415_H3K27Ac_CSpeaks_peak_322	43	.	4.81535	6.29639	4.30140	116
1	498888	499735	RH_27415_H3K27Ac_CSpeaks_peak_323	33	.	4.21437	5.25210	3.32821	132
1	503969	504211	RH_27415_H3K27Ac_CSpeaks_peak_324	53	.	5.41727	7.43356	5.32007	144
1	505657	510354	RH_27415_H3K27Ac_CSpeaks_peak_325	267	.	14.05600	29.99716	26.77287	3266
1	510584	514878	RH_27415_H3K27Ac_CSpeaks_peak_326	355	.	15.45793	39.10929	35.51078	794
1	515253	518053	RH_27415_H3K27Ac_CSpeaks_peak_327	200	.	12.44076	22.96465	20.01250	1852
1	518168	518315	RH_27415_H3K27Ac_CSpeaks_peak_328	50	.	5.29661	7.13870	5.05124	54
1	519294	520198	RH_27415_H3K27Ac_CSpeaks_peak_329	40	.	4.51800	5.97696	4.01515	240
1	524906	525104	RH_27415_H3K27Ac_CSpeaks_peak_330	76	.	6.57044	10.00480	7.67177	102
1	525212	525518	RH_27415_H3K27Ac_CSpeaks_peak_331	31	.	3.76877	5.02441	3.18315	234
1	525623	526420	RH_27415_H3K27Ac_CSpeaks_peak_332	132	.	9.06680	15.89559	13.23422	434
1	526648	526795	RH_27415_H3K27Ac_CSpeaks_peak_333	28	.	3.90955	4.68672	2.87502	11
1	527089	528253	RH_27415_H3K27Ac_CSpeaks_peak_334	90	.	7.09871	11.50513	9.07201	522
1	532472	533048	RH_27415_H3K27Ac_CSpeaks_peak_335	100	.	7.53000	12.57176	10.06801	293
1	533333	533561	RH_27415_H3K27Ac_CSpeaks_peak_336	63	.	6.01919	8.61586	6.38747	102
1	533672	533935	RH_27415_H3K27Ac_CSpeaks_peak_337	58	.	5.52200	8.03300	5.84373	131
1	535557	536049	RH_27415_H3K27Ac_CSpeaks_peak_338	63	.	6.01919	8.61586	6.38747	402
1	536921	537590	RH_27415_H3K27Ac_CSpeaks_peak_339	90	.	7.44195	11.48035	9.04790	282
1	538914	539252	RH_27415_H3K27Ac_CSpeaks_peak_340	62	.	5.95049	8.49924	6.29167	211
1	540403	541483	RH_27415_H3K27Ac_CSpeaks_peak_341	149	.	9.04117	17.70519	14.96616	880
1	541630	542305	RH_27415_H3K27Ac_CSpeaks_peak_342	132	.	9.06680	15.89559	13.23422	534
1	547956	548214	RH_27415_H3K27Ac_CSpeaks_peak_343	107	.	6.70227	13.25379	10.72282	128
1	548475	548635	RH_27415_H3K27Ac_CSpeaks_peak_344	45	.	4.92783	6.62697	4.57308	79
1	549266	549435	RH_27415_H3K27Ac_CSpeaks_peak_345	62	.	5.02670	8.45783	6.25345	117
1	550560	551400	RH_27415_H3K27Ac_CSpeaks_peak_346	276	.	15.59811	30.93867	27.68097	465
1	551524	551884	RH_27415_H3K27Ac_CSpeaks_peak_347	70	.	5.12861	9.30051	7.00767	131
1	552326	553176	RH_27415_H3K27Ac_CSpeaks_peak_348	136	.	9.03600	16.27650	13.60198	255
1	553798	554107	RH_27415_H3K27Ac_CSpeaks_peak_349	52	.	5.38660	7.38173	5.28197	119
1	554317	554474	RH_27415_H3K27Ac_CSpeaks_peak_350	31	.	3.87479	4.98029	3.14971	41
1	555399	556912	RH_27415_H3K27Ac_CSpeaks_peak_351	97	.	7.06761	12.20899	9.72737	698
1	557237	557509	RH_27415_H3K27Ac_CSpeaks_peak_352	40	.	4.51800	5.97696	4.01515	130
1	557659	558847	RH_27415_H3K27Ac_CSpeaks_peak_353	136	.	9.03600	16.27650	13.60198	751
1	561000	561816	RH_27415_H3K27Ac_CSpeaks_peak_354	76	.	6.77335	9.96802	7.63640	316
1	562281	562802	RH_27415_H3K27Ac_CSpeaks_peak_355	60	.	5.86432	8.21521	6.01966	250
1	565745	566064	RH_27415_H3K27Ac_CSpeaks_peak_356	37	.	4.51821	5.73175	3.79359	127
1	568353	568962	RH_27415_H3K27Ac_CSpeaks_peak_357	351	.	11.37743	38.73974	35.15290	347
1	569098	570180	RH_27415_H3K27Ac_CSpeaks_peak_358	308	.	12.73432	34.25044	30.86323	439
1	570351	571693	RH_27415_H3K27Ac_CSpeaks_peak_359	104	.	7.98427	12.96658	10.45139	1002
1	572824	573145	RH_27415_H3K27Ac_CSpeaks_peak_360	27	.	3.79238	4.53098	2.72719	50
1	574259	574658	RH_27415_H3K27Ac_CSpeaks_peak_361	31	.	3.87479	4.98029	3.14971	267
1	575024	575747	RH_27415_H3K27Ac_CSpeaks_peak_362	55	.	5.16638	7.75100	5.57744	106
1	575931	576440	RH_27415_H3K27Ac_CSpeaks_peak_363	40	.	4.63961	6.00470	4.03969	145
1	576868	577106	RH_27415_H3K27Ac_CSpeaks_peak_364	90	.	6.40691	11.51515	9.07950	131
1	577229	577403	RH_27415_H3K27Ac_CSpeaks_peak_365	57	.	5.44339	7.90781	5.72807	54
1	578459	578651	RH_27415_H3K27Ac_CSpeaks_peak_366	65	.	5.59691	8.74690	6.51307	123
1	579820	580211	RH_27415_H3K27Ac_CSpeaks_peak_367	90	.	7.31260	11.52639	9.08884	250
1	580315	581414	RH_27415_H3K27Ac_CSpeaks_peak_368	93	.	7.27809	11.79738	9.35056	698
1	581963	582428	RH_27415_H3K27Ac_CSpeaks_peak_369	131	.	7.91442	15.80674	13.14940	135
1	584331	585607	RH_27415_H3K27Ac_CSpeaks_peak_370	54	.	4.89940	7.61940	5.49404	104
1	586173	586380	RH_27415_H3K27Ac_CSpeaks_peak_371	97	.	7.73564	12.24122	9.75771	86
1	586485	587641	RH_27415_H3K27Ac_CSpeaks_peak_372	110	.	8.33069	13.55596	11.00183	142
1	590162	591199	RH_27415_H3K27Ac_CSpeaks_peak_373	68	.	6.02400	9.11860	6.83179	341
1	591529	591802	RH_27415_H3K27Ac_CSpeaks_peak_374	29	.	3.86584	4.78262	2.96730	129
1	592477	592823	RH_27415_H3K27Ac_CSpeaks_peak_375	47	.	4.75684	6.82239	4.75539	219
1	593586	594433	RH_27415_H3K27Ac_CSpeaks_peak_376	75	.	6.64159	9.87423	7.54717	427
1	594575	594817	RH_27415_H3K27Ac_CSpeaks_peak_377	23	.	3.52946	4.04571	2.33750	142
1	595607	595987	RH_27415_H3K27Ac_CSpeaks_peak_378	78	.	6.69518	10.21035	7.86969	132
1	596383	597064	RH_27415_H3K27Ac_CSpeaks_peak_379	72	.	5.65316	9.51190	7.20695	386
1	597761	598837	RH_27415_H3K27Ac_CSpeaks_peak_380	253	.	13.55400	28.54599	25.37951	180
1	599251	599567	RH_27415_H3K27Ac_CSpeaks_peak_381	107	.	8.00012	13.34225	10.79315	179
1	599709	601695	RH_27415_H3K27Ac_CSpeaks_peak_382	62	.	5.02670	8.45783	6.25345	469
1	602157	602366	RH_27415_H3K27Ac_CSpeaks_peak_383	79	.	6.75010	10.30135	7.95186	96
1	602557	603021	RH_27415_H3K27Ac_CSpeaks_peak_384	52	.	5.35544	7.32927	5.23067	115
1	603186	604158	RH_27415_H3K27Ac_CSpeaks_peak_385	55	.	5.56469	7.68564	5.55348	200
1	604571	605159	RH_27415_H3K27Ac_CSpeaks_peak_386	56	.	5.63240	7.80317	5.62764	335
1	605268	605545	RH_27415_H3K27Ac_CSpeaks_peak_387	27	.	3.83663	4.55907	2.75471	96
1	606135	606583	RH_27415_H3K27Ac_CSpeaks_peak_388	49	.	5.02000	6.98464	4.90382	47
1	608210	609011	RH_27415_H3K27Ac_CSpeaks_peak_389	127	.	9.19160	15.36351	12.71887	268
1	609157	610210	RH_27415_H3K27Ac_CSpeaks_peak_390	89	.	7.02800	11.39030	8.95894	205
1	611575	611860	RH_27415_H3K27Ac_CSpeaks_peak_391	33	.	4.21437	5.25210	3.32821	62
1	612092	613113	RH_27415_H3K27Ac_CSpeaks_peak_392	107	.	8.42874	13.32530	10.77743	367
1	613220	614246	RH_27415_H3K27Ac_CSpeaks_peak_393	68	.	6.02400	9.11860	6.83179	137
1	614868	615019	RH_27415_H3K27Ac_CSpeaks_peak_394	23	.	3.61151	4.17941	2.38983	94
1	616809	617119	RH_27415_H3K27Ac_CSpeaks_peak_395	33	.	4.21437	5.25210	3.32821	277
1	620056	620469	RH_27415_H3K27Ac_CSpeaks_peak_396	33	.	4.21437	5.25210	3.32821	89
1	621202	621632	RH_27415_H3K27Ac_CSpeaks_peak_397	44	.	4.91677	6.47355	4.42304	209
1	622048	622814	RH_27415_H3K27Ac_CSpeaks_peak_398	68	.	6.32156	9.08153	6.80233	640
1	626840	627115	RH_27415_H3K27Ac_CSpeaks_peak_399	33	.	4.21437	5.25210	3.32821	137
1	631384	631709	RH_27415_H3K27Ac_CSpeaks_peak_400	107	.	8.42874	13.32530	10.77743	201
1	632653	634498	RH_27415_H3K27Ac_CSpeaks_peak_401	542	.	19.97448	58.76165	54.22733	848
1	640837	641060	RH_27415_H3K27Ac_CSpeaks_peak_402	43	.	4.81535	6.29639	4.30140	206
1	643108	643401	RH_27415_H3K27Ac_CSpeaks_peak_403	23	.	3.61151	4.17941	2.38983	173
1	647228	647419	RH_27415_H3K27Ac_CSpeaks_peak_404	58	.	5.52200	8.03300	5.84373	78
1	650932	651311	RH_27415_H3K27Ac_CSpeaks_peak_405	75	.	6.72904	9.88410	7.55342	316
1	652131	653886	RH_27415_H3K27Ac_CSpeaks_peak_406	141	.	10.02796	16.88836	14.18045	606
1	654064	655157	RH_27415_H3K27Ac_CSpeaks_peak_407	115	.	7.74957	14.16321	11.57847	826
1	655441	656340	RH_27415_H3K27Ac_CSpeaks_peak_408	100	.	6.78379	12.55432	10.05518	247
1	656550	657224	RH_27415_H3K27Ac_CSpeaks_peak_409	49	.	5.02000	6.98464	4.90382	286
1	657999	658876	RH_27415_H3K27Ac_CSpeaks_peak_410	77	.	6.74051	10.04489	7.70944	225
1	658995	659577	RH_27415_H3K27Ac_CSpeaks_peak_411	63	.	6.01919	8.61586	6.38747	376
1	660176	660406	RH_27415_H3K27Ac_CSpeaks_peak_412	33	.	4.21343	5.20952	3.32821	104
1	661038	661328	RH_27415_H3K27Ac_CSpeaks_peak_413	55	.	5.56527	7.64628	5.51511	158
1	661482	661629	RH_27415_H3K27Ac_CSpeaks_peak_414	44	.	4.91677	6.47355	4.42304	63
1	670842	672903	RH_27415_H3K27Ac_CSpeaks_peak_415	541	.	18.15969	58.70039	54.17603	949
1	673951	674336	RH_27415_H3K27Ac_CSpeaks_peak_416	31	.	4.04825	4.93837	3.11245	257
1	674439	675078	RH_27415_H3K27Ac_CSpeaks_peak_417	66	.	6.07138	8.91964	6.67869	543
1	675203	676222	RH_27415_H3K27Ac_CSpeaks_peak_418	77	.	6.64114	10.12113	7.78354	219
1	676472	677521	RH_27415_H3K27Ac_CSpeaks_peak_419	107	.	7.73167	13.29064	10.75844	251
1	677654	678294	RH_27415_H3K27Ac_CSpeaks_peak_420	116	.	8.70853	14.21554	11.62978	193
1	678437	678752	RH_27415_H3K27Ac_CSpeaks_peak_421	73	.	6.52666	9.67805	7.37043	205
1	678886	679396	RH_27415_H3K27Ac_CSpeaks_peak_422	32	.	3.68625	5.11246	3.26698	369
1	679818	680193	RH_27415_H3K27Ac_CSpeaks_peak_423	84	.	6.45798	10.83171	8.43344	229
1	680891	681482	RH_27415_H3K27Ac_CSpeaks_peak_424	79	.	6.59165	10.34463	7.98903	238
1	681638	682139	RH_27415_H3K27Ac_CSpeaks_peak_425	47	.	4.90137	6.79742	4.73096	394
1	682247	682507	RH_27415_H3K27Ac_CSpeaks_peak_426	55	.	5.34062	7.74457	5.57744	116
1	682907	683991	RH_27415_H3K27Ac_CSpeaks_peak_427	31	.	3.76877	5.02441	3.18315	600
1	685088	685749	RH_27415_H3K27Ac_CSpeaks_peak_428	41	.	3.84044	6.09130	4.11903	110
1	686203	687386	RH_27415_H3K27Ac_CSpeaks_peak_429	104	.	6.33534	13.01105	10.49282	455
1	687669	687872	RH_27415_H3K27Ac_CSpeaks_peak_430	77	.	6.25128	10.13583	7.79824	101
1	688070	688309	RH_27415_H3K27Ac_CSpeaks_peak_431	40	.	4.41726	6.03928	4.07346	99
1	688539	688757	RH_27415_H3K27Ac_CSpeaks_peak_432	79	.	5.69693	10.30392	7.95307	142
1	688939	689710	RH_27415_H3K27Ac_CSpeaks_peak_433	120	.	7.00901	14.67361	12.07343	268
1	689913	690745	RH_27415_H3K27Ac_CSpeaks_peak_434	88	.	6.92795	11.22810	8.80957	290
1	691585	692453	RH_27415_H3K27Ac_CSpeaks_peak_435	51	.	5.18553	7.24744	5.15785	259
1	692595	693871	RH_27415_H3K27Ac_CSpeaks_peak_436	39	.	4.30532	5.86458	3.91369	388
1	694070	694310	RH_27415_H3K27Ac_CSpeaks_peak_437	74	.	6.02745	9.77451	7.45936	135
1	695571	696142	RH_27415_H3K27Ac_CSpeaks_peak_438	43	.	4.61547	6.34890	4.35224	437
1	696271	697489	RH_27415_H3K27Ac_CSpeaks_peak_439	62	.	5.02670	8.45783	6.25345	164
1	701426	701672	RH_27415_H3K27Ac_CSpeaks_peak_440	41	.	4.71033	6.07946	4.10755	103
1	702032	702179	RH_27415_H3K27Ac_CSpeaks_peak_441	28	.	3.90955	4.68672	2.87502	113
1	702375	702966	RH_27415_H3K27Ac_CSpeaks_peak_442	185	.	10.33277	21.42845	18.53946	192
1	711603	711839	RH_27415_H3K27Ac_CSpeaks_peak_443	23	.	3.51198	4.09644	2.33750	101
1	713261	713408	RH_27415_H3K27Ac_CSpeaks_peak_444	23	.	3.51198	4.09644	2.33750	62
1	716352	717177	RH_27415_H3K27Ac_CSpeaks_peak_445	267	.	14.05600	29.99716	26.77287	550
1	717278	717980	RH_27415_H3K27Ac_CSpeaks_peak_446	144	.	9.83146	17.18200	14.46442	123
1	722602	723290	RH_27415_H3K27Ac_CSpeaks_peak_447	78	.	6.88673	10.18589	7.84619	353
1	723470	723801	RH_27415_H3K27Ac_CSpeaks_peak_448	66	.	6.19805	8.83925	6.60059	88
1	723960	724326	RH_27415_H3K27Ac_CSpeaks_peak_449	44	.	4.90219	6.44327	4.42304	140
1	725112	725498	RH_27415_H3K27Ac_CSpeaks_peak_450	31	.	4.09095	5.01635	3.17701	109
1	727025	727178	RH_27415_H3K27Ac_CSpeaks_peak_451	57	.	5.44339	7.90781	5.72807	55
1	733986	734356	RH_27415_H3K27Ac_CSpeaks_peak_452	33	.	4.21437	5.25210	3.32821	236
1	734753	734900	RH_27415_H3K27Ac_CSpeaks_peak_453	23	.	3.51198	4.09644	2.33750	71
1	735608	736066	RH_27415_H3K27Ac_CSpeaks_peak_454	44	.	4.91677	6.47355	4.42304	142
1	736467	737691	RH_27415_H3K27Ac_CSpeaks_peak_455	55	.	5.61916	7.75223	5.57744	696
1	739610	740015	RH_27415_H3K27Ac_CSpeaks_peak_456	68	.	6.32156	9.08153	6.80233	280
1	740489	740818	RH_27415_H3K27Ac_CSpeaks_peak_457	33	.	4.21437	5.25210	3.32821	282
1	741425	741804	RH_27415_H3K27Ac_CSpeaks_peak_458	53	.	5.19353	7.51163	5.39476	234
1	742381	744279	RH_27415_H3K27Ac_CSpeaks_peak_459	197	.	12.64312	22.69352	19.75603	856
1	745181	745443	RH_27415_H3K27Ac_CSpeaks_peak_460	68	.	6.32156	9.08153	6.80233	123
1	745552	745850	RH_27415_H3K27Ac_CSpeaks_peak_461	15	.	3.00959	3.21441	1.57617	59
1	747809	748227	RH_27415_H3K27Ac_CSpeaks_peak_462	44	.	4.91677	6.47355	4.42304	225
1	748923	749085	RH_27415_H3K27Ac_CSpeaks_peak_463	55	.	5.61916	7.75223	5.57744	61
1	749225	749716	RH_27415_H3K27Ac_CSpeaks_peak_464	44	.	4.91677	6.47355	4.42304	273
1	749830	750065	RH_27415_H3K27Ac_CSpeaks_peak_465	92	.	7.57904	11.72297	9.27940	105
1	750217	750444	RH_27415_H3K27Ac_CSpeaks_peak_466	23	.	3.61151	4.17941	2.38983	5
1	750939	751385	RH_27415_H3K27Ac_CSpeaks_peak_467	121	.	9.13114	14.81322	12.19561	142
1	751550	751964	RH_27415_H3K27Ac_CSpeaks_peak_468	55	.	5.61916	7.75223	5.57744	310
1	752662	752860	RH_27415_H3K27Ac_CSpeaks_peak_469	40	.	4.51800	5.97696	4.01515	68
1	753046	753317	RH_27415_H3K27Ac_CSpeaks_peak_470	33	.	4.21437	5.25210	3.32821	233
1	760038	760217	RH_27415_H3K27Ac_CSpeaks_peak_471	32	.	4.15989	5.14675	3.29688	35
1	760569	761769	RH_27415_H3K27Ac_CSpeaks_peak_472	455	.	18.94340	49.64167	45.55516	1000
1	762018	763320	RH_27415_H3K27Ac_CSpeaks_peak_473	672	.	30.62478	72.41866	67.23700	326
1	763422	763830	RH_27415_H3K27Ac_CSpeaks_peak_474	33	.	4.21343	5.20952	3.32821	195
1	765783	766375	RH_27415_H3K27Ac_CSpeaks_peak_475	100	.	8.04853	12.58437	10.08038	388
1	766754	769115	RH_27415_H3K27Ac_CSpeaks_peak_476	128	.	9.42066	15.52314	12.87270	1544
1	770175	770477	RH_27415_H3K27Ac_CSpeaks_peak_477	100	.	8.04853	12.58437	10.08038	75
1	770611	771283	RH_27415_H3K27Ac_CSpeaks_peak_478	99	.	7.82494	12.39491	9.90156	253
1	771562	772592	RH_27415_H3K27Ac_CSpeaks_peak_479	180	.	11.72864	20.92013	18.05083	746
1	773292	773819	RH_27415_H3K27Ac_CSpeaks_peak_480	99	.	7.82494	12.39491	9.90156	262
1	774319	774750	RH_27415_H3K27Ac_CSpeaks_peak_481	23	.	3.57030	4.11197	2.34605	138
1	774909	778271	RH_27415_H3K27Ac_CSpeaks_peak_482	205	.	12.49603	23.50043	20.53534	3112
1	779280	779711	RH_27415_H3K27Ac_CSpeaks_peak_483	49	.	5.02000	6.98464	4.90382	239
1	779896	780155	RH_27415_H3K27Ac_CSpeaks_peak_484	44	.	4.90219	6.44327	4.42304	103
1	780934	781081	RH_27415_H3K27Ac_CSpeaks_peak_485	31	.	3.87479	4.98029	3.14971	68
1	781954	782582	RH_27415_H3K27Ac_CSpeaks_peak_486	142	.	10.09356	17.01341	14.29972	481
1	782821	783303	RH_27415_H3K27Ac_CSpeaks_peak_487	71	.	6.51591	9.48929	7.18664	283
1	786286	786554	RH_27415_H3K27Ac_CSpeaks_peak_488	33	.	4.21343	5.20952	3.32821	169
1	797352	799505	RH_27415_H3K27Ac_CSpeaks_peak_489	585	.	21.10511	63.32819	58.56907	613
1	799968	800300	RH_27415_H3K27Ac_CSpeaks_peak_490	39	.	4.63453	5.94031	3.98602	230
1	800485	800823	RH_27415_H3K27Ac_CSpeaks_peak_491	53	.	5.41727	7.43356	5.32007	123
1	802160	803967	RH_27415_H3K27Ac_CSpeaks_peak_492	180	.	11.72864	20.92013	18.05083	264
1	804594	804741	RH_27415_H3K27Ac_CSpeaks_peak_493	23	.	3.51198	4.09644	2.33750	83
1	805348	805796	RH_27415_H3K27Ac_CSpeaks_peak_494	79	.	6.95659	10.32256	7.96774	103
1	809232	809579	RH_27415_H3K27Ac_CSpeaks_peak_495	55	.	5.61916	7.75223	5.57744	243
1	809702	809849	RH_27415_H3K27Ac_CSpeaks_peak_496	33	.	4.21437	5.25210	3.32821	127
1	814240	814489	RH_27415_H3K27Ac_CSpeaks_peak_497	33	.	4.21437	5.25210	3.32821	95
1	815942	816423	RH_27415_H3K27Ac_CSpeaks_peak_498	68	.	6.32156	9.08153	6.80233	357
1	818356	818503	RH_27415_H3K27Ac_CSpeaks_peak_499	23	.	3.51198	4.09644	2.33750	105
1	822394	822787	RH_27415_H3K27Ac_CSpeaks_peak_500	33	.	4.21437	5.25210	3.32821	65
1	823317	823604	RH_27415_H3K27Ac_CSpeaks_peak_501	23	.	3.44426	4.14043	2.37063	76
1	827512	827659	RH_27415_H3K27Ac_CSpeaks_peak_502	33	.	4.21437	5.25210	3.32821	45
1	829818	830015	RH_27415_H3K27Ac_CSpeaks_peak_503	41	.	4.71033	6.07946	4.10755	63
1	839148	839380	RH_27415_H3K27Ac_CSpeaks_peak_504	44	.	4.91677	6.47355	4.42304	108
1	846866	847013	RH_27415_H3K27Ac_CSpeaks_peak_505	23	.	3.51198	4.09644	2.33750	76
1	866274	866476	RH_27415_H3K27Ac_CSpeaks_peak_506	52	.	5.38323	7.29888	5.20331	93
1	871184	871369	RH_27415_H3K27Ac_CSpeaks_peak_507	33	.	4.21437	5.25210	3.32821	65
1	894249	894640	RH_27415_H3K27Ac_CSpeaks_peak_508	55	.	5.61916	7.75223	5.57744	124
1	918338	918936	RH_27415_H3K27Ac_CSpeaks_peak_509	112	.	8.03200	13.78103	11.20977	68
1	919593	921328	RH_27415_H3K27Ac_CSpeaks_peak_510	477	.	20.77887	51.98171	47.77497	263
1	922061	922411	RH_27415_H3K27Ac_CSpeaks_peak_511	23	.	3.51400	4.10100	2.33750	245
1	922513	923455	RH_27415_H3K27Ac_CSpeaks_peak_512	99	.	7.82494	12.39491	9.90156	108
1	923900	924198	RH_27415_H3K27Ac_CSpeaks_peak_513	55	.	5.58416	7.68323	5.55118	159
1	924385	925129	RH_27415_H3K27Ac_CSpeaks_peak_514	100	.	7.53000	12.57176	10.06801	444
1	929655	930363	RH_27415_H3K27Ac_CSpeaks_peak_515	71	.	6.36153	9.39979	7.10194	442
1	931679	932477	RH_27415_H3K27Ac_CSpeaks_peak_516	107	.	8.42874	13.32530	10.77743	215
1	935828	936224	RH_27415_H3K27Ac_CSpeaks_peak_517	23	.	3.61151	4.17941	2.38983	290
1	936955	939234	RH_27415_H3K27Ac_CSpeaks_peak_518	321	.	12.36900	35.56054	32.11222	2002
1	939337	940192	RH_27415_H3K27Ac_CSpeaks_peak_519	128	.	9.42066	15.52314	12.87270	597
1	940741	940925	RH_27415_H3K27Ac_CSpeaks_peak_520	49	.	5.21273	6.98640	4.90382	132
1	941065	941904	RH_27415_H3K27Ac_CSpeaks_peak_521	89	.	7.02800	11.39030	8.95894	80
1	944587	944850	RH_27415_H3K27Ac_CSpeaks_peak_522	53	.	5.41727	7.43356	5.32007	120
1	945554	946365	RH_27415_H3K27Ac_CSpeaks_peak_523	99	.	7.82494	12.39491	9.90156	669
1	946839	947042	RH_27415_H3K27Ac_CSpeaks_peak_524	47	.	5.06257	6.84507	4.77618	74
1	947220	947777	RH_27415_H3K27Ac_CSpeaks_peak_525	96	.	7.81909	12.15700	9.67606	324
1	948103	948253	RH_27415_H3K27Ac_CSpeaks_peak_526	59	.	5.82740	8.14857	5.95720	64
1	948359	948596	RH_27415_H3K27Ac_CSpeaks_peak_527	36	.	4.42111	5.56185	3.62769	91
1	948822	951331	RH_27415_H3K27Ac_CSpeaks_peak_528	182	.	10.16490	21.14644	18.26718	2005
1	951453	952255	RH_27415_H3K27Ac_CSpeaks_peak_529	128	.	8.83768	15.51629	12.86758	307
1	952362	953713	RH_27415_H3K27Ac_CSpeaks_peak_530	81	.	7.03383	10.56225	8.17487	265
1	953854	955806	RH_27415_H3K27Ac_CSpeaks_peak_531	104	.	7.98427	12.96658	10.45139	1015
1	956795	957518	RH_27415_H3K27Ac_CSpeaks_peak_532	58	.	5.52200	8.03300	5.84373	88
1	958165	958382	RH_27415_H3K27Ac_CSpeaks_peak_533	45	.	4.44225	6.58950	4.53731	104
1	958743	959339	RH_27415_H3K27Ac_CSpeaks_peak_534	67	.	5.93824	8.98108	6.73353	243
1	959449	960266	RH_27415_H3K27Ac_CSpeaks_peak_535	109	.	8.47068	13.54415	10.99172	465
1	960702	961914	RH_27415_H3K27Ac_CSpeaks_peak_536	124	.	9.02878	15.07892	12.44418	304
1	967889	968342	RH_27415_H3K27Ac_CSpeaks_peak_537	107	.	8.42874	13.32530	10.77743	300
1	969092	969751	RH_27415_H3K27Ac_CSpeaks_peak_538	63	.	6.01919	8.61586	6.38747	334
1	969958	972064	RH_27415_H3K27Ac_CSpeaks_peak_539	99	.	7.82494	12.39491	9.90156	128
1	972180	973298	RH_27415_H3K27Ac_CSpeaks_peak_540	105	.	8.21062	13.07245	10.54896	601
1	974838	975108	RH_27415_H3K27Ac_CSpeaks_peak_541	48	.	5.19627	6.95682	4.88503	127
1	975685	975907	RH_27415_H3K27Ac_CSpeaks_peak_542	49	.	5.21273	6.98640	4.90382	108
1	976047	976332	RH_27415_H3K27Ac_CSpeaks_peak_543	28	.	3.90955	4.68672	2.87502	82
1	976507	976746	RH_27415_H3K27Ac_CSpeaks_peak_544	68	.	6.31587	9.13052	6.84129	117
1	977466	977613	RH_27415_H3K27Ac_CSpeaks_peak_545	46	.	5.05269	6.70273	4.64466	71
1	979664	979811	RH_27415_H3K27Ac_CSpeaks_peak_546	33	.	4.21437	5.25210	3.32821	27
1	983668	983841	RH_27415_H3K27Ac_CSpeaks_peak_547	26	.	3.75493	4.41892	2.62084	132
1	984718	986575	RH_27415_H3K27Ac_CSpeaks_peak_548	160	.	10.04000	18.86548	16.07957	362
1	986850	988141	RH_27415_H3K27Ac_CSpeaks_peak_549	75	.	5.86968	9.86985	7.54286	142
1	989167	989657	RH_27415_H3K27Ac_CSpeaks_peak_550	54	.	5.48230	7.54415	5.42645	207
1	994925	995123	RH_27415_H3K27Ac_CSpeaks_peak_551	31	.	3.87479	4.98029	3.14971	69
1	995237	995521	RH_27415_H3K27Ac_CSpeaks_peak_552	65	.	5.59691	8.74690	6.51307	86
1	995700	996214	RH_27415_H3K27Ac_CSpeaks_peak_553	51	.	5.19864	7.26833	5.17742	437
1	997929	998212	RH_27415_H3K27Ac_CSpeaks_peak_554	43	.	4.81535	6.29639	4.30140	116
1	998778	999177	RH_27415_H3K27Ac_CSpeaks_peak_555	75	.	6.62110	9.83909	7.51345	137
1	999507	1000717	RH_27415_H3K27Ac_CSpeaks_peak_556	129	.	9.33057	15.60914	12.95772	816
1	1001181	1001478	RH_27415_H3K27Ac_CSpeaks_peak_557	75	.	6.62110	9.83909	7.51345	237
1	1001867	1002233	RH_27415_H3K27Ac_CSpeaks_peak_558	28	.	3.29180	4.66237	2.85482	133
1	1002617	1003322	RH_27415_H3K27Ac_CSpeaks_peak_559	75	.	6.62110	9.83909	7.51345	337
1	1003423	1003981	RH_27415_H3K27Ac_CSpeaks_peak_560	58	.	5.52200	8.03300	5.84373	467
1	1004154	1004461	RH_27415_H3K27Ac_CSpeaks_peak_561	39	.	4.45368	5.87635	3.92467	34
1	1004627	1004916	RH_27415_H3K27Ac_CSpeaks_peak_562	36	.	4.38029	5.58564	3.65002	12
1	1006160	1006352	RH_27415_H3K27Ac_CSpeaks_peak_563	35	.	4.38076	5.49228	3.56237	50
1	1006918	1007194	RH_27415_H3K27Ac_CSpeaks_peak_564	31	.	4.01600	5.01407	3.17538	211
1	1009013	1009678	RH_27415_H3K27Ac_CSpeaks_peak_565	60	.	5.78321	8.21869	6.02116	308
1	1009809	1009975	RH_27415_H3K27Ac_CSpeaks_peak_566	19	.	3.01602	3.64960	1.98039	94
1	1010836	1011541	RH_27415_H3K27Ac_CSpeaks_peak_567	71	.	6.36153	9.39979	7.10194	269
1	1012579	1014270	RH_27415_H3K27Ac_CSpeaks_peak_568	107	.	7.73167	13.29064	10.75844	897
1	1014511	1015074	RH_27415_H3K27Ac_CSpeaks_peak_569	49	.	5.02000	6.98464	4.90382	181
1	1015757	1016353	RH_27415_H3K27Ac_CSpeaks_peak_570	75	.	6.75113	9.92584	7.59472	286
1	1016704	1016851	RH_27415_H3K27Ac_CSpeaks_peak_571	21	.	3.37556	3.84054	2.15807	8
1	1019229	1019423	RH_27415_H3K27Ac_CSpeaks_peak_572	33	.	4.21437	5.25210	3.32821	120
1	1022521	1022768	RH_27415_H3K27Ac_CSpeaks_peak_573	41	.	4.71033	6.07946	4.10755	147
1	1028328	1029105	RH_27415_H3K27Ac_CSpeaks_peak_574	88	.	7.35328	11.32524	8.89979	493
1	1031551	1032332	RH_27415_H3K27Ac_CSpeaks_peak_575	194	.	11.81267	22.32284	19.40199	509
1	1036618	1036806	RH_27415_H3K27Ac_CSpeaks_peak_576	15	.	3.01200	3.24402	1.59750	95
1	1036941	1037206	RH_27415_H3K27Ac_CSpeaks_peak_577	23	.	3.51198	4.09644	2.33750	27
1	1037369	1037589	RH_27415_H3K27Ac_CSpeaks_peak_578	23	.	3.51198	4.09644	2.33750	94
1	1040170	1040317	RH_27415_H3K27Ac_CSpeaks_peak_579	23	.	3.51198	4.09644	2.33750	129
1	1041455	1041831	RH_27415_H3K27Ac_CSpeaks_peak_580	14	.	2.80958	3.01812	1.40663	249
1	1041942	1042157	RH_27415_H3K27Ac_CSpeaks_peak_581	23	.	3.51198	4.09644	2.33750	112
1	1047043	1047415	RH_27415_H3K27Ac_CSpeaks_peak_582	33	.	4.20238	5.22872	3.32821	273
1	1048005	1048349	RH_27415_H3K27Ac_CSpeaks_peak_583	58	.	5.52200	8.03300	5.84373	144
1	1048803	1049423	RH_27415_H3K27Ac_CSpeaks_peak_584	46	.	4.52252	6.71946	4.65925	494
1	1049574	1049923	RH_27415_H3K27Ac_CSpeaks_peak_585	71	.	6.51591	9.48929	7.18664	69
1	1050322	1051356	RH_27415_H3K27Ac_CSpeaks_peak_586	47	.	4.73585	6.78927	4.72282	411
1	1051498	1051693	RH_27415_H3K27Ac_CSpeaks_peak_587	53	.	5.41727	7.43356	5.32007	60
1	1052164	1052896	RH_27415_H3K27Ac_CSpeaks_peak_588	58	.	5.77290	8.05092	5.86137	128
1	1053001	1053231	RH_27415_H3K27Ac_CSpeaks_peak_589	43	.	4.81535	6.29639	4.30140	136
1	1053356	1053623	RH_27415_H3K27Ac_CSpeaks_peak_590	49	.	5.02000	6.98464	4.90382	132
1	1053792	1055727	RH_27415_H3K27Ac_CSpeaks_peak_591	74	.	6.02745	9.77451	7.45936	740
1	1056579	1057474	RH_27415_H3K27Ac_CSpeaks_peak_592	79	.	6.90505	10.33289	7.97795	601
1	1057709	1058574	RH_27415_H3K27Ac_CSpeaks_peak_593	63	.	6.01919	8.61586	6.38747	748
1	1058838	1059488	RH_27415_H3K27Ac_CSpeaks_peak_594	19	.	2.76653	3.56304	1.90044	572
1	1059681	1063179	RH_27415_H3K27Ac_CSpeaks_peak_595	86	.	7.22302	11.09976	8.68577	2513
1	1064362	1064591	RH_27415_H3K27Ac_CSpeaks_peak_596	33	.	4.21343	5.20952	3.32821	100
1	1065990	1066470	RH_27415_H3K27Ac_CSpeaks_peak_597	33	.	4.21343	5.20952	3.32821	62
1	1070392	1070567	RH_27415_H3K27Ac_CSpeaks_peak_598	80	.	7.02395	10.45619	8.07232	72
1	1072784	1073053	RH_27415_H3K27Ac_CSpeaks_peak_599	23	.	3.61151	4.17941	2.38983	78
1	1075283	1076336	RH_27415_H3K27Ac_CSpeaks_peak_600	86	.	7.22302	11.09976	8.68577	770
1	1076536	1076739	RH_27415_H3K27Ac_CSpeaks_peak_601	31	.	4.09095	5.01635	3.17701	117
1	1077610	1077813	RH_27415_H3K27Ac_CSpeaks_peak_602	49	.	5.02000	6.98464	4.90382	106
1	1079042	1079917	RH_27415_H3K27Ac_CSpeaks_peak_603	112	.	6.30929	13.79356	11.22159	602
1	1080178	1080373	RH_27415_H3K27Ac_CSpeaks_peak_604	35	.	4.35427	5.44691	3.51734	108
1	1080616	1083792	RH_27415_H3K27Ac_CSpeaks_peak_605	173	.	9.90223	20.16870	17.33114	2170
1	1084315	1085136	RH_27415_H3K27Ac_CSpeaks_peak_606	161	.	9.47170	18.92735	16.13758	586
1	1085371	1085585	RH_27415_H3K27Ac_CSpeaks_peak_607	94	.	6.88851	11.91663	9.44332	107
1	1085744	1086182	RH_27415_H3K27Ac_CSpeaks_peak_608	46	.	4.52252	6.71946	4.65925	136
1	1086502	1086756	RH_27415_H3K27Ac_CSpeaks_peak_609	79	.	6.59165	10.34463	7.98903	114
1	1086908	1087215	RH_27415_H3K27Ac_CSpeaks_peak_610	56	.	5.66688	7.86347	5.68733	175
1	1087455	1087943	RH_27415_H3K27Ac_CSpeaks_peak_611	58	.	5.77290	8.05092	5.86137	320
1	1088359	1088540	RH_27415_H3K27Ac_CSpeaks_peak_612	23	.	3.61151	4.17941	2.38983	39
1	1089268	1089663	RH_27415_H3K27Ac_CSpeaks_peak_613	39	.	4.59022	5.86017	3.91297	146
1	1089800	1090347	RH_27415_H3K27Ac_CSpeaks_peak_614	62	.	5.99729	8.45898	6.25422	363
1	1090606	1090950	RH_27415_H3K27Ac_CSpeaks_peak_615	86	.	7.22302	11.09976	8.68577	139
1	1091059	1091336	RH_27415_H3K27Ac_CSpeaks_peak_616	68	.	6.32156	9.08153	6.80233	137
1	1091685	1092015	RH_27415_H3K27Ac_CSpeaks_peak_617	33	.	4.21343	5.20952	3.32821	17
1	1092840	1092987	RH_27415_H3K27Ac_CSpeaks_peak_618	33	.	4.21437	5.25210	3.32821	60
1	1093981	1094154	RH_27415_H3K27Ac_CSpeaks_peak_619	23	.	3.51198	4.09644	2.33750	99
1	1094282	1094469	RH_27415_H3K27Ac_CSpeaks_peak_620	55	.	5.56527	7.64628	5.51511	128
1	1094645	1097120	RH_27415_H3K27Ac_CSpeaks_peak_621	121	.	9.13114	14.81322	12.19561	985
1	1103573	1103793	RH_27415_H3K27Ac_CSpeaks_peak_622	60	.	5.78321	8.21869	6.02116	89
1	1104529	1104861	RH_27415_H3K27Ac_CSpeaks_peak_623	46	.	5.05269	6.70273	4.64466	79
1	1105241	1106152	RH_27415_H3K27Ac_CSpeaks_peak_624	75	.	6.62216	9.84090	7.51520	717
1	1106334	1106547	RH_27415_H3K27Ac_CSpeaks_peak_625	63	.	6.02014	8.61749	6.38903	101
1	1106749	1106973	RH_27415_H3K27Ac_CSpeaks_peak_626	63	.	6.01919	8.61586	6.38747	121
1	1107255	1107402	RH_27415_H3K27Ac_CSpeaks_peak_627	33	.	4.21343	5.20952	3.32821	48
1	1108024	1108231	RH_27415_H3K27Ac_CSpeaks_peak_628	53	.	5.46612	7.51654	5.39958	89
1	1108552	1108830	RH_27415_H3K27Ac_CSpeaks_peak_629	18	.	3.01502	3.49045	1.82986	211
1	1108977	1109722	RH_27415_H3K27Ac_CSpeaks_peak_630	39	.	4.14565	5.85353	3.90674	486
1	1110319	1111492	RH_27415_H3K27Ac_CSpeaks_peak_631	39	.	4.14565	5.85353	3.90674	349
1	1111722	1111907	RH_27415_H3K27Ac_CSpeaks_peak_632	36	.	4.40757	5.53845	3.60768	71
1	1112102	1112321	RH_27415_H3K27Ac_CSpeaks_peak_633	18	.	3.19720	3.52594	1.86473	40
1	1112505	1112712	RH_27415_H3K27Ac_CSpeaks_peak_634	75	.	6.62110	9.83909	7.51345	122
1	1113201	1113702	RH_27415_H3K27Ac_CSpeaks_peak_635	63	.	6.03639	8.53184	6.32353	388
1	1114390	1115218	RH_27415_H3K27Ac_CSpeaks_peak_636	99	.	7.82494	12.39491	9.90156	263
1	1116108	1116785	RH_27415_H3K27Ac_CSpeaks_peak_637	107	.	8.42874	13.32530	10.77743	547
1	1122228	1122462	RH_27415_H3K27Ac_CSpeaks_peak_638	33	.	4.21437	5.25210	3.32821	111
1	1122719	1122883	RH_27415_H3K27Ac_CSpeaks_peak_639	44	.	4.91677	6.47355	4.42304	114
1	1123424	1123571	RH_27415_H3K27Ac_CSpeaks_peak_640	23	.	3.51198	4.09644	2.33750	94
1	1125085	1125232	RH_27415_H3K27Ac_CSpeaks_peak_641	24	.	3.39189	4.23541	2.44339	20
1	1126322	1126700	RH_27415_H3K27Ac_CSpeaks_peak_642	55	.	5.56527	7.64628	5.51511	81
1	1127373	1127571	RH_27415_H3K27Ac_CSpeaks_peak_643	63	.	6.01919	8.61586	6.38747	117
1	1128809	1129695	RH_27415_H3K27Ac_CSpeaks_peak_644	129	.	9.48270	15.64204	12.99041	613
1	1130723	1130870	RH_27415_H3K27Ac_CSpeaks_peak_645	23	.	3.51400	4.10100	2.33750	68
1	1131121	1131477	RH_27415_H3K27Ac_CSpeaks_peak_646	46	.	5.05269	6.70273	4.64466	83
1	1131761	1131916	RH_27415_H3K27Ac_CSpeaks_peak_647	16	.	3.01372	3.34988	1.69643	33
1	1132018	1132267	RH_27415_H3K27Ac_CSpeaks_peak_648	106	.	8.09650	13.15612	10.63038	132
1	1132955	1133612	RH_27415_H3K27Ac_CSpeaks_peak_649	47	.	5.11551	6.81306	4.74636	79
1	1133792	1134009	RH_27415_H3K27Ac_CSpeaks_peak_650	39	.	4.59022	5.86017	3.91297	110
1	1134656	1134825	RH_27415_H3K27Ac_CSpeaks_peak_651	39	.	4.30532	5.86458	3.91369	89
1	1134955	1136134	RH_27415_H3K27Ac_CSpeaks_peak_652	95	.	7.72127	11.97863	9.50376	253
1	1136285	1137519	RH_27415_H3K27Ac_CSpeaks_peak_653	17	.	2.74317	3.36751	1.71364	651
1	1137665	1139355	RH_27415_H3K27Ac_CSpeaks_peak_654	113	.	8.69090	13.95481	11.38039	869
1	1139467	1139759	RH_27415_H3K27Ac_CSpeaks_peak_655	34	.	4.28942	5.33683	3.41001	156
1	1140205	1140844	RH_27415_H3K27Ac_CSpeaks_peak_656	52	.	5.41868	7.36534	5.26567	101
1	1141988	1142726	RH_27415_H3K27Ac_CSpeaks_peak_657	49	.	5.02000	6.98464	4.90382	544
1	1143943	1144146	RH_27415_H3K27Ac_CSpeaks_peak_658	58	.	5.52200	8.03300	5.84373	145
1	1145470	1146460	RH_27415_H3K27Ac_CSpeaks_peak_659	68	.	6.02400	9.11860	6.83179	712
1	1146942	1147199	RH_27415_H3K27Ac_CSpeaks_peak_660	88	.	7.35328	11.32524	8.89979	121
1	1147604	1148447	RH_27415_H3K27Ac_CSpeaks_peak_661	55	.	5.60317	7.72062	5.57744	156
1	1148918	1149920	RH_27415_H3K27Ac_CSpeaks_peak_662	137	.	9.63070	16.46370	13.76743	609
1	1150577	1151260	RH_27415_H3K27Ac_CSpeaks_peak_663	61	.	5.92058	8.31762	6.11875	460
1	1152272	1152634	RH_27415_H3K27Ac_CSpeaks_peak_664	30	.	3.98528	4.82212	3.00588	82
1	1152938	1153522	RH_27415_H3K27Ac_CSpeaks_peak_665	89	.	7.02800	11.39030	8.95894	409
1	1153890	1154207	RH_27415_H3K27Ac_CSpeaks_peak_666	45	.	4.92783	6.62697	4.57308	187
1	1154999	1155891	RH_27415_H3K27Ac_CSpeaks_peak_667	77	.	6.84093	10.09731	7.75985	192
1	1156771	1157701	RH_27415_H3K27Ac_CSpeaks_peak_668	53	.	5.41727	7.43356	5.32007	785
1	1164947	1165268	RH_27415_H3K27Ac_CSpeaks_peak_669	94	.	7.72635	11.87196	9.40223	193
1	1165469	1166343	RH_27415_H3K27Ac_CSpeaks_peak_670	94	.	7.72635	11.87196	9.40223	548
1	1166921	1167419	RH_27415_H3K27Ac_CSpeaks_peak_671	92	.	7.65225	11.72447	9.27940	383
1	1167566	1167985	RH_27415_H3K27Ac_CSpeaks_peak_672	31	.	4.01600	5.01407	3.17538	308
1	1168252	1168595	RH_27415_H3K27Ac_CSpeaks_peak_673	53	.	5.41727	7.43356	5.32007	117
1	1169035	1169701	RH_27415_H3K27Ac_CSpeaks_peak_674	40	.	4.51800	5.97696	4.01515	298
1	1170475	1170900	RH_27415_H3K27Ac_CSpeaks_peak_675	34	.	4.34114	5.42451	3.49510	303
1	1171721	1171903	RH_27415_H3K27Ac_CSpeaks_peak_676	44	.	4.90219	6.44327	4.42304	105
1	1173663	1174383	RH_27415_H3K27Ac_CSpeaks_peak_677	54	.	4.89940	7.61940	5.49404	611
1	1174502	1174651	RH_27415_H3K27Ac_CSpeaks_peak_678	42	.	4.51419	6.19061	4.21592	64
1	1175160	1175952	RH_27415_H3K27Ac_CSpeaks_peak_679	121	.	6.58361	14.75339	12.14931	481
1	1176476	1177464	RH_27415_H3K27Ac_CSpeaks_peak_680	167	.	10.96461	19.53880	16.71893	171
1	1177902	1178623	RH_27415_H3K27Ac_CSpeaks_peak_681	53	.	5.41727	7.43356	5.32007	167
1	1179152	1179872	RH_27415_H3K27Ac_CSpeaks_peak_682	36	.	4.42111	5.56185	3.62769	190
1	1181162	1181405	RH_27415_H3K27Ac_CSpeaks_peak_683	68	.	6.32156	9.08153	6.80233	146
1	1184128	1184365	RH_27415_H3K27Ac_CSpeaks_peak_684	44	.	4.91677	6.47355	4.42304	104
1	1184522	1185103	RH_27415_H3K27Ac_CSpeaks_peak_685	44	.	4.91677	6.47355	4.42304	358
1	1185216	1185373	RH_27415_H3K27Ac_CSpeaks_peak_686	44	.	4.91677	6.47355	4.42304	80
1	1186537	1186886	RH_27415_H3K27Ac_CSpeaks_peak_687	53	.	5.41727	7.43356	5.32007	131
1	1193394	1193546	RH_27415_H3K27Ac_CSpeaks_peak_688	44	.	4.91677	6.47355	4.42304	63
1	1193791	1194241	RH_27415_H3K27Ac_CSpeaks_peak_689	15	.	3.01200	3.24402	1.59750	411
1	1194684	1194947	RH_27415_H3K27Ac_CSpeaks_peak_690	55	.	5.61916	7.75223	5.57744	44
1	1195265	1196005	RH_27415_H3K27Ac_CSpeaks_peak_691	68	.	6.32156	9.08153	6.80233	371
1	1197702	1198018	RH_27415_H3K27Ac_CSpeaks_peak_692	67	.	6.26093	8.96174	6.71552	209
1	1198425	1199019	RH_27415_H3K27Ac_CSpeaks_peak_693	90	.	7.31260	11.52639	9.08884	237
1	1206378	1206609	RH_27415_H3K27Ac_CSpeaks_peak_694	21	.	3.37505	3.79971	2.12449	136
1	1206748	1206967	RH_27415_H3K27Ac_CSpeaks_peak_695	16	.	3.01372	3.34988	1.69643	189
1	1207118	1207367	RH_27415_H3K27Ac_CSpeaks_peak_696	44	.	4.91677	6.47355	4.42304	178
1	1208126	1208886	RH_27415_H3K27Ac_CSpeaks_peak_697	132	.	9.64142	15.95061	13.28885	617
1	1209957	1210116	RH_27415_H3K27Ac_CSpeaks_peak_698	31	.	3.87479	4.98029	3.14971	36
1	1210636	1210956	RH_27415_H3K27Ac_CSpeaks_peak_699	36	.	4.38029	5.58564	3.65002	129
1	1211193	1211513	RH_27415_H3K27Ac_CSpeaks_peak_700	54	.	5.51496	7.60005	5.47773	61
1	1213658	1214067	RH_27415_H3K27Ac_CSpeaks_peak_701	23	.	3.44426	4.14043	2.37063	309
1	1214681	1214867	RH_27415_H3K27Ac_CSpeaks_peak_702	51	.	5.33092	7.20178	5.11278	102
1	1215741	1215998	RH_27415_H3K27Ac_CSpeaks_peak_703	66	.	6.23983	8.92044	6.67885	133
1	1216153	1216803	RH_27415_H3K27Ac_CSpeaks_peak_704	94	.	7.72635	11.87196	9.40223	360
1	1217687	1218107	RH_27415_H3K27Ac_CSpeaks_peak_705	55	.	5.16638	7.75100	5.57744	110
1	1218690	1218837	RH_27415_H3K27Ac_CSpeaks_peak_706	21	.	3.38668	3.86085	2.17760	48
1	1219024	1219368	RH_27415_H3K27Ac_CSpeaks_peak_707	32	.	4.13204	5.09369	3.24938	74
1	1219539	1219906	RH_27415_H3K27Ac_CSpeaks_peak_708	31	.	3.76877	5.02441	3.18315	240
1	1220968	1221352	RH_27415_H3K27Ac_CSpeaks_peak_709	54	.	5.50938	7.53795	5.42035	105
1	1222440	1223424	RH_27415_H3K27Ac_CSpeaks_peak_710	68	.	6.02400	9.11860	6.83179	186
1	1224793	1226073	RH_27415_H3K27Ac_CSpeaks_peak_711	134	.	9.59159	16.07815	13.41253	712
1	1226951	1227173	RH_27415_H3K27Ac_CSpeaks_peak_712	43	.	4.85877	6.36959	4.37194	103
1	1227479	1227631	RH_27415_H3K27Ac_CSpeaks_peak_713	44	.	4.80007	6.42240	4.41664	92
1	1227808	1228005	RH_27415_H3K27Ac_CSpeaks_peak_714	34	.	4.32809	5.40231	3.47450	79
1	1228588	1229146	RH_27415_H3K27Ac_CSpeaks_peak_715	46	.	4.52252	6.71946	4.65925	439
1	1229425	1230433	RH_27415_H3K27Ac_CSpeaks_peak_716	88	.	7.35328	11.32524	8.89979	740
1	1230609	1230895	RH_27415_H3K27Ac_CSpeaks_peak_717	33	.	4.06277	5.27003	3.34577	205
1	1231159	1231537	RH_27415_H3K27Ac_CSpeaks_peak_718	24	.	3.39189	4.23541	2.44339	47
1	1232259	1232788	RH_27415_H3K27Ac_CSpeaks_peak_719	66	.	6.16446	8.86551	6.62564	306
1	1232901	1234245	RH_27415_H3K27Ac_CSpeaks_peak_720	88	.	7.33145	11.28725	8.86364	258
1	1234421	1234646	RH_27415_H3K27Ac_CSpeaks_peak_721	62	.	5.95049	8.49924	6.29167	91
1	1235904	1236076	RH_27415_H3K27Ac_CSpeaks_peak_722	33	.	4.27668	5.31536	3.39072	88
1	1236214	1236361	RH_27415_H3K27Ac_CSpeaks_peak_723	31	.	4.01600	5.01407	3.17538	59
1	1236600	1236752	RH_27415_H3K27Ac_CSpeaks_peak_724	33	.	4.15891	5.23635	3.32821	37
1	1237498	1238061	RH_27415_H3K27Ac_CSpeaks_peak_725	131	.	9.41598	15.76147	13.10706	436
1	1239391	1239669	RH_27415_H3K27Ac_CSpeaks_peak_726	63	.	5.27628	8.55091	6.33995	144
1	1240108	1240882	RH_27415_H3K27Ac_CSpeaks_peak_727	137	.	9.63223	16.46638	13.77007	443
1	1241058	1241613	RH_27415_H3K27Ac_CSpeaks_peak_728	124	.	9.05672	15.12752	12.49143	143
1	1242326	1242484	RH_27415_H3K27Ac_CSpeaks_peak_729	35	.	4.35427	5.44691	3.51734	62
1	1243135	1243380	RH_27415_H3K27Ac_CSpeaks_peak_730	47	.	5.11551	6.81306	4.74636	101
1	1244577	1245343	RH_27415_H3K27Ac_CSpeaks_peak_731	79	.	5.69693	10.30392	7.95307	571
1	1245484	1247539	RH_27415_H3K27Ac_CSpeaks_peak_732	310	.	16.31273	34.43851	31.03635	985
1	1247907	1250738	RH_27415_H3K27Ac_CSpeaks_peak_733	267	.	15.04797	29.95584	26.73661	1734
1	1252130	1252796	RH_27415_H3K27Ac_CSpeaks_peak_734	54	.	5.54652	7.60975	5.48669	531
1	1254116	1255992	RH_27415_H3K27Ac_CSpeaks_peak_735	328	.	17.68442	36.28338	32.80606	1545
1	1256298	1262543	RH_27415_H3K27Ac_CSpeaks_peak_736	314	.	14.63808	34.89812	31.46946	291
1	1262688	1265381	RH_27415_H3K27Ac_CSpeaks_peak_737	354	.	17.06800	39.00666	35.41135	1082
1	1265926	1267183	RH_27415_H3K27Ac_CSpeaks_peak_738	258	.	15.25292	29.02766	25.85120	139
1	1267400	1268451	RH_27415_H3K27Ac_CSpeaks_peak_739	168	.	11.02993	19.65415	16.83223	290
1	1269458	1269605	RH_27415_H3K27Ac_CSpeaks_peak_740	14	.	2.80958	3.01812	1.40663	77
1	1278146	1278858	RH_27415_H3K27Ac_CSpeaks_peak_741	128	.	9.38995	15.46461	12.81681	184
1	1279293	1279451	RH_27415_H3K27Ac_CSpeaks_peak_742	33	.	4.21343	5.20952	3.32821	55
1	1279573	1279720	RH_27415_H3K27Ac_CSpeaks_peak_743	39	.	4.60489	5.88661	3.93452	80
1	1279917	1281447	RH_27415_H3K27Ac_CSpeaks_peak_744	625	.	25.02338	67.53958	62.58116	1316
1	1281604	1289295	RH_27415_H3K27Ac_CSpeaks_peak_745	276	.	10.69837	30.95154	27.69210	158
1	1289521	1290399	RH_27415_H3K27Ac_CSpeaks_peak_746	105	.	8.31977	13.10830	10.58410	630
1	1290532	1291952	RH_27415_H3K27Ac_CSpeaks_peak_747	203	.	12.63173	23.30918	20.34680	591
1	1292080	1292516	RH_27415_H3K27Ac_CSpeaks_peak_748	24	.	3.39189	4.23541	2.44339	296
1	1292709	1294327	RH_27415_H3K27Ac_CSpeaks_peak_749	296	.	15.06000	32.94462	29.60658	706
1	1294708	1295239	RH_27415_H3K27Ac_CSpeaks_peak_750	75	.	6.72904	9.88410	7.55342	240
1	1295348	1295713	RH_27415_H3K27Ac_CSpeaks_peak_751	111	.	8.42686	13.72203	11.15535	123
1	1296167	1297154	RH_27415_H3K27Ac_CSpeaks_peak_752	77	.	6.81825	10.05375	7.71787	585
1	1301153	1306117	RH_27415_H3K27Ac_CSpeaks_peak_753	262	.	15.45270	29.43143	26.22882	1474
1	1306279	1307624	RH_27415_H3K27Ac_CSpeaks_peak_754	213	.	13.34551	24.34571	21.33793	157
1	1308211	1309059	RH_27415_H3K27Ac_CSpeaks_peak_755	114	.	8.57883	13.98690	11.41086	709
1	1309230	1309400	RH_27415_H3K27Ac_CSpeaks_peak_756	43	.	4.81535	6.29639	4.30140	41
1	1311913	1312405	RH_27415_H3K27Ac_CSpeaks_peak_757	31	.	4.01600	5.01407	3.17538	386
1	1313791	1314082	RH_27415_H3K27Ac_CSpeaks_peak_758	23	.	3.51198	4.09644	2.33750	256
1	1317223	1317455	RH_27415_H3K27Ac_CSpeaks_peak_759	177	.	11.70744	20.59789	17.74312	104
1	1320859	1321030	RH_27415_H3K27Ac_CSpeaks_peak_760	49	.	5.21273	6.98640	4.90382	89
1	1322043	1323453	RH_27415_H3K27Ac_CSpeaks_peak_761	131	.	7.91442	15.80674	13.14940	692
1	1323912	1328075	RH_27415_H3K27Ac_CSpeaks_peak_762	257	.	14.75051	28.91855	25.74548	1760
1	1328494	1330460	RH_27415_H3K27Ac_CSpeaks_peak_763	153	.	10.12514	18.09086	15.32810	489
1	1330689	1331480	RH_27415_H3K27Ac_CSpeaks_peak_764	76	.	6.79573	10.01065	7.67717	681
1	1331649	1331893	RH_27415_H3K27Ac_CSpeaks_peak_765	53	.	5.47274	7.46776	5.35327	117
1	1332623	1334094	RH_27415_H3K27Ac_CSpeaks_peak_766	151	.	10.53593	17.88300	15.12706	1325
1	1334718	1337733	RH_27415_H3K27Ac_CSpeaks_peak_767	111	.	8.42686	13.72203	11.15535	963
1	1338198	1338345	RH_27415_H3K27Ac_CSpeaks_peak_768	23	.	3.51198	4.09644	2.33750	68
1	1340926	1341561	RH_27415_H3K27Ac_CSpeaks_peak_769	44	.	4.91677	6.47355	4.42304	355
1	1341756	1342117	RH_27415_H3K27Ac_CSpeaks_peak_770	23	.	3.51198	4.09644	2.33750	284
1	1342577	1342829	RH_27415_H3K27Ac_CSpeaks_peak_771	23	.	3.51198	4.09644	2.33750	31
1	1342948	1345526	RH_27415_H3K27Ac_CSpeaks_peak_772	99	.	7.82494	12.39491	9.90156	665
1	1345857	1346790	RH_27415_H3K27Ac_CSpeaks_peak_773	121	.	9.13114	14.81322	12.19561	642
1	1346906	1347360	RH_27415_H3K27Ac_CSpeaks_peak_774	55	.	5.61916	7.75223	5.57744	226
1	1347630	1347916	RH_27415_H3K27Ac_CSpeaks_peak_775	68	.	6.32156	9.08153	6.80233	124
1	1348683	1349387	RH_27415_H3K27Ac_CSpeaks_peak_776	136	.	9.83354	16.33318	13.64617	238
1	1349516	1349813	RH_27415_H3K27Ac_CSpeaks_peak_777	43	.	4.81535	6.29639	4.30140	127
1	1352298	1353435	RH_27415_H3K27Ac_CSpeaks_peak_778	120	.	9.04357	14.63799	12.03802	664
1	1353609	1355997	RH_27415_H3K27Ac_CSpeaks_peak_779	165	.	10.83453	19.31039	16.50365	1736
1	1356124	1356355	RH_27415_H3K27Ac_CSpeaks_peak_780	60	.	5.81591	8.27317	6.07497	129
1	1356594	1356947	RH_27415_H3K27Ac_CSpeaks_peak_781	38	.	4.52481	5.81767	3.87326	252
1	1358119	1358735	RH_27415_H3K27Ac_CSpeaks_peak_782	57	.	5.44339	7.90781	5.72807	383
1	1359697	1360226	RH_27415_H3K27Ac_CSpeaks_peak_783	39	.	4.02136	5.90038	3.94688	123
1	1361282	1361560	RH_27415_H3K27Ac_CSpeaks_peak_784	64	.	5.37611	8.71503	6.48519	41
1	1361914	1362168	RH_27415_H3K27Ac_CSpeaks_peak_785	49	.	5.07050	7.06461	4.98045	171
1	1365331	1366253	RH_27415_H3K27Ac_CSpeaks_peak_786	119	.	8.74860	14.59646	11.99956	439
1	1366834	1369660	RH_27415_H3K27Ac_CSpeaks_peak_787	131	.	7.91442	15.80674	13.14940	2337
1	1370144	1371842	RH_27415_H3K27Ac_CSpeaks_peak_788	129	.	9.09965	15.55265	12.90171	1344
1	1372113	1373844	RH_27415_H3K27Ac_CSpeaks_peak_789	113	.	8.11281	13.91333	11.33919	948
1	1374192	1374843	RH_27415_H3K27Ac_CSpeaks_peak_790	39	.	4.30532	5.86458	3.91369	623
1	1374959	1378521	RH_27415_H3K27Ac_CSpeaks_peak_791	107	.	6.70227	13.25379	10.72282	2530
1	1378668	1379774	RH_27415_H3K27Ac_CSpeaks_peak_792	65	.	5.59691	8.74690	6.51307	1000
1	1379894	1381718	RH_27415_H3K27Ac_CSpeaks_peak_793	148	.	9.53800	17.55991	14.82868	416
1	1381914	1384755	RH_27415_H3K27Ac_CSpeaks_peak_794	152	.	10.09753	18.04415	15.28631	536
1	1384920	1386435	RH_27415_H3K27Ac_CSpeaks_peak_795	101	.	7.60576	12.69533	10.18593	198
1	1386910	1387911	RH_27415_H3K27Ac_CSpeaks_peak_796	79	.	6.86317	10.25907	7.91180	389
1	1388290	1388437	RH_27415_H3K27Ac_CSpeaks_peak_797	34	.	4.28942	5.33683	3.41001	42
1	1388899	1391363	RH_27415_H3K27Ac_CSpeaks_peak_798	105	.	7.31904	13.02762	10.50609	1208
1	1391473	1391875	RH_27415_H3K27Ac_CSpeaks_peak_799	53	.	5.41727	7.43356	5.32007	260
1	1392224	1392855	RH_27415_H3K27Ac_CSpeaks_peak_800	63	.	6.01919	8.61586	6.38747	529
1	1393039	1393776	RH_27415_H3K27Ac_CSpeaks_peak_801	88	.	7.35328	11.32524	8.89979	449
1	1394400	1394926	RH_27415_H3K27Ac_CSpeaks_peak_802	99	.	7.82494	12.39491	9.90156	92
1	1395315	1396157	RH_27415_H3K27Ac_CSpeaks_peak_803	142	.	9.92260	16.97724	14.26515	100
1	1396348	1397251	RH_27415_H3K27Ac_CSpeaks_peak_804	111	.	8.42686	13.72203	11.15535	141
1	1397631	1399451	RH_27415_H3K27Ac_CSpeaks_peak_805	253	.	13.55400	28.54599	25.37951	1636
1	1399712	1399859	RH_27415_H3K27Ac_CSpeaks_peak_806	18	.	3.16766	3.47570	1.81694	108
1	1400431	1401336	RH_27415_H3K27Ac_CSpeaks_peak_807	82	.	7.05576	10.60168	8.21407	355
1	1402409	1403891	RH_27415_H3K27Ac_CSpeaks_peak_808	226	.	13.48102	25.69850	22.64389	870
1	1404628	1406288	RH_27415_H3K27Ac_CSpeaks_peak_809	107	.	8.42874	13.32530	10.77743	705
1	1406494	1406711	RH_27415_H3K27Ac_CSpeaks_peak_810	68	.	6.32156	9.08153	6.80233	81
1	1407006	1407392	RH_27415_H3K27Ac_CSpeaks_peak_811	87	.	7.11798	11.20364	8.78601	203
1	1407760	1408450	RH_27415_H3K27Ac_CSpeaks_peak_812	77	.	6.74051	10.04489	7.70944	458
1	1409189	1409435	RH_27415_H3K27Ac_CSpeaks_peak_813	33	.	4.21437	5.25210	3.32821	101
1	1409770	1410391	RH_27415_H3K27Ac_CSpeaks_peak_814	68	.	6.32156	9.08153	6.80233	120
1	1410581	1410953	RH_27415_H3K27Ac_CSpeaks_peak_815	67	.	6.26093	8.96174	6.71552	230
1	1411055	1411239	RH_27415_H3K27Ac_CSpeaks_peak_816	53	.	5.41727	7.43356	5.32007	92
1	1411967	1412231	RH_27415_H3K27Ac_CSpeaks_peak_817	28	.	3.90955	4.68672	2.87502	75
1	1412694	1413641	RH_27415_H3K27Ac_CSpeaks_peak_818	57	.	5.68428	7.89402	5.71526	337
1	1421764	1422031	RH_27415_H3K27Ac_CSpeaks_peak_819	33	.	4.21437	5.25210	3.32821	143
1	1423484	1423663	RH_27415_H3K27Ac_CSpeaks_peak_820	23	.	3.51198	4.09644	2.33750	118
1	1424117	1424399	RH_27415_H3K27Ac_CSpeaks_peak_821	23	.	3.51198	4.09644	2.33750	61
1	1425886	1426305	RH_27415_H3K27Ac_CSpeaks_peak_822	33	.	4.21437	5.25210	3.32821	129
1	1426712	1427010	RH_27415_H3K27Ac_CSpeaks_peak_823	23	.	3.51198	4.09644	2.33750	37
1	1427447	1427647	RH_27415_H3K27Ac_CSpeaks_peak_824	55	.	5.61916	7.75223	5.57744	136
1	1427836	1429061	RH_27415_H3K27Ac_CSpeaks_peak_825	80	.	7.02395	10.45619	8.07232	101
1	1429330	1430990	RH_27415_H3K27Ac_CSpeaks_peak_826	248	.	14.52649	28.03939	24.89395	507
1	1431236	1432393	RH_27415_H3K27Ac_CSpeaks_peak_827	181	.	11.94072	21.06476	18.18708	508
1	1432638	1433266	RH_27415_H3K27Ac_CSpeaks_peak_828	47	.	4.73585	6.78927	4.72282	578
1	1433558	1434045	RH_27415_H3K27Ac_CSpeaks_peak_829	33	.	4.21437	5.25210	3.32821	63
1	1434177	1434776	RH_27415_H3K27Ac_CSpeaks_peak_830	94	.	7.72635	11.87196	9.40223	237
1	1435381	1437425	RH_27415_H3K27Ac_CSpeaks_peak_831	186	.	11.04400	21.53893	18.64349	831
1	1437873	1438438	RH_27415_H3K27Ac_CSpeaks_peak_832	100	.	7.53000	12.57176	10.06801	190
1	1439409	1439701	RH_27415_H3K27Ac_CSpeaks_peak_833	33	.	4.06277	5.27003	3.34577	241
1	1440469	1440971	RH_27415_H3K27Ac_CSpeaks_peak_834	66	.	6.23983	8.92044	6.67885	51
1	1441290	1441593	RH_27415_H3K27Ac_CSpeaks_peak_835	44	.	4.91677	6.47355	4.42304	269
1	1441754	1442058	RH_27415_H3K27Ac_CSpeaks_peak_836	55	.	5.61916	7.75223	5.57744	119
1	1446468	1448153	RH_27415_H3K27Ac_CSpeaks_peak_837	276	.	12.36389	30.94510	27.68707	1050
1	1448336	1448950	RH_27415_H3K27Ac_CSpeaks_peak_838	63	.	6.01919	8.61586	6.38747	546
1	1450133	1450283	RH_27415_H3K27Ac_CSpeaks_peak_839	37	.	4.47607	5.65759	3.72101	115
1	1450680	1450901	RH_27415_H3K27Ac_CSpeaks_peak_840	48	.	5.16366	6.89850	4.82766	129
1	1451195	1451563	RH_27415_H3K27Ac_CSpeaks_peak_841	47	.	4.73585	6.78927	4.72282	131
1	1452817	1453051	RH_27415_H3K27Ac_CSpeaks_peak_842	136	.	9.83354	16.33318	13.64617	110
1	1456579	1456777	RH_27415_H3K27Ac_CSpeaks_peak_843	44	.	4.91677	6.47355	4.42304	120
1	1458012	1458165	RH_27415_H3K27Ac_CSpeaks_peak_844	49	.	5.21273	6.98640	4.90382	15
1	1458462	1459516	RH_27415_H3K27Ac_CSpeaks_peak_845	94	.	7.72635	11.87196	9.40223	468
1	1459954	1460490	RH_27415_H3K27Ac_CSpeaks_peak_846	46	.	5.05269	6.70273	4.64466	240
1	1461181	1462078	RH_27415_H3K27Ac_CSpeaks_peak_847	63	.	6.05614	8.56884	6.35368	122
1	1462654	1462836	RH_27415_H3K27Ac_CSpeaks_peak_848	32	.	4.11825	5.06762	3.22482	133
1	1463321	1464416	RH_27415_H3K27Ac_CSpeaks_peak_849	124	.	9.02878	15.07892	12.44418	234
1	1464553	1464975	RH_27415_H3K27Ac_CSpeaks_peak_850	70	.	6.41433	9.30580	7.01276	211
1	1465384	1465533	RH_27415_H3K27Ac_CSpeaks_peak_851	24	.	3.39189	4.23541	2.44339	121
1	1465866	1467398	RH_27415_H3K27Ac_CSpeaks_peak_852	69	.	6.35489	9.19969	6.90954	1052
1	1468805	1471145	RH_27415_H3K27Ac_CSpeaks_peak_853	254	.	10.14973	28.62407	25.45477	551
1	1472624	1472831	RH_27415_H3K27Ac_CSpeaks_peak_854	34	.	4.28942	5.33683	3.41001	119
1	1472946	1473539	RH_27415_H3K27Ac_CSpeaks_peak_855	78	.	6.52600	10.23853	7.89202	192
1	1473746	1474897	RH_27415_H3K27Ac_CSpeaks_peak_856	124	.	9.02878	15.07892	12.44418	635
1	1475076	1475844	RH_27415_H3K27Ac_CSpeaks_peak_857	144	.	10.16003	17.14107	14.42514	362
1	1483159	1483584	RH_27415_H3K27Ac_CSpeaks_peak_858	47	.	5.06257	6.84507	4.77618	260
1	1483825	1484053	RH_27415_H3K27Ac_CSpeaks_peak_859	42	.	4.76039	6.20441	4.22675	70
1	1484172	1484650	RH_27415_H3K27Ac_CSpeaks_peak_860	53	.	5.41727	7.43356	5.32007	79
1	1484818	1485121	RH_27415_H3K27Ac_CSpeaks_peak_861	88	.	6.92795	11.22810	8.80957	174
1	1485513	1486190	RH_27415_H3K27Ac_CSpeaks_peak_862	18	.	3.01502	3.49045	1.82986	7
1	1486291	1486486	RH_27415_H3K27Ac_CSpeaks_peak_863	26	.	3.78952	4.47789	2.67555	135
1	1487229	1488291	RH_27415_H3K27Ac_CSpeaks_peak_864	86	.	7.22302	11.09976	8.68577	711
1	1488861	1489703	RH_27415_H3K27Ac_CSpeaks_peak_865	90	.	6.40691	11.51515	9.07950	697
1	1490208	1490612	RH_27415_H3K27Ac_CSpeaks_peak_866	63	.	6.03639	8.53184	6.32353	111
1	1490883	1491546	RH_27415_H3K27Ac_CSpeaks_peak_867	99	.	7.82494	12.39491	9.90156	192
1	1491701	1492710	RH_27415_H3K27Ac_CSpeaks_peak_868	111	.	8.57938	13.74546	11.17856	397
1	1493767	1496058	RH_27415_H3K27Ac_CSpeaks_peak_869	53	.	5.19353	7.51163	5.39476	2200
1	1496168	1497533	RH_27415_H3K27Ac_CSpeaks_peak_870	122	.	9.09347	14.91024	12.28935	805
1	1498147	1498914	RH_27415_H3K27Ac_CSpeaks_peak_871	104	.	8.16052	12.98304	10.46768	621
1	1499273	1499820	RH_27415_H3K27Ac_CSpeaks_peak_872	53	.	5.41727	7.43356	5.32007	86
1	1500104	1500312	RH_27415_H3K27Ac_CSpeaks_peak_873	44	.	4.80007	6.42240	4.41664	95
1	1500685	1500883	RH_27415_H3K27Ac_CSpeaks_peak_874	28	.	3.77711	4.64670	2.83965	106
1	1501071	1501320	RH_27415_H3K27Ac_CSpeaks_peak_875	89	.	7.02800	11.39030	8.95894	135
1	1501924	1504324	RH_27415_H3K27Ac_CSpeaks_peak_876	117	.	8.78825	14.35735	11.76735	479
1	1504858	1505175	RH_27415_H3K27Ac_CSpeaks_peak_877	33	.	4.15891	5.23635	3.32821	99
1	1506172	1506382	RH_27415_H3K27Ac_CSpeaks_peak_878	89	.	7.39735	11.40216	8.97070	103
1	1506542	1507087	RH_27415_H3K27Ac_CSpeaks_peak_879	66	.	6.18299	8.89766	6.65676	119
1	1507270	1507876	RH_27415_H3K27Ac_CSpeaks_peak_880	39	.	4.30532	5.86458	3.91369	423
1	1508244	1512095	RH_27415_H3K27Ac_CSpeaks_peak_881	102	.	7.87511	12.78336	10.27086	2863
1	1512425	1513412	RH_27415_H3K27Ac_CSpeaks_peak_882	45	.	5.02186	6.64903	4.59495	293
1	1513573	1514781	RH_27415_H3K27Ac_CSpeaks_peak_883	140	.	9.56264	16.72540	14.02065	504
1	1514899	1515067	RH_27415_H3K27Ac_CSpeaks_peak_884	62	.	5.95049	8.49924	6.29167	41
1	1515357	1515642	RH_27415_H3K27Ac_CSpeaks_peak_885	47	.	4.73585	6.78927	4.72282	233
1	1515923	1516737	RH_27415_H3K27Ac_CSpeaks_peak_886	63	.	6.03639	8.53184	6.32353	313
1	1516864	1517202	RH_27415_H3K27Ac_CSpeaks_peak_887	99	.	7.82494	12.39491	9.90156	183
1	1517499	1517767	RH_27415_H3K27Ac_CSpeaks_peak_888	39	.	4.59022	5.86017	3.91297	184
1	1517972	1519477	RH_27415_H3K27Ac_CSpeaks_peak_889	105	.	8.21062	13.07245	10.54896	1275
1	1519669	1520539	RH_27415_H3K27Ac_CSpeaks_peak_890	111	.	8.42686	13.72203	11.15535	725
1	1520997	1521638	RH_27415_H3K27Ac_CSpeaks_peak_891	64	.	6.11616	8.68222	6.45258	114
1	1522098	1522689	RH_27415_H3K27Ac_CSpeaks_peak_892	82	.	6.93985	10.61829	8.22813	500
1	1522813	1523087	RH_27415_H3K27Ac_CSpeaks_peak_893	49	.	5.02000	6.98464	4.90382	213
1	1523248	1525454	RH_27415_H3K27Ac_CSpeaks_peak_894	95	.	7.58212	11.97944	9.50453	888
1	1525623	1525901	RH_27415_H3K27Ac_CSpeaks_peak_895	99	.	7.66551	12.43439	9.93896	140
1	1526035	1527138	RH_27415_H3K27Ac_CSpeaks_peak_896	74	.	6.02745	9.77451	7.45936	1000
1	1527326	1527567	RH_27415_H3K27Ac_CSpeaks_peak_897	24	.	3.39189	4.23541	2.44339	23
1	1527688	1528419	RH_27415_H3K27Ac_CSpeaks_peak_898	65	.	5.59691	8.74690	6.51307	413
1	1528782	1530867	RH_27415_H3K27Ac_CSpeaks_peak_899	63	.	5.50599	8.60086	6.38413	323
1	1531542	1531952	RH_27415_H3K27Ac_CSpeaks_peak_900	54	.	4.52524	7.58708	5.46667	265
1	1532298	1532639	RH_27415_H3K27Ac_CSpeaks_peak_901	42	.	4.67877	6.22990	4.25049	107
1	1533709	1533880	RH_27415_H3K27Ac_CSpeaks_peak_902	44	.	4.80007	6.42240	4.41664	102
1	1534049	1537092	RH_27415_H3K27Ac_CSpeaks_peak_903	89	.	7.02800	11.39030	8.95894	725
1	1537463	1538112	RH_27415_H3K27Ac_CSpeaks_peak_904	101	.	8.07485	12.63428	10.12733	136
1	1538264	1538780	RH_27415_H3K27Ac_CSpeaks_peak_905	54	.	5.51496	7.60005	5.47773	56
1	1539373	1540035	RH_27415_H3K27Ac_CSpeaks_peak_906	121	.	9.13114	14.81322	12.19561	135
1	1540201	1540528	RH_27415_H3K27Ac_CSpeaks_peak_907	43	.	4.81535	6.29639	4.30140	214
1	1541262	1542253	RH_27415_H3K27Ac_CSpeaks_peak_908	86	.	7.22302	11.09976	8.68577	786
1	1542491	1543397	RH_27415_H3K27Ac_CSpeaks_peak_909	107	.	8.42874	13.32530	10.77743	129
1	1544912	1545256	RH_27415_H3K27Ac_CSpeaks_peak_910	41	.	4.71033	6.07946	4.10755	20
1	1545690	1545961	RH_27415_H3K27Ac_CSpeaks_peak_911	49	.	5.02000	6.98464	4.90382	144
1	1546083	1546753	RH_27415_H3K27Ac_CSpeaks_peak_912	49	.	5.02000	6.98464	4.90382	495
1	1546879	1547490	RH_27415_H3K27Ac_CSpeaks_peak_913	77	.	6.74051	10.04489	7.70944	506
1	1547634	1548445	RH_27415_H3K27Ac_CSpeaks_peak_914	62	.	5.95049	8.49924	6.29167	467
1	1548633	1551876	RH_27415_H3K27Ac_CSpeaks_peak_915	110	.	7.16066	13.61674	11.05829	416
1	1552012	1552804	RH_27415_H3K27Ac_CSpeaks_peak_916	100	.	7.53000	12.57176	10.06801	404
1	1552926	1553277	RH_27415_H3K27Ac_CSpeaks_peak_917	39	.	4.14565	5.85353	3.90674	191
1	1553494	1553806	RH_27415_H3K27Ac_CSpeaks_peak_918	40	.	4.51800	5.97696	4.01515	283
1	1553931	1554764	RH_27415_H3K27Ac_CSpeaks_peak_919	58	.	5.52200	8.03300	5.84373	403
1	1556274	1558399	RH_27415_H3K27Ac_CSpeaks_peak_920	63	.	5.27628	8.55091	6.33995	1991
1	1558803	1558978	RH_27415_H3K27Ac_CSpeaks_peak_921	23	.	3.53194	4.12838	2.36246	80
1	1559265	1559663	RH_27415_H3K27Ac_CSpeaks_peak_922	54	.	4.89940	7.61940	5.49404	318
1	1559867	1560120	RH_27415_H3K27Ac_CSpeaks_peak_923	44	.	4.20683	6.47021	4.42304	87
1	1560443	1560651	RH_27415_H3K27Ac_CSpeaks_peak_924	66	.	5.26840	8.86828	6.62833	111
1	1561133	1561611	RH_27415_H3K27Ac_CSpeaks_peak_925	73	.	6.13781	9.61406	7.30737	140
1	1561718	1563720	RH_27415_H3K27Ac_CSpeaks_peak_926	74	.	6.22351	9.75160	7.44004	738
1	1564303	1564668	RH_27415_H3K27Ac_CSpeaks_peak_927	43	.	4.76303	6.36344	4.36588	112
1	1564799	1565044	RH_27415_H3K27Ac_CSpeaks_peak_928	87	.	7.11798	11.20364	8.78601	112
1	1565733	1565945	RH_27415_H3K27Ac_CSpeaks_peak_929	40	.	4.41726	6.03928	4.07346	100
1	1566079	1566268	RH_27415_H3K27Ac_CSpeaks_peak_930	75	.	6.28198	9.84553	7.51874	100
1	1566383	1567089	RH_27415_H3K27Ac_CSpeaks_peak_931	90	.	7.31260	11.52639	9.08884	622
1	1567352	1567639	RH_27415_H3K27Ac_CSpeaks_peak_932	39	.	4.30532	5.86458	3.91369	243
1	1575268	1577882	RH_27415_H3K27Ac_CSpeaks_peak_933	58	.	5.52200	8.03300	5.84373	166
1	1578257	1579200	RH_27415_H3K27Ac_CSpeaks_peak_934	75	.	6.62110	9.83909	7.51345	90
1	1579780	1580264	RH_27415_H3K27Ac_CSpeaks_peak_935	27	.	3.31851	4.50562	2.70246	12
1	1580669	1581014	RH_27415_H3K27Ac_CSpeaks_peak_936	55	.	5.16638	7.75100	5.57744	220
1	1581339	1582074	RH_27415_H3K27Ac_CSpeaks_peak_937	76	.	6.58797	10.03360	7.69975	250
1	1583308	1583469	RH_27415_H3K27Ac_CSpeaks_peak_938	38	.	4.23537	5.75540	3.81685	106
1	1584768	1585273	RH_27415_H3K27Ac_CSpeaks_peak_939	71	.	6.36153	9.39979	7.10194	380
1	1586677	1586921	RH_27415_H3K27Ac_CSpeaks_peak_940	34	.	4.30223	5.35847	3.43151	100
1	1587058	1587400	RH_27415_H3K27Ac_CSpeaks_peak_941	140	.	9.77526	16.71674	14.01404	255
1	1587957	1588194	RH_27415_H3K27Ac_CSpeaks_peak_942	62	.	5.91627	8.44145	6.23873	119
1	1589019	1589744	RH_27415_H3K27Ac_CSpeaks_peak_943	295	.	15.75023	32.86656	29.53970	329
1	1589915	1590165	RH_27415_H3K27Ac_CSpeaks_peak_944	65	.	5.59691	8.74690	6.51307	111
1	1590274	1592119	RH_27415_H3K27Ac_CSpeaks_peak_945	99	.	7.84916	12.43678	9.94131	1056
1	1592298	1593526	RH_27415_H3K27Ac_CSpeaks_peak_946	62	.	4.82692	8.43087	6.22829	637
1	1593703	1596632	RH_27415_H3K27Ac_CSpeaks_peak_947	105	.	7.31904	13.02762	10.50609	2343
1	1599021	1599521	RH_27415_H3K27Ac_CSpeaks_peak_948	41	.	4.71033	6.07946	4.10755	192
1	1599798	1600672	RH_27415_H3K27Ac_CSpeaks_peak_949	63	.	5.27628	8.55091	6.33995	192
1	1600785	1600932	RH_27415_H3K27Ac_CSpeaks_peak_950	44	.	4.91677	6.47355	4.42304	45
1	1601741	1602566	RH_27415_H3K27Ac_CSpeaks_peak_951	151	.	10.53593	17.88300	15.12706	314
1	1605761	1606637	RH_27415_H3K27Ac_CSpeaks_peak_952	63	.	6.05614	8.56884	6.35368	733
1	1606790	1608083	RH_27415_H3K27Ac_CSpeaks_peak_953	40	.	3.92188	5.98362	4.01915	1178
1	1608904	1609617	RH_27415_H3K27Ac_CSpeaks_peak_954	101	.	8.10135	12.68472	10.17607	487
1	1610234	1616319	RH_27415_H3K27Ac_CSpeaks_peak_955	449	.	17.66435	48.98133	44.92691	3856
1	1616429	1616909	RH_27415_H3K27Ac_CSpeaks_peak_956	90	.	7.55012	11.52445	9.08825	143
1	1617178	1617444	RH_27415_H3K27Ac_CSpeaks_peak_957	181	.	11.94072	21.06476	18.18708	124
1	1625329	1625734	RH_27415_H3K27Ac_CSpeaks_peak_958	110	.	7.67412	13.60936	11.05350	175
1	1626632	1626918	RH_27415_H3K27Ac_CSpeaks_peak_959	55	.	5.61916	7.75223	5.57744	142
1	1628085	1631626	RH_27415_H3K27Ac_CSpeaks_peak_960	473	.	23.70674	51.48717	47.30649	1347
1	1631809	1633991	RH_27415_H3K27Ac_CSpeaks_peak_961	165	.	11.16831	19.31954	16.51261	1814
1	1634535	1635718	RH_27415_H3K27Ac_CSpeaks_peak_962	132	.	9.64142	15.95061	13.28885	490
1	1636223	1636464	RH_27415_H3K27Ac_CSpeaks_peak_963	33	.	4.21343	5.20952	3.32821	95
1	1636619	1636980	RH_27415_H3K27Ac_CSpeaks_peak_964	33	.	4.21437	5.25210	3.32821	74
1	1637349	1637895	RH_27415_H3K27Ac_CSpeaks_peak_965	75	.	6.62110	9.83909	7.51345	108
1	1638059	1638544	RH_27415_H3K27Ac_CSpeaks_peak_966	68	.	6.31587	9.13052	6.84129	142
1	1639003	1639363	RH_27415_H3K27Ac_CSpeaks_peak_967	75	.	6.62110	9.83909	7.51345	241
1	1639534	1639721	RH_27415_H3K27Ac_CSpeaks_peak_968	49	.	5.02000	6.98464	4.90382	103
1	1639914	1640922	RH_27415_H3K27Ac_CSpeaks_peak_969	121	.	9.13114	14.81322	12.19561	529
1	1641523	1641700	RH_27415_H3K27Ac_CSpeaks_peak_970	68	.	6.32156	9.08153	6.80233	71
1	1651878	1654183	RH_27415_H3K27Ac_CSpeaks_peak_971	166	.	11.23833	19.46076	16.64349	710
1	1654360	1655119	RH_27415_H3K27Ac_CSpeaks_peak_972	75	.	6.62110	9.83909	7.51345	241
1	1660577	1660782	RH_27415_H3K27Ac_CSpeaks_peak_973	23	.	3.51198	4.09644	2.33750	59
1	1661736	1662861	RH_27415_H3K27Ac_CSpeaks_peak_974	505	.	24.89746	54.93556	50.59330	262
1	1663703	1666393	RH_27415_H3K27Ac_CSpeaks_peak_975	160	.	10.04000	18.86548	16.07957	2056
1	1666586	1667074	RH_27415_H3K27Ac_CSpeaks_peak_976	92	.	7.65225	11.72447	9.27940	138
1	1667798	1668150	RH_27415_H3K27Ac_CSpeaks_peak_977	31	.	4.01600	5.01407	3.17538	324
1	1668797	1670644	RH_27415_H3K27Ac_CSpeaks_peak_978	110	.	8.33069	13.55596	11.00183	1568
1	1671249	1672391	RH_27415_H3K27Ac_CSpeaks_peak_979	99	.	7.94491	12.38973	9.90156	877
1	1672689	1674525	RH_27415_H3K27Ac_CSpeaks_peak_980	94	.	6.88851	11.91663	9.44332	288
1	1674702	1674927	RH_27415_H3K27Ac_CSpeaks_peak_981	41	.	4.71033	6.07946	4.10755	81
1	1675122	1675414	RH_27415_H3K27Ac_CSpeaks_peak_982	41	.	4.74135	6.13721	4.16361	40
1	1680371	1680597	RH_27415_H3K27Ac_CSpeaks_peak_983	51	.	5.33092	7.20178	5.11278	116
1	1681018	1681636	RH_27415_H3K27Ac_CSpeaks_peak_984	78	.	6.52600	10.23853	7.89202	455
1	1681822	1682306	RH_27415_H3K27Ac_CSpeaks_peak_985	31	.	4.01600	5.01407	3.17538	386
1	1682501	1682867	RH_27415_H3K27Ac_CSpeaks_peak_986	49	.	5.20489	7.07847	4.99183	128
1	1683033	1683385	RH_27415_H3K27Ac_CSpeaks_peak_987	31	.	3.87479	4.98029	3.14971	114
1	1683497	1683896	RH_27415_H3K27Ac_CSpeaks_peak_988	55	.	5.47537	7.71326	5.57744	85
1	1684029	1685620	RH_27415_H3K27Ac_CSpeaks_peak_989	74	.	6.02745	9.77451	7.45936	95
1	1685746	1685900	RH_27415_H3K27Ac_CSpeaks_peak_990	23	.	3.50198	4.07717	2.33750	67
1	1687040	1687724	RH_27415_H3K27Ac_CSpeaks_peak_991	111	.	8.42686	13.72203	11.15535	315
1	1688400	1688547	RH_27415_H3K27Ac_CSpeaks_peak_992	23	.	3.51198	4.09644	2.33750	61
1	1689657	1690143	RH_27415_H3K27Ac_CSpeaks_peak_993	40	.	4.51800	5.97696	4.01515	310
1	1690652	1690992	RH_27415_H3K27Ac_CSpeaks_peak_994	39	.	4.30532	5.86458	3.91369	264
1	1691112	1691488	RH_27415_H3K27Ac_CSpeaks_peak_995	46	.	5.05269	6.70273	4.64466	85
1	1707266	1708022	RH_27415_H3K27Ac_CSpeaks_peak_996	87	.	7.11798	11.20364	8.78601	372
1	1708452	1709638	RH_27415_H3K27Ac_CSpeaks_peak_997	112	.	8.03200	13.78103	11.20977	548
1	1710228	1710624	RH_27415_H3K27Ac_CSpeaks_peak_998	43	.	4.81535	6.29639	4.30140	232
1	1711649	1712025	RH_27415_H3K27Ac_CSpeaks_peak_999	43	.	4.83690	6.31827	4.32240	35
1	1712188	1712721	RH_27415_H3K27Ac_CSpeaks_peak_1000	96	.	7.81909	12.15700	9.67606	117
1	1712841	1713935	RH_27415_H3K27Ac_CSpeaks_peak_1001	176	.	11.66838	20.52092	17.66783	580
1	1714907	1715054	RH_27415_H3K27Ac_CSpeaks_peak_1002	31	.	4.01600	5.01407	3.17538	62
1	1715205	1715447	RH_27415_H3K27Ac_CSpeaks_peak_1003	29	.	3.97246	4.79898	2.98324	226
1	1716175	1716585	RH_27415_H3K27Ac_CSpeaks_peak_1004	31	.	3.87479	4.98029	3.14971	104
1	1716690	1716837	RH_27415_H3K27Ac_CSpeaks_peak_1005	36	.	4.44842	5.60928	3.67345	5
1	1718490	1719455	RH_27415_H3K27Ac_CSpeaks_peak_1006	70	.	5.36182	9.36791	7.07267	874
1	1720080	1721677	RH_27415_H3K27Ac_CSpeaks_peak_1007	151	.	10.23262	17.87469	15.12706	1330
1	1723077	1723587	RH_27415_H3K27Ac_CSpeaks_peak_1008	141	.	9.99548	16.82678	14.11979	137
1	1726740	1727432	RH_27415_H3K27Ac_CSpeaks_peak_1009	68	.	6.32156	9.08153	6.80233	119
1	1727598	1727828	RH_27415_H3K27Ac_CSpeaks_peak_1010	14	.	2.80958	3.01812	1.40663	102
1	1728499	1729063	RH_27415_H3K27Ac_CSpeaks_peak_1011	68	.	6.32156	9.08153	6.80233	391
1	1731748	1733766	RH_27415_H3K27Ac_CSpeaks_peak_1012	99	.	7.82494	12.39491	9.90156	1172
1	1737794	1739645	RH_27415_H3K27Ac_CSpeaks_peak_1013	136	.	9.83354	16.33318	13.64617	518
1	1740138	1740434	RH_27415_H3K27Ac_CSpeaks_peak_1014	112	.	8.03200	13.78103	11.20977	160
1	1740572	1741597	RH_27415_H3K27Ac_CSpeaks_peak_1015	75	.	6.62110	9.83909	7.51345	455
1	1743337	1743610	RH_27415_H3K27Ac_CSpeaks_peak_1016	54	.	4.52524	7.58708	5.46667	130
1	1743976	1744516	RH_27415_H3K27Ac_CSpeaks_peak_1017	73	.	5.76012	9.68905	7.38106	143
1	1750802	1751019	RH_27415_H3K27Ac_CSpeaks_peak_1018	22	.	3.42046	3.92314	2.23719	73
1	1751248	1751877	RH_27415_H3K27Ac_CSpeaks_peak_1019	64	.	6.11616	8.68222	6.45258	253
1	1752794	1753047	RH_27415_H3K27Ac_CSpeaks_peak_1020	13	.	2.74550	2.89833	1.37076	120
1	1753844	1754187	RH_27415_H3K27Ac_CSpeaks_peak_1021	81	.	6.03154	10.50304	8.11604	204
1	1754326	1754499	RH_27415_H3K27Ac_CSpeaks_peak_1022	47	.	4.22356	6.77073	4.70817	39
1	1754819	1755408	RH_27415_H3K27Ac_CSpeaks_peak_1023	80	.	6.94745	10.40800	8.04960	139
1	1755575	1755809	RH_27415_H3K27Ac_CSpeaks_peak_1024	41	.	4.75701	6.16656	4.19230	122
1	1755976	1759176	RH_27415_H3K27Ac_CSpeaks_peak_1025	153	.	10.55924	18.13861	15.37309	1975
1	1759416	1760119	RH_27415_H3K27Ac_CSpeaks_peak_1026	89	.	7.45069	11.33308	8.90730	520
1	1761574	1762187	RH_27415_H3K27Ac_CSpeaks_peak_1027	124	.	9.02878	15.07892	12.44418	393
1	1762307	1762954	RH_27415_H3K27Ac_CSpeaks_peak_1028	76	.	6.57044	10.00480	7.67177	553
1	1763142	1765690	RH_27415_H3K27Ac_CSpeaks_peak_1029	151	.	10.53593	17.88300	15.12706	2215
1	1766069	1766359	RH_27415_H3K27Ac_CSpeaks_peak_1030	23	.	3.51198	4.09644	2.33750	150
1	1770890	1771287	RH_27415_H3K27Ac_CSpeaks_peak_1031	44	.	4.91677	6.47355	4.42304	48
1	1773184	1773995	RH_27415_H3K27Ac_CSpeaks_peak_1032	63	.	6.01919	8.61586	6.38747	210
1	1776309	1776652	RH_27415_H3K27Ac_CSpeaks_peak_1033	86	.	7.22302	11.09976	8.68577	144
1	1776761	1778486	RH_27415_H3K27Ac_CSpeaks_peak_1034	120	.	9.04357	14.63799	12.03802	1263
1	1780157	1780407	RH_27415_H3K27Ac_CSpeaks_peak_1035	21	.	3.36452	3.82045	2.13854	207
1	1780517	1780753	RH_27415_H3K27Ac_CSpeaks_peak_1036	33	.	4.21437	5.25210	3.32821	113
1	1780925	1781097	RH_27415_H3K27Ac_CSpeaks_peak_1037	44	.	4.91677	6.47355	4.42304	87
1	1781237	1782435	RH_27415_H3K27Ac_CSpeaks_peak_1038	33	.	4.21437	5.25210	3.32821	674
1	1783020	1783167	RH_27415_H3K27Ac_CSpeaks_peak_1039	23	.	3.51198	4.09644	2.33750	33
1	1783447	1783904	RH_27415_H3K27Ac_CSpeaks_peak_1040	94	.	7.72635	11.87196	9.40223	318
1	1784220	1784399	RH_27415_H3K27Ac_CSpeaks_peak_1041	44	.	4.90219	6.44327	4.42304	125
1	1784761	1785024	RH_27415_H3K27Ac_CSpeaks_peak_1042	75	.	6.72904	9.88410	7.55342	120
1	1785510	1786469	RH_27415_H3K27Ac_CSpeaks_peak_1043	86	.	7.22302	11.09976	8.68577	182
1	1786632	1786981	RH_27415_H3K27Ac_CSpeaks_peak_1044	52	.	5.38323	7.29888	5.20331	233
1	1787292	1787503	RH_27415_H3K27Ac_CSpeaks_peak_1045	42	.	4.67877	6.22990	4.25049	99
1	1787741	1789112	RH_27415_H3K27Ac_CSpeaks_peak_1046	75	.	6.62110	9.83909	7.51345	1118
1	1789277	1789533	RH_27415_H3K27Ac_CSpeaks_peak_1047	41	.	4.74135	6.13721	4.16361	118
1	1789692	1790198	RH_27415_H3K27Ac_CSpeaks_peak_1048	41	.	4.74135	6.13721	4.16361	139
1	1790340	1790579	RH_27415_H3K27Ac_CSpeaks_peak_1049	53	.	5.41727	7.43356	5.32007	143
1	1795273	1795499	RH_27415_H3K27Ac_CSpeaks_peak_1050	107	.	8.42874	13.32530	10.77743	79
1	1801220	1801478	RH_27415_H3K27Ac_CSpeaks_peak_1051	23	.	3.51198	4.09644	2.33750	146
1	1801666	1802406	RH_27415_H3K27Ac_CSpeaks_peak_1052	53	.	5.41727	7.43356	5.32007	369
1	1808284	1809501	RH_27415_H3K27Ac_CSpeaks_peak_1053	68	.	6.32156	9.08153	6.80233	667
1	1809948	1810345	RH_27415_H3K27Ac_CSpeaks_peak_1054	80	.	7.02395	10.45619	8.07232	126
1	1810845	1811076	RH_27415_H3K27Ac_CSpeaks_peak_1055	30	.	4.03743	4.91715	3.09387	59
1	1811357	1811970	RH_27415_H3K27Ac_CSpeaks_peak_1056	89	.	7.02800	11.39030	8.95894	376
1	1812196	1812704	RH_27415_H3K27Ac_CSpeaks_peak_1057	43	.	4.86961	6.38141	4.37770	193
1	1812812	1813010	RH_27415_H3K27Ac_CSpeaks_peak_1058	55	.	5.61916	7.75223	5.57744	81
1	1813883	1817853	RH_27415_H3K27Ac_CSpeaks_peak_1059	94	.	6.88851	11.91663	9.44332	3547
1	1818230	1818874	RH_27415_H3K27Ac_CSpeaks_peak_1060	66	.	6.19805	8.83925	6.60059	564
1	1818993	1819960	RH_27415_H3K27Ac_CSpeaks_peak_1061	54	.	5.52789	7.57365	5.45512	632
1	1820065	1822498	RH_27415_H3K27Ac_CSpeaks_peak_1062	137	.	9.63070	16.46370	13.76743	385
1	1822820	1823714	RH_27415_H3K27Ac_CSpeaks_peak_1063	24	.	3.39189	4.23541	2.44339	262
1	1823946	1824344	RH_27415_H3K27Ac_CSpeaks_peak_1064	116	.	8.86373	14.28535	11.69604	253
1	1824500	1824656	RH_27415_H3K27Ac_CSpeaks_peak_1065	31	.	4.09095	5.01635	3.17701	88
1	1824888	1825070	RH_27415_H3K27Ac_CSpeaks_peak_1066	31	.	4.06401	4.96620	3.13920	128
1	1826459	1826647	RH_27415_H3K27Ac_CSpeaks_peak_1067	71	.	6.51591	9.48929	7.18664	101
1	1827281	1827620	RH_27415_H3K27Ac_CSpeaks_peak_1068	31	.	4.09095	5.01635	3.17701	138
1	1827786	1828116	RH_27415_H3K27Ac_CSpeaks_peak_1069	63	.	6.05614	8.56884	6.35368	118
1	1829421	1830584	RH_27415_H3K27Ac_CSpeaks_peak_1070	89	.	7.02800	11.39030	8.95894	508
1	1830842	1831196	RH_27415_H3K27Ac_CSpeaks_peak_1071	33	.	4.17395	5.17375	3.31736	125
1	1831298	1831557	RH_27415_H3K27Ac_CSpeaks_peak_1072	44	.	4.91677	6.47355	4.42304	128
1	1832033	1832778	RH_27415_H3K27Ac_CSpeaks_peak_1073	80	.	7.00396	10.41633	8.05740	678
1	1835410	1837180	RH_27415_H3K27Ac_CSpeaks_peak_1074	124	.	9.02878	15.07892	12.44418	379
1	1837428	1837680	RH_27415_H3K27Ac_CSpeaks_peak_1075	34	.	4.28942	5.33683	3.41001	106
1	1838309	1839347	RH_27415_H3K27Ac_CSpeaks_peak_1076	52	.	5.38323	7.29888	5.20331	510
1	1839448	1839952	RH_27415_H3K27Ac_CSpeaks_peak_1077	68	.	6.18759	9.11073	6.82980	367
1	1840461	1840799	RH_27415_H3K27Ac_CSpeaks_peak_1078	40	.	4.62657	5.98332	4.01915	252
1	1841111	1842548	RH_27415_H3K27Ac_CSpeaks_peak_1079	67	.	6.26093	8.96174	6.71552	549
1	1843001	1843209	RH_27415_H3K27Ac_CSpeaks_peak_1080	23	.	3.51198	4.09644	2.33750	105
1	1843329	1843943	RH_27415_H3K27Ac_CSpeaks_peak_1081	94	.	7.72635	11.87196	9.40223	358
1	1844200	1845132	RH_27415_H3K27Ac_CSpeaks_peak_1082	94	.	7.72635	11.87196	9.40223	482
1	1846518	1846665	RH_27415_H3K27Ac_CSpeaks_peak_1083	23	.	3.51400	4.10100	2.33750	25
1	1846837	1847055	RH_27415_H3K27Ac_CSpeaks_peak_1084	57	.	5.68428	7.89402	5.71526	96
1	1847173	1847363	RH_27415_H3K27Ac_CSpeaks_peak_1085	58	.	5.52200	8.03300	5.84373	95
1	1847900	1848237	RH_27415_H3K27Ac_CSpeaks_peak_1086	33	.	4.21343	5.20952	3.32821	42
1	1849300	1850539	RH_27415_H3K27Ac_CSpeaks_peak_1087	166	.	11.23833	19.46076	16.64349	1110
1	1850741	1851464	RH_27415_H3K27Ac_CSpeaks_peak_1088	49	.	5.21273	6.98640	4.90382	430
1	1853203	1853676	RH_27415_H3K27Ac_CSpeaks_peak_1089	107	.	8.42874	13.32530	10.77743	333
1	1854765	1855459	RH_27415_H3K27Ac_CSpeaks_peak_1090	53	.	5.41727	7.43356	5.32007	256
1	1856101	1856757	RH_27415_H3K27Ac_CSpeaks_peak_1091	44	.	4.91677	6.47355	4.42304	180
1	1856872	1857257	RH_27415_H3K27Ac_CSpeaks_peak_1092	75	.	6.62110	9.83909	7.51345	265
1	1857478	1858541	RH_27415_H3K27Ac_CSpeaks_peak_1093	133	.	9.67380	16.01438	13.34999	622
1	1858896	1859674	RH_27415_H3K27Ac_CSpeaks_peak_1094	63	.	5.27628	8.55091	6.33995	445
1	1859788	1859943	RH_27415_H3K27Ac_CSpeaks_peak_1095	26	.	3.78952	4.47789	2.67555	143
1	1860115	1860833	RH_27415_H3K27Ac_CSpeaks_peak_1096	31	.	3.76877	5.02441	3.18315	115
1	1861203	1861362	RH_27415_H3K27Ac_CSpeaks_peak_1097	53	.	5.33341	7.48409	5.36848	110
1	1862098	1862588	RH_27415_H3K27Ac_CSpeaks_peak_1098	63	.	6.01919	8.61586	6.38747	219
1	1863084	1863231	RH_27415_H3K27Ac_CSpeaks_peak_1099	29	.	3.97246	4.79898	2.98324	40
1	1863534	1864504	RH_27415_H3K27Ac_CSpeaks_peak_1100	55	.	5.47537	7.71326	5.57744	718
1	1864721	1864984	RH_27415_H3K27Ac_CSpeaks_peak_1101	33	.	4.06277	5.27003	3.34577	130
1	1868160	1868349	RH_27415_H3K27Ac_CSpeaks_peak_1102	33	.	4.21343	5.20952	3.32821	90
1	1868756	1868903	RH_27415_H3K27Ac_CSpeaks_peak_1103	23	.	3.51198	4.09644	2.33750	105
1	1869173	1869878	RH_27415_H3K27Ac_CSpeaks_peak_1104	40	.	4.51800	5.97696	4.01515	627
1	1870083	1870230	RH_27415_H3K27Ac_CSpeaks_peak_1105	16	.	3.01372	3.34988	1.69643	42
1	1872436	1873248	RH_27415_H3K27Ac_CSpeaks_peak_1106	43	.	4.81535	6.29639	4.30140	220
1	1873377	1873695	RH_27415_H3K27Ac_CSpeaks_peak_1107	31	.	3.87479	4.98029	3.14971	212
1	1874487	1874782	RH_27415_H3K27Ac_CSpeaks_peak_1108	75	.	6.62110	9.83909	7.51345	124
1	1875072	1875843	RH_27415_H3K27Ac_CSpeaks_peak_1109	75	.	6.62110	9.83909	7.51345	251
1	1875953	1877215	RH_27415_H3K27Ac_CSpeaks_peak_1110	91	.	7.57540	11.57361	9.13553	877
1	1877415	1877706	RH_27415_H3K27Ac_CSpeaks_peak_1111	31	.	3.87479	4.98029	3.14971	215
1	1878419	1879085	RH_27415_H3K27Ac_CSpeaks_peak_1112	51	.	5.34825	7.23381	5.14424	402
1	1879283	1879852	RH_27415_H3K27Ac_CSpeaks_peak_1113	99	.	7.82494	12.39491	9.90156	434
1	1880202	1880994	RH_27415_H3K27Ac_CSpeaks_peak_1114	71	.	6.36153	9.39979	7.10194	654
1	1881346	1881530	RH_27415_H3K27Ac_CSpeaks_peak_1115	38	.	4.56114	5.80805	3.86368	56
1	1881969	1883323	RH_27415_H3K27Ac_CSpeaks_peak_1116	55	.	5.16638	7.75100	5.57744	474
1	1885944	1886091	RH_27415_H3K27Ac_CSpeaks_peak_1117	32	.	4.16534	5.12983	3.28119	39
1	1886636	1887583	RH_27415_H3K27Ac_CSpeaks_peak_1118	70	.	5.12861	9.30051	7.00767	341
1	1889092	1889300	RH_27415_H3K27Ac_CSpeaks_peak_1119	54	.	5.54652	7.60975	5.48669	98
1	1889714	1891298	RH_27415_H3K27Ac_CSpeaks_peak_1120	104	.	8.26407	12.99888	10.48304	1206
1	1891586	1891733	RH_27415_H3K27Ac_CSpeaks_peak_1121	33	.	4.17395	5.17375	3.31736	49
1	1892091	1892838	RH_27415_H3K27Ac_CSpeaks_peak_1122	106	.	8.34791	13.16394	10.63553	446
1	1894045	1894285	RH_27415_H3K27Ac_CSpeaks_peak_1123	107	.	8.42874	13.32530	10.77743	118
1	1894392	1894958	RH_27415_H3K27Ac_CSpeaks_peak_1124	49	.	5.02000	6.98464	4.90382	106
1	1897798	1898217	RH_27415_H3K27Ac_CSpeaks_peak_1125	68	.	6.32156	9.08153	6.80233	112
1	1900367	1900635	RH_27415_H3K27Ac_CSpeaks_peak_1126	30	.	4.03743	4.91715	3.09387	126
1	1900895	1901393	RH_27415_H3K27Ac_CSpeaks_peak_1127	41	.	4.71033	6.07946	4.10755	146
1	1901606	1901753	RH_27415_H3K27Ac_CSpeaks_peak_1128	23	.	3.51198	4.09644	2.33750	78
1	1901863	1902133	RH_27415_H3K27Ac_CSpeaks_peak_1129	55	.	5.61916	7.75223	5.57744	124
1	1903239	1904271	RH_27415_H3K27Ac_CSpeaks_peak_1130	55	.	5.61916	7.75223	5.57744	266
1	1905208	1905615	RH_27415_H3K27Ac_CSpeaks_peak_1131	55	.	5.61916	7.75223	5.57744	314
1	1915485	1915638	RH_27415_H3K27Ac_CSpeaks_peak_1132	23	.	3.51198	4.09644	2.33750	55
1	1915899	1916046	RH_27415_H3K27Ac_CSpeaks_peak_1133	23	.	3.51198	4.09644	2.33750	15
1	1917524	1917724	RH_27415_H3K27Ac_CSpeaks_peak_1134	43	.	4.81535	6.29639	4.30140	64
1	1917828	1917980	RH_27415_H3K27Ac_CSpeaks_peak_1135	41	.	4.71033	6.07946	4.10755	36
1	1921222	1921577	RH_27415_H3K27Ac_CSpeaks_peak_1136	33	.	4.21437	5.25210	3.32821	240
1	1921792	1922988	RH_27415_H3K27Ac_CSpeaks_peak_1137	53	.	5.41727	7.43356	5.32007	137
1	1923529	1923815	RH_27415_H3K27Ac_CSpeaks_peak_1138	120	.	9.04357	14.63799	12.03802	158
1	1923964	1925082	RH_27415_H3K27Ac_CSpeaks_peak_1139	73	.	6.59952	9.64252	7.33512	418
1	1925259	1926873	RH_27415_H3K27Ac_CSpeaks_peak_1140	93	.	7.62586	11.80667	9.35972	942
1	1927081	1927574	RH_27415_H3K27Ac_CSpeaks_peak_1141	49	.	5.20489	7.07847	4.99183	103
1	1928044	1928435	RH_27415_H3K27Ac_CSpeaks_peak_1142	88	.	7.30974	11.24956	8.82787	246
1	1928940	1932178	RH_27415_H3K27Ac_CSpeaks_peak_1143	105	.	8.21062	13.07245	10.54896	2483
1	1932337	1934054	RH_27415_H3K27Ac_CSpeaks_peak_1144	124	.	9.18043	15.07094	12.44147	1358
1	1934863	1936815	RH_27415_H3K27Ac_CSpeaks_peak_1145	137	.	6.79058	16.49243	13.79551	1719
1	1937157	1937525	RH_27415_H3K27Ac_CSpeaks_peak_1146	39	.	4.63453	5.94031	3.98602	40
1	1937666	1938546	RH_27415_H3K27Ac_CSpeaks_peak_1147	80	.	6.98019	10.36917	8.01306	331
1	1939776	1939942	RH_27415_H3K27Ac_CSpeaks_peak_1148	38	.	4.50006	5.77769	3.83730	105
1	1940826	1941217	RH_27415_H3K27Ac_CSpeaks_peak_1149	79	.	6.95659	10.32256	7.96774	264
1	1943233	1943798	RH_27415_H3K27Ac_CSpeaks_peak_1150	44	.	4.88614	6.41355	4.40890	501
1	1945295	1945474	RH_27415_H3K27Ac_CSpeaks_peak_1151	33	.	4.21437	5.25210	3.32821	60
1	1952588	1953241	RH_27415_H3K27Ac_CSpeaks_peak_1152	55	.	5.61916	7.75223	5.57744	556
1	1954105	1954386	RH_27415_H3K27Ac_CSpeaks_peak_1153	49	.	5.02000	6.98464	4.90382	145
1	1955162	1956571	RH_27415_H3K27Ac_CSpeaks_peak_1154	105	.	7.31904	13.02762	10.50609	969
1	1957068	1957301	RH_27415_H3K27Ac_CSpeaks_peak_1155	55	.	5.61916	7.75223	5.57744	113
1	1957436	1957809	RH_27415_H3K27Ac_CSpeaks_peak_1156	44	.	4.91677	6.47355	4.42304	217
1	1958483	1958698	RH_27415_H3K27Ac_CSpeaks_peak_1157	68	.	6.32156	9.08153	6.80233	97
1	1963807	1964247	RH_27415_H3K27Ac_CSpeaks_peak_1158	94	.	7.72635	11.87196	9.40223	293
1	1964928	1965326	RH_27415_H3K27Ac_CSpeaks_peak_1159	80	.	7.02395	10.45619	8.07232	321
1	1966027	1966174	RH_27415_H3K27Ac_CSpeaks_peak_1160	23	.	3.51198	4.09644	2.33750	10
1	1966332	1966579	RH_27415_H3K27Ac_CSpeaks_peak_1161	55	.	5.61916	7.75223	5.57744	105
1	1966975	1968304	RH_27415_H3K27Ac_CSpeaks_peak_1162	63	.	6.01919	8.61586	6.38747	106
1	1969617	1970117	RH_27415_H3K27Ac_CSpeaks_peak_1163	55	.	5.61916	7.75223	5.57744	368
1	1970441	1971373	RH_27415_H3K27Ac_CSpeaks_peak_1164	68	.	6.32156	9.08153	6.80233	174
1	1971479	1972810	RH_27415_H3K27Ac_CSpeaks_peak_1165	86	.	7.22302	11.09976	8.68577	1156
1	1973059	1973254	RH_27415_H3K27Ac_CSpeaks_peak_1166	23	.	3.51198	4.09644	2.33750	88
1	1973925	1974913	RH_27415_H3K27Ac_CSpeaks_peak_1167	79	.	6.95659	10.32256	7.96774	587
1	1975087	1975260	RH_27415_H3K27Ac_CSpeaks_peak_1168	42	.	4.76039	6.20441	4.22675	108
1	1980699	1980917	RH_27415_H3K27Ac_CSpeaks_peak_1169	44	.	4.91677	6.47355	4.42304	112
1	1981063	1981315	RH_27415_H3K27Ac_CSpeaks_peak_1170	55	.	5.61916	7.75223	5.57744	143
1	1981546	1982002	RH_27415_H3K27Ac_CSpeaks_peak_1171	46	.	4.52252	6.71946	4.65925	195
1	1982261	1983169	RH_27415_H3K27Ac_CSpeaks_peak_1172	55	.	5.61916	7.75223	5.57744	565
1	1983781	1983989	RH_27415_H3K27Ac_CSpeaks_peak_1173	48	.	4.94853	6.87175	4.80119	90
1	1984189	1984676	RH_27415_H3K27Ac_CSpeaks_peak_1174	44	.	4.80007	6.42240	4.41664	338
1	1984858	1985368	RH_27415_H3K27Ac_CSpeaks_peak_1175	106	.	8.37623	13.22022	10.69093	93
1	1987217	1987439	RH_27415_H3K27Ac_CSpeaks_peak_1176	44	.	4.91677	6.47355	4.42304	132
1	1987582	1987729	RH_27415_H3K27Ac_CSpeaks_peak_1177	38	.	4.56114	5.80805	3.86368	93
1	1988371	1989234	RH_27415_H3K27Ac_CSpeaks_peak_1178	58	.	5.52200	8.03300	5.84373	286
1	1989372	1990489	RH_27415_H3K27Ac_CSpeaks_peak_1179	44	.	4.91677	6.47355	4.42304	82
1	1990592	1991804	RH_27415_H3K27Ac_CSpeaks_peak_1180	94	.	7.72635	11.87196	9.40223	728
1	1992899	1993218	RH_27415_H3K27Ac_CSpeaks_peak_1181	33	.	4.21437	5.25210	3.32821	261
1	2002477	2002656	RH_27415_H3K27Ac_CSpeaks_peak_1182	23	.	3.47830	4.03185	2.33249	57
1	2005642	2005789	RH_27415_H3K27Ac_CSpeaks_peak_1183	33	.	4.17395	5.17375	3.31736	69
1	2013484	2013965	RH_27415_H3K27Ac_CSpeaks_peak_1184	94	.	7.72635	11.87196	9.40223	310
1	2014494	2014954	RH_27415_H3K27Ac_CSpeaks_peak_1185	52	.	5.38323	7.29888	5.20331	115
1	2015095	2015622	RH_27415_H3K27Ac_CSpeaks_peak_1186	94	.	7.72635	11.87196	9.40223	429
1	2015800	2015962	RH_27415_H3K27Ac_CSpeaks_peak_1187	31	.	4.09095	5.01635	3.17701	121
1	2016127	2017572	RH_27415_H3K27Ac_CSpeaks_peak_1188	54	.	4.89940	7.61940	5.49404	815
1	2018657	2018804	RH_27415_H3K27Ac_CSpeaks_peak_1189	21	.	3.39361	3.82892	2.14698	30
1	2019420	2019703	RH_27415_H3K27Ac_CSpeaks_peak_1190	62	.	5.80654	8.48924	6.28436	140
1	2020243	2020785	RH_27415_H3K27Ac_CSpeaks_peak_1191	44	.	4.56493	6.51935	4.46766	462
1	2021342	2021557	RH_27415_H3K27Ac_CSpeaks_peak_1192	34	.	3.56612	5.36127	3.43393	86
1	2021820	2022292	RH_27415_H3K27Ac_CSpeaks_peak_1193	49	.	5.05804	7.04485	4.96174	124
1	2022888	2023595	RH_27415_H3K27Ac_CSpeaks_peak_1194	86	.	5.73197	11.11176	8.69613	106
1	2023865	2024416	RH_27415_H3K27Ac_CSpeaks_peak_1195	54	.	4.69159	7.57529	5.45556	285
1	2024944	2025373	RH_27415_H3K27Ac_CSpeaks_peak_1196	90	.	7.08125	11.47677	9.04442	295
1	2025614	2025761	RH_27415_H3K27Ac_CSpeaks_peak_1197	42	.	4.64357	6.17432	4.20005	90
1	2025888	2026166	RH_27415_H3K27Ac_CSpeaks_peak_1198	73	.	6.36708	9.67259	7.36504	139
1	2026294	2026441	RH_27415_H3K27Ac_CSpeaks_peak_1199	17	.	3.02708	3.36972	1.71569	100
1	2026621	2026804	RH_27415_H3K27Ac_CSpeaks_peak_1200	39	.	4.14565	5.85353	3.90674	101
1	2026906	2027333	RH_27415_H3K27Ac_CSpeaks_peak_1201	32	.	3.68625	5.11246	3.26698	88
1	2027952	2028319	RH_27415_H3K27Ac_CSpeaks_peak_1202	73	.	6.52666	9.67805	7.37043	113
1	2028806	2029561	RH_27415_H3K27Ac_CSpeaks_peak_1203	48	.	5.17992	6.92752	4.85637	544
1	2030763	2031018	RH_27415_H3K27Ac_CSpeaks_peak_1204	40	.	4.64950	5.96756	4.01276	140
1	2031234	2031712	RH_27415_H3K27Ac_CSpeaks_peak_1205	31	.	4.01600	5.01407	3.17538	122
1	2032023	2033160	RH_27415_H3K27Ac_CSpeaks_peak_1206	80	.	7.02395	10.45619	8.07232	511
1	2034643	2036041	RH_27415_H3K27Ac_CSpeaks_peak_1207	120	.	9.04357	14.63799	12.03802	510
1	2036235	2036470	RH_27415_H3K27Ac_CSpeaks_peak_1208	88	.	7.40195	11.24043	8.81880	139
1	2037087	2037678	RH_27415_H3K27Ac_CSpeaks_peak_1209	90	.	7.52502	11.47582	9.04347	359
1	2037833	2038083	RH_27415_H3K27Ac_CSpeaks_peak_1210	52	.	5.38323	7.29888	5.20331	74
1	2038250	2038558	RH_27415_H3K27Ac_CSpeaks_peak_1211	66	.	6.23983	8.92044	6.67885	104
1	2038698	2038923	RH_27415_H3K27Ac_CSpeaks_peak_1212	66	.	6.19805	8.83925	6.60059	103
1	2039228	2039641	RH_27415_H3K27Ac_CSpeaks_peak_1213	66	.	6.23983	8.92044	6.67885	170
1	2042559	2043381	RH_27415_H3K27Ac_CSpeaks_peak_1214	104	.	8.26407	12.99888	10.48304	392
1	2043522	2043687	RH_27415_H3K27Ac_CSpeaks_peak_1215	31	.	4.01600	5.01407	3.17538	51
1	2043803	2044377	RH_27415_H3K27Ac_CSpeaks_peak_1216	65	.	5.59691	8.74690	6.51307	236
1	2044809	2045908	RH_27415_H3K27Ac_CSpeaks_peak_1217	160	.	10.90920	18.80733	16.02554	388
1	2046111	2046305	RH_27415_H3K27Ac_CSpeaks_peak_1218	40	.	4.62657	5.98332	4.01915	49
1	2047402	2047849	RH_27415_H3K27Ac_CSpeaks_peak_1219	68	.	6.31587	9.13052	6.84129	325
1	2048012	2049494	RH_27415_H3K27Ac_CSpeaks_peak_1220	78	.	6.52600	10.23853	7.89202	299
1	2049686	2050080	RH_27415_H3K27Ac_CSpeaks_peak_1221	39	.	4.30532	5.86458	3.91369	162
1	2050200	2050379	RH_27415_H3K27Ac_CSpeaks_peak_1222	44	.	4.90219	6.44327	4.42304	92
1	2050810	2050957	RH_27415_H3K27Ac_CSpeaks_peak_1223	38	.	4.50006	5.77769	3.83730	59
1	2051239	2053129	RH_27415_H3K27Ac_CSpeaks_peak_1224	133	.	9.67380	16.01438	13.34999	699
1	2053298	2055264	RH_27415_H3K27Ac_CSpeaks_peak_1225	168	.	11.02993	19.65415	16.83223	1125
1	2055903	2056149	RH_27415_H3K27Ac_CSpeaks_peak_1226	23	.	3.51198	4.09644	2.33750	140
1	2056925	2057907	RH_27415_H3K27Ac_CSpeaks_peak_1227	89	.	7.02800	11.39030	8.95894	319
1	2058070	2060110	RH_27415_H3K27Ac_CSpeaks_peak_1228	97	.	7.73564	12.24122	9.75771	167
1	2062367	2062880	RH_27415_H3K27Ac_CSpeaks_peak_1229	52	.	5.43658	7.39911	5.29883	422
1	2063391	2064584	RH_27415_H3K27Ac_CSpeaks_peak_1230	46	.	4.52252	6.71946	4.65925	1062
1	2065269	2066678	RH_27415_H3K27Ac_CSpeaks_peak_1231	54	.	4.89940	7.61940	5.49404	412
1	2067605	2069840	RH_27415_H3K27Ac_CSpeaks_peak_1232	118	.	8.67482	14.47077	11.87702	1962
1	2069958	2070654	RH_27415_H3K27Ac_CSpeaks_peak_1233	100	.	7.94240	12.59878	10.09433	448
1	2071071	2071457	RH_27415_H3K27Ac_CSpeaks_peak_1234	66	.	6.20163	8.93008	6.68838	197
1	2071579	2072955	RH_27415_H3K27Ac_CSpeaks_peak_1235	78	.	6.52600	10.23853	7.89202	350
1	2073084	2073509	RH_27415_H3K27Ac_CSpeaks_peak_1236	79	.	6.75010	10.30135	7.95186	338
1	2073657	2074002	RH_27415_H3K27Ac_CSpeaks_peak_1237	63	.	5.86676	8.58654	6.37021	265
1	2074407	2075057	RH_27415_H3K27Ac_CSpeaks_peak_1238	113	.	7.84629	13.89088	11.31764	106
1	2075522	2076996	RH_27415_H3K27Ac_CSpeaks_peak_1239	146	.	9.94327	17.37359	14.65117	144
1	2077551	2078722	RH_27415_H3K27Ac_CSpeaks_peak_1240	102	.	7.87511	12.78336	10.27086	752
1	2078951	2079914	RH_27415_H3K27Ac_CSpeaks_peak_1241	81	.	6.03003	10.50053	8.11363	112
1	2080492	2080820	RH_27415_H3K27Ac_CSpeaks_peak_1242	53	.	5.41727	7.43356	5.32007	100
1	2081422	2083522	RH_27415_H3K27Ac_CSpeaks_peak_1243	142	.	10.09356	17.01341	14.29972	1561
1	2083757	2084166	RH_27415_H3K27Ac_CSpeaks_peak_1244	41	.	4.74135	6.13721	4.16361	274
1	2084643	2084854	RH_27415_H3K27Ac_CSpeaks_peak_1245	46	.	5.05269	6.70273	4.64466	145
1	2086225	2086435	RH_27415_H3K27Ac_CSpeaks_peak_1246	40	.	4.64950	5.96756	4.01276	131
1	2087082	2088402	RH_27415_H3K27Ac_CSpeaks_peak_1247	102	.	7.38474	12.72561	10.21537	1069
1	2089282	2089854	RH_27415_H3K27Ac_CSpeaks_peak_1248	61	.	5.71850	8.34748	6.14721	227
1	2090369	2090519	RH_27415_H3K27Ac_CSpeaks_peak_1249	59	.	5.82740	8.14857	5.95720	72
1	2090685	2090999	RH_27415_H3K27Ac_CSpeaks_peak_1250	47	.	5.11551	6.81306	4.74636	93
1	2092325	2092773	RH_27415_H3K27Ac_CSpeaks_peak_1251	43	.	4.81535	6.29639	4.30140	170
1	2093675	2094255	RH_27415_H3K27Ac_CSpeaks_peak_1252	75	.	6.62110	9.83909	7.51345	131
1	2094924	2096652	RH_27415_H3K27Ac_CSpeaks_peak_1253	114	.	8.43762	14.07008	11.48919	583
1	2097542	2098816	RH_27415_H3K27Ac_CSpeaks_peak_1254	107	.	8.42874	13.32530	10.77743	551
1	2099040	2099224	RH_27415_H3K27Ac_CSpeaks_peak_1255	41	.	4.71033	6.07946	4.10755	77
1	2100676	2101980	RH_27415_H3K27Ac_CSpeaks_peak_1256	107	.	8.42874	13.32530	10.77743	371
1	2102127	2102811	RH_27415_H3K27Ac_CSpeaks_peak_1257	53	.	5.41727	7.43356	5.32007	61
1	2104527	2104681	RH_27415_H3K27Ac_CSpeaks_peak_1258	44	.	4.91677	6.47355	4.42304	75
1	2104857	2105017	RH_27415_H3K27Ac_CSpeaks_peak_1259	33	.	4.21437	5.25210	3.32821	70
1	2105215	2105392	RH_27415_H3K27Ac_CSpeaks_peak_1260	23	.	3.61151	4.17941	2.38983	43
1	2106547	2107055	RH_27415_H3K27Ac_CSpeaks_peak_1261	109	.	8.47068	13.54415	10.99172	389
1	2107164	2107363	RH_27415_H3K27Ac_CSpeaks_peak_1262	42	.	4.78865	6.22622	4.24770	122
1	2108182	2108426	RH_27415_H3K27Ac_CSpeaks_peak_1263	23	.	3.61151	4.17941	2.38983	88
1	2108715	2109191	RH_27415_H3K27Ac_CSpeaks_peak_1264	86	.	7.30635	11.06078	8.65520	117
1	2110407	2110603	RH_27415_H3K27Ac_CSpeaks_peak_1265	29	.	3.93756	4.76043	2.94624	80
1	2110713	2110920	RH_27415_H3K27Ac_CSpeaks_peak_1266	51	.	5.19864	7.26833	5.17742	111
1	2111435	2111624	RH_27415_H3K27Ac_CSpeaks_peak_1267	79	.	6.86317	10.25907	7.91180	133
1	2112879	2113026	RH_27415_H3K27Ac_CSpeaks_peak_1268	23	.	3.61151	4.17941	2.38983	7
1	2113673	2114706	RH_27415_H3K27Ac_CSpeaks_peak_1269	123	.	8.53400	15.01643	12.38729	254
1	2115304	2116520	RH_27415_H3K27Ac_CSpeaks_peak_1270	143	.	10.12669	17.07691	14.36145	904
1	2117439	2117586	RH_27415_H3K27Ac_CSpeaks_peak_1271	50	.	5.27962	7.10763	5.02058	43
1	2117842	2118102	RH_27415_H3K27Ac_CSpeaks_peak_1272	73	.	6.59952	9.64252	7.33512	144
1	2118216	2119253	RH_27415_H3K27Ac_CSpeaks_peak_1273	73	.	6.62076	9.68177	7.37389	97
1	2119527	2119704	RH_27415_H3K27Ac_CSpeaks_peak_1274	31	.	4.10456	5.04184	3.19979	55
1	2119976	2120146	RH_27415_H3K27Ac_CSpeaks_peak_1275	42	.	4.80463	6.25656	4.27627	65
1	2120718	2120868	RH_27415_H3K27Ac_CSpeaks_peak_1276	15	.	3.00959	3.21441	1.57617	39
1	2121758	2121932	RH_27415_H3K27Ac_CSpeaks_peak_1277	58	.	5.52200	8.03300	5.84373	59
1	2122110	2123196	RH_27415_H3K27Ac_CSpeaks_peak_1278	121	.	9.13114	14.81322	12.19561	950
1	2123449	2124142	RH_27415_H3K27Ac_CSpeaks_peak_1279	71	.	6.51591	9.48929	7.18664	576
1	2124986	2125133	RH_27415_H3K27Ac_CSpeaks_peak_1280	32	.	4.13204	5.09369	3.24938	30
1	2125533	2125699	RH_27415_H3K27Ac_CSpeaks_peak_1281	28	.	3.90955	4.68672	2.87502	126
1	2125819	2126212	RH_27415_H3K27Ac_CSpeaks_peak_1282	63	.	6.01919	8.61586	6.38747	99
1	2126359	2126990	RH_27415_H3K27Ac_CSpeaks_peak_1283	106	.	8.34791	13.16394	10.63553	522
1	2130334	2131516	RH_27415_H3K27Ac_CSpeaks_peak_1284	122	.	8.92574	14.90048	12.27971	785
1	2131996	2132290	RH_27415_H3K27Ac_CSpeaks_peak_1285	47	.	4.22356	6.77073	4.70817	102
1	2132661	2133262	RH_27415_H3K27Ac_CSpeaks_peak_1286	109	.	8.47068	13.54415	10.99172	227
1	2134078	2134355	RH_27415_H3K27Ac_CSpeaks_peak_1287	50	.	5.29661	7.13870	5.05124	104
1	2135554	2136133	RH_27415_H3K27Ac_CSpeaks_peak_1288	87	.	7.11798	11.20364	8.78601	138
1	2136580	2136845	RH_27415_H3K27Ac_CSpeaks_peak_1289	44	.	4.91677	6.47355	4.42304	133
1	2137943	2139196	RH_27415_H3K27Ac_CSpeaks_peak_1290	134	.	9.73923	16.14408	13.47610	722
1	2139311	2139894	RH_27415_H3K27Ac_CSpeaks_peak_1291	68	.	6.32156	9.08153	6.80233	467
1	2140083	2140806	RH_27415_H3K27Ac_CSpeaks_peak_1292	55	.	5.61916	7.75223	5.57744	598
1	2140943	2141090	RH_27415_H3K27Ac_CSpeaks_peak_1293	23	.	3.51198	4.09644	2.33750	61
1	2141467	2142096	RH_27415_H3K27Ac_CSpeaks_peak_1294	44	.	4.91677	6.47355	4.42304	398
1	2142286	2142685	RH_27415_H3K27Ac_CSpeaks_peak_1295	58	.	5.52200	8.03300	5.84373	319
1	2144082	2144229	RH_27415_H3K27Ac_CSpeaks_peak_1296	44	.	4.91677	6.47355	4.42304	73
1	2144876	2145438	RH_27415_H3K27Ac_CSpeaks_peak_1297	75	.	6.72904	9.88410	7.55342	468
1	2145654	2146880	RH_27415_H3K27Ac_CSpeaks_peak_1298	111	.	8.42686	13.72203	11.15535	963
1	2147419	2147941	RH_27415_H3K27Ac_CSpeaks_peak_1299	136	.	9.74301	16.35530	13.66807	228
1	2148216	2149488	RH_27415_H3K27Ac_CSpeaks_peak_1300	112	.	8.63478	13.84909	11.27643	313
1	2149799	2150256	RH_27415_H3K27Ac_CSpeaks_peak_1301	37	.	4.34907	5.71333	3.77543	375
1	2150531	2150975	RH_27415_H3K27Ac_CSpeaks_peak_1302	52	.	5.35544	7.32927	5.23067	180
1	2151410	2151742	RH_27415_H3K27Ac_CSpeaks_peak_1303	44	.	4.90219	6.44327	4.42304	240
1	2152517	2153650	RH_27415_H3K27Ac_CSpeaks_peak_1304	96	.	7.79441	12.11178	9.63425	695
1	2154537	2154756	RH_27415_H3K27Ac_CSpeaks_peak_1305	18	.	3.15793	3.45926	1.80086	114
1	2155816	2156098	RH_27415_H3K27Ac_CSpeaks_peak_1306	23	.	3.51400	4.10100	2.33750	105
1	2156841	2157260	RH_27415_H3K27Ac_CSpeaks_peak_1307	43	.	4.81535	6.29639	4.30140	338
1	2157361	2159538	RH_27415_H3K27Ac_CSpeaks_peak_1308	94	.	7.72635	11.87196	9.40223	703
1	2160304	2160883	RH_27415_H3K27Ac_CSpeaks_peak_1309	55	.	5.61916	7.75223	5.57744	243
1	2161311	2161661	RH_27415_H3K27Ac_CSpeaks_peak_1310	33	.	4.21437	5.25210	3.32821	101
1	2162817	2163202	RH_27415_H3K27Ac_CSpeaks_peak_1311	55	.	5.56527	7.64628	5.51511	242
1	2163459	2164522	RH_27415_H3K27Ac_CSpeaks_peak_1312	73	.	6.54554	9.71013	7.39992	522
1	2164801	2165355	RH_27415_H3K27Ac_CSpeaks_peak_1313	65	.	6.15683	8.75987	6.52483	404
1	2166524	2167239	RH_27415_H3K27Ac_CSpeaks_peak_1314	31	.	3.87479	4.98029	3.14971	447
1	2167775	2168133	RH_27415_H3K27Ac_CSpeaks_peak_1315	48	.	5.14751	6.86976	4.80010	300
1	2168729	2168924	RH_27415_H3K27Ac_CSpeaks_peak_1316	110	.	7.67412	13.60936	11.05350	126
1	2169095	2170063	RH_27415_H3K27Ac_CSpeaks_peak_1317	60	.	5.86432	8.21521	6.01966	837
1	2170522	2170737	RH_27415_H3K27Ac_CSpeaks_peak_1318	31	.	4.04825	4.93837	3.11245	28
1	2171301	2172663	RH_27415_H3K27Ac_CSpeaks_peak_1319	25	.	3.35114	4.36113	2.56405	133
1	2172858	2173172	RH_27415_H3K27Ac_CSpeaks_peak_1320	30	.	3.99819	4.84550	3.02862	182
1	2173621	2174716	RH_27415_H3K27Ac_CSpeaks_peak_1321	145	.	10.10538	17.30437	14.58307	595
1	2175676	2176005	RH_27415_H3K27Ac_CSpeaks_peak_1322	44	.	4.91677	6.47355	4.42304	260
1	2177400	2177547	RH_27415_H3K27Ac_CSpeaks_peak_1323	15	.	3.01200	3.24402	1.59750	11
1	2177675	2177838	RH_27415_H3K27Ac_CSpeaks_peak_1324	33	.	4.21437	5.25210	3.32821	107
1	2177959	2178162	RH_27415_H3K27Ac_CSpeaks_peak_1325	68	.	6.32156	9.08153	6.80233	82
1	2180260	2181631	RH_27415_H3K27Ac_CSpeaks_peak_1326	68	.	6.32156	9.08153	6.80233	374
1	2181763	2181913	RH_27415_H3K27Ac_CSpeaks_peak_1327	33	.	4.21437	5.25210	3.32821	33
1	2182373	2182520	RH_27415_H3K27Ac_CSpeaks_peak_1328	49	.	5.21273	6.98640	4.90382	74
1	2183275	2183939	RH_27415_H3K27Ac_CSpeaks_peak_1329	40	.	4.51800	5.97696	4.01515	397
1	2184616	2185074	RH_27415_H3K27Ac_CSpeaks_peak_1330	197	.	12.64312	22.69352	19.75603	302
1	2185876	2186424	RH_27415_H3K27Ac_CSpeaks_peak_1331	74	.	6.02745	9.77451	7.45936	426
1	2187069	2188614	RH_27415_H3K27Ac_CSpeaks_peak_1332	75	.	6.62110	9.83909	7.51345	1427
1	2189529	2190291	RH_27415_H3K27Ac_CSpeaks_peak_1333	63	.	6.01919	8.61586	6.38747	432
1	2190447	2190858	RH_27415_H3K27Ac_CSpeaks_peak_1334	54	.	5.50938	7.53795	5.42035	276
1	2191051	2191613	RH_27415_H3K27Ac_CSpeaks_peak_1335	67	.	6.28218	9.00352	6.75521	256
1	2192001	2194458	RH_27415_H3K27Ac_CSpeaks_peak_1336	68	.	6.02400	9.11860	6.83179	779
1	2195039	2195447	RH_27415_H3K27Ac_CSpeaks_peak_1337	33	.	4.21437	5.25210	3.32821	34
1	2198226	2198373	RH_27415_H3K27Ac_CSpeaks_peak_1338	23	.	3.51198	4.09644	2.33750	55
1	2199564	2199711	RH_27415_H3K27Ac_CSpeaks_peak_1339	44	.	4.91677	6.47355	4.42304	93
1	2199949	2200305	RH_27415_H3K27Ac_CSpeaks_peak_1340	31	.	3.76877	5.02441	3.18315	258
1	2202415	2202798	RH_27415_H3K27Ac_CSpeaks_peak_1341	99	.	7.82494	12.39491	9.90156	275
1	2202952	2203161	RH_27415_H3K27Ac_CSpeaks_peak_1342	63	.	6.05614	8.56884	6.35368	118
1	2203683	2204220	RH_27415_H3K27Ac_CSpeaks_peak_1343	68	.	6.32156	9.08153	6.80233	302
1	2204658	2205410	RH_27415_H3K27Ac_CSpeaks_peak_1344	53	.	5.41727	7.43356	5.32007	78
1	2208175	2209574	RH_27415_H3K27Ac_CSpeaks_peak_1345	86	.	7.22302	11.09976	8.68577	107
1	2212338	2212521	RH_27415_H3K27Ac_CSpeaks_peak_1346	23	.	3.51198	4.09644	2.33750	94
1	2213373	2214397	RH_27415_H3K27Ac_CSpeaks_peak_1347	68	.	6.32156	9.08153	6.80233	624
1	2214916	2215463	RH_27415_H3K27Ac_CSpeaks_peak_1348	33	.	4.21437	5.25210	3.32821	132
1	2216530	2217005	RH_27415_H3K27Ac_CSpeaks_peak_1349	31	.	4.01600	5.01407	3.17538	19
1	2218382	2219140	RH_27415_H3K27Ac_CSpeaks_peak_1350	40	.	4.51800	5.97696	4.01515	417
1	2219987	2220256	RH_27415_H3K27Ac_CSpeaks_peak_1351	68	.	6.32156	9.08153	6.80233	126
1	2221080	2221237	RH_27415_H3K27Ac_CSpeaks_peak_1352	68	.	6.32156	9.08153	6.80233	89
1	2221356	2222368	RH_27415_H3K27Ac_CSpeaks_peak_1353	78	.	6.52600	10.23853	7.89202	151
1	2223993	2224334	RH_27415_H3K27Ac_CSpeaks_peak_1354	23	.	3.51198	4.09644	2.33750	76
1	2224475	2225641	RH_27415_H3K27Ac_CSpeaks_peak_1355	60	.	5.78321	8.21869	6.02116	1082
1	2226255	2226648	RH_27415_H3K27Ac_CSpeaks_peak_1356	93	.	7.70436	11.82797	9.38060	250
1	2227617	2227982	RH_27415_H3K27Ac_CSpeaks_peak_1357	32	.	4.05640	5.07669	3.23324	315
1	2228403	2229323	RH_27415_H3K27Ac_CSpeaks_peak_1358	157	.	10.76647	18.53161	15.75960	587
1	2231529	2231777	RH_27415_H3K27Ac_CSpeaks_peak_1359	78	.	6.90986	10.23093	7.88951	120
1	2231965	2232998	RH_27415_H3K27Ac_CSpeaks_peak_1360	103	.	8.18190	12.83926	10.32567	442
1	2233827	2234003	RH_27415_H3K27Ac_CSpeaks_peak_1361	54	.	5.51496	7.60005	5.47773	65
1	2234399	2235751	RH_27415_H3K27Ac_CSpeaks_peak_1362	94	.	7.72635	11.87196	9.40223	1039
1	2236205	2236664	RH_27415_H3K27Ac_CSpeaks_peak_1363	71	.	6.51591	9.48929	7.18664	380
1	2236802	2237018	RH_27415_H3K27Ac_CSpeaks_peak_1364	31	.	4.01600	5.01407	3.17538	130
1	2237123	2238619	RH_27415_H3K27Ac_CSpeaks_peak_1365	111	.	8.42686	13.72203	11.15535	150
1	2239388	2240929	RH_27415_H3K27Ac_CSpeaks_peak_1366	49	.	5.02000	6.98464	4.90382	931
1	2241142	2241396	RH_27415_H3K27Ac_CSpeaks_peak_1367	33	.	4.21437	5.25210	3.32821	139
1	2241587	2242249	RH_27415_H3K27Ac_CSpeaks_peak_1368	44	.	4.91677	6.47355	4.42304	199
1	2242484	2242703	RH_27415_H3K27Ac_CSpeaks_peak_1369	33	.	4.21343	5.20952	3.32821	156
1	2243560	2243868	RH_27415_H3K27Ac_CSpeaks_peak_1370	33	.	4.21343	5.20952	3.32821	194
1	2244583	2245090	RH_27415_H3K27Ac_CSpeaks_peak_1371	54	.	5.51496	7.60005	5.47773	174
1	2245222	2246465	RH_27415_H3K27Ac_CSpeaks_peak_1372	57	.	5.68428	7.89402	5.71526	145
1	2248047	2248194	RH_27415_H3K27Ac_CSpeaks_peak_1373	33	.	4.21437	5.25210	3.32821	77
1	2252511	2252771	RH_27415_H3K27Ac_CSpeaks_peak_1374	33	.	4.21437	5.25210	3.32821	145
1	2253040	2253322	RH_27415_H3K27Ac_CSpeaks_peak_1375	33	.	4.21343	5.20952	3.32821	108
1	2256466	2256906	RH_27415_H3K27Ac_CSpeaks_peak_1376	71	.	6.51591	9.48929	7.18664	211
1	2257923	2259092	RH_27415_H3K27Ac_CSpeaks_peak_1377	31	.	4.10456	5.04184	3.19979	143
1	2259337	2261136	RH_27415_H3K27Ac_CSpeaks_peak_1378	120	.	9.04357	14.63799	12.03802	1467
1	2261360	2262226	RH_27415_H3K27Ac_CSpeaks_peak_1379	118	.	8.67482	14.47077	11.87702	651
1	2266222	2266369	RH_27415_H3K27Ac_CSpeaks_peak_1380	40	.	4.51800	5.97696	4.01515	129
1	2268369	2268599	RH_27415_H3K27Ac_CSpeaks_peak_1381	44	.	4.91677	6.47355	4.42304	84
1	2269522	2269925	RH_27415_H3K27Ac_CSpeaks_peak_1382	33	.	4.21437	5.25210	3.32821	294
1	2272155	2272302	RH_27415_H3K27Ac_CSpeaks_peak_1383	23	.	3.51198	4.09644	2.33750	105
1	2272434	2273624	RH_27415_H3K27Ac_CSpeaks_peak_1384	92	.	7.65225	11.72447	9.27940	533
1	2273771	2274796	RH_27415_H3K27Ac_CSpeaks_peak_1385	114	.	8.74776	14.06270	11.48300	369
1	2274905	2275446	RH_27415_H3K27Ac_CSpeaks_peak_1386	23	.	3.51198	4.09644	2.33750	477
1	2276312	2278345	RH_27415_H3K27Ac_CSpeaks_peak_1387	80	.	6.98019	10.36917	8.01306	616
1	2278526	2279090	RH_27415_H3K27Ac_CSpeaks_peak_1388	67	.	6.26093	8.96174	6.71552	266
1	2279318	2280327	RH_27415_H3K27Ac_CSpeaks_peak_1389	67	.	6.26093	8.96174	6.71552	766
1	2280681	2281021	RH_27415_H3K27Ac_CSpeaks_peak_1390	44	.	4.90219	6.44327	4.42304	239
1	2281957	2282604	RH_27415_H3K27Ac_CSpeaks_peak_1391	80	.	7.02395	10.45619	8.07232	393
1	2283168	2285021	RH_27415_H3K27Ac_CSpeaks_peak_1392	121	.	9.13114	14.81322	12.19561	1085
1	2287679	2288167	RH_27415_H3K27Ac_CSpeaks_peak_1393	68	.	6.32156	9.08153	6.80233	278
1	2288276	2288683	RH_27415_H3K27Ac_CSpeaks_peak_1394	121	.	9.13114	14.81322	12.19561	141
1	2289135	2289492	RH_27415_H3K27Ac_CSpeaks_peak_1395	43	.	4.81535	6.29639	4.30140	222
1	2290041	2290205	RH_27415_H3K27Ac_CSpeaks_peak_1396	23	.	3.51198	4.09644	2.33750	126
1	2290362	2290773	RH_27415_H3K27Ac_CSpeaks_peak_1397	44	.	4.91677	6.47355	4.42304	283
1	2294469	2294726	RH_27415_H3K27Ac_CSpeaks_peak_1398	100	.	8.02237	12.53497	10.03823	137
1	2294950	2297444	RH_27415_H3K27Ac_CSpeaks_peak_1399	89	.	7.02800	11.39030	8.95894	1149
1	2297673	2298830	RH_27415_H3K27Ac_CSpeaks_peak_1400	105	.	7.31904	13.02762	10.50609	530
1	2299023	2299703	RH_27415_H3K27Ac_CSpeaks_peak_1401	141	.	9.99548	16.82678	14.11979	265
1	2302358	2303792	RH_27415_H3K27Ac_CSpeaks_peak_1402	46	.	4.52252	6.71946	4.65925	284
1	2304296	2304893	RH_27415_H3K27Ac_CSpeaks_peak_1403	43	.	4.81535	6.29639	4.30140	151
1	2305033	2305546	RH_27415_H3K27Ac_CSpeaks_peak_1404	79	.	6.95659	10.32256	7.96774	248
1	2306498	2307140	RH_27415_H3K27Ac_CSpeaks_peak_1405	110	.	8.33069	13.55596	11.00183	141
1	2307604	2307751	RH_27415_H3K27Ac_CSpeaks_peak_1406	33	.	4.21343	5.20952	3.32821	28
1	2307883	2308427	RH_27415_H3K27Ac_CSpeaks_peak_1407	68	.	6.32156	9.08153	6.80233	94
1	2309153	2309350	RH_27415_H3K27Ac_CSpeaks_peak_1408	33	.	4.17395	5.17375	3.31736	103
1	2309520	2309941	RH_27415_H3K27Ac_CSpeaks_peak_1409	36	.	4.42111	5.56185	3.62769	300
1	2310519	2310809	RH_27415_H3K27Ac_CSpeaks_peak_1410	23	.	3.51400	4.10100	2.33750	27
1	2312413	2313087	RH_27415_H3K27Ac_CSpeaks_peak_1411	80	.	7.02395	10.45619	8.07232	539
1	2313201	2313484	RH_27415_H3K27Ac_CSpeaks_peak_1412	23	.	3.51198	4.09644	2.33750	62
1	2314499	2314678	RH_27415_H3K27Ac_CSpeaks_peak_1413	55	.	5.56527	7.64628	5.51511	108
1	2314856	2315003	RH_27415_H3K27Ac_CSpeaks_peak_1414	28	.	3.90955	4.68672	2.87502	118
1	2315170	2315404	RH_27415_H3K27Ac_CSpeaks_peak_1415	49	.	5.02000	6.98464	4.90382	134
1	2316053	2316672	RH_27415_H3K27Ac_CSpeaks_peak_1416	63	.	6.05614	8.56884	6.35368	514
1	2318321	2318704	RH_27415_H3K27Ac_CSpeaks_peak_1417	43	.	4.81535	6.29639	4.30140	94
1	2322522	2323806	RH_27415_H3K27Ac_CSpeaks_peak_1418	75	.	6.62110	9.83909	7.51345	578
1	2324133	2324320	RH_27415_H3K27Ac_CSpeaks_peak_1419	60	.	5.86432	8.21521	6.01966	98
1	2324441	2325293	RH_27415_H3K27Ac_CSpeaks_peak_1420	68	.	6.32156	9.08153	6.80233	294
1	2325486	2326289	RH_27415_H3K27Ac_CSpeaks_peak_1421	78	.	6.52600	10.23853	7.89202	216
1	2327449	2327655	RH_27415_H3K27Ac_CSpeaks_peak_1422	23	.	3.51400	4.10100	2.33750	80
1	2328040	2329005	RH_27415_H3K27Ac_CSpeaks_peak_1423	68	.	6.32156	9.08153	6.80233	571
1	2330226	2331526	RH_27415_H3K27Ac_CSpeaks_peak_1424	55	.	5.61916	7.75223	5.57744	826
1	2332158	2333381	RH_27415_H3K27Ac_CSpeaks_peak_1425	107	.	8.42874	13.32530	10.77743	625
1	2333589	2334718	RH_27415_H3K27Ac_CSpeaks_peak_1426	67	.	6.26093	8.96174	6.71552	126
1	2334844	2336733	RH_27415_H3K27Ac_CSpeaks_peak_1427	31	.	3.87479	4.98029	3.14971	1271
1	2338055	2338419	RH_27415_H3K27Ac_CSpeaks_peak_1428	94	.	7.72635	11.87196	9.40223	237
1	2339667	2340383	RH_27415_H3K27Ac_CSpeaks_peak_1429	50	.	5.27962	7.10763	5.02058	613
1	2340968	2341232	RH_27415_H3K27Ac_CSpeaks_peak_1430	75	.	6.62110	9.83909	7.51345	124
1	2342216	2342712	RH_27415_H3K27Ac_CSpeaks_peak_1431	114	.	8.71924	14.00848	11.43109	98
1	2344458	2344762	RH_27415_H3K27Ac_CSpeaks_peak_1432	23	.	3.38830	4.05567	2.33750	133
1	2344978	2345182	RH_27415_H3K27Ac_CSpeaks_peak_1433	31	.	3.87479	4.98029	3.14971	77
1	2345607	2346001	RH_27415_H3K27Ac_CSpeaks_peak_1434	43	.	4.81535	6.29639	4.30140	322
1	2346993	2347366	RH_27415_H3K27Ac_CSpeaks_peak_1435	145	.	10.22738	17.27144	14.55143	145
1	2350054	2351191	RH_27415_H3K27Ac_CSpeaks_peak_1436	44	.	4.91677	6.47355	4.42304	170
1	2351609	2352168	RH_27415_H3K27Ac_CSpeaks_peak_1437	68	.	6.32156	9.08153	6.80233	106
1	2353049	2354002	RH_27415_H3K27Ac_CSpeaks_peak_1438	107	.	8.42874	13.32530	10.77743	427
1	2354341	2354577	RH_27415_H3K27Ac_CSpeaks_peak_1439	68	.	6.32156	9.08153	6.80233	103
1	2354990	2356412	RH_27415_H3K27Ac_CSpeaks_peak_1440	81	.	6.03003	10.50053	8.11363	878
1	2356608	2357148	RH_27415_H3K27Ac_CSpeaks_peak_1441	53	.	5.41727	7.43356	5.32007	66
1	2358215	2358934	RH_27415_H3K27Ac_CSpeaks_peak_1442	80	.	7.02395	10.45619	8.07232	208
1	2359502	2359809	RH_27415_H3K27Ac_CSpeaks_peak_1443	33	.	4.21343	5.20952	3.32821	32
1	2359997	2360558	RH_27415_H3K27Ac_CSpeaks_peak_1444	100	.	8.04853	12.58437	10.08038	454
1	2361627	2362338	RH_27415_H3K27Ac_CSpeaks_peak_1445	44	.	4.88614	6.41355	4.40890	119
1	2362659	2364150	RH_27415_H3K27Ac_CSpeaks_peak_1446	80	.	6.46165	10.47504	8.09063	801
1	2365154	2365609	RH_27415_H3K27Ac_CSpeaks_peak_1447	86	.	7.22302	11.09976	8.68577	309
1	2366480	2368288	RH_27415_H3K27Ac_CSpeaks_peak_1448	101	.	7.96606	12.64008	10.13182	893
1	2370296	2370541	RH_27415_H3K27Ac_CSpeaks_peak_1449	136	.	9.83354	16.33318	13.64617	122
1	2372357	2373066	RH_27415_H3K27Ac_CSpeaks_peak_1450	94	.	7.72635	11.87196	9.40223	468
1	2373798	2374012	RH_27415_H3K27Ac_CSpeaks_peak_1451	23	.	3.51198	4.09644	2.33750	117
1	2374848	2375688	RH_27415_H3K27Ac_CSpeaks_peak_1452	80	.	7.02395	10.45619	8.07232	322
1	2377084	2378062	RH_27415_H3K27Ac_CSpeaks_peak_1453	71	.	6.51591	9.48929	7.18664	59
1	2379188	2379945	RH_27415_H3K27Ac_CSpeaks_peak_1454	52	.	5.38323	7.29888	5.20331	86
1	2380213	2380903	RH_27415_H3K27Ac_CSpeaks_peak_1455	53	.	5.49100	7.50266	5.38634	416
1	2381306	2382451	RH_27415_H3K27Ac_CSpeaks_peak_1456	92	.	7.57904	11.72297	9.27940	304
1	2382938	2383442	RH_27415_H3K27Ac_CSpeaks_peak_1457	31	.	3.76877	5.02441	3.18315	357
1	2383782	2384419	RH_27415_H3K27Ac_CSpeaks_peak_1458	92	.	7.55584	11.68166	9.24170	291
1	2385727	2386039	RH_27415_H3K27Ac_CSpeaks_peak_1459	53	.	5.41727	7.43356	5.32007	60
1	2386237	2387019	RH_27415_H3K27Ac_CSpeaks_peak_1460	55	.	5.59834	7.74390	5.57744	643
1	2388224	2389252	RH_27415_H3K27Ac_CSpeaks_peak_1461	75	.	6.70710	9.84280	7.51674	134
1	2390330	2390807	RH_27415_H3K27Ac_CSpeaks_peak_1462	49	.	5.02000	6.98464	4.90382	228
1	2391094	2392664	RH_27415_H3K27Ac_CSpeaks_peak_1463	49	.	5.02000	6.98464	4.90382	693
1	2393822	2393969	RH_27415_H3K27Ac_CSpeaks_peak_1464	15	.	3.00959	3.21441	1.57617	145
1	2394209	2394580	RH_27415_H3K27Ac_CSpeaks_peak_1465	33	.	4.17395	5.17375	3.31736	167
1	2395943	2396125	RH_27415_H3K27Ac_CSpeaks_peak_1466	23	.	3.61151	4.17941	2.38983	78
1	2396551	2396698	RH_27415_H3K27Ac_CSpeaks_peak_1467	15	.	3.00959	3.21441	1.57617	117
1	2403326	2403892	RH_27415_H3K27Ac_CSpeaks_peak_1468	64	.	6.13643	8.72083	6.49047	269
1	2404594	2407095	RH_27415_H3K27Ac_CSpeaks_peak_1469	114	.	8.43762	14.07008	11.48919	1839
1	2407237	2408151	RH_27415_H3K27Ac_CSpeaks_peak_1470	54	.	4.69159	7.57529	5.45556	99
1	2408435	2409564	RH_27415_H3K27Ac_CSpeaks_peak_1471	55	.	5.61916	7.75223	5.57744	354
1	2409713	2410353	RH_27415_H3K27Ac_CSpeaks_peak_1472	63	.	6.01919	8.61586	6.38747	119
1	2412151	2413774	RH_27415_H3K27Ac_CSpeaks_peak_1473	116	.	8.83445	14.22880	11.64244	774
1	2414205	2415010	RH_27415_H3K27Ac_CSpeaks_peak_1474	115	.	8.77646	14.11749	11.53611	302
1	2416322	2416559	RH_27415_H3K27Ac_CSpeaks_peak_1475	36	.	4.14993	5.62197	3.68585	98
1	2416722	2417144	RH_27415_H3K27Ac_CSpeaks_peak_1476	111	.	8.42686	13.72203	11.15535	304
1	2417854	2418114	RH_27415_H3K27Ac_CSpeaks_peak_1477	31	.	4.08268	4.99430	3.16310	114
1	2418265	2419380	RH_27415_H3K27Ac_CSpeaks_peak_1478	135	.	9.49333	16.22540	13.55674	976
1	2419540	2420750	RH_27415_H3K27Ac_CSpeaks_peak_1479	122	.	8.92574	14.90048	12.27971	142
1	2421160	2421963	RH_27415_H3K27Ac_CSpeaks_peak_1480	105	.	7.31904	13.02762	10.50609	314
1	2422348	2423089	RH_27415_H3K27Ac_CSpeaks_peak_1481	49	.	5.02000	6.98464	4.90382	613
1	2424879	2425151	RH_27415_H3K27Ac_CSpeaks_peak_1482	39	.	4.63453	5.94031	3.98602	111
1	2425551	2426000	RH_27415_H3K27Ac_CSpeaks_peak_1483	40	.	4.51800	5.97696	4.01515	107
1	2426195	2427268	RH_27415_H3K27Ac_CSpeaks_peak_1484	101	.	8.07485	12.63428	10.12733	939
1	2427992	2428400	RH_27415_H3K27Ac_CSpeaks_peak_1485	53	.	5.41727	7.43356	5.32007	289
1	2429809	2430167	RH_27415_H3K27Ac_CSpeaks_peak_1486	53	.	5.41727	7.43356	5.32007	263
1	2431531	2431828	RH_27415_H3K27Ac_CSpeaks_peak_1487	66	.	6.02290	8.84036	6.60059	134
1	2432055	2435908	RH_27415_H3K27Ac_CSpeaks_peak_1488	141	.	9.35755	16.80731	14.10058	1733
1	2436051	2436417	RH_27415_H3K27Ac_CSpeaks_peak_1489	92	.	7.53279	11.64071	9.20139	223
1	2436518	2437003	RH_27415_H3K27Ac_CSpeaks_peak_1490	63	.	6.01919	8.61586	6.38747	112
1	2437163	2437310	RH_27415_H3K27Ac_CSpeaks_peak_1491	27	.	3.83276	4.59438	2.78865	90
1	2437537	2437782	RH_27415_H3K27Ac_CSpeaks_peak_1492	95	.	7.72127	11.97863	9.50376	133
1	2443672	2443884	RH_27415_H3K27Ac_CSpeaks_peak_1493	68	.	6.32156	9.08153	6.80233	87
1	2444044	2444276	RH_27415_H3K27Ac_CSpeaks_peak_1494	43	.	4.86961	6.38141	4.37770	43
1	2444849	2445227	RH_27415_H3K27Ac_CSpeaks_peak_1495	44	.	4.91677	6.47355	4.42304	244
1	2445395	2445831	RH_27415_H3K27Ac_CSpeaks_peak_1496	75	.	6.62110	9.83909	7.51345	295
1	2446020	2446215	RH_27415_H3K27Ac_CSpeaks_peak_1497	40	.	4.69497	6.05105	4.08405	129
1	2446350	2447077	RH_27415_H3K27Ac_CSpeaks_peak_1498	98	.	7.91943	12.34227	9.85636	142
1	2447801	2448279	RH_27415_H3K27Ac_CSpeaks_peak_1499	88	.	7.35328	11.32524	8.89979	193
1	2448425	2448871	RH_27415_H3K27Ac_CSpeaks_peak_1500	59	.	5.57755	8.12167	5.93060	389
1	2449316	2453750	RH_27415_H3K27Ac_CSpeaks_peak_1501	130	.	6.85793	15.73079	13.07645	1177
1	2453851	2458123	RH_27415_H3K27Ac_CSpeaks_peak_1502	170	.	11.16293	19.89048	17.06349	3924
1	2458433	2459143	RH_27415_H3K27Ac_CSpeaks_peak_1503	53	.	5.41727	7.43356	5.32007	479
1	2459375	2460330	RH_27415_H3K27Ac_CSpeaks_peak_1504	84	.	6.45798	10.83171	8.43344	702
1	2460671	2461446	RH_27415_H3K27Ac_CSpeaks_peak_1505	55	.	5.16638	7.75100	5.57744	443
1	2461790	2461937	RH_27415_H3K27Ac_CSpeaks_peak_1506	24	.	3.62269	4.19780	2.40804	36
1	2463123	2463369	RH_27415_H3K27Ac_CSpeaks_peak_1507	97	.	7.75808	12.27974	9.79438	107
1	2463480	2465743	RH_27415_H3K27Ac_CSpeaks_peak_1508	63	.	5.27628	8.55091	6.33995	351
1	2465888	2466864	RH_27415_H3K27Ac_CSpeaks_peak_1509	68	.	6.29653	9.09638	6.81700	675
1	2467804	2467951	RH_27415_H3K27Ac_CSpeaks_peak_1510	46	.	5.05269	6.70273	4.64466	60
1	2468528	2468804	RH_27415_H3K27Ac_CSpeaks_peak_1511	35	.	4.38076	5.49228	3.56237	211
1	2469004	2472252	RH_27415_H3K27Ac_CSpeaks_peak_1512	133	.	9.56187	16.02420	13.35974	2915
1	2472544	2473382	RH_27415_H3K27Ac_CSpeaks_peak_1513	57	.	5.68428	7.89402	5.71526	586
1	2473529	2473726	RH_27415_H3K27Ac_CSpeaks_peak_1514	14	.	2.68091	2.98171	1.40663	2
1	2473837	2475394	RH_27415_H3K27Ac_CSpeaks_peak_1515	124	.	9.02878	15.07892	12.44418	1270
1	2475817	2477278	RH_27415_H3K27Ac_CSpeaks_peak_1516	123	.	8.53400	15.01643	12.38729	416
1	2478554	2480040	RH_27415_H3K27Ac_CSpeaks_peak_1517	75	.	6.62110	9.83909	7.51345	636
1	2480472	2481938	RH_27415_H3K27Ac_CSpeaks_peak_1518	80	.	7.02395	10.45619	8.07232	217
1	2482674	2483163	RH_27415_H3K27Ac_CSpeaks_peak_1519	15	.	3.00959	3.21441	1.57617	411
1	2483431	2484073	RH_27415_H3K27Ac_CSpeaks_peak_1520	55	.	5.61916	7.75223	5.57744	188
1	2484384	2486871	RH_27415_H3K27Ac_CSpeaks_peak_1521	127	.	9.00013	15.38465	12.73848	2081
1	2487157	2488706	RH_27415_H3K27Ac_CSpeaks_peak_1522	166	.	11.23833	19.46076	16.64349	797
1	2488808	2489655	RH_27415_H3K27Ac_CSpeaks_peak_1523	94	.	7.72635	11.87196	9.40223	327
1	2490235	2491613	RH_27415_H3K27Ac_CSpeaks_peak_1524	133	.	9.67380	16.01438	13.34999	1266
1	2491779	2492047	RH_27415_H3K27Ac_CSpeaks_peak_1525	23	.	3.01749	3.99690	2.30620	248
1	2492166	2493184	RH_27415_H3K27Ac_CSpeaks_peak_1526	157	.	10.76647	18.53161	15.75960	468
1	2493654	2494268	RH_27415_H3K27Ac_CSpeaks_peak_1527	84	.	7.16750	10.80440	8.40950	277
1	2494496	2495678	RH_27415_H3K27Ac_CSpeaks_peak_1528	123	.	9.12228	14.96331	12.34057	233
1	2495782	2496309	RH_27415_H3K27Ac_CSpeaks_peak_1529	139	.	9.89929	16.64568	13.94339	384
1	2496413	2496927	RH_27415_H3K27Ac_CSpeaks_peak_1530	53	.	5.41727	7.43356	5.32007	394
1	2497089	2497371	RH_27415_H3K27Ac_CSpeaks_peak_1531	86	.	7.33002	11.10501	8.69032	163
1	2497761	2498314	RH_27415_H3K27Ac_CSpeaks_peak_1532	62	.	5.99729	8.45898	6.25422	164
1	2498625	2499015	RH_27415_H3K27Ac_CSpeaks_peak_1533	50	.	5.31371	7.17008	5.08169	304
1	2499424	2500781	RH_27415_H3K27Ac_CSpeaks_peak_1534	105	.	8.21062	13.07245	10.54896	687
1	2500882	2501071	RH_27415_H3K27Ac_CSpeaks_peak_1535	25	.	3.01850	4.36367	2.56636	64
1	2501172	2503095	RH_27415_H3K27Ac_CSpeaks_peak_1536	108	.	8.39095	13.39810	10.84865	635
1	2503232	2505493	RH_27415_H3K27Ac_CSpeaks_peak_1537	131	.	9.25314	15.81329	13.15450	1396
1	2505627	2508238	RH_27415_H3K27Ac_CSpeaks_peak_1538	122	.	8.92574	14.90048	12.27971	1013
1	2508485	2508723	RH_27415_H3K27Ac_CSpeaks_peak_1539	23	.	3.61151	4.17941	2.38983	178
1	2508933	2509728	RH_27415_H3K27Ac_CSpeaks_peak_1540	89	.	7.02800	11.39030	8.95894	103
1	2509841	2510490	RH_27415_H3K27Ac_CSpeaks_peak_1541	65	.	5.59691	8.74690	6.51307	164
1	2510889	2511481	RH_27415_H3K27Ac_CSpeaks_peak_1542	139	.	9.89929	16.64568	13.94339	293
1	2511696	2512572	RH_27415_H3K27Ac_CSpeaks_peak_1543	39	.	4.14565	5.85353	3.90674	100
1	2513204	2514064	RH_27415_H3K27Ac_CSpeaks_peak_1544	101	.	8.07485	12.63428	10.12733	407
1	2516418	2517508	RH_27415_H3K27Ac_CSpeaks_peak_1545	121	.	9.13114	14.81322	12.19561	287
1	2518334	2519726	RH_27415_H3K27Ac_CSpeaks_peak_1546	107	.	8.42874	13.32530	10.77743	850
1	2520113	2523344	RH_27415_H3K27Ac_CSpeaks_peak_1547	114	.	8.57883	13.98690	11.41086	2032
1	2523506	2524478	RH_27415_H3K27Ac_CSpeaks_peak_1548	39	.	4.30532	5.86458	3.91369	281
1	2524606	2524844	RH_27415_H3K27Ac_CSpeaks_peak_1549	49	.	5.20489	7.07847	4.99183	126
1	2525214	2525419	RH_27415_H3K27Ac_CSpeaks_peak_1550	60	.	5.78321	8.21869	6.02116	59
1	2525612	2526142	RH_27415_H3K27Ac_CSpeaks_peak_1551	111	.	8.42686	13.72203	11.15535	416
1	2526271	2526615	RH_27415_H3K27Ac_CSpeaks_peak_1552	71	.	6.51591	9.48929	7.18664	204
1	2527148	2527295	RH_27415_H3K27Ac_CSpeaks_peak_1553	50	.	5.31371	7.17008	5.08169	85
1	2527713	2528213	RH_27415_H3K27Ac_CSpeaks_peak_1554	75	.	6.62110	9.83909	7.51345	125
1	2530607	2534169	RH_27415_H3K27Ac_CSpeaks_peak_1555	114	.	8.57883	13.98690	11.41086	2273
1	2534593	2535087	RH_27415_H3K27Ac_CSpeaks_peak_1556	88	.	7.40195	11.24043	8.81880	119
1	2535192	2536323	RH_27415_H3K27Ac_CSpeaks_peak_1557	166	.	11.23833	19.46076	16.64349	1009
1	2538572	2538957	RH_27415_H3K27Ac_CSpeaks_peak_1558	24	.	3.67664	4.28721	2.49250	86
1	2540204	2540928	RH_27415_H3K27Ac_CSpeaks_peak_1559	68	.	6.32156	9.08153	6.80233	481
1	2541982	2542674	RH_27415_H3K27Ac_CSpeaks_peak_1560	75	.	6.62110	9.83909	7.51345	129
1	2542939	2543697	RH_27415_H3K27Ac_CSpeaks_peak_1561	84	.	6.45798	10.83171	8.43344	313
1	2543923	2544421	RH_27415_H3K27Ac_CSpeaks_peak_1562	31	.	3.87479	4.98029	3.14971	8
1	2544846	2545889	RH_27415_H3K27Ac_CSpeaks_peak_1563	62	.	5.95049	8.49924	6.29167	133
1	2546664	2547760	RH_27415_H3K27Ac_CSpeaks_peak_1564	110	.	8.35485	13.59759	11.04214	437
1	2547895	2549521	RH_27415_H3K27Ac_CSpeaks_peak_1565	97	.	7.73564	12.24122	9.75771	1269
1	2549634	2549801	RH_27415_H3K27Ac_CSpeaks_peak_1566	65	.	5.79876	8.75801	6.52344	95
1	2550412	2552685	RH_27415_H3K27Ac_CSpeaks_peak_1567	84	.	6.45798	10.83171	8.43344	856
1	2552809	2553180	RH_27415_H3K27Ac_CSpeaks_peak_1568	63	.	6.01919	8.61586	6.38747	232
1	2554623	2555051	RH_27415_H3K27Ac_CSpeaks_peak_1569	83	.	7.12238	10.72217	8.33020	309
1	2555173	2555645	RH_27415_H3K27Ac_CSpeaks_peak_1570	68	.	6.02400	9.11860	6.83179	80
1	2555836	2556333	RH_27415_H3K27Ac_CSpeaks_peak_1571	36	.	4.38029	5.58564	3.65002	124
1	2556471	2557058	RH_27415_H3K27Ac_CSpeaks_peak_1572	61	.	5.71850	8.34748	6.14721	68
1	2558524	2558787	RH_27415_H3K27Ac_CSpeaks_peak_1573	80	.	7.02395	10.45619	8.07232	144
1	2559968	2560161	RH_27415_H3K27Ac_CSpeaks_peak_1574	83	.	7.14487	10.76309	8.37082	95
1	2561629	2562352	RH_27415_H3K27Ac_CSpeaks_peak_1575	134	.	9.70640	16.07886	13.41297	578
1	2562556	2562915	RH_27415_H3K27Ac_CSpeaks_peak_1576	86	.	7.22302	11.09976	8.68577	247
1	2563034	2564315	RH_27415_H3K27Ac_CSpeaks_peak_1577	55	.	4.27555	7.71395	5.57744	1081
1	2564869	2565240	RH_27415_H3K27Ac_CSpeaks_peak_1578	88	.	7.40195	11.24043	8.81880	113
1	2565774	2566226	RH_27415_H3K27Ac_CSpeaks_peak_1579	51	.	5.34825	7.23381	5.14424	347
1	2568806	2569008	RH_27415_H3K27Ac_CSpeaks_peak_1580	22	.	3.43187	3.94438	2.25761	62
1	2569261	2569663	RH_27415_H3K27Ac_CSpeaks_peak_1581	43	.	4.81535	6.29639	4.30140	62
1	2570756	2571814	RH_27415_H3K27Ac_CSpeaks_peak_1582	75	.	6.62110	9.83909	7.51345	92
1	2575119	2575354	RH_27415_H3K27Ac_CSpeaks_peak_1583	50	.	5.31371	7.17008	5.08169	138
1	2575795	2576617	RH_27415_H3K27Ac_CSpeaks_peak_1584	281	.	14.93356	31.47502	28.19487	361
1	2576773	2577749	RH_27415_H3K27Ac_CSpeaks_peak_1585	110	.	7.16066	13.61674	11.05829	118
1	2579629	2579910	RH_27415_H3K27Ac_CSpeaks_peak_1586	63	.	6.07601	8.60623	6.38747	145
1	2581214	2581399	RH_27415_H3K27Ac_CSpeaks_peak_1587	40	.	4.64950	5.96756	4.01276	57
1	2582143	2582381	RH_27415_H3K27Ac_CSpeaks_peak_1588	44	.	4.91677	6.47355	4.42304	91
1	2582988	2583311	RH_27415_H3K27Ac_CSpeaks_peak_1589	18	.	3.01502	3.49045	1.82986	269
1	2584745	2585492	RH_27415_H3K27Ac_CSpeaks_peak_1590	96	.	7.81909	12.15700	9.67606	627
1	2585753	2586717	RH_27415_H3K27Ac_CSpeaks_peak_1591	75	.	6.62110	9.83909	7.51345	623
1	2587101	2587336	RH_27415_H3K27Ac_CSpeaks_peak_1592	44	.	4.91677	6.47355	4.42304	126
1	2587874	2588330	RH_27415_H3K27Ac_CSpeaks_peak_1593	55	.	5.61916	7.75223	5.57744	122
1	2591434	2591973	RH_27415_H3K27Ac_CSpeaks_peak_1594	49	.	5.07050	7.06461	4.98045	467
1	2592529	2592751	RH_27415_H3K27Ac_CSpeaks_peak_1595	18	.	3.01502	3.49045	1.82986	94
1	2592868	2593057	RH_27415_H3K27Ac_CSpeaks_peak_1596	19	.	3.28522	3.65955	1.98940	87
1	2593255	2593871	RH_27415_H3K27Ac_CSpeaks_peak_1597	53	.	5.41727	7.43356	5.32007	140
1	2595232	2595505	RH_27415_H3K27Ac_CSpeaks_peak_1598	41	.	4.75701	6.16656	4.19230	141
1	2597583	2597747	RH_27415_H3K27Ac_CSpeaks_peak_1599	50	.	5.27962	7.10763	5.02058	85
1	2598558	2598867	RH_27415_H3K27Ac_CSpeaks_peak_1600	56	.	5.63240	7.80317	5.62764	170
1	2599852	2600199	RH_27415_H3K27Ac_CSpeaks_peak_1601	19	.	3.28522	3.65955	1.98940	278
1	2602283	2602891	RH_27415_H3K27Ac_CSpeaks_peak_1602	161	.	9.17469	18.94294	16.15284	209
1	2603188	2604571	RH_27415_H3K27Ac_CSpeaks_peak_1603	100	.	7.05489	12.59300	10.08861	561
1	2604790	2605116	RH_27415_H3K27Ac_CSpeaks_peak_1604	63	.	5.27628	8.55091	6.33995	93
1	2605265	2605990	RH_27415_H3K27Ac_CSpeaks_peak_1605	54	.	4.52524	7.58708	5.46667	301
1	2609811	2610135	RH_27415_H3K27Ac_CSpeaks_peak_1606	15	.	3.01200	3.24402	1.59750	8
1	2613797	2614085	RH_27415_H3K27Ac_CSpeaks_peak_1607	23	.	3.61151	4.17941	2.38983	144
1	2614202	2614410	RH_27415_H3K27Ac_CSpeaks_peak_1608	44	.	4.91677	6.47355	4.42304	129
1	2619006	2619312	RH_27415_H3K27Ac_CSpeaks_peak_1609	111	.	8.42686	13.72203	11.15535	141
1	2619487	2619672	RH_27415_H3K27Ac_CSpeaks_peak_1610	44	.	4.91677	6.47355	4.42304	78
1	2623953	2624592	RH_27415_H3K27Ac_CSpeaks_peak_1611	121	.	9.13114	14.81322	12.19561	438
1	2625398	2625580	RH_27415_H3K27Ac_CSpeaks_peak_1612	23	.	3.51400	4.10100	2.33750	81
1	2625719	2626808	RH_27415_H3K27Ac_CSpeaks_peak_1613	107	.	8.42874	13.32530	10.77743	564
1	2626921	2627068	RH_27415_H3K27Ac_CSpeaks_peak_1614	23	.	3.49010	4.05437	2.33750	66
1	2627399	2628315	RH_27415_H3K27Ac_CSpeaks_peak_1615	49	.	5.21273	6.98640	4.90382	654
1	2628842	2629102	RH_27415_H3K27Ac_CSpeaks_peak_1616	41	.	4.71033	6.07946	4.10755	126
1	2629441	2629956	RH_27415_H3K27Ac_CSpeaks_peak_1617	92	.	7.57904	11.72297	9.27940	348
1	2630387	2632337	RH_27415_H3K27Ac_CSpeaks_peak_1618	58	.	5.52200	8.03300	5.84373	103
1	2632720	2634027	RH_27415_H3K27Ac_CSpeaks_peak_1619	68	.	6.02400	9.11860	6.83179	594
1	2635034	2635181	RH_27415_H3K27Ac_CSpeaks_peak_1620	23	.	3.47830	4.03185	2.33249	140
1	2635705	2635863	RH_27415_H3K27Ac_CSpeaks_peak_1621	38	.	4.56114	5.80805	3.86368	25
1	2636900	2637202	RH_27415_H3K27Ac_CSpeaks_peak_1622	55	.	5.61916	7.75223	5.57744	156
1	2637303	2638926	RH_27415_H3K27Ac_CSpeaks_peak_1623	94	.	7.51818	11.87124	9.40223	206
1	2639969	2640887	RH_27415_H3K27Ac_CSpeaks_peak_1624	79	.	6.95659	10.32256	7.96774	169
1	2641213	2642529	RH_27415_H3K27Ac_CSpeaks_peak_1625	84	.	7.16750	10.80440	8.40950	354
1	2644279	2644528	RH_27415_H3K27Ac_CSpeaks_peak_1626	15	.	3.00959	3.21441	1.57617	119
1	2648727	2649191	RH_27415_H3K27Ac_CSpeaks_peak_1627	80	.	7.02395	10.45619	8.07232	104
1	2650536	2650718	RH_27415_H3K27Ac_CSpeaks_peak_1628	41	.	4.71033	6.07946	4.10755	75
1	2650895	2651357	RH_27415_H3K27Ac_CSpeaks_peak_1629	64	.	6.09602	8.64402	6.41509	219
1	2651621	2653556	RH_27415_H3K27Ac_CSpeaks_peak_1630	89	.	7.02800	11.39030	8.95894	948
1	2654165	2654799	RH_27415_H3K27Ac_CSpeaks_peak_1631	65	.	5.59691	8.74690	6.51307	463
1	2655262	2655966	RH_27415_H3K27Ac_CSpeaks_peak_1632	59	.	5.84580	8.18173	5.98957	576
1	2656166	2656701	RH_27415_H3K27Ac_CSpeaks_peak_1633	36	.	4.42111	5.56185	3.62769	275
1	2657185	2658213	RH_27415_H3K27Ac_CSpeaks_peak_1634	94	.	7.64949	11.84908	9.40063	352
1	2658370	2659263	RH_27415_H3K27Ac_CSpeaks_peak_1635	75	.	6.75113	9.92584	7.59472	352
1	2659433	2660198	RH_27415_H3K27Ac_CSpeaks_peak_1636	25	.	3.35114	4.36113	2.56405	45
1	2660486	2662703	RH_27415_H3K27Ac_CSpeaks_peak_1637	111	.	8.21305	13.69487	11.13436	937
1	2664467	2664842	RH_27415_H3K27Ac_CSpeaks_peak_1638	88	.	7.40195	11.24043	8.81880	95
1	2665106	2667600	RH_27415_H3K27Ac_CSpeaks_peak_1639	82	.	6.93985	10.61829	8.22813	110
1	2667756	2668636	RH_27415_H3K27Ac_CSpeaks_peak_1640	75	.	6.62110	9.83909	7.51345	390
1	2668923	2669536	RH_27415_H3K27Ac_CSpeaks_peak_1641	99	.	7.82494	12.39491	9.90156	117
1	2669670	2670429	RH_27415_H3K27Ac_CSpeaks_peak_1642	124	.	9.02878	15.07892	12.44418	516
1	2670646	2671730	RH_27415_H3K27Ac_CSpeaks_peak_1643	79	.	6.93315	10.27648	7.92856	971
1	2672059	2672858	RH_27415_H3K27Ac_CSpeaks_peak_1644	63	.	6.05614	8.56884	6.35368	401
1	2673133	2673343	RH_27415_H3K27Ac_CSpeaks_peak_1645	43	.	4.81535	6.29639	4.30140	112
1	2673466	2674153	RH_27415_H3K27Ac_CSpeaks_peak_1646	55	.	5.56527	7.64628	5.51511	553
1	2674582	2675786	RH_27415_H3K27Ac_CSpeaks_peak_1647	86	.	7.22302	11.09976	8.68577	125
1	2675900	2676424	RH_27415_H3K27Ac_CSpeaks_peak_1648	43	.	4.85320	6.34966	4.35224	305
1	2676530	2678875	RH_27415_H3K27Ac_CSpeaks_peak_1649	120	.	9.04357	14.63799	12.03802	599
1	2679510	2680686	RH_27415_H3K27Ac_CSpeaks_peak_1650	80	.	7.02395	10.45619	8.07232	706
1	2680858	2681027	RH_27415_H3K27Ac_CSpeaks_peak_1651	62	.	5.95049	8.49924	6.29167	102
1	2681163	2681825	RH_27415_H3K27Ac_CSpeaks_peak_1652	75	.	6.62110	9.83909	7.51345	519
1	2682306	2683075	RH_27415_H3K27Ac_CSpeaks_peak_1653	44	.	4.91677	6.47355	4.42304	85
1	2683384	2683572	RH_27415_H3K27Ac_CSpeaks_peak_1654	44	.	4.91677	6.47355	4.42304	142
1	2683726	2686331	RH_27415_H3K27Ac_CSpeaks_peak_1655	121	.	9.13114	14.81322	12.19561	1323
1	2688567	2689831	RH_27415_H3K27Ac_CSpeaks_peak_1656	118	.	8.67482	14.47077	11.87702	286
1	2690693	2691176	RH_27415_H3K27Ac_CSpeaks_peak_1657	53	.	5.41727	7.43356	5.32007	351
1	2691291	2692672	RH_27415_H3K27Ac_CSpeaks_peak_1658	95	.	7.74549	12.02260	9.54748	861
1	2692927	2694884	RH_27415_H3K27Ac_CSpeaks_peak_1659	186	.	10.37857	21.50529	18.61444	1752
1	2695390	2696786	RH_27415_H3K27Ac_CSpeaks_peak_1660	129	.	9.45158	15.58228	12.93095	292
1	2696935	2697917	RH_27415_H3K27Ac_CSpeaks_peak_1661	84	.	7.16750	10.80440	8.40950	285
1	2699709	2700107	RH_27415_H3K27Ac_CSpeaks_peak_1662	68	.	6.32156	9.08153	6.80233	206
1	2702713	2702887	RH_27415_H3K27Ac_CSpeaks_peak_1663	23	.	3.51198	4.09644	2.33750	100
1	2703791	2704008	RH_27415_H3K27Ac_CSpeaks_peak_1664	33	.	4.21437	5.25210	3.32821	77
1	2704440	2704824	RH_27415_H3K27Ac_CSpeaks_peak_1665	55	.	5.61916	7.75223	5.57744	240
1	2704982	2705352	RH_27415_H3K27Ac_CSpeaks_peak_1666	68	.	6.32156	9.08153	6.80233	287
1	2705871	2706276	RH_27415_H3K27Ac_CSpeaks_peak_1667	79	.	6.95659	10.32256	7.96774	306
1	2706577	2706801	RH_27415_H3K27Ac_CSpeaks_peak_1668	23	.	3.61151	4.17941	2.38983	100
1	2707455	2707835	RH_27415_H3K27Ac_CSpeaks_peak_1669	44	.	4.91677	6.47355	4.42304	278
1	2711788	2712343	RH_27415_H3K27Ac_CSpeaks_peak_1670	55	.	5.61916	7.75223	5.57744	251
1	2716110	2717050	RH_27415_H3K27Ac_CSpeaks_peak_1671	94	.	7.72635	11.87196	9.40223	485
1	2717677	2719119	RH_27415_H3K27Ac_CSpeaks_peak_1672	173	.	9.90223	20.16870	17.33114	1127
1	2724140	2724293	RH_27415_H3K27Ac_CSpeaks_peak_1673	33	.	4.21343	5.20952	3.32821	125
1	2725326	2726268	RH_27415_H3K27Ac_CSpeaks_peak_1674	78	.	6.86375	10.14135	7.80301	572
1	2726375	2726559	RH_27415_H3K27Ac_CSpeaks_peak_1675	30	.	4.03743	4.91715	3.09387	139
1	2726930	2727431	RH_27415_H3K27Ac_CSpeaks_peak_1676	101	.	8.07485	12.63428	10.12733	260
1	2733186	2733753	RH_27415_H3K27Ac_CSpeaks_peak_1677	75	.	6.62110	9.83909	7.51345	450
1	2733912	2734609	RH_27415_H3K27Ac_CSpeaks_peak_1678	99	.	7.66551	12.43439	9.93896	576
1	2734740	2734992	RH_27415_H3K27Ac_CSpeaks_peak_1679	40	.	4.51800	5.97696	4.01515	85
1	2738636	2738977	RH_27415_H3K27Ac_CSpeaks_peak_1680	101	.	8.07485	12.63428	10.12733	169
1	2740136	2740731	RH_27415_H3K27Ac_CSpeaks_peak_1681	40	.	4.51800	5.97696	4.01515	285
1	2741831	2742021	RH_27415_H3K27Ac_CSpeaks_peak_1682	55	.	5.61916	7.75223	5.57744	76
1	2742991	2743586	RH_27415_H3K27Ac_CSpeaks_peak_1683	44	.	4.91677	6.47355	4.42304	348
1	2743743	2744498	RH_27415_H3K27Ac_CSpeaks_peak_1684	212	.	12.04800	24.28938	21.29030	460
1	2744917	2745645	RH_27415_H3K27Ac_CSpeaks_peak_1685	121	.	9.13114	14.81322	12.19561	236
1	2745862	2746479	RH_27415_H3K27Ac_CSpeaks_peak_1686	68	.	6.32156	9.08153	6.80233	503
1	2747717	2748722	RH_27415_H3K27Ac_CSpeaks_peak_1687	94	.	7.72635	11.87196	9.40223	907
1	2748886	2749169	RH_27415_H3K27Ac_CSpeaks_peak_1688	55	.	5.56527	7.64628	5.51511	204
1	2749286	2750780	RH_27415_H3K27Ac_CSpeaks_peak_1689	86	.	7.22302	11.09976	8.68577	1022
1	2750909	2751681	RH_27415_H3K27Ac_CSpeaks_peak_1690	44	.	4.91677	6.47355	4.42304	322
1	2752001	2752180	RH_27415_H3K27Ac_CSpeaks_peak_1691	63	.	6.01919	8.61586	6.38747	123
1	2753268	2753458	RH_27415_H3K27Ac_CSpeaks_peak_1692	55	.	5.61916	7.75223	5.57744	82
1	2758324	2758848	RH_27415_H3K27Ac_CSpeaks_peak_1693	39	.	4.14565	5.85353	3.90674	386
1	2759639	2760068	RH_27415_H3K27Ac_CSpeaks_peak_1694	80	.	7.02395	10.45619	8.07232	262
1	2760396	2762561	RH_27415_H3K27Ac_CSpeaks_peak_1695	100	.	7.53000	12.57176	10.06801	629
1	2762716	2762882	RH_27415_H3K27Ac_CSpeaks_peak_1696	38	.	4.57563	5.83398	3.88923	39
1	2766137	2767411	RH_27415_H3K27Ac_CSpeaks_peak_1697	224	.	10.38852	25.52473	22.47798	869
1	2768514	2768668	RH_27415_H3K27Ac_CSpeaks_peak_1698	55	.	5.61916	7.75223	5.57744	108
1	2779266	2779413	RH_27415_H3K27Ac_CSpeaks_peak_1699	44	.	4.91677	6.47355	4.42304	82
1	2782669	2782816	RH_27415_H3K27Ac_CSpeaks_peak_1700	33	.	4.21437	5.25210	3.32821	40
1	2783106	2784298	RH_27415_H3K27Ac_CSpeaks_peak_1701	106	.	8.34791	13.16394	10.63553	116
1	2784634	2784997	RH_27415_H3K27Ac_CSpeaks_peak_1702	68	.	6.32156	9.08153	6.80233	104
1	2786206	2787137	RH_27415_H3K27Ac_CSpeaks_peak_1703	136	.	9.83354	16.33318	13.64617	357
1	2794145	2794659	RH_27415_H3K27Ac_CSpeaks_peak_1704	33	.	4.21437	5.25210	3.32821	142
1	2797930	2798244	RH_27415_H3K27Ac_CSpeaks_peak_1705	55	.	5.61916	7.75223	5.57744	194
1	2798359	2798533	RH_27415_H3K27Ac_CSpeaks_peak_1706	44	.	4.91677	6.47355	4.42304	95
1	2810897	2811276	RH_27415_H3K27Ac_CSpeaks_peak_1707	44	.	4.91677	6.47355	4.42304	285
1	2821255	2821421	RH_27415_H3K27Ac_CSpeaks_peak_1708	68	.	6.31587	9.13052	6.84129	81
1	2823221	2823443	RH_27415_H3K27Ac_CSpeaks_peak_1709	88	.	7.40195	11.24043	8.81880	121
1	2827429	2829332	RH_27415_H3K27Ac_CSpeaks_peak_1710	275	.	13.01720	30.79093	27.53765	1227
1	2829455	2829954	RH_27415_H3K27Ac_CSpeaks_peak_1711	86	.	7.28284	11.01699	8.61245	365
1	2837727	2837973	RH_27415_H3K27Ac_CSpeaks_peak_1712	68	.	6.31587	9.13052	6.84129	125
1	2841587	2841843	RH_27415_H3K27Ac_CSpeaks_peak_1713	33	.	4.21343	5.20952	3.32821	127
1	2842231	2842475	RH_27415_H3K27Ac_CSpeaks_peak_1714	68	.	6.32156	9.08153	6.80233	138
1	2842579	2843841	RH_27415_H3K27Ac_CSpeaks_peak_1715	86	.	7.22302	11.09976	8.68577	277
1	2845469	2845802	RH_27415_H3K27Ac_CSpeaks_peak_1716	33	.	4.17395	5.17375	3.31736	125
1	2848054	2848201	RH_27415_H3K27Ac_CSpeaks_peak_1717	14	.	2.80958	3.01812	1.40663	26
1	2849230	2849614	RH_27415_H3K27Ac_CSpeaks_peak_1718	63	.	6.01919	8.61586	6.38747	103
1	2850648	2850795	RH_27415_H3K27Ac_CSpeaks_peak_1719	33	.	4.21343	5.20952	3.32821	13
1	2852972	2854166	RH_27415_H3K27Ac_CSpeaks_peak_1720	107	.	8.42874	13.32530	10.77743	181
1	2859712	2860058	RH_27415_H3K27Ac_CSpeaks_peak_1721	55	.	5.61916	7.75223	5.57744	134
1	2860307	2860501	RH_27415_H3K27Ac_CSpeaks_peak_1722	33	.	4.17395	5.17375	3.31736	86
1	2861670	2862167	RH_27415_H3K27Ac_CSpeaks_peak_1723	80	.	7.02395	10.45619	8.07232	301
1	2863884	2864285	RH_27415_H3K27Ac_CSpeaks_peak_1724	33	.	4.21437	5.25210	3.32821	22
1	2872838	2872985	RH_27415_H3K27Ac_CSpeaks_peak_1725	23	.	3.51198	4.09644	2.33750	70
1	2873991	2875706	RH_27415_H3K27Ac_CSpeaks_peak_1726	463	.	16.75568	50.44975	46.31845	870
1	2875990	2876249	RH_27415_H3K27Ac_CSpeaks_peak_1727	112	.	8.03200	13.78103	11.20977	145
1	2876512	2877075	RH_27415_H3K27Ac_CSpeaks_peak_1728	63	.	6.01919	8.61586	6.38747	387
1	2877963	2878334	RH_27415_H3K27Ac_CSpeaks_peak_1729	33	.	4.21343	5.20952	3.32821	114
1	2878633	2879089	RH_27415_H3K27Ac_CSpeaks_peak_1730	33	.	4.21437	5.25210	3.32821	329
1	2880092	2880556	RH_27415_H3K27Ac_CSpeaks_peak_1731	49	.	5.21273	6.98640	4.90382	228
1	2880706	2880909	RH_27415_H3K27Ac_CSpeaks_peak_1732	136	.	9.83354	16.33318	13.64617	88
1	2881067	2881553	RH_27415_H3K27Ac_CSpeaks_peak_1733	44	.	4.91677	6.47355	4.42304	345
1	2881664	2881843	RH_27415_H3K27Ac_CSpeaks_peak_1734	55	.	5.61916	7.75223	5.57744	105
1	2882039	2882330	RH_27415_H3K27Ac_CSpeaks_peak_1735	49	.	5.02000	6.98464	4.90382	119
1	2882484	2882847	RH_27415_H3K27Ac_CSpeaks_peak_1736	80	.	7.02395	10.45619	8.07232	254
1	2883418	2883950	RH_27415_H3K27Ac_CSpeaks_peak_1737	55	.	5.61916	7.75223	5.57744	261
1	2884592	2884900	RH_27415_H3K27Ac_CSpeaks_peak_1738	33	.	4.21343	5.20952	3.32821	120
1	2885014	2885213	RH_27415_H3K27Ac_CSpeaks_peak_1739	88	.	7.35328	11.32524	8.89979	126
1	2885517	2886338	RH_27415_H3K27Ac_CSpeaks_peak_1740	137	.	9.77387	16.41228	13.72160	112
1	2886450	2888235	RH_27415_H3K27Ac_CSpeaks_peak_1741	58	.	5.52200	8.03300	5.84373	1453
1	2889216	2889363	RH_27415_H3K27Ac_CSpeaks_peak_1742	23	.	3.46397	4.02486	2.33245	48
1	2889728	2889927	RH_27415_H3K27Ac_CSpeaks_peak_1743	63	.	5.27628	8.55091	6.33995	74
1	2890590	2890737	RH_27415_H3K27Ac_CSpeaks_peak_1744	43	.	4.86961	6.38141	4.37770	92
1	2897337	2897727	RH_27415_H3K27Ac_CSpeaks_peak_1745	43	.	4.86961	6.38141	4.37770	65
1	2898029	2898824	RH_27415_H3K27Ac_CSpeaks_peak_1746	94	.	7.72635	11.87196	9.40223	133
1	2901954	2902410	RH_27415_H3K27Ac_CSpeaks_peak_1747	43	.	4.86961	6.38141	4.37770	262
1	3078870	3079227	RH_27415_H3K27Ac_CSpeaks_peak_1748	33	.	4.21437	5.25210	3.32821	326
1	3087346	3088281	RH_27415_H3K27Ac_CSpeaks_peak_1749	63	.	6.01919	8.61586	6.38747	569
1	3090713	3092049	RH_27415_H3K27Ac_CSpeaks_peak_1750	94	.	7.72635	11.87196	9.40223	902
1	3092207	3092596	RH_27415_H3K27Ac_CSpeaks_peak_1751	63	.	6.01919	8.61586	6.38747	143
1	3092816	3093014	RH_27415_H3K27Ac_CSpeaks_peak_1752	23	.	3.51400	4.10100	2.33750	89
1	3093746	3094051	RH_27415_H3K27Ac_CSpeaks_peak_1753	33	.	4.21343	5.20952	3.32821	194
1	3101833	3102779	RH_27415_H3K27Ac_CSpeaks_peak_1754	136	.	9.83354	16.33318	13.64617	581
1	3106830	3107028	RH_27415_H3K27Ac_CSpeaks_peak_1755	166	.	11.23833	19.46076	16.64349	96
1	3109498	3109645	RH_27415_H3K27Ac_CSpeaks_peak_1756	33	.	4.21437	5.25210	3.32821	30
1	3115456	3115679	RH_27415_H3K27Ac_CSpeaks_peak_1757	15	.	3.00959	3.21441	1.57617	25
1	3116852	3117125	RH_27415_H3K27Ac_CSpeaks_peak_1758	80	.	7.02395	10.45619	8.07232	138
1	3127164	3127311	RH_27415_H3K27Ac_CSpeaks_peak_1759	23	.	3.51198	4.09644	2.33750	84
1	3128217	3128611	RH_27415_H3K27Ac_CSpeaks_peak_1760	42	.	4.76039	6.20441	4.22675	103
1	3128765	3130509	RH_27415_H3K27Ac_CSpeaks_peak_1761	80	.	7.02395	10.45619	8.07232	1516
1	3133578	3134091	RH_27415_H3K27Ac_CSpeaks_peak_1762	43	.	4.81535	6.29639	4.30140	129
1	3137772	3138298	RH_27415_H3K27Ac_CSpeaks_peak_1763	55	.	5.61916	7.75223	5.57744	291
1	3138769	3138916	RH_27415_H3K27Ac_CSpeaks_peak_1764	33	.	4.21437	5.25210	3.32821	88
1	3139259	3139406	RH_27415_H3K27Ac_CSpeaks_peak_1765	23	.	3.51198	4.09644	2.33750	27
1	3154621	3155653	RH_27415_H3K27Ac_CSpeaks_peak_1766	80	.	7.02395	10.45619	8.07232	564
1	3156207	3156747	RH_27415_H3K27Ac_CSpeaks_peak_1767	55	.	5.61916	7.75223	5.57744	332
1	3156867	3157203	RH_27415_H3K27Ac_CSpeaks_peak_1768	33	.	4.17395	5.17375	3.31736	289
1	3157881	3158169	RH_27415_H3K27Ac_CSpeaks_peak_1769	41	.	4.71033	6.07946	4.10755	77
1	3159541	3160006	RH_27415_H3K27Ac_CSpeaks_peak_1770	55	.	5.61916	7.75223	5.57744	119
1	3160279	3160633	RH_27415_H3K27Ac_CSpeaks_peak_1771	55	.	5.56527	7.64628	5.51511	95
1	3160971	3161463	RH_27415_H3K27Ac_CSpeaks_peak_1772	44	.	4.91677	6.47355	4.42304	67
1	3161716	3162453	RH_27415_H3K27Ac_CSpeaks_peak_1773	33	.	4.21343	5.20952	3.32821	133
1	3165587	3165833	RH_27415_H3K27Ac_CSpeaks_peak_1774	33	.	4.21437	5.25210	3.32821	231
1	3176813	3177754	RH_27415_H3K27Ac_CSpeaks_peak_1775	58	.	5.52200	8.03300	5.84373	288
1	3178561	3178846	RH_27415_H3K27Ac_CSpeaks_peak_1776	44	.	4.91677	6.47355	4.42304	93
1	3180591	3181436	RH_27415_H3K27Ac_CSpeaks_peak_1777	107	.	8.42874	13.32530	10.77743	463
1	3181557	3181704	RH_27415_H3K27Ac_CSpeaks_peak_1778	33	.	4.21437	5.25210	3.32821	76
1	3192413	3192608	RH_27415_H3K27Ac_CSpeaks_peak_1779	15	.	3.01200	3.24402	1.59750	56
1	3201129	3201761	RH_27415_H3K27Ac_CSpeaks_peak_1780	44	.	4.91677	6.47355	4.42304	537
1	3202381	3202923	RH_27415_H3K27Ac_CSpeaks_peak_1781	55	.	5.61916	7.75223	5.57744	237
1	3204363	3204590	RH_27415_H3K27Ac_CSpeaks_peak_1782	23	.	3.51198	4.09644	2.33750	33
1	3207465	3207809	RH_27415_H3K27Ac_CSpeaks_peak_1783	63	.	6.01919	8.61586	6.38747	221
1	3207922	3208069	RH_27415_H3K27Ac_CSpeaks_peak_1784	33	.	4.21437	5.25210	3.32821	70
1	3208178	3208683	RH_27415_H3K27Ac_CSpeaks_peak_1785	80	.	7.02395	10.45619	8.07232	395
1	3209736	3210426	RH_27415_H3K27Ac_CSpeaks_peak_1786	75	.	6.62110	9.83909	7.51345	343
1	3210921	3211277	RH_27415_H3K27Ac_CSpeaks_peak_1787	54	.	5.52789	7.57365	5.45512	256
1	3211389	3212313	RH_27415_H3K27Ac_CSpeaks_peak_1788	54	.	5.50938	7.53795	5.42035	107
1	3212853	3213392	RH_27415_H3K27Ac_CSpeaks_peak_1789	36	.	4.38029	5.58564	3.65002	312
1	3213712	3213878	RH_27415_H3K27Ac_CSpeaks_peak_1790	44	.	4.56493	6.51935	4.46766	68
1	3214151	3215021	RH_27415_H3K27Ac_CSpeaks_peak_1791	52	.	5.35544	7.32927	5.23067	224
1	3215195	3215843	RH_27415_H3K27Ac_CSpeaks_peak_1792	63	.	6.01919	8.61586	6.38747	212
1	3221201	3221489	RH_27415_H3K27Ac_CSpeaks_peak_1793	33	.	4.21437	5.25210	3.32821	201
1	3225081	3225494	RH_27415_H3K27Ac_CSpeaks_peak_1794	55	.	5.61916	7.75223	5.57744	312
1	3230122	3230471	RH_27415_H3K27Ac_CSpeaks_peak_1795	80	.	7.02395	10.45619	8.07232	133
1	3234808	3235251	RH_27415_H3K27Ac_CSpeaks_peak_1796	44	.	4.91677	6.47355	4.42304	312
1	3237462	3237848	RH_27415_H3K27Ac_CSpeaks_peak_1797	55	.	5.61916	7.75223	5.57744	241
1	3238318	3238848	RH_27415_H3K27Ac_CSpeaks_peak_1798	121	.	9.13114	14.81322	12.19561	408
1	3240214	3240731	RH_27415_H3K27Ac_CSpeaks_peak_1799	80	.	7.02395	10.45619	8.07232	101
1	3251060	3251481	RH_27415_H3K27Ac_CSpeaks_peak_1800	33	.	4.21437	5.25210	3.32821	31
1	3253076	3253474	RH_27415_H3K27Ac_CSpeaks_peak_1801	55	.	5.61916	7.75223	5.57744	107
1	3253638	3253992	RH_27415_H3K27Ac_CSpeaks_peak_1802	44	.	4.91677	6.47355	4.42304	268
1	3264203	3264509	RH_27415_H3K27Ac_CSpeaks_peak_1803	44	.	4.91677	6.47355	4.42304	77
1	3265572	3265719	RH_27415_H3K27Ac_CSpeaks_peak_1804	23	.	3.51198	4.09644	2.33750	58
1	3266688	3266962	RH_27415_H3K27Ac_CSpeaks_peak_1805	33	.	4.21343	5.20952	3.32821	64
1	3271878	3272064	RH_27415_H3K27Ac_CSpeaks_peak_1806	33	.	4.21437	5.25210	3.32821	70
1	3272192	3272582	RH_27415_H3K27Ac_CSpeaks_peak_1807	44	.	4.91677	6.47355	4.42304	141
1	3272956	3273210	RH_27415_H3K27Ac_CSpeaks_peak_1808	58	.	5.52200	8.03300	5.84373	114
1	3277598	3278364	RH_27415_H3K27Ac_CSpeaks_peak_1809	43	.	4.81535	6.29639	4.30140	211
1	3290820	3291036	RH_27415_H3K27Ac_CSpeaks_peak_1810	75	.	6.72904	9.88410	7.55342	81
1	3291617	3292326	RH_27415_H3K27Ac_CSpeaks_peak_1811	63	.	6.01919	8.61586	6.38747	245
1	3292551	3293136	RH_27415_H3K27Ac_CSpeaks_peak_1812	68	.	6.32156	9.08153	6.80233	326
1	3295217	3295402	RH_27415_H3K27Ac_CSpeaks_peak_1813	31	.	4.06401	4.96620	3.13920	103
1	3301885	3302420	RH_27415_H3K27Ac_CSpeaks_peak_1814	44	.	4.90219	6.44327	4.42304	276
1	3303007	3303411	RH_27415_H3K27Ac_CSpeaks_peak_1815	55	.	5.61916	7.75223	5.57744	140
1	3310045	3310233	RH_27415_H3K27Ac_CSpeaks_peak_1816	55	.	5.61916	7.75223	5.57744	113
1	3310353	3311169	RH_27415_H3K27Ac_CSpeaks_peak_1817	53	.	5.41727	7.43356	5.32007	210
1	3314751	3315334	RH_27415_H3K27Ac_CSpeaks_peak_1818	33	.	4.21343	5.20952	3.32821	44
1	3324007	3324154	RH_27415_H3K27Ac_CSpeaks_peak_1819	23	.	3.51198	4.09644	2.33750	60
1	3324807	3325013	RH_27415_H3K27Ac_CSpeaks_peak_1820	43	.	4.81535	6.29639	4.30140	116
1	3325964	3326202	RH_27415_H3K27Ac_CSpeaks_peak_1821	23	.	3.51198	4.09644	2.33750	123
1	3327973	3328559	RH_27415_H3K27Ac_CSpeaks_peak_1822	44	.	4.91677	6.47355	4.42304	328
1	3362576	3362920	RH_27415_H3K27Ac_CSpeaks_peak_1823	92	.	7.65225	11.72447	9.27940	130
1	3404210	3404468	RH_27415_H3K27Ac_CSpeaks_peak_1824	33	.	4.21343	5.20952	3.32821	131
1	3427792	3428055	RH_27415_H3K27Ac_CSpeaks_peak_1825	23	.	3.61151	4.17941	2.38983	9
1	3429872	3430019	RH_27415_H3K27Ac_CSpeaks_peak_1826	14	.	2.80958	3.01812	1.40663	27
1	3430963	3431477	RH_27415_H3K27Ac_CSpeaks_peak_1827	80	.	7.02395	10.45619	8.07232	329
1	3433048	3433513	RH_27415_H3K27Ac_CSpeaks_peak_1828	44	.	4.91677	6.47355	4.42304	339
1	3441599	3441995	RH_27415_H3K27Ac_CSpeaks_peak_1829	33	.	4.21437	5.25210	3.32821	55
1	3456034	3456219	RH_27415_H3K27Ac_CSpeaks_peak_1830	33	.	4.21437	5.25210	3.32821	95
1	3461239	3461520	RH_27415_H3K27Ac_CSpeaks_peak_1831	23	.	3.61151	4.17941	2.38983	183
1	3473184	3473703	RH_27415_H3K27Ac_CSpeaks_peak_1832	75	.	6.62110	9.83909	7.51345	378
1	3474953	3475178	RH_27415_H3K27Ac_CSpeaks_peak_1833	80	.	7.02395	10.45619	8.07232	109
1	3482803	3483027	RH_27415_H3K27Ac_CSpeaks_peak_1834	44	.	4.91677	6.47355	4.42304	134
1	3483185	3483470	RH_27415_H3K27Ac_CSpeaks_peak_1835	94	.	7.72635	11.87196	9.40223	81
1	3485200	3485737	RH_27415_H3K27Ac_CSpeaks_peak_1836	121	.	9.13114	14.81322	12.19561	326
1	3486099	3486338	RH_27415_H3K27Ac_CSpeaks_peak_1837	63	.	6.01919	8.61586	6.38747	124
1	3486953	3487204	RH_27415_H3K27Ac_CSpeaks_peak_1838	43	.	4.81535	6.29639	4.30140	126
1	3487362	3488027	RH_27415_H3K27Ac_CSpeaks_peak_1839	39	.	4.30532	5.86458	3.91369	431
1	3488557	3488736	RH_27415_H3K27Ac_CSpeaks_peak_1840	41	.	4.71033	6.07946	4.10755	138
1	3489605	3489752	RH_27415_H3K27Ac_CSpeaks_peak_1841	14	.	2.80958	3.01812	1.40663	69
1	3491551	3491698	RH_27415_H3K27Ac_CSpeaks_peak_1842	23	.	3.49010	4.05437	2.33750	132
1	3491813	3491960	RH_27415_H3K27Ac_CSpeaks_peak_1843	23	.	3.61151	4.17941	2.38983	89
1	3499718	3500277	RH_27415_H3K27Ac_CSpeaks_peak_1844	80	.	7.02395	10.45619	8.07232	292
1	3526237	3526701	RH_27415_H3K27Ac_CSpeaks_peak_1845	67	.	6.26093	8.96174	6.71552	258
1	3549192	3549431	RH_27415_H3K27Ac_CSpeaks_peak_1846	67	.	6.26093	8.96174	6.71552	121
1	3577517	3577947	RH_27415_H3K27Ac_CSpeaks_peak_1847	30	.	4.03743	4.91715	3.09387	175
1	3592922	3593329	RH_27415_H3K27Ac_CSpeaks_peak_1848	33	.	4.21437	5.25210	3.32821	195
1	3593677	3594024	RH_27415_H3K27Ac_CSpeaks_peak_1849	55	.	5.61916	7.75223	5.57744	270
1	3595780	3596179	RH_27415_H3K27Ac_CSpeaks_peak_1850	23	.	3.51198	4.09644	2.33750	103
1	3600255	3600620	RH_27415_H3K27Ac_CSpeaks_peak_1851	33	.	4.21437	5.25210	3.32821	240
1	3601540	3601711	RH_27415_H3K27Ac_CSpeaks_peak_1852	33	.	4.17395	5.17375	3.31736	121
1	3615832	3616429	RH_27415_H3K27Ac_CSpeaks_peak_1853	107	.	8.42874	13.32530	10.77743	184
1	3620545	3620810	RH_27415_H3K27Ac_CSpeaks_peak_1854	41	.	4.71033	6.07946	4.10755	48
1	3623843	3624075	RH_27415_H3K27Ac_CSpeaks_peak_1855	38	.	4.56114	5.80805	3.86368	98
1	3637576	3637758	RH_27415_H3K27Ac_CSpeaks_peak_1856	33	.	4.21437	5.25210	3.32821	135
1	3650517	3650664	RH_27415_H3K27Ac_CSpeaks_peak_1857	44	.	4.91677	6.47355	4.42304	68
1	3652965	3653424	RH_27415_H3K27Ac_CSpeaks_peak_1858	23	.	3.61151	4.17941	2.38983	351
1	3663916	3664192	RH_27415_H3K27Ac_CSpeaks_peak_1859	33	.	4.21343	5.20952	3.32821	78
1	3664396	3664659	RH_27415_H3K27Ac_CSpeaks_peak_1860	23	.	3.51198	4.09644	2.33750	22
1	3696392	3696970	RH_27415_H3K27Ac_CSpeaks_peak_1861	53	.	5.41727	7.43356	5.32007	111
1	3726718	3726928	RH_27415_H3K27Ac_CSpeaks_peak_1862	82	.	6.93985	10.61829	8.22813	68
1	3728712	3729412	RH_27415_H3K27Ac_CSpeaks_peak_1863	33	.	4.21437	5.25210	3.32821	322
1	3730214	3730393	RH_27415_H3K27Ac_CSpeaks_peak_1864	33	.	4.21437	5.25210	3.32821	118
1	3730610	3731083	RH_27415_H3K27Ac_CSpeaks_peak_1865	80	.	7.02395	10.45619	8.07232	314
1	3734170	3735664	RH_27415_H3K27Ac_CSpeaks_peak_1866	136	.	9.83354	16.33318	13.64617	592
1	3748371	3748518	RH_27415_H3K27Ac_CSpeaks_peak_1867	33	.	4.17395	5.17375	3.31736	29
1	3749173	3750218	RH_27415_H3K27Ac_CSpeaks_peak_1868	136	.	9.83354	16.33318	13.64617	547
1	3752021	3752224	RH_27415_H3K27Ac_CSpeaks_peak_1869	33	.	4.21343	5.20952	3.32821	97
1	3760518	3760806	RH_27415_H3K27Ac_CSpeaks_peak_1870	44	.	4.91677	6.47355	4.42304	145
1	3760924	3761778	RH_27415_H3K27Ac_CSpeaks_peak_1871	80	.	7.02395	10.45619	8.07232	418
1	3761919	3762460	RH_27415_H3K27Ac_CSpeaks_peak_1872	94	.	7.72635	11.87196	9.40223	305
1	3763235	3763659	RH_27415_H3K27Ac_CSpeaks_peak_1873	43	.	4.86961	6.38141	4.37770	329
1	3764374	3764542	RH_27415_H3K27Ac_CSpeaks_peak_1874	33	.	4.21437	5.25210	3.32821	67
1	3765232	3765853	RH_27415_H3K27Ac_CSpeaks_peak_1875	55	.	5.61916	7.75223	5.57744	363
1	3765983	3766303	RH_27415_H3K27Ac_CSpeaks_peak_1876	33	.	4.21437	5.25210	3.32821	75
1	3766911	3767212	RH_27415_H3K27Ac_CSpeaks_peak_1877	68	.	6.32156	9.08153	6.80233	132
1	3767586	3767796	RH_27415_H3K27Ac_CSpeaks_peak_1878	23	.	3.51198	4.09644	2.33750	127
1	3767897	3768055	RH_27415_H3K27Ac_CSpeaks_peak_1879	23	.	3.61151	4.17941	2.38983	37
1	3769948	3770144	RH_27415_H3K27Ac_CSpeaks_peak_1880	55	.	5.61916	7.75223	5.57744	101
1	3771747	3771897	RH_27415_H3K27Ac_CSpeaks_peak_1881	33	.	4.21437	5.25210	3.32821	139
1	3786161	3786748	RH_27415_H3K27Ac_CSpeaks_peak_1882	76	.	6.57044	10.00480	7.67177	408
1	3787713	3787928	RH_27415_H3K27Ac_CSpeaks_peak_1883	34	.	4.26673	5.40563	3.47680	118
1	3788568	3789260	RH_27415_H3K27Ac_CSpeaks_peak_1884	47	.	4.73585	6.78927	4.72282	126
1	3789380	3789672	RH_27415_H3K27Ac_CSpeaks_peak_1885	63	.	5.27628	8.55091	6.33995	135
1	3789789	3790252	RH_27415_H3K27Ac_CSpeaks_peak_1886	67	.	5.93824	8.98108	6.73353	79
1	3799425	3799784	RH_27415_H3K27Ac_CSpeaks_peak_1887	107	.	8.42874	13.32530	10.77743	145
1	3808822	3809542	RH_27415_H3K27Ac_CSpeaks_peak_1888	107	.	8.42874	13.32530	10.77743	286
1	3810342	3810546	RH_27415_H3K27Ac_CSpeaks_peak_1889	33	.	4.21437	5.25210	3.32821	146
1	3815569	3815921	RH_27415_H3K27Ac_CSpeaks_peak_1890	55	.	5.61916	7.75223	5.57744	221
1	3823135	3823826	RH_27415_H3K27Ac_CSpeaks_peak_1891	94	.	7.72635	11.87196	9.40223	148
1	3824155	3824462	RH_27415_H3K27Ac_CSpeaks_peak_1892	55	.	5.61916	7.75223	5.57744	82
1	3824645	3824792	RH_27415_H3K27Ac_CSpeaks_peak_1893	38	.	4.56114	5.80805	3.86368	22
1	3825302	3827032	RH_27415_H3K27Ac_CSpeaks_peak_1894	107	.	8.42874	13.32530	10.77743	1204
1	3827244	3827631	RH_27415_H3K27Ac_CSpeaks_peak_1895	68	.	6.32156	9.08153	6.80233	248
1	3828690	3829441	RH_27415_H3K27Ac_CSpeaks_peak_1896	33	.	4.21343	5.20952	3.32821	350
1	3829872	3830391	RH_27415_H3K27Ac_CSpeaks_peak_1897	15	.	3.01200	3.24402	1.59750	137
1	3832827	3833525	RH_27415_H3K27Ac_CSpeaks_peak_1898	78	.	6.52600	10.23853	7.89202	305
1	3834247	3834530	RH_27415_H3K27Ac_CSpeaks_peak_1899	33	.	4.21343	5.20952	3.32821	108
1	3836013	3836997	RH_27415_H3K27Ac_CSpeaks_peak_1900	79	.	6.95659	10.32256	7.96774	243
1	3837480	3837810	RH_27415_H3K27Ac_CSpeaks_peak_1901	44	.	4.91677	6.47355	4.42304	272
1	3842006	3842228	RH_27415_H3K27Ac_CSpeaks_peak_1902	75	.	6.72904	9.88410	7.55342	105
1	3842540	3842748	RH_27415_H3K27Ac_CSpeaks_peak_1903	33	.	4.17395	5.17375	3.31736	113
1	3843012	3843227	RH_27415_H3K27Ac_CSpeaks_peak_1904	21	.	3.36452	3.82045	2.13854	111
1	3844376	3845697	RH_27415_H3K27Ac_CSpeaks_peak_1905	31	.	3.76877	5.02441	3.18315	1309
1	3845864	3846447	RH_27415_H3K27Ac_CSpeaks_peak_1906	50	.	4.96561	7.15169	5.06371	137
1	3847170	3848080	RH_27415_H3K27Ac_CSpeaks_peak_1907	94	.	7.72635	11.87196	9.40223	522
1	3857901	3858292	RH_27415_H3K27Ac_CSpeaks_peak_1908	121	.	9.13114	14.81322	12.19561	171
1	3858652	3859214	RH_27415_H3K27Ac_CSpeaks_peak_1909	23	.	3.61151	4.17941	2.38983	88
1	3860017	3861130	RH_27415_H3K27Ac_CSpeaks_peak_1910	100	.	7.53000	12.57176	10.06801	912
1	3861323	3862380	RH_27415_H3K27Ac_CSpeaks_peak_1911	164	.	11.13055	19.24389	16.44178	341
1	3862773	3863277	RH_27415_H3K27Ac_CSpeaks_peak_1912	80	.	7.02395	10.45619	8.07232	265
1	3865689	3866021	RH_27415_H3K27Ac_CSpeaks_peak_1913	57	.	5.68428	7.89402	5.71526	134
1	3866122	3866449	RH_27415_H3K27Ac_CSpeaks_peak_1914	44	.	4.91677	6.47355	4.42304	115
1	3867312	3867489	RH_27415_H3K27Ac_CSpeaks_peak_1915	55	.	5.61916	7.75223	5.57744	102
1	3869266	3869734	RH_27415_H3K27Ac_CSpeaks_peak_1916	55	.	5.61916	7.75223	5.57744	357
1	3871095	3871396	RH_27415_H3K27Ac_CSpeaks_peak_1917	33	.	4.21437	5.25210	3.32821	71
1	3878607	3878840	RH_27415_H3K27Ac_CSpeaks_peak_1918	23	.	3.51198	4.09644	2.33750	108
1	3879572	3879730	RH_27415_H3K27Ac_CSpeaks_peak_1919	33	.	4.21437	5.25210	3.32821	89
1	3881522	3881798	RH_27415_H3K27Ac_CSpeaks_peak_1920	44	.	4.91677	6.47355	4.42304	137
1	3883858	3884140	RH_27415_H3K27Ac_CSpeaks_peak_1921	33	.	4.21343	5.20952	3.32821	207
1	3889341	3889774	RH_27415_H3K27Ac_CSpeaks_peak_1922	33	.	4.21437	5.25210	3.32821	207
1	3890009	3890263	RH_27415_H3K27Ac_CSpeaks_peak_1923	23	.	3.51198	4.09644	2.33750	141
1	3894231	3894460	RH_27415_H3K27Ac_CSpeaks_peak_1924	55	.	5.61916	7.75223	5.57744	86
1	3904120	3904425	RH_27415_H3K27Ac_CSpeaks_peak_1925	23	.	3.51198	4.09644	2.33750	225
1	3904593	3904877	RH_27415_H3K27Ac_CSpeaks_peak_1926	80	.	7.02395	10.45619	8.07232	210
1	3906613	3907290	RH_27415_H3K27Ac_CSpeaks_peak_1927	68	.	6.32156	9.08153	6.80233	568
1	3911150	3911718	RH_27415_H3K27Ac_CSpeaks_peak_1928	43	.	4.85320	6.34966	4.35224	432
1	3915932	3916647	RH_27415_H3K27Ac_CSpeaks_peak_1929	93	.	7.67821	11.77592	9.32981	268
1	3916834	3916986	RH_27415_H3K27Ac_CSpeaks_peak_1930	43	.	4.86961	6.38141	4.37770	83
1	3918190	3918492	RH_27415_H3K27Ac_CSpeaks_peak_1931	33	.	4.21437	5.25210	3.32821	47
1	3919263	3919410	RH_27415_H3K27Ac_CSpeaks_peak_1932	30	.	4.03743	4.91715	3.09387	44
1	4063237	4063410	RH_27415_H3K27Ac_CSpeaks_peak_1933	23	.	3.61151	4.17941	2.38983	80
1	4088865	4089252	RH_27415_H3K27Ac_CSpeaks_peak_1934	33	.	4.21343	5.20952	3.32821	95
1	4097894	4098203	RH_27415_H3K27Ac_CSpeaks_peak_1935	44	.	4.91677	6.47355	4.42304	146
1	4356341	4356488	RH_27415_H3K27Ac_CSpeaks_peak_1936	14	.	2.80958	3.01812	1.40663	95
1	4389536	4389719	RH_27415_H3K27Ac_CSpeaks_peak_1937	55	.	5.61916	7.75223	5.57744	120
1	4390325	4390472	RH_27415_H3K27Ac_CSpeaks_peak_1938	23	.	3.51198	4.09644	2.33750	38
1	4391775	4391922	RH_27415_H3K27Ac_CSpeaks_peak_1939	15	.	3.01200	3.24402	1.59750	64
1	4403489	4403659	RH_27415_H3K27Ac_CSpeaks_peak_1940	46	.	5.05269	6.70273	4.64466	61
1	4411254	4411402	RH_27415_H3K27Ac_CSpeaks_peak_1941	33	.	4.21437	5.25210	3.32821	105
1	4442773	4443341	RH_27415_H3K27Ac_CSpeaks_peak_1942	44	.	4.91677	6.47355	4.42304	95
1	4452696	4453316	RH_27415_H3K27Ac_CSpeaks_peak_1943	55	.	5.56527	7.64628	5.51511	141
1	4454212	4454359	RH_27415_H3K27Ac_CSpeaks_peak_1944	23	.	3.51198	4.09644	2.33750	131
1	4518119	4518370	RH_27415_H3K27Ac_CSpeaks_peak_1945	26	.	3.78952	4.47789	2.67555	220
1	4519742	4520071	RH_27415_H3K27Ac_CSpeaks_peak_1946	44	.	4.91677	6.47355	4.42304	61
1	4547335	4547627	RH_27415_H3K27Ac_CSpeaks_peak_1947	33	.	4.21437	5.25210	3.32821	165
1	4549175	4549424	RH_27415_H3K27Ac_CSpeaks_peak_1948	23	.	3.51400	4.10100	2.33750	146
1	4570694	4571005	RH_27415_H3K27Ac_CSpeaks_peak_1949	33	.	4.21437	5.25210	3.32821	204
1	4589825	4590094	RH_27415_H3K27Ac_CSpeaks_peak_1950	43	.	4.81535	6.29639	4.30140	114
1	4597400	4597608	RH_27415_H3K27Ac_CSpeaks_peak_1951	44	.	4.91677	6.47355	4.42304	85
1	4597750	4597897	RH_27415_H3K27Ac_CSpeaks_peak_1952	44	.	4.91677	6.47355	4.42304	78
1	4602135	4602282	RH_27415_H3K27Ac_CSpeaks_peak_1953	23	.	3.51198	4.09644	2.33750	15
1	4602982	4603272	RH_27415_H3K27Ac_CSpeaks_peak_1954	55	.	5.61916	7.75223	5.57744	143
1	4603421	4603718	RH_27415_H3K27Ac_CSpeaks_peak_1955	33	.	4.21437	5.25210	3.32821	190
1	4603890	4604037	RH_27415_H3K27Ac_CSpeaks_peak_1956	14	.	2.80958	3.01812	1.40663	50
1	4604406	4604553	RH_27415_H3K27Ac_CSpeaks_peak_1957	23	.	3.51198	4.09644	2.33750	53
1	4610243	4610413	RH_27415_H3K27Ac_CSpeaks_peak_1958	33	.	4.21437	5.25210	3.32821	80
1	4612389	4612656	RH_27415_H3K27Ac_CSpeaks_peak_1959	23	.	3.51198	4.09644	2.33750	186
1	4617691	4617953	RH_27415_H3K27Ac_CSpeaks_peak_1960	23	.	3.51198	4.09644	2.33750	52
1	4620238	4620623	RH_27415_H3K27Ac_CSpeaks_peak_1961	63	.	6.01919	8.61586	6.38747	292
1	4625095	4625306	RH_27415_H3K27Ac_CSpeaks_peak_1962	23	.	3.51198	4.09644	2.33750	77
1	4630095	4630548	RH_27415_H3K27Ac_CSpeaks_peak_1963	68	.	6.32156	9.08153	6.80233	217
1	4631001	4631264	RH_27415_H3K27Ac_CSpeaks_peak_1964	33	.	4.21437	5.25210	3.32821	125
1	4680589	4680752	RH_27415_H3K27Ac_CSpeaks_peak_1965	33	.	4.21437	5.25210	3.32821	114
1	4712472	4712832	RH_27415_H3K27Ac_CSpeaks_peak_1966	55	.	5.61916	7.75223	5.57744	108
1	4715359	4715506	RH_27415_H3K27Ac_CSpeaks_peak_1967	23	.	3.51198	4.09644	2.33750	35
1	4717453	4717612	RH_27415_H3K27Ac_CSpeaks_peak_1968	33	.	4.21437	5.25210	3.32821	109
1	4737427	4737574	RH_27415_H3K27Ac_CSpeaks_peak_1969	23	.	3.61151	4.17941	2.38983	106
1	4740230	4740547	RH_27415_H3K27Ac_CSpeaks_peak_1970	15	.	3.00959	3.21441	1.57617	193
1	4762509	4762736	RH_27415_H3K27Ac_CSpeaks_peak_1971	33	.	4.21437	5.25210	3.32821	145
1	4766199	4766462	RH_27415_H3K27Ac_CSpeaks_peak_1972	23	.	3.51198	4.09644	2.33750	146
1	4768738	4768968	RH_27415_H3K27Ac_CSpeaks_peak_1973	33	.	4.21437	5.25210	3.32821	126
1	4770040	4770504	RH_27415_H3K27Ac_CSpeaks_peak_1974	33	.	4.21343	5.20952	3.32821	338
1	4772099	4772668	RH_27415_H3K27Ac_CSpeaks_peak_1975	55	.	5.61916	7.75223	5.57744	351
1	4777534	4777864	RH_27415_H3K27Ac_CSpeaks_peak_1976	23	.	3.51198	4.09644	2.33750	85
1	4779480	4779774	RH_27415_H3K27Ac_CSpeaks_peak_1977	33	.	4.21437	5.25210	3.32821	204
1	4780384	4781887	RH_27415_H3K27Ac_CSpeaks_peak_1978	31	.	3.87479	4.98029	3.14971	539
1	4782123	4782270	RH_27415_H3K27Ac_CSpeaks_peak_1979	33	.	4.21437	5.25210	3.32821	112
1	4812737	4813049	RH_27415_H3K27Ac_CSpeaks_peak_1980	101	.	8.07485	12.63428	10.12733	115
1	4826217	4826372	RH_27415_H3K27Ac_CSpeaks_peak_1981	33	.	4.21437	5.25210	3.32821	136
1	4831109	4831256	RH_27415_H3K27Ac_CSpeaks_peak_1982	23	.	3.51198	4.09644	2.33750	3
1	4833751	4833989	RH_27415_H3K27Ac_CSpeaks_peak_1983	21	.	3.36452	3.82045	2.13854	205
1	4839659	4839879	RH_27415_H3K27Ac_CSpeaks_peak_1984	92	.	7.65225	11.72447	9.27940	138
1	4840633	4840898	RH_27415_H3K27Ac_CSpeaks_peak_1985	33	.	4.21437	5.25210	3.32821	168
1	4846665	4846860	RH_27415_H3K27Ac_CSpeaks_peak_1986	38	.	4.56114	5.80805	3.86368	118
1	4847243	4847390	RH_27415_H3K27Ac_CSpeaks_peak_1987	22	.	3.45493	3.98760	2.29718	75
1	4851012	4851277	RH_27415_H3K27Ac_CSpeaks_peak_1988	52	.	5.38323	7.29888	5.20331	127
1	4853051	4853210	RH_27415_H3K27Ac_CSpeaks_peak_1989	55	.	5.61916	7.75223	5.57744	68
1	4854511	4854686	RH_27415_H3K27Ac_CSpeaks_peak_1990	23	.	3.61151	4.17941	2.38983	99
1	4854836	4855000	RH_27415_H3K27Ac_CSpeaks_peak_1991	33	.	4.21437	5.25210	3.32821	68
1	4863975	4864806	RH_27415_H3K27Ac_CSpeaks_peak_1992	55	.	5.61916	7.75223	5.57744	216
1	4865519	4865741	RH_27415_H3K27Ac_CSpeaks_peak_1993	55	.	5.61916	7.75223	5.57744	133
1	4866161	4867787	RH_27415_H3K27Ac_CSpeaks_peak_1994	80	.	7.02395	10.45619	8.07232	1003
1	4868665	4870863	RH_27415_H3K27Ac_CSpeaks_peak_1995	136	.	9.83354	16.33318	13.64617	187
1	4872683	4873048	RH_27415_H3K27Ac_CSpeaks_peak_1996	44	.	4.91677	6.47355	4.42304	239
1	4874916	4875063	RH_27415_H3K27Ac_CSpeaks_peak_1997	33	.	4.17395	5.17375	3.31736	73
1	4875885	4876102	RH_27415_H3K27Ac_CSpeaks_peak_1998	15	.	3.01200	3.24402	1.59750	86
1	4876990	4877486	RH_27415_H3K27Ac_CSpeaks_peak_1999	114	.	8.74776	14.06270	11.48300	106
1	4877942	4878157	RH_27415_H3K27Ac_CSpeaks_peak_2000	23	.	3.51400	4.10100	2.33750	71
[truncated: 174,572 more rows]
