# Supplementary material for: Transposable elements are the primary source of novelty in primate gene regulation
Source: Genome Res. 2017 Oct;27(10):1623–33. doi: 10.1101/gr.218149.116 (PMC5630026; doi:10.1101/gr.218149.116)
Supplement: Supplemental Material [file supp_gr.218149.116_Supplemental_FILE_S1_peak_calling_BED_files.zip › FILE_S1/RH_27415_H3K4me1_CSpeaks_peaks.narrowPeak]

1	22917	25229	RH_27415_H3K4me1_CSpeaks_peak_1	174	.	7.09829	21.80929	17.41178	927
1	39883	40146	RH_27415_H3K4me1_CSpeaks_peak_2	114	.	7.89943	15.31442	11.49403	143
1	40377	40849	RH_27415_H3K4me1_CSpeaks_peak_3	179	.	9.60620	22.38678	17.95046	226
1	57495	58100	RH_27415_H3K4me1_CSpeaks_peak_4	187	.	9.76328	23.23128	18.71455	164
1	58626	58792	RH_27415_H3K4me1_CSpeaks_peak_5	79	.	7.03240	11.39744	7.91986	84
1	58960	59570	RH_27415_H3K4me1_CSpeaks_peak_6	192	.	10.41342	23.81912	19.24166	379
1	64686	64942	RH_27415_H3K4me1_CSpeaks_peak_7	41	.	5.04081	7.27037	4.15975	99
1	99033	99261	RH_27415_H3K4me1_CSpeaks_peak_8	43	.	4.45848	7.46888	4.34418	96
1	99414	100311	RH_27415_H3K4me1_CSpeaks_peak_9	222	.	10.31009	27.15440	22.28791	611
1	100417	101778	RH_27415_H3K4me1_CSpeaks_peak_10	164	.	8.15063	20.70128	16.40934	693
1	102332	102817	RH_27415_H3K4me1_CSpeaks_peak_11	154	.	7.87894	19.65104	15.45662	132
1	120257	120583	RH_27415_H3K4me1_CSpeaks_peak_12	71	.	5.83234	10.53808	7.13193	144
1	120957	121492	RH_27415_H3K4me1_CSpeaks_peak_13	104	.	7.50446	14.19691	10.46988	102
1	134227	134640	RH_27415_H3K4me1_CSpeaks_peak_14	214	.	11.45418	26.21800	21.41608	268
1	135084	135511	RH_27415_H3K4me1_CSpeaks_peak_15	57	.	4.49781	9.05800	5.78131	313
1	135649	135988	RH_27415_H3K4me1_CSpeaks_peak_16	51	.	4.61869	8.36571	5.15282	58
1	141608	142054	RH_27415_H3K4me1_CSpeaks_peak_17	206	.	12.98528	25.32796	20.62133	251
1	144412	144559	RH_27415_H3K4me1_CSpeaks_peak_18	38	.	4.46119	6.89708	3.81613	58
1	150709	150879	RH_27415_H3K4me1_CSpeaks_peak_19	44	.	4.34700	7.55915	4.42054	103
1	158980	159510	RH_27415_H3K4me1_CSpeaks_peak_20	94	.	7.10949	13.10149	9.46664	248
1	171275	172185	RH_27415_H3K4me1_CSpeaks_peak_21	87	.	5.39737	12.32813	8.76769	627
1	174406	174758	RH_27415_H3K4me1_CSpeaks_peak_22	81	.	6.45763	11.60030	8.10145	283
1	206808	207043	RH_27415_H3K4me1_CSpeaks_peak_23	105	.	7.84390	14.31861	10.58253	82
1	230676	230823	RH_27415_H3K4me1_CSpeaks_peak_24	37	.	5.01741	6.77168	3.72667	130
1	293176	293448	RH_27415_H3K4me1_CSpeaks_peak_25	59	.	4.89038	9.19661	5.90375	145
1	296745	297001	RH_27415_H3K4me1_CSpeaks_peak_26	94	.	7.10949	13.10149	9.46664	141
1	306653	306845	RH_27415_H3K4me1_CSpeaks_peak_27	44	.	4.34700	7.55915	4.42054	104
1	312603	312939	RH_27415_H3K4me1_CSpeaks_peak_28	71	.	5.83234	10.53808	7.13193	223
1	328347	329487	RH_27415_H3K4me1_CSpeaks_peak_29	178	.	5.99180	22.22722	17.80691	507
1	342857	343265	RH_27415_H3K4me1_CSpeaks_peak_30	80	.	6.17542	11.51390	8.02016	173
1	347545	347795	RH_27415_H3K4me1_CSpeaks_peak_31	38	.	4.46002	6.89513	3.81509	29
1	348174	348652	RH_27415_H3K4me1_CSpeaks_peak_32	33	.	3.39560	6.38495	3.36086	176
1	366669	366926	RH_27415_H3K4me1_CSpeaks_peak_33	83	.	5.70544	11.82328	8.30184	129
1	367073	367303	RH_27415_H3K4me1_CSpeaks_peak_34	77	.	6.49440	11.27034	7.79902	92
1	385612	386055	RH_27415_H3K4me1_CSpeaks_peak_35	94	.	6.36800	13.07127	9.44610	308
1	386590	387281	RH_27415_H3K4me1_CSpeaks_peak_36	196	.	8.61294	24.28785	19.66882	406
1	400510	400810	RH_27415_H3K4me1_CSpeaks_peak_37	65	.	5.92458	9.96019	6.59929	205
1	423685	423951	RH_27415_H3K4me1_CSpeaks_peak_38	37	.	4.24533	6.80873	3.74419	33
1	427010	427302	RH_27415_H3K4me1_CSpeaks_peak_39	44	.	4.18343	7.53542	4.40451	38
1	439499	439785	RH_27415_H3K4me1_CSpeaks_peak_40	88	.	7.45044	12.44218	8.87612	72
1	440618	440810	RH_27415_H3K4me1_CSpeaks_peak_41	37	.	3.93734	6.78612	3.73054	37
1	443549	444314	RH_27415_H3K4me1_CSpeaks_peak_42	85	.	6.04580	12.07322	8.53440	353
1	444738	444937	RH_27415_H3K4me1_CSpeaks_peak_43	104	.	7.50446	14.19691	10.46988	80
1	495953	496117	RH_27415_H3K4me1_CSpeaks_peak_44	54	.	5.14618	8.66138	5.41184	96
1	503364	503579	RH_27415_H3K4me1_CSpeaks_peak_45	102	.	7.91113	13.99687	10.29965	117
1	511265	511703	RH_27415_H3K4me1_CSpeaks_peak_46	246	.	12.42116	29.75950	24.63857	150
1	514722	515638	RH_27415_H3K4me1_CSpeaks_peak_47	229	.	10.40312	27.93155	22.99431	352
1	569283	569501	RH_27415_H3K4me1_CSpeaks_peak_48	68	.	5.45828	10.24524	6.85842	80
1	592501	592822	RH_27415_H3K4me1_CSpeaks_peak_49	23	.	3.94972	5.30870	2.39910	8
1	596727	596938	RH_27415_H3K4me1_CSpeaks_peak_50	54	.	5.14618	8.66138	5.41184	83
1	597757	598140	RH_27415_H3K4me1_CSpeaks_peak_51	102	.	7.91113	13.99687	10.29965	130
1	633117	633362	RH_27415_H3K4me1_CSpeaks_peak_52	39	.	4.54908	7.04315	3.95433	143
1	647228	647442	RH_27415_H3K4me1_CSpeaks_peak_53	104	.	8.49419	14.16520	10.44734	130
1	654214	655130	RH_27415_H3K4me1_CSpeaks_peak_54	211	.	11.25667	25.87657	21.13340	299
1	672152	672572	RH_27415_H3K4me1_CSpeaks_peak_55	83	.	5.70544	11.82328	8.30184	143
1	679341	679528	RH_27415_H3K4me1_CSpeaks_peak_56	75	.	6.34932	11.03098	7.57687	68
1	685013	685406	RH_27415_H3K4me1_CSpeaks_peak_57	45	.	3.75303	7.69468	4.53989	42
1	686183	687064	RH_27415_H3K4me1_CSpeaks_peak_58	101	.	6.81176	13.87790	10.19048	246
1	687956	688247	RH_27415_H3K4me1_CSpeaks_peak_59	195	.	10.95930	24.18248	19.57422	145
1	688666	688912	RH_27415_H3K4me1_CSpeaks_peak_60	44	.	4.18343	7.53542	4.40451	132
1	689404	689657	RH_27415_H3K4me1_CSpeaks_peak_61	91	.	6.64865	12.73913	9.14294	141
1	702391	702647	RH_27415_H3K4me1_CSpeaks_peak_62	96	.	7.73097	13.28949	9.64413	146
1	762691	762946	RH_27415_H3K4me1_CSpeaks_peak_63	71	.	7.03799	10.56972	7.15534	133
1	778052	778199	RH_27415_H3K4me1_CSpeaks_peak_64	30	.	4.61939	5.97156	3.00849	9
1	797828	798140	RH_27415_H3K4me1_CSpeaks_peak_65	45	.	4.80310	7.76356	4.59733	219
1	798413	799311	RH_27415_H3K4me1_CSpeaks_peak_66	157	.	9.78277	19.96855	15.75702	192
1	920462	920813	RH_27415_H3K4me1_CSpeaks_peak_67	24	.	3.44518	5.36604	2.44726	57
1	938542	938736	RH_27415_H3K4me1_CSpeaks_peak_68	68	.	5.45828	10.24524	6.85842	136
1	950631	951148	RH_27415_H3K4me1_CSpeaks_peak_69	222	.	11.64483	27.15684	22.28845	196
1	1031904	1032182	RH_27415_H3K4me1_CSpeaks_peak_70	104	.	7.50446	14.19691	10.46988	92
1	1048666	1049209	RH_27415_H3K4me1_CSpeaks_peak_71	260	.	13.29254	31.26345	26.02693	306
1	1057634	1057814	RH_27415_H3K4me1_CSpeaks_peak_72	74	.	7.11409	10.91321	7.48052	81
1	1079345	1079610	RH_27415_H3K4me1_CSpeaks_peak_73	127	.	7.89081	16.71934	12.77520	145
1	1084869	1085050	RH_27415_H3K4me1_CSpeaks_peak_74	32	.	4.58256	6.29744	3.27833	49
1	1086107	1086272	RH_27415_H3K4me1_CSpeaks_peak_75	25	.	3.37336	5.44890	2.52583	111
1	1109437	1109645	RH_27415_H3K4me1_CSpeaks_peak_76	31	.	4.34469	6.17049	3.15875	106
1	1133776	1133973	RH_27415_H3K4me1_CSpeaks_peak_77	56	.	6.21898	8.96033	5.69866	131
1	1198535	1198682	RH_27415_H3K4me1_CSpeaks_peak_78	54	.	5.96394	8.74424	5.49255	60
1	1217848	1218107	RH_27415_H3K4me1_CSpeaks_peak_79	79	.	7.41088	11.42584	7.94782	68
1	1256402	1256887	RH_27415_H3K4me1_CSpeaks_peak_80	48	.	5.13463	8.00192	4.81817	117
1	1280766	1281261	RH_27415_H3K4me1_CSpeaks_peak_81	98	.	6.86157	13.53398	9.86718	320
1	1292040	1293006	RH_27415_H3K4me1_CSpeaks_peak_82	234	.	11.32160	28.43519	23.43344	614
1	1361241	1361467	RH_27415_H3K4me1_CSpeaks_peak_83	132	.	8.21010	17.28188	13.29585	86
1	1369406	1369662	RH_27415_H3K4me1_CSpeaks_peak_84	107	.	8.21416	14.49232	10.75062	139
1	1446772	1447099	RH_27415_H3K4me1_CSpeaks_peak_85	44	.	4.34700	7.55915	4.42054	170
1	1469234	1469434	RH_27415_H3K4me1_CSpeaks_peak_86	44	.	4.18343	7.53542	4.40451	107
1	1469616	1469763	RH_27415_H3K4me1_CSpeaks_peak_87	26	.	4.00709	5.63161	2.69064	122
1	1500198	1500914	RH_27415_H3K4me1_CSpeaks_peak_88	81	.	5.41385	11.62236	8.11744	146
1	1522917	1523136	RH_27415_H3K4me1_CSpeaks_peak_89	61	.	6.04969	9.47274	6.15555	110
1	1557697	1557986	RH_27415_H3K4me1_CSpeaks_peak_90	76	.	5.76152	11.16561	7.69925	81
1	1592824	1593367	RH_27415_H3K4me1_CSpeaks_peak_91	99	.	6.24882	13.67584	9.99677	81
1	1593489	1593959	RH_27415_H3K4me1_CSpeaks_peak_92	203	.	9.23738	25.03943	20.34761	218
1	1613622	1613945	RH_27415_H3K4me1_CSpeaks_peak_93	65	.	4.92168	9.92393	6.57198	196
1	1663919	1664218	RH_27415_H3K4me1_CSpeaks_peak_94	42	.	5.11897	7.39378	4.27166	42
1	1667896	1668150	RH_27415_H3K4me1_CSpeaks_peak_95	55	.	5.79823	8.75716	5.50388	130
1	1708424	1708731	RH_27415_H3K4me1_CSpeaks_peak_96	89	.	6.51849	12.51292	8.93192	86
1	1720090	1720545	RH_27415_H3K4me1_CSpeaks_peak_97	207	.	12.09938	25.51867	20.78999	140
1	1743266	1743975	RH_27415_H3K4me1_CSpeaks_peak_98	108	.	6.52050	14.62995	10.86556	200
1	1876014	1876231	RH_27415_H3K4me1_CSpeaks_peak_99	38	.	5.09651	6.90044	3.81613	75
1	2016774	2017209	RH_27415_H3K4me1_CSpeaks_peak_100	67	.	6.25424	10.14061	6.76683	321
1	2021258	2021574	RH_27415_H3K4me1_CSpeaks_peak_101	62	.	5.48926	9.58677	6.25522	232
1	2022882	2023441	RH_27415_H3K4me1_CSpeaks_peak_102	80	.	6.17542	11.51390	8.02016	87
1	2023702	2024414	RH_27415_H3K4me1_CSpeaks_peak_103	113	.	7.26887	15.14209	11.34590	230
1	2026525	2026983	RH_27415_H3K4me1_CSpeaks_peak_104	179	.	9.60620	22.38678	17.95046	218
1	2087701	2087848	RH_27415_H3K4me1_CSpeaks_peak_105	29	.	4.47027	5.90226	2.94501	124
1	2344408	2344623	RH_27415_H3K4me1_CSpeaks_peak_106	118	.	8.11800	15.68171	11.82752	146
1	2406815	2407619	RH_27415_H3K4me1_CSpeaks_peak_107	146	.	9.08435	18.78937	14.66992	253
1	2486340	2486975	RH_27415_H3K4me1_CSpeaks_peak_108	340	.	16.75299	39.88604	34.06136	305
1	2563879	2564449	RH_27415_H3K4me1_CSpeaks_peak_109	204	.	8.07526	25.18632	20.48590	268
1	2602503	2602667	RH_27415_H3K4me1_CSpeaks_peak_110	62	.	5.48926	9.58677	6.25522	82
1	2603260	2603776	RH_27415_H3K4me1_CSpeaks_peak_111	75	.	6.34932	11.03098	7.57687	428
1	2604768	2605575	RH_27415_H3K4me1_CSpeaks_peak_112	234	.	11.32457	28.44060	23.43764	290
1	2627369	2627636	RH_27415_H3K4me1_CSpeaks_peak_113	34	.	4.94059	6.50885	3.47388	205
1	2718966	2719138	RH_27415_H3K4me1_CSpeaks_peak_114	59	.	6.13181	9.29195	5.99475	68
1	2744099	2744440	RH_27415_H3K4me1_CSpeaks_peak_115	25	.	4.18825	5.46391	2.53317	141
1	2766549	2766870	RH_27415_H3K4me1_CSpeaks_peak_116	50	.	4.27292	8.29021	5.08972	270
1	2827597	2828113	RH_27415_H3K4me1_CSpeaks_peak_117	91	.	5.97713	12.74002	9.14294	281
1	3788398	3789031	RH_27415_H3K4me1_CSpeaks_peak_118	108	.	7.20465	14.57603	10.82102	308
1	3789163	3789507	RH_27415_H3K4me1_CSpeaks_peak_119	74	.	5.43375	10.92648	7.48686	135
1	3845606	3846060	RH_27415_H3K4me1_CSpeaks_peak_120	57	.	4.49781	9.05800	5.78131	185
1	4992585	4992889	RH_27415_H3K4me1_CSpeaks_peak_121	39	.	4.73966	7.06917	3.96916	17
1	5113569	5113980	RH_27415_H3K4me1_CSpeaks_peak_122	75	.	6.34932	11.03098	7.57687	316
1	5114805	5115032	RH_27415_H3K4me1_CSpeaks_peak_123	110	.	7.59721	14.80282	11.03180	144
1	5187690	5187837	RH_27415_H3K4me1_CSpeaks_peak_124	81	.	6.98041	11.67917	8.16872	107
1	5228917	5229155	RH_27415_H3K4me1_CSpeaks_peak_125	17	.	3.43079	4.48859	1.70910	120
1	5304761	5306044	RH_27415_H3K4me1_CSpeaks_peak_126	168	.	9.26312	21.22065	16.87745	1143
1	5326112	5326284	RH_27415_H3K4me1_CSpeaks_peak_127	45	.	5.31504	7.70402	4.54803	37
1	5338542	5338862	RH_27415_H3K4me1_CSpeaks_peak_128	100	.	6.99858	13.77326	10.08951	101
1	5340949	5341760	RH_27415_H3K4me1_CSpeaks_peak_129	141	.	7.88419	18.17120	14.10106	605
1	5374965	5375562	RH_27415_H3K4me1_CSpeaks_peak_130	180	.	10.99814	22.54065	18.08038	234
1	5382199	5383089	RH_27415_H3K4me1_CSpeaks_peak_131	126	.	7.06388	16.59016	12.66084	304
1	5394519	5394994	RH_27415_H3K4me1_CSpeaks_peak_132	115	.	7.64990	15.35209	11.52924	270
1	5395147	5395609	RH_27415_H3K4me1_CSpeaks_peak_133	103	.	6.67124	14.05455	10.34361	142
1	5532985	5533284	RH_27415_H3K4me1_CSpeaks_peak_134	125	.	8.29441	16.45297	12.54013	153
1	5557745	5558244	RH_27415_H3K4me1_CSpeaks_peak_135	159	.	10.23794	20.20155	15.95236	270
1	5558519	5558920	RH_27415_H3K4me1_CSpeaks_peak_136	87	.	7.75871	12.28083	8.72528	213
1	5559647	5559968	RH_27415_H3K4me1_CSpeaks_peak_137	157	.	9.47932	19.98555	15.76464	175
1	5564147	5564756	RH_27415_H3K4me1_CSpeaks_peak_138	234	.	10.05244	28.42607	23.43344	423
1	5582370	5582826	RH_27415_H3K4me1_CSpeaks_peak_139	104	.	7.50446	14.19691	10.46988	137
1	5588713	5589307	RH_27415_H3K4me1_CSpeaks_peak_140	168	.	9.26312	21.22065	16.87745	324
1	5590232	5590690	RH_27415_H3K4me1_CSpeaks_peak_141	168	.	9.26312	21.22065	16.87745	226
1	5596187	5597664	RH_27415_H3K4me1_CSpeaks_peak_142	183	.	8.69401	22.84376	18.34876	1149
1	5603568	5604011	RH_27415_H3K4me1_CSpeaks_peak_143	164	.	8.15063	20.70128	16.40934	236
1	5608282	5608601	RH_27415_H3K4me1_CSpeaks_peak_144	111	.	6.07204	14.96748	11.18754	146
1	5628555	5628861	RH_27415_H3K4me1_CSpeaks_peak_145	253	.	14.01238	30.54791	25.38169	135
1	5640876	5641096	RH_27415_H3K4me1_CSpeaks_peak_146	41	.	5.36666	7.26799	4.15941	78
1	5744640	5744813	RH_27415_H3K4me1_CSpeaks_peak_147	62	.	4.90826	9.56252	6.24479	69
1	5744941	5745309	RH_27415_H3K4me1_CSpeaks_peak_148	32	.	3.45322	6.28686	3.26987	101
1	5755920	5756081	RH_27415_H3K4me1_CSpeaks_peak_149	90	.	7.06166	12.60416	9.02021	88
1	5756672	5756902	RH_27415_H3K4me1_CSpeaks_peak_150	33	.	4.65361	6.40857	3.37779	118
1	5933775	5933939	RH_27415_H3K4me1_CSpeaks_peak_151	76	.	5.76152	11.16561	7.69925	73
1	6808171	6808573	RH_27415_H3K4me1_CSpeaks_peak_152	76	.	5.76152	11.16561	7.69925	331
1	6832860	6833547	RH_27415_H3K4me1_CSpeaks_peak_153	137	.	8.23389	17.81892	13.77863	364
1	6833743	6834602	RH_27415_H3K4me1_CSpeaks_peak_154	179	.	10.26926	22.43012	17.98182	507
1	7151191	7151623	RH_27415_H3K4me1_CSpeaks_peak_155	44	.	4.54857	7.62824	4.47795	132
1	7348094	7348651	RH_27415_H3K4me1_CSpeaks_peak_156	225	.	11.84915	27.51066	22.59369	301
1	7471593	7471993	RH_27415_H3K4me1_CSpeaks_peak_157	46	.	3.67989	7.77221	4.60515	88
1	7855260	7855759	RH_27415_H3K4me1_CSpeaks_peak_158	80	.	6.17542	11.51390	8.02016	91
1	8036657	8037016	RH_27415_H3K4me1_CSpeaks_peak_159	180	.	9.09714	22.54917	18.08038	222
1	8209565	8209852	RH_27415_H3K4me1_CSpeaks_peak_160	41	.	4.31411	7.21121	4.10467	22
1	8240531	8240692	RH_27415_H3K4me1_CSpeaks_peak_161	42	.	5.11897	7.39378	4.27166	100
1	8299871	8300322	RH_27415_H3K4me1_CSpeaks_peak_162	174	.	9.63794	21.88886	17.48849	340
1	8353237	8353560	RH_27415_H3K4me1_CSpeaks_peak_163	138	.	8.55388	17.87983	13.83362	136
1	8353760	8354147	RH_27415_H3K4me1_CSpeaks_peak_164	84	.	6.71452	12.02934	8.49335	92
1	8370558	8370730	RH_27415_H3K4me1_CSpeaks_peak_165	124	.	9.54918	16.32206	12.42663	95
1	8406730	8406887	RH_27415_H3K4me1_CSpeaks_peak_166	52	.	6.03749	8.53388	5.29788	95
1	8642773	8642920	RH_27415_H3K4me1_CSpeaks_peak_167	34	.	4.94059	6.50885	3.47388	25
1	8702739	8703105	RH_27415_H3K4me1_CSpeaks_peak_168	37	.	3.82314	6.82116	3.75388	223
1	8755553	8755723	RH_27415_H3K4me1_CSpeaks_peak_169	71	.	6.51505	10.56114	7.14703	110
1	8800181	8800532	RH_27415_H3K4me1_CSpeaks_peak_170	68	.	5.45828	10.24524	6.85842	110
1	8829662	8830552	RH_27415_H3K4me1_CSpeaks_peak_171	164	.	8.15063	20.70128	16.40934	413
1	9002792	9003379	RH_27415_H3K4me1_CSpeaks_peak_172	85	.	6.06476	12.10797	8.55823	285
1	9202281	9202810	RH_27415_H3K4me1_CSpeaks_peak_173	81	.	6.98041	11.67917	8.16872	222
1	9202916	9203392	RH_27415_H3K4me1_CSpeaks_peak_174	121	.	7.27771	16.07768	12.19804	209
1	9420686	9420872	RH_27415_H3K4me1_CSpeaks_peak_175	17	.	3.33562	4.53418	1.74515	173
1	9646541	9646938	RH_27415_H3K4me1_CSpeaks_peak_176	58	.	4.67559	9.10551	5.82231	63
1	9878711	9879014	RH_27415_H3K4me1_CSpeaks_peak_177	23	.	3.94972	5.30870	2.39910	0
1	9885514	9885852	RH_27415_H3K4me1_CSpeaks_peak_178	120	.	7.97707	15.91382	12.04768	221
1	9902659	9902806	RH_27415_H3K4me1_CSpeaks_peak_179	38	.	4.46002	6.89513	3.81509	99
1	10026965	10027173	RH_27415_H3K4me1_CSpeaks_peak_180	33	.	4.65361	6.40857	3.37779	114
1	10041565	10041853	RH_27415_H3K4me1_CSpeaks_peak_181	135	.	8.68938	17.61157	13.59375	121
1	10042529	10042741	RH_27415_H3K4me1_CSpeaks_peak_182	84	.	6.71452	12.02934	8.49335	117
1	10043557	10043770	RH_27415_H3K4me1_CSpeaks_peak_183	87	.	7.14770	12.33954	8.77624	86
1	10116188	10116639	RH_27415_H3K4me1_CSpeaks_peak_184	71	.	5.83234	10.53808	7.13193	99
1	10137118	10137511	RH_27415_H3K4me1_CSpeaks_peak_185	245	.	13.49547	29.68069	24.57584	229
1	10330945	10331262	RH_27415_H3K4me1_CSpeaks_peak_186	30	.	3.80363	6.02486	3.04887	222
1	10742417	10742994	RH_27415_H3K4me1_CSpeaks_peak_187	135	.	7.33557	17.59496	13.58670	458
1	10909856	10910396	RH_27415_H3K4me1_CSpeaks_peak_188	135	.	7.33557	17.59496	13.58670	353
1	10913866	10914014	RH_27415_H3K4me1_CSpeaks_peak_189	17	.	3.33562	4.53418	1.74515	108
1	10924217	10924600	RH_27415_H3K4me1_CSpeaks_peak_190	31	.	3.51998	6.19837	3.18467	242
1	10942021	10942364	RH_27415_H3K4me1_CSpeaks_peak_191	37	.	3.93734	6.78612	3.73054	211
1	10952620	10953307	RH_27415_H3K4me1_CSpeaks_peak_192	234	.	12.03299	28.45130	23.44626	242
1	11198807	11199455	RH_27415_H3K4me1_CSpeaks_peak_193	89	.	5.65993	12.50056	8.92932	167
1	11355424	11355825	RH_27415_H3K4me1_CSpeaks_peak_194	135	.	8.68938	17.61157	13.59375	223
1	11463763	11464281	RH_27415_H3K4me1_CSpeaks_peak_195	81	.	5.41385	11.62236	8.11744	215
1	11525814	11525997	RH_27415_H3K4me1_CSpeaks_peak_196	52	.	4.85181	8.47521	5.24311	72
1	12326442	12326633	RH_27415_H3K4me1_CSpeaks_peak_197	39	.	4.73966	7.06917	3.96916	115
1	12517276	12518160	RH_27415_H3K4me1_CSpeaks_peak_198	110	.	7.34851	14.82839	11.05641	555
1	12569157	12569372	RH_27415_H3K4me1_CSpeaks_peak_199	75	.	6.31955	10.98175	7.52945	87
1	12666836	12667150	RH_27415_H3K4me1_CSpeaks_peak_200	31	.	3.51998	6.19837	3.18467	196
1	12712443	12712872	RH_27415_H3K4me1_CSpeaks_peak_201	58	.	4.01443	9.12913	5.84567	197
1	13432270	13433244	RH_27415_H3K4me1_CSpeaks_peak_202	216	.	10.57290	26.45622	21.63970	731
1	13977816	13978600	RH_27415_H3K4me1_CSpeaks_peak_203	255	.	11.18474	30.67368	25.50192	322
1	14075066	14075411	RH_27415_H3K4me1_CSpeaks_peak_204	222	.	10.31009	27.15440	22.28791	163
1	14243332	14243514	RH_27415_H3K4me1_CSpeaks_peak_205	35	.	4.46289	6.62296	3.58244	103
1	14280552	14280860	RH_27415_H3K4me1_CSpeaks_peak_206	71	.	4.34896	10.55556	7.14703	169
1	14569544	14569890	RH_27415_H3K4me1_CSpeaks_peak_207	76	.	5.76152	11.16561	7.69925	79
1	14630044	14630286	RH_27415_H3K4me1_CSpeaks_peak_208	37	.	3.82314	6.82116	3.75388	34
1	14645769	14646363	RH_27415_H3K4me1_CSpeaks_peak_209	60	.	5.15505	9.34801	6.04062	386
1	14751821	14752091	RH_27415_H3K4me1_CSpeaks_peak_210	38	.	4.46002	6.89513	3.81509	127
1	14754218	14754365	RH_27415_H3K4me1_CSpeaks_peak_211	31	.	4.71128	6.12281	3.12071	78
1	14941538	14941719	RH_27415_H3K4me1_CSpeaks_peak_212	75	.	6.31955	10.98175	7.52945	77
1	14941940	14942128	RH_27415_H3K4me1_CSpeaks_peak_213	35	.	4.87958	6.54948	3.51104	66
1	14942644	14942919	RH_27415_H3K4me1_CSpeaks_peak_214	39	.	4.73966	7.06917	3.96916	145
1	15006454	15006958	RH_27415_H3K4me1_CSpeaks_peak_215	248	.	14.72326	29.93710	24.80800	193
1	15134447	15134600	RH_27415_H3K4me1_CSpeaks_peak_216	102	.	7.37506	13.97927	10.28831	58
1	15606807	15607388	RH_27415_H3K4me1_CSpeaks_peak_217	37	.	4.07531	6.77834	3.72667	395
1	15636664	15636811	RH_27415_H3K4me1_CSpeaks_peak_218	48	.	5.64577	7.99146	4.81666	101
1	15640832	15641207	RH_27415_H3K4me1_CSpeaks_peak_219	30	.	4.11694	6.05816	3.06633	13
1	15647557	15647844	RH_27415_H3K4me1_CSpeaks_peak_220	107	.	8.21416	14.49232	10.75062	144
1	15653429	15653677	RH_27415_H3K4me1_CSpeaks_peak_221	40	.	5.10984	7.12702	4.02274	124
1	15653965	15654271	RH_27415_H3K4me1_CSpeaks_peak_222	201	.	9.70361	24.82517	20.15808	166
1	15660991	15661320	RH_27415_H3K4me1_CSpeaks_peak_223	87	.	7.78487	12.32581	8.76769	70
1	15675603	15675980	RH_27415_H3K4me1_CSpeaks_peak_224	147	.	8.57697	18.93611	14.79545	232
1	15682852	15683001	RH_27415_H3K4me1_CSpeaks_peak_225	71	.	6.51505	10.56114	7.14703	90
1	15708873	15709238	RH_27415_H3K4me1_CSpeaks_peak_226	98	.	6.86157	13.53398	9.86718	238
1	15816045	15816415	RH_27415_H3K4me1_CSpeaks_peak_227	60	.	5.15505	9.34801	6.04062	245
1	16005720	16005873	RH_27415_H3K4me1_CSpeaks_peak_228	51	.	4.42951	8.30896	5.10324	71
1	16150696	16150860	RH_27415_H3K4me1_CSpeaks_peak_229	51	.	4.61869	8.36571	5.15282	117
1	16263973	16264321	RH_27415_H3K4me1_CSpeaks_peak_230	45	.	5.55816	7.67437	4.52134	214
1	16422631	16423056	RH_27415_H3K4me1_CSpeaks_peak_231	51	.	5.58433	8.41613	5.19657	245
1	16684715	16684862	RH_27415_H3K4me1_CSpeaks_peak_232	51	.	5.58433	8.41613	5.19657	76
1	16687728	16687906	RH_27415_H3K4me1_CSpeaks_peak_233	94	.	7.10949	13.10149	9.46664	59
1	16688235	16688476	RH_27415_H3K4me1_CSpeaks_peak_234	30	.	4.11694	6.05816	3.06633	230
1	16694636	16696109	RH_27415_H3K4me1_CSpeaks_peak_235	68	.	5.09253	10.26334	6.87645	753
1	16696848	16696995	RH_27415_H3K4me1_CSpeaks_peak_236	61	.	6.04969	9.47274	6.15555	99
1	16697426	16698208	RH_27415_H3K4me1_CSpeaks_peak_237	141	.	7.88419	18.17120	14.10106	521
1	16862015	16862662	RH_27415_H3K4me1_CSpeaks_peak_238	83	.	5.70544	11.82328	8.30184	277
1	17396062	17396245	RH_27415_H3K4me1_CSpeaks_peak_239	59	.	6.39817	9.27687	5.98094	67
1	17408720	17408942	RH_27415_H3K4me1_CSpeaks_peak_240	77	.	6.70097	11.22621	7.75717	105
1	17671328	17671536	RH_27415_H3K4me1_CSpeaks_peak_241	79	.	7.27019	11.45576	7.97672	62
1	17722700	17723493	RH_27415_H3K4me1_CSpeaks_peak_242	44	.	4.04803	7.54422	4.41116	271
1	18050197	18050428	RH_27415_H3K4me1_CSpeaks_peak_243	57	.	6.15170	9.05155	5.77792	47
1	18094051	18094222	RH_27415_H3K4me1_CSpeaks_peak_244	45	.	4.80310	7.76356	4.59733	39
1	18269742	18270113	RH_27415_H3K4me1_CSpeaks_peak_245	44	.	4.54857	7.62824	4.47795	140
1	18447686	18448474	RH_27415_H3K4me1_CSpeaks_peak_246	581	.	26.61512	65.18188	58.13641	456
1	18448896	18449118	RH_27415_H3K4me1_CSpeaks_peak_247	113	.	7.26887	15.14209	11.34590	124
1	18449227	18449487	RH_27415_H3K4me1_CSpeaks_peak_248	16	.	2.87768	4.44813	1.68792	74
1	18461888	18462035	RH_27415_H3K4me1_CSpeaks_peak_249	47	.	5.46366	7.94006	4.76540	85
1	18662014	18662403	RH_27415_H3K4me1_CSpeaks_peak_250	58	.	4.67559	9.10551	5.82231	129
1	19157650	19158797	RH_27415_H3K4me1_CSpeaks_peak_251	153	.	9.55401	19.58417	15.39942	656
1	19279041	19279312	RH_27415_H3K4me1_CSpeaks_peak_252	62	.	5.48926	9.58677	6.25522	146
1	19351362	19352468	RH_27415_H3K4me1_CSpeaks_peak_253	256	.	8.82490	30.80040	25.61012	515
1	19526020	19526536	RH_27415_H3K4me1_CSpeaks_peak_254	108	.	7.20465	14.57603	10.82102	277
1	19526744	19526999	RH_27415_H3K4me1_CSpeaks_peak_255	51	.	5.58433	8.41613	5.19657	112
1	19540861	19541367	RH_27415_H3K4me1_CSpeaks_peak_256	192	.	11.45640	23.86673	19.28475	250
1	20116202	20116443	RH_27415_H3K4me1_CSpeaks_peak_257	17	.	3.55475	4.48714	1.70910	148
1	20281263	20281410	RH_27415_H3K4me1_CSpeaks_peak_258	45	.	5.31504	7.70402	4.54803	68
1	20395123	20395594	RH_27415_H3K4me1_CSpeaks_peak_259	262	.	13.03407	31.47204	26.21545	300
1	20424663	20425138	RH_27415_H3K4me1_CSpeaks_peak_260	85	.	6.06476	12.10797	8.55823	394
1	20435092	20435371	RH_27415_H3K4me1_CSpeaks_peak_261	30	.	3.94209	6.01847	3.04754	146
1	20444850	20445319	RH_27415_H3K4me1_CSpeaks_peak_262	173	.	8.42232	21.76567	17.36916	232
1	20560844	20561038	RH_27415_H3K4me1_CSpeaks_peak_263	48	.	5.13463	8.00192	4.81817	79
1	20601769	20602108	RH_27415_H3K4me1_CSpeaks_peak_264	114	.	7.07304	15.23971	11.43308	108
1	20725786	20725988	RH_27415_H3K4me1_CSpeaks_peak_265	94	.	7.10949	13.10149	9.46664	110
1	20823872	20824194	RH_27415_H3K4me1_CSpeaks_peak_266	30	.	3.94209	6.01847	3.04754	105
1	20915527	20915868	RH_27415_H3K4me1_CSpeaks_peak_267	137	.	8.23389	17.81892	13.77863	195
1	20916379	20916854	RH_27415_H3K4me1_CSpeaks_peak_268	284	.	16.67448	33.91600	28.49073	140
1	21336008	21336344	RH_27415_H3K4me1_CSpeaks_peak_269	23	.	3.77387	5.25506	2.36469	181
1	21336443	21336661	RH_27415_H3K4me1_CSpeaks_peak_270	39	.	5.19681	7.06513	3.96916	145
1	21354932	21355172	RH_27415_H3K4me1_CSpeaks_peak_271	82	.	7.05586	11.80147	8.28656	144
1	21483449	21484782	RH_27415_H3K4me1_CSpeaks_peak_272	259	.	14.40419	31.20526	25.97125	1025
1	21723367	21724163	RH_27415_H3K4me1_CSpeaks_peak_273	158	.	7.62860	20.12856	15.88504	327
1	21782096	21782546	RH_27415_H3K4me1_CSpeaks_peak_274	21	.	3.06953	5.03618	2.16981	318
1	21938076	21938235	RH_27415_H3K4me1_CSpeaks_peak_275	48	.	5.66279	8.01945	4.83325	73
1	21946854	21947271	RH_27415_H3K4me1_CSpeaks_peak_276	125	.	8.84186	16.41328	12.50959	279
1	21988893	21989699	RH_27415_H3K4me1_CSpeaks_peak_277	366	.	16.61567	42.57141	36.66935	240
1	22130056	22130203	RH_27415_H3K4me1_CSpeaks_peak_278	58	.	5.80751	9.08462	5.80524	50
1	22215092	22215239	RH_27415_H3K4me1_CSpeaks_peak_279	59	.	6.39817	9.27687	5.98094	42
1	22323479	22324301	RH_27415_H3K4me1_CSpeaks_peak_280	203	.	9.23738	25.03943	20.34761	474
1	22361418	22361870	RH_27415_H3K4me1_CSpeaks_peak_281	183	.	11.16866	22.82476	18.33800	226
1	22424282	22424739	RH_27415_H3K4me1_CSpeaks_peak_282	102	.	7.91113	13.99687	10.29965	232
1	22539289	22539795	RH_27415_H3K4me1_CSpeaks_peak_283	37	.	4.07531	6.77834	3.72667	180
1	22663554	22663837	RH_27415_H3K4me1_CSpeaks_peak_284	52	.	5.64469	8.51227	5.27798	113
1	22705068	22705463	RH_27415_H3K4me1_CSpeaks_peak_285	59	.	4.89038	9.19661	5.90375	261
1	22784551	22784737	RH_27415_H3K4me1_CSpeaks_peak_286	52	.	4.85181	8.47521	5.24311	137
1	23011831	23012114	RH_27415_H3K4me1_CSpeaks_peak_287	112	.	7.76322	15.08442	11.29088	97
1	23145043	23145282	RH_27415_H3K4me1_CSpeaks_peak_288	67	.	6.25424	10.14061	6.76683	189
1	23571080	23571672	RH_27415_H3K4me1_CSpeaks_peak_289	38	.	3.64507	6.94695	3.85953	209
1	23591725	23592320	RH_27415_H3K4me1_CSpeaks_peak_290	114	.	6.39818	15.24186	11.43308	402
1	23672086	23672484	RH_27415_H3K4me1_CSpeaks_peak_291	70	.	6.23088	10.46185	7.06572	136
1	23751293	23751890	RH_27415_H3K4me1_CSpeaks_peak_292	163	.	8.92088	20.60181	16.32081	205
1	23752026	23752353	RH_27415_H3K4me1_CSpeaks_peak_293	160	.	8.46412	20.27959	16.02417	118
1	23754024	23754388	RH_27415_H3K4me1_CSpeaks_peak_294	45	.	4.80310	7.76356	4.59733	137
1	24191839	24192217	RH_27415_H3K4me1_CSpeaks_peak_295	19	.	3.14847	4.80262	1.97114	86
1	24300835	24301304	RH_27415_H3K4me1_CSpeaks_peak_296	95	.	6.92134	13.20879	9.56547	334
1	24356376	24356546	RH_27415_H3K4me1_CSpeaks_peak_297	42	.	4.73565	7.35116	4.23716	34
1	24374357	24375043	RH_27415_H3K4me1_CSpeaks_peak_298	87	.	6.39663	12.29982	8.74326	444
1	24375344	24375703	RH_27415_H3K4me1_CSpeaks_peak_299	168	.	9.26312	21.22065	16.87745	241
1	24701526	24702110	RH_27415_H3K4me1_CSpeaks_peak_300	153	.	10.14690	19.53764	15.35628	451
1	24718196	24718614	RH_27415_H3K4me1_CSpeaks_peak_301	98	.	6.86157	13.53398	9.86718	159
1	24848817	24849615	RH_27415_H3K4me1_CSpeaks_peak_302	277	.	12.45660	33.07354	27.70686	369
1	24970864	24971249	RH_27415_H3K4me1_CSpeaks_peak_303	125	.	8.29441	16.45297	12.54013	73
1	24971371	24971821	RH_27415_H3K4me1_CSpeaks_peak_304	165	.	10.63008	20.85180	16.55043	126
1	24973247	24973687	RH_27415_H3K4me1_CSpeaks_peak_305	89	.	5.65993	12.50056	8.92932	329
1	24979818	24980150	RH_27415_H3K4me1_CSpeaks_peak_306	16	.	2.87768	4.44813	1.68792	119
1	25091052	25091215	RH_27415_H3K4me1_CSpeaks_peak_307	16	.	2.87768	4.44813	1.68792	156
1	25151034	25151421	RH_27415_H3K4me1_CSpeaks_peak_308	112	.	6.97447	15.05695	11.26534	141
1	25298919	25299066	RH_27415_H3K4me1_CSpeaks_peak_309	38	.	4.79350	6.88021	3.80968	82
1	25299366	25299518	RH_27415_H3K4me1_CSpeaks_peak_310	37	.	4.55833	6.77730	3.72667	17
1	25360281	25360659	RH_27415_H3K4me1_CSpeaks_peak_311	45	.	4.80310	7.76356	4.59733	128
1	25530819	25530968	RH_27415_H3K4me1_CSpeaks_peak_312	45	.	4.61285	7.74132	4.58496	83
1	25531397	25531551	RH_27415_H3K4me1_CSpeaks_peak_313	58	.	4.67559	9.10551	5.82231	79
1	25657921	25658068	RH_27415_H3K4me1_CSpeaks_peak_314	48	.	5.66279	8.01945	4.83325	18
1	25697332	25697542	RH_27415_H3K4me1_CSpeaks_peak_315	102	.	7.91113	13.99687	10.29965	92
1	25796505	25796919	RH_27415_H3K4me1_CSpeaks_peak_316	111	.	6.07204	14.96748	11.18754	139
1	25833433	25834176	RH_27415_H3K4me1_CSpeaks_peak_317	191	.	8.09605	23.67892	19.11009	324
1	25852640	25852863	RH_27415_H3K4me1_CSpeaks_peak_318	66	.	5.16207	10.05058	6.68018	160
1	26009637	26009981	RH_27415_H3K4me1_CSpeaks_peak_319	75	.	6.31955	10.98175	7.52945	273
1	26215200	26215581	RH_27415_H3K4me1_CSpeaks_peak_320	126	.	7.06388	16.59016	12.66084	246
1	26215688	26215852	RH_27415_H3K4me1_CSpeaks_peak_321	52	.	5.64469	8.51227	5.27798	32
1	26231078	26231558	RH_27415_H3K4me1_CSpeaks_peak_322	158	.	8.92004	20.07023	15.83306	138
1	26247617	26248137	RH_27415_H3K4me1_CSpeaks_peak_323	157	.	9.47932	19.98555	15.76464	254
1	26256233	26256714	RH_27415_H3K4me1_CSpeaks_peak_324	147	.	8.57697	18.93611	14.79545	238
1	26404711	26405444	RH_27415_H3K4me1_CSpeaks_peak_325	157	.	6.71460	19.93088	15.72310	499
1	26439168	26439371	RH_27415_H3K4me1_CSpeaks_peak_326	28	.	4.53023	5.82645	2.87157	191
1	26445591	26446099	RH_27415_H3K4me1_CSpeaks_peak_327	157	.	9.47932	19.98555	15.76464	123
1	26452374	26452847	RH_27415_H3K4me1_CSpeaks_peak_328	120	.	7.46050	15.94843	12.08092	338
1	26481600	26481896	RH_27415_H3K4me1_CSpeaks_peak_329	30	.	3.69126	6.06248	3.06664	120
1	26512892	26513197	RH_27415_H3K4me1_CSpeaks_peak_330	81	.	6.98041	11.67917	8.16872	212
1	26538251	26538807	RH_27415_H3K4me1_CSpeaks_peak_331	66	.	5.16207	10.05058	6.68018	122
1	26546845	26547233	RH_27415_H3K4me1_CSpeaks_peak_332	85	.	6.06476	12.10797	8.55823	314
1	26605776	26606275	RH_27415_H3K4me1_CSpeaks_peak_333	64	.	5.41540	9.81131	6.47055	45
1	26830082	26830333	RH_27415_H3K4me1_CSpeaks_peak_334	35	.	4.46289	6.62296	3.58244	218
1	26993688	26993990	RH_27415_H3K4me1_CSpeaks_peak_335	38	.	4.46002	6.89513	3.81509	68
1	27464716	27465123	RH_27415_H3K4me1_CSpeaks_peak_336	68	.	5.45828	10.24524	6.85842	173
1	27480048	27480229	RH_27415_H3K4me1_CSpeaks_peak_337	18	.	3.19909	4.69854	1.88307	10
1	27782870	27783601	RH_27415_H3K4me1_CSpeaks_peak_338	164	.	8.15063	20.70128	16.40934	143
1	27836964	27837195	RH_27415_H3K4me1_CSpeaks_peak_339	30	.	3.80363	6.02486	3.04887	11
1	27890446	27890917	RH_27415_H3K4me1_CSpeaks_peak_340	172	.	10.45854	21.63930	17.26151	253
1	28108697	28109536	RH_27415_H3K4me1_CSpeaks_peak_341	89	.	5.65993	12.50056	8.92932	115
1	28109719	28110290	RH_27415_H3K4me1_CSpeaks_peak_342	126	.	7.30851	16.60127	12.67131	129
1	28111761	28112242	RH_27415_H3K4me1_CSpeaks_peak_343	212	.	10.00685	25.98333	21.20709	335
1	28120679	28120941	RH_27415_H3K4me1_CSpeaks_peak_344	17	.	3.33562	4.53418	1.74515	209
1	28224573	28225187	RH_27415_H3K4me1_CSpeaks_peak_345	73	.	5.16776	10.76319	7.33295	486
1	28226001	28226561	RH_27415_H3K4me1_CSpeaks_peak_346	108	.	7.20465	14.57603	10.82102	130
1	28249400	28249570	RH_27415_H3K4me1_CSpeaks_peak_347	58	.	6.22907	9.17932	5.89313	78
1	28741351	28741537	RH_27415_H3K4me1_CSpeaks_peak_348	75	.	7.30096	11.05072	7.59637	88
1	29079551	29079897	RH_27415_H3K4me1_CSpeaks_peak_349	38	.	4.46002	6.89513	3.81509	31
1	29742071	29742269	RH_27415_H3K4me1_CSpeaks_peak_350	94	.	8.08393	13.13484	9.49964	97
1	29775040	29775187	RH_27415_H3K4me1_CSpeaks_peak_351	23	.	3.94972	5.30870	2.39910	95
1	29968151	29968362	RH_27415_H3K4me1_CSpeaks_peak_352	94	.	8.08393	13.13484	9.49964	65
1	30247507	30247702	RH_27415_H3K4me1_CSpeaks_peak_353	94	.	7.10949	13.10149	9.46664	97
1	30307438	30307886	RH_27415_H3K4me1_CSpeaks_peak_354	103	.	7.65608	14.00899	10.31041	361
1	30489067	30489550	RH_27415_H3K4me1_CSpeaks_peak_355	52	.	4.85181	8.47521	5.24311	432
1	30623886	30624078	RH_27415_H3K4me1_CSpeaks_peak_356	23	.	3.94972	5.30870	2.39910	49
1	30634978	30635153	RH_27415_H3K4me1_CSpeaks_peak_357	52	.	4.85181	8.47521	5.24311	51
1	30670280	30670445	RH_27415_H3K4me1_CSpeaks_peak_358	58	.	6.22907	9.17932	5.89313	55
1	30795667	30795850	RH_27415_H3K4me1_CSpeaks_peak_359	98	.	6.86157	13.53398	9.86718	63
1	30815394	30815823	RH_27415_H3K4me1_CSpeaks_peak_360	232	.	13.67907	28.16282	23.20888	193
1	30817104	30817256	RH_27415_H3K4me1_CSpeaks_peak_361	30	.	4.11694	6.05816	3.06633	68
1	31066349	31066644	RH_27415_H3K4me1_CSpeaks_peak_362	51	.	4.42951	8.30896	5.10324	150
1	31329132	31329607	RH_27415_H3K4me1_CSpeaks_peak_363	92	.	7.92791	12.87184	9.26412	118
1	31394216	31395380	RH_27415_H3K4me1_CSpeaks_peak_364	131	.	7.58095	17.11598	13.14124	983
1	31412508	31412909	RH_27415_H3K4me1_CSpeaks_peak_365	52	.	4.85181	8.47521	5.24311	127
1	31422497	31423874	RH_27415_H3K4me1_CSpeaks_peak_366	78	.	4.64661	11.30041	7.82829	784
1	31527272	31527604	RH_27415_H3K4me1_CSpeaks_peak_367	48	.	5.13463	8.00192	4.81817	78
1	31559782	31560155	RH_27415_H3K4me1_CSpeaks_peak_368	147	.	9.77258	18.91837	14.78996	128
1	31603603	31603985	RH_27415_H3K4me1_CSpeaks_peak_369	92	.	7.92791	12.87184	9.26412	134
1	31774809	31775315	RH_27415_H3K4me1_CSpeaks_peak_370	164	.	8.15063	20.70128	16.40934	375
1	31819709	31819869	RH_27415_H3K4me1_CSpeaks_peak_371	65	.	5.92458	9.96019	6.59929	112
1	31831787	31832186	RH_27415_H3K4me1_CSpeaks_peak_372	157	.	9.47932	19.98555	15.76464	282
1	31956158	31956308	RH_27415_H3K4me1_CSpeaks_peak_373	38	.	4.46002	6.89513	3.81509	124
1	31973079	31973431	RH_27415_H3K4me1_CSpeaks_peak_374	94	.	6.36800	13.07127	9.44610	114
1	31979648	31980164	RH_27415_H3K4me1_CSpeaks_peak_375	180	.	9.09714	22.54917	18.08038	133
1	31989182	31989478	RH_27415_H3K4me1_CSpeaks_peak_376	95	.	7.40813	13.17379	9.53449	176
1	32054921	32055070	RH_27415_H3K4me1_CSpeaks_peak_377	67	.	6.25424	10.14061	6.76683	82
1	32055214	32055361	RH_27415_H3K4me1_CSpeaks_peak_378	75	.	6.53658	10.95944	7.51701	83
1	32065879	32066124	RH_27415_H3K4me1_CSpeaks_peak_379	71	.	5.83234	10.53808	7.13193	109
1	32303752	32304225	RH_27415_H3K4me1_CSpeaks_peak_380	80	.	6.17542	11.51390	8.02016	197
1	32387125	32387348	RH_27415_H3K4me1_CSpeaks_peak_381	144	.	10.39363	18.54776	14.45865	105
1	32435451	32436333	RH_27415_H3K4me1_CSpeaks_peak_382	129	.	5.68710	16.86480	12.91043	520
1	32498332	32498545	RH_27415_H3K4me1_CSpeaks_peak_383	51	.	5.58433	8.41613	5.19657	88
1	32563170	32563934	RH_27415_H3K4me1_CSpeaks_peak_384	132	.	8.21010	17.28188	13.29585	537
1	33313545	33314148	RH_27415_H3K4me1_CSpeaks_peak_385	127	.	7.89081	16.71934	12.77520	324
1	33928093	33928685	RH_27415_H3K4me1_CSpeaks_peak_386	131	.	7.58095	17.11598	13.14124	298
1	34013091	34013576	RH_27415_H3K4me1_CSpeaks_peak_387	114	.	6.39818	15.24186	11.43308	254
1	34034222	34034520	RH_27415_H3K4me1_CSpeaks_peak_388	39	.	4.73966	7.06917	3.96916	211
1	34076629	34077582	RH_27415_H3K4me1_CSpeaks_peak_389	238	.	11.90105	28.84802	23.81620	422
1	34120217	34120876	RH_27415_H3K4me1_CSpeaks_peak_390	340	.	15.47647	39.86149	34.04068	387
1	34127882	34128278	RH_27415_H3K4me1_CSpeaks_peak_391	45	.	4.80310	7.76356	4.59733	284
1	34341396	34341865	RH_27415_H3K4me1_CSpeaks_peak_392	38	.	3.72704	6.87637	3.80768	254
1	34729158	34730452	RH_27415_H3K4me1_CSpeaks_peak_393	289	.	13.20755	34.44219	28.96006	1002
1	34732447	34733023	RH_27415_H3K4me1_CSpeaks_peak_394	121	.	7.27771	16.07768	12.19804	339
1	34878556	34878809	RH_27415_H3K4me1_CSpeaks_peak_395	220	.	12.56474	26.89044	22.04093	121
1	34889814	34890253	RH_27415_H3K4me1_CSpeaks_peak_396	91	.	5.97713	12.74002	9.14294	262
1	34945843	34946006	RH_27415_H3K4me1_CSpeaks_peak_397	60	.	5.15505	9.34801	6.04062	99
1	34987805	34988133	RH_27415_H3K4me1_CSpeaks_peak_398	61	.	5.81549	9.43142	6.12002	118
1	35314882	35315053	RH_27415_H3K4me1_CSpeaks_peak_399	30	.	3.94209	6.01847	3.04754	38
1	35346158	35346829	RH_27415_H3K4me1_CSpeaks_peak_400	91	.	5.97713	12.74002	9.14294	362
1	35368676	35369192	RH_27415_H3K4me1_CSpeaks_peak_401	51	.	4.42951	8.30896	5.10324	90
1	35371410	35371771	RH_27415_H3K4me1_CSpeaks_peak_402	31	.	4.34469	6.17049	3.15875	36
1	35510843	35511052	RH_27415_H3K4me1_CSpeaks_peak_403	84	.	6.71452	12.02934	8.49335	131
1	35526715	35527164	RH_27415_H3K4me1_CSpeaks_peak_404	105	.	6.15210	14.31101	10.57648	352
1	35527668	35528065	RH_27415_H3K4me1_CSpeaks_peak_405	30	.	3.80363	6.02486	3.04887	189
1	36231241	36231991	RH_27415_H3K4me1_CSpeaks_peak_406	80	.	6.17542	11.51390	8.02016	537
1	36232600	36233320	RH_27415_H3K4me1_CSpeaks_peak_407	57	.	4.49781	9.05800	5.78131	102
1	36666098	36666350	RH_27415_H3K4me1_CSpeaks_peak_408	61	.	6.04969	9.47274	6.15555	130
1	36705716	36705934	RH_27415_H3K4me1_CSpeaks_peak_409	37	.	3.93734	6.78612	3.73054	83
1	36828098	36828380	RH_27415_H3K4me1_CSpeaks_peak_410	153	.	8.92402	19.55148	15.36875	142
1	36954143	36954570	RH_27415_H3K4me1_CSpeaks_peak_411	298	.	15.35691	35.43378	29.89491	192
1	36997222	36997708	RH_27415_H3K4me1_CSpeaks_peak_412	179	.	10.26926	22.43012	17.98182	283
1	37012520	37012692	RH_27415_H3K4me1_CSpeaks_peak_413	38	.	4.46002	6.89513	3.81509	40
1	37251112	37251596	RH_27415_H3K4me1_CSpeaks_peak_414	201	.	10.29236	24.76402	20.10945	202
1	37251801	37252070	RH_27415_H3K4me1_CSpeaks_peak_415	183	.	11.16866	22.82476	18.33800	146
1	37252488	37252636	RH_27415_H3K4me1_CSpeaks_peak_416	56	.	5.52960	8.96630	5.69866	85
1	37252916	37253630	RH_27415_H3K4me1_CSpeaks_peak_417	80	.	5.17248	11.48246	8.00069	291
1	37341564	37341822	RH_27415_H3K4me1_CSpeaks_peak_418	59	.	4.89038	9.19661	5.90375	178
1	37666640	37666864	RH_27415_H3K4me1_CSpeaks_peak_419	135	.	8.68938	17.61157	13.59375	130
1	37994814	37995144	RH_27415_H3K4me1_CSpeaks_peak_420	114	.	7.89943	15.31442	11.49403	208
1	38008825	38009351	RH_27415_H3K4me1_CSpeaks_peak_421	89	.	5.65993	12.50056	8.92932	360
1	38342900	38343567	RH_27415_H3K4me1_CSpeaks_peak_422	89	.	5.65993	12.50056	8.92932	196
1	38373626	38374537	RH_27415_H3K4me1_CSpeaks_peak_423	74	.	5.43375	10.92648	7.48686	667
1	38681143	38681354	RH_27415_H3K4me1_CSpeaks_peak_424	70	.	6.23088	10.46185	7.06572	101
1	38764869	38766214	RH_27415_H3K4me1_CSpeaks_peak_425	140	.	7.13643	18.12951	14.06953	844
1	38788913	38789297	RH_27415_H3K4me1_CSpeaks_peak_426	113	.	8.37650	15.19341	11.39026	267
1	38848837	38849079	RH_27415_H3K4me1_CSpeaks_peak_427	39	.	4.54908	7.04315	3.95433	115
1	38888337	38888595	RH_27415_H3K4me1_CSpeaks_peak_428	61	.	6.04969	9.47274	6.15555	121
1	38912423	38912727	RH_27415_H3K4me1_CSpeaks_peak_429	94	.	8.08393	13.13484	9.49964	270
1	38918653	38919498	RH_27415_H3K4me1_CSpeaks_peak_430	60	.	5.15505	9.34801	6.04062	656
1	38952282	38952702	RH_27415_H3K4me1_CSpeaks_peak_431	52	.	4.85181	8.47521	5.24311	165
1	38971639	38971964	RH_27415_H3K4me1_CSpeaks_peak_432	70	.	6.23088	10.46185	7.06572	182
1	39069951	39071431	RH_27415_H3K4me1_CSpeaks_peak_433	140	.	6.33091	18.10106	14.04738	1080
1	39179099	39179540	RH_27415_H3K4me1_CSpeaks_peak_434	110	.	7.89244	14.84500	11.07063	156
1	39179708	39180212	RH_27415_H3K4me1_CSpeaks_peak_435	188	.	10.80019	23.33504	18.81339	221
1	39398092	39398280	RH_27415_H3K4me1_CSpeaks_peak_436	38	.	4.46002	6.89513	3.81509	57
1	39639685	39640042	RH_27415_H3K4me1_CSpeaks_peak_437	103	.	6.93846	14.10455	10.38974	133
1	39752477	39752899	RH_27415_H3K4me1_CSpeaks_peak_438	248	.	14.72326	29.93710	24.80800	238
1	39906998	39907594	RH_27415_H3K4me1_CSpeaks_peak_439	98	.	6.86157	13.53398	9.86718	190
1	39971997	39972338	RH_27415_H3K4me1_CSpeaks_peak_440	167	.	11.32558	21.01906	16.71095	142
1	40088336	40088619	RH_27415_H3K4me1_CSpeaks_peak_441	92	.	7.44577	12.82497	9.22064	136
1	40088960	40089331	RH_27415_H3K4me1_CSpeaks_peak_442	97	.	5.90601	13.39703	9.74581	153
1	40108513	40108849	RH_27415_H3K4me1_CSpeaks_peak_443	31	.	3.51998	6.19837	3.18467	193
1	40124181	40124561	RH_27415_H3K4me1_CSpeaks_peak_444	37	.	4.24533	6.80873	3.74419	274
1	40167724	40168471	RH_27415_H3K4me1_CSpeaks_peak_445	203	.	9.23738	25.03943	20.34761	549
1	40168797	40169035	RH_27415_H3K4me1_CSpeaks_peak_446	92	.	7.44577	12.82497	9.22064	125
1	40192395	40192681	RH_27415_H3K4me1_CSpeaks_peak_447	212	.	10.63544	25.97415	21.20709	188
1	40294680	40295165	RH_27415_H3K4me1_CSpeaks_peak_448	78	.	6.32243	11.37297	7.89693	360
1	40558926	40559244	RH_27415_H3K4me1_CSpeaks_peak_449	59	.	5.68260	9.21562	5.92093	232
1	40686591	40687380	RH_27415_H3K4me1_CSpeaks_peak_450	201	.	10.29236	24.76402	20.10945	486
1	40691441	40691746	RH_27415_H3K4me1_CSpeaks_peak_451	48	.	5.13463	8.00192	4.81817	233
1	40706581	40707142	RH_27415_H3K4me1_CSpeaks_peak_452	149	.	7.38252	19.12196	14.96808	274
1	40707414	40707869	RH_27415_H3K4me1_CSpeaks_peak_453	104	.	8.49419	14.16520	10.44734	55
1	40823878	40824537	RH_27415_H3K4me1_CSpeaks_peak_454	201	.	10.29506	24.76891	20.11237	480
1	40843920	40844159	RH_27415_H3K4me1_CSpeaks_peak_455	68	.	5.45828	10.24524	6.85842	119
1	40996036	40996339	RH_27415_H3K4me1_CSpeaks_peak_456	202	.	12.07964	24.90644	20.23753	198
1	40996583	40997101	RH_27415_H3K4me1_CSpeaks_peak_457	72	.	4.94759	10.65502	7.23417	195
1	41261023	41261305	RH_27415_H3K4me1_CSpeaks_peak_458	62	.	5.48926	9.58677	6.25522	117
1	41672976	41673277	RH_27415_H3K4me1_CSpeaks_peak_459	37	.	3.93734	6.78612	3.73054	246
1	41720922	41721364	RH_27415_H3K4me1_CSpeaks_peak_460	50	.	4.27292	8.29021	5.08972	373
1	41721477	41721835	RH_27415_H3K4me1_CSpeaks_peak_461	87	.	6.39663	12.29982	8.74326	192
1	42023594	42023899	RH_27415_H3K4me1_CSpeaks_peak_462	76	.	5.76152	11.16561	7.69925	139
1	42106868	42107241	RH_27415_H3K4me1_CSpeaks_peak_463	136	.	9.30722	17.65528	13.63129	142
1	42358783	42359376	RH_27415_H3K4me1_CSpeaks_peak_464	105	.	6.15210	14.31101	10.57648	193
1	42408726	42408977	RH_27415_H3K4me1_CSpeaks_peak_465	129	.	10.06248	16.95404	12.99858	136
1	42415630	42415868	RH_27415_H3K4me1_CSpeaks_peak_466	37	.	3.82314	6.82116	3.75388	25
1	42799792	42800221	RH_27415_H3K4me1_CSpeaks_peak_467	114	.	7.89943	15.31442	11.49403	109
1	42855919	42856104	RH_27415_H3K4me1_CSpeaks_peak_468	31	.	4.34469	6.17049	3.15875	50
1	42943847	42944108	RH_27415_H3K4me1_CSpeaks_peak_469	89	.	6.51849	12.51292	8.93192	182
1	43021193	43021654	RH_27415_H3K4me1_CSpeaks_peak_470	30	.	4.11694	6.05816	3.06633	293
1	43033895	43034053	RH_27415_H3K4me1_CSpeaks_peak_471	30	.	4.69582	6.05262	3.06633	51
1	43056582	43057004	RH_27415_H3K4me1_CSpeaks_peak_472	159	.	10.84352	20.20390	15.95262	252
1	43439098	43439643	RH_27415_H3K4me1_CSpeaks_peak_473	168	.	9.87429	21.19936	16.87164	298
1	43450158	43450475	RH_27415_H3K4me1_CSpeaks_peak_474	65	.	5.92458	9.96019	6.59929	203
1	43478436	43478635	RH_27415_H3K4me1_CSpeaks_peak_475	17	.	3.26025	4.60723	1.79948	177
1	43482981	43483180	RH_27415_H3K4me1_CSpeaks_peak_476	38	.	4.46002	6.89513	3.81509	59
1	43535600	43536259	RH_27415_H3K4me1_CSpeaks_peak_477	135	.	8.93210	17.52342	13.52658	266
1	43915082	43915368	RH_27415_H3K4me1_CSpeaks_peak_478	89	.	6.51849	12.51292	8.93192	144
1	43963146	43963564	RH_27415_H3K4me1_CSpeaks_peak_479	51	.	4.42951	8.30896	5.10324	120
1	43964876	43965885	RH_27415_H3K4me1_CSpeaks_peak_480	333	.	12.49763	39.17992	33.38954	701
1	44180798	44181035	RH_27415_H3K4me1_CSpeaks_peak_481	135	.	8.37846	17.57566	13.57521	122
1	44289670	44290196	RH_27415_H3K4me1_CSpeaks_peak_482	176	.	10.72155	22.07920	17.67056	127
1	44351294	44351667	RH_27415_H3K4me1_CSpeaks_peak_483	112	.	6.97447	15.05695	11.26534	188
1	44353576	44353915	RH_27415_H3K4me1_CSpeaks_peak_484	212	.	13.68174	26.05759	21.27857	137
1	44367214	44367624	RH_27415_H3K4me1_CSpeaks_peak_485	94	.	5.38351	13.04087	9.42439	131
1	44372305	44372917	RH_27415_H3K4me1_CSpeaks_peak_486	105	.	6.76551	14.22857	10.50098	396
1	44379155	44379702	RH_27415_H3K4me1_CSpeaks_peak_487	23	.	3.01082	5.29136	2.39622	293
1	44409156	44409337	RH_27415_H3K4me1_CSpeaks_peak_488	43	.	4.62564	7.46338	4.33899	111
1	44783777	44783939	RH_27415_H3K4me1_CSpeaks_peak_489	62	.	5.48926	9.58677	6.25522	121
1	44784154	44784896	RH_27415_H3K4me1_CSpeaks_peak_490	83	.	5.70544	11.82328	8.30184	493
1	44907438	44908018	RH_27415_H3K4me1_CSpeaks_peak_491	117	.	6.79219	15.60162	11.76282	361
1	45388339	45388781	RH_27415_H3K4me1_CSpeaks_peak_492	57	.	4.22060	9.05333	5.77893	355
1	45917394	45917818	RH_27415_H3K4me1_CSpeaks_peak_493	31	.	3.59825	6.12226	3.12019	252
1	45995552	45996062	RH_27415_H3K4me1_CSpeaks_peak_494	52	.	4.85181	8.47521	5.24311	291
1	46051398	46052011	RH_27415_H3K4me1_CSpeaks_peak_495	170	.	8.79390	21.43220	17.06696	377
1	46069712	46070480	RH_27415_H3K4me1_CSpeaks_peak_496	253	.	14.01238	30.54791	25.38169	235
1	46093585	46093893	RH_27415_H3K4me1_CSpeaks_peak_497	48	.	5.13463	8.00192	4.81817	28
1	46094254	46094659	RH_27415_H3K4me1_CSpeaks_peak_498	83	.	7.67781	11.90005	8.37521	122
1	46135410	46136185	RH_27415_H3K4me1_CSpeaks_peak_499	136	.	8.73031	17.68099	13.65581	526
1	46146519	46146725	RH_27415_H3K4me1_CSpeaks_peak_500	65	.	5.92458	9.96019	6.59929	107
1	46270027	46270600	RH_27415_H3K4me1_CSpeaks_peak_501	99	.	6.24882	13.67584	9.99677	383
1	46727644	46728075	RH_27415_H3K4me1_CSpeaks_peak_502	184	.	10.89431	22.92595	18.42518	301
1	46734382	46734616	RH_27415_H3K4me1_CSpeaks_peak_503	92	.	7.44577	12.82497	9.22064	103
1	46918342	46918672	RH_27415_H3K4me1_CSpeaks_peak_504	104	.	7.50446	14.19691	10.46988	70
1	46938992	46939705	RH_27415_H3K4me1_CSpeaks_peak_505	160	.	8.49066	20.32986	16.06282	442
1	46939899	46940356	RH_27415_H3K4me1_CSpeaks_peak_506	126	.	7.06388	16.59016	12.66084	211
1	46940658	46941572	RH_27415_H3K4me1_CSpeaks_peak_507	204	.	8.07526	25.18632	20.48590	374
1	47012751	47012937	RH_27415_H3K4me1_CSpeaks_peak_508	55	.	5.66504	8.85621	5.59881	97
1	47013144	47013458	RH_27415_H3K4me1_CSpeaks_peak_509	131	.	8.72323	17.17439	13.19193	59
1	47098436	47099009	RH_27415_H3K4me1_CSpeaks_peak_510	98	.	7.59443	13.47897	9.82230	483
1	47210385	47210701	RH_27415_H3K4me1_CSpeaks_peak_511	54	.	5.14618	8.66138	5.41184	58
1	47211215	47211450	RH_27415_H3K4me1_CSpeaks_peak_512	71	.	6.51505	10.56114	7.14703	92
1	47225573	47226293	RH_27415_H3K4me1_CSpeaks_peak_513	234	.	11.32160	28.43519	23.43344	372
1	47319330	47319527	RH_27415_H3K4me1_CSpeaks_peak_514	116	.	9.06047	15.48641	11.65626	96
1	47481053	47481295	RH_27415_H3K4me1_CSpeaks_peak_515	71	.	5.83234	10.53808	7.13193	129
1	47493654	47494394	RH_27415_H3K4me1_CSpeaks_peak_516	400	.	18.61444	45.98742	40.01361	137
1	49535786	49536287	RH_27415_H3K4me1_CSpeaks_peak_517	220	.	12.91410	26.87987	22.04093	347
1	49849293	49849452	RH_27415_H3K4me1_CSpeaks_peak_518	71	.	5.83234	10.53808	7.13193	65
1	49981730	49982444	RH_27415_H3K4me1_CSpeaks_peak_519	272	.	9.52466	32.54200	27.21066	311
1	49983708	49984687	RH_27415_H3K4me1_CSpeaks_peak_520	183	.	8.69401	22.84376	18.34876	664
1	50440324	50440759	RH_27415_H3K4me1_CSpeaks_peak_521	66	.	5.16207	10.05058	6.68018	134
1	50440926	50441088	RH_27415_H3K4me1_CSpeaks_peak_522	48	.	5.66279	8.01945	4.83325	98
1	50527276	50527615	RH_27415_H3K4me1_CSpeaks_peak_523	80	.	6.17542	11.51390	8.02016	142
1	50535547	50535729	RH_27415_H3K4me1_CSpeaks_peak_524	67	.	5.82850	10.16253	6.78756	102
1	50892750	50892967	RH_27415_H3K4me1_CSpeaks_peak_525	65	.	6.70832	9.84509	6.50143	146
1	50893191	50893415	RH_27415_H3K4me1_CSpeaks_peak_526	92	.	7.92791	12.87184	9.26412	97
1	50908107	50908428	RH_27415_H3K4me1_CSpeaks_peak_527	158	.	8.92004	20.07023	15.83306	102
1	51571382	51571798	RH_27415_H3K4me1_CSpeaks_peak_528	114	.	7.89943	15.31442	11.49403	157
1	51595295	51595513	RH_27415_H3K4me1_CSpeaks_peak_529	68	.	5.45828	10.24524	6.85842	84
1	51726648	51727264	RH_27415_H3K4me1_CSpeaks_peak_530	84	.	6.42529	11.94456	8.41763	141
1	52143073	52143348	RH_27415_H3K4me1_CSpeaks_peak_531	65	.	5.92458	9.96019	6.59929	136
1	52143758	52143966	RH_27415_H3K4me1_CSpeaks_peak_532	62	.	5.48926	9.58677	6.25522	76
1	52197580	52197727	RH_27415_H3K4me1_CSpeaks_peak_533	81	.	6.98041	11.67917	8.16872	83
1	52197824	52198163	RH_27415_H3K4me1_CSpeaks_peak_534	71	.	6.51505	10.56114	7.14703	104
1	52229163	52230023	RH_27415_H3K4me1_CSpeaks_peak_535	103	.	6.67124	14.05455	10.34361	309
1	52454201	52454384	RH_27415_H3K4me1_CSpeaks_peak_536	61	.	6.04969	9.47274	6.15555	92
1	52454491	52454849	RH_27415_H3K4me1_CSpeaks_peak_537	30	.	4.11694	6.05816	3.06633	244
1	52544268	52544506	RH_27415_H3K4me1_CSpeaks_peak_538	54	.	5.14618	8.66138	5.41184	127
1	52605953	52606120	RH_27415_H3K4me1_CSpeaks_peak_539	74	.	5.43375	10.92648	7.48686	106
1	52705192	52705463	RH_27415_H3K4me1_CSpeaks_peak_540	127	.	9.50717	16.63183	12.70086	87
1	52919483	52919995	RH_27415_H3K4me1_CSpeaks_peak_541	73	.	5.16776	10.76319	7.33295	307
1	52968642	52968889	RH_27415_H3K4me1_CSpeaks_peak_542	38	.	4.46002	6.89513	3.81509	102
1	53072880	53073254	RH_27415_H3K4me1_CSpeaks_peak_543	83	.	6.16303	11.88749	8.36286	100
1	53073426	53073581	RH_27415_H3K4me1_CSpeaks_peak_544	53	.	5.52939	8.63847	5.39866	80
1	53094436	53094802	RH_27415_H3K4me1_CSpeaks_peak_545	126	.	8.93742	16.57053	12.64912	128
1	53105292	53105439	RH_27415_H3K4me1_CSpeaks_peak_546	42	.	5.37142	7.35614	4.24164	58
1	53377920	53378390	RH_27415_H3K4me1_CSpeaks_peak_547	134	.	6.41880	17.44543	13.45146	244
1	53378784	53379843	RH_27415_H3K4me1_CSpeaks_peak_548	131	.	7.58095	17.11598	13.14124	598
1	54157051	54157567	RH_27415_H3K4me1_CSpeaks_peak_549	298	.	15.35691	35.43378	29.89491	213
1	54170541	54170765	RH_27415_H3K4me1_CSpeaks_peak_550	33	.	4.65361	6.40857	3.37779	183
1	54180499	54180963	RH_27415_H3K4me1_CSpeaks_peak_551	81	.	6.98041	11.67917	8.16872	197
1	54222478	54223010	RH_27415_H3K4me1_CSpeaks_peak_552	57	.	4.34822	9.04311	5.77057	219
1	54454841	54455381	RH_27415_H3K4me1_CSpeaks_peak_553	50	.	4.27292	8.29021	5.08972	413
1	54475344	54476475	RH_27415_H3K4me1_CSpeaks_peak_554	222	.	11.29271	27.15192	22.28791	292
1	54481098	54481292	RH_27415_H3K4me1_CSpeaks_peak_555	51	.	4.61869	8.36571	5.15282	134
1	54636902	54637289	RH_27415_H3K4me1_CSpeaks_peak_556	52	.	4.85181	8.47521	5.24311	266
1	54637529	54637919	RH_27415_H3K4me1_CSpeaks_peak_557	61	.	6.04969	9.47274	6.15555	111
1	54653608	54654096	RH_27415_H3K4me1_CSpeaks_peak_558	85	.	6.06476	12.10797	8.55823	198
1	54866303	54867307	RH_27415_H3K4me1_CSpeaks_peak_559	71	.	4.76233	10.58832	7.17089	773
1	56259650	56259803	RH_27415_H3K4me1_CSpeaks_peak_560	62	.	5.48926	9.58677	6.25522	91
1	56321017	56321640	RH_27415_H3K4me1_CSpeaks_peak_561	249	.	12.63909	30.13812	24.98957	493
1	57094513	57094820	RH_27415_H3K4me1_CSpeaks_peak_562	79	.	7.43673	11.47118	7.99211	181
1	57095906	57096136	RH_27415_H3K4me1_CSpeaks_peak_563	73	.	5.16776	10.76319	7.33295	124
1	57096264	57096455	RH_27415_H3K4me1_CSpeaks_peak_564	76	.	5.76152	11.16561	7.69925	76
1	57919306	57919987	RH_27415_H3K4me1_CSpeaks_peak_565	147	.	8.57697	18.93611	14.79545	339
1	58241627	58242300	RH_27415_H3K4me1_CSpeaks_peak_566	132	.	6.13906	17.20525	13.22202	311
1	58442028	58442448	RH_27415_H3K4me1_CSpeaks_peak_567	44	.	3.93410	7.57721	4.43737	315
1	58443151	58443298	RH_27415_H3K4me1_CSpeaks_peak_568	67	.	6.25424	10.14061	6.76683	53
1	58565386	58565533	RH_27415_H3K4me1_CSpeaks_peak_569	62	.	5.48926	9.58677	6.25522	113
1	60735062	60735349	RH_27415_H3K4me1_CSpeaks_peak_570	104	.	7.50446	14.19691	10.46988	187
1	60767710	60768059	RH_27415_H3K4me1_CSpeaks_peak_571	23	.	3.63886	5.25950	2.36469	55
1	61881227	61881728	RH_27415_H3K4me1_CSpeaks_peak_572	42	.	5.11897	7.39378	4.27166	333
1	62021380	62022025	RH_27415_H3K4me1_CSpeaks_peak_573	179	.	9.60873	22.39132	17.95423	216
1	62140669	62140985	RH_27415_H3K4me1_CSpeaks_peak_574	38	.	4.46002	6.89513	3.81509	235
1	62457609	62457835	RH_27415_H3K4me1_CSpeaks_peak_575	48	.	5.13463	8.00192	4.81817	100
1	62759632	62759809	RH_27415_H3K4me1_CSpeaks_peak_576	76	.	5.76152	11.16561	7.69925	52
1	63007967	63009007	RH_27415_H3K4me1_CSpeaks_peak_577	158	.	8.92004	20.07023	15.83306	782
1	63013618	63014283	RH_27415_H3K4me1_CSpeaks_peak_578	85	.	4.98799	12.12384	8.57224	543
1	63014387	63015971	RH_27415_H3K4me1_CSpeaks_peak_579	244	.	10.91657	29.53380	24.46026	299
1	63446585	63446911	RH_27415_H3K4me1_CSpeaks_peak_580	91	.	6.64865	12.73913	9.14294	219
1	63447016	63447189	RH_27415_H3K4me1_CSpeaks_peak_581	146	.	9.08435	18.78937	14.66992	80
1	64145654	64146564	RH_27415_H3K4me1_CSpeaks_peak_582	128	.	6.52182	16.80624	12.85570	441
1	64429374	64429866	RH_27415_H3K4me1_CSpeaks_peak_583	127	.	8.71545	16.67699	12.74438	355
1	64430052	64430230	RH_27415_H3K4me1_CSpeaks_peak_584	35	.	4.87958	6.54948	3.51104	58
1	64685479	64685672	RH_27415_H3K4me1_CSpeaks_peak_585	68	.	5.45828	10.24524	6.85842	58
1	64848623	64848978	RH_27415_H3K4me1_CSpeaks_peak_586	118	.	8.94401	15.69203	11.83668	211
1	65007511	65007758	RH_27415_H3K4me1_CSpeaks_peak_587	74	.	5.43375	10.92648	7.48686	112
1	65018694	65019112	RH_27415_H3K4me1_CSpeaks_peak_588	141	.	9.38136	18.27043	14.19357	179
1	65061546	65061814	RH_27415_H3K4me1_CSpeaks_peak_589	145	.	9.93392	18.68998	14.58700	139
1	65062063	65062230	RH_27415_H3K4me1_CSpeaks_peak_590	65	.	4.92168	9.92393	6.57198	82
1	65538566	65539096	RH_27415_H3K4me1_CSpeaks_peak_591	191	.	9.40038	23.68031	19.11009	257
1	66525616	66525838	RH_27415_H3K4me1_CSpeaks_peak_592	31	.	4.34469	6.17049	3.15875	117
1	66690421	66690650	RH_27415_H3K4me1_CSpeaks_peak_593	30	.	3.80363	6.02486	3.04887	93
1	67072619	67073076	RH_27415_H3K4me1_CSpeaks_peak_594	114	.	5.54019	15.31159	11.49403	283
1	67459119	67459287	RH_27415_H3K4me1_CSpeaks_peak_595	46	.	5.04609	7.85829	4.68779	63
1	67603434	67604160	RH_27415_H3K4me1_CSpeaks_peak_596	81	.	5.41385	11.62236	8.11744	451
1	69319991	69320267	RH_27415_H3K4me1_CSpeaks_peak_597	233	.	13.03010	28.27797	23.31298	132
1	69320613	69321040	RH_27415_H3K4me1_CSpeaks_peak_598	65	.	4.92168	9.92393	6.57198	312
1	69321199	69321406	RH_27415_H3K4me1_CSpeaks_peak_599	91	.	5.97713	12.74002	9.14294	131
1	70919595	70920016	RH_27415_H3K4me1_CSpeaks_peak_600	183	.	8.69401	22.84376	18.34876	264
1	74667651	74667904	RH_27415_H3K4me1_CSpeaks_peak_601	76	.	5.76152	11.16561	7.69925	126
1	75117519	75117959	RH_27415_H3K4me1_CSpeaks_peak_602	270	.	13.94471	32.37489	27.05573	128
1	75578252	75578399	RH_27415_H3K4me1_CSpeaks_peak_603	41	.	5.36666	7.26799	4.15941	17
1	75579628	75579836	RH_27415_H3K4me1_CSpeaks_peak_604	51	.	5.58433	8.41613	5.19657	108
1	76927367	76927708	RH_27415_H3K4me1_CSpeaks_peak_605	60	.	5.15505	9.34801	6.04062	303
1	77324556	77325154	RH_27415_H3K4me1_CSpeaks_peak_606	117	.	6.79219	15.60162	11.76282	191
1	77748256	77748403	RH_27415_H3K4me1_CSpeaks_peak_607	30	.	3.80363	6.02486	3.04887	102
1	78099643	78100271	RH_27415_H3K4me1_CSpeaks_peak_608	223	.	9.78076	27.28524	22.38900	293
1	79096027	79096265	RH_27415_H3K4me1_CSpeaks_peak_609	67	.	6.25424	10.14061	6.76683	83
1	84239079	84239346	RH_27415_H3K4me1_CSpeaks_peak_610	114	.	8.68673	15.26746	11.45755	180
1	84314491	84314684	RH_27415_H3K4me1_CSpeaks_peak_611	42	.	5.11897	7.39378	4.27166	122
1	84854291	84854438	RH_27415_H3K4me1_CSpeaks_peak_612	62	.	6.11508	9.57759	6.25522	72
1	85132432	85132592	RH_27415_H3K4me1_CSpeaks_peak_613	30	.	3.94209	6.01847	3.04754	34
1	85237657	85238144	RH_27415_H3K4me1_CSpeaks_peak_614	73	.	5.16776	10.76319	7.33295	288
1	85290098	85290838	RH_27415_H3K4me1_CSpeaks_peak_615	146	.	8.74274	18.71538	14.60822	430
1	85444582	85445384	RH_27415_H3K4me1_CSpeaks_peak_616	50	.	4.14116	8.29980	5.09801	109
1	85705647	85706085	RH_27415_H3K4me1_CSpeaks_peak_617	83	.	5.70544	11.82328	8.30184	146
1	85817229	85817568	RH_27415_H3K4me1_CSpeaks_peak_618	168	.	10.20811	21.21911	16.87745	176
1	85856992	85857151	RH_27415_H3K4me1_CSpeaks_peak_619	67	.	6.25424	10.14061	6.76683	79
1	86874494	86874746	RH_27415_H3K4me1_CSpeaks_peak_620	20	.	3.10587	4.91594	2.05566	99
1	87291700	87292083	RH_27415_H3K4me1_CSpeaks_peak_621	85	.	6.97236	12.05357	8.51570	91
1	87489651	87489817	RH_27415_H3K4me1_CSpeaks_peak_622	54	.	5.14618	8.66138	5.41184	81
1	87496350	87496523	RH_27415_H3K4me1_CSpeaks_peak_623	71	.	6.51505	10.56114	7.14703	94
1	88655441	88655963	RH_27415_H3K4me1_CSpeaks_peak_624	127	.	7.89081	16.71934	12.77520	141
1	89700316	89700549	RH_27415_H3K4me1_CSpeaks_peak_625	147	.	8.57697	18.93611	14.79545	127
1	89805873	89806192	RH_27415_H3K4me1_CSpeaks_peak_626	103	.	6.67124	14.05455	10.34361	115
1	89806293	89806678	RH_27415_H3K4me1_CSpeaks_peak_627	97	.	7.30620	13.42941	9.77661	248
1	89997399	89997724	RH_27415_H3K4me1_CSpeaks_peak_628	48	.	4.77829	8.03004	4.84268	246
1	89997930	89998096	RH_27415_H3K4me1_CSpeaks_peak_629	20	.	3.56807	4.91898	2.05818	26
1	89998275	89998447	RH_27415_H3K4me1_CSpeaks_peak_630	67	.	6.25424	10.14061	6.76683	81
1	90917275	90917939	RH_27415_H3K4me1_CSpeaks_peak_631	85	.	6.06476	12.10797	8.55823	466
1	90927523	90927960	RH_27415_H3K4me1_CSpeaks_peak_632	220	.	12.20162	26.88519	22.04093	142
1	90928157	90928795	RH_27415_H3K4me1_CSpeaks_peak_633	246	.	9.84336	29.75893	24.63857	311
1	90940204	90940672	RH_27415_H3K4me1_CSpeaks_peak_634	257	.	12.00775	30.94793	25.74311	157
1	90941039	90941538	RH_27415_H3K4me1_CSpeaks_peak_635	137	.	9.70869	17.84207	13.79817	181
1	91047090	91047536	RH_27415_H3K4me1_CSpeaks_peak_636	43	.	5.17430	7.48122	4.35531	186
1	91047768	91048066	RH_27415_H3K4me1_CSpeaks_peak_637	30	.	3.80363	6.02486	3.04887	16
1	91062505	91062898	RH_27415_H3K4me1_CSpeaks_peak_638	113	.	8.08142	15.15870	11.36085	319
1	91651932	91652297	RH_27415_H3K4me1_CSpeaks_peak_639	30	.	4.11694	6.05816	3.06633	188
1	91700435	91700804	RH_27415_H3K4me1_CSpeaks_peak_640	146	.	9.08435	18.78937	14.66992	144
1	92164711	92164932	RH_27415_H3K4me1_CSpeaks_peak_641	38	.	5.09651	6.90044	3.81613	128
1	92510885	92511452	RH_27415_H3K4me1_CSpeaks_peak_642	126	.	7.06388	16.59016	12.66084	126
1	92656065	92656626	RH_27415_H3K4me1_CSpeaks_peak_643	201	.	10.29236	24.76402	20.10945	360
1	93107027	93107874	RH_27415_H3K4me1_CSpeaks_peak_644	369	.	15.95415	42.89956	36.98907	280
1	93111887	93112686	RH_27415_H3K4me1_CSpeaks_peak_645	349	.	13.64571	40.79493	34.94098	338
1	93112937	93113511	RH_27415_H3K4me1_CSpeaks_peak_646	329	.	14.06623	38.76886	32.99741	445
1	93596990	93597250	RH_27415_H3K4me1_CSpeaks_peak_647	75	.	6.76460	10.96387	7.52048	144
1	94119885	94120063	RH_27415_H3K4me1_CSpeaks_peak_648	50	.	5.09993	8.25945	5.06294	103
1	94513457	94513984	RH_27415_H3K4me1_CSpeaks_peak_649	99	.	6.43149	13.60742	9.93730	165
1	94570262	94571014	RH_27415_H3K4me1_CSpeaks_peak_650	76	.	5.76152	11.16561	7.69925	210
1	94889737	94890390	RH_27415_H3K4me1_CSpeaks_peak_651	89	.	6.51849	12.51292	8.93192	214
1	95061967	95062114	RH_27415_H3K4me1_CSpeaks_peak_652	68	.	6.08850	10.22914	6.85169	53
1	95605874	95606169	RH_27415_H3K4me1_CSpeaks_peak_653	37	.	4.37664	6.75589	3.71096	230
1	95606456	95606929	RH_27415_H3K4me1_CSpeaks_peak_654	90	.	6.37106	12.66374	9.07530	380
1	95797413	95797628	RH_27415_H3K4me1_CSpeaks_peak_655	62	.	5.49070	9.58923	6.25711	128
1	95797748	95798086	RH_27415_H3K4me1_CSpeaks_peak_656	170	.	8.79390	21.43220	17.06696	136
1	95909817	95909994	RH_27415_H3K4me1_CSpeaks_peak_657	60	.	5.15505	9.34801	6.04062	61
1	97465328	97465693	RH_27415_H3K4me1_CSpeaks_peak_658	56	.	5.52960	8.96630	5.69866	327
1	97625632	97625912	RH_27415_H3K4me1_CSpeaks_peak_659	58	.	6.22907	9.17932	5.89313	217
1	98726989	98727138	RH_27415_H3K4me1_CSpeaks_peak_660	52	.	4.85181	8.47521	5.24311	54
1	98861512	98861723	RH_27415_H3K4me1_CSpeaks_peak_661	44	.	4.54857	7.62824	4.47795	113
1	98861825	98862107	RH_27415_H3K4me1_CSpeaks_peak_662	104	.	7.50446	14.19691	10.46988	86
1	99523735	99524000	RH_27415_H3K4me1_CSpeaks_peak_663	30	.	3.80363	6.02486	3.04887	15
1	99860476	99861311	RH_27415_H3K4me1_CSpeaks_peak_664	141	.	7.88419	18.17120	14.10106	321
1	100840227	100840432	RH_27415_H3K4me1_CSpeaks_peak_665	59	.	6.13181	9.29195	5.99475	84
1	101407770	101409177	RH_27415_H3K4me1_CSpeaks_peak_666	142	.	6.62585	18.36919	14.28667	910
1	102196572	102196782	RH_27415_H3K4me1_CSpeaks_peak_667	19	.	3.91472	4.72405	1.90486	6
1	108014213	108014562	RH_27415_H3K4me1_CSpeaks_peak_668	147	.	9.77258	18.91837	14.78996	143
1	109081560	109081728	RH_27415_H3K4me1_CSpeaks_peak_669	44	.	4.34700	7.55915	4.42054	69
1	109081869	109082282	RH_27415_H3K4me1_CSpeaks_peak_670	44	.	4.04803	7.54422	4.41116	117
1	109160319	109160543	RH_27415_H3K4me1_CSpeaks_peak_671	52	.	4.85181	8.47521	5.24311	110
1	109627036	109627903	RH_27415_H3K4me1_CSpeaks_peak_672	180	.	10.63345	22.48733	18.03350	594
1	109834372	109834708	RH_27415_H3K4me1_CSpeaks_peak_673	82	.	6.80541	11.78074	8.26684	46
1	109901149	109901407	RH_27415_H3K4me1_CSpeaks_peak_674	55	.	5.79823	8.75716	5.50388	81
1	109928058	109928536	RH_27415_H3K4me1_CSpeaks_peak_675	30	.	3.94209	6.01847	3.04754	267
1	110005307	110005622	RH_27415_H3K4me1_CSpeaks_peak_676	35	.	4.87958	6.54948	3.51104	65
1	110108298	110108814	RH_27415_H3K4me1_CSpeaks_peak_677	183	.	8.69401	22.84376	18.34876	376
1	110250236	110251095	RH_27415_H3K4me1_CSpeaks_peak_678	142	.	5.63435	18.29322	14.21627	327
1	110259432	110259676	RH_27415_H3K4me1_CSpeaks_peak_679	92	.	6.98690	12.89621	9.28502	120
1	110399072	110399647	RH_27415_H3K4me1_CSpeaks_peak_680	108	.	7.20465	14.57603	10.82102	128
1	110478887	110479243	RH_27415_H3K4me1_CSpeaks_peak_681	214	.	11.45418	26.21800	21.41608	143
1	110521124	110521840	RH_27415_H3K4me1_CSpeaks_peak_682	59	.	4.89038	9.19661	5.90375	610
1	110764860	110765213	RH_27415_H3K4me1_CSpeaks_peak_683	60	.	6.35166	9.38328	6.07531	220
1	111056747	111056973	RH_27415_H3K4me1_CSpeaks_peak_684	89	.	6.52021	12.51591	8.93420	106
1	111091068	111091506	RH_27415_H3K4me1_CSpeaks_peak_685	78	.	4.79614	11.33038	7.85605	291
1	111091953	111092343	RH_27415_H3K4me1_CSpeaks_peak_686	37	.	4.24533	6.80873	3.74419	47
1	111093089	111093923	RH_27415_H3K4me1_CSpeaks_peak_687	183	.	8.69401	22.84376	18.34876	444
1	111174378	111175179	RH_27415_H3K4me1_CSpeaks_peak_688	85	.	6.06476	12.10797	8.55823	325
1	111235104	111236090	RH_27415_H3K4me1_CSpeaks_peak_689	117	.	7.54773	15.63811	11.78709	505
1	111236637	111237256	RH_27415_H3K4me1_CSpeaks_peak_690	50	.	4.14116	8.29980	5.09801	325
1	111574737	111574994	RH_27415_H3K4me1_CSpeaks_peak_691	44	.	4.04803	7.54422	4.41116	18
1	111631354	111631793	RH_27415_H3K4me1_CSpeaks_peak_692	94	.	6.36800	13.07127	9.44610	210
1	111632175	111632801	RH_27415_H3K4me1_CSpeaks_peak_693	125	.	7.74329	16.45682	12.54150	98
1	111698171	111699396	RH_27415_H3K4me1_CSpeaks_peak_694	273	.	11.59205	32.73507	27.39319	146
1	112207438	112207705	RH_27415_H3K4me1_CSpeaks_peak_695	17	.	3.33562	4.53418	1.74515	176
1	112708628	112709371	RH_27415_H3K4me1_CSpeaks_peak_696	207	.	10.01411	25.41482	20.70079	455
1	112709553	112709994	RH_27415_H3K4me1_CSpeaks_peak_697	115	.	7.64990	15.35209	11.52924	136
1	112710480	112710899	RH_27415_H3K4me1_CSpeaks_peak_698	112	.	6.97447	15.05695	11.26534	275
1	112726747	112726985	RH_27415_H3K4me1_CSpeaks_peak_699	30	.	3.94209	6.01847	3.04754	134
1	112961961	112962270	RH_27415_H3K4me1_CSpeaks_peak_700	168	.	9.26312	21.22065	16.87745	172
1	113491848	113492217	RH_27415_H3K4me1_CSpeaks_peak_701	80	.	6.17542	11.51390	8.02016	237
1	113498513	113499519	RH_27415_H3K4me1_CSpeaks_peak_702	108	.	6.52050	14.62995	10.86556	446
1	113707276	113707649	RH_27415_H3K4me1_CSpeaks_peak_703	159	.	9.29769	20.20531	15.95262	256
1	113711008	113711584	RH_27415_H3K4me1_CSpeaks_peak_704	83	.	5.70544	11.82328	8.30184	264
1	113830752	113831425	RH_27415_H3K4me1_CSpeaks_peak_705	203	.	13.13013	25.07896	20.38293	265
1	114425031	114425357	RH_27415_H3K4me1_CSpeaks_peak_706	52	.	4.85181	8.47521	5.24311	228
1	114790781	114790981	RH_27415_H3K4me1_CSpeaks_peak_707	97	.	7.30620	13.42941	9.77661	96
1	114976713	114976869	RH_27415_H3K4me1_CSpeaks_peak_708	66	.	5.16207	10.05058	6.68018	101
1	115206971	115207382	RH_27415_H3K4me1_CSpeaks_peak_709	59	.	4.89038	9.19661	5.90375	264
1	115208066	115208694	RH_27415_H3K4me1_CSpeaks_peak_710	108	.	7.20465	14.57603	10.82102	262
1	115550373	115550888	RH_27415_H3K4me1_CSpeaks_peak_711	71	.	5.83234	10.53808	7.13193	196
1	116722294	116722770	RH_27415_H3K4me1_CSpeaks_peak_712	91	.	5.97713	12.74002	9.14294	281
1	116722985	116723296	RH_27415_H3K4me1_CSpeaks_peak_713	76	.	5.76152	11.16561	7.69925	74
1	116919913	116920887	RH_27415_H3K4me1_CSpeaks_peak_714	220	.	9.57845	26.87107	22.03447	472
1	117057205	117057360	RH_27415_H3K4me1_CSpeaks_peak_715	44	.	4.54857	7.62824	4.47795	22
1	117225958	117226313	RH_27415_H3K4me1_CSpeaks_peak_716	44	.	4.18343	7.53542	4.40451	336
1	117242217	117242430	RH_27415_H3K4me1_CSpeaks_peak_717	81	.	6.98041	11.67917	8.16872	84
1	117608056	117608203	RH_27415_H3K4me1_CSpeaks_peak_718	46	.	5.04609	7.85829	4.68779	61
1	117624869	117625099	RH_27415_H3K4me1_CSpeaks_peak_719	117	.	7.54773	15.63811	11.78709	83
1	117740790	117741323	RH_27415_H3K4me1_CSpeaks_peak_720	91	.	5.97713	12.74002	9.14294	123
1	117868913	117869074	RH_27415_H3K4me1_CSpeaks_peak_721	30	.	4.69582	6.05262	3.06633	43
1	117987172	117987972	RH_27415_H3K4me1_CSpeaks_peak_722	89	.	5.65993	12.50056	8.92932	377
1	118024610	118025037	RH_27415_H3K4me1_CSpeaks_peak_723	52	.	4.85181	8.47521	5.24311	166
1	118133787	118134143	RH_27415_H3K4me1_CSpeaks_peak_724	92	.	7.44577	12.82497	9.22064	244
1	118727282	118727467	RH_27415_H3K4me1_CSpeaks_peak_725	48	.	5.36078	8.06038	4.87001	80
1	120159815	120160345	RH_27415_H3K4me1_CSpeaks_peak_726	258	.	13.96083	31.09810	25.87280	288
1	120167681	120168353	RH_27415_H3K4me1_CSpeaks_peak_727	191	.	10.66424	23.67720	19.11009	355
1	120187084	120187273	RH_27415_H3K4me1_CSpeaks_peak_728	87	.	7.14770	12.33954	8.77624	79
1	120804240	120804607	RH_27415_H3K4me1_CSpeaks_peak_729	88	.	6.25882	12.46129	8.89450	261
1	120812944	120813129	RH_27415_H3K4me1_CSpeaks_peak_730	24	.	4.20894	5.31472	2.40341	137
1	120829196	120829509	RH_27415_H3K4me1_CSpeaks_peak_731	56	.	5.52960	8.96630	5.69866	38
1	120829667	120829823	RH_27415_H3K4me1_CSpeaks_peak_732	39	.	4.73966	7.06917	3.96916	22
1	121401217	121401572	RH_27415_H3K4me1_CSpeaks_peak_733	44	.	4.18343	7.53542	4.40451	287
1	122056289	122056898	RH_27415_H3K4me1_CSpeaks_peak_734	30	.	3.69126	6.06248	3.06664	17
1	122920789	122921647	RH_27415_H3K4me1_CSpeaks_peak_735	99	.	6.24882	13.67584	9.99677	251
1	123112571	123112795	RH_27415_H3K4me1_CSpeaks_peak_736	59	.	4.89038	9.19661	5.90375	97
1	123386617	123387125	RH_27415_H3K4me1_CSpeaks_peak_737	156	.	11.11632	19.80743	15.60229	211
1	123490055	123490318	RH_27415_H3K4me1_CSpeaks_peak_738	17	.	3.33562	4.53418	1.74515	117
1	123850347	123850764	RH_27415_H3K4me1_CSpeaks_peak_739	89	.	6.51849	12.51292	8.93192	160
1	124197570	124198368	RH_27415_H3K4me1_CSpeaks_peak_740	93	.	5.17983	12.93346	9.32131	282
1	124198567	124198926	RH_27415_H3K4me1_CSpeaks_peak_741	78	.	4.64661	11.30041	7.82829	114
1	124511619	124512038	RH_27415_H3K4me1_CSpeaks_peak_742	62	.	5.48926	9.58677	6.25522	329
1	124512232	124512875	RH_27415_H3K4me1_CSpeaks_peak_743	100	.	7.21735	13.71284	10.03103	524
1	125621934	125622894	RH_27415_H3K4me1_CSpeaks_peak_744	105	.	6.15210	14.31101	10.57648	398
1	126022180	126022427	RH_27415_H3K4me1_CSpeaks_peak_745	51	.	4.61869	8.36571	5.15282	69
1	126240002	126240360	RH_27415_H3K4me1_CSpeaks_peak_746	69	.	6.79535	10.37656	6.98537	142
1	126313372	126313523	RH_27415_H3K4me1_CSpeaks_peak_747	75	.	6.76460	10.96387	7.52048	79
1	126361707	126362661	RH_27415_H3K4me1_CSpeaks_peak_748	160	.	8.49066	20.32986	16.06282	725
1	126440926	126441205	RH_27415_H3K4me1_CSpeaks_peak_749	112	.	6.97447	15.05695	11.26534	199
1	126531020	126531309	RH_27415_H3K4me1_CSpeaks_peak_750	66	.	5.16207	10.05058	6.68018	195
1	126607514	126607852	RH_27415_H3K4me1_CSpeaks_peak_751	54	.	5.14618	8.66138	5.41184	294
1	127061808	127062073	RH_27415_H3K4me1_CSpeaks_peak_752	122	.	9.59726	16.08846	12.20848	146
1	127846171	127846928	RH_27415_H3K4me1_CSpeaks_peak_753	80	.	6.17542	11.51390	8.02016	634
1	127976884	127977050	RH_27415_H3K4me1_CSpeaks_peak_754	71	.	5.83234	10.53808	7.13193	108
1	128268289	128269114	RH_27415_H3K4me1_CSpeaks_peak_755	160	.	7.03997	20.25609	16.00173	553
1	128369946	128370634	RH_27415_H3K4me1_CSpeaks_peak_756	234	.	10.05244	28.42607	23.43344	479
1	128953836	128954291	RH_27415_H3K4me1_CSpeaks_peak_757	147	.	9.77258	18.91837	14.78996	139
1	128957028	128957380	RH_27415_H3K4me1_CSpeaks_peak_758	91	.	7.82943	12.70700	9.11736	82
1	129131526	129133101	RH_27415_H3K4me1_CSpeaks_peak_759	151	.	6.83291	19.30621	15.13408	579
1	129206412	129206949	RH_27415_H3K4me1_CSpeaks_peak_760	168	.	9.87429	21.19936	16.87164	304
1	129210632	129210782	RH_27415_H3K4me1_CSpeaks_peak_761	60	.	5.15505	9.34801	6.04062	73
1	129449464	129449697	RH_27415_H3K4me1_CSpeaks_peak_762	44	.	4.54857	7.62824	4.47795	140
1	129655255	129655455	RH_27415_H3K4me1_CSpeaks_peak_763	59	.	5.46421	9.19719	5.90375	94
1	129710454	129710811	RH_27415_H3K4me1_CSpeaks_peak_764	71	.	5.83234	10.53808	7.13193	124
1	129744864	129745075	RH_27415_H3K4me1_CSpeaks_peak_765	102	.	7.91113	13.99687	10.29965	143
1	129758116	129758461	RH_27415_H3K4me1_CSpeaks_peak_766	117	.	7.54773	15.63811	11.78709	240
1	129774260	129774585	RH_27415_H3K4me1_CSpeaks_peak_767	95	.	5.62226	13.19129	9.54918	144
1	129775343	129775669	RH_27415_H3K4me1_CSpeaks_peak_768	104	.	7.50446	14.19691	10.46988	158
1	129776302	129776612	RH_27415_H3K4me1_CSpeaks_peak_769	168	.	9.26312	21.22065	16.87745	127
1	129777402	129777897	RH_27415_H3K4me1_CSpeaks_peak_770	113	.	5.18754	15.12684	11.33201	334
1	129832908	129833175	RH_27415_H3K4me1_CSpeaks_peak_771	50	.	5.77424	8.20377	5.00960	217
1	129888717	129888891	RH_27415_H3K4me1_CSpeaks_peak_772	30	.	4.69582	6.05262	3.06633	111
1	129891302	129891657	RH_27415_H3K4me1_CSpeaks_peak_773	87	.	7.59046	12.31025	8.75257	220
1	129907073	129907338	RH_27415_H3K4me1_CSpeaks_peak_774	48	.	5.13463	8.00192	4.81817	142
1	129934418	129934946	RH_27415_H3K4me1_CSpeaks_peak_775	59	.	4.89038	9.19661	5.90375	112
1	129962400	129962547	RH_27415_H3K4me1_CSpeaks_peak_776	29	.	4.03998	5.93117	2.97172	26
1	130256982	130257182	RH_27415_H3K4me1_CSpeaks_peak_777	15	.	2.89881	4.31437	1.56527	103
1	130857767	130858618	RH_27415_H3K4me1_CSpeaks_peak_778	213	.	9.50907	26.15625	21.36722	504
1	131005583	131006011	RH_27415_H3K4me1_CSpeaks_peak_779	317	.	13.72315	37.43769	31.74625	136
1	131017761	131017908	RH_27415_H3K4me1_CSpeaks_peak_780	33	.	4.65361	6.40857	3.37779	137
1	131038463	131038772	RH_27415_H3K4me1_CSpeaks_peak_781	26	.	4.15392	5.62819	2.68815	51
1	131052394	131053747	RH_27415_H3K4me1_CSpeaks_peak_782	289	.	12.12952	34.43249	28.95199	664
1	131250328	131250886	RH_27415_H3K4me1_CSpeaks_peak_783	51	.	4.42951	8.30896	5.10324	298
1	131251287	131251588	RH_27415_H3K4me1_CSpeaks_peak_784	122	.	9.21699	16.14549	12.26341	165
1	131304390	131304971	RH_27415_H3K4me1_CSpeaks_peak_785	74	.	5.43375	10.92648	7.48686	106
1	131380695	131380873	RH_27415_H3K4me1_CSpeaks_peak_786	44	.	4.34700	7.55915	4.42054	50
1	131453178	131453772	RH_27415_H3K4me1_CSpeaks_peak_787	83	.	5.70544	11.82328	8.30184	371
1	131501230	131501420	RH_27415_H3K4me1_CSpeaks_peak_788	137	.	8.23389	17.81892	13.77863	75
1	131564862	131565074	RH_27415_H3K4me1_CSpeaks_peak_789	75	.	6.31955	10.98175	7.52945	72
1	131568542	131568912	RH_27415_H3K4me1_CSpeaks_peak_790	92	.	7.92791	12.87184	9.26412	282
1	131834986	131835186	RH_27415_H3K4me1_CSpeaks_peak_791	75	.	6.34932	11.03098	7.57687	114
1	132640081	132640312	RH_27415_H3K4me1_CSpeaks_peak_792	33	.	4.65361	6.40857	3.37779	13
1	132761998	132762609	RH_27415_H3K4me1_CSpeaks_peak_793	182	.	11.42401	22.70185	18.22552	198
1	134507641	134507861	RH_27415_H3K4me1_CSpeaks_peak_794	36	.	4.67872	6.69910	3.65524	137
1	134581594	134582183	RH_27415_H3K4me1_CSpeaks_peak_795	147	.	8.57697	18.93611	14.79545	405
1	134582933	134583194	RH_27415_H3K4me1_CSpeaks_peak_796	44	.	4.54857	7.62824	4.47795	139
1	134819232	134819487	RH_27415_H3K4me1_CSpeaks_peak_797	116	.	5.75537	15.45376	11.62734	125
1	135280743	135280894	RH_27415_H3K4me1_CSpeaks_peak_798	45	.	5.55816	7.67437	4.52134	39
1	135640450	135640601	RH_27415_H3K4me1_CSpeaks_peak_799	48	.	5.13463	8.00192	4.81817	76
1	135658612	135658944	RH_27415_H3K4me1_CSpeaks_peak_800	74	.	5.43375	10.92648	7.48686	78
1	135828182	135828728	RH_27415_H3K4me1_CSpeaks_peak_801	84	.	6.71452	12.02934	8.49335	133
1	136164865	136165329	RH_27415_H3K4me1_CSpeaks_peak_802	37	.	3.00261	6.80066	3.74366	131
1	136165918	136166107	RH_27415_H3K4me1_CSpeaks_peak_803	65	.	4.72270	9.84658	6.50143	64
1	136167150	136167525	RH_27415_H3K4me1_CSpeaks_peak_804	267	.	5.27510	32.08106	26.78499	254
1	136263270	136263440	RH_27415_H3K4me1_CSpeaks_peak_805	214	.	7.68477	26.24894	21.44672	72
1	136264546	136264700	RH_27415_H3K4me1_CSpeaks_peak_806	129	.	10.06248	16.95404	12.99858	19
1	136455011	136455332	RH_27415_H3K4me1_CSpeaks_peak_807	38	.	4.46002	6.89513	3.81509	284
1	136802973	136803379	RH_27415_H3K4me1_CSpeaks_peak_808	161	.	10.02276	20.37030	16.10055	137
1	136852205	136852498	RH_27415_H3K4me1_CSpeaks_peak_809	81	.	6.98041	11.67917	8.16872	120
1	137344858	137345055	RH_27415_H3K4me1_CSpeaks_peak_810	28	.	4.53023	5.82645	2.87157	27
1	137629835	137630202	RH_27415_H3K4me1_CSpeaks_peak_811	59	.	4.89038	9.19661	5.90375	134
1	137679601	137679809	RH_27415_H3K4me1_CSpeaks_peak_812	98	.	6.86157	13.53398	9.86718	64
1	137713958	137714638	RH_27415_H3K4me1_CSpeaks_peak_813	139	.	8.92980	18.01826	13.96665	243
1	137715377	137715690	RH_27415_H3K4me1_CSpeaks_peak_814	60	.	5.57862	9.38803	6.07900	68
1	137853620	137854063	RH_27415_H3K4me1_CSpeaks_peak_815	135	.	7.33557	17.59496	13.58670	189
1	137932727	137932874	RH_27415_H3K4me1_CSpeaks_peak_816	30	.	4.69582	6.05262	3.06633	11
1	138322002	138322161	RH_27415_H3K4me1_CSpeaks_peak_817	38	.	4.46002	6.89513	3.81509	130
1	138322607	138322754	RH_27415_H3K4me1_CSpeaks_peak_818	23	.	3.94972	5.30870	2.39910	18
1	138322938	138323143	RH_27415_H3K4me1_CSpeaks_peak_819	82	.	6.80541	11.78074	8.26684	85
1	138528276	138528427	RH_27415_H3K4me1_CSpeaks_peak_820	48	.	5.15882	8.04109	4.85268	106
1	138588217	138588507	RH_27415_H3K4me1_CSpeaks_peak_821	38	.	4.46002	6.89513	3.81509	75
1	138970765	138971455	RH_27415_H3K4me1_CSpeaks_peak_822	117	.	7.54773	15.63811	11.78709	268
1	138971978	138972346	RH_27415_H3K4me1_CSpeaks_peak_823	54	.	5.14618	8.66138	5.41184	55
1	139010946	139011513	RH_27415_H3K4me1_CSpeaks_peak_824	148	.	8.92579	19.03375	14.88832	219
1	139011726	139011875	RH_27415_H3K4me1_CSpeaks_peak_825	103	.	7.65608	14.00899	10.31041	95
1	139012349	139012688	RH_27415_H3K4me1_CSpeaks_peak_826	30	.	3.69126	6.06248	3.06664	194
1	139042211	139042406	RH_27415_H3K4me1_CSpeaks_peak_827	97	.	5.90601	13.39703	9.74581	119
1	139083179	139083411	RH_27415_H3K4me1_CSpeaks_peak_828	30	.	4.11694	6.05816	3.06633	116
1	139102172	139102371	RH_27415_H3K4me1_CSpeaks_peak_829	17	.	3.43079	4.48859	1.70910	105
1	139102974	139103183	RH_27415_H3K4me1_CSpeaks_peak_830	83	.	6.59874	11.83640	8.31320	102
1	139158955	139159528	RH_27415_H3K4me1_CSpeaks_peak_831	159	.	10.23794	20.20155	15.95236	208
1	139159813	139160163	RH_27415_H3K4me1_CSpeaks_peak_832	71	.	6.51505	10.56114	7.14703	113
1	139212652	139213533	RH_27415_H3K4me1_CSpeaks_peak_833	277	.	11.13919	33.10188	27.72887	570
1	139367393	139367791	RH_27415_H3K4me1_CSpeaks_peak_834	65	.	5.92458	9.96019	6.59929	293
1	139408699	139409100	RH_27415_H3K4me1_CSpeaks_peak_835	51	.	4.61869	8.36571	5.15282	101
1	139504324	139504808	RH_27415_H3K4me1_CSpeaks_peak_836	62	.	5.69791	9.58611	6.25522	87
1	139717274	139717847	RH_27415_H3K4me1_CSpeaks_peak_837	180	.	10.99814	22.54065	18.08038	359
1	139863088	139863320	RH_27415_H3K4me1_CSpeaks_peak_838	44	.	3.93410	7.57721	4.43737	111
1	139963938	139964349	RH_27415_H3K4me1_CSpeaks_peak_839	122	.	5.71890	16.15658	12.27383	145
1	140060862	140061475	RH_27415_H3K4me1_CSpeaks_peak_840	160	.	7.03997	20.25609	16.00173	367
1	140103751	140104118	RH_27415_H3K4me1_CSpeaks_peak_841	37	.	3.93734	6.78612	3.73054	122
1	140175272	140175942	RH_27415_H3K4me1_CSpeaks_peak_842	101	.	6.81176	13.87790	10.19048	514
1	140176077	140176373	RH_27415_H3K4me1_CSpeaks_peak_843	84	.	6.71452	12.02934	8.49335	109
1	140185511	140185789	RH_27415_H3K4me1_CSpeaks_peak_844	71	.	4.76233	10.58832	7.17089	187
1	140185957	140186378	RH_27415_H3K4me1_CSpeaks_peak_845	103	.	8.17574	14.01651	10.31568	300
1	140210175	140210336	RH_27415_H3K4me1_CSpeaks_peak_846	48	.	5.36078	8.06038	4.87001	31
1	140242749	140242929	RH_27415_H3K4me1_CSpeaks_peak_847	42	.	5.11897	7.39378	4.27166	69
1	140416243	140416405	RH_27415_H3K4me1_CSpeaks_peak_848	94	.	7.10949	13.10149	9.46664	102
1	140416674	140416826	RH_27415_H3K4me1_CSpeaks_peak_849	87	.	7.14770	12.33954	8.77624	55
1	140417329	140417476	RH_27415_H3K4me1_CSpeaks_peak_850	24	.	4.30804	5.36829	2.44946	67
1	140496704	140496865	RH_27415_H3K4me1_CSpeaks_peak_851	52	.	5.64469	8.51227	5.27798	118
1	140873545	140873851	RH_27415_H3K4me1_CSpeaks_peak_852	94	.	6.34809	13.03458	9.41960	166
1	141415504	141415885	RH_27415_H3K4me1_CSpeaks_peak_853	137	.	8.23389	17.81892	13.77863	211
1	141784378	141784551	RH_27415_H3K4me1_CSpeaks_peak_854	58	.	6.22907	9.17932	5.89313	55
1	141785395	141785668	RH_27415_H3K4me1_CSpeaks_peak_855	118	.	8.94401	15.69203	11.83668	132
1	142062943	142063228	RH_27415_H3K4me1_CSpeaks_peak_856	51	.	4.42951	8.30896	5.10324	101
1	142428017	142428511	RH_27415_H3K4me1_CSpeaks_peak_857	76	.	6.19278	11.15385	7.69593	77
1	142560077	142560743	RH_27415_H3K4me1_CSpeaks_peak_858	97	.	6.57176	13.44424	9.79088	409
1	142647394	142647541	RH_27415_H3K4me1_CSpeaks_peak_859	29	.	4.64606	5.96130	2.99903	97
1	142857605	142858108	RH_27415_H3K4me1_CSpeaks_peak_860	91	.	5.97713	12.74002	9.14294	377
1	142881356	142881646	RH_27415_H3K4me1_CSpeaks_peak_861	158	.	8.92004	20.07023	15.83306	139
1	143107615	143107851	RH_27415_H3K4me1_CSpeaks_peak_862	30	.	3.80363	6.02486	3.04887	114
1	143760025	143760389	RH_27415_H3K4me1_CSpeaks_peak_863	70	.	6.23088	10.46185	7.06572	303
1	144517707	144518116	RH_27415_H3K4me1_CSpeaks_peak_864	71	.	6.92909	10.60019	7.18224	140
1	145427371	145427593	RH_27415_H3K4me1_CSpeaks_peak_865	23	.	3.77387	5.25506	2.36469	19
1	145460632	145461202	RH_27415_H3K4me1_CSpeaks_peak_866	202	.	11.05921	24.94001	20.25836	326
1	145528926	145529320	RH_27415_H3K4me1_CSpeaks_peak_867	179	.	9.60620	22.38678	17.95046	139
1	145640688	145641238	RH_27415_H3K4me1_CSpeaks_peak_868	117	.	6.79219	15.60162	11.76282	406
1	145808356	145809098	RH_27415_H3K4me1_CSpeaks_peak_869	202	.	10.05546	24.91172	20.24189	135
1	146452926	146453305	RH_27415_H3K4me1_CSpeaks_peak_870	51	.	4.61869	8.36571	5.15282	309
1	146453444	146453791	RH_27415_H3K4me1_CSpeaks_peak_871	94	.	7.10949	13.10149	9.46664	117
1	148120421	148120743	RH_27415_H3K4me1_CSpeaks_peak_872	45	.	4.80310	7.76356	4.59733	197
1	148301970	148302576	RH_27415_H3K4me1_CSpeaks_peak_873	278	.	13.29512	33.25283	27.85829	149
1	148541095	148541468	RH_27415_H3K4me1_CSpeaks_peak_874	91	.	5.97713	12.74002	9.14294	140
1	149322613	149322911	RH_27415_H3K4me1_CSpeaks_peak_875	136	.	9.30722	17.65528	13.63129	169
1	149326683	149327239	RH_27415_H3K4me1_CSpeaks_peak_876	171	.	10.70330	21.50395	17.13094	388
1	149372100	149372770	RH_27415_H3K4me1_CSpeaks_peak_877	137	.	6.74671	17.74776	13.71892	346
1	149503165	149503339	RH_27415_H3K4me1_CSpeaks_peak_878	58	.	4.67559	9.10551	5.82231	110
1	149869141	149869566	RH_27415_H3K4me1_CSpeaks_peak_879	80	.	6.87384	11.50645	8.02016	234
1	150895677	150896055	RH_27415_H3K4me1_CSpeaks_peak_880	63	.	5.95473	9.65694	6.32289	53
1	151954809	151955081	RH_27415_H3K4me1_CSpeaks_peak_881	94	.	6.36800	13.07127	9.44610	128
1	151955609	151955868	RH_27415_H3K4me1_CSpeaks_peak_882	89	.	6.51849	12.51292	8.93192	113
1	152230911	152231174	RH_27415_H3K4me1_CSpeaks_peak_883	62	.	5.48926	9.58677	6.25522	160
1	152530005	152530165	RH_27415_H3K4me1_CSpeaks_peak_884	30	.	3.14397	6.00314	3.03931	95
1	153491914	153492211	RH_27415_H3K4me1_CSpeaks_peak_885	52	.	4.85181	8.47521	5.24311	108
1	153589563	153589952	RH_27415_H3K4me1_CSpeaks_peak_886	84	.	6.71452	12.02934	8.49335	297
1	153813565	153813823	RH_27415_H3K4me1_CSpeaks_peak_887	38	.	4.46002	6.89513	3.81509	47
1	153824101	153824295	RH_27415_H3K4me1_CSpeaks_peak_888	75	.	7.27378	11.00016	7.54739	77
1	153825121	153825457	RH_27415_H3K4me1_CSpeaks_peak_889	125	.	8.29441	16.45297	12.54013	217
1	153825691	153825863	RH_27415_H3K4me1_CSpeaks_peak_890	17	.	3.55475	4.48714	1.70910	8
1	153964251	153964430	RH_27415_H3K4me1_CSpeaks_peak_891	38	.	4.46002	6.89513	3.81509	97
1	154086745	154087038	RH_27415_H3K4me1_CSpeaks_peak_892	68	.	5.45828	10.24524	6.85842	95
1	154690498	154690803	RH_27415_H3K4me1_CSpeaks_peak_893	44	.	4.18343	7.53542	4.40451	181
1	154946757	154947074	RH_27415_H3K4me1_CSpeaks_peak_894	39	.	4.54908	7.04315	3.95433	223
1	154947642	154947806	RH_27415_H3K4me1_CSpeaks_peak_895	68	.	5.45828	10.24524	6.85842	106
1	155010545	155010836	RH_27415_H3K4me1_CSpeaks_peak_896	98	.	7.06625	13.45623	9.80135	93
1	155393220	155393738	RH_27415_H3K4me1_CSpeaks_peak_897	191	.	9.40038	23.68031	19.11009	288
1	156197958	156198105	RH_27415_H3K4me1_CSpeaks_peak_898	56	.	5.52960	8.96630	5.69866	48
1	156233755	156234220	RH_27415_H3K4me1_CSpeaks_peak_899	75	.	6.31955	10.98175	7.52945	364
1	156275533	156276124	RH_27415_H3K4me1_CSpeaks_peak_900	172	.	7.64627	21.65079	17.26982	319
1	156293470	156293705	RH_27415_H3K4me1_CSpeaks_peak_901	36	.	4.83186	6.68806	3.64576	132
1	156294205	156294893	RH_27415_H3K4me1_CSpeaks_peak_902	121	.	7.27771	16.07768	12.19804	328
1	156576873	156577483	RH_27415_H3K4me1_CSpeaks_peak_903	190	.	9.94928	23.56807	19.02462	130
1	157331157	157331374	RH_27415_H3K4me1_CSpeaks_peak_904	52	.	5.40009	8.43054	5.20953	140
1	158339095	158339274	RH_27415_H3K4me1_CSpeaks_peak_905	70	.	6.41558	10.40076	7.00732	105
1	158339665	158340426	RH_27415_H3K4me1_CSpeaks_peak_906	75	.	5.48569	11.02582	7.57288	353
1	158623675	158624145	RH_27415_H3K4me1_CSpeaks_peak_907	158	.	8.92004	20.07023	15.83306	136
1	158671990	158672137	RH_27415_H3K4me1_CSpeaks_peak_908	88	.	7.45044	12.44218	8.87612	97
1	158713572	158713728	RH_27415_H3K4me1_CSpeaks_peak_909	58	.	4.67559	9.10551	5.82231	49
1	159110373	159110787	RH_27415_H3K4me1_CSpeaks_peak_910	259	.	15.09962	31.15881	25.92699	143
1	159697107	159697670	RH_27415_H3K4me1_CSpeaks_peak_911	74	.	5.43375	10.92648	7.48686	232
1	159928833	159929032	RH_27415_H3K4me1_CSpeaks_peak_912	41	.	4.87080	7.27932	4.16736	139
1	159980629	159981088	RH_27415_H3K4me1_CSpeaks_peak_913	37	.	4.07531	6.77834	3.72667	239
1	160058950	160059310	RH_27415_H3K4me1_CSpeaks_peak_914	30	.	3.80363	6.02486	3.04887	100
1	160106246	160106449	RH_27415_H3K4me1_CSpeaks_peak_915	76	.	5.76152	11.16561	7.69925	123
1	160395932	160396128	RH_27415_H3K4me1_CSpeaks_peak_916	37	.	4.24533	6.80873	3.74419	64
1	160899148	160899337	RH_27415_H3K4me1_CSpeaks_peak_917	16	.	2.87768	4.44813	1.68792	99
1	160899473	160899644	RH_27415_H3K4me1_CSpeaks_peak_918	44	.	4.54857	7.62824	4.47795	47
1	160917835	160918134	RH_27415_H3K4me1_CSpeaks_peak_919	25	.	3.37336	5.44890	2.52583	60
1	161010322	161010889	RH_27415_H3K4me1_CSpeaks_peak_920	51	.	5.58433	8.41613	5.19657	102
1	161076090	161076302	RH_27415_H3K4me1_CSpeaks_peak_921	48	.	5.13463	8.00192	4.81817	140
1	161126605	161127415	RH_27415_H3K4me1_CSpeaks_peak_922	94	.	6.36800	13.07127	9.44610	409
1	161153414	161153562	RH_27415_H3K4me1_CSpeaks_peak_923	70	.	6.41558	10.40076	7.00732	88
1	161235109	161235610	RH_27415_H3K4me1_CSpeaks_peak_924	121	.	7.27771	16.07768	12.19804	184
1	161351298	161351526	RH_27415_H3K4me1_CSpeaks_peak_925	25	.	4.18825	5.46391	2.53317	132
1	161369554	161369764	RH_27415_H3K4me1_CSpeaks_peak_926	94	.	8.08393	13.13484	9.49964	138
1	161537893	161538459	RH_27415_H3K4me1_CSpeaks_peak_927	116	.	9.06047	15.48641	11.65626	420
1	161758428	161759004	RH_27415_H3K4me1_CSpeaks_peak_928	202	.	11.05921	24.94001	20.25836	279
1	161903580	161904459	RH_27415_H3K4me1_CSpeaks_peak_929	238	.	11.23370	28.89429	23.85791	312
1	162103071	162103407	RH_27415_H3K4me1_CSpeaks_peak_930	46	.	5.04609	7.85829	4.68779	77
1	162477342	162477997	RH_27415_H3K4me1_CSpeaks_peak_931	96	.	6.73330	13.30854	9.66210	305
1	162555867	162556301	RH_27415_H3K4me1_CSpeaks_peak_932	63	.	5.95473	9.65694	6.32289	125
1	163175326	163175473	RH_27415_H3K4me1_CSpeaks_peak_933	96	.	8.31762	13.26492	9.62049	61
1	163510577	163510888	RH_27415_H3K4me1_CSpeaks_peak_934	81	.	7.36163	11.60824	8.10747	73
1	163566886	163567211	RH_27415_H3K4me1_CSpeaks_peak_935	51	.	4.61869	8.36571	5.15282	100
1	163617271	163617789	RH_27415_H3K4me1_CSpeaks_peak_936	64	.	4.55527	9.80624	6.46597	128
1	163895357	163895781	RH_27415_H3K4me1_CSpeaks_peak_937	92	.	7.92791	12.87184	9.26412	282
1	163898193	163898517	RH_27415_H3K4me1_CSpeaks_peak_938	30	.	4.11694	6.05816	3.06633	145
1	163898991	163899138	RH_27415_H3K4me1_CSpeaks_peak_939	36	.	4.83186	6.68806	3.64576	93
1	164000037	164000587	RH_27415_H3K4me1_CSpeaks_peak_940	54	.	5.14618	8.66138	5.41184	257
1	164067970	164068177	RH_27415_H3K4me1_CSpeaks_peak_941	17	.	3.33562	4.53418	1.74515	206
1	164396004	164396198	RH_27415_H3K4me1_CSpeaks_peak_942	70	.	6.64279	10.42740	7.03279	55
1	164528476	164528654	RH_27415_H3K4me1_CSpeaks_peak_943	38	.	4.46002	6.89513	3.81509	40
1	164548685	164549378	RH_27415_H3K4me1_CSpeaks_peak_944	203	.	9.23738	25.03943	20.34761	283
1	164595951	164596242	RH_27415_H3K4me1_CSpeaks_peak_945	85	.	6.06476	12.10797	8.55823	189
1	164773955	164774371	RH_27415_H3K4me1_CSpeaks_peak_946	31	.	3.59825	6.12226	3.12019	160
1	164932841	164932998	RH_27415_H3K4me1_CSpeaks_peak_947	87	.	7.59046	12.31025	8.75257	108
1	165111901	165112171	RH_27415_H3K4me1_CSpeaks_peak_948	200	.	12.26361	24.64942	20.01506	144
1	165221142	165221851	RH_27415_H3K4me1_CSpeaks_peak_949	120	.	6.29693	15.87931	12.01593	484
1	165260026	165260608	RH_27415_H3K4me1_CSpeaks_peak_950	122	.	7.85314	16.17425	12.29033	412
1	165298017	165298505	RH_27415_H3K4me1_CSpeaks_peak_951	137	.	6.74671	17.74776	13.71892	262
1	165368345	165368557	RH_27415_H3K4me1_CSpeaks_peak_952	31	.	4.34469	6.17049	3.15875	78
1	165643711	165643858	RH_27415_H3K4me1_CSpeaks_peak_953	57	.	5.96035	9.01651	5.74536	71
1	165736788	165737313	RH_27415_H3K4me1_CSpeaks_peak_954	120	.	7.97707	15.91382	12.04768	418
1	165849083	165849252	RH_27415_H3K4me1_CSpeaks_peak_955	37	.	4.24533	6.80873	3.74419	45
1	165869400	165870000	RH_27415_H3K4me1_CSpeaks_peak_956	207	.	12.09938	25.51867	20.78999	327
1	165886795	165887858	RH_27415_H3K4me1_CSpeaks_peak_957	158	.	7.62860	20.12856	15.88504	659
1	166016477	166016706	RH_27415_H3K4me1_CSpeaks_peak_958	53	.	5.52939	8.63847	5.39866	144
1	166552756	166552954	RH_27415_H3K4me1_CSpeaks_peak_959	91	.	5.97713	12.74002	9.14294	72
1	166611135	166611326	RH_27415_H3K4me1_CSpeaks_peak_960	24	.	3.44518	5.36604	2.44726	79
1	166718260	166718521	RH_27415_H3K4me1_CSpeaks_peak_961	59	.	4.89038	9.19661	5.90375	173
1	166718944	166719091	RH_27415_H3K4me1_CSpeaks_peak_962	38	.	4.46002	6.89513	3.81509	57
1	166728917	166729309	RH_27415_H3K4me1_CSpeaks_peak_963	48	.	5.13463	8.00192	4.81817	95
1	168632987	168633292	RH_27415_H3K4me1_CSpeaks_peak_964	39	.	4.73966	7.06917	3.96916	252
1	169711701	169711872	RH_27415_H3K4me1_CSpeaks_peak_965	46	.	5.22927	7.85112	4.68217	106
1	180538254	180538593	RH_27415_H3K4me1_CSpeaks_peak_966	37	.	5.11854	6.81841	3.75330	85
1	181906609	181906821	RH_27415_H3K4me1_CSpeaks_peak_967	69	.	5.95052	10.36751	6.97829	122
1	182235820	182236232	RH_27415_H3K4me1_CSpeaks_peak_968	83	.	5.70544	11.82328	8.30184	171
1	182495014	182495258	RH_27415_H3K4me1_CSpeaks_peak_969	48	.	5.13463	8.00192	4.81817	121
1	182876073	182876383	RH_27415_H3K4me1_CSpeaks_peak_970	80	.	6.17542	11.51390	8.02016	163
1	182876511	182876976	RH_27415_H3K4me1_CSpeaks_peak_971	85	.	6.06476	12.10797	8.55823	139
1	182877105	182877368	RH_27415_H3K4me1_CSpeaks_peak_972	75	.	6.31955	10.98175	7.52945	141
1	183205524	183205683	RH_27415_H3K4me1_CSpeaks_peak_973	54	.	5.14618	8.66138	5.41184	100
1	183219218	183219982	RH_27415_H3K4me1_CSpeaks_peak_974	78	.	4.51623	11.29323	7.82158	316
1	183505426	183505841	RH_27415_H3K4me1_CSpeaks_peak_975	168	.	9.87429	21.19936	16.87164	99
1	184349754	184350196	RH_27415_H3K4me1_CSpeaks_peak_976	73	.	5.16776	10.76319	7.33295	261
1	184421136	184421494	RH_27415_H3K4me1_CSpeaks_peak_977	30	.	3.94209	6.01847	3.04754	58
1	185341193	185341433	RH_27415_H3K4me1_CSpeaks_peak_978	47	.	5.59245	7.90401	4.73145	143
1	185367514	185367780	RH_27415_H3K4me1_CSpeaks_peak_979	157	.	9.47932	19.98555	15.76464	143
1	185925366	185925971	RH_27415_H3K4me1_CSpeaks_peak_980	167	.	9.47131	21.04703	16.73636	153
1	185995734	185995952	RH_27415_H3K4me1_CSpeaks_peak_981	17	.	3.43079	4.48859	1.70910	83
1	186215537	186215774	RH_27415_H3K4me1_CSpeaks_peak_982	81	.	7.36163	11.60824	8.10747	77
1	186305093	186305393	RH_27415_H3K4me1_CSpeaks_peak_983	68	.	5.45828	10.24524	6.85842	116
1	186305784	186306046	RH_27415_H3K4me1_CSpeaks_peak_984	23	.	3.94972	5.30870	2.39910	75
1	186321754	186322335	RH_27415_H3K4me1_CSpeaks_peak_985	105	.	6.76551	14.22857	10.50098	135
1	186387930	186388158	RH_27415_H3K4me1_CSpeaks_peak_986	38	.	4.46002	6.89513	3.81509	18
1	186456995	186457393	RH_27415_H3K4me1_CSpeaks_peak_987	191	.	9.40038	23.68031	19.11009	158
1	186476189	186476441	RH_27415_H3K4me1_CSpeaks_peak_988	51	.	4.42951	8.30896	5.10324	157
1	186498032	186499223	RH_27415_H3K4me1_CSpeaks_peak_989	216	.	9.10511	26.44197	21.62666	819
1	187188645	187189436	RH_27415_H3K4me1_CSpeaks_peak_990	92	.	5.00404	12.86024	9.25475	320
1	187190202	187190859	RH_27415_H3K4me1_CSpeaks_peak_991	193	.	8.96569	23.93515	19.34071	341
1	187675150	187675915	RH_27415_H3K4me1_CSpeaks_peak_992	60	.	5.15505	9.34801	6.04062	531
1	187676023	187676245	RH_27415_H3K4me1_CSpeaks_peak_993	140	.	8.39829	18.11053	14.05605	126
1	187828472	187828816	RH_27415_H3K4me1_CSpeaks_peak_994	44	.	4.54857	7.62824	4.47795	69
1	187833723	187833968	RH_27415_H3K4me1_CSpeaks_peak_995	65	.	5.92458	9.96019	6.59929	141
1	187844335	187844988	RH_27415_H3K4me1_CSpeaks_peak_996	102	.	7.91113	13.99687	10.29965	482
1	188404607	188404995	RH_27415_H3K4me1_CSpeaks_peak_997	37	.	3.93734	6.78612	3.73054	265
1	188459299	188459614	RH_27415_H3K4me1_CSpeaks_peak_998	33	.	4.46490	6.36110	3.33747	72
1	188740327	188740576	RH_27415_H3K4me1_CSpeaks_peak_999	73	.	6.21058	10.80116	7.36887	140
1	188741309	188741600	RH_27415_H3K4me1_CSpeaks_peak_1000	103	.	6.67124	14.05455	10.34361	183
1	189405666	189405847	RH_27415_H3K4me1_CSpeaks_peak_1001	80	.	6.87384	11.50645	8.02016	108
1	189454802	189454949	RH_27415_H3K4me1_CSpeaks_peak_1002	33	.	4.65361	6.40857	3.37779	46
1	189988334	189988610	RH_27415_H3K4me1_CSpeaks_peak_1003	37	.	4.24533	6.80873	3.74419	235
1	192547743	192547970	RH_27415_H3K4me1_CSpeaks_peak_1004	51	.	4.61869	8.36571	5.15282	172
1	193539973	193540266	RH_27415_H3K4me1_CSpeaks_peak_1005	65	.	5.92458	9.96019	6.59929	106
1	195754213	195754500	RH_27415_H3K4me1_CSpeaks_peak_1006	124	.	8.50676	16.33054	12.43301	84
1	197723670	197723908	RH_27415_H3K4me1_CSpeaks_peak_1007	39	.	4.73966	7.06917	3.96916	113
1	199553327	199553838	RH_27415_H3K4me1_CSpeaks_peak_1008	131	.	7.58095	17.11598	13.14124	150
1	199886084	199886399	RH_27415_H3K4me1_CSpeaks_peak_1009	80	.	6.17542	11.51390	8.02016	175
1	199957321	199957616	RH_27415_H3K4me1_CSpeaks_peak_1010	60	.	5.15505	9.34801	6.04062	125
1	199957785	199957947	RH_27415_H3K4me1_CSpeaks_peak_1011	54	.	5.14618	8.66138	5.41184	107
1	200051621	200051946	RH_27415_H3K4me1_CSpeaks_peak_1012	69	.	6.79535	10.37656	6.98537	239
1	200123385	200123748	RH_27415_H3K4me1_CSpeaks_peak_1013	44	.	4.34700	7.55915	4.42054	303
1	200224226	200224455	RH_27415_H3K4me1_CSpeaks_peak_1014	149	.	7.38252	19.12196	14.96808	90
1	200590357	200590584	RH_27415_H3K4me1_CSpeaks_peak_1015	80	.	6.17542	11.51390	8.02016	110
1	200754019	200754366	RH_27415_H3K4me1_CSpeaks_peak_1016	30	.	3.94209	6.01847	3.04754	218
1	200807711	200808582	RH_27415_H3K4me1_CSpeaks_peak_1017	160	.	7.03997	20.25609	16.00173	473
1	201435607	201436332	RH_27415_H3K4me1_CSpeaks_peak_1018	179	.	9.60620	22.38678	17.95046	529
1	201738671	201738977	RH_27415_H3K4me1_CSpeaks_peak_1019	117	.	7.54773	15.63811	11.78709	102
1	201775861	201776126	RH_27415_H3K4me1_CSpeaks_peak_1020	94	.	7.10949	13.10149	9.46664	96
1	202291990	202292614	RH_27415_H3K4me1_CSpeaks_peak_1021	233	.	13.03010	28.27797	23.31298	278
1	202311661	202312464	RH_27415_H3K4me1_CSpeaks_peak_1022	98	.	7.06625	13.45623	9.80135	374
1	202432353	202432551	RH_27415_H3K4me1_CSpeaks_peak_1023	66	.	5.16207	10.05058	6.68018	54
1	203086352	203086775	RH_27415_H3K4me1_CSpeaks_peak_1024	103	.	6.67124	14.05455	10.34361	280
1	203396222	203396706	RH_27415_H3K4me1_CSpeaks_peak_1025	172	.	10.45854	21.63930	17.26151	294
1	204310143	204310743	RH_27415_H3K4me1_CSpeaks_peak_1026	92	.	4.85077	12.81468	9.21583	345
1	204919343	204919517	RH_27415_H3K4me1_CSpeaks_peak_1027	38	.	4.96696	6.90083	3.81613	83
1	205428978	205429248	RH_27415_H3K4me1_CSpeaks_peak_1028	60	.	5.15505	9.34801	6.04062	77
1	205429349	205429593	RH_27415_H3K4me1_CSpeaks_peak_1029	48	.	5.13463	8.00192	4.81817	141
1	205500602	205500975	RH_27415_H3K4me1_CSpeaks_peak_1030	85	.	6.06476	12.10797	8.55823	255
1	205501358	205501844	RH_27415_H3K4me1_CSpeaks_peak_1031	71	.	5.83234	10.53808	7.13193	384
1	205722153	205722594	RH_27415_H3K4me1_CSpeaks_peak_1032	20	.	3.10587	4.91594	2.05566	291
1	206621509	206622104	RH_27415_H3K4me1_CSpeaks_peak_1033	141	.	7.88419	18.17120	14.10106	295
1	206622248	206622430	RH_27415_H3K4me1_CSpeaks_peak_1034	48	.	5.36078	8.06038	4.87001	103
1	206768350	206768626	RH_27415_H3K4me1_CSpeaks_peak_1035	80	.	6.17542	11.51390	8.02016	144
1	206845778	206846006	RH_27415_H3K4me1_CSpeaks_peak_1036	23	.	3.63886	5.25950	2.36469	10
1	207085601	207085763	RH_27415_H3K4me1_CSpeaks_peak_1037	54	.	5.14618	8.66138	5.41184	126
1	207199966	207200167	RH_27415_H3K4me1_CSpeaks_peak_1038	71	.	5.83234	10.53808	7.13193	76
1	207257594	207258007	RH_27415_H3K4me1_CSpeaks_peak_1039	104	.	7.50446	14.19691	10.46988	228
1	207380902	207381579	RH_27415_H3K4me1_CSpeaks_peak_1040	180	.	9.09714	22.54917	18.08038	434
1	207382049	207382967	RH_27415_H3K4me1_CSpeaks_peak_1041	289	.	13.20755	34.44219	28.96006	584
1	207645336	207645594	RH_27415_H3K4me1_CSpeaks_peak_1042	45	.	4.80310	7.76356	4.59733	130
1	208833980	208834201	RH_27415_H3K4me1_CSpeaks_peak_1043	71	.	5.83234	10.53808	7.13193	79
1	208834322	208834528	RH_27415_H3K4me1_CSpeaks_peak_1044	74	.	5.43375	10.92648	7.48686	115
1	209066192	209066365	RH_27415_H3K4me1_CSpeaks_peak_1045	74	.	5.43375	10.92648	7.48686	67
1	209549611	209550061	RH_27415_H3K4me1_CSpeaks_peak_1046	97	.	5.90601	13.39703	9.74581	298
1	209583189	209584229	RH_27415_H3K4me1_CSpeaks_peak_1047	52	.	3.84716	8.44163	5.21922	727
1	210192571	210193449	RH_27415_H3K4me1_CSpeaks_peak_1048	168	.	7.87469	21.14885	16.83112	192
1	210493725	210494407	RH_27415_H3K4me1_CSpeaks_peak_1049	210	.	8.54584	25.75438	21.01574	182
1	210510594	210511308	RH_27415_H3K4me1_CSpeaks_peak_1050	204	.	13.43616	25.18178	20.48267	223
1	210746502	210746988	RH_27415_H3K4me1_CSpeaks_peak_1051	51	.	4.42951	8.30896	5.10324	126
1	210747158	210747714	RH_27415_H3K4me1_CSpeaks_peak_1052	94	.	6.36800	13.07127	9.44610	284
1	210869436	210869595	RH_27415_H3K4me1_CSpeaks_peak_1053	31	.	4.34469	6.17049	3.15875	88
1	210877999	210878258	RH_27415_H3K4me1_CSpeaks_peak_1054	44	.	4.34700	7.55915	4.42054	112
1	210879303	210879670	RH_27415_H3K4me1_CSpeaks_peak_1055	44	.	4.54857	7.62824	4.47795	88
1	211249645	211249900	RH_27415_H3K4me1_CSpeaks_peak_1056	171	.	10.70330	21.50395	17.13094	144
1	211934805	211935497	RH_27415_H3K4me1_CSpeaks_peak_1057	269	.	12.35083	32.22276	26.91348	439
1	212150924	212151164	RH_27415_H3K4me1_CSpeaks_peak_1058	54	.	5.14618	8.66138	5.41184	134
1	212768030	212768332	RH_27415_H3K4me1_CSpeaks_peak_1059	68	.	5.45828	10.24524	6.85842	145
1	212768461	212768968	RH_27415_H3K4me1_CSpeaks_peak_1060	45	.	5.31504	7.70402	4.54803	101
1	213060214	213060559	RH_27415_H3K4me1_CSpeaks_peak_1061	51	.	5.58433	8.41613	5.19657	223
1	213060802	213061260	RH_27415_H3K4me1_CSpeaks_peak_1062	187	.	8.36685	23.22887	18.71383	128
1	213171107	213171292	RH_27415_H3K4me1_CSpeaks_peak_1063	39	.	4.73966	7.06917	3.96916	71
1	213408496	213409306	RH_27415_H3K4me1_CSpeaks_peak_1064	135	.	8.68938	17.61157	13.59375	672
1	215803369	215803948	RH_27415_H3K4me1_CSpeaks_peak_1065	111	.	6.07204	14.96748	11.18754	195
1	216411159	216411655	RH_27415_H3K4me1_CSpeaks_peak_1066	46	.	3.67989	7.77221	4.60515	262
1	216511958	216512546	RH_27415_H3K4me1_CSpeaks_peak_1067	280	.	12.69391	33.50946	28.09758	338
1	216513121	216514162	RH_27415_H3K4me1_CSpeaks_peak_1068	267	.	13.39470	32.09573	26.79896	872
1	217200094	217200310	RH_27415_H3K4me1_CSpeaks_peak_1069	31	.	3.59825	6.12226	3.12019	88
1	217772446	217773132	RH_27415_H3K4me1_CSpeaks_peak_1070	132	.	8.21010	17.28188	13.29585	226
1	217838302	217838477	RH_27415_H3K4me1_CSpeaks_peak_1071	72	.	6.38007	10.70499	7.28147	89
1	218084588	218084915	RH_27415_H3K4me1_CSpeaks_peak_1072	48	.	5.13463	8.00192	4.81817	62
1	219024891	219025038	RH_27415_H3K4me1_CSpeaks_peak_1073	54	.	5.14618	8.66138	5.41184	77
1	219385396	219385684	RH_27415_H3K4me1_CSpeaks_peak_1074	66	.	5.16207	10.05058	6.68018	113
1	219903807	219904161	RH_27415_H3K4me1_CSpeaks_peak_1075	51	.	4.42951	8.30896	5.10324	314
1	220336993	220337433	RH_27415_H3K4me1_CSpeaks_peak_1076	158	.	7.62860	20.12856	15.88504	245
1	220403649	220403957	RH_27415_H3K4me1_CSpeaks_peak_1077	104	.	7.50446	14.19691	10.46988	191
1	220694879	220695386	RH_27415_H3K4me1_CSpeaks_peak_1078	89	.	6.51849	12.51292	8.93192	247
1	221143611	221143784	RH_27415_H3K4me1_CSpeaks_peak_1079	83	.	5.94464	11.88707	8.36286	65
1	221225726	221226548	RH_27415_H3K4me1_CSpeaks_peak_1080	179	.	10.26926	22.43012	17.98182	492
1	221373271	221373451	RH_27415_H3K4me1_CSpeaks_peak_1081	63	.	5.95473	9.65694	6.32289	77
1	221374030	221374288	RH_27415_H3K4me1_CSpeaks_peak_1082	37	.	4.24533	6.80873	3.74419	35
1	221428061	221428208	RH_27415_H3K4me1_CSpeaks_peak_1083	44	.	4.54857	7.62824	4.47795	23
1	221674203	221674674	RH_27415_H3K4me1_CSpeaks_peak_1084	85	.	6.06476	12.10797	8.55823	372
1	221675149	221675584	RH_27415_H3K4me1_CSpeaks_peak_1085	110	.	7.34851	14.82839	11.05641	214
1	221676144	221676847	RH_27415_H3K4me1_CSpeaks_peak_1086	127	.	7.89081	16.71934	12.77520	346
1	222219658	222220148	RH_27415_H3K4me1_CSpeaks_peak_1087	37	.	4.24533	6.80873	3.74419	346
1	222805114	222805381	RH_27415_H3K4me1_CSpeaks_peak_1088	33	.	3.39560	6.38495	3.36086	168
1	223329878	223330271	RH_27415_H3K4me1_CSpeaks_peak_1089	91	.	7.66476	12.79170	9.19326	135
1	223741808	223742309	RH_27415_H3K4me1_CSpeaks_peak_1090	179	.	9.60620	22.38678	17.95046	380
1	223742485	223742753	RH_27415_H3K4me1_CSpeaks_peak_1091	86	.	5.17645	12.20633	8.65186	134
1	223811693	223811937	RH_27415_H3K4me1_CSpeaks_peak_1092	75	.	6.31955	10.98175	7.52945	138
1	223851700	223851886	RH_27415_H3K4me1_CSpeaks_peak_1093	114	.	8.68673	15.26746	11.45755	73
1	223957609	223957988	RH_27415_H3K4me1_CSpeaks_peak_1094	90	.	7.06166	12.60416	9.02021	163
1	223958400	223958646	RH_27415_H3K4me1_CSpeaks_peak_1095	27	.	3.26138	5.64953	2.70779	149
1	223958799	223959279	RH_27415_H3K4me1_CSpeaks_peak_1096	57	.	4.34822	9.04311	5.77057	181
1	223959447	223959594	RH_27415_H3K4me1_CSpeaks_peak_1097	48	.	5.68189	8.05091	4.86247	78
1	224002614	224002761	RH_27415_H3K4me1_CSpeaks_peak_1098	33	.	4.65361	6.40857	3.37779	36
1	224034188	224034556	RH_27415_H3K4me1_CSpeaks_peak_1099	38	.	4.46002	6.89513	3.81509	204
1	224148699	224149305	RH_27415_H3K4me1_CSpeaks_peak_1100	65	.	4.92168	9.92393	6.57198	271
1	224264134	224264407	RH_27415_H3K4me1_CSpeaks_peak_1101	128	.	9.62675	16.83381	12.88101	129
1	224503364	224503985	RH_27415_H3K4me1_CSpeaks_peak_1102	114	.	6.39818	15.24186	11.43308	279
1	225117228	225117464	RH_27415_H3K4me1_CSpeaks_peak_1103	37	.	4.07531	6.77834	3.72667	122
1	225328449	225328803	RH_27415_H3K4me1_CSpeaks_peak_1104	30	.	3.80363	6.02486	3.04887	310
1	225401241	225401414	RH_27415_H3K4me1_CSpeaks_peak_1105	52	.	4.85181	8.47521	5.24311	57
1	225458728	225458935	RH_27415_H3K4me1_CSpeaks_peak_1106	21	.	3.06953	5.03618	2.16981	181
1	225491905	225492661	RH_27415_H3K4me1_CSpeaks_peak_1107	33	.	3.39560	6.38495	3.36086	132
1	225502425	225502685	RH_27415_H3K4me1_CSpeaks_peak_1108	25	.	4.33741	5.51744	2.58242	136
10	182802	183151	RH_27415_H3K4me1_CSpeaks_peak_1109	83	.	6.59874	11.83640	8.31320	274
10	200939	202016	RH_27415_H3K4me1_CSpeaks_peak_1110	229	.	8.99562	27.87475	22.93829	415
10	206257	206451	RH_27415_H3K4me1_CSpeaks_peak_1111	48	.	5.13463	8.00192	4.81817	105
10	222567	223063	RH_27415_H3K4me1_CSpeaks_peak_1112	151	.	6.83291	19.30621	15.13408	303
10	235420	235635	RH_27415_H3K4me1_CSpeaks_peak_1113	104	.	8.49419	14.16520	10.44734	79
10	236121	237020	RH_27415_H3K4me1_CSpeaks_peak_1114	126	.	7.06388	16.59016	12.66084	634
10	246016	246648	RH_27415_H3K4me1_CSpeaks_peak_1115	216	.	9.10511	26.44197	21.62666	422
10	260683	260922	RH_27415_H3K4me1_CSpeaks_peak_1116	94	.	7.10949	13.10149	9.46664	150
10	309199	309716	RH_27415_H3K4me1_CSpeaks_peak_1117	102	.	7.91113	13.99687	10.29965	108
10	314220	314721	RH_27415_H3K4me1_CSpeaks_peak_1118	57	.	6.15170	9.05155	5.77792	262
10	330542	330789	RH_27415_H3K4me1_CSpeaks_peak_1119	30	.	4.11694	6.05816	3.06633	234
10	331393	331666	RH_27415_H3K4me1_CSpeaks_peak_1120	37	.	4.24533	6.80873	3.74419	25
10	331856	332246	RH_27415_H3K4me1_CSpeaks_peak_1121	62	.	5.48926	9.58677	6.25522	86
10	346500	346654	RH_27415_H3K4me1_CSpeaks_peak_1122	37	.	4.24533	6.80873	3.74419	90
10	347129	347376	RH_27415_H3K4me1_CSpeaks_peak_1123	18	.	3.56961	4.70957	1.89328	70
10	391403	391558	RH_27415_H3K4me1_CSpeaks_peak_1124	51	.	5.58433	8.41613	5.19657	113
10	422917	423326	RH_27415_H3K4me1_CSpeaks_peak_1125	60	.	5.15505	9.34801	6.04062	121
10	423810	424117	RH_27415_H3K4me1_CSpeaks_peak_1126	128	.	6.52182	16.80624	12.85570	218
10	429632	429901	RH_27415_H3K4me1_CSpeaks_peak_1127	51	.	5.58433	8.41613	5.19657	144
10	448766	449062	RH_27415_H3K4me1_CSpeaks_peak_1128	23	.	3.94972	5.30870	2.39910	282
10	453714	454331	RH_27415_H3K4me1_CSpeaks_peak_1129	99	.	6.24882	13.67584	9.99677	297
10	455190	455632	RH_27415_H3K4me1_CSpeaks_peak_1130	206	.	13.02442	25.39493	20.68180	227
10	487114	487627	RH_27415_H3K4me1_CSpeaks_peak_1131	109	.	5.79762	14.75793	10.98919	407
10	521639	521944	RH_27415_H3K4me1_CSpeaks_peak_1132	39	.	4.73966	7.06917	3.96916	257
10	555203	555378	RH_27415_H3K4me1_CSpeaks_peak_1133	23	.	3.53194	5.30049	2.39910	141
10	561926	562162	RH_27415_H3K4me1_CSpeaks_peak_1134	28	.	4.53023	5.82645	2.87157	104
10	601942	602198	RH_27415_H3K4me1_CSpeaks_peak_1135	92	.	7.44577	12.82497	9.22064	139
10	605010	605184	RH_27415_H3K4me1_CSpeaks_peak_1136	46	.	5.63654	7.81040	4.64324	132
10	649698	650768	RH_27415_H3K4me1_CSpeaks_peak_1137	256	.	10.08944	30.88630	25.69254	467
10	659289	659625	RH_27415_H3K4me1_CSpeaks_peak_1138	159	.	10.23794	20.20155	15.95236	208
10	674403	674759	RH_27415_H3K4me1_CSpeaks_peak_1139	56	.	5.52960	8.96630	5.69866	106
10	694214	694391	RH_27415_H3K4me1_CSpeaks_peak_1140	44	.	3.93410	7.57721	4.43737	90
10	705353	705653	RH_27415_H3K4me1_CSpeaks_peak_1141	62	.	6.11508	9.57759	6.25522	196
10	714126	714643	RH_27415_H3K4me1_CSpeaks_peak_1142	102	.	7.37506	13.97927	10.28831	379
10	718925	719299	RH_27415_H3K4me1_CSpeaks_peak_1143	37	.	4.24533	6.80873	3.74419	303
10	720001	720488	RH_27415_H3K4me1_CSpeaks_peak_1144	64	.	5.41540	9.81131	6.47055	101
10	720586	720983	RH_27415_H3K4me1_CSpeaks_peak_1145	37	.	3.93734	6.78612	3.73054	104
10	738347	738833	RH_27415_H3K4me1_CSpeaks_peak_1146	173	.	8.42232	21.76567	17.36916	369
10	769017	769195	RH_27415_H3K4me1_CSpeaks_peak_1147	72	.	6.38007	10.70499	7.28147	81
10	798650	798846	RH_27415_H3K4me1_CSpeaks_peak_1148	82	.	7.05586	11.80147	8.28656	104
10	811188	811335	RH_27415_H3K4me1_CSpeaks_peak_1149	30	.	4.11694	6.05816	3.06633	73
10	826665	826950	RH_27415_H3K4me1_CSpeaks_peak_1150	48	.	4.77829	8.03004	4.84268	249
10	827114	827331	RH_27415_H3K4me1_CSpeaks_peak_1151	37	.	4.11427	6.84956	3.78207	118
10	827464	827951	RH_27415_H3K4me1_CSpeaks_peak_1152	60	.	5.15505	9.34801	6.04062	360
10	849021	849169	RH_27415_H3K4me1_CSpeaks_peak_1153	71	.	5.83234	10.53808	7.13193	85
10	884242	884409	RH_27415_H3K4me1_CSpeaks_peak_1154	31	.	4.59886	6.10388	3.10630	41
10	887377	887524	RH_27415_H3K4me1_CSpeaks_peak_1155	39	.	4.73966	7.06917	3.96916	96
10	892171	892688	RH_27415_H3K4me1_CSpeaks_peak_1156	51	.	4.95605	8.33680	5.12949	390
10	898212	898359	RH_27415_H3K4me1_CSpeaks_peak_1157	78	.	6.32243	11.37297	7.89693	69
10	941073	941399	RH_27415_H3K4me1_CSpeaks_peak_1158	71	.	5.83234	10.53808	7.13193	213
10	952315	952581	RH_27415_H3K4me1_CSpeaks_peak_1159	65	.	6.10081	9.89303	6.54595	138
10	987933	988124	RH_27415_H3K4me1_CSpeaks_peak_1160	32	.	4.80689	6.28219	3.26585	52
10	1030594	1030842	RH_27415_H3K4me1_CSpeaks_peak_1161	25	.	4.18825	5.46391	2.53317	63
10	1048798	1049464	RH_27415_H3K4me1_CSpeaks_peak_1162	141	.	9.38136	18.27043	14.19357	177
10	1129048	1131889	RH_27415_H3K4me1_CSpeaks_peak_1163	216	.	9.10511	26.44197	21.62666	1975
10	1225245	1225442	RH_27415_H3K4me1_CSpeaks_peak_1164	31	.	4.34469	6.17049	3.15875	135
10	1251966	1252474	RH_27415_H3K4me1_CSpeaks_peak_1165	146	.	9.08435	18.78937	14.66992	365
10	1293845	1294017	RH_27415_H3K4me1_CSpeaks_peak_1166	66	.	5.16207	10.05058	6.68018	89
10	1327060	1327693	RH_27415_H3K4me1_CSpeaks_peak_1167	175	.	9.07529	21.96269	17.56005	174
10	1352319	1352677	RH_27415_H3K4me1_CSpeaks_peak_1168	143	.	10.73331	18.46816	14.38209	138
10	1359080	1359243	RH_27415_H3K4me1_CSpeaks_peak_1169	77	.	7.37915	11.19735	7.73001	100
10	1363986	1364953	RH_27415_H3K4me1_CSpeaks_peak_1170	218	.	13.15295	26.70185	21.87622	193
10	1400731	1400959	RH_27415_H3K4me1_CSpeaks_peak_1171	80	.	6.17542	11.51390	8.02016	128
10	1461908	1462680	RH_27415_H3K4me1_CSpeaks_peak_1172	38	.	4.46002	6.89513	3.81509	521
10	1464470	1464701	RH_27415_H3K4me1_CSpeaks_peak_1173	23	.	3.77387	5.25506	2.36469	116
10	1482336	1482780	RH_27415_H3K4me1_CSpeaks_peak_1174	180	.	9.09714	22.54917	18.08038	162
10	1537515	1537996	RH_27415_H3K4me1_CSpeaks_peak_1175	114	.	7.89943	15.31442	11.49403	347
10	1549234	1549708	RH_27415_H3K4me1_CSpeaks_peak_1176	66	.	5.16207	10.05058	6.68018	152
10	1559985	1560269	RH_27415_H3K4me1_CSpeaks_peak_1177	45	.	4.80310	7.76356	4.59733	195
10	1648271	1648918	RH_27415_H3K4me1_CSpeaks_peak_1178	44	.	3.93410	7.57721	4.43737	120
10	1660431	1660719	RH_27415_H3K4me1_CSpeaks_peak_1179	39	.	4.73966	7.06917	3.96916	78
10	1700370	1700543	RH_27415_H3K4me1_CSpeaks_peak_1180	17	.	3.26025	4.60723	1.79948	146
10	1714341	1715534	RH_27415_H3K4me1_CSpeaks_peak_1181	172	.	7.64627	21.65079	17.26982	532
10	1756179	1756389	RH_27415_H3K4me1_CSpeaks_peak_1182	137	.	8.23389	17.81892	13.77863	105
10	1810862	1811066	RH_27415_H3K4me1_CSpeaks_peak_1183	75	.	6.53658	10.95944	7.51701	121
10	1824660	1824852	RH_27415_H3K4me1_CSpeaks_peak_1184	94	.	7.10949	13.10149	9.46664	86
10	1885646	1886397	RH_27415_H3K4me1_CSpeaks_peak_1185	138	.	7.72803	17.87617	13.83150	646
10	1887163	1887345	RH_27415_H3K4me1_CSpeaks_peak_1186	59	.	4.89038	9.19661	5.90375	106
10	1930719	1931145	RH_27415_H3K4me1_CSpeaks_peak_1187	38	.	4.46002	6.89513	3.81509	35
10	2013141	2013468	RH_27415_H3K4me1_CSpeaks_peak_1188	87	.	6.90030	12.33759	8.77590	257
10	2013626	2014363	RH_27415_H3K4me1_CSpeaks_peak_1189	120	.	6.29693	15.87931	12.01593	462
10	2062043	2062350	RH_27415_H3K4me1_CSpeaks_peak_1190	44	.	4.54857	7.62824	4.47795	113
10	2062786	2063101	RH_27415_H3K4me1_CSpeaks_peak_1191	30	.	4.11694	6.05816	3.06633	76
10	2078752	2078991	RH_27415_H3K4me1_CSpeaks_peak_1192	80	.	6.17542	11.51390	8.02016	137
10	2165304	2165744	RH_27415_H3K4me1_CSpeaks_peak_1193	177	.	7.45408	22.19301	17.77478	271
10	2240815	2241005	RH_27415_H3K4me1_CSpeaks_peak_1194	38	.	4.79350	6.88021	3.80968	143
10	2242221	2242417	RH_27415_H3K4me1_CSpeaks_peak_1195	65	.	4.92168	9.92393	6.57198	102
10	2263269	2263494	RH_27415_H3K4me1_CSpeaks_peak_1196	18	.	3.19909	4.69854	1.88307	217
10	2315157	2315374	RH_27415_H3K4me1_CSpeaks_peak_1197	37	.	3.82314	6.82116	3.75388	161
10	2407709	2407856	RH_27415_H3K4me1_CSpeaks_peak_1198	60	.	5.95733	9.32470	6.02533	92
10	2408303	2408512	RH_27415_H3K4me1_CSpeaks_peak_1199	30	.	4.11694	6.05816	3.06633	75
10	2536530	2536680	RH_27415_H3K4me1_CSpeaks_peak_1200	51	.	5.58433	8.41613	5.19657	74
10	3130901	3132508	RH_27415_H3K4me1_CSpeaks_peak_1201	147	.	8.57697	18.93611	14.79545	1367
10	4440597	4440916	RH_27415_H3K4me1_CSpeaks_peak_1202	59	.	4.89038	9.19661	5.90375	81
10	4441116	4442112	RH_27415_H3K4me1_CSpeaks_peak_1203	140	.	7.13643	18.12951	14.06953	282
10	4446905	4448202	RH_27415_H3K4me1_CSpeaks_peak_1204	98	.	6.86157	13.53398	9.86718	498
10	4771925	4772221	RH_27415_H3K4me1_CSpeaks_peak_1205	44	.	4.34700	7.55915	4.42054	129
10	5150825	5151511	RH_27415_H3K4me1_CSpeaks_peak_1206	71	.	5.83234	10.53808	7.13193	312
10	5180833	5181036	RH_27415_H3K4me1_CSpeaks_peak_1207	42	.	5.11897	7.39378	4.27166	108
10	5181242	5181646	RH_27415_H3K4me1_CSpeaks_peak_1208	80	.	6.17542	11.51390	8.02016	303
10	5395175	5395743	RH_27415_H3K4me1_CSpeaks_peak_1209	73	.	5.16776	10.76319	7.33295	308
10	5517601	5519436	RH_27415_H3K4me1_CSpeaks_peak_1210	118	.	7.32672	15.70539	11.84920	470
10	5553590	5554243	RH_27415_H3K4me1_CSpeaks_peak_1211	200	.	10.56415	24.66543	20.02925	234
10	5567206	5567552	RH_27415_H3K4me1_CSpeaks_peak_1212	212	.	12.06175	26.04721	21.26823	173
10	5713112	5713729	RH_27415_H3K4me1_CSpeaks_peak_1213	30	.	3.69126	6.06248	3.06664	317
10	5713963	5714317	RH_27415_H3K4me1_CSpeaks_peak_1214	65	.	4.72270	9.84658	6.50143	133
10	5758207	5758899	RH_27415_H3K4me1_CSpeaks_peak_1215	63	.	5.32000	9.64246	6.30978	298
10	5928842	5929270	RH_27415_H3K4me1_CSpeaks_peak_1216	89	.	6.51849	12.51292	8.93192	178
10	6182213	6182360	RH_27415_H3K4me1_CSpeaks_peak_1217	37	.	4.24533	6.80873	3.74419	44
10	6182489	6182681	RH_27415_H3K4me1_CSpeaks_peak_1218	102	.	7.91113	13.99687	10.29965	95
10	6199262	6199595	RH_27415_H3K4me1_CSpeaks_peak_1219	38	.	5.09651	6.90044	3.81613	132
10	6285122	6285471	RH_27415_H3K4me1_CSpeaks_peak_1220	68	.	5.45828	10.24524	6.85842	254
10	6656685	6656965	RH_27415_H3K4me1_CSpeaks_peak_1221	155	.	11.28330	19.77866	15.57415	138
10	6694402	6695119	RH_27415_H3K4me1_CSpeaks_peak_1222	184	.	10.89431	22.92595	18.42518	410
10	6695393	6695661	RH_27415_H3K4me1_CSpeaks_peak_1223	24	.	3.44518	5.36604	2.44726	136
10	6809873	6810234	RH_27415_H3K4me1_CSpeaks_peak_1224	117	.	7.54773	15.63811	11.78709	217
10	6810367	6810514	RH_27415_H3K4me1_CSpeaks_peak_1225	39	.	5.19681	7.06513	3.96916	44
10	7020101	7020529	RH_27415_H3K4me1_CSpeaks_peak_1226	135	.	7.33557	17.59496	13.58670	106
10	7020800	7020954	RH_27415_H3K4me1_CSpeaks_peak_1227	45	.	4.80310	7.76356	4.59733	45
10	7022328	7022768	RH_27415_H3K4me1_CSpeaks_peak_1228	122	.	6.64427	16.18893	12.29980	346
10	7149213	7149567	RH_27415_H3K4me1_CSpeaks_peak_1229	114	.	6.39818	15.24186	11.43308	240
10	7497387	7497802	RH_27415_H3K4me1_CSpeaks_peak_1230	136	.	9.30722	17.65528	13.63129	262
10	7795494	7795802	RH_27415_H3K4me1_CSpeaks_peak_1231	51	.	4.42951	8.30896	5.10324	251
10	7796437	7797112	RH_27415_H3K4me1_CSpeaks_peak_1232	39	.	3.57431	7.02951	3.94144	27
10	7797767	7798756	RH_27415_H3K4me1_CSpeaks_peak_1233	147	.	8.57697	18.93611	14.79545	869
10	7910345	7910548	RH_27415_H3K4me1_CSpeaks_peak_1234	114	.	7.89943	15.31442	11.49403	118
10	8089196	8089435	RH_27415_H3K4me1_CSpeaks_peak_1235	77	.	6.70097	11.22621	7.75717	138
10	8437863	8438133	RH_27415_H3K4me1_CSpeaks_peak_1236	191	.	10.66424	23.67720	19.11009	139
10	10212912	10213076	RH_27415_H3K4me1_CSpeaks_peak_1237	30	.	3.80363	6.02486	3.04887	98
10	10246803	10246950	RH_27415_H3K4me1_CSpeaks_peak_1238	19	.	3.86548	4.78208	1.95846	125
10	10772775	10772963	RH_27415_H3K4me1_CSpeaks_peak_1239	23	.	3.94972	5.30870	2.39910	121
10	12164333	12164640	RH_27415_H3K4me1_CSpeaks_peak_1240	76	.	5.76152	11.16561	7.69925	211
10	12165021	12165236	RH_27415_H3K4me1_CSpeaks_peak_1241	44	.	4.54857	7.62824	4.47795	85
10	12240522	12240994	RH_27415_H3K4me1_CSpeaks_peak_1242	136	.	9.30722	17.65528	13.63129	322
10	12590308	12590490	RH_27415_H3K4me1_CSpeaks_peak_1243	80	.	6.17542	11.51390	8.02016	60
10	12625725	12625988	RH_27415_H3K4me1_CSpeaks_peak_1244	159	.	10.23794	20.20155	15.95236	124
10	12829500	12829920	RH_27415_H3K4me1_CSpeaks_peak_1245	62	.	6.11508	9.57759	6.25522	137
10	12849002	12849336	RH_27415_H3K4me1_CSpeaks_peak_1246	92	.	7.44577	12.82497	9.22064	50
10	12867851	12868112	RH_27415_H3K4me1_CSpeaks_peak_1247	14	.	2.92358	4.18511	1.44419	17
10	12967437	12967715	RH_27415_H3K4me1_CSpeaks_peak_1248	44	.	5.42176	7.62646	4.47795	89
10	13370174	13371083	RH_27415_H3K4me1_CSpeaks_peak_1249	134	.	6.41880	17.44543	13.45146	603
10	13389120	13389436	RH_27415_H3K4me1_CSpeaks_peak_1250	60	.	5.15505	9.34801	6.04062	93
10	13458204	13458565	RH_27415_H3K4me1_CSpeaks_peak_1251	91	.	5.97713	12.74002	9.14294	226
10	13601159	13602378	RH_27415_H3K4me1_CSpeaks_peak_1252	114	.	7.89943	15.31442	11.49403	695
10	13789484	13789651	RH_27415_H3K4me1_CSpeaks_peak_1253	30	.	3.69126	6.06248	3.06664	45
10	14159979	14160353	RH_27415_H3K4me1_CSpeaks_peak_1254	76	.	7.04829	11.08885	7.63336	248
10	14212392	14212539	RH_27415_H3K4me1_CSpeaks_peak_1255	26	.	3.31293	5.54444	2.60674	102
10	14212860	14213296	RH_27415_H3K4me1_CSpeaks_peak_1256	65	.	5.26213	9.88805	6.54244	126
10	14248851	14249172	RH_27415_H3K4me1_CSpeaks_peak_1257	31	.	3.51998	6.19837	3.18467	264
10	14355180	14355378	RH_27415_H3K4me1_CSpeaks_peak_1258	98	.	7.59443	13.47897	9.82230	102
10	14400827	14401238	RH_27415_H3K4me1_CSpeaks_peak_1259	80	.	5.17248	11.48246	8.00069	286
10	14431832	14432335	RH_27415_H3K4me1_CSpeaks_peak_1260	201	.	10.29236	24.76402	20.10945	184
10	14501965	14502205	RH_27415_H3K4me1_CSpeaks_peak_1261	30	.	3.69126	6.06248	3.06664	23
10	14850828	14851067	RH_27415_H3K4me1_CSpeaks_peak_1262	17	.	3.33562	4.53418	1.74515	40
10	14939480	14939972	RH_27415_H3K4me1_CSpeaks_peak_1263	147	.	8.57697	18.93611	14.79545	225
10	14941156	14941519	RH_27415_H3K4me1_CSpeaks_peak_1264	43	.	4.98470	7.46135	4.33764	116
10	15102829	15103006	RH_27415_H3K4me1_CSpeaks_peak_1265	20	.	3.10587	4.91594	2.05566	45
10	15619801	15620395	RH_27415_H3K4me1_CSpeaks_peak_1266	288	.	11.41088	34.29757	28.83385	205
10	15620600	15620793	RH_27415_H3K4me1_CSpeaks_peak_1267	71	.	5.83234	10.53808	7.13193	113
10	15811691	15811984	RH_27415_H3K4me1_CSpeaks_peak_1268	54	.	5.14618	8.66138	5.41184	171
10	16691395	16691899	RH_27415_H3K4me1_CSpeaks_peak_1269	131	.	7.58095	17.11598	13.14124	389
10	16692045	16692756	RH_27415_H3K4me1_CSpeaks_peak_1270	298	.	15.35691	35.43378	29.89491	331
10	17361124	17361437	RH_27415_H3K4me1_CSpeaks_peak_1271	54	.	5.14618	8.66138	5.41184	198
10	17600474	17601379	RH_27415_H3K4me1_CSpeaks_peak_1272	274	.	13.42904	32.81889	27.46439	610
10	17690899	17691294	RH_27415_H3K4me1_CSpeaks_peak_1273	157	.	9.47932	19.98555	15.76464	326
10	17791315	17791658	RH_27415_H3K4me1_CSpeaks_peak_1274	71	.	5.83234	10.53808	7.13193	213
10	17802844	17803108	RH_27415_H3K4me1_CSpeaks_peak_1275	121	.	7.27771	16.07768	12.19804	130
10	17838564	17838911	RH_27415_H3K4me1_CSpeaks_peak_1276	84	.	6.71452	12.02934	8.49335	201
10	17944935	17945109	RH_27415_H3K4me1_CSpeaks_peak_1277	75	.	6.31955	10.98175	7.52945	38
10	18181694	18182011	RH_27415_H3K4me1_CSpeaks_peak_1278	39	.	4.73966	7.06917	3.96916	181
10	18185777	18187057	RH_27415_H3K4me1_CSpeaks_peak_1279	245	.	11.66467	29.68528	24.57584	419
10	18243237	18243873	RH_27415_H3K4me1_CSpeaks_peak_1280	97	.	5.90601	13.39703	9.74581	129
10	18319490	18319759	RH_27415_H3K4me1_CSpeaks_peak_1281	56	.	5.52960	8.96630	5.69866	131
10	18407537	18407872	RH_27415_H3K4me1_CSpeaks_peak_1282	51	.	4.61869	8.36571	5.15282	224
10	18440236	18440906	RH_27415_H3K4me1_CSpeaks_peak_1283	130	.	7.78487	17.01160	13.05206	188
10	18477364	18477676	RH_27415_H3K4me1_CSpeaks_peak_1284	63	.	6.63723	9.71231	6.37777	128
10	18484956	18485533	RH_27415_H3K4me1_CSpeaks_peak_1285	174	.	11.24165	21.86782	17.46888	255
10	18681976	18682497	RH_27415_H3K4me1_CSpeaks_peak_1286	60	.	5.15505	9.34801	6.04062	434
10	19057186	19057806	RH_27415_H3K4me1_CSpeaks_peak_1287	160	.	8.49066	20.32986	16.06282	493
10	19166391	19166825	RH_27415_H3K4me1_CSpeaks_peak_1288	84	.	6.71452	12.02934	8.49335	295
10	19177552	19177741	RH_27415_H3K4me1_CSpeaks_peak_1289	51	.	5.58433	8.41613	5.19657	114
10	19365595	19366508	RH_27415_H3K4me1_CSpeaks_peak_1290	217	.	10.32705	26.59270	21.77224	128
10	19497394	19497625	RH_27415_H3K4me1_CSpeaks_peak_1291	17	.	3.26025	4.60723	1.79948	13
10	19547731	19548034	RH_27415_H3K4me1_CSpeaks_peak_1292	83	.	5.70544	11.82328	8.30184	83
10	19572172	19572350	RH_27415_H3K4me1_CSpeaks_peak_1293	22	.	3.79861	5.07139	2.20165	128
10	19706377	19707150	RH_27415_H3K4me1_CSpeaks_peak_1294	65	.	4.92168	9.92393	6.57198	264
10	19941161	19941377	RH_27415_H3K4me1_CSpeaks_peak_1295	13	.	2.68073	4.03404	1.30724	180
10	20002515	20002678	RH_27415_H3K4me1_CSpeaks_peak_1296	75	.	6.76460	10.96387	7.52048	76
10	20318207	20318696	RH_27415_H3K4me1_CSpeaks_peak_1297	131	.	7.58095	17.11598	13.14124	323
10	20360384	20361120	RH_27415_H3K4me1_CSpeaks_peak_1298	125	.	8.29441	16.45297	12.54013	477
10	20565825	20566078	RH_27415_H3K4me1_CSpeaks_peak_1299	76	.	7.04829	11.08885	7.63336	116
10	20843615	20844024	RH_27415_H3K4me1_CSpeaks_peak_1300	68	.	5.45828	10.24524	6.85842	153
10	21002723	21003188	RH_27415_H3K4me1_CSpeaks_peak_1301	117	.	6.79219	15.60162	11.76282	325
10	21909620	21909929	RH_27415_H3K4me1_CSpeaks_peak_1302	44	.	4.34700	7.55915	4.42054	52
10	22525177	22526223	RH_27415_H3K4me1_CSpeaks_peak_1303	266	.	12.91526	31.92104	26.63832	583
10	22755963	22756277	RH_27415_H3K4me1_CSpeaks_peak_1304	80	.	6.17542	11.51390	8.02016	102
10	23254586	23255266	RH_27415_H3K4me1_CSpeaks_peak_1305	89	.	5.65993	12.50056	8.92932	85
10	23255406	23255904	RH_27415_H3K4me1_CSpeaks_peak_1306	63	.	5.95473	9.65694	6.32289	450
10	25053288	25054018	RH_27415_H3K4me1_CSpeaks_peak_1307	135	.	7.33557	17.59496	13.58670	340
10	25222909	25223097	RH_27415_H3K4me1_CSpeaks_peak_1308	56	.	5.52960	8.96630	5.69866	115
10	25252951	25253651	RH_27415_H3K4me1_CSpeaks_peak_1309	95	.	5.62226	13.19129	9.54918	346
10	25253795	25254162	RH_27415_H3K4me1_CSpeaks_peak_1310	54	.	5.14618	8.66138	5.41184	76
10	25337728	25337951	RH_27415_H3K4me1_CSpeaks_peak_1311	224	.	12.50848	27.40217	22.49945	114
10	25589569	25589728	RH_27415_H3K4me1_CSpeaks_peak_1312	23	.	3.53194	5.30049	2.39910	102
10	25895768	25895915	RH_27415_H3K4me1_CSpeaks_peak_1313	75	.	7.16189	10.99486	7.54213	79
10	26162902	26163518	RH_27415_H3K4me1_CSpeaks_peak_1314	233	.	10.61333	28.33801	23.36160	429
10	26507807	26508355	RH_27415_H3K4me1_CSpeaks_peak_1315	51	.	4.42951	8.30896	5.10324	134
10	26660533	26661074	RH_27415_H3K4me1_CSpeaks_peak_1316	127	.	7.89081	16.71934	12.77520	235
10	26682315	26683292	RH_27415_H3K4me1_CSpeaks_peak_1317	170	.	8.79390	21.43220	17.06696	867
10	26721235	26721749	RH_27415_H3K4me1_CSpeaks_peak_1318	50	.	5.49907	8.28042	5.08213	129
10	26972426	26973110	RH_27415_H3K4me1_CSpeaks_peak_1319	89	.	6.51849	12.51292	8.93192	402
10	27109459	27109608	RH_27415_H3K4me1_CSpeaks_peak_1320	48	.	5.13463	8.00192	4.81817	36
10	27194957	27195172	RH_27415_H3K4me1_CSpeaks_peak_1321	92	.	7.44577	12.82497	9.22064	108
10	27195744	27196464	RH_27415_H3K4me1_CSpeaks_peak_1322	216	.	10.57290	26.45622	21.63970	186
10	27317061	27317230	RH_27415_H3K4me1_CSpeaks_peak_1323	23	.	3.77387	5.25506	2.36469	83
10	27505143	27505425	RH_27415_H3K4me1_CSpeaks_peak_1324	45	.	4.93819	7.68268	4.52826	50
10	27655570	27655907	RH_27415_H3K4me1_CSpeaks_peak_1325	81	.	7.36163	11.60824	8.10747	207
10	27941293	27941454	RH_27415_H3K4me1_CSpeaks_peak_1326	71	.	5.83234	10.53808	7.13193	99
10	28002302	28002682	RH_27415_H3K4me1_CSpeaks_peak_1327	89	.	6.51849	12.51292	8.93192	272
10	28003036	28003719	RH_27415_H3K4me1_CSpeaks_peak_1328	117	.	7.54773	15.63811	11.78709	133
10	28331730	28331881	RH_27415_H3K4me1_CSpeaks_peak_1329	23	.	3.53194	5.30049	2.39910	104
10	28497419	28497953	RH_27415_H3K4me1_CSpeaks_peak_1330	127	.	7.89081	16.71934	12.77520	402
10	28512977	28513518	RH_27415_H3K4me1_CSpeaks_peak_1331	203	.	9.23738	25.03943	20.34761	154
10	28906008	28906155	RH_27415_H3K4me1_CSpeaks_peak_1332	58	.	6.22907	9.17932	5.89313	110
10	29131951	29132264	RH_27415_H3K4me1_CSpeaks_peak_1333	71	.	6.07777	10.58020	7.16442	91
10	29135129	29135313	RH_27415_H3K4me1_CSpeaks_peak_1334	44	.	4.34700	7.55915	4.42054	92
10	29259109	29259388	RH_27415_H3K4me1_CSpeaks_peak_1335	84	.	6.71452	12.02934	8.49335	166
10	29310724	29310995	RH_27415_H3K4me1_CSpeaks_peak_1336	75	.	6.31955	10.98175	7.52945	69
10	29434473	29434850	RH_27415_H3K4me1_CSpeaks_peak_1337	37	.	3.82314	6.82116	3.75388	261
10	29584182	29584379	RH_27415_H3K4me1_CSpeaks_peak_1338	26	.	4.15392	5.62819	2.68815	124
10	29584586	29584752	RH_27415_H3K4me1_CSpeaks_peak_1339	30	.	3.80363	6.02486	3.04887	47
10	30181762	30182019	RH_27415_H3K4me1_CSpeaks_peak_1340	37	.	3.82314	6.82116	3.75388	106
10	30481008	30481738	RH_27415_H3K4me1_CSpeaks_peak_1341	151	.	6.83291	19.30621	15.13408	363
10	30501208	30501893	RH_27415_H3K4me1_CSpeaks_peak_1342	211	.	9.97558	25.92333	21.17323	375
10	30505074	30505305	RH_27415_H3K4me1_CSpeaks_peak_1343	168	.	9.87429	21.19936	16.87164	91
10	30744762	30745354	RH_27415_H3K4me1_CSpeaks_peak_1344	123	.	8.15138	16.21060	12.31665	154
10	31364449	31364695	RH_27415_H3K4me1_CSpeaks_peak_1345	48	.	5.13463	8.00192	4.81817	204
10	31383795	31384074	RH_27415_H3K4me1_CSpeaks_peak_1346	61	.	6.04969	9.47274	6.15555	228
10	31549628	31549801	RH_27415_H3K4me1_CSpeaks_peak_1347	30	.	3.94209	6.01847	3.04754	88
10	31605141	31605401	RH_27415_H3K4me1_CSpeaks_peak_1348	23	.	3.94972	5.30870	2.39910	200
10	31606320	31606474	RH_27415_H3K4me1_CSpeaks_peak_1349	46	.	5.61674	7.77588	4.60880	71
10	31606843	31607103	RH_27415_H3K4me1_CSpeaks_peak_1350	92	.	7.44577	12.82497	9.22064	45
10	31807707	31807982	RH_27415_H3K4me1_CSpeaks_peak_1351	56	.	5.52960	8.96630	5.69866	182
10	31876698	31876862	RH_27415_H3K4me1_CSpeaks_peak_1352	52	.	4.85181	8.47521	5.24311	65
10	31894226	31894597	RH_27415_H3K4me1_CSpeaks_peak_1353	121	.	7.27771	16.07768	12.19804	115
10	32065680	32065852	RH_27415_H3K4me1_CSpeaks_peak_1354	48	.	5.13463	8.00192	4.81817	141
10	32090437	32090590	RH_27415_H3K4me1_CSpeaks_peak_1355	62	.	5.48926	9.58677	6.25522	59
10	32114881	32115201	RH_27415_H3K4me1_CSpeaks_peak_1356	65	.	5.92458	9.96019	6.59929	205
10	32212984	32213711	RH_27415_H3K4me1_CSpeaks_peak_1357	160	.	8.49066	20.32986	16.06282	594
10	32221841	32222028	RH_27415_H3K4me1_CSpeaks_peak_1358	54	.	5.14618	8.66138	5.41184	97
10	32233500	32233743	RH_27415_H3K4me1_CSpeaks_peak_1359	37	.	4.07531	6.77834	3.72667	129
10	32449336	32449635	RH_27415_H3K4me1_CSpeaks_peak_1360	24	.	3.44518	5.36604	2.44726	218
10	32488465	32488755	RH_27415_H3K4me1_CSpeaks_peak_1361	158	.	8.92004	20.07023	15.83306	200
10	32593338	32593652	RH_27415_H3K4me1_CSpeaks_peak_1362	56	.	5.52960	8.96630	5.69866	70
10	33071529	33072004	RH_27415_H3K4me1_CSpeaks_peak_1363	30	.	3.80363	6.02486	3.04887	229
10	33072691	33073834	RH_27415_H3K4me1_CSpeaks_peak_1364	202	.	10.05546	24.91172	20.24189	759
10	33133125	33133296	RH_27415_H3K4me1_CSpeaks_peak_1365	38	.	4.46002	6.89513	3.81509	82
10	33217005	33217311	RH_27415_H3K4me1_CSpeaks_peak_1366	56	.	5.52960	8.96630	5.69866	95
10	33217956	33218207	RH_27415_H3K4me1_CSpeaks_peak_1367	33	.	4.65361	6.40857	3.37779	133
10	33377000	33377256	RH_27415_H3K4me1_CSpeaks_peak_1368	66	.	5.95249	10.00607	6.64221	66
10	33377438	33377779	RH_27415_H3K4me1_CSpeaks_peak_1369	91	.	5.97713	12.74002	9.14294	99
10	33410517	33411087	RH_27415_H3K4me1_CSpeaks_peak_1370	58	.	4.67559	9.10551	5.82231	424
10	33421251	33421471	RH_27415_H3K4me1_CSpeaks_peak_1371	57	.	5.35441	9.01312	5.74326	177
10	33433458	33434062	RH_27415_H3K4me1_CSpeaks_peak_1372	58	.	4.67559	9.10551	5.82231	326
10	33480826	33481227	RH_27415_H3K4me1_CSpeaks_peak_1373	147	.	9.77258	18.91837	14.78996	261
10	33498895	33499299	RH_27415_H3K4me1_CSpeaks_peak_1374	104	.	7.50446	14.19691	10.46988	149
10	33511569	33511728	RH_27415_H3K4me1_CSpeaks_peak_1375	49	.	5.62082	8.19085	4.99724	43
10	33617804	33618168	RH_27415_H3K4me1_CSpeaks_peak_1376	92	.	7.44577	12.82497	9.22064	204
10	33620994	33621160	RH_27415_H3K4me1_CSpeaks_peak_1377	84	.	6.71452	12.02934	8.49335	73
10	33781185	33781584	RH_27415_H3K4me1_CSpeaks_peak_1378	116	.	8.27967	15.48674	11.65626	98
10	33960090	33960533	RH_27415_H3K4me1_CSpeaks_peak_1379	44	.	4.54857	7.62824	4.47795	132
10	33997071	33997332	RH_27415_H3K4me1_CSpeaks_peak_1380	17	.	3.55475	4.48714	1.70910	125
10	34037855	34038324	RH_27415_H3K4me1_CSpeaks_peak_1381	48	.	5.13463	8.00192	4.81817	162
10	34163592	34163880	RH_27415_H3K4me1_CSpeaks_peak_1382	91	.	6.64865	12.73913	9.14294	207
10	34628693	34629195	RH_27415_H3K4me1_CSpeaks_peak_1383	110	.	7.59721	14.80282	11.03180	390
10	34720288	34720590	RH_27415_H3K4me1_CSpeaks_peak_1384	34	.	4.70391	6.48732	3.45329	230
10	34720955	34721129	RH_27415_H3K4me1_CSpeaks_peak_1385	60	.	5.95733	9.32470	6.02533	76
10	35480231	35480476	RH_27415_H3K4me1_CSpeaks_peak_1386	77	.	6.49440	11.27034	7.79902	55
10	35519966	35520917	RH_27415_H3K4me1_CSpeaks_peak_1387	157	.	9.47932	19.98555	15.76464	641
10	35577905	35578779	RH_27415_H3K4me1_CSpeaks_peak_1388	99	.	6.24882	13.67584	9.99677	346
10	35626972	35627206	RH_27415_H3K4me1_CSpeaks_peak_1389	88	.	7.96468	12.42665	8.86158	115
10	35668125	35668633	RH_27415_H3K4me1_CSpeaks_peak_1390	280	.	12.69391	33.50946	28.09758	230
10	35668736	35668895	RH_27415_H3K4me1_CSpeaks_peak_1391	89	.	6.52021	12.51591	8.93420	84
10	35874676	35874852	RH_27415_H3K4me1_CSpeaks_peak_1392	84	.	6.71452	12.02934	8.49335	77
10	35900829	35901604	RH_27415_H3K4me1_CSpeaks_peak_1393	159	.	9.29769	20.20531	15.95262	291
10	35922118	35922739	RH_27415_H3K4me1_CSpeaks_peak_1394	72	.	4.94759	10.65502	7.23417	297
10	36003669	36004217	RH_27415_H3K4me1_CSpeaks_peak_1395	44	.	4.54857	7.62824	4.47795	92
10	36006917	36007184	RH_27415_H3K4me1_CSpeaks_peak_1396	82	.	6.80541	11.78074	8.26684	144
10	36082454	36083110	RH_27415_H3K4me1_CSpeaks_peak_1397	219	.	8.77073	26.80910	21.97393	369
10	36332628	36332880	RH_27415_H3K4me1_CSpeaks_peak_1398	59	.	5.28645	9.23775	5.94222	120
10	36523195	36524022	RH_27415_H3K4me1_CSpeaks_peak_1399	196	.	8.61294	24.28785	19.66882	496
10	36535321	36536044	RH_27415_H3K4me1_CSpeaks_peak_1400	132	.	6.13906	17.20525	13.22202	459
10	36591075	36591222	RH_27415_H3K4me1_CSpeaks_peak_1401	39	.	4.73966	7.06917	3.96916	61
10	36607707	36608101	RH_27415_H3K4me1_CSpeaks_peak_1402	71	.	6.07777	10.58020	7.16442	211
10	36609492	36610305	RH_27415_H3K4me1_CSpeaks_peak_1403	114	.	6.39818	15.24186	11.43308	275
10	36636790	36637007	RH_27415_H3K4me1_CSpeaks_peak_1404	108	.	8.04116	14.64303	10.87698	80
10	36644843	36645466	RH_27415_H3K4me1_CSpeaks_peak_1405	349	.	13.64571	40.79493	34.94098	330
10	36681210	36681441	RH_27415_H3K4me1_CSpeaks_peak_1406	91	.	7.82943	12.70700	9.11736	128
10	36758658	36758815	RH_27415_H3K4me1_CSpeaks_peak_1407	44	.	4.34700	7.55915	4.42054	103
10	36894271	36894489	RH_27415_H3K4me1_CSpeaks_peak_1408	52	.	4.85181	8.47521	5.24311	142
10	37031926	37032458	RH_27415_H3K4me1_CSpeaks_peak_1409	207	.	11.36520	25.46502	20.74664	334
10	37108760	37109506	RH_27415_H3K4me1_CSpeaks_peak_1410	202	.	11.05921	24.94001	20.25836	337
10	37134929	37135111	RH_27415_H3K4me1_CSpeaks_peak_1411	59	.	4.89038	9.19661	5.90375	113
10	37135687	37136471	RH_27415_H3K4me1_CSpeaks_peak_1412	180	.	9.09714	22.54917	18.08038	577
10	37464424	37464937	RH_27415_H3K4me1_CSpeaks_peak_1413	94	.	7.10949	13.10149	9.46664	229
10	37561714	37561869	RH_27415_H3K4me1_CSpeaks_peak_1414	52	.	4.85181	8.47521	5.24311	123
10	37561993	37562490	RH_27415_H3K4me1_CSpeaks_peak_1415	66	.	5.16207	10.05058	6.68018	260
10	37705323	37705527	RH_27415_H3K4me1_CSpeaks_peak_1416	68	.	5.45828	10.24524	6.85842	87
10	38178794	38179185	RH_27415_H3K4me1_CSpeaks_peak_1417	30	.	4.11694	6.05816	3.06633	231
10	38768591	38768959	RH_27415_H3K4me1_CSpeaks_peak_1418	37	.	4.24533	6.80873	3.74419	124
10	38866025	38866409	RH_27415_H3K4me1_CSpeaks_peak_1419	98	.	6.86157	13.53398	9.86718	156
10	38910613	38911123	RH_27415_H3K4me1_CSpeaks_peak_1420	54	.	5.14618	8.66138	5.41184	375
10	38988776	38989084	RH_27415_H3K4me1_CSpeaks_peak_1421	51	.	4.61869	8.36571	5.15282	52
10	39628809	39629814	RH_27415_H3K4me1_CSpeaks_peak_1422	78	.	4.51623	11.29323	7.82158	124
10	40293971	40294161	RH_27415_H3K4me1_CSpeaks_peak_1423	48	.	5.13463	8.00192	4.81817	104
10	40714883	40715053	RH_27415_H3K4me1_CSpeaks_peak_1424	62	.	5.48926	9.58677	6.25522	104
10	40930597	40930744	RH_27415_H3K4me1_CSpeaks_peak_1425	52	.	4.85181	8.47521	5.24311	98
10	41049897	41050373	RH_27415_H3K4me1_CSpeaks_peak_1426	125	.	8.84186	16.41328	12.50959	286
10	42023029	42023438	RH_27415_H3K4me1_CSpeaks_peak_1427	212	.	10.63544	25.97415	21.20709	195
10	42023804	42024280	RH_27415_H3K4me1_CSpeaks_peak_1428	146	.	9.08435	18.78937	14.66992	163
10	43597109	43597596	RH_27415_H3K4me1_CSpeaks_peak_1429	137	.	8.23389	17.81892	13.77863	362
10	43598171	43598554	RH_27415_H3K4me1_CSpeaks_peak_1430	51	.	4.61869	8.36571	5.15282	51
10	44732272	44732546	RH_27415_H3K4me1_CSpeaks_peak_1431	30	.	4.11694	6.05816	3.06633	134
10	46249847	46250121	RH_27415_H3K4me1_CSpeaks_peak_1432	90	.	7.97302	12.65225	9.06431	165
10	46250602	46251390	RH_27415_H3K4me1_CSpeaks_peak_1433	135	.	8.68938	17.61157	13.59375	127
10	48189914	48190088	RH_27415_H3K4me1_CSpeaks_peak_1434	35	.	4.87958	6.54948	3.51104	131
10	49750876	49751147	RH_27415_H3K4me1_CSpeaks_peak_1435	135	.	8.68938	17.61157	13.59375	172
10	50487862	50488136	RH_27415_H3K4me1_CSpeaks_peak_1436	37	.	5.11854	6.81841	3.75330	89
10	50702262	50703076	RH_27415_H3K4me1_CSpeaks_peak_1437	124	.	5.94722	16.32268	12.42663	399
10	50744344	50744831	RH_27415_H3K4me1_CSpeaks_peak_1438	45	.	4.80310	7.76356	4.59733	195
10	50852726	50852950	RH_27415_H3K4me1_CSpeaks_peak_1439	17	.	3.33562	4.53418	1.74515	187
10	51219623	51220322	RH_27415_H3K4me1_CSpeaks_peak_1440	154	.	7.87894	19.65104	15.45662	451
10	51220903	51221270	RH_27415_H3K4me1_CSpeaks_peak_1441	37	.	4.07531	6.77834	3.72667	16
10	52360260	52360728	RH_27415_H3K4me1_CSpeaks_peak_1442	61	.	6.04969	9.47274	6.15555	368
10	52361132	52361355	RH_27415_H3K4me1_CSpeaks_peak_1443	66	.	5.16207	10.05058	6.68018	112
10	53168347	53168625	RH_27415_H3K4me1_CSpeaks_peak_1444	71	.	5.83234	10.53808	7.13193	137
10	53503908	53505645	RH_27415_H3K4me1_CSpeaks_peak_1445	296	.	12.51764	35.18000	29.65615	1258
10	54524334	54525031	RH_27415_H3K4me1_CSpeaks_peak_1446	94	.	5.38351	13.04087	9.42439	468
10	54528824	54530917	RH_27415_H3K4me1_CSpeaks_peak_1447	269	.	9.89518	32.24164	26.92826	356
10	54644667	54645442	RH_27415_H3K4me1_CSpeaks_peak_1448	71	.	4.76233	10.58832	7.17089	264
10	54645567	54645758	RH_27415_H3K4me1_CSpeaks_peak_1449	47	.	5.46366	7.94006	4.76540	73
10	54649765	54649942	RH_27415_H3K4me1_CSpeaks_peak_1450	62	.	6.31342	9.58545	6.25522	61
10	54652743	54652908	RH_27415_H3K4me1_CSpeaks_peak_1451	77	.	7.30923	11.24868	7.77959	98
10	54654334	54654933	RH_27415_H3K4me1_CSpeaks_peak_1452	168	.	9.87429	21.19936	16.87164	241
10	54661033	54661794	RH_27415_H3K4me1_CSpeaks_peak_1453	234	.	11.32160	28.43519	23.43344	357
10	54857485	54857957	RH_27415_H3K4me1_CSpeaks_peak_1454	44	.	4.34700	7.55915	4.42054	294
10	54861141	54861326	RH_27415_H3K4me1_CSpeaks_peak_1455	127	.	7.89081	16.71934	12.77520	104
10	54866380	54866790	RH_27415_H3K4me1_CSpeaks_peak_1456	162	.	10.73066	20.50546	16.23100	133
10	55712648	55713041	RH_27415_H3K4me1_CSpeaks_peak_1457	179	.	10.26926	22.43012	17.98182	172
10	55726045	55726517	RH_27415_H3K4me1_CSpeaks_peak_1458	124	.	8.50676	16.33054	12.43301	225
10	55726657	55727055	RH_27415_H3K4me1_CSpeaks_peak_1459	191	.	11.05879	23.77250	19.19728	165
10	55728952	55729461	RH_27415_H3K4me1_CSpeaks_peak_1460	51	.	4.61869	8.36571	5.15282	214
10	56177787	56178193	RH_27415_H3K4me1_CSpeaks_peak_1461	85	.	6.06476	12.10797	8.55823	156
10	56178341	56178502	RH_27415_H3K4me1_CSpeaks_peak_1462	57	.	4.96979	9.01326	5.74326	41
10	56191627	56192237	RH_27415_H3K4me1_CSpeaks_peak_1463	51	.	4.42951	8.30896	5.10324	293
10	56795282	56795698	RH_27415_H3K4me1_CSpeaks_peak_1464	30	.	4.11694	6.05816	3.06633	43
10	57452898	57453516	RH_27415_H3K4me1_CSpeaks_peak_1465	191	.	9.40038	23.68031	19.11009	138
10	57764999	57765283	RH_27415_H3K4me1_CSpeaks_peak_1466	89	.	6.51849	12.51292	8.93192	164
10	58114292	58115329	RH_27415_H3K4me1_CSpeaks_peak_1467	237	.	12.24412	28.81752	23.78822	852
10	58139035	58139797	RH_27415_H3K4me1_CSpeaks_peak_1468	255	.	11.21980	30.74146	25.55311	481
10	58243382	58243529	RH_27415_H3K4me1_CSpeaks_peak_1469	24	.	3.44518	5.36604	2.44726	29
10	58449957	58450418	RH_27415_H3K4me1_CSpeaks_peak_1470	42	.	4.54118	7.31939	4.20686	315
10	58675131	58675775	RH_27415_H3K4me1_CSpeaks_peak_1471	233	.	13.03010	28.27797	23.31298	174
10	58714253	58714400	RH_27415_H3K4me1_CSpeaks_peak_1472	37	.	4.07531	6.77834	3.72667	142
10	59188905	59189120	RH_27415_H3K4me1_CSpeaks_peak_1473	48	.	5.15882	8.04109	4.85268	123
10	59190510	59190657	RH_27415_H3K4me1_CSpeaks_peak_1474	52	.	5.64469	8.51227	5.27798	38
10	59378632	59379083	RH_27415_H3K4me1_CSpeaks_peak_1475	30	.	3.80363	6.02486	3.04887	144
10	59389608	59391261	RH_27415_H3K4me1_CSpeaks_peak_1476	191	.	9.73109	23.73805	19.16607	621
10	59432235	59432408	RH_27415_H3K4me1_CSpeaks_peak_1477	75	.	6.31955	10.98175	7.52945	126
10	59446177	59446644	RH_27415_H3K4me1_CSpeaks_peak_1478	58	.	4.67559	9.10551	5.82231	132
10	59674919	59675268	RH_27415_H3K4me1_CSpeaks_peak_1479	94	.	7.10949	13.10149	9.46664	256
10	59675414	59675858	RH_27415_H3K4me1_CSpeaks_peak_1480	92	.	7.44577	12.82497	9.22064	316
10	59729830	59730060	RH_27415_H3K4me1_CSpeaks_peak_1481	114	.	7.89943	15.31442	11.49403	113
10	60084624	60084929	RH_27415_H3K4me1_CSpeaks_peak_1482	44	.	4.18343	7.53542	4.40451	239
10	60330377	60330554	RH_27415_H3K4me1_CSpeaks_peak_1483	64	.	5.59886	9.77382	6.43778	114
10	60330917	60331331	RH_27415_H3K4me1_CSpeaks_peak_1484	68	.	5.44122	10.21437	6.83812	134
10	60352786	60353268	RH_27415_H3K4me1_CSpeaks_peak_1485	114	.	7.89943	15.31442	11.49403	349
10	60353574	60354030	RH_27415_H3K4me1_CSpeaks_peak_1486	95	.	7.14298	13.15745	9.52094	75
10	60444558	60444735	RH_27415_H3K4me1_CSpeaks_peak_1487	68	.	6.71094	10.23644	6.85797	76
10	60478776	60479252	RH_27415_H3K4me1_CSpeaks_peak_1488	60	.	5.15505	9.34801	6.04062	335
10	60556901	60557069	RH_27415_H3K4me1_CSpeaks_peak_1489	81	.	6.98041	11.67917	8.16872	102
10	60644230	60644593	RH_27415_H3K4me1_CSpeaks_peak_1490	118	.	8.11800	15.68171	11.82752	131
10	60735532	60736409	RH_27415_H3K4me1_CSpeaks_peak_1491	263	.	13.09547	31.57855	26.31555	346
10	60852965	60854460	RH_27415_H3K4me1_CSpeaks_peak_1492	239	.	10.95293	28.98684	23.94387	723
10	60883008	60883651	RH_27415_H3K4me1_CSpeaks_peak_1493	68	.	5.45828	10.24524	6.85842	96
10	60998710	60999164	RH_27415_H3K4me1_CSpeaks_peak_1494	177	.	8.12077	22.18242	17.76648	294
10	61137777	61137958	RH_27415_H3K4me1_CSpeaks_peak_1495	43	.	5.17430	7.48122	4.35531	80
10	61233088	61233358	RH_27415_H3K4me1_CSpeaks_peak_1496	83	.	6.59874	11.83640	8.31320	131
10	61424266	61424670	RH_27415_H3K4me1_CSpeaks_peak_1497	56	.	5.52960	8.96630	5.69866	296
10	61424892	61425304	RH_27415_H3K4me1_CSpeaks_peak_1498	75	.	6.31955	10.98175	7.52945	252
10	61428359	61429663	RH_27415_H3K4me1_CSpeaks_peak_1499	256	.	10.92908	30.79686	25.60711	577
10	61433635	61434924	RH_27415_H3K4me1_CSpeaks_peak_1500	145	.	6.97160	18.70341	14.59763	787
10	61442679	61442953	RH_27415_H3K4me1_CSpeaks_peak_1501	56	.	5.52960	8.96630	5.69866	163
10	61468360	61469093	RH_27415_H3K4me1_CSpeaks_peak_1502	98	.	8.13264	13.56138	9.89238	245
10	61471103	61471457	RH_27415_H3K4me1_CSpeaks_peak_1503	136	.	9.30722	17.65528	13.63129	134
10	61472861	61473705	RH_27415_H3K4me1_CSpeaks_peak_1504	150	.	8.18742	19.24268	15.07210	290
10	61477330	61477731	RH_27415_H3K4me1_CSpeaks_peak_1505	71	.	4.76233	10.58832	7.17089	331
10	61477943	61478528	RH_27415_H3K4me1_CSpeaks_peak_1506	91	.	5.97713	12.74002	9.14294	324
10	61570885	61571086	RH_27415_H3K4me1_CSpeaks_peak_1507	14	.	2.92358	4.18511	1.44419	21
10	61669647	61670030	RH_27415_H3K4me1_CSpeaks_peak_1508	85	.	7.24778	12.11279	8.56207	198
10	61754203	61755110	RH_27415_H3K4me1_CSpeaks_peak_1509	45	.	3.75303	7.69468	4.53989	344
10	61759445	61759775	RH_27415_H3K4me1_CSpeaks_peak_1510	56	.	5.52960	8.96630	5.69866	223
10	61819767	61819995	RH_27415_H3K4me1_CSpeaks_peak_1511	23	.	3.53194	5.30049	2.39910	198
10	61858233	61858403	RH_27415_H3K4me1_CSpeaks_peak_1512	31	.	4.34469	6.17049	3.15875	114
10	61858975	61859126	RH_27415_H3K4me1_CSpeaks_peak_1513	39	.	4.73966	7.06917	3.96916	106
10	61873381	61873672	RH_27415_H3K4me1_CSpeaks_peak_1514	32	.	3.45322	6.28686	3.26987	49
10	61874160	61874344	RH_27415_H3K4me1_CSpeaks_peak_1515	25	.	4.18825	5.46391	2.53317	89
10	61889128	61889362	RH_27415_H3K4me1_CSpeaks_peak_1516	59	.	4.89038	9.19661	5.90375	103
10	62134956	62135697	RH_27415_H3K4me1_CSpeaks_peak_1517	267	.	10.33553	32.02409	26.72820	168
10	62213268	62213548	RH_27415_H3K4me1_CSpeaks_peak_1518	68	.	5.45828	10.24524	6.85842	95
10	62237923	62239122	RH_27415_H3K4me1_CSpeaks_peak_1519	322	.	13.99716	37.93909	32.23219	966
10	62243796	62244650	RH_27415_H3K4me1_CSpeaks_peak_1520	210	.	8.54584	25.75438	21.01574	370
10	62249756	62250229	RH_27415_H3K4me1_CSpeaks_peak_1521	317	.	13.72315	37.43769	31.74625	297
10	62533108	62533813	RH_27415_H3K4me1_CSpeaks_peak_1522	159	.	10.23794	20.20155	15.95236	232
10	62590726	62590961	RH_27415_H3K4me1_CSpeaks_peak_1523	17	.	3.72289	4.56387	1.76218	230
10	62591091	62591503	RH_27415_H3K4me1_CSpeaks_peak_1524	123	.	8.70686	16.19109	12.30008	111
10	62673066	62673417	RH_27415_H3K4me1_CSpeaks_peak_1525	92	.	7.44577	12.82497	9.22064	232
10	62944898	62945653	RH_27415_H3K4me1_CSpeaks_peak_1526	71	.	4.60430	10.55369	7.14567	285
10	62947028	62947175	RH_27415_H3K4me1_CSpeaks_peak_1527	34	.	4.56931	6.52628	3.48969	63
10	63005096	63005306	RH_27415_H3K4me1_CSpeaks_peak_1528	92	.	7.92791	12.87184	9.26412	106
10	63006032	63006396	RH_27415_H3K4me1_CSpeaks_peak_1529	291	.	14.46149	34.59679	29.10642	243
10	63039697	63040326	RH_27415_H3K4me1_CSpeaks_peak_1530	180	.	9.09714	22.54917	18.08038	305
10	63041101	63042010	RH_27415_H3K4me1_CSpeaks_peak_1531	191	.	8.09605	23.67892	19.11009	637
10	63126834	63126993	RH_27415_H3K4me1_CSpeaks_peak_1532	53	.	5.52939	8.63847	5.39866	86
10	63127127	63127613	RH_27415_H3K4me1_CSpeaks_peak_1533	50	.	4.27292	8.29021	5.08972	185
10	63127761	63128140	RH_27415_H3K4me1_CSpeaks_peak_1534	99	.	6.24882	13.67584	9.99677	248
10	63238269	63238651	RH_27415_H3K4me1_CSpeaks_peak_1535	115	.	8.46703	15.34192	11.52029	259
10	63239032	63239489	RH_27415_H3K4me1_CSpeaks_peak_1536	127	.	7.89081	16.71934	12.77520	122
10	63376304	63376517	RH_27415_H3K4me1_CSpeaks_peak_1537	58	.	6.22907	9.17932	5.89313	97
10	64250900	64251359	RH_27415_H3K4me1_CSpeaks_peak_1538	89	.	6.51849	12.51292	8.93192	212
10	64952021	64952168	RH_27415_H3K4me1_CSpeaks_peak_1539	23	.	3.77387	5.25506	2.36469	143
10	65014932	65015155	RH_27415_H3K4me1_CSpeaks_peak_1540	80	.	7.15377	11.59470	8.09734	79
10	65015630	65016095	RH_27415_H3K4me1_CSpeaks_peak_1541	117	.	7.54773	15.63811	11.78709	191
10	65127728	65128122	RH_27415_H3K4me1_CSpeaks_peak_1542	92	.	7.44577	12.82497	9.22064	70
10	65128642	65128865	RH_27415_H3K4me1_CSpeaks_peak_1543	81	.	7.36163	11.60824	8.10747	135
10	65631480	65631627	RH_27415_H3K4me1_CSpeaks_peak_1544	56	.	5.52960	8.96630	5.69866	94
10	65693232	65693379	RH_27415_H3K4me1_CSpeaks_peak_1545	44	.	4.34700	7.55915	4.42054	95
10	65732107	65732532	RH_27415_H3K4me1_CSpeaks_peak_1546	108	.	7.20465	14.57603	10.82102	96
10	65746251	65746545	RH_27415_H3K4me1_CSpeaks_peak_1547	39	.	4.73966	7.06917	3.96916	130
10	65848385	65848561	RH_27415_H3K4me1_CSpeaks_peak_1548	104	.	7.50446	14.19691	10.46988	81
10	65924057	65924394	RH_27415_H3K4me1_CSpeaks_peak_1549	24	.	3.44518	5.36604	2.44726	310
10	66118845	66119004	RH_27415_H3K4me1_CSpeaks_peak_1550	98	.	6.86157	13.53398	9.86718	81
10	66119153	66119460	RH_27415_H3K4me1_CSpeaks_peak_1551	97	.	5.90601	13.39703	9.74581	166
10	66241078	66241313	RH_27415_H3K4me1_CSpeaks_peak_1552	17	.	3.55475	4.48714	1.70910	2
10	66423967	66424136	RH_27415_H3K4me1_CSpeaks_peak_1553	37	.	3.93734	6.78612	3.73054	61
10	66576406	66576691	RH_27415_H3K4me1_CSpeaks_peak_1554	131	.	6.89035	17.15167	13.17163	158
10	66576892	66577563	RH_27415_H3K4me1_CSpeaks_peak_1555	95	.	6.92134	13.20879	9.56547	466
10	66585910	66586204	RH_27415_H3K4me1_CSpeaks_peak_1556	70	.	6.64279	10.42740	7.03279	207
10	66751145	66751349	RH_27415_H3K4me1_CSpeaks_peak_1557	89	.	6.51849	12.51292	8.93192	113
10	66826734	66827183	RH_27415_H3K4me1_CSpeaks_peak_1558	40	.	3.51262	7.12160	4.01865	145
10	66916479	66916815	RH_27415_H3K4me1_CSpeaks_peak_1559	150	.	9.33570	19.21577	15.05674	120
10	67066337	67066594	RH_27415_H3K4me1_CSpeaks_peak_1560	125	.	8.29441	16.45297	12.54013	131
10	67371220	67371668	RH_27415_H3K4me1_CSpeaks_peak_1561	124	.	5.94722	16.32268	12.42663	307
10	67375736	67376269	RH_27415_H3K4me1_CSpeaks_peak_1562	102	.	7.37506	13.97927	10.28831	290
10	68229286	68229883	RH_27415_H3K4me1_CSpeaks_peak_1563	122	.	8.94053	16.11937	12.23820	378
10	68453143	68453533	RH_27415_H3K4me1_CSpeaks_peak_1564	65	.	5.92458	9.96019	6.59929	301
10	68555930	68556418	RH_27415_H3K4me1_CSpeaks_peak_1565	76	.	5.76152	11.16561	7.69925	227
10	68818383	68818661	RH_27415_H3K4me1_CSpeaks_peak_1566	32	.	4.58256	6.29744	3.27833	172
10	69404669	69404816	RH_27415_H3K4me1_CSpeaks_peak_1567	37	.	4.24533	6.80873	3.74419	83
10	69585385	69586176	RH_27415_H3K4me1_CSpeaks_peak_1568	153	.	8.05300	19.49147	15.31272	331
10	69586433	69586845	RH_27415_H3K4me1_CSpeaks_peak_1569	116	.	8.27967	15.48674	11.65626	231
10	69587293	69587749	RH_27415_H3K4me1_CSpeaks_peak_1570	160	.	8.49066	20.32986	16.06282	99
10	69589047	69589242	RH_27415_H3K4me1_CSpeaks_peak_1571	64	.	6.26437	9.81723	6.47647	130
10	70246661	70246884	RH_27415_H3K4me1_CSpeaks_peak_1572	33	.	4.65361	6.40857	3.37779	114
10	70532315	70532760	RH_27415_H3K4me1_CSpeaks_peak_1573	121	.	7.27771	16.07768	12.19804	268
10	70878385	70878584	RH_27415_H3K4me1_CSpeaks_peak_1574	48	.	5.36078	8.06038	4.87001	110
10	70880123	70880414	RH_27415_H3K4me1_CSpeaks_peak_1575	30	.	3.94209	6.01847	3.04754	45
10	71012775	71013293	RH_27415_H3K4me1_CSpeaks_peak_1576	98	.	6.86157	13.53398	9.86718	383
10	71076047	71076266	RH_27415_H3K4me1_CSpeaks_peak_1577	62	.	5.48926	9.58677	6.25522	128
10	71114614	71115142	RH_27415_H3K4me1_CSpeaks_peak_1578	94	.	6.36800	13.07127	9.44610	244
10	71115673	71115889	RH_27415_H3K4me1_CSpeaks_peak_1579	47	.	4.89901	7.92458	4.75118	126
10	71119306	71119634	RH_27415_H3K4me1_CSpeaks_peak_1580	80	.	5.17248	11.48246	8.00069	90
10	71120832	71121495	RH_27415_H3K4me1_CSpeaks_peak_1581	257	.	12.00775	30.94793	25.74311	275
10	71122490	71123332	RH_27415_H3K4me1_CSpeaks_peak_1582	106	.	7.06996	14.33823	10.60090	486
10	71298553	71299962	RH_27415_H3K4me1_CSpeaks_peak_1583	336	.	13.69777	39.48779	33.68546	894
10	71421484	71422014	RH_27415_H3K4me1_CSpeaks_peak_1584	98	.	6.86157	13.53398	9.86718	415
10	71547970	71548137	RH_27415_H3K4me1_CSpeaks_peak_1585	84	.	6.71452	12.02934	8.49335	54
10	71548246	71549103	RH_27415_H3K4me1_CSpeaks_peak_1586	216	.	9.10511	26.44197	21.62666	384
10	71598751	71598970	RH_27415_H3K4me1_CSpeaks_peak_1587	99	.	7.94714	13.64227	9.97093	89
10	71727619	71727805	RH_27415_H3K4me1_CSpeaks_peak_1588	30	.	4.11694	6.05816	3.06633	58
10	72084020	72084569	RH_27415_H3K4me1_CSpeaks_peak_1589	158	.	8.92004	20.07023	15.83306	255
10	72127760	72127907	RH_27415_H3K4me1_CSpeaks_peak_1590	44	.	5.10406	7.65171	4.49923	68
10	72195030	72195177	RH_27415_H3K4me1_CSpeaks_peak_1591	23	.	3.94972	5.30870	2.39910	138
10	72382025	72382314	RH_27415_H3K4me1_CSpeaks_peak_1592	126	.	7.06388	16.59016	12.66084	177
10	72398170	72398376	RH_27415_H3K4me1_CSpeaks_peak_1593	44	.	4.34700	7.55915	4.42054	143
10	72417925	72418072	RH_27415_H3K4me1_CSpeaks_peak_1594	44	.	4.54857	7.62824	4.47795	65
10	72485750	72486122	RH_27415_H3K4me1_CSpeaks_peak_1595	65	.	4.92168	9.92393	6.57198	118
10	72486228	72486801	RH_27415_H3K4me1_CSpeaks_peak_1596	60	.	5.15505	9.34801	6.04062	470
10	72548672	72548890	RH_27415_H3K4me1_CSpeaks_peak_1597	68	.	6.08850	10.22914	6.85169	77
10	72666773	72667109	RH_27415_H3K4me1_CSpeaks_peak_1598	44	.	4.34700	7.55915	4.42054	124
10	72686183	72686920	RH_27415_H3K4me1_CSpeaks_peak_1599	92	.	5.00404	12.86024	9.25475	230
10	72783946	72784156	RH_27415_H3K4me1_CSpeaks_peak_1600	104	.	8.49419	14.16520	10.44734	99
10	72830711	72830944	RH_27415_H3K4me1_CSpeaks_peak_1601	23	.	3.94972	5.30870	2.39910	146
10	72951041	72951221	RH_27415_H3K4me1_CSpeaks_peak_1602	33	.	3.39560	6.38495	3.36086	73
10	72951398	72951790	RH_27415_H3K4me1_CSpeaks_peak_1603	62	.	5.48926	9.58677	6.25522	124
10	73164284	73164619	RH_27415_H3K4me1_CSpeaks_peak_1604	63	.	5.95473	9.65694	6.32289	129
10	73223038	73223216	RH_27415_H3K4me1_CSpeaks_peak_1605	76	.	5.76152	11.16561	7.69925	67
10	73223612	73223802	RH_27415_H3K4me1_CSpeaks_peak_1606	42	.	5.11897	7.39378	4.27166	134
10	73384006	73384876	RH_27415_H3K4me1_CSpeaks_peak_1607	114	.	7.89943	15.31442	11.49403	346
10	73846037	73846282	RH_27415_H3K4me1_CSpeaks_peak_1608	77	.	6.70097	11.22621	7.75717	113
10	74158727	74159232	RH_27415_H3K4me1_CSpeaks_peak_1609	85	.	4.82532	12.07254	8.53420	331
10	74706300	74706587	RH_27415_H3K4me1_CSpeaks_peak_1610	73	.	5.16776	10.76319	7.33295	45
10	74957740	74958455	RH_27415_H3K4me1_CSpeaks_peak_1611	169	.	10.92732	21.34504	16.99505	609
10	75794385	75794742	RH_27415_H3K4me1_CSpeaks_peak_1612	44	.	4.34700	7.55915	4.42054	250
10	77452182	77452336	RH_27415_H3K4me1_CSpeaks_peak_1613	30	.	3.94209	6.01847	3.04754	141
10	77453228	77453726	RH_27415_H3K4me1_CSpeaks_peak_1614	65	.	4.72270	9.84658	6.50143	132
10	77627581	77627767	RH_27415_H3K4me1_CSpeaks_peak_1615	56	.	5.52960	8.96630	5.69866	65
10	77953500	77954183	RH_27415_H3K4me1_CSpeaks_peak_1616	38	.	4.46002	6.89513	3.81509	209
10	78422879	78424136	RH_27415_H3K4me1_CSpeaks_peak_1617	78	.	4.64661	11.30041	7.82829	159
10	78610810	78611113	RH_27415_H3K4me1_CSpeaks_peak_1618	37	.	4.24533	6.80873	3.74419	176
10	78719045	78719505	RH_27415_H3K4me1_CSpeaks_peak_1619	153	.	8.92402	19.55148	15.36875	158
10	78870702	78871196	RH_27415_H3K4me1_CSpeaks_peak_1620	135	.	8.68938	17.61157	13.59375	161
10	79000479	79001048	RH_27415_H3K4me1_CSpeaks_peak_1621	62	.	5.48926	9.58677	6.25522	122
10	79005629	79005815	RH_27415_H3K4me1_CSpeaks_peak_1622	76	.	5.76152	11.16561	7.69925	94
10	79033088	79033540	RH_27415_H3K4me1_CSpeaks_peak_1623	125	.	8.29441	16.45297	12.54013	224
10	79184689	79185243	RH_27415_H3K4me1_CSpeaks_peak_1624	54	.	5.14618	8.66138	5.41184	207
10	79314640	79314896	RH_27415_H3K4me1_CSpeaks_peak_1625	146	.	9.08435	18.78937	14.66992	120
10	79356295	79356582	RH_27415_H3K4me1_CSpeaks_peak_1626	71	.	6.51505	10.56114	7.14703	207
10	79400868	79401325	RH_27415_H3K4me1_CSpeaks_peak_1627	39	.	4.73966	7.06917	3.96916	213
10	79408541	79408724	RH_27415_H3K4me1_CSpeaks_peak_1628	65	.	5.92458	9.96019	6.59929	82
10	79408839	79409069	RH_27415_H3K4me1_CSpeaks_peak_1629	89	.	6.51849	12.51292	8.93192	120
10	79499801	79500051	RH_27415_H3K4me1_CSpeaks_peak_1630	54	.	5.96394	8.74424	5.49255	70
10	79503152	79503535	RH_27415_H3K4me1_CSpeaks_peak_1631	199	.	10.86851	24.61097	19.97966	284
10	79503656	79503968	RH_27415_H3K4me1_CSpeaks_peak_1632	176	.	10.38480	22.06757	17.66099	151
10	79546686	79546848	RH_27415_H3K4me1_CSpeaks_peak_1633	19	.	3.96395	4.80262	1.97114	59
10	79575641	79575897	RH_27415_H3K4me1_CSpeaks_peak_1634	177	.	3.48928	22.13734	17.72636	129
10	79577264	79577470	RH_27415_H3K4me1_CSpeaks_peak_1635	142	.	9.99624	18.31915	14.24073	121
10	79626978	79627328	RH_27415_H3K4me1_CSpeaks_peak_1636	104	.	7.50446	14.19691	10.46988	238
10	79646086	79646885	RH_27415_H3K4me1_CSpeaks_peak_1637	95	.	6.92134	13.20879	9.56547	416
10	79738871	79739230	RH_27415_H3K4me1_CSpeaks_peak_1638	58	.	6.22907	9.17932	5.89313	97
10	79749755	79749971	RH_27415_H3K4me1_CSpeaks_peak_1639	62	.	5.48926	9.58677	6.25522	89
10	79821596	79822747	RH_27415_H3K4me1_CSpeaks_peak_1640	212	.	10.00685	25.98333	21.20709	311
10	79851686	79852050	RH_27415_H3K4me1_CSpeaks_peak_1641	65	.	4.92168	9.92393	6.57198	135
10	79916183	79916485	RH_27415_H3K4me1_CSpeaks_peak_1642	73	.	5.16776	10.76319	7.33295	134
10	79917168	79917317	RH_27415_H3K4me1_CSpeaks_peak_1643	43	.	4.98470	7.46135	4.33764	89
10	79994583	79995060	RH_27415_H3K4me1_CSpeaks_peak_1644	134	.	6.41880	17.44543	13.45146	257
10	80023147	80023315	RH_27415_H3K4me1_CSpeaks_peak_1645	51	.	5.58433	8.41613	5.19657	47
10	80089524	80090438	RH_27415_H3K4me1_CSpeaks_peak_1646	203	.	9.23738	25.03943	20.34761	711
10	80094824	80094981	RH_27415_H3K4me1_CSpeaks_peak_1647	34	.	4.94059	6.50885	3.47388	105
10	80097530	80097677	RH_27415_H3K4me1_CSpeaks_peak_1648	45	.	5.55816	7.67437	4.52134	82
10	80221357	80222073	RH_27415_H3K4me1_CSpeaks_peak_1649	170	.	8.79390	21.43220	17.06696	325
10	80233354	80233792	RH_27415_H3K4me1_CSpeaks_peak_1650	108	.	8.04116	14.64303	10.87698	221
10	80293064	80293233	RH_27415_H3K4me1_CSpeaks_peak_1651	45	.	4.80310	7.76356	4.59733	79
10	80357657	80357870	RH_27415_H3K4me1_CSpeaks_peak_1652	30	.	4.11694	6.05816	3.06633	100
10	80387352	80387596	RH_27415_H3K4me1_CSpeaks_peak_1653	218	.	11.39582	26.72326	21.89535	81
10	80432621	80433226	RH_27415_H3K4me1_CSpeaks_peak_1654	117	.	6.79219	15.60162	11.76282	297
10	80433398	80434093	RH_27415_H3K4me1_CSpeaks_peak_1655	180	.	9.09714	22.54917	18.08038	502
10	80446396	80446581	RH_27415_H3K4me1_CSpeaks_peak_1656	92	.	7.44577	12.82497	9.22064	72
10	80484833	80485198	RH_27415_H3K4me1_CSpeaks_peak_1657	30	.	3.80363	6.02486	3.04887	233
10	80640840	80641153	RH_27415_H3K4me1_CSpeaks_peak_1658	34	.	4.56931	6.52628	3.48969	263
10	80746728	80746954	RH_27415_H3K4me1_CSpeaks_peak_1659	37	.	4.07531	6.77834	3.72667	197
10	80747516	80747826	RH_27415_H3K4me1_CSpeaks_peak_1660	37	.	4.07531	6.77834	3.72667	47
10	80786372	80786530	RH_27415_H3K4me1_CSpeaks_peak_1661	106	.	8.41789	14.41484	10.67541	80
10	80832233	80833617	RH_27415_H3K4me1_CSpeaks_peak_1662	164	.	8.15063	20.70128	16.40934	351
10	80855726	80855949	RH_27415_H3K4me1_CSpeaks_peak_1663	33	.	4.65361	6.40857	3.37779	198
10	80861619	80861811	RH_27415_H3K4me1_CSpeaks_peak_1664	17	.	3.33562	4.53418	1.74515	185
10	80908477	80908814	RH_27415_H3K4me1_CSpeaks_peak_1665	68	.	6.71094	10.23644	6.85797	54
10	81121032	81122020	RH_27415_H3K4me1_CSpeaks_peak_1666	80	.	6.17542	11.51390	8.02016	260
10	81129271	81129746	RH_27415_H3K4me1_CSpeaks_peak_1667	52	.	4.85181	8.47521	5.24311	322
10	81219790	81220259	RH_27415_H3K4me1_CSpeaks_peak_1668	294	.	16.26528	34.98165	29.46644	144
10	81221766	81222482	RH_27415_H3K4me1_CSpeaks_peak_1669	204	.	13.43616	25.18178	20.48267	131
10	81267928	81268098	RH_27415_H3K4me1_CSpeaks_peak_1670	60	.	6.46806	9.40251	6.09345	57
10	81335460	81335899	RH_27415_H3K4me1_CSpeaks_peak_1671	358	.	19.05499	41.72153	35.83891	293
10	81446991	81447184	RH_27415_H3K4me1_CSpeaks_peak_1672	84	.	6.71452	12.02934	8.49335	103
10	81447547	81448262	RH_27415_H3K4me1_CSpeaks_peak_1673	94	.	6.36800	13.07127	9.44610	584
10	81479251	81479626	RH_27415_H3K4me1_CSpeaks_peak_1674	97	.	5.90601	13.39703	9.74581	258
10	81558417	81558919	RH_27415_H3K4me1_CSpeaks_peak_1675	171	.	10.70330	21.50395	17.13094	332
10	81559303	81559790	RH_27415_H3K4me1_CSpeaks_peak_1676	111	.	6.07204	14.96748	11.18754	267
10	81648465	81648625	RH_27415_H3K4me1_CSpeaks_peak_1677	30	.	4.11694	6.05816	3.06633	79
10	81664110	81664797	RH_27415_H3K4me1_CSpeaks_peak_1678	94	.	6.36800	13.07127	9.44610	568
10	81681784	81681951	RH_27415_H3K4me1_CSpeaks_peak_1679	52	.	4.85181	8.47521	5.24311	83
10	81688428	81689055	RH_27415_H3K4me1_CSpeaks_peak_1680	147	.	8.57697	18.93611	14.79545	243
10	81694607	81694824	RH_27415_H3K4me1_CSpeaks_peak_1681	54	.	5.96394	8.74424	5.49255	179
10	81999010	81999739	RH_27415_H3K4me1_CSpeaks_peak_1682	85	.	6.04580	12.07322	8.53440	512
10	82049882	82050041	RH_27415_H3K4me1_CSpeaks_peak_1683	39	.	4.73966	7.06917	3.96916	73
10	82645354	82645620	RH_27415_H3K4me1_CSpeaks_peak_1684	23	.	3.77387	5.25506	2.36469	142
10	83070120	83070493	RH_27415_H3K4me1_CSpeaks_peak_1685	52	.	4.85181	8.47521	5.24311	243
10	83142106	83142578	RH_27415_H3K4me1_CSpeaks_peak_1686	108	.	7.20465	14.57603	10.82102	125
10	83308448	83309407	RH_27415_H3K4me1_CSpeaks_peak_1687	173	.	8.42232	21.76567	17.36916	640
10	83371938	83372167	RH_27415_H3K4me1_CSpeaks_peak_1688	46	.	5.04609	7.85829	4.68779	134
10	83489758	83490401	RH_27415_H3K4me1_CSpeaks_peak_1689	127	.	9.50717	16.63183	12.70086	248
10	83777577	83777747	RH_27415_H3K4me1_CSpeaks_peak_1690	46	.	5.04609	7.85829	4.68779	46
10	83916556	83916758	RH_27415_H3K4me1_CSpeaks_peak_1691	54	.	5.14618	8.66138	5.41184	129
10	83916894	83917207	RH_27415_H3K4me1_CSpeaks_peak_1692	60	.	5.15505	9.34801	6.04062	243
10	83999368	84000833	RH_27415_H3K4me1_CSpeaks_peak_1693	158	.	8.92004	20.07023	15.83306	420
10	84003854	84004781	RH_27415_H3K4me1_CSpeaks_peak_1694	244	.	10.32413	29.57845	24.49769	630
10	84016300	84016547	RH_27415_H3K4me1_CSpeaks_peak_1695	65	.	5.92458	9.96019	6.59929	163
10	84016828	84017189	RH_27415_H3K4me1_CSpeaks_peak_1696	220	.	12.91410	26.87987	22.04093	132
10	84070142	84070350	RH_27415_H3K4me1_CSpeaks_peak_1697	44	.	4.18343	7.53542	4.40451	109
10	84070627	84070819	RH_27415_H3K4me1_CSpeaks_peak_1698	125	.	8.29441	16.45297	12.54013	139
10	84385095	84385242	RH_27415_H3K4me1_CSpeaks_peak_1699	40	.	5.30979	7.16287	4.05803	63
10	84385366	84386145	RH_27415_H3K4me1_CSpeaks_peak_1700	177	.	8.12077	22.18242	17.76648	476
10	84447038	84447274	RH_27415_H3K4me1_CSpeaks_peak_1701	58	.	6.22907	9.17932	5.89313	91
10	84473426	84473809	RH_27415_H3K4me1_CSpeaks_peak_1702	195	.	11.63402	24.16323	19.55814	277
10	84810518	84810973	RH_27415_H3K4me1_CSpeaks_peak_1703	168	.	9.87429	21.19936	16.87164	102
10	84867816	84868174	RH_27415_H3K4me1_CSpeaks_peak_1704	73	.	5.16776	10.76319	7.33295	110
10	84868274	84868579	RH_27415_H3K4me1_CSpeaks_peak_1705	101	.	7.79035	13.79943	10.11372	102
10	85008740	85008933	RH_27415_H3K4me1_CSpeaks_peak_1706	45	.	5.31504	7.70402	4.54803	87
10	85009029	85009237	RH_27415_H3K4me1_CSpeaks_peak_1707	41	.	4.87080	7.27932	4.16736	84
10	85168285	85168504	RH_27415_H3K4me1_CSpeaks_peak_1708	84	.	6.71452	12.02934	8.49335	133
10	85252059	85252757	RH_27415_H3K4me1_CSpeaks_peak_1709	89	.	6.51849	12.51292	8.93192	264
10	85287915	85288307	RH_27415_H3K4me1_CSpeaks_peak_1710	45	.	4.80310	7.76356	4.59733	259
10	85486994	85487444	RH_27415_H3K4me1_CSpeaks_peak_1711	84	.	6.71452	12.02934	8.49335	319
10	85487575	85488258	RH_27415_H3K4me1_CSpeaks_peak_1712	195	.	11.63402	24.16323	19.55814	393
10	85540522	85540679	RH_27415_H3K4me1_CSpeaks_peak_1713	62	.	5.48926	9.58677	6.25522	60
10	85554362	85554774	RH_27415_H3K4me1_CSpeaks_peak_1714	110	.	8.44383	14.86848	11.09314	332
10	85555152	85555391	RH_27415_H3K4me1_CSpeaks_peak_1715	38	.	4.46002	6.89513	3.81509	127
10	85577213	85577360	RH_27415_H3K4me1_CSpeaks_peak_1716	30	.	4.61939	5.97156	3.00849	124
10	86021471	86021781	RH_27415_H3K4me1_CSpeaks_peak_1717	119	.	8.48790	15.83038	11.96967	109
10	86079232	86079539	RH_27415_H3K4me1_CSpeaks_peak_1718	37	.	3.93734	6.78612	3.73054	168
10	86181209	86181409	RH_27415_H3K4me1_CSpeaks_peak_1719	104	.	7.50446	14.19691	10.46988	125
10	86438258	86438426	RH_27415_H3K4me1_CSpeaks_peak_1720	113	.	8.37650	15.19341	11.39026	94
10	86482673	86482925	RH_27415_H3K4me1_CSpeaks_peak_1721	71	.	6.51505	10.56114	7.14703	127
10	86633017	86633442	RH_27415_H3K4me1_CSpeaks_peak_1722	127	.	8.71545	16.67699	12.74438	122
10	86812228	86812518	RH_27415_H3K4me1_CSpeaks_peak_1723	85	.	6.06476	12.10797	8.55823	197
10	86812739	86812929	RH_27415_H3K4me1_CSpeaks_peak_1724	77	.	6.70097	11.22621	7.75717	116
10	86847280	86847594	RH_27415_H3K4me1_CSpeaks_peak_1725	71	.	6.07777	10.58020	7.16442	236
10	86855325	86855472	RH_27415_H3K4me1_CSpeaks_peak_1726	52	.	6.03749	8.53388	5.29788	72
10	86899719	86899872	RH_27415_H3K4me1_CSpeaks_peak_1727	45	.	4.80310	7.76356	4.59733	47
10	87151239	87151909	RH_27415_H3K4me1_CSpeaks_peak_1728	48	.	5.13463	8.00192	4.81817	280
10	87152689	87153394	RH_27415_H3K4me1_CSpeaks_peak_1729	214	.	11.45418	26.21800	21.41608	367
10	87299753	87299900	RH_27415_H3K4me1_CSpeaks_peak_1730	17	.	3.43079	4.48859	1.70910	64
10	87407826	87407979	RH_27415_H3K4me1_CSpeaks_peak_1731	52	.	6.03749	8.53388	5.29788	124
10	87424198	87424721	RH_27415_H3K4me1_CSpeaks_peak_1732	149	.	7.38252	19.12196	14.96808	319
10	87459168	87459744	RH_27415_H3K4me1_CSpeaks_peak_1733	45	.	4.80310	7.76356	4.59733	327
10	87556840	87557260	RH_27415_H3K4me1_CSpeaks_peak_1734	180	.	9.09714	22.54917	18.08038	126
10	87645036	87645420	RH_27415_H3K4me1_CSpeaks_peak_1735	127	.	7.89081	16.71934	12.77520	105
10	87813850	87814273	RH_27415_H3K4me1_CSpeaks_peak_1736	74	.	5.43375	10.92648	7.48686	186
10	88010895	88012229	RH_27415_H3K4me1_CSpeaks_peak_1737	158	.	7.62860	20.12856	15.88504	799
10	88066080	88066355	RH_27415_H3K4me1_CSpeaks_peak_1738	23	.	3.63886	5.25950	2.36469	165
10	88119197	88119576	RH_27415_H3K4me1_CSpeaks_peak_1739	125	.	8.84186	16.41328	12.50959	140
10	88119867	88120685	RH_27415_H3K4me1_CSpeaks_peak_1740	193	.	8.96569	23.93515	19.34071	682
10	88122106	88122871	RH_27415_H3K4me1_CSpeaks_peak_1741	131	.	6.89035	17.15167	13.17163	545
10	88204310	88205017	RH_27415_H3K4me1_CSpeaks_peak_1742	196	.	9.70117	24.25023	19.63615	266
10	88221752	88221938	RH_27415_H3K4me1_CSpeaks_peak_1743	48	.	5.36078	8.06038	4.87001	77
10	88222035	88222354	RH_27415_H3K4me1_CSpeaks_peak_1744	76	.	5.76152	11.16561	7.69925	143
10	88236471	88236618	RH_27415_H3K4me1_CSpeaks_peak_1745	52	.	4.85181	8.47521	5.24311	53
10	88243550	88244623	RH_27415_H3K4me1_CSpeaks_peak_1746	94	.	5.38351	13.04087	9.42439	244
10	88262264	88262538	RH_27415_H3K4me1_CSpeaks_peak_1747	31	.	3.59825	6.12226	3.12019	66
10	88262650	88262847	RH_27415_H3K4me1_CSpeaks_peak_1748	66	.	5.16207	10.05058	6.68018	100
10	88326295	88326658	RH_27415_H3K4me1_CSpeaks_peak_1749	56	.	5.52960	8.96630	5.69866	127
10	88440442	88440649	RH_27415_H3K4me1_CSpeaks_peak_1750	17	.	3.33562	4.53418	1.74515	0
10	88449745	88450413	RH_27415_H3K4me1_CSpeaks_peak_1751	154	.	7.87894	19.65104	15.45662	534
10	88456316	88457187	RH_27415_H3K4me1_CSpeaks_peak_1752	190	.	9.94928	23.56807	19.02462	175
10	88492595	88493095	RH_27415_H3K4me1_CSpeaks_peak_1753	85	.	6.06476	12.10797	8.55823	275
10	88667003	88667244	RH_27415_H3K4me1_CSpeaks_peak_1754	54	.	5.14618	8.66138	5.41184	104
10	88748157	88748842	RH_27415_H3K4me1_CSpeaks_peak_1755	249	.	12.27295	30.13963	24.98975	416
10	88749082	88749300	RH_27415_H3K4me1_CSpeaks_peak_1756	48	.	5.13463	8.00192	4.81817	114
10	88782117	88782421	RH_27415_H3K4me1_CSpeaks_peak_1757	102	.	7.91113	13.99687	10.29965	92
10	88980188	88980808	RH_27415_H3K4me1_CSpeaks_peak_1758	65	.	5.92458	9.96019	6.59929	481
10	88980974	88981144	RH_27415_H3K4me1_CSpeaks_peak_1759	62	.	5.48926	9.58677	6.25522	70
10	90593747	90593927	RH_27415_H3K4me1_CSpeaks_peak_1760	71	.	6.92909	10.60019	7.18224	80
10	90594030	90594927	RH_27415_H3K4me1_CSpeaks_peak_1761	150	.	8.18742	19.24268	15.07210	418
10	90631710	90631904	RH_27415_H3K4me1_CSpeaks_peak_1762	75	.	6.31955	10.98175	7.52945	75
10	90766936	90767317	RH_27415_H3K4me1_CSpeaks_peak_1763	30	.	3.92977	5.99723	3.03350	321
10	91066816	91067060	RH_27415_H3K4me1_CSpeaks_peak_1764	52	.	3.84716	8.44163	5.21922	128
10	91087950	91088360	RH_27415_H3K4me1_CSpeaks_peak_1765	135	.	8.68938	17.61157	13.59375	106
10	91590350	91590925	RH_27415_H3K4me1_CSpeaks_peak_1766	76	.	5.76152	11.16561	7.69925	260
10	91658542	91658906	RH_27415_H3K4me1_CSpeaks_peak_1767	44	.	4.54857	7.62824	4.47795	189
10	91759521	91759856	RH_27415_H3K4me1_CSpeaks_peak_1768	92	.	7.44577	12.82497	9.22064	189
10	91816266	91816520	RH_27415_H3K4me1_CSpeaks_peak_1769	43	.	4.98470	7.46135	4.33764	126
10	91817114	91817265	RH_27415_H3K4me1_CSpeaks_peak_1770	65	.	5.92458	9.96019	6.59929	53
10	91880094	91880434	RH_27415_H3K4me1_CSpeaks_peak_1771	179	.	10.26926	22.43012	17.98182	127
10	91969113	91969268	RH_27415_H3K4me1_CSpeaks_peak_1772	56	.	5.52960	8.96630	5.69866	79
10	91969387	91969819	RH_27415_H3K4me1_CSpeaks_peak_1773	121	.	7.27771	16.07768	12.19804	88
10	91999176	91999436	RH_27415_H3K4me1_CSpeaks_peak_1774	71	.	5.83234	10.53808	7.13193	164
10	92000394	92000595	RH_27415_H3K4me1_CSpeaks_peak_1775	55	.	5.43426	8.81036	5.55543	117
10	92001100	92001421	RH_27415_H3K4me1_CSpeaks_peak_1776	80	.	6.17542	11.51390	8.02016	195
10	92011045	92011488	RH_27415_H3K4me1_CSpeaks_peak_1777	94	.	7.10949	13.10149	9.46664	319
10	92022035	92022277	RH_27415_H3K4me1_CSpeaks_peak_1778	142	.	9.99624	18.31915	14.24073	99
10	92049825	92050104	RH_27415_H3K4me1_CSpeaks_peak_1779	87	.	7.14770	12.33954	8.77624	136
10	92054436	92054839	RH_27415_H3K4me1_CSpeaks_peak_1780	38	.	4.46002	6.89513	3.81509	322
10	92066013	92066222	RH_27415_H3K4me1_CSpeaks_peak_1781	25	.	4.33741	5.51744	2.58242	52
10	92090305	92091010	RH_27415_H3K4me1_CSpeaks_peak_1782	169	.	10.92732	21.34504	16.99505	480
10	92121614	92121860	RH_27415_H3K4me1_CSpeaks_peak_1783	62	.	5.48926	9.58677	6.25522	118
10	92200475	92200633	RH_27415_H3K4me1_CSpeaks_peak_1784	83	.	7.67781	11.90005	8.37521	113
10	92201119	92201560	RH_27415_H3K4me1_CSpeaks_peak_1785	159	.	10.23794	20.20155	15.95236	320
10	92206915	92207124	RH_27415_H3K4me1_CSpeaks_peak_1786	39	.	4.73966	7.06917	3.96916	132
10	92207421	92207608	RH_27415_H3K4me1_CSpeaks_peak_1787	25	.	3.92657	5.50207	2.56884	83
10	92214659	92215274	RH_27415_H3K4me1_CSpeaks_peak_1788	44	.	4.18343	7.53542	4.40451	255
10	92228763	92229048	RH_27415_H3K4me1_CSpeaks_peak_1789	39	.	4.91404	7.07035	3.96916	266
10	92230899	92231362	RH_27415_H3K4me1_CSpeaks_peak_1790	44	.	4.34700	7.55915	4.42054	385
10	92231618	92232135	RH_27415_H3K4me1_CSpeaks_peak_1791	37	.	3.93734	6.78612	3.73054	379
10	92276406	92276553	RH_27415_H3K4me1_CSpeaks_peak_1792	28	.	4.54419	5.77784	2.82878	69
10	92281489	92282210	RH_27415_H3K4me1_CSpeaks_peak_1793	80	.	6.17542	11.51390	8.02016	337
10	92292284	92293441	RH_27415_H3K4me1_CSpeaks_peak_1794	226	.	11.90497	27.60705	22.68040	743
10	92298489	92299430	RH_27415_H3K4me1_CSpeaks_peak_1795	71	.	5.83234	10.53808	7.13193	727
10	92301338	92301534	RH_27415_H3K4me1_CSpeaks_peak_1796	42	.	5.26118	7.36825	4.25232	165
10	92302915	92303166	RH_27415_H3K4me1_CSpeaks_peak_1797	125	.	8.29441	16.45297	12.54013	171
10	92323919	92324207	RH_27415_H3K4me1_CSpeaks_peak_1798	113	.	8.37650	15.19341	11.39026	85
10	92331198	92331405	RH_27415_H3K4me1_CSpeaks_peak_1799	48	.	5.15882	8.04109	4.85268	115
10	92331649	92332061	RH_27415_H3K4me1_CSpeaks_peak_1800	64	.	5.82242	9.79194	6.45431	301
10	92338688	92339237	RH_27415_H3K4me1_CSpeaks_peak_1801	137	.	8.23389	17.81892	13.77863	250
10	92359704	92360056	RH_27415_H3K4me1_CSpeaks_peak_1802	76	.	5.76152	11.16561	7.69925	107
10	92461167	92461455	RH_27415_H3K4me1_CSpeaks_peak_1803	15	.	3.69260	4.31386	1.56527	212
10	92502775	92502936	RH_27415_H3K4me1_CSpeaks_peak_1804	56	.	5.52960	8.96630	5.69866	99
10	92547478	92547686	RH_27415_H3K4me1_CSpeaks_peak_1805	38	.	4.46002	6.89513	3.81509	94
10	92548424	92548929	RH_27415_H3K4me1_CSpeaks_peak_1806	94	.	6.36800	13.07127	9.44610	264
10	92552008	92552414	RH_27415_H3K4me1_CSpeaks_peak_1807	80	.	6.17542	11.51390	8.02016	92
10	92553585	92553826	RH_27415_H3K4me1_CSpeaks_peak_1808	80	.	6.17542	11.51390	8.02016	88
10	92570720	92571656	RH_27415_H3K4me1_CSpeaks_peak_1809	187	.	8.36685	23.22887	18.71383	386
10	92572397	92573198	RH_27415_H3K4me1_CSpeaks_peak_1810	145	.	7.60725	18.61544	14.51814	389
10	92603744	92604003	RH_27415_H3K4me1_CSpeaks_peak_1811	60	.	5.15505	9.34801	6.04062	165
10	92608252	92608481	RH_27415_H3K4me1_CSpeaks_peak_1812	47	.	5.46366	7.94006	4.76540	134
10	92629074	92629335	RH_27415_H3K4me1_CSpeaks_peak_1813	40	.	5.10984	7.12702	4.02274	133
10	92712624	92713034	RH_27415_H3K4me1_CSpeaks_peak_1814	171	.	10.70330	21.50395	17.13094	173
10	92730247	92730428	RH_27415_H3K4me1_CSpeaks_peak_1815	80	.	6.17542	11.51390	8.02016	97
10	92756390	92757436	RH_27415_H3K4me1_CSpeaks_peak_1816	173	.	9.25128	21.74336	17.35675	542
10	92757699	92757952	RH_27415_H3K4me1_CSpeaks_peak_1817	95	.	6.92134	13.20879	9.56547	109
10	92767096	92767388	RH_27415_H3K4me1_CSpeaks_peak_1818	45	.	4.80310	7.76356	4.59733	88
10	92767976	92768240	RH_27415_H3K4me1_CSpeaks_peak_1819	56	.	5.52960	8.96630	5.69866	157
10	92814757	92814907	RH_27415_H3K4me1_CSpeaks_peak_1820	89	.	6.51849	12.51292	8.93192	72
11	9257	9445	RH_27415_H3K4me1_CSpeaks_peak_1821	66	.	5.16207	10.05058	6.68018	95
11	52132	52603	RH_27415_H3K4me1_CSpeaks_peak_1822	104	.	7.50446	14.19691	10.46988	92
11	124324	124547	RH_27415_H3K4me1_CSpeaks_peak_1823	23	.	3.53194	5.30049	2.39910	174
11	132575	133135	RH_27415_H3K4me1_CSpeaks_peak_1824	76	.	5.76152	11.16561	7.69925	343
11	183230	183447	RH_27415_H3K4me1_CSpeaks_peak_1825	37	.	5.03321	6.79731	3.74033	183
11	199368	199690	RH_27415_H3K4me1_CSpeaks_peak_1826	74	.	5.43375	10.92648	7.48686	135
11	199835	199994	RH_27415_H3K4me1_CSpeaks_peak_1827	56	.	5.52960	8.96630	5.69866	66
11	445856	446958	RH_27415_H3K4me1_CSpeaks_peak_1828	257	.	12.00775	30.94793	25.74311	442
11	568142	568303	RH_27415_H3K4me1_CSpeaks_peak_1829	39	.	4.73966	7.06917	3.96916	26
11	636873	637450	RH_27415_H3K4me1_CSpeaks_peak_1830	266	.	12.91526	31.92104	26.63832	452
11	743679	743948	RH_27415_H3K4me1_CSpeaks_peak_1831	115	.	6.65170	15.32356	11.50292	145
11	1594385	1594555	RH_27415_H3K4me1_CSpeaks_peak_1832	44	.	4.34700	7.55915	4.42054	138
11	1662112	1662428	RH_27415_H3K4me1_CSpeaks_peak_1833	87	.	6.90030	12.33759	8.77590	116
11	1703393	1703716	RH_27415_H3K4me1_CSpeaks_peak_1834	157	.	9.47932	19.98555	15.76464	133
11	1887287	1887608	RH_27415_H3K4me1_CSpeaks_peak_1835	48	.	5.36078	8.06038	4.87001	175
11	1887853	1888069	RH_27415_H3K4me1_CSpeaks_peak_1836	71	.	5.83234	10.53808	7.13193	79
11	1955427	1955799	RH_27415_H3K4me1_CSpeaks_peak_1837	104	.	7.50446	14.19691	10.46988	123
11	2137857	2138537	RH_27415_H3K4me1_CSpeaks_peak_1838	110	.	8.44383	14.86848	11.09314	354
11	2155940	2156285	RH_27415_H3K4me1_CSpeaks_peak_1839	48	.	5.13463	8.00192	4.81817	288
11	2156483	2157316	RH_27415_H3K4me1_CSpeaks_peak_1840	131	.	7.58095	17.11598	13.14124	694
11	2340042	2340368	RH_27415_H3K4me1_CSpeaks_peak_1841	80	.	6.17542	11.51390	8.02016	254
11	2341022	2341293	RH_27415_H3K4me1_CSpeaks_peak_1842	52	.	4.85181	8.47521	5.24311	142
11	2698406	2698575	RH_27415_H3K4me1_CSpeaks_peak_1843	71	.	6.92909	10.60019	7.18224	105
11	2808874	2809722	RH_27415_H3K4me1_CSpeaks_peak_1844	168	.	9.87429	21.19936	16.87164	556
11	2877903	2878217	RH_27415_H3K4me1_CSpeaks_peak_1845	23	.	3.63886	5.25950	2.36469	234
11	2925978	2926396	RH_27415_H3K4me1_CSpeaks_peak_1846	38	.	4.30533	6.91314	3.82811	73
11	3100593	3100742	RH_27415_H3K4me1_CSpeaks_peak_1847	25	.	3.37336	5.44890	2.52583	120
11	3101499	3101941	RH_27415_H3K4me1_CSpeaks_peak_1848	112	.	6.97447	15.05695	11.26534	310
11	3350705	3351082	RH_27415_H3K4me1_CSpeaks_peak_1849	190	.	9.94928	23.56807	19.02462	143
11	3351376	3351603	RH_27415_H3K4me1_CSpeaks_peak_1850	60	.	5.15505	9.34801	6.04062	85
11	3351707	3352180	RH_27415_H3K4me1_CSpeaks_peak_1851	83	.	5.70544	11.82328	8.30184	102
11	3890480	3890752	RH_27415_H3K4me1_CSpeaks_peak_1852	108	.	6.52050	14.62995	10.86556	142
11	4154795	4155269	RH_27415_H3K4me1_CSpeaks_peak_1853	93	.	7.52625	12.95600	9.34295	254
11	4432486	4432935	RH_27415_H3K4me1_CSpeaks_peak_1854	145	.	7.60725	18.61544	14.51814	249
11	4435985	4436412	RH_27415_H3K4me1_CSpeaks_peak_1855	95	.	7.89177	13.16380	9.52616	243
11	4484262	4484509	RH_27415_H3K4me1_CSpeaks_peak_1856	62	.	6.11508	9.57759	6.25522	102
11	4983326	4983669	RH_27415_H3K4me1_CSpeaks_peak_1857	135	.	8.68938	17.61157	13.59375	107
11	5217963	5218444	RH_27415_H3K4me1_CSpeaks_peak_1858	127	.	8.18197	16.74427	12.79755	346
11	5622072	5622449	RH_27415_H3K4me1_CSpeaks_peak_1859	258	.	13.96083	31.09810	25.87280	139
11	6156012	6156296	RH_27415_H3K4me1_CSpeaks_peak_1860	37	.	4.24533	6.80873	3.74419	43
11	6277663	6278093	RH_27415_H3K4me1_CSpeaks_peak_1861	104	.	7.50446	14.19691	10.46988	237
11	6415800	6416162	RH_27415_H3K4me1_CSpeaks_peak_1862	108	.	7.20465	14.57603	10.82102	164
11	6494533	6495195	RH_27415_H3K4me1_CSpeaks_peak_1863	97	.	5.90601	13.39703	9.74581	317
11	6529541	6529837	RH_27415_H3K4me1_CSpeaks_peak_1864	38	.	4.65793	6.93783	3.85115	105
11	6530097	6530402	RH_27415_H3K4me1_CSpeaks_peak_1865	57	.	4.22060	9.05333	5.77893	37
11	6549284	6549600	RH_27415_H3K4me1_CSpeaks_peak_1866	25	.	3.37336	5.44890	2.52583	226
11	6567825	6568037	RH_27415_H3K4me1_CSpeaks_peak_1867	17	.	3.72289	4.56387	1.76218	99
11	6613075	6613222	RH_27415_H3K4me1_CSpeaks_peak_1868	64	.	5.82242	9.79194	6.45431	44
11	6792376	6792596	RH_27415_H3K4me1_CSpeaks_peak_1869	78	.	4.79614	11.33038	7.85605	106
11	6792710	6792926	RH_27415_H3K4me1_CSpeaks_peak_1870	54	.	5.14753	8.66368	5.41357	141
11	6861110	6861712	RH_27415_H3K4me1_CSpeaks_peak_1871	201	.	9.70361	24.82517	20.15808	448
11	6890411	6890718	RH_27415_H3K4me1_CSpeaks_peak_1872	126	.	9.19771	16.54309	12.62281	221
11	7004982	7005580	RH_27415_H3K4me1_CSpeaks_peak_1873	94	.	6.60806	13.08703	9.46099	301
11	7075621	7075773	RH_27415_H3K4me1_CSpeaks_peak_1874	67	.	6.25424	10.14061	6.76683	63
11	7082836	7083032	RH_27415_H3K4me1_CSpeaks_peak_1875	62	.	5.48926	9.58677	6.25522	105
11	7136999	7137543	RH_27415_H3K4me1_CSpeaks_peak_1876	249	.	12.63909	30.13812	24.98957	154
11	7229766	7230064	RH_27415_H3K4me1_CSpeaks_peak_1877	62	.	6.56366	9.57654	6.25522	234
11	7252357	7252509	RH_27415_H3K4me1_CSpeaks_peak_1878	91	.	7.82943	12.70700	9.11736	97
11	8237648	8237831	RH_27415_H3K4me1_CSpeaks_peak_1879	76	.	5.76152	11.16561	7.69925	61
11	8546438	8546705	RH_27415_H3K4me1_CSpeaks_peak_1880	65	.	4.92168	9.92393	6.57198	130
11	8562000	8562165	RH_27415_H3K4me1_CSpeaks_peak_1881	59	.	6.13181	9.29195	5.99475	120
11	8998688	8999033	RH_27415_H3K4me1_CSpeaks_peak_1882	65	.	4.72270	9.84658	6.50143	144
11	9218775	9218924	RH_27415_H3K4me1_CSpeaks_peak_1883	62	.	6.31342	9.58545	6.25522	100
11	9369375	9369710	RH_27415_H3K4me1_CSpeaks_peak_1884	127	.	7.89081	16.71934	12.77520	129
11	9799669	9799945	RH_27415_H3K4me1_CSpeaks_peak_1885	103	.	7.65608	14.00899	10.31041	171
11	10464177	10464436	RH_27415_H3K4me1_CSpeaks_peak_1886	17	.	3.26025	4.60723	1.79948	160
11	10960378	10960764	RH_27415_H3K4me1_CSpeaks_peak_1887	68	.	5.45828	10.24524	6.85842	80
11	11029392	11029569	RH_27415_H3K4me1_CSpeaks_peak_1888	84	.	6.42529	11.94456	8.41763	96
11	11113946	11114310	RH_27415_H3K4me1_CSpeaks_peak_1889	92	.	6.98690	12.89621	9.28502	111
11	11441889	11442247	RH_27415_H3K4me1_CSpeaks_peak_1890	157	.	9.47932	19.98555	15.76464	87
11	11442351	11443104	RH_27415_H3K4me1_CSpeaks_peak_1891	117	.	7.81006	15.62788	11.78709	62
11	11791844	11791996	RH_27415_H3K4me1_CSpeaks_peak_1892	80	.	6.87384	11.50645	8.02016	54
11	12924950	12925282	RH_27415_H3K4me1_CSpeaks_peak_1893	60	.	5.15505	9.34801	6.04062	236
11	12925480	12925644	RH_27415_H3K4me1_CSpeaks_peak_1894	30	.	3.80363	6.02486	3.04887	20
11	13007769	13007991	RH_27415_H3K4me1_CSpeaks_peak_1895	19	.	3.14847	4.80262	1.97114	6
11	13370882	13371029	RH_27415_H3K4me1_CSpeaks_peak_1896	67	.	6.45705	10.12728	6.75568	115
11	13377994	13378190	RH_27415_H3K4me1_CSpeaks_peak_1897	112	.	7.49618	15.08578	11.29122	145
11	13378307	13378611	RH_27415_H3K4me1_CSpeaks_peak_1898	112	.	7.76322	15.08442	11.29088	179
11	13674901	13675166	RH_27415_H3K4me1_CSpeaks_peak_1899	71	.	5.83234	10.53808	7.13193	127
11	13720379	13720637	RH_27415_H3K4me1_CSpeaks_peak_1900	50	.	5.27670	8.23164	5.03617	76
11	13775064	13775343	RH_27415_H3K4me1_CSpeaks_peak_1901	62	.	5.48926	9.58677	6.25522	90
11	15248967	15249419	RH_27415_H3K4me1_CSpeaks_peak_1902	25	.	2.98677	5.42429	2.50331	424
11	16018264	16018451	RH_27415_H3K4me1_CSpeaks_peak_1903	44	.	4.34700	7.55915	4.42054	41
11	16487991	16488393	RH_27415_H3K4me1_CSpeaks_peak_1904	44	.	4.34700	7.55915	4.42054	262
11	20006864	20007071	RH_27415_H3K4me1_CSpeaks_peak_1905	93	.	7.52625	12.95600	9.34295	120
11	21291446	21291654	RH_27415_H3K4me1_CSpeaks_peak_1906	95	.	7.40813	13.17379	9.53449	61
11	22636942	22637424	RH_27415_H3K4me1_CSpeaks_peak_1907	97	.	5.90601	13.39703	9.74581	338
11	24004749	24005247	RH_27415_H3K4me1_CSpeaks_peak_1908	44	.	4.54857	7.62824	4.47795	327
11	24307831	24307980	RH_27415_H3K4me1_CSpeaks_peak_1909	58	.	6.22907	9.17932	5.89313	83
11	25832162	25832445	RH_27415_H3K4me1_CSpeaks_peak_1910	89	.	5.65993	12.50056	8.92932	102
11	26897113	26897377	RH_27415_H3K4me1_CSpeaks_peak_1911	41	.	5.04081	7.27037	4.15975	113
11	27052439	27052631	RH_27415_H3K4me1_CSpeaks_peak_1912	80	.	6.87384	11.50645	8.02016	128
11	27059980	27060689	RH_27415_H3K4me1_CSpeaks_peak_1913	87	.	5.39737	12.32813	8.76769	335
11	27064306	27064920	RH_27415_H3K4me1_CSpeaks_peak_1914	84	.	6.71452	12.02934	8.49335	486
11	27134700	27134872	RH_27415_H3K4me1_CSpeaks_peak_1915	16	.	2.87768	4.44813	1.68792	8
11	27565077	27565320	RH_27415_H3K4me1_CSpeaks_peak_1916	48	.	5.66279	8.01945	4.83325	22
11	28259780	28259929	RH_27415_H3K4me1_CSpeaks_peak_1917	61	.	6.04969	9.47274	6.15555	58
11	28346180	28346503	RH_27415_H3K4me1_CSpeaks_peak_1918	95	.	5.62226	13.19129	9.54918	137
11	28711563	28712101	RH_27415_H3K4me1_CSpeaks_peak_1919	37	.	3.82314	6.82116	3.75388	223
11	28779827	28780351	RH_27415_H3K4me1_CSpeaks_peak_1920	147	.	8.57697	18.93611	14.79545	317
11	28780538	28780736	RH_27415_H3K4me1_CSpeaks_peak_1921	25	.	3.37336	5.44890	2.52583	88
11	28987853	28988341	RH_27415_H3K4me1_CSpeaks_peak_1922	122	.	5.71890	16.15658	12.27383	254
11	29210901	29211115	RH_27415_H3K4me1_CSpeaks_peak_1923	51	.	5.58433	8.41613	5.19657	69
11	29756666	29756813	RH_27415_H3K4me1_CSpeaks_peak_1924	40	.	5.10984	7.12702	4.02274	57
11	30242681	30242894	RH_27415_H3K4me1_CSpeaks_peak_1925	54	.	5.14618	8.66138	5.41184	133
11	30927532	30928205	RH_27415_H3K4me1_CSpeaks_peak_1926	89	.	5.65993	12.50056	8.92932	398
11	31990832	31990987	RH_27415_H3K4me1_CSpeaks_peak_1927	65	.	5.92458	9.96019	6.59929	91
11	32027611	32028155	RH_27415_H3K4me1_CSpeaks_peak_1928	137	.	9.70869	17.84207	13.79817	244
11	32143691	32144259	RH_27415_H3K4me1_CSpeaks_peak_1929	158	.	8.92004	20.07023	15.83306	234
11	32349370	32349752	RH_27415_H3K4me1_CSpeaks_peak_1930	112	.	6.95267	15.01639	11.23380	287
11	32609957	32610697	RH_27415_H3K4me1_CSpeaks_peak_1931	91	.	5.97713	12.74002	9.14294	402
11	32804756	32805007	RH_27415_H3K4me1_CSpeaks_peak_1932	102	.	7.91113	13.99687	10.29965	100
11	32926883	32927071	RH_27415_H3K4me1_CSpeaks_peak_1933	30	.	4.11694	6.05816	3.06633	116
11	33041048	33041234	RH_27415_H3K4me1_CSpeaks_peak_1934	44	.	4.54857	7.62824	4.47795	59
11	33169233	33169397	RH_27415_H3K4me1_CSpeaks_peak_1935	58	.	4.11046	9.08330	5.80524	99
11	33169507	33169740	RH_27415_H3K4me1_CSpeaks_peak_1936	66	.	5.71137	9.96478	6.60293	102
11	33169984	33170180	RH_27415_H3K4me1_CSpeaks_peak_1937	22	.	4.17777	5.15036	2.27648	10
11	33456844	33457152	RH_27415_H3K4me1_CSpeaks_peak_1938	101	.	6.81176	13.87790	10.19048	88
11	33457388	33457599	RH_27415_H3K4me1_CSpeaks_peak_1939	74	.	5.83866	10.92479	7.48686	72
11	33762046	33762218	RH_27415_H3K4me1_CSpeaks_peak_1940	30	.	3.80363	6.02486	3.04887	98
11	34237998	34238225	RH_27415_H3K4me1_CSpeaks_peak_1941	37	.	4.55833	6.77730	3.72667	103
11	37153262	37153990	RH_27415_H3K4me1_CSpeaks_peak_1942	67	.	5.82850	10.16253	6.78756	115
11	37842729	37843106	RH_27415_H3K4me1_CSpeaks_peak_1943	33	.	3.39560	6.38495	3.36086	317
11	37964091	37964302	RH_27415_H3K4me1_CSpeaks_peak_1944	52	.	4.85181	8.47521	5.24311	70
11	39005086	39005561	RH_27415_H3K4me1_CSpeaks_peak_1945	65	.	5.92458	9.96019	6.59929	130
11	39864833	39865013	RH_27415_H3K4me1_CSpeaks_peak_1946	108	.	7.71210	14.54451	10.80005	63
11	40063477	40063674	RH_27415_H3K4me1_CSpeaks_peak_1947	36	.	4.67872	6.69910	3.65524	177
11	40066426	40066586	RH_27415_H3K4me1_CSpeaks_peak_1948	56	.	5.52960	8.96630	5.69866	97
11	40078992	40079361	RH_27415_H3K4me1_CSpeaks_peak_1949	38	.	4.46002	6.89513	3.81509	72
11	40172080	40172271	RH_27415_H3K4me1_CSpeaks_peak_1950	74	.	5.43375	10.92648	7.48686	61
11	40425307	40426912	RH_27415_H3K4me1_CSpeaks_peak_1951	193	.	8.96569	23.93515	19.34071	709
11	40532644	40533083	RH_27415_H3K4me1_CSpeaks_peak_1952	70	.	6.41558	10.40076	7.00732	343
11	41875062	41875258	RH_27415_H3K4me1_CSpeaks_peak_1953	44	.	4.54857	7.62824	4.47795	130
11	43137245	43137654	RH_27415_H3K4me1_CSpeaks_peak_1954	71	.	5.63294	10.55929	7.14703	47
11	43855728	43855961	RH_27415_H3K4me1_CSpeaks_peak_1955	71	.	6.51505	10.56114	7.14703	114
11	44428629	44428954	RH_27415_H3K4me1_CSpeaks_peak_1956	37	.	4.24533	6.80873	3.74419	288
11	44531956	44532200	RH_27415_H3K4me1_CSpeaks_peak_1957	121	.	7.27771	16.07768	12.19804	109
11	45228211	45228535	RH_27415_H3K4me1_CSpeaks_peak_1958	80	.	6.17542	11.51390	8.02016	146
11	45228975	45229351	RH_27415_H3K4me1_CSpeaks_peak_1959	58	.	6.22907	9.17932	5.89313	102
11	45989048	45989540	RH_27415_H3K4me1_CSpeaks_peak_1960	61	.	5.22790	9.47846	6.16094	186
11	46035338	46035485	RH_27415_H3K4me1_CSpeaks_peak_1961	52	.	5.64469	8.51227	5.27798	71
11	46035918	46036131	RH_27415_H3K4me1_CSpeaks_peak_1962	106	.	8.41789	14.41484	10.67541	94
11	46413629	46413883	RH_27415_H3K4me1_CSpeaks_peak_1963	52	.	5.64469	8.51227	5.27798	131
11	46601191	46601380	RH_27415_H3K4me1_CSpeaks_peak_1964	37	.	4.24533	6.80873	3.74419	82
11	47061944	47062103	RH_27415_H3K4me1_CSpeaks_peak_1965	44	.	4.71331	7.61205	4.47101	108
11	47096354	47096689	RH_27415_H3K4me1_CSpeaks_peak_1966	65	.	6.70832	9.84509	6.50143	206
11	47100653	47100800	RH_27415_H3K4me1_CSpeaks_peak_1967	81	.	6.98041	11.67917	8.16872	77
11	47257673	47258084	RH_27415_H3K4me1_CSpeaks_peak_1968	32	.	3.45322	6.28686	3.26987	168
11	47266273	47266555	RH_27415_H3K4me1_CSpeaks_peak_1969	89	.	5.65993	12.50056	8.92932	217
11	47269124	47269783	RH_27415_H3K4me1_CSpeaks_peak_1970	154	.	7.19649	19.67273	15.47376	279
11	47284930	47285308	RH_27415_H3K4me1_CSpeaks_peak_1971	97	.	5.90601	13.39703	9.74581	206
11	47285995	47286841	RH_27415_H3K4me1_CSpeaks_peak_1972	237	.	12.24412	28.81752	23.78822	410
11	47349777	47349983	RH_27415_H3K4me1_CSpeaks_peak_1973	57	.	4.49781	9.05800	5.78131	97
11	47378421	47378694	RH_27415_H3K4me1_CSpeaks_peak_1974	108	.	7.20465	14.57603	10.82102	155
11	47521213	47521655	RH_27415_H3K4me1_CSpeaks_peak_1975	44	.	4.54857	7.62824	4.47795	262
11	47551917	47552554	RH_27415_H3K4me1_CSpeaks_peak_1976	81	.	6.05251	11.69054	8.17952	606
11	47581366	47581551	RH_27415_H3K4me1_CSpeaks_peak_1977	89	.	6.51849	12.51292	8.93192	45
11	47614532	47614768	RH_27415_H3K4me1_CSpeaks_peak_1978	37	.	5.03321	6.79731	3.74033	91
11	47615168	47615315	RH_27415_H3K4me1_CSpeaks_peak_1979	23	.	3.94972	5.30870	2.39910	16
11	47825446	47825969	RH_27415_H3K4me1_CSpeaks_peak_1980	160	.	8.49066	20.32986	16.06282	257
11	47826736	47827243	RH_27415_H3K4me1_CSpeaks_peak_1981	226	.	11.52914	27.56973	22.64673	129
11	47969570	47969905	RH_27415_H3K4me1_CSpeaks_peak_1982	61	.	6.04969	9.47274	6.15555	35
11	48060450	48060649	RH_27415_H3K4me1_CSpeaks_peak_1983	60	.	5.15505	9.34801	6.04062	106
11	48245603	48246248	RH_27415_H3K4me1_CSpeaks_peak_1984	66	.	5.16207	10.05058	6.68018	245
11	48246395	48246607	RH_27415_H3K4me1_CSpeaks_peak_1985	94	.	6.36800	13.07127	9.44610	82
11	48341662	48341836	RH_27415_H3K4me1_CSpeaks_peak_1986	81	.	6.98041	11.67917	8.16872	69
11	48805928	48806251	RH_27415_H3K4me1_CSpeaks_peak_1987	89	.	6.51849	12.51292	8.93192	222
11	49593025	49593566	RH_27415_H3K4me1_CSpeaks_peak_1988	91	.	5.97713	12.74002	9.14294	360
11	49644968	49645272	RH_27415_H3K4me1_CSpeaks_peak_1989	75	.	6.31955	10.98175	7.52945	143
11	49676936	49677083	RH_27415_H3K4me1_CSpeaks_peak_1990	48	.	5.66279	8.01945	4.83325	70
11	49713511	49713799	RH_27415_H3K4me1_CSpeaks_peak_1991	94	.	7.10949	13.10149	9.46664	106
11	49713948	49714095	RH_27415_H3K4me1_CSpeaks_peak_1992	47	.	5.46366	7.94006	4.76540	93
11	49898467	49898743	RH_27415_H3K4me1_CSpeaks_peak_1993	114	.	7.89943	15.31442	11.49403	145
11	49900383	49900570	RH_27415_H3K4me1_CSpeaks_peak_1994	48	.	5.13463	8.00192	4.81817	132
11	50115411	50116238	RH_27415_H3K4me1_CSpeaks_peak_1995	157	.	6.71460	19.93088	15.72310	245
11	50122127	50122877	RH_27415_H3K4me1_CSpeaks_peak_1996	270	.	11.40128	32.36032	27.04374	482
11	50123108	50123647	RH_27415_H3K4me1_CSpeaks_peak_1997	106	.	8.41789	14.41484	10.67541	452
11	50150397	50150661	RH_27415_H3K4me1_CSpeaks_peak_1998	168	.	10.53988	21.23224	16.88589	144
11	50171106	50171270	RH_27415_H3K4me1_CSpeaks_peak_1999	65	.	6.10081	9.89303	6.54595	38
11	50209621	50210570	RH_27415_H3K4me1_CSpeaks_peak_2000	145	.	7.60725	18.61544	14.51814	550
[truncated: 10,717 more rows]
