# Supplementary material for: Transposable elements are the primary source of novelty in primate gene regulation
Source: Genome Res. 2017 Oct;27(10):1623–33. doi: 10.1101/gr.218149.116 (PMC5630026; doi:10.1101/gr.218149.116)
Supplement: Supplemental Material [file supp_gr.218149.116_Supplemental_FILE_S1_peak_calling_BED_files.zip › FILE_S1/RH_27425_H3K27Ac_CSpeaks_peaks.narrowPeak]

1	23174	23352	RH_27425_H3K27Ac_CSpeaks_peak_1	22	.	2.86586	5.13010	2.21160	74
1	23538	24247	RH_27425_H3K27Ac_CSpeaks_peak_2	208	.	10.57654	25.86732	20.89602	504
1	24442	24657	RH_27425_H3K27Ac_CSpeaks_peak_3	45	.	4.77650	7.71876	4.51686	95
1	24756	25103	RH_27425_H3K27Ac_CSpeaks_peak_4	92	.	6.80251	13.00481	9.29287	115
1	39919	40099	RH_27425_H3K27Ac_CSpeaks_peak_5	54	.	5.21450	8.77719	5.47184	85
1	40512	40759	RH_27425_H3K27Ac_CSpeaks_peak_6	72	.	4.83886	10.75800	7.25076	145
1	57574	57748	RH_27425_H3K27Ac_CSpeaks_peak_7	87	.	5.25963	12.39337	8.73556	64
1	58643	58828	RH_27425_H3K27Ac_CSpeaks_peak_8	26	.	3.36616	5.65368	2.67405	163
1	59047	59497	RH_27425_H3K27Ac_CSpeaks_peak_9	55	.	4.04112	8.91636	5.59108	141
1	99512	100196	RH_27425_H3K27Ac_CSpeaks_peak_10	58	.	5.08251	9.21747	5.86936	454
1	100666	101142	RH_27425_H3K27Ac_CSpeaks_peak_11	111	.	5.92705	15.05351	11.14285	334
1	120457	120622	RH_27425_H3K27Ac_CSpeaks_peak_12	70	.	5.24261	10.55734	7.07920	73
1	120975	121315	RH_27425_H3K27Ac_CSpeaks_peak_13	51	.	4.20770	8.44349	5.16994	56
1	134405	134563	RH_27425_H3K27Ac_CSpeaks_peak_14	103	.	8.25467	14.14609	10.32507	121
1	135158	135775	RH_27425_H3K27Ac_CSpeaks_peak_15	78	.	5.50474	11.43308	7.87855	140
1	144308	144485	RH_27425_H3K27Ac_CSpeaks_peak_16	46	.	4.86687	7.87071	4.65516	134
1	171917	172248	RH_27425_H3K27Ac_CSpeaks_peak_17	49	.	3.86542	8.22149	4.96785	208
1	174438	174826	RH_27425_H3K27Ac_CSpeaks_peak_18	66	.	6.24619	10.12762	6.68725	147
1	181259	181414	RH_27425_H3K27Ac_CSpeaks_peak_19	66	.	6.24619	10.12762	6.68725	120
1	206666	207119	RH_27425_H3K27Ac_CSpeaks_peak_20	70	.	5.24261	10.55734	7.07920	125
1	301334	301493	RH_27425_H3K27Ac_CSpeaks_peak_21	50	.	5.67508	8.27778	5.01891	13
1	306609	306840	RH_27425_H3K27Ac_CSpeaks_peak_22	78	.	5.50474	11.43308	7.87855	204
1	312838	312994	RH_27425_H3K27Ac_CSpeaks_peak_23	26	.	3.16262	5.63926	2.66737	15
1	323696	323856	RH_27425_H3K27Ac_CSpeaks_peak_24	72	.	6.65577	10.78814	7.27808	121
1	327483	329314	RH_27425_H3K27Ac_CSpeaks_peak_25	83	.	4.22829	12.01900	8.39662	1472
1	366681	367457	RH_27425_H3K27Ac_CSpeaks_peak_26	174	.	6.33505	22.01129	17.42668	139
1	385786	385954	RH_27425_H3K27Ac_CSpeaks_peak_27	21	.	3.40770	5.07800	2.16803	106
1	399304	399508	RH_27425_H3K27Ac_CSpeaks_peak_28	54	.	4.98928	8.71874	5.42675	77
1	400044	400212	RH_27425_H3K27Ac_CSpeaks_peak_29	16	.	2.81122	4.48010	1.65507	69
1	400375	400788	RH_27425_H3K27Ac_CSpeaks_peak_30	36	.	4.18560	6.70432	3.61126	49
1	415754	416183	RH_27425_H3K27Ac_CSpeaks_peak_31	48	.	5.35388	8.04940	4.82532	311
1	418547	418922	RH_27425_H3K27Ac_CSpeaks_peak_32	46	.	4.86687	7.87071	4.65516	192
1	422821	423036	RH_27425_H3K27Ac_CSpeaks_peak_33	21	.	3.15578	5.01661	2.12164	170
1	423885	424054	RH_27425_H3K27Ac_CSpeaks_peak_34	43	.	4.48457	7.51514	4.34121	83
1	439451	439677	RH_27425_H3K27Ac_CSpeaks_peak_35	49	.	3.86542	8.22149	4.96785	92
1	439978	440782	RH_27425_H3K27Ac_CSpeaks_peak_36	126	.	5.79813	16.75876	12.68888	400
1	443874	444323	RH_27425_H3K27Ac_CSpeaks_peak_37	78	.	5.50474	11.43308	7.87855	395
1	444776	445007	RH_27425_H3K27Ac_CSpeaks_peak_38	99	.	6.95267	13.69324	9.90770	106
1	471302	471749	RH_27425_H3K27Ac_CSpeaks_peak_39	100	.	6.57736	13.88029	10.08448	249
1	511244	511629	RH_27425_H3K27Ac_CSpeaks_peak_40	211	.	11.76818	26.15162	21.15171	122
1	514660	514920	RH_27425_H3K27Ac_CSpeaks_peak_41	32	.	3.33832	6.25341	3.20172	164
1	515063	515339	RH_27425_H3K27Ac_CSpeaks_peak_42	32	.	3.16752	6.26673	3.21240	272
1	568429	568859	RH_27425_H3K27Ac_CSpeaks_peak_43	80	.	6.25740	11.65576	8.06223	269
1	569222	569639	RH_27425_H3K27Ac_CSpeaks_peak_44	79	.	5.04924	11.56695	7.98781	50
1	592593	592977	RH_27425_H3K27Ac_CSpeaks_peak_45	58	.	4.41809	9.19546	5.84894	165
1	596662	596882	RH_27425_H3K27Ac_CSpeaks_peak_46	31	.	4.17160	6.14802	3.11210	139
1	597821	598070	RH_27425_H3K27Ac_CSpeaks_peak_47	60	.	6.19100	9.38740	6.02686	47
1	632914	633730	RH_27425_H3K27Ac_CSpeaks_peak_48	205	.	8.20502	25.49529	20.54690	398
1	654443	655150	RH_27425_H3K27Ac_CSpeaks_peak_49	214	.	8.41540	26.52403	21.47947	486
1	671464	672690	RH_27425_H3K27Ac_CSpeaks_peak_50	138	.	5.28536	17.99114	13.80361	607
1	683511	683891	RH_27425_H3K27Ac_CSpeaks_peak_51	57	.	5.80003	9.07264	5.73859	50
1	684860	685167	RH_27425_H3K27Ac_CSpeaks_peak_52	43	.	3.68972	7.54547	4.36492	276
1	687989	688226	RH_27425_H3K27Ac_CSpeaks_peak_53	80	.	6.25740	11.65576	8.06223	108
1	688891	689079	RH_27425_H3K27Ac_CSpeaks_peak_54	38	.	4.51923	6.99362	3.87326	49
1	689325	689661	RH_27425_H3K27Ac_CSpeaks_peak_55	78	.	5.50474	11.43308	7.87855	263
1	761476	761771	RH_27425_H3K27Ac_CSpeaks_peak_56	182	.	11.85879	22.90064	18.22340	148
1	762130	762414	RH_27425_H3K27Ac_CSpeaks_peak_57	50	.	5.67508	8.27778	5.01891	144
1	762610	762866	RH_27425_H3K27Ac_CSpeaks_peak_58	52	.	5.46380	8.53304	5.25505	233
1	797766	799047	RH_27425_H3K27Ac_CSpeaks_peak_59	104	.	4.04508	14.27819	10.43077	376
1	919736	920055	RH_27425_H3K27Ac_CSpeaks_peak_60	82	.	4.74393	11.87003	8.26229	82
1	920477	920712	RH_27425_H3K27Ac_CSpeaks_peak_61	72	.	6.61241	10.71817	7.22228	92
1	938815	939009	RH_27425_H3K27Ac_CSpeaks_peak_62	23	.	2.77481	5.24377	2.30395	74
1	950661	951289	RH_27425_H3K27Ac_CSpeaks_peak_63	86	.	5.76687	12.32875	8.68077	360
1	957382	957560	RH_27425_H3K27Ac_CSpeaks_peak_64	22	.	4.01541	5.19697	2.26180	57
1	958038	958185	RH_27425_H3K27Ac_CSpeaks_peak_65	27	.	3.66983	5.78154	2.78156	18
1	1031944	1032134	RH_27425_H3K27Ac_CSpeaks_peak_66	184	.	10.02475	23.13438	18.43485	89
1	1079475	1079719	RH_27425_H3K27Ac_CSpeaks_peak_67	87	.	5.25963	12.39337	8.73556	92
1	1175133	1175351	RH_27425_H3K27Ac_CSpeaks_peak_68	128	.	7.99557	16.90474	12.80922	102
1	1209622	1209895	RH_27425_H3K27Ac_CSpeaks_peak_69	71	.	5.90977	10.67126	7.17672	168
1	1217842	1218119	RH_27425_H3K27Ac_CSpeaks_peak_70	26	.	3.36616	5.65368	2.67405	57
1	1280634	1281395	RH_27425_H3K27Ac_CSpeaks_peak_71	187	.	7.78425	23.47088	18.71928	482
1	1281634	1282035	RH_27425_H3K27Ac_CSpeaks_peak_72	82	.	4.74393	11.87003	8.26229	142
1	1292377	1292821	RH_27425_H3K27Ac_CSpeaks_peak_73	80	.	6.25740	11.65576	8.06223	275
1	1301915	1302126	RH_27425_H3K27Ac_CSpeaks_peak_74	23	.	3.82397	5.33631	2.38530	88
1	1361206	1361431	RH_27425_H3K27Ac_CSpeaks_peak_75	72	.	4.83886	10.75800	7.25076	105
1	1384632	1384995	RH_27425_H3K27Ac_CSpeaks_peak_76	63	.	4.98048	9.70248	6.30346	58
1	1447492	1447747	RH_27425_H3K27Ac_CSpeaks_peak_77	37	.	3.51402	6.88915	3.78224	42
1	1469237	1469808	RH_27425_H3K27Ac_CSpeaks_peak_78	166	.	8.67016	21.19653	16.68038	104
1	1500683	1500837	RH_27425_H3K27Ac_CSpeaks_peak_79	55	.	4.71835	8.86952	5.54990	96
1	1557746	1558144	RH_27425_H3K27Ac_CSpeaks_peak_80	108	.	7.30030	14.74400	10.86054	140
1	1592764	1593214	RH_27425_H3K27Ac_CSpeaks_peak_81	87	.	5.25963	12.39337	8.73556	182
1	1601446	1601608	RH_27425_H3K27Ac_CSpeaks_peak_82	197	.	11.88531	24.58237	19.73549	67
1	1607789	1608017	RH_27425_H3K27Ac_CSpeaks_peak_83	107	.	8.76170	14.61883	10.75221	168
1	1613507	1614028	RH_27425_H3K27Ac_CSpeaks_peak_84	48	.	3.43548	8.08517	4.84852	246
1	1668027	1668270	RH_27425_H3K27Ac_CSpeaks_peak_85	48	.	5.35388	8.04940	4.82532	104
1	1708491	1708814	RH_27425_H3K27Ac_CSpeaks_peak_86	108	.	7.30030	14.74400	10.86054	68
1	1742044	1742220	RH_27425_H3K27Ac_CSpeaks_peak_87	126	.	9.28650	16.68978	12.63195	46
1	1743282	1743989	RH_27425_H3K27Ac_CSpeaks_peak_88	113	.	4.58480	15.33807	11.39556	465
1	1754358	1754505	RH_27425_H3K27Ac_CSpeaks_peak_89	40	.	5.25702	7.16482	4.02021	110
1	1876261	1876423	RH_27425_H3K27Ac_CSpeaks_peak_90	49	.	5.59652	8.15198	4.90747	54
1	1881849	1882010	RH_27425_H3K27Ac_CSpeaks_peak_91	31	.	4.64325	6.17382	3.13077	48
1	2016937	2017128	RH_27425_H3K27Ac_CSpeaks_peak_92	63	.	4.98048	9.70248	6.30346	45
1	2021266	2021585	RH_27425_H3K27Ac_CSpeaks_peak_93	23	.	2.77481	5.24377	2.30395	107
1	2026528	2026912	RH_27425_H3K27Ac_CSpeaks_peak_94	59	.	3.69975	9.33800	5.98377	164
1	2360965	2361553	RH_27425_H3K27Ac_CSpeaks_peak_95	147	.	10.17549	19.08993	14.79096	461
1	2486656	2486872	RH_27425_H3K27Ac_CSpeaks_peak_96	27	.	3.01669	5.68820	2.70432	143
1	2553918	2554099	RH_27425_H3K27Ac_CSpeaks_peak_97	60	.	6.19100	9.38740	6.02686	108
1	2564076	2564325	RH_27425_H3K27Ac_CSpeaks_peak_98	32	.	3.57655	6.31620	3.25458	146
1	2577173	2577475	RH_27425_H3K27Ac_CSpeaks_peak_99	63	.	4.98048	9.70248	6.30346	43
1	2592232	2592379	RH_27425_H3K27Ac_CSpeaks_peak_100	21	.	3.40770	5.07800	2.16803	4
1	2603395	2603612	RH_27425_H3K27Ac_CSpeaks_peak_101	15	.	3.14557	4.40550	1.59033	166
1	2604947	2605405	RH_27425_H3K27Ac_CSpeaks_peak_102	62	.	4.21683	9.62934	6.24641	141
1	2694154	2694361	RH_27425_H3K27Ac_CSpeaks_peak_103	80	.	6.25740	11.65576	8.06223	137
1	2718998	2719187	RH_27425_H3K27Ac_CSpeaks_peak_104	94	.	6.02901	13.24349	9.49740	102
1	2766594	2767127	RH_27425_H3K27Ac_CSpeaks_peak_105	169	.	7.36348	21.49255	16.94322	264
1	2827758	2828055	RH_27425_H3K27Ac_CSpeaks_peak_106	56	.	4.31918	8.97946	5.65320	253
1	2874829	2875225	RH_27425_H3K27Ac_CSpeaks_peak_107	71	.	5.90977	10.67126	7.17672	117
1	3645551	3645786	RH_27425_H3K27Ac_CSpeaks_peak_108	95	.	8.17758	13.29388	9.54565	136
1	3788346	3788777	RH_27425_H3K27Ac_CSpeaks_peak_109	59	.	4.64004	9.35256	5.99625	132
1	5113714	5113981	RH_27425_H3K27Ac_CSpeaks_peak_110	38	.	4.36562	7.01761	3.88804	142
1	5114082	5114470	RH_27425_H3K27Ac_CSpeaks_peak_111	105	.	6.86026	14.40248	10.54692	134
1	5114874	5115049	RH_27425_H3K27Ac_CSpeaks_peak_112	83	.	6.19105	11.93724	8.32398	139
1	5187497	5187924	RH_27425_H3K27Ac_CSpeaks_peak_113	31	.	4.17160	6.14802	3.11210	301
1	5304936	5305100	RH_27425_H3K27Ac_CSpeaks_peak_114	38	.	3.78693	7.00280	3.87498	143
1	5305793	5306024	RH_27425_H3K27Ac_CSpeaks_peak_115	27	.	3.66983	5.78154	2.78156	48
1	5326052	5326280	RH_27425_H3K27Ac_CSpeaks_peak_116	54	.	5.21450	8.77719	5.47184	114
1	5338579	5338806	RH_27425_H3K27Ac_CSpeaks_peak_117	65	.	4.62847	9.96724	6.54486	103
1	5341499	5341805	RH_27425_H3K27Ac_CSpeaks_peak_118	46	.	4.67745	7.85444	4.64870	50
1	5368078	5368397	RH_27425_H3K27Ac_CSpeaks_peak_119	15	.	2.46874	4.40762	1.59086	138
1	5375053	5375319	RH_27425_H3K27Ac_CSpeaks_peak_120	95	.	8.17758	13.29388	9.54565	120
1	5378266	5378426	RH_27425_H3K27Ac_CSpeaks_peak_121	27	.	3.66983	5.78154	2.78156	54
1	5382698	5383001	RH_27425_H3K27Ac_CSpeaks_peak_122	34	.	2.61021	6.48339	3.41402	162
1	5394769	5395005	RH_27425_H3K27Ac_CSpeaks_peak_123	138	.	7.33966	18.07753	13.85911	122
1	5395269	5395449	RH_27425_H3K27Ac_CSpeaks_peak_124	51	.	4.20770	8.44349	5.16994	51
1	5436152	5436387	RH_27425_H3K27Ac_CSpeaks_peak_125	40	.	5.15917	7.20544	4.05413	180
1	5533049	5533205	RH_27425_H3K27Ac_CSpeaks_peak_126	54	.	5.21450	8.77719	5.47184	83
1	5533656	5533881	RH_27425_H3K27Ac_CSpeaks_peak_127	51	.	4.20770	8.44349	5.16994	81
1	5557930	5558085	RH_27425_H3K27Ac_CSpeaks_peak_128	48	.	4.45622	8.05961	4.82532	47
1	5559721	5559919	RH_27425_H3K27Ac_CSpeaks_peak_129	76	.	6.69234	11.21222	7.67306	82
1	5564214	5564698	RH_27425_H3K27Ac_CSpeaks_peak_130	81	.	3.81167	11.76948	8.16975	250
1	5582428	5582575	RH_27425_H3K27Ac_CSpeaks_peak_131	27	.	3.66983	5.78154	2.78156	121
1	5590267	5590768	RH_27425_H3K27Ac_CSpeaks_peak_132	108	.	7.30030	14.74400	10.86054	269
1	5596963	5597243	RH_27425_H3K27Ac_CSpeaks_peak_133	34	.	2.85875	6.53344	3.45186	117
1	5597344	5597638	RH_27425_H3K27Ac_CSpeaks_peak_134	95	.	5.17202	13.27514	9.52866	187
1	5597854	5598041	RH_27425_H3K27Ac_CSpeaks_peak_135	30	.	4.09414	6.02060	3.01059	45
1	5603592	5603832	RH_27425_H3K27Ac_CSpeaks_peak_136	149	.	8.47197	19.26016	14.93673	144
1	5608380	5608575	RH_27425_H3K27Ac_CSpeaks_peak_137	55	.	4.71835	8.86952	5.54990	92
1	5720788	5720972	RH_27425_H3K27Ac_CSpeaks_peak_138	18	.	3.80330	4.68676	1.83169	83
1	5744388	5745338	RH_27425_H3K27Ac_CSpeaks_peak_139	135	.	5.58088	17.74622	13.57364	232
1	5755925	5756072	RH_27425_H3K27Ac_CSpeaks_peak_140	80	.	6.25740	11.65576	8.06223	90
1	5756619	5756821	RH_27425_H3K27Ac_CSpeaks_peak_141	89	.	6.60503	12.66348	8.97425	129
1	5768225	5768718	RH_27425_H3K27Ac_CSpeaks_peak_142	111	.	6.55327	15.12707	11.19518	200
1	5845766	5846337	RH_27425_H3K27Ac_CSpeaks_peak_143	87	.	5.25963	12.39337	8.73556	460
1	5929708	5930086	RH_27425_H3K27Ac_CSpeaks_peak_144	83	.	6.44449	11.97743	8.36004	96
1	5930234	5930486	RH_27425_H3K27Ac_CSpeaks_peak_145	255	.	11.73041	31.07715	25.56464	93
1	5933737	5933913	RH_27425_H3K27Ac_CSpeaks_peak_146	158	.	9.03847	20.28178	15.85350	93
1	6278552	6278727	RH_27425_H3K27Ac_CSpeaks_peak_147	83	.	7.59347	11.99869	8.37913	69
1	6561687	6562151	RH_27425_H3K27Ac_CSpeaks_peak_148	103	.	6.29114	14.17650	10.34044	308
1	6808218	6808695	RH_27425_H3K27Ac_CSpeaks_peak_149	118	.	6.10117	15.86115	11.86652	222
1	6832785	6833566	RH_27425_H3K27Ac_CSpeaks_peak_150	172	.	11.19304	21.78686	17.21721	158
1	6834038	6834432	RH_27425_H3K27Ac_CSpeaks_peak_151	186	.	11.15391	23.36105	18.63136	120
1	6901857	6902138	RH_27425_H3K27Ac_CSpeaks_peak_152	268	.	12.51480	32.52162	26.84760	134
1	6914269	6914912	RH_27425_H3K27Ac_CSpeaks_peak_153	24	.	2.70385	5.37800	2.42360	256
1	7090074	7090568	RH_27425_H3K27Ac_CSpeaks_peak_154	164	.	10.66895	20.91626	16.43650	231
1	7150668	7151897	RH_27425_H3K27Ac_CSpeaks_peak_155	138	.	7.33966	18.07753	13.85911	937
1	7348320	7348519	RH_27425_H3K27Ac_CSpeaks_peak_156	86	.	5.76687	12.32875	8.68077	68
1	7428939	7429168	RH_27425_H3K27Ac_CSpeaks_peak_157	40	.	3.44868	7.19695	4.05209	70
1	7429281	7429642	RH_27425_H3K27Ac_CSpeaks_peak_158	60	.	3.92170	9.43730	6.07330	93
1	7471543	7471961	RH_27425_H3K27Ac_CSpeaks_peak_159	126	.	5.79813	16.75876	12.68888	135
1	7575887	7576123	RH_27425_H3K27Ac_CSpeaks_peak_160	23	.	3.82397	5.33631	2.38530	117
1	7601686	7601880	RH_27425_H3K27Ac_CSpeaks_peak_161	21	.	4.07020	5.09810	2.18206	122
1	7855236	7855565	RH_27425_H3K27Ac_CSpeaks_peak_162	60	.	3.92170	9.43730	6.07330	136
1	7965007	7965218	RH_27425_H3K27Ac_CSpeaks_peak_163	120	.	7.49443	16.00980	12.00046	126
1	7965480	7965885	RH_27425_H3K27Ac_CSpeaks_peak_164	205	.	8.92314	25.49641	20.54690	290
1	8036345	8037072	RH_27425_H3K27Ac_CSpeaks_peak_165	96	.	4.49255	13.44011	9.68061	518
1	8229902	8230174	RH_27425_H3K27Ac_CSpeaks_peak_166	37	.	3.51402	6.88915	3.78224	145
1	8299966	8300232	RH_27425_H3K27Ac_CSpeaks_peak_167	86	.	5.76687	12.32875	8.68077	144
1	8353178	8353475	RH_27425_H3K27Ac_CSpeaks_peak_168	108	.	7.30030	14.74400	10.86054	122
1	8370557	8370706	RH_27425_H3K27Ac_CSpeaks_peak_169	90	.	7.63162	12.73755	9.04315	72
1	8406569	8406974	RH_27425_H3K27Ac_CSpeaks_peak_170	94	.	6.02901	13.24349	9.49740	313
1	8464264	8464460	RH_27425_H3K27Ac_CSpeaks_peak_171	143	.	10.39845	18.55601	14.31086	104
1	8464623	8464841	RH_27425_H3K27Ac_CSpeaks_peak_172	168	.	11.55383	21.40957	16.88610	108
1	8662372	8662574	RH_27425_H3K27Ac_CSpeaks_peak_173	73	.	6.45404	10.82531	7.31149	96
1	8702696	8703265	RH_27425_H3K27Ac_CSpeaks_peak_174	123	.	5.02109	16.42869	12.38725	269
1	8755008	8755463	RH_27425_H3K27Ac_CSpeaks_peak_175	143	.	5.73171	18.57742	14.32924	171
1	8800171	8800341	RH_27425_H3K27Ac_CSpeaks_peak_176	63	.	4.98048	9.70248	6.30346	41
1	8829732	8830414	RH_27425_H3K27Ac_CSpeaks_peak_177	89	.	4.91963	12.64882	8.97012	376
1	9003236	9003648	RH_27425_H3K27Ac_CSpeaks_peak_178	126	.	6.31155	16.76584	12.68888	300
1	9094244	9094771	RH_27425_H3K27Ac_CSpeaks_peak_179	94	.	6.02901	13.24349	9.49740	285
1	9203005	9203334	RH_27425_H3K27Ac_CSpeaks_peak_180	99	.	6.95267	13.69324	9.90770	243
1	9239456	9239658	RH_27425_H3K27Ac_CSpeaks_peak_181	114	.	8.50167	15.39874	11.45111	126
1	9420190	9420988	RH_27425_H3K27Ac_CSpeaks_peak_182	140	.	7.18809	18.23792	14.01283	452
1	9646440	9646791	RH_27425_H3K27Ac_CSpeaks_peak_183	63	.	5.56213	9.71125	6.30346	244
1	9902619	9902783	RH_27425_H3K27Ac_CSpeaks_peak_184	34	.	3.93196	6.51414	3.43513	126
1	9941290	9941560	RH_27425_H3K27Ac_CSpeaks_peak_185	45	.	3.99732	7.71227	4.51286	144
1	9942304	9942504	RH_27425_H3K27Ac_CSpeaks_peak_186	55	.	4.71835	8.86952	5.54990	61
1	10027066	10027213	RH_27425_H3K27Ac_CSpeaks_peak_187	38	.	4.51923	6.99362	3.87326	98
1	10262901	10263342	RH_27425_H3K27Ac_CSpeaks_peak_188	135	.	6.52194	17.68465	13.52403	276
1	10268979	10269126	RH_27425_H3K27Ac_CSpeaks_peak_189	31	.	4.64325	6.17382	3.13077	87
1	10330916	10331511	RH_27425_H3K27Ac_CSpeaks_peak_190	85	.	5.51244	12.19720	8.56864	142
1	10633705	10633896	RH_27425_H3K27Ac_CSpeaks_peak_191	39	.	2.96463	7.06012	3.92738	74
1	10742372	10742671	RH_27425_H3K27Ac_CSpeaks_peak_192	149	.	8.47197	19.26016	14.93673	190
1	10924414	10924586	RH_27425_H3K27Ac_CSpeaks_peak_193	43	.	3.30335	7.48245	4.31016	62
1	10942031	10942447	RH_27425_H3K27Ac_CSpeaks_peak_194	48	.	4.45622	8.05961	4.82532	154
1	10952676	10952938	RH_27425_H3K27Ac_CSpeaks_peak_195	75	.	5.52385	11.09854	7.57236	195
1	11198714	11199569	RH_27425_H3K27Ac_CSpeaks_peak_196	166	.	7.19864	21.10382	16.61835	522
1	11264641	11265009	RH_27425_H3K27Ac_CSpeaks_peak_197	37	.	5.03863	6.80613	3.71090	54
1	11355403	11355648	RH_27425_H3K27Ac_CSpeaks_peak_198	94	.	7.15073	13.17037	9.44792	175
1	11463765	11464351	RH_27425_H3K27Ac_CSpeaks_peak_199	207	.	9.31199	25.75367	20.79075	279
1	11525683	11525992	RH_27425_H3K27Ac_CSpeaks_peak_200	119	.	5.62243	15.90947	11.90592	198
1	12326475	12326683	RH_27425_H3K27Ac_CSpeaks_peak_201	13	.	2.56419	4.07907	1.32460	123
1	12517417	12518185	RH_27425_H3K27Ac_CSpeaks_peak_202	87	.	3.91755	12.41438	8.75609	287
1	12569092	12569324	RH_27425_H3K27Ac_CSpeaks_peak_203	129	.	7.82028	17.07588	12.95503	103
1	12569646	12569993	RH_27425_H3K27Ac_CSpeaks_peak_204	21	.	3.15578	5.01661	2.12164	226
1	12712451	12712772	RH_27425_H3K27Ac_CSpeaks_peak_205	126	.	6.31155	16.76584	12.68888	187
1	13432676	13432823	RH_27425_H3K27Ac_CSpeaks_peak_206	65	.	4.95730	9.99513	6.56851	63
1	13432921	13433068	RH_27425_H3K27Ac_CSpeaks_peak_207	45	.	3.99732	7.71227	4.51286	77
1	13757808	13758431	RH_27425_H3K27Ac_CSpeaks_peak_208	30	.	2.75287	6.02203	3.01165	349
1	14243679	14243871	RH_27425_H3K27Ac_CSpeaks_peak_209	49	.	4.88767	8.21920	4.96785	119
1	14280486	14280839	RH_27425_H3K27Ac_CSpeaks_peak_210	20	.	2.58630	4.88358	2.01547	230
1	14471531	14471823	RH_27425_H3K27Ac_CSpeaks_peak_211	126	.	5.79813	16.75876	12.68888	139
1	14499510	14500068	RH_27425_H3K27Ac_CSpeaks_peak_212	153	.	8.41941	19.67787	15.31205	210
1	14569195	14569862	RH_27425_H3K27Ac_CSpeaks_peak_213	149	.	8.47197	19.26016	14.93673	101
1	14629997	14630207	RH_27425_H3K27Ac_CSpeaks_peak_214	87	.	6.48240	12.44993	8.78384	115
1	14646100	14646295	RH_27425_H3K27Ac_CSpeaks_peak_215	87	.	7.66041	12.42594	8.76452	123
1	14751740	14752407	RH_27425_H3K27Ac_CSpeaks_peak_216	70	.	3.59991	10.51508	7.05518	348
1	14754417	14754599	RH_27425_H3K27Ac_CSpeaks_peak_217	89	.	6.60503	12.66348	8.97425	64
1	14766232	14766631	RH_27425_H3K27Ac_CSpeaks_peak_218	110	.	5.89078	14.97104	11.06430	297
1	14766904	14767605	RH_27425_H3K27Ac_CSpeaks_peak_219	131	.	4.65871	17.23266	13.10722	394
1	14941597	14941798	RH_27425_H3K27Ac_CSpeaks_peak_220	71	.	5.90977	10.67126	7.17672	97
1	15006477	15006964	RH_27425_H3K27Ac_CSpeaks_peak_221	69	.	4.39253	10.35971	6.90863	357
1	15084323	15084541	RH_27425_H3K27Ac_CSpeaks_peak_222	32	.	3.57655	6.31620	3.25458	36
1	15272321	15272566	RH_27425_H3K27Ac_CSpeaks_peak_223	160	.	7.15309	20.52145	16.06801	126
1	15606799	15607373	RH_27425_H3K27Ac_CSpeaks_peak_224	152	.	5.54962	19.59608	15.23728	367
1	15636570	15636764	RH_27425_H3K27Ac_CSpeaks_peak_225	45	.	3.99732	7.71227	4.51286	121
1	15639102	15639494	RH_27425_H3K27Ac_CSpeaks_peak_226	71	.	5.90977	10.67126	7.17672	254
1	15640783	15640959	RH_27425_H3K27Ac_CSpeaks_peak_227	80	.	6.25740	11.65576	8.06223	118
1	15647596	15647760	RH_27425_H3K27Ac_CSpeaks_peak_228	87	.	5.25963	12.39337	8.73556	83
1	15653939	15654268	RH_27425_H3K27Ac_CSpeaks_peak_229	233	.	8.83617	28.61327	23.36539	152
1	15708969	15709284	RH_27425_H3K27Ac_CSpeaks_peak_230	65	.	3.64433	9.92175	6.50855	188
1	16005654	16005880	RH_27425_H3K27Ac_CSpeaks_peak_231	110	.	5.89078	14.97104	11.06430	140
1	16150717	16150946	RH_27425_H3K27Ac_CSpeaks_peak_232	122	.	6.69236	16.28906	12.25419	94
1	16253224	16253371	RH_27425_H3K27Ac_CSpeaks_peak_233	34	.	4.75412	6.56603	3.48100	91
1	16263991	16264678	RH_27425_H3K27Ac_CSpeaks_peak_234	186	.	11.15391	23.36105	18.63136	477
1	16684788	16684992	RH_27425_H3K27Ac_CSpeaks_peak_235	80	.	6.25740	11.65576	8.06223	112
1	16694767	16694943	RH_27425_H3K27Ac_CSpeaks_peak_236	55	.	4.88122	8.85160	5.54344	84
1	16695171	16695505	RH_27425_H3K27Ac_CSpeaks_peak_237	37	.	3.31836	6.86481	3.76281	269
1	16697894	16698127	RH_27425_H3K27Ac_CSpeaks_peak_238	51	.	4.46157	8.37193	5.10661	126
1	17671224	17671545	RH_27425_H3K27Ac_CSpeaks_peak_239	234	.	11.47190	28.70784	23.44178	162
1	17722634	17723684	RH_27425_H3K27Ac_CSpeaks_peak_240	92	.	4.67587	13.01131	9.29600	322
1	18050217	18050373	RH_27425_H3K27Ac_CSpeaks_peak_241	15	.	3.14557	4.40550	1.59033	53
1	18093846	18094467	RH_27425_H3K27Ac_CSpeaks_peak_242	183	.	7.02804	23.04411	18.35394	444
1	18269638	18269980	RH_27425_H3K27Ac_CSpeaks_peak_243	211	.	11.76818	26.15162	21.15171	175
1	18427245	18427392	RH_27425_H3K27Ac_CSpeaks_peak_244	54	.	5.21450	8.77719	5.47184	77
1	18427541	18427688	RH_27425_H3K27Ac_CSpeaks_peak_245	39	.	5.08774	7.09195	3.95497	81
1	18447877	18448339	RH_27425_H3K27Ac_CSpeaks_peak_246	103	.	6.29114	14.17650	10.34044	106
1	18588335	18588782	RH_27425_H3K27Ac_CSpeaks_peak_247	129	.	8.92313	17.02086	12.91480	108
1	18661746	18662210	RH_27425_H3K27Ac_CSpeaks_peak_248	175	.	6.85234	22.11197	17.51177	263
1	19158121	19158302	RH_27425_H3K27Ac_CSpeaks_peak_249	79	.	5.17058	11.47841	7.91798	61
1	19206931	19207084	RH_27425_H3K27Ac_CSpeaks_peak_250	72	.	7.00936	10.73546	7.23743	72
1	19247496	19247864	RH_27425_H3K27Ac_CSpeaks_peak_251	94	.	7.15073	13.17037	9.44792	221
1	19280272	19280646	RH_27425_H3K27Ac_CSpeaks_peak_252	25	.	2.64699	5.52642	2.56524	187
1	19351444	19352294	RH_27425_H3K27Ac_CSpeaks_peak_253	101	.	4.34968	13.91288	10.11464	284
1	19442266	19442494	RH_27425_H3K27Ac_CSpeaks_peak_254	113	.	5.12837	15.32271	11.38310	118
1	19526750	19526948	RH_27425_H3K27Ac_CSpeaks_peak_255	65	.	5.53936	10.02921	6.59706	69
1	19598408	19598766	RH_27425_H3K27Ac_CSpeaks_peak_256	79	.	5.04924	11.56695	7.98781	119
1	19992692	19992887	RH_27425_H3K27Ac_CSpeaks_peak_257	159	.	10.68426	20.42834	15.98643	120
1	19993082	19993245	RH_27425_H3K27Ac_CSpeaks_peak_258	41	.	4.19409	7.27402	4.11115	76
1	20176477	20177051	RH_27425_H3K27Ac_CSpeaks_peak_259	65	.	3.83188	9.98705	6.56311	190
1	20395371	20395608	RH_27425_H3K27Ac_CSpeaks_peak_260	43	.	3.46919	7.48162	4.31016	101
1	20424576	20425024	RH_27425_H3K27Ac_CSpeaks_peak_261	80	.	6.25740	11.65576	8.06223	217
1	20435165	20435455	RH_27425_H3K27Ac_CSpeaks_peak_262	83	.	7.59347	11.99869	8.37913	173
1	20444938	20445286	RH_27425_H3K27Ac_CSpeaks_peak_263	32	.	3.03908	6.32734	3.26408	202
1	20560835	20561414	RH_27425_H3K27Ac_CSpeaks_peak_264	94	.	5.47001	13.23659	9.49740	342
1	20601728	20601933	RH_27425_H3K27Ac_CSpeaks_peak_265	45	.	4.02193	7.76459	4.56193	152
1	20823647	20824257	RH_27425_H3K27Ac_CSpeaks_peak_266	59	.	3.52677	9.30164	5.94960	463
1	21483477	21483648	RH_27425_H3K27Ac_CSpeaks_peak_267	96	.	6.82357	13.46735	9.69878	83
1	21723175	21723694	RH_27425_H3K27Ac_CSpeaks_peak_268	115	.	6.10531	15.45488	11.50070	222
1	21782016	21782527	RH_27425_H3K27Ac_CSpeaks_peak_269	77	.	4.09615	11.32799	7.78634	125
1	21937288	21937435	RH_27425_H3K27Ac_CSpeaks_peak_270	26	.	4.27871	5.60406	2.63639	60
1	21946938	21947205	RH_27425_H3K27Ac_CSpeaks_peak_271	94	.	6.02901	13.24349	9.49740	194
1	21988978	21989178	RH_27425_H3K27Ac_CSpeaks_peak_272	105	.	5.49678	14.43754	10.58106	103
1	22130720	22131034	RH_27425_H3K27Ac_CSpeaks_peak_273	27	.	3.66983	5.78154	2.78156	131
1	22323846	22324051	RH_27425_H3K27Ac_CSpeaks_peak_274	123	.	6.32336	16.36465	12.32492	76
1	22347598	22348035	RH_27425_H3K27Ac_CSpeaks_peak_275	92	.	7.73875	12.91274	9.20928	141
1	22361588	22361735	RH_27425_H3K27Ac_CSpeaks_peak_276	99	.	6.95267	13.69324	9.90770	67
1	22424395	22424555	RH_27425_H3K27Ac_CSpeaks_peak_277	76	.	6.69234	11.21222	7.67306	90
1	22538417	22538879	RH_27425_H3K27Ac_CSpeaks_peak_278	189	.	11.36370	23.71189	18.95142	347
1	22539114	22539754	RH_27425_H3K27Ac_CSpeaks_peak_279	60	.	3.92170	9.43730	6.07330	355
1	22664023	22664184	RH_27425_H3K27Ac_CSpeaks_peak_280	38	.	4.36562	7.01761	3.88804	101
1	22705065	22705486	RH_27425_H3K27Ac_CSpeaks_peak_281	43	.	3.68972	7.54547	4.36492	109
1	22784414	22784828	RH_27425_H3K27Ac_CSpeaks_peak_282	208	.	12.28019	25.82079	20.85763	257
1	23144235	23144599	RH_27425_H3K27Ac_CSpeaks_peak_283	83	.	7.59347	11.99869	8.37913	246
1	23323157	23323394	RH_27425_H3K27Ac_CSpeaks_peak_284	78	.	5.50474	11.43308	7.87855	91
1	23472299	23472929	RH_27425_H3K27Ac_CSpeaks_peak_285	58	.	4.41809	9.19546	5.84894	124
1	23571018	23571602	RH_27425_H3K27Ac_CSpeaks_peak_286	92	.	4.67587	13.01131	9.29600	301
1	23591993	23592364	RH_27425_H3K27Ac_CSpeaks_peak_287	100	.	6.57736	13.88029	10.08448	171
1	23672181	23672468	RH_27425_H3K27Ac_CSpeaks_peak_288	48	.	4.45622	8.05961	4.82532	84
1	23751433	23751580	RH_27425_H3K27Ac_CSpeaks_peak_289	39	.	3.69802	7.06403	3.93030	45
1	23751917	23752229	RH_27425_H3K27Ac_CSpeaks_peak_290	28	.	2.82141	5.89015	2.88525	177
1	24099520	24099771	RH_27425_H3K27Ac_CSpeaks_peak_291	199	.	12.38200	24.84744	19.97009	69
1	24190529	24190914	RH_27425_H3K27Ac_CSpeaks_peak_292	169	.	9.38610	21.44092	16.90364	283
1	24191654	24192084	RH_27425_H3K27Ac_CSpeaks_peak_293	99	.	4.82670	13.76871	9.97963	297
1	24192183	24192393	RH_27425_H3K27Ac_CSpeaks_peak_294	15	.	2.94539	4.40650	1.59033	3
1	24300983	24301561	RH_27425_H3K27Ac_CSpeaks_peak_295	82	.	4.74393	11.87003	8.26229	133
1	24356118	24356326	RH_27425_H3K27Ac_CSpeaks_peak_296	128	.	7.99557	16.90474	12.80922	120
1	24374027	24375154	RH_27425_H3K27Ac_CSpeaks_peak_297	143	.	6.73232	18.61712	14.35551	457
1	24615212	24615532	RH_27425_H3K27Ac_CSpeaks_peak_298	204	.	9.97856	25.34772	20.42517	90
1	24672158	24672686	RH_27425_H3K27Ac_CSpeaks_peak_299	16	.	2.81122	4.48010	1.65507	356
1	24718259	24718497	RH_27425_H3K27Ac_CSpeaks_peak_300	86	.	7.13850	12.32455	8.68077	105
1	24848968	24849511	RH_27425_H3K27Ac_CSpeaks_peak_301	70	.	5.24261	10.55734	7.07920	439
1	24918891	24919872	RH_27425_H3K27Ac_CSpeaks_peak_302	86	.	5.76687	12.32875	8.68077	537
1	24971381	24971564	RH_27425_H3K27Ac_CSpeaks_peak_303	79	.	5.04924	11.56695	7.98781	84
1	24973488	24973740	RH_27425_H3K27Ac_CSpeaks_peak_304	49	.	3.86542	8.22149	4.96785	80
1	24979741	24980124	RH_27425_H3K27Ac_CSpeaks_peak_305	128	.	7.99557	16.90474	12.80922	285
1	24994861	24995050	RH_27425_H3K27Ac_CSpeaks_peak_306	45	.	4.77650	7.71876	4.51686	85
1	25090897	25091234	RH_27425_H3K27Ac_CSpeaks_peak_307	80	.	6.25740	11.65576	8.06223	287
1	25151227	25151400	RH_27425_H3K27Ac_CSpeaks_peak_308	79	.	6.40264	11.50797	7.94545	68
1	25298834	25299191	RH_27425_H3K27Ac_CSpeaks_peak_309	113	.	6.44449	15.33784	11.39556	247
1	25360249	25360654	RH_27425_H3K27Ac_CSpeaks_peak_310	87	.	5.25963	12.39337	8.73556	270
1	25451874	25452454	RH_27425_H3K27Ac_CSpeaks_peak_311	170	.	10.79294	21.65292	17.08979	312
1	25529826	25529980	RH_27425_H3K27Ac_CSpeaks_peak_312	100	.	7.56526	13.85892	10.06657	59
1	25530499	25531012	RH_27425_H3K27Ac_CSpeaks_peak_313	139	.	5.59396	18.17443	13.95300	346
1	25531203	25531589	RH_27425_H3K27Ac_CSpeaks_peak_314	32	.	3.03908	6.32734	3.26408	307
1	25623586	25623739	RH_27425_H3K27Ac_CSpeaks_peak_315	108	.	7.30030	14.74400	10.86054	40
1	25658334	25658518	RH_27425_H3K27Ac_CSpeaks_peak_316	62	.	4.21683	9.62934	6.24641	127
1	25759841	25760085	RH_27425_H3K27Ac_CSpeaks_peak_317	36	.	4.70504	6.74065	3.64585	57
1	25796470	25797016	RH_27425_H3K27Ac_CSpeaks_peak_318	54	.	3.56762	8.70387	5.41402	267
1	25833733	25834052	RH_27425_H3K27Ac_CSpeaks_peak_319	37	.	3.51402	6.88915	3.78224	238
1	26009818	26009973	RH_27425_H3K27Ac_CSpeaks_peak_320	65	.	4.62847	9.96724	6.54486	129
1	26214845	26215533	RH_27425_H3K27Ac_CSpeaks_peak_321	50	.	4.78354	8.35339	5.08907	584
1	26231140	26231544	RH_27425_H3K27Ac_CSpeaks_peak_322	47	.	2.85491	7.94035	4.72322	258
1	26256304	26256622	RH_27425_H3K27Ac_CSpeaks_peak_323	154	.	10.88937	19.82314	15.44906	172
1	26362158	26362489	RH_27425_H3K27Ac_CSpeaks_peak_324	245	.	10.22310	29.97144	24.55993	255
1	26404858	26405387	RH_27425_H3K27Ac_CSpeaks_peak_325	73	.	4.22337	10.82244	7.30910	434
1	26445659	26445823	RH_27425_H3K27Ac_CSpeaks_peak_326	74	.	5.86521	10.97164	7.45340	137
1	26480693	26481049	RH_27425_H3K27Ac_CSpeaks_peak_327	81	.	7.22284	11.70721	8.10830	111
1	26481602	26481932	RH_27425_H3K27Ac_CSpeaks_peak_328	148	.	8.69083	19.13894	14.82543	133
1	26538247	26538525	RH_27425_H3K27Ac_CSpeaks_peak_329	161	.	10.45907	20.56823	16.10960	110
1	26605970	26606268	RH_27425_H3K27Ac_CSpeaks_peak_330	87	.	5.25963	12.39337	8.73556	66
1	26830170	26830524	RH_27425_H3K27Ac_CSpeaks_peak_331	78	.	6.14122	11.45456	7.89698	70
1	27146263	27146486	RH_27425_H3K27Ac_CSpeaks_peak_332	80	.	6.72468	11.64855	8.06223	105
1	27292179	27292612	RH_27425_H3K27Ac_CSpeaks_peak_333	55	.	4.71835	8.86952	5.54990	189
1	27464634	27465120	RH_27425_H3K27Ac_CSpeaks_peak_334	127	.	4.23981	16.81507	12.73320	344
1	27479965	27480338	RH_27425_H3K27Ac_CSpeaks_peak_335	148	.	8.69083	19.13894	14.82543	173
1	27542221	27542405	RH_27425_H3K27Ac_CSpeaks_peak_336	65	.	5.95894	10.01667	6.58716	90
1	27618426	27618575	RH_27425_H3K27Ac_CSpeaks_peak_337	89	.	6.60503	12.66348	8.97425	48
1	27690116	27690817	RH_27425_H3K27Ac_CSpeaks_peak_338	118	.	6.67262	15.80570	11.83257	459
1	27782897	27783399	RH_27425_H3K27Ac_CSpeaks_peak_339	62	.	4.21683	9.62934	6.24641	142
1	27861386	27861696	RH_27425_H3K27Ac_CSpeaks_peak_340	79	.	5.04924	11.56695	7.98781	126
1	27890360	27890822	RH_27425_H3K27Ac_CSpeaks_peak_341	70	.	3.76188	10.55536	7.07920	248
1	28108884	28109049	RH_27425_H3K27Ac_CSpeaks_peak_342	54	.	3.56762	8.70387	5.41402	38
1	28109823	28110149	RH_27425_H3K27Ac_CSpeaks_peak_343	22	.	2.86586	5.13010	2.21160	195
1	28120710	28121059	RH_27425_H3K27Ac_CSpeaks_peak_344	99	.	6.95267	13.69324	9.90770	203
1	28168719	28168974	RH_27425_H3K27Ac_CSpeaks_peak_345	19	.	2.40779	4.76734	1.90557	121
1	28224785	28225213	RH_27425_H3K27Ac_CSpeaks_peak_346	77	.	4.09615	11.32799	7.78634	186
1	28225885	28226737	RH_27425_H3K27Ac_CSpeaks_peak_347	86	.	4.52504	12.26751	8.63553	174
1	28741366	28741646	RH_27425_H3K27Ac_CSpeaks_peak_348	40	.	5.15917	7.20544	4.05413	215
1	29556114	29556335	RH_27425_H3K27Ac_CSpeaks_peak_349	69	.	6.61407	10.38089	6.92734	83
1	30129607	30129954	RH_27425_H3K27Ac_CSpeaks_peak_350	92	.	6.51690	12.92486	9.21864	268
1	30307395	30307828	RH_27425_H3K27Ac_CSpeaks_peak_351	41	.	4.19409	7.27402	4.11115	266
1	30489356	30489729	RH_27425_H3K27Ac_CSpeaks_peak_352	116	.	7.50593	15.56417	11.60217	315
1	30634935	30635130	RH_27425_H3K27Ac_CSpeaks_peak_353	63	.	5.56213	9.71125	6.30346	78
1	30795503	30795738	RH_27425_H3K27Ac_CSpeaks_peak_354	69	.	6.61407	10.38089	6.92734	163
1	30815483	30815681	RH_27425_H3K27Ac_CSpeaks_peak_355	140	.	9.36928	18.25040	14.02218	115
1	30987656	30987935	RH_27425_H3K27Ac_CSpeaks_peak_356	66	.	4.07253	10.12212	6.68454	97
1	31066094	31066588	RH_27425_H3K27Ac_CSpeaks_peak_357	90	.	4.36042	12.72317	9.03141	349
1	31394681	31395058	RH_27425_H3K27Ac_CSpeaks_peak_358	46	.	4.67745	7.85444	4.64870	283
1	31412486	31412878	RH_27425_H3K27Ac_CSpeaks_peak_359	135	.	6.52194	17.68465	13.52403	133
1	31423151	31423737	RH_27425_H3K27Ac_CSpeaks_peak_360	83	.	4.22829	12.01900	8.39662	192
1	31603037	31603226	RH_27425_H3K27Ac_CSpeaks_peak_361	63	.	5.56213	9.71125	6.30346	110
1	31603556	31603884	RH_27425_H3K27Ac_CSpeaks_peak_362	89	.	4.91963	12.64882	8.97012	122
1	31722157	31722682	RH_27425_H3K27Ac_CSpeaks_peak_363	63	.	5.56213	9.71125	6.30346	275
1	31819702	31819947	RH_27425_H3K27Ac_CSpeaks_peak_364	15	.	3.14557	4.40550	1.59033	118
1	31851452	31851661	RH_27425_H3K27Ac_CSpeaks_peak_365	40	.	5.25702	7.16482	4.02021	95
1	31989293	31989505	RH_27425_H3K27Ac_CSpeaks_peak_366	38	.	3.78693	7.00280	3.87498	106
1	32054904	32055111	RH_27425_H3K27Ac_CSpeaks_peak_367	17	.	2.71502	4.59338	1.74547	82
1	32055696	32055847	RH_27425_H3K27Ac_CSpeaks_peak_368	27	.	3.66983	5.78154	2.78156	7
1	32303859	32304103	RH_27425_H3K27Ac_CSpeaks_peak_369	132	.	8.82614	17.34652	13.21110	173
1	32387153	32387301	RH_27425_H3K27Ac_CSpeaks_peak_370	63	.	5.56213	9.71125	6.30346	94
1	32406839	32407018	RH_27425_H3K27Ac_CSpeaks_peak_371	63	.	4.98048	9.70248	6.30346	69
1	32435503	32436270	RH_27425_H3K27Ac_CSpeaks_peak_372	92	.	4.67587	13.01131	9.29600	370
1	32476697	32477087	RH_27425_H3K27Ac_CSpeaks_peak_373	96	.	5.09533	13.44264	9.68061	269
1	32498355	32498511	RH_27425_H3K27Ac_CSpeaks_peak_374	49	.	5.59652	8.15198	4.90747	31
1	32563082	32563756	RH_27425_H3K27Ac_CSpeaks_peak_375	48	.	3.62003	8.11643	4.87486	469
1	33313704	33314075	RH_27425_H3K27Ac_CSpeaks_peak_376	63	.	4.98048	9.70248	6.30346	145
1	33928252	33928516	RH_27425_H3K27Ac_CSpeaks_peak_377	63	.	5.56213	9.71125	6.30346	118
1	34006640	34006826	RH_27425_H3K27Ac_CSpeaks_peak_378	58	.	6.10529	9.24926	5.89841	67
1	34006973	34007150	RH_27425_H3K27Ac_CSpeaks_peak_379	38	.	4.51923	6.99362	3.87326	53
1	34013221	34013588	RH_27425_H3K27Ac_CSpeaks_peak_380	89	.	6.60503	12.66348	8.97425	231
1	34034262	34034493	RH_27425_H3K27Ac_CSpeaks_peak_381	38	.	4.51923	6.99362	3.87326	66
1	34120305	34120764	RH_27425_H3K27Ac_CSpeaks_peak_382	101	.	4.34968	13.91288	10.11464	323
1	34127858	34128351	RH_27425_H3K27Ac_CSpeaks_peak_383	128	.	7.99557	16.90474	12.80922	299
1	34341338	34342014	RH_27425_H3K27Ac_CSpeaks_peak_384	143	.	5.73171	18.57742	14.32924	346
1	34342143	34342346	RH_27425_H3K27Ac_CSpeaks_peak_385	16	.	2.81122	4.48010	1.65507	1
1	34409651	34409806	RH_27425_H3K27Ac_CSpeaks_peak_386	48	.	4.45622	8.05961	4.82532	57
1	34712009	34712421	RH_27425_H3K27Ac_CSpeaks_peak_387	119	.	9.34581	15.97165	11.96571	135
1	34729765	34730358	RH_27425_H3K27Ac_CSpeaks_peak_388	70	.	3.76188	10.55536	7.07920	215
1	34732722	34732996	RH_27425_H3K27Ac_CSpeaks_peak_389	63	.	5.56213	9.71125	6.30346	66
1	34749328	34749750	RH_27425_H3K27Ac_CSpeaks_peak_390	284	.	8.29590	34.22570	28.40927	298
1	34878555	34878757	RH_27425_H3K27Ac_CSpeaks_peak_391	55	.	4.71835	8.86952	5.54990	92
1	34889951	34890196	RH_27425_H3K27Ac_CSpeaks_peak_392	79	.	4.37420	11.53772	7.97033	123
1	34945641	34945960	RH_27425_H3K27Ac_CSpeaks_peak_393	38	.	4.51923	6.99362	3.87326	285
1	34987732	34988204	RH_27425_H3K27Ac_CSpeaks_peak_394	205	.	8.20502	25.49529	20.54690	129
1	35117805	35118211	RH_27425_H3K27Ac_CSpeaks_peak_395	120	.	5.27921	16.11855	12.09159	261
1	35274417	35274798	RH_27425_H3K27Ac_CSpeaks_peak_396	32	.	3.57655	6.31620	3.25458	73
1	35303230	35303404	RH_27425_H3K27Ac_CSpeaks_peak_397	28	.	4.54904	5.85693	2.85440	92
1	35346149	35346706	RH_27425_H3K27Ac_CSpeaks_peak_398	163	.	7.95581	20.81370	16.33426	415
1	35371383	35371596	RH_27425_H3K27Ac_CSpeaks_peak_399	38	.	3.78693	7.00280	3.87498	73
1	35510754	35511344	RH_27425_H3K27Ac_CSpeaks_peak_400	87	.	5.25963	12.39337	8.73556	146
1	35526894	35527101	RH_27425_H3K27Ac_CSpeaks_peak_401	65	.	4.62847	9.96724	6.54486	131
1	35527711	35527863	RH_27425_H3K27Ac_CSpeaks_peak_402	15	.	2.94539	4.40650	1.59033	149
1	35960893	35961277	RH_27425_H3K27Ac_CSpeaks_peak_403	16	.	2.81122	4.48010	1.65507	136
1	36231437	36231793	RH_27425_H3K27Ac_CSpeaks_peak_404	107	.	8.03081	14.62602	10.75576	112
1	36665952	36666347	RH_27425_H3K27Ac_CSpeaks_peak_405	89	.	4.91963	12.64882	8.97012	115
1	36705698	36706168	RH_27425_H3K27Ac_CSpeaks_peak_406	205	.	9.17457	25.47029	20.53302	342
1	36845519	36845725	RH_27425_H3K27Ac_CSpeaks_peak_407	40	.	5.15917	7.20544	4.05413	101
1	36954353	36954543	RH_27425_H3K27Ac_CSpeaks_peak_408	89	.	4.91963	12.64882	8.97012	49
1	36963306	36963463	RH_27425_H3K27Ac_CSpeaks_peak_409	38	.	4.51923	6.99362	3.87326	107
1	36997242	36997807	RH_27425_H3K27Ac_CSpeaks_peak_410	96	.	5.09533	13.44264	9.68061	376
1	37011741	37012194	RH_27425_H3K27Ac_CSpeaks_peak_411	119	.	5.62243	15.90947	11.90592	213
1	37012515	37012710	RH_27425_H3K27Ac_CSpeaks_peak_412	58	.	4.41809	9.19546	5.84894	77
1	37200431	37200620	RH_27425_H3K27Ac_CSpeaks_peak_413	70	.	6.70692	10.53137	7.06521	101
1	37208949	37209171	RH_27425_H3K27Ac_CSpeaks_peak_414	54	.	5.97381	8.76031	5.46775	109
1	37251898	37252059	RH_27425_H3K27Ac_CSpeaks_peak_415	162	.	9.30870	20.76095	16.29128	112
1	37252485	37252675	RH_27425_H3K27Ac_CSpeaks_peak_416	88	.	6.77926	12.54668	8.87604	131
1	37253118	37253312	RH_27425_H3K27Ac_CSpeaks_peak_417	102	.	5.68040	14.09601	10.27881	96
1	37772439	37772716	RH_27425_H3K27Ac_CSpeaks_peak_418	35	.	4.92455	6.62169	3.53135	145
1	37994978	37995125	RH_27425_H3K27Ac_CSpeaks_peak_419	78	.	6.14122	11.45456	7.89698	100
1	38009081	38009312	RH_27425_H3K27Ac_CSpeaks_peak_420	118	.	6.10117	15.86115	11.86652	108
1	38193726	38193905	RH_27425_H3K27Ac_CSpeaks_peak_421	156	.	9.53430	20.07930	15.69395	82
1	38343334	38343491	RH_27425_H3K27Ac_CSpeaks_peak_422	45	.	3.99732	7.71227	4.51286	25
1	38373701	38374475	RH_27425_H3K27Ac_CSpeaks_peak_423	108	.	5.31957	14.74548	10.86182	453
1	38681055	38681217	RH_27425_H3K27Ac_CSpeaks_peak_424	15	.	2.94539	4.40650	1.59033	0
1	38764889	38765304	RH_27425_H3K27Ac_CSpeaks_peak_425	27	.	2.90695	5.77625	2.78156	384
1	38765761	38766180	RH_27425_H3K27Ac_CSpeaks_peak_426	16	.	2.29656	4.52718	1.69834	143
1	38848929	38849162	RH_27425_H3K27Ac_CSpeaks_peak_427	118	.	6.10117	15.86115	11.86652	117
1	38849277	38849525	RH_27425_H3K27Ac_CSpeaks_peak_428	92	.	5.34756	12.95905	9.25057	121
1	38919317	38919598	RH_27425_H3K27Ac_CSpeaks_peak_429	125	.	7.84711	16.64175	12.58722	65
1	39070060	39070436	RH_27425_H3K27Ac_CSpeaks_peak_430	88	.	4.11456	12.53339	8.86450	210
1	39070564	39071030	RH_27425_H3K27Ac_CSpeaks_peak_431	40	.	3.44868	7.19695	4.05209	194
1	39179156	39179521	RH_27425_H3K27Ac_CSpeaks_peak_432	121	.	7.87659	16.21515	12.18318	141
1	39179639	39180222	RH_27425_H3K27Ac_CSpeaks_peak_433	79	.	5.04924	11.56695	7.98781	392
1	39639850	39640028	RH_27425_H3K27Ac_CSpeaks_peak_434	58	.	4.41809	9.19546	5.84894	46
1	39681343	39681556	RH_27425_H3K27Ac_CSpeaks_peak_435	41	.	4.19409	7.27402	4.11115	53
1	39752573	39752897	RH_27425_H3K27Ac_CSpeaks_peak_436	82	.	4.74393	11.87003	8.26229	104
1	39784091	39784602	RH_27425_H3K27Ac_CSpeaks_peak_437	160	.	7.15309	20.52145	16.06801	154
1	39907123	39907493	RH_27425_H3K27Ac_CSpeaks_peak_438	94	.	6.02901	13.24349	9.49740	113
1	39994428	39994583	RH_27425_H3K27Ac_CSpeaks_peak_439	21	.	3.40770	5.07800	2.16803	145
1	40088400	40088599	RH_27425_H3K27Ac_CSpeaks_peak_440	119	.	9.34581	15.97165	11.96571	98
1	40088984	40089205	RH_27425_H3K27Ac_CSpeaks_peak_441	60	.	3.92170	9.43730	6.07330	182
1	40144759	40144931	RH_27425_H3K27Ac_CSpeaks_peak_442	35	.	4.92455	6.62169	3.53135	123
1	40167922	40168441	RH_27425_H3K27Ac_CSpeaks_peak_443	120	.	5.27921	16.11855	12.09159	120
1	40294693	40295055	RH_27425_H3K27Ac_CSpeaks_peak_444	26	.	3.36616	5.65368	2.67405	122
1	40558519	40559224	RH_27425_H3K27Ac_CSpeaks_peak_445	79	.	4.37420	11.53772	7.97033	606
1	40707508	40707722	RH_27425_H3K27Ac_CSpeaks_peak_446	32	.	3.33832	6.25341	3.20172	83
1	40824050	40824412	RH_27425_H3K27Ac_CSpeaks_peak_447	159	.	8.79781	20.37705	15.94107	271
1	40996019	40996412	RH_27425_H3K27Ac_CSpeaks_peak_448	133	.	7.79575	17.51625	13.37353	277
1	40996595	40997044	RH_27425_H3K27Ac_CSpeaks_peak_449	103	.	6.29114	14.17650	10.34044	217
1	41260958	41261423	RH_27425_H3K27Ac_CSpeaks_peak_450	102	.	5.68040	14.09601	10.27881	185
1	41377390	41377896	RH_27425_H3K27Ac_CSpeaks_peak_451	86	.	5.76687	12.32875	8.68077	182
1	41673152	41673319	RH_27425_H3K27Ac_CSpeaks_peak_452	111	.	6.55327	15.12707	11.19518	90
1	41721039	41721551	RH_27425_H3K27Ac_CSpeaks_peak_453	37	.	2.73821	6.80544	3.71028	340
1	41795410	41795651	RH_27425_H3K27Ac_CSpeaks_peak_454	44	.	5.26405	7.62323	4.43406	111
1	42023494	42023869	RH_27425_H3K27Ac_CSpeaks_peak_455	73	.	4.22337	10.82244	7.30910	285
1	42106985	42107214	RH_27425_H3K27Ac_CSpeaks_peak_456	122	.	6.91748	16.29917	12.26272	117
1	42358759	42359356	RH_27425_H3K27Ac_CSpeaks_peak_457	120	.	5.27921	16.11855	12.09159	391
1	42415487	42415730	RH_27425_H3K27Ac_CSpeaks_peak_458	37	.	3.31836	6.86481	3.76281	110
1	42766080	42766269	RH_27425_H3K27Ac_CSpeaks_peak_459	50	.	5.67508	8.27778	5.01891	52
1	42879097	42879263	RH_27425_H3K27Ac_CSpeaks_peak_460	21	.	4.07020	5.09810	2.18206	67
1	42943833	42944217	RH_27425_H3K27Ac_CSpeaks_peak_461	169	.	7.36348	21.49255	16.94322	273
1	43021350	43021597	RH_27425_H3K27Ac_CSpeaks_peak_462	31	.	4.17160	6.14802	3.11210	117
1	43082181	43082387	RH_27425_H3K27Ac_CSpeaks_peak_463	143	.	9.24643	18.55053	14.30547	115
1	43201801	43202176	RH_27425_H3K27Ac_CSpeaks_peak_464	79	.	4.37420	11.53772	7.97033	141
1	43265840	43266028	RH_27425_H3K27Ac_CSpeaks_peak_465	174	.	11.35017	22.04872	17.45918	79
1	43439320	43439593	RH_27425_H3K27Ac_CSpeaks_peak_466	48	.	3.62003	8.11643	4.87486	66
1	43450099	43450609	RH_27425_H3K27Ac_CSpeaks_peak_467	190	.	10.08137	23.80580	19.02514	258
1	43478312	43478748	RH_27425_H3K27Ac_CSpeaks_peak_468	99	.	8.20758	13.68579	9.90770	325
1	43915072	43915335	RH_27425_H3K27Ac_CSpeaks_peak_469	103	.	6.29114	14.17650	10.34044	120
1	43964829	43965139	RH_27425_H3K27Ac_CSpeaks_peak_470	38	.	4.36562	7.01761	3.88804	284
1	43965637	43965803	RH_27425_H3K27Ac_CSpeaks_peak_471	43	.	3.46919	7.48162	4.31016	26
1	44195509	44195872	RH_27425_H3K27Ac_CSpeaks_peak_472	234	.	11.47190	28.70784	23.44178	139
1	44289751	44290083	RH_27425_H3K27Ac_CSpeaks_peak_473	58	.	4.41809	9.19546	5.84894	229
1	44367202	44367512	RH_27425_H3K27Ac_CSpeaks_peak_474	118	.	7.64793	15.81479	11.83257	137
1	44372364	44372824	RH_27425_H3K27Ac_CSpeaks_peak_475	34	.	2.61021	6.48339	3.41402	231
1	44379268	44379574	RH_27425_H3K27Ac_CSpeaks_peak_476	160	.	7.15309	20.52145	16.06801	191
1	44409007	44409163	RH_27425_H3K27Ac_CSpeaks_peak_477	52	.	5.27276	8.54512	5.26555	48
1	44586251	44586697	RH_27425_H3K27Ac_CSpeaks_peak_478	205	.	8.20502	25.49529	20.54690	269
1	44783782	44784038	RH_27425_H3K27Ac_CSpeaks_peak_479	79	.	5.04924	11.56695	7.98781	152
1	44784286	44784748	RH_27425_H3K27Ac_CSpeaks_peak_480	54	.	3.40921	8.69546	5.40718	275
1	44907513	44907911	RH_27425_H3K27Ac_CSpeaks_peak_481	99	.	6.95267	13.69324	9.90770	239
1	45208312	45208504	RH_27425_H3K27Ac_CSpeaks_peak_482	102	.	5.68040	14.09601	10.27881	51
1	45381109	45381291	RH_27425_H3K27Ac_CSpeaks_peak_483	48	.	4.45622	8.05961	4.82532	98
1	45388400	45388818	RH_27425_H3K27Ac_CSpeaks_peak_484	37	.	3.17121	6.89629	3.78782	156
1	45812475	45812776	RH_27425_H3K27Ac_CSpeaks_peak_485	49	.	3.86542	8.22149	4.96785	195
1	45917681	45918044	RH_27425_H3K27Ac_CSpeaks_peak_486	54	.	4.98928	8.71874	5.42675	54
1	45918223	45918782	RH_27425_H3K27Ac_CSpeaks_peak_487	99	.	6.95267	13.69324	9.90770	139
1	45995722	45996158	RH_27425_H3K27Ac_CSpeaks_peak_488	273	.	9.73730	33.05515	27.33459	326
1	46051722	46051872	RH_27425_H3K27Ac_CSpeaks_peak_489	32	.	3.57655	6.31620	3.25458	51
1	46069754	46070001	RH_27425_H3K27Ac_CSpeaks_peak_490	152	.	8.95067	19.59840	15.23791	129
1	46135509	46136026	RH_27425_H3K27Ac_CSpeaks_peak_491	79	.	4.37420	11.53772	7.97033	325
1	46219769	46219916	RH_27425_H3K27Ac_CSpeaks_peak_492	46	.	4.86687	7.87071	4.65516	105
1	46270103	46270539	RH_27425_H3K27Ac_CSpeaks_peak_493	54	.	3.40921	8.69546	5.40718	159
1	46727764	46728060	RH_27425_H3K27Ac_CSpeaks_peak_494	103	.	6.29114	14.17650	10.34044	192
1	46835382	46835755	RH_27425_H3K27Ac_CSpeaks_peak_495	195	.	8.91244	24.37464	19.55103	135
1	46939056	46939486	RH_27425_H3K27Ac_CSpeaks_peak_496	49	.	3.86542	8.22149	4.96785	301
1	46940046	46940193	RH_27425_H3K27Ac_CSpeaks_peak_497	66	.	5.38148	10.10597	6.67148	87
1	46940322	46940532	RH_27425_H3K27Ac_CSpeaks_peak_498	71	.	4.94577	10.65117	7.16649	116
1	46940734	46940925	RH_27425_H3K27Ac_CSpeaks_peak_499	96	.	4.71070	13.43977	9.68061	86
1	47012922	47013180	RH_27425_H3K27Ac_CSpeaks_peak_500	26	.	3.16262	5.63926	2.66737	235
1	47210303	47210522	RH_27425_H3K27Ac_CSpeaks_peak_501	39	.	5.08774	7.09195	3.95497	213
1	47225842	47226048	RH_27425_H3K27Ac_CSpeaks_peak_502	43	.	3.46919	7.48162	4.31016	88
1	47319278	47319619	RH_27425_H3K27Ac_CSpeaks_peak_503	222	.	12.83613	27.34458	22.23788	121
1	47480937	47481109	RH_27425_H3K27Ac_CSpeaks_peak_504	90	.	7.63162	12.73755	9.04315	91
1	47493721	47493935	RH_27425_H3K27Ac_CSpeaks_peak_505	183	.	9.35490	23.03677	18.35121	108
1	47797976	47798123	RH_27425_H3K27Ac_CSpeaks_peak_506	17	.	3.47633	4.56125	1.72040	84
1	49536036	49536249	RH_27425_H3K27Ac_CSpeaks_peak_507	99	.	6.95267	13.69324	9.90770	75
1	49849316	49849535	RH_27425_H3K27Ac_CSpeaks_peak_508	99	.	6.95267	13.69324	9.90770	43
1	49981768	49982245	RH_27425_H3K27Ac_CSpeaks_peak_509	43	.	3.17409	7.52670	4.35144	260
1	49983832	49984500	RH_27425_H3K27Ac_CSpeaks_peak_510	127	.	7.18100	16.82090	12.73768	130
1	50440462	50440634	RH_27425_H3K27Ac_CSpeaks_peak_511	71	.	5.90977	10.67126	7.17672	87
1	50526455	50526607	RH_27425_H3K27Ac_CSpeaks_peak_512	54	.	5.21450	8.77719	5.47184	101
1	50526837	50527693	RH_27425_H3K27Ac_CSpeaks_peak_513	143	.	5.73171	18.57742	14.32924	621
1	50535517	50535775	RH_27425_H3K27Ac_CSpeaks_peak_514	32	.	3.03908	6.32734	3.26408	35
1	50908094	50908315	RH_27425_H3K27Ac_CSpeaks_peak_515	94	.	6.02901	13.24349	9.49740	112
1	51080002	51080566	RH_27425_H3K27Ac_CSpeaks_peak_516	297	.	14.71023	35.70829	29.74055	309
1	51595266	51595431	RH_27425_H3K27Ac_CSpeaks_peak_517	71	.	5.90977	10.67126	7.17672	50
1	51726560	51727590	RH_27425_H3K27Ac_CSpeaks_peak_518	262	.	9.46733	31.82290	26.22100	368
1	51948650	51949232	RH_27425_H3K27Ac_CSpeaks_peak_519	109	.	6.87634	14.87393	10.98438	65
1	52143044	52143389	RH_27425_H3K27Ac_CSpeaks_peak_520	87	.	5.25963	12.39337	8.73556	200
1	52143785	52143986	RH_27425_H3K27Ac_CSpeaks_peak_521	108	.	7.30030	14.74400	10.86054	100
1	52197670	52198215	RH_27425_H3K27Ac_CSpeaks_peak_522	99	.	6.95267	13.69324	9.90770	227
1	52229632	52229849	RH_27425_H3K27Ac_CSpeaks_peak_523	81	.	5.45303	11.70180	8.10673	89
1	52454576	52454809	RH_27425_H3K27Ac_CSpeaks_peak_524	51	.	5.37040	8.38272	5.11733	117
1	52544098	52544582	RH_27425_H3K27Ac_CSpeaks_peak_525	140	.	10.23534	18.27778	14.04896	334
1	52605854	52606084	RH_27425_H3K27Ac_CSpeaks_peak_526	59	.	5.94640	9.30720	5.95503	122
1	52721480	52722069	RH_27425_H3K27Ac_CSpeaks_peak_527	61	.	5.88409	9.54260	6.16732	352
1	52838915	52839295	RH_27425_H3K27Ac_CSpeaks_peak_528	201	.	10.42900	25.01048	20.10338	104
1	52919469	52919967	RH_27425_H3K27Ac_CSpeaks_peak_529	124	.	7.48392	16.46049	12.41591	171
1	52969920	52970091	RH_27425_H3K27Ac_CSpeaks_peak_530	46	.	4.36286	7.88171	4.66495	102
1	52970248	52970454	RH_27425_H3K27Ac_CSpeaks_peak_531	32	.	3.57655	6.31620	3.25458	117
1	53072885	53073219	RH_27425_H3K27Ac_CSpeaks_peak_532	89	.	5.70090	12.58414	8.91191	133
1	53377952	53378435	RH_27425_H3K27Ac_CSpeaks_peak_533	32	.	3.33832	6.25341	3.20172	234
1	53506329	53506603	RH_27425_H3K27Ac_CSpeaks_peak_534	83	.	7.13118	11.92360	8.31309	84
1	53621302	53621563	RH_27425_H3K27Ac_CSpeaks_peak_535	21	.	3.15578	5.01661	2.12164	124
1	54088933	54089353	RH_27425_H3K27Ac_CSpeaks_peak_536	62	.	4.21683	9.62934	6.24641	331
1	54157217	54157369	RH_27425_H3K27Ac_CSpeaks_peak_537	38	.	3.78693	7.00280	3.87498	84
1	54170548	54170695	RH_27425_H3K27Ac_CSpeaks_peak_538	65	.	5.95894	10.01667	6.58716	98
1	54180564	54180826	RH_27425_H3K27Ac_CSpeaks_peak_539	17	.	3.47633	4.56125	1.72040	132
1	54454866	54455284	RH_27425_H3K27Ac_CSpeaks_peak_540	43	.	3.17409	7.52670	4.35144	262
1	54475472	54475948	RH_27425_H3K27Ac_CSpeaks_peak_541	131	.	6.94022	17.25593	13.12861	186
1	54481102	54481255	RH_27425_H3K27Ac_CSpeaks_peak_542	43	.	3.46919	7.48162	4.31016	113
1	54557420	54557800	RH_27425_H3K27Ac_CSpeaks_peak_543	72	.	4.83886	10.75800	7.25076	184
1	54636958	54637313	RH_27425_H3K27Ac_CSpeaks_peak_544	80	.	6.25740	11.65576	8.06223	225
1	54653678	54653968	RH_27425_H3K27Ac_CSpeaks_peak_545	96	.	7.58466	13.46297	9.69759	114
1	54866256	54867363	RH_27425_H3K27Ac_CSpeaks_peak_546	223	.	7.24006	27.46243	22.32211	502
1	56259701	56259867	RH_27425_H3K27Ac_CSpeaks_peak_547	59	.	3.69975	9.33800	5.98377	87
1	56321388	56321591	RH_27425_H3K27Ac_CSpeaks_peak_548	38	.	3.78693	7.00280	3.87498	13
1	57095906	57096157	RH_27425_H3K27Ac_CSpeaks_peak_549	129	.	8.92313	17.02086	12.91480	104
1	57096318	57096491	RH_27425_H3K27Ac_CSpeaks_peak_550	96	.	7.58466	13.46297	9.69759	75
1	57919566	57920015	RH_27425_H3K27Ac_CSpeaks_peak_551	103	.	6.29114	14.17650	10.34044	100
1	58241974	58242158	RH_27425_H3K27Ac_CSpeaks_peak_552	120	.	6.81540	16.09450	12.07039	113
1	58442041	58442568	RH_27425_H3K27Ac_CSpeaks_peak_553	58	.	4.41809	9.19546	5.84894	246
1	58443047	58443416	RH_27425_H3K27Ac_CSpeaks_peak_554	120	.	6.81540	16.09450	12.07039	146
1	58565075	58565739	RH_27425_H3K27Ac_CSpeaks_peak_555	160	.	7.15309	20.52145	16.06801	365
1	58967093	58967275	RH_27425_H3K27Ac_CSpeaks_peak_556	111	.	5.44673	15.07342	11.15650	104
1	60252692	60252853	RH_27425_H3K27Ac_CSpeaks_peak_557	38	.	4.51923	6.99362	3.87326	93
1	60727937	60728107	RH_27425_H3K27Ac_CSpeaks_peak_558	61	.	5.64939	9.50565	6.13692	53
1	60734701	60734866	RH_27425_H3K27Ac_CSpeaks_peak_559	27	.	4.20292	5.70473	2.71780	131
1	60735076	60735335	RH_27425_H3K27Ac_CSpeaks_peak_560	75	.	4.56823	11.10681	7.57516	144
1	60767347	60768127	RH_27425_H3K27Ac_CSpeaks_peak_561	143	.	5.73171	18.57742	14.32924	517
1	61341071	61341443	RH_27425_H3K27Ac_CSpeaks_peak_562	26	.	3.36616	5.65368	2.67405	82
1	62021489	62021835	RH_27425_H3K27Ac_CSpeaks_peak_563	55	.	4.04112	8.91636	5.59108	145
1	62140583	62140984	RH_27425_H3K27Ac_CSpeaks_peak_564	100	.	6.57736	13.88029	10.08448	138
1	62385625	62386068	RH_27425_H3K27Ac_CSpeaks_peak_565	169	.	9.38610	21.44092	16.90364	112
1	62457728	62457927	RH_27425_H3K27Ac_CSpeaks_peak_566	89	.	6.60503	12.66348	8.97425	105
1	62759665	62759832	RH_27425_H3K27Ac_CSpeaks_peak_567	76	.	6.69234	11.21222	7.67306	80
1	63008775	63008979	RH_27425_H3K27Ac_CSpeaks_peak_568	83	.	7.59347	11.99869	8.37913	76
1	63013985	63014268	RH_27425_H3K27Ac_CSpeaks_peak_569	100	.	7.56526	13.85892	10.06657	151
1	63014525	63014858	RH_27425_H3K27Ac_CSpeaks_peak_570	48	.	4.45622	8.05961	4.82532	150
1	63052945	63053318	RH_27425_H3K27Ac_CSpeaks_peak_571	155	.	10.39254	19.94436	15.56728	82
1	63264693	63265320	RH_27425_H3K27Ac_CSpeaks_peak_572	206	.	10.74081	25.56853	20.61394	454
1	63446496	63446911	RH_27425_H3K27Ac_CSpeaks_peak_573	43	.	3.30335	7.48245	4.31016	269
1	64145660	64146196	RH_27425_H3K27Ac_CSpeaks_peak_574	102	.	5.68040	14.09601	10.27881	257
1	64646008	64646446	RH_27425_H3K27Ac_CSpeaks_peak_575	101	.	4.34968	13.91288	10.11464	248
1	64685304	64685676	RH_27425_H3K27Ac_CSpeaks_peak_576	129	.	7.07753	17.07818	12.95503	292
1	64848674	64848922	RH_27425_H3K27Ac_CSpeaks_peak_577	111	.	6.55327	15.12707	11.19518	131
1	64849593	64850106	RH_27425_H3K27Ac_CSpeaks_peak_578	138	.	8.34320	18.01303	13.81073	400
1	65007308	65007472	RH_27425_H3K27Ac_CSpeaks_peak_579	37	.	3.17121	6.89629	3.78782	135
1	65018803	65018966	RH_27425_H3K27Ac_CSpeaks_peak_580	65	.	4.62847	9.96724	6.54486	125
1	65271813	65271964	RH_27425_H3K27Ac_CSpeaks_peak_581	108	.	7.30030	14.74400	10.86054	71
1	65538690	65539000	RH_27425_H3K27Ac_CSpeaks_peak_582	129	.	7.07753	17.07818	12.95503	141
1	66690413	66690620	RH_27425_H3K27Ac_CSpeaks_peak_583	102	.	5.68040	14.09601	10.27881	36
1	66816681	66817373	RH_27425_H3K27Ac_CSpeaks_peak_584	27	.	2.90695	5.77625	2.78156	222
1	67072611	67073140	RH_27425_H3K27Ac_CSpeaks_peak_585	102	.	5.68040	14.09601	10.27881	279
1	67458171	67458379	RH_27425_H3K27Ac_CSpeaks_peak_586	86	.	5.76687	12.32875	8.68077	139
1	67459127	67459276	RH_27425_H3K27Ac_CSpeaks_peak_587	32	.	3.57655	6.31620	3.25458	21
1	67603826	67604144	RH_27425_H3K27Ac_CSpeaks_peak_588	43	.	3.30335	7.48245	4.31016	174
1	69319988	69320226	RH_27425_H3K27Ac_CSpeaks_peak_589	139	.	8.14612	18.15956	13.93816	130
1	70919738	70920123	RH_27425_H3K27Ac_CSpeaks_peak_590	223	.	11.12427	27.46194	22.32211	140
1	74667719	74667883	RH_27425_H3K27Ac_CSpeaks_peak_591	51	.	4.20770	8.44349	5.16994	30
1	75117530	75117783	RH_27425_H3K27Ac_CSpeaks_peak_592	118	.	8.47697	15.81237	11.83257	119
1	75579615	75579828	RH_27425_H3K27Ac_CSpeaks_peak_593	111	.	6.55327	15.12707	11.19518	127
1	76927334	76927723	RH_27425_H3K27Ac_CSpeaks_peak_594	184	.	12.26638	23.10125	18.40722	246
1	76999683	76999902	RH_27425_H3K27Ac_CSpeaks_peak_595	71	.	5.90977	10.67126	7.17672	139
1	77324697	77324978	RH_27425_H3K27Ac_CSpeaks_peak_596	58	.	4.41809	9.19546	5.84894	140
1	77748212	77748491	RH_27425_H3K27Ac_CSpeaks_peak_597	80	.	6.25740	11.65576	8.06223	146
1	77829101	77829599	RH_27425_H3K27Ac_CSpeaks_peak_598	109	.	6.87634	14.87393	10.98438	99
1	78099684	78100179	RH_27425_H3K27Ac_CSpeaks_peak_599	101	.	6.84274	13.93345	10.13231	217
1	81744648	81744958	RH_27425_H3K27Ac_CSpeaks_peak_600	149	.	9.98366	19.26756	14.94121	122
1	81940017	81940280	RH_27425_H3K27Ac_CSpeaks_peak_601	212	.	10.77663	26.22934	21.20874	116
1	81940698	81940928	RH_27425_H3K27Ac_CSpeaks_peak_602	39	.	3.81025	7.05179	3.92185	140
1	81941041	81941409	RH_27425_H3K27Ac_CSpeaks_peak_603	83	.	4.22829	12.01900	8.39662	108
1	82480722	82480912	RH_27425_H3K27Ac_CSpeaks_peak_604	17	.	3.83021	4.59037	1.74460	100
1	84314177	84314349	RH_27425_H3K27Ac_CSpeaks_peak_605	43	.	3.68972	7.54547	4.36492	76
1	84534407	84534642	RH_27425_H3K27Ac_CSpeaks_peak_606	201	.	10.42900	25.01048	20.10338	118
1	84738637	84738826	RH_27425_H3K27Ac_CSpeaks_peak_607	63	.	4.98048	9.70248	6.30346	75
1	85132311	85132518	RH_27425_H3K27Ac_CSpeaks_peak_608	23	.	3.82397	5.33631	2.38530	184
1	85290428	85290674	RH_27425_H3K27Ac_CSpeaks_peak_609	46	.	4.86687	7.87071	4.65516	75
1	85444542	85445837	RH_27425_H3K27Ac_CSpeaks_peak_610	139	.	6.96005	18.21639	13.99385	563
1	85705523	85706112	RH_27425_H3K27Ac_CSpeaks_peak_611	138	.	5.28536	17.99114	13.80361	284
1	85817073	85817698	RH_27425_H3K27Ac_CSpeaks_peak_612	79	.	5.74261	11.51146	7.94743	435
1	86874480	86874924	RH_27425_H3K27Ac_CSpeaks_peak_613	75	.	4.56823	11.10681	7.57516	176
1	87489583	87490037	RH_27425_H3K27Ac_CSpeaks_peak_614	266	.	10.74736	32.28892	26.64110	269
1	87496398	87496545	RH_27425_H3K27Ac_CSpeaks_peak_615	65	.	4.62847	9.96724	6.54486	91
1	88655473	88655820	RH_27425_H3K27Ac_CSpeaks_peak_616	142	.	6.14954	18.49547	14.25379	178
1	88889928	88890185	RH_27425_H3K27Ac_CSpeaks_peak_617	63	.	4.98048	9.70248	6.30346	192
1	89700170	89700806	RH_27425_H3K27Ac_CSpeaks_peak_618	111	.	6.55327	15.12707	11.19518	343
1	89805928	89806292	RH_27425_H3K27Ac_CSpeaks_peak_619	60	.	3.92170	9.43730	6.07330	83
1	89806389	89806630	RH_27425_H3K27Ac_CSpeaks_peak_620	48	.	3.62003	8.11643	4.87486	145
1	89997438	89998075	RH_27425_H3K27Ac_CSpeaks_peak_621	65	.	3.37090	9.92755	6.51420	214
1	89998215	89998544	RH_27425_H3K27Ac_CSpeaks_peak_622	208	.	12.63072	25.82640	20.86305	186
1	90019921	90020148	RH_27425_H3K27Ac_CSpeaks_peak_623	72	.	4.83886	10.75800	7.25076	36
1	90177094	90177701	RH_27425_H3K27Ac_CSpeaks_peak_624	123	.	5.02109	16.42869	12.38725	127
1	90928312	90928857	RH_27425_H3K27Ac_CSpeaks_peak_625	147	.	7.60179	19.09200	14.79096	160
1	90940220	90940483	RH_27425_H3K27Ac_CSpeaks_peak_626	118	.	6.10117	15.86115	11.86652	137
1	91062820	91062989	RH_27425_H3K27Ac_CSpeaks_peak_627	75	.	5.52385	11.09854	7.57236	34
1	91221717	91222454	RH_27425_H3K27Ac_CSpeaks_peak_628	87	.	5.25963	12.39337	8.73556	111
1	91700414	91700659	RH_27425_H3K27Ac_CSpeaks_peak_629	92	.	7.73875	12.91274	9.20928	167
1	92510848	92511230	RH_27425_H3K27Ac_CSpeaks_peak_630	187	.	7.78425	23.47088	18.71928	194
1	92656329	92656659	RH_27425_H3K27Ac_CSpeaks_peak_631	43	.	3.46919	7.48162	4.31016	92
1	93107169	93107673	RH_27425_H3K27Ac_CSpeaks_peak_632	145	.	8.52947	18.85122	14.57554	127
1	93112092	93112637	RH_27425_H3K27Ac_CSpeaks_peak_633	159	.	7.98171	20.36073	15.93033	316
1	93113088	93113475	RH_27425_H3K27Ac_CSpeaks_peak_634	125	.	7.84711	16.64175	12.58722	246
1	93413976	93414511	RH_27425_H3K27Ac_CSpeaks_peak_635	190	.	10.08137	23.80580	19.02514	122
1	93596991	93597399	RH_27425_H3K27Ac_CSpeaks_peak_636	108	.	7.30030	14.74400	10.86054	152
1	93824158	93824313	RH_27425_H3K27Ac_CSpeaks_peak_637	70	.	6.70692	10.53137	7.06521	28
1	94017579	94017809	RH_27425_H3K27Ac_CSpeaks_peak_638	61	.	5.88409	9.54260	6.16732	95
1	94119935	94120105	RH_27425_H3K27Ac_CSpeaks_peak_639	41	.	4.19409	7.27402	4.11115	83
1	94354707	94355127	RH_27425_H3K27Ac_CSpeaks_peak_640	99	.	4.82670	13.76871	9.97963	273
1	94513443	94513997	RH_27425_H3K27Ac_CSpeaks_peak_641	211	.	9.23901	26.16558	21.16343	121
1	94570004	94571004	RH_27425_H3K27Ac_CSpeaks_peak_642	219	.	9.10751	27.00686	21.92123	550
1	94731236	94731400	RH_27425_H3K27Ac_CSpeaks_peak_643	39	.	4.90772	7.06038	3.92738	59
1	94879556	94880265	RH_27425_H3K27Ac_CSpeaks_peak_644	249	.	12.42865	30.41418	24.95825	166
1	94889710	94890435	RH_27425_H3K27Ac_CSpeaks_peak_645	138	.	8.34320	18.01303	13.81073	529
1	95061863	95062307	RH_27425_H3K27Ac_CSpeaks_peak_646	87	.	5.25963	12.39337	8.73556	127
1	95605701	95606397	RH_27425_H3K27Ac_CSpeaks_peak_647	101	.	4.34968	13.91288	10.11464	260
1	95606736	95607116	RH_27425_H3K27Ac_CSpeaks_peak_648	48	.	3.62003	8.11643	4.87486	164
1	95797397	95798253	RH_27425_H3K27Ac_CSpeaks_peak_649	264	.	8.86631	32.01909	26.40439	419
1	95909761	95910267	RH_27425_H3K27Ac_CSpeaks_peak_650	162	.	10.83425	20.67780	16.21230	134
1	95917987	95918346	RH_27425_H3K27Ac_CSpeaks_peak_651	169	.	9.38610	21.44092	16.90364	111
1	97465436	97465746	RH_27425_H3K27Ac_CSpeaks_peak_652	199	.	11.34789	24.84334	19.96919	212
1	98726852	98727112	RH_27425_H3K27Ac_CSpeaks_peak_653	110	.	5.89078	14.97104	11.06430	170
1	98861789	98861936	RH_27425_H3K27Ac_CSpeaks_peak_654	69	.	4.39253	10.35971	6.90863	94
1	99523348	99524148	RH_27425_H3K27Ac_CSpeaks_peak_655	32	.	2.64988	6.32144	3.25974	202
1	100709269	100709443	RH_27425_H3K27Ac_CSpeaks_peak_656	86	.	7.13850	12.32455	8.68077	29
1	100839993	100840613	RH_27425_H3K27Ac_CSpeaks_peak_657	245	.	11.81953	29.96667	24.55993	200
1	100908789	100909015	RH_27425_H3K27Ac_CSpeaks_peak_658	70	.	5.80004	10.48238	7.02554	118
1	100909326	100909613	RH_27425_H3K27Ac_CSpeaks_peak_659	135	.	6.52194	17.68465	13.52403	125
1	101223116	101223368	RH_27425_H3K27Ac_CSpeaks_peak_660	55	.	5.85862	8.85366	5.54540	136
1	101407983	101408879	RH_27425_H3K27Ac_CSpeaks_peak_661	138	.	5.28536	17.99114	13.80361	407
1	102196436	102196605	RH_27425_H3K27Ac_CSpeaks_peak_662	46	.	4.86687	7.87071	4.65516	129
1	109081413	109082199	RH_27425_H3K27Ac_CSpeaks_peak_663	147	.	7.60179	19.09200	14.79096	561
1	109160329	109160476	RH_27425_H3K27Ac_CSpeaks_peak_664	41	.	4.19409	7.27402	4.11115	25
1	109528697	109529159	RH_27425_H3K27Ac_CSpeaks_peak_665	55	.	4.71835	8.86952	5.54990	328
1	109627236	109627565	RH_27425_H3K27Ac_CSpeaks_peak_666	140	.	6.75945	18.22750	14.00438	155
1	109708234	109708537	RH_27425_H3K27Ac_CSpeaks_peak_667	147	.	10.17549	19.08993	14.79096	81
1	109834306	109834620	RH_27425_H3K27Ac_CSpeaks_peak_668	86	.	5.76687	12.32875	8.68077	142
1	109901219	109901642	RH_27425_H3K27Ac_CSpeaks_peak_669	71	.	5.90977	10.67126	7.17672	139
1	109928190	109928491	RH_27425_H3K27Ac_CSpeaks_peak_670	48	.	3.62003	8.11643	4.87486	123
1	110108591	110108849	RH_27425_H3K27Ac_CSpeaks_peak_671	138	.	8.34320	18.01303	13.81073	89
1	110250031	110250698	RH_27425_H3K27Ac_CSpeaks_peak_672	70	.	3.46722	10.51550	7.05546	400
1	110259166	110259414	RH_27425_H3K27Ac_CSpeaks_peak_673	32	.	3.33832	6.25341	3.20172	233
1	110399140	110399496	RH_27425_H3K27Ac_CSpeaks_peak_674	54	.	3.56762	8.70387	5.41402	277
1	110479015	110479202	RH_27425_H3K27Ac_CSpeaks_peak_675	89	.	6.60503	12.66348	8.97425	99
1	110506289	110506469	RH_27425_H3K27Ac_CSpeaks_peak_676	52	.	5.46380	8.53304	5.25505	95
1	110929880	110930165	RH_27425_H3K27Ac_CSpeaks_peak_677	17	.	3.47633	4.56125	1.72040	139
1	111004459	111004702	RH_27425_H3K27Ac_CSpeaks_peak_678	38	.	4.51923	6.99362	3.87326	118
1	111056686	111057328	RH_27425_H3K27Ac_CSpeaks_peak_679	54	.	3.77086	8.76854	5.47184	303
1	111093383	111093649	RH_27425_H3K27Ac_CSpeaks_peak_680	55	.	4.71835	8.86952	5.54990	75
1	111174386	111174859	RH_27425_H3K27Ac_CSpeaks_peak_681	104	.	5.27103	14.25099	10.40889	267
1	111235751	111236043	RH_27425_H3K27Ac_CSpeaks_peak_682	27	.	3.66983	5.78154	2.78156	92
1	111236623	111236849	RH_27425_H3K27Ac_CSpeaks_peak_683	101	.	6.84274	13.93345	10.13231	81
1	111574601	111574868	RH_27425_H3K27Ac_CSpeaks_peak_684	27	.	3.66983	5.78154	2.78156	231
1	111631477	111631885	RH_27425_H3K27Ac_CSpeaks_peak_685	81	.	7.22284	11.70721	8.10830	320
1	111632185	111632621	RH_27425_H3K27Ac_CSpeaks_peak_686	134	.	9.84910	17.62590	13.47558	306
1	111698184	111698508	RH_27425_H3K27Ac_CSpeaks_peak_687	54	.	3.77086	8.76854	5.47184	258
1	111698878	111699139	RH_27425_H3K27Ac_CSpeaks_peak_688	32	.	3.16752	6.26673	3.21240	87
1	112207344	112207705	RH_27425_H3K27Ac_CSpeaks_peak_689	54	.	4.98928	8.71874	5.42675	288
1	112480234	112480381	RH_27425_H3K27Ac_CSpeaks_peak_690	31	.	4.64325	6.17382	3.13077	13
1	112590281	112590472	RH_27425_H3K27Ac_CSpeaks_peak_691	54	.	5.21450	8.77719	5.47184	120
1	112708989	112709211	RH_27425_H3K27Ac_CSpeaks_peak_692	138	.	8.34320	18.01303	13.81073	130
1	112709463	112709676	RH_27425_H3K27Ac_CSpeaks_peak_693	80	.	6.25740	11.65576	8.06223	171
1	112710504	112710862	RH_27425_H3K27Ac_CSpeaks_peak_694	100	.	7.56526	13.85892	10.06657	288
1	112726154	112726323	RH_27425_H3K27Ac_CSpeaks_peak_695	79	.	5.04924	11.56695	7.98781	105
1	112856259	112856437	RH_27425_H3K27Ac_CSpeaks_peak_696	17	.	3.47633	4.56125	1.72040	75
1	112962014	112962675	RH_27425_H3K27Ac_CSpeaks_peak_697	158	.	7.68382	20.24525	15.83683	125
1	113492050	113492485	RH_27425_H3K27Ac_CSpeaks_peak_698	94	.	7.15073	13.17037	9.44792	99
1	113498764	113499019	RH_27425_H3K27Ac_CSpeaks_peak_699	82	.	4.74393	11.87003	8.26229	112
1	113499121	113499496	RH_27425_H3K27Ac_CSpeaks_peak_700	63	.	4.98048	9.70248	6.30346	125
1	113667438	113667954	RH_27425_H3K27Ac_CSpeaks_peak_701	21	.	2.54111	5.04716	2.14692	126
1	113711286	113711437	RH_27425_H3K27Ac_CSpeaks_peak_702	43	.	3.68972	7.54547	4.36492	51
1	113937525	113937790	RH_27425_H3K27Ac_CSpeaks_peak_703	224	.	13.67931	27.59081	22.43411	110
1	113980792	113981107	RH_27425_H3K27Ac_CSpeaks_peak_704	49	.	5.59652	8.15198	4.90747	110
1	114424974	114425379	RH_27425_H3K27Ac_CSpeaks_peak_705	150	.	5.88255	19.41980	15.07977	100
1	114976725	114976875	RH_27425_H3K27Ac_CSpeaks_peak_706	55	.	4.04112	8.91636	5.59108	33
1	115108540	115108733	RH_27425_H3K27Ac_CSpeaks_peak_707	45	.	5.47172	7.70735	4.51286	85
1	115207104	115207421	RH_27425_H3K27Ac_CSpeaks_peak_708	93	.	7.60660	13.08684	9.36714	211
1	115550343	115550929	RH_27425_H3K27Ac_CSpeaks_peak_709	185	.	8.65031	23.29151	18.56910	146
1	116722520	116722740	RH_27425_H3K27Ac_CSpeaks_peak_710	96	.	5.40004	13.45210	9.68950	133
1	116722900	116723152	RH_27425_H3K27Ac_CSpeaks_peak_711	113	.	6.65142	15.32301	11.38310	141
1	116919969	116920500	RH_27425_H3K27Ac_CSpeaks_peak_712	21	.	2.98692	5.04776	2.14692	296
1	117057058	117057314	RH_27425_H3K27Ac_CSpeaks_peak_713	38	.	3.78693	7.00280	3.87498	135
1	117057462	117057609	RH_27425_H3K27Ac_CSpeaks_peak_714	39	.	5.08774	7.09195	3.95497	21
1	117226278	117226498	RH_27425_H3K27Ac_CSpeaks_peak_715	23	.	3.82397	5.33631	2.38530	4
1	117446764	117446954	RH_27425_H3K27Ac_CSpeaks_peak_716	89	.	5.70090	12.58414	8.91191	76
1	117447097	117447261	RH_27425_H3K27Ac_CSpeaks_peak_717	43	.	3.68972	7.54547	4.36492	102
1	117491741	117492006	RH_27425_H3K27Ac_CSpeaks_peak_718	108	.	7.30030	14.74400	10.86054	132
1	117740846	117741190	RH_27425_H3K27Ac_CSpeaks_peak_719	37	.	3.51402	6.88915	3.78224	172
1	117987409	117987776	RH_27425_H3K27Ac_CSpeaks_peak_720	104	.	5.27103	14.25099	10.40889	130
1	118024679	118024864	RH_27425_H3K27Ac_CSpeaks_peak_721	76	.	6.69234	11.21222	7.67306	132
1	118444588	118445111	RH_27425_H3K27Ac_CSpeaks_peak_722	150	.	5.88255	19.41980	15.07977	125
1	120167980	120168206	RH_27425_H3K27Ac_CSpeaks_peak_723	32	.	3.57655	6.31620	3.25458	61
1	120812561	120812786	RH_27425_H3K27Ac_CSpeaks_peak_724	50	.	5.67508	8.27778	5.01891	90
1	120829169	120829819	RH_27425_H3K27Ac_CSpeaks_peak_725	152	.	6.94271	19.56285	15.20535	493
1	121271795	121272142	RH_27425_H3K27Ac_CSpeaks_peak_726	82	.	4.74393	11.87003	8.26229	246
1	121993380	121993684	RH_27425_H3K27Ac_CSpeaks_peak_727	234	.	13.31154	28.74959	23.47404	135
1	122056251	122056735	RH_27425_H3K27Ac_CSpeaks_peak_728	135	.	5.58088	17.74622	13.57364	201
1	122920953	122921386	RH_27425_H3K27Ac_CSpeaks_peak_729	73	.	4.22337	10.82244	7.30910	258
1	123112517	123112676	RH_27425_H3K27Ac_CSpeaks_peak_730	75	.	5.52385	11.09854	7.57236	90
1	123386666	123386917	RH_27425_H3K27Ac_CSpeaks_peak_731	70	.	6.70692	10.53137	7.06521	163
1	123489964	123490330	RH_27425_H3K27Ac_CSpeaks_peak_732	107	.	8.03081	14.62602	10.75576	251
1	123527944	123528109	RH_27425_H3K27Ac_CSpeaks_peak_733	108	.	7.53251	14.69266	10.81999	89
1	124511672	124512187	RH_27425_H3K27Ac_CSpeaks_peak_734	114	.	6.89114	15.34739	11.40317	194
1	124512367	124512630	RH_27425_H3K27Ac_CSpeaks_peak_735	58	.	4.41809	9.19546	5.84894	144
1	124734745	124734921	RH_27425_H3K27Ac_CSpeaks_peak_736	89	.	6.60503	12.66348	8.97425	104
1	124928976	124929358	RH_27425_H3K27Ac_CSpeaks_peak_737	70	.	5.24261	10.55734	7.07920	314
1	124959846	124960324	RH_27425_H3K27Ac_CSpeaks_peak_738	54	.	3.77086	8.76854	5.47184	183
1	125441690	125441878	RH_27425_H3K27Ac_CSpeaks_peak_739	50	.	5.67508	8.27778	5.01891	105
1	125443010	125443157	RH_27425_H3K27Ac_CSpeaks_peak_740	58	.	4.41809	9.19546	5.84894	72
1	125535145	125535370	RH_27425_H3K27Ac_CSpeaks_peak_741	23	.	3.82397	5.33631	2.38530	123
1	125622241	125622802	RH_27425_H3K27Ac_CSpeaks_peak_742	80	.	6.72468	11.64855	8.06223	353
1	125744777	125744996	RH_27425_H3K27Ac_CSpeaks_peak_743	43	.	5.22954	7.56859	4.38257	95
1	125832982	125833353	RH_27425_H3K27Ac_CSpeaks_peak_744	147	.	7.60179	19.09200	14.79096	253
1	125874335	125874512	RH_27425_H3K27Ac_CSpeaks_peak_745	21	.	4.07020	5.09810	2.18206	79
1	126022159	126022424	RH_27425_H3K27Ac_CSpeaks_peak_746	79	.	7.12284	11.54437	7.97450	88
1	126124556	126124740	RH_27425_H3K27Ac_CSpeaks_peak_747	38	.	3.78693	7.00280	3.87498	136
1	126361690	126362538	RH_27425_H3K27Ac_CSpeaks_peak_748	148	.	6.78729	19.19886	14.88316	310
1	126440992	126441323	RH_27425_H3K27Ac_CSpeaks_peak_749	152	.	6.94271	19.56285	15.20535	142
1	126530944	126531320	RH_27425_H3K27Ac_CSpeaks_peak_750	89	.	4.91963	12.64882	8.97012	326
1	127846069	127846279	RH_27425_H3K27Ac_CSpeaks_peak_751	34	.	3.93196	6.51414	3.43513	116
1	127846533	127846779	RH_27425_H3K27Ac_CSpeaks_peak_752	71	.	5.90977	10.67126	7.17672	70
1	128268396	128269137	RH_27425_H3K27Ac_CSpeaks_peak_753	39	.	2.96463	7.06012	3.92738	180
1	128370206	128370694	RH_27425_H3K27Ac_CSpeaks_peak_754	102	.	5.68040	14.09601	10.27881	242
1	128378392	128378543	RH_27425_H3K27Ac_CSpeaks_peak_755	46	.	4.86687	7.87071	4.65516	37
1	128541892	128542126	RH_27425_H3K27Ac_CSpeaks_peak_756	65	.	6.56607	9.99762	6.56997	98
1	128546091	128546861	RH_27425_H3K27Ac_CSpeaks_peak_757	119	.	5.62243	15.90947	11.90592	657
1	128576538	128576826	RH_27425_H3K27Ac_CSpeaks_peak_758	65	.	6.34683	9.94980	6.53605	65
1	128953862	128954023	RH_27425_H3K27Ac_CSpeaks_peak_759	63	.	5.56213	9.71125	6.30346	93
1	128956930	128957192	RH_27425_H3K27Ac_CSpeaks_peak_760	128	.	7.99557	16.90474	12.80922	168
1	129037973	129038124	RH_27425_H3K27Ac_CSpeaks_peak_761	54	.	3.77086	8.76854	5.47184	46
1	129131759	129132793	RH_27425_H3K27Ac_CSpeaks_peak_762	96	.	5.09533	13.44264	9.68061	298
1	129210590	129210976	RH_27425_H3K27Ac_CSpeaks_peak_763	66	.	4.07253	10.12212	6.68454	270
1	129247432	129247733	RH_27425_H3K27Ac_CSpeaks_peak_764	87	.	5.25963	12.39337	8.73556	189
1	129655343	129655991	RH_27425_H3K27Ac_CSpeaks_peak_765	187	.	7.78425	23.47088	18.71928	511
1	129710406	129710598	RH_27425_H3K27Ac_CSpeaks_peak_766	46	.	5.59848	7.91388	4.69681	70
1	129745148	129745295	RH_27425_H3K27Ac_CSpeaks_peak_767	48	.	5.16441	8.05015	4.82532	98
1	129745631	129745825	RH_27425_H3K27Ac_CSpeaks_peak_768	170	.	11.68226	21.63082	17.06912	108
1	129774425	129774638	RH_27425_H3K27Ac_CSpeaks_peak_769	46	.	4.86687	7.87071	4.65516	35
1	129777615	129777774	RH_27425_H3K27Ac_CSpeaks_peak_770	94	.	6.02901	13.24349	9.49740	87
1	129824879	129825111	RH_27425_H3K27Ac_CSpeaks_peak_771	72	.	7.00936	10.73546	7.23743	105
1	129832850	129833229	RH_27425_H3K27Ac_CSpeaks_peak_772	70	.	6.70692	10.53137	7.06521	271
1	129907013	129907449	RH_27425_H3K27Ac_CSpeaks_peak_773	174	.	11.35017	22.04872	17.45918	162
1	129934476	129934816	RH_27425_H3K27Ac_CSpeaks_peak_774	49	.	5.63607	8.21526	4.96785	243
1	129957925	129958114	RH_27425_H3K27Ac_CSpeaks_peak_775	53	.	5.70495	8.60832	5.32513	96
1	130257012	130257325	RH_27425_H3K27Ac_CSpeaks_peak_776	27	.	3.66983	5.78154	2.78156	140
1	130858093	130858333	RH_27425_H3K27Ac_CSpeaks_peak_777	94	.	5.47001	13.23659	9.49740	131
1	130897595	130897775	RH_27425_H3K27Ac_CSpeaks_peak_778	48	.	4.45622	8.05961	4.82532	80
1	131052425	131052846	RH_27425_H3K27Ac_CSpeaks_peak_779	102	.	5.84501	14.06661	10.25899	340
1	131052973	131053327	RH_27425_H3K27Ac_CSpeaks_peak_780	72	.	4.67118	10.70913	7.21384	208
1	131120710	131120971	RH_27425_H3K27Ac_CSpeaks_peak_781	205	.	8.92314	25.49641	20.54690	146
1	131125724	131125924	RH_27425_H3K27Ac_CSpeaks_peak_782	39	.	5.08774	7.09195	3.95497	145
1	131218826	131219044	RH_27425_H3K27Ac_CSpeaks_peak_783	43	.	5.22954	7.56859	4.38257	33
1	131304296	131304985	RH_27425_H3K27Ac_CSpeaks_peak_784	94	.	4.23212	13.21727	9.49331	291
1	131380503	131380920	RH_27425_H3K27Ac_CSpeaks_peak_785	272	.	13.86964	32.91104	27.21618	294
1	131453405	131453712	RH_27425_H3K27Ac_CSpeaks_peak_786	62	.	6.18036	9.68233	6.29554	83
1	131688010	131688263	RH_27425_H3K27Ac_CSpeaks_peak_787	248	.	7.69256	30.31091	24.86282	142
1	131777863	131778045	RH_27425_H3K27Ac_CSpeaks_peak_788	79	.	5.04924	11.56695	7.98781	94
1	132762044	132762425	RH_27425_H3K27Ac_CSpeaks_peak_789	83	.	5.80004	12.00510	8.38425	115
1	134507472	134507872	RH_27425_H3K27Ac_CSpeaks_peak_790	94	.	6.02901	13.24349	9.49740	266
1	134581697	134582221	RH_27425_H3K27Ac_CSpeaks_peak_791	166	.	8.12605	21.16434	16.65752	137
1	134582978	134583202	RH_27425_H3K27Ac_CSpeaks_peak_792	129	.	8.92313	17.02086	12.91480	111
1	134819171	134819631	RH_27425_H3K27Ac_CSpeaks_peak_793	43	.	3.17409	7.52670	4.35144	136
1	134928674	134928918	RH_27425_H3K27Ac_CSpeaks_peak_794	17	.	3.47633	4.56125	1.72040	122
1	135101955	135102165	RH_27425_H3K27Ac_CSpeaks_peak_795	119	.	9.34581	15.97165	11.96571	87
1	135640419	135640610	RH_27425_H3K27Ac_CSpeaks_peak_796	105	.	6.60401	14.36014	10.51013	97
1	135658629	135658828	RH_27425_H3K27Ac_CSpeaks_peak_797	63	.	4.98048	9.70248	6.30346	98
1	135775468	135775726	RH_27425_H3K27Ac_CSpeaks_peak_798	68	.	6.71818	10.24842	6.80496	78
1	135848227	135848389	RH_27425_H3K27Ac_CSpeaks_peak_799	38	.	4.51923	6.99362	3.87326	21
1	135862510	135862686	RH_27425_H3K27Ac_CSpeaks_peak_800	135	.	9.66671	17.77262	13.59507	61
1	136164865	136165327	RH_27425_H3K27Ac_CSpeaks_peak_801	183	.	5.76038	23.07761	18.38606	132
1	136166865	136167500	RH_27425_H3K27Ac_CSpeaks_peak_802	357	.	6.29591	42.31057	35.78941	515
1	136263555	136263777	RH_27425_H3K27Ac_CSpeaks_peak_803	86	.	3.01856	12.24932	8.62060	98
1	136803029	136803331	RH_27425_H3K27Ac_CSpeaks_peak_804	63	.	4.98048	9.70248	6.30346	130
1	136851807	136851969	RH_27425_H3K27Ac_CSpeaks_peak_805	75	.	4.56823	11.10681	7.57516	60
1	136852148	136852545	RH_27425_H3K27Ac_CSpeaks_peak_806	79	.	6.40264	11.50797	7.94545	177
1	137275066	137275361	RH_27425_H3K27Ac_CSpeaks_peak_807	131	.	8.23462	17.32479	13.19272	87
1	137344881	137345217	RH_27425_H3K27Ac_CSpeaks_peak_808	34	.	3.93196	6.51414	3.43513	111
1	137679512	137679966	RH_27425_H3K27Ac_CSpeaks_peak_809	230	.	11.25890	28.32104	23.09788	194
1	137714030	137714561	RH_27425_H3K27Ac_CSpeaks_peak_810	63	.	4.98048	9.70248	6.30346	407
1	137715512	137715662	RH_27425_H3K27Ac_CSpeaks_peak_811	48	.	5.68630	8.05818	4.82532	49
1	137853592	137854247	RH_27425_H3K27Ac_CSpeaks_peak_812	129	.	7.07753	17.07818	12.95503	133
1	137916082	137916473	RH_27425_H3K27Ac_CSpeaks_peak_813	65	.	4.62847	9.96724	6.54486	168
1	138322926	138323283	RH_27425_H3K27Ac_CSpeaks_peak_814	55	.	4.04112	8.91636	5.59108	221
1	138528111	138528335	RH_27425_H3K27Ac_CSpeaks_peak_815	45	.	4.77650	7.71876	4.51686	93
1	138588190	138588345	RH_27425_H3K27Ac_CSpeaks_peak_816	52	.	5.46380	8.53304	5.25505	95
1	138755769	138756081	RH_27425_H3K27Ac_CSpeaks_peak_817	61	.	6.42524	9.50668	6.13692	71
1	138971896	138972056	RH_27425_H3K27Ac_CSpeaks_peak_818	54	.	4.98928	8.71874	5.42675	98
1	139011763	139011911	RH_27425_H3K27Ac_CSpeaks_peak_819	78	.	5.50474	11.43308	7.87855	24
1	139012449	139012845	RH_27425_H3K27Ac_CSpeaks_peak_820	114	.	8.77059	15.40560	11.45474	269
1	139083276	139083463	RH_27425_H3K27Ac_CSpeaks_peak_821	52	.	5.27276	8.54512	5.26555	88
1	139083581	139083785	RH_27425_H3K27Ac_CSpeaks_peak_822	148	.	8.69083	19.13894	14.82543	87
1	139101918	139102130	RH_27425_H3K27Ac_CSpeaks_peak_823	79	.	7.12284	11.54437	7.97450	178
1	139102958	139103475	RH_27425_H3K27Ac_CSpeaks_peak_824	86	.	5.39539	12.32387	8.68077	408
1	139142054	139142276	RH_27425_H3K27Ac_CSpeaks_peak_825	48	.	4.45622	8.05961	4.82532	98
1	139159910	139160155	RH_27425_H3K27Ac_CSpeaks_peak_826	48	.	5.35388	8.04940	4.82532	128
1	139166786	139167206	RH_27425_H3K27Ac_CSpeaks_peak_827	319	.	9.66356	38.18116	31.99154	221
1	139212758	139213322	RH_27425_H3K27Ac_CSpeaks_peak_828	96	.	6.11931	13.42198	9.66763	428
1	139367469	139367763	RH_27425_H3K27Ac_CSpeaks_peak_829	38	.	4.51923	6.99362	3.87326	252
1	139408759	139409079	RH_27425_H3K27Ac_CSpeaks_peak_830	210	.	12.04622	26.02113	21.02988	123
1	139504142	139504843	RH_27425_H3K27Ac_CSpeaks_peak_831	167	.	5.81389	21.24154	16.72426	264
1	139717329	139717806	RH_27425_H3K27Ac_CSpeaks_peak_832	129	.	7.07753	17.07818	12.95503	366
1	139863166	139863326	RH_27425_H3K27Ac_CSpeaks_peak_833	28	.	2.82141	5.89015	2.88525	36
1	139963959	139964887	RH_27425_H3K27Ac_CSpeaks_peak_834	149	.	8.47197	19.26016	14.93673	224
1	140061080	140061349	RH_27425_H3K27Ac_CSpeaks_peak_835	43	.	3.46919	7.48162	4.31016	84
1	140103637	140103966	RH_27425_H3K27Ac_CSpeaks_peak_836	169	.	9.38610	21.44092	16.90364	222
1	140175374	140175832	RH_27425_H3K27Ac_CSpeaks_peak_837	111	.	5.92705	15.05351	11.14285	136
1	140175999	140176274	RH_27425_H3K27Ac_CSpeaks_peak_838	48	.	3.62003	8.11643	4.87486	137
1	140185461	140185860	RH_27425_H3K27Ac_CSpeaks_peak_839	76	.	3.70579	11.13628	7.60382	248
1	140186034	140186381	RH_27425_H3K27Ac_CSpeaks_peak_840	108	.	7.30030	14.74400	10.86054	173
1	140210158	140210448	RH_27425_H3K27Ac_CSpeaks_peak_841	41	.	4.90144	7.32832	4.16376	79
1	140242719	140243077	RH_27425_H3K27Ac_CSpeaks_peak_842	54	.	3.77086	8.76854	5.47184	175
1	140496354	140496885	RH_27425_H3K27Ac_CSpeaks_peak_843	138	.	7.33966	18.07753	13.85911	354
1	140650581	140650865	RH_27425_H3K27Ac_CSpeaks_peak_844	31	.	4.17160	6.14802	3.11210	171
1	140651320	140651513	RH_27425_H3K27Ac_CSpeaks_peak_845	55	.	4.71835	8.86952	5.54990	84
1	140873474	140874095	RH_27425_H3K27Ac_CSpeaks_peak_846	77	.	4.09615	11.32799	7.78634	102
1	141415618	141415802	RH_27425_H3K27Ac_CSpeaks_peak_847	123	.	7.17827	16.35222	12.31308	95
1	141984274	141984549	RH_27425_H3K27Ac_CSpeaks_peak_848	50	.	5.84113	8.31531	5.05276	145
1	142062852	142063151	RH_27425_H3K27Ac_CSpeaks_peak_849	17	.	2.71502	4.59338	1.74547	197
1	142249972	142250637	RH_27425_H3K27Ac_CSpeaks_peak_850	82	.	3.99700	11.86154	8.25943	327
1	142427707	142428459	RH_27425_H3K27Ac_CSpeaks_peak_851	128	.	5.43004	16.92650	12.82394	415
1	142559989	142560207	RH_27425_H3K27Ac_CSpeaks_peak_852	58	.	4.41809	9.19546	5.84894	179
1	142560360	142560707	RH_27425_H3K27Ac_CSpeaks_peak_853	176	.	8.38818	22.22128	17.60559	171
1	142857800	142858136	RH_27425_H3K27Ac_CSpeaks_peak_854	114	.	8.77059	15.40560	11.45474	63
1	142881357	142881587	RH_27425_H3K27Ac_CSpeaks_peak_855	106	.	7.16475	14.50575	10.64484	117
1	142881794	142881967	RH_27425_H3K27Ac_CSpeaks_peak_856	75	.	6.35620	11.04236	7.51756	79
1	143107599	143107906	RH_27425_H3K27Ac_CSpeaks_peak_857	176	.	10.50731	22.27460	17.65485	120
1	143171147	143171441	RH_27425_H3K27Ac_CSpeaks_peak_858	43	.	3.46919	7.48162	4.31016	181
1	143653794	143654032	RH_27425_H3K27Ac_CSpeaks_peak_859	179	.	9.73373	22.61578	17.95328	122
1	143760406	143760623	RH_27425_H3K27Ac_CSpeaks_peak_860	38	.	3.78693	7.00280	3.87498	40
1	144517705	144518275	RH_27425_H3K27Ac_CSpeaks_peak_861	170	.	11.68226	21.63082	17.06912	283
1	145302772	145302974	RH_27425_H3K27Ac_CSpeaks_peak_862	92	.	7.73875	12.91274	9.20928	107
1	145304379	145304538	RH_27425_H3K27Ac_CSpeaks_peak_863	21	.	3.15578	5.01661	2.12164	99
1	145427132	145427689	RH_27425_H3K27Ac_CSpeaks_peak_864	108	.	7.30030	14.74400	10.86054	441
1	145460818	145461225	RH_27425_H3K27Ac_CSpeaks_peak_865	169	.	9.38610	21.44092	16.90364	104
1	145528787	145529298	RH_27425_H3K27Ac_CSpeaks_peak_866	104	.	5.27103	14.25099	10.40889	325
1	145565473	145565861	RH_27425_H3K27Ac_CSpeaks_peak_867	130	.	5.15322	17.20447	13.07931	100
1	145640543	145641195	RH_27425_H3K27Ac_CSpeaks_peak_868	134	.	5.97384	17.62088	13.47166	289
1	145808697	145809063	RH_27425_H3K27Ac_CSpeaks_peak_869	33	.	2.93897	6.41939	3.35044	109
1	145872540	145872726	RH_27425_H3K27Ac_CSpeaks_peak_870	61	.	6.42524	9.50668	6.13692	102
1	146331489	146331784	RH_27425_H3K27Ac_CSpeaks_peak_871	159	.	10.68426	20.42834	15.98643	138
1	146452851	146453744	RH_27425_H3K27Ac_CSpeaks_peak_872	51	.	4.20770	8.44349	5.16994	633
1	148120526	148120852	RH_27425_H3K27Ac_CSpeaks_peak_873	268	.	12.51480	32.52162	26.84760	82
1	148302142	148302362	RH_27425_H3K27Ac_CSpeaks_peak_874	54	.	4.98928	8.71874	5.42675	143
1	148541211	148541423	RH_27425_H3K27Ac_CSpeaks_peak_875	41	.	4.19409	7.27402	4.11115	16
1	149326885	149327084	RH_27425_H3K27Ac_CSpeaks_peak_876	120	.	6.81540	16.09450	12.07039	101
1	149372359	149372537	RH_27425_H3K27Ac_CSpeaks_peak_877	126	.	6.31155	16.76584	12.68888	86
1	149503052	149503600	RH_27425_H3K27Ac_CSpeaks_peak_878	51	.	4.20770	8.44349	5.16994	225
1	149869103	149869466	RH_27425_H3K27Ac_CSpeaks_peak_879	129	.	7.82028	17.07588	12.95503	252
1	150895574	150896180	RH_27425_H3K27Ac_CSpeaks_peak_880	150	.	5.88255	19.41980	15.07977	327
1	151401528	151401862	RH_27425_H3K27Ac_CSpeaks_peak_881	80	.	6.25740	11.65576	8.06223	89
1	151954788	151955480	RH_27425_H3K27Ac_CSpeaks_peak_882	60	.	6.19100	9.38740	6.02686	291
1	152230845	152231500	RH_27425_H3K27Ac_CSpeaks_peak_883	107	.	4.46724	14.61991	10.75244	511
1	152530005	152530180	RH_27425_H3K27Ac_CSpeaks_peak_884	70	.	5.24261	10.55734	7.07920	86
1	153491833	153492077	RH_27425_H3K27Ac_CSpeaks_peak_885	134	.	9.84910	17.62590	13.47558	129
1	153524607	153524754	RH_27425_H3K27Ac_CSpeaks_peak_886	60	.	6.35461	9.38821	6.02754	68
1	153589804	153590048	RH_27425_H3K27Ac_CSpeaks_peak_887	31	.	4.17160	6.14802	3.11210	73
1	153674118	153674459	RH_27425_H3K27Ac_CSpeaks_peak_888	83	.	7.13118	11.92360	8.31309	130
1	153813696	153813856	RH_27425_H3K27Ac_CSpeaks_peak_889	37	.	3.51402	6.88915	3.78224	91
1	153825115	153825405	RH_27425_H3K27Ac_CSpeaks_peak_890	86	.	5.76687	12.32875	8.68077	67
1	153914720	153914910	RH_27425_H3K27Ac_CSpeaks_peak_891	93	.	7.60660	13.08684	9.36714	59
1	153964287	153964447	RH_27425_H3K27Ac_CSpeaks_peak_892	135	.	9.66671	17.77262	13.59507	92
1	154086710	154087328	RH_27425_H3K27Ac_CSpeaks_peak_893	152	.	5.54962	19.59608	15.23728	369
1	154232052	154232330	RH_27425_H3K27Ac_CSpeaks_peak_894	235	.	9.96097	28.82900	23.53061	162
1	154232466	154232761	RH_27425_H3K27Ac_CSpeaks_peak_895	87	.	6.02975	12.44134	8.77830	55
1	154690445	154691417	RH_27425_H3K27Ac_CSpeaks_peak_896	123	.	5.02109	16.42869	12.38725	294
1	154946566	154947033	RH_27425_H3K27Ac_CSpeaks_peak_897	139	.	8.14612	18.15956	13.93816	198
1	154947553	154947827	RH_27425_H3K27Ac_CSpeaks_peak_898	138	.	8.34320	18.01303	13.81073	190
1	155010443	155010858	RH_27425_H3K27Ac_CSpeaks_peak_899	63	.	5.56213	9.71125	6.30346	390
1	155202143	155202395	RH_27425_H3K27Ac_CSpeaks_peak_900	14	.	2.51054	4.23782	1.45610	0
1	155393384	155393668	RH_27425_H3K27Ac_CSpeaks_peak_901	96	.	4.49255	13.44011	9.68061	112
1	156197768	156198191	RH_27425_H3K27Ac_CSpeaks_peak_902	187	.	10.92760	23.55081	18.79412	278
1	156233783	156233972	RH_27425_H3K27Ac_CSpeaks_peak_903	60	.	6.19100	9.38740	6.02686	70
1	156275605	156275932	RH_27425_H3K27Ac_CSpeaks_peak_904	210	.	12.04622	26.02113	21.02988	255
1	156294271	156294777	RH_27425_H3K27Ac_CSpeaks_peak_905	103	.	6.29114	14.17650	10.34044	379
1	156576933	156577304	RH_27425_H3K27Ac_CSpeaks_peak_906	119	.	5.62243	15.90947	11.90592	244
1	156743088	156743309	RH_27425_H3K27Ac_CSpeaks_peak_907	23	.	3.82397	5.33631	2.38530	198
1	157330985	157331144	RH_27425_H3K27Ac_CSpeaks_peak_908	34	.	3.93196	6.51414	3.43513	96
1	157747688	157747835	RH_27425_H3K27Ac_CSpeaks_peak_909	39	.	5.08774	7.09195	3.95497	32
1	158339532	158340398	RH_27425_H3K27Ac_CSpeaks_peak_910	179	.	7.86828	22.65227	17.98813	747
1	158619456	158619867	RH_27425_H3K27Ac_CSpeaks_peak_911	103	.	6.29114	14.17650	10.34044	115
1	158623743	158624143	RH_27425_H3K27Ac_CSpeaks_peak_912	102	.	5.68040	14.09601	10.27881	105
1	158713222	158713371	RH_27425_H3K27Ac_CSpeaks_peak_913	65	.	4.62847	9.96724	6.54486	40
1	158713538	158713723	RH_27425_H3K27Ac_CSpeaks_peak_914	96	.	6.54843	13.40177	9.64874	89
1	159110305	159110781	RH_27425_H3K27Ac_CSpeaks_peak_915	71	.	5.90977	10.67126	7.17672	284
1	159681290	159682005	RH_27425_H3K27Ac_CSpeaks_peak_916	49	.	3.86542	8.22149	4.96785	579
1	159928720	159929103	RH_27425_H3K27Ac_CSpeaks_peak_917	95	.	8.17758	13.29388	9.54565	266
1	159980710	159980865	RH_27425_H3K27Ac_CSpeaks_peak_918	108	.	7.30030	14.74400	10.86054	97
1	160038592	160038739	RH_27425_H3K27Ac_CSpeaks_peak_919	50	.	5.84113	8.31531	5.05276	58
1	160058886	160059227	RH_27425_H3K27Ac_CSpeaks_peak_920	37	.	3.31836	6.86481	3.76281	242
1	160106256	160106634	RH_27425_H3K27Ac_CSpeaks_peak_921	157	.	7.86392	20.12109	15.72035	105
1	160395748	160396098	RH_27425_H3K27Ac_CSpeaks_peak_922	138	.	8.34320	18.01303	13.81073	264
1	160396552	160396763	RH_27425_H3K27Ac_CSpeaks_peak_923	78	.	5.50474	11.43308	7.87855	96
1	160768883	160769198	RH_27425_H3K27Ac_CSpeaks_peak_924	128	.	7.99557	16.90474	12.80922	119
1	160830009	160830179	RH_27425_H3K27Ac_CSpeaks_peak_925	33	.	2.93897	6.41939	3.35044	61
1	160899192	160899576	RH_27425_H3K27Ac_CSpeaks_peak_926	104	.	5.27103	14.25099	10.40889	174
1	160948588	160949186	RH_27425_H3K27Ac_CSpeaks_peak_927	96	.	5.09533	13.44264	9.68061	419
1	161010768	161010956	RH_27425_H3K27Ac_CSpeaks_peak_928	79	.	7.33466	11.56319	7.98781	56
1	161076124	161076438	RH_27425_H3K27Ac_CSpeaks_peak_929	81	.	7.22284	11.70721	8.10830	132
1	161153224	161153543	RH_27425_H3K27Ac_CSpeaks_peak_930	81	.	7.22284	11.70721	8.10830	294
1	161256609	161256856	RH_27425_H3K27Ac_CSpeaks_peak_931	23	.	3.82397	5.33631	2.38530	111
1	161351379	161351526	RH_27425_H3K27Ac_CSpeaks_peak_932	61	.	5.88409	9.54260	6.16732	104
1	161369536	161369850	RH_27425_H3K27Ac_CSpeaks_peak_933	93	.	7.60660	13.08684	9.36714	142
1	161538271	161538424	RH_27425_H3K27Ac_CSpeaks_peak_934	129	.	8.92313	17.02086	12.91480	55
1	161758558	161758863	RH_27425_H3K27Ac_CSpeaks_peak_935	89	.	6.60503	12.66348	8.97425	182
1	161903710	161904417	RH_27425_H3K27Ac_CSpeaks_peak_936	66	.	4.07253	10.12212	6.68454	613
1	162102802	162102990	RH_27425_H3K27Ac_CSpeaks_peak_937	52	.	5.27276	8.54512	5.26555	119
1	162434696	162435007	RH_27425_H3K27Ac_CSpeaks_peak_938	26	.	3.36616	5.65368	2.67405	17
1	162477525	162477791	RH_27425_H3K27Ac_CSpeaks_peak_939	87	.	5.25963	12.39337	8.73556	134
1	162555514	162556144	RH_27425_H3K27Ac_CSpeaks_peak_940	176	.	8.38818	22.22128	17.60559	525
1	163566876	163567076	RH_27425_H3K27Ac_CSpeaks_peak_941	72	.	4.83886	10.75800	7.25076	98
1	163815789	163816122	RH_27425_H3K27Ac_CSpeaks_peak_942	86	.	5.76687	12.32875	8.68077	111
1	164125050	164125266	RH_27425_H3K27Ac_CSpeaks_peak_943	37	.	4.43532	6.85395	3.75460	205
1	164395991	164396286	RH_27425_H3K27Ac_CSpeaks_peak_944	55	.	4.71835	8.86952	5.54990	129
1	164528283	164528607	RH_27425_H3K27Ac_CSpeaks_peak_945	50	.	5.84113	8.31531	5.05276	240
1	164548758	164549194	RH_27425_H3K27Ac_CSpeaks_peak_946	353	.	14.94823	41.82231	35.33687	232
1	164595952	164596276	RH_27425_H3K27Ac_CSpeaks_peak_947	83	.	4.22829	12.01900	8.39662	214
1	164596423	164596580	RH_27425_H3K27Ac_CSpeaks_peak_948	33	.	2.93897	6.41939	3.35044	118
1	164773855	164774417	RH_27425_H3K27Ac_CSpeaks_peak_949	161	.	5.40771	20.65550	16.19379	264
1	164868679	164869126	RH_27425_H3K27Ac_CSpeaks_peak_950	99	.	6.95267	13.69324	9.90770	115
1	165221371	165221746	RH_27425_H3K27Ac_CSpeaks_peak_951	76	.	5.01508	11.14367	7.61074	66
1	165260008	165260596	RH_27425_H3K27Ac_CSpeaks_peak_952	126	.	5.79813	16.75876	12.68888	361
1	165297991	165298498	RH_27425_H3K27Ac_CSpeaks_peak_953	96	.	5.09533	13.44264	9.68061	252
1	165368440	165368730	RH_27425_H3K27Ac_CSpeaks_peak_954	54	.	5.21450	8.77719	5.47184	121
1	165736752	165737321	RH_27425_H3K27Ac_CSpeaks_peak_955	72	.	4.83886	10.75800	7.25076	132
1	165752557	165752780	RH_27425_H3K27Ac_CSpeaks_peak_956	26	.	4.37738	5.58100	2.61718	107
1	165869510	165869886	RH_27425_H3K27Ac_CSpeaks_peak_957	132	.	8.82614	17.34652	13.21110	248
1	165886864	165887113	RH_27425_H3K27Ac_CSpeaks_peak_958	118	.	6.29462	15.87424	11.87889	76
1	165887249	165887596	RH_27425_H3K27Ac_CSpeaks_peak_959	79	.	4.37420	11.53772	7.97033	303
1	166088589	166088843	RH_27425_H3K27Ac_CSpeaks_peak_960	38	.	3.78693	7.00280	3.87498	144
1	166463654	166463900	RH_27425_H3K27Ac_CSpeaks_peak_961	102	.	8.19792	14.05290	10.24720	140
1	166611153	166611346	RH_27425_H3K27Ac_CSpeaks_peak_962	61	.	5.88409	9.54260	6.16732	66
1	166718227	166718564	RH_27425_H3K27Ac_CSpeaks_peak_963	118	.	6.10117	15.86115	11.86652	263
1	166718865	166719109	RH_27425_H3K27Ac_CSpeaks_peak_964	126	.	6.31155	16.76584	12.68888	125
1	166728928	166729269	RH_27425_H3K27Ac_CSpeaks_peak_965	94	.	5.47001	13.23659	9.49740	137
1	168633054	168633589	RH_27425_H3K27Ac_CSpeaks_peak_966	104	.	5.27103	14.25099	10.40889	145
1	168874433	168874633	RH_27425_H3K27Ac_CSpeaks_peak_967	70	.	5.24261	10.55734	7.07920	54
1	169018279	169018603	RH_27425_H3K27Ac_CSpeaks_peak_968	208	.	10.57654	25.86732	20.89602	71
1	173788983	173789419	RH_27425_H3K27Ac_CSpeaks_peak_969	94	.	5.47001	13.23659	9.49740	204
1	173953856	173954171	RH_27425_H3K27Ac_CSpeaks_peak_970	94	.	6.02901	13.24349	9.49740	105
1	181495438	181495712	RH_27425_H3K27Ac_CSpeaks_peak_971	114	.	8.77059	15.40560	11.45474	215
1	181906689	181906995	RH_27425_H3K27Ac_CSpeaks_peak_972	169	.	9.12366	21.50964	16.95631	83
1	182169571	182170170	RH_27425_H3K27Ac_CSpeaks_peak_973	45	.	3.99732	7.71227	4.51286	528
1	182235876	182236247	RH_27425_H3K27Ac_CSpeaks_peak_974	118	.	6.10117	15.86115	11.86652	203
1	182494946	182495310	RH_27425_H3K27Ac_CSpeaks_peak_975	99	.	4.82670	13.76871	9.97963	262
1	182876130	182876352	RH_27425_H3K27Ac_CSpeaks_peak_976	30	.	3.71798	6.11313	3.08788	138
1	182877141	182877341	RH_27425_H3K27Ac_CSpeaks_peak_977	59	.	4.97146	9.34916	5.99377	83
1	183205555	183205851	RH_27425_H3K27Ac_CSpeaks_peak_978	55	.	4.71835	8.86952	5.54990	43
1	183219379	183219672	RH_27425_H3K27Ac_CSpeaks_peak_979	140	.	7.44959	18.29967	14.06950	157
1	183505281	183505759	RH_27425_H3K27Ac_CSpeaks_peak_980	160	.	7.15309	20.52145	16.06801	268
1	184349654	184350232	RH_27425_H3K27Ac_CSpeaks_peak_981	94	.	4.23212	13.21727	9.49331	409
1	184421186	184421458	RH_27425_H3K27Ac_CSpeaks_peak_982	27	.	3.66983	5.78154	2.78156	241
1	184530949	184531163	RH_27425_H3K27Ac_CSpeaks_peak_983	96	.	6.82357	13.46735	9.69878	102
1	184578471	184578734	RH_27425_H3K27Ac_CSpeaks_peak_984	55	.	4.71835	8.86952	5.54990	142
1	184989025	184989199	RH_27425_H3K27Ac_CSpeaks_peak_985	84	.	6.75346	12.09408	8.46769	69
1	184989299	184989572	RH_27425_H3K27Ac_CSpeaks_peak_986	108	.	7.30030	14.74400	10.86054	158
1	185341146	185341411	RH_27425_H3K27Ac_CSpeaks_peak_987	149	.	10.31834	19.32701	14.99553	141
1	185925412	185925618	RH_27425_H3K27Ac_CSpeaks_peak_988	166	.	9.21182	21.12844	16.63688	111
1	186215572	186215795	RH_27425_H3K27Ac_CSpeaks_peak_989	81	.	7.22284	11.70721	8.10830	103
1	186321684	186322389	RH_27425_H3K27Ac_CSpeaks_peak_990	164	.	8.28577	20.97121	16.48925	274
1	186387865	186388108	RH_27425_H3K27Ac_CSpeaks_peak_991	22	.	2.86586	5.13010	2.21160	192
1	186456964	186457453	RH_27425_H3K27Ac_CSpeaks_peak_992	161	.	10.45907	20.56823	16.10960	250
1	186465732	186465944	RH_27425_H3K27Ac_CSpeaks_peak_993	31	.	4.64325	6.17382	3.13077	70
1	186498663	186499036	RH_27425_H3K27Ac_CSpeaks_peak_994	74	.	4.29633	11.02125	7.49841	69
1	186788101	186788331	RH_27425_H3K27Ac_CSpeaks_peak_995	15	.	2.94539	4.40650	1.59033	226
1	187188907	187189069	RH_27425_H3K27Ac_CSpeaks_peak_996	124	.	7.48392	16.46049	12.41591	97
1	187190562	187190887	RH_27425_H3K27Ac_CSpeaks_peak_997	18	.	2.64268	4.73068	1.87005	2
1	187466605	187467208	RH_27425_H3K27Ac_CSpeaks_peak_998	210	.	12.04622	26.02113	21.02988	306
1	187828496	187828717	RH_27425_H3K27Ac_CSpeaks_peak_999	72	.	4.83886	10.75800	7.25076	88
1	187844552	187844840	RH_27425_H3K27Ac_CSpeaks_peak_1000	111	.	6.55327	15.12707	11.19518	203
1	188404629	188405189	RH_27425_H3K27Ac_CSpeaks_peak_1001	106	.	4.97754	14.53931	10.67528	399
1	188459093	188459690	RH_27425_H3K27Ac_CSpeaks_peak_1002	101	.	5.99178	13.97754	10.17209	365
1	188740327	188740975	RH_27425_H3K27Ac_CSpeaks_peak_1003	79	.	4.37420	11.53772	7.97033	257
1	188741268	188741465	RH_27425_H3K27Ac_CSpeaks_peak_1004	157	.	7.86392	20.12109	15.72035	130
1	188970821	188971331	RH_27425_H3K27Ac_CSpeaks_peak_1005	128	.	7.99557	16.90474	12.80922	377
1	189026196	189026650	RH_27425_H3K27Ac_CSpeaks_peak_1006	143	.	6.73232	18.61712	14.35551	309
1	189405641	189405862	RH_27425_H3K27Ac_CSpeaks_peak_1007	63	.	5.56213	9.71125	6.30346	122
1	189503027	189503427	RH_27425_H3K27Ac_CSpeaks_peak_1008	162	.	10.26159	20.76890	16.29601	184
1	189988510	189988676	RH_27425_H3K27Ac_CSpeaks_peak_1009	27	.	3.66983	5.78154	2.78156	20
1	191344484	191344825	RH_27425_H3K27Ac_CSpeaks_peak_1010	224	.	8.62579	27.56345	22.40842	234
1	192457745	192457918	RH_27425_H3K27Ac_CSpeaks_peak_1011	87	.	5.25963	12.39337	8.73556	113
1	192547688	192548233	RH_27425_H3K27Ac_CSpeaks_peak_1012	158	.	9.03847	20.28178	15.85350	241
1	193280675	193280895	RH_27425_H3K27Ac_CSpeaks_peak_1013	39	.	5.08774	7.09195	3.95497	134
1	193400622	193401069	RH_27425_H3K27Ac_CSpeaks_peak_1014	75	.	6.35620	11.04236	7.51756	189
1	193539931	193540108	RH_27425_H3K27Ac_CSpeaks_peak_1015	94	.	6.02901	13.24349	9.49740	103
1	193697601	193697827	RH_27425_H3K27Ac_CSpeaks_peak_1016	39	.	5.08774	7.09195	3.95497	29
1	194086807	194087007	RH_27425_H3K27Ac_CSpeaks_peak_1017	38	.	4.51923	6.99362	3.87326	70
1	195021459	195021619	RH_27425_H3K27Ac_CSpeaks_peak_1018	135	.	8.73978	17.69703	13.53411	94
1	195754165	195754429	RH_27425_H3K27Ac_CSpeaks_peak_1019	129	.	8.92313	17.02086	12.91480	145
1	197723483	197724123	RH_27425_H3K27Ac_CSpeaks_peak_1020	118	.	7.64793	15.81479	11.83257	295
1	198536340	198536890	RH_27425_H3K27Ac_CSpeaks_peak_1021	149	.	9.03902	19.22973	14.91167	451
1	199553305	199553541	RH_27425_H3K27Ac_CSpeaks_peak_1022	32	.	3.57655	6.31620	3.25458	116
1	199886067	199886309	RH_27425_H3K27Ac_CSpeaks_peak_1023	51	.	4.20770	8.44349	5.16994	139
1	199957147	199958014	RH_27425_H3K27Ac_CSpeaks_peak_1024	129	.	7.07753	17.07818	12.95503	404
1	200051798	200051945	RH_27425_H3K27Ac_CSpeaks_peak_1025	108	.	7.30030	14.74400	10.86054	79
1	200123356	200123846	RH_27425_H3K27Ac_CSpeaks_peak_1026	143	.	5.73171	18.57742	14.32924	132
1	200446736	200446894	RH_27425_H3K27Ac_CSpeaks_peak_1027	32	.	3.57655	6.31620	3.25458	11
1	200447146	200447311	RH_27425_H3K27Ac_CSpeaks_peak_1028	17	.	2.71502	4.59338	1.74547	66
1	200590408	200590558	RH_27425_H3K27Ac_CSpeaks_peak_1029	38	.	4.51923	6.99362	3.87326	9
1	200672182	200672366	RH_27425_H3K27Ac_CSpeaks_peak_1030	26	.	2.44707	5.57603	2.61432	88
1	200753829	200754635	RH_27425_H3K27Ac_CSpeaks_peak_1031	77	.	4.09615	11.32799	7.78634	585
1	200807923	200808403	RH_27425_H3K27Ac_CSpeaks_peak_1032	157	.	7.19554	20.14508	15.74293	208
1	200852388	200852887	RH_27425_H3K27Ac_CSpeaks_peak_1033	80	.	6.25740	11.65576	8.06223	371
1	200889048	200889391	RH_27425_H3K27Ac_CSpeaks_peak_1034	197	.	9.56708	24.56316	19.72022	198
1	201435569	201435832	RH_27425_H3K27Ac_CSpeaks_peak_1035	32	.	3.33832	6.25341	3.20172	96
1	201436149	201436303	RH_27425_H3K27Ac_CSpeaks_peak_1036	118	.	6.29462	15.87424	11.87889	97
1	201662310	201662630	RH_27425_H3K27Ac_CSpeaks_peak_1037	60	.	6.19100	9.38740	6.02686	119
1	201738867	201739029	RH_27425_H3K27Ac_CSpeaks_peak_1038	43	.	5.22954	7.56859	4.38257	52
1	201775798	201776186	RH_27425_H3K27Ac_CSpeaks_peak_1039	54	.	3.40921	8.69546	5.40718	288
1	202030165	202030343	RH_27425_H3K27Ac_CSpeaks_peak_1040	80	.	6.72468	11.64855	8.06223	78
1	202292051	202292514	RH_27425_H3K27Ac_CSpeaks_peak_1041	119	.	9.34581	15.97165	11.96571	231
1	202432319	202432523	RH_27425_H3K27Ac_CSpeaks_peak_1042	215	.	9.17101	26.58355	21.51702	98
1	203086434	203086768	RH_27425_H3K27Ac_CSpeaks_peak_1043	128	.	7.47428	16.91542	12.81765	214
1	204310450	204310724	RH_27425_H3K27Ac_CSpeaks_peak_1044	41	.	4.19409	7.27402	4.11115	25
1	204919244	204919448	RH_27425_H3K27Ac_CSpeaks_peak_1045	58	.	4.41809	9.19546	5.84894	146
1	204919699	204919925	RH_27425_H3K27Ac_CSpeaks_peak_1046	41	.	4.07441	7.32206	4.15758	102
1	205143990	205144156	RH_27425_H3K27Ac_CSpeaks_peak_1047	30	.	4.57897	6.07261	3.05123	101
1	205225516	205225683	RH_27425_H3K27Ac_CSpeaks_peak_1048	23	.	3.82397	5.33631	2.38530	120
1	205428897	205429530	RH_27425_H3K27Ac_CSpeaks_peak_1049	43	.	3.46919	7.48162	4.31016	402
1	205500716	205501101	RH_27425_H3K27Ac_CSpeaks_peak_1050	26	.	3.36616	5.65368	2.67405	21
1	205501586	205501922	RH_27425_H3K27Ac_CSpeaks_peak_1051	173	.	9.04307	21.90232	17.32331	83
1	205722055	205722672	RH_27425_H3K27Ac_CSpeaks_peak_1052	103	.	4.62469	14.16946	10.34044	468
1	205787727	205788049	RH_27425_H3K27Ac_CSpeaks_peak_1053	126	.	9.28650	16.68978	12.63195	96
1	206024240	206024445	RH_27425_H3K27Ac_CSpeaks_peak_1054	75	.	4.56823	11.10681	7.57516	67
1	206024627	206024791	RH_27425_H3K27Ac_CSpeaks_peak_1055	39	.	4.76715	7.11328	3.97318	52
1	206530114	206530276	RH_27425_H3K27Ac_CSpeaks_peak_1056	36	.	4.51951	6.71458	3.61989	116
1	206530413	206530667	RH_27425_H3K27Ac_CSpeaks_peak_1057	56	.	5.56168	9.01865	5.68918	132
1	206621802	206621949	RH_27425_H3K27Ac_CSpeaks_peak_1058	32	.	3.57655	6.31620	3.25458	64
1	206622198	206622422	RH_27425_H3K27Ac_CSpeaks_peak_1059	38	.	3.78693	7.00280	3.87498	126
1	206768374	206768641	RH_27425_H3K27Ac_CSpeaks_peak_1060	128	.	7.99557	16.90474	12.80922	40
1	206845658	206845835	RH_27425_H3K27Ac_CSpeaks_peak_1061	129	.	7.07753	17.07818	12.95503	115
1	207085629	207085960	RH_27425_H3K27Ac_CSpeaks_peak_1062	158	.	9.03847	20.28178	15.85350	119
1	207199832	207200144	RH_27425_H3K27Ac_CSpeaks_peak_1063	158	.	9.03847	20.28178	15.85350	166
1	207257562	207257835	RH_27425_H3K27Ac_CSpeaks_peak_1064	15	.	2.94539	4.40650	1.59033	264
1	207382127	207382907	RH_27425_H3K27Ac_CSpeaks_peak_1065	142	.	6.14954	18.49547	14.25379	610
1	207645118	207645772	RH_27425_H3K27Ac_CSpeaks_peak_1066	140	.	5.05503	18.31679	14.08579	330
1	207645988	207646147	RH_27425_H3K27Ac_CSpeaks_peak_1067	70	.	5.24261	10.55734	7.07920	70
1	207646300	207646592	RH_27425_H3K27Ac_CSpeaks_peak_1068	58	.	5.08251	9.21747	5.86936	70
1	207755830	207755980	RH_27425_H3K27Ac_CSpeaks_peak_1069	30	.	4.46156	6.10844	3.08390	116
1	207859524	207859899	RH_27425_H3K27Ac_CSpeaks_peak_1070	159	.	8.79781	20.37705	15.94107	99
1	207928176	207928403	RH_27425_H3K27Ac_CSpeaks_peak_1071	23	.	3.82397	5.33631	2.38530	112
1	208833950	208834105	RH_27425_H3K27Ac_CSpeaks_peak_1072	26	.	3.16262	5.63926	2.66737	133
1	209066191	209066443	RH_27425_H3K27Ac_CSpeaks_peak_1073	107	.	8.03081	14.62602	10.75576	112
1	209549833	209549982	RH_27425_H3K27Ac_CSpeaks_peak_1074	60	.	3.92170	9.43730	6.07330	83
1	209583567	209584157	RH_27425_H3K27Ac_CSpeaks_peak_1075	97	.	3.79816	13.55788	9.78726	214
1	210192582	210193070	RH_27425_H3K27Ac_CSpeaks_peak_1076	105	.	4.23519	14.41633	10.56016	321
1	210493827	210494095	RH_27425_H3K27Ac_CSpeaks_peak_1077	63	.	5.56213	9.71125	6.30346	141
1	210510686	210510917	RH_27425_H3K27Ac_CSpeaks_peak_1078	89	.	4.91963	12.64882	8.97012	136
1	210746473	210747529	RH_27425_H3K27Ac_CSpeaks_peak_1079	223	.	7.24006	27.46243	22.32211	545
1	210790994	210791142	RH_27425_H3K27Ac_CSpeaks_peak_1080	50	.	5.84113	8.31531	5.05276	112
1	210869305	210869663	RH_27425_H3K27Ac_CSpeaks_peak_1081	197	.	12.85049	24.59183	19.74323	236
1	210877776	210878830	RH_27425_H3K27Ac_CSpeaks_peak_1082	358	.	9.50257	42.42130	35.89721	325
1	210879298	210879714	RH_27425_H3K27Ac_CSpeaks_peak_1083	118	.	6.10117	15.86115	11.86652	318
1	210880157	210880752	RH_27425_H3K27Ac_CSpeaks_peak_1084	143	.	5.73171	18.57742	14.32924	319
1	211249599	211249889	RH_27425_H3K27Ac_CSpeaks_peak_1085	48	.	3.43548	8.08517	4.84852	130
1	211612761	211613165	RH_27425_H3K27Ac_CSpeaks_peak_1086	153	.	7.42981	19.70463	15.33658	326
1	211794458	211795111	RH_27425_H3K27Ac_CSpeaks_peak_1087	219	.	10.91772	27.08752	21.99399	425
1	211935102	211935385	RH_27425_H3K27Ac_CSpeaks_peak_1088	14	.	2.51054	4.23782	1.45610	230
1	212150753	212151239	RH_27425_H3K27Ac_CSpeaks_peak_1089	108	.	7.30030	14.74400	10.86054	358
1	212347754	212348261	RH_27425_H3K27Ac_CSpeaks_peak_1090	111	.	5.44673	15.07342	11.15650	290
1	212607395	212607708	RH_27425_H3K27Ac_CSpeaks_peak_1091	70	.	5.24261	10.55734	7.07920	185
1	212768061	212768344	RH_27425_H3K27Ac_CSpeaks_peak_1092	138	.	8.66239	18.06708	13.85911	97
1	213060833	213061068	RH_27425_H3K27Ac_CSpeaks_peak_1093	159	.	8.79781	20.37705	15.94107	101
1	213171044	213171453	RH_27425_H3K27Ac_CSpeaks_peak_1094	101	.	8.14039	13.95853	10.15435	98
1	213408589	213408868	RH_27425_H3K27Ac_CSpeaks_peak_1095	32	.	3.16752	6.26673	3.21240	136
1	215803440	215803940	RH_27425_H3K27Ac_CSpeaks_peak_1096	86	.	5.39539	12.32387	8.68077	106
1	216411099	216411503	RH_27425_H3K27Ac_CSpeaks_peak_1097	148	.	8.69083	19.13894	14.82543	288
1	216512043	216512378	RH_27425_H3K27Ac_CSpeaks_peak_1098	17	.	2.43524	4.58487	1.74346	177
1	216513202	216513414	RH_27425_H3K27Ac_CSpeaks_peak_1099	48	.	3.62003	8.11643	4.87486	138
1	216513821	216514086	RH_27425_H3K27Ac_CSpeaks_peak_1100	151	.	8.03966	19.46559	15.12269	83
1	216929563	216929768	RH_27425_H3K27Ac_CSpeaks_peak_1101	39	.	5.08774	7.09195	3.95497	61
1	216998003	216998412	RH_27425_H3K27Ac_CSpeaks_peak_1102	59	.	6.14844	9.31875	5.96608	189
1	217772388	217772768	RH_27425_H3K27Ac_CSpeaks_peak_1103	73	.	4.86865	10.82369	7.30989	254
1	217932402	217932559	RH_27425_H3K27Ac_CSpeaks_peak_1104	69	.	4.39253	10.35971	6.90863	118
1	218084493	218084739	RH_27425_H3K27Ac_CSpeaks_peak_1105	40	.	2.88935	7.17426	4.02945	178
1	219903998	219904182	RH_27425_H3K27Ac_CSpeaks_peak_1106	57	.	5.21352	9.11126	5.77496	60
1	219916969	219917184	RH_27425_H3K27Ac_CSpeaks_peak_1107	65	.	4.62847	9.96724	6.54486	111
1	219937729	219937908	RH_27425_H3K27Ac_CSpeaks_peak_1108	70	.	6.70692	10.53137	7.06521	113
1	220337109	220337336	RH_27425_H3K27Ac_CSpeaks_peak_1109	78	.	5.50474	11.43308	7.87855	115
1	220495253	220495460	RH_27425_H3K27Ac_CSpeaks_peak_1110	31	.	4.17160	6.14802	3.11210	79
1	220535885	220536042	RH_27425_H3K27Ac_CSpeaks_peak_1111	65	.	6.56607	9.99762	6.56997	91
1	220536169	220536444	RH_27425_H3K27Ac_CSpeaks_peak_1112	38	.	4.51923	6.99362	3.87326	139
1	220694999	220695154	RH_27425_H3K27Ac_CSpeaks_peak_1113	46	.	4.86687	7.87071	4.65516	84
1	220953465	220953810	RH_27425_H3K27Ac_CSpeaks_peak_1114	111	.	6.55327	15.12707	11.19518	266
1	221143398	221143856	RH_27425_H3K27Ac_CSpeaks_peak_1115	226	.	7.90655	27.85973	22.66076	231
1	221225812	221226333	RH_27425_H3K27Ac_CSpeaks_peak_1116	96	.	4.49255	13.44011	9.68061	344
1	221345062	221345389	RH_27425_H3K27Ac_CSpeaks_peak_1117	110	.	5.89078	14.97104	11.06430	195
1	221373246	221373756	RH_27425_H3K27Ac_CSpeaks_peak_1118	147	.	7.60179	19.09200	14.79096	86
1	221482308	221482502	RH_27425_H3K27Ac_CSpeaks_peak_1119	39	.	5.08774	7.09195	3.95497	105
1	221674403	221674714	RH_27425_H3K27Ac_CSpeaks_peak_1120	165	.	10.08701	21.01535	16.53083	157
1	221676246	221676679	RH_27425_H3K27Ac_CSpeaks_peak_1121	43	.	3.68972	7.54547	4.36492	87
1	221980268	221980422	RH_27425_H3K27Ac_CSpeaks_peak_1122	30	.	4.46156	6.10844	3.08390	18
1	223086332	223086996	RH_27425_H3K27Ac_CSpeaks_peak_1123	65	.	4.62847	9.96724	6.54486	579
1	223329754	223330226	RH_27425_H3K27Ac_CSpeaks_peak_1124	44	.	3.07051	7.60157	4.41413	240
1	223412673	223412908	RH_27425_H3K27Ac_CSpeaks_peak_1125	46	.	4.86687	7.87071	4.65516	113
1	223413193	223413361	RH_27425_H3K27Ac_CSpeaks_peak_1126	48	.	5.35388	8.04940	4.82532	93
1	223560013	223560354	RH_27425_H3K27Ac_CSpeaks_peak_1127	120	.	6.81540	16.09450	12.07039	98
1	223698837	223699139	RH_27425_H3K27Ac_CSpeaks_peak_1128	62	.	6.18036	9.68233	6.29554	253
1	223742456	223742694	RH_27425_H3K27Ac_CSpeaks_peak_1129	65	.	4.95730	9.99513	6.56851	121
1	223742852	223742999	RH_27425_H3K27Ac_CSpeaks_peak_1130	22	.	3.58765	5.17242	2.25141	90
1	223811613	223811760	RH_27425_H3K27Ac_CSpeaks_peak_1131	30	.	4.46156	6.10844	3.08390	46
1	223851633	223851874	RH_27425_H3K27Ac_CSpeaks_peak_1132	60	.	6.19100	9.38740	6.02686	45
1	223958287	223958891	RH_27425_H3K27Ac_CSpeaks_peak_1133	104	.	5.27103	14.25099	10.40889	292
1	223959003	223959177	RH_27425_H3K27Ac_CSpeaks_peak_1134	63	.	4.98048	9.70248	6.30346	54
1	223975374	223975521	RH_27425_H3K27Ac_CSpeaks_peak_1135	49	.	5.77692	8.20822	4.96233	124
1	224034235	224034438	RH_27425_H3K27Ac_CSpeaks_peak_1136	15	.	2.94539	4.40650	1.59033	80
1	224148799	224149324	RH_27425_H3K27Ac_CSpeaks_peak_1137	176	.	8.38818	22.22128	17.60559	280
1	224264010	224264363	RH_27425_H3K27Ac_CSpeaks_peak_1138	148	.	8.69083	19.13894	14.82543	250
1	224503303	224503525	RH_27425_H3K27Ac_CSpeaks_peak_1139	118	.	6.47112	15.82534	11.84055	136
1	224503631	224503944	RH_27425_H3K27Ac_CSpeaks_peak_1140	73	.	4.22337	10.82244	7.30910	170
1	224574875	224575040	RH_27425_H3K27Ac_CSpeaks_peak_1141	44	.	5.43074	7.64098	4.45170	73
1	225117256	225117444	RH_27425_H3K27Ac_CSpeaks_peak_1142	17	.	3.47633	4.56125	1.72040	70
1	225328409	225328611	RH_27425_H3K27Ac_CSpeaks_peak_1143	79	.	5.92477	11.46129	7.90157	141
1	225401233	225401386	RH_27425_H3K27Ac_CSpeaks_peak_1144	87	.	5.25963	12.39337	8.73556	41
1	225407628	225408095	RH_27425_H3K27Ac_CSpeaks_peak_1145	48	.	4.45622	8.05961	4.82532	70
1	225458948	225459118	RH_27425_H3K27Ac_CSpeaks_peak_1146	35	.	4.62321	6.61146	3.52258	30
1	225483121	225483393	RH_27425_H3K27Ac_CSpeaks_peak_1147	71	.	6.30438	10.58173	7.10100	144
1	225483634	225484000	RH_27425_H3K27Ac_CSpeaks_peak_1148	86	.	5.76687	12.32875	8.68077	136
1	225491870	225492472	RH_27425_H3K27Ac_CSpeaks_peak_1149	20	.	2.58630	4.88358	2.01547	592
1	225550040	225550423	RH_27425_H3K27Ac_CSpeaks_peak_1150	94	.	6.02901	13.24349	9.49740	200
10	29313	29801	RH_27425_H3K27Ac_CSpeaks_peak_1151	48	.	4.45622	8.05961	4.82532	166
10	182959	183196	RH_27425_H3K27Ac_CSpeaks_peak_1152	135	.	8.73978	17.69703	13.53411	94
10	201259	201902	RH_27425_H3K27Ac_CSpeaks_peak_1153	54	.	3.77086	8.76854	5.47184	142
10	206177	206476	RH_27425_H3K27Ac_CSpeaks_peak_1154	72	.	4.83886	10.75800	7.25076	111
10	222752	223093	RH_27425_H3K27Ac_CSpeaks_peak_1155	111	.	6.55327	15.12707	11.19518	207
10	227502	227809	RH_27425_H3K27Ac_CSpeaks_peak_1156	77	.	6.97598	11.30593	7.76635	203
10	235558	235802	RH_27425_H3K27Ac_CSpeaks_peak_1157	27	.	3.66983	5.78154	2.78156	117
10	236208	236728	RH_27425_H3K27Ac_CSpeaks_peak_1158	59	.	3.69975	9.33800	5.98377	183
10	236875	237165	RH_27425_H3K27Ac_CSpeaks_peak_1159	39	.	3.94403	7.06379	3.93026	19
10	246130	246680	RH_27425_H3K27Ac_CSpeaks_peak_1160	126	.	5.79813	16.75876	12.68888	90
10	306915	307062	RH_27425_H3K27Ac_CSpeaks_peak_1161	64	.	6.30438	9.88153	6.46971	36
10	309219	309593	RH_27425_H3K27Ac_CSpeaks_peak_1162	94	.	6.02901	13.24349	9.49740	278
10	314488	314651	RH_27425_H3K27Ac_CSpeaks_peak_1163	90	.	7.14497	12.74144	9.04457	39
10	331153	332173	RH_27425_H3K27Ac_CSpeaks_peak_1164	78	.	5.50474	11.43308	7.87855	281
10	348781	349059	RH_27425_H3K27Ac_CSpeaks_peak_1165	31	.	4.17160	6.14802	3.11210	12
10	391403	391550	RH_27425_H3K27Ac_CSpeaks_peak_1166	78	.	5.50474	11.43308	7.87855	84
10	423164	423320	RH_27425_H3K27Ac_CSpeaks_peak_1167	43	.	3.46919	7.48162	4.31016	25
10	423697	424163	RH_27425_H3K27Ac_CSpeaks_peak_1168	43	.	3.68972	7.54547	4.36492	189
10	439345	439764	RH_27425_H3K27Ac_CSpeaks_peak_1169	116	.	4.23771	15.61568	11.65326	134
10	453601	453760	RH_27425_H3K27Ac_CSpeaks_peak_1170	24	.	3.59050	5.40451	2.44888	58
10	454047	454299	RH_27425_H3K27Ac_CSpeaks_peak_1171	37	.	3.51402	6.88915	3.78224	91
10	455230	455579	RH_27425_H3K27Ac_CSpeaks_peak_1172	54	.	5.21450	8.77719	5.47184	192
10	487339	487511	RH_27425_H3K27Ac_CSpeaks_peak_1173	61	.	5.45886	9.53470	6.16215	111
10	562877	563242	RH_27425_H3K27Ac_CSpeaks_peak_1174	54	.	5.21450	8.77719	5.47184	264
10	594233	595437	RH_27425_H3K27Ac_CSpeaks_peak_1175	103	.	6.29114	14.17650	10.34044	661
10	602020	602240	RH_27425_H3K27Ac_CSpeaks_peak_1176	17	.	3.47633	4.56125	1.72040	111
10	644146	644472	RH_27425_H3K27Ac_CSpeaks_peak_1177	50	.	5.84113	8.31531	5.05276	244
10	649854	650202	RH_27425_H3K27Ac_CSpeaks_peak_1178	94	.	5.47001	13.23659	9.49740	135
10	673380	674017	RH_27425_H3K27Ac_CSpeaks_peak_1179	80	.	6.25740	11.65576	8.06223	508
10	714504	714689	RH_27425_H3K27Ac_CSpeaks_peak_1180	21	.	3.40770	5.07800	2.16803	75
10	723494	723765	RH_27425_H3K27Ac_CSpeaks_peak_1181	54	.	5.59350	8.74142	5.44892	125
10	738630	738779	RH_27425_H3K27Ac_CSpeaks_peak_1182	51	.	4.20770	8.44349	5.16994	48
10	753111	753469	RH_27425_H3K27Ac_CSpeaks_peak_1183	71	.	5.90977	10.67126	7.17672	109
10	769016	769227	RH_27425_H3K27Ac_CSpeaks_peak_1184	52	.	5.46380	8.53304	5.25505	63
10	769573	769830	RH_27425_H3K27Ac_CSpeaks_peak_1185	49	.	5.59652	8.15198	4.90747	122
10	826791	827364	RH_27425_H3K27Ac_CSpeaks_peak_1186	23	.	2.77481	5.24377	2.30395	141
10	941066	941266	RH_27425_H3K27Ac_CSpeaks_peak_1187	46	.	4.86687	7.87071	4.65516	112
10	1048968	1049176	RH_27425_H3K27Ac_CSpeaks_peak_1188	26	.	3.36616	5.65368	2.67405	61
10	1093477	1093795	RH_27425_H3K27Ac_CSpeaks_peak_1189	120	.	6.81540	16.09450	12.07039	207
10	1130206	1130677	RH_27425_H3K27Ac_CSpeaks_peak_1190	118	.	6.67262	15.80570	11.83257	209
10	1130776	1131679	RH_27425_H3K27Ac_CSpeaks_peak_1191	111	.	5.44673	15.07342	11.15650	761
10	1227532	1227683	RH_27425_H3K27Ac_CSpeaks_peak_1192	58	.	6.10529	9.24926	5.89841	55
10	1252179	1252465	RH_27425_H3K27Ac_CSpeaks_peak_1193	63	.	5.56213	9.71125	6.30346	70
10	1327076	1327710	RH_27425_H3K27Ac_CSpeaks_peak_1194	49	.	3.86542	8.22149	4.96785	112
10	1364067	1364280	RH_27425_H3K27Ac_CSpeaks_peak_1195	126	.	9.28650	16.68978	12.63195	129
10	1400714	1400893	RH_27425_H3K27Ac_CSpeaks_peak_1196	27	.	3.66983	5.78154	2.78156	94
10	1401644	1401933	RH_27425_H3K27Ac_CSpeaks_peak_1197	58	.	4.41809	9.19546	5.84894	166
10	1412879	1413537	RH_27425_H3K27Ac_CSpeaks_peak_1198	196	.	7.99463	24.47747	19.64066	405
10	1464542	1464689	RH_27425_H3K27Ac_CSpeaks_peak_1199	54	.	5.21450	8.77719	5.47184	111
10	1481809	1482652	RH_27425_H3K27Ac_CSpeaks_peak_1200	43	.	3.46919	7.48162	4.31016	547
10	1549208	1549689	RH_27425_H3K27Ac_CSpeaks_peak_1201	94	.	6.02901	13.24349	9.49740	179
10	1558968	1559300	RH_27425_H3K27Ac_CSpeaks_peak_1202	138	.	7.33966	18.07753	13.85911	200
10	1648174	1648337	RH_27425_H3K27Ac_CSpeaks_peak_1203	26	.	3.59295	5.64036	2.66752	92
10	1660420	1660697	RH_27425_H3K27Ac_CSpeaks_peak_1204	129	.	8.92313	17.02086	12.91480	142
10	1714603	1715164	RH_27425_H3K27Ac_CSpeaks_peak_1205	81	.	5.45303	11.70180	8.10673	460
10	1849569	1849831	RH_27425_H3K27Ac_CSpeaks_peak_1206	86	.	5.76687	12.32875	8.68077	87
10	1885591	1885767	RH_27425_H3K27Ac_CSpeaks_peak_1207	50	.	5.67508	8.27778	5.01891	88
10	1885995	1886451	RH_27425_H3K27Ac_CSpeaks_peak_1208	37	.	3.31836	6.86481	3.76281	358
10	1887015	1887171	RH_27425_H3K27Ac_CSpeaks_peak_1209	35	.	4.92455	6.62169	3.53135	115
10	1961315	1961520	RH_27425_H3K27Ac_CSpeaks_peak_1210	41	.	4.19409	7.27402	4.11115	71
10	2013725	2014033	RH_27425_H3K27Ac_CSpeaks_peak_1211	27	.	3.01669	5.68820	2.70432	130
10	2065761	2066086	RH_27425_H3K27Ac_CSpeaks_peak_1212	63	.	5.56213	9.71125	6.30346	132
10	2067425	2067582	RH_27425_H3K27Ac_CSpeaks_peak_1213	96	.	7.58466	13.46297	9.69759	96
10	2078467	2079017	RH_27425_H3K27Ac_CSpeaks_peak_1214	197	.	12.85049	24.59183	19.74323	389
10	2079174	2079613	RH_27425_H3K27Ac_CSpeaks_peak_1215	80	.	6.25740	11.65576	8.06223	216
10	2146008	2146247	RH_27425_H3K27Ac_CSpeaks_peak_1216	51	.	4.20770	8.44349	5.16994	184
10	2165511	2165693	RH_27425_H3K27Ac_CSpeaks_peak_1217	136	.	7.45720	17.83549	13.65571	113
10	2240911	2241325	RH_27425_H3K27Ac_CSpeaks_peak_1218	135	.	6.52194	17.68465	13.52403	140
10	2241567	2241905	RH_27425_H3K27Ac_CSpeaks_peak_1219	83	.	5.97942	11.95121	8.33611	101
10	2242005	2242484	RH_27425_H3K27Ac_CSpeaks_peak_1220	110	.	5.89078	14.97104	11.06430	304
10	2262738	2263184	RH_27425_H3K27Ac_CSpeaks_peak_1221	48	.	3.43548	8.08517	4.84852	146
10	2305722	2306013	RH_27425_H3K27Ac_CSpeaks_peak_1222	93	.	7.60660	13.08684	9.36714	138
10	2315142	2315474	RH_27425_H3K27Ac_CSpeaks_peak_1223	55	.	4.04112	8.91636	5.59108	187
10	2407706	2407988	RH_27425_H3K27Ac_CSpeaks_peak_1224	48	.	4.45622	8.05961	4.82532	71
10	2408284	2408598	RH_27425_H3K27Ac_CSpeaks_peak_1225	76	.	3.70579	11.13628	7.60382	173
10	2519600	2519812	RH_27425_H3K27Ac_CSpeaks_peak_1226	54	.	5.21450	8.77719	5.47184	73
10	2580965	2581167	RH_27425_H3K27Ac_CSpeaks_peak_1227	27	.	4.20292	5.70473	2.71780	119
10	3094120	3094441	RH_27425_H3K27Ac_CSpeaks_peak_1228	23	.	3.82397	5.33631	2.38530	1
10	3130994	3131438	RH_27425_H3K27Ac_CSpeaks_peak_1229	94	.	5.62020	13.18683	9.46372	343
10	3131568	3131997	RH_27425_H3K27Ac_CSpeaks_peak_1230	104	.	5.27103	14.25099	10.40889	71
10	3132207	3132354	RH_27425_H3K27Ac_CSpeaks_peak_1231	34	.	3.93196	6.51414	3.43513	30
10	3149776	3150111	RH_27425_H3K27Ac_CSpeaks_peak_1232	61	.	6.42524	9.50668	6.13692	142
10	4440626	4440805	RH_27425_H3K27Ac_CSpeaks_peak_1233	86	.	5.76687	12.32875	8.68077	53
10	4441353	4441563	RH_27425_H3K27Ac_CSpeaks_peak_1234	79	.	5.04924	11.56695	7.98781	114
10	4446902	4447165	RH_27425_H3K27Ac_CSpeaks_peak_1235	151	.	9.81544	19.50004	15.15390	91
10	4771939	4772086	RH_27425_H3K27Ac_CSpeaks_peak_1236	53	.	5.11768	8.61295	5.32715	78
10	4800273	4800486	RH_27425_H3K27Ac_CSpeaks_peak_1237	82	.	4.74393	11.87003	8.26229	134
10	5151054	5151207	RH_27425_H3K27Ac_CSpeaks_peak_1238	87	.	6.48240	12.44993	8.78384	69
10	5181465	5181795	RH_27425_H3K27Ac_CSpeaks_peak_1239	48	.	4.45622	8.05961	4.82532	66
10	5358357	5358571	RH_27425_H3K27Ac_CSpeaks_peak_1240	37	.	3.17121	6.89629	3.78782	134
10	5395296	5395837	RH_27425_H3K27Ac_CSpeaks_peak_1241	96	.	6.82357	13.46735	9.69878	440
10	5420745	5421236	RH_27425_H3K27Ac_CSpeaks_peak_1242	155	.	8.87065	19.98168	15.59895	206
10	5517239	5517452	RH_27425_H3K27Ac_CSpeaks_peak_1243	37	.	3.51402	6.88915	3.78224	107
10	5517716	5518134	RH_27425_H3K27Ac_CSpeaks_peak_1244	135	.	6.95047	17.73576	13.56903	300
10	5518919	5519415	RH_27425_H3K27Ac_CSpeaks_peak_1245	79	.	5.04924	11.56695	7.98781	66
10	5567380	5567540	RH_27425_H3K27Ac_CSpeaks_peak_1246	32	.	3.16752	6.26673	3.21240	29
10	5710390	5710616	RH_27425_H3K27Ac_CSpeaks_peak_1247	54	.	5.21450	8.77719	5.47184	113
10	5710991	5711230	RH_27425_H3K27Ac_CSpeaks_peak_1248	41	.	4.19409	7.27402	4.11115	96
10	5713365	5713767	RH_27425_H3K27Ac_CSpeaks_peak_1249	38	.	3.05653	6.96510	3.85449	166
10	5713925	5714282	RH_27425_H3K27Ac_CSpeaks_peak_1250	143	.	6.73232	18.61712	14.35551	143
10	5758206	5759028	RH_27425_H3K27Ac_CSpeaks_peak_1251	135	.	6.52194	17.68465	13.52403	219
10	5784218	5784365	RH_27425_H3K27Ac_CSpeaks_peak_1252	30	.	4.67291	6.05943	3.04189	34
10	5928940	5929092	RH_27425_H3K27Ac_CSpeaks_peak_1253	108	.	7.30030	14.74400	10.86054	86
10	6007364	6007713	RH_27425_H3K27Ac_CSpeaks_peak_1254	61	.	5.45886	9.53470	6.16215	234
10	6094857	6095288	RH_27425_H3K27Ac_CSpeaks_peak_1255	129	.	7.07753	17.07818	12.95503	280
10	6285190	6285498	RH_27425_H3K27Ac_CSpeaks_peak_1256	199	.	12.38200	24.84744	19.97009	173
10	6656673	6656896	RH_27425_H3K27Ac_CSpeaks_peak_1257	149	.	9.98366	19.26756	14.94121	136
10	6695452	6695644	RH_27425_H3K27Ac_CSpeaks_peak_1258	59	.	4.97146	9.34916	5.99377	96
10	6809822	6810119	RH_27425_H3K27Ac_CSpeaks_peak_1259	71	.	5.90977	10.67126	7.17672	70
10	7020215	7020632	RH_27425_H3K27Ac_CSpeaks_peak_1260	100	.	6.57736	13.88029	10.08448	277
10	7085531	7085897	RH_27425_H3K27Ac_CSpeaks_peak_1261	79	.	6.40264	11.50797	7.94545	256
10	7149346	7149570	RH_27425_H3K27Ac_CSpeaks_peak_1262	111	.	5.44673	15.07342	11.15650	142
10	7565702	7565849	RH_27425_H3K27Ac_CSpeaks_peak_1263	30	.	4.67291	6.05943	3.04189	52
10	7798588	7798861	RH_27425_H3K27Ac_CSpeaks_peak_1264	41	.	4.19409	7.27402	4.11115	158
10	7910332	7910494	RH_27425_H3K27Ac_CSpeaks_peak_1265	83	.	6.19105	11.93724	8.32398	113
10	8089164	8089631	RH_27425_H3K27Ac_CSpeaks_peak_1266	128	.	8.28576	16.92281	12.82332	337
10	8436640	8436895	RH_27425_H3K27Ac_CSpeaks_peak_1267	71	.	5.90977	10.67126	7.17672	131
10	8437858	8438084	RH_27425_H3K27Ac_CSpeaks_peak_1268	92	.	6.27839	12.90576	9.20594	91
10	10212830	10213125	RH_27425_H3K27Ac_CSpeaks_peak_1269	63	.	4.98048	9.70248	6.30346	87
10	10772217	10772364	RH_27425_H3K27Ac_CSpeaks_peak_1270	83	.	7.13118	11.92360	8.31309	40
10	12164375	12164843	RH_27425_H3K27Ac_CSpeaks_peak_1271	103	.	6.29114	14.17650	10.34044	339
10	12165003	12165352	RH_27425_H3K27Ac_CSpeaks_peak_1272	230	.	11.25890	28.32104	23.09788	145
10	12625773	12625922	RH_27425_H3K27Ac_CSpeaks_peak_1273	103	.	6.29114	14.17650	10.34044	72
10	13370591	13371008	RH_27425_H3K27Ac_CSpeaks_peak_1274	65	.	4.62847	9.96724	6.54486	99
10	13383740	13384086	RH_27425_H3K27Ac_CSpeaks_peak_1275	61	.	5.45886	9.53470	6.16215	308
10	13389038	13389321	RH_27425_H3K27Ac_CSpeaks_peak_1276	197	.	11.88531	24.58237	19.73549	158
10	13459026	13459523	RH_27425_H3K27Ac_CSpeaks_peak_1277	176	.	8.38818	22.22128	17.60559	355
10	13601698	13601939	RH_27425_H3K27Ac_CSpeaks_peak_1278	94	.	5.62020	13.18683	9.46372	106
10	13659431	13660312	RH_27425_H3K27Ac_CSpeaks_peak_1279	135	.	6.52194	17.68465	13.52403	190
10	13789469	13789641	RH_27425_H3K27Ac_CSpeaks_peak_1280	51	.	4.20770	8.44349	5.16994	39
10	14144226	14144921	RH_27425_H3K27Ac_CSpeaks_peak_1281	118	.	7.64793	15.81479	11.83257	465
10	14211979	14212658	RH_27425_H3K27Ac_CSpeaks_peak_1282	206	.	8.25554	25.61478	20.65726	495
10	14212767	14213301	RH_27425_H3K27Ac_CSpeaks_peak_1283	96	.	4.49255	13.44011	9.68061	210
10	14213430	14213577	RH_27425_H3K27Ac_CSpeaks_peak_1284	27	.	2.90695	5.77625	2.78156	66
10	14249111	14249299	RH_27425_H3K27Ac_CSpeaks_peak_1285	75	.	4.56823	11.10681	7.57516	46
10	14290670	14291075	RH_27425_H3K27Ac_CSpeaks_peak_1286	135	.	6.52194	17.68465	13.52403	182
10	14355249	14355519	RH_27425_H3K27Ac_CSpeaks_peak_1287	23	.	3.82397	5.33631	2.38530	54
10	14400838	14401054	RH_27425_H3K27Ac_CSpeaks_peak_1288	38	.	4.51923	6.99362	3.87326	134
10	14431880	14432336	RH_27425_H3K27Ac_CSpeaks_peak_1289	70	.	5.24261	10.55734	7.07920	139
10	14501909	14502231	RH_27425_H3K27Ac_CSpeaks_peak_1290	94	.	6.02901	13.24349	9.49740	62
10	14693915	14694081	RH_27425_H3K27Ac_CSpeaks_peak_1291	58	.	4.41809	9.19546	5.84894	129
10	14939670	14939912	RH_27425_H3K27Ac_CSpeaks_peak_1292	15	.	2.46874	4.40762	1.59086	131
10	15102835	15103052	RH_27425_H3K27Ac_CSpeaks_peak_1293	75	.	6.35620	11.04236	7.51756	122
10	15142635	15142795	RH_27425_H3K27Ac_CSpeaks_peak_1294	32	.	3.16752	6.26673	3.21240	138
10	15252907	15253147	RH_27425_H3K27Ac_CSpeaks_peak_1295	99	.	6.95267	13.69324	9.90770	145
10	15400540	15400773	RH_27425_H3K27Ac_CSpeaks_peak_1296	40	.	5.00003	7.20600	4.05463	123
10	15528586	15528792	RH_27425_H3K27Ac_CSpeaks_peak_1297	48	.	3.62003	8.11643	4.87486	106
10	15619885	15620339	RH_27425_H3K27Ac_CSpeaks_peak_1298	111	.	5.44673	15.07342	11.15650	106
10	16059606	16059816	RH_27425_H3K27Ac_CSpeaks_peak_1299	51	.	4.20770	8.44349	5.16994	106
10	16692097	16692523	RH_27425_H3K27Ac_CSpeaks_peak_1300	111	.	6.55327	15.12707	11.19518	322
10	17361115	17361453	RH_27425_H3K27Ac_CSpeaks_peak_1301	126	.	9.03283	16.72753	12.66645	142
10	17600828	17601049	RH_27425_H3K27Ac_CSpeaks_peak_1302	17	.	2.43524	4.58487	1.74346	160
10	17601166	17601339	RH_27425_H3K27Ac_CSpeaks_peak_1303	52	.	4.40803	8.56744	5.28704	46
10	17791355	17791680	RH_27425_H3K27Ac_CSpeaks_peak_1304	111	.	5.44673	15.07342	11.15650	183
10	17802667	17803323	RH_27425_H3K27Ac_CSpeaks_peak_1305	255	.	10.48523	31.12484	25.59877	355
10	17944780	17945136	RH_27425_H3K27Ac_CSpeaks_peak_1306	86	.	5.76687	12.32875	8.68077	218
10	18088253	18088401	RH_27425_H3K27Ac_CSpeaks_peak_1307	58	.	6.25493	9.22218	5.87400	75
10	18130907	18131248	RH_27425_H3K27Ac_CSpeaks_peak_1308	110	.	8.75476	14.97348	11.06582	144
10	18186054	18186296	RH_27425_H3K27Ac_CSpeaks_peak_1309	83	.	5.23312	11.97223	8.35651	96
10	18243289	18243793	RH_27425_H3K27Ac_CSpeaks_peak_1310	166	.	6.67664	21.19075	16.67731	414
10	18284347	18284591	RH_27425_H3K27Ac_CSpeaks_peak_1311	119	.	9.34581	15.97165	11.96571	144
10	18319465	18319689	RH_27425_H3K27Ac_CSpeaks_peak_1312	115	.	8.55742	15.49020	11.53275	139
10	18407426	18407957	RH_27425_H3K27Ac_CSpeaks_peak_1313	142	.	6.14954	18.49547	14.25379	172
10	18467140	18467416	RH_27425_H3K27Ac_CSpeaks_peak_1314	126	.	9.28650	16.68978	12.63195	65
10	18485110	18485292	RH_27425_H3K27Ac_CSpeaks_peak_1315	122	.	9.30193	16.28734	12.25399	129
10	18537054	18537229	RH_27425_H3K27Ac_CSpeaks_peak_1316	108	.	7.53251	14.69266	10.81999	72
10	18574088	18574366	RH_27425_H3K27Ac_CSpeaks_peak_1317	83	.	6.19105	11.93724	8.32398	61
10	18682248	18682537	RH_27425_H3K27Ac_CSpeaks_peak_1318	197	.	9.04594	24.64926	19.79613	143
10	18729581	18730024	RH_27425_H3K27Ac_CSpeaks_peak_1319	169	.	9.38610	21.44092	16.90364	306
10	19057517	19057700	RH_27425_H3K27Ac_CSpeaks_peak_1320	18	.	2.64268	4.73068	1.87005	66
10	19365609	19365923	RH_27425_H3K27Ac_CSpeaks_peak_1321	109	.	6.41598	14.85062	10.96325	104
10	19547657	19547854	RH_27425_H3K27Ac_CSpeaks_peak_1322	23	.	3.82397	5.33631	2.38530	80
10	19571981	19572194	RH_27425_H3K27Ac_CSpeaks_peak_1323	147	.	7.60179	19.09200	14.79096	116
10	19647938	19648095	RH_27425_H3K27Ac_CSpeaks_peak_1324	71	.	5.90977	10.67126	7.17672	82
10	19648284	19648441	RH_27425_H3K27Ac_CSpeaks_peak_1325	53	.	5.70495	8.60832	5.32513	77
10	19706557	19706787	RH_27425_H3K27Ac_CSpeaks_peak_1326	46	.	4.86687	7.87071	4.65516	108
10	19755441	19755596	RH_27425_H3K27Ac_CSpeaks_peak_1327	60	.	6.19100	9.38740	6.02686	101
10	19815316	19815559	RH_27425_H3K27Ac_CSpeaks_peak_1328	35	.	4.62321	6.61146	3.52258	101
10	19941186	19941481	RH_27425_H3K27Ac_CSpeaks_peak_1329	89	.	4.91963	12.64882	8.97012	118
10	20002499	20002692	RH_27425_H3K27Ac_CSpeaks_peak_1330	118	.	7.64793	15.81479	11.83257	102
10	20073763	20074288	RH_27425_H3K27Ac_CSpeaks_peak_1331	190	.	10.08137	23.80580	19.02514	264
10	20074829	20075022	RH_27425_H3K27Ac_CSpeaks_peak_1332	38	.	4.51923	6.99362	3.87326	60
10	20158827	20158974	RH_27425_H3K27Ac_CSpeaks_peak_1333	46	.	5.25683	7.89498	4.67815	71
10	20318329	20318881	RH_27425_H3K27Ac_CSpeaks_peak_1334	102	.	5.68040	14.09601	10.27881	283
10	20360452	20360968	RH_27425_H3K27Ac_CSpeaks_peak_1335	48	.	3.29165	8.10366	4.86611	302
10	21002802	21003123	RH_27425_H3K27Ac_CSpeaks_peak_1336	37	.	3.17121	6.89629	3.78782	250
10	21042811	21043073	RH_27425_H3K27Ac_CSpeaks_peak_1337	43	.	3.68972	7.54547	4.36492	138
10	21043168	21043316	RH_27425_H3K27Ac_CSpeaks_peak_1338	46	.	4.36286	7.88171	4.66495	26
10	21909769	21910273	RH_27425_H3K27Ac_CSpeaks_peak_1339	86	.	5.76687	12.32875	8.68077	278
10	22275755	22276205	RH_27425_H3K27Ac_CSpeaks_peak_1340	125	.	7.84711	16.64175	12.58722	383
10	22525157	22525817	RH_27425_H3K27Ac_CSpeaks_peak_1341	66	.	4.07253	10.12212	6.68454	414
10	22574748	22575223	RH_27425_H3K27Ac_CSpeaks_peak_1342	130	.	5.15322	17.20447	13.07931	277
10	22754798	22755150	RH_27425_H3K27Ac_CSpeaks_peak_1343	43	.	3.68972	7.54547	4.36492	217
10	22756128	22756501	RH_27425_H3K27Ac_CSpeaks_peak_1344	143	.	6.73232	18.61712	14.35551	88
10	22862606	22863058	RH_27425_H3K27Ac_CSpeaks_peak_1345	71	.	5.90977	10.67126	7.17672	325
10	23254557	23255393	RH_27425_H3K27Ac_CSpeaks_peak_1346	70	.	3.76188	10.55536	7.07920	596
10	23255581	23256017	RH_27425_H3K27Ac_CSpeaks_peak_1347	82	.	4.74393	11.87003	8.26229	180
10	23260739	23260912	RH_27425_H3K27Ac_CSpeaks_peak_1348	34	.	4.75412	6.56603	3.48100	39
10	23842173	23842379	RH_27425_H3K27Ac_CSpeaks_peak_1349	185	.	8.65031	23.29151	18.56910	94
10	25053552	25053770	RH_27425_H3K27Ac_CSpeaks_peak_1350	114	.	6.89114	15.34739	11.40317	79
10	25253125	25253440	RH_27425_H3K27Ac_CSpeaks_peak_1351	118	.	7.90914	15.79770	11.83096	88
10	25253936	25254086	RH_27425_H3K27Ac_CSpeaks_peak_1352	31	.	4.17160	6.14802	3.11210	4
10	25311756	25312141	RH_27425_H3K27Ac_CSpeaks_peak_1353	118	.	8.47697	15.81237	11.83257	73
10	25589432	25589934	RH_27425_H3K27Ac_CSpeaks_peak_1354	120	.	6.81540	16.09450	12.07039	281
10	26162998	26163424	RH_27425_H3K27Ac_CSpeaks_peak_1355	16	.	2.19733	4.52103	1.69227	291
10	26507849	26508128	RH_27425_H3K27Ac_CSpeaks_peak_1356	78	.	6.14122	11.45456	7.89698	216
10	26655925	26656104	RH_27425_H3K27Ac_CSpeaks_peak_1357	54	.	5.21450	8.77719	5.47184	100
10	26660676	26660888	RH_27425_H3K27Ac_CSpeaks_peak_1358	121	.	7.87659	16.21515	12.18318	115
10	26682470	26683292	RH_27425_H3K27Ac_CSpeaks_peak_1359	86	.	4.52504	12.26751	8.63553	676
10	26972761	26972935	RH_27425_H3K27Ac_CSpeaks_peak_1360	52	.	4.69527	8.50852	5.23285	75
10	27109373	27109526	RH_27425_H3K27Ac_CSpeaks_peak_1361	23	.	3.82397	5.33631	2.38530	121
10	27195892	27196420	RH_27425_H3K27Ac_CSpeaks_peak_1362	55	.	4.04112	8.91636	5.59108	351
10	27316927	27317397	RH_27425_H3K27Ac_CSpeaks_peak_1363	157	.	7.86392	20.12109	15.72035	277
10	27468725	27468920	RH_27425_H3K27Ac_CSpeaks_peak_1364	118	.	6.10117	15.86115	11.86652	101
10	27506002	27506149	RH_27425_H3K27Ac_CSpeaks_peak_1365	45	.	4.77650	7.71876	4.51686	60
10	27697155	27697354	RH_27425_H3K27Ac_CSpeaks_peak_1366	37	.	5.07784	6.86996	3.76784	56
10	27788374	27788531	RH_27425_H3K27Ac_CSpeaks_peak_1367	71	.	5.90977	10.67126	7.17672	130
10	27941232	27941466	RH_27425_H3K27Ac_CSpeaks_peak_1368	63	.	5.56213	9.71125	6.30346	106
10	28002486	28002673	RH_27425_H3K27Ac_CSpeaks_peak_1369	31	.	4.17160	6.14802	3.11210	75
10	28003196	28003351	RH_27425_H3K27Ac_CSpeaks_peak_1370	65	.	4.95730	9.99513	6.56851	51
10	28003504	28003684	RH_27425_H3K27Ac_CSpeaks_peak_1371	32	.	3.57655	6.31620	3.25458	52
10	28043259	28043773	RH_27425_H3K27Ac_CSpeaks_peak_1372	348	.	15.44165	41.25341	34.82692	389
10	28142176	28142466	RH_27425_H3K27Ac_CSpeaks_peak_1373	41	.	4.19409	7.27402	4.11115	178
10	28331453	28331948	RH_27425_H3K27Ac_CSpeaks_peak_1374	277	.	11.00949	33.46342	27.70048	390
10	28418665	28418957	RH_27425_H3K27Ac_CSpeaks_peak_1375	128	.	7.99557	16.90474	12.80922	146
10	28497690	28497863	RH_27425_H3K27Ac_CSpeaks_peak_1376	41	.	4.19409	7.27402	4.11115	116
10	28513060	28513518	RH_27425_H3K27Ac_CSpeaks_peak_1377	110	.	5.89078	14.97104	11.06430	77
10	28836659	28836906	RH_27425_H3K27Ac_CSpeaks_peak_1378	61	.	5.88409	9.54260	6.16732	64
10	28851154	28851372	RH_27425_H3K27Ac_CSpeaks_peak_1379	83	.	5.80004	12.00510	8.38425	105
10	29042387	29042792	RH_27425_H3K27Ac_CSpeaks_peak_1380	291	.	13.21007	35.12405	29.19744	264
10	29131843	29132136	RH_27425_H3K27Ac_CSpeaks_peak_1381	55	.	4.71835	8.86952	5.54990	173
10	29254893	29255305	RH_27425_H3K27Ac_CSpeaks_peak_1382	97	.	7.86445	13.50722	9.73685	130
10	29259225	29259497	RH_27425_H3K27Ac_CSpeaks_peak_1383	23	.	3.82397	5.33631	2.38530	119
10	29310651	29311174	RH_27425_H3K27Ac_CSpeaks_peak_1384	138	.	7.33966	18.07753	13.85911	248
10	29434437	29434965	RH_27425_H3K27Ac_CSpeaks_peak_1385	126	.	6.31155	16.76584	12.68888	286
10	29440432	29440754	RH_27425_H3K27Ac_CSpeaks_peak_1386	60	.	3.92170	9.43730	6.07330	112
10	29584504	29584719	RH_27425_H3K27Ac_CSpeaks_peak_1387	135	.	8.73978	17.69703	13.53411	102
10	29849163	29849602	RH_27425_H3K27Ac_CSpeaks_peak_1388	331	.	16.46696	39.40193	33.11213	219
10	29936745	29936993	RH_27425_H3K27Ac_CSpeaks_peak_1389	62	.	6.18036	9.68233	6.29554	105
10	30058443	30058827	RH_27425_H3K27Ac_CSpeaks_peak_1390	167	.	10.58736	21.31119	16.78862	145
10	30181630	30182098	RH_27425_H3K27Ac_CSpeaks_peak_1391	75	.	3.44484	11.12808	7.59603	282
10	30359980	30360401	RH_27425_H3K27Ac_CSpeaks_peak_1392	73	.	4.22337	10.82244	7.30910	274
10	30436306	30436943	RH_27425_H3K27Ac_CSpeaks_peak_1393	214	.	8.41540	26.52403	21.47947	245
10	30446128	30446543	RH_27425_H3K27Ac_CSpeaks_peak_1394	86	.	6.86634	12.28134	8.64932	73
10	30481094	30481496	RH_27425_H3K27Ac_CSpeaks_peak_1395	43	.	3.46919	7.48162	4.31016	221
10	30500947	30501785	RH_27425_H3K27Ac_CSpeaks_peak_1396	43	.	3.17409	7.52670	4.35144	540
10	30504973	30505254	RH_27425_H3K27Ac_CSpeaks_peak_1397	45	.	2.98566	7.69887	4.50828	137
10	30744761	30745206	RH_27425_H3K27Ac_CSpeaks_peak_1398	83	.	5.23312	11.97223	8.35651	143
10	31304008	31304275	RH_27425_H3K27Ac_CSpeaks_peak_1399	80	.	6.25740	11.65576	8.06223	130
10	31364522	31364696	RH_27425_H3K27Ac_CSpeaks_peak_1400	63	.	4.98048	9.70248	6.30346	112
10	31383820	31384267	RH_27425_H3K27Ac_CSpeaks_peak_1401	129	.	7.07753	17.07818	12.95503	190
10	31606898	31607165	RH_27425_H3K27Ac_CSpeaks_peak_1402	15	.	3.14557	4.40550	1.59033	56
10	31632713	31632872	RH_27425_H3K27Ac_CSpeaks_peak_1403	23	.	3.82397	5.33631	2.38530	69
10	31876485	31876863	RH_27425_H3K27Ac_CSpeaks_peak_1404	178	.	7.57386	22.47581	17.83399	111
10	31893947	31894469	RH_27425_H3K27Ac_CSpeaks_peak_1405	104	.	5.27103	14.25099	10.40889	368
10	32114985	32115207	RH_27425_H3K27Ac_CSpeaks_peak_1406	26	.	3.16262	5.63926	2.66737	31
10	32213074	32213230	RH_27425_H3K27Ac_CSpeaks_peak_1407	46	.	4.86687	7.87071	4.65516	138
10	32213386	32213664	RH_27425_H3K27Ac_CSpeaks_peak_1408	70	.	5.80004	10.48238	7.02554	166
10	32233518	32233665	RH_27425_H3K27Ac_CSpeaks_peak_1409	32	.	4.29632	6.35215	3.28680	133
10	32356210	32356519	RH_27425_H3K27Ac_CSpeaks_peak_1410	128	.	7.99557	16.90474	12.80922	178
10	32449473	32449805	RH_27425_H3K27Ac_CSpeaks_peak_1411	82	.	6.84370	11.84337	8.24220	95
10	32468191	32468514	RH_27425_H3K27Ac_CSpeaks_peak_1412	118	.	8.72914	15.77201	11.80721	92
10	32471380	32471743	RH_27425_H3K27Ac_CSpeaks_peak_1413	169	.	9.38610	21.44092	16.90364	132
10	32488474	32488787	RH_27425_H3K27Ac_CSpeaks_peak_1414	79	.	4.37420	11.53772	7.97033	180
10	32502728	32502980	RH_27425_H3K27Ac_CSpeaks_peak_1415	145	.	7.73339	18.86577	14.58829	111
10	33039107	33039648	RH_27425_H3K27Ac_CSpeaks_peak_1416	96	.	4.49255	13.44011	9.68061	157
10	33071553	33071734	RH_27425_H3K27Ac_CSpeaks_peak_1417	27	.	3.66983	5.78154	2.78156	108
10	33072521	33073094	RH_27425_H3K27Ac_CSpeaks_peak_1418	94	.	4.23212	13.21727	9.49331	204
10	33073322	33073783	RH_27425_H3K27Ac_CSpeaks_peak_1419	13	.	2.32936	4.14016	1.38332	173
10	33216957	33217325	RH_27425_H3K27Ac_CSpeaks_peak_1420	58	.	4.41809	9.19546	5.84894	205
10	33376987	33377144	RH_27425_H3K27Ac_CSpeaks_peak_1421	56	.	4.78903	9.00448	5.67721	58
10	33410557	33410991	RH_27425_H3K27Ac_CSpeaks_peak_1422	38	.	5.01733	6.98041	3.86958	402
10	33433597	33433945	RH_27425_H3K27Ac_CSpeaks_peak_1423	149	.	9.03902	19.22973	14.91167	125
10	33781252	33781501	RH_27425_H3K27Ac_CSpeaks_peak_1424	43	.	3.68972	7.54547	4.36492	43
10	33960335	33960528	RH_27425_H3K27Ac_CSpeaks_peak_1425	41	.	4.19409	7.27402	4.11115	103
10	33966278	33966447	RH_27425_H3K27Ac_CSpeaks_peak_1426	45	.	4.41908	7.69224	4.50187	91
10	34038041	34038311	RH_27425_H3K27Ac_CSpeaks_peak_1427	92	.	6.51690	12.92486	9.21864	87
10	34163611	34164198	RH_27425_H3K27Ac_CSpeaks_peak_1428	178	.	7.57386	22.47581	17.83399	262
10	34245085	34245630	RH_27425_H3K27Ac_CSpeaks_peak_1429	65	.	4.62847	9.96724	6.54486	292
10	34628881	34629286	RH_27425_H3K27Ac_CSpeaks_peak_1430	38	.	4.51923	6.99362	3.87326	110
10	34720182	34720417	RH_27425_H3K27Ac_CSpeaks_peak_1431	201	.	10.42900	25.01048	20.10338	134
10	34927038	34927346	RH_27425_H3K27Ac_CSpeaks_peak_1432	320	.	12.05801	38.26104	32.05228	167
10	35480129	35480305	RH_27425_H3K27Ac_CSpeaks_peak_1433	94	.	5.47001	13.23659	9.49740	88
10	35578043	35578460	RH_27425_H3K27Ac_CSpeaks_peak_1434	22	.	2.86586	5.13010	2.21160	308
10	35668272	35668888	RH_27425_H3K27Ac_CSpeaks_peak_1435	69	.	4.39253	10.35971	6.90863	307
10	35702028	35702370	RH_27425_H3K27Ac_CSpeaks_peak_1436	265	.	14.96159	32.14238	26.51542	143
10	35874400	35874878	RH_27425_H3K27Ac_CSpeaks_peak_1437	65	.	4.62847	9.96724	6.54486	330
10	35922243	35922506	RH_27425_H3K27Ac_CSpeaks_peak_1438	107	.	8.03081	14.62602	10.75576	130
10	36012145	36012324	RH_27425_H3K27Ac_CSpeaks_peak_1439	23	.	3.82397	5.33631	2.38530	103
10	36082718	36083019	RH_27425_H3K27Ac_CSpeaks_peak_1440	33	.	2.93897	6.41939	3.35044	123
10	36260448	36260717	RH_27425_H3K27Ac_CSpeaks_peak_1441	58	.	4.41809	9.19546	5.84894	223
10	36332638	36333241	RH_27425_H3K27Ac_CSpeaks_peak_1442	159	.	6.36999	20.36959	15.93898	486
10	36523249	36523824	RH_27425_H3K27Ac_CSpeaks_peak_1443	55	.	3.09153	8.87112	5.55143	406
10	36534756	36535096	RH_27425_H3K27Ac_CSpeaks_peak_1444	61	.	6.28162	9.53391	6.16215	129
10	36535756	36535927	RH_27425_H3K27Ac_CSpeaks_peak_1445	55	.	4.04112	8.91636	5.59108	36
10	36544054	36544201	RH_27425_H3K27Ac_CSpeaks_peak_1446	50	.	5.84113	8.31531	5.05276	110
10	36607835	36608112	RH_27425_H3K27Ac_CSpeaks_peak_1447	26	.	3.36616	5.65368	2.67405	143
10	36626137	36626314	RH_27425_H3K27Ac_CSpeaks_peak_1448	72	.	4.83886	10.75800	7.25076	94
10	36644985	36645342	RH_27425_H3K27Ac_CSpeaks_peak_1449	102	.	5.68040	14.09601	10.27881	292
10	36645748	36645895	RH_27425_H3K27Ac_CSpeaks_peak_1450	27	.	3.66983	5.78154	2.78156	24
10	36681388	36681903	RH_27425_H3K27Ac_CSpeaks_peak_1451	70	.	5.24261	10.55734	7.07920	243
10	36710710	36711012	RH_27425_H3K27Ac_CSpeaks_peak_1452	15	.	3.14557	4.40550	1.59033	102
10	36758526	36758876	RH_27425_H3K27Ac_CSpeaks_peak_1453	94	.	5.47001	13.23659	9.49740	105
10	36894060	36894543	RH_27425_H3K27Ac_CSpeaks_peak_1454	15	.	2.46874	4.40762	1.59086	319
10	37031684	37032477	RH_27425_H3K27Ac_CSpeaks_peak_1455	204	.	9.97856	25.34772	20.42517	306
10	37109029	37109247	RH_27425_H3K27Ac_CSpeaks_peak_1456	138	.	7.33966	18.07753	13.85911	79
10	37134975	37135196	RH_27425_H3K27Ac_CSpeaks_peak_1457	159	.	9.41564	20.41000	15.97202	84
10	37136115	37136268	RH_27425_H3K27Ac_CSpeaks_peak_1458	61	.	4.87614	9.50001	6.13413	65
10	37561663	37562463	RH_27425_H3K27Ac_CSpeaks_peak_1459	160	.	8.32679	20.53440	16.07860	671
10	37739516	37739663	RH_27425_H3K27Ac_CSpeaks_peak_1460	30	.	4.67291	6.05943	3.04189	93
10	37888354	37888708	RH_27425_H3K27Ac_CSpeaks_peak_1461	129	.	7.07753	17.07818	12.95503	121
10	38025700	38026409	RH_27425_H3K27Ac_CSpeaks_peak_1462	111	.	5.44673	15.07342	11.15650	352
10	38179072	38179247	RH_27425_H3K27Ac_CSpeaks_peak_1463	17	.	3.47633	4.56125	1.72040	112
10	38463982	38464670	RH_27425_H3K27Ac_CSpeaks_peak_1464	256	.	12.16717	31.23805	25.69368	351
10	38768562	38768878	RH_27425_H3K27Ac_CSpeaks_peak_1465	34	.	3.93196	6.51414	3.43513	174
10	38865892	38866425	RH_27425_H3K27Ac_CSpeaks_peak_1466	213	.	6.60670	26.40393	21.37510	239
10	38902916	38903065	RH_27425_H3K27Ac_CSpeaks_peak_1467	49	.	5.59652	8.15198	4.90747	72
10	38910560	38910761	RH_27425_H3K27Ac_CSpeaks_peak_1468	71	.	5.45548	10.60250	7.12025	128
10	38988739	38989083	RH_27425_H3K27Ac_CSpeaks_peak_1469	111	.	6.55327	15.12707	11.19518	72
10	39629003	39629336	RH_27425_H3K27Ac_CSpeaks_peak_1470	122	.	6.69236	16.28906	12.25419	197
10	39629532	39629688	RH_27425_H3K27Ac_CSpeaks_peak_1471	54	.	4.98928	8.71874	5.42675	48
10	40151999	40152162	RH_27425_H3K27Ac_CSpeaks_peak_1472	43	.	5.22954	7.56859	4.38257	114
10	40293980	40294210	RH_27425_H3K27Ac_CSpeaks_peak_1473	48	.	4.45622	8.05961	4.82532	98
10	40930512	40931077	RH_27425_H3K27Ac_CSpeaks_peak_1474	150	.	6.32524	19.38220	15.04503	408
10	41049960	41050260	RH_27425_H3K27Ac_CSpeaks_peak_1475	111	.	6.55327	15.12707	11.19518	143
10	43597175	43597597	RH_27425_H3K27Ac_CSpeaks_peak_1476	361	.	15.01186	42.66963	36.11807	277
10	43598111	43598741	RH_27425_H3K27Ac_CSpeaks_peak_1477	182	.	6.07816	22.92575	18.24486	270
10	44940002	44940794	RH_27425_H3K27Ac_CSpeaks_peak_1478	135	.	5.58088	17.74622	13.57364	89
10	46250604	46251280	RH_27425_H3K27Ac_CSpeaks_peak_1479	94	.	5.47001	13.23659	9.49740	314
10	47037661	47037808	RH_27425_H3K27Ac_CSpeaks_peak_1480	41	.	4.19409	7.27402	4.11115	68
10	47109032	47109280	RH_27425_H3K27Ac_CSpeaks_peak_1481	99	.	6.95267	13.69324	9.90770	119
10	49750843	49751198	RH_27425_H3K27Ac_CSpeaks_peak_1482	128	.	7.99557	16.90474	12.80922	232
10	50487934	50488284	RH_27425_H3K27Ac_CSpeaks_peak_1483	54	.	5.21450	8.77719	5.47184	107
10	50702428	50703068	RH_27425_H3K27Ac_CSpeaks_peak_1484	113	.	5.12837	15.32271	11.38310	193
10	50744376	50744909	RH_27425_H3K27Ac_CSpeaks_peak_1485	200	.	7.37944	24.94010	20.05543	388
10	50852615	50852770	RH_27425_H3K27Ac_CSpeaks_peak_1486	43	.	5.04351	7.55518	4.37213	47
10	50853418	50853976	RH_27425_H3K27Ac_CSpeaks_peak_1487	43	.	3.46919	7.48162	4.31016	307
10	51129591	51129855	RH_27425_H3K27Ac_CSpeaks_peak_1488	62	.	4.21683	9.62934	6.24641	51
10	51219738	51220209	RH_27425_H3K27Ac_CSpeaks_peak_1489	73	.	5.20517	10.83851	7.32336	211
10	51220817	51220990	RH_27425_H3K27Ac_CSpeaks_peak_1490	75	.	6.35620	11.04236	7.51756	92
10	51312350	51313032	RH_27425_H3K27Ac_CSpeaks_peak_1491	145	.	9.13704	18.87897	14.59930	176
10	51757131	51757681	RH_27425_H3K27Ac_CSpeaks_peak_1492	106	.	4.97754	14.53931	10.67528	115
10	52361027	52361299	RH_27425_H3K27Ac_CSpeaks_peak_1493	55	.	4.04112	8.91636	5.59108	96
10	53122608	53122769	RH_27425_H3K27Ac_CSpeaks_peak_1494	76	.	6.69234	11.21222	7.67306	87
10	53505174	53505668	RH_27425_H3K27Ac_CSpeaks_peak_1495	14	.	2.51054	4.23782	1.45610	171
10	53846166	53846457	RH_27425_H3K27Ac_CSpeaks_peak_1496	66	.	4.07253	10.12212	6.68454	213
10	54435290	54435578	RH_27425_H3K27Ac_CSpeaks_peak_1497	21	.	2.98692	5.04776	2.14692	286
10	54529207	54529420	RH_27425_H3K27Ac_CSpeaks_peak_1498	55	.	4.04112	8.91636	5.59108	31
10	54529578	54529994	RH_27425_H3K27Ac_CSpeaks_peak_1499	93	.	4.80667	13.03681	9.32139	206
10	54530117	54530619	RH_27425_H3K27Ac_CSpeaks_peak_1500	120	.	5.27921	16.11855	12.09159	169
10	54645214	54645445	RH_27425_H3K27Ac_CSpeaks_peak_1501	55	.	4.88122	8.85160	5.54344	86
10	54654436	54654583	RH_27425_H3K27Ac_CSpeaks_peak_1502	45	.	4.77650	7.71876	4.51686	58
10	54661184	54661449	RH_27425_H3K27Ac_CSpeaks_peak_1503	54	.	3.56762	8.70387	5.41402	128
10	54857646	54857969	RH_27425_H3K27Ac_CSpeaks_peak_1504	37	.	3.17121	6.89629	3.78782	84
10	54861138	54861293	RH_27425_H3K27Ac_CSpeaks_peak_1505	55	.	4.04112	8.91636	5.59108	94
10	54866338	54866685	RH_27425_H3K27Ac_CSpeaks_peak_1506	54	.	4.98928	8.71874	5.42675	263
10	55712731	55712906	RH_27425_H3K27Ac_CSpeaks_peak_1507	89	.	6.60503	12.66348	8.97425	82
10	55722244	55722491	RH_27425_H3K27Ac_CSpeaks_peak_1508	70	.	6.70692	10.53137	7.06521	140
10	55728930	55729381	RH_27425_H3K27Ac_CSpeaks_peak_1509	162	.	10.26159	20.76890	16.29601	319
10	56177866	56178068	RH_27425_H3K27Ac_CSpeaks_peak_1510	149	.	8.47197	19.26016	14.93673	77
10	56191760	56191964	RH_27425_H3K27Ac_CSpeaks_peak_1511	145	.	8.52947	18.85122	14.57554	112
10	56504436	56504805	RH_27425_H3K27Ac_CSpeaks_peak_1512	138	.	8.34320	18.01303	13.81073	79
10	56515381	56516161	RH_27425_H3K27Ac_CSpeaks_peak_1513	149	.	8.47197	19.26016	14.93673	659
10	56519741	56519978	RH_27425_H3K27Ac_CSpeaks_peak_1514	26	.	3.36616	5.65368	2.67405	55
10	56578210	56578357	RH_27425_H3K27Ac_CSpeaks_peak_1515	38	.	5.15812	7.00140	3.87498	76
10	56578496	56578881	RH_27425_H3K27Ac_CSpeaks_peak_1516	187	.	11.86609	23.43887	18.70344	91
10	56579145	56579632	RH_27425_H3K27Ac_CSpeaks_peak_1517	174	.	11.35017	22.04872	17.45918	357
10	56607321	56607483	RH_27425_H3K27Ac_CSpeaks_peak_1518	45	.	3.99732	7.71227	4.51286	112
10	56795300	56795733	RH_27425_H3K27Ac_CSpeaks_peak_1519	94	.	6.02901	13.24349	9.49740	142
10	57452904	57453160	RH_27425_H3K27Ac_CSpeaks_peak_1520	30	.	2.75287	6.02203	3.01165	123
10	57472856	57473070	RH_27425_H3K27Ac_CSpeaks_peak_1521	30	.	4.67291	6.05943	3.04189	82
10	57765048	57765231	RH_27425_H3K27Ac_CSpeaks_peak_1522	94	.	7.15073	13.17037	9.44792	98
10	58040042	58040213	RH_27425_H3K27Ac_CSpeaks_peak_1523	61	.	6.42524	9.50668	6.13692	74
10	58114898	58115262	RH_27425_H3K27Ac_CSpeaks_peak_1524	126	.	6.31155	16.76584	12.68888	244
10	58124506	58124961	RH_27425_H3K27Ac_CSpeaks_peak_1525	59	.	4.97146	9.34916	5.99377	138
10	58139497	58139653	RH_27425_H3K27Ac_CSpeaks_peak_1526	17	.	2.71502	4.59338	1.74547	81
10	58254718	58255113	RH_27425_H3K27Ac_CSpeaks_peak_1527	76	.	6.69234	11.21222	7.67306	192
10	58306479	58306878	RH_27425_H3K27Ac_CSpeaks_peak_1528	49	.	3.86542	8.22149	4.96785	71
10	58675203	58675748	RH_27425_H3K27Ac_CSpeaks_peak_1529	187	.	7.39222	23.50784	18.75585	131
10	58713353	58713979	RH_27425_H3K27Ac_CSpeaks_peak_1530	124	.	4.55283	16.51354	12.46620	216
10	58714085	58714536	RH_27425_H3K27Ac_CSpeaks_peak_1531	275	.	8.14506	33.23495	27.50593	233
10	58763126	58763459	RH_27425_H3K27Ac_CSpeaks_peak_1532	63	.	4.98048	9.70248	6.30346	37
10	59188990	59189158	RH_27425_H3K27Ac_CSpeaks_peak_1533	70	.	5.24261	10.55734	7.07920	37
10	59353450	59353667	RH_27425_H3K27Ac_CSpeaks_peak_1534	131	.	7.18354	17.29159	13.16105	120
10	59354076	59354236	RH_27425_H3K27Ac_CSpeaks_peak_1535	30	.	3.71798	6.11313	3.08788	24
10	59378916	59379099	RH_27425_H3K27Ac_CSpeaks_peak_1536	102	.	7.16054	14.05424	10.24720	58
10	59389583	59389918	RH_27425_H3K27Ac_CSpeaks_peak_1537	87	.	6.48240	12.44993	8.78384	141
10	59390065	59390703	RH_27425_H3K27Ac_CSpeaks_peak_1538	118	.	6.10117	15.86115	11.86652	115
10	59390824	59391135	RH_27425_H3K27Ac_CSpeaks_peak_1539	49	.	3.86542	8.22149	4.96785	101
10	59432113	59432488	RH_27425_H3K27Ac_CSpeaks_peak_1540	157	.	7.86392	20.12109	15.72035	146
10	59446061	59446509	RH_27425_H3K27Ac_CSpeaks_peak_1541	113	.	5.12837	15.32271	11.38310	226
10	59674899	59675931	RH_27425_H3K27Ac_CSpeaks_peak_1542	103	.	4.62469	14.16946	10.34044	672
10	59729837	59730018	RH_27425_H3K27Ac_CSpeaks_peak_1543	79	.	7.07320	11.46370	7.90390	101
10	59921795	59921944	RH_27425_H3K27Ac_CSpeaks_peak_1544	41	.	5.03157	7.25578	4.10291	36
10	60084771	60084918	RH_27425_H3K27Ac_CSpeaks_peak_1545	34	.	4.69258	6.46958	3.40026	96
10	60126094	60126241	RH_27425_H3K27Ac_CSpeaks_peak_1546	22	.	4.12733	5.18704	2.25575	23
10	60330877	60331381	RH_27425_H3K27Ac_CSpeaks_peak_1547	99	.	4.82670	13.76871	9.97963	145
10	60352917	60353282	RH_27425_H3K27Ac_CSpeaks_peak_1548	94	.	6.02901	13.24349	9.49740	171
10	60353620	60353948	RH_27425_H3K27Ac_CSpeaks_peak_1549	138	.	8.34320	18.01303	13.81073	146
10	60444656	60444844	RH_27425_H3K27Ac_CSpeaks_peak_1550	15	.	2.94539	4.40650	1.59033	0
10	60612537	60612711	RH_27425_H3K27Ac_CSpeaks_peak_1551	70	.	6.70692	10.53137	7.06521	110
10	60644271	60644687	RH_27425_H3K27Ac_CSpeaks_peak_1552	233	.	11.07872	28.60681	23.36539	166
10	60735719	60735889	RH_27425_H3K27Ac_CSpeaks_peak_1553	82	.	4.74549	11.87394	8.26608	74
10	60736069	60736475	RH_27425_H3K27Ac_CSpeaks_peak_1554	43	.	3.30335	7.48245	4.31016	27
10	60823251	60823506	RH_27425_H3K27Ac_CSpeaks_peak_1555	55	.	4.71835	8.86952	5.54990	167
10	60853254	60853932	RH_27425_H3K27Ac_CSpeaks_peak_1556	55	.	4.04112	8.91636	5.59108	329
10	60875964	60876246	RH_27425_H3K27Ac_CSpeaks_peak_1557	48	.	4.45622	8.05961	4.82532	186
10	60882955	60883494	RH_27425_H3K27Ac_CSpeaks_peak_1558	54	.	3.56762	8.70387	5.41402	469
10	60998853	60999014	RH_27425_H3K27Ac_CSpeaks_peak_1559	27	.	2.90695	5.77625	2.78156	128
10	61137234	61137407	RH_27425_H3K27Ac_CSpeaks_peak_1560	106	.	6.03205	14.47017	10.61265	113
10	61137746	61138021	RH_27425_H3K27Ac_CSpeaks_peak_1561	79	.	5.04924	11.56695	7.98781	181
10	61153213	61153803	RH_27425_H3K27Ac_CSpeaks_peak_1562	134	.	5.97384	17.62088	13.47166	412
10	61233211	61233525	RH_27425_H3K27Ac_CSpeaks_peak_1563	15	.	3.14557	4.40550	1.59033	217
10	61428321	61428887	RH_27425_H3K27Ac_CSpeaks_peak_1564	62	.	4.21683	9.62934	6.24641	166
10	61428997	61429161	RH_27425_H3K27Ac_CSpeaks_peak_1565	55	.	4.04112	8.91636	5.59108	143
10	61434013	61434732	RH_27425_H3K27Ac_CSpeaks_peak_1566	187	.	7.78425	23.47088	18.71928	569
10	61468563	61468720	RH_27425_H3K27Ac_CSpeaks_peak_1567	80	.	6.72468	11.64855	8.06223	117
10	61471014	61471427	RH_27425_H3K27Ac_CSpeaks_peak_1568	70	.	5.24261	10.55734	7.07920	205
10	61473146	61473458	RH_27425_H3K27Ac_CSpeaks_peak_1569	62	.	4.21683	9.62934	6.24641	199
10	61477524	61477762	RH_27425_H3K27Ac_CSpeaks_peak_1570	48	.	3.62003	8.11643	4.87486	146
10	61477988	61478425	RH_27425_H3K27Ac_CSpeaks_peak_1571	53	.	4.61950	8.67934	5.39212	218
10	61570754	61571121	RH_27425_H3K27Ac_CSpeaks_peak_1572	94	.	5.47001	13.23659	9.49740	242
10	61669764	61670096	RH_27425_H3K27Ac_CSpeaks_peak_1573	21	.	2.98692	5.04776	2.14692	131
10	61709292	61709652	RH_27425_H3K27Ac_CSpeaks_peak_1574	66	.	4.07253	10.12212	6.68454	115
10	61754296	61754619	RH_27425_H3K27Ac_CSpeaks_peak_1575	70	.	5.24261	10.55734	7.07920	125
10	61759406	61759635	RH_27425_H3K27Ac_CSpeaks_peak_1576	65	.	4.62847	9.96724	6.54486	129
10	61819799	61820191	RH_27425_H3K27Ac_CSpeaks_peak_1577	92	.	4.67587	13.01131	9.29600	166
10	61873559	61873716	RH_27425_H3K27Ac_CSpeaks_peak_1578	139	.	8.14612	18.15956	13.93816	85
10	61885369	61885746	RH_27425_H3K27Ac_CSpeaks_peak_1579	66	.	5.38148	10.10597	6.67148	100
10	61985373	61985613	RH_27425_H3K27Ac_CSpeaks_peak_1580	30	.	4.57897	6.07261	3.05123	102
10	62135116	62135447	RH_27425_H3K27Ac_CSpeaks_peak_1581	71	.	4.50314	10.63025	7.14778	261
10	62200438	62200754	RH_27425_H3K27Ac_CSpeaks_peak_1582	92	.	6.27839	12.90576	9.20594	211
10	62238555	62238817	RH_27425_H3K27Ac_CSpeaks_peak_1583	37	.	3.31836	6.86481	3.76281	79
10	62244165	62244479	RH_27425_H3K27Ac_CSpeaks_peak_1584	44	.	3.07051	7.60157	4.41413	237
10	62249788	62250105	RH_27425_H3K27Ac_CSpeaks_peak_1585	103	.	6.29114	14.17650	10.34044	194
10	62308078	62308578	RH_27425_H3K27Ac_CSpeaks_peak_1586	63	.	4.98048	9.70248	6.30346	116
10	62533302	62533492	RH_27425_H3K27Ac_CSpeaks_peak_1587	38	.	3.78693	7.00280	3.87498	50
10	62719523	62719833	RH_27425_H3K27Ac_CSpeaks_peak_1588	32	.	3.33832	6.25341	3.20172	256
10	62719961	62720108	RH_27425_H3K27Ac_CSpeaks_peak_1589	54	.	4.98928	8.71874	5.42675	37
10	62793743	62794130	RH_27425_H3K27Ac_CSpeaks_peak_1590	94	.	5.47001	13.23659	9.49740	177
10	62944969	62945286	RH_27425_H3K27Ac_CSpeaks_peak_1591	48	.	5.16441	8.05015	4.82532	303
10	62946937	62947163	RH_27425_H3K27Ac_CSpeaks_peak_1592	33	.	4.49298	6.40556	3.33854	112
10	63005178	63005339	RH_27425_H3K27Ac_CSpeaks_peak_1593	71	.	6.30438	10.58173	7.10100	92
10	63006167	63006367	RH_27425_H3K27Ac_CSpeaks_peak_1594	86	.	5.76687	12.32875	8.68077	88
10	63039884	63040031	RH_27425_H3K27Ac_CSpeaks_peak_1595	32	.	3.16752	6.26673	3.21240	119
10	63041111	63041906	RH_27425_H3K27Ac_CSpeaks_peak_1596	111	.	6.55327	15.12707	11.19518	393
10	63057749	63058454	RH_27425_H3K27Ac_CSpeaks_peak_1597	331	.	12.32014	39.48425	33.18191	300
10	63127271	63127499	RH_27425_H3K27Ac_CSpeaks_peak_1598	15	.	2.94539	4.40650	1.59033	1
10	63127824	63128166	RH_27425_H3K27Ac_CSpeaks_peak_1599	138	.	7.33966	18.07753	13.85911	144
10	63140238	63140453	RH_27425_H3K27Ac_CSpeaks_peak_1600	63	.	4.98048	9.70248	6.30346	119
10	63239094	63239267	RH_27425_H3K27Ac_CSpeaks_peak_1601	46	.	4.36286	7.88171	4.66495	68
10	63376196	63376637	RH_27425_H3K27Ac_CSpeaks_peak_1602	79	.	5.04924	11.56695	7.98781	142
10	63460499	63460879	RH_27425_H3K27Ac_CSpeaks_peak_1603	96	.	7.58466	13.46297	9.69759	242
10	64251006	64251264	RH_27425_H3K27Ac_CSpeaks_peak_1604	176	.	10.50731	22.27460	17.65485	138
10	64951950	64952399	RH_27425_H3K27Ac_CSpeaks_peak_1605	58	.	6.10529	9.24926	5.89841	324
10	65015072	65015219	RH_27425_H3K27Ac_CSpeaks_peak_1606	61	.	5.64939	9.50565	6.13692	115
10	65015747	65015904	RH_27425_H3K27Ac_CSpeaks_peak_1607	38	.	3.78693	7.00280	3.87498	33
10	65127705	65128336	RH_27425_H3K27Ac_CSpeaks_peak_1608	159	.	8.79781	20.37705	15.94107	310
10	65128489	65128701	RH_27425_H3K27Ac_CSpeaks_peak_1609	60	.	3.92170	9.43730	6.07330	145
10	65484247	65484619	RH_27425_H3K27Ac_CSpeaks_peak_1610	50	.	5.67508	8.27778	5.01891	240
10	65693197	65693375	RH_27425_H3K27Ac_CSpeaks_peak_1611	75	.	5.52385	11.09854	7.57236	72
10	65732175	65732564	RH_27425_H3K27Ac_CSpeaks_peak_1612	151	.	9.81544	19.50004	15.15390	71
10	65746272	65746864	RH_27425_H3K27Ac_CSpeaks_peak_1613	118	.	7.17531	15.88589	11.88853	65
10	65848189	65848531	RH_27425_H3K27Ac_CSpeaks_peak_1614	108	.	7.30030	14.74400	10.86054	276
10	65924307	65924471	RH_27425_H3K27Ac_CSpeaks_peak_1615	34	.	3.93196	6.51414	3.43513	96
10	66118775	66119004	RH_27425_H3K27Ac_CSpeaks_peak_1616	65	.	5.53936	10.02921	6.59706	159
10	66119161	66119528	RH_27425_H3K27Ac_CSpeaks_peak_1617	94	.	6.02901	13.24349	9.49740	121
10	66241095	66241295	RH_27425_H3K27Ac_CSpeaks_peak_1618	80	.	6.25740	11.65576	8.06223	84
10	66423939	66424205	RH_27425_H3K27Ac_CSpeaks_peak_1619	65	.	4.65697	10.02959	6.59706	123
10	66424305	66424618	RH_27425_H3K27Ac_CSpeaks_peak_1620	61	.	4.87614	9.50001	6.13413	72
10	66576804	66577076	RH_27425_H3K27Ac_CSpeaks_peak_1621	41	.	3.92484	7.29071	4.12727	96
10	66712203	66712448	RH_27425_H3K27Ac_CSpeaks_peak_1622	138	.	8.34320	18.01303	13.81073	139
10	66750954	66751374	RH_27425_H3K27Ac_CSpeaks_peak_1623	201	.	10.10119	24.99637	20.10338	276
10	66826737	66826973	RH_27425_H3K27Ac_CSpeaks_peak_1624	55	.	4.04112	8.91636	5.59108	169
10	66916584	66916869	RH_27425_H3K27Ac_CSpeaks_peak_1625	148	.	8.69083	19.13894	14.82543	79
10	67203846	67204009	RH_27425_H3K27Ac_CSpeaks_peak_1626	50	.	5.82332	8.28553	5.02646	60
10	67371341	67371618	RH_27425_H3K27Ac_CSpeaks_peak_1627	15	.	2.46874	4.40762	1.59086	108
10	67375950	67376125	RH_27425_H3K27Ac_CSpeaks_peak_1628	72	.	4.83886	10.75800	7.25076	64
10	68123163	68123379	RH_27425_H3K27Ac_CSpeaks_peak_1629	70	.	6.02601	10.49381	7.03444	95
10	68123525	68123677	RH_27425_H3K27Ac_CSpeaks_peak_1630	27	.	3.01669	5.68820	2.70432	28
10	68283899	68284285	RH_27425_H3K27Ac_CSpeaks_peak_1631	26	.	3.16262	5.63926	2.66737	197
10	68387820	68388227	RH_27425_H3K27Ac_CSpeaks_peak_1632	165	.	10.08701	21.01535	16.53083	132
10	69585504	69585744	RH_27425_H3K27Ac_CSpeaks_peak_1633	32	.	3.33832	6.25341	3.20172	19
10	69587343	69587521	RH_27425_H3K27Ac_CSpeaks_peak_1634	60	.	6.19100	9.38740	6.02686	113
10	69588499	69588689	RH_27425_H3K27Ac_CSpeaks_peak_1635	38	.	4.51923	6.99362	3.87326	130
10	69589165	69589312	RH_27425_H3K27Ac_CSpeaks_peak_1636	58	.	6.25493	9.22218	5.87400	58
10	70627775	70628315	RH_27425_H3K27Ac_CSpeaks_peak_1637	183	.	7.02804	23.04411	18.35394	313
10	70656375	70656676	RH_27425_H3K27Ac_CSpeaks_peak_1638	72	.	4.83886	10.75800	7.25076	214
10	71012772	71012987	RH_27425_H3K27Ac_CSpeaks_peak_1639	138	.	7.33966	18.07753	13.85911	160
10	71075801	71076203	RH_27425_H3K27Ac_CSpeaks_peak_1640	92	.	4.67587	13.01131	9.29600	313
10	71114728	71115223	RH_27425_H3K27Ac_CSpeaks_peak_1641	92	.	4.67587	13.01131	9.29600	198
10	71119263	71119413	RH_27425_H3K27Ac_CSpeaks_peak_1642	22	.	2.86586	5.13010	2.21160	116
10	71120939	71121228	RH_27425_H3K27Ac_CSpeaks_peak_1643	82	.	4.74393	11.87003	8.26229	131
10	71122611	71123022	RH_27425_H3K27Ac_CSpeaks_peak_1644	14	.	2.51054	4.23782	1.45610	170
10	71123141	71123351	RH_27425_H3K27Ac_CSpeaks_peak_1645	133	.	7.79575	17.51625	13.37353	106
10	71298805	71299671	RH_27425_H3K27Ac_CSpeaks_peak_1646	162	.	6.66465	20.70795	16.24183	577
10	71421491	71422093	RH_27425_H3K27Ac_CSpeaks_peak_1647	110	.	5.89078	14.97104	11.06430	117
10	71515534	71515699	RH_27425_H3K27Ac_CSpeaks_peak_1648	40	.	5.25702	7.16482	4.02021	37
10	71548539	71548842	RH_27425_H3K27Ac_CSpeaks_peak_1649	62	.	4.21683	9.62934	6.24641	227
10	71727117	71727394	RH_27425_H3K27Ac_CSpeaks_peak_1650	123	.	6.32336	16.36465	12.32492	78
10	71922571	71922738	RH_27425_H3K27Ac_CSpeaks_peak_1651	59	.	4.97146	9.34916	5.99377	69
10	72051541	72051931	RH_27425_H3K27Ac_CSpeaks_peak_1652	57	.	5.80003	9.07264	5.73859	278
10	72084124	72084417	RH_27425_H3K27Ac_CSpeaks_peak_1653	102	.	5.68040	14.09601	10.27881	142
10	72165500	72165777	RH_27425_H3K27Ac_CSpeaks_peak_1654	79	.	5.04924	11.56695	7.98781	173
10	72243096	72243243	RH_27425_H3K27Ac_CSpeaks_peak_1655	55	.	5.85862	8.85366	5.54540	37
10	72381812	72382384	RH_27425_H3K27Ac_CSpeaks_peak_1656	135	.	6.52194	17.68465	13.52403	351
10	72398229	72398584	RH_27425_H3K27Ac_CSpeaks_peak_1657	55	.	4.71835	8.86952	5.54990	81
10	72485840	72486151	RH_27425_H3K27Ac_CSpeaks_peak_1658	55	.	4.71835	8.86952	5.54990	123
10	72548731	72548933	RH_27425_H3K27Ac_CSpeaks_peak_1659	87	.	5.25963	12.39337	8.73556	120
10	72686180	72686583	RH_27425_H3K27Ac_CSpeaks_peak_1660	75	.	4.56823	11.10681	7.57516	160
10	72783952	72784099	RH_27425_H3K27Ac_CSpeaks_peak_1661	45	.	4.77650	7.71876	4.51686	45
10	72830551	72830836	RH_27425_H3K27Ac_CSpeaks_peak_1662	23	.	2.77481	5.24377	2.30395	240
10	73223101	73223303	RH_27425_H3K27Ac_CSpeaks_peak_1663	15	.	3.14557	4.40550	1.59033	2
10	73223957	73224108	RH_27425_H3K27Ac_CSpeaks_peak_1664	86	.	5.76687	12.32875	8.68077	50
10	73279246	73279460	RH_27425_H3K27Ac_CSpeaks_peak_1665	118	.	8.47697	15.81237	11.83257	90
10	73383993	73384456	RH_27425_H3K27Ac_CSpeaks_peak_1666	152	.	6.94271	19.56285	15.20535	183
10	73384603	73385008	RH_27425_H3K27Ac_CSpeaks_peak_1667	187	.	7.78425	23.47088	18.71928	126
10	73845872	73846353	RH_27425_H3K27Ac_CSpeaks_peak_1668	46	.	2.91487	7.81307	4.60940	314
10	74158734	74159137	RH_27425_H3K27Ac_CSpeaks_peak_1669	51	.	4.20770	8.44349	5.16994	146
10	74239281	74239615	RH_27425_H3K27Ac_CSpeaks_peak_1670	76	.	6.69234	11.21222	7.67306	231
10	74342118	74342391	RH_27425_H3K27Ac_CSpeaks_peak_1671	99	.	6.95267	13.69324	9.90770	173
10	74706314	74706567	RH_27425_H3K27Ac_CSpeaks_peak_1672	70	.	5.24261	10.55734	7.07920	60
10	75794522	75794726	RH_27425_H3K27Ac_CSpeaks_peak_1673	89	.	6.60503	12.66348	8.97425	96
10	77166407	77166952	RH_27425_H3K27Ac_CSpeaks_peak_1674	82	.	3.99700	11.86154	8.25943	299
10	77452135	77452384	RH_27425_H3K27Ac_CSpeaks_peak_1675	43	.	3.68972	7.54547	4.36492	181
10	77453190	77453490	RH_27425_H3K27Ac_CSpeaks_peak_1676	59	.	3.52677	9.30164	5.94960	131
10	77953766	77953965	RH_27425_H3K27Ac_CSpeaks_peak_1677	58	.	4.41809	9.19546	5.84894	84
10	78282630	78282840	RH_27425_H3K27Ac_CSpeaks_peak_1678	45	.	4.41908	7.69224	4.50187	125
10	78282948	78283365	RH_27425_H3K27Ac_CSpeaks_peak_1679	126	.	5.79813	16.75876	12.68888	141
10	78358812	78359082	RH_27425_H3K27Ac_CSpeaks_peak_1680	69	.	6.61407	10.38089	6.92734	101
10	78422942	78423209	RH_27425_H3K27Ac_CSpeaks_peak_1681	104	.	5.27103	14.25099	10.40889	131
10	78423628	78424009	RH_27425_H3K27Ac_CSpeaks_peak_1682	152	.	8.95067	19.59840	15.23791	265
10	78719109	78719294	RH_27425_H3K27Ac_CSpeaks_peak_1683	114	.	7.17209	15.42233	11.46879	92
10	78741533	78741954	RH_27425_H3K27Ac_CSpeaks_peak_1684	21	.	3.40770	5.07800	2.16803	215
10	78870890	78871276	RH_27425_H3K27Ac_CSpeaks_peak_1685	94	.	6.02901	13.24349	9.49740	268
10	79000392	79000613	RH_27425_H3K27Ac_CSpeaks_peak_1686	26	.	3.16262	5.63926	2.66737	158
10	79000723	79001097	RH_27425_H3K27Ac_CSpeaks_peak_1687	186	.	8.42741	23.35800	18.63136	116
10	79005455	79005622	RH_27425_H3K27Ac_CSpeaks_peak_1688	34	.	3.93196	6.51414	3.43513	136
10	79050608	79050767	RH_27425_H3K27Ac_CSpeaks_peak_1689	43	.	5.22954	7.56859	4.38257	97
10	79184899	79185099	RH_27425_H3K27Ac_CSpeaks_peak_1690	114	.	7.17209	15.42233	11.46879	69
10	79314729	79314939	RH_27425_H3K27Ac_CSpeaks_peak_1691	95	.	8.17758	13.29388	9.54565	119
10	79408892	79409039	RH_27425_H3K27Ac_CSpeaks_peak_1692	62	.	6.18036	9.68233	6.29554	50
10	79484753	79484900	RH_27425_H3K27Ac_CSpeaks_peak_1693	14	.	3.61142	4.25017	1.45610	37
10	79503415	79504056	RH_27425_H3K27Ac_CSpeaks_peak_1694	102	.	5.68040	14.09601	10.27881	402
10	79545975	79546181	RH_27425_H3K27Ac_CSpeaks_peak_1695	42	.	5.31138	7.44870	4.28071	105
10	79546648	79546888	RH_27425_H3K27Ac_CSpeaks_peak_1696	60	.	6.19100	9.38740	6.02686	109
10	79604157	79604304	RH_27425_H3K27Ac_CSpeaks_peak_1697	39	.	5.08774	7.09195	3.95497	83
10	79645965	79646873	RH_27425_H3K27Ac_CSpeaks_peak_1698	107	.	4.46724	14.61991	10.75244	290
10	79797320	79797573	RH_27425_H3K27Ac_CSpeaks_peak_1699	53	.	5.70495	8.60832	5.32513	69
10	79799832	79800197	RH_27425_H3K27Ac_CSpeaks_peak_1700	195	.	8.91244	24.37464	19.55103	221
10	79802884	79803144	RH_27425_H3K27Ac_CSpeaks_peak_1701	119	.	9.34581	15.97165	11.96571	144
10	79821694	79822646	RH_27425_H3K27Ac_CSpeaks_peak_1702	119	.	5.62243	15.90947	11.90592	525
10	79851619	79852090	RH_27425_H3K27Ac_CSpeaks_peak_1703	128	.	4.43033	16.99172	12.88852	193
10	79916495	79916966	RH_27425_H3K27Ac_CSpeaks_peak_1704	34	.	2.85875	6.53344	3.45186	135
10	79994712	79995006	RH_27425_H3K27Ac_CSpeaks_peak_1705	48	.	3.62003	8.11643	4.87486	148
10	80089646	80090439	RH_27425_H3K27Ac_CSpeaks_peak_1706	66	.	4.07253	10.12212	6.68454	598
10	80097704	80097891	RH_27425_H3K27Ac_CSpeaks_peak_1707	94	.	7.15073	13.17037	9.44792	85
10	80221429	80222135	RH_27425_H3K27Ac_CSpeaks_peak_1708	94	.	6.02901	13.24349	9.49740	121
10	80292766	80293279	RH_27425_H3K27Ac_CSpeaks_peak_1709	37	.	2.73821	6.80544	3.71028	242
10	80336713	80336943	RH_27425_H3K27Ac_CSpeaks_peak_1710	17	.	3.47633	4.56125	1.72040	216
10	80337085	80337261	RH_27425_H3K27Ac_CSpeaks_peak_1711	60	.	6.19100	9.38740	6.02686	45
10	80387242	80387677	RH_27425_H3K27Ac_CSpeaks_peak_1712	97	.	7.86445	13.50722	9.73685	221
10	80433710	80433861	RH_27425_H3K27Ac_CSpeaks_peak_1713	32	.	3.33832	6.25341	3.20172	113
10	80484978	80485179	RH_27425_H3K27Ac_CSpeaks_peak_1714	141	.	7.75253	18.41192	14.17776	108
10	80485384	80485531	RH_27425_H3K27Ac_CSpeaks_peak_1715	87	.	6.02975	12.44134	8.77830	63
10	80672809	80672991	RH_27425_H3K27Ac_CSpeaks_peak_1716	26	.	4.41067	5.63412	2.66622	84
10	80688566	80689387	RH_27425_H3K27Ac_CSpeaks_peak_1717	150	.	5.88255	19.41980	15.07977	524
10	80695337	80695626	RH_27425_H3K27Ac_CSpeaks_peak_1718	147	.	7.60179	19.09200	14.79096	118
10	80746706	80747285	RH_27425_H3K27Ac_CSpeaks_peak_1719	224	.	8.62579	27.56345	22.40842	404
10	80747395	80747840	RH_27425_H3K27Ac_CSpeaks_peak_1720	118	.	7.64793	15.81479	11.83257	90
10	80832214	80833354	RH_27425_H3K27Ac_CSpeaks_peak_1721	115	.	5.96459	15.54659	11.58844	552
10	80861520	80861887	RH_27425_H3K27Ac_CSpeaks_peak_1722	106	.	4.97754	14.53931	10.67528	226
10	80933880	80934035	RH_27425_H3K27Ac_CSpeaks_peak_1723	70	.	6.70692	10.53137	7.06521	91
10	80945573	80945868	RH_27425_H3K27Ac_CSpeaks_peak_1724	38	.	4.51923	6.99362	3.87326	207
10	80967142	80967805	RH_27425_H3K27Ac_CSpeaks_peak_1725	61	.	5.45886	9.53470	6.16215	335
10	81121758	81122134	RH_27425_H3K27Ac_CSpeaks_peak_1726	99	.	6.95267	13.69324	9.90770	183
10	81128508	81128801	RH_27425_H3K27Ac_CSpeaks_peak_1727	54	.	5.21450	8.77719	5.47184	218
10	81219680	81220164	RH_27425_H3K27Ac_CSpeaks_peak_1728	118	.	6.10117	15.86115	11.86652	269
10	81335626	81335853	RH_27425_H3K27Ac_CSpeaks_peak_1729	86	.	5.76687	12.32875	8.68077	88
10	81408017	81408293	RH_27425_H3K27Ac_CSpeaks_peak_1730	223	.	11.12427	27.46194	22.32211	145
10	81446949	81447203	RH_27425_H3K27Ac_CSpeaks_peak_1731	60	.	6.19100	9.38740	6.02686	143
10	81499893	81500048	RH_27425_H3K27Ac_CSpeaks_peak_1732	62	.	6.18036	9.68233	6.29554	94
10	81623763	81624609	RH_27425_H3K27Ac_CSpeaks_peak_1733	96	.	5.09533	13.44264	9.68061	145
10	81651462	81651609	RH_27425_H3K27Ac_CSpeaks_peak_1734	46	.	4.86687	7.87071	4.65516	93
10	81688588	81688860	RH_27425_H3K27Ac_CSpeaks_peak_1735	37	.	3.51402	6.88915	3.78224	153
10	81999399	81999729	RH_27425_H3K27Ac_CSpeaks_peak_1736	66	.	4.07253	10.12212	6.68454	144
10	82049546	82050010	RH_27425_H3K27Ac_CSpeaks_peak_1737	87	.	5.25963	12.39337	8.73556	330
10	82645314	82645461	RH_27425_H3K27Ac_CSpeaks_peak_1738	61	.	6.42524	9.50668	6.13692	70
10	82645591	82645738	RH_27425_H3K27Ac_CSpeaks_peak_1739	61	.	6.42524	9.50668	6.13692	47
10	83069808	83069970	RH_27425_H3K27Ac_CSpeaks_peak_1740	69	.	4.39253	10.35971	6.90863	87
10	83070220	83070431	RH_27425_H3K27Ac_CSpeaks_peak_1741	138	.	7.33966	18.07753	13.85911	79
10	83142011	83142607	RH_27425_H3K27Ac_CSpeaks_peak_1742	198	.	6.78755	24.69415	19.82702	251
10	83308466	83309476	RH_27425_H3K27Ac_CSpeaks_peak_1743	222	.	7.72196	27.35870	22.25142	551
10	83359719	83360039	RH_27425_H3K27Ac_CSpeaks_peak_1744	50	.	5.67508	8.27778	5.01891	252
10	83371136	83372211	RH_27425_H3K27Ac_CSpeaks_peak_1745	118	.	6.10117	15.86115	11.86652	427
10	83489875	83490126	RH_27425_H3K27Ac_CSpeaks_peak_1746	111	.	6.55327	15.12707	11.19518	115
10	83521295	83521594	RH_27425_H3K27Ac_CSpeaks_peak_1747	50	.	4.78354	8.35339	5.08907	107
10	83522628	83522915	RH_27425_H3K27Ac_CSpeaks_peak_1748	199	.	12.38440	24.85146	19.97400	195
10	83622711	83622959	RH_27425_H3K27Ac_CSpeaks_peak_1749	74	.	6.08646	10.97328	7.45358	118
10	83916573	83917432	RH_27425_H3K27Ac_CSpeaks_peak_1750	234	.	11.47190	28.70784	23.44178	430
10	84003849	84004413	RH_27425_H3K27Ac_CSpeaks_peak_1751	135	.	6.52194	17.68465	13.52403	121
10	84016413	84016560	RH_27425_H3K27Ac_CSpeaks_peak_1752	61	.	5.88409	9.54260	6.16732	68
10	84016876	84017141	RH_27425_H3K27Ac_CSpeaks_peak_1753	80	.	6.25740	11.65576	8.06223	87
10	84070617	84070846	RH_27425_H3K27Ac_CSpeaks_peak_1754	48	.	5.01238	8.11391	4.87486	73
10	84371707	84372109	RH_27425_H3K27Ac_CSpeaks_peak_1755	79	.	5.04924	11.56695	7.98781	161
10	84385573	84385726	RH_27425_H3K27Ac_CSpeaks_peak_1756	45	.	4.77650	7.71876	4.51686	117
10	84385857	84386005	RH_27425_H3K27Ac_CSpeaks_peak_1757	69	.	4.39253	10.35971	6.90863	35
10	84473650	84473830	RH_27425_H3K27Ac_CSpeaks_peak_1758	34	.	3.93196	6.51414	3.43513	45
10	84644842	84645125	RH_27425_H3K27Ac_CSpeaks_peak_1759	70	.	5.80004	10.48238	7.02554	210
10	84681951	84682270	RH_27425_H3K27Ac_CSpeaks_peak_1760	43	.	5.22954	7.56859	4.38257	261
10	84699466	84699694	RH_27425_H3K27Ac_CSpeaks_peak_1761	82	.	3.99700	11.86154	8.25943	140
10	84756657	84757079	RH_27425_H3K27Ac_CSpeaks_peak_1762	72	.	4.83886	10.75800	7.25076	265
10	84810629	84810784	RH_27425_H3K27Ac_CSpeaks_peak_1763	80	.	6.25740	11.65576	8.06223	26
10	85067296	85067443	RH_27425_H3K27Ac_CSpeaks_peak_1764	40	.	5.15917	7.20544	4.05413	39
10	85168413	85168654	RH_27425_H3K27Ac_CSpeaks_peak_1765	14	.	2.51054	4.23782	1.45610	1
10	85252121	85252384	RH_27425_H3K27Ac_CSpeaks_peak_1766	54	.	5.21450	8.77719	5.47184	195
10	85287757	85288257	RH_27425_H3K27Ac_CSpeaks_peak_1767	225	.	9.69883	27.69780	22.51546	405
10	85332256	85332700	RH_27425_H3K27Ac_CSpeaks_peak_1768	111	.	5.44673	15.07342	11.15650	270
10	85487150	85487321	RH_27425_H3K27Ac_CSpeaks_peak_1769	71	.	5.90977	10.67126	7.17672	86
10	85555171	85555517	RH_27425_H3K27Ac_CSpeaks_peak_1770	63	.	5.56213	9.71125	6.30346	110
10	86021385	86021570	RH_27425_H3K27Ac_CSpeaks_peak_1771	124	.	8.34251	16.53428	12.48434	94
10	86079211	86079675	RH_27425_H3K27Ac_CSpeaks_peak_1772	43	.	3.46919	7.48162	4.31016	206
10	86181272	86181441	RH_27425_H3K27Ac_CSpeaks_peak_1773	118	.	7.64793	15.81479	11.83257	70
10	86632876	86633267	RH_27425_H3K27Ac_CSpeaks_peak_1774	87	.	5.25963	12.39337	8.73556	254
10	86663371	86663699	RH_27425_H3K27Ac_CSpeaks_peak_1775	48	.	4.45622	8.05961	4.82532	247
10	86674184	86674331	RH_27425_H3K27Ac_CSpeaks_peak_1776	49	.	5.59652	8.15198	4.90747	69
10	86755103	86755250	RH_27425_H3K27Ac_CSpeaks_peak_1777	46	.	4.86687	7.87071	4.65516	77
10	86757307	86757467	RH_27425_H3K27Ac_CSpeaks_peak_1778	72	.	4.83886	10.75800	7.25076	61
10	86812220	86812664	RH_27425_H3K27Ac_CSpeaks_peak_1779	49	.	3.86542	8.22149	4.96785	183
10	86877183	86877330	RH_27425_H3K27Ac_CSpeaks_peak_1780	43	.	5.22954	7.56859	4.38257	95
10	87299192	87299654	RH_27425_H3K27Ac_CSpeaks_peak_1781	75	.	4.56823	11.10681	7.57516	145
10	87424239	87424562	RH_27425_H3K27Ac_CSpeaks_peak_1782	83	.	7.17825	11.99996	8.38033	222
10	87459442	87459719	RH_27425_H3K27Ac_CSpeaks_peak_1783	78	.	6.14122	11.45456	7.89698	209
10	87645075	87645352	RH_27425_H3K27Ac_CSpeaks_peak_1784	128	.	7.99557	16.90474	12.80922	151
10	87786387	87786592	RH_27425_H3K27Ac_CSpeaks_peak_1785	71	.	5.90977	10.67126	7.17672	110
10	87813565	87814386	RH_27425_H3K27Ac_CSpeaks_peak_1786	166	.	6.18421	21.13699	16.64345	414
10	88011054	88011266	RH_27425_H3K27Ac_CSpeaks_peak_1787	32	.	3.03908	6.32734	3.26408	118
10	88011976	88012191	RH_27425_H3K27Ac_CSpeaks_peak_1788	83	.	5.97942	11.95121	8.33611	71
10	88115784	88115958	RH_27425_H3K27Ac_CSpeaks_peak_1789	138	.	9.50825	17.98701	13.80065	77
10	88119311	88119652	RH_27425_H3K27Ac_CSpeaks_peak_1790	21	.	3.15578	5.01661	2.12164	175
10	88120305	88120608	RH_27425_H3K27Ac_CSpeaks_peak_1791	23	.	2.77481	5.24377	2.30395	201
10	88122140	88122475	RH_27425_H3K27Ac_CSpeaks_peak_1792	84	.	6.75346	12.09408	8.46769	119
10	88122607	88122789	RH_27425_H3K27Ac_CSpeaks_peak_1793	88	.	6.77926	12.54668	8.87604	51
10	88204345	88204854	RH_27425_H3K27Ac_CSpeaks_peak_1794	102	.	5.68040	14.09601	10.27881	399
10	88213145	88213470	RH_27425_H3K27Ac_CSpeaks_peak_1795	38	.	4.51923	6.99362	3.87326	98
10	88221960	88222516	RH_27425_H3K27Ac_CSpeaks_peak_1796	103	.	6.29114	14.17650	10.34044	313
10	88236147	88236664	RH_27425_H3K27Ac_CSpeaks_peak_1797	195	.	10.38278	24.34412	19.53307	436
10	88243502	88244169	RH_27425_H3K27Ac_CSpeaks_peak_1798	211	.	10.42704	26.18668	21.18061	270
10	88244325	88244655	RH_27425_H3K27Ac_CSpeaks_peak_1799	187	.	9.89418	23.46855	18.71928	143
10	88254522	88255018	RH_27425_H3K27Ac_CSpeaks_peak_1800	37	.	3.51402	6.88915	3.78224	305
10	88288737	88289036	RH_27425_H3K27Ac_CSpeaks_peak_1801	40	.	5.25702	7.16482	4.02021	258
10	88325931	88326625	RH_27425_H3K27Ac_CSpeaks_peak_1802	27	.	3.66983	5.78154	2.78156	564
10	88440069	88440754	RH_27425_H3K27Ac_CSpeaks_peak_1803	70	.	5.24261	10.55734	7.07920	264
10	88449864	88450520	RH_27425_H3K27Ac_CSpeaks_peak_1804	243	.	9.04656	29.67328	24.30751	421
10	88456424	88456926	RH_27425_H3K27Ac_CSpeaks_peak_1805	104	.	5.27103	14.25099	10.40889	149
10	88492701	88492963	RH_27425_H3K27Ac_CSpeaks_peak_1806	168	.	11.55383	21.40957	16.88610	146
10	88533281	88533665	RH_27425_H3K27Ac_CSpeaks_peak_1807	58	.	6.10529	9.24926	5.89841	105
10	88747876	88748714	RH_27425_H3K27Ac_CSpeaks_peak_1808	137	.	6.25495	17.91389	13.73340	485
10	88782107	88782449	RH_27425_H3K27Ac_CSpeaks_peak_1809	148	.	8.69083	19.13894	14.82543	95
10	88782545	88783047	RH_27425_H3K27Ac_CSpeaks_peak_1810	79	.	4.37420	11.53772	7.97033	341
10	88980136	88980802	RH_27425_H3K27Ac_CSpeaks_peak_1811	87	.	5.25963	12.39337	8.73556	562
10	88981006	88981190	RH_27425_H3K27Ac_CSpeaks_peak_1812	55	.	4.71835	8.86952	5.54990	60
10	89402073	89402223	RH_27425_H3K27Ac_CSpeaks_peak_1813	60	.	6.19100	9.38740	6.02686	28
10	90594006	90594627	RH_27425_H3K27Ac_CSpeaks_peak_1814	133	.	7.79575	17.51625	13.37353	370
10	90767240	90767493	RH_27425_H3K27Ac_CSpeaks_peak_1815	35	.	4.62321	6.61146	3.52258	64
10	91087984	91088286	RH_27425_H3K27Ac_CSpeaks_peak_1816	86	.	5.76687	12.32875	8.68077	121
10	91347990	91348273	RH_27425_H3K27Ac_CSpeaks_peak_1817	248	.	7.69256	30.31091	24.86282	127
10	91429874	91430030	RH_27425_H3K27Ac_CSpeaks_peak_1818	93	.	3.31687	13.03487	9.31950	61
10	91474716	91474872	RH_27425_H3K27Ac_CSpeaks_peak_1819	58	.	6.10529	9.24926	5.89841	95
10	91658742	91658889	RH_27425_H3K27Ac_CSpeaks_peak_1820	71	.	5.90977	10.67126	7.17672	87
10	91759504	91759754	RH_27425_H3K27Ac_CSpeaks_peak_1821	43	.	5.22954	7.56859	4.38257	223
10	91816054	91816233	RH_27425_H3K27Ac_CSpeaks_peak_1822	31	.	4.64325	6.17382	3.13077	115
10	91858116	91858362	RH_27425_H3K27Ac_CSpeaks_peak_1823	63	.	5.56213	9.71125	6.30346	99
10	91880033	91880232	RH_27425_H3K27Ac_CSpeaks_peak_1824	52	.	5.46380	8.53304	5.25505	141
10	91884706	91885102	RH_27425_H3K27Ac_CSpeaks_peak_1825	138	.	7.33966	18.07753	13.85911	112
10	91955553	91956318	RH_27425_H3K27Ac_CSpeaks_peak_1826	90	.	5.56804	12.69219	9.00206	370
10	91988152	91988299	RH_27425_H3K27Ac_CSpeaks_peak_1827	31	.	4.64325	6.17382	3.13077	38
10	91991612	91991778	RH_27425_H3K27Ac_CSpeaks_peak_1828	72	.	7.00936	10.73546	7.23743	76
10	91999044	91999380	RH_27425_H3K27Ac_CSpeaks_peak_1829	66	.	5.38148	10.10597	6.67148	274
10	91999530	92000069	RH_27425_H3K27Ac_CSpeaks_peak_1830	246	.	8.75846	30.07898	24.66567	181
10	92000435	92000991	RH_27425_H3K27Ac_CSpeaks_peak_1831	110	.	5.89078	14.97104	11.06430	186
10	92001222	92001380	RH_27425_H3K27Ac_CSpeaks_peak_1832	40	.	5.12370	7.14903	4.00864	76
10	92010399	92010546	RH_27425_H3K27Ac_CSpeaks_peak_1833	26	.	4.27871	5.60406	2.63639	123
10	92049999	92050146	RH_27425_H3K27Ac_CSpeaks_peak_1834	40	.	5.15917	7.20544	4.05413	100
10	92052912	92053062	RH_27425_H3K27Ac_CSpeaks_peak_1835	50	.	5.84113	8.31531	5.05276	70
10	92054427	92054658	RH_27425_H3K27Ac_CSpeaks_peak_1836	46	.	4.86687	7.87071	4.65516	121
10	92201430	92201594	RH_27425_H3K27Ac_CSpeaks_peak_1837	23	.	3.82397	5.33631	2.38530	19
10	92214764	92215263	RH_27425_H3K27Ac_CSpeaks_peak_1838	94	.	6.02901	13.24349	9.49740	118
10	92216126	92216655	RH_27425_H3K27Ac_CSpeaks_peak_1839	53	.	5.70495	8.60832	5.32513	234
10	92230809	92232050	RH_27425_H3K27Ac_CSpeaks_peak_1840	150	.	6.32524	19.38220	15.04503	1048
10	92281407	92281771	RH_27425_H3K27Ac_CSpeaks_peak_1841	108	.	7.30030	14.74400	10.86054	139
10	92281894	92282153	RH_27425_H3K27Ac_CSpeaks_peak_1842	80	.	6.25740	11.65576	8.06223	144
10	92292734	92293126	RH_27425_H3K27Ac_CSpeaks_peak_1843	89	.	6.60503	12.66348	8.97425	58
10	92301383	92301583	RH_27425_H3K27Ac_CSpeaks_peak_1844	70	.	6.70692	10.53137	7.06521	133
10	92331151	92331763	RH_27425_H3K27Ac_CSpeaks_peak_1845	78	.	5.50474	11.43308	7.87855	515
10	92338689	92339271	RH_27425_H3K27Ac_CSpeaks_peak_1846	196	.	7.99463	24.47747	19.64066	306
10	92359882	92360214	RH_27425_H3K27Ac_CSpeaks_peak_1847	109	.	5.64434	14.79290	10.90870	253
10	92360320	92360547	RH_27425_H3K27Ac_CSpeaks_peak_1848	82	.	4.74393	11.87003	8.26229	83
10	92366810	92367168	RH_27425_H3K27Ac_CSpeaks_peak_1849	32	.	3.16752	6.26673	3.21240	212
10	92496105	92496322	RH_27425_H3K27Ac_CSpeaks_peak_1850	74	.	5.10404	10.98431	7.46379	92
10	92547415	92547890	RH_27425_H3K27Ac_CSpeaks_peak_1851	132	.	7.46540	17.37394	13.23489	373
10	92548440	92548788	RH_27425_H3K27Ac_CSpeaks_peak_1852	83	.	4.22829	12.01900	8.39662	127
10	92551941	92552328	RH_27425_H3K27Ac_CSpeaks_peak_1853	60	.	3.92170	9.43730	6.07330	117
10	92570803	92571049	RH_27425_H3K27Ac_CSpeaks_peak_1854	28	.	2.56155	5.85118	2.84881	138
10	92572741	92573029	RH_27425_H3K27Ac_CSpeaks_peak_1855	63	.	4.98048	9.70248	6.30346	154
10	92587268	92587429	RH_27425_H3K27Ac_CSpeaks_peak_1856	48	.	5.35388	8.04940	4.82532	48
10	92608756	92608992	RH_27425_H3K27Ac_CSpeaks_peak_1857	51	.	4.20770	8.44349	5.16994	55
10	92609097	92609368	RH_27425_H3K27Ac_CSpeaks_peak_1858	78	.	5.50474	11.43308	7.87855	131
10	92658371	92658518	RH_27425_H3K27Ac_CSpeaks_peak_1859	38	.	4.51923	6.99362	3.87326	62
10	92712775	92712923	RH_27425_H3K27Ac_CSpeaks_peak_1860	27	.	3.66983	5.78154	2.78156	16
10	92756755	92757121	RH_27425_H3K27Ac_CSpeaks_peak_1861	38	.	3.78693	7.00280	3.87498	103
10	92814592	92815074	RH_27425_H3K27Ac_CSpeaks_peak_1862	176	.	8.96913	22.30473	17.67721	208
11	52207	52631	RH_27425_H3K27Ac_CSpeaks_peak_1863	169	.	9.38610	21.44092	16.90364	297
11	124318	124473	RH_27425_H3K27Ac_CSpeaks_peak_1864	21	.	3.40770	5.07800	2.16803	17
11	132573	133172	RH_27425_H3K27Ac_CSpeaks_peak_1865	66	.	4.07253	10.12212	6.68454	209
11	199674	199922	RH_27425_H3K27Ac_CSpeaks_peak_1866	82	.	4.74393	11.87003	8.26229	96
11	215058	215206	RH_27425_H3K27Ac_CSpeaks_peak_1867	41	.	4.19409	7.27402	4.11115	45
11	445931	446563	RH_27425_H3K27Ac_CSpeaks_peak_1868	89	.	4.91963	12.64882	8.97012	403
11	568002	568462	RH_27425_H3K27Ac_CSpeaks_peak_1869	89	.	6.60503	12.66348	8.97425	264
11	574078	574302	RH_27425_H3K27Ac_CSpeaks_peak_1870	70	.	6.70692	10.53137	7.06521	80
11	636724	637480	RH_27425_H3K27Ac_CSpeaks_peak_1871	79	.	4.37420	11.53772	7.97033	307
11	665837	666225	RH_27425_H3K27Ac_CSpeaks_peak_1872	133	.	9.46740	17.44337	13.30358	204
11	743487	744398	RH_27425_H3K27Ac_CSpeaks_peak_1873	233	.	8.83617	28.61327	23.36539	547
11	1594559	1594749	RH_27425_H3K27Ac_CSpeaks_peak_1874	45	.	3.99732	7.71227	4.51286	65
11	1662165	1663165	RH_27425_H3K27Ac_CSpeaks_peak_1875	59	.	3.27459	9.35157	5.99601	526
11	1703479	1703686	RH_27425_H3K27Ac_CSpeaks_peak_1876	98	.	7.15589	13.60863	9.83495	145
11	1778285	1778501	RH_27425_H3K27Ac_CSpeaks_peak_1877	41	.	4.19409	7.27402	4.11115	10
11	1887310	1887476	RH_27425_H3K27Ac_CSpeaks_peak_1878	35	.	4.62321	6.61146	3.52258	103
11	2054552	2054725	RH_27425_H3K27Ac_CSpeaks_peak_1879	31	.	4.64325	6.17382	3.13077	58
11	2138126	2138365	RH_27425_H3K27Ac_CSpeaks_peak_1880	89	.	6.60503	12.66348	8.97425	140
11	2155861	2156264	RH_27425_H3K27Ac_CSpeaks_peak_1881	71	.	5.90977	10.67126	7.17672	206
11	2341185	2341428	RH_27425_H3K27Ac_CSpeaks_peak_1882	15	.	2.94539	4.40650	1.59033	6
11	2808876	2809506	RH_27425_H3K27Ac_CSpeaks_peak_1883	45	.	3.99732	7.71227	4.51286	259
11	2832539	2833093	RH_27425_H3K27Ac_CSpeaks_peak_1884	15	.	2.94539	4.40650	1.59033	342
11	2864339	2864627	RH_27425_H3K27Ac_CSpeaks_peak_1885	114	.	8.77059	15.40560	11.45474	171
11	2878109	2878300	RH_27425_H3K27Ac_CSpeaks_peak_1886	35	.	4.92455	6.62169	3.53135	127
11	2891714	2892038	RH_27425_H3K27Ac_CSpeaks_peak_1887	78	.	5.50474	11.43308	7.87855	66
11	2925986	2926808	RH_27425_H3K27Ac_CSpeaks_peak_1888	120	.	5.27921	16.11855	12.09159	264
11	3009532	3009789	RH_27425_H3K27Ac_CSpeaks_peak_1889	65	.	5.95894	10.01667	6.58716	136
11	3101358	3101901	RH_27425_H3K27Ac_CSpeaks_peak_1890	138	.	9.50825	17.98701	13.80065	132
11	3350672	3350913	RH_27425_H3K27Ac_CSpeaks_peak_1891	323	.	15.55081	38.55438	32.32711	109
11	3351472	3351849	RH_27425_H3K27Ac_CSpeaks_peak_1892	118	.	6.10117	15.86115	11.86652	324
11	3637961	3638246	RH_27425_H3K27Ac_CSpeaks_peak_1893	72	.	6.65577	10.78814	7.27808	133
11	3890375	3890722	RH_27425_H3K27Ac_CSpeaks_peak_1894	128	.	7.99557	16.90474	12.80922	245
11	4484342	4484660	RH_27425_H3K27Ac_CSpeaks_peak_1895	79	.	4.37420	11.53772	7.97033	119
11	4528247	4528407	RH_27425_H3K27Ac_CSpeaks_peak_1896	58	.	6.10529	9.24926	5.89841	123
11	4983418	4983807	RH_27425_H3K27Ac_CSpeaks_peak_1897	75	.	4.56823	11.10681	7.57516	123
11	5622163	5622430	RH_27425_H3K27Ac_CSpeaks_peak_1898	34	.	3.93196	6.51414	3.43513	86
11	6136727	6136926	RH_27425_H3K27Ac_CSpeaks_peak_1899	22	.	4.12733	5.18704	2.25575	81
11	6156006	6156153	RH_27425_H3K27Ac_CSpeaks_peak_1900	63	.	4.98048	9.70248	6.30346	107
11	6396618	6396770	RH_27425_H3K27Ac_CSpeaks_peak_1901	50	.	5.67508	8.27778	5.01891	71
11	6415828	6416028	RH_27425_H3K27Ac_CSpeaks_peak_1902	55	.	4.71835	8.86952	5.54990	73
11	6494682	6495100	RH_27425_H3K27Ac_CSpeaks_peak_1903	142	.	6.14954	18.49547	14.25379	116
11	6529745	6530228	RH_27425_H3K27Ac_CSpeaks_peak_1904	33	.	2.93897	6.41939	3.35044	119
11	6549278	6549561	RH_27425_H3K27Ac_CSpeaks_peak_1905	54	.	3.77086	8.76854	5.47184	91
11	6612944	6613362	RH_27425_H3K27Ac_CSpeaks_peak_1906	71	.	5.90977	10.67126	7.17672	179
11	6792389	6792932	RH_27425_H3K27Ac_CSpeaks_peak_1907	73	.	4.22337	10.82244	7.30910	108
11	6861269	6861678	RH_27425_H3K27Ac_CSpeaks_peak_1908	94	.	5.47001	13.23659	9.49740	296
11	6890462	6890650	RH_27425_H3K27Ac_CSpeaks_peak_1909	83	.	6.44449	11.97743	8.36004	96
11	7061312	7061742	RH_27425_H3K27Ac_CSpeaks_peak_1910	104	.	8.08201	14.27620	10.42895	103
11	7075362	7076119	RH_27425_H3K27Ac_CSpeaks_peak_1911	135	.	6.52194	17.68465	13.52403	561
11	7136973	7137584	RH_27425_H3K27Ac_CSpeaks_peak_1912	152	.	6.94271	19.56285	15.20535	168
11	7202115	7202290	RH_27425_H3K27Ac_CSpeaks_peak_1913	84	.	6.96701	12.04484	8.42237	81
11	7336706	7336965	RH_27425_H3K27Ac_CSpeaks_peak_1914	31	.	4.17160	6.14802	3.11210	44
11	7431549	7431940	RH_27425_H3K27Ac_CSpeaks_peak_1915	81	.	7.22284	11.70721	8.10830	118
11	8237669	8237827	RH_27425_H3K27Ac_CSpeaks_peak_1916	63	.	4.98048	9.70248	6.30346	65
11	8395397	8395631	RH_27425_H3K27Ac_CSpeaks_peak_1917	22	.	4.12733	5.18704	2.25575	211
11	8546505	8546853	RH_27425_H3K27Ac_CSpeaks_peak_1918	46	.	4.86687	7.87071	4.65516	87
11	8562097	8562454	RH_27425_H3K27Ac_CSpeaks_peak_1919	38	.	4.51923	6.99362	3.87326	68
11	8998477	8998660	RH_27425_H3K27Ac_CSpeaks_peak_1920	45	.	4.77650	7.71876	4.51686	79
11	9218791	9219085	RH_27425_H3K27Ac_CSpeaks_peak_1921	63	.	5.56213	9.71125	6.30346	126
11	9369275	9369757	RH_27425_H3K27Ac_CSpeaks_peak_1922	38	.	3.78693	7.00280	3.87498	344
11	9799715	9799956	RH_27425_H3K27Ac_CSpeaks_peak_1923	63	.	5.56213	9.71125	6.30346	110
11	10464221	10464410	RH_27425_H3K27Ac_CSpeaks_peak_1924	147	.	8.07222	19.02458	14.74096	91
11	10960391	10960681	RH_27425_H3K27Ac_CSpeaks_peak_1925	134	.	5.97384	17.62088	13.47166	48
11	11442002	11442234	RH_27425_H3K27Ac_CSpeaks_peak_1926	34	.	3.93196	6.51414	3.43513	162
11	11791668	11792080	RH_27425_H3K27Ac_CSpeaks_peak_1927	341	.	17.11484	40.49770	34.11499	288
11	12282228	12282955	RH_27425_H3K27Ac_CSpeaks_peak_1928	131	.	8.23462	17.32479	13.19272	139
11	12692016	12692338	RH_27425_H3K27Ac_CSpeaks_peak_1929	49	.	5.59652	8.15198	4.90747	64
11	12708524	12708704	RH_27425_H3K27Ac_CSpeaks_peak_1930	90	.	7.63162	12.73755	9.04315	113
11	12924981	12925657	RH_27425_H3K27Ac_CSpeaks_peak_1931	55	.	4.04112	8.91636	5.59108	247
11	13007637	13007975	RH_27425_H3K27Ac_CSpeaks_peak_1932	161	.	10.45907	20.56823	16.10960	200
11	13013966	13014199	RH_27425_H3K27Ac_CSpeaks_peak_1933	70	.	6.70692	10.53137	7.06521	124
11	13218085	13218548	RH_27425_H3K27Ac_CSpeaks_peak_1934	182	.	6.48588	22.89574	18.21850	129
11	13370884	13371106	RH_27425_H3K27Ac_CSpeaks_peak_1935	163	.	8.73124	20.78252	16.30556	109
11	13377800	13378145	RH_27425_H3K27Ac_CSpeaks_peak_1936	51	.	4.20770	8.44349	5.16994	310
11	13378251	13378589	RH_27425_H3K27Ac_CSpeaks_peak_1937	152	.	6.94271	19.56285	15.20535	181
11	13449592	13449986	RH_27425_H3K27Ac_CSpeaks_peak_1938	444	.	19.33344	51.90241	44.43766	283
11	13674786	13675238	RH_27425_H3K27Ac_CSpeaks_peak_1939	138	.	7.33966	18.07753	13.85911	242
11	13720323	13720556	RH_27425_H3K27Ac_CSpeaks_peak_1940	80	.	6.25740	11.65576	8.06223	101
11	14898609	14898926	RH_27425_H3K27Ac_CSpeaks_peak_1941	26	.	3.36616	5.65368	2.67405	121
11	15249142	15249605	RH_27425_H3K27Ac_CSpeaks_peak_1942	157	.	7.86392	20.12109	15.72035	211
11	16018130	16018376	RH_27425_H3K27Ac_CSpeaks_peak_1943	84	.	6.75346	12.09408	8.46769	101
11	16488137	16488431	RH_27425_H3K27Ac_CSpeaks_peak_1944	96	.	5.09533	13.44264	9.68061	117
11	16621578	16622079	RH_27425_H3K27Ac_CSpeaks_peak_1945	118	.	6.10117	15.86115	11.86652	283
11	20006849	20007015	RH_27425_H3K27Ac_CSpeaks_peak_1946	135	.	7.18589	17.76400	13.58928	89
11	20034308	20034733	RH_27425_H3K27Ac_CSpeaks_peak_1947	129	.	7.07753	17.07818	12.95503	138
11	20315994	20316858	RH_27425_H3K27Ac_CSpeaks_peak_1948	111	.	6.55327	15.12707	11.19518	722
11	22636988	22637347	RH_27425_H3K27Ac_CSpeaks_peak_1949	92	.	5.90270	12.99173	9.28144	96
11	23398857	23399113	RH_27425_H3K27Ac_CSpeaks_peak_1950	70	.	5.24261	10.55734	7.07920	124
11	24307641	24307870	RH_27425_H3K27Ac_CSpeaks_peak_1951	41	.	4.19409	7.27402	4.11115	128
11	25479055	25479292	RH_27425_H3K27Ac_CSpeaks_peak_1952	15	.	3.14557	4.40550	1.59033	232
11	26182481	26182742	RH_27425_H3K27Ac_CSpeaks_peak_1953	70	.	5.80004	10.48238	7.02554	63
11	26319825	26320032	RH_27425_H3K27Ac_CSpeaks_peak_1954	71	.	5.90977	10.67126	7.17672	138
11	26896458	26896744	RH_27425_H3K27Ac_CSpeaks_peak_1955	138	.	7.33966	18.07753	13.85911	186
11	26896918	26897503	RH_27425_H3K27Ac_CSpeaks_peak_1956	142	.	6.14954	18.49547	14.25379	206
11	27052486	27052651	RH_27425_H3K27Ac_CSpeaks_peak_1957	89	.	6.60503	12.66348	8.97425	91
11	27060344	27060901	RH_27425_H3K27Ac_CSpeaks_peak_1958	35	.	2.79304	6.66346	3.57203	63
11	27134459	27134949	RH_27425_H3K27Ac_CSpeaks_peak_1959	87	.	5.25963	12.39337	8.73556	217
11	27369674	27369985	RH_27425_H3K27Ac_CSpeaks_peak_1960	40	.	5.25702	7.16482	4.02021	70
11	27547092	27547239	RH_27425_H3K27Ac_CSpeaks_peak_1961	50	.	5.84113	8.31531	5.05276	64
11	27777860	27778668	RH_27425_H3K27Ac_CSpeaks_peak_1962	135	.	6.52194	17.68465	13.52403	565
11	28026537	28027104	RH_27425_H3K27Ac_CSpeaks_peak_1963	205	.	8.20502	25.49529	20.54690	339
11	28259551	28260004	RH_27425_H3K27Ac_CSpeaks_peak_1964	79	.	7.12284	11.54437	7.97450	244
11	28346160	28346517	RH_27425_H3K27Ac_CSpeaks_peak_1965	32	.	2.64988	6.32144	3.25974	134
11	28780024	28780818	RH_27425_H3K27Ac_CSpeaks_peak_1966	99	.	4.12931	13.73808	9.95212	131
11	30047728	30047942	RH_27425_H3K27Ac_CSpeaks_peak_1967	26	.	3.36616	5.65368	2.67405	7
11	30891771	30892134	RH_27425_H3K27Ac_CSpeaks_peak_1968	79	.	7.12284	11.54437	7.97450	269
11	30927709	30927993	RH_27425_H3K27Ac_CSpeaks_peak_1969	34	.	2.85875	6.53344	3.45186	71
11	31990613	31990832	RH_27425_H3K27Ac_CSpeaks_peak_1970	69	.	4.39253	10.35971	6.90863	175
11	32027692	32027896	RH_27425_H3K27Ac_CSpeaks_peak_1971	23	.	3.82397	5.33631	2.38530	203
11	32143821	32144230	RH_27425_H3K27Ac_CSpeaks_peak_1972	80	.	6.25740	11.65576	8.06223	126
11	32349356	32349839	RH_27425_H3K27Ac_CSpeaks_peak_1973	89	.	4.91963	12.64882	8.97012	67
11	32609982	32610641	RH_27425_H3K27Ac_CSpeaks_peak_1974	150	.	6.32524	19.38220	15.04503	248
11	32926949	32927110	RH_27425_H3K27Ac_CSpeaks_peak_1975	26	.	3.36616	5.65368	2.67405	34
11	33040903	33041251	RH_27425_H3K27Ac_CSpeaks_peak_1976	48	.	3.62003	8.11643	4.87486	212
11	33169243	33169422	RH_27425_H3K27Ac_CSpeaks_peak_1977	141	.	7.75253	18.41192	14.17776	89
11	33169554	33169831	RH_27425_H3K27Ac_CSpeaks_peak_1978	79	.	4.37420	11.53772	7.97033	138
11	33456901	33457602	RH_27425_H3K27Ac_CSpeaks_peak_1979	169	.	7.36348	21.49255	16.94322	58
11	33761913	33762546	RH_27425_H3K27Ac_CSpeaks_peak_1980	66	.	4.07253	10.12212	6.68454	303
11	34237806	34238201	RH_27425_H3K27Ac_CSpeaks_peak_1981	114	.	8.77059	15.40560	11.45474	176
11	34643957	34644128	RH_27425_H3K27Ac_CSpeaks_peak_1982	83	.	7.59347	11.99869	8.37913	64
11	37152969	37153916	RH_27425_H3K27Ac_CSpeaks_peak_1983	138	.	7.33966	18.07753	13.85911	489
11	37842645	37843336	RH_27425_H3K27Ac_CSpeaks_peak_1984	113	.	5.12837	15.32271	11.38310	438
11	37963883	37964452	RH_27425_H3K27Ac_CSpeaks_peak_1985	210	.	9.76244	26.08889	21.09496	227
11	39864736	39865183	RH_27425_H3K27Ac_CSpeaks_peak_1986	149	.	9.98366	19.26756	14.94121	151
11	40066327	40066596	RH_27425_H3K27Ac_CSpeaks_peak_1987	55	.	4.71835	8.86952	5.54990	162
11	40078532	40079383	RH_27425_H3K27Ac_CSpeaks_peak_1988	70	.	3.59991	10.51508	7.05518	282
11	40172050	40172331	RH_27425_H3K27Ac_CSpeaks_peak_1989	129	.	7.82028	17.07588	12.95503	140
11	40172518	40172816	RH_27425_H3K27Ac_CSpeaks_peak_1990	78	.	5.50474	11.43308	7.87855	71
11	40425400	40425640	RH_27425_H3K27Ac_CSpeaks_peak_1991	36	.	4.18560	6.70432	3.61126	185
11	40425768	40426130	RH_27425_H3K27Ac_CSpeaks_peak_1992	107	.	5.75891	14.66882	10.79794	235
11	40532778	40533041	RH_27425_H3K27Ac_CSpeaks_peak_1993	18	.	2.64268	4.73068	1.87005	23
11	41118078	41118225	RH_27425_H3K27Ac_CSpeaks_peak_1994	34	.	4.75412	6.56603	3.48100	92
11	41842343	41842719	RH_27425_H3K27Ac_CSpeaks_peak_1995	281	.	16.35517	33.91318	28.10772	247
11	41874892	41875349	RH_27425_H3K27Ac_CSpeaks_peak_1996	142	.	6.14954	18.49547	14.25379	119
11	43137536	43137688	RH_27425_H3K27Ac_CSpeaks_peak_1997	48	.	3.62003	8.11643	4.87486	15
11	43855718	43856015	RH_27425_H3K27Ac_CSpeaks_peak_1998	92	.	4.67587	13.01131	9.29600	179
11	43857080	43857401	RH_27425_H3K27Ac_CSpeaks_peak_1999	149	.	10.31834	19.32701	14.99553	119
11	44135079	44135522	RH_27425_H3K27Ac_CSpeaks_peak_2000	63	.	5.56213	9.71125	6.30346	177
[truncated: 11,057 more rows]
