# Supplementary material for: Transposable elements are the primary source of novelty in primate gene regulation
Source: Genome Res. 2017 Oct;27(10):1623–33. doi: 10.1101/gr.218149.116 (PMC5630026; doi:10.1101/gr.218149.116)
Supplement: Supplemental Material [file supp_gr.218149.116_Supplemental_FILE_S1_peak_calling_BED_files.zip › FILE_S1/RH_27425_H3K4me1_CSpeaks_peaks.narrowPeak]

1	23510	23886	RH_27425_H3K4me1_CSpeaks_peak_1	45	.	4.67863	8.16499	4.57209	87
1	23994	24264	RH_27425_H3K4me1_CSpeaks_peak_2	47	.	4.77383	8.33601	4.71281	103
1	38841	38988	RH_27425_H3K4me1_CSpeaks_peak_3	16	.	3.92405	4.73891	1.69065	5
1	40494	40757	RH_27425_H3K4me1_CSpeaks_peak_4	33	.	3.86896	6.65411	3.30975	212
1	57516	57855	RH_27425_H3K4me1_CSpeaks_peak_5	52	.	4.59439	8.94368	5.23574	123
1	58612	58792	RH_27425_H3K4me1_CSpeaks_peak_6	54	.	5.49766	9.25308	5.48727	104
1	59013	59397	RH_27425_H3K4me1_CSpeaks_peak_7	39	.	3.86230	7.42263	3.94780	99
1	99095	99263	RH_27425_H3K4me1_CSpeaks_peak_8	34	.	4.75448	6.81866	3.42799	93
1	99607	100354	RH_27425_H3K4me1_CSpeaks_peak_9	111	.	7.16074	15.85851	11.13320	617
1	100677	101350	RH_27425_H3K4me1_CSpeaks_peak_10	39	.	3.86230	7.42263	3.94780	212
1	101465	101625	RH_27425_H3K4me1_CSpeaks_peak_11	58	.	4.20815	9.60816	5.81185	46
1	102308	102582	RH_27425_H3K4me1_CSpeaks_peak_12	79	.	7.05618	12.19034	7.99395	135
1	120423	120666	RH_27425_H3K4me1_CSpeaks_peak_13	50	.	5.35741	8.68433	5.03070	122
1	120946	121475	RH_27425_H3K4me1_CSpeaks_peak_14	27	.	4.28392	6.07392	2.79381	215
1	134411	134565	RH_27425_H3K4me1_CSpeaks_peak_15	73	.	7.28753	11.48462	7.39489	56
1	135125	135785	RH_27425_H3K4me1_CSpeaks_peak_16	55	.	5.14438	9.32886	5.55778	251
1	141765	141932	RH_27425_H3K4me1_CSpeaks_peak_17	35	.	4.67337	6.96266	3.54491	23
1	171841	172027	RH_27425_H3K4me1_CSpeaks_peak_18	21	.	3.38534	5.25381	2.11705	102
1	174502	174844	RH_27425_H3K4me1_CSpeaks_peak_19	70	.	6.87265	11.13858	7.09648	117
1	206657	207040	RH_27425_H3K4me1_CSpeaks_peak_20	95	.	7.39951	14.02045	9.54163	255
1	306617	307161	RH_27425_H3K4me1_CSpeaks_peak_21	22	.	3.25246	5.41955	2.26697	240
1	327878	328172	RH_27425_H3K4me1_CSpeaks_peak_22	33	.	3.65902	6.73170	3.35928	120
1	328328	328910	RH_27425_H3K4me1_CSpeaks_peak_23	78	.	5.08197	11.99198	7.81017	398
1	329025	329285	RH_27425_H3K4me1_CSpeaks_peak_24	39	.	3.86230	7.42263	3.94780	135
1	334738	334892	RH_27425_H3K4me1_CSpeaks_peak_25	42	.	5.64329	7.82217	4.29654	91
1	348519	348681	RH_27425_H3K4me1_CSpeaks_peak_26	27	.	3.45574	6.06360	2.79381	121
1	366670	366937	RH_27425_H3K4me1_CSpeaks_peak_27	88	.	5.80344	13.18527	8.83348	111
1	367211	367389	RH_27425_H3K4me1_CSpeaks_peak_28	32	.	3.98354	6.60960	3.28504	67
1	385726	385893	RH_27425_H3K4me1_CSpeaks_peak_29	43	.	5.06282	7.88545	4.33720	128
1	386884	387053	RH_27425_H3K4me1_CSpeaks_peak_30	107	.	5.89509	15.38499	10.72142	87
1	398937	399098	RH_27425_H3K4me1_CSpeaks_peak_31	33	.	4.17710	6.68943	3.32906	87
1	399927	400173	RH_27425_H3K4me1_CSpeaks_peak_32	15	.	3.14353	4.59617	1.58004	146
1	400347	400793	RH_27425_H3K4me1_CSpeaks_peak_33	56	.	5.40743	9.44642	5.67148	21
1	415789	416265	RH_27425_H3K4me1_CSpeaks_peak_34	34	.	4.90904	6.80949	3.42629	163
1	418601	418962	RH_27425_H3K4me1_CSpeaks_peak_35	26	.	3.87873	5.90908	2.67406	95
1	423861	424021	RH_27425_H3K4me1_CSpeaks_peak_36	34	.	4.39354	6.78416	3.40915	27
1	427019	427171	RH_27425_H3K4me1_CSpeaks_peak_37	50	.	5.93730	8.70093	5.04704	101
1	430325	430533	RH_27425_H3K4me1_CSpeaks_peak_38	56	.	6.24405	9.47310	5.68744	140
1	440105	440700	RH_27425_H3K4me1_CSpeaks_peak_39	64	.	4.67542	10.39393	6.46234	469
1	443678	444291	RH_27425_H3K4me1_CSpeaks_peak_40	69	.	5.66892	10.99648	6.97475	439
1	444749	444921	RH_27425_H3K4me1_CSpeaks_peak_41	66	.	6.29526	10.56685	6.62370	55
1	511114	511726	RH_27425_H3K4me1_CSpeaks_peak_42	183	.	11.61554	24.13239	18.34615	483
1	514627	514830	RH_27425_H3K4me1_CSpeaks_peak_43	77	.	6.18063	11.91876	7.75243	117
1	515047	515553	RH_27425_H3K4me1_CSpeaks_peak_44	21	.	2.92890	5.28407	2.14491	394
1	568459	568823	RH_27425_H3K4me1_CSpeaks_peak_45	66	.	6.76438	10.62472	6.66234	270
1	576909	577171	RH_27425_H3K4me1_CSpeaks_peak_46	72	.	7.19583	11.33235	7.26828	123
1	592468	592850	RH_27425_H3K4me1_CSpeaks_peak_47	52	.	4.59439	8.94368	5.23574	96
1	597859	598131	RH_27425_H3K4me1_CSpeaks_peak_48	16	.	3.92405	4.73891	1.69065	60
1	633012	633579	RH_27425_H3K4me1_CSpeaks_peak_49	45	.	4.06558	8.13528	4.55640	430
1	654386	655047	RH_27425_H3K4me1_CSpeaks_peak_50	30	.	2.97958	6.35133	3.04654	451
1	672322	672577	RH_27425_H3K4me1_CSpeaks_peak_51	64	.	4.96876	10.35812	6.43775	118
1	687760	688216	RH_27425_H3K4me1_CSpeaks_peak_52	86	.	7.01006	12.93505	8.61005	315
1	688743	689091	RH_27425_H3K4me1_CSpeaks_peak_53	104	.	7.78895	15.12794	10.49777	188
1	761512	761729	RH_27425_H3K4me1_CSpeaks_peak_54	57	.	6.41617	9.49142	5.70540	133
1	798702	798860	RH_27425_H3K4me1_CSpeaks_peak_55	39	.	4.11077	7.39348	3.92868	30
1	920472	920797	RH_27425_H3K4me1_CSpeaks_peak_56	76	.	7.24130	11.73733	7.61918	103
1	938673	939108	RH_27425_H3K4me1_CSpeaks_peak_57	34	.	3.50679	6.87224	3.47238	200
1	950672	951199	RH_27425_H3K4me1_CSpeaks_peak_58	69	.	5.66892	10.99648	6.97475	391
1	957464	957714	RH_27425_H3K4me1_CSpeaks_peak_59	47	.	5.57546	8.40201	4.76820	135
1	1031944	1032112	RH_27425_H3K4me1_CSpeaks_peak_60	20	.	3.58037	5.16001	2.05758	41
1	1175165	1175337	RH_27425_H3K4me1_CSpeaks_peak_61	68	.	6.23116	10.83532	6.83931	91
1	1209705	1209856	RH_27425_H3K4me1_CSpeaks_peak_62	43	.	5.06282	7.88545	4.33720	66
1	1217842	1217998	RH_27425_H3K4me1_CSpeaks_peak_63	77	.	5.96728	11.92884	7.75243	92
1	1281148	1281402	RH_27425_H3K4me1_CSpeaks_peak_64	26	.	3.62715	5.94037	2.69449	157
1	1281610	1282108	RH_27425_H3K4me1_CSpeaks_peak_65	111	.	7.16074	15.85851	11.13320	243
1	1292518	1292789	RH_27425_H3K4me1_CSpeaks_peak_66	54	.	5.07219	9.19885	5.43776	145
1	1326135	1326282	RH_27425_H3K4me1_CSpeaks_peak_67	23	.	4.38923	5.50683	2.32859	94
1	1360674	1360845	RH_27425_H3K4me1_CSpeaks_peak_68	52	.	4.59439	8.94368	5.23574	124
1	1361256	1361450	RH_27425_H3K4me1_CSpeaks_peak_69	73	.	5.31982	11.43059	7.35043	98
1	1379607	1379797	RH_27425_H3K4me1_CSpeaks_peak_70	63	.	6.72695	10.26296	6.35139	57
1	1384618	1384776	RH_27425_H3K4me1_CSpeaks_peak_71	77	.	5.96728	11.92884	7.75243	96
1	1465322	1465769	RH_27425_H3K4me1_CSpeaks_peak_72	51	.	5.45227	8.83985	5.16275	159
1	1469128	1469379	RH_27425_H3K4me1_CSpeaks_peak_73	52	.	4.59439	8.94368	5.23574	89
1	1469526	1469821	RH_27425_H3K4me1_CSpeaks_peak_74	69	.	5.66892	10.99648	6.97475	251
1	1500694	1500852	RH_27425_H3K4me1_CSpeaks_peak_75	26	.	3.62715	5.94037	2.69449	48
1	1557788	1558039	RH_27425_H3K4me1_CSpeaks_peak_76	126	.	9.29243	17.63089	12.65116	132
1	1592660	1593338	RH_27425_H3K4me1_CSpeaks_peak_77	66	.	5.07801	10.58142	6.62478	264
1	1601451	1601608	RH_27425_H3K4me1_CSpeaks_peak_78	86	.	7.80506	13.02140	8.68389	111
1	1613586	1614041	RH_27425_H3K4me1_CSpeaks_peak_79	59	.	4.83620	9.75213	5.92706	333
1	1708500	1708792	RH_27425_H3K4me1_CSpeaks_peak_80	86	.	7.01006	12.93505	8.61005	68
1	1719068	1719430	RH_27425_H3K4me1_CSpeaks_peak_81	35	.	4.67337	6.96266	3.54491	327
1	1720102	1720357	RH_27425_H3K4me1_CSpeaks_peak_82	53	.	6.16637	9.07572	5.33903	142
1	1742040	1742204	RH_27425_H3K4me1_CSpeaks_peak_83	63	.	6.72695	10.26296	6.35139	20
1	1743304	1744190	RH_27425_H3K4me1_CSpeaks_peak_84	154	.	8.48001	20.83139	15.45622	529
1	1876106	1876410	RH_27425_H3K4me1_CSpeaks_peak_85	62	.	6.64230	10.12304	6.22818	174
1	2023026	2023269	RH_27425_H3K4me1_CSpeaks_peak_86	69	.	5.66892	10.99648	6.97475	142
1	2023416	2023606	RH_27425_H3K4me1_CSpeaks_peak_87	58	.	5.74008	9.65592	5.84627	91
1	2023878	2024043	RH_27425_H3K4me1_CSpeaks_peak_88	53	.	5.20474	9.09600	5.35418	124
1	2360997	2361432	RH_27425_H3K4me1_CSpeaks_peak_89	20	.	3.58037	5.16001	2.05758	121
1	2486492	2486868	RH_27425_H3K4me1_CSpeaks_peak_90	85	.	5.28525	12.81653	8.53723	185
1	2553862	2554055	RH_27425_H3K4me1_CSpeaks_peak_91	75	.	7.52439	11.62581	7.52638	68
1	2563953	2564369	RH_27425_H3K4me1_CSpeaks_peak_92	114	.	8.17840	16.25646	11.46123	119
1	2592058	2592348	RH_27425_H3K4me1_CSpeaks_peak_93	39	.	3.86230	7.42263	3.94780	146
1	2602485	2602677	RH_27425_H3K4me1_CSpeaks_peak_94	54	.	5.07219	9.19885	5.43776	72
1	2603488	2603644	RH_27425_H3K4me1_CSpeaks_peak_95	59	.	5.84171	9.82376	5.97521	94
1	2605208	2605508	RH_27425_H3K4me1_CSpeaks_peak_96	66	.	5.07801	10.58142	6.62478	70
1	2659275	2659432	RH_27425_H3K4me1_CSpeaks_peak_97	43	.	5.06282	7.88545	4.33720	71
1	2678578	2678804	RH_27425_H3K4me1_CSpeaks_peak_98	23	.	4.38923	5.50683	2.32859	121
1	2718957	2719208	RH_27425_H3K4me1_CSpeaks_peak_99	33	.	4.17710	6.68943	3.32906	130
1	2766595	2767030	RH_27425_H3K4me1_CSpeaks_peak_100	66	.	5.64379	10.57869	6.62478	120
1	2827698	2828020	RH_27425_H3K4me1_CSpeaks_peak_101	26	.	3.08305	5.85308	2.63330	210
1	2874866	2875093	RH_27425_H3K4me1_CSpeaks_peak_102	14	.	3.50503	4.41038	1.45046	26
1	3645618	3645947	RH_27425_H3K4me1_CSpeaks_peak_103	64	.	6.89735	10.31929	6.40230	111
1	3788486	3788783	RH_27425_H3K4me1_CSpeaks_peak_104	24	.	3.15611	5.62449	2.43925	138
1	4977792	4978035	RH_27425_H3K4me1_CSpeaks_peak_105	62	.	6.64230	10.12304	6.22818	72
1	5113810	5113993	RH_27425_H3K4me1_CSpeaks_peak_106	38	.	4.55415	7.34156	3.89339	86
1	5114152	5114332	RH_27425_H3K4me1_CSpeaks_peak_107	45	.	4.35258	8.15708	4.56629	121
1	5114821	5115032	RH_27425_H3K4me1_CSpeaks_peak_108	68	.	5.97821	10.78854	6.81183	117
1	5304839	5305108	RH_27425_H3K4me1_CSpeaks_peak_109	13	.	2.84591	4.20914	1.31412	249
1	5338540	5338793	RH_27425_H3K4me1_CSpeaks_peak_110	58	.	4.47214	9.62181	5.81998	109
1	5341193	5341582	RH_27425_H3K4me1_CSpeaks_peak_111	14	.	2.80543	4.46745	1.47084	41
1	5375061	5375527	RH_27425_H3K4me1_CSpeaks_peak_112	98	.	8.77845	14.33987	9.82702	70
1	5382698	5382941	RH_27425_H3K4me1_CSpeaks_peak_113	20	.	2.49845	5.19978	2.09486	125
1	5557934	5558154	RH_27425_H3K4me1_CSpeaks_peak_114	14	.	3.28201	4.44455	1.45101	6
1	5558490	5558723	RH_27425_H3K4me1_CSpeaks_peak_115	42	.	5.50017	7.75354	4.24018	96
1	5559742	5559895	RH_27425_H3K4me1_CSpeaks_peak_116	105	.	8.36319	15.17159	10.52482	74
1	5564224	5564698	RH_27425_H3K4me1_CSpeaks_peak_117	60	.	3.72447	9.92193	6.06829	262
1	5588848	5589135	RH_27425_H3K4me1_CSpeaks_peak_118	122	.	9.32717	17.21215	12.27750	187
1	5590347	5590736	RH_27425_H3K4me1_CSpeaks_peak_119	145	.	9.34674	19.75894	14.50672	162
1	5597091	5597249	RH_27425_H3K4me1_CSpeaks_peak_120	44	.	3.35203	8.06726	4.49722	125
1	5603599	5604003	RH_27425_H3K4me1_CSpeaks_peak_121	64	.	4.67542	10.39393	6.46234	198
1	5608326	5608599	RH_27425_H3K4me1_CSpeaks_peak_122	111	.	7.16074	15.85851	11.13320	115
1	5613766	5613935	RH_27425_H3K4me1_CSpeaks_peak_123	27	.	4.28392	6.07392	2.79381	28
1	5628471	5628761	RH_27425_H3K4me1_CSpeaks_peak_124	68	.	6.23116	10.83532	6.83931	214
1	5640851	5640998	RH_27425_H3K4me1_CSpeaks_peak_125	53	.	6.27032	9.05024	5.32170	61
1	5649088	5649405	RH_27425_H3K4me1_CSpeaks_peak_126	35	.	4.67337	6.96266	3.54491	197
1	5744486	5744934	RH_27425_H3K4me1_CSpeaks_peak_127	77	.	4.73417	11.84562	7.71287	133
1	5745084	5745373	RH_27425_H3K4me1_CSpeaks_peak_128	80	.	5.56163	12.29881	8.07821	238
1	5768301	5768528	RH_27425_H3K4me1_CSpeaks_peak_129	54	.	5.07219	9.19885	5.43776	123
1	5845856	5846302	RH_27425_H3K4me1_CSpeaks_peak_130	26	.	3.08305	5.85308	2.63330	329
1	5930269	5930424	RH_27425_H3K4me1_CSpeaks_peak_131	69	.	5.66892	10.99648	6.97475	39
1	6278383	6278823	RH_27425_H3K4me1_CSpeaks_peak_132	135	.	10.65955	18.63034	13.51132	299
1	6561700	6562088	RH_27425_H3K4me1_CSpeaks_peak_133	45	.	4.06558	8.13528	4.55640	120
1	6808111	6808352	RH_27425_H3K4me1_CSpeaks_peak_134	21	.	3.89448	5.22206	2.10224	232
1	6808461	6808608	RH_27425_H3K4me1_CSpeaks_peak_135	15	.	3.14353	4.59617	1.58004	0
1	6832782	6833511	RH_27425_H3K4me1_CSpeaks_peak_136	94	.	8.30288	13.84452	9.41682	112
1	6833988	6834273	RH_27425_H3K4me1_CSpeaks_peak_137	166	.	11.44742	22.21105	16.65090	126
1	7090262	7090435	RH_27425_H3K4me1_CSpeaks_peak_138	39	.	5.29868	7.42833	3.95324	86
1	7150821	7151684	RH_27425_H3K4me1_CSpeaks_peak_139	62	.	5.37056	10.08610	6.20100	416
1	7348345	7348548	RH_27425_H3K4me1_CSpeaks_peak_140	27	.	4.05557	5.95695	2.70492	108
1	7429409	7429691	RH_27425_H3K4me1_CSpeaks_peak_141	15	.	3.14353	4.59617	1.58004	2
1	7471695	7471967	RH_27425_H3K4me1_CSpeaks_peak_142	47	.	4.77383	8.33601	4.71281	62
1	8036446	8037014	RH_27425_H3K4me1_CSpeaks_peak_143	64	.	4.67542	10.39393	6.46234	425
1	8209279	8209595	RH_27425_H3K4me1_CSpeaks_peak_144	29	.	4.07607	6.24810	2.94848	193
1	8229859	8230016	RH_27425_H3K4me1_CSpeaks_peak_145	68	.	6.23116	10.83532	6.83931	105
1	8299708	8300260	RH_27425_H3K4me1_CSpeaks_peak_146	134	.	9.81807	18.49850	13.40808	322
1	8353252	8353504	RH_27425_H3K4me1_CSpeaks_peak_147	89	.	7.49719	13.31975	8.94915	145
1	8662370	8662638	RH_27425_H3K4me1_CSpeaks_peak_148	32	.	4.77401	6.59723	3.27627	230
1	8702726	8703117	RH_27425_H3K4me1_CSpeaks_peak_149	21	.	2.92890	5.28407	2.14491	233
1	8755072	8755258	RH_27425_H3K4me1_CSpeaks_peak_150	64	.	4.38349	10.33745	6.41799	105
1	8800211	8800611	RH_27425_H3K4me1_CSpeaks_peak_151	84	.	6.88810	12.73019	8.47327	88
1	8829670	8830579	RH_27425_H3K4me1_CSpeaks_peak_152	97	.	5.26019	14.22335	9.72370	427
1	9003287	9003616	RH_27425_H3K4me1_CSpeaks_peak_153	64	.	4.96876	10.35812	6.43775	55
1	9003772	9003967	RH_27425_H3K4me1_CSpeaks_peak_154	112	.	7.73651	15.97032	11.22148	64
1	9094438	9094775	RH_27425_H3K4me1_CSpeaks_peak_155	59	.	5.84171	9.82376	5.97521	127
1	9203119	9203315	RH_27425_H3K4me1_CSpeaks_peak_156	86	.	7.01006	12.93505	8.61005	131
1	9420251	9420620	RH_27425_H3K4me1_CSpeaks_peak_157	33	.	3.65902	6.73170	3.35928	132
1	9646626	9646791	RH_27425_H3K4me1_CSpeaks_peak_158	43	.	5.06282	7.88545	4.33720	66
1	9885625	9885979	RH_27425_H3K4me1_CSpeaks_peak_159	33	.	3.65902	6.73170	3.35928	117
1	9902538	9902761	RH_27425_H3K4me1_CSpeaks_peak_160	86	.	7.01006	12.93505	8.61005	88
1	10137278	10137429	RH_27425_H3K4me1_CSpeaks_peak_161	73	.	5.31982	11.43059	7.35043	113
1	10263086	10263320	RH_27425_H3K4me1_CSpeaks_peak_162	26	.	3.62715	5.94037	2.69449	92
1	10330920	10331094	RH_27425_H3K4me1_CSpeaks_peak_163	22	.	3.56139	5.35286	2.21134	127
1	10331324	10331507	RH_27425_H3K4me1_CSpeaks_peak_164	85	.	6.26565	12.88214	8.58162	82
1	10742407	10742632	RH_27425_H3K4me1_CSpeaks_peak_165	14	.	3.28201	4.44455	1.45101	190
1	10742783	10742999	RH_27425_H3K4me1_CSpeaks_peak_166	69	.	5.85534	10.95423	6.95132	144
1	10909979	10910361	RH_27425_H3K4me1_CSpeaks_peak_167	33	.	4.17710	6.68943	3.32906	175
1	10942177	10942404	RH_27425_H3K4me1_CSpeaks_peak_168	95	.	7.39951	14.02045	9.54163	81
1	10952690	10952942	RH_27425_H3K4me1_CSpeaks_peak_169	73	.	5.31982	11.43059	7.35043	122
1	11198862	11199317	RH_27425_H3K4me1_CSpeaks_peak_170	73	.	5.31982	11.43059	7.35043	118
1	11463820	11464245	RH_27425_H3K4me1_CSpeaks_peak_171	112	.	7.26265	16.04955	11.28807	203
1	11525733	11526004	RH_27425_H3K4me1_CSpeaks_peak_172	52	.	4.59439	8.94368	5.23574	202
1	12517759	12518055	RH_27425_H3K4me1_CSpeaks_peak_173	14	.	2.80543	4.46745	1.47084	8
1	12712598	12712763	RH_27425_H3K4me1_CSpeaks_peak_174	112	.	6.52887	15.94715	11.20435	45
1	13978121	13978392	RH_27425_H3K4me1_CSpeaks_peak_175	40	.	3.68213	7.52750	4.03175	19
1	14243685	14243832	RH_27425_H3K4me1_CSpeaks_peak_176	24	.	4.03162	5.67098	2.47611	90
1	14280466	14280847	RH_27425_H3K4me1_CSpeaks_peak_177	70	.	4.12600	11.12978	7.09409	261
1	14471528	14471697	RH_27425_H3K4me1_CSpeaks_peak_178	85	.	6.26565	12.88214	8.58162	114
1	14630011	14630244	RH_27425_H3K4me1_CSpeaks_peak_179	124	.	8.56785	17.40504	12.44596	105
1	14645838	14646258	RH_27425_H3K4me1_CSpeaks_peak_180	20	.	3.58037	5.16001	2.05758	200
1	14754408	14754623	RH_27425_H3K4me1_CSpeaks_peak_181	59	.	5.84171	9.82376	5.97521	77
1	14766325	14766520	RH_27425_H3K4me1_CSpeaks_peak_182	54	.	5.07219	9.19885	5.43776	132
1	14941580	14941745	RH_27425_H3K4me1_CSpeaks_peak_183	52	.	5.73314	8.96542	5.24861	91
1	15006569	15006946	RH_27425_H3K4me1_CSpeaks_peak_184	17	.	3.04918	4.80090	1.74551	268
1	15084355	15084523	RH_27425_H3K4me1_CSpeaks_peak_185	62	.	5.37056	10.08610	6.20100	52
1	15089668	15089907	RH_27425_H3K4me1_CSpeaks_peak_186	33	.	5.01371	6.76568	3.39297	71
1	15154650	15154826	RH_27425_H3K4me1_CSpeaks_peak_187	63	.	6.72695	10.26296	6.35139	106
1	15165215	15165551	RH_27425_H3K4me1_CSpeaks_peak_188	96	.	8.27578	14.18079	9.68333	105
1	15272332	15272583	RH_27425_H3K4me1_CSpeaks_peak_189	122	.	6.30165	17.17105	12.24849	165
1	15452071	15452226	RH_27425_H3K4me1_CSpeaks_peak_190	53	.	6.16637	9.07572	5.33903	43
1	15606849	15607291	RH_27425_H3K4me1_CSpeaks_peak_191	19	.	2.75067	5.01213	1.93949	315
1	15636626	15636872	RH_27425_H3K4me1_CSpeaks_peak_192	52	.	4.03281	8.89625	5.20682	125
1	15639250	15639423	RH_27425_H3K4me1_CSpeaks_peak_193	40	.	4.47546	7.49900	4.00675	135
1	15653968	15654218	RH_27425_H3K4me1_CSpeaks_peak_194	51	.	4.26886	8.86865	5.18516	163
1	16005670	16006160	RH_27425_H3K4me1_CSpeaks_peak_195	33	.	3.86896	6.65411	3.30975	135
1	16264332	16264695	RH_27425_H3K4me1_CSpeaks_peak_196	43	.	5.39994	7.83874	4.30805	127
1	16684726	16684900	RH_27425_H3K4me1_CSpeaks_peak_197	54	.	5.07219	9.19885	5.43776	98
1	16687728	16687875	RH_27425_H3K4me1_CSpeaks_peak_198	62	.	6.00486	10.09207	6.20339	72
1	16694674	16694998	RH_27425_H3K4me1_CSpeaks_peak_199	104	.	6.28706	15.01009	10.40685	255
1	16695156	16695523	RH_27425_H3K4me1_CSpeaks_peak_200	29	.	3.33145	6.23758	2.93966	260
1	16695625	16695772	RH_27425_H3K4me1_CSpeaks_peak_201	21	.	3.38534	5.25381	2.11705	6
1	16697918	16698174	RH_27425_H3K4me1_CSpeaks_peak_202	39	.	4.11077	7.39348	3.92868	84
1	16862209	16862558	RH_27425_H3K4me1_CSpeaks_peak_203	51	.	5.45227	8.83985	5.16275	209
1	17408508	17408839	RH_27425_H3K4me1_CSpeaks_peak_204	38	.	5.20337	7.27588	3.83234	213
1	17671267	17671543	RH_27425_H3K4me1_CSpeaks_peak_205	54	.	5.07219	9.19885	5.43776	158
1	17722777	17723049	RH_27425_H3K4me1_CSpeaks_peak_206	58	.	4.47214	9.62181	5.81998	102
1	17723376	17723608	RH_27425_H3K4me1_CSpeaks_peak_207	24	.	3.15611	5.62449	2.43925	34
1	18268054	18268303	RH_27425_H3K4me1_CSpeaks_peak_208	21	.	3.89448	5.22206	2.10224	143
1	18269687	18269928	RH_27425_H3K4me1_CSpeaks_peak_209	61	.	6.38175	10.00598	6.14643	120
1	18427239	18427524	RH_27425_H3K4me1_CSpeaks_peak_210	59	.	5.84171	9.82376	5.97521	43
1	18447907	18448327	RH_27425_H3K4me1_CSpeaks_peak_211	38	.	3.30080	7.25648	3.82018	140
1	18449292	18449454	RH_27425_H3K4me1_CSpeaks_peak_212	66	.	5.07801	10.58142	6.62478	68
1	18461718	18462026	RH_27425_H3K4me1_CSpeaks_peak_213	43	.	5.06282	7.88545	4.33720	201
1	18588423	18588618	RH_27425_H3K4me1_CSpeaks_peak_214	21	.	3.89448	5.22206	2.10224	31
1	18661953	18662242	RH_27425_H3K4me1_CSpeaks_peak_215	45	.	4.35258	8.15708	4.56629	215
1	19158451	19158633	RH_27425_H3K4me1_CSpeaks_peak_216	85	.	6.26565	12.88214	8.58162	87
1	19206883	19207101	RH_27425_H3K4me1_CSpeaks_peak_217	42	.	5.64329	7.82217	4.29654	120
1	19351500	19352026	RH_27425_H3K4me1_CSpeaks_peak_218	95	.	4.67614	13.99907	9.54163	382
1	19526753	19526909	RH_27425_H3K4me1_CSpeaks_peak_219	75	.	6.50542	11.68040	7.56529	99
1	19541085	19541302	RH_27425_H3K4me1_CSpeaks_peak_220	56	.	6.24405	9.47310	5.68744	29
1	19598410	19598735	RH_27425_H3K4me1_CSpeaks_peak_221	22	.	3.25246	5.41955	2.26697	218
1	20148719	20148866	RH_27425_H3K4me1_CSpeaks_peak_222	58	.	6.50359	9.63893	5.83485	85
1	20424791	20424969	RH_27425_H3K4me1_CSpeaks_peak_223	47	.	5.72371	8.35585	4.72703	66
1	20435138	20435426	RH_27425_H3K4me1_CSpeaks_peak_224	75	.	7.52439	11.62581	7.52638	102
1	20561022	20561221	RH_27425_H3K4me1_CSpeaks_peak_225	59	.	4.83620	9.75213	5.92706	65
1	20601826	20601984	RH_27425_H3K4me1_CSpeaks_peak_226	92	.	5.48853	13.65726	9.25905	107
1	20616014	20616242	RH_27425_H3K4me1_CSpeaks_peak_227	52	.	6.08878	8.94816	5.23574	118
1	20915560	20915859	RH_27425_H3K4me1_CSpeaks_peak_228	66	.	6.12275	10.65516	6.68576	219
1	21354894	21355041	RH_27425_H3K4me1_CSpeaks_peak_229	51	.	5.45227	8.83985	5.16275	50
1	21484351	21484514	RH_27425_H3K4me1_CSpeaks_peak_230	62	.	5.20510	10.13233	6.23573	111
1	21723313	21723980	RH_27425_H3K4me1_CSpeaks_peak_231	46	.	3.85747	8.20245	4.60529	304
1	21937264	21937548	RH_27425_H3K4me1_CSpeaks_peak_232	21	.	4.16270	5.24227	2.11637	64
1	21989011	21989158	RH_27425_H3K4me1_CSpeaks_peak_233	46	.	3.85747	8.20245	4.60529	49
1	22347572	22347871	RH_27425_H3K4me1_CSpeaks_peak_234	106	.	8.96926	15.33270	10.67331	159
1	22424398	22424555	RH_27425_H3K4me1_CSpeaks_peak_235	43	.	5.39994	7.83874	4.30805	93
1	22538662	22538832	RH_27425_H3K4me1_CSpeaks_peak_236	59	.	5.84171	9.82376	5.97521	87
1	22539344	22539665	RH_27425_H3K4me1_CSpeaks_peak_237	59	.	5.62655	9.82091	5.97521	246
1	22705087	22705450	RH_27425_H3K4me1_CSpeaks_peak_238	60	.	5.26346	9.89049	6.03763	298
1	22784481	22784734	RH_27425_H3K4me1_CSpeaks_peak_239	27	.	4.28392	6.07392	2.79381	248
1	23144389	23144706	RH_27425_H3K4me1_CSpeaks_peak_240	28	.	4.72988	6.15366	2.86821	207
1	23323233	23323390	RH_27425_H3K4me1_CSpeaks_peak_241	27	.	4.28392	6.07392	2.79381	85
1	23472305	23472478	RH_27425_H3K4me1_CSpeaks_peak_242	46	.	3.85747	8.20245	4.60529	78
1	23472716	23472917	RH_27425_H3K4me1_CSpeaks_peak_243	17	.	3.66511	4.86083	1.79831	4
1	23751513	23751784	RH_27425_H3K4me1_CSpeaks_peak_244	30	.	2.80590	6.36243	3.05754	132
1	24099535	24099754	RH_27425_H3K4me1_CSpeaks_peak_245	53	.	6.16637	9.07572	5.33903	45
1	24190542	24190879	RH_27425_H3K4me1_CSpeaks_peak_246	33	.	3.86896	6.65411	3.30975	323
1	24191732	24191962	RH_27425_H3K4me1_CSpeaks_peak_247	39	.	3.86230	7.42263	3.94780	197
1	24300944	24301269	RH_27425_H3K4me1_CSpeaks_peak_248	66	.	5.07801	10.58142	6.62478	88
1	24373724	24373913	RH_27425_H3K4me1_CSpeaks_peak_249	42	.	5.53525	7.81062	4.29159	99
1	24374422	24374663	RH_27425_H3K4me1_CSpeaks_peak_250	66	.	5.07801	10.58142	6.62478	60
1	24374810	24375092	RH_27425_H3K4me1_CSpeaks_peak_251	62	.	5.37056	10.08610	6.20100	199
1	24615240	24615449	RH_27425_H3K4me1_CSpeaks_peak_252	84	.	6.88810	12.73019	8.47327	121
1	24672584	24672738	RH_27425_H3K4me1_CSpeaks_peak_253	29	.	4.68303	6.23664	2.93966	45
1	24702133	24702357	RH_27425_H3K4me1_CSpeaks_peak_254	33	.	4.98173	6.71390	3.34787	107
1	24718176	24718546	RH_27425_H3K4me1_CSpeaks_peak_255	86	.	7.80506	13.02140	8.68389	165
1	24848968	24849555	RH_27425_H3K4me1_CSpeaks_peak_256	45	.	4.06558	8.13528	4.55640	274
1	24919367	24919805	RH_27425_H3K4me1_CSpeaks_peak_257	50	.	5.35741	8.68433	5.03070	392
1	24971416	24971754	RH_27425_H3K4me1_CSpeaks_peak_258	69	.	5.66892	10.99648	6.97475	104
1	24973492	24973707	RH_27425_H3K4me1_CSpeaks_peak_259	17	.	3.04918	4.80090	1.74551	39
1	25091097	25091244	RH_27425_H3K4me1_CSpeaks_peak_260	40	.	4.47546	7.49900	4.00675	60
1	25325919	25326235	RH_27425_H3K4me1_CSpeaks_peak_261	45	.	5.40194	8.12587	4.55311	118
1	25360341	25360533	RH_27425_H3K4me1_CSpeaks_peak_262	21	.	3.38534	5.25381	2.11705	145
1	25376310	25376578	RH_27425_H3K4me1_CSpeaks_peak_263	41	.	5.46553	7.69731	4.18984	144
1	25796470	25797033	RH_27425_H3K4me1_CSpeaks_peak_264	21	.	2.92890	5.28407	2.14491	215
1	25833470	25834055	RH_27425_H3K4me1_CSpeaks_peak_265	92	.	5.48853	13.65726	9.25905	506
1	26089800	26090036	RH_27425_H3K4me1_CSpeaks_peak_266	51	.	5.45227	8.83985	5.16275	131
1	26215267	26215529	RH_27425_H3K4me1_CSpeaks_peak_267	72	.	6.08336	11.35392	7.28553	143
1	26231140	26231299	RH_27425_H3K4me1_CSpeaks_peak_268	86	.	5.67858	12.92500	8.61005	74
1	26256313	26256478	RH_27425_H3K4me1_CSpeaks_peak_269	47	.	5.91236	8.43487	4.79861	116
1	26405152	26405357	RH_27425_H3K4me1_CSpeaks_peak_270	97	.	5.26019	14.22335	9.72370	114
1	26445643	26445790	RH_27425_H3K4me1_CSpeaks_peak_271	24	.	4.03162	5.67098	2.47611	14
1	26481629	26481848	RH_27425_H3K4me1_CSpeaks_peak_272	43	.	5.06282	7.88545	4.33720	72
1	26538294	26538531	RH_27425_H3K4me1_CSpeaks_peak_273	66	.	6.76438	10.62472	6.66234	178
1	26605980	26606213	RH_27425_H3K4me1_CSpeaks_peak_274	76	.	5.50557	11.80792	7.67796	93
1	26830228	26830526	RH_27425_H3K4me1_CSpeaks_peak_275	50	.	5.35741	8.68433	5.03070	38
1	27146308	27146476	RH_27425_H3K4me1_CSpeaks_peak_276	47	.	5.57546	8.40201	4.76820	48
1	27480050	27480260	RH_27425_H3K4me1_CSpeaks_peak_277	39	.	4.11077	7.39348	3.92868	40
1	27690261	27690685	RH_27425_H3K4me1_CSpeaks_peak_278	40	.	3.68213	7.52750	4.03175	126
1	27782878	27783438	RH_27425_H3K4me1_CSpeaks_peak_279	138	.	6.70821	19.01180	13.83600	121
1	27861448	27861700	RH_27425_H3K4me1_CSpeaks_peak_280	39	.	4.11077	7.39348	3.92868	47
1	27890492	27890772	RH_27425_H3K4me1_CSpeaks_peak_281	20	.	2.60219	5.08120	2.00338	144
1	28108894	28109046	RH_27425_H3K4me1_CSpeaks_peak_282	46	.	3.85747	8.20245	4.60529	65
1	28109192	28109401	RH_27425_H3K4me1_CSpeaks_peak_283	80	.	5.38495	12.30141	8.07833	72
1	28120789	28120937	RH_27425_H3K4me1_CSpeaks_peak_284	59	.	5.84171	9.82376	5.97521	121
1	28224756	28224906	RH_27425_H3K4me1_CSpeaks_peak_285	31	.	3.23720	6.44254	3.13044	137
1	28225890	28226345	RH_27425_H3K4me1_CSpeaks_peak_286	120	.	6.77068	16.89987	12.00741	131
1	28248794	28248941	RH_27425_H3K4me1_CSpeaks_peak_287	33	.	5.01626	6.63931	3.30560	49
1	28249259	28249449	RH_27425_H3K4me1_CSpeaks_peak_288	89	.	8.16603	13.27421	8.91528	111
1	30129723	30129927	RH_27425_H3K4me1_CSpeaks_peak_289	21	.	3.38534	5.25381	2.11705	57
1	30307382	30307828	RH_27425_H3K4me1_CSpeaks_peak_290	40	.	4.47546	7.49900	4.00675	282
1	30634837	30635107	RH_27425_H3K4me1_CSpeaks_peak_291	50	.	5.35741	8.68433	5.03070	125
1	30789387	30789651	RH_27425_H3K4me1_CSpeaks_peak_292	39	.	4.11077	7.39348	3.92868	194
1	30795616	30795835	RH_27425_H3K4me1_CSpeaks_peak_293	128	.	9.96346	17.81798	12.81654	115
1	30815532	30815684	RH_27425_H3K4me1_CSpeaks_peak_294	80	.	7.36355	12.30085	8.07821	75
1	30987723	30987922	RH_27425_H3K4me1_CSpeaks_peak_295	64	.	4.67542	10.39393	6.46234	84
1	31394756	31395130	RH_27425_H3K4me1_CSpeaks_peak_296	47	.	5.13115	8.31120	4.70609	59
1	31412528	31412796	RH_27425_H3K4me1_CSpeaks_peak_297	21	.	3.38534	5.25381	2.11705	106
1	31422679	31422826	RH_27425_H3K4me1_CSpeaks_peak_298	45	.	4.35258	8.15708	4.56629	80
1	31423321	31423578	RH_27425_H3K4me1_CSpeaks_peak_299	15	.	2.61314	4.49973	1.50071	1
1	31603586	31603867	RH_27425_H3K4me1_CSpeaks_peak_300	46	.	3.85747	8.20245	4.60529	143
1	31851470	31851697	RH_27425_H3K4me1_CSpeaks_peak_301	33	.	5.01626	6.63931	3.30560	138
1	31979647	31979923	RH_27425_H3K4me1_CSpeaks_peak_302	77	.	5.96728	11.92884	7.75243	238
1	31989312	31989547	RH_27425_H3K4me1_CSpeaks_peak_303	54	.	5.07219	9.19885	5.43776	140
1	32303848	32304094	RH_27425_H3K4me1_CSpeaks_peak_304	75	.	6.96933	11.66120	7.55251	142
1	32387027	32387271	RH_27425_H3K4me1_CSpeaks_peak_305	33	.	4.17710	6.68943	3.32906	98
1	32435559	32436232	RH_27425_H3K4me1_CSpeaks_peak_306	64	.	4.38349	10.33745	6.41799	313
1	32563309	32563676	RH_27425_H3K4me1_CSpeaks_peak_307	66	.	5.07801	10.58142	6.62478	92
1	33313794	33313996	RH_27425_H3K4me1_CSpeaks_peak_308	77	.	6.62061	11.87290	7.72032	80
1	33928291	33928517	RH_27425_H3K4me1_CSpeaks_peak_309	84	.	6.88810	12.73019	8.47327	137
1	34013248	34013459	RH_27425_H3K4me1_CSpeaks_peak_310	45	.	4.35258	8.15708	4.56629	99
1	34120214	34120847	RH_27425_H3K4me1_CSpeaks_peak_311	145	.	7.49611	19.84669	14.57377	507
1	34128003	34128216	RH_27425_H3K4me1_CSpeaks_peak_312	118	.	9.52984	16.67006	11.82120	134
1	34128342	34128494	RH_27425_H3K4me1_CSpeaks_peak_313	16	.	3.87468	4.66054	1.63212	107
1	34712066	34712365	RH_27425_H3K4me1_CSpeaks_peak_314	34	.	5.04521	6.81683	3.42629	191
1	34729844	34730322	RH_27425_H3K4me1_CSpeaks_peak_315	76	.	4.47042	11.80159	7.67796	197
1	34732723	34733002	RH_27425_H3K4me1_CSpeaks_peak_316	80	.	7.36355	12.30085	8.07821	126
1	34749342	34749750	RH_27425_H3K4me1_CSpeaks_peak_317	149	.	6.48757	20.24554	14.93095	284
1	34878593	34878785	RH_27425_H3K4me1_CSpeaks_peak_318	85	.	6.26565	12.88214	8.58162	85
1	34945813	34945978	RH_27425_H3K4me1_CSpeaks_peak_319	40	.	4.47546	7.49900	4.00675	133
1	34987854	34988054	RH_27425_H3K4me1_CSpeaks_peak_320	17	.	3.04918	4.80090	1.74551	86
1	35274350	35274797	RH_27425_H3K4me1_CSpeaks_peak_321	59	.	4.83620	9.75213	5.92706	263
1	35315150	35315316	RH_27425_H3K4me1_CSpeaks_peak_322	38	.	5.20337	7.27588	3.83234	34
1	35346518	35346747	RH_27425_H3K4me1_CSpeaks_peak_323	47	.	4.77383	8.33601	4.71281	26
1	35368753	35368952	RH_27425_H3K4me1_CSpeaks_peak_324	45	.	4.06558	8.13528	4.55640	76
1	35510907	35511150	RH_27425_H3K4me1_CSpeaks_peak_325	75	.	6.71494	11.63260	7.52966	82
1	35526885	35527098	RH_27425_H3K4me1_CSpeaks_peak_326	77	.	5.96728	11.92884	7.75243	127
1	36231313	36231670	RH_27425_H3K4me1_CSpeaks_peak_327	20	.	3.58037	5.16001	2.05758	343
1	36232574	36232851	RH_27425_H3K4me1_CSpeaks_peak_328	14	.	2.80543	4.46745	1.47084	248
1	36705782	36706090	RH_27425_H3K4me1_CSpeaks_peak_329	94	.	6.56401	13.85541	9.41682	242
1	36954139	36954503	RH_27425_H3K4me1_CSpeaks_peak_330	73	.	5.31982	11.43059	7.35043	265
1	36997343	36997540	RH_27425_H3K4me1_CSpeaks_peak_331	72	.	5.65765	11.35189	7.28553	104
1	36997739	36997903	RH_27425_H3K4me1_CSpeaks_peak_332	77	.	5.96728	11.92884	7.75243	28
1	37209038	37209199	RH_27425_H3K4me1_CSpeaks_peak_333	63	.	6.72695	10.26296	6.35139	115
1	37251265	37251415	RH_27425_H3K4me1_CSpeaks_peak_334	54	.	5.49766	9.25308	5.48727	64
1	37251758	37252199	RH_27425_H3K4me1_CSpeaks_peak_335	33	.	3.65902	6.73170	3.35928	298
1	37252520	37252667	RH_27425_H3K4me1_CSpeaks_peak_336	66	.	6.12275	10.65516	6.68576	86
1	37253196	37253478	RH_27425_H3K4me1_CSpeaks_peak_337	52	.	4.59439	8.94368	5.23574	29
1	37928902	37929112	RH_27425_H3K4me1_CSpeaks_peak_338	21	.	3.89448	5.22206	2.10224	74
1	37994860	37995196	RH_27425_H3K4me1_CSpeaks_peak_339	93	.	7.27077	13.80324	9.39501	218
1	38009139	38009288	RH_27425_H3K4me1_CSpeaks_peak_340	51	.	4.26886	8.86865	5.18516	67
1	38343078	38343225	RH_27425_H3K4me1_CSpeaks_peak_341	34	.	3.50679	6.87224	3.47238	43
1	38373991	38374269	RH_27425_H3K4me1_CSpeaks_peak_342	65	.	4.55973	10.44948	6.51716	222
1	38764877	38765210	RH_27425_H3K4me1_CSpeaks_peak_343	24	.	3.15611	5.62449	2.43925	259
1	38765992	38766175	RH_27425_H3K4me1_CSpeaks_peak_344	64	.	4.38349	10.33745	6.41799	68
1	38888489	38888653	RH_27425_H3K4me1_CSpeaks_peak_345	64	.	5.74540	10.38793	6.46187	72
1	38918948	38919137	RH_27425_H3K4me1_CSpeaks_peak_346	32	.	4.61652	6.60088	3.27745	135
1	38919316	38919470	RH_27425_H3K4me1_CSpeaks_peak_347	75	.	6.50542	11.68040	7.56529	37
1	38952248	38952496	RH_27425_H3K4me1_CSpeaks_peak_348	66	.	6.76438	10.62472	6.66234	133
1	38971621	38971820	RH_27425_H3K4me1_CSpeaks_peak_349	47	.	5.57546	8.40201	4.76820	77
1	39070065	39070409	RH_27425_H3K4me1_CSpeaks_peak_350	166	.	7.65514	22.16803	16.63221	112
1	39070850	39071376	RH_27425_H3K4me1_CSpeaks_peak_351	44	.	3.35203	8.06726	4.49722	309
1	39179889	39180212	RH_27425_H3K4me1_CSpeaks_peak_352	45	.	4.06558	8.13528	4.55640	96
1	39398013	39398161	RH_27425_H3K4me1_CSpeaks_peak_353	26	.	3.87873	5.90908	2.67406	116
1	39639757	39639965	RH_27425_H3K4me1_CSpeaks_peak_354	77	.	5.96728	11.92884	7.75243	117
1	39752527	39752928	RH_27425_H3K4me1_CSpeaks_peak_355	45	.	4.06558	8.13528	4.55640	145
1	39784139	39784485	RH_27425_H3K4me1_CSpeaks_peak_356	94	.	6.56401	13.85541	9.41682	121
1	39907173	39907505	RH_27425_H3K4me1_CSpeaks_peak_357	40	.	4.47546	7.49900	4.00675	262
1	40088434	40088585	RH_27425_H3K4me1_CSpeaks_peak_358	47	.	5.91236	8.43487	4.79861	95
1	40088901	40089210	RH_27425_H3K4me1_CSpeaks_peak_359	14	.	2.80543	4.46745	1.47084	262
1	40124217	40124364	RH_27425_H3K4me1_CSpeaks_peak_360	33	.	4.98173	6.71390	3.34787	94
1	40144749	40144947	RH_27425_H3K4me1_CSpeaks_peak_361	53	.	6.27032	9.05024	5.32170	62
1	40168238	40168393	RH_27425_H3K4me1_CSpeaks_peak_362	45	.	4.35258	8.15708	4.56629	67
1	40294788	40295258	RH_27425_H3K4me1_CSpeaks_peak_363	24	.	3.15611	5.62449	2.43925	94
1	40706786	40706970	RH_27425_H3K4me1_CSpeaks_peak_364	154	.	7.73792	20.85695	15.47198	52
1	40823861	40824437	RH_27425_H3K4me1_CSpeaks_peak_365	102	.	6.86238	14.84780	10.27323	478
1	40996136	40996334	RH_27425_H3K4me1_CSpeaks_peak_366	129	.	7.75747	17.93198	12.90644	120
1	40996603	40997135	RH_27425_H3K4me1_CSpeaks_peak_367	85	.	5.28525	12.81653	8.53723	282
1	41260935	41261179	RH_27425_H3K4me1_CSpeaks_peak_368	21	.	3.38534	5.25381	2.11705	209
1	41377423	41377783	RH_27425_H3K4me1_CSpeaks_peak_369	59	.	4.83620	9.75213	5.92706	119
1	41721156	41721318	RH_27425_H3K4me1_CSpeaks_peak_370	30	.	2.97958	6.35133	3.04654	137
1	42106992	42107224	RH_27425_H3K4me1_CSpeaks_peak_371	104	.	6.96004	15.03011	10.42465	110
1	42358826	42359064	RH_27425_H3K4me1_CSpeaks_peak_372	41	.	3.54551	7.67936	4.17231	124
1	42765767	42765914	RH_27425_H3K4me1_CSpeaks_peak_373	24	.	4.42820	5.66218	2.47109	93
1	43056724	43056994	RH_27425_H3K4me1_CSpeaks_peak_374	17	.	3.04918	4.80090	1.74551	127
1	43082198	43082401	RH_27425_H3K4me1_CSpeaks_peak_375	148	.	10.22168	20.17458	14.86518	142
1	43201979	43202159	RH_27425_H3K4me1_CSpeaks_peak_376	73	.	5.31982	11.43059	7.35043	60
1	43439345	43439639	RH_27425_H3K4me1_CSpeaks_peak_377	77	.	4.73417	11.84562	7.71287	100
1	43450298	43450504	RH_27425_H3K4me1_CSpeaks_peak_378	128	.	8.80713	17.81107	12.81654	130
1	43478295	43478717	RH_27425_H3K4me1_CSpeaks_peak_379	59	.	5.84171	9.82376	5.97521	280
1	43915105	43915275	RH_27425_H3K4me1_CSpeaks_peak_380	94	.	6.56401	13.85541	9.41682	123
1	43965013	43965166	RH_27425_H3K4me1_CSpeaks_peak_381	47	.	4.77383	8.33601	4.71281	122
1	43965443	43965766	RH_27425_H3K4me1_CSpeaks_peak_382	33	.	3.16327	6.66778	3.32257	110
1	44195583	44195777	RH_27425_H3K4me1_CSpeaks_peak_383	104	.	7.78895	15.12794	10.49777	68
1	44289831	44290031	RH_27425_H3K4me1_CSpeaks_peak_384	19	.	2.98077	5.03405	1.95824	108
1	44367204	44367436	RH_27425_H3K4me1_CSpeaks_peak_385	26	.	3.87873	5.90908	2.67406	124
1	44379404	44379556	RH_27425_H3K4me1_CSpeaks_peak_386	33	.	3.86896	6.65411	3.30975	58
1	44586258	44586705	RH_27425_H3K4me1_CSpeaks_peak_387	135	.	8.15214	18.67165	13.55028	114
1	44783750	44783941	RH_27425_H3K4me1_CSpeaks_peak_388	39	.	4.11077	7.39348	3.92868	125
1	44784567	44784738	RH_27425_H3K4me1_CSpeaks_peak_389	31	.	3.23720	6.44254	3.13044	25
1	44907513	44907864	RH_27425_H3K4me1_CSpeaks_peak_390	59	.	5.84171	9.82376	5.97521	251
1	45381092	45381291	RH_27425_H3K4me1_CSpeaks_peak_391	77	.	6.62061	11.87290	7.72032	94
1	45918643	45918800	RH_27425_H3K4me1_CSpeaks_peak_392	54	.	6.09780	9.23721	5.47580	85
1	45995778	45996084	RH_27425_H3K4me1_CSpeaks_peak_393	33	.	3.86896	6.65411	3.30975	82
1	46051757	46051927	RH_27425_H3K4me1_CSpeaks_peak_394	77	.	6.62061	11.87290	7.72032	64
1	46069789	46070015	RH_27425_H3K4me1_CSpeaks_peak_395	26	.	3.62715	5.94037	2.69449	180
1	46070236	46070409	RH_27425_H3K4me1_CSpeaks_peak_396	42	.	4.97474	7.74223	4.22968	68
1	46135412	46136131	RH_27425_H3K4me1_CSpeaks_peak_397	40	.	3.22788	7.47916	4.00303	339
1	46270309	46270559	RH_27425_H3K4me1_CSpeaks_peak_398	64	.	4.38349	10.33745	6.41799	76
1	46319500	46319798	RH_27425_H3K4me1_CSpeaks_peak_399	27	.	4.28392	6.07392	2.79381	115
1	46727807	46727987	RH_27425_H3K4me1_CSpeaks_peak_400	14	.	3.28201	4.44455	1.45101	146
1	46835389	46835567	RH_27425_H3K4me1_CSpeaks_peak_401	33	.	3.86896	6.65411	3.30975	82
1	46939144	46940001	RH_27425_H3K4me1_CSpeaks_peak_402	51	.	4.26886	8.86865	5.18516	131
1	46940142	46940296	RH_27425_H3K4me1_CSpeaks_peak_403	14	.	3.28201	4.44455	1.45101	63
1	46940711	46940997	RH_27425_H3K4me1_CSpeaks_peak_404	54	.	4.03033	9.16890	5.42611	206
1	46946845	46946996	RH_27425_H3K4me1_CSpeaks_peak_405	42	.	5.64329	7.82217	4.29654	93
1	47012898	47013087	RH_27425_H3K4me1_CSpeaks_peak_406	48	.	4.65720	8.43764	4.80014	97
1	47098470	47098716	RH_27425_H3K4me1_CSpeaks_peak_407	52	.	5.73314	8.96542	5.24861	183
1	47210314	47210487	RH_27425_H3K4me1_CSpeaks_peak_408	94	.	8.30288	13.84452	9.41682	117
1	47225842	47226049	RH_27425_H3K4me1_CSpeaks_peak_409	14	.	2.80543	4.46745	1.47084	121
1	47319375	47319712	RH_27425_H3K4me1_CSpeaks_peak_410	15	.	3.14353	4.59617	1.58004	100
1	47480967	47481183	RH_27425_H3K4me1_CSpeaks_peak_411	95	.	7.39951	14.02045	9.54163	137
1	47493776	47493970	RH_27425_H3K4me1_CSpeaks_peak_412	33	.	3.86896	6.65411	3.30975	19
1	47494074	47494356	RH_27425_H3K4me1_CSpeaks_peak_413	53	.	5.20474	9.09600	5.35418	90
1	47797770	47797917	RH_27425_H3K4me1_CSpeaks_peak_414	33	.	4.98173	6.71390	3.34787	108
1	48040843	48041003	RH_27425_H3K4me1_CSpeaks_peak_415	53	.	6.27032	9.05024	5.32170	21
1	49535923	49536297	RH_27425_H3K4me1_CSpeaks_peak_416	39	.	4.11077	7.39348	3.92868	104
1	49849330	49849477	RH_27425_H3K4me1_CSpeaks_peak_417	66	.	6.50470	10.54445	6.60504	72
1	49981833	49982267	RH_27425_H3K4me1_CSpeaks_peak_418	148	.	7.21770	20.19554	14.88538	238
1	49983760	49984569	RH_27425_H3K4me1_CSpeaks_peak_419	83	.	4.90951	12.62334	8.38110	580
1	50526127	50526672	RH_27425_H3K4me1_CSpeaks_peak_420	26	.	3.87873	5.90908	2.67406	84
1	50527007	50527574	RH_27425_H3K4me1_CSpeaks_peak_421	24	.	3.15611	5.62449	2.43925	465
1	51080205	51080462	RH_27425_H3K4me1_CSpeaks_peak_422	115	.	8.82781	16.39017	11.58140	114
1	51595266	51595544	RH_27425_H3K4me1_CSpeaks_peak_423	98	.	7.60616	14.36740	9.84477	91
1	51618939	51619172	RH_27425_H3K4me1_CSpeaks_peak_424	49	.	5.86436	8.58265	4.93474	135
1	51641346	51641598	RH_27425_H3K4me1_CSpeaks_peak_425	26	.	3.62715	5.94037	2.69449	117
1	51726646	51727540	RH_27425_H3K4me1_CSpeaks_peak_426	138	.	8.05583	18.99344	13.82357	146
1	52197820	52198039	RH_27425_H3K4me1_CSpeaks_peak_427	76	.	7.28472	11.80821	7.67796	88
1	52229604	52229817	RH_27425_H3K4me1_CSpeaks_peak_428	93	.	6.30092	13.77729	9.37601	113
1	52454224	52454371	RH_27425_H3K4me1_CSpeaks_peak_429	44	.	5.31916	7.99417	4.42517	102
1	52544081	52544483	RH_27425_H3K4me1_CSpeaks_peak_430	60	.	6.68579	9.95026	6.09638	255
1	52605790	52606126	RH_27425_H3K4me1_CSpeaks_peak_431	63	.	6.52949	10.24416	6.34053	274
1	52721744	52722080	RH_27425_H3K4me1_CSpeaks_peak_432	52	.	5.89084	8.90520	5.21079	195
1	52838982	52839269	RH_27425_H3K4me1_CSpeaks_peak_433	76	.	7.28472	11.80821	7.67796	174
1	52919525	52919834	RH_27425_H3K4me1_CSpeaks_peak_434	78	.	5.08197	11.99198	7.81017	162
1	52968495	52968991	RH_27425_H3K4me1_CSpeaks_peak_435	42	.	5.64329	7.82217	4.29654	70
1	53072816	53073086	RH_27425_H3K4me1_CSpeaks_peak_436	102	.	6.86238	14.84780	10.27323	134
1	53378004	53378168	RH_27425_H3K4me1_CSpeaks_peak_437	43	.	5.06282	7.88545	4.33720	92
1	53379108	53379415	RH_27425_H3K4me1_CSpeaks_peak_438	29	.	3.33145	6.23758	2.93966	236
1	53506366	53506544	RH_27425_H3K4me1_CSpeaks_peak_439	60	.	6.47706	9.85183	6.00152	100
1	54089015	54089545	RH_27425_H3K4me1_CSpeaks_peak_440	33	.	3.65902	6.73170	3.35928	253
1	54222577	54223040	RH_27425_H3K4me1_CSpeaks_peak_441	59	.	4.83620	9.75213	5.92706	187
1	54437986	54438220	RH_27425_H3K4me1_CSpeaks_peak_442	38	.	5.20337	7.27588	3.83234	26
1	54454935	54455320	RH_27425_H3K4me1_CSpeaks_peak_443	70	.	4.55883	11.08348	7.05547	119
1	54475532	54475709	RH_27425_H3K4me1_CSpeaks_peak_444	88	.	5.80344	13.18527	8.83348	132
1	54557148	54557681	RH_27425_H3K4me1_CSpeaks_peak_445	95	.	7.39951	14.02045	9.54163	424
1	54636948	54637259	RH_27425_H3K4me1_CSpeaks_peak_446	59	.	5.84171	9.82376	5.97521	211
1	54637484	54637664	RH_27425_H3K4me1_CSpeaks_peak_447	56	.	6.04008	9.45734	5.67744	73
1	54653669	54653976	RH_27425_H3K4me1_CSpeaks_peak_448	97	.	8.32540	14.26241	9.75544	122
1	54866350	54866544	RH_27425_H3K4me1_CSpeaks_peak_449	65	.	5.37477	10.45191	6.51763	80
1	54866715	54867283	RH_27425_H3K4me1_CSpeaks_peak_450	47	.	3.69966	8.32516	4.71281	117
1	56321423	56321601	RH_27425_H3K4me1_CSpeaks_peak_451	80	.	6.59719	12.23804	8.03581	89
1	56747844	56748105	RH_27425_H3K4me1_CSpeaks_peak_452	26	.	3.87873	5.90908	2.67406	128
1	57094592	57094850	RH_27425_H3K4me1_CSpeaks_peak_453	53	.	6.16637	9.07572	5.33903	133
1	57095904	57096165	RH_27425_H3K4me1_CSpeaks_peak_454	130	.	9.88641	18.13662	13.07689	124
1	57919571	57920042	RH_27425_H3K4me1_CSpeaks_peak_455	88	.	5.80344	13.18527	8.83348	129
1	58241759	58242112	RH_27425_H3K4me1_CSpeaks_peak_456	39	.	4.11077	7.39348	3.92868	267
1	58442152	58442431	RH_27425_H3K4me1_CSpeaks_peak_457	104	.	6.28706	15.01009	10.40685	144
1	58443204	58443582	RH_27425_H3K4me1_CSpeaks_peak_458	79	.	7.68606	12.15636	7.96756	80
1	58565166	58565394	RH_27425_H3K4me1_CSpeaks_peak_459	33	.	4.17710	6.68943	3.32906	83
1	60767656	60767889	RH_27425_H3K4me1_CSpeaks_peak_460	14	.	2.80543	4.46745	1.47084	212
1	61341100	61341361	RH_27425_H3K4me1_CSpeaks_peak_461	39	.	4.11077	7.39348	3.92868	84
1	62021395	62021855	RH_27425_H3K4me1_CSpeaks_peak_462	40	.	3.68213	7.52750	4.03175	313
1	62140791	62141004	RH_27425_H3K4me1_CSpeaks_peak_463	47	.	5.13115	8.31120	4.70609	123
1	62385630	62385956	RH_27425_H3K4me1_CSpeaks_peak_464	26	.	3.87873	5.90908	2.67406	116
1	62457484	62457636	RH_27425_H3K4me1_CSpeaks_peak_465	59	.	5.84171	9.82376	5.97521	79
1	62759564	62759801	RH_27425_H3K4me1_CSpeaks_peak_466	68	.	6.23116	10.83532	6.83931	119
1	63008199	63008518	RH_27425_H3K4me1_CSpeaks_peak_467	56	.	6.24405	9.47310	5.68744	212
1	63008654	63008908	RH_27425_H3K4me1_CSpeaks_peak_468	43	.	5.06282	7.88545	4.33720	98
1	63014064	63014229	RH_27425_H3K4me1_CSpeaks_peak_469	52	.	5.73314	8.96542	5.24861	84
1	63014622	63014769	RH_27425_H3K4me1_CSpeaks_peak_470	31	.	4.39813	6.51790	3.19955	105
1	63015090	63015964	RH_27425_H3K4me1_CSpeaks_peak_471	48	.	3.22159	8.52037	4.87610	139
1	63052962	63053341	RH_27425_H3K4me1_CSpeaks_peak_472	102	.	8.63608	14.77597	10.22261	77
1	63265050	63265306	RH_27425_H3K4me1_CSpeaks_peak_473	15	.	3.14353	4.59617	1.58004	1
1	63446318	63446645	RH_27425_H3K4me1_CSpeaks_peak_474	85	.	7.43395	12.80572	8.53140	118
1	64145601	64146215	RH_27425_H3K4me1_CSpeaks_peak_475	58	.	4.47214	9.62181	5.81998	364
1	64685480	64685765	RH_27425_H3K4me1_CSpeaks_peak_476	33	.	3.86896	6.65411	3.30975	140
1	64848710	64848885	RH_27425_H3K4me1_CSpeaks_peak_477	26	.	3.87873	5.90908	2.67406	100
1	64849829	64850105	RH_27425_H3K4me1_CSpeaks_peak_478	104	.	7.78895	15.12794	10.49777	146
1	65007225	65007410	RH_27425_H3K4me1_CSpeaks_peak_479	80	.	5.56163	12.29881	8.07821	114
1	65018787	65018957	RH_27425_H3K4me1_CSpeaks_peak_480	80	.	5.56163	12.29881	8.07821	125
1	65170451	65170602	RH_27425_H3K4me1_CSpeaks_peak_481	42	.	5.64329	7.82217	4.29654	59
1	65538676	65539034	RH_27425_H3K4me1_CSpeaks_peak_482	200	.	10.99532	26.01987	20.03179	126
1	66525662	66525813	RH_27425_H3K4me1_CSpeaks_peak_483	45	.	5.20422	8.11454	4.54181	55
1	67072724	67072871	RH_27425_H3K4me1_CSpeaks_peak_484	33	.	4.17710	6.68943	3.32906	62
1	67458153	67458357	RH_27425_H3K4me1_CSpeaks_peak_485	94	.	6.56401	13.85541	9.41682	112
1	69319971	69320289	RH_27425_H3K4me1_CSpeaks_peak_486	70	.	6.40519	11.12327	7.08792	118
1	69320936	69321145	RH_27425_H3K4me1_CSpeaks_peak_487	16	.	2.77474	4.73648	1.69065	6
1	70919223	70920090	RH_27425_H3K4me1_CSpeaks_peak_488	199	.	11.29398	25.94119	19.95954	646
1	72170517	72170701	RH_27425_H3K4me1_CSpeaks_peak_489	39	.	5.39462	7.39527	3.93025	37
1	75117506	75117764	RH_27425_H3K4me1_CSpeaks_peak_490	231	.	13.74530	29.47623	23.14375	144
1	75578556	75578803	RH_27425_H3K4me1_CSpeaks_peak_491	47	.	5.72371	8.35585	4.72703	110
1	76927445	76927744	RH_27425_H3K4me1_CSpeaks_peak_492	135	.	10.65955	18.63034	13.51132	122
1	77324785	77325280	RH_27425_H3K4me1_CSpeaks_peak_493	111	.	7.16074	15.85851	11.13320	118
1	77748261	77748503	RH_27425_H3K4me1_CSpeaks_peak_494	124	.	8.56785	17.40504	12.44596	177
1	77829188	77829559	RH_27425_H3K4me1_CSpeaks_peak_495	94	.	6.56401	13.85541	9.41682	87
1	78099682	78100017	RH_27425_H3K4me1_CSpeaks_peak_496	111	.	7.16074	15.85851	11.13320	67
1	79096015	79096237	RH_27425_H3K4me1_CSpeaks_peak_497	47	.	5.57546	8.40201	4.76820	128
1	81744660	81744854	RH_27425_H3K4me1_CSpeaks_peak_498	166	.	11.44742	22.21105	16.65090	86
1	84239205	84239354	RH_27425_H3K4me1_CSpeaks_peak_499	34	.	3.50679	6.87224	3.47238	55
1	84534407	84534701	RH_27425_H3K4me1_CSpeaks_peak_500	77	.	6.62061	11.87290	7.72032	117
1	84928584	84929037	RH_27425_H3K4me1_CSpeaks_peak_501	61	.	6.38175	10.00598	6.14643	82
1	85290455	85290626	RH_27425_H3K4me1_CSpeaks_peak_502	68	.	6.23116	10.83532	6.83931	92
1	85444569	85444778	RH_27425_H3K4me1_CSpeaks_peak_503	65	.	5.37477	10.45191	6.51763	115
1	85444925	85445552	RH_27425_H3K4me1_CSpeaks_peak_504	34	.	3.50679	6.87224	3.47238	296
1	85705858	85706057	RH_27425_H3K4me1_CSpeaks_peak_505	31	.	3.23720	6.44254	3.13044	116
1	85817303	85817603	RH_27425_H3K4me1_CSpeaks_peak_506	33	.	4.17710	6.68943	3.32906	170
1	85821020	85821167	RH_27425_H3K4me1_CSpeaks_peak_507	42	.	4.97474	7.74223	4.22968	92
1	86873004	86873151	RH_27425_H3K4me1_CSpeaks_peak_508	42	.	5.53525	7.81062	4.29159	52
1	87489615	87489996	RH_27425_H3K4me1_CSpeaks_peak_509	33	.	3.65902	6.73170	3.35928	107
1	88655473	88655813	RH_27425_H3K4me1_CSpeaks_peak_510	88	.	5.80344	13.18527	8.83348	162
1	89700304	89700739	RH_27425_H3K4me1_CSpeaks_peak_511	77	.	5.96728	11.92884	7.75243	121
1	89997627	89997967	RH_27425_H3K4me1_CSpeaks_peak_512	30	.	2.97958	6.35133	3.04654	40
1	89998223	89998523	RH_27425_H3K4me1_CSpeaks_peak_513	61	.	6.60021	10.05372	6.18674	164
1	90177342	90177562	RH_27425_H3K4me1_CSpeaks_peak_514	68	.	5.97821	10.78854	6.81183	129
1	90917712	90917904	RH_27425_H3K4me1_CSpeaks_peak_515	17	.	3.77715	4.82993	1.77165	73
1	90927539	90927715	RH_27425_H3K4me1_CSpeaks_peak_516	95	.	7.89857	13.97634	9.52700	101
1	90928322	90928589	RH_27425_H3K4me1_CSpeaks_peak_517	111	.	7.16074	15.85851	11.13320	124
1	90928741	90928949	RH_27425_H3K4me1_CSpeaks_peak_518	27	.	3.45574	6.06360	2.79381	117
1	90940224	90940428	RH_27425_H3K4me1_CSpeaks_peak_519	47	.	4.77383	8.33601	4.71281	124
1	90941076	90941339	RH_27425_H3K4me1_CSpeaks_peak_520	22	.	3.86825	5.40795	2.26115	193
1	91047767	91047955	RH_27425_H3K4me1_CSpeaks_peak_521	14	.	3.28201	4.44455	1.45101	111
1	91062833	91063170	RH_27425_H3K4me1_CSpeaks_peak_522	36	.	4.38961	7.05906	3.63351	12
1	91221730	91221880	RH_27425_H3K4me1_CSpeaks_peak_523	86	.	7.01006	12.93505	8.61005	91
1	91269262	91269413	RH_27425_H3K4me1_CSpeaks_peak_524	29	.	4.68303	6.23664	2.93966	15
1	91700429	91700678	RH_27425_H3K4me1_CSpeaks_peak_525	77	.	6.62061	11.87290	7.72032	113
1	92510975	92511237	RH_27425_H3K4me1_CSpeaks_peak_526	39	.	4.11077	7.39348	3.92868	79
1	93107019	93107626	RH_27425_H3K4me1_CSpeaks_peak_527	45	.	4.35258	8.15708	4.56629	461
1	93112113	93112608	RH_27425_H3K4me1_CSpeaks_peak_528	34	.	3.50679	6.87224	3.47238	62
1	93113307	93113485	RH_27425_H3K4me1_CSpeaks_peak_529	111	.	7.16074	15.85851	11.13320	97
1	93414005	93414178	RH_27425_H3K4me1_CSpeaks_peak_530	62	.	5.37056	10.08610	6.20100	59
1	93597099	93597369	RH_27425_H3K4me1_CSpeaks_peak_531	21	.	3.38534	5.25381	2.11705	101
1	94119931	94120115	RH_27425_H3K4me1_CSpeaks_peak_532	21	.	3.38534	5.25381	2.11705	60
1	94354866	94355120	RH_27425_H3K4me1_CSpeaks_peak_533	39	.	3.86230	7.42263	3.94780	161
1	94513715	94514033	RH_27425_H3K4me1_CSpeaks_peak_534	80	.	5.56163	12.29881	8.07821	143
1	94570360	94570582	RH_27425_H3K4me1_CSpeaks_peak_535	135	.	8.15214	18.67165	13.55028	115
1	94879427	94879780	RH_27425_H3K4me1_CSpeaks_peak_536	75	.	6.71494	11.63260	7.52966	252
1	95061879	95062286	RH_27425_H3K4me1_CSpeaks_peak_537	26	.	3.62715	5.94037	2.69449	108
1	95185467	95185644	RH_27425_H3K4me1_CSpeaks_peak_538	20	.	3.58037	5.16001	2.05758	128
1	95486822	95486980	RH_27425_H3K4me1_CSpeaks_peak_539	63	.	6.72695	10.26296	6.35139	99
1	95605773	95606284	RH_27425_H3K4me1_CSpeaks_peak_540	40	.	3.22788	7.47916	4.00303	239
1	95606934	95607113	RH_27425_H3K4me1_CSpeaks_peak_541	56	.	5.40743	9.44642	5.67148	43
1	95797439	95798064	RH_27425_H3K4me1_CSpeaks_peak_542	15	.	2.48905	4.60510	1.58883	201
1	95909776	95910188	RH_27425_H3K4me1_CSpeaks_peak_543	142	.	10.65100	19.41756	14.20560	131
1	95918019	95918273	RH_27425_H3K4me1_CSpeaks_peak_544	33	.	4.17710	6.68943	3.32906	19
1	98669489	98669728	RH_27425_H3K4me1_CSpeaks_peak_545	25	.	4.48463	5.75281	2.54253	215
1	98726855	98727118	RH_27425_H3K4me1_CSpeaks_peak_546	77	.	5.96728	11.92884	7.75243	130
1	100709282	100709467	RH_27425_H3K4me1_CSpeaks_peak_547	52	.	6.08878	8.94816	5.23574	63
1	100840148	100840392	RH_27425_H3K4me1_CSpeaks_peak_548	70	.	6.87265	11.13858	7.09648	58
1	101223011	101223212	RH_27425_H3K4me1_CSpeaks_peak_549	31	.	4.82777	6.46657	3.15423	100
1	101408072	101408946	RH_27425_H3K4me1_CSpeaks_peak_550	146	.	6.91148	19.95166	14.67472	335
1	102196411	102196605	RH_27425_H3K4me1_CSpeaks_peak_551	119	.	8.82022	16.85057	11.98163	118
1	108014337	108014522	RH_27425_H3K4me1_CSpeaks_peak_552	45	.	4.35258	8.15708	4.56629	48
1	109081309	109082162	RH_27425_H3K4me1_CSpeaks_peak_553	145	.	7.49611	19.84669	14.57377	524
1	109160126	109160538	RH_27425_H3K4me1_CSpeaks_peak_554	145	.	9.34674	19.75894	14.50672	321
1	109528798	109528988	RH_27425_H3K4me1_CSpeaks_peak_555	40	.	4.47546	7.49900	4.00675	117
1	109834268	109834760	RH_27425_H3K4me1_CSpeaks_peak_556	79	.	7.05618	12.19034	7.99395	131
1	109901225	109901535	RH_27425_H3K4me1_CSpeaks_peak_557	77	.	6.62061	11.87290	7.72032	53
1	110108575	110108771	RH_27425_H3K4me1_CSpeaks_peak_558	129	.	7.75747	17.93198	12.90644	99
1	110250026	110250177	RH_27425_H3K4me1_CSpeaks_peak_559	46	.	3.85747	8.20245	4.60529	74
1	110250336	110250644	RH_27425_H3K4me1_CSpeaks_peak_560	34	.	2.90983	6.88023	3.48031	118
1	110259255	110259629	RH_27425_H3K4me1_CSpeaks_peak_561	19	.	2.98077	5.03405	1.95824	240
1	110399083	110399534	RH_27425_H3K4me1_CSpeaks_peak_562	51	.	4.26886	8.86865	5.18516	383
1	110478985	110479221	RH_27425_H3K4me1_CSpeaks_peak_563	47	.	4.77383	8.33601	4.71281	143
1	110506093	110506501	RH_27425_H3K4me1_CSpeaks_peak_564	89	.	7.49719	13.31975	8.94915	323
1	110521458	110521780	RH_27425_H3K4me1_CSpeaks_peak_565	92	.	5.48853	13.65726	9.25905	84
1	111093045	111093679	RH_27425_H3K4me1_CSpeaks_peak_566	70	.	4.31627	11.07525	7.05008	487
1	111174385	111174953	RH_27425_H3K4me1_CSpeaks_peak_567	52	.	4.59439	8.94368	5.23574	324
1	111235444	111236047	RH_27425_H3K4me1_CSpeaks_peak_568	71	.	6.23068	11.21803	7.16178	487
1	111236629	111236828	RH_27425_H3K4me1_CSpeaks_peak_569	93	.	7.27077	13.80324	9.39501	116
1	111574616	111574956	RH_27425_H3K4me1_CSpeaks_peak_570	90	.	8.27730	13.46426	9.08467	81
1	111631284	111631491	RH_27425_H3K4me1_CSpeaks_peak_571	53	.	6.27032	9.05024	5.32170	108
1	111632143	111632822	RH_27425_H3K4me1_CSpeaks_peak_572	86	.	7.01006	12.93505	8.61005	140
1	111698089	111699078	RH_27425_H3K4me1_CSpeaks_peak_573	130	.	6.50493	18.08480	13.04036	336
1	112709033	112709329	RH_27425_H3K4me1_CSpeaks_peak_574	95	.	7.39951	14.02045	9.54163	109
1	112709564	112709756	RH_27425_H3K4me1_CSpeaks_peak_575	40	.	4.47546	7.49900	4.00675	97
1	112710625	112710859	RH_27425_H3K4me1_CSpeaks_peak_576	77	.	6.62061	11.87290	7.72032	91
1	112726034	112726313	RH_27425_H3K4me1_CSpeaks_peak_577	21	.	3.38534	5.25381	2.11705	270
1	112962010	112962166	RH_27425_H3K4me1_CSpeaks_peak_578	57	.	5.09189	9.57389	5.78020	123
1	113491839	113492418	RH_27425_H3K4me1_CSpeaks_peak_579	95	.	7.39951	14.02045	9.54163	300
1	113498713	113499656	RH_27425_H3K4me1_CSpeaks_peak_580	92	.	5.48853	13.65726	9.25905	244
1	113667461	113667685	RH_27425_H3K4me1_CSpeaks_peak_581	17	.	2.60713	4.78992	1.74044	131
1	113707295	113707604	RH_27425_H3K4me1_CSpeaks_peak_582	109	.	8.37921	15.65111	10.94898	224
1	113711258	113711409	RH_27425_H3K4me1_CSpeaks_peak_583	52	.	4.59439	8.94368	5.23574	75
1	113937527	113937754	RH_27425_H3K4me1_CSpeaks_peak_584	203	.	13.59842	26.38669	20.36107	142
1	115207124	115207382	RH_27425_H3K4me1_CSpeaks_peak_585	73	.	7.28753	11.48462	7.39489	123
1	115208097	115208376	RH_27425_H3K4me1_CSpeaks_peak_586	69	.	5.66892	10.99648	6.97475	143
1	115550240	115550754	RH_27425_H3K4me1_CSpeaks_peak_587	33	.	3.16327	6.66778	3.32257	386
1	115550863	115551010	RH_27425_H3K4me1_CSpeaks_peak_588	30	.	3.96036	6.30625	3.00212	84
1	116722819	116723121	RH_27425_H3K4me1_CSpeaks_peak_589	45	.	4.35258	8.15708	4.56629	186
1	116920303	116920464	RH_27425_H3K4me1_CSpeaks_peak_590	45	.	4.06558	8.13528	4.55640	65
1	116920668	116920828	RH_27425_H3K4me1_CSpeaks_peak_591	45	.	4.35258	8.15708	4.56629	83
1	117056977	117057377	RH_27425_H3K4me1_CSpeaks_peak_592	47	.	4.77383	8.33601	4.71281	318
1	117226327	117226495	RH_27425_H3K4me1_CSpeaks_peak_593	26	.	4.41813	5.82088	2.60285	131
1	117740871	117741139	RH_27425_H3K4me1_CSpeaks_peak_594	22	.	3.25246	5.41955	2.26697	137
1	117987316	117987731	RH_27425_H3K4me1_CSpeaks_peak_595	13	.	2.62059	4.21133	1.31498	298
1	118024732	118024880	RH_27425_H3K4me1_CSpeaks_peak_596	95	.	7.39951	14.02045	9.54163	81
1	118444725	118445046	RH_27425_H3K4me1_CSpeaks_peak_597	13	.	2.62059	4.21133	1.31498	65
1	120160031	120160224	RH_27425_H3K4me1_CSpeaks_peak_598	14	.	2.80543	4.46745	1.47084	68
1	120167641	120167830	RH_27425_H3K4me1_CSpeaks_peak_599	31	.	4.39813	6.51790	3.19955	134
1	120167992	120168204	RH_27425_H3K4me1_CSpeaks_peak_600	33	.	3.65902	6.73170	3.35928	39
1	120186923	120187123	RH_27425_H3K4me1_CSpeaks_peak_601	25	.	4.48463	5.75281	2.54253	143
1	120812742	120812956	RH_27425_H3K4me1_CSpeaks_peak_602	23	.	4.38923	5.50683	2.32859	10
1	121271974	121272276	RH_27425_H3K4me1_CSpeaks_peak_603	71	.	4.87870	11.18423	7.13461	97
1	121993103	121993590	RH_27425_H3K4me1_CSpeaks_peak_604	83	.	7.74936	12.57356	8.33425	377
1	122056528	122056752	RH_27425_H3K4me1_CSpeaks_peak_605	57	.	4.73215	9.54114	5.74975	125
1	122921186	122921401	RH_27425_H3K4me1_CSpeaks_peak_606	85	.	6.26565	12.88214	8.58162	85
1	123386531	123386981	RH_27425_H3K4me1_CSpeaks_peak_607	63	.	6.72695	10.26296	6.35139	135
1	123490092	123490310	RH_27425_H3K4me1_CSpeaks_peak_608	86	.	7.01006	12.93505	8.61005	98
1	123527945	123528124	RH_27425_H3K4me1_CSpeaks_peak_609	57	.	5.87557	9.52880	5.73915	93
1	123850427	123850592	RH_27425_H3K4me1_CSpeaks_peak_610	33	.	5.01626	6.63931	3.30560	116
1	124197810	124197990	RH_27425_H3K4me1_CSpeaks_peak_611	62	.	5.37056	10.08610	6.20100	65
1	124198624	124198824	RH_27425_H3K4me1_CSpeaks_peak_612	33	.	4.17710	6.68943	3.32906	82
1	124511733	124511895	RH_27425_H3K4me1_CSpeaks_peak_613	98	.	7.33022	14.34658	9.82731	56
1	124734750	124734916	RH_27425_H3K4me1_CSpeaks_peak_614	51	.	5.45227	8.83985	5.16275	99
1	124929106	124929266	RH_27425_H3K4me1_CSpeaks_peak_615	59	.	5.84171	9.82376	5.97521	78
1	124929484	124929724	RH_27425_H3K4me1_CSpeaks_peak_616	43	.	5.06282	7.88545	4.33720	102
1	125621966	125622147	RH_27425_H3K4me1_CSpeaks_peak_617	21	.	3.89448	5.22206	2.10224	119
1	125622313	125622856	RH_27425_H3K4me1_CSpeaks_peak_618	40	.	4.47546	7.49900	4.00675	113
1	126022140	126022396	RH_27425_H3K4me1_CSpeaks_peak_619	42	.	5.53525	7.81062	4.29159	34
1	126361604	126362201	RH_27425_H3K4me1_CSpeaks_peak_620	106	.	6.63924	15.29876	10.64960	214
1	126441038	126441246	RH_27425_H3K4me1_CSpeaks_peak_621	66	.	5.07801	10.58142	6.62478	83
1	126531169	126531321	RH_27425_H3K4me1_CSpeaks_peak_622	73	.	5.31982	11.43059	7.35043	114
1	127846447	127846697	RH_27425_H3K4me1_CSpeaks_peak_623	86	.	7.01006	12.93505	8.61005	146
1	128268317	128269092	RH_27425_H3K4me1_CSpeaks_peak_624	70	.	4.12600	11.12978	7.09409	223
1	128369910	128370654	RH_27425_H3K4me1_CSpeaks_peak_625	177	.	9.24929	23.39093	17.70632	304
1	128541661	128542089	RH_27425_H3K4me1_CSpeaks_peak_626	73	.	7.28753	11.48462	7.39489	231
1	128546492	128546709	RH_27425_H3K4me1_CSpeaks_peak_627	62	.	5.20510	10.13233	6.23573	87
1	128576576	128576759	RH_27425_H3K4me1_CSpeaks_peak_628	99	.	8.42644	14.42895	9.90298	102
1	128953908	128954055	RH_27425_H3K4me1_CSpeaks_peak_629	51	.	5.45227	8.83985	5.16275	70
1	128957008	128957202	RH_27425_H3K4me1_CSpeaks_peak_630	77	.	6.62061	11.87290	7.72032	86
1	129131761	129132082	RH_27425_H3K4me1_CSpeaks_peak_631	52	.	4.59439	8.94368	5.23574	280
1	129132213	129132700	RH_27425_H3K4me1_CSpeaks_peak_632	45	.	4.06558	8.13528	4.55640	135
1	129210663	129210959	RH_27425_H3K4me1_CSpeaks_peak_633	77	.	4.73417	11.84562	7.71287	155
1	129655801	129656009	RH_27425_H3K4me1_CSpeaks_peak_634	73	.	5.31982	11.43059	7.35043	53
1	129710404	129710642	RH_27425_H3K4me1_CSpeaks_peak_635	84	.	7.84811	12.73820	8.47327	146
1	129744947	129745174	RH_27425_H3K4me1_CSpeaks_peak_636	40	.	4.47546	7.49900	4.00675	86
1	129745643	129745790	RH_27425_H3K4me1_CSpeaks_peak_637	21	.	3.89448	5.22206	2.10224	46
1	129758233	129758438	RH_27425_H3K4me1_CSpeaks_peak_638	108	.	9.31265	15.57731	10.88553	127
1	129774337	129774589	RH_27425_H3K4me1_CSpeaks_peak_639	43	.	5.06282	7.88545	4.33720	98
1	129777607	129777818	RH_27425_H3K4me1_CSpeaks_peak_640	85	.	6.26565	12.88214	8.58162	110
1	129906975	129907358	RH_27425_H3K4me1_CSpeaks_peak_641	40	.	4.47546	7.49900	4.00675	129
1	129934476	129934858	RH_27425_H3K4me1_CSpeaks_peak_642	84	.	7.79910	12.65639	8.41078	124
1	130013610	130013844	RH_27425_H3K4me1_CSpeaks_peak_643	27	.	4.28392	6.07392	2.79381	96
1	130858046	130858299	RH_27425_H3K4me1_CSpeaks_peak_644	45	.	4.35258	8.15708	4.56629	125
1	130897548	130897756	RH_27425_H3K4me1_CSpeaks_peak_645	26	.	3.87873	5.90908	2.67406	68
1	131005547	131005960	RH_27425_H3K4me1_CSpeaks_peak_646	26	.	3.62715	5.94037	2.69449	107
1	131218764	131218965	RH_27425_H3K4me1_CSpeaks_peak_647	27	.	4.28392	6.07392	2.79381	137
1	131251186	131251333	RH_27425_H3K4me1_CSpeaks_peak_648	29	.	4.54880	6.24469	2.94662	119
1	131287623	131287812	RH_27425_H3K4me1_CSpeaks_peak_649	47	.	5.91236	8.43487	4.79861	48
1	131304314	131304847	RH_27425_H3K4me1_CSpeaks_peak_650	95	.	4.67614	13.99907	9.54163	276
1	131380690	131380852	RH_27425_H3K4me1_CSpeaks_peak_651	66	.	6.50470	10.54445	6.60504	100
1	131501207	131501388	RH_27425_H3K4me1_CSpeaks_peak_652	95	.	7.39951	14.02045	9.54163	78
1	131564804	131565000	RH_27425_H3K4me1_CSpeaks_peak_653	43	.	5.60579	7.92586	4.36470	77
1	132639972	132640248	RH_27425_H3K4me1_CSpeaks_peak_654	34	.	4.90904	6.80949	3.42629	175
1	132762116	132762450	RH_27425_H3K4me1_CSpeaks_peak_655	82	.	6.27087	12.48310	8.25184	256
1	132828166	132828340	RH_27425_H3K4me1_CSpeaks_peak_656	64	.	6.89735	10.31929	6.40230	81
1	134507678	134507945	RH_27425_H3K4me1_CSpeaks_peak_657	86	.	7.01006	12.93505	8.61005	80
1	134581719	134582166	RH_27425_H3K4me1_CSpeaks_peak_658	27	.	3.45574	6.06360	2.79381	247
1	134582880	134583219	RH_27425_H3K4me1_CSpeaks_peak_659	101	.	8.34536	14.70711	10.15666	205
1	134657704	134657942	RH_27425_H3K4me1_CSpeaks_peak_660	16	.	3.92405	4.73891	1.69065	214
1	134674052	134674199	RH_27425_H3K4me1_CSpeaks_peak_661	33	.	5.01626	6.63931	3.30560	59
1	134819106	134819522	RH_27425_H3K4me1_CSpeaks_peak_662	70	.	4.55883	11.08348	7.05547	243
1	134833747	134833899	RH_27425_H3K4me1_CSpeaks_peak_663	23	.	4.38923	5.50683	2.32859	98
1	135280543	135280761	RH_27425_H3K4me1_CSpeaks_peak_664	37	.	5.24959	7.15249	3.72067	108
1	135640453	135640668	RH_27425_H3K4me1_CSpeaks_peak_665	111	.	7.16074	15.85851	11.13320	139
1	135775496	135775692	RH_27425_H3K4me1_CSpeaks_peak_666	39	.	5.43214	7.45877	3.98301	68
1	135828318	135828478	RH_27425_H3K4me1_CSpeaks_peak_667	35	.	4.67337	6.96266	3.54491	21
1	135848227	135848400	RH_27425_H3K4me1_CSpeaks_peak_668	47	.	5.87235	8.36761	4.73858	37
1	136164867	136165291	RH_27425_H3K4me1_CSpeaks_peak_669	130	.	5.70364	18.09868	13.05302	127
1	136166919	136167515	RH_27425_H3K4me1_CSpeaks_peak_670	485	.	8.48949	56.61322	48.54322	470
1	136263294	136263443	RH_27425_H3K4me1_CSpeaks_peak_671	126	.	5.96155	17.58893	12.62299	64
1	136263551	136263773	RH_27425_H3K4me1_CSpeaks_peak_672	32	.	2.44877	6.53642	3.21798	102
1	136455136	136455447	RH_27425_H3K4me1_CSpeaks_peak_673	47	.	5.72371	8.35585	4.72703	93
1	136803034	136803300	RH_27425_H3K4me1_CSpeaks_peak_674	47	.	4.77383	8.33601	4.71281	146
1	136852195	136852478	RH_27425_H3K4me1_CSpeaks_peak_675	22	.	3.86825	5.40795	2.26115	18
1	137275077	137275225	RH_27425_H3K4me1_CSpeaks_peak_676	20	.	3.58037	5.16001	2.05758	4
1	137629887	137630062	RH_27425_H3K4me1_CSpeaks_peak_677	52	.	4.59439	8.94368	5.23574	87
1	137679501	137679741	RH_27425_H3K4me1_CSpeaks_peak_678	59	.	4.83620	9.75213	5.92706	121
1	137714249	137714515	RH_27425_H3K4me1_CSpeaks_peak_679	47	.	4.77383	8.33601	4.71281	126
1	137715426	137715792	RH_27425_H3K4me1_CSpeaks_peak_680	107	.	9.24650	15.46023	10.78704	258
1	137853657	137854131	RH_27425_H3K4me1_CSpeaks_peak_681	54	.	5.07219	9.19885	5.43776	185
1	137916107	137916503	RH_27425_H3K4me1_CSpeaks_peak_682	62	.	5.37056	10.08610	6.20100	269
1	138323128	138323275	RH_27425_H3K4me1_CSpeaks_peak_683	54	.	5.07219	9.19885	5.43776	80
1	138528230	138528398	RH_27425_H3K4me1_CSpeaks_peak_684	77	.	6.62061	11.87290	7.72032	110
1	138587964	138588291	RH_27425_H3K4me1_CSpeaks_peak_685	20	.	3.96910	5.12558	2.03706	238
1	138755815	138756034	RH_27425_H3K4me1_CSpeaks_peak_686	110	.	9.40548	15.74268	11.03449	81
1	138949063	138949352	RH_27425_H3K4me1_CSpeaks_peak_687	21	.	3.89448	5.22206	2.10224	192
1	138971177	138971324	RH_27425_H3K4me1_CSpeaks_peak_688	36	.	4.38961	7.05906	3.63351	25
1	138971741	138972066	RH_27425_H3K4me1_CSpeaks_peak_689	54	.	5.07219	9.19885	5.43776	295
1	139011733	139011928	RH_27425_H3K4me1_CSpeaks_peak_690	95	.	6.04525	14.08926	9.59549	124
1	139012417	139012826	RH_27425_H3K4me1_CSpeaks_peak_691	183	.	12.57871	24.12325	18.34248	142
1	139083206	139083470	RH_27425_H3K4me1_CSpeaks_peak_692	35	.	4.67337	6.96266	3.54491	45
1	139083617	139083945	RH_27425_H3K4me1_CSpeaks_peak_693	75	.	6.71494	11.63260	7.52966	71
1	139141893	139142040	RH_27425_H3K4me1_CSpeaks_peak_694	27	.	4.28392	6.07392	2.79381	134
1	139159057	139159249	RH_27425_H3K4me1_CSpeaks_peak_695	80	.	5.56163	12.29881	8.07821	122
1	139159935	139160134	RH_27425_H3K4me1_CSpeaks_peak_696	43	.	5.39994	7.83874	4.30805	116
1	139166831	139167233	RH_27425_H3K4me1_CSpeaks_peak_697	45	.	4.06558	8.13528	4.55640	182
1	139212635	139213309	RH_27425_H3K4me1_CSpeaks_peak_698	104	.	6.96004	15.03011	10.42465	566
1	139316374	139316521	RH_27425_H3K4me1_CSpeaks_peak_699	51	.	6.12086	8.79012	5.13049	71
1	139367485	139367932	RH_27425_H3K4me1_CSpeaks_peak_700	145	.	9.34674	19.75894	14.50672	143
1	139403615	139403852	RH_27425_H3K4me1_CSpeaks_peak_701	23	.	4.38923	5.50683	2.32859	21
1	139408770	139409266	RH_27425_H3K4me1_CSpeaks_peak_702	91	.	7.85446	13.49091	9.10201	96
1	139717337	139717781	RH_27425_H3K4me1_CSpeaks_peak_703	40	.	4.47546	7.49900	4.00675	351
1	139963892	139964372	RH_27425_H3K4me1_CSpeaks_peak_704	46	.	3.85747	8.20245	4.60529	196
1	139964623	139964813	RH_27425_H3K4me1_CSpeaks_peak_705	56	.	6.24405	9.47310	5.68744	53
1	140060968	140061250	RH_27425_H3K4me1_CSpeaks_peak_706	21	.	3.38534	5.25381	2.11705	218
1	140103587	140103931	RH_27425_H3K4me1_CSpeaks_peak_707	86	.	7.01006	12.93505	8.61005	266
1	140175417	140175603	RH_27425_H3K4me1_CSpeaks_peak_708	71	.	5.41137	11.24937	7.19157	48
1	140175986	140176229	RH_27425_H3K4me1_CSpeaks_peak_709	19	.	2.98077	5.03405	1.95824	125
1	140185560	140186033	RH_27425_H3K4me1_CSpeaks_peak_710	45	.	4.06558	8.13528	4.55640	95
1	140186136	140186309	RH_27425_H3K4me1_CSpeaks_peak_711	105	.	8.36319	15.17159	10.52482	129
1	140378120	140378378	RH_27425_H3K4me1_CSpeaks_peak_712	56	.	6.24405	9.47310	5.68744	139
1	140496574	140496789	RH_27425_H3K4me1_CSpeaks_peak_713	21	.	3.38534	5.25381	2.11705	100
1	140650709	140650865	RH_27425_H3K4me1_CSpeaks_peak_714	21	.	3.89448	5.22206	2.10224	143
1	140873594	140873788	RH_27425_H3K4me1_CSpeaks_peak_715	46	.	3.85747	8.20245	4.60529	161
1	141415617	141415858	RH_27425_H3K4me1_CSpeaks_peak_716	66	.	5.64379	10.57869	6.62478	80
1	142249912	142250151	RH_27425_H3K4me1_CSpeaks_peak_717	25	.	3.80139	5.77483	2.56275	70
1	142560452	142560724	RH_27425_H3K4me1_CSpeaks_peak_718	64	.	5.74540	10.38793	6.46187	159
1	142857624	142858126	RH_27425_H3K4me1_CSpeaks_peak_719	20	.	3.58037	5.16001	2.05758	111
1	142881357	142881573	RH_27425_H3K4me1_CSpeaks_peak_720	89	.	6.96371	13.28127	8.91677	87
1	142881824	142881971	RH_27425_H3K4me1_CSpeaks_peak_721	35	.	4.85112	6.97111	3.54982	35
1	143107601	143107920	RH_27425_H3K4me1_CSpeaks_peak_722	105	.	8.36319	15.17159	10.52482	124
1	143552334	143552481	RH_27425_H3K4me1_CSpeaks_peak_723	42	.	5.64329	7.82217	4.29654	105
1	143653793	143654030	RH_27425_H3K4me1_CSpeaks_peak_724	15	.	3.14353	4.59617	1.58004	192
1	145304354	145304501	RH_27425_H3K4me1_CSpeaks_peak_725	15	.	3.14353	4.59617	1.58004	136
1	145427340	145427686	RH_27425_H3K4me1_CSpeaks_peak_726	75	.	6.96933	11.66120	7.55251	137
1	145460860	145461225	RH_27425_H3K4me1_CSpeaks_peak_727	124	.	8.56785	17.40504	12.44596	131
1	145528838	145529275	RH_27425_H3K4me1_CSpeaks_peak_728	52	.	4.59439	8.94368	5.23574	352
1	145640752	145641174	RH_27425_H3K4me1_CSpeaks_peak_729	34	.	3.50679	6.87224	3.47238	57
1	145808298	145808490	RH_27425_H3K4me1_CSpeaks_peak_730	53	.	5.20474	9.09600	5.35418	90
1	145808831	145808989	RH_27425_H3K4me1_CSpeaks_peak_731	34	.	3.50679	6.87224	3.47238	22
1	146331564	146331873	RH_27425_H3K4me1_CSpeaks_peak_732	128	.	9.96346	17.81798	12.81654	176
1	146453208	146453374	RH_27425_H3K4me1_CSpeaks_peak_733	39	.	4.11077	7.39348	3.92868	40
1	148120503	148120808	RH_27425_H3K4me1_CSpeaks_peak_734	240	.	12.81038	30.43444	24.04749	128
1	148302021	148302291	RH_27425_H3K4me1_CSpeaks_peak_735	73	.	5.31982	11.43059	7.35043	117
1	148541140	148541379	RH_27425_H3K4me1_CSpeaks_peak_736	66	.	5.07801	10.58142	6.62478	79
1	149322710	149322973	RH_27425_H3K4me1_CSpeaks_peak_737	33	.	3.86896	6.65411	3.30975	119
1	149503206	149503386	RH_27425_H3K4me1_CSpeaks_peak_738	62	.	5.37056	10.08610	6.20100	106
1	149869092	149869427	RH_27425_H3K4me1_CSpeaks_peak_739	107	.	7.69673	15.43289	10.76338	247
1	150895668	150896155	RH_27425_H3K4me1_CSpeaks_peak_740	34	.	3.50679	6.87224	3.47238	189
1	151954874	151955090	RH_27425_H3K4me1_CSpeaks_peak_741	104	.	7.78895	15.12794	10.49777	98
1	152230882	152231472	RH_27425_H3K4me1_CSpeaks_peak_742	15	.	2.61314	4.49973	1.50071	482
1	152529986	152530139	RH_27425_H3K4me1_CSpeaks_peak_743	66	.	6.12275	10.65516	6.68576	55
1	153491872	153492038	RH_27425_H3K4me1_CSpeaks_peak_744	68	.	7.09483	10.88041	6.88207	106
1	153813663	153813873	RH_27425_H3K4me1_CSpeaks_peak_745	52	.	4.59439	8.94368	5.23574	143
1	153964246	153964423	RH_27425_H3K4me1_CSpeaks_peak_746	59	.	5.84171	9.82376	5.97521	94
1	154087119	154087274	RH_27425_H3K4me1_CSpeaks_peak_747	52	.	4.59439	8.94368	5.23574	85
1	154232082	154232269	RH_27425_H3K4me1_CSpeaks_peak_748	62	.	5.37056	10.08610	6.20100	127
1	154947560	154947818	RH_27425_H3K4me1_CSpeaks_peak_749	68	.	6.23116	10.83532	6.83931	142
1	155010655	155010854	RH_27425_H3K4me1_CSpeaks_peak_750	101	.	8.34536	14.70711	10.15666	88
1	155393285	155393647	RH_27425_H3K4me1_CSpeaks_peak_751	52	.	3.85381	8.98827	5.26920	218
1	156197992	156198173	RH_27425_H3K4me1_CSpeaks_peak_752	126	.	9.29243	17.63089	12.65116	39
1	156275729	156276141	RH_27425_H3K4me1_CSpeaks_peak_753	157	.	10.79988	21.13348	15.70815	133
1	156294291	156294620	RH_27425_H3K4me1_CSpeaks_peak_754	54	.	5.07219	9.19885	5.43776	260
1	156577161	156577431	RH_27425_H3K4me1_CSpeaks_peak_755	59	.	4.83620	9.75213	5.92706	80
1	157747620	157747872	RH_27425_H3K4me1_CSpeaks_peak_756	34	.	5.04521	6.81683	3.42629	23
1	158339929	158340354	RH_27425_H3K4me1_CSpeaks_peak_757	59	.	3.85094	9.77748	5.95185	295
1	158619437	158619758	RH_27425_H3K4me1_CSpeaks_peak_758	77	.	6.62061	11.87290	7.72032	228
1	158623750	158624131	RH_27425_H3K4me1_CSpeaks_peak_759	85	.	6.26565	12.88214	8.58162	119
1	158713535	158713897	RH_27425_H3K4me1_CSpeaks_peak_760	54	.	5.07219	9.19885	5.43776	61
1	159681303	159681614	RH_27425_H3K4me1_CSpeaks_peak_761	21	.	3.38534	5.25381	2.11705	138
1	159697247	159697424	RH_27425_H3K4me1_CSpeaks_peak_762	47	.	4.77383	8.33601	4.71281	31
1	160058949	160059206	RH_27425_H3K4me1_CSpeaks_peak_763	33	.	3.65902	6.73170	3.35928	195
1	160106278	160106651	RH_27425_H3K4me1_CSpeaks_peak_764	88	.	5.80344	13.18527	8.83348	121
1	160395907	160396101	RH_27425_H3K4me1_CSpeaks_peak_765	86	.	7.01006	12.93505	8.61005	106
1	160631984	160632180	RH_27425_H3K4me1_CSpeaks_peak_766	64	.	6.89735	10.31929	6.40230	75
1	160768977	160769176	RH_27425_H3K4me1_CSpeaks_peak_767	43	.	5.39994	7.83874	4.30805	109
1	160917955	160918122	RH_27425_H3K4me1_CSpeaks_peak_768	52	.	6.08878	8.94816	5.23574	26
1	161010469	161010649	RH_27425_H3K4me1_CSpeaks_peak_769	38	.	5.20337	7.27588	3.83234	115
1	161010796	161010965	RH_27425_H3K4me1_CSpeaks_peak_770	71	.	7.29358	11.22156	7.16510	69
1	161051365	161051586	RH_27425_H3K4me1_CSpeaks_peak_771	23	.	4.38923	5.50683	2.32859	135
1	161076089	161076487	RH_27425_H3K4me1_CSpeaks_peak_772	142	.	10.65100	19.41756	14.20560	184
1	161126898	161127076	RH_27425_H3K4me1_CSpeaks_peak_773	86	.	7.80506	13.02140	8.68389	51
1	161153238	161153543	RH_27425_H3K4me1_CSpeaks_peak_774	51	.	5.45227	8.83985	5.16275	131
1	161235136	161235353	RH_27425_H3K4me1_CSpeaks_peak_775	33	.	3.86896	6.65411	3.30975	108
1	161256744	161256891	RH_27425_H3K4me1_CSpeaks_peak_776	29	.	4.68303	6.23664	2.93966	31
1	161351388	161351546	RH_27425_H3K4me1_CSpeaks_peak_777	61	.	6.38175	10.00598	6.14643	64
1	161538200	161538421	RH_27425_H3K4me1_CSpeaks_peak_778	134	.	9.81807	18.49850	13.40808	91
1	161758450	161759009	RH_27425_H3K4me1_CSpeaks_peak_779	80	.	5.56163	12.29881	8.07821	243
1	161903797	161904429	RH_27425_H3K4me1_CSpeaks_peak_780	59	.	4.83620	9.75213	5.92706	385
1	162102794	162103053	RH_27425_H3K4me1_CSpeaks_peak_781	43	.	5.29213	7.95116	4.38614	112
1	162555879	162556093	RH_27425_H3K4me1_CSpeaks_peak_782	47	.	5.13115	8.31120	4.70609	200
1	163895494	163895706	RH_27425_H3K4me1_CSpeaks_peak_783	56	.	6.24405	9.47310	5.68744	136
1	164000247	164000416	RH_27425_H3K4me1_CSpeaks_peak_784	43	.	5.06282	7.88545	4.33720	77
1	164528440	164528622	RH_27425_H3K4me1_CSpeaks_peak_785	53	.	6.27032	9.05024	5.32170	61
1	164548783	164549194	RH_27425_H3K4me1_CSpeaks_peak_786	134	.	8.95730	18.57280	13.46213	204
1	164596000	164596226	RH_27425_H3K4me1_CSpeaks_peak_787	24	.	3.15611	5.62449	2.43925	181
1	164774106	164774342	RH_27425_H3K4me1_CSpeaks_peak_788	23	.	2.88820	5.54484	2.36541	69
1	164868779	164868956	RH_27425_H3K4me1_CSpeaks_peak_789	75	.	7.52439	11.62581	7.52638	77
1	165221189	165221518	RH_27425_H3K4me1_CSpeaks_peak_790	58	.	4.47214	9.62181	5.81998	207
1	165259968	165260487	RH_27425_H3K4me1_CSpeaks_peak_791	155	.	7.11476	20.90401	15.51391	422
1	165298200	165298504	RH_27425_H3K4me1_CSpeaks_peak_792	95	.	6.04525	14.08926	9.59549	101
1	165368429	165368958	RH_27425_H3K4me1_CSpeaks_peak_793	27	.	4.28392	6.07392	2.79381	74
1	165736733	165737072	RH_27425_H3K4me1_CSpeaks_peak_794	119	.	8.82022	16.85057	11.98163	94
1	165869451	165869875	RH_27425_H3K4me1_CSpeaks_peak_795	66	.	6.50470	10.54445	6.60504	341
1	165886966	165887732	RH_27425_H3K4me1_CSpeaks_peak_796	155	.	7.11476	20.90401	15.51391	486
1	166359942	166360251	RH_27425_H3K4me1_CSpeaks_peak_797	26	.	3.87873	5.90908	2.67406	277
1	166463618	166463790	RH_27425_H3K4me1_CSpeaks_peak_798	25	.	4.48542	5.75408	2.54368	54
1	166718910	166719157	RH_27425_H3K4me1_CSpeaks_peak_799	33	.	3.65902	6.73170	3.35928	35
1	168633109	168633316	RH_27425_H3K4me1_CSpeaks_peak_800	27	.	3.45574	6.06360	2.79381	100
1	169018305	169018532	RH_27425_H3K4me1_CSpeaks_peak_801	69	.	5.66892	10.99648	6.97475	80
1	173788995	173789257	RH_27425_H3K4me1_CSpeaks_peak_802	77	.	5.96728	11.92884	7.75243	144
1	173953881	173954221	RH_27425_H3K4me1_CSpeaks_peak_803	26	.	3.87873	5.90908	2.67406	79
1	181495456	181495712	RH_27425_H3K4me1_CSpeaks_peak_804	35	.	4.67337	6.96266	3.54491	133
1	181581783	181582064	RH_27425_H3K4me1_CSpeaks_peak_805	56	.	6.24405	9.47310	5.68744	139
1	182169783	182170067	RH_27425_H3K4me1_CSpeaks_peak_806	53	.	5.60454	9.08854	5.34922	218
1	182235895	182236206	RH_27425_H3K4me1_CSpeaks_peak_807	26	.	3.62715	5.94037	2.69449	194
1	182495114	182495261	RH_27425_H3K4me1_CSpeaks_peak_808	21	.	2.92890	5.28407	2.14491	21
1	182876776	182876964	RH_27425_H3K4me1_CSpeaks_peak_809	40	.	3.68213	7.52750	4.03175	55
1	183205589	183205753	RH_27425_H3K4me1_CSpeaks_peak_810	66	.	6.12275	10.65516	6.68576	52
1	183219289	183219861	RH_27425_H3K4me1_CSpeaks_peak_811	117	.	7.52505	16.53632	11.71061	213
1	183505457	183505836	RH_27425_H3K4me1_CSpeaks_peak_812	69	.	5.66892	10.99648	6.97475	123
1	184421291	184421440	RH_27425_H3K4me1_CSpeaks_peak_813	50	.	5.35741	8.68433	5.03070	108
1	184530932	184531136	RH_27425_H3K4me1_CSpeaks_peak_814	47	.	4.77383	8.33601	4.71281	102
1	184578541	184578742	RH_27425_H3K4me1_CSpeaks_peak_815	51	.	5.45227	8.83985	5.16275	130
1	184989299	184989457	RH_27425_H3K4me1_CSpeaks_peak_816	43	.	5.06282	7.88545	4.33720	115
1	185341174	185341421	RH_27425_H3K4me1_CSpeaks_peak_817	77	.	6.62061	11.87290	7.72032	135
1	185925401	185925624	RH_27425_H3K4me1_CSpeaks_peak_818	93	.	7.27077	13.80324	9.39501	98
1	185925877	185926108	RH_27425_H3K4me1_CSpeaks_peak_819	101	.	8.34536	14.70711	10.15666	92
1	186215573	186215791	RH_27425_H3K4me1_CSpeaks_peak_820	77	.	6.62061	11.87290	7.72032	77
1	186321784	186322380	RH_27425_H3K4me1_CSpeaks_peak_821	73	.	5.31982	11.43059	7.35043	470
1	186456955	186457564	RH_27425_H3K4me1_CSpeaks_peak_822	124	.	8.56785	17.40504	12.44596	206
1	186465727	186466011	RH_27425_H3K4me1_CSpeaks_peak_823	47	.	5.91236	8.43487	4.79861	177
1	186498667	186498964	RH_27425_H3K4me1_CSpeaks_peak_824	40	.	3.68213	7.52750	4.03175	47
1	187188872	187189053	RH_27425_H3K4me1_CSpeaks_peak_825	166	.	8.95093	22.26982	16.68759	69
1	187190205	187190406	RH_27425_H3K4me1_CSpeaks_peak_826	34	.	4.39354	6.78416	3.40915	60
1	187190536	187190735	RH_27425_H3K4me1_CSpeaks_peak_827	45	.	4.06558	8.13528	4.55640	76
1	187466665	187467037	RH_27425_H3K4me1_CSpeaks_peak_828	91	.	7.85446	13.49091	9.10201	284
1	187676047	187676224	RH_27425_H3K4me1_CSpeaks_peak_829	27	.	3.45574	6.06360	2.79381	52
1	187833722	187834074	RH_27425_H3K4me1_CSpeaks_peak_830	34	.	5.04521	6.81683	3.42629	225
1	187844678	187844853	RH_27425_H3K4me1_CSpeaks_peak_831	73	.	5.31982	11.43059	7.35043	131
1	188404684	188405167	RH_27425_H3K4me1_CSpeaks_peak_832	58	.	4.20815	9.60816	5.81185	308
1	188459306	188459470	RH_27425_H3K4me1_CSpeaks_peak_833	39	.	4.11077	7.39348	3.92868	29
1	188740329	188740557	RH_27425_H3K4me1_CSpeaks_peak_834	43	.	5.06282	7.88545	4.33720	191
1	188740741	188740950	RH_27425_H3K4me1_CSpeaks_peak_835	31	.	4.39813	6.51790	3.19955	79
1	188741262	188741415	RH_27425_H3K4me1_CSpeaks_peak_836	54	.	5.07219	9.19885	5.43776	141
1	188970909	188971314	RH_27425_H3K4me1_CSpeaks_peak_837	52	.	4.59439	8.94368	5.23574	259
1	189026246	189026596	RH_27425_H3K4me1_CSpeaks_peak_838	88	.	5.80344	13.18527	8.83348	228
1	189502983	189503328	RH_27425_H3K4me1_CSpeaks_peak_839	70	.	6.87265	11.13858	7.09648	224
1	189988541	189988696	RH_27425_H3K4me1_CSpeaks_peak_840	43	.	5.06282	7.88545	4.33720	34
1	191671914	191672078	RH_27425_H3K4me1_CSpeaks_peak_841	24	.	3.15611	5.62449	2.43925	131
1	192457721	192457869	RH_27425_H3K4me1_CSpeaks_peak_842	64	.	4.67542	10.39393	6.46234	98
1	193400598	193400807	RH_27425_H3K4me1_CSpeaks_peak_843	43	.	5.39994	7.83874	4.30805	124
1	193539978	193540223	RH_27425_H3K4me1_CSpeaks_peak_844	20	.	3.58037	5.16001	2.05758	110
1	195021464	195021611	RH_27425_H3K4me1_CSpeaks_peak_845	33	.	4.17710	6.68943	3.32906	137
1	195754251	195754420	RH_27425_H3K4me1_CSpeaks_peak_846	40	.	4.47546	7.49900	4.00675	115
1	195913446	195913705	RH_27425_H3K4me1_CSpeaks_peak_847	53	.	6.16637	9.07572	5.33903	222
1	197723606	197723797	RH_27425_H3K4me1_CSpeaks_peak_848	56	.	6.24405	9.47310	5.68744	55
1	198536307	198536622	RH_27425_H3K4me1_CSpeaks_peak_849	40	.	4.47546	7.49900	4.00675	205
1	199886310	199886579	RH_27425_H3K4me1_CSpeaks_peak_850	27	.	4.28392	6.07392	2.79381	136
1	199957313	199957541	RH_27425_H3K4me1_CSpeaks_peak_851	76	.	6.32987	11.78069	7.65817	143
1	199957861	199958072	RH_27425_H3K4me1_CSpeaks_peak_852	112	.	8.03611	16.01452	11.25504	116
1	200123401	200123563	RH_27425_H3K4me1_CSpeaks_peak_853	29	.	3.33145	6.23758	2.93966	135
1	200590362	200590673	RH_27425_H3K4me1_CSpeaks_peak_854	62	.	6.00486	10.09207	6.20339	105
1	200753871	200754307	RH_27425_H3K4me1_CSpeaks_peak_855	84	.	6.88810	12.73019	8.47327	205
1	200807926	200808355	RH_27425_H3K4me1_CSpeaks_peak_856	112	.	6.52887	15.94715	11.20435	224
1	200852651	200852804	RH_27425_H3K4me1_CSpeaks_peak_857	51	.	5.45227	8.83985	5.16275	95
1	200889211	200889368	RH_27425_H3K4me1_CSpeaks_peak_858	51	.	5.27489	8.87923	5.19275	76
1	201662255	201662578	RH_27425_H3K4me1_CSpeaks_peak_859	35	.	4.67337	6.96266	3.54491	32
1	201738580	201738861	RH_27425_H3K4me1_CSpeaks_peak_860	39	.	5.11084	7.38094	3.92737	167
1	201775798	201775956	RH_27425_H3K4me1_CSpeaks_peak_861	31	.	3.23720	6.44254	3.13044	57
1	202030176	202030426	RH_27425_H3K4me1_CSpeaks_peak_862	51	.	5.45227	8.83985	5.16275	133
1	202292203	202292505	RH_27425_H3K4me1_CSpeaks_peak_863	161	.	11.91361	21.61708	16.14027	145
1	202311837	202312164	RH_27425_H3K4me1_CSpeaks_peak_864	39	.	3.86230	7.42263	3.94780	137
1	202432351	202432523	RH_27425_H3K4me1_CSpeaks_peak_865	114	.	6.09837	16.27097	11.47131	116
1	203086512	203086732	RH_27425_H3K4me1_CSpeaks_peak_866	51	.	5.27489	8.87923	5.19275	108
1	203396317	203396683	RH_27425_H3K4me1_CSpeaks_peak_867	83	.	4.90951	12.62334	8.38110	263
1	204310366	204310680	RH_27425_H3K4me1_CSpeaks_peak_868	88	.	5.80344	13.18527	8.83348	95
1	204964973	204965352	RH_27425_H3K4me1_CSpeaks_peak_869	20	.	3.58037	5.16001	2.05758	288
1	205429338	205429581	RH_27425_H3K4me1_CSpeaks_peak_870	29	.	3.33145	6.23758	2.93966	18
1	205500786	205501029	RH_27425_H3K4me1_CSpeaks_peak_871	59	.	5.84171	9.82376	5.97521	78
1	205501613	205501780	RH_27425_H3K4me1_CSpeaks_peak_872	39	.	4.11077	7.39348	3.92868	24
1	205722119	205722266	RH_27425_H3K4me1_CSpeaks_peak_873	30	.	3.96036	6.30625	3.00212	28
1	205787207	205787372	RH_27425_H3K4me1_CSpeaks_peak_874	86	.	7.80506	13.02140	8.68389	62
1	206224206	206224457	RH_27425_H3K4me1_CSpeaks_peak_875	21	.	3.38534	5.25381	2.11705	137
1	206621720	206621905	RH_27425_H3K4me1_CSpeaks_peak_876	59	.	4.83620	9.75213	5.92706	95
1	207085709	207085856	RH_27425_H3K4me1_CSpeaks_peak_877	35	.	4.67337	6.96266	3.54491	31
1	207199928	207200176	RH_27425_H3K4me1_CSpeaks_peak_878	51	.	5.45227	8.83985	5.16275	79
1	207382403	207382910	RH_27425_H3K4me1_CSpeaks_peak_879	114	.	6.09837	16.27097	11.47131	360
1	207645269	207645740	RH_27425_H3K4me1_CSpeaks_peak_880	52	.	4.59439	8.94368	5.23574	369
1	207755866	207756200	RH_27425_H3K4me1_CSpeaks_peak_881	80	.	7.36355	12.30085	8.07821	110
1	207859566	207859741	RH_27425_H3K4me1_CSpeaks_peak_882	54	.	5.07219	9.19885	5.43776	48
1	207990299	207990446	RH_27425_H3K4me1_CSpeaks_peak_883	23	.	4.38923	5.50683	2.32859	61
1	209066167	209066378	RH_27425_H3K4me1_CSpeaks_peak_884	51	.	5.45227	8.83985	5.16275	67
1	209549690	209549975	RH_27425_H3K4me1_CSpeaks_peak_885	19	.	2.98077	5.03405	1.95824	226
1	209583808	209584203	RH_27425_H3K4me1_CSpeaks_peak_886	31	.	3.23720	6.44254	3.13044	113
1	210192600	210193050	RH_27425_H3K4me1_CSpeaks_peak_887	59	.	3.85094	9.77748	5.95185	307
1	210493761	210494276	RH_27425_H3K4me1_CSpeaks_peak_888	52	.	5.73314	8.96542	5.24861	107
1	210510590	210510871	RH_27425_H3K4me1_CSpeaks_peak_889	21	.	3.38534	5.25381	2.11705	254
1	210746464	210746728	RH_27425_H3K4me1_CSpeaks_peak_890	112	.	6.52887	15.94715	11.20435	140
1	210746886	210747532	RH_27425_H3K4me1_CSpeaks_peak_891	43	.	3.82240	7.85684	4.32606	103
1	210877895	210878196	RH_27425_H3K4me1_CSpeaks_peak_892	73	.	5.31982	11.43059	7.35043	170
1	210878391	210878676	RH_27425_H3K4me1_CSpeaks_peak_893	16	.	2.77474	4.73648	1.69065	5
1	210880172	210880499	RH_27425_H3K4me1_CSpeaks_peak_894	83	.	4.90951	12.62334	8.38110	108
1	211249677	211249879	RH_27425_H3K4me1_CSpeaks_peak_895	29	.	3.33145	6.23758	2.93966	29
1	211934806	211934955	RH_27425_H3K4me1_CSpeaks_peak_896	43	.	4.92323	7.96512	4.39687	107
1	212150853	212151199	RH_27425_H3K4me1_CSpeaks_peak_897	77	.	6.62061	11.87290	7.72032	221
1	212347719	212347965	RH_27425_H3K4me1_CSpeaks_peak_898	39	.	4.11077	7.39348	3.92868	230
1	212607251	212607607	RH_27425_H3K4me1_CSpeaks_peak_899	21	.	3.38534	5.25381	2.11705	239
1	212768349	212768583	RH_27425_H3K4me1_CSpeaks_peak_900	77	.	6.62061	11.87290	7.72032	110
1	213060854	213061061	RH_27425_H3K4me1_CSpeaks_peak_901	117	.	8.06324	16.53925	11.71061	126
1	213170934	213171390	RH_27425_H3K4me1_CSpeaks_peak_902	51	.	5.45227	8.83985	5.16275	154
1	213409034	213409268	RH_27425_H3K4me1_CSpeaks_peak_903	20	.	3.71761	5.16358	2.05918	90
1	213536729	213536932	RH_27425_H3K4me1_CSpeaks_peak_904	66	.	6.76438	10.62472	6.66234	98
1	215803502	215803650	RH_27425_H3K4me1_CSpeaks_peak_905	40	.	3.68213	7.52750	4.03175	79
1	216411034	216411534	RH_27425_H3K4me1_CSpeaks_peak_906	222	.	12.07288	28.52061	22.27016	356
1	216512059	216512398	RH_27425_H3K4me1_CSpeaks_peak_907	19	.	2.98077	5.03405	1.95824	233
1	216513129	216513291	RH_27425_H3K4me1_CSpeaks_peak_908	26	.	3.62715	5.94037	2.69449	107
1	216513691	216514083	RH_27425_H3K4me1_CSpeaks_peak_909	51	.	5.27489	8.87923	5.19275	247
1	216929579	216929746	RH_27425_H3K4me1_CSpeaks_peak_910	56	.	6.24405	9.47310	5.68744	116
1	216998164	216998467	RH_27425_H3K4me1_CSpeaks_peak_911	29	.	4.68303	6.23664	2.93966	248
1	217772452	217772763	RH_27425_H3K4me1_CSpeaks_peak_912	55	.	4.93115	9.27344	5.50519	71
1	218084724	218084903	RH_27425_H3K4me1_CSpeaks_peak_913	22	.	3.25246	5.41955	2.26697	4
1	219903998	219904260	RH_27425_H3K4me1_CSpeaks_peak_914	98	.	7.33022	14.34658	9.82731	125
1	219916989	219917141	RH_27425_H3K4me1_CSpeaks_peak_915	33	.	3.65902	6.73170	3.35928	108
1	219937712	219937966	RH_27425_H3K4me1_CSpeaks_peak_916	118	.	9.52984	16.67006	11.82120	138
1	220337146	220337328	RH_27425_H3K4me1_CSpeaks_peak_917	59	.	4.83620	9.75213	5.92706	61
1	220403732	220404022	RH_27425_H3K4me1_CSpeaks_peak_918	59	.	5.84171	9.82376	5.97521	39
1	220536213	220536481	RH_27425_H3K4me1_CSpeaks_peak_919	43	.	5.06282	7.88545	4.33720	122
1	220694995	220695209	RH_27425_H3K4me1_CSpeaks_peak_920	94	.	6.56401	13.85541	9.41682	81
1	220953544	220953704	RH_27425_H3K4me1_CSpeaks_peak_921	33	.	4.17710	6.68943	3.32906	131
1	221143474	221143732	RH_27425_H3K4me1_CSpeaks_peak_922	45	.	4.06558	8.13528	4.55640	140
1	221225841	221226003	RH_27425_H3K4me1_CSpeaks_peak_923	41	.	3.54551	7.67936	4.17231	89
1	221226154	221226363	RH_27425_H3K4me1_CSpeaks_peak_924	58	.	4.20815	9.60816	5.81185	82
1	221345125	221345358	RH_27425_H3K4me1_CSpeaks_peak_925	47	.	4.77383	8.33601	4.71281	118
1	221674284	221674635	RH_27425_H3K4me1_CSpeaks_peak_926	85	.	7.43395	12.80572	8.53140	236
1	221676242	221676771	RH_27425_H3K4me1_CSpeaks_peak_927	131	.	8.43982	18.18388	13.11807	274
1	223086448	223086630	RH_27425_H3K4me1_CSpeaks_peak_928	26	.	3.62715	5.94037	2.69449	116
1	223086798	223086995	RH_27425_H3K4me1_CSpeaks_peak_929	33	.	3.86896	6.65411	3.30975	31
1	223412717	223412881	RH_27425_H3K4me1_CSpeaks_peak_930	27	.	4.28392	6.07392	2.79381	84
1	223560038	223560272	RH_27425_H3K4me1_CSpeaks_peak_931	73	.	5.31982	11.43059	7.35043	114
1	223742100	223742275	RH_27425_H3K4me1_CSpeaks_peak_932	140	.	8.17049	19.21070	14.02354	89
1	223742513	223742794	RH_27425_H3K4me1_CSpeaks_peak_933	67	.	5.31139	10.69083	6.72018	200
1	223811694	223811969	RH_27425_H3K4me1_CSpeaks_peak_934	77	.	5.96728	11.92884	7.75243	196
1	223851651	223851878	RH_27425_H3K4me1_CSpeaks_peak_935	47	.	5.91236	8.43487	4.79861	47
1	223959038	223959211	RH_27425_H3K4me1_CSpeaks_peak_936	15	.	3.32872	4.52266	1.52212	26
1	223975389	223975574	RH_27425_H3K4me1_CSpeaks_peak_937	32	.	4.96675	6.55376	3.23344	98
1	224148806	224149289	RH_27425_H3K4me1_CSpeaks_peak_938	73	.	5.31982	11.43059	7.35043	342
1	224264148	224264380	RH_27425_H3K4me1_CSpeaks_peak_939	40	.	4.47546	7.49900	4.00675	133
1	224503375	224503686	RH_27425_H3K4me1_CSpeaks_peak_940	79	.	5.66905	12.13507	7.94846	267
1	224503858	224504029	RH_27425_H3K4me1_CSpeaks_peak_941	39	.	4.11077	7.39348	3.92868	110
1	225407712	225408025	RH_27425_H3K4me1_CSpeaks_peak_942	59	.	5.84171	9.82376	5.97521	204
1	225483172	225483342	RH_27425_H3K4me1_CSpeaks_peak_943	66	.	6.76438	10.62472	6.66234	69
1	225483782	225483992	RH_27425_H3K4me1_CSpeaks_peak_944	14	.	3.50503	4.41038	1.45046	29
1	225491797	225492041	RH_27425_H3K4me1_CSpeaks_peak_945	40	.	4.47546	7.49900	4.00675	138
1	225492147	225492483	RH_27425_H3K4me1_CSpeaks_peak_946	45	.	4.06558	8.13528	4.55640	101
1	225492741	225493016	RH_27425_H3K4me1_CSpeaks_peak_947	39	.	4.13507	7.44105	3.96545	138
1	225550055	225550324	RH_27425_H3K4me1_CSpeaks_peak_948	91	.	7.85446	13.49091	9.10201	145
10	29513	29853	RH_27425_H3K4me1_CSpeaks_peak_949	48	.	5.45589	8.52032	4.87610	111
10	182826	183139	RH_27425_H3K4me1_CSpeaks_peak_950	68	.	6.23116	10.83532	6.83931	117
10	201044	201937	RH_27425_H3K4me1_CSpeaks_peak_951	84	.	6.14070	12.64954	8.40433	649
10	236147	236524	RH_27425_H3K4me1_CSpeaks_peak_952	43	.	3.43834	7.86242	4.33099	269
10	236627	236973	RH_27425_H3K4me1_CSpeaks_peak_953	51	.	4.26886	8.86865	5.18516	118
10	246256	246614	RH_27425_H3K4me1_CSpeaks_peak_954	21	.	2.73128	5.29210	2.15224	119
10	306899	307095	RH_27425_H3K4me1_CSpeaks_peak_955	21	.	3.89448	5.22206	2.10224	99
10	307303	307459	RH_27425_H3K4me1_CSpeaks_peak_956	47	.	5.72371	8.35585	4.72703	44
10	309231	309670	RH_27425_H3K4me1_CSpeaks_peak_957	77	.	6.62061	11.87290	7.72032	315
10	314538	314685	RH_27425_H3K4me1_CSpeaks_peak_958	22	.	4.18160	5.45362	2.29584	120
10	331105	331557	RH_27425_H3K4me1_CSpeaks_peak_959	45	.	4.06558	8.13528	4.55640	258
10	422895	423333	RH_27425_H3K4me1_CSpeaks_peak_960	70	.	4.55883	11.08348	7.05547	124
10	423774	424145	RH_27425_H3K4me1_CSpeaks_peak_961	51	.	4.26886	8.86865	5.18516	277
10	439383	439786	RH_27425_H3K4me1_CSpeaks_peak_962	53	.	3.32552	9.09454	5.35418	131
10	454089	454325	RH_27425_H3K4me1_CSpeaks_peak_963	117	.	8.06324	16.53925	11.71061	115
10	455179	455395	RH_27425_H3K4me1_CSpeaks_peak_964	42	.	5.64329	7.82217	4.29654	104
10	487311	487499	RH_27425_H3K4me1_CSpeaks_peak_965	51	.	5.45227	8.83985	5.16275	98
10	570297	570590	RH_27425_H3K4me1_CSpeaks_peak_966	33	.	5.01626	6.63931	3.30560	216
10	594534	595267	RH_27425_H3K4me1_CSpeaks_peak_967	120	.	7.45910	16.88680	12.00211	239
10	602086	602326	RH_27425_H3K4me1_CSpeaks_peak_968	102	.	8.86853	14.80194	10.24640	117
10	649752	650241	RH_27425_H3K4me1_CSpeaks_peak_969	84	.	6.88810	12.73019	8.47327	138
10	704772	704970	RH_27425_H3K4me1_CSpeaks_peak_970	34	.	4.59206	6.83173	3.43675	139
10	705228	705406	RH_27425_H3K4me1_CSpeaks_peak_971	21	.	3.38534	5.25381	2.11705	115
10	714223	714528	RH_27425_H3K4me1_CSpeaks_peak_972	51	.	5.45227	8.83985	5.16275	120
10	720323	720738	RH_27425_H3K4me1_CSpeaks_peak_973	92	.	6.43311	13.61047	9.21700	291
10	722778	722925	RH_27425_H3K4me1_CSpeaks_peak_974	54	.	5.07219	9.19885	5.43776	84
10	768947	769241	RH_27425_H3K4me1_CSpeaks_peak_975	27	.	4.28392	6.07392	2.79381	231
10	769675	769840	RH_27425_H3K4me1_CSpeaks_peak_976	42	.	5.53525	7.81062	4.29159	42
10	798675	798862	RH_27425_H3K4me1_CSpeaks_peak_977	43	.	5.60579	7.92586	4.36470	70
10	811134	811336	RH_27425_H3K4me1_CSpeaks_peak_978	52	.	4.59439	8.94368	5.23574	130
10	827010	827327	RH_27425_H3K4me1_CSpeaks_peak_979	32	.	3.98354	6.60960	3.28504	265
10	832483	832641	RH_27425_H3K4me1_CSpeaks_peak_980	33	.	4.98173	6.71390	3.34787	135
10	881541	881732	RH_27425_H3K4me1_CSpeaks_peak_981	51	.	5.45227	8.83985	5.16275	128
10	884322	884482	RH_27425_H3K4me1_CSpeaks_peak_982	101	.	8.34536	14.70711	10.15666	44
10	892388	892619	RH_27425_H3K4me1_CSpeaks_peak_983	20	.	3.58037	5.16001	2.05758	93
10	941078	941274	RH_27425_H3K4me1_CSpeaks_peak_984	40	.	4.47546	7.49900	4.00675	122
10	1030523	1030743	RH_27425_H3K4me1_CSpeaks_peak_985	95	.	8.40869	14.02152	9.54163	109
10	1048953	1049212	RH_27425_H3K4me1_CSpeaks_peak_986	33	.	4.17710	6.68943	3.32906	120
10	1069472	1069619	RH_27425_H3K4me1_CSpeaks_peak_987	47	.	5.91236	8.43487	4.79861	59
10	1093557	1093719	RH_27425_H3K4me1_CSpeaks_peak_988	45	.	4.35258	8.15708	4.56629	80
10	1129721	1129970	RH_27425_H3K4me1_CSpeaks_peak_989	70	.	6.61517	11.08701	7.05547	111
10	1130071	1130482	RH_27425_H3K4me1_CSpeaks_peak_990	69	.	5.85534	10.95423	6.95132	136
10	1130641	1131498	RH_27425_H3K4me1_CSpeaks_peak_991	91	.	5.75820	13.48352	9.10133	377
10	1252179	1252477	RH_27425_H3K4me1_CSpeaks_peak_992	85	.	6.26565	12.88214	8.58162	157
10	1327019	1327326	RH_27425_H3K4me1_CSpeaks_peak_993	92	.	5.48853	13.65726	9.25905	213
10	1328437	1328906	RH_27425_H3K4me1_CSpeaks_peak_994	27	.	4.28392	6.07392	2.79381	337
10	1400661	1400844	RH_27425_H3K4me1_CSpeaks_peak_995	33	.	4.17710	6.68943	3.32906	152
10	1453100	1453278	RH_27425_H3K4me1_CSpeaks_peak_996	42	.	5.64329	7.82217	4.29654	101
10	1462510	1462679	RH_27425_H3K4me1_CSpeaks_peak_997	37	.	4.80389	7.17218	3.73791	59
10	1482050	1482617	RH_27425_H3K4me1_CSpeaks_peak_998	111	.	7.16074	15.85851	11.13320	211
10	1549180	1549647	RH_27425_H3K4me1_CSpeaks_peak_999	138	.	8.05583	18.99344	13.82357	146
10	1559033	1559276	RH_27425_H3K4me1_CSpeaks_peak_1000	104	.	7.78895	15.12794	10.49777	146
10	1647787	1647963	RH_27425_H3K4me1_CSpeaks_peak_1001	47	.	5.72371	8.35585	4.72703	110
10	1648134	1648281	RH_27425_H3K4me1_CSpeaks_peak_1002	33	.	4.17710	6.68943	3.32906	12
10	1660417	1660637	RH_27425_H3K4me1_CSpeaks_peak_1003	124	.	8.56785	17.40504	12.44596	79
10	1714550	1715141	RH_27425_H3K4me1_CSpeaks_peak_1004	59	.	4.83620	9.75213	5.92706	138
10	1808511	1808791	RH_27425_H3K4me1_CSpeaks_peak_1005	64	.	6.89735	10.31929	6.40230	106
10	1885596	1886321	RH_27425_H3K4me1_CSpeaks_peak_1006	104	.	6.28706	15.01009	10.40685	630
10	1956637	1956840	RH_27425_H3K4me1_CSpeaks_peak_1007	47	.	5.72371	8.35585	4.72703	113
10	2013653	2014161	RH_27425_H3K4me1_CSpeaks_peak_1008	48	.	3.57587	8.48495	4.84459	129
10	2065716	2066132	RH_27425_H3K4me1_CSpeaks_peak_1009	26	.	3.87873	5.90908	2.67406	134
10	2067424	2067582	RH_27425_H3K4me1_CSpeaks_peak_1010	122	.	9.32717	17.21215	12.27750	93
10	2073875	2074022	RH_27425_H3K4me1_CSpeaks_peak_1011	43	.	5.60579	7.92586	4.36470	101
10	2078578	2078901	RH_27425_H3K4me1_CSpeaks_peak_1012	33	.	5.01626	6.63931	3.30560	176
10	2079168	2079454	RH_27425_H3K4me1_CSpeaks_peak_1013	52	.	6.08878	8.94816	5.23574	69
10	2165486	2165690	RH_27425_H3K4me1_CSpeaks_peak_1014	147	.	8.35420	20.07059	14.77455	80
10	2241902	2242445	RH_27425_H3K4me1_CSpeaks_peak_1015	51	.	4.26886	8.86865	5.18516	378
10	2262920	2263224	RH_27425_H3K4me1_CSpeaks_peak_1016	49	.	4.26683	8.57029	4.92264	181
10	2305728	2306022	RH_27425_H3K4me1_CSpeaks_peak_1017	40	.	4.47546	7.49900	4.00675	35
10	2315124	2315661	RH_27425_H3K4me1_CSpeaks_peak_1018	13	.	2.84591	4.20914	1.31412	211
10	2407702	2407857	RH_27425_H3K4me1_CSpeaks_peak_1019	33	.	4.17710	6.68943	3.32906	102
10	2408521	2408801	RH_27425_H3K4me1_CSpeaks_peak_1020	20	.	3.58037	5.16001	2.05758	18
10	2519687	2520035	RH_27425_H3K4me1_CSpeaks_peak_1021	64	.	6.89735	10.31929	6.40230	166
10	2702274	2702437	RH_27425_H3K4me1_CSpeaks_peak_1022	33	.	5.01626	6.63931	3.30560	79
10	3130670	3130996	RH_27425_H3K4me1_CSpeaks_peak_1023	68	.	6.23116	10.83532	6.83931	70
10	3131129	3131416	RH_27425_H3K4me1_CSpeaks_peak_1024	62	.	5.20510	10.13233	6.23573	40
10	3131576	3131944	RH_27425_H3K4me1_CSpeaks_peak_1025	69	.	4.90685	10.90763	6.90836	77
10	3132116	3132440	RH_27425_H3K4me1_CSpeaks_peak_1026	69	.	5.66892	10.99648	6.97475	117
10	3149924	3150119	RH_27425_H3K4me1_CSpeaks_peak_1027	34	.	5.04521	6.81683	3.42629	59
10	4440621	4440863	RH_27425_H3K4me1_CSpeaks_peak_1028	122	.	8.41879	17.15073	12.23739	129
10	4441304	4441587	RH_27425_H3K4me1_CSpeaks_peak_1029	48	.	3.57587	8.48495	4.84459	111
10	4447170	4447529	RH_27425_H3K4me1_CSpeaks_peak_1030	22	.	3.56139	5.35286	2.21134	269
10	4800232	4800439	RH_27425_H3K4me1_CSpeaks_peak_1031	27	.	3.45574	6.06360	2.79381	177
10	5151025	5151179	RH_27425_H3K4me1_CSpeaks_peak_1032	45	.	5.20422	8.11454	4.54181	72
10	5181469	5181732	RH_27425_H3K4me1_CSpeaks_peak_1033	58	.	5.74008	9.65592	5.84627	90
10	5358351	5358562	RH_27425_H3K4me1_CSpeaks_peak_1034	39	.	4.11077	7.39348	3.92868	87
10	5369679	5369837	RH_27425_H3K4me1_CSpeaks_peak_1035	118	.	8.40681	16.64278	11.80454	75
10	5370090	5370237	RH_27425_H3K4me1_CSpeaks_peak_1036	26	.	4.41813	5.82088	2.60285	73
10	5395331	5395898	RH_27425_H3K4me1_CSpeaks_peak_1037	33	.	3.86896	6.65411	3.30975	146
10	5517620	5517824	RH_27425_H3K4me1_CSpeaks_peak_1038	28	.	3.75380	6.18085	2.89484	97
10	5518980	5519130	RH_27425_H3K4me1_CSpeaks_peak_1039	26	.	3.62715	5.94037	2.69449	133
10	5710219	5710596	RH_27425_H3K4me1_CSpeaks_peak_1040	24	.	4.19684	5.69523	2.49785	245
10	5714134	5714401	RH_27425_H3K4me1_CSpeaks_peak_1041	51	.	6.01209	8.82270	5.16242	198
10	5739144	5739477	RH_27425_H3K4me1_CSpeaks_peak_1042	14	.	3.50503	4.41038	1.45046	5
10	5758283	5758957	RH_27425_H3K4me1_CSpeaks_peak_1043	95	.	6.04525	14.08926	9.59549	105
10	6094886	6095249	RH_27425_H3K4me1_CSpeaks_peak_1044	59	.	5.84171	9.82376	5.97521	246
10	6285175	6285479	RH_27425_H3K4me1_CSpeaks_peak_1045	73	.	7.28753	11.48462	7.39489	189
10	6656623	6656979	RH_27425_H3K4me1_CSpeaks_peak_1046	62	.	5.37056	10.08610	6.20100	110
10	6694443	6694601	RH_27425_H3K4me1_CSpeaks_peak_1047	48	.	4.84177	8.45733	4.81761	126
10	6695488	6695674	RH_27425_H3K4me1_CSpeaks_peak_1048	51	.	5.01670	8.76704	5.10762	87
10	6809886	6810117	RH_27425_H3K4me1_CSpeaks_peak_1049	15	.	3.14353	4.59617	1.58004	184
10	7085577	7085876	RH_27425_H3K4me1_CSpeaks_peak_1050	47	.	4.77383	8.33601	4.71281	114
10	7149212	7149537	RH_27425_H3K4me1_CSpeaks_peak_1051	27	.	3.45574	6.06360	2.79381	232
10	7497553	7498073	RH_27425_H3K4me1_CSpeaks_peak_1052	21	.	3.38534	5.25381	2.11705	89
10	7795595	7795876	RH_27425_H3K4me1_CSpeaks_peak_1053	52	.	4.59439	8.94368	5.23574	143
10	7798563	7798784	RH_27425_H3K4me1_CSpeaks_peak_1054	77	.	5.96728	11.92884	7.75243	88
10	8089374	8089588	RH_27425_H3K4me1_CSpeaks_peak_1055	84	.	7.13462	12.72441	8.47327	114
10	8436639	8436926	RH_27425_H3K4me1_CSpeaks_peak_1056	59	.	5.84171	9.82376	5.97521	138
10	8437890	8438138	RH_27425_H3K4me1_CSpeaks_peak_1057	68	.	5.97821	10.78854	6.81183	109
10	9524421	9524594	RH_27425_H3K4me1_CSpeaks_peak_1058	25	.	4.48463	5.75281	2.54253	26
10	10212780	10213052	RH_27425_H3K4me1_CSpeaks_peak_1059	33	.	4.17710	6.68943	3.32906	110
10	12164275	12164791	RH_27425_H3K4me1_CSpeaks_peak_1060	95	.	7.39951	14.02045	9.54163	311
10	12165013	12165188	RH_27425_H3K4me1_CSpeaks_peak_1061	54	.	5.49766	9.25308	5.48727	109
10	12240670	12240819	RH_27425_H3K4me1_CSpeaks_peak_1062	29	.	4.68303	6.23664	2.93966	116
10	12960492	12960670	RH_27425_H3K4me1_CSpeaks_peak_1063	34	.	5.04521	6.81683	3.42629	77
10	13370571	13371007	RH_27425_H3K4me1_CSpeaks_peak_1064	51	.	4.26886	8.86865	5.18516	297
10	13388984	13389567	RH_27425_H3K4me1_CSpeaks_peak_1065	122	.	9.32717	17.21215	12.27750	279
10	13458276	13458476	RH_27425_H3K4me1_CSpeaks_peak_1066	20	.	3.58037	5.16001	2.05758	129
10	13601564	13601904	RH_27425_H3K4me1_CSpeaks_peak_1067	50	.	4.63831	8.71566	5.06101	221
10	13659469	13659631	RH_27425_H3K4me1_CSpeaks_peak_1068	57	.	5.09189	9.57389	5.78020	110
10	13659787	13659936	RH_27425_H3K4me1_CSpeaks_peak_1069	17	.	3.04918	4.80090	1.74551	11
10	14144481	14144751	RH_27425_H3K4me1_CSpeaks_peak_1070	51	.	4.26886	8.86865	5.18516	146
10	14212290	14212607	RH_27425_H3K4me1_CSpeaks_peak_1071	44	.	4.25894	7.97065	4.40189	247
10	14290702	14290899	RH_27425_H3K4me1_CSpeaks_peak_1072	33	.	4.17710	6.68943	3.32906	102
10	14355203	14355463	RH_27425_H3K4me1_CSpeaks_peak_1073	40	.	4.47546	7.49900	4.00675	32
10	14400932	14401084	RH_27425_H3K4me1_CSpeaks_peak_1074	39	.	4.11077	7.39348	3.92868	136
10	14431844	14432139	RH_27425_H3K4me1_CSpeaks_peak_1075	91	.	7.85446	13.49091	9.10201	233
10	14501933	14502129	RH_27425_H3K4me1_CSpeaks_peak_1076	54	.	5.07219	9.19885	5.43776	65
10	15102795	15103040	RH_27425_H3K4me1_CSpeaks_peak_1077	114	.	8.17840	16.25646	11.46123	104
10	15619915	15620176	RH_27425_H3K4me1_CSpeaks_peak_1078	38	.	3.30080	7.25648	3.82018	44
10	15811780	15811964	RH_27425_H3K4me1_CSpeaks_peak_1079	15	.	3.14353	4.59617	1.58004	22
10	16058754	16058939	RH_27425_H3K4me1_CSpeaks_peak_1080	39	.	4.76464	7.39877	3.93025	98
10	16692080	16692543	RH_27425_H3K4me1_CSpeaks_peak_1081	138	.	8.05583	18.99344	13.82357	347
10	17361203	17361405	RH_27425_H3K4me1_CSpeaks_peak_1082	119	.	9.36607	16.82142	11.95788	80
10	17600882	17601043	RH_27425_H3K4me1_CSpeaks_peak_1083	37	.	3.05475	7.15619	3.72422	130
10	17791324	17791559	RH_27425_H3K4me1_CSpeaks_peak_1084	33	.	4.17710	6.68943	3.32906	163
10	17802651	17803276	RH_27425_H3K4me1_CSpeaks_peak_1085	102	.	6.86238	14.84780	10.27323	366
10	17838707	17838861	RH_27425_H3K4me1_CSpeaks_peak_1086	98	.	7.60616	14.36740	9.84477	92
10	17944907	17945091	RH_27425_H3K4me1_CSpeaks_peak_1087	59	.	4.83620	9.75213	5.92706	70
10	18185821	18185968	RH_27425_H3K4me1_CSpeaks_peak_1088	43	.	4.52612	7.88841	4.33849	139
10	18186563	18186840	RH_27425_H3K4me1_CSpeaks_peak_1089	27	.	3.45574	6.06360	2.79381	130
10	18243312	18243780	RH_27425_H3K4me1_CSpeaks_peak_1090	70	.	4.55883	11.08348	7.05547	273
10	18284325	18284558	RH_27425_H3K4me1_CSpeaks_peak_1091	110	.	9.40548	15.74268	11.03449	113
10	18319462	18319678	RH_27425_H3K4me1_CSpeaks_peak_1092	33	.	4.17710	6.68943	3.32906	202
10	18407507	18407900	RH_27425_H3K4me1_CSpeaks_peak_1093	45	.	4.06558	8.13528	4.55640	91
10	18467116	18467395	RH_27425_H3K4me1_CSpeaks_peak_1094	98	.	8.77845	14.33987	9.82702	135
10	18484945	18485279	RH_27425_H3K4me1_CSpeaks_peak_1095	58	.	6.50359	9.63893	5.83485	283
10	18536919	18537270	RH_27425_H3K4me1_CSpeaks_peak_1096	75	.	6.71494	11.63260	7.52966	217
10	18574107	18574266	RH_27425_H3K4me1_CSpeaks_peak_1097	39	.	4.76464	7.39877	3.93025	41
10	18681872	18682085	RH_27425_H3K4me1_CSpeaks_peak_1098	89	.	7.20584	13.26231	8.90353	142
10	18682315	18682462	RH_27425_H3K4me1_CSpeaks_peak_1099	40	.	4.47546	7.49900	4.00675	30
10	18729683	18729976	RH_27425_H3K4me1_CSpeaks_peak_1100	86	.	7.01006	12.93505	8.61005	157
10	19057449	19057744	RH_27425_H3K4me1_CSpeaks_peak_1101	21	.	2.92890	5.28407	2.14491	169
10	19177616	19177820	RH_27425_H3K4me1_CSpeaks_peak_1102	75	.	7.52439	11.62581	7.52638	117
10	19365643	19366396	RH_27425_H3K4me1_CSpeaks_peak_1103	95	.	6.04525	14.08926	9.59549	369
10	19497049	19497253	RH_27425_H3K4me1_CSpeaks_peak_1104	30	.	4.76881	6.37264	3.06753	123
10	19571925	19572156	RH_27425_H3K4me1_CSpeaks_peak_1105	47	.	4.77383	8.33601	4.71281	212
10	19647878	19648095	RH_27425_H3K4me1_CSpeaks_peak_1106	27	.	4.28392	6.07392	2.79381	139
10	19648276	19648460	RH_27425_H3K4me1_CSpeaks_peak_1107	119	.	9.36607	16.82142	11.95788	61
10	19706569	19707116	RH_27425_H3K4me1_CSpeaks_peak_1108	86	.	7.01006	12.93505	8.61005	87
10	19712057	19712204	RH_27425_H3K4me1_CSpeaks_peak_1109	33	.	4.98173	6.71390	3.34787	46
10	19755351	19755503	RH_27425_H3K4me1_CSpeaks_peak_1110	21	.	3.89448	5.22206	2.10224	88
10	19815373	19815559	RH_27425_H3K4me1_CSpeaks_peak_1111	30	.	4.64622	6.39700	3.08701	69
10	20002525	20002738	RH_27425_H3K4me1_CSpeaks_peak_1112	35	.	4.67337	6.96266	3.54491	93
10	20073743	20074264	RH_27425_H3K4me1_CSpeaks_peak_1113	146	.	9.16277	19.97019	14.68765	382
10	20074493	20074674	RH_27425_H3K4me1_CSpeaks_peak_1114	21	.	3.38534	5.25381	2.11705	112
10	20318358	20318769	RH_27425_H3K4me1_CSpeaks_peak_1115	78	.	5.08197	11.99198	7.81017	181
10	20360532	20360790	RH_27425_H3K4me1_CSpeaks_peak_1116	23	.	2.88820	5.54484	2.36541	230
10	21002844	21003017	RH_27425_H3K4me1_CSpeaks_peak_1117	69	.	5.66892	10.99648	6.97475	130
10	21042662	21042895	RH_27425_H3K4me1_CSpeaks_peak_1118	52	.	4.59439	8.94368	5.23574	104
10	21909617	21910045	RH_27425_H3K4me1_CSpeaks_peak_1119	22	.	3.25246	5.41955	2.26697	89
10	22525229	22525802	RH_27425_H3K4me1_CSpeaks_peak_1120	47	.	3.69966	8.32516	4.71281	266
10	22754803	22755073	RH_27425_H3K4me1_CSpeaks_peak_1121	33	.	3.65902	6.73170	3.35928	200
10	22755935	22756518	RH_27425_H3K4me1_CSpeaks_peak_1122	39	.	3.86230	7.42263	3.94780	255
10	23254598	23255008	RH_27425_H3K4me1_CSpeaks_peak_1123	77	.	4.73417	11.84562	7.71287	112
10	23255113	23255322	RH_27425_H3K4me1_CSpeaks_peak_1124	53	.	4.48746	9.03640	5.31411	90
10	23255612	23255848	RH_27425_H3K4me1_CSpeaks_peak_1125	39	.	3.86230	7.42263	3.94780	144
10	23842190	23842456	RH_27425_H3K4me1_CSpeaks_peak_1126	102	.	6.86238	14.84780	10.27323	80
10	25053511	25053736	RH_27425_H3K4me1_CSpeaks_peak_1127	99	.	6.89796	14.47142	9.94086	140
10	25253073	25253356	RH_27425_H3K4me1_CSpeaks_peak_1128	178	.	10.91178	23.52405	17.80422	139
10	25253917	25254196	RH_27425_H3K4me1_CSpeaks_peak_1129	26	.	3.87873	5.90908	2.67406	16
10	25311775	25312094	RH_27425_H3K4me1_CSpeaks_peak_1130	47	.	4.77383	8.33601	4.71281	230
10	25440421	25440568	RH_27425_H3K4me1_CSpeaks_peak_1131	23	.	4.38923	5.50683	2.32859	24
10	25589516	25589742	RH_27425_H3K4me1_CSpeaks_peak_1132	94	.	6.56401	13.85541	9.41682	161
10	26507840	26508025	RH_27425_H3K4me1_CSpeaks_peak_1133	37	.	4.80389	7.17218	3.73791	54
10	26660728	26660997	RH_27425_H3K4me1_CSpeaks_peak_1134	89	.	7.20584	13.26231	8.90353	55
10	26682458	26683225	RH_27425_H3K4me1_CSpeaks_peak_1135	34	.	3.50679	6.87224	3.47238	656
10	27195912	27196428	RH_27425_H3K4me1_CSpeaks_peak_1136	34	.	3.50679	6.87224	3.47238	279
10	27317143	27317329	RH_27425_H3K4me1_CSpeaks_peak_1137	45	.	4.35258	8.15708	4.56629	44
10	27468852	27469029	RH_27425_H3K4me1_CSpeaks_peak_1138	33	.	3.65902	6.73170	3.35928	115
10	27546435	27546582	RH_27425_H3K4me1_CSpeaks_peak_1139	23	.	4.37722	5.48620	2.32618	32
10	27697142	27697289	RH_27425_H3K4me1_CSpeaks_peak_1140	43	.	5.60579	7.92586	4.36470	99
10	27788345	27788582	RH_27425_H3K4me1_CSpeaks_peak_1141	68	.	6.23116	10.83532	6.83931	114
10	28002528	28002719	RH_27425_H3K4me1_CSpeaks_peak_1142	43	.	5.29213	7.95116	4.38614	83
10	28028705	28028857	RH_27425_H3K4me1_CSpeaks_peak_1143	40	.	5.50877	7.58943	4.09012	43
10	28043457	28043749	RH_27425_H3K4me1_CSpeaks_peak_1144	113	.	8.39368	16.14231	11.37497	197
10	28142115	28142310	RH_27425_H3K4me1_CSpeaks_peak_1145	62	.	6.00486	10.09207	6.20339	85
10	28331558	28331832	RH_27425_H3K4me1_CSpeaks_peak_1146	47	.	4.77383	8.33601	4.71281	139
10	28418807	28419017	RH_27425_H3K4me1_CSpeaks_peak_1147	56	.	6.04008	9.45734	5.67744	71
10	28497664	28497916	RH_27425_H3K4me1_CSpeaks_peak_1148	31	.	3.23720	6.44254	3.13044	210
10	28513309	28513603	RH_27425_H3K4me1_CSpeaks_peak_1149	34	.	4.59206	6.83173	3.43675	105
10	28836644	28836825	RH_27425_H3K4me1_CSpeaks_peak_1150	86	.	7.01006	12.93505	8.61005	108
10	28851026	28851187	RH_27425_H3K4me1_CSpeaks_peak_1151	47	.	4.77383	8.33601	4.71281	65
10	29042490	29042722	RH_27425_H3K4me1_CSpeaks_peak_1152	119	.	9.36607	16.82142	11.95788	100
10	29131929	29132088	RH_27425_H3K4me1_CSpeaks_peak_1153	62	.	5.37056	10.08610	6.20100	84
10	29138345	29138492	RH_27425_H3K4me1_CSpeaks_peak_1154	43	.	5.29213	7.95116	4.38614	17
10	29254839	29255229	RH_27425_H3K4me1_CSpeaks_peak_1155	33	.	4.17710	6.68943	3.32906	299
10	29259285	29259451	RH_27425_H3K4me1_CSpeaks_peak_1156	43	.	5.06282	7.88545	4.33720	58
10	29310757	29310940	RH_27425_H3K4me1_CSpeaks_peak_1157	17	.	3.04918	4.80090	1.74551	52
10	29434436	29435047	RH_27425_H3K4me1_CSpeaks_peak_1158	59	.	4.83620	9.75213	5.92706	287
10	29440292	29440532	RH_27425_H3K4me1_CSpeaks_peak_1159	39	.	4.11077	7.39348	3.92868	214
10	29584507	29584669	RH_27425_H3K4me1_CSpeaks_peak_1160	70	.	6.61517	11.08701	7.05547	75
10	29849261	29849447	RH_27425_H3K4me1_CSpeaks_peak_1161	83	.	7.53402	12.57832	8.33881	114
10	29882148	29882295	RH_27425_H3K4me1_CSpeaks_peak_1162	29	.	4.68303	6.23664	2.93966	14
10	29936731	29936996	RH_27425_H3K4me1_CSpeaks_peak_1163	76	.	7.28472	11.80821	7.67796	65
10	30058435	30058768	RH_27425_H3K4me1_CSpeaks_peak_1164	94	.	8.08307	13.86462	9.42588	138
10	30436338	30436587	RH_27425_H3K4me1_CSpeaks_peak_1165	33	.	3.86896	6.65411	3.30975	216
10	30436837	30437010	RH_27425_H3K4me1_CSpeaks_peak_1166	57	.	5.87557	9.52880	5.73915	48
10	30481063	30481279	RH_27425_H3K4me1_CSpeaks_peak_1167	26	.	3.08305	5.85308	2.63330	77
10	30500753	30500992	RH_27425_H3K4me1_CSpeaks_peak_1168	51	.	5.45227	8.83985	5.16275	97
10	30501308	30501721	RH_27425_H3K4me1_CSpeaks_peak_1169	128	.	7.01249	17.86769	12.85792	270
10	30744759	30745202	RH_27425_H3K4me1_CSpeaks_peak_1170	79	.	5.66905	12.13507	7.94846	101
10	31383892	31384137	RH_27425_H3K4me1_CSpeaks_peak_1171	62	.	5.37056	10.08610	6.20100	105
10	31632615	31632954	RH_27425_H3K4me1_CSpeaks_peak_1172	80	.	7.36355	12.30085	8.07821	105
10	31876505	31876921	RH_27425_H3K4me1_CSpeaks_peak_1173	45	.	4.35258	8.15708	4.56629	114
10	31894162	31894569	RH_27425_H3K4me1_CSpeaks_peak_1174	94	.	6.56401	13.85541	9.41682	213
10	32029771	32030081	RH_27425_H3K4me1_CSpeaks_peak_1175	23	.	4.38923	5.50683	2.32859	78
10	32065639	32065797	RH_27425_H3K4me1_CSpeaks_peak_1176	53	.	6.16637	9.07572	5.33903	93
10	32114964	32115178	RH_27425_H3K4me1_CSpeaks_peak_1177	19	.	2.98077	5.03405	1.95824	124
10	32213280	32213642	RH_27425_H3K4me1_CSpeaks_peak_1178	54	.	5.07219	9.19885	5.43776	97
10	32221896	32222222	RH_27425_H3K4me1_CSpeaks_peak_1179	42	.	5.64329	7.82217	4.29654	181
10	32233529	32233676	RH_27425_H3K4me1_CSpeaks_peak_1180	29	.	4.40357	6.26391	2.96177	105
10	32449440	32449740	RH_27425_H3K4me1_CSpeaks_peak_1181	59	.	5.84171	9.82376	5.97521	100
10	32468159	32468488	RH_27425_H3K4me1_CSpeaks_peak_1182	100	.	8.52997	14.60005	10.05845	65
10	32471338	32471568	RH_27425_H3K4me1_CSpeaks_peak_1183	95	.	7.39951	14.02045	9.54163	116
10	32502741	32502933	RH_27425_H3K4me1_CSpeaks_peak_1184	111	.	7.16074	15.85851	11.13320	79
10	32593256	32593617	RH_27425_H3K4me1_CSpeaks_peak_1185	66	.	6.76438	10.62472	6.66234	129
10	33071505	33071738	RH_27425_H3K4me1_CSpeaks_peak_1186	20	.	3.58037	5.16001	2.05758	54
10	33072762	33073101	RH_27425_H3K4me1_CSpeaks_peak_1187	52	.	4.03281	8.89625	5.20682	273
10	33377017	33377222	RH_27425_H3K4me1_CSpeaks_peak_1188	77	.	5.96728	11.92884	7.75243	78
10	33377413	33377626	RH_27425_H3K4me1_CSpeaks_peak_1189	39	.	4.11077	7.39348	3.92868	91
10	33410826	33410991	RH_27425_H3K4me1_CSpeaks_peak_1190	61	.	6.55864	9.98543	6.13120	134
10	33421303	33421483	RH_27425_H3K4me1_CSpeaks_peak_1191	73	.	5.31982	11.43059	7.35043	128
10	33433587	33433845	RH_27425_H3K4me1_CSpeaks_peak_1192	62	.	6.00486	10.09207	6.20339	36
10	33499039	33499266	RH_27425_H3K4me1_CSpeaks_peak_1193	76	.	7.28472	11.80821	7.67796	116
10	33617049	33617217	RH_27425_H3K4me1_CSpeaks_peak_1194	68	.	7.04682	10.79887	6.82208	53
10	33617905	33618052	RH_27425_H3K4me1_CSpeaks_peak_1195	31	.	4.93147	6.49323	3.18016	50
10	33781300	33781453	RH_27425_H3K4me1_CSpeaks_peak_1196	39	.	4.11077	7.39348	3.92868	57
10	33959698	33959845	RH_27425_H3K4me1_CSpeaks_peak_1197	16	.	3.87468	4.66054	1.63212	36
10	33960347	33960602	RH_27425_H3K4me1_CSpeaks_peak_1198	47	.	4.77383	8.33601	4.71281	93
10	34038018	34038267	RH_27425_H3K4me1_CSpeaks_peak_1199	80	.	6.59719	12.23804	8.03581	121
10	34076456	34076603	RH_27425_H3K4me1_CSpeaks_peak_1200	52	.	5.73314	8.96542	5.24861	90
10	34163504	34164178	RH_27425_H3K4me1_CSpeaks_peak_1201	59	.	4.83620	9.75213	5.92706	359
10	34628784	34629093	RH_27425_H3K4me1_CSpeaks_peak_1202	27	.	4.28392	6.07392	2.79381	73
10	34927115	34927337	RH_27425_H3K4me1_CSpeaks_peak_1203	64	.	5.74540	10.38793	6.46187	111
10	35480160	35480456	RH_27425_H3K4me1_CSpeaks_peak_1204	39	.	3.86230	7.42263	3.94780	108
10	35520353	35520701	RH_27425_H3K4me1_CSpeaks_peak_1205	107	.	7.43522	15.43877	10.76611	95
10	35626974	35627122	RH_27425_H3K4me1_CSpeaks_peak_1206	47	.	5.72371	8.35585	4.72703	119
10	35668272	35668857	RH_27425_H3K4me1_CSpeaks_peak_1207	153	.	9.56680	20.67127	15.31947	71
10	35701988	35702219	RH_27425_H3K4me1_CSpeaks_peak_1208	188	.	13.16768	24.69277	18.85311	151
10	35874486	35874875	RH_27425_H3K4me1_CSpeaks_peak_1209	39	.	4.11077	7.39348	3.92868	244
10	35900967	35901116	RH_27425_H3K4me1_CSpeaks_peak_1210	33	.	3.86896	6.65411	3.30975	107
10	35901329	35901538	RH_27425_H3K4me1_CSpeaks_peak_1211	29	.	4.21991	6.22724	2.93798	110
10	35922272	35922512	RH_27425_H3K4me1_CSpeaks_peak_1212	101	.	8.34536	14.70711	10.15666	120
10	36007072	36007231	RH_27425_H3K4me1_CSpeaks_peak_1213	53	.	6.16637	9.07572	5.33903	42
10	36082256	36083085	RH_27425_H3K4me1_CSpeaks_peak_1214	160	.	9.10830	21.48143	16.01418	336
10	36260490	36260717	RH_27425_H3K4me1_CSpeaks_peak_1215	21	.	3.38534	5.25381	2.11705	199
10	36333020	36333211	RH_27425_H3K4me1_CSpeaks_peak_1216	94	.	5.43875	13.91887	9.47695	94
10	36523295	36523851	RH_27425_H3K4me1_CSpeaks_peak_1217	70	.	4.12600	11.12978	7.09409	414
10	36534638	36535129	RH_27425_H3K4me1_CSpeaks_peak_1218	76	.	7.43287	11.72760	7.60979	189
10	36535696	36535945	RH_27425_H3K4me1_CSpeaks_peak_1219	76	.	4.47042	11.80159	7.67796	58
10	36607852	36608218	RH_27425_H3K4me1_CSpeaks_peak_1220	45	.	4.35258	8.15708	4.56629	133
10	36610181	36610346	RH_27425_H3K4me1_CSpeaks_peak_1221	34	.	4.23655	6.79341	3.41720	115
10	36626147	36626331	RH_27425_H3K4me1_CSpeaks_peak_1222	86	.	7.01006	12.93505	8.61005	57
10	36645022	36645324	RH_27425_H3K4me1_CSpeaks_peak_1223	36	.	3.39135	7.05157	3.62767	187
10	36894176	36894562	RH_27425_H3K4me1_CSpeaks_peak_1224	23	.	2.88820	5.54484	2.36541	215
10	37031928	37032294	RH_27425_H3K4me1_CSpeaks_peak_1225	80	.	6.59719	12.23804	8.03581	82
10	37108843	37109234	RH_27425_H3K4me1_CSpeaks_peak_1226	13	.	2.62059	4.21133	1.31498	172
10	37134960	37135177	RH_27425_H3K4me1_CSpeaks_peak_1227	77	.	5.96728	11.92884	7.75243	80
10	37136015	37136220	RH_27425_H3K4me1_CSpeaks_peak_1228	62	.	5.20510	10.13233	6.23573	77
10	37464611	37464817	RH_27425_H3K4me1_CSpeaks_peak_1229	27	.	4.28392	6.07392	2.79381	70
10	37561600	37562058	RH_27425_H3K4me1_CSpeaks_peak_1230	61	.	6.17415	10.01141	6.14643	170
10	37562193	37562461	RH_27425_H3K4me1_CSpeaks_peak_1231	38	.	4.55415	7.34156	3.89339	65
10	37888402	37888606	RH_27425_H3K4me1_CSpeaks_peak_1232	26	.	3.87873	5.90908	2.67406	84
10	38179046	38179221	RH_27425_H3K4me1_CSpeaks_peak_1233	38	.	5.20337	7.27588	3.83234	78
10	38464147	38464399	RH_27425_H3K4me1_CSpeaks_peak_1234	105	.	8.85641	15.14332	10.50599	125
10	38865994	38866340	RH_27425_H3K4me1_CSpeaks_peak_1235	36	.	3.39135	7.05157	3.62767	107
10	38902904	38903263	RH_27425_H3K4me1_CSpeaks_peak_1236	72	.	7.19583	11.33235	7.26828	116
10	38910520	38910787	RH_27425_H3K4me1_CSpeaks_peak_1237	19	.	2.98077	5.03405	1.95824	259
10	38988722	38989019	RH_27425_H3K4me1_CSpeaks_peak_1238	52	.	4.59439	8.94368	5.23574	75
10	39628960	39629288	RH_27425_H3K4me1_CSpeaks_peak_1239	113	.	7.07207	16.14763	11.37841	202
10	41050006	41050287	RH_27425_H3K4me1_CSpeaks_peak_1240	71	.	6.23068	11.21803	7.16178	161
10	42457805	42457955	RH_27425_H3K4me1_CSpeaks_peak_1241	23	.	4.38923	5.50683	2.32859	63
10	43353813	43353960	RH_27425_H3K4me1_CSpeaks_peak_1242	53	.	6.27032	9.05024	5.32170	40
10	43597159	43597641	RH_27425_H3K4me1_CSpeaks_peak_1243	219	.	11.86283	28.15483	21.94289	293
10	43598171	43598519	RH_27425_H3K4me1_CSpeaks_peak_1244	109	.	5.24118	15.64190	10.94584	210
10	44732328	44732478	RH_27425_H3K4me1_CSpeaks_peak_1245	35	.	4.67337	6.96266	3.54491	29
10	44940496	44940648	RH_27425_H3K4me1_CSpeaks_peak_1246	39	.	4.11077	7.39348	3.92868	41
10	46250678	46251185	RH_27425_H3K4me1_CSpeaks_peak_1247	111	.	7.16074	15.85851	11.13320	185
10	47108439	47108634	RH_27425_H3K4me1_CSpeaks_peak_1248	52	.	4.59439	8.94368	5.23574	55
10	47109121	47109283	RH_27425_H3K4me1_CSpeaks_peak_1249	35	.	4.67337	6.96266	3.54491	34
10	49750905	49751175	RH_27425_H3K4me1_CSpeaks_peak_1250	57	.	5.87557	9.52880	5.73915	188
10	50488035	50488219	RH_27425_H3K4me1_CSpeaks_peak_1251	42	.	5.53525	7.81062	4.29159	109
10	50702463	50702917	RH_27425_H3K4me1_CSpeaks_peak_1252	133	.	6.13689	18.46244	13.38220	256
10	50744733	50744912	RH_27425_H3K4me1_CSpeaks_peak_1253	58	.	4.47214	9.62181	5.81998	49
10	51219971	51220378	RH_27425_H3K4me1_CSpeaks_peak_1254	52	.	4.59439	8.94368	5.23574	72
10	51312387	51312686	RH_27425_H3K4me1_CSpeaks_peak_1255	109	.	8.37921	15.65111	10.94898	103
10	51757397	51757679	RH_27425_H3K4me1_CSpeaks_peak_1256	59	.	4.83620	9.75213	5.92706	141
10	53503956	53504160	RH_27425_H3K4me1_CSpeaks_peak_1257	93	.	6.30092	13.77729	9.37601	97
10	53504822	53505541	RH_27425_H3K4me1_CSpeaks_peak_1258	131	.	7.63783	18.18930	13.12176	352
10	54435070	54435599	RH_27425_H3K4me1_CSpeaks_peak_1259	39	.	3.86230	7.42263	3.94780	468
10	54524689	54525026	RH_27425_H3K4me1_CSpeaks_peak_1260	62	.	5.37056	10.08610	6.20100	97
10	54529054	54529318	RH_27425_H3K4me1_CSpeaks_peak_1261	83	.	4.40107	12.53808	8.30594	130
10	54529566	54530469	RH_27425_H3K4me1_CSpeaks_peak_1262	83	.	4.90951	12.62334	8.38110	709
10	54645197	54645385	RH_27425_H3K4me1_CSpeaks_peak_1263	77	.	6.18063	11.91876	7.75243	74
10	54654551	54654704	RH_27425_H3K4me1_CSpeaks_peak_1264	33	.	4.17710	6.68943	3.32906	33
10	54866364	54866591	RH_27425_H3K4me1_CSpeaks_peak_1265	62	.	5.37056	10.08610	6.20100	111
10	55726813	55726961	RH_27425_H3K4me1_CSpeaks_peak_1266	21	.	2.92890	5.28407	2.14491	64
10	55729092	55729410	RH_27425_H3K4me1_CSpeaks_peak_1267	112	.	8.83627	15.94796	11.20435	125
10	56177784	56178140	RH_27425_H3K4me1_CSpeaks_peak_1268	136	.	8.79626	18.80867	13.67424	232
10	56178424	56178609	RH_27425_H3K4me1_CSpeaks_peak_1269	31	.	4.39813	6.51790	3.19955	63
10	56191760	56192199	RH_27425_H3K4me1_CSpeaks_peak_1270	93	.	7.27077	13.80324	9.39501	162
10	56192569	56192716	RH_27425_H3K4me1_CSpeaks_peak_1271	33	.	5.01626	6.63931	3.30560	125
10	56515557	56516134	RH_27425_H3K4me1_CSpeaks_peak_1272	66	.	6.12275	10.65516	6.68576	548
10	56578536	56578778	RH_27425_H3K4me1_CSpeaks_peak_1273	95	.	8.40869	14.02152	9.54163	41
10	56579369	56579767	RH_27425_H3K4me1_CSpeaks_peak_1274	154	.	11.21158	20.82519	15.45622	208
10	56607273	56607542	RH_27425_H3K4me1_CSpeaks_peak_1275	58	.	4.47214	9.62181	5.81998	182
10	56795305	56795643	RH_27425_H3K4me1_CSpeaks_peak_1276	51	.	5.45227	8.83985	5.16275	230
10	57765095	57765244	RH_27425_H3K4me1_CSpeaks_peak_1277	62	.	5.37056	10.08610	6.20100	117
10	58114916	58115313	RH_27425_H3K4me1_CSpeaks_peak_1278	108	.	7.01794	15.58886	10.89412	194
10	58124628	58125118	RH_27425_H3K4me1_CSpeaks_peak_1279	48	.	4.84177	8.45733	4.81761	136
10	58139290	58139556	RH_27425_H3K4me1_CSpeaks_peak_1280	59	.	4.83620	9.75213	5.92706	209
10	58254822	58255116	RH_27425_H3K4me1_CSpeaks_peak_1281	80	.	7.36355	12.30085	8.07821	51
10	58306368	58306772	RH_27425_H3K4me1_CSpeaks_peak_1282	85	.	6.26565	12.88214	8.58162	262
10	58675223	58675723	RH_27425_H3K4me1_CSpeaks_peak_1283	115	.	6.34283	16.40831	11.59905	118
10	58714174	58714519	RH_27425_H3K4me1_CSpeaks_peak_1284	122	.	5.65858	17.18188	12.25695	97
10	58763126	58763410	RH_27425_H3K4me1_CSpeaks_peak_1285	41	.	4.73150	7.64282	4.13796	188
10	59353558	59353705	RH_27425_H3K4me1_CSpeaks_peak_1286	39	.	4.11077	7.39348	3.92868	52
10	59378964	59379120	RH_27425_H3K4me1_CSpeaks_peak_1287	22	.	4.00324	5.39256	2.24838	31
10	59389557	59391209	RH_27425_H3K4me1_CSpeaks_peak_1288	102	.	6.86238	14.84780	10.27323	679
10	59432116	59432486	RH_27425_H3K4me1_CSpeaks_peak_1289	29	.	3.33145	6.23758	2.93966	240
10	59446148	59446388	RH_27425_H3K4me1_CSpeaks_peak_1290	64	.	4.67542	10.39393	6.46234	107
10	59729831	59729992	RH_27425_H3K4me1_CSpeaks_peak_1291	71	.	7.15022	11.25689	7.19888	37
10	60330862	60331350	RH_27425_H3K4me1_CSpeaks_peak_1292	33	.	3.86896	6.65411	3.30975	113
10	60352991	60354022	RH_27425_H3K4me1_CSpeaks_peak_1293	128	.	7.01249	17.86769	12.85792	907
10	60409055	60409436	RH_27425_H3K4me1_CSpeaks_peak_1294	43	.	5.06282	7.88545	4.33720	235
10	60488811	60488972	RH_27425_H3K4me1_CSpeaks_peak_1295	54	.	6.09780	9.23721	5.47580	84
10	60603752	60603899	RH_27425_H3K4me1_CSpeaks_peak_1296	14	.	3.50503	4.41038	1.45046	142
10	60644271	60644666	RH_27425_H3K4me1_CSpeaks_peak_1297	103	.	7.65344	14.89837	10.31320	278
10	60735636	60736298	RH_27425_H3K4me1_CSpeaks_peak_1298	64	.	4.38349	10.33745	6.41799	591
10	60852991	60853721	RH_27425_H3K4me1_CSpeaks_peak_1299	44	.	3.35203	8.06726	4.49722	305
10	60876240	60876395	RH_27425_H3K4me1_CSpeaks_peak_1300	39	.	5.11084	7.38094	3.92737	127
10	60998732	60999160	RH_27425_H3K4me1_CSpeaks_peak_1301	69	.	5.66892	10.99648	6.97475	146
10	61153452	61153689	RH_27425_H3K4me1_CSpeaks_peak_1302	58	.	4.47214	9.62181	5.81998	115
10	61233189	61233467	RH_27425_H3K4me1_CSpeaks_peak_1303	95	.	7.39951	14.02045	9.54163	41
10	61428360	61428829	RH_27425_H3K4me1_CSpeaks_peak_1304	31	.	3.23720	6.44254	3.13044	328
10	61428987	61429331	RH_27425_H3K4me1_CSpeaks_peak_1305	26	.	3.08305	5.85308	2.63330	288
10	61433586	61433779	RH_27425_H3K4me1_CSpeaks_peak_1306	51	.	6.05019	8.88496	5.19824	73
10	61434079	61434763	RH_27425_H3K4me1_CSpeaks_peak_1307	130	.	6.50493	18.08480	13.04036	340
10	61436951	61437155	RH_27425_H3K4me1_CSpeaks_peak_1308	23	.	4.38923	5.50683	2.32859	61
10	61468536	61468761	RH_27425_H3K4me1_CSpeaks_peak_1309	75	.	6.96933	11.66120	7.55251	108
10	61471088	61471458	RH_27425_H3K4me1_CSpeaks_peak_1310	77	.	6.62061	11.87290	7.72032	247
10	61473063	61473403	RH_27425_H3K4me1_CSpeaks_peak_1311	39	.	4.11077	7.39348	3.92868	33
10	61477523	61477697	RH_27425_H3K4me1_CSpeaks_peak_1312	92	.	6.43311	13.61047	9.21700	70
10	61570779	61571152	RH_27425_H3K4me1_CSpeaks_peak_1313	147	.	8.35420	20.07059	14.77455	232
10	61709194	61709742	RH_27425_H3K4me1_CSpeaks_peak_1314	59	.	4.83620	9.75213	5.92706	130
10	61716329	61716558	RH_27425_H3K4me1_CSpeaks_peak_1315	14	.	3.28201	4.44455	1.45101	162
10	61754377	61754587	RH_27425_H3K4me1_CSpeaks_peak_1316	52	.	4.59439	8.94368	5.23574	131
10	61754817	61754976	RH_27425_H3K4me1_CSpeaks_peak_1317	33	.	3.65902	6.73170	3.35928	46
10	61819871	61820105	RH_27425_H3K4me1_CSpeaks_peak_1318	24	.	3.15611	5.62449	2.43925	106
10	61885323	61885850	RH_27425_H3K4me1_CSpeaks_peak_1319	75	.	6.50542	11.68040	7.56529	389
10	61985268	61985639	RH_27425_H3K4me1_CSpeaks_peak_1320	62	.	6.64230	10.12304	6.22818	267
10	61986149	61986495	RH_27425_H3K4me1_CSpeaks_peak_1321	62	.	6.64230	10.12304	6.22818	273
10	62135023	62135437	RH_27425_H3K4me1_CSpeaks_peak_1322	78	.	5.08359	11.99568	7.81370	328
10	62238167	62239029	RH_27425_H3K4me1_CSpeaks_peak_1323	46	.	3.85747	8.20245	4.60529	467
10	62244024	62244438	RH_27425_H3K4me1_CSpeaks_peak_1324	77	.	4.73417	11.84562	7.71287	355
10	62249813	62250195	RH_27425_H3K4me1_CSpeaks_peak_1325	58	.	4.47214	9.62181	5.81998	250
10	62532599	62532825	RH_27425_H3K4me1_CSpeaks_peak_1326	47	.	5.75823	8.41138	4.77740	104
10	62533302	62533578	RH_27425_H3K4me1_CSpeaks_peak_1327	66	.	5.07801	10.58142	6.62478	158
10	62591100	62591258	RH_27425_H3K4me1_CSpeaks_peak_1328	61	.	6.38175	10.00598	6.14643	122
10	62719944	62720114	RH_27425_H3K4me1_CSpeaks_peak_1329	51	.	5.27489	8.87923	5.19275	111
10	62793721	62793921	RH_27425_H3K4me1_CSpeaks_peak_1330	26	.	3.87873	5.90908	2.67406	108
10	62946975	62947255	RH_27425_H3K4me1_CSpeaks_peak_1331	43	.	5.06282	7.88545	4.33720	235
10	63005195	63005342	RH_27425_H3K4me1_CSpeaks_peak_1332	85	.	7.43395	12.80572	8.53140	53
10	63039851	63040022	RH_27425_H3K4me1_CSpeaks_peak_1333	66	.	5.07801	10.58142	6.62478	93
10	63041179	63041843	RH_27425_H3K4me1_CSpeaks_peak_1334	85	.	6.26565	12.88214	8.58162	225
10	63057855	63058261	RH_27425_H3K4me1_CSpeaks_peak_1335	45	.	4.06558	8.13528	4.55640	235
10	63126587	63126966	RH_27425_H3K4me1_CSpeaks_peak_1336	68	.	6.23116	10.83532	6.83931	321
10	63127206	63127424	RH_27425_H3K4me1_CSpeaks_peak_1337	40	.	4.47546	7.49900	4.00675	79
10	63127896	63128082	RH_27425_H3K4me1_CSpeaks_peak_1338	76	.	6.32987	11.78069	7.65817	93
10	63140149	63140450	RH_27425_H3K4me1_CSpeaks_peak_1339	114	.	8.17840	16.25646	11.46123	144
10	63376221	63376572	RH_27425_H3K4me1_CSpeaks_peak_1340	39	.	4.11077	7.39348	3.92868	146
10	63460675	63460916	RH_27425_H3K4me1_CSpeaks_peak_1341	104	.	7.78895	15.12794	10.49777	111
10	64581776	64581957	RH_27425_H3K4me1_CSpeaks_peak_1342	25	.	4.48463	5.75281	2.54253	106
10	64952065	64952399	RH_27425_H3K4me1_CSpeaks_peak_1343	72	.	7.19583	11.33235	7.26828	140
10	65015763	65015918	RH_27425_H3K4me1_CSpeaks_peak_1344	45	.	4.35258	8.15708	4.56629	62
10	65127709	65128253	RH_27425_H3K4me1_CSpeaks_peak_1345	98	.	7.33022	14.34658	9.82731	251
10	65484357	65484584	RH_27425_H3K4me1_CSpeaks_peak_1346	43	.	5.60579	7.92586	4.36470	89
10	65732128	65732426	RH_27425_H3K4me1_CSpeaks_peak_1347	188	.	10.90453	24.67324	18.83532	89
10	65738771	65739057	RH_27425_H3K4me1_CSpeaks_peak_1348	73	.	7.28753	11.48462	7.39489	183
10	65746556	65746775	RH_27425_H3K4me1_CSpeaks_peak_1349	77	.	6.18063	11.91876	7.75243	128
10	65848174	65848522	RH_27425_H3K4me1_CSpeaks_peak_1350	122	.	10.03251	17.17340	12.24849	269
10	65924277	65924474	RH_27425_H3K4me1_CSpeaks_peak_1351	52	.	4.59439	8.94368	5.23574	86
10	66119156	66119554	RH_27425_H3K4me1_CSpeaks_peak_1352	166	.	8.95093	22.26982	16.68759	119
10	66241144	66241313	RH_27425_H3K4me1_CSpeaks_peak_1353	57	.	5.87557	9.52880	5.73915	57
10	66423919	66424090	RH_27425_H3K4me1_CSpeaks_peak_1354	51	.	4.26886	8.86865	5.18516	44
10	66424322	66424528	RH_27425_H3K4me1_CSpeaks_peak_1355	61	.	5.53004	10.01288	6.14643	102
10	66576512	66576672	RH_27425_H3K4me1_CSpeaks_peak_1356	47	.	4.77383	8.33601	4.71281	53
10	66916669	66916946	RH_27425_H3K4me1_CSpeaks_peak_1357	47	.	5.72371	8.35585	4.72703	214
10	67371330	67371631	RH_27425_H3K4me1_CSpeaks_peak_1358	23	.	2.88820	5.54484	2.36541	143
10	67440173	67440324	RH_27425_H3K4me1_CSpeaks_peak_1359	27	.	4.60441	5.94707	2.70107	80
10	68229288	68229435	RH_27425_H3K4me1_CSpeaks_peak_1360	26	.	3.87873	5.90908	2.67406	77
10	68387899	68388121	RH_27425_H3K4me1_CSpeaks_peak_1361	27	.	4.28392	6.07392	2.79381	105
10	68818335	68818573	RH_27425_H3K4me1_CSpeaks_peak_1362	76	.	7.28472	11.80821	7.67796	118
10	69585502	69585722	RH_27425_H3K4me1_CSpeaks_peak_1363	59	.	4.83620	9.75213	5.92706	117
10	69585839	69586179	RH_27425_H3K4me1_CSpeaks_peak_1364	63	.	5.44699	10.22481	6.32145	76
10	69587242	69587637	RH_27425_H3K4me1_CSpeaks_peak_1365	129	.	10.09042	18.03212	12.99518	210
10	69588548	69588712	RH_27425_H3K4me1_CSpeaks_peak_1366	95	.	8.40869	14.02152	9.54163	65
10	70246623	70246829	RH_27425_H3K4me1_CSpeaks_peak_1367	17	.	3.04918	4.80090	1.74551	195
10	70627954	70628250	RH_27425_H3K4me1_CSpeaks_peak_1368	17	.	3.04918	4.80090	1.74551	154
10	70878371	70878649	RH_27425_H3K4me1_CSpeaks_peak_1369	35	.	5.11215	6.92601	3.52476	40
10	71012810	71012966	RH_27425_H3K4me1_CSpeaks_peak_1370	71	.	5.74960	11.14390	7.10011	120
10	71114901	71115065	RH_27425_H3K4me1_CSpeaks_peak_1371	95	.	6.18442	13.96287	9.51931	76
10	71120903	71121277	RH_27425_H3K4me1_CSpeaks_peak_1372	60	.	5.26346	9.89049	6.03763	261
10	71122814	71123027	RH_27425_H3K4me1_CSpeaks_peak_1373	60	.	5.26346	9.89049	6.03763	115
10	71123140	71123319	RH_27425_H3K4me1_CSpeaks_peak_1374	59	.	4.83620	9.75213	5.92706	73
10	71298711	71299710	RH_27425_H3K4me1_CSpeaks_peak_1375	206	.	8.75054	26.76311	20.69829	742
10	71421627	71421957	RH_27425_H3K4me1_CSpeaks_peak_1376	104	.	7.78895	15.12794	10.49777	171
10	71548554	71549062	RH_27425_H3K4me1_CSpeaks_peak_1377	47	.	3.69966	8.32516	4.71281	260
10	72051669	72051890	RH_27425_H3K4me1_CSpeaks_peak_1378	22	.	4.18160	5.45362	2.29584	33
10	72084026	72084383	RH_27425_H3K4me1_CSpeaks_peak_1379	88	.	5.80344	13.18527	8.83348	217
10	72224947	72225130	RH_27425_H3K4me1_CSpeaks_peak_1380	19	.	2.98077	5.03405	1.95824	113
10	72398229	72398582	RH_27425_H3K4me1_CSpeaks_peak_1381	51	.	5.45227	8.83985	5.16275	100
10	72485848	72486124	RH_27425_H3K4me1_CSpeaks_peak_1382	52	.	5.89084	8.90520	5.21079	52
10	72548632	72549111	RH_27425_H3K4me1_CSpeaks_peak_1383	66	.	5.07801	10.58142	6.62478	180
10	72666758	72666967	RH_27425_H3K4me1_CSpeaks_peak_1384	17	.	3.04918	4.80090	1.74551	146
10	72686252	72686570	RH_27425_H3K4me1_CSpeaks_peak_1385	154	.	7.73792	20.85695	15.47198	211
10	73279279	73279468	RH_27425_H3K4me1_CSpeaks_peak_1386	100	.	8.29842	14.63024	10.08814	71
10	73384606	73384773	RH_27425_H3K4me1_CSpeaks_peak_1387	46	.	3.85747	8.20245	4.60529	83
10	73845885	73846071	RH_27425_H3K4me1_CSpeaks_peak_1388	61	.	5.53004	10.01288	6.14643	131
10	74158652	74159140	RH_27425_H3K4me1_CSpeaks_peak_1389	90	.	5.08485	13.41608	9.03853	419
10	74706191	74706476	RH_27425_H3K4me1_CSpeaks_peak_1390	40	.	4.47546	7.49900	4.00675	184
10	77453254	77453467	RH_27425_H3K4me1_CSpeaks_peak_1391	23	.	2.88820	5.54484	2.36541	66
10	78422958	78423211	RH_27425_H3K4me1_CSpeaks_peak_1392	58	.	4.47214	9.62181	5.81998	118
10	78423641	78424032	RH_27425_H3K4me1_CSpeaks_peak_1393	51	.	4.26886	8.86865	5.18516	145
10	78719091	78719301	RH_27425_H3K4me1_CSpeaks_peak_1394	121	.	8.08816	17.06792	12.16342	101
10	78741511	78741701	RH_27425_H3K4me1_CSpeaks_peak_1395	42	.	5.53525	7.81062	4.29159	98
10	78870814	78870995	RH_27425_H3K4me1_CSpeaks_peak_1396	63	.	5.86417	10.22257	6.32082	111
10	79000803	79001023	RH_27425_H3K4me1_CSpeaks_peak_1397	22	.	3.25246	5.41955	2.26697	134
10	79005519	79005716	RH_27425_H3K4me1_CSpeaks_peak_1398	33	.	4.17710	6.68943	3.32906	78
10	79185006	79185153	RH_27425_H3K4me1_CSpeaks_peak_1399	50	.	5.35741	8.68433	5.03070	31
10	79314599	79314908	RH_27425_H3K4me1_CSpeaks_peak_1400	110	.	9.40548	15.74268	11.03449	184
10	79408851	79409095	RH_27425_H3K4me1_CSpeaks_peak_1401	68	.	6.23116	10.83532	6.83931	120
10	79503732	79503912	RH_27425_H3K4me1_CSpeaks_peak_1402	45	.	4.06558	8.13528	4.55640	112
10	79546645	79546855	RH_27425_H3K4me1_CSpeaks_peak_1403	43	.	5.60579	7.92586	4.36470	66
10	79646015	79646211	RH_27425_H3K4me1_CSpeaks_peak_1404	95	.	6.04525	14.08926	9.59549	124
10	79646356	79646702	RH_27425_H3K4me1_CSpeaks_peak_1405	73	.	5.31982	11.43059	7.35043	175
10	79749542	79749689	RH_27425_H3K4me1_CSpeaks_peak_1406	21	.	3.89448	5.22206	2.10224	132
10	79797328	79797571	RH_27425_H3K4me1_CSpeaks_peak_1407	32	.	4.91898	6.61273	3.28791	98
10	79802866	79803116	RH_27425_H3K4me1_CSpeaks_peak_1408	95	.	8.40869	14.02152	9.54163	116
10	79821714	79822372	RH_27425_H3K4me1_CSpeaks_peak_1409	116	.	5.39533	16.44883	11.63810	277
10	79822479	79822651	RH_27425_H3K4me1_CSpeaks_peak_1410	58	.	5.33024	9.66064	5.84893	67
10	79994570	79994820	RH_27425_H3K4me1_CSpeaks_peak_1411	13	.	2.84591	4.20914	1.31412	235
10	80089584	80090417	RH_27425_H3K4me1_CSpeaks_peak_1412	78	.	5.08197	11.99198	7.81017	694
10	80097676	80097922	RH_27425_H3K4me1_CSpeaks_peak_1413	61	.	6.17415	10.01141	6.14643	134
10	80233540	80233759	RH_27425_H3K4me1_CSpeaks_peak_1414	66	.	5.07801	10.58142	6.62478	35
10	80387360	80387551	RH_27425_H3K4me1_CSpeaks_peak_1415	79	.	7.50986	12.17735	7.98814	110
10	80432712	80432983	RH_27425_H3K4me1_CSpeaks_peak_1416	85	.	6.26565	12.88214	8.58162	124
10	80433407	80433765	RH_27425_H3K4me1_CSpeaks_peak_1417	35	.	4.67337	6.96266	3.54491	309
10	80446441	80446612	RH_27425_H3K4me1_CSpeaks_peak_1418	77	.	6.62061	11.87290	7.72032	73
10	80688717	80688864	RH_27425_H3K4me1_CSpeaks_peak_1419	33	.	3.86896	6.65411	3.30975	63
10	80689227	80689423	RH_27425_H3K4me1_CSpeaks_peak_1420	77	.	6.18063	11.91876	7.75243	127
10	80747055	80747227	RH_27425_H3K4me1_CSpeaks_peak_1421	39	.	4.11077	7.39348	3.92868	35
10	80832417	80833334	RH_27425_H3K4me1_CSpeaks_peak_1422	73	.	5.31982	11.43059	7.35043	307
10	80861566	80861935	RH_27425_H3K4me1_CSpeaks_peak_1423	64	.	4.67542	10.39393	6.46234	194
10	80908485	80908682	RH_27425_H3K4me1_CSpeaks_peak_1424	30	.	4.76881	6.37264	3.06753	129
10	80967474	80967789	RH_27425_H3K4me1_CSpeaks_peak_1425	40	.	4.47546	7.49900	4.00675	108
10	81121354	81122091	RH_27425_H3K4me1_CSpeaks_peak_1426	137	.	9.75706	18.89268	13.74316	523
10	81128702	81128874	RH_27425_H3K4me1_CSpeaks_peak_1427	39	.	4.11077	7.39348	3.92868	59
10	81129540	81129744	RH_27425_H3K4me1_CSpeaks_peak_1428	22	.	4.00324	5.39256	2.24838	106
10	81219774	81220163	RH_27425_H3K4me1_CSpeaks_peak_1429	73	.	5.31982	11.43059	7.35043	139
10	81335626	81335789	RH_27425_H3K4me1_CSpeaks_peak_1430	20	.	3.58037	5.16001	2.05758	16
10	81408047	81408279	RH_27425_H3K4me1_CSpeaks_peak_1431	155	.	9.73619	20.96272	15.55263	117
10	81446972	81447122	RH_27425_H3K4me1_CSpeaks_peak_1432	71	.	7.29358	11.22156	7.16510	69
10	81688490	81688859	RH_27425_H3K4me1_CSpeaks_peak_1433	120	.	6.77068	16.89987	12.00741	182
10	81688985	81689143	RH_27425_H3K4me1_CSpeaks_peak_1434	13	.	2.84591	4.20914	1.31412	4
10	81999075	81999240	RH_27425_H3K4me1_CSpeaks_peak_1435	52	.	4.59439	8.94368	5.23574	86
10	81999537	81999809	RH_27425_H3K4me1_CSpeaks_peak_1436	40	.	3.68213	7.52750	4.03175	137
10	82645120	82645493	RH_27425_H3K4me1_CSpeaks_peak_1437	33	.	5.01626	6.63931	3.30560	343
10	82645630	82645777	RH_27425_H3K4me1_CSpeaks_peak_1438	42	.	5.64329	7.82217	4.29654	51
10	83070075	83070401	RH_27425_H3K4me1_CSpeaks_peak_1439	54	.	5.07219	9.19885	5.43776	199
10	83142198	83142396	RH_27425_H3K4me1_CSpeaks_peak_1440	16	.	2.77474	4.73648	1.69065	108
10	83308486	83309321	RH_27425_H3K4me1_CSpeaks_peak_1441	102	.	5.08703	14.84743	10.27323	112
10	83522570	83522874	RH_27425_H3K4me1_CSpeaks_peak_1442	63	.	6.72813	10.26492	6.35327	235
10	83916952	83917384	RH_27425_H3K4me1_CSpeaks_peak_1443	102	.	6.86238	14.84780	10.27323	141
10	84003884	84004413	RH_27425_H3K4me1_CSpeaks_peak_1444	24	.	2.59455	5.66541	2.47427	490
10	84016450	84016597	RH_27425_H3K4me1_CSpeaks_peak_1445	66	.	6.50470	10.54445	6.60504	53
10	84070527	84070807	RH_27425_H3K4me1_CSpeaks_peak_1446	43	.	5.06282	7.88545	4.33720	143
10	84371708	84371904	RH_27425_H3K4me1_CSpeaks_peak_1447	52	.	4.59439	8.94368	5.23574	86
10	84385478	84385733	RH_27425_H3K4me1_CSpeaks_peak_1448	15	.	3.14353	4.59617	1.58004	250
10	84473671	84473952	RH_27425_H3K4me1_CSpeaks_peak_1449	51	.	5.45227	8.83985	5.16275	49
10	84644861	84645137	RH_27425_H3K4me1_CSpeaks_peak_1450	50	.	5.35741	8.68433	5.03070	197
10	84663254	84663528	RH_27425_H3K4me1_CSpeaks_peak_1451	26	.	3.62715	5.94037	2.69449	138
10	84681897	84682274	RH_27425_H3K4me1_CSpeaks_peak_1452	62	.	6.64230	10.12304	6.22818	244
10	84699476	84699713	RH_27425_H3K4me1_CSpeaks_peak_1453	26	.	3.08305	5.85308	2.63330	142
10	84725288	84725447	RH_27425_H3K4me1_CSpeaks_peak_1454	39	.	5.11084	7.38094	3.92737	54
10	84756717	84757014	RH_27425_H3K4me1_CSpeaks_peak_1455	21	.	3.38534	5.25381	2.11705	203
10	84810589	84810736	RH_27425_H3K4me1_CSpeaks_peak_1456	40	.	4.47546	7.49900	4.00675	46
10	85251840	85251992	RH_27425_H3K4me1_CSpeaks_peak_1457	68	.	6.48338	10.87300	6.87691	84
10	85252218	85252365	RH_27425_H3K4me1_CSpeaks_peak_1458	51	.	5.45227	8.83985	5.16275	112
10	85287857	85288253	RH_27425_H3K4me1_CSpeaks_peak_1459	102	.	6.86238	14.84780	10.27323	307
10	85332104	85332269	RH_27425_H3K4me1_CSpeaks_peak_1460	33	.	4.98173	6.71390	3.34787	55
10	85332462	85332690	RH_27425_H3K4me1_CSpeaks_peak_1461	13	.	2.84591	4.20914	1.31412	96
10	85487562	85488009	RH_27425_H3K4me1_CSpeaks_peak_1462	37	.	4.80389	7.17218	3.73791	245
10	85540482	85540704	RH_27425_H3K4me1_CSpeaks_peak_1463	62	.	6.64230	10.12304	6.22818	116
10	85555149	85555485	RH_27425_H3K4me1_CSpeaks_peak_1464	43	.	5.06282	7.88545	4.33720	97
10	85576681	85577151	RH_27425_H3K4me1_CSpeaks_peak_1465	14	.	3.50503	4.41038	1.45046	218
10	86021405	86021557	RH_27425_H3K4me1_CSpeaks_peak_1466	70	.	6.61517	11.08701	7.05547	74
10	86079427	86079652	RH_27425_H3K4me1_CSpeaks_peak_1467	109	.	8.37921	15.65111	10.94898	106
10	86110789	86111067	RH_27425_H3K4me1_CSpeaks_peak_1468	14	.	3.50503	4.41038	1.45046	17
10	86181259	86181483	RH_27425_H3K4me1_CSpeaks_peak_1469	24	.	3.15611	5.62449	2.43925	35
10	86633075	86633387	RH_27425_H3K4me1_CSpeaks_peak_1470	19	.	2.98077	5.03405	1.95824	180
10	86663890	86664077	RH_27425_H3K4me1_CSpeaks_peak_1471	42	.	4.97474	7.74223	4.22968	44
10	86812215	86812395	RH_27425_H3K4me1_CSpeaks_peak_1472	77	.	6.62061	11.87290	7.72032	133
10	86883713	86883899	RH_27425_H3K4me1_CSpeaks_peak_1473	40	.	4.47546	7.49900	4.00675	72
10	87152787	87152985	RH_27425_H3K4me1_CSpeaks_peak_1474	13	.	2.62059	4.21133	1.31498	184
10	87424243	87424515	RH_27425_H3K4me1_CSpeaks_peak_1475	35	.	4.67337	6.96266	3.54491	134
10	87459202	87459583	RH_27425_H3K4me1_CSpeaks_peak_1476	54	.	5.07219	9.19885	5.43776	289
10	87645090	87645443	RH_27425_H3K4me1_CSpeaks_peak_1477	43	.	5.06282	7.88545	4.33720	146
10	87786322	87786591	RH_27425_H3K4me1_CSpeaks_peak_1478	128	.	9.96346	17.81798	12.81654	137
10	87813848	87814289	RH_27425_H3K4me1_CSpeaks_peak_1479	46	.	3.85747	8.20245	4.60529	132
10	88120307	88120607	RH_27425_H3K4me1_CSpeaks_peak_1480	41	.	3.54551	7.67936	4.17231	199
10	88122165	88122472	RH_27425_H3K4me1_CSpeaks_peak_1481	113	.	8.39368	16.14231	11.37497	234
10	88122613	88122812	RH_27425_H3K4me1_CSpeaks_peak_1482	48	.	5.45589	8.52032	4.87610	62
10	88184570	88184815	RH_27425_H3K4me1_CSpeaks_peak_1483	26	.	4.41813	5.82088	2.60285	183
10	88204322	88204539	RH_27425_H3K4me1_CSpeaks_peak_1484	52	.	4.59439	8.94368	5.23574	110
10	88213141	88213346	RH_27425_H3K4me1_CSpeaks_peak_1485	51	.	5.45227	8.83985	5.16275	131
10	88221957	88222466	RH_27425_H3K4me1_CSpeaks_peak_1486	141	.	9.70224	19.31170	14.11426	405
10	88243619	88244133	RH_27425_H3K4me1_CSpeaks_peak_1487	136	.	8.79626	18.80867	13.67424	162
10	88244324	88244573	RH_27425_H3K4me1_CSpeaks_peak_1488	51	.	5.27489	8.87923	5.19275	63
10	88326403	88326605	RH_27425_H3K4me1_CSpeaks_peak_1489	26	.	3.87873	5.90908	2.67406	57
10	88440114	88440377	RH_27425_H3K4me1_CSpeaks_peak_1490	94	.	7.03319	13.83347	9.41682	142
10	88450247	88450463	RH_27425_H3K4me1_CSpeaks_peak_1491	93	.	6.30092	13.77729	9.37601	51
10	88456359	88456725	RH_27425_H3K4me1_CSpeaks_peak_1492	73	.	5.31982	11.43059	7.35043	187
10	88492674	88492973	RH_27425_H3K4me1_CSpeaks_peak_1493	95	.	8.40869	14.02152	9.54163	215
10	88533269	88533477	RH_27425_H3K4me1_CSpeaks_peak_1494	83	.	7.74936	12.57356	8.33425	118
10	88747768	88748073	RH_27425_H3K4me1_CSpeaks_peak_1495	37	.	4.12295	7.14000	3.70840	113
10	88748178	88748720	RH_27425_H3K4me1_CSpeaks_peak_1496	119	.	6.50682	16.77311	11.92035	126
10	88980441	88980739	RH_27425_H3K4me1_CSpeaks_peak_1497	27	.	3.45574	6.06360	2.79381	197
10	89399104	89399266	RH_27425_H3K4me1_CSpeaks_peak_1498	14	.	3.50503	4.41038	1.45046	54
10	89402082	89402269	RH_27425_H3K4me1_CSpeaks_peak_1499	43	.	5.06282	7.88545	4.33720	92
10	90409513	90409734	RH_27425_H3K4me1_CSpeaks_peak_1500	32	.	4.61652	6.60088	3.27745	93
10	90594037	90594713	RH_27425_H3K4me1_CSpeaks_peak_1501	112	.	7.73651	15.97032	11.22148	352
10	90661612	90661909	RH_27425_H3K4me1_CSpeaks_peak_1502	64	.	6.89735	10.31929	6.40230	216
10	91347994	91348273	RH_27425_H3K4me1_CSpeaks_peak_1503	234	.	8.24096	29.80800	23.45865	138
10	91658669	91658867	RH_27425_H3K4me1_CSpeaks_peak_1504	137	.	9.75706	18.89268	13.74316	79
10	91759605	91759816	RH_27425_H3K4me1_CSpeaks_peak_1505	114	.	8.17840	16.25646	11.46123	138
10	91880763	91881034	RH_27425_H3K4me1_CSpeaks_peak_1506	60	.	6.47706	9.85183	6.00152	189
10	91884725	91885038	RH_27425_H3K4me1_CSpeaks_peak_1507	54	.	5.07219	9.19885	5.43776	108
10	91988221	91988374	RH_27425_H3K4me1_CSpeaks_peak_1508	53	.	6.27032	9.05024	5.32170	54
10	91999201	91999380	RH_27425_H3K4me1_CSpeaks_peak_1509	31	.	4.22885	6.50742	3.19242	138
10	92000392	92000593	RH_27425_H3K4me1_CSpeaks_peak_1510	45	.	4.51468	8.17025	4.57622	134
10	92010218	92010547	RH_27425_H3K4me1_CSpeaks_peak_1511	73	.	7.28753	11.48462	7.39489	186
10	92052746	92053046	RH_27425_H3K4me1_CSpeaks_peak_1512	64	.	6.89735	10.31929	6.40230	197
10	92090809	92090987	RH_27425_H3K4me1_CSpeaks_peak_1513	33	.	4.17710	6.68943	3.32906	43
10	92182984	92183131	RH_27425_H3K4me1_CSpeaks_peak_1514	42	.	5.64329	7.82217	4.29654	39
10	92215046	92215232	RH_27425_H3K4me1_CSpeaks_peak_1515	52	.	4.59439	8.94368	5.23574	57
10	92215586	92215746	RH_27425_H3K4me1_CSpeaks_peak_1516	30	.	4.82857	6.31863	3.01431	71
10	92231041	92231326	RH_27425_H3K4me1_CSpeaks_peak_1517	63	.	5.44699	10.22481	6.32145	217
10	92231543	92231850	RH_27425_H3K4me1_CSpeaks_peak_1518	26	.	3.62715	5.94037	2.69449	280
10	92281461	92281717	RH_27425_H3K4me1_CSpeaks_peak_1519	59	.	5.84171	9.82376	5.97521	88
10	92281881	92282168	RH_27425_H3K4me1_CSpeaks_peak_1520	68	.	6.23116	10.83532	6.83931	97
10	92292621	92293072	RH_27425_H3K4me1_CSpeaks_peak_1521	86	.	7.01006	12.93505	8.61005	201
10	92319870	92320019	RH_27425_H3K4me1_CSpeaks_peak_1522	43	.	5.06282	7.88545	4.33720	94
10	92331407	92331746	RH_27425_H3K4me1_CSpeaks_peak_1523	26	.	3.87873	5.90908	2.67406	210
10	92338697	92339003	RH_27425_H3K4me1_CSpeaks_peak_1524	39	.	4.11077	7.39348	3.92868	283
10	92503035	92503245	RH_27425_H3K4me1_CSpeaks_peak_1525	15	.	3.14353	4.59617	1.58004	67
10	92548668	92548904	RH_27425_H3K4me1_CSpeaks_peak_1526	15	.	3.14353	4.59617	1.58004	4
10	92572744	92572949	RH_27425_H3K4me1_CSpeaks_peak_1527	69	.	5.66892	10.99648	6.97475	116
10	92587264	92587416	RH_27425_H3K4me1_CSpeaks_peak_1528	61	.	6.38175	10.00598	6.14643	43
10	92629396	92629543	RH_27425_H3K4me1_CSpeaks_peak_1529	38	.	5.23476	7.32599	3.88195	80
10	92756928	92757255	RH_27425_H3K4me1_CSpeaks_peak_1530	52	.	4.03281	8.89625	5.20682	111
10	92757643	92757919	RH_27425_H3K4me1_CSpeaks_peak_1531	24	.	4.19684	5.69523	2.49785	26
10	92768106	92768338	RH_27425_H3K4me1_CSpeaks_peak_1532	47	.	5.72371	8.35585	4.72703	115
10	92814691	92814838	RH_27425_H3K4me1_CSpeaks_peak_1533	29	.	3.33145	6.23758	2.93966	71
11	8779	9125	RH_27425_H3K4me1_CSpeaks_peak_1534	51	.	4.26886	8.86865	5.18516	266
11	52396	52690	RH_27425_H3K4me1_CSpeaks_peak_1535	85	.	6.26565	12.88214	8.58162	118
11	132547	132915	RH_27425_H3K4me1_CSpeaks_peak_1536	66	.	5.07801	10.58142	6.62478	267
11	199682	199885	RH_27425_H3K4me1_CSpeaks_peak_1537	70	.	4.55883	11.08348	7.05547	65
11	214912	215159	RH_27425_H3K4me1_CSpeaks_peak_1538	21	.	3.89448	5.22206	2.10224	111
11	445967	446580	RH_27425_H3K4me1_CSpeaks_peak_1539	99	.	6.89796	14.47142	9.94086	126
11	568016	568309	RH_27425_H3K4me1_CSpeaks_peak_1540	47	.	5.72371	8.35585	4.72703	70
11	636917	637070	RH_27425_H3K4me1_CSpeaks_peak_1541	45	.	4.06558	8.13528	4.55640	84
11	637244	637432	RH_27425_H3K4me1_CSpeaks_peak_1542	46	.	3.85747	8.20245	4.60529	44
11	743675	744182	RH_27425_H3K4me1_CSpeaks_peak_1543	66	.	5.07801	10.58142	6.62478	354
11	1662186	1662502	RH_27425_H3K4me1_CSpeaks_peak_1544	45	.	4.06558	8.13528	4.55640	225
11	1703381	1703672	RH_27425_H3K4me1_CSpeaks_peak_1545	94	.	7.55431	13.84081	9.41682	174
11	2022618	2022765	RH_27425_H3K4me1_CSpeaks_peak_1546	34	.	5.04521	6.81683	3.42629	49
11	2138079	2138242	RH_27425_H3K4me1_CSpeaks_peak_1547	75	.	6.96933	11.66120	7.55251	44
11	2155973	2156173	RH_27425_H3K4me1_CSpeaks_peak_1548	35	.	4.67337	6.96266	3.54491	90
11	2340050	2340290	RH_27425_H3K4me1_CSpeaks_peak_1549	27	.	4.28392	6.07392	2.79381	126
11	2340844	2341024	RH_27425_H3K4me1_CSpeaks_peak_1550	50	.	5.35741	8.68433	5.03070	68
11	2808945	2809173	RH_27425_H3K4me1_CSpeaks_peak_1551	69	.	5.66892	10.99648	6.97475	137
11	2864421	2864593	RH_27425_H3K4me1_CSpeaks_peak_1552	95	.	8.40869	14.02152	9.54163	74
11	2877923	2878307	RH_27425_H3K4me1_CSpeaks_peak_1553	58	.	6.50359	9.63893	5.83485	293
11	2891727	2892135	RH_27425_H3K4me1_CSpeaks_peak_1554	77	.	5.96728	11.92884	7.75243	122
11	2926538	2926758	RH_27425_H3K4me1_CSpeaks_peak_1555	26	.	3.62715	5.94037	2.69449	21
11	3101397	3101978	RH_27425_H3K4me1_CSpeaks_peak_1556	104	.	6.28706	15.01009	10.40685	394
11	3350685	3350921	RH_27425_H3K4me1_CSpeaks_peak_1557	207	.	12.54479	26.85704	20.77968	121
11	3351794	3352141	RH_27425_H3K4me1_CSpeaks_peak_1558	51	.	4.26886	8.86865	5.18516	97
11	3638040	3638246	RH_27425_H3K4me1_CSpeaks_peak_1559	56	.	6.24405	9.47310	5.68744	109
11	3890361	3890727	RH_27425_H3K4me1_CSpeaks_peak_1560	95	.	7.39951	14.02045	9.54163	310
11	4154973	4155273	RH_27425_H3K4me1_CSpeaks_peak_1561	29	.	3.33145	6.23758	2.93966	176
11	4350750	4350969	RH_27425_H3K4me1_CSpeaks_peak_1562	14	.	3.50503	4.41038	1.45046	139
11	4436105	4436293	RH_27425_H3K4me1_CSpeaks_peak_1563	86	.	8.15142	12.96685	8.63710	95
11	4983434	4983581	RH_27425_H3K4me1_CSpeaks_peak_1564	69	.	5.66892	10.99648	6.97475	57
11	5218294	5218548	RH_27425_H3K4me1_CSpeaks_peak_1565	26	.	3.87873	5.90908	2.67406	49
11	5622132	5622293	RH_27425_H3K4me1_CSpeaks_peak_1566	20	.	3.58037	5.16001	2.05758	64
11	6415817	6415988	RH_27425_H3K4me1_CSpeaks_peak_1567	47	.	4.77383	8.33601	4.71281	39
11	6494643	6494971	RH_27425_H3K4me1_CSpeaks_peak_1568	66	.	5.07801	10.58142	6.62478	188
11	6530016	6530265	RH_27425_H3K4me1_CSpeaks_peak_1569	52	.	4.97104	9.01554	5.29378	111
11	6549304	6549566	RH_27425_H3K4me1_CSpeaks_peak_1570	64	.	4.67542	10.39393	6.46234	70
11	6613008	6613340	RH_27425_H3K4me1_CSpeaks_peak_1571	97	.	8.32540	14.26241	9.75544	189
11	6713109	6713256	RH_27425_H3K4me1_CSpeaks_peak_1572	42	.	5.36957	7.79051	4.27696	109
11	6792378	6792575	RH_27425_H3K4me1_CSpeaks_peak_1573	73	.	5.31982	11.43059	7.35043	88
11	6792689	6792875	RH_27425_H3K4me1_CSpeaks_peak_1574	26	.	3.62715	5.94037	2.69449	9
11	6861195	6861681	RH_27425_H3K4me1_CSpeaks_peak_1575	94	.	6.56401	13.85541	9.41682	376
11	6890444	6890640	RH_27425_H3K4me1_CSpeaks_peak_1576	62	.	6.00486	10.09207	6.20339	96
11	7136981	7137434	RH_27425_H3K4me1_CSpeaks_peak_1577	153	.	9.56680	20.67127	15.31947	315
11	7431541	7431692	RH_27425_H3K4me1_CSpeaks_peak_1578	64	.	6.89735	10.31929	6.40230	82
11	8237730	8237877	RH_27425_H3K4me1_CSpeaks_peak_1579	26	.	3.87873	5.90908	2.67406	19
11	8411091	8411284	RH_27425_H3K4me1_CSpeaks_peak_1580	33	.	5.01626	6.63931	3.30560	113
11	8546382	8546705	RH_27425_H3K4me1_CSpeaks_peak_1581	104	.	7.78895	15.12794	10.49777	208
11	9218768	9218960	RH_27425_H3K4me1_CSpeaks_peak_1582	61	.	6.38175	10.00598	6.14643	95
11	9369255	9369777	RH_27425_H3K4me1_CSpeaks_peak_1583	43	.	5.06282	7.88545	4.33720	232
11	9799710	9799981	RH_27425_H3K4me1_CSpeaks_peak_1584	14	.	3.50503	4.41038	1.45046	136
11	11791794	11792049	RH_27425_H3K4me1_CSpeaks_peak_1585	108	.	8.84573	15.52958	10.83897	143
11	12708508	12708719	RH_27425_H3K4me1_CSpeaks_peak_1586	94	.	8.30288	13.84452	9.41682	133
11	12924960	12925309	RH_27425_H3K4me1_CSpeaks_peak_1587	94	.	6.56401	13.85541	9.41682	214
11	13007658	13007978	RH_27425_H3K4me1_CSpeaks_peak_1588	51	.	5.45227	8.83985	5.16275	142
11	13378355	13378583	RH_27425_H3K4me1_CSpeaks_peak_1589	47	.	4.77383	8.33601	4.71281	61
11	13449744	13449977	RH_27425_H3K4me1_CSpeaks_peak_1590	114	.	8.17840	16.25646	11.46123	150
11	13675013	13675233	RH_27425_H3K4me1_CSpeaks_peak_1591	140	.	10.51698	19.19103	14.00471	94
11	13720294	13720508	RH_27425_H3K4me1_CSpeaks_peak_1592	59	.	5.84171	9.82376	5.97521	100
11	14898609	14898807	RH_27425_H3K4me1_CSpeaks_peak_1593	54	.	5.07219	9.19885	5.43776	128
11	15249238	15249660	RH_27425_H3K4me1_CSpeaks_peak_1594	52	.	4.59439	8.94368	5.23574	132
11	16018235	16018459	RH_27425_H3K4me1_CSpeaks_peak_1595	54	.	5.07219	9.19885	5.43776	128
11	16621660	16621905	RH_27425_H3K4me1_CSpeaks_peak_1596	33	.	4.17710	6.68943	3.32906	110
11	20034356	20034741	RH_27425_H3K4me1_CSpeaks_peak_1597	95	.	7.89857	13.97634	9.52700	256
11	20316035	20316838	RH_27425_H3K4me1_CSpeaks_peak_1598	62	.	5.37056	10.08610	6.20100	657
11	23398835	23399177	RH_27425_H3K4me1_CSpeaks_peak_1599	47	.	4.77383	8.33601	4.71281	113
11	23480062	23480338	RH_27425_H3K4me1_CSpeaks_peak_1600	64	.	5.74540	10.38793	6.46187	96
11	25479067	25479321	RH_27425_H3K4me1_CSpeaks_peak_1601	26	.	3.62715	5.94037	2.69449	192
11	25832176	25832485	RH_27425_H3K4me1_CSpeaks_peak_1602	33	.	3.86896	6.65411	3.30975	124
11	26319799	26320022	RH_27425_H3K4me1_CSpeaks_peak_1603	77	.	6.62061	11.87290	7.72032	128
11	26896563	26896727	RH_27425_H3K4me1_CSpeaks_peak_1604	56	.	5.40743	9.44642	5.67148	74
11	27052495	27052650	RH_27425_H3K4me1_CSpeaks_peak_1605	59	.	5.84171	9.82376	5.97521	88
11	27060172	27060372	RH_27425_H3K4me1_CSpeaks_peak_1606	21	.	2.92890	5.28407	2.14491	108
11	27060533	27060907	RH_27425_H3K4me1_CSpeaks_peak_1607	69	.	5.25532	10.93912	6.93904	110
11	27064532	27064722	RH_27425_H3K4me1_CSpeaks_peak_1608	103	.	7.65344	14.89837	10.31320	73
11	27134597	27134939	RH_27425_H3K4me1_CSpeaks_peak_1609	54	.	5.07219	9.19885	5.43776	228
11	27777988	27778513	RH_27425_H3K4me1_CSpeaks_peak_1610	39	.	4.11077	7.39348	3.92868	429
11	28026669	28027059	RH_27425_H3K4me1_CSpeaks_peak_1611	111	.	6.69979	15.86089	11.13525	225
11	28259767	28259920	RH_27425_H3K4me1_CSpeaks_peak_1612	72	.	7.19583	11.33235	7.26828	39
11	28346157	28346508	RH_27425_H3K4me1_CSpeaks_peak_1613	18	.	2.49414	4.90269	1.83463	124
11	28987809	28988207	RH_27425_H3K4me1_CSpeaks_peak_1614	13	.	2.62059	4.21133	1.31498	319
11	30048006	30048255	RH_27425_H3K4me1_CSpeaks_peak_1615	25	.	3.90356	5.70468	2.50564	45
11	30242712	30242866	RH_27425_H3K4me1_CSpeaks_peak_1616	39	.	4.11077	7.39348	3.92868	95
11	30891864	30892096	RH_27425_H3K4me1_CSpeaks_peak_1617	105	.	8.85641	15.14332	10.50599	120
11	30927671	30927930	RH_27425_H3K4me1_CSpeaks_peak_1618	25	.	2.85543	5.81281	2.59966	134
11	31990928	31991081	RH_27425_H3K4me1_CSpeaks_peak_1619	42	.	4.97474	7.74223	4.22968	35
11	32027644	32027945	RH_27425_H3K4me1_CSpeaks_peak_1620	69	.	5.66892	10.99648	6.97475	260
11	32143705	32144072	RH_27425_H3K4me1_CSpeaks_peak_1621	64	.	4.67542	10.39393	6.46234	144
11	32349406	32349723	RH_27425_H3K4me1_CSpeaks_peak_1622	24	.	3.15611	5.62449	2.43925	247
11	33169198	33169886	RH_27425_H3K4me1_CSpeaks_peak_1623	58	.	4.47214	9.62181	5.81998	551
11	33456920	33457237	RH_27425_H3K4me1_CSpeaks_peak_1624	52	.	4.59439	8.94368	5.23574	44
11	33457372	33457558	RH_27425_H3K4me1_CSpeaks_peak_1625	45	.	5.20422	8.11454	4.54181	91
11	34237866	34238190	RH_27425_H3K4me1_CSpeaks_peak_1626	53	.	6.16637	9.07572	5.33903	121
11	35166799	35167059	RH_27425_H3K4me1_CSpeaks_peak_1627	128	.	9.96346	17.81798	12.81654	120
11	37152922	37153511	RH_27425_H3K4me1_CSpeaks_peak_1628	77	.	5.96728	11.92884	7.75243	310
11	37843025	37843176	RH_27425_H3K4me1_CSpeaks_peak_1629	48	.	3.57587	8.48495	4.84459	86
11	37963888	37964238	RH_27425_H3K4me1_CSpeaks_peak_1630	27	.	3.45574	6.06360	2.79381	126
11	39005197	39005468	RH_27425_H3K4me1_CSpeaks_peak_1631	111	.	7.16074	15.85851	11.13320	146
11	39864749	39865027	RH_27425_H3K4me1_CSpeaks_peak_1632	61	.	6.38175	10.00598	6.14643	218
11	40063435	40063799	RH_27425_H3K4me1_CSpeaks_peak_1633	27	.	4.28392	6.07392	2.79381	121
11	40066460	40066682	RH_27425_H3K4me1_CSpeaks_peak_1634	86	.	7.01006	12.93505	8.61005	59
11	40079142	40079318	RH_27425_H3K4me1_CSpeaks_peak_1635	52	.	4.03281	8.89625	5.20682	39
11	40172514	40172701	RH_27425_H3K4me1_CSpeaks_peak_1636	26	.	3.62715	5.94037	2.69449	60
11	40425400	40425622	RH_27425_H3K4me1_CSpeaks_peak_1637	41	.	4.73150	7.64282	4.13796	171
11	40425850	40426370	RH_27425_H3K4me1_CSpeaks_peak_1638	21	.	2.73128	5.29210	2.15224	420
11	41875144	41875325	RH_27425_H3K4me1_CSpeaks_peak_1639	52	.	4.59439	8.94368	5.23574	117
11	43857152	43857386	RH_27425_H3K4me1_CSpeaks_peak_1640	43	.	5.60579	7.92586	4.36470	21
11	44428442	44428756	RH_27425_H3K4me1_CSpeaks_peak_1641	75	.	7.52439	11.62581	7.52638	234
11	45228133	45228447	RH_27425_H3K4me1_CSpeaks_peak_1642	103	.	7.65344	14.89837	10.31320	128
11	46035967	46036161	RH_27425_H3K4me1_CSpeaks_peak_1643	51	.	5.45227	8.83985	5.16275	64
11	46413655	46413867	RH_27425_H3K4me1_CSpeaks_peak_1644	66	.	6.76438	10.62472	6.66234	40
11	46601048	46601462	RH_27425_H3K4me1_CSpeaks_peak_1645	68	.	6.23116	10.83532	6.83931	228
11	47061985	47062246	RH_27425_H3K4me1_CSpeaks_peak_1646	52	.	6.08878	8.94816	5.23574	210
11	47096442	47096680	RH_27425_H3K4me1_CSpeaks_peak_1647	33	.	5.01626	6.63931	3.30560	21
11	47269289	47269830	RH_27425_H3K4me1_CSpeaks_peak_1648	118	.	8.40681	16.64278	11.80454	279
11	47285046	47285450	RH_27425_H3K4me1_CSpeaks_peak_1649	62	.	5.37056	10.08610	6.20100	80
11	47286254	47286461	RH_27425_H3K4me1_CSpeaks_peak_1650	95	.	6.04525	14.08926	9.59549	110
11	47378457	47378810	RH_27425_H3K4me1_CSpeaks_peak_1651	66	.	5.07801	10.58142	6.62478	101
11	47508608	47508897	RH_27425_H3K4me1_CSpeaks_peak_1652	52	.	5.73314	8.96542	5.24861	33
11	47521445	47521607	RH_27425_H3K4me1_CSpeaks_peak_1653	68	.	6.23116	10.83532	6.83931	95
11	47552362	47552548	RH_27425_H3K4me1_CSpeaks_peak_1654	24	.	3.15611	5.62449	2.43925	51
11	47581386	47581571	RH_27425_H3K4me1_CSpeaks_peak_1655	27	.	4.28392	6.07392	2.79381	71
11	47640750	47641042	RH_27425_H3K4me1_CSpeaks_peak_1656	51	.	5.45227	8.83985	5.16275	95
11	47825623	47825770	RH_27425_H3K4me1_CSpeaks_peak_1657	54	.	5.07219	9.19885	5.43776	50
11	47835714	47836142	RH_27425_H3K4me1_CSpeaks_peak_1658	95	.	7.39951	14.02045	9.54163	144
11	47836282	47836436	RH_27425_H3K4me1_CSpeaks_peak_1659	52	.	6.08878	8.94816	5.23574	90
11	47918731	47918878	RH_27425_H3K4me1_CSpeaks_peak_1660	26	.	3.87873	5.90908	2.67406	118
11	47969635	47969895	RH_27425_H3K4me1_CSpeaks_peak_1661	35	.	4.67337	6.96266	3.54491	88
11	48341657	48341823	RH_27425_H3K4me1_CSpeaks_peak_1662	40	.	4.47546	7.49900	4.00675	84
11	48805935	48806304	RH_27425_H3K4me1_CSpeaks_peak_1663	24	.	3.15611	5.62449	2.43925	240
11	49592971	49593433	RH_27425_H3K4me1_CSpeaks_peak_1664	62	.	5.37056	10.08610	6.20100	254
11	49645013	49645270	RH_27425_H3K4me1_CSpeaks_peak_1665	54	.	5.07219	9.19885	5.43776	177
11	49713575	49713842	RH_27425_H3K4me1_CSpeaks_peak_1666	45	.	4.35258	8.15708	4.56629	78
11	49747910	49748251	RH_27425_H3K4me1_CSpeaks_peak_1667	14	.	3.50503	4.41038	1.45046	197
11	49748463	49748655	RH_27425_H3K4me1_CSpeaks_peak_1668	42	.	5.53525	7.81062	4.29159	73
11	50115440	50116026	RH_27425_H3K4me1_CSpeaks_peak_1669	126	.	7.60277	17.63761	12.65628	482
11	50122191	50122742	RH_27425_H3K4me1_CSpeaks_peak_1670	129	.	7.75747	17.93198	12.90644	263
11	50151293	50151440	RH_27425_H3K4me1_CSpeaks_peak_1671	43	.	5.60579	7.92586	4.36470	136
11	50210130	50210402	RH_27425_H3K4me1_CSpeaks_peak_1672	17	.	3.04918	4.80090	1.74551	86
11	50308796	50308943	RH_27425_H3K4me1_CSpeaks_peak_1673	38	.	5.20337	7.27588	3.83234	29
11	50316645	50316837	RH_27425_H3K4me1_CSpeaks_peak_1674	47	.	4.77383	8.33601	4.71281	22
11	50339107	50339359	RH_27425_H3K4me1_CSpeaks_peak_1675	14	.	3.50503	4.41038	1.45046	32
11	50385153	50385313	RH_27425_H3K4me1_CSpeaks_peak_1676	87	.	8.05772	13.09049	8.74980	107
11	50808357	50808511	RH_27425_H3K4me1_CSpeaks_peak_1677	42	.	5.64329	7.82217	4.29654	99
11	50889696	50889967	RH_27425_H3K4me1_CSpeaks_peak_1678	58	.	4.20815	9.60816	5.81185	138
11	50913785	50913932	RH_27425_H3K4me1_CSpeaks_peak_1679	98	.	7.33022	14.34658	9.82731	90
11	50933266	50933578	RH_27425_H3K4me1_CSpeaks_peak_1680	43	.	5.60579	7.92586	4.36470	224
11	50945826	50946105	RH_27425_H3K4me1_CSpeaks_peak_1681	43	.	5.60579	7.92586	4.36470	134
11	50975013	50975432	RH_27425_H3K4me1_CSpeaks_peak_1682	14	.	3.28201	4.44455	1.45101	307
11	51020920	51021285	RH_27425_H3K4me1_CSpeaks_peak_1683	34	.	5.04521	6.81683	3.42629	78
11	51357544	51357691	RH_27425_H3K4me1_CSpeaks_peak_1684	85	.	7.43395	12.80572	8.53140	70
11	51521491	51521653	RH_27425_H3K4me1_CSpeaks_peak_1685	47	.	4.77383	8.33601	4.71281	127
11	51527729	51528130	RH_27425_H3K4me1_CSpeaks_peak_1686	213	.	9.86230	27.45092	21.30870	199
11	51676920	51677143	RH_27425_H3K4me1_CSpeaks_peak_1687	124	.	8.56785	17.40504	12.44596	137
11	51828513	51828718	RH_27425_H3K4me1_CSpeaks_peak_1688	51	.	5.45227	8.83985	5.16275	130
11	52608075	52608444	RH_27425_H3K4me1_CSpeaks_peak_1689	71	.	6.23068	11.21803	7.16178	231
11	52624319	52624632	RH_27425_H3K4me1_CSpeaks_peak_1690	52	.	4.03281	8.89625	5.20682	141
11	52630276	52630423	RH_27425_H3K4me1_CSpeaks_peak_1691	24	.	4.42820	5.66218	2.47109	75
11	52643831	52644081	RH_27425_H3K4me1_CSpeaks_peak_1692	43	.	5.60579	7.92586	4.36470	142
11	52663497	52663680	RH_27425_H3K4me1_CSpeaks_peak_1693	15	.	3.14353	4.59617	1.58004	7
11	52669569	52669730	RH_27425_H3K4me1_CSpeaks_peak_1694	39	.	4.11077	7.39348	3.92868	136
11	52748546	52748698	RH_27425_H3K4me1_CSpeaks_peak_1695	39	.	4.11077	7.39348	3.92868	44
11	52847574	52847743	RH_27425_H3K4me1_CSpeaks_peak_1696	33	.	4.17710	6.68943	3.32906	127
11	53065207	53065423	RH_27425_H3K4me1_CSpeaks_peak_1697	39	.	3.86230	7.42263	3.94780	134
11	54351575	54351932	RH_27425_H3K4me1_CSpeaks_peak_1698	34	.	5.04521	6.81683	3.42629	111
11	55021711	55021870	RH_27425_H3K4me1_CSpeaks_peak_1699	40	.	4.47546	7.49900	4.00675	134
11	55625340	55625519	RH_27425_H3K4me1_CSpeaks_peak_1700	39	.	4.76464	7.39877	3.93025	47
11	55781134	55781457	RH_27425_H3K4me1_CSpeaks_peak_1701	25	.	4.48463	5.75281	2.54253	207
11	55975992	55976301	RH_27425_H3K4me1_CSpeaks_peak_1702	35	.	4.67337	6.96266	3.54491	41
11	56000667	56000970	RH_27425_H3K4me1_CSpeaks_peak_1703	106	.	8.96926	15.33270	10.67331	223
11	56010011	56010266	RH_27425_H3K4me1_CSpeaks_peak_1704	26	.	4.41813	5.82088	2.60285	20
11	56269884	56270055	RH_27425_H3K4me1_CSpeaks_peak_1705	94	.	8.30288	13.84452	9.41682	53
11	56315487	56315686	RH_27425_H3K4me1_CSpeaks_peak_1706	43	.	5.06282	7.88545	4.33720	133
11	56343747	56343906	RH_27425_H3K4me1_CSpeaks_peak_1707	62	.	6.64230	10.12304	6.22818	77
11	56428791	56429113	RH_27425_H3K4me1_CSpeaks_peak_1708	114	.	8.17840	16.25646	11.46123	180
11	56532451	56532759	RH_27425_H3K4me1_CSpeaks_peak_1709	19	.	2.75067	5.01213	1.93949	168
11	56672599	56672827	RH_27425_H3K4me1_CSpeaks_peak_1710	51	.	4.26886	8.86865	5.18516	81
11	57452693	57452901	RH_27425_H3K4me1_CSpeaks_peak_1711	28	.	4.72988	6.15366	2.86821	115
11	57833507	57834125	RH_27425_H3K4me1_CSpeaks_peak_1712	39	.	3.86230	7.42263	3.94780	209
11	61386155	61386567	RH_27425_H3K4me1_CSpeaks_peak_1713	51	.	5.97446	8.76137	5.10382	159
11	61524365	61524707	RH_27425_H3K4me1_CSpeaks_peak_1714	79	.	7.05618	12.19034	7.99395	52
11	61856629	61856967	RH_27425_H3K4me1_CSpeaks_peak_1715	58	.	4.20815	9.60816	5.81185	144
11	62400346	62400722	RH_27425_H3K4me1_CSpeaks_peak_1716	105	.	8.36319	15.17159	10.52482	141
11	62531218	62531488	RH_27425_H3K4me1_CSpeaks_peak_1717	77	.	6.62061	11.87290	7.72032	126
11	62612394	62613335	RH_27425_H3K4me1_CSpeaks_peak_1718	83	.	4.62457	12.54242	8.30923	261
11	63144099	63144288	RH_27425_H3K4me1_CSpeaks_peak_1719	47	.	5.57546	8.40201	4.76820	58
11	63158252	63158487	RH_27425_H3K4me1_CSpeaks_peak_1720	80	.	5.56163	12.29881	8.07821	126
11	63360378	63360675	RH_27425_H3K4me1_CSpeaks_peak_1721	13	.	2.84591	4.20914	1.31412	120
11	63532170	63533062	RH_27425_H3K4me1_CSpeaks_peak_1722	58	.	4.20815	9.60816	5.81185	702
11	63589450	63589899	RH_27425_H3K4me1_CSpeaks_peak_1723	112	.	8.03611	16.01452	11.25504	317
11	64065650	64065880	RH_27425_H3K4me1_CSpeaks_peak_1724	77	.	6.62061	11.87290	7.72032	86
11	64604301	64604468	RH_27425_H3K4me1_CSpeaks_peak_1725	61	.	6.38175	10.00598	6.14643	56
11	64963768	64964171	RH_27425_H3K4me1_CSpeaks_peak_1726	129	.	7.75747	17.93198	12.90644	110
11	65827073	65827221	RH_27425_H3K4me1_CSpeaks_peak_1727	51	.	5.01670	8.76704	5.10762	82
11	65827341	65827790	RH_27425_H3K4me1_CSpeaks_peak_1728	15	.	2.61314	4.49973	1.50071	146
11	66020491	66020656	RH_27425_H3K4me1_CSpeaks_peak_1729	89	.	6.96371	13.28127	8.91677	82
11	67494583	67494740	RH_27425_H3K4me1_CSpeaks_peak_1730	64	.	4.38349	10.33745	6.41799	78
11	67678001	67678272	RH_27425_H3K4me1_CSpeaks_peak_1731	66	.	5.07801	10.58142	6.62478	98
11	67991323	67991529	RH_27425_H3K4me1_CSpeaks_peak_1732	13	.	2.84591	4.20914	1.31412	88
11	68500517	68501113	RH_27425_H3K4me1_CSpeaks_peak_1733	72	.	6.08336	11.35392	7.28553	500
11	69365385	69365570	RH_27425_H3K4me1_CSpeaks_peak_1734	124	.	8.56785	17.40504	12.44596	94
11	69540416	69540737	RH_27425_H3K4me1_CSpeaks_peak_1735	33	.	5.01626	6.63931	3.30560	46
11	70249019	70249431	RH_27425_H3K4me1_CSpeaks_peak_1736	244	.	14.94519	30.89480	24.46389	249
11	70576783	70577055	RH_27425_H3K4me1_CSpeaks_peak_1737	35	.	4.67337	6.96266	3.54491	49
11	71114010	71114180	RH_27425_H3K4me1_CSpeaks_peak_1738	69	.	5.85534	10.95423	6.95132	117
11	71114494	71114714	RH_27425_H3K4me1_CSpeaks_peak_1739	34	.	3.50679	6.87224	3.47238	58
11	72501772	72502121	RH_27425_H3K4me1_CSpeaks_peak_1740	43	.	5.06282	7.88545	4.33720	26
11	74069813	74069971	RH_27425_H3K4me1_CSpeaks_peak_1741	51	.	5.27489	8.87923	5.19275	70
11	74917780	74918098	RH_27425_H3K4me1_CSpeaks_peak_1742	41	.	3.54551	7.67936	4.17231	143
11	75434682	75435014	RH_27425_H3K4me1_CSpeaks_peak_1743	105	.	8.85641	15.14332	10.50599	187
11	75649702	75650006	RH_27425_H3K4me1_CSpeaks_peak_1744	72	.	7.19583	11.33235	7.26828	104
11	76198244	76198502	RH_27425_H3K4me1_CSpeaks_peak_1745	77	.	5.96728	11.92884	7.75243	127
11	78566280	78566549	RH_27425_H3K4me1_CSpeaks_peak_1746	39	.	3.86230	7.42263	3.94780	148
11	79829726	79829987	RH_27425_H3K4me1_CSpeaks_peak_1747	22	.	3.25246	5.41955	2.26697	95
11	88819122	88819269	RH_27425_H3K4me1_CSpeaks_peak_1748	23	.	4.38923	5.50683	2.32859	112
11	92329673	92330042	RH_27425_H3K4me1_CSpeaks_peak_1749	53	.	6.27032	9.05024	5.32170	225
11	93133650	93133940	RH_27425_H3K4me1_CSpeaks_peak_1750	45	.	4.35258	8.15708	4.56629	131
11	93322315	93322715	RH_27425_H3K4me1_CSpeaks_peak_1751	94	.	7.03319	13.83347	9.41682	138
11	93323210	93323451	RH_27425_H3K4me1_CSpeaks_peak_1752	72	.	7.19583	11.33235	7.26828	97
11	93324634	93324899	RH_27425_H3K4me1_CSpeaks_peak_1753	36	.	4.57157	7.08043	3.65189	82
11	93915412	93915586	RH_27425_H3K4me1_CSpeaks_peak_1754	102	.	6.86238	14.84780	10.27323	98
11	93960358	93960529	RH_27425_H3K4me1_CSpeaks_peak_1755	114	.	8.17840	16.25646	11.46123	54
11	93960871	93961158	RH_27425_H3K4me1_CSpeaks_peak_1756	26	.	3.08305	5.85308	2.63330	96
11	93961264	93962153	RH_27425_H3K4me1_CSpeaks_peak_1757	64	.	4.67542	10.39393	6.46234	234
11	94460499	94460726	RH_27425_H3K4me1_CSpeaks_peak_1758	52	.	5.73314	8.96542	5.24861	67
11	94685173	94686172	RH_27425_H3K4me1_CSpeaks_peak_1759	121	.	7.80711	17.05200	12.15218	658
11	94895132	94895329	RH_27425_H3K4me1_CSpeaks_peak_1760	59	.	6.39748	9.72204	5.90874	114
11	95036276	95036569	RH_27425_H3K4me1_CSpeaks_peak_1761	62	.	5.37056	10.08610	6.20100	222
11	95402514	95402804	RH_27425_H3K4me1_CSpeaks_peak_1762	43	.	5.06282	7.88545	4.33720	139
11	95643156	95643318	RH_27425_H3K4me1_CSpeaks_peak_1763	39	.	4.24911	7.37706	3.92737	136
11	95643428	95643628	RH_27425_H3K4me1_CSpeaks_peak_1764	59	.	4.83620	9.75213	5.92706	97
11	95791840	95792011	RH_27425_H3K4me1_CSpeaks_peak_1765	53	.	6.16637	9.07572	5.33903	112
11	96243640	96244068	RH_27425_H3K4me1_CSpeaks_peak_1766	77	.	5.96728	11.92884	7.75243	267
11	96755080	96755408	RH_27425_H3K4me1_CSpeaks_peak_1767	105	.	8.85641	15.14332	10.50599	238
11	96830259	96830503	RH_27425_H3K4me1_CSpeaks_peak_1768	105	.	8.85641	15.14332	10.50599	106
11	98335522	98335884	RH_27425_H3K4me1_CSpeaks_peak_1769	28	.	3.02574	6.09698	2.81497	332
11	98583796	98584113	RH_27425_H3K4me1_CSpeaks_peak_1770	52	.	4.59439	8.94368	5.23574	108
11	98734275	98734522	RH_27425_H3K4me1_CSpeaks_peak_1771	47	.	4.77383	8.33601	4.71281	123
11	98734846	98735174	RH_27425_H3K4me1_CSpeaks_peak_1772	81	.	6.42133	12.34311	8.11628	217
11	100106713	100106860	RH_27425_H3K4me1_CSpeaks_peak_1773	62	.	6.00486	10.09207	6.20339	82
11	100611472	100611682	RH_27425_H3K4me1_CSpeaks_peak_1774	58	.	4.47214	9.62181	5.81998	119
11	101162914	101163248	RH_27425_H3K4me1_CSpeaks_peak_1775	56	.	6.24405	9.47310	5.68744	79
11	102856896	102857142	RH_27425_H3K4me1_CSpeaks_peak_1776	52	.	4.03281	8.89625	5.20682	105
11	102858610	102859183	RH_27425_H3K4me1_CSpeaks_peak_1777	138	.	8.05583	18.99344	13.82357	340
11	103701767	103702216	RH_27425_H3K4me1_CSpeaks_peak_1778	45	.	4.35258	8.15708	4.56629	209
11	103829384	103829532	RH_27425_H3K4me1_CSpeaks_peak_1779	40	.	4.47546	7.49900	4.00675	104
11	104381219	104381379	RH_27425_H3K4me1_CSpeaks_peak_1780	45	.	4.35258	8.15708	4.56629	84
11	104875373	104875601	RH_27425_H3K4me1_CSpeaks_peak_1781	62	.	5.37056	10.08610	6.20100	122
11	105053696	105053935	RH_27425_H3K4me1_CSpeaks_peak_1782	39	.	4.11077	7.39348	3.92868	98
11	105054080	105054307	RH_27425_H3K4me1_CSpeaks_peak_1783	47	.	5.72371	8.35585	4.72703	83
11	106049284	106049657	RH_27425_H3K4me1_CSpeaks_peak_1784	72	.	5.65765	11.35189	7.28553	200
11	106162277	106162470	RH_27425_H3K4me1_CSpeaks_peak_1785	73	.	7.28753	11.48462	7.39489	105
11	106476895	106477042	RH_27425_H3K4me1_CSpeaks_peak_1786	21	.	4.16270	5.24227	2.11637	48
11	106848578	106848858	RH_27425_H3K4me1_CSpeaks_peak_1787	73	.	7.28753	11.48462	7.39489	178
11	106986883	106987107	RH_27425_H3K4me1_CSpeaks_peak_1788	95	.	7.39951	14.02045	9.54163	111
11	107206400	107206709	RH_27425_H3K4me1_CSpeaks_peak_1789	95	.	7.39951	14.02045	9.54163	171
11	107207369	107208077	RH_27425_H3K4me1_CSpeaks_peak_1790	52	.	4.03281	8.89625	5.20682	552
11	107264054	107264201	RH_27425_H3K4me1_CSpeaks_peak_1791	27	.	4.28392	6.07392	2.79381	61
11	107647874	107648079	RH_27425_H3K4me1_CSpeaks_peak_1792	80	.	5.56163	12.29881	8.07821	121
11	107662050	107662263	RH_27425_H3K4me1_CSpeaks_peak_1793	67	.	5.31139	10.69083	6.72018	94
11	107744945	107745206	RH_27425_H3K4me1_CSpeaks_peak_1794	39	.	4.11077	7.39348	3.92868	115
11	107956397	107956805	RH_27425_H3K4me1_CSpeaks_peak_1795	71	.	4.87870	11.18423	7.13461	187
11	108466111	108466339	RH_27425_H3K4me1_CSpeaks_peak_1796	135	.	10.65955	18.63034	13.51132	122
11	108681686	108682041	RH_27425_H3K4me1_CSpeaks_peak_1797	155	.	9.73619	20.96272	15.55263	115
11	108851101	108851327	RH_27425_H3K4me1_CSpeaks_peak_1798	66	.	6.76438	10.62472	6.66234	118
11	109241266	109241782	RH_27425_H3K4me1_CSpeaks_peak_1799	39	.	3.86230	7.42263	3.94780	218
11	109649538	109650140	RH_27425_H3K4me1_CSpeaks_peak_1800	73	.	5.31982	11.43059	7.35043	215
11	109703136	109703338	RH_27425_H3K4me1_CSpeaks_peak_1801	84	.	6.88810	12.73019	8.47327	82
11	109819920	109820183	RH_27425_H3K4me1_CSpeaks_peak_1802	26	.	3.62715	5.94037	2.69449	7
11	109931243	109931435	RH_27425_H3K4me1_CSpeaks_peak_1803	33	.	4.98173	6.71390	3.34787	115
11	110216943	110217224	RH_27425_H3K4me1_CSpeaks_peak_1804	39	.	3.86230	7.42263	3.94780	25
11	110575974	110576241	RH_27425_H3K4me1_CSpeaks_peak_1805	19	.	2.75067	5.01213	1.93949	198
11	110734268	110734433	RH_27425_H3K4me1_CSpeaks_peak_1806	73	.	7.28753	11.48462	7.39489	85
11	111415313	111415682	RH_27425_H3K4me1_CSpeaks_peak_1807	77	.	6.62061	11.87290	7.72032	255
11	111615920	111616385	RH_27425_H3K4me1_CSpeaks_peak_1808	34	.	3.50679	6.87224	3.47238	121
11	111704185	111704762	RH_27425_H3K4me1_CSpeaks_peak_1809	95	.	8.17829	14.02069	9.54163	182
11	111861596	111862262	RH_27425_H3K4me1_CSpeaks_peak_1810	85	.	6.26565	12.88214	8.58162	268
11	112978244	112978572	RH_27425_H3K4me1_CSpeaks_peak_1811	104	.	7.78895	15.12794	10.49777	234
11	113183710	113184152	RH_27425_H3K4me1_CSpeaks_peak_1812	147	.	8.35420	20.07059	14.77455	221
11	113253177	113253384	RH_27425_H3K4me1_CSpeaks_peak_1813	41	.	5.30983	7.69576	4.18861	66
11	113409944	113410386	RH_27425_H3K4me1_CSpeaks_peak_1814	105	.	8.36319	15.17159	10.52482	306
11	113499855	113500064	RH_27425_H3K4me1_CSpeaks_peak_1815	42	.	4.97474	7.74223	4.22968	160
11	114443600	114443790	RH_27425_H3K4me1_CSpeaks_peak_1816	33	.	3.86896	6.65411	3.30975	52
11	115500852	115501245	RH_27425_H3K4me1_CSpeaks_peak_1817	104	.	7.78895	15.12794	10.49777	171
11	116428768	116428922	RH_27425_H3K4me1_CSpeaks_peak_1818	66	.	6.76438	10.62472	6.66234	75
11	116725908	116726055	RH_27425_H3K4me1_CSpeaks_peak_1819	42	.	5.64329	7.82217	4.29654	74
11	116956038	116956451	RH_27425_H3K4me1_CSpeaks_peak_1820	102	.	6.86238	14.84780	10.27323	142
11	116986338	116986536	RH_27425_H3K4me1_CSpeaks_peak_1821	51	.	5.45227	8.83985	5.16275	85
11	117170123	117170499	RH_27425_H3K4me1_CSpeaks_peak_1822	66	.	5.07801	10.58142	6.62478	231
11	118075122	118075269	RH_27425_H3K4me1_CSpeaks_peak_1823	54	.	5.07219	9.19885	5.43776	73
11	118251076	118251345	RH_27425_H3K4me1_CSpeaks_peak_1824	59	.	4.83620	9.75213	5.92706	107
11	120189306	120189703	RH_27425_H3K4me1_CSpeaks_peak_1825	64	.	4.67542	10.39393	6.46234	311
11	120189900	120190087	RH_27425_H3K4me1_CSpeaks_peak_1826	35	.	4.00405	6.91405	3.51311	112
11	120190438	120190722	RH_27425_H3K4me1_CSpeaks_peak_1827	105	.	8.36319	15.17159	10.52482	107
11	120323843	120323990	RH_27425_H3K4me1_CSpeaks_peak_1828	36	.	4.57157	7.08043	3.65189	7
11	120403083	120403628	RH_27425_H3K4me1_CSpeaks_peak_1829	62	.	5.37056	10.08610	6.20100	313
11	120425719	120425866	RH_27425_H3K4me1_CSpeaks_peak_1830	23	.	4.38923	5.50683	2.32859	121
11	120892541	120892690	RH_27425_H3K4me1_CSpeaks_peak_1831	41	.	3.54551	7.67936	4.17231	116
11	120892812	120893359	RH_27425_H3K4me1_CSpeaks_peak_1832	80	.	5.38495	12.30141	8.07833	226
11	120940230	120940511	RH_27425_H3K4me1_CSpeaks_peak_1833	56	.	6.24405	9.47310	5.68744	123
11	120964299	120964651	RH_27425_H3K4me1_CSpeaks_peak_1834	34	.	3.50679	6.87224	3.47238	234
11	120979111	120979419	RH_27425_H3K4me1_CSpeaks_peak_1835	51	.	4.26886	8.86865	5.18516	65
11	121165585	121165742	RH_27425_H3K4me1_CSpeaks_peak_1836	15	.	3.14353	4.59617	1.58004	136
11	121165878	121166139	RH_27425_H3K4me1_CSpeaks_peak_1837	40	.	4.47546	7.49900	4.00675	142
11	121378912	121379279	RH_27425_H3K4me1_CSpeaks_peak_1838	16	.	2.77474	4.73648	1.69065	289
11	121530475	121530673	RH_27425_H3K4me1_CSpeaks_peak_1839	53	.	6.16637	9.07572	5.33903	112
11	121752448	121752951	RH_27425_H3K4me1_CSpeaks_peak_1840	51	.	5.45227	8.83985	5.16275	95
11	121767102	121767253	RH_27425_H3K4me1_CSpeaks_peak_1841	14	.	3.28201	4.44455	1.45101	6
11	121841594	121841937	RH_27425_H3K4me1_CSpeaks_peak_1842	41	.	4.53916	7.61165	4.11085	98
11	121842314	121842473	RH_27425_H3K4me1_CSpeaks_peak_1843	52	.	4.59439	8.94368	5.23574	60
11	121930690	121930986	RH_27425_H3K4me1_CSpeaks_peak_1844	45	.	4.35258	8.15708	4.56629	56
11	122102093	122102266	RH_27425_H3K4me1_CSpeaks_peak_1845	33	.	3.86896	6.65411	3.30975	48
11	122122800	122123103	RH_27425_H3K4me1_CSpeaks_peak_1846	14	.	3.50503	4.41038	1.45046	104
11	122299278	122299452	RH_27425_H3K4me1_CSpeaks_peak_1847	116	.	5.39533	16.44883	11.63810	92
11	122335609	122335806	RH_27425_H3K4me1_CSpeaks_peak_1848	21	.	3.38534	5.25381	2.11705	154
11	122399486	122399676	RH_27425_H3K4me1_CSpeaks_peak_1849	39	.	4.11077	7.39348	3.92868	83
11	122504131	122504312	RH_27425_H3K4me1_CSpeaks_peak_1850	105	.	8.36319	15.17159	10.52482	55
11	122525645	122525855	RH_27425_H3K4me1_CSpeaks_peak_1851	95	.	8.40869	14.02152	9.54163	111
11	122526149	122526831	RH_27425_H3K4me1_CSpeaks_peak_1852	27	.	3.45574	6.06360	2.79381	358
11	122970014	122971185	RH_27425_H3K4me1_CSpeaks_peak_1853	94	.	6.56401	13.85541	9.41682	305
11	122975654	122975824	RH_27425_H3K4me1_CSpeaks_peak_1854	68	.	5.97821	10.78854	6.81183	103
11	123141104	123141310	RH_27425_H3K4me1_CSpeaks_peak_1855	95	.	7.39951	14.02045	9.54163	76
11	123267908	123268091	RH_27425_H3K4me1_CSpeaks_peak_1856	53	.	6.16637	9.07572	5.33903	81
11	123382260	123382422	RH_27425_H3K4me1_CSpeaks_peak_1857	45	.	4.06558	8.13528	4.55640	62
11	123407052	123407331	RH_27425_H3K4me1_CSpeaks_peak_1858	51	.	5.27489	8.87923	5.19275	133
11	123622326	123622491	RH_27425_H3K4me1_CSpeaks_peak_1859	14	.	3.28201	4.44455	1.45101	163
11	124678462	124678751	RH_27425_H3K4me1_CSpeaks_peak_1860	35	.	4.67337	6.96266	3.54491	158
11	125066616	125066831	RH_27425_H3K4me1_CSpeaks_peak_1861	106	.	8.96926	15.33270	10.67331	120
11	125142820	125143043	RH_27425_H3K4me1_CSpeaks_peak_1862	15	.	3.14353	4.59617	1.58004	140
11	125341633	125341830	RH_27425_H3K4me1_CSpeaks_peak_1863	69	.	5.66892	10.99648	6.97475	86
11	125488343	125488602	RH_27425_H3K4me1_CSpeaks_peak_1864	43	.	5.60579	7.92586	4.36470	123
11	128405359	128405550	RH_27425_H3K4me1_CSpeaks_peak_1865	52	.	4.59439	8.94368	5.23574	106
11	128474559	128474783	RH_27425_H3K4me1_CSpeaks_peak_1866	77	.	5.96728	11.92884	7.75243	125
11	128475506	128475686	RH_27425_H3K4me1_CSpeaks_peak_1867	53	.	6.27032	9.05024	5.32170	69
11	128869078	128869294	RH_27425_H3K4me1_CSpeaks_peak_1868	43	.	5.60579	7.92586	4.36470	132
11	130186267	130186445	RH_27425_H3K4me1_CSpeaks_peak_1869	38	.	4.38621	7.34026	3.89339	58
11	130323499	130323962	RH_27425_H3K4me1_CSpeaks_peak_1870	114	.	8.17840	16.25646	11.46123	134
11	130626604	130626751	RH_27425_H3K4me1_CSpeaks_peak_1871	35	.	4.67337	6.96266	3.54491	79
11	131111092	131111414	RH_27425_H3K4me1_CSpeaks_peak_1872	61	.	6.73294	10.03177	6.16511	205
11	131422759	131422927	RH_27425_H3K4me1_CSpeaks_peak_1873	56	.	6.24405	9.47310	5.68744	71
11	131459224	131459371	RH_27425_H3K4me1_CSpeaks_peak_1874	21	.	3.89448	5.22206	2.10224	15
11	132229807	132230031	RH_27425_H3K4me1_CSpeaks_peak_1875	20	.	3.58037	5.16001	2.05758	101
11	132230566	132230713	RH_27425_H3K4me1_CSpeaks_peak_1876	14	.	3.50503	4.41038	1.45046	33
11	132262995	132263167	RH_27425_H3K4me1_CSpeaks_peak_1877	33	.	3.86896	6.65411	3.30975	39
11	132286421	132286611	RH_27425_H3K4me1_CSpeaks_peak_1878	47	.	5.91236	8.43487	4.79861	62
11	132509475	132509776	RH_27425_H3K4me1_CSpeaks_peak_1879	64	.	6.89735	10.31929	6.40230	70
11	132628769	132629342	RH_27425_H3K4me1_CSpeaks_peak_1880	98	.	7.33022	14.34658	9.82731	342
11	132655009	132655195	RH_27425_H3K4me1_CSpeaks_peak_1881	14	.	3.50503	4.41038	1.45046	55
11	132768954	132769205	RH_27425_H3K4me1_CSpeaks_peak_1882	26	.	3.87873	5.90908	2.67406	125
11	132774455	132774656	RH_27425_H3K4me1_CSpeaks_peak_1883	47	.	4.77383	8.33601	4.71281	111
11	132878574	132878721	RH_27425_H3K4me1_CSpeaks_peak_1884	14	.	3.50503	4.41038	1.45046	1
11	132936869	132937162	RH_27425_H3K4me1_CSpeaks_peak_1885	43	.	5.60579	7.92586	4.36470	104
11	132937948	132938103	RH_27425_H3K4me1_CSpeaks_peak_1886	38	.	5.20337	7.27588	3.83234	42
11	132955720	132955949	RH_27425_H3K4me1_CSpeaks_peak_1887	30	.	4.64622	6.39700	3.08701	196
11	132956947	132957890	RH_27425_H3K4me1_CSpeaks_peak_1888	54	.	4.27331	9.17379	5.43092	123
11	132996281	132996606	RH_27425_H3K4me1_CSpeaks_peak_1889	16	.	3.92405	4.73891	1.69065	89
11	133092135	133092334	RH_27425_H3K4me1_CSpeaks_peak_1890	51	.	5.45227	8.83985	5.16275	128
11	133133637	133134087	RH_27425_H3K4me1_CSpeaks_peak_1891	16	.	2.77474	4.73648	1.69065	357
11	133301828	133302129	RH_27425_H3K4me1_CSpeaks_peak_1892	47	.	5.72371	8.35585	4.72703	69
11	133473663	133473877	RH_27425_H3K4me1_CSpeaks_peak_1893	134	.	8.95730	18.57280	13.46213	98
11	133530469	133530655	RH_27425_H3K4me1_CSpeaks_peak_1894	114	.	8.17840	16.25646	11.46123	63
11	133574827	133575288	RH_27425_H3K4me1_CSpeaks_peak_1895	85	.	6.26565	12.88214	8.58162	85
12	38965	39342	RH_27425_H3K4me1_CSpeaks_peak_1896	136	.	8.79626	18.80867	13.67424	139
12	114441	114670	RH_27425_H3K4me1_CSpeaks_peak_1897	42	.	4.97474	7.74223	4.22968	147
12	114994	115245	RH_27425_H3K4me1_CSpeaks_peak_1898	105	.	8.36319	15.17159	10.52482	134
12	115796	116113	RH_27425_H3K4me1_CSpeaks_peak_1899	29	.	4.68303	6.23664	2.93966	272
12	155413	155640	RH_27425_H3K4me1_CSpeaks_peak_1900	39	.	3.86230	7.42263	3.94780	65
12	223181	223356	RH_27425_H3K4me1_CSpeaks_peak_1901	25	.	4.48463	5.75281	2.54253	114
12	264360	264603	RH_27425_H3K4me1_CSpeaks_peak_1902	33	.	3.65902	6.73170	3.35928	114
12	289213	289370	RH_27425_H3K4me1_CSpeaks_peak_1903	34	.	3.50679	6.87224	3.47238	48
12	437382	437948	RH_27425_H3K4me1_CSpeaks_peak_1904	45	.	4.06558	8.13528	4.55640	254
12	513529	513761	RH_27425_H3K4me1_CSpeaks_peak_1905	100	.	6.72553	14.59051	10.04902	114
12	562920	563528	RH_27425_H3K4me1_CSpeaks_peak_1906	58	.	4.20815	9.60816	5.81185	349
12	1456464	1456666	RH_27425_H3K4me1_CSpeaks_peak_1907	57	.	5.87557	9.52880	5.73915	78
12	1505786	1506112	RH_27425_H3K4me1_CSpeaks_peak_1908	35	.	4.67337	6.96266	3.54491	30
12	1813577	1814059	RH_27425_H3K4me1_CSpeaks_peak_1909	48	.	3.57587	8.48495	4.84459	207
12	1837659	1837884	RH_27425_H3K4me1_CSpeaks_peak_1910	26	.	3.87873	5.90908	2.67406	121
12	2045659	2046101	RH_27425_H3K4me1_CSpeaks_peak_1911	34	.	4.10929	6.84047	3.44425	361
12	2169535	2169682	RH_27425_H3K4me1_CSpeaks_peak_1912	33	.	4.98173	6.71390	3.34787	100
12	2282502	2282733	RH_27425_H3K4me1_CSpeaks_peak_1913	25	.	4.48463	5.75281	2.54253	180
12	2292624	2292781	RH_27425_H3K4me1_CSpeaks_peak_1914	53	.	6.27032	9.05024	5.32170	98
12	2308715	2308877	RH_27425_H3K4me1_CSpeaks_peak_1915	61	.	6.38175	10.00598	6.14643	55
12	2345475	2345778	RH_27425_H3K4me1_CSpeaks_peak_1916	70	.	6.61517	11.08701	7.05547	182
12	2536211	2536516	RH_27425_H3K4me1_CSpeaks_peak_1917	61	.	6.60021	10.05372	6.18674	167
12	2578012	2578163	RH_27425_H3K4me1_CSpeaks_peak_1918	72	.	6.08336	11.35392	7.28553	108
12	2914131	2914912	RH_27425_H3K4me1_CSpeaks_peak_1919	117	.	7.31036	16.60478	11.77168	481
12	2920806	2921376	RH_27425_H3K4me1_CSpeaks_peak_1920	89	.	6.75929	13.35434	8.98062	462
12	2953953	2954182	RH_27425_H3K4me1_CSpeaks_peak_1921	73	.	5.31982	11.43059	7.35043	116
12	2976072	2976527	RH_27425_H3K4me1_CSpeaks_peak_1922	42	.	5.64329	7.82217	4.29654	192
12	3214432	3214764	RH_27425_H3K4me1_CSpeaks_peak_1923	33	.	5.01626	6.63931	3.30560	68
12	3223492	3223695	RH_27425_H3K4me1_CSpeaks_peak_1924	59	.	4.83620	9.75213	5.92706	87
12	3244373	3244768	RH_27425_H3K4me1_CSpeaks_peak_1925	94	.	6.56401	13.85541	9.41682	212
12	3414601	3414895	RH_27425_H3K4me1_CSpeaks_peak_1926	47	.	4.77383	8.33601	4.71281	10
12	3415345	3415496	RH_27425_H3K4me1_CSpeaks_peak_1927	77	.	5.96728	11.92884	7.75243	120
12	3526342	3526596	RH_27425_H3K4me1_CSpeaks_peak_1928	77	.	5.96728	11.92884	7.75243	129
12	3572773	3572920	RH_27425_H3K4me1_CSpeaks_peak_1929	72	.	7.19583	11.33235	7.26828	102
12	3764936	3765128	RH_27425_H3K4me1_CSpeaks_peak_1930	68	.	6.23116	10.83532	6.83931	123
12	5398458	5398666	RH_27425_H3K4me1_CSpeaks_peak_1931	77	.	5.96728	11.92884	7.75243	67
12	5580678	5580946	RH_27425_H3K4me1_CSpeaks_peak_1932	21	.	3.89448	5.22206	2.10224	32
12	6867684	6868015	RH_27425_H3K4me1_CSpeaks_peak_1933	62	.	5.37056	10.08610	6.20100	120
12	9819021	9819453	RH_27425_H3K4me1_CSpeaks_peak_1934	96	.	6.50630	14.17357	9.67638	271
12	9819580	9819741	RH_27425_H3K4me1_CSpeaks_peak_1935	51	.	4.26886	8.86865	5.18516	33
12	10030508	10030724	RH_27425_H3K4me1_CSpeaks_peak_1936	27	.	4.20939	5.95525	2.70492	136
12	10030826	10030992	RH_27425_H3K4me1_CSpeaks_peak_1937	53	.	6.16637	9.07572	5.33903	101
12	10176207	10176354	RH_27425_H3K4me1_CSpeaks_peak_1938	26	.	4.41813	5.82088	2.60285	119
12	10367872	10368019	RH_27425_H3K4me1_CSpeaks_peak_1939	39	.	4.76464	7.39877	3.93025	116
12	10522600	10522786	RH_27425_H3K4me1_CSpeaks_peak_1940	94	.	6.56401	13.85541	9.41682	98
12	10792698	10793147	RH_27425_H3K4me1_CSpeaks_peak_1941	220	.	13.00941	28.24327	22.02502	325
12	10803503	10804086	RH_27425_H3K4me1_CSpeaks_peak_1942	21	.	2.73128	5.29210	2.15224	114
12	10804331	10804803	RH_27425_H3K4me1_CSpeaks_peak_1943	52	.	4.59439	8.94368	5.23574	222
12	10806728	10807013	RH_27425_H3K4me1_CSpeaks_peak_1944	34	.	3.50679	6.87224	3.47238	32
12	10898656	10898933	RH_27425_H3K4me1_CSpeaks_peak_1945	111	.	7.16074	15.85851	11.13320	145
12	10927738	10928021	RH_27425_H3K4me1_CSpeaks_peak_1946	92	.	5.48853	13.65726	9.25905	146
12	11461959	11462106	RH_27425_H3K4me1_CSpeaks_peak_1947	68	.	7.09483	10.88041	6.88207	91
12	11665378	11665713	RH_27425_H3K4me1_CSpeaks_peak_1948	47	.	4.77383	8.33601	4.71281	199
12	11962153	11962320	RH_27425_H3K4me1_CSpeaks_peak_1949	22	.	3.25246	5.41955	2.26697	61
12	12035544	12035931	RH_27425_H3K4me1_CSpeaks_peak_1950	76	.	5.50557	11.80792	7.67796	223
12	12036482	12036629	RH_27425_H3K4me1_CSpeaks_peak_1951	43	.	5.39994	7.83874	4.30805	63
12	12381470	12381789	RH_27425_H3K4me1_CSpeaks_peak_1952	145	.	9.34674	19.75894	14.50672	100
12	12385210	12385625	RH_27425_H3K4me1_CSpeaks_peak_1953	27	.	3.45574	6.06360	2.79381	154
12	12919673	12919881	RH_27425_H3K4me1_CSpeaks_peak_1954	68	.	6.23116	10.83532	6.83931	128
12	13215672	13215834	RH_27425_H3K4me1_CSpeaks_peak_1955	53	.	5.60454	9.08854	5.34922	30
12	13508413	13508629	RH_27425_H3K4me1_CSpeaks_peak_1956	39	.	3.86230	7.42263	3.94780	118
12	16318973	16319216	RH_27425_H3K4me1_CSpeaks_peak_1957	35	.	4.67337	6.96266	3.54491	74
12	18062590	18062788	RH_27425_H3K4me1_CSpeaks_peak_1958	52	.	6.08878	8.94816	5.23574	85
12	18125637	18125837	RH_27425_H3K4me1_CSpeaks_peak_1959	84	.	7.13462	12.72441	8.47327	126
12	18155475	18155864	RH_27425_H3K4me1_CSpeaks_peak_1960	89	.	7.20584	13.26231	8.90353	267
12	18244359	18244616	RH_27425_H3K4me1_CSpeaks_peak_1961	53	.	5.60454	9.08854	5.34922	179
12	19624977	19625213	RH_27425_H3K4me1_CSpeaks_peak_1962	62	.	5.37056	10.08610	6.20100	127
12	19625844	19626138	RH_27425_H3K4me1_CSpeaks_peak_1963	23	.	2.88820	5.54484	2.36541	28
12	20217263	20218035	RH_27425_H3K4me1_CSpeaks_peak_1964	24	.	3.15611	5.62449	2.43925	87
12	21020660	21020927	RH_27425_H3K4me1_CSpeaks_peak_1965	51	.	6.12086	8.79012	5.13049	71
12	21238542	21238729	RH_27425_H3K4me1_CSpeaks_peak_1966	40	.	5.03621	7.54353	4.04484	66
12	21639402	21639616	RH_27425_H3K4me1_CSpeaks_peak_1967	20	.	3.58037	5.16001	2.05758	7
12	22066602	22066766	RH_27425_H3K4me1_CSpeaks_peak_1968	42	.	5.64329	7.82217	4.29654	107
12	22343405	22343625	RH_27425_H3K4me1_CSpeaks_peak_1969	27	.	4.20939	5.95525	2.70492	153
12	24638721	24638871	RH_27425_H3K4me1_CSpeaks_peak_1970	33	.	3.65902	6.73170	3.35928	60
12	24913821	24914043	RH_27425_H3K4me1_CSpeaks_peak_1971	43	.	5.06282	7.88545	4.33720	160
12	26278432	26278607	RH_27425_H3K4me1_CSpeaks_peak_1972	26	.	3.62715	5.94037	2.69449	85
12	30344844	30345439	RH_27425_H3K4me1_CSpeaks_peak_1973	41	.	3.54551	7.67936	4.17231	393
12	30729947	30730314	RH_27425_H3K4me1_CSpeaks_peak_1974	21	.	3.89448	5.22206	2.10224	34
12	30917533	30917745	RH_27425_H3K4me1_CSpeaks_peak_1975	64	.	4.67542	10.39393	6.46234	175
12	33863501	33863732	RH_27425_H3K4me1_CSpeaks_peak_1976	29	.	3.33145	6.23758	2.93966	122
12	35703435	35703932	RH_27425_H3K4me1_CSpeaks_peak_1977	68	.	5.97821	10.78854	6.81183	91
12	35868030	35868227	RH_27425_H3K4me1_CSpeaks_peak_1978	47	.	4.77383	8.33601	4.71281	104
12	37853773	37853974	RH_27425_H3K4me1_CSpeaks_peak_1979	64	.	6.89735	10.31929	6.40230	67
12	37937964	37938111	RH_27425_H3K4me1_CSpeaks_peak_1980	42	.	5.53525	7.81062	4.29159	34
12	38625113	38625280	RH_27425_H3K4me1_CSpeaks_peak_1981	52	.	6.08878	8.94816	5.23574	110
12	38878734	38878904	RH_27425_H3K4me1_CSpeaks_peak_1982	40	.	3.68213	7.52750	4.03175	91
12	39976703	39976889	RH_27425_H3K4me1_CSpeaks_peak_1983	43	.	4.92323	7.96512	4.39687	81
12	40473348	40473495	RH_27425_H3K4me1_CSpeaks_peak_1984	48	.	4.65720	8.43764	4.80014	75
12	41370113	41370344	RH_27425_H3K4me1_CSpeaks_peak_1985	43	.	5.39994	7.83874	4.30805	37
12	43199457	43199608	RH_27425_H3K4me1_CSpeaks_peak_1986	56	.	6.04008	9.45734	5.67744	65
12	43212163	43212310	RH_27425_H3K4me1_CSpeaks_peak_1987	34	.	5.04521	6.81683	3.42629	16
12	45193335	45193668	RH_27425_H3K4me1_CSpeaks_peak_1988	33	.	3.65902	6.73170	3.35928	97
12	45666702	45666890	RH_27425_H3K4me1_CSpeaks_peak_1989	62	.	6.00486	10.09207	6.20339	102
12	45667033	45667208	RH_27425_H3K4me1_CSpeaks_peak_1990	66	.	6.29526	10.56685	6.62370	48
12	45985291	45985857	RH_27425_H3K4me1_CSpeaks_peak_1991	118	.	9.52984	16.67006	11.82120	248
12	46426902	46427081	RH_27425_H3K4me1_CSpeaks_peak_1992	53	.	6.16637	9.07572	5.33903	41
12	46505004	46505155	RH_27425_H3K4me1_CSpeaks_peak_1993	26	.	3.87873	5.90908	2.67406	118
12	47108573	47109035	RH_27425_H3K4me1_CSpeaks_peak_1994	29	.	3.33145	6.23758	2.93966	185
12	47926727	47926923	RH_27425_H3K4me1_CSpeaks_peak_1995	76	.	6.32987	11.78069	7.65817	97
12	47927603	47927929	RH_27425_H3K4me1_CSpeaks_peak_1996	95	.	6.65743	14.02899	9.54725	216
12	47933843	47934167	RH_27425_H3K4me1_CSpeaks_peak_1997	52	.	6.08878	8.94816	5.23574	182
12	48108899	48109129	RH_27425_H3K4me1_CSpeaks_peak_1998	20	.	3.58037	5.16001	2.05758	138
12	48112830	48113026	RH_27425_H3K4me1_CSpeaks_peak_1999	40	.	4.47546	7.49900	4.00675	137
12	48117604	48118018	RH_27425_H3K4me1_CSpeaks_peak_2000	77	.	4.73417	11.84562	7.71287	135
[truncated: 8,383 more rows]
