# Supplementary material for: Transposable elements are the primary source of novelty in primate gene regulation
Source: Genome Res. 2017 Oct;27(10):1623–33. doi: 10.1101/gr.218149.116 (PMC5630026; doi:10.1101/gr.218149.116)
Supplement: Supplemental Material [file supp_gr.218149.116_Supplemental_FILE_S2_MOTIF_ANALYSES_OUTPUTS.zip]

Archive with 4 entries (4 files):
- FILE_S2/ape_specific_motifs_memechip.html
- FILE_S2/conserved_hocomoco10_ame.html
- FILE_S2/conserved_motifs_meme-chip.html
- FILE_S2/human_specific_motifs_memechip.html
