# Supplementary material for: Transposable elements are the primary source of novelty in primate gene regulation
Source: Genome Res. 2017 Oct;27(10):1623–33. doi: 10.1101/gr.218149.116 (PMC5630026; doi:10.1101/gr.218149.116)
Supplement: Supplemental Material [file supp_gr.218149.116_Supplemental_FILE_S3.zip]

Archive with 25 entries (25 files):
- FILE_S3/APESVsOTHER_Dbinding_27Ac.csv
- FILE_S3/APESVsOTHER_Dbinding_me1.csv
- FILE_S3/APESVsOTHER_DExpression_ALL_P.csv
- FILE_S3/HSVsBB_Dbinding_27Ac_N0_FDR.csv
- FILE_S3/HSVsBB_Dbinding_me1_NO_FDR.csv
- FILE_S3/HSVsBB_DExpression.csv
- FILE_S3/HSVsCH_Dbinding_27Ac_NO_FDR.csv
- FILE_S3/HSVsCH_Dbinding_me1_NO_FDR.csv
- FILE_S3/HSVsCH_DExpression.csv
- FILE_S3/HSVsML_Dbinding_27Ac_NO_FDR.csv
- FILE_S3/HSVsML_Dbinding_me1_NO_FDR.csv
- FILE_S3/HSVsML_DExpression.csv
- FILE_S3/HSVsMS_Dbinding_27Ac_NO_FDR.csv
- FILE_S3/HSVsMS_Dbinding_me1_NO_FDR.csv
- FILE_S3/HSVsMS_DExpression.csv
- FILE_S3/HSVsOTHER_Dbinding_27Ac.csv
- FILE_S3/HSVsOTHER_Dbinding_me1.csv
- FILE_S3/HSVsOTHER_DExpression_ALL_P.csv
- FILE_S3/HSVsRH_Dbinding_27Ac_no_FDR.csv
- FILE_S3/HSVsRH_Dbinding_me1_NO_FDR.csv
- FILE_S3/HSVsRH_DExpression.csv
- FILE_S3/MONKEYS_LEMURS_Dbinding_27Ac.csv
- FILE_S3/MONKEYS_LEMURS_Dbinding_me1.csv
- FILE_S3/MONKEYS_vs_LEMURS_DExpression.csv
- FILE_S3/Supplemental_file_3_description.txt
