# Supplementary material for: Transposable elements are the primary source of novelty in primate gene regulation
Source: Genome Res. 2017 Oct;27(10):1623–33. doi: 10.1101/gr.218149.116 (PMC5630026; doi:10.1101/gr.218149.116)
Supplement: Supplemental Material [file supp_gr.218149.116_Supplemental_FILE_S3.zip › FILE_S3/APESVsOTHER_Dbinding_27Ac.csv]

	baseMean	log2FoldChange	lfcSE	stat	pvalue	padj
HS_H3K27ac_10000:10001	30.7109789	-0.781624606	0.37643361	-2.076394311	0.037857497	0.180958483
HS_H3K27ac_10002	144.7875748	-0.787257255	0.543460965	-1.448599451	0.147449475	0.35765579
HS_H3K27ac_10003	22.6932616	-0.992171179	0.353672542	-2.805338443	0.005026377	0.069469979
HS_H3K27ac_10004:10005:10006:10007:10008	145.554853	-1.042833471	0.534695356	-1.950332014	0.051136559	0.209423101
HS_H3K27ac_10009	35.5508788	-0.752165748	0.329764763	-2.280916074	0.022553414	0.1418974
HS_H3K27ac_10010	41.92879867	-1.37987957	0.44782576	-3.081286729	0.002061081	0.044738756
HS_H3K27ac_10011	28.35877109	-0.526531192	0.292882549	-1.797755428	0.072215774	0.24885226
HS_H3K27ac_10012	39.32418662	-0.522569201	0.363974772	-1.435729178	0.151079419	0.361950736
HS_H3K27ac_10013	22.03796646	-0.243163172	0.398932171	-0.609535127	0.542169797	0.720597783
HS_H3K27ac_10014:10015	21.9994693	0.135125939	0.287770917	0.469560789	0.638668844	0.788562544
HS_H3K27ac_10016	25.40927013	-0.159210323	0.325852565	-0.488596194	0.625127608	0.779610277
HS_H3K27ac_10017	35.07371817	0.088638946	0.479818022	0.184734507	0.853437279	0.921708124
HS_H3K27ac_10018	28.63543178	-0.503489755	0.378822254	-1.32909234	0.183817507	0.401271364
HS_H3K27ac_10019	33.27261686	0.274050959	0.345183579	0.793928144	0.427237264	0.631195464
HS_H3K27ac_10020	25.66895652	-0.419883635	0.343526044	-1.222275989	0.221603276	0.443904005
HS_H3K27ac_10021	52.54452846	0.220788665	0.426255308	0.517972821	0.604477232	0.765207384
HS_H3K27ac_10022	154.0471443	-0.893185885	0.478615982	-1.866184831	0.062015511	0.230832792
HS_H3K27ac_10023	26.95302421	-1.31854856	0.43252599	-3.048484	0.002299992	0.046906101
HS_H3K27ac_100232	8.416949274	-0.726411731	0.647841263	-1.121280433	0.262168512	0.4846582
HS_H3K27ac_100233	28.12993755	-0.737014562	0.390048632	-1.889545305	0.058818798	0.224672554
HS_H3K27ac_10024:10025	24.09312387	-1.559129632	0.527349244	-2.956540947	0.003111109	0.054866974
HS_H3K27ac_100241:100242:100243	28.10320994	-0.015059323	0.354651484	-0.042462315	0.966130153	0.982841875
HS_H3K27ac_100247	38.49195824	0.675075975	0.503072446	1.341906082	0.17962645	0.395982553
HS_H3K27ac_100248:100249:100250	36.36228119	0.482225104	0.435941209	1.106170038	0.268652929	0.491034092
HS_H3K27ac_100251	22.94266382	0.728022003	0.516156861	1.410466581	0.158401958	0.370917396
HS_H3K27ac_100252:100253	18.42276865	-0.292106086	0.393330147	-0.742648608	0.457694451	0.656411783
HS_H3K27ac_10026	23.3061883	-0.772176742	0.349651646	-2.208417294	0.027215197	0.15612491
HS_H3K27ac_10027	28.70407876	-0.165573257	0.302244503	-0.547812301	0.583820791	0.750502381
HS_H3K27ac_100271:100272	22.91137564	0.064406953	0.493319399	0.130558322	0.896124715	0.945654773
HS_H3K27ac_10028	28.89330652	0.480689014	0.364185514	1.319901519	0.1868679	0.404884237
HS_H3K27ac_10029	34.64902305	0.424248382	0.373127518	1.137006414	0.255535604	0.478015248
HS_H3K27ac_10030:10031	61.30394871	0.067360806	0.442382502	0.152268243	0.878975372	0.936256337
HS_H3K27ac_10032:10033	38.45020738	-0.224248978	0.364376746	-0.61543164	0.538269701	0.717760062
HS_H3K27ac_10034	65.10714815	-0.525905276	0.514818137	-1.021536031	0.307000547	0.52819625
HS_H3K27ac_100370:100371:100372:100373	48.58295633	-0.186698957	0.484280525	-0.385518201	0.699853524	0.829978435
HS_H3K27ac_100374:100375:100376	51.50866717	0.056652738	0.384410954	0.147375452	0.88283568	0.938696021
HS_H3K27ac_100377:100378:100379:100380:100381:100382	57.32858781	-0.244339556	0.43573484	-0.560752857	0.574966029	0.744538193
HS_H3K27ac_100397:100398:100399	42.29058709	-1.185159061	0.62672285	-1.891041729	0.058618774	0.224341065
HS_H3K27ac_100400	19.77222282	-0.922417274	0.431867318	-2.135881173	0.032689101	0.169865129
HS_H3K27ac_10046	29.86753164	-0.664822582	0.346092863	-1.920936988	0.054739652	0.216545995
HS_H3K27ac_100461	21.62851572	1.484904155	0.461359285	3.218541826	0.001288442	0.03472027
HS_H3K27ac_100462:100463:100464	38.54092681	0.700675756	0.636678558	1.100517281	0.271106804	0.493755172
HS_H3K27ac_100465	27.80587133	1.114795122	0.385485182	2.891927301	0.003828865	0.060927746
HS_H3K27ac_100466	20.54471422	0.755908994	0.401858597	1.881032281	0.059967528	0.227132262
HS_H3K27ac_100467	22.05915654	0.964469051	0.484031898	1.99257333	0.046308188	0.199097851
HS_H3K27ac_10053:10054:10055	68.39447286	0.98236179	0.451839544	2.17413859	0.029694729	0.162752501
HS_H3K27ac_100549	119.1994601	1.105834565	0.709925787	1.557676288	0.119310004	0.321043
HS_H3K27ac_100558:100559:100560	55.49215498	1.191017978	0.55686091	2.138806939	0.032451307	0.169246603
HS_H3K27ac_10056:10057	22.97059217	0.070893441	0.407946326	0.173781296	0.862037345	0.926560164
HS_H3K27ac_100561:100562	24.67611366	0.83499541	0.367103301	2.274551628	0.022932841	0.143466789
HS_H3K27ac_100563	27.49529369	2.1332021	0.517671961	4.120760366	3.78E-05	0.003627837
HS_H3K27ac_100565:100566:100567	107.7164983	0.928968762	0.560843667	1.656377377	0.09764542	0.290628647
HS_H3K27ac_100568	16.80959915	1.143010324	0.375807835	3.041475499	0.002354217	0.047561491
HS_H3K27ac_100570:100571:100572:100573:100574:100575:100576	17.02398333	-0.062839849	0.431873285	-0.145505293	0.884311937	0.939520111
HS_H3K27ac_10058:10059	40.14517227	0.122960018	0.340456282	0.361162429	0.717978026	0.841200908
HS_H3K27ac_10060	203.9649999	-0.709303237	0.516097323	-1.374359459	0.169330116	0.383556656
HS_H3K27ac_10061:10062	37.65362363	-0.385318865	0.277285034	-1.389612914	0.164646452	0.378164937
HS_H3K27ac_10063	41.68982239	0.295490351	0.499364887	0.591732336	0.55402984	0.72949616
HS_H3K27ac_10064	59.1094789	0.01067173	0.32069991	0.033276374	0.973454194	0.987090182
HS_H3K27ac_10065:10066	42.76575045	0.285645463	0.319671072	0.89356056	0.371557056	0.586839218
HS_H3K27ac_10067	33.82696611	-1.089807406	0.342632851	-3.180685685	0.001469269	0.037370072
HS_H3K27ac_100676	67.57320548	-0.363350824	0.522834458	-0.694963421	0.487078226	0.679036917
HS_H3K27ac_100677	14.493929	0.858304121	0.452442229	1.897046886	0.05782175	0.222858944
HS_H3K27ac_100678	18.38177944	-0.074022236	0.424109061	-0.174535852	0.861444357	0.926397724
HS_H3K27ac_10068	29.79412356	-1.453972428	0.410065459	-3.545708125	0.00039156	0.017272239
HS_H3K27ac_100680	15.23629242	2.149767204	0.52448795	4.098792364	4.15E-05	0.003885178
HS_H3K27ac_100682	15.29820339	-0.206653168	0.340810717	-0.606357597	0.544277319	0.722311956
HS_H3K27ac_10069	102.9532505	-0.271153103	0.385538389	-0.703310256	0.48186242	0.675020257
HS_H3K27ac_100690	12.73363454	-0.302644787	0.429215801	-0.705111009	0.480741156	0.6741119
HS_H3K27ac_100691	16.81373183	0.596592079	0.434398972	1.373373597	0.169636234	0.383955129
HS_H3K27ac_100693	23.9062366	-0.405799759	0.438844147	-0.924701314	0.355121296	0.572413497
HS_H3K27ac_100694	74.16327277	-0.963017593	0.50646948	-1.901432625	0.05724537	0.221655564
HS_H3K27ac_100695:100696:100697	106.6742631	-0.765110409	0.399604825	-1.914667597	0.055534909	0.218055156
HS_H3K27ac_100698	6.628406229	1.397214477	0.458167002	3.049574653	0.002291657	0.046841911
HS_H3K27ac_10070:10071	68.72498672	0.376475279	0.392960946	0.95804757	0.338038772	0.556356197
HS_H3K27ac_100704	13.91614779	-0.420180386	0.399912672	-1.050680349	0.293405424	0.514528114
HS_H3K27ac_100706	21.40482851	-1.117733625	0.467548237	-2.390627399	0.016819613	0.123376133
HS_H3K27ac_100707	17.42683824	0.469029854	0.421373401	1.113097915	0.265666379	0.488138615
HS_H3K27ac_100708	22.39203411	-0.812281607	0.482500293	-1.683484176	0.0922814	0.282495376
HS_H3K27ac_100709	10.72927472	0.04098874	0.476311723	0.086054443	0.931423138	0.964374898
HS_H3K27ac_100710	18.70919814	-0.446335809	0.696047358	-0.64124345	0.521364524	0.704361852
HS_H3K27ac_100711	25.15506818	0.046983877	0.430835487	0.109052942	0.913160499	0.9544182
HS_H3K27ac_100713	18.82964653	-0.725708938	0.406585794	-1.784885129	0.074279951	0.252478163
HS_H3K27ac_100715:100716	14.00178462	0.11303195	0.398565846	0.283596679	0.776719482	0.87783214
HS_H3K27ac_100718	19.44875813	0.085677092	0.374285131	0.228908618	0.818939943	0.901478488
HS_H3K27ac_100719	16.66585854	-1.177625513	0.496283453	-2.37288893	0.01764957	0.126166464
HS_H3K27ac_10072	25.90484881	-0.714403553	0.309669063	-2.30699039	0.021055356	0.137181081
HS_H3K27ac_100720	24.63837547	-0.841914005	0.440111566	-1.912955873	0.055753702	0.218483067
HS_H3K27ac_100721:100722	17.28395022	-0.264941285	0.360530856	-0.734864384	0.462422091	0.659556132
HS_H3K27ac_100724	13.52993516	-0.634332151	0.481077415	-1.318565643	0.187314366	0.405284929
HS_H3K27ac_100727	219.6891508	-0.982552314	0.526946999	-1.864613169	0.062235646	0.231036409
HS_H3K27ac_100728	50.22729865	-1.56657094	0.547003977	-2.863911425	0.00418445	0.063400711
HS_H3K27ac_100729:100730	39.47776231	0.064255021	0.418494667	0.153538447	0.877973674	0.935675687
HS_H3K27ac_10073	24.55811922	1.168199481	0.457644469	2.552635422	0.010691134	0.099387949
HS_H3K27ac_10074	182.6270648	-0.224674096	0.461018165	-0.487343262	0.626015094	0.780173491
HS_H3K27ac_100741	91.2916727	0.205917928	0.42957823	0.479349075	0.631690315	0.783626959
HS_H3K27ac_100744	24.64716527	-0.062220698	0.458323328	-0.135757213	0.892013217	0.943627851
HS_H3K27ac_100745	5.375445285	-1.341345051	0.535520795	-2.504748769	0.01225384	0.106602724
HS_H3K27ac_10075	36.52193509	0.778215266	0.519537062	1.497901349	0.134158883	0.341129331
HS_H3K27ac_100750	10.58272851	0.811442121	0.431389204	1.880997747	0.059972225	0.227132262
HS_H3K27ac_100755	25.72754745	-0.185977889	0.448346124	-0.414808737	0.678281923	0.815608601
HS_H3K27ac_10076:10077:10078	27.08539853	-0.835622233	0.465365741	-1.795624729	0.07255422	0.249351887
HS_H3K27ac_100761	18.81691436	-0.545350105	0.47596252	-1.145783717	0.251884654	0.474948847
HS_H3K27ac_100778	53.05527455	0.075247297	0.390380925	0.19275352	0.847152007	0.917952661
HS_H3K27ac_100779	33.77390581	-1.190769791	0.440580636	-2.702728389	0.006877292	0.080658255
HS_H3K27ac_100780	27.1488384	-1.363636494	0.791384619	-1.723102094	0.084870064	0.27033584
HS_H3K27ac_100781	28.82488573	-0.931533787	0.426980377	-2.181678215	0.02913329	0.161488136
HS_H3K27ac_100782	24.06254781	-0.938806492	0.48661859	-1.92924502	0.053700452	0.214789754
HS_H3K27ac_100783:100784	11.89307162	-0.50573834	0.410702526	-1.231398173	0.21817398	0.440251203
HS_H3K27ac_10079	20.62545498	-0.379157516	0.393066526	-0.964614107	0.334738131	0.553142772
HS_H3K27ac_1008:1009:1010:1011:1012:1013:1014:1015	6.060946164	-0.595956071	0.555183475	-1.073439858	0.283073809	0.505223671
HS_H3K27ac_10080	81.04923197	0.335293574	0.468209263	0.716119053	0.47391784	0.66946929
HS_H3K27ac_100803	20.86982525	-0.045499671	0.328762198	-0.138396906	0.889926742	0.942496254
HS_H3K27ac_100804	32.79275822	0.481204717	0.410179992	1.173155021	0.240733646	0.463373049
HS_H3K27ac_10081	27.58152978	-0.652990967	0.325696046	-2.004909099	0.044972766	0.196219772
HS_H3K27ac_100812	37.23226692	-0.231527658	0.410344986	-0.564226847	0.572599759	0.742644031
HS_H3K27ac_100813	22.2763776	-0.337419877	0.3970909	-0.849729563	0.395475459	0.60575579
HS_H3K27ac_10082:10083:10084	82.28484476	-0.410320435	0.443480075	-0.925228569	0.354847026	0.572050192
HS_H3K27ac_100820	12.32819681	-1.97081523	0.400923756	-4.915685835	8.85E-07	0.000208829
HS_H3K27ac_100821	138.0384274	-1.200695432	0.445968041	-2.692335147	0.00709536	0.081974987
HS_H3K27ac_100822	17.19559089	0.148742498	0.331522005	0.448665536	0.65367295	0.799197698
HS_H3K27ac_100823	18.48203203	-0.323186585	0.378641109	-0.85354331	0.393358081	0.604000892
HS_H3K27ac_100824	18.22080702	-0.605223201	0.326646623	-1.852837772	0.063905615	0.234197831
HS_H3K27ac_100825	12.75225806	-0.639619557	0.384522175	-1.663413969	0.096229599	0.288365173
HS_H3K27ac_100826:100827	66.62424834	-0.082325345	0.368529971	-0.223388466	0.82323318	0.904089766
HS_H3K27ac_100828	21.38767314	-0.048397188	0.354524417	-0.13651299	0.891415756	0.943359719
HS_H3K27ac_100829:100830	30.26481522	0.259318318	0.379883118	0.68262659	0.494842828	0.684755448
HS_H3K27ac_100831:100832:100833	116.6930193	-0.21960484	0.529418653	-0.414803746	0.678285577	0.815608601
HS_H3K27ac_100835	8.480002823	-0.896563556	0.47656969	-1.881285308	0.059933118	0.227132262
HS_H3K27ac_100836	26.6998033	0.544255612	0.371147814	1.46641201	0.142536076	0.351892418
HS_H3K27ac_100837	14.79901169	1.088163766	0.332941188	3.268336287	0.001081817	0.031866229
HS_H3K27ac_100838	20.85572697	0.389597459	0.319681057	1.218706741	0.222955519	0.445311325
HS_H3K27ac_100839:100840:100841	93.88908845	0.020204586	0.464755711	0.043473561	0.96532404	0.982553601
HS_H3K27ac_100842	22.09839201	-1.16589018	0.412024038	-2.829665438	0.00465967	0.067334814
HS_H3K27ac_100843	87.75647473	0.138599573	0.495601235	0.279659458	0.779738785	0.879380396
HS_H3K27ac_10085	44.89151804	0.6460291	0.335722454	1.924295178	0.054317595	0.21597364
HS_H3K27ac_10086	62.54611617	-0.361277111	0.434061236	-0.832318302	0.405229303	0.613298633
HS_H3K27ac_100862	28.54295286	-0.380639576	0.441076721	-0.862978157	0.388149477	0.600037127
HS_H3K27ac_100863	37.62411646	0.893199977	0.371385492	2.405048111	0.016170337	0.121422868
HS_H3K27ac_100864:100865:100866:100867	185.5712544	-0.265038604	0.376636266	-0.703699108	0.481620176	0.674857514
HS_H3K27ac_100868	62.89209923	0.24425471	0.454650264	0.537236486	0.591104271	0.755184545
HS_H3K27ac_100869	25.68676406	0.331764829	0.303605706	1.092748991	0.274504023	0.497046962
HS_H3K27ac_10087:10088:10089	115.2927171	-0.419820853	0.353770442	-1.186704154	0.235344336	0.458068088
HS_H3K27ac_100870	240.697979	0.062099434	0.470848773	0.131888278	0.89507266	0.945137754
HS_H3K27ac_100871:100872	21.13696032	1.088550673	0.306888545	3.547055403	0.000389563	0.017205443
HS_H3K27ac_100873	21.9416336	2.992820037	0.445765416	6.713890147	1.90E-11	3.07E-08
HS_H3K27ac_100874	15.1554759	-0.911993878	0.348150752	-2.619537293	0.008804914	0.090387316
HS_H3K27ac_100875	294.1906911	-0.177076673	0.474791106	-0.372957013	0.709180438	0.836087892
HS_H3K27ac_100876	78.17257922	-0.165927296	0.704544835	-0.235509918	0.813812982	0.898797848
HS_H3K27ac_100896	19.30233053	1.341078871	0.429272196	3.124075783	0.001783645	0.041469458
HS_H3K27ac_10090	33.48183905	0.507176673	0.49894631	1.016495487	0.309393495	0.530214586
HS_H3K27ac_100904:100905:100906:100907:100908:100909:100910:100911:100912:100913	117.5102851	1.161025317	0.595759627	1.948815035	0.051317518	0.209846007
HS_H3K27ac_10091	69.30185108	0.892052296	0.36883431	2.418571893	0.015581566	0.11953386
HS_H3K27ac_100914:100915	47.14196482	0.602139665	0.401654332	1.499148938	0.133834998	0.340700451
HS_H3K27ac_100916	32.62464344	0.78773903	0.388798984	2.026083047	0.042756275	0.191615636
HS_H3K27ac_100917	35.47395496	0.44809453	0.29695309	1.508974128	0.131305395	0.337856402
HS_H3K27ac_10092:10093	33.00233057	-0.882610529	0.399173066	-2.211097402	0.027029093	0.155608291
HS_H3K27ac_100926	100.5737677	0.291508427	0.42713084	0.682480401	0.494935232	0.684755448
HS_H3K27ac_100927:100928	18.07328043	-0.092976524	0.309468236	-0.300439635	0.763841835	0.87025039
HS_H3K27ac_100929	20.50267806	-0.475427378	0.442202867	-1.075134092	0.282314698	0.504424527
HS_H3K27ac_100930:100931:100932:100933:100934	9.602399346	-0.449778574	0.416955918	-1.078719727	0.280712689	0.502746679
HS_H3K27ac_100935:100936	18.32154663	0.585677396	0.300470707	1.949199645	0.051271587	0.209783253
HS_H3K27ac_100937	55.44813412	-0.313954527	0.362712211	-0.865574739	0.386723413	0.598840283
HS_H3K27ac_100938:100939	23.42541311	0.157470191	0.329024958	0.478596492	0.632225714	0.784138529
HS_H3K27ac_10094:10095:10096:10097:10098:10099	83.10560162	-0.421040083	0.36075452	-1.167109653	0.24316609	0.465813489
HS_H3K27ac_100940	35.9569293	-0.891362112	0.463282721	-1.92401329	0.054352918	0.216017695
HS_H3K27ac_100941:100942	32.0711232	-0.352755917	0.407255655	-0.866178069	0.386392518	0.598669889
HS_H3K27ac_100944:100945	51.98341058	-1.738184749	0.641464104	-2.709714756	0.006734109	0.07976641
HS_H3K27ac_100946	29.97657568	-0.326708388	0.348815497	-0.936622344	0.348952854	0.566726403
HS_H3K27ac_100947	20.50861472	-0.982512293	0.435931878	-2.253820705	0.02420745	0.14701004
HS_H3K27ac_100948:100949:100950	27.92724432	-0.919944188	0.424588445	-2.166672689	0.03025982	0.164158375
HS_H3K27ac_100951	30.48169919	-0.071741653	0.380723497	-0.188435054	0.850535623	0.920275361
HS_H3K27ac_100952	29.50070894	-0.852048508	0.426621433	-1.997200427	0.045803415	0.198171403
HS_H3K27ac_100953	21.4314381	-0.992128744	0.412649673	-2.404288208	0.016203993	0.121536764
HS_H3K27ac_100954	20.99506417	-0.832328169	0.328026825	-2.537378369	0.011168617	0.101600778
HS_H3K27ac_100955	25.39278909	-1.097998917	0.44747732	-2.453753226	0.014137396	0.114414158
HS_H3K27ac_100956	16.71125569	-0.224474439	0.3828499	-0.586324924	0.557657185	0.73225267
HS_H3K27ac_100957	38.22945898	0.548621211	0.390263538	1.405771121	0.1597921	0.37238852
HS_H3K27ac_100958:100959	21.96181485	-0.566690572	0.345347937	-1.640926474	0.100812679	0.295175018
HS_H3K27ac_100960:100961	36.85201761	-1.152340525	0.47015979	-2.45095508	0.014247773	0.114652571
HS_H3K27ac_100962	27.52380785	-0.79416795	0.288983717	-2.748140822	0.005993426	0.075565702
HS_H3K27ac_100963	18.3658109	-0.846984942	0.447574072	-1.892390545	0.058438965	0.224038032
HS_H3K27ac_100964:100965:100966	46.62590332	-0.155054078	0.343453171	-0.451456243	0.651660755	0.797585682
HS_H3K27ac_100968:100969	47.78806482	0.450724844	0.450076221	1.00144114	0.316613583	0.536331923
HS_H3K27ac_100970:100971	51.37304454	0.113567595	0.375450122	0.302483842	0.762283249	0.869306315
HS_H3K27ac_100972:100973:100974:100975:100976:100977:100978:100979:100980	88.12960234	-0.725163458	0.474234898	-1.529122933	0.126233971	0.33096498
HS_H3K27ac_100981:100982:100983:100984	30.26868428	-0.265405637	0.285682212	-0.92902402	0.352876638	0.570240712
HS_H3K27ac_100985	21.39070849	-0.388368452	0.343033396	-1.132159309	0.257567464	0.479785535
HS_H3K27ac_100986	11.71636326	-1.39093571	0.471722178	-2.948633271	0.003191825	0.055930689
HS_H3K27ac_100987:100988	17.70627317	0.421434809	0.353296248	1.192865226	0.23292216	0.455018686
HS_H3K27ac_100989	28.49201541	-0.976198352	0.453052985	-2.154711223	0.031184439	0.16617913
HS_H3K27ac_100990	26.28360892	-1.195180004	0.500999994	-2.385588856	0.017051803	0.124388118
HS_H3K27ac_100992:100993	30.77295384	-0.748148912	0.360557903	-2.074975772	0.03798878	0.181160839
HS_H3K27ac_100994	24.04083707	0.056698725	0.355470573	0.159503287	0.873272368	0.93340052
HS_H3K27ac_100996	24.68960477	-0.037839643	0.536973192	-0.070468402	0.94382085	0.971286352
HS_H3K27ac_100998:100999:101000	39.76986454	-0.841333362	0.386444527	-2.177112892	0.029472145	0.162268054
HS_H3K27ac_10100	33.84098429	-0.438564252	0.342623665	-1.280017399	0.200539017	0.42041253
HS_H3K27ac_101007	21.0648146	-0.167401881	0.49928123	-0.33528575	0.737409542	0.853368286
HS_H3K27ac_101008:101009	27.06758385	-0.041579818	0.275038962	-0.151177919	0.879835368	0.936747927
HS_H3K27ac_10101	35.60325185	0.382067314	0.455122348	0.839482649	0.401198522	0.610325296
HS_H3K27ac_101010	33.79913428	-0.543869515	0.419869316	-1.295330461	0.195206255	0.414262659
HS_H3K27ac_101011:101012	19.68797594	-1.092581359	0.394110888	-2.772268905	0.005566703	0.073078272
HS_H3K27ac_101013	31.33129663	-0.248391124	0.310079941	-0.801055119	0.423099737	0.627468022
HS_H3K27ac_10102	17.88565116	0.635362511	0.476514195	1.333354846	0.182415383	0.3994378
HS_H3K27ac_101021	27.7686839	-0.02168226	0.419936902	-0.051632186	0.958821773	0.979120574
HS_H3K27ac_101022	28.63103889	-0.670807364	0.405314972	-1.655027349	0.09791895	0.290987353
HS_H3K27ac_101023	137.1507217	-0.475224171	0.400821896	-1.185624279	0.23577071	0.458522379
HS_H3K27ac_101024	29.49576065	-0.949017938	0.551127626	-1.721956756	0.085077352	0.270743482
HS_H3K27ac_101025	23.84547954	-0.837237078	0.429968413	-1.94720601	0.051510041	0.210227974
HS_H3K27ac_101026:101027:101028	23.36260842	-0.540668478	0.322871368	-1.674563101	0.094019984	0.28476039
HS_H3K27ac_101029	5.253594473	-0.49363681	0.52829262	-0.934400352	0.350097416	0.567602443
HS_H3K27ac_10103	65.30080104	1.104896702	0.520567557	2.122484753	0.033797052	0.172475478
HS_H3K27ac_101033:101034	16.24729797	-1.177658464	0.547736927	-2.150043947	0.031551739	0.166924012
HS_H3K27ac_101035:101036	45.26186878	-0.388957291	0.60252099	-0.645549777	0.518570972	0.702258687
HS_H3K27ac_101037:101038	47.64428448	-0.674108006	0.628601171	-1.072393813	0.283543186	0.505630971
HS_H3K27ac_101039	20.03673213	0.001015788	0.371543269	0.00273397	0.99781861	0.999028848
HS_H3K27ac_10104:10105	67.90021623	-0.241006466	0.524059087	-0.459884146	0.645599381	0.7935534
HS_H3K27ac_101040	30.17969996	-0.356089516	0.352034532	-1.011518712	0.31176823	0.5324539
HS_H3K27ac_101041	19.98328932	-1.224565158	0.555961947	-2.202606068	0.027622526	0.157001127
HS_H3K27ac_10106	33.94204534	0.939190521	0.533168205	1.761527624	0.078149142	0.259468254
HS_H3K27ac_101060	50.92334469	-0.790869491	0.462904109	-1.708495294	0.087544479	0.274732752
HS_H3K27ac_10107	42.8394065	0.944696766	0.392028034	2.409768396	0.01596265	0.120819872
HS_H3K27ac_10108:10109	9.314782076	-0.776231001	0.438528056	-1.770082874	0.076713336	0.25714443
HS_H3K27ac_101084	12.04416233	-0.790397719	0.413756829	-1.910295284	0.056095205	0.219106332
HS_H3K27ac_101085	18.47510254	0.019983466	0.322658778	0.061933744	0.950615595	0.975090741
HS_H3K27ac_101086:101087	19.56490853	-0.811348639	0.365093115	-2.222306051	0.026262629	0.153099876
HS_H3K27ac_101088	18.44619216	-0.962129169	0.46967806	-2.048486506	0.040512353	0.187215495
HS_H3K27ac_101089:101090	27.73880637	-0.281542024	0.404596613	-0.69585858	0.486517399	0.678713575
HS_H3K27ac_101091	23.06140956	-0.374234737	0.353692998	-1.058077878	0.290019939	0.511391419
HS_H3K27ac_101092	37.06691384	0.209556508	0.348381059	0.601515216	0.54749688	0.724918286
HS_H3K27ac_101093	29.29829983	0.733349557	0.404169609	1.814459919	0.069606948	0.244090008
HS_H3K27ac_101094	83.71459196	-0.051404397	0.471095779	-0.109116659	0.913109962	0.954413518
HS_H3K27ac_101096	23.99457377	1.318004407	0.428062	3.079003526	0.002076942	0.044888666
HS_H3K27ac_101097	37.2357862	0.25460036	0.367962883	0.691918593	0.488988454	0.680692468
HS_H3K27ac_101098	366.2852427	0.216740258	0.78077703	0.277595587	0.78132282	0.880343564
HS_H3K27ac_101111	99.09188111	-0.835313714	0.42512702	-1.964856796	0.049430814	0.205651113
HS_H3K27ac_101112	20.00295048	-0.13165702	0.370457779	-0.35539008	0.72229738	0.843820617
HS_H3K27ac_101113	56.68051826	0.225707253	0.322304319	0.700292364	0.48374474	0.676458888
HS_H3K27ac_101114	25.09683015	-1.140871735	0.401522422	-2.841364948	0.004492087	0.066159908
HS_H3K27ac_101115	173.4064379	0.440017406	0.639645989	0.687907708	0.491510902	0.682510357
HS_H3K27ac_101116	31.14286919	1.067336159	0.35553786	3.002032356	0.002681837	0.05084363
HS_H3K27ac_101117	28.71455802	-0.607299695	0.502948646	-1.207478535	0.227247907	0.449601437
HS_H3K27ac_101118	27.24631226	-0.170033019	0.439784744	-0.386627825	0.699031756	0.829528545
HS_H3K27ac_101119:101120:101121	27.25453262	0.471898354	0.345898653	1.364267685	0.172483332	0.387497695
HS_H3K27ac_101122:101123	24.75176148	1.014967975	0.334180567	3.037184315	0.002387994	0.047988424
HS_H3K27ac_101182:101183:101184:101185:101186:101187:101188	75.7330621	-0.103687632	0.395435235	-0.262211413	0.793158455	0.886547266
HS_H3K27ac_101235:101236	12.37335329	-0.267269764	0.445099065	-0.600472536	0.548191359	0.725435065
HS_H3K27ac_101237	18.87763659	0.179778469	0.434011331	0.414225288	0.678709124	0.815842656
HS_H3K27ac_101240:101241:101242:101243	23.6739747	-0.316193925	0.389599559	-0.811586969	0.417028671	0.62324357
HS_H3K27ac_101244:101245:101246	8.201957124	-0.164996369	0.429604478	-0.384065758	0.70092971	0.830591686
HS_H3K27ac_101247:101248	25.63570656	-0.387530735	0.406863949	-0.952482362	0.340852407	0.558970346
HS_H3K27ac_101249:101250:101251	35.25220643	-0.784801817	0.382670205	-2.050856865	0.040280888	0.186768753
HS_H3K27ac_101252:101253:101254:101255:101256:101257	59.91295855	-0.058564727	0.554449668	-0.10562677	0.915878484	0.95600483
HS_H3K27ac_101260	12.50733454	0.051137884	0.408419865	0.125209101	0.900358012	0.947843326
HS_H3K27ac_101261:101262	10.95020674	0.051378574	0.41336538	0.124293365	0.901083001	0.948367498
HS_H3K27ac_101263:101264	23.04427015	-0.07369589	0.308259152	-0.239071215	0.811050362	0.897183724
HS_H3K27ac_101267:101268	19.44944804	-0.350448828	0.449228085	-0.780113354	0.435324157	0.638012402
HS_H3K27ac_101269	9.804221025	1.07920028	0.442747088	2.437509603	0.014788821	0.116978068
HS_H3K27ac_101270:101271	33.19106238	0.59894949	0.358696331	1.669795418	0.094959847	0.286608424
HS_H3K27ac_101272	26.3503224	-0.938105408	0.506795472	-1.851053256	0.064161892	0.234700957
HS_H3K27ac_101273	9.897279695	0.884961438	0.421034811	2.101872376	0.035564457	0.176204744
HS_H3K27ac_101274	16.66605091	-0.406412645	0.347645602	-1.169042963	0.242386322	0.465094659
HS_H3K27ac_101275:101276:101277:101278	36.23002365	-0.29554607	0.34447056	-0.857971928	0.390907964	0.601950301
HS_H3K27ac_101279:101280	24.3280517	0.418650213	0.271438052	1.542341653	0.122990592	0.326558784
HS_H3K27ac_101281:101282:101283	34.23525872	1.156971562	0.395206991	2.927507829	0.003416905	0.057690816
HS_H3K27ac_101285	15.87736831	0.507543462	0.331892416	1.529240917	0.126204731	0.330943865
HS_H3K27ac_10130	26.53389363	0.22122343	0.364104054	0.607582988	0.543464086	0.721689529
HS_H3K27ac_101337:101338	21.02093871	-0.696322912	0.40051343	-1.738575688	0.082109426	0.266461273
HS_H3K27ac_101339:101340	42.72538344	1.655869244	0.599424774	2.762430443	0.005737279	0.073849072
HS_H3K27ac_10134	46.7927087	0.653094637	0.594098352	1.099303904	0.27163553	0.494313978
HS_H3K27ac_101341	19.74168068	-0.98141936	0.362485199	-2.707474299	0.006779732	0.079908468
HS_H3K27ac_101342:101343:101344:101345:101346	150.8573604	-0.345273609	0.425657361	-0.811153853	0.417277323	0.623336038
HS_H3K27ac_101347	21.63672474	-0.814189917	0.292228129	-2.786144923	0.005333902	0.071752083
HS_H3K27ac_101348	15.52944804	0.954336751	0.331330167	2.880319531	0.003972723	0.061795401
HS_H3K27ac_101349	21.10910142	0.01837262	0.329929112	0.055686569	0.955591499	0.97767294
HS_H3K27ac_10135	26.5698213	0.112205671	0.372521777	0.301205669	0.763257667	0.870027817
HS_H3K27ac_101350	19.73114624	1.21801716	0.362282548	3.362064135	0.000773622	0.026546691
HS_H3K27ac_101351:101352:101353:101354:101355:101356	51.36666443	0.09372667	0.342222905	0.273876088	0.784179848	0.882029101
HS_H3K27ac_101357:101358	17.61539715	0.121637696	0.43289783	0.280984767	0.778722084	0.878802283
HS_H3K27ac_101359	18.01729542	-0.347094597	0.499397482	-0.695026726	0.487038553	0.679036917
HS_H3K27ac_101360:101361:101362:101363:101364	33.86911207	-0.557598052	0.398812499	-1.398145879	0.162069265	0.375119992
HS_H3K27ac_101365:101366	25.23367219	-1.060086935	0.42458809	-2.496742044	0.01253401	0.107855426
HS_H3K27ac_101367	13.25601102	-0.235473453	0.358142151	-0.657486009	0.510868464	0.696944569
HS_H3K27ac_101368	11.56638123	0.337486012	0.391815302	0.86133954	0.389051065	0.600804075
HS_H3K27ac_101369	14.66996342	-0.531680808	0.404185	-1.315439237	0.188362326	0.406533073
HS_H3K27ac_101370:101371	34.83891555	0.015773523	0.36820214	0.042839302	0.965829634	0.982798528
HS_H3K27ac_101372:101373	19.27761988	-0.072754896	0.429256721	-0.169490406	0.865410918	0.92875782
HS_H3K27ac_101374:101375	17.87730343	-0.639679311	0.422541797	-1.513884109	0.130055235	0.336221877
HS_H3K27ac_101376	25.17805153	1.494261598	0.411128397	3.634537552	0.00027848	0.014044709
HS_H3K27ac_101377:101378:101379:101380:101381	59.47554287	-1.288539839	0.387033633	-3.329270966	0.000870736	0.028244438
HS_H3K27ac_10138	111.9633561	0.767356913	0.724011793	1.059867975	0.289204667	0.510605358
HS_H3K27ac_101382:101383:101384	19.67487048	-0.226253094	0.320101368	-0.706817018	0.479680198	0.673473598
HS_H3K27ac_101385	8.373820682	-1.117740058	0.480024569	-2.328505934	0.019885255	0.133866951
HS_H3K27ac_10139	62.29208875	0.624469906	0.534387021	1.168572366	0.242575967	0.465308252
HS_H3K27ac_10140:10141	20.82233563	-0.237975088	0.469221974	-0.507169529	0.612035873	0.770710238
HS_H3K27ac_10142	43.06764595	-1.44021851	0.605540646	-2.37840105	0.017387903	0.125275851
HS_H3K27ac_101422	9.335325727	-0.98778379	0.450248223	-2.193864941	0.02824512	0.1588321
HS_H3K27ac_101423:101424:101425	25.39207525	-0.806929211	0.375154622	-2.150924346	0.031482172	0.166902805
HS_H3K27ac_101427:101428:101429:101430:101431	17.64421908	-0.435092307	0.487381188	-0.892714611	0.372010024	0.587131084
HS_H3K27ac_101432:101433	48.70162103	-0.412677689	0.359481804	-1.147979353	0.250977088	0.474143187
HS_H3K27ac_101434:101435	25.72891951	-1.219655419	0.360093422	-3.387052759	0.000706478	0.025142906
HS_H3K27ac_101436	17.71964234	0.2012225	0.363294847	0.553882065	0.57965956	0.747805774
HS_H3K27ac_101439:101440:101441	58.59383064	-0.021186452	0.410585895	-0.051600536	0.958846993	0.979120574
HS_H3K27ac_101442:101443	51.72605061	-0.407052692	0.618244125	-0.658401228	0.510280346	0.696488803
HS_H3K27ac_101465	19.34285777	0.02964127	0.490947512	0.060375639	0.951856461	0.975428137
HS_H3K27ac_101466	31.64936464	-1.014264118	0.481926055	-2.104605277	0.035325682	0.175677125
HS_H3K27ac_101467:101468:101469:101470	55.94796757	-0.171525311	0.607072948	-0.28254481	0.777525792	0.878153751
HS_H3K27ac_10147:10148	37.73790137	-0.840142629	0.467590703	-1.796747933	0.072375646	0.249093546
HS_H3K27ac_101473	32.69113469	0.485378569	0.450625126	1.077122736	0.281425437	0.503593003
HS_H3K27ac_101474	27.19816662	-0.500002082	0.324928578	-1.538806111	0.123851637	0.327739258
HS_H3K27ac_101475:101476	66.86023144	0.126668537	0.476900362	0.26560797	0.790541147	0.884911516
HS_H3K27ac_10149:10150	19.50173399	-0.570799535	0.342907567	-1.664587163	0.095995148	0.287991088
HS_H3K27ac_101493:101494:101495	9.965800331	-0.659962198	0.393345332	-1.677818813	0.093382475	0.283889548
HS_H3K27ac_101496	12.37943215	-0.072717235	0.388620873	-0.187116134	0.851569578	0.920725063
HS_H3K27ac_101497:101498	9.874046126	-1.139780861	0.418338994	-2.724538894	0.006439135	0.078062461
HS_H3K27ac_101499	2.412241559	-0.874263645	0.644152082	-1.35723173	0.174707592	0.390111996
HS_H3K27ac_101500	14.88632698	-1.045851542	0.399833602	-2.615716977	0.008904033	0.09082929
HS_H3K27ac_10151	28.48523939	-0.688239554	0.514871009	-1.33672229	0.181313303	0.398198827
HS_H3K27ac_101519:101520:101521	17.64012699	-0.284512918	0.346699139	-0.820633471	0.411855076	0.618937413
HS_H3K27ac_10152	128.5733061	-0.563400893	0.447257263	-1.259679698	0.207784932	0.428537886
HS_H3K27ac_10153:10154	102.4868751	0.080861196	0.446132097	0.181249448	0.856171783	0.923378403
HS_H3K27ac_10156	30.3724038	0.645988109	0.398225363	1.622167168	0.104767559	0.300969239
HS_H3K27ac_10157	29.52586571	-0.113064445	0.280848654	-0.402581401	0.687256194	0.821517432
HS_H3K27ac_10158	24.37793328	-0.506415079	0.362665488	-1.396369644	0.162603211	0.375741193
HS_H3K27ac_1016:1017:1018:1019:1020:1021:1022	48.59550569	0.018509833	0.419915649	0.044079883	0.964840728	0.982405275
HS_H3K27ac_101616	18.07904391	0.155984732	0.349946289	0.445739065	0.655785743	0.800709652
HS_H3K27ac_101617	17.78378592	0.505066479	0.393376421	1.283926672	0.199167614	0.418952894
HS_H3K27ac_101618:101619	28.71890799	-0.446722402	0.365621248	-1.221817398	0.221776688	0.444087179
HS_H3K27ac_10163	25.26403879	-0.66900348	0.333833726	-2.004002075	0.045069838	0.196474947
HS_H3K27ac_10164	19.14977131	-0.672179269	0.346333107	-1.940846127	0.052276944	0.211805711
HS_H3K27ac_10165:10166	19.18779731	0.004753825	0.380624424	0.012489543	0.990035045	0.995172573
HS_H3K27ac_10167	18.88168735	0.199827395	0.416590114	0.479673878	0.631459305	0.783490592
HS_H3K27ac_10168	17.4294272	0.114290544	0.338950946	0.337189041	0.735974398	0.852658758
HS_H3K27ac_10169:10170	32.88036368	-0.415484905	0.391176621	-1.062141455	0.288171473	0.509499859
HS_H3K27ac_10171:10172:10173	80.7522779	-0.914496388	0.497522325	-1.838101211	0.066047493	0.23791929
HS_H3K27ac_101713:101714	62.56640584	0.565274547	0.499412163	1.131879816	0.257684966	0.47982165
HS_H3K27ac_101715:101716	39.28249185	-0.881679826	0.585643061	-1.505490093	0.132198122	0.338710766
HS_H3K27ac_101725	25.1102279	-1.157722756	0.510121136	-2.269505562	0.023237599	0.144417527
HS_H3K27ac_101726	36.87138466	0.574984794	0.363151904	1.58331758	0.113349098	0.312765235
HS_H3K27ac_101727:101728	28.07418665	1.11969453	0.310754135	3.603152469	0.000314381	0.015040493
HS_H3K27ac_101729	18.78558464	0.255476651	0.433608427	0.589187467	0.555735524	0.730797135
HS_H3K27ac_101730	30.09286196	0.049413486	0.307995278	0.160435855	0.872537748	0.933091014
HS_H3K27ac_101731	29.07388764	-0.755388414	0.432208252	-1.747741769	0.080508753	0.263726559
HS_H3K27ac_101732	28.25321745	0.151597732	0.305880124	0.495611581	0.62016848	0.776548875
HS_H3K27ac_101733:101734	39.80465456	0.409496261	0.386024641	1.060803424	0.288779246	0.510118941
HS_H3K27ac_101735	31.53639903	1.18883673	0.480576817	2.473770451	0.013369557	0.111102296
HS_H3K27ac_101736	24.59139888	-0.193998229	0.390290035	-0.497061702	0.61914554	0.775662051
HS_H3K27ac_101737	23.70424742	1.606062201	0.533192546	3.012161766	0.002593943	0.049706089
HS_H3K27ac_10174:10175:10176	60.82518422	0.067643427	0.347548699	0.194630069	0.845682562	0.916945056
HS_H3K27ac_101742	25.9137895	0.343091583	0.393262198	0.872424516	0.382976831	0.595968399
HS_H3K27ac_101743	55.56579887	-0.611385697	0.609527127	-1.0030492	0.315837124	0.53587343
HS_H3K27ac_101744	36.47645739	-0.398170434	0.511352896	-0.778660759	0.436179578	0.638872052
HS_H3K27ac_101745	23.20717358	0.770599301	0.31066369	2.480493622	0.013120061	0.11000358
HS_H3K27ac_101746	22.85001383	-0.841796931	0.453915387	-1.854523893	0.063664245	0.233737194
HS_H3K27ac_101747	69.14342638	-0.480134977	0.443782047	-1.081916181	0.279289774	0.501460068
HS_H3K27ac_101748	39.33046923	0.136831263	0.423036571	0.323450199	0.746354317	0.859331621
HS_H3K27ac_101749	33.13344736	-0.518125113	0.395144165	-1.31123058	0.189779874	0.408338923
HS_H3K27ac_101750:101751	17.57965585	-0.492570744	0.316601538	-1.555806539	0.119754103	0.32180224
HS_H3K27ac_101753	17.8962531	0.411412291	0.421002419	0.977220729	0.328459888	0.547463866
HS_H3K27ac_101757	11.32652205	0.081169119	0.429154635	0.18913723	0.849985263	0.919875349
HS_H3K27ac_101758	358.238902	-0.97242118	0.546138485	-1.780539566	0.0749877	0.253954021
HS_H3K27ac_101759	22.67275803	0.20882516	0.397209657	0.52573032	0.599075594	0.760732946
HS_H3K27ac_101760	21.28176227	0.346382389	0.453442026	0.763895645	0.444929433	0.646418866
HS_H3K27ac_101761	25.52350698	-0.303514439	0.312632574	-0.970834342	0.331630778	0.550842771
HS_H3K27ac_101762	21.81043915	0.221212203	0.464480318	0.47625743	0.633890989	0.785295911
HS_H3K27ac_101763	29.76842631	-0.863983703	0.49660472	-1.739781498	0.081897392	0.266039634
HS_H3K27ac_101764	6.497942533	-0.015001823	0.584283721	-0.025675579	0.979516103	0.989988309
HS_H3K27ac_101768	29.51571601	-0.635022773	0.325567209	-1.950512076	0.051115115	0.209408111
HS_H3K27ac_101769	21.46455067	-1.519376171	0.406701174	-3.735853912	0.000187079	0.011063571
HS_H3K27ac_10177	26.03333804	-0.823994319	0.367535748	-2.24194333	0.024965035	0.149270891
HS_H3K27ac_101770	25.381156	0.091320422	0.337003372	0.270977769	0.78640813	0.883018688
HS_H3K27ac_101782	12.03454409	1.29707103	0.418716203	3.097733074	0.00195007	0.04357642
HS_H3K27ac_101783	37.64428786	0.099558314	0.359102799	0.277241821	0.781594429	0.880478074
HS_H3K27ac_101785:101786	27.03241156	-0.761705343	0.328225369	-2.32067785	0.020304237	0.134975556
HS_H3K27ac_101787	39.75780978	-1.495553299	0.49112421	-3.045163052	0.002325542	0.047282924
HS_H3K27ac_101791	23.08003031	-0.988704347	0.466073714	-2.121347585	0.033892563	0.172669914
HS_H3K27ac_101792	85.97760675	-0.80201185	0.454070331	-1.766272306	0.077350175	0.258234821
HS_H3K27ac_101793	25.83538114	-0.568769677	0.332139248	-1.71244344	0.086814979	0.273779817
HS_H3K27ac_101794	22.59981614	0.515538599	0.348663734	1.478612625	0.139243877	0.347617164
HS_H3K27ac_101795	13.91408889	-0.530598841	0.484551331	-1.095031233	0.273502953	0.495914548
HS_H3K27ac_101796	16.79629905	2.212068014	0.446031642	4.959441898	7.07E-07	0.000183923
HS_H3K27ac_101797	9.056533445	-0.147439951	0.450470227	-0.327302322	0.743439236	0.857323202
HS_H3K27ac_101798	24.98412525	-0.440969125	0.323622435	-1.362603692	0.173007445	0.387990395
HS_H3K27ac_101799	519.7872421	-0.968748487	0.499241445	-1.940440837	0.052326138	0.211877352
HS_H3K27ac_101800	17.33517117	0.054751015	0.556286236	0.098422379	0.921596905	0.959153203
HS_H3K27ac_101804	31.47253298	-0.733807841	0.462846146	-1.585424977	0.11286981	0.312267004
HS_H3K27ac_101805	15.12614498	1.408998317	0.509984935	2.762823413	0.005730376	0.073808648
HS_H3K27ac_101806:101807:101808:101809	32.41466589	-0.563928884	0.403822651	-1.396476603	0.162571021	0.375720163
HS_H3K27ac_101810	17.15333848	0.012727818	0.361050054	0.035252226	0.971878617	0.986165763
HS_H3K27ac_101811	32.96098768	1.159977812	0.450469409	2.575042364	0.010022781	0.096549178
HS_H3K27ac_101817	44.31580993	0.927858266	0.451576602	2.054708463	0.039907172	0.186014442
HS_H3K27ac_101818	149.7397657	-0.813501999	0.531452301	-1.530714982	0.125839849	0.330470542
HS_H3K27ac_101819	24.63049549	0.607929387	0.347176931	1.751065038	0.079934708	0.262680513
HS_H3K27ac_101822	290.961937	-0.959552203	0.471368849	-2.035671652	0.041783338	0.189386813
HS_H3K27ac_101823	169.9929894	-0.884122873	0.418302151	-2.113598676	0.034549559	0.174199375
HS_H3K27ac_101824	21.23695082	-0.267210772	0.360478918	-0.741266018	0.458532162	0.656781824
HS_H3K27ac_101835	232.9077477	-0.923353807	0.658360216	-1.402505474	0.160764357	0.3735552
HS_H3K27ac_101836	36.19001865	0.090641064	0.447177655	0.202695871	0.839372751	0.913015352
HS_H3K27ac_101837	22.25925126	0.554264174	0.472751501	1.172421816	0.241027745	0.463711049
HS_H3K27ac_101838:101839	35.71136806	0.633552281	0.435776985	1.453845208	0.145989227	0.355691962
HS_H3K27ac_101848	22.07473646	-0.640683897	0.31768778	-2.016709287	0.04372586	0.193450171
HS_H3K27ac_101849	109.9065428	-0.886812411	0.460517221	-1.925687834	0.054143364	0.215548403
HS_H3K27ac_101850	17.53804928	1.834740836	0.427948	4.287298537	1.81E-05	0.002192579
HS_H3K27ac_101853	21.39835522	2.042798515	0.400665356	5.098515462	3.42E-07	0.0001034
HS_H3K27ac_101854	21.5321614	0.220876312	0.412337597	0.535668621	0.592187594	0.755977146
HS_H3K27ac_101856	20.82528573	-0.416875544	0.318869162	-1.3073561	0.191091799	0.409762852
HS_H3K27ac_101858	21.10367648	-0.638672335	0.359347524	-1.777311079	0.075517072	0.255005161
HS_H3K27ac_101859	173.7036216	0.047263145	0.582261239	0.081171718	0.935305391	0.966489469
HS_H3K27ac_101864:101865	250.9102674	-0.705222598	0.534910875	-1.318392708	0.18737222	0.405357766
HS_H3K27ac_101866	32.46058862	0.323983619	0.392581335	0.825264959	0.409221181	0.61658028
HS_H3K27ac_101867:101868	20.73536399	-0.709076952	0.40252335	-1.761579675	0.078140341	0.259468254
HS_H3K27ac_101872	25.16429466	-1.259486506	0.360797831	-3.490837249	0.000481509	0.019817507
HS_H3K27ac_101873	24.16912308	1.00764964	0.348160624	2.894209086	0.00380115	0.060705975
HS_H3K27ac_101875	37.46853433	0.544880955	0.407584215	1.3368549	0.181270005	0.398177205
HS_H3K27ac_101876	33.18910642	0.533809299	0.335358165	1.591758767	0.111438918	0.310022661
HS_H3K27ac_101877	393.8407488	-0.577581504	0.474105065	-1.218256347	0.223126573	0.445428325
HS_H3K27ac_101878	184.6510192	-0.418148753	0.413629663	-1.010925448	0.312052113	0.532696078
HS_H3K27ac_101880	89.20100505	-0.600869532	0.380965992	-1.577226168	0.114743494	0.314494587
HS_H3K27ac_101881	15.88833541	1.076203365	0.446837827	2.408487599	0.01601877	0.12088012
HS_H3K27ac_101882	48.35707548	-0.174842541	0.477927444	-0.365834905	0.714488272	0.839277541
HS_H3K27ac_101883	27.50626633	0.882238807	0.462679154	1.906804746	0.056545876	0.220067419
HS_H3K27ac_101884	23.07995579	-0.683568092	0.39582284	-1.726954645	0.084175809	0.26941399
HS_H3K27ac_101888	412.860996	-0.807747726	0.508676208	-1.587940842	0.112299717	0.311218919
HS_H3K27ac_101889	20.82544853	0.824580728	0.679747701	1.213068801	0.225103517	0.447270574
HS_H3K27ac_101890	19.6978883	1.176717423	0.721653542	1.630584975	0.102977922	0.298170506
HS_H3K27ac_101891	27.57997002	-0.579290534	0.475711577	-1.217734782	0.223324775	0.445574431
HS_H3K27ac_101892	229.2695613	-2.129878617	0.583471921	-3.650353241	0.00026188	0.013488329
HS_H3K27ac_101893	44.5261644	-0.749240108	0.489695428	-1.530012465	0.126013644	0.330608872
HS_H3K27ac_101897	17.56587322	-0.351119775	0.413073537	-0.850017595	0.395315304	0.605597355
HS_H3K27ac_101901:101902	16.97539722	0.505670731	0.407236109	1.241713887	0.214342144	0.435924833
HS_H3K27ac_101909:101910	21.87885753	-0.870661743	0.333905123	-2.607512382	0.009120277	0.092032294
HS_H3K27ac_10191	76.12251719	-0.53798518	0.460563836	-1.168101224	0.242765937	0.465549798
HS_H3K27ac_101911:101912	21.14415136	3.056980088	0.476321265	6.41789547	1.38E-10	1.76E-07
HS_H3K27ac_101913	40.27732637	-0.388997201	0.477796523	-0.814148246	0.41556003	0.622079091
HS_H3K27ac_101914	142.4708986	-0.591343907	0.51125319	-1.156655681	0.247413063	0.47028406
HS_H3K27ac_101915	25.86737653	0.589709755	0.395704397	1.4902785	0.136151023	0.343234373
HS_H3K27ac_101916	155.2816006	-0.981581777	0.514633723	-1.907340567	0.0564765	0.219948597
HS_H3K27ac_101919	23.30731458	-0.587933459	0.422287605	-1.392258384	0.163844169	0.377097628
HS_H3K27ac_101922	22.38518439	1.114328319	0.416540519	2.675197895	0.007468515	0.083813858
HS_H3K27ac_101923	29.89343702	0.379403741	0.383641706	0.988953326	0.322685978	0.541854324
HS_H3K27ac_101924	33.71776054	1.597030141	0.483150731	3.305449087	0.000948243	0.029624268
HS_H3K27ac_101926	14.35674569	0.447081959	0.358185705	1.248184817	0.211963383	0.432865346
HS_H3K27ac_101929	25.41176625	1.087310587	0.369705101	2.94102133	0.00327132	0.056628776
HS_H3K27ac_101932	25.18289176	0.727282618	0.358202741	2.030365868	0.042319363	0.190671759
HS_H3K27ac_101933	35.37576075	1.05469972	0.465156295	2.267409322	0.023365233	0.144731251
HS_H3K27ac_101934	21.49682194	-1.064223364	0.418617317	-2.54223445	0.011014626	0.100869299
HS_H3K27ac_101935	5.727111209	-0.051813891	0.503374554	-0.102933075	0.918016087	0.957170881
HS_H3K27ac_101936	24.77857377	-0.413477212	0.308464027	-1.340438999	0.180102664	0.396664348
HS_H3K27ac_101937	28.79331708	-0.974460087	0.317916606	-3.06514371	0.002175654	0.045844049
HS_H3K27ac_101939	34.58404369	-0.184206442	0.316738434	-0.581572751	0.560854501	0.734844544
HS_H3K27ac_10194	32.66637262	0.250925612	0.367129748	0.683479378	0.494303977	0.68456568
HS_H3K27ac_101940:101941	18.23028418	0.377451328	0.440253224	0.857350514	0.391251199	0.602145307
HS_H3K27ac_101945	24.82090801	-0.739700124	0.30991403	-2.386791339	0.016996135	0.124132006
HS_H3K27ac_101947	21.85272038	1.007932251	0.714947596	1.409798783	0.158599106	0.371088383
HS_H3K27ac_101948	27.68289913	0.262968311	0.452651374	0.580951093	0.561273416	0.735009035
HS_H3K27ac_101949	18.72407527	0.22749923	0.408424051	0.557017222	0.577515663	0.746412346
HS_H3K27ac_10196	29.86998172	-0.190951191	0.395447207	-0.482874041	0.629185175	0.782208549
HS_H3K27ac_101962	117.7494255	1.410622766	0.685961971	2.056415408	0.039742492	0.185624677
HS_H3K27ac_101963	23.52269252	-0.749838009	0.367877154	-2.038283707	0.041521568	0.188716111
HS_H3K27ac_10197	24.93449257	0.701087042	0.450098628	1.557629813	0.119321027	0.321043
HS_H3K27ac_101976	48.38437785	0.751105406	0.439716094	1.708159915	0.087606674	0.274823647
HS_H3K27ac_101977:101978	72.33135875	-0.725858119	0.4206068	-1.725740333	0.084394138	0.269604363
HS_H3K27ac_10198	18.70911916	0.070379344	0.487201657	0.14445629	0.88514017	0.94007381
HS_H3K27ac_10199:10200	17.03047047	1.079479532	0.415246756	2.599609793	0.009332982	0.092943877
HS_H3K27ac_102000	13.93459202	-0.032507885	0.356586256	-0.091164156	0.927362156	0.961973597
HS_H3K27ac_102001	33.4272146	0.79042096	0.424968627	1.859951322	0.062892413	0.232281805
HS_H3K27ac_102004	24.2613771	-0.354967206	0.352348544	-1.007432022	0.313727209	0.533963735
HS_H3K27ac_10201	14.89555592	0.102496696	0.357286969	0.286874992	0.77420804	0.876581152
HS_H3K27ac_102012	21.15358408	0.109735731	0.475482306	0.230788253	0.817479308	0.900890405
HS_H3K27ac_102013	154.3582963	-0.838919213	0.423729607	-1.979845637	0.047720877	0.20194629
HS_H3K27ac_102014	26.30294169	-0.98966238	0.361587019	-2.736996431	0.006200297	0.076648481
HS_H3K27ac_102015	24.440078	-1.331067627	0.401471441	-3.31547276	0.000914883	0.029062607
HS_H3K27ac_102016	7.98514341	-0.606677879	0.433613636	-1.399120851	0.161776746	0.374653644
HS_H3K27ac_102019	51.06099394	-1.096545581	0.452213507	-2.424840398	0.015315118	0.118744734
HS_H3K27ac_102027	94.97560718	0.343745636	0.529667026	0.648984398	0.516348461	0.700531327
HS_H3K27ac_102028	35.39251315	0.50490933	0.429921295	1.174422704	0.240225756	0.462783348
HS_H3K27ac_102035	169.1301399	-0.73371068	0.485464734	-1.511357322	0.130697437	0.336875762
HS_H3K27ac_102036	57.45286684	0.343877186	0.598905569	0.574175971	0.565848728	0.737888935
HS_H3K27ac_102038	21.92764674	-0.596880138	0.409284926	-1.458348698	0.144744454	0.354228359
HS_H3K27ac_102039:102040	168.1871818	-0.344822523	0.478342563	-0.720869413	0.470989863	0.666857069
HS_H3K27ac_102041	23.60419863	-0.765500183	0.331120209	-2.311849784	0.020785963	0.13647106
HS_H3K27ac_102042	19.55409506	-1.0914421	0.34630608	-3.151668895	0.001623402	0.039758912
HS_H3K27ac_102043	21.23045804	-0.462558393	0.375731423	-1.231087859	0.218290006	0.440310831
HS_H3K27ac_102044	21.08773286	-0.813203503	0.446537901	-1.821129856	0.06858712	0.242563293
HS_H3K27ac_102045	32.31804001	-1.450333166	0.469536217	-3.088863254	0.002009239	0.044135613
HS_H3K27ac_102046	15.47978283	-0.084001511	0.516576729	-0.162611876	0.870824036	0.932041389
HS_H3K27ac_102047	22.14464357	-0.623961174	0.39308883	-1.58732868	0.112438223	0.311485381
HS_H3K27ac_102048	30.17082908	-0.06291737	0.345309615	-0.18220567	0.855421324	0.922844204
HS_H3K27ac_102049	35.36834027	-0.738590422	0.457392828	-1.614783567	0.106357573	0.303239471
HS_H3K27ac_10206	22.03476551	-0.952586031	0.410093748	-2.322849435	0.020187242	0.134462634
HS_H3K27ac_102063:102064	20.06882156	0.585648128	0.319728237	1.831705995	0.066995235	0.239575014
HS_H3K27ac_10207	81.58250684	0.008629551	0.368886724	0.0233935	0.98133639	0.990675568
HS_H3K27ac_102071	18.76437052	-0.241780601	0.383702052	-0.630125901	0.528612215	0.710249804
HS_H3K27ac_102072	21.6083421	-0.308777975	0.318088594	-0.97072948	0.331683008	0.550858358
HS_H3K27ac_102073	23.54474125	-0.724588757	0.339415239	-2.134815042	0.032776121	0.170019867
HS_H3K27ac_102074	27.62600529	0.197767302	0.329464535	0.600268864	0.548327066	0.725508176
HS_H3K27ac_102075	32.15378905	0.60244356	0.403578558	1.492754133	0.135501558	0.342722669
HS_H3K27ac_102076	25.00147785	1.192966973	0.361212647	3.302672215	0.000957683	0.029733209
HS_H3K27ac_102077	33.81415732	0.692619717	0.464155381	1.492215206	0.135642737	0.342804967
HS_H3K27ac_102078	32.12428621	0.261497931	0.394398983	0.663028919	0.507312033	0.694446081
HS_H3K27ac_10208	31.02713687	0.694209285	0.440724099	1.575156174	0.1152204	0.315244148
HS_H3K27ac_102080	10.11391273	0.597081329	0.498562821	1.197605005	0.231070827	0.453519576
HS_H3K27ac_102081	241.516461	-0.885145972	0.434147388	-2.038814458	0.041468549	0.188667605
HS_H3K27ac_102082	36.39214621	0.279531511	0.418604132	0.667770548	0.504280069	0.692222231
HS_H3K27ac_102083	27.66252641	-0.605573428	0.351312976	-1.723743415	0.084754174	0.27017511
HS_H3K27ac_102084	27.84812035	-0.74507993	0.405524839	-1.837322548	0.066162293	0.238112824
HS_H3K27ac_102085:102086	30.90838997	-0.120971067	0.282146631	-0.428752476	0.668103367	0.808849871
HS_H3K27ac_102087:102088	28.37037634	-0.699204681	0.489778853	-1.42759263	0.153409146	0.364788097
HS_H3K27ac_102089	20.42795727	-0.906292455	0.401619264	-2.256596079	0.024033326	0.146575826
HS_H3K27ac_10209:10210	22.68748052	0.157298882	0.290104717	0.542214149	0.58767099	0.753118338
HS_H3K27ac_102099:102100:102101:102102:102103	13.24728221	-0.309266228	0.452031204	-0.684170087	0.493867769	0.684208932
HS_H3K27ac_102104:102105:102106:102107	53.618452	-0.338684837	0.34649329	-0.977464346	0.328339321	0.547400131
HS_H3K27ac_102108:102109	4.570833873	-0.478847036	0.483090521	-0.991215963	0.321580137	0.540687054
HS_H3K27ac_10211	26.31107614	-0.807438329	0.353269919	-2.285613026	0.022276907	0.141228367
HS_H3K27ac_102115:102116:102117	21.3258152	-0.709129963	0.330617657	-2.144864157	0.03196371	0.167981501
HS_H3K27ac_102118	22.44632563	-0.606608368	0.423632401	-1.43192156	0.152166271	0.363384271
HS_H3K27ac_102119:102120:102121	16.94278944	-0.884453355	0.367340413	-2.407721346	0.016052428	0.121036734
HS_H3K27ac_10212	24.94764731	-0.920361074	0.304591846	-3.021620856	0.002514253	0.049042452
HS_H3K27ac_102122	30.68519677	-1.091565856	0.34843114	-3.132802238	0.001731461	0.041005129
HS_H3K27ac_102123:102124:102125	51.94631531	-0.352660548	0.361955509	-0.974320157	0.329897599	0.548927293
HS_H3K27ac_102126	87.79141093	-0.188399456	0.426989389	-0.44122749	0.659048314	0.802960279
HS_H3K27ac_102127	48.89984254	-0.448249781	0.412601226	-1.086399539	0.277302266	0.499626294
HS_H3K27ac_102128:102129:102130:102131	56.75008623	-0.385959171	0.442313672	-0.872591545	0.382885751	0.595931302
HS_H3K27ac_10213	22.8349387	-0.639358992	0.410093732	-1.55905575	0.118983186	0.320544119
HS_H3K27ac_102132	11.52231787	1.31692657	0.473108155	2.783563454	0.005376534	0.071956567
HS_H3K27ac_102133:102134	140.8358547	-0.392759792	0.470305071	-0.835117068	0.403651798	0.612315176
HS_H3K27ac_102135	28.99256774	0.128677721	0.318893658	0.403512951	0.686570909	0.821194011
HS_H3K27ac_102136	217.0596636	0.043133014	0.497511268	0.086697562	0.930911914	0.963961721
HS_H3K27ac_10214	55.79019458	-1.47441889	0.554868701	-2.657239247	0.007878351	0.086055835
HS_H3K27ac_102141	25.76047278	-0.173518979	0.327377894	-0.530026559	0.596093517	0.758432339
HS_H3K27ac_102142	6.474889098	0.084595344	0.599232705	0.141172775	0.887733453	0.941424648
HS_H3K27ac_102143	39.90069744	-0.400739328	0.310606609	-1.290182875	0.196987171	0.416306951
HS_H3K27ac_102144	20.48617149	-0.002920774	0.364682901	-0.008009078	0.993609749	0.997022485
HS_H3K27ac_102145	205.0923522	0.109003985	0.504753347	0.215954952	0.829022862	0.90758655
HS_H3K27ac_10215	28.78261802	-0.711143684	0.401101295	-1.772977782	0.076232389	0.256319709
HS_H3K27ac_102159	25.97849478	-0.445850048	0.36976449	-1.205767615	0.227907106	0.450405603
HS_H3K27ac_10216	179.1358707	-0.666201898	0.391346168	-1.702334028	0.088692769	0.276505349
HS_H3K27ac_102160	43.76320238	-0.494494428	0.461506708	-1.071478311	0.283954418	0.505952995
HS_H3K27ac_102161:102162:102163	22.53201869	-0.140892492	0.290752018	-0.484579586	0.627974597	0.78144567
HS_H3K27ac_102164:102165	35.89154535	-1.094726259	0.509272487	-2.149588456	0.031587782	0.167040317
HS_H3K27ac_102166:102167	18.92584747	-0.375775768	0.378811519	-0.991986117	0.321204298	0.540391751
HS_H3K27ac_102168	24.85652399	-0.863962569	0.364965294	-2.367245824	0.017921025	0.127237922
HS_H3K27ac_102169	56.84392081	-0.828816449	0.480257925	-1.725773601	0.084388151	0.269604363
HS_H3K27ac_10217	21.66122941	-0.287474573	0.31389065	-0.915843057	0.359749217	0.576523577
HS_H3K27ac_102170	19.82851348	-0.580964893	0.367073373	-1.582694185	0.113491184	0.312901956
HS_H3K27ac_102171	21.45086267	-0.391176596	0.389584236	-1.004087331	0.315336522	0.535415991
HS_H3K27ac_102172:102173	17.15845647	-0.235155044	0.344136239	-0.683319619	0.4944049	0.684599759
HS_H3K27ac_102174	24.62151312	-0.82576952	0.311165751	-2.653793093	0.007959261	0.0865154
HS_H3K27ac_102175	39.18625595	-0.157591449	0.43199071	-0.364802867	0.715258565	0.839735293
HS_H3K27ac_102176	31.09701541	-0.45270481	0.332037396	-1.36341513	0.172751715	0.387748434
HS_H3K27ac_102177	38.16273863	-1.225295353	0.649633182	-1.886134186	0.059276875	0.225648442
HS_H3K27ac_10218	23.77110591	-0.649207896	0.375345938	-1.729625474	0.083697212	0.268702578
HS_H3K27ac_102187	17.51156383	-1.001143584	0.378033727	-2.648291705	0.008089969	0.08706569
HS_H3K27ac_102189	27.8365826	0.419836003	0.464860722	0.903143636	0.366449667	0.58232641
HS_H3K27ac_10219	17.5495517	-0.658649288	0.523373205	-1.258469638	0.208221961	0.428960588
HS_H3K27ac_102190	27.55918384	-0.753012869	0.285163382	-2.64063662	0.008275042	0.087884104
HS_H3K27ac_102191	19.42352519	-0.750198356	0.386119691	-1.942916598	0.052026236	0.211163083
HS_H3K27ac_102192:102193	45.63129887	-1.217496883	0.357045513	-3.409920688	0.000649818	0.023898303
HS_H3K27ac_102194	294.1528017	-0.614335233	0.593041694	-1.035905636	0.300246168	0.521484037
HS_H3K27ac_102195:102196	21.93013324	-0.545935476	0.333450273	-1.637232055	0.101581992	0.296360957
HS_H3K27ac_102197:102198:102199	46.05136783	-0.437569539	0.427775265	-1.022895839	0.306357097	0.527729197
HS_H3K27ac_10220:10221:10222:10223	69.3599997	-0.576340034	0.356786533	-1.615363757	0.106231944	0.303023729
HS_H3K27ac_102200:102201:102202:102203:102204	51.84947928	-0.941393879	0.367619475	-2.560783481	0.010443642	0.098240246
HS_H3K27ac_102205	431.4224716	-0.073923517	0.502274634	-0.147177484	0.882991933	0.938834152
HS_H3K27ac_102207	53.36688845	-0.839977286	0.363125958	-2.313184362	0.020712505	0.136254031
HS_H3K27ac_102208	87.01313795	-0.148179831	0.49406039	-0.299922508	0.764236265	0.870502987
HS_H3K27ac_102209:102210:102211:102212:102213	71.98909075	-0.59461031	0.384664199	-1.545790617	0.122155144	0.325157105
HS_H3K27ac_102214	23.14024832	0.971376623	0.304929017	3.185582773	0.001444628	0.037164049
HS_H3K27ac_102215	20.73255106	1.154251289	0.354227548	3.258502326	0.00112002	0.032428707
HS_H3K27ac_102217:102218	10.88056553	-0.646499159	0.382951553	-1.688200908	0.091372669	0.281002671
HS_H3K27ac_102219	26.27104126	0.797451895	0.375686147	2.122654512	0.033782813	0.172475478
HS_H3K27ac_102221	24.33454831	-0.586102549	0.443109598	-1.322703348	0.18593405	0.40374445
HS_H3K27ac_102227	81.37540932	-1.237473907	0.553725728	-2.234813814	0.025429575	0.150612431
HS_H3K27ac_102228	20.25017489	2.142113106	0.360523227	5.9416785	2.82E-09	2.19E-06
HS_H3K27ac_102229	41.43215887	2.133808241	0.475148725	4.490821776	7.09E-06	0.001049278
HS_H3K27ac_102230	193.1053484	-0.662827923	0.428149992	-1.548120835	0.121593207	0.324312556
HS_H3K27ac_102231	14.68374692	0.634836889	0.376438523	1.686429124	0.091713176	0.281316773
HS_H3K27ac_102235	26.28076705	-0.918231201	0.36266923	-2.531869609	0.011345617	0.10235947
HS_H3K27ac_10224	71.55421994	-0.305882637	0.485296414	-0.630300633	0.528497909	0.710176537
HS_H3K27ac_10225	30.63383564	-1.021080682	0.373898856	-2.73090079	0.006316148	0.077360878
HS_H3K27ac_102252	276.8018112	-0.579282145	0.475120399	-1.219232317	0.222756029	0.445212269
HS_H3K27ac_10226	88.83075722	0.012600015	0.421698204	0.029879223	0.976163376	0.988477046
HS_H3K27ac_10227	22.75696866	-0.389654212	0.39014778	-0.99873492	0.31792312	0.53754136
HS_H3K27ac_102276	33.48364464	-0.353955066	0.458554899	-0.771892454	0.440178127	0.642259344
HS_H3K27ac_10228	32.10053573	-1.285206518	0.396645762	-3.24018719	0.001194513	0.033470767
HS_H3K27ac_102287	19.77193877	-0.406618262	0.367337906	-1.106932487	0.268323119	0.490741615
HS_H3K27ac_102288	21.85306993	0.208497356	0.350822971	0.594309304	0.552305257	0.728551126
HS_H3K27ac_102289:102290	30.82765231	-0.201119759	0.270145487	-0.744486837	0.456582001	0.655403697
HS_H3K27ac_10229	31.93879155	0.779177359	0.472584406	1.648758082	0.099197206	0.292877659
HS_H3K27ac_102291	13.17641559	-0.819374945	0.388798022	-2.107456565	0.035078023	0.175235763
HS_H3K27ac_102292	196.24503	-1.345009525	0.451530125	-2.97878137	0.002893972	0.052828922
HS_H3K27ac_102293:102294	25.21463981	0.418043271	0.326201192	1.281550407	0.200000407	0.419780843
HS_H3K27ac_102295:102296:102297:102298	46.18794211	-0.103461261	0.293469743	-0.352544898	0.724429653	0.845092845
HS_H3K27ac_102299	30.09583535	0.517125419	0.343870237	1.503838841	0.132622868	0.339262488
HS_H3K27ac_10230	43.21509886	-0.029439359	0.373558603	-0.078807873	0.937185442	0.967618653
HS_H3K27ac_102300:102301:102302:102303	61.254516	-0.049933027	0.314560463	-0.158739043	0.873874476	0.933624114
HS_H3K27ac_102304	14.07762983	-0.288369831	0.406074938	-0.710139445	0.477617668	0.671978958
HS_H3K27ac_102305	18.94422374	-0.272591794	0.309382268	-0.881084088	0.378272309	0.592501939
HS_H3K27ac_102306	42.13411969	-0.619686105	0.290101233	-2.136102969	0.032671022	0.169800562
HS_H3K27ac_102307:102308	37.92151769	-0.890640526	0.296203833	-3.006850109	0.002639699	0.050323134
HS_H3K27ac_102309	20.70244154	-0.695544753	0.409588879	-1.698153413	0.089478811	0.277708444
HS_H3K27ac_10231	162.0473136	-0.759498177	0.525164638	-1.446209668	0.148118403	0.358423539
HS_H3K27ac_102310	172.7956316	-0.60886293	0.536268191	-1.135370215	0.256220234	0.478401256
HS_H3K27ac_102311	66.09221404	0.871098315	0.501141316	1.738228894	0.08217049	0.266513841
HS_H3K27ac_102312	144.8945295	-0.0523877	0.535539925	-0.097822213	0.922073469	0.959352616
HS_H3K27ac_10232:10233:10234	38.31309287	0.251765358	0.350653141	0.717989741	0.472763612	0.668474657
HS_H3K27ac_102340	24.55518062	0.953487346	0.450422046	2.116875396	0.034270424	0.173701147
HS_H3K27ac_102341	24.18546618	-0.580757907	0.402342055	-1.443443211	0.148895659	0.35940262
HS_H3K27ac_102342:102343:102344:102345	36.72504358	0.017717142	0.287731462	0.061575269	0.950901072	0.975093707
HS_H3K27ac_102364	21.37544232	-0.182109271	0.410904338	-0.443191405	0.657627295	0.801831967
HS_H3K27ac_102365:102366	59.75221728	-1.070510807	0.472233804	-2.266908464	0.023395818	0.144820033
HS_H3K27ac_102382:102383	36.87854423	-1.549657691	0.651415747	-2.378907323	0.017364041	0.125230504
HS_H3K27ac_102384	15.37811693	-0.446348857	0.400995425	-1.113102117	0.265664575	0.488138615
HS_H3K27ac_102385	56.17678938	-0.226038304	0.707779993	-0.319362381	0.749451734	0.861037253
HS_H3K27ac_102386	15.76691946	-0.060067469	0.388635491	-0.154559916	0.877168272	0.935261811
HS_H3K27ac_102387:102388:102389:102390	44.37928263	0.387838908	0.383232007	1.012021179	0.311527927	0.532132578
HS_H3K27ac_102391	22.74490037	0.75699614	0.385136584	1.965526446	0.049353338	0.205472686
HS_H3K27ac_102392	34.66261222	0.766245244	0.485968345	1.576739005	0.114855591	0.314656648
HS_H3K27ac_102393	20.12115627	-0.419408894	0.399183678	-1.050666439	0.293411815	0.514528114
HS_H3K27ac_102398:102399	16.8126154	-0.364212324	0.405911507	-0.89727026	0.369574722	0.585127143
HS_H3K27ac_102408	26.35724024	-0.269278104	0.729366356	-0.369194579	0.711982696	0.837422209
HS_H3K27ac_102417	17.71582994	0.044981973	0.458391163	0.098130105	0.921828982	0.959277763
HS_H3K27ac_102418	26.38249669	-0.459298286	0.394366851	-1.164647293	0.244161792	0.466895147
HS_H3K27ac_102420:102421	35.03217253	-0.748669969	0.413330058	-1.811312663	0.070092467	0.24500677
HS_H3K27ac_102422	24.28724249	-0.380685692	0.32020051	-1.188897832	0.234479873	0.456909499
HS_H3K27ac_102427:102428:102429:102430	171.365243	-1.037391118	0.553997844	-1.872554432	0.061129939	0.228995278
HS_H3K27ac_102431	32.58547764	-0.904916046	0.50262539	-1.800378701	0.071800862	0.248170945
HS_H3K27ac_102432	26.42589756	-0.98992468	0.373731538	-2.64875875	0.008078798	0.087044896
HS_H3K27ac_102435	203.9287988	-0.556365806	0.535626633	-1.038719457	0.298935229	0.520195754
HS_H3K27ac_102436	30.64273875	1.141252312	0.345992716	3.298486524	0.000972075	0.030023149
HS_H3K27ac_102437	25.19705347	0.736407458	0.721636552	1.020468623	0.307506263	0.528643639
HS_H3K27ac_102462	45.72743434	1.592072108	0.467044036	3.408826546	0.000652429	0.023899169
HS_H3K27ac_102468	30.05825935	-1.587958898	0.414898673	-3.827341469	0.000129535	0.008694685
HS_H3K27ac_102469	192.8833818	-0.747500856	0.422276042	-1.770171125	0.076698638	0.257143311
HS_H3K27ac_102470	18.12978149	1.331830163	0.460553893	2.891800901	0.003830406	0.060927746
HS_H3K27ac_102471	27.58587907	0.717310529	0.356142544	2.014110755	0.043997907	0.194269829
HS_H3K27ac_102473:102474:102475	28.9174878	-0.462920095	0.318197103	-1.454821838	0.145718591	0.355458192
HS_H3K27ac_102476:102477	20.24430308	-0.609205639	0.356301515	-1.70980367	0.087302184	0.274563174
HS_H3K27ac_102478:102479:102480:102481	60.40735317	-0.765046117	0.418436614	-1.828344107	0.067497924	0.240552046
HS_H3K27ac_10248	29.37379346	0.126934267	0.498904813	0.254425822	0.799166604	0.890038312
HS_H3K27ac_102488	36.10762681	0.134959478	0.444470626	0.303640938	0.76140146	0.868882651
HS_H3K27ac_102489	22.40197194	-1.126914921	0.402692744	-2.798448542	0.005134875	0.070205874
HS_H3K27ac_10249	32.55458352	-0.674330393	0.49021619	-1.375577566	0.168952456	0.383066711
HS_H3K27ac_102490	35.46407236	-0.589837751	0.464110215	-1.27090017	0.203764166	0.423868472
HS_H3K27ac_102491	39.26054351	-0.417034248	0.409606673	-1.018133431	0.30861455	0.52951404
HS_H3K27ac_102492	24.38414695	-0.380502743	0.339638053	-1.120318349	0.262578125	0.484985443
HS_H3K27ac_102493:102494	26.26180806	0.739219785	0.372429355	1.984859076	0.047160153	0.200911712
HS_H3K27ac_102495:102496	47.58378799	-0.605407501	0.401637974	-1.507346269	0.131721924	0.338235241
HS_H3K27ac_102497:102498	12.81679369	-0.532654789	0.372558357	-1.429721758	0.152796893	0.364036555
HS_H3K27ac_102499	34.25390629	0.228393728	0.329145029	0.693899975	0.487744939	0.67962802
HS_H3K27ac_102500	36.56901489	0.37733533	0.467580441	0.806995539	0.419669054	0.624909943
HS_H3K27ac_102501	30.93100732	0.14154899	0.423960885	0.333872758	0.738475577	0.853959721
HS_H3K27ac_102502	19.27825937	0.604972769	0.519523941	1.164475246	0.244231469	0.466947297
HS_H3K27ac_102503	12.58100458	1.028946747	0.430821745	2.38833522	0.016924896	0.123932349
HS_H3K27ac_102506:102507	145.1793935	-0.05792754	0.480054687	-0.120668628	0.903953509	0.949795468
HS_H3K27ac_102508	33.36379539	-0.155570026	0.291016513	-0.534574566	0.592944075	0.756477529
HS_H3K27ac_102509:102510	30.00983093	0.621866451	0.311826475	1.994270854	0.046122463	0.198719819
HS_H3K27ac_102511:102512:102513	4.658871231	-0.935620587	0.53765364	-1.740192044	0.081825302	0.265878149
HS_H3K27ac_102514:102515	39.56405488	0.053923896	0.341461421	0.157920902	0.874519127	0.933947803
HS_H3K27ac_102516:102517	31.21201347	0.746733461	0.535798529	1.393683298	0.163413262	0.376519198
HS_H3K27ac_102518	25.95969724	0.323615435	0.469359746	0.689482722	0.490519543	0.681814895
HS_H3K27ac_102519:102520	26.89340194	0.911502773	0.37326497	2.44197245	0.014607261	0.116115835
HS_H3K27ac_102521	26.62497511	-1.208975495	0.377884845	-3.19932252	0.00137751	0.035956444
HS_H3K27ac_102522	40.74955581	1.590246809	0.521536483	3.049157365	0.002294842	0.046872649
HS_H3K27ac_102523:102524	24.00338104	0.495829112	0.438586305	1.130516632	0.258258594	0.480495527
HS_H3K27ac_102525:102526	34.5408413	0.267647806	0.436094701	0.613737809	0.539388599	0.718606828
HS_H3K27ac_102527	32.28289346	0.392688451	0.366051964	1.072766956	0.28337569	0.505517849
HS_H3K27ac_102528	29.77389278	0.574121848	0.404828887	1.418183996	0.156137053	0.36793632
HS_H3K27ac_102529:102530	27.40481764	-0.627545197	0.307619648	-2.040003625	0.041349965	0.188440793
HS_H3K27ac_102531	28.95877103	0.356718605	0.370196268	0.963593195	0.33524992	0.553654789
HS_H3K27ac_102532:102533	81.66902503	-0.768085397	0.509659218	-1.507056814	0.131796095	0.338288666
HS_H3K27ac_102544	20.22324524	1.501278126	0.444422616	3.378041692	0.00073004	0.025736827
HS_H3K27ac_102545	40.68944208	-0.278217228	0.429749377	-0.647394141	0.517376887	0.701398822
HS_H3K27ac_102546:102547	15.23387357	0.288002665	0.415531659	0.693094398	0.488250313	0.680064985
HS_H3K27ac_102550	18.60286092	-0.557536684	0.403717852	-1.381005771	0.167277186	0.381025552
HS_H3K27ac_102551	20.09271483	-0.574920539	0.361534875	-1.590221521	0.111784881	0.310443878
HS_H3K27ac_102552	49.65518571	-0.967868281	0.537123006	-1.801949034	0.071553425	0.24772289
HS_H3K27ac_102553	23.8894594	0.101060439	0.343804665	0.293947259	0.768798205	0.873345998
HS_H3K27ac_102554:102555	20.14539327	-0.957981865	0.349849979	-2.738264749	0.006176433	0.076597285
HS_H3K27ac_102556	63.93902279	-0.478180472	0.421494994	-1.134486717	0.256590442	0.478835175
HS_H3K27ac_102557	20.44948274	-0.038243871	0.393220719	-0.097258026	0.922521488	0.959622661
HS_H3K27ac_102558:102559	29.4443507	-0.870377513	0.404772855	-2.150286271	0.031532578	0.166924012
HS_H3K27ac_102560:102561	24.90714805	-0.63630558	0.392722681	-1.620241488	0.105180413	0.301571898
HS_H3K27ac_102562:102563	23.52243564	0.07024881	0.306023282	0.229553808	0.818438504	0.901406666
HS_H3K27ac_102564	71.46814951	-0.872768422	0.627438598	-1.391002124	0.164224783	0.377705343
HS_H3K27ac_10257	23.0131694	-0.85762912	0.378475133	-2.266011808	0.02345066	0.144958105
HS_H3K27ac_102572	18.79599081	-0.447553651	0.374581766	-1.194808963	0.232161678	0.454392736
HS_H3K27ac_102575	26.86625044	-0.823817941	0.406307528	-2.027572426	0.042603906	0.191240328
HS_H3K27ac_102577:102578:102579	32.51307597	0.22946028	0.32591738	0.70404432	0.481405174	0.674737423
HS_H3K27ac_10258	223.8439217	-0.338465734	0.462711056	-0.731483999	0.464483574	0.661358404
HS_H3K27ac_102580	22.63512486	-0.580596783	0.329571401	-1.761672222	0.078124694	0.259468254
HS_H3K27ac_102581	20.15079479	-0.30843469	0.339246613	-0.909175446	0.363257523	0.579599649
HS_H3K27ac_102582	30.27178555	-1.325207436	0.536844651	-2.468511948	0.013567612	0.11204996
HS_H3K27ac_102583:102584	36.50434052	-1.650353342	0.608775772	-2.710937947	0.006709318	0.079645726
HS_H3K27ac_102585:102586:102587	31.03516154	0.037713556	0.590350509	0.06388333	0.949063126	0.974237722
HS_H3K27ac_102588	23.32168122	1.216337278	0.457559542	2.658314747	0.007853251	0.085834278
HS_H3K27ac_102589	5.11787725	-0.594257387	0.606019157	-0.980591752	0.326794103	0.545784894
HS_H3K27ac_10259:10260	24.76521671	-0.040048797	0.31039474	-0.129025372	0.897337573	0.946044692
HS_H3K27ac_102593:102594:102595	32.06457589	-0.431921033	0.3690148	-1.17047076	0.241811574	0.464466918
HS_H3K27ac_102597:102598:102599	64.64920553	-0.138196117	0.41088886	-0.336334543	0.736618604	0.853034762
HS_H3K27ac_1026:1027:1028	57.83088431	-0.096581551	0.391676079	-0.246585269	0.805229206	0.893746243
HS_H3K27ac_102600:102601	36.70198806	0.113559762	0.458030053	0.24793081	0.804187941	0.893258121
HS_H3K27ac_102602	44.06814778	0.407864411	0.664685206	0.613620414	0.53946619	0.718629614
HS_H3K27ac_102603	6.116774377	0.075183767	0.621408593	0.120989263	0.90369954	0.949745208
HS_H3K27ac_102604:102605	32.68428476	0.155734163	0.374059677	0.416335072	0.677164832	0.814814283
HS_H3K27ac_10261	22.64300161	-0.296072676	0.336934265	-0.878725339	0.379550216	0.593486391
HS_H3K27ac_102612:102613:102614	18.22632088	-0.398549104	0.368282888	-1.082181979	0.279171674	0.501398032
HS_H3K27ac_102615	27.53469667	-0.460155274	0.392357205	-1.1727968	0.240877302	0.463496669
HS_H3K27ac_102616:102617:102618:102619:102620:102621:102622	96.99401715	-1.026942589	0.458901204	-2.237829363	0.025232185	0.14996257
HS_H3K27ac_10262	26.13606118	0.301667798	0.375835948	0.802658179	0.422172331	0.626851916
HS_H3K27ac_102623:102624:102625:102626:102627:102628	87.42469923	-0.666545364	0.578548022	-1.152100324	0.24927985	0.472460988
HS_H3K27ac_102629:102630:102631	66.19970594	-0.284437779	0.352995211	-0.805783678	0.420367591	0.625518554
HS_H3K27ac_10263	28.4334634	0.378422017	0.421616684	0.897549909	0.369425554	0.585016259
HS_H3K27ac_102632:102633	19.65368956	-0.058348141	0.328401742	-0.177673056	0.858979747	0.925087057
HS_H3K27ac_102634	25.56293516	-0.456807142	0.399755999	-1.142714914	0.253156976	0.47582244
HS_H3K27ac_102635:102636:102637	34.60805215	-0.718289358	0.340094549	-2.112028437	0.03468401	0.174489668
HS_H3K27ac_102638	76.57751749	-0.12714516	0.464643297	-0.273640362	0.784361013	0.882075948
HS_H3K27ac_102639	29.34603883	0.257578363	0.323678667	0.79578418	0.426157488	0.630174883
HS_H3K27ac_10264:10265	133.0257197	-0.427761271	0.524361696	-0.815775206	0.414628717	0.621585561
HS_H3K27ac_102640	10.97887114	-0.754153511	0.530235924	-1.422298031	0.15493975	0.366594645
HS_H3K27ac_102647:102648:102649:102650:102651:102652:102653:102654:102655:102656:102657:102658:102659:102660:102661	308.6211193	-0.431702967	0.328925895	-1.312462697	0.189364064	0.407851228
HS_H3K27ac_10266	31.18104462	-0.4281159	0.341408909	-1.253968156	0.20985358	0.430847316
HS_H3K27ac_102662:102663:102664	81.49631613	-0.688842884	0.458304295	-1.503025154	0.132832558	0.339457806
HS_H3K27ac_10267	181.3449092	-0.876738684	0.454152663	-1.930493323	0.053545742	0.214414986
HS_H3K27ac_10268	48.31137133	-1.453363227	0.547907961	-2.652568187	0.007988199	0.086593496
HS_H3K27ac_10269	144.190794	-0.992511032	0.434300157	-2.285311242	0.022294584	0.141228367
HS_H3K27ac_102691	21.63168095	-0.803255404	0.424054562	-1.894226538	0.058194947	0.22362478
HS_H3K27ac_102692:102693:102694	42.63563717	-0.186388036	0.36715253	-0.507658319	0.611692984	0.770490802
HS_H3K27ac_102696:102697:102698:102699:102700	202.5627218	0.265645319	0.374941265	0.708498488	0.478635751	0.672641567
HS_H3K27ac_10270	29.14179112	-0.168611798	0.40876424	-0.412491557	0.679979168	0.816900954
HS_H3K27ac_102701:102702:102703:102704:102705	99.66606294	-0.456396072	0.368569864	-1.238289174	0.215608857	0.437441232
HS_H3K27ac_102706:102707:102708:102709:102710:102711:102712:102713	156.1296881	-0.954272117	0.498475674	-1.914380515	0.055571553	0.218055156
HS_H3K27ac_10271:10272:10273	58.3228015	-2.016964144	0.89406068	-2.255958895	0.024073206	0.146669606
HS_H3K27ac_102714:102715:102716	74.42950063	-0.282953448	0.516815574	-0.547494042	0.584039363	0.750671173
HS_H3K27ac_102717	13.65983437	-0.96823745	0.338070836	-2.86400762	0.004183179	0.063400711
HS_H3K27ac_102718	22.26493492	1.871155562	0.358688996	5.216651708	1.82E-07	6.43E-05
HS_H3K27ac_102728	13.1956818	-0.180819748	0.380562611	-0.475137974	0.634688633	0.785844113
HS_H3K27ac_102730	79.34216913	0.641256678	0.493824835	1.298550889	0.194098101	0.41309157
HS_H3K27ac_102731	23.52766464	0.463734134	0.368191964	1.259490099	0.207853364	0.428597605
HS_H3K27ac_102732:102733:102734:102735:102736:102737:102738:102739:102740:102741:102742:102743:102744	257.8974088	-0.56732485	0.369160028	-1.536799236	0.12434248	0.328379867
HS_H3K27ac_10274	32.90529618	-0.166329536	0.316627261	-0.525316538	0.599363162	0.760973563
HS_H3K27ac_102746	29.96905385	0.592656911	0.717232922	0.826310244	0.408628124	0.616192401
HS_H3K27ac_102747	23.93655758	0.402118578	0.397290647	1.012152139	0.311465316	0.532124818
HS_H3K27ac_102758	16.24177098	0.579478793	0.402956017	1.438069586	0.150414311	0.361233534
HS_H3K27ac_102760	171.9285827	-0.723910295	0.468065273	-1.546601163	0.121959449	0.324878825
HS_H3K27ac_102762	26.83242387	0.388721637	0.442452904	0.878560484	0.37963963	0.593548084
HS_H3K27ac_102763	13.90694756	-1.073788587	0.406638631	-2.640645785	0.008274818	0.087884104
HS_H3K27ac_102764:102765	128.3955123	-0.443268917	0.439782999	-1.007926451	0.313489772	0.533846884
HS_H3K27ac_102766:102767:102768:102769	70.35235207	-0.654690145	0.340919394	-1.920366388	0.054811636	0.216581511
HS_H3K27ac_102770:102771	26.69047662	-0.178044705	0.375960811	-0.473572509	0.635804783	0.78666137
HS_H3K27ac_102772:102773:102774	33.52959259	0.485796424	0.288991644	1.681005089	0.092761926	0.283009954
HS_H3K27ac_102775	15.52869382	1.651300167	0.344746595	4.789895513	1.67E-06	0.000346491
HS_H3K27ac_102785	99.16089311	-0.116656786	0.384266172	-0.303583283	0.761445389	0.868882651
HS_H3K27ac_10280	30.75054433	1.047047815	0.463634165	2.258349134	0.023923901	0.146134651
HS_H3K27ac_102802:102803:102804:102805:102806:102807:102808:102809:102810:102811:102812:102813:102814:102815:102816	334.9195352	-0.676284814	0.408416683	-1.65586971	0.097748207	0.290740348
HS_H3K27ac_10281	14.22087007	0.822221678	0.401995044	2.045352773	0.040820091	0.18771506
HS_H3K27ac_102817	21.50993345	-1.293352707	0.358021849	-3.612496583	0.000303263	0.014666084
HS_H3K27ac_102818	17.16759671	0.602151264	0.437429518	1.376567512	0.168646001	0.382785504
HS_H3K27ac_102819	108.7215136	-0.370741584	0.447221241	-0.82898921	0.407110513	0.614814325
HS_H3K27ac_10282	24.57595081	-0.297288117	0.354427463	-0.838784088	0.401590482	0.610539496
HS_H3K27ac_10283	20.9497656	-0.600742878	0.325504803	-1.845573007	0.064954229	0.236090009
HS_H3K27ac_102836	22.70183784	0.276629507	0.306817137	0.901610352	0.36726389	0.582970498
HS_H3K27ac_102837	23.28576654	-0.193518939	0.417485039	-0.463535027	0.642980914	0.791774659
HS_H3K27ac_102838	24.97954315	-0.865042191	0.38946332	-2.221113382	0.026343283	0.153242029
HS_H3K27ac_102839	10.00062536	-0.729844408	0.45539766	-1.602652963	0.109011294	0.306587274
HS_H3K27ac_10284:10285:10286	32.92262103	-0.527351515	0.386101524	-1.365836398	0.171990319	0.386951077
HS_H3K27ac_102840:102841	33.73574508	-0.318567193	0.277467963	-1.148122433	0.250918024	0.474114416
HS_H3K27ac_102842	29.45577453	0.448200866	0.361110071	1.241175205	0.214541032	0.436088027
HS_H3K27ac_102843:102844:102845:102846:102847:102848:102849:102850:102851:102852:102853	52.50726238	-0.757669008	0.35232361	-2.150491726	0.03151634	0.166924012
HS_H3K27ac_102854:102855:102856:102857:102858:102859	52.55594136	-0.83167389	0.356836287	-2.330687546	0.019769841	0.133403386
HS_H3K27ac_102860:102861	29.95875969	-0.426253316	0.329571618	-1.293355656	0.19588808	0.415207261
HS_H3K27ac_102862:102863:102864:102865:102866:102867:102868:102869:102870:102871	93.90447871	-0.887905675	0.346207267	-2.564665043	0.010327545	0.097627733
HS_H3K27ac_10287:10288	22.47815968	-0.999932122	0.430441678	-2.323037415	0.020177143	0.134445257
HS_H3K27ac_102872:102873:102874	40.32205523	-0.644435599	0.35120668	-1.834918402	0.066517781	0.23861428
HS_H3K27ac_102875:102876:102877:102878:102879:102880:102881	72.24324111	-0.561325797	0.327331042	-1.714856599	0.086371522	0.272998535
HS_H3K27ac_102882	58.26633761	0.641894841	0.467446128	1.373195332	0.169691631	0.383955129
HS_H3K27ac_102883	41.46603428	-0.039890982	0.440825958	-0.090491453	0.927896686	0.962181242
HS_H3K27ac_102884:102885	31.98789561	-0.706407309	0.346865928	-2.0365428	0.04169588	0.189209188
HS_H3K27ac_102886:102887:102888	34.86039422	-1.090350017	0.417107457	-2.61407462	0.008946949	0.09111062
HS_H3K27ac_10289:10290	53.82944024	-0.966771296	0.552053009	-1.751229105	0.079906454	0.26261188
HS_H3K27ac_102905:102906:102907:102908:102909	111.8619557	-0.507916907	0.458495931	-1.107789346	0.267952802	0.49042794
HS_H3K27ac_10291	32.37940366	0.19475422	0.333205242	0.584487262	0.558892533	0.733227862
HS_H3K27ac_102910	18.74187627	-0.023521946	0.275061589	-0.085515197	0.931851814	0.964542672
HS_H3K27ac_102911:102912	3.628497011	-1.180350685	0.642735659	-1.836448108	0.06629141	0.238159683
HS_H3K27ac_102913	28.39193309	1.122273701	0.654944872	1.713539183	0.086613391	0.273395901
HS_H3K27ac_102914	17.95799356	2.097151723	0.461228887	4.546878531	5.44E-06	0.000855208
HS_H3K27ac_102917:102918	6.7663761	-0.697799559	0.54371264	-1.283397714	0.199352774	0.419101626
HS_H3K27ac_102919	30.56006022	0.428407829	0.419765328	1.020588887	0.307449257	0.528622662
HS_H3K27ac_10292	170.2685705	-0.103573579	0.500668521	-0.206870564	0.836110946	0.911307493
HS_H3K27ac_102920	22.87595512	-0.924408637	0.486671633	-1.89945042	0.05750528	0.222131048
HS_H3K27ac_102925	159.8802057	-0.504715297	0.450701764	-1.119843181	0.262780594	0.485135973
HS_H3K27ac_102926:102927:102928	43.62570112	-0.656943891	0.34593639	-1.899030892	0.057560414	0.222247675
HS_H3K27ac_102929	24.95970058	-1.91260296	0.334329555	-5.720711587	1.06E-08	6.87E-06
HS_H3K27ac_10293	49.48710051	0.289506804	0.505129016	0.573134378	0.566553712	0.738538051
HS_H3K27ac_102930:102931:102932	93.97603182	-0.456237048	0.48872324	-0.933528448	0.350547189	0.567892501
HS_H3K27ac_102933	23.71878705	0.463007993	0.668954925	0.69213631	0.488851731	0.680584876
HS_H3K27ac_102934:102935:102936	30.56715774	-0.826217486	0.341817296	-2.417131891	0.015643348	0.119613992
HS_H3K27ac_102937:102938	269.9652746	-0.081643594	0.565347643	-0.144413079	0.88517429	0.94007381
HS_H3K27ac_102939	20.08691364	-0.533148336	0.276190639	-1.930363523	0.053561811	0.214414986
HS_H3K27ac_10294:10295:10296:10297:10298	41.06171826	0.492798664	0.371217742	1.327519158	0.184337007	0.40173
HS_H3K27ac_102940	30.03146275	-0.085136419	0.452644524	-0.18808671	0.850808679	0.920359618
HS_H3K27ac_102944	16.18355509	0.207376234	0.298408286	0.694941272	0.487092107	0.679036917
HS_H3K27ac_102945:102946	51.7325995	0.046079519	0.362746516	0.127029529	0.898917027	0.947089247
HS_H3K27ac_102947:102948	18.67625614	-0.748066166	0.400089454	-1.869747276	0.061518921	0.229790126
HS_H3K27ac_102949:102950	20.02156317	-0.371525407	0.379154295	-0.979879199	0.327145752	0.546065137
HS_H3K27ac_102951:102952:102953	36.62813189	-0.217544888	0.281151167	-0.773764842	0.439069867	0.641273175
HS_H3K27ac_102954:102955:102956:102957	141.2654189	0.07776998	0.359547443	0.216299633	0.828754195	0.907514142
HS_H3K27ac_102958:102959:102960:102961:102962	93.55784124	0.5705351	0.326923899	1.745161797	0.080956709	0.264429896
HS_H3K27ac_102963:102964	25.30970879	-1.369266096	0.498319171	-2.74776925	0.006000222	0.075595587
HS_H3K27ac_102965	78.97985692	-1.112815302	0.445528371	-2.497742851	0.012498682	0.107759563
HS_H3K27ac_102966:102967:102968	74.94802246	-0.560736012	0.423565302	-1.323847843	0.185553583	0.403311429
HS_H3K27ac_102969	6.56322297	-0.289967904	0.494277483	-0.586650038	0.557438769	0.732118528
HS_H3K27ac_102971	42.80188265	0.211164849	0.309980352	0.681220108	0.495732226	0.685690385
HS_H3K27ac_102973	43.83300284	-0.76358661	0.50364847	-1.516110253	0.129491476	0.335489946
HS_H3K27ac_102974	24.20176986	0.402087193	0.378520451	1.062260155	0.288117598	0.509480423
HS_H3K27ac_10299	29.02704856	0.821463177	0.293519505	2.798666397	0.005131412	0.070205874
HS_H3K27ac_103012	19.69084975	0.117194156	0.329679148	0.355479432	0.722230451	0.843797742
HS_H3K27ac_103013	22.37123489	-1.294723505	0.411675538	-3.145009565	0.001660814	0.040186512
HS_H3K27ac_103014:103015	33.0877023	-0.727423673	0.347301344	-2.094502901	0.036215205	0.177500321
HS_H3K27ac_103016	14.03657003	-0.478012632	0.425109118	-1.124446904	0.260823484	0.483098821
HS_H3K27ac_103017:103018:103019:103020:103021:103022	41.1773657	-0.882118072	0.454395854	-1.941298683	0.052222059	0.21167959
HS_H3K27ac_103023:103024:103025:103026:103027:103028:103029:103030:103031:103032:103033	278.3743478	-0.864156926	0.396764101	-2.178011882	0.029405152	0.162137753
HS_H3K27ac_103034:103035:103036:103037:103038:103039:103040:103041:103042:103043	106.9338795	-0.453553505	0.455392983	-0.995960679	0.319269251	0.538746077
HS_H3K27ac_103044:103045:103046:103047:103048:103049:103050	93.73063694	-0.3556317	0.304729142	-1.167041976	0.243193418	0.465815768
HS_H3K27ac_103051:103052:103053:103054	190.4646308	0.001592742	0.395999834	0.004022078	0.996790854	0.998719257
HS_H3K27ac_103055:103056	22.94406565	-0.669829439	0.309633445	-2.163298082	0.030518261	0.164882801
HS_H3K27ac_103057	145.7262004	0.082586113	0.430563122	0.191809537	0.8478914	0.918334304
HS_H3K27ac_103058	18.50103878	-0.871927355	0.346223362	-2.51839549	0.011789086	0.104238804
HS_H3K27ac_103059	21.306779	0.774663868	0.400601882	1.933749945	0.05314388	0.213595249
HS_H3K27ac_103060:103061:103062:103063:103064:103065:103066	165.5629684	-0.533083735	0.348974072	-1.527574044	0.12661833	0.331278167
HS_H3K27ac_103067	19.97480698	-0.20823922	0.339509938	-0.613352355	0.539643383	0.71874759
HS_H3K27ac_103068	34.46209304	-0.827010714	0.367426149	-2.250821605	0.024396839	0.147732266
HS_H3K27ac_103069	18.06637821	-0.569098032	0.357658339	-1.591177865	0.111569553	0.310177473
HS_H3K27ac_10307	26.54538899	-0.50713354	0.464288691	-1.092280622	0.274709775	0.497281839
HS_H3K27ac_103070	16.58179329	-0.374855145	0.330120272	-1.135510836	0.256161344	0.47836648
HS_H3K27ac_103071	14.80130347	-0.652569154	0.379968594	-1.717429189	0.085900782	0.272124761
HS_H3K27ac_103072	45.60374359	-0.764687914	0.375134029	-2.03843921	0.041506028	0.188716111
HS_H3K27ac_103073:103074:103075	28.9390197	-0.083172298	0.309697772	-0.268559562	0.788268634	0.883755486
HS_H3K27ac_103076	17.35244898	0.335263973	0.369877758	0.906418313	0.364714483	0.580754307
HS_H3K27ac_103077	22.80175487	-0.149972097	0.318373774	-0.471056692	0.637600251	0.787816271
HS_H3K27ac_103078	21.63179884	1.030936655	0.332680307	3.098880923	0.001942531	0.043503155
HS_H3K27ac_103079:103080	18.90175189	0.522814198	0.32343108	1.616462455	0.105994365	0.302760951
HS_H3K27ac_10308:10309	82.57161424	-0.946426859	0.504664237	-1.875359475	0.060743286	0.22844911
HS_H3K27ac_103081:103082:103083	75.3953292	0.621218076	0.315254663	1.970527793	0.048777913	0.204218741
HS_H3K27ac_103084	24.55052659	0.143075288	0.345800859	0.413750527	0.679056819	0.816067946
HS_H3K27ac_103085	25.42785791	0.343517836	0.347780163	0.987744191	0.323277946	0.542369971
HS_H3K27ac_10310	41.19314306	-0.152462601	0.49316502	-0.309151287	0.757206447	0.866537462
HS_H3K27ac_10311	33.37049663	0.918816729	0.304820136	3.014291445	0.002575802	0.0494962
HS_H3K27ac_103116:103117:103118:103119:103120:103121	85.70900771	-0.129749324	0.372573785	-0.34825135	0.727651427	0.846827929
HS_H3K27ac_10312:10313	25.17225098	-0.009624488	0.310931158	-0.030953758	0.975306418	0.987946265
HS_H3K27ac_103122	80.62193937	0.002127691	0.370775404	0.005738491	0.995421372	0.998222062
HS_H3K27ac_103123	10.76749368	-1.22009412	0.396825152	-3.074639081	0.002107574	0.045170272
HS_H3K27ac_103130	26.77891339	0.479430635	0.302567912	1.584538927	0.11307113	0.312541667
HS_H3K27ac_103131:103132:103133	95.35284005	-0.038927515	0.370352909	-0.105109245	0.916289123	0.956125448
HS_H3K27ac_103134:103135:103136:103137	121.791714	0.242887284	0.3743555	0.648814518	0.516458272	0.700583812
HS_H3K27ac_103138:103139:103140:103141:103142:103143:103144:103145	279.517784	-0.256184717	0.427153098	-0.599749173	0.548673412	0.725710414
HS_H3K27ac_10314:10315	26.71316736	0.237336198	0.281850433	0.842064338	0.399751942	0.609130151
HS_H3K27ac_103147	20.38007676	0.023619721	0.432009806	0.054674038	0.956398153	0.97804961
HS_H3K27ac_103148:103149:103150:103151:103152	288.924369	-0.258283824	0.392181799	-0.658581875	0.510164305	0.696420757
HS_H3K27ac_103153:103154	29.25509918	-0.032207931	0.303247523	-0.10621004	0.915415705	0.955829693
HS_H3K27ac_103155	24.96487241	0.796230773	0.460132606	1.730437625	0.083552117	0.268582776
HS_H3K27ac_103156:103157:103158	259.5512565	-0.070764871	0.408027411	-0.173431661	0.86231214	0.926799629
HS_H3K27ac_103159	28.6332931	1.231296524	0.280320254	4.392463634	1.12E-05	0.001479452
HS_H3K27ac_10316:10317	28.61066621	-0.213613281	0.3293014	-0.648686223	0.516541211	0.700586762
HS_H3K27ac_103160	22.23818037	0.349599285	0.280546104	1.246138441	0.212713574	0.433701574
HS_H3K27ac_103161	53.52882813	0.003709798	0.394477146	0.009404341	0.992496532	0.996387708
HS_H3K27ac_103162:103163:103164	40.73682719	-0.217104011	0.257714981	-0.842419058	0.399553429	0.609027213
HS_H3K27ac_103165	55.92516945	0.052891649	0.490269828	0.107882732	0.914088715	0.955029667
HS_H3K27ac_103166:103167:103168:103169:103170:103171	67.81679273	-0.685290997	0.356005901	-1.924942803	0.054236514	0.215819788
HS_H3K27ac_103172	24.87205009	-0.853787511	0.343635822	-2.48457075	0.012970773	0.109292689
HS_H3K27ac_103173:103174:103175:103176:103177	45.29462778	-0.693711456	0.397791474	-1.743907298	0.081175256	0.264779763
HS_H3K27ac_103178	15.01979419	-0.427923629	0.361921853	-1.182364715	0.237061018	0.459755692
HS_H3K27ac_103179:103180	20.26993327	-0.54134116	0.357109647	-1.515896211	0.129545599	0.335532609
HS_H3K27ac_10318	45.7308745	-0.026230085	0.411278973	-0.063776868	0.949147897	0.974243835
HS_H3K27ac_103181:103182	19.32624376	-0.773105758	0.352573556	-2.192750263	0.028325377	0.158987889
HS_H3K27ac_103183:103184	36.35647712	-0.315867972	0.47591697	-0.663703948	0.506879812	0.694202934
HS_H3K27ac_103185:103186	37.1825499	-1.232787748	0.420074346	-2.934689444	0.003338817	0.056938806
HS_H3K27ac_103187:103188:103189	28.31960104	-0.745904544	0.372032855	-2.004942668	0.044969176	0.196219772
HS_H3K27ac_10319:10320	87.12335813	0.528662675	0.456661983	1.157667367	0.246999806	0.469939709
HS_H3K27ac_103190	13.16592293	-0.469594117	0.382705827	-1.227036757	0.219808776	0.442048434
HS_H3K27ac_103191:103192	26.30193998	-0.874712299	0.381034219	-2.295626629	0.021697239	0.139540416
HS_H3K27ac_103193	12.96321856	0.104941167	0.324288835	0.323604007	0.746237854	0.859283739
HS_H3K27ac_103194	18.40047707	-1.073342326	0.364430301	-2.945260931	0.003226824	0.05621298
HS_H3K27ac_103195	21.4216948	-1.284373817	0.386398661	-3.323960319	0.000887488	0.028522863
HS_H3K27ac_103196	16.77526092	-0.853641448	0.32129585	-2.656870442	0.007886975	0.086123637
HS_H3K27ac_103197:103198:103199	32.08093083	-0.017596039	0.311262329	-0.056531219	0.954918626	0.977321168
HS_H3K27ac_103200:103201	35.01720253	-0.072740036	0.262987244	-0.276591498	0.782093793	0.880738925
HS_H3K27ac_103202:103203:103204:103205	39.89633724	-0.711912735	0.33894504	-2.100378089	0.035695595	0.176524388
HS_H3K27ac_103206:103207	17.04902702	-0.570131265	0.344889888	-1.653081998	0.098314176	0.291477741
HS_H3K27ac_103208:103209:103210:103211:103212	52.48227407	-0.753043682	0.346993348	-2.170196308	0.029991978	0.163510284
HS_H3K27ac_10321	310.3294883	-0.696861471	0.474261604	-1.469360929	0.141734919	0.350935462
HS_H3K27ac_103213:103214:103215	29.1095411	-1.012854919	0.356632881	-2.840049172	0.004510658	0.066309224
HS_H3K27ac_103216	19.83496491	-0.386697137	0.503505559	-0.768009667	0.442481441	0.644184443
HS_H3K27ac_103217	16.36841679	-0.058782402	0.344378191	-0.170691419	0.864466411	0.928135428
HS_H3K27ac_103218	20.13220967	-1.092855245	0.417419788	-2.618120358	0.008841561	0.090602838
HS_H3K27ac_103219:103220	36.61010391	-0.36133344	0.351496084	-1.0279871	0.303955896	0.525214333
HS_H3K27ac_10322	43.15011283	0.197931483	0.560040661	0.353423415	0.723771034	0.844849912
HS_H3K27ac_103221	18.92629639	-0.010976735	0.310361902	-0.035367534	0.971786672	0.986146416
HS_H3K27ac_103222	21.79616751	-0.946254885	0.460665024	-2.054106208	0.039965413	0.186153589
HS_H3K27ac_103223:103224	14.67872132	-0.507211253	0.330745554	-1.533539144	0.12514307	0.329445238
HS_H3K27ac_103225	16.96693178	-0.717649521	0.358634367	-2.00106177	0.045385734	0.197248911
HS_H3K27ac_103226	19.76389441	-0.077227439	0.348777263	-0.221423377	0.824762792	0.905027414
HS_H3K27ac_103227	12.58036744	-0.618212893	0.395681736	-1.562399365	0.118193936	0.319491002
HS_H3K27ac_103228	14.53565504	-0.650358321	0.347131009	-1.873524127	0.060996044	0.228748002
HS_H3K27ac_103229:103230:103231	100.2667931	-0.91485261	0.417669046	-2.190376853	0.028496917	0.159423501
HS_H3K27ac_10323	19.7315162	2.80149127	0.387494023	7.229766413	4.84E-13	1.07E-09
HS_H3K27ac_103232	14.79202926	-0.708727911	0.541272822	-1.309372801	0.1904081	0.40905942
HS_H3K27ac_103233	16.86683552	0.387484646	0.305246375	1.269416044	0.204292717	0.424423002
HS_H3K27ac_103234:103235:103236:103237	30.95354527	-0.221644346	0.310077014	-0.71480418	0.474730052	0.670191647
HS_H3K27ac_103238	15.75464665	-0.915306137	0.346563295	-2.641093705	0.008263886	0.087870353
HS_H3K27ac_103239:103240:103241	30.08198739	-0.763317355	0.318578427	-2.39601081	0.016574601	0.122475999
HS_H3K27ac_10324	70.71217686	1.259161805	0.493313638	2.552456913	0.010696614	0.099412963
HS_H3K27ac_103242	20.23021717	-1.020489877	0.328188868	-3.109459145	0.001874302	0.042577357
HS_H3K27ac_103243:103244	25.23554353	-0.692084342	0.320690911	-2.158104011	0.030919746	0.165818237
HS_H3K27ac_103245	18.48930308	-0.684405844	0.33307329	-2.054820558	0.03989634	0.186014442
HS_H3K27ac_103246:103247	22.38285243	-0.024553167	0.295989964	-0.0829527	0.93388915	0.965708443
HS_H3K27ac_103248:103249	24.14414567	-0.434440645	0.305937319	-1.420031551	0.155598496	0.367298602
HS_H3K27ac_10325	35.99761159	1.134544229	0.447198081	2.537006034	0.011180503	0.10165701
HS_H3K27ac_103250	17.68287282	-1.082397294	0.390346407	-2.772914711	0.005555668	0.073024209
HS_H3K27ac_103251	17.82571623	-1.05920331	0.365212519	-2.900238228	0.003728791	0.060434282
HS_H3K27ac_103252	15.49246681	-0.587145664	0.351350988	-1.671108616	0.094700226	0.285927268
HS_H3K27ac_103253	14.26104164	-0.153541363	0.328957272	-0.46675169	0.640677543	0.79011373
HS_H3K27ac_103254	16.37379746	0.1926077	0.318945435	0.603889188	0.545917318	0.723698416
HS_H3K27ac_103255:103256	20.36316731	0.428201016	0.336702635	1.271748338	0.20346255	0.423732826
HS_H3K27ac_103257:103258:103259:103260	106.6235398	0.072455998	0.338153827	0.214269341	0.830337025	0.90823911
HS_H3K27ac_10326	22.80610474	1.560827816	0.375310248	4.158766849	3.20E-05	0.003203478
HS_H3K27ac_103261	21.31267105	-0.85153549	0.386605859	-2.20259334	0.027623424	0.157001127
HS_H3K27ac_103262:103263	27.09888522	0.187146741	0.306471545	0.610649647	0.541431548	0.720009821
HS_H3K27ac_103264:103265:103266:103267:103268:103269:103270:103271	143.5269867	-0.095618022	0.337711199	-0.283135479	0.777072985	0.878000732
HS_H3K27ac_10327:10328	42.57552882	0.524017851	0.399818621	1.310638932	0.189979779	0.408469741
HS_H3K27ac_103272:103273:103274:103275	49.04590837	-0.161227452	0.435084601	-0.370565752	0.710960995	0.836966461
HS_H3K27ac_103276	65.26180951	-0.372841492	0.447152107	-0.833813565	0.40438605	0.612736566
HS_H3K27ac_103277	19.07823485	-0.093075903	0.292066298	-0.318680737	0.749968623	0.861314541
HS_H3K27ac_103278	19.06868352	0.280961079	0.279410335	1.005550058	0.314632058	0.534737796
HS_H3K27ac_103279	17.65063999	-1.154577093	0.42400682	-2.72301538	0.006468905	0.0781327
HS_H3K27ac_103280	18.96859079	0.322228541	0.318849042	1.010599058	0.312208367	0.532809827
HS_H3K27ac_103282:103283:103284	24.37829467	-1.01882192	0.325468405	-3.130325112	0.001746129	0.041103287
HS_H3K27ac_10329	30.58788346	-0.626216992	0.438811736	-1.427074392	0.153558453	0.364875358
HS_H3K27ac_103290	2.302180888	-1.440818589	0.691602727	-2.083303799	0.037223541	0.179659738
HS_H3K27ac_103291	86.49596855	-0.778540394	0.424949768	-1.83207629	0.066940055	0.239497837
HS_H3K27ac_103292	241.8036402	-0.66541105	0.466799729	-1.42547437	0.154020124	0.365387729
HS_H3K27ac_103293	138.0811736	0.42596859	0.491254232	0.867104165	0.385884939	0.598268473
HS_H3K27ac_103294	51.45947919	0.659597071	0.490058822	1.345954896	0.178317063	0.39416874
HS_H3K27ac_10330	39.28455755	0.387598366	0.504006989	0.769033713	0.441873297	0.643640854
HS_H3K27ac_103300	25.85428091	0.849945874	0.524721395	1.619804113	0.105274362	0.301695652
HS_H3K27ac_103301	37.01940474	-0.69188898	0.277775688	-2.490819066	0.0127449	0.108504254
HS_H3K27ac_103302:103303:103304	139.7804027	-0.246377867	0.384300857	-0.641106733	0.52145334	0.704401742
HS_H3K27ac_103305:103306:103307	28.23396915	-0.745424018	0.343351998	-2.17101989	0.029929669	0.163311889
HS_H3K27ac_103308	29.1329296	-1.14913275	0.362826066	-3.167172534	0.00153929	0.038446644
HS_H3K27ac_103309:103310	29.4017359	-0.821519335	0.29864534	-2.750819195	0.005944644	0.075241128
HS_H3K27ac_10331	18.93419893	-0.639425072	0.431970371	-1.480252156	0.138805966	0.347003229
HS_H3K27ac_103311:103312:103313	33.79429657	0.581363873	0.276919151	2.099399307	0.035781716	0.176719373
HS_H3K27ac_103314	31.68791298	0.627861429	0.281017081	2.234246496	0.025466859	0.150703931
HS_H3K27ac_103315	7.244702501	0.28918872	0.444566668	0.650495732	0.515372058	0.699847254
HS_H3K27ac_103316	48.47211498	-1.261368381	0.519343561	-2.428774466	0.015149953	0.118259885
HS_H3K27ac_103317	28.69257971	0.088975347	0.375663483	0.236848538	0.812774295	0.898232657
HS_H3K27ac_103318	19.81143621	-0.169859968	0.358470411	-0.473846549	0.635609337	0.786504503
HS_H3K27ac_103319:103320:103321:103322:103323	48.22796055	-0.341177307	0.342700804	-0.995554441	0.31946668	0.538916147
HS_H3K27ac_10332	26.113902	0.101287402	0.419989605	0.241166451	0.809426112	0.89603272
HS_H3K27ac_103327	10.48604526	-1.53783888	0.447666843	-3.435230697	0.00059205	0.022739042
HS_H3K27ac_103339:103340:103341:103342:103343:103344	187.3938613	-0.760802388	0.368473139	-2.064743144	0.03894731	0.183643342
HS_H3K27ac_103345:103346	26.82123104	-0.947606657	0.305106962	-3.105817879	0.001897535	0.042886467
HS_H3K27ac_103347:103348:103349:103350:103351:103352:103353:103354	332.6550403	-0.030365553	0.40264639	-0.075414939	0.939884574	0.969226224
HS_H3K27ac_10335	24.22383529	0.995841349	0.514286514	1.936355167	0.052824216	0.212813465
HS_H3K27ac_103355:103356:103357:103358	30.86108363	-0.886240638	0.51473685	-1.721735365	0.085117468	0.270774437
HS_H3K27ac_103359	46.51970956	-0.368358327	0.505096416	-0.729283193	0.465828451	0.66249747
HS_H3K27ac_10336	28.89736959	0.863236489	0.372689889	2.316232653	0.020545569	0.135818272
HS_H3K27ac_103360	42.89814421	2.043915227	0.624530513	3.272722765	0.001065169	0.031558398
HS_H3K27ac_103361	21.16721196	0.677658703	0.2980003	2.274020203	0.022964772	0.143466789
HS_H3K27ac_103362	72.8834808	0.542640697	0.447816038	1.211749137	0.225608424	0.447749621
HS_H3K27ac_103363	45.26198167	-0.414865713	0.262930526	-1.577852979	0.114599389	0.314317156
HS_H3K27ac_103364	67.81245973	-0.626395894	0.427689535	-1.464604213	0.143028932	0.352416713
HS_H3K27ac_103365:103366:103367	85.10769059	-0.493248714	0.345612346	-1.427173304	0.153529947	0.364831948
HS_H3K27ac_103368	27.76786375	-0.333485272	0.313555861	-1.063559365	0.287528359	0.508867658
HS_H3K27ac_103369	41.09863084	1.227896437	0.3489672	3.518658598	0.000433734	0.01846309
HS_H3K27ac_10337:10338	26.7101349	-1.020735374	0.415220715	-2.458295882	0.013959811	0.113702872
HS_H3K27ac_103370	46.111386	0.207794812	0.451858147	0.459867357	0.645611432	0.7935534
HS_H3K27ac_103371:103372	22.58387423	-0.185229658	0.29628256	-0.625179078	0.531853532	0.712322395
HS_H3K27ac_103373:103374	50.2736764	-0.18374438	0.327372527	-0.561270008	0.574613484	0.744296593
HS_H3K27ac_103375:103376:103377:103378:103379:103380	282.6062076	-0.433197282	0.387677926	-1.117415393	0.263816757	0.486167046
HS_H3K27ac_103381:103382:103383:103384:103385:103386:103387:103388:103389	101.4195332	-0.661883865	0.28099584	-2.355493467	0.018498122	0.128975127
HS_H3K27ac_10339:10340	20.96768179	-0.549688047	0.348313482	-1.578141746	0.11453305	0.314208117
HS_H3K27ac_103390	31.33597351	-0.734168684	0.258649309	-2.838471471	0.004533017	0.066406
HS_H3K27ac_103391:103392:103393:103394	41.84422212	-0.789744307	0.328648682	-2.403004639	0.016260981	0.121583024
HS_H3K27ac_103395	24.04023271	-0.390050646	0.282443176	-1.380988035	0.16728264	0.381025552
HS_H3K27ac_103396	38.463116	-0.490971576	0.339157787	-1.447619943	0.147723371	0.358052117
HS_H3K27ac_103397	22.18256324	-0.865229966	0.358277931	-2.414968636	0.015736565	0.119884703
HS_H3K27ac_103398:103399	29.06839672	-0.884116196	0.313705357	-2.818301237	0.004827849	0.0683648
HS_H3K27ac_103400	25.70955481	-1.046913891	0.399652609	-2.619559759	0.008804335	0.090387316
HS_H3K27ac_103401	21.34907107	-0.775263796	0.356465738	-2.174862022	0.029640458	0.162621694
HS_H3K27ac_103402	19.34160389	-0.609803778	0.364950952	-1.670919819	0.094737516	0.285985818
HS_H3K27ac_103403:103404	27.12358962	-1.451632458	0.33057484	-4.391236962	1.13E-05	0.001482334
HS_H3K27ac_103405	22.03985455	-0.601628363	0.365855766	-1.644441385	0.100085063	0.293976079
HS_H3K27ac_103406	25.75915135	0.922353885	0.497527545	1.853875014	0.063757043	0.233932192
HS_H3K27ac_103407:103408	26.20705683	-0.839747345	0.373401453	-2.248912904	0.024518038	0.148038608
HS_H3K27ac_103409	21.86617476	-1.381401086	0.408031806	-3.385523055	0.000710427	0.025245318
HS_H3K27ac_10341	24.92468379	-1.375650784	0.483622041	-2.844474959	0.004448468	0.065898714
HS_H3K27ac_103410	31.69896246	-0.854346183	0.375538678	-2.274988524	0.022906618	0.143425338
HS_H3K27ac_103411	128.4052966	0.127407562	0.571127397	0.223080809	0.823472615	0.904195185
HS_H3K27ac_103412	30.34923564	0.886769874	0.393171902	2.255425346	0.024106643	0.146798049
HS_H3K27ac_103413:103414:103415:103416:103417	155.5588828	0.204987893	0.367648448	0.557564962	0.577141488	0.746172262
HS_H3K27ac_103418:103419:103420:103421:103422:103423	170.2872907	-0.311242165	0.338727475	-0.918857158	0.358170291	0.575491594
HS_H3K27ac_10342:10343	21.7205915	-0.083392574	0.326935193	-0.255073714	0.798666166	0.889758994
HS_H3K27ac_103424	31.4413747	1.567969937	0.502769433	3.118666002	0.001816718	0.041829104
HS_H3K27ac_103425	45.39996408	0.730682011	0.38736558	1.886285332	0.059256515	0.225616564
HS_H3K27ac_103426:103427	42.2722752	0.355309489	0.352015376	1.009357866	0.312803038	0.53336487
HS_H3K27ac_103428:103429:103430:103431:103432	67.64999175	0.182845451	0.354913304	0.515183423	0.606424852	0.766623911
HS_H3K27ac_103433:103434:103435:103436:103437:103438:103439:103440:103441	242.6909844	-0.075460445	0.348735695	-0.216382911	0.828689286	0.907514142
HS_H3K27ac_103442:103443	131.29622	0.021012915	0.424376957	0.04951474	0.960509091	0.980131329
HS_H3K27ac_103444	27.55317578	0.52549229	0.332638451	1.579770131	0.114159518	0.313811009
HS_H3K27ac_103445	52.09440728	1.64716648	0.692014446	2.380248692	0.017300957	0.124915252
HS_H3K27ac_103446	319.234596	-0.830635443	0.470022479	-1.767224929	0.077190566	0.258078605
HS_H3K27ac_103447	34.006273	0.459469469	0.585044504	0.78535815	0.432243611	0.635378677
HS_H3K27ac_103448:103449:103450:103451	145.4523124	0.020996149	0.417772439	0.050257381	0.959917285	0.979876615
HS_H3K27ac_103452:103453:103454:103455	61.70609008	0.083027956	0.320566198	0.259004087	0.795632087	0.888071138
HS_H3K27ac_103456	32.67426845	0.165239408	0.336157752	0.491553168	0.623035257	0.778455536
HS_H3K27ac_103457	14.05946372	-0.786038249	0.41824858	-1.879356647	0.060195812	0.227362319
HS_H3K27ac_103458:103459	25.55784116	0.614807744	0.31490755	1.952343615	0.050897422	0.209020156
HS_H3K27ac_10346	171.2908927	0.397740766	0.461006381	0.862766293	0.388265975	0.600059661
HS_H3K27ac_103460:103461:103462	30.33327523	-0.219848796	0.327605569	-0.671077711	0.502171026	0.690847095
HS_H3K27ac_103463:103464	23.99441742	0.099316701	0.278977563	0.356002466	0.721838718	0.843450664
HS_H3K27ac_103465:103466:103467:103468:103469	55.25520901	-0.13078222	0.274285543	-0.476810475	0.633497086	0.78502149
HS_H3K27ac_10347	22.33485585	-0.531821161	0.476089902	-1.117060369	0.263968514	0.486317283
HS_H3K27ac_103470:103471	31.74136487	0.652654547	0.431508159	1.512496421	0.130407622	0.3365535
HS_H3K27ac_103472	17.0374049	-0.287736411	0.451758908	-0.636924708	0.524173888	0.706390113
HS_H3K27ac_103473:103474:103475:103476:103477:103478:103479:103480:103481:103482:103483	35.35934923	0.376032745	0.286477666	1.312607539	0.189315228	0.407801751
HS_H3K27ac_10348	8.22725384	-0.044680919	0.422577368	-0.105734293	0.915793171	0.955999772
HS_H3K27ac_103484:103485	38.72297907	0.096358866	0.446348254	0.215882699	0.829079183	0.90758655
HS_H3K27ac_103486:103487	23.3523114	-1.150390763	0.377977555	-3.043542528	0.002338104	0.047384404
HS_H3K27ac_103488	26.81420454	-1.369120646	0.426640615	-3.209072453	0.001331639	0.035375198
HS_H3K27ac_103489	23.12566131	-0.491747495	0.385414856	-1.275891385	0.201993917	0.421959701
HS_H3K27ac_10349	39.38385045	-0.772643884	0.495434749	-1.559527032	0.118871692	0.320401749
HS_H3K27ac_103490	27.40609077	0.427851455	0.354623429	1.206495172	0.22762662	0.450025958
HS_H3K27ac_103491:103492:103493:103494	53.94741193	-0.279808105	0.33757759	-0.828870499	0.407177691	0.614881737
HS_H3K27ac_103495	32.80553627	-0.918385443	0.4538383	-2.023596164	0.04301172	0.192036899
HS_H3K27ac_103496:103497:103498	37.13406428	0.120522982	0.402859498	0.299168775	0.764811273	0.870851811
HS_H3K27ac_103499	23.68291233	-0.185849524	0.402752651	-0.461448294	0.64447701	0.792658463
HS_H3K27ac_103500	24.67551976	-0.308282292	0.333622155	-0.924046222	0.355462251	0.57273114
HS_H3K27ac_103501	31.71892835	-0.884312103	0.344197495	-2.569199705	0.01019337	0.09709081
HS_H3K27ac_103502:103503:103504	38.26436096	0.168920398	0.292206551	0.578085596	0.563206331	0.736031975
HS_H3K27ac_103505	31.0337809	-0.221442208	0.300718403	-0.736377309	0.46150111	0.659125728
HS_H3K27ac_103506:103507:103508:103509	39.82769993	0.321375373	0.298663304	1.076045731	0.281906804	0.504010969
HS_H3K27ac_103531:103532:103533:103534:103535	93.21330791	-0.879557289	0.430624664	-2.042514892	0.041100484	0.188119751
HS_H3K27ac_103536	45.35930499	0.059130501	0.429579408	0.137647429	0.89051907	0.942737113
HS_H3K27ac_103537:103538	40.9395512	-0.466937967	0.289517635	-1.612813559	0.106785019	0.304044709
HS_H3K27ac_103539	24.1080494	0.574880529	0.310305052	1.852630258	0.063935372	0.234201906
HS_H3K27ac_103540:103541:103542:103543:103544:103545:103546:103547:103548:103549:103550:103551:103552:103553:103554:103555:103556	318.4414088	-0.488698687	0.367817049	-1.328646099	0.183964756	0.401326467
HS_H3K27ac_103557:103558:103559:103560:103561:103562:103563:103564:103565:103566:103567:103568:103569:103570:103571:103572:103573	344.7478764	-0.569643274	0.368736015	-1.544853908	0.122381605	0.325492512
HS_H3K27ac_10356	29.88551584	0.360258845	0.355754189	1.012662272	0.311221505	0.531919832
HS_H3K27ac_10357	21.53221043	1.808481714	0.358292241	5.047504537	4.48E-07	0.000130771
HS_H3K27ac_103574	25.30343275	-0.028493231	0.332976096	-0.085571401	0.931807134	0.964542672
HS_H3K27ac_103575	12.35958241	-0.353642091	0.366589047	-0.964682643	0.334703792	0.553111672
HS_H3K27ac_103576	14.45585268	0.47822654	0.426965902	1.120057918	0.262689082	0.485092184
HS_H3K27ac_103578	19.31356537	0.600952777	0.431608826	1.392355163	0.163814875	0.377067605
HS_H3K27ac_103579	146.1980958	-0.129437792	0.439564113	-0.294468516	0.768399918	0.873097101
HS_H3K27ac_10358	9.693887935	-0.755226138	0.538215596	-1.403203741	0.160556092	0.373241602
HS_H3K27ac_103580	13.77696338	1.035449991	0.390287069	2.653047133	0.007976873	0.086555683
HS_H3K27ac_103583	53.46569124	-0.237632813	0.409778527	-0.57990548	0.56197836	0.735371748
HS_H3K27ac_103584:103585	33.72292217	0.006363659	0.369281317	0.01723255	0.986251095	0.993194601
HS_H3K27ac_103586:103587:103588	65.834303	-0.052082722	0.346403706	-0.15035267	0.88048638	0.937236875
HS_H3K27ac_103589	22.45528275	-1.003681171	0.396723439	-2.529926576	0.01140864	0.102707226
HS_H3K27ac_103590	22.66805864	0.160567678	0.297720607	0.539323358	0.589663754	0.754232934
HS_H3K27ac_103591:103592:103593:103594:103595:103596:103597:103598	18.36673472	-0.386639661	0.435967787	-0.886853736	0.375157652	0.589948072
HS_H3K27ac_103609:103610:103611:103612:103613	5.65222235	-0.489934798	0.489899311	-1.000072438	0.317275453	0.536855854
HS_H3K27ac_103614:103615:103616	76.5134882	-0.571515873	0.333288911	-1.714776143	0.086386277	0.273007598
HS_H3K27ac_103617	26.82433681	0.405599037	0.399005672	1.016524491	0.309379691	0.530214586
HS_H3K27ac_103633	19.268487	-0.365375053	0.280438919	-1.30286857	0.192619636	0.411271135
HS_H3K27ac_103634	21.94094412	0.336873015	0.443353581	0.759829241	0.447356662	0.648289739
HS_H3K27ac_103635	14.27821522	-0.656630619	0.355984997	-1.844545767	0.065103642	0.236392015
HS_H3K27ac_103636	13.88328241	0.363979555	0.374469184	0.971988004	0.331056516	0.55022226
HS_H3K27ac_103637	22.9732301	-0.613020539	0.38663888	-1.585511883	0.112850079	0.312264115
HS_H3K27ac_103638	21.11530626	-0.514488697	0.456235684	-1.127681841	0.259454309	0.481627551
HS_H3K27ac_103639:103640	25.05435951	0.2601591	0.268428834	0.969192083	0.33244936	0.551354525
HS_H3K27ac_103641	23.4201507	-0.454743271	0.318345959	-1.42845624	0.153160582	0.364507516
HS_H3K27ac_103642	23.62353201	-0.432967027	0.312598024	-1.385060022	0.166034115	0.379587283
HS_H3K27ac_103643	20.96587281	-0.977927015	0.311586511	-3.138540921	0.001697912	0.040642706
HS_H3K27ac_103644:103645:103646:103647	45.48939122	-0.379347294	0.377229814	-1.005613235	0.314601655	0.534717796
HS_H3K27ac_103648:103649:103650:103651:103652:103653	53.4336951	-0.993133709	0.359566412	-2.762031366	0.005744296	0.073912707
HS_H3K27ac_103654:103655	125.1485626	-0.908217654	0.436206207	-2.082083287	0.037334863	0.179923998
HS_H3K27ac_103656	20.03465077	0.009310526	0.284688417	0.032704267	0.973910421	0.98734577
HS_H3K27ac_103657:103658:103659	73.84607322	-0.656751609	0.364358693	-1.802486456	0.071468904	0.247646769
HS_H3K27ac_103660:103661:103662	35.40269999	0.292351353	0.287320031	1.017511214	0.3089103	0.529896088
HS_H3K27ac_103663:103664:103665	7.703590513	-0.390865228	0.463467109	-0.843350521	0.399032436	0.608579788
HS_H3K27ac_103666	26.45685237	0.442705371	0.294951979	1.500940502	0.133370951	0.339992139
HS_H3K27ac_103667:103668	22.78284409	-0.427586143	0.3100758	-1.378972961	0.167903091	0.381729366
HS_H3K27ac_103669	21.69852904	0.481902062	0.281374669	1.712670381	0.086773197	0.273696486
HS_H3K27ac_103670:103671:103672	41.62839881	0.442716136	0.597415864	0.741051857	0.458661999	0.65687431
HS_H3K27ac_103673	24.75295658	0.828184282	0.411065685	2.014724928	0.043933479	0.194060856
HS_H3K27ac_103674:103675:103676	29.56297238	0.59259064	0.413212758	1.434105382	0.151542192	0.362695865
HS_H3K27ac_103677:103678:103679:103680:103681:103682:103683:103684:103685:103686:103687:103688:103689:103690	3.268068979	-0.920710656	0.598223	-1.539075991	0.123785746	0.327662202
HS_H3K27ac_10368	22.17959922	-0.419285542	0.320907284	-1.306562871	0.191361213	0.410107412
HS_H3K27ac_10369	25.24597903	-0.210785786	0.37937436	-0.555614211	0.578474614	0.74700966
HS_H3K27ac_103698	68.24985249	0.528174671	0.466023921	1.133363862	0.257061483	0.47936262
HS_H3K27ac_103699	23.92564724	-0.027435296	0.454683983	-0.060339261	0.951885433	0.975428137
HS_H3K27ac_10370	185.9751725	-0.712414005	0.483217149	-1.47431441	0.140396957	0.34931755
HS_H3K27ac_103700:103701:103702	86.55235762	-0.936922498	0.49788312	-1.881812139	0.059861527	0.226991699
HS_H3K27ac_103703	22.03439618	-0.195929449	0.409381187	-0.478599055	0.632223891	0.784138529
HS_H3K27ac_103704	18.46690979	-0.576609943	0.357293231	-1.613828343	0.106564665	0.303672242
HS_H3K27ac_103705	13.41852284	-0.497574607	0.352276791	-1.412453558	0.157816456	0.370173627
HS_H3K27ac_103706	15.76562469	-0.22904956	0.339878516	-0.673915972	0.500364737	0.689208976
HS_H3K27ac_103707	17.48895028	-0.380460298	0.781201857	-0.487019193	0.626244729	0.78026629
HS_H3K27ac_103708	14.19070555	-0.025525161	0.364794736	-0.069971299	0.944216504	0.97138879
HS_H3K27ac_103709	19.13348605	-1.411591594	0.399715168	-3.531493688	0.00041322	0.017917247
HS_H3K27ac_10371	31.96026911	0.130378095	0.456191367	0.285796937	0.775033655	0.876937799
HS_H3K27ac_103710	16.7993553	-0.331972063	0.290387051	-1.143205463	0.252953295	0.475740664
HS_H3K27ac_103711	13.03754582	-0.510351829	0.393239951	-1.297812767	0.194351681	0.413325516
HS_H3K27ac_103712	19.16738627	0.184341837	0.345939977	0.532872316	0.59412197	0.757194281
HS_H3K27ac_103713	12.21567415	-0.62381378	0.353663258	-1.763863694	0.077754931	0.258913663
HS_H3K27ac_103714	15.96968355	-0.530515903	0.329812237	-1.608539171	0.107717144	0.305235686
HS_H3K27ac_103715	12.60171982	-0.458500411	0.3736384	-1.227123366	0.219776227	0.442032858
HS_H3K27ac_103716	14.80822192	-1.059047766	0.471866464	-2.244380237	0.024807947	0.148789129
HS_H3K27ac_103717	18.01230268	-1.030743712	0.539872638	-1.909234957	0.056231789	0.219351364
HS_H3K27ac_103718:103719	15.72781958	-0.247074334	0.365277781	-0.676401212	0.498785948	0.687987276
HS_H3K27ac_10372	25.56244887	0.877355812	0.347362395	2.525765096	0.011544665	0.103082566
HS_H3K27ac_103720	28.61178991	-0.880674699	0.510114484	-1.726425591	0.084270875	0.26956083
HS_H3K27ac_103721:103722:103723:103724	44.55203323	0.597770086	0.262526859	2.276986391	0.022787038	0.14288804
HS_H3K27ac_103725	19.71111415	-0.289892568	0.418549235	-0.692612826	0.488552559	0.680354392
HS_H3K27ac_103726:103727:103728	93.89304299	-0.447665316	0.452118109	-0.990151261	0.322100191	0.541242516
HS_H3K27ac_10373	74.02614755	-0.136082913	0.47540437	-0.286246659	0.77468921	0.876828451
HS_H3K27ac_103730:103731	20.36521056	0.948824048	0.382469062	2.480786404	0.01310929	0.109965008
HS_H3K27ac_103732:103733:103734	33.92640283	0.481719346	0.329756731	1.460832488	0.144061418	0.353327599
HS_H3K27ac_103735:103736	188.3734803	-0.166585437	0.557669999	-0.29871687	0.765156084	0.870994
HS_H3K27ac_103737	67.70508217	-0.957276293	0.563827716	-1.697817019	0.089542303	0.277760379
HS_H3K27ac_103738	60.00387559	-0.895133416	0.553561372	-1.617044579	0.105868659	0.302588182
HS_H3K27ac_103739	13.85581587	0.328451967	0.351004537	0.935748495	0.349402695	0.567117749
HS_H3K27ac_103740	22.14744271	0.523411133	0.366964696	1.42632558	0.153774384	0.365060219
HS_H3K27ac_103741	113.1567931	-0.826388053	0.449084891	-1.84016	0.065744751	0.23726619
HS_H3K27ac_103742	15.19810007	-0.002347511	0.328909204	-0.007137261	0.994305338	0.997425685
HS_H3K27ac_103743	16.60808949	-0.287020747	0.414486161	-0.692473655	0.488639925	0.680396868
HS_H3K27ac_103745	16.09564565	0.454057482	0.347704932	1.305870123	0.191596728	0.410354388
HS_H3K27ac_103746	11.18890004	-0.338196466	0.390535038	-0.865982392	0.386499818	0.598670287
HS_H3K27ac_103747	15.73402808	0.231112417	0.456917344	0.505807932	0.61299149	0.77134715
HS_H3K27ac_103749	15.65714816	-0.07062885	0.340258278	-0.207574228	0.835561429	0.91095927
HS_H3K27ac_103752	25.57188118	-1.376652757	0.727038081	-1.893508459	0.058290284	0.223729687
HS_H3K27ac_103753:103754	41.96339207	-1.0837252	0.583449519	-1.857444671	0.063247916	0.232979525
HS_H3K27ac_103755:103756:103757	192.7185834	-1.43517582	0.603491104	-2.378122578	0.01740104	0.125319838
HS_H3K27ac_103758	15.03348471	-0.54135489	0.369668906	-1.464431769	0.143076013	0.352419852
HS_H3K27ac_103759	23.17001589	-1.624698175	0.555216507	-2.926242563	0.003430833	0.057789111
HS_H3K27ac_10376	36.33880016	-0.312046641	0.400182487	-0.779760863	0.435531647	0.638199125
HS_H3K27ac_103760	8.12742092	-0.690392984	0.58264116	-1.184936856	0.236042414	0.458775423
HS_H3K27ac_103761	27.36709407	-0.194675672	0.551239913	-0.353159608	0.723968787	0.844879394
HS_H3K27ac_103762	16.15353306	-0.541406509	0.347562405	-1.557724601	0.119298546	0.321043
HS_H3K27ac_103763	9.938330296	0.561993119	0.451676607	1.244237823	0.213412047	0.434529116
HS_H3K27ac_103764	10.41048372	0.065810149	0.444794662	0.147956247	0.882377298	0.938404596
HS_H3K27ac_103766	47.55287507	-0.175262533	0.436118699	-0.40186888	0.687780526	0.821966537
HS_H3K27ac_103767	22.35597119	0.235763573	0.415804076	0.5670064	0.570709833	0.741379884
HS_H3K27ac_103769	110.462812	-0.642135451	0.573036332	-1.120584184	0.2624649	0.484966769
HS_H3K27ac_103771	14.84758704	-1.124277008	0.423217932	-2.656496625	0.007895724	0.086175569
HS_H3K27ac_103772	25.49057306	0.255869215	0.355968492	0.718797367	0.47226578	0.667982735
HS_H3K27ac_103773	20.9658085	0.132438426	0.369241819	0.358676671	0.719836983	0.84226553
HS_H3K27ac_103775	18.85206102	0.036257226	0.276891163	0.130943962	0.895819637	0.945506337
HS_H3K27ac_103776	18.3987514	-0.427728078	0.365419664	-1.170511934	0.241795014	0.46446014
HS_H3K27ac_10378	258.178488	-0.431139332	0.492744554	-0.874975336	0.381587326	0.594975085
HS_H3K27ac_103781	53.35141353	-0.186010968	0.405595527	-0.45861198	0.646512832	0.794038951
HS_H3K27ac_103782	26.75549006	-0.110776575	0.442053331	-0.250595499	0.802126862	0.891845126
HS_H3K27ac_103783	16.14007927	-0.952277701	0.415390728	-2.292486656	0.021877577	0.140156439
HS_H3K27ac_103789	17.48019106	-0.223316155	0.38605095	-0.578462909	0.562951632	0.735834021
HS_H3K27ac_103790	13.43433761	-0.543808695	0.385578726	-1.410370068	0.158430439	0.370917396
HS_H3K27ac_103795	9.024037345	0.600806119	0.451899442	1.329512859	0.183678826	0.401113298
HS_H3K27ac_103796	79.76756533	-0.132338692	0.546505443	-0.24215439	0.808660535	0.895504621
HS_H3K27ac_103797	87.83217331	-0.146540063	0.410067965	-0.357355549	0.720825649	0.842722598
HS_H3K27ac_103798	158.5754258	-0.297936836	0.450264337	-0.661693169	0.508167883	0.695020385
HS_H3K27ac_103799	36.86621495	0.333960628	0.485174891	0.688330401	0.491244741	0.682317332
HS_H3K27ac_10380	18.38794928	0.246706575	0.499550257	0.493857369	0.621406914	0.777320227
HS_H3K27ac_10381:10382	18.277206	-0.852971052	0.424431403	-2.00967941	0.044465131	0.19499828
HS_H3K27ac_103818	39.43825276	-0.573833556	0.452531078	-1.268053365	0.204778894	0.424863457
HS_H3K27ac_103819	21.13096415	0.378823311	0.459506261	0.824413819	0.409704465	0.616940964
HS_H3K27ac_103820:103821	32.87352347	-0.438332874	0.318808367	-1.374910198	0.169159287	0.383291501
HS_H3K27ac_103822	29.54905017	0.26330816	0.378096955	0.696403811	0.486175977	0.678355053
HS_H3K27ac_103823	23.6418879	0.267674523	0.459216655	0.582893761	0.559964821	0.734029648
HS_H3K27ac_103824	33.37770311	0.205587438	0.456017335	0.450832506	0.652110271	0.797830134
HS_H3K27ac_103825	23.69441125	-0.450159702	0.377599421	-1.192162057	0.233197708	0.455307188
HS_H3K27ac_103826	24.24948551	0.447717334	0.363798447	1.230674119	0.218444771	0.440500843
HS_H3K27ac_103827:103828	26.04847903	1.04743288	0.363499787	2.881522678	0.003957588	0.061731438
HS_H3K27ac_103829	23.26197788	0.270132716	0.390793778	0.691241087	0.489414048	0.681101694
HS_H3K27ac_10383	24.36334709	-0.273986561	0.369136562	-0.742236313	0.457944171	0.656690651
HS_H3K27ac_103830:103831:103832	26.11313889	-0.514816818	0.299774075	-1.717349366	0.085915357	0.272135723
HS_H3K27ac_103833	19.33772737	0.336849312	0.384086038	0.877015247	0.380478357	0.594126227
HS_H3K27ac_103834	27.17872368	-0.143196366	0.357137822	-0.400955479	0.688452903	0.822396298
HS_H3K27ac_103835:103836	28.71181489	-0.367119061	0.361886945	-1.014457875	0.310364321	0.53115846
HS_H3K27ac_103837	22.8154192	0.376653305	0.402739463	0.935228205	0.349670706	0.567250276
HS_H3K27ac_103838:103839	28.0201696	0.625349063	0.315435943	1.982491461	0.047424262	0.201393489
HS_H3K27ac_103840:103841	10.736344	-1.606527421	0.498309981	-3.223951921	0.001264346	0.034380859
HS_H3K27ac_103842	23.52535201	-0.671715036	0.405057411	-1.658320567	0.09725278	0.289968511
HS_H3K27ac_103843:103844:103845	29.28507036	0.254447425	0.31489639	0.808035383	0.419070213	0.624398595
HS_H3K27ac_103846:103847	37.14112836	0.16915654	0.369230374	0.458132787	0.646857045	0.794270121
HS_H3K27ac_103848	21.43973209	-0.220630174	0.317689375	-0.694483955	0.487378759	0.679250557
HS_H3K27ac_103849	13.99782246	0.329810074	0.315138936	1.046554506	0.295305093	0.516490312
HS_H3K27ac_10385	67.68079403	-0.057202579	0.318996995	-0.179320118	0.857686351	0.924360713
HS_H3K27ac_103850:103851	39.06217729	-0.181985813	0.454064769	-0.40079263	0.688572805	0.822426417
HS_H3K27ac_103852:103853	4.634893945	0.46188847	0.51605915	0.895030095	0.370771	0.586057918
HS_H3K27ac_103854	29.18555848	0.758257927	0.408434061	1.856500228	0.063382291	0.233165617
HS_H3K27ac_103855:103856	68.75395751	0.248549856	0.318136076	0.781269008	0.434644294	0.637461605
HS_H3K27ac_103859:103860	23.25077901	0.328832758	0.494496183	0.664985433	0.506059811	0.693543422
HS_H3K27ac_103861:103862	36.89562005	0.568365159	0.341083023	1.666354292	0.095642869	0.287671151
HS_H3K27ac_103863	28.66769968	0.378639766	0.437286446	0.86588498	0.38655324	0.598699954
HS_H3K27ac_103864	32.16650695	-0.87465044	0.385872779	-2.26668085	0.023409729	0.144855827
HS_H3K27ac_103865	24.31584953	0.298391408	0.391545331	0.762086493	0.446008384	0.647227068
HS_H3K27ac_103866	77.93239324	-0.512326425	0.554229936	-0.924393274	0.355281595	0.572543592
HS_H3K27ac_103867	21.50511986	0.568980311	0.376275294	1.512138373	0.130498665	0.336655574
HS_H3K27ac_103868	24.2610039	1.104244404	0.487359443	2.265769998	0.023465469	0.144974216
HS_H3K27ac_103869	27.19235532	0.797144971	0.413822372	1.926297429	0.054067246	0.215358901
HS_H3K27ac_103870	19.51217876	0.547187721	0.3917592	1.396745043	0.162490254	0.37567966
HS_H3K27ac_103873	15.42254515	0.365629445	0.355688904	1.027947291	0.303974622	0.525221228
HS_H3K27ac_103874	67.76878231	0.607542598	0.547464245	1.109739317	0.267111375	0.489605741
HS_H3K27ac_103875	136.4814721	-0.627057755	0.500395128	-1.253125219	0.210160139	0.431138073
HS_H3K27ac_103876	19.15597177	-0.281736488	0.399839755	-0.704623502	0.481044569	0.674457753
HS_H3K27ac_103877	18.87223752	-0.311157237	0.353096406	-0.881224594	0.37819627	0.592411578
HS_H3K27ac_103878	13.71862194	-0.518543041	0.344135025	-1.506801118	0.131861643	0.338373562
HS_H3K27ac_103879	77.59227499	-0.321087178	0.532155488	-0.603370979	0.546261924	0.723921454
HS_H3K27ac_10388	4.475978569	-0.722460284	0.471902851	-1.530951304	0.125781428	0.330417281
HS_H3K27ac_103880	21.9395743	1.003382617	0.446095264	2.249256375	0.02449619	0.147939719
HS_H3K27ac_103881	17.2217792	-0.19370193	0.348785804	-0.555360705	0.578647965	0.747093689
HS_H3K27ac_103882	24.6804739	-0.975256815	0.332667363	-2.931627576	0.003371908	0.057147674
HS_H3K27ac_103883:103884	153.206433	-1.139711602	0.497968277	-2.288723308	0.022095434	0.140737855
HS_H3K27ac_103885:103886:103887	61.89325892	-0.271534733	0.35712475	-0.7603358	0.447053888	0.648103708
HS_H3K27ac_103888	32.72502324	-0.258792732	0.36210886	-0.714682131	0.474805482	0.670271585
HS_H3K27ac_103889	31.67406097	0.216830698	0.357135181	0.607139005	0.543758667	0.721892443
HS_H3K27ac_10389:10390:10391	73.91442673	-1.095523648	0.541167999	-2.024368867	0.042932213	0.191849288
HS_H3K27ac_103890:103891:103892:103893:103894	17.86084507	-1.732295139	0.553216346	-3.1313159	0.001740249	0.041049596
HS_H3K27ac_103895	8.766704067	-0.066994525	0.459540573	-0.145785876	0.884090426	0.939385612
HS_H3K27ac_103896	28.76201467	-0.327108175	0.410391186	-0.79706433	0.425413671	0.629362198
HS_H3K27ac_103907	6.247857474	-1.400117771	0.502652177	-2.785460473	0.005345176	0.071810309
HS_H3K27ac_103908:103909:103910:103911:103912	38.1001116	-0.075088172	0.371954931	-0.201874383	0.840014929	0.913474133
HS_H3K27ac_103913	10.61040989	0.062569685	0.410972163	0.152247989	0.878991346	0.936256337
HS_H3K27ac_103917	52.88704642	0.061818711	0.515974328	0.119809663	0.904633927	0.95003605
HS_H3K27ac_103921	13.69738095	0.428850425	0.447542705	0.958233529	0.337945013	0.55630152
HS_H3K27ac_103923	20.08453415	-1.088900286	0.478717509	-2.274619719	0.022928752	0.143466789
HS_H3K27ac_103924	46.77780843	-0.507016411	0.443623426	-1.14289819	0.253080864	0.475774911
HS_H3K27ac_103926	291.6120919	-0.809276333	0.48755265	-1.65987475	0.096939652	0.28939803
HS_H3K27ac_103927	16.61924441	-1.060161503	0.441803751	-2.399620872	0.01641206	0.121841003
HS_H3K27ac_103928	11.45725958	-0.85300085	0.441488259	-1.932103136	0.053346777	0.214023528
HS_H3K27ac_103929	20.83464531	-0.213478486	0.377984798	-0.564780612	0.572222996	0.742483254
HS_H3K27ac_103930	17.41833285	1.366863597	0.398135323	3.43316334	0.000596583	0.022888478
HS_H3K27ac_103931	21.44134052	-0.709561237	0.397103192	-1.786843447	0.073962795	0.251890748
HS_H3K27ac_103932	23.79995549	-0.294614393	0.668887032	-0.440454635	0.659607862	0.803285045
HS_H3K27ac_103933	14.16562936	0.622000675	0.361870318	1.718849666	0.085641749	0.271763108
HS_H3K27ac_103934	14.8732867	-0.105145448	0.326047561	-0.322484999	0.7470853	0.859648564
HS_H3K27ac_103935	15.08825697	-0.442034732	0.368998346	-1.197931475	0.230943695	0.453448055
HS_H3K27ac_103936	4.402338862	-0.829458796	0.626961209	-1.322982641	0.185841151	0.403641091
HS_H3K27ac_103945:103946	87.73001937	-0.758902797	0.410147282	-1.850317755	0.064267765	0.234816935
HS_H3K27ac_103954	19.26327846	0.777913955	0.390894623	1.9900861	0.046581452	0.199645996
HS_H3K27ac_103955	20.49511011	0.25898347	0.341627072	0.758088253	0.448398152	0.648954681
HS_H3K27ac_103956	15.16603859	-0.282393568	0.348363109	-0.810629946	0.417578215	0.623568071
HS_H3K27ac_103957	15.06774856	-0.352148104	0.405402855	-0.868637455	0.385045461	0.597778131
HS_H3K27ac_103958	11.26928182	-0.650061221	0.397187741	-1.636659831	0.101701567	0.296516224
HS_H3K27ac_103959	29.64988924	-1.529401939	0.774656482	-1.97429696	0.048347986	0.203281695
HS_H3K27ac_103961	23.70392823	-1.327292653	0.414058326	-3.205569288	0.001347956	0.035640834
HS_H3K27ac_103963:103964	46.06709711	-1.311927571	0.790022327	-1.660620879	0.096789613	0.289166485
HS_H3K27ac_103967	30.4510003	-0.459471079	0.442392686	-1.0386046	0.298988666	0.520232335
HS_H3K27ac_103968	72.50541918	-0.718717443	0.434711695	-1.653319778	0.0982658	0.291452911
HS_H3K27ac_103970	13.11791668	-0.850683249	0.385497626	-2.206714624	0.027334003	0.156345042
HS_H3K27ac_103971	17.88566244	0.099383225	0.389150261	0.25538522	0.798425585	0.889546582
HS_H3K27ac_103972:103973	108.9614714	-1.130193749	0.581859502	-1.94238256	0.052090805	0.211291734
HS_H3K27ac_103975	47.02312466	-0.831964421	0.338050752	-2.461063657	0.013852579	0.113306504
HS_H3K27ac_103977	66.75780654	-0.142335845	0.414038245	-0.343774632	0.73101578	0.848996853
HS_H3K27ac_103978	17.44186668	0.634504632	0.338454099	1.874713985	0.060832082	0.228556551
HS_H3K27ac_103981	22.41092689	0.083545525	0.375276243	0.22262407	0.823828101	0.904308013
HS_H3K27ac_103982	21.37931377	-0.390594999	0.472642803	-0.826406318	0.408573641	0.616188453
HS_H3K27ac_103983	22.35058704	0.279263665	0.450763207	0.619535181	0.535563853	0.715331989
HS_H3K27ac_103984	21.53417861	0.31753257	0.484134379	0.655876931	0.511903312	0.697564122
HS_H3K27ac_103985	22.13433984	0.960242199	0.461197341	2.082063605	0.03733666	0.179923998
HS_H3K27ac_103986	12.97843007	-0.402434667	0.388923366	-1.034740268	0.300790225	0.522008253
HS_H3K27ac_103990:103991	14.0161222	-0.893841877	0.501277777	-1.783126878	0.074565652	0.253076342
HS_H3K27ac_103992	22.80805067	-0.85922535	0.559533946	-1.535608976	0.124634311	0.328767654
HS_H3K27ac_103993	14.21800465	-0.341277544	0.361355314	-0.944437596	0.344946077	0.562912325
HS_H3K27ac_103994:103995	26.21504612	-0.366325972	0.417397503	-0.87764294	0.380137519	0.593935711
HS_H3K27ac_103996:103997:103998	49.69879759	-0.401568418	0.403085766	-0.996235672	0.319135651	0.538546133
HS_H3K27ac_103999	14.47888239	-0.022274541	0.370824381	-0.060067628	0.952101773	0.975599569
HS_H3K27ac_104000	19.63276783	0.001654705	0.401439068	0.004121932	0.996711183	0.998672551
HS_H3K27ac_104001	15.29384125	-0.431028521	0.392273184	-1.098796803	0.271856707	0.49451376
HS_H3K27ac_104002	19.60736103	-0.554291958	0.512327794	-1.081908819	0.279293046	0.501460068
HS_H3K27ac_104004	15.05340131	-0.376344096	0.357955307	-1.051371746	0.293087887	0.514304062
HS_H3K27ac_104005	12.57922121	-0.112580845	0.383330343	-0.29369145	0.768993688	0.873479187
HS_H3K27ac_104006	10.50959498	0.071234083	0.476719715	0.149425503	0.88121789	0.93770318
HS_H3K27ac_104007	15.91200733	-0.407758802	0.36041957	-1.131344787	0.25791	0.480110793
HS_H3K27ac_104008	17.01589693	0.428379544	0.32684927	1.31063332	0.189981676	0.408469741
HS_H3K27ac_104009	18.73918448	0.452533532	0.33153599	1.364960504	0.172265464	0.38724249
HS_H3K27ac_104010	15.53111809	-0.060963339	0.351920619	-0.17323037	0.862470352	0.926801987
HS_H3K27ac_104011	15.94356167	-0.497072259	0.369094158	-1.346735646	0.178065388	0.394027848
HS_H3K27ac_104012	19.26312478	-0.373434244	0.324508928	-1.150767242	0.249828005	0.47318364
HS_H3K27ac_104013:104014	157.9900234	-0.842757906	0.442623734	-1.904005234	0.056909503	0.220812725
HS_H3K27ac_10402	102.483078	-0.602571989	0.614662166	-0.98033037	0.326923068	0.545832542
HS_H3K27ac_104027	65.01436684	0.017398208	0.459440541	0.037868247	0.96979273	0.984917981
HS_H3K27ac_104028	44.81470738	-0.371421841	0.516375603	-0.719286192	0.471964602	0.667791037
HS_H3K27ac_104029	17.8773817	0.987492211	0.428557976	2.30422082	0.021210251	0.137721044
HS_H3K27ac_10403	16.52418768	0.343600442	0.501974415	0.684497918	0.493660804	0.684100248
HS_H3K27ac_104030	21.56119148	-0.267908422	0.346320785	-0.773584589	0.439176488	0.641390223
HS_H3K27ac_104031	15.65245865	1.319872213	0.525114409	2.513494564	0.011954162	0.10507281
HS_H3K27ac_104032	17.41963939	1.214983582	0.415522	2.923993393	0.003455721	0.057934526
HS_H3K27ac_104033:104034	25.09154097	0.824681782	0.672544601	1.226211289	0.220119174	0.442223528
HS_H3K27ac_104044	93.64948313	-0.341095757	0.464267709	-0.734696277	0.462524488	0.659675783
HS_H3K27ac_104045	11.67941527	-0.64927547	0.422752469	-1.535828925	0.124580344	0.328691436
HS_H3K27ac_104046	11.78515387	0.000364226	0.378206352	0.000963036	0.999231608	0.999616796
HS_H3K27ac_104047	137.9706162	-1.330276618	0.535620026	-2.483620019	0.01300545	0.109467901
HS_H3K27ac_104048	22.7407303	1.021992858	0.421141855	2.426718802	0.01523606	0.118528134
HS_H3K27ac_104049	4.047179024	-1.11074545	0.564787663	-1.966660257	0.049222392	0.205272181
HS_H3K27ac_10405	31.83512127	-0.599388953	0.43658861	-1.372891869	0.169785965	0.384101006
HS_H3K27ac_104050	24.24341476	0.268320403	0.39929713	0.671981797	0.501595285	0.690353727
HS_H3K27ac_104051	16.33620707	-0.575483057	0.375312182	-1.533344998	0.125190873	0.329448693
HS_H3K27ac_104052	18.09290444	0.197054159	0.382900927	0.514634844	0.606808212	0.766945329
HS_H3K27ac_104053	16.11758915	-0.059514547	0.339172104	-0.175470052	0.860710301	0.925971523
HS_H3K27ac_104054	16.49495782	0.253165462	0.444840603	0.569115005	0.569278096	0.740591479
HS_H3K27ac_104055	13.56305223	-0.588769133	0.372600645	-1.580161336	0.114069924	0.313756249
HS_H3K27ac_104056	15.07498073	1.856912707	0.425794691	4.361051811	1.29E-05	0.001659475
HS_H3K27ac_104057	13.96546982	-0.29438574	0.399882395	-0.736180796	0.461620678	0.659125728
HS_H3K27ac_104058	19.67381864	0.381558178	0.433626672	0.879923221	0.378900904	0.592965358
HS_H3K27ac_104059:104060	6.483010236	-0.677756328	0.49491058	-1.369452091	0.170858001	0.385767298
HS_H3K27ac_104061	49.68563359	0.242160394	0.518195236	0.467314976	0.640274544	0.789915724
HS_H3K27ac_104066	19.69908492	1.795693425	0.532952751	3.369329496	0.000753513	0.026150641
HS_H3K27ac_104067	23.04753357	-0.715176287	0.420299657	-1.701586655	0.088832881	0.27664321
HS_H3K27ac_104071:104072:104073	25.48775343	0.693965919	0.389405121	1.782118111	0.074729973	0.253524243
HS_H3K27ac_104074	30.48889298	-1.087814041	0.488789832	-2.225525104	0.026046008	0.152463546
HS_H3K27ac_104075	17.12746634	0.059052278	0.474891213	0.124349064	0.901038901	0.948367498
HS_H3K27ac_104080	16.67280541	-0.561162185	0.459573344	-1.221050334	0.222066963	0.44450807
HS_H3K27ac_104090	24.87287625	0.677756053	0.403500006	1.679692796	0.093017102	0.283336662
HS_H3K27ac_104091	15.35262597	-0.840021502	0.583293502	-1.440135196	0.149829153	0.360362418
HS_H3K27ac_104094	14.88578663	-0.164806848	0.332922386	-0.49503084	0.620578351	0.77680177
HS_H3K27ac_10410:10411	16.00243245	0.425282131	0.358917961	1.184900667	0.236056724	0.458778218
HS_H3K27ac_104109	17.84626753	0.288866898	0.46683854	0.618772602	0.536066174	0.715812624
HS_H3K27ac_104110	24.90246876	0.408052449	0.435926298	0.936058346	0.349243148	0.566991176
HS_H3K27ac_104112	18.2791826	-0.050234615	0.395108968	-0.127141166	0.89882867	0.947040445
HS_H3K27ac_104113	38.34864133	0.449432655	0.470589857	0.955041101	0.339556912	0.557834854
HS_H3K27ac_104115	21.28411517	-0.584693403	0.394601212	-1.481732405	0.138411511	0.346485678
HS_H3K27ac_10412	36.63672315	-0.456963588	0.498121953	-0.917372915	0.358947261	0.575869978
HS_H3K27ac_104120	32.58965145	-0.069489594	0.418925021	-0.16587597	0.868254559	0.930446721
HS_H3K27ac_104121	59.84456247	-0.565738544	0.39382677	-1.436516222	0.150855504	0.361661672
HS_H3K27ac_104122	75.47020968	0.705934566	0.491420386	1.436518683	0.150854804	0.361661672
HS_H3K27ac_104123	39.1481736	1.470182645	0.580507679	2.532580872	0.011322625	0.102261384
HS_H3K27ac_104124	35.91215644	0.581546446	0.441618786	1.316851692	0.187888342	0.406107719
HS_H3K27ac_104125	33.69495501	1.650125475	0.491636583	3.356392776	0.000789663	0.026652633
HS_H3K27ac_104131	133.1897595	-2.03266355	0.61610155	-3.299234601	0.000969489	0.029995234
HS_H3K27ac_104132	18.28320474	1.381338855	0.409262014	3.375194391	0.000737636	0.025953416
HS_H3K27ac_104133	22.51215314	-0.709400861	0.357147187	-1.986298331	0.047000208	0.20058438
HS_H3K27ac_104134	221.75614	-0.131745174	0.544196618	-0.242091129	0.808709552	0.895517626
HS_H3K27ac_104135	26.62663245	0.054306537	0.467428713	0.116181432	0.907508752	0.951727975
HS_H3K27ac_104137	17.27029164	0.282559984	0.468515174	0.603096761	0.546444321	0.724001654
HS_H3K27ac_104138	15.75241776	0.88337145	0.40637979	2.173758321	0.02972329	0.162793557
HS_H3K27ac_104139	28.99047186	0.497714684	0.344749375	1.443700035	0.148823372	0.359325404
HS_H3K27ac_10414	52.69078661	-1.45683578	0.573373695	-2.540813768	0.011059481	0.101098647
HS_H3K27ac_104140	90.58583585	0.226008204	0.406859125	0.555494986	0.578556138	0.747025717
HS_H3K27ac_10415	36.27028585	-0.261096085	0.3676209	-0.710231885	0.477560351	0.67197813
HS_H3K27ac_10418	28.17440183	-0.568133368	0.356740105	-1.592569381	0.111256827	0.309822317
HS_H3K27ac_104182	19.22260184	-0.340316133	0.453626035	-0.750212965	0.453126452	0.652725451
HS_H3K27ac_104184	87.57836498	-1.388356915	0.338996717	-4.095487784	4.21E-05	0.003894697
HS_H3K27ac_104187	14.30358048	0.674377352	0.338027738	1.995035547	0.046039003	0.198562699
HS_H3K27ac_104188	22.6900626	2.259458253	0.437642537	5.162793978	2.43E-07	7.96E-05
HS_H3K27ac_104190	24.26551905	-0.143831221	0.458205206	-0.313901324	0.753595985	0.863967862
HS_H3K27ac_104194	43.04593976	-0.078924367	0.495592916	-0.159252411	0.873470013	0.933416541
HS_H3K27ac_104195:104196	15.61526249	0.304097417	0.496581037	0.612382259	0.540284877	0.719178842
HS_H3K27ac_104205:104206	17.29936216	-0.171043363	0.301006734	-0.568237661	0.569873602	0.740730386
HS_H3K27ac_104207	25.58590626	0.025167048	0.432968824	0.058126697	0.953647709	0.976441013
HS_H3K27ac_104226	24.88062302	0.244617723	0.410827188	0.595427298	0.551557883	0.727881593
HS_H3K27ac_104230:104231	31.31538775	-1.397210792	0.35218656	-3.967246202	7.27E-05	0.005695503
HS_H3K27ac_104233	23.25399051	0.974463202	0.383421633	2.541492492	0.011038032	0.100999684
HS_H3K27ac_104236	22.93357379	0.601267526	0.38995868	1.541874963	0.123103981	0.326633819
HS_H3K27ac_10424:10425	29.15494566	0.612739663	0.347007686	1.765781244	0.077432556	0.258415607
HS_H3K27ac_104240	179.9913753	-1.751194029	0.547972511	-3.195769848	0.001394583	0.036277094
HS_H3K27ac_104245	288.1603192	-0.747755759	0.441375126	-1.694150204	0.090236744	0.27905552
HS_H3K27ac_104250	38.20895001	-1.206489387	0.460929901	-2.617511654	0.008857346	0.090612382
HS_H3K27ac_104251	59.16956448	-1.72100971	0.60563348	-2.841668708	0.00448781	0.066141277
HS_H3K27ac_104269	18.6319538	0.2914523	0.480500157	0.60656026	0.54414278	0.722234066
HS_H3K27ac_104279:104280	84.79496001	-0.464175971	0.55932497	-0.829886017	0.406603232	0.614231535
HS_H3K27ac_10428	63.16835358	1.190371301	0.444899711	2.67559468	0.00745968	0.083741075
HS_H3K27ac_104284	42.92483218	-0.505310266	0.348147689	-1.451425018	0.146661548	0.356496684
HS_H3K27ac_104285	248.2624589	-1.181363367	0.463560971	-2.548453043	0.010820185	0.099971368
HS_H3K27ac_104286	10.65787668	0.625770463	0.388986488	1.608720307	0.107677513	0.305196178
HS_H3K27ac_104287	20.03963869	-1.430907289	0.406499195	-3.520074099	0.000431426	0.01843603
HS_H3K27ac_104288	120.2927665	0.325441766	0.53773986	0.605202982	0.545044135	0.722931703
HS_H3K27ac_104289	12.58718456	0.5806809	0.489663287	1.18587796	0.235670498	0.45842144
HS_H3K27ac_10429	123.5461728	0.277352053	0.466835034	0.59411148	0.552437553	0.728551126
HS_H3K27ac_104298	15.64320009	-0.608211898	0.41291388	-1.472975182	0.140757728	0.349803858
HS_H3K27ac_104299	47.81263419	-1.262332266	0.389028843	-3.244829496	0.00117521	0.033173387
HS_H3K27ac_10430	38.03924411	0.440936216	0.363620219	1.212628434	0.225271913	0.447430566
HS_H3K27ac_104300	29.70852563	-0.222430707	0.339756243	-0.65467732	0.512675531	0.698100526
HS_H3K27ac_104301	50.70935531	0.067258701	0.476143671	0.141257156	0.887666795	0.941424648
HS_H3K27ac_104302	14.64040065	0.940027725	0.312071947	3.012214762	0.00259349	0.049706089
HS_H3K27ac_104303	228.9387237	-1.335513348	0.478222103	-2.792663369	0.005227606	0.070791164
HS_H3K27ac_104304	28.8665581	-0.226444388	0.35228137	-0.642794105	0.520357709	0.703591661
HS_H3K27ac_104309:104310	118.1006485	-0.292927783	0.513881325	-0.570030022	0.568657336	0.740116296
HS_H3K27ac_10431	34.54390202	-0.210396508	0.447727455	-0.469920943	0.638411501	0.788321649
HS_H3K27ac_104315	15.99222655	1.037055994	0.553664981	1.873074929	0.061058039	0.228884163
HS_H3K27ac_104318	96.13582049	-0.441218498	0.363167421	-1.214917621	0.224397512	0.446440198
HS_H3K27ac_10432:10433	49.10392749	0.791790741	0.549960924	1.439721819	0.149946118	0.360534989
HS_H3K27ac_104320	31.65852085	0.418858637	0.409063748	1.023944652	0.305861418	0.52712696
HS_H3K27ac_104323	21.92797422	1.347626389	0.402961299	3.344307239	0.000824883	0.027451439
HS_H3K27ac_104330	24.31384107	-0.37321515	0.429115653	-0.869730915	0.384447473	0.597318084
HS_H3K27ac_104336	65.81940044	0.479823403	0.457764815	1.048187602	0.294552182	0.515791926
HS_H3K27ac_104338	65.42179552	0.686407016	0.657168991	1.044490878	0.296258337	0.517663781
HS_H3K27ac_104339	96.39993792	-0.855348848	0.541368383	-1.579975621	0.11411245	0.313790837
HS_H3K27ac_10434	37.8309184	0.751418094	0.430957863	1.743599919	0.081228877	0.264857712
HS_H3K27ac_104340	37.08794311	0.34495471	0.294041057	1.173151512	0.240735053	0.463373049
HS_H3K27ac_104341	41.16464097	0.640028048	0.753803015	0.849065386	0.39584491	0.605991937
HS_H3K27ac_104342:104343	111.6163019	0.111759818	0.436261937	0.256175954	0.797814975	0.88926603
HS_H3K27ac_104344:104345	50.32356432	0.263734348	0.384403193	0.686087818	0.492657732	0.683241513
HS_H3K27ac_104346	34.13490479	0.072764604	0.453167897	0.160568753	0.872433067	0.933035058
HS_H3K27ac_104347	50.8054616	-0.096025652	0.38121747	-0.251892054	0.801124501	0.891327594
HS_H3K27ac_104348	132.8165664	-0.649184957	0.617401602	-1.051479223	0.293038547	0.514253072
HS_H3K27ac_104356	15.35827754	0.714387451	0.500235448	1.428102413	0.153262383	0.364616531
HS_H3K27ac_104357	10.2751506	0.236885299	0.46338995	0.511200769	0.609210481	0.768595198
HS_H3K27ac_10436	266.5195976	-0.539782876	0.535325379	-1.008326706	0.313297646	0.5337231
HS_H3K27ac_104360	21.98186222	0.749772507	0.366323999	2.046746893	0.040682942	0.187452338
HS_H3K27ac_104361	21.07504104	1.068973628	0.78866002	1.355430225	0.175280525	0.390730161
HS_H3K27ac_104364	15.58957085	0.519167894	0.561978595	0.923821474	0.355579273	0.572893791
HS_H3K27ac_104370	119.498399	-0.586574377	0.537932268	-1.090424226	0.275526315	0.498138831
HS_H3K27ac_104371	22.54862798	1.208622555	0.427105584	2.829798064	0.004657739	0.067334814
HS_H3K27ac_104372	25.36014961	0.088432907	0.42058937	0.210259492	0.833465149	0.90975913
HS_H3K27ac_104373	20.94358556	1.426410206	0.329609558	4.327575375	1.51E-05	0.001878804
HS_H3K27ac_104375:104376	16.79218998	0.217166735	0.338928788	0.640744437	0.521688738	0.704586207
HS_H3K27ac_104377	204.1692104	-1.239570517	0.592047333	-2.093701717	0.03628656	0.177727851
HS_H3K27ac_104378	30.82277475	-0.190131369	0.386334872	-0.49214136	0.622619415	0.77815419
HS_H3K27ac_104379	24.79118667	0.534866287	0.472874166	1.131096442	0.258014502	0.480191785
HS_H3K27ac_104380	17.69402465	0.653620465	0.699484558	0.934431587	0.35008131	0.56760215
HS_H3K27ac_104382	21.96048018	0.562331266	0.427784641	1.314519531	0.18867143	0.406887342
HS_H3K27ac_104384	6.628498124	-0.121748331	0.454477699	-0.26788626	0.78878687	0.884030615
HS_H3K27ac_104385:104386	20.27119398	-0.040111842	0.403219055	-0.099479035	0.920757933	0.958847251
HS_H3K27ac_104390	25.94881005	-0.841507655	0.331787631	-2.536283989	0.011203584	0.101759377
HS_H3K27ac_104391:104392	106.208554	0.068098361	0.655981234	0.103811446	0.917318983	0.956751915
HS_H3K27ac_104393:104394	14.82128681	-0.284028894	0.404540861	-0.702101866	0.482615639	0.675597447
HS_H3K27ac_104396	24.27704372	0.652184715	0.455869593	1.430638771	0.15253377	0.363792537
HS_H3K27ac_104398	24.84405669	0.104800866	0.471173888	0.222425029	0.823983029	0.904436582
HS_H3K27ac_104401	86.95725621	-1.110458799	0.397144929	-2.796104687	0.005172264	0.07041629
HS_H3K27ac_104402	19.81293391	-0.142251563	0.384185381	-0.370268025	0.711182796	0.837036529
HS_H3K27ac_104403	9.39099901	1.004881233	0.485774746	2.068615631	0.03858217	0.18282344
HS_H3K27ac_104405	20.01045929	-0.967576622	0.470760987	-2.055345812	0.039845615	0.185914013
HS_H3K27ac_104406	54.10554603	-0.944372043	0.447235184	-2.111578154	0.034722648	0.174627433
HS_H3K27ac_104407	51.64944112	-0.583772441	0.44883329	-1.300644257	0.193380251	0.412137624
HS_H3K27ac_104412	20.19648903	1.643148387	0.461976546	3.556778808	0.00037543	0.016819848
HS_H3K27ac_104420	42.30122954	1.097969795	0.604714913	1.81568169	0.069419214	0.243675543
HS_H3K27ac_104427:104428	18.76478061	0.91279217	0.528735301	1.726368883	0.08428107	0.26956083
HS_H3K27ac_104429	67.08200279	-0.825268278	0.520420295	-1.585772666	0.112790888	0.312168862
HS_H3K27ac_104430	24.82151404	0.043607355	0.320431253	0.136089582	0.891750463	0.943502538
HS_H3K27ac_104431	14.18519886	0.295878549	0.406118646	0.728551995	0.466275752	0.6627717
HS_H3K27ac_104434	33.42343709	0.781421428	0.364966936	2.141074576	0.032268025	0.168833959
HS_H3K27ac_104435	22.73364949	0.722669727	0.401327196	1.800699612	0.071750239	0.248155747
HS_H3K27ac_104436	30.64166071	0.121843636	0.328323886	0.371108047	0.710557057	0.836849139
HS_H3K27ac_104437	30.69348292	0.034995923	0.417584166	0.083805674	0.933210937	0.965304705
HS_H3K27ac_104438	93.65499763	-1.362320813	0.56729916	-2.401415177	0.016331795	0.121662855
HS_H3K27ac_104439	7.943048227	-0.713319482	0.497077072	-1.435027932	0.151279138	0.36223655
HS_H3K27ac_104440	26.01073368	0.105553069	0.434965882	0.242669767	0.80826123	0.895336846
HS_H3K27ac_104446:104447	21.61212971	-0.774172372	0.306199427	-2.528327308	0.011460745	0.102890738
HS_H3K27ac_104450	51.28009173	-1.154814236	0.586216221	-1.969945893	0.048844572	0.204357112
HS_H3K27ac_104453	252.3063365	-0.912030323	0.501618163	-1.818176434	0.069037171	0.243182257
HS_H3K27ac_104454	22.4859741	-0.08384013	0.318333832	-0.263371724	0.792264082	0.886033148
HS_H3K27ac_104455	18.45345395	-0.09154712	0.314946018	-0.290675592	0.77129944	0.87479697
HS_H3K27ac_104456	22.33761319	-0.348774779	0.446961433	-0.780324102	0.43520013	0.637897617
HS_H3K27ac_104457:104458:104459:104460:104461	65.19476695	-1.452793343	0.557459466	-2.606096821	0.009158057	0.092206629
HS_H3K27ac_104462:104463	25.50540827	-0.469861687	0.360412769	-1.303676583	0.192343877	0.411150322
HS_H3K27ac_104464:104465	28.71783177	-0.886690282	0.521957743	-1.698777907	0.089361038	0.277512077
HS_H3K27ac_104466	19.5817076	-0.280019662	0.37020139	-0.756398192	0.449410492	0.649760212
HS_H3K27ac_104469	24.74235881	-0.537039651	0.475992514	-1.128252305	0.25921338	0.481605241
HS_H3K27ac_10448	23.07807573	-0.502807398	0.332151072	-1.513791281	0.130078785	0.336221877
HS_H3K27ac_104481	200.8364608	-0.773273343	0.5034364	-1.535990133	0.1245408	0.328637328
HS_H3K27ac_104482	21.5799778	0.697228867	0.365637757	1.906884214	0.056535583	0.220067419
HS_H3K27ac_104483	22.10376863	-1.225087571	0.40352308	-3.035978934	0.002397561	0.04803478
HS_H3K27ac_104486	44.87188755	-0.766064974	0.416886168	-1.837587891	0.066123154	0.238067061
HS_H3K27ac_104490	35.27104871	-1.077496669	0.463580784	-2.324291053	0.0201099	0.134318861
HS_H3K27ac_104491	71.24456131	-0.944725679	0.433358545	-2.180009346	0.029256769	0.161732141
HS_H3K27ac_104492	16.56748992	0.75261036	0.41567281	1.810583567	0.070205338	0.245175255
HS_H3K27ac_104493	23.2923215	0.457645887	0.423931153	1.079528794	0.280352065	0.502517266
HS_H3K27ac_104494	41.47173863	2.002315329	0.500707324	3.998973516	6.36E-05	0.005151043
HS_H3K27ac_104495	32.95074127	-0.199710994	0.40900404	-0.488286114	0.625347196	0.779643738
HS_H3K27ac_104496	38.16408483	-1.197083047	0.517308744	-2.314059177	0.020664476	0.136254031
HS_H3K27ac_104497	3.033856807	-0.022786957	0.534165523	-0.04265898	0.965973379	0.982832113
HS_H3K27ac_104501	15.85598807	0.885266508	0.498185057	1.776983262	0.075570994	0.255161174
HS_H3K27ac_104502	24.28574316	-0.519710451	0.325165801	-1.598293699	0.109977629	0.307944273
HS_H3K27ac_104503	14.98699529	0.181723055	0.527911051	0.344230443	0.730672989	0.848751485
HS_H3K27ac_104504	113.933345	-0.314066712	0.501937483	-0.625708823	0.531505945	0.712149154
HS_H3K27ac_104505	42.8267252	-0.473043207	0.487643441	-0.970059613	0.332016778	0.550973206
HS_H3K27ac_104506	15.45201219	0.800441699	0.56169166	1.42505534	0.154141205	0.365540599
HS_H3K27ac_104507	131.2623991	-0.138262058	0.389731295	-0.354762525	0.722767505	0.844203815
HS_H3K27ac_104508	35.79500177	1.547850837	0.37780983	4.096904619	4.19E-05	0.003894697
HS_H3K27ac_104510	44.96326674	-0.58424903	0.331664482	-1.761566465	0.078142574	0.259468254
HS_H3K27ac_104514	51.02500182	-1.149819685	0.378589009	-3.037118503	0.002388515	0.047988424
HS_H3K27ac_104520	23.94708276	-0.72468687	0.323317994	-2.241405938	0.024999792	0.149363728
HS_H3K27ac_104521	24.27327684	-0.517698454	0.402504464	-1.286193074	0.198375688	0.418002144
HS_H3K27ac_104522	26.16894174	-0.293532356	0.315022438	-0.931782378	0.351449003	0.568719014
HS_H3K27ac_104523:104524	132.8960503	-0.150727412	0.464465327	-0.324518114	0.745545811	0.858799512
HS_H3K27ac_104525	211.5925486	-0.95548906	0.451328849	-2.117057357	0.03425498	0.173647561
HS_H3K27ac_104526	27.65255533	0.174906975	0.407294107	0.429436547	0.667605562	0.808493239
HS_H3K27ac_104527	144.1149549	0.293697457	0.473268177	0.62057301	0.534880602	0.714861593
HS_H3K27ac_104528	23.40222633	-0.460924239	0.383954566	-1.200465574	0.229958575	0.452377941
HS_H3K27ac_104529	22.95334635	0.703089785	0.311842505	2.254631023	0.024156498	0.146868491
HS_H3K27ac_104530	33.85568184	0.308046203	0.335168557	0.919078466	0.358054532	0.575373293
HS_H3K27ac_104531	64.14249595	-0.8787605	0.503200585	-1.746342366	0.080751478	0.264074152
HS_H3K27ac_104532	104.2531794	0.254070271	0.425468259	0.597154467	0.550404256	0.727059094
HS_H3K27ac_104533	82.82061616	1.097463184	0.431874454	2.54116254	0.011048454	0.101049271
HS_H3K27ac_104537	33.18100767	-0.471171906	0.741754968	-0.635212336	0.525289939	0.707462869
HS_H3K27ac_104538	26.34489743	-0.360073705	0.491346409	-0.732830643	0.463661729	0.660689696
HS_H3K27ac_104539	29.44867736	0.536066037	0.339373032	1.579577597	0.114203633	0.313835458
HS_H3K27ac_104540	23.95983921	-0.833639617	0.36589897	-2.278332776	0.022706758	0.14263558
HS_H3K27ac_104541	21.74385451	-0.325386166	0.47266493	-0.688407676	0.491196092	0.682317332
HS_H3K27ac_104542	31.29657285	0.634897095	0.401970021	1.579463797	0.114229714	0.313844201
HS_H3K27ac_104543	83.84918354	-0.480048145	0.537378279	-0.893315126	0.37168844	0.586883417
HS_H3K27ac_104544	46.47442294	-0.960175007	0.523856192	-1.832898076	0.06681773	0.239203303
HS_H3K27ac_104545	20.5749494	0.249278705	0.643710693	0.387252701	0.698569138	0.829228043
HS_H3K27ac_104547	27.35808952	-0.593848472	0.357313293	-1.66198259	0.096516265	0.288765437
HS_H3K27ac_104548	41.21771794	-0.052551866	0.370569641	-0.141813738	0.887227132	0.941175316
HS_H3K27ac_104549	36.57491404	1.498700877	0.492575596	3.042580447	0.002345591	0.047446969
HS_H3K27ac_10455	21.29155551	-0.586708631	0.436774911	-1.34327457	0.179183083	0.395469902
HS_H3K27ac_104551	19.079348	-0.781693433	0.38353976	-2.038102734	0.04153966	0.188774264
HS_H3K27ac_104552:104553:104554:104555	51.74716202	-0.766066761	0.41188079	-1.859923502	0.06289635	0.232281805
HS_H3K27ac_104556	34.69040294	-0.176480119	0.279440482	-0.63154815	0.527682176	0.709481615
HS_H3K27ac_104557	31.09099539	0.271811343	0.292841569	0.928185651	0.353311276	0.570606756
HS_H3K27ac_104558	29.21453433	1.207548674	0.387945525	3.112675872	0.001853995	0.042289896
HS_H3K27ac_10456	74.315039	-1.189776289	0.431469358	-2.757498923	0.005824541	0.074365118
HS_H3K27ac_104561:104562	44.96759789	-0.597185268	0.626040486	-0.953908384	0.340130019	0.558299445
HS_H3K27ac_104563	21.16824354	-0.37679441	0.361274226	-1.042959565	0.29696702	0.518212903
HS_H3K27ac_104564	36.33211521	0.483878884	0.476783399	1.014881987	0.310162085	0.530893582
HS_H3K27ac_10457	22.25819807	1.27566458	0.390283397	3.26855969	0.001080964	0.031866229
HS_H3K27ac_104571	244.9330764	-0.551033497	0.542696724	-1.015361752	0.309933418	0.530706072
HS_H3K27ac_104572	30.2876369	-1.222553641	0.441425007	-2.769561357	0.005613183	0.073319167
HS_H3K27ac_104573:104574	34.7940305	0.006968146	0.316515035	0.022015214	0.982435819	0.991284264
HS_H3K27ac_104575	59.22973558	-0.626036804	0.491246479	-1.274384309	0.20252725	0.422649662
HS_H3K27ac_104576:104577	26.85303072	-1.001509977	0.461762637	-2.168884828	0.030091429	0.163698782
HS_H3K27ac_104578	30.31384144	-0.170387663	0.42400656	-0.401851479	0.687793334	0.821966537
HS_H3K27ac_104579	28.59410987	0.425029099	0.455057032	0.934012815	0.350297282	0.567694073
HS_H3K27ac_10458	18.66116195	-0.488998839	0.442763838	-1.104423616	0.269409421	0.491545084
HS_H3K27ac_104581	66.65471662	-0.65889137	0.495088804	-1.330854917	0.183236754	0.400596478
HS_H3K27ac_104586	11.74525256	1.509540277	0.544877883	2.770419436	0.005598415	0.073265439
HS_H3K27ac_104589	38.87825897	-1.482609608	0.783527005	-1.892225283	0.058460971	0.224051655
HS_H3K27ac_10459	27.22624837	-0.713890723	0.436402883	-1.635852445	0.101870473	0.296838753
HS_H3K27ac_104590	83.81270453	-1.309038857	0.548532199	-2.386439411	0.01701241	0.124137121
HS_H3K27ac_104591	19.11440466	-0.493923509	0.407528665	-1.211996976	0.225513538	0.447710886
HS_H3K27ac_104592	35.92261472	-0.180009046	0.438179075	-0.410811598	0.681210688	0.817636348
HS_H3K27ac_104594	11.21794915	-0.680757479	0.470905923	-1.445633715	0.148279965	0.358572851
HS_H3K27ac_104595:104596	31.53087324	-0.085322998	0.329542721	-0.258913315	0.795702124	0.888071138
HS_H3K27ac_104597	75.71487274	0.293004827	0.428116527	0.684404383	0.493719849	0.684102277
HS_H3K27ac_104599	14.11984533	1.512055604	0.451970124	3.345476887	0.000821412	0.027406547
HS_H3K27ac_10460	19.9117411	-0.685831343	0.555033136	-1.235658374	0.216585577	0.438800791
HS_H3K27ac_104600	37.28764085	-0.586591485	0.464281869	-1.263438278	0.206431715	0.426777215
HS_H3K27ac_104601	20.06632435	-0.674435393	0.362327688	-1.86139623	0.062688243	0.231945847
HS_H3K27ac_104602	26.82811214	-1.466979249	0.434912371	-3.373045577	0.000743416	0.026013057
HS_H3K27ac_104603	77.83140444	-2.164950336	0.639198915	-3.386974362	0.00070668	0.025142906
HS_H3K27ac_104604	17.139035	-0.058353025	0.380786091	-0.153243584	0.878206189	0.935811558
HS_H3K27ac_104609	12.46266731	0.4424258	0.452701219	0.977301985	0.328419671	0.547425951
HS_H3K27ac_10461	34.73247331	-0.80352948	0.480065946	-1.673789792	0.094171919	0.285075212
HS_H3K27ac_104610	31.18239348	1.361979187	0.487333665	2.794757032	0.005193873	0.070518612
HS_H3K27ac_104611	34.29277201	0.548445844	0.48699688	1.126179379	0.2600896	0.482316
HS_H3K27ac_104612	205.6837451	0.222210583	0.444819918	0.499551784	0.617390715	0.774579882
HS_H3K27ac_104619	16.4489173	-0.423005827	0.415149827	-1.01892329	0.308239386	0.529254658
HS_H3K27ac_10462	31.12750844	0.939461808	0.414915167	2.264226241	0.023560203	0.145307626
HS_H3K27ac_104620	67.04350782	-1.555312266	0.898937725	-1.730166866	0.083600466	0.26858317
HS_H3K27ac_104623	121.7737109	-0.498888666	0.473732539	-1.053101963	0.292294263	0.513452545
HS_H3K27ac_104624	104.0329204	-0.284249221	0.49133647	-0.578522537	0.562911386	0.735808399
HS_H3K27ac_104625:104626:104627:104628	43.54229611	-0.133615224	0.414306418	-0.32250339	0.74707137	0.859648564
HS_H3K27ac_104629	19.26018162	-0.006857323	0.417435174	-0.016427276	0.98689352	0.993527817
HS_H3K27ac_10463	41.53870205	-1.038424001	0.416107772	-2.495565022	0.01257567	0.108002249
HS_H3K27ac_104630	44.06599089	-1.018963378	0.555128019	-1.835546656	0.066424733	0.238468002
HS_H3K27ac_104631	21.13764118	-0.388568295	0.333161006	-1.166307847	0.243490002	0.466049334
HS_H3K27ac_104632	22.70050067	-0.650733967	0.413690045	-1.572998857	0.115719083	0.315784362
HS_H3K27ac_104633	24.25861346	-1.096409959	0.380534678	-2.881235328	0.003961198	0.06176072
HS_H3K27ac_104634	22.66323161	-0.645587051	0.3406728	-1.895035502	0.058087698	0.223441111
HS_H3K27ac_104635:104636	22.27981759	-0.460899265	0.285873323	-1.612250002	0.106907548	0.304159989
HS_H3K27ac_104637	27.81944944	-0.015579365	0.282088365	-0.055228667	0.95595629	0.977821613
HS_H3K27ac_104638:104639	24.44466743	-0.887664893	0.356570403	-2.489451974	0.01279402	0.10863348
HS_H3K27ac_10464:10465	18.32152739	-1.034619483	0.378018285	-2.736956187	0.006201055	0.076648481
HS_H3K27ac_104640	46.31470514	-1.251692558	0.482725385	-2.592970239	0.0095151	0.0939959
HS_H3K27ac_104641	30.59146462	-0.192031523	0.273559255	-0.701974141	0.48269529	0.67564192
HS_H3K27ac_104642	22.21742096	-0.636721035	0.476375931	-1.33659363	0.181355319	0.398199647
HS_H3K27ac_104643	205.7066382	-0.505387147	0.414526702	-1.219190813	0.222771778	0.44521878
HS_H3K27ac_104644	237.7940763	-0.532217573	0.467115542	-1.139370296	0.25454874	0.477205249
HS_H3K27ac_104645:104646	41.22245472	-0.287885163	0.370062042	-0.777937563	0.436605823	0.639221626
HS_H3K27ac_104647	24.26318718	-0.168911896	0.372971393	-0.452881639	0.650633973	0.797021511
HS_H3K27ac_104648:104649:104650	47.21042192	-0.460951326	0.408986022	-1.127058875	0.259717589	0.481891298
HS_H3K27ac_104651:104652	32.39679437	-0.606583432	0.373564042	-1.623773605	0.104424135	0.300321555
HS_H3K27ac_104653:104654	22.34316666	0.617952409	0.320520375	1.927966075	0.053859346	0.21513915
HS_H3K27ac_104655	44.99386582	0.417521695	0.325510365	1.282667894	0.199608453	0.419434292
HS_H3K27ac_104656	45.35415336	-0.745308118	0.375931139	-1.982565531	0.047415981	0.201393489
HS_H3K27ac_104657	38.10789442	0.058849619	0.439523862	0.133894024	0.893486376	0.944367384
HS_H3K27ac_104658:104659	21.02258859	-0.322121965	0.419344763	-0.768155451	0.442394837	0.644137292
HS_H3K27ac_104660:104661	19.22134896	-0.394090569	0.355327469	-1.1090912	0.267390841	0.489869998
HS_H3K27ac_104662	25.37858618	0.489686989	0.291091203	1.682245919	0.092521163	0.282882481
HS_H3K27ac_104663:104664:104665	35.64405755	-0.589741323	0.332723206	-1.772468263	0.076316859	0.256418316
HS_H3K27ac_104666	21.52206073	0.095117796	0.680860952	0.139702234	0.888895261	0.942065507
HS_H3K27ac_104667	4.887233928	-0.823601725	0.613473951	-1.342521102	0.179427093	0.395714402
HS_H3K27ac_104668	63.08272557	0.547210966	0.397746499	1.37577821	0.16889031	0.383053045
HS_H3K27ac_104669:104670	23.76352874	0.530243749	0.353309945	1.500789201	0.133410093	0.340007331
HS_H3K27ac_104671:104672:104673:104674	23.30660937	0.505308235	0.369218243	1.368589567	0.171127607	0.386180206
HS_H3K27ac_104675	19.12633467	1.332128945	0.390655035	3.409987907	0.000649658	0.023898303
HS_H3K27ac_104676:104677	26.33137496	-0.051463207	0.274035816	-0.187797376	0.851035493	0.920452966
HS_H3K27ac_104678	27.4529043	-0.722129847	0.32725325	-2.206639195	0.027339276	0.156345042
HS_H3K27ac_104679:104680:104681	45.1271114	-0.66718156	0.397471418	-1.67856487	0.093236878	0.283738798
HS_H3K27ac_104682	23.84228035	-0.297364501	0.33828392	-0.879038238	0.379380543	0.593314563
HS_H3K27ac_104684	20.68279446	-0.301375419	0.393016486	-0.766826404	0.443184735	0.644892232
HS_H3K27ac_104685	61.860222	-1.360352784	0.568450786	-2.393088051	0.016707231	0.122840006
HS_H3K27ac_104686	25.81011802	0.351677131	0.373773949	0.940881868	0.346765401	0.564614546
HS_H3K27ac_104687:104688:104689	34.40184431	-0.428174889	0.333238073	-1.284891865	0.198830074	0.418489518
HS_H3K27ac_104690:104691	31.93234748	-0.427970147	0.276734835	-1.546499006	0.1219841	0.324909548
HS_H3K27ac_104692	28.65944563	-0.298498422	0.372342087	-0.8016779	0.422739303	0.627254246
HS_H3K27ac_104693:104694	23.54427271	0.057136372	0.287706411	0.198592629	0.84258142	0.915085836
HS_H3K27ac_104695	20.25129621	-0.250362565	0.288681304	-0.867262833	0.385798016	0.598244288
HS_H3K27ac_104696	25.49643925	0.776281658	0.306804056	2.530219674	0.011399113	0.102675561
HS_H3K27ac_104697:104698	33.6255415	-0.480364426	0.50082397	-0.959148232	0.337484076	0.555907916
HS_H3K27ac_104699:104700	28.0714273	-0.082753986	0.311265418	-0.265863091	0.790344652	0.884774925
HS_H3K27ac_104701	17.61144741	-0.454401846	0.393540071	-1.15465204	0.248232947	0.471257849
HS_H3K27ac_104702:104703:104704:104705:104706:104707	69.00808284	-0.197178378	0.375305329	-0.525381237	0.599318194	0.760959677
HS_H3K27ac_104708	26.48363111	-0.184107638	0.472015583	-0.390045678	0.69650277	0.827795249
HS_H3K27ac_104709	25.81279554	-0.331457726	0.395860747	-0.837308898	0.402418959	0.611173365
HS_H3K27ac_10471	22.80896895	0.913687741	0.34923598	2.616247445	0.00889021	0.090758312
HS_H3K27ac_104710:104711:104712:104713:104714	36.99603949	-0.176870333	0.277343396	-0.637730466	0.52364915	0.706029998
HS_H3K27ac_104715:104716:104717	46.39159106	-0.41574201	0.323440336	-1.285374656	0.198661393	0.418257982
HS_H3K27ac_104718	32.94554204	0.31535581	0.394371332	0.79964182	0.423918351	0.62808238
HS_H3K27ac_104719	5.315515396	-0.09015828	0.499388483	-0.180537363	0.856730725	0.923809418
HS_H3K27ac_10472:10473	201.1082677	-0.302745032	0.506576635	-0.597629284	0.55008732	0.726936794
HS_H3K27ac_104720	19.26128467	-0.375052649	0.433058365	-0.866055663	0.386459638	0.598670287
HS_H3K27ac_104721	22.45172099	0.482655765	0.466461314	1.034717673	0.30080078	0.522008253
HS_H3K27ac_104722:104723	31.80284885	-0.454482108	0.345955694	-1.313700326	0.188947071	0.407309273
HS_H3K27ac_104724	29.28602582	-0.719313732	0.299163241	-2.404418836	0.016198203	0.12151891
HS_H3K27ac_104725:104726:104727:104728	40.94065172	-0.41220065	0.304058263	-1.355663372	0.175206298	0.390730161
HS_H3K27ac_104729	26.97861495	0.027025746	0.329905682	0.081919612	0.934710638	0.966183016
HS_H3K27ac_104730	27.96323285	0.947755774	0.317137192	2.988472489	0.002803757	0.052020573
HS_H3K27ac_104731:104732	38.56433969	-0.224305256	0.446482446	-0.502383146	0.615398032	0.773086728
HS_H3K27ac_104733	35.341603	0.276013327	0.387743239	0.711845623	0.476560378	0.671578562
HS_H3K27ac_104734	32.03974142	1.220949086	0.364135373	3.353008736	0.000799382	0.026878837
HS_H3K27ac_104735	24.12692105	0.769474166	0.367332294	2.094763183	0.036192049	0.177477422
HS_H3K27ac_104736:104737:104738	12.92688538	-0.766256359	0.475228962	-1.612394066	0.106876215	0.304158581
HS_H3K27ac_104739:104740	25.75059494	-0.59392903	0.338042136	-1.756967451	0.078923357	0.260754733
HS_H3K27ac_10474	21.54983228	0.795419048	0.438572665	1.813653953	0.069731018	0.244286721
HS_H3K27ac_104741:104742:104743	38.18055053	-0.053206331	0.318515775	-0.167044571	0.867334979	0.929898729
HS_H3K27ac_104744:104745	21.4662317	-0.82517926	0.354272308	-2.329223151	0.019847247	0.133686722
HS_H3K27ac_104746	33.53307291	0.365563662	0.345994662	1.056558676	0.290713049	0.51213756
HS_H3K27ac_104747:104748	17.53017778	-0.921148296	0.407396379	-2.261061568	0.023755445	0.1457356
HS_H3K27ac_104749	397.2512709	-0.443654694	0.521207271	-0.85120588	0.394654997	0.605079942
HS_H3K27ac_10475	45.74142503	-1.625202063	0.674851954	-2.408234953	0.016029861	0.120892152
HS_H3K27ac_104750	25.92505264	0.693560257	0.433344933	1.600480826	0.109491957	0.307284436
HS_H3K27ac_104754:104755	16.06730019	-0.267701115	0.37905686	-0.706229444	0.480045463	0.673586882
HS_H3K27ac_104756:104757:104758:104759:104760:104761	70.49202823	-0.046088271	0.257057744	-0.179291511	0.857708812	0.924360713
HS_H3K27ac_10476	28.59577661	-0.636183773	0.401327947	-1.58519679	0.11292163	0.312309315
HS_H3K27ac_104762	30.81123838	-0.240338368	0.262990627	-0.913866667	0.360786911	0.577265535
HS_H3K27ac_104763	21.8172948	-0.679692753	0.501466852	-1.355409138	0.17528724	0.390730161
HS_H3K27ac_104764	36.48488256	0.070261956	0.501045654	0.140230647	0.888477758	0.941801221
HS_H3K27ac_104765	28.0666201	-0.234181067	0.308837914	-0.75826528	0.448292188	0.648933075
HS_H3K27ac_104766	29.03091568	-0.766460748	0.303745493	-2.523365007	0.011623768	0.103400981
HS_H3K27ac_104767	44.09104206	-0.672034672	0.553662177	-1.213799135	0.224824437	0.447064973
HS_H3K27ac_104768	27.48941979	-0.451057959	0.412068491	-1.094618903	0.27368363	0.496090727
HS_H3K27ac_104769:104770	33.21765021	-0.539491408	0.305875761	-1.763759923	0.077772408	0.258913663
HS_H3K27ac_104771:104772	26.53156472	0.637555152	0.329082928	1.937369268	0.05270022	0.212584498
HS_H3K27ac_104773:104774:104775:104776:104777:104778	47.92787865	-0.786340799	0.329359354	-2.38748586	0.016964055	0.124001817
HS_H3K27ac_104779:104780	46.02165422	-1.080318236	0.353640694	-3.054847067	0.002251753	0.046579794
HS_H3K27ac_10478	21.61340603	0.724651719	0.451252623	1.605867052	0.108303124	0.305996033
HS_H3K27ac_10479	33.85994204	0.264868969	0.310237799	0.853761113	0.393237365	0.603841548
HS_H3K27ac_104791	24.68940814	0.041170366	0.505481037	0.081447895	0.935085761	0.966318547
HS_H3K27ac_104792	24.12080407	-0.043671798	0.419377154	-0.1041349	0.917062295	0.956568169
HS_H3K27ac_104793	48.56315431	0.576061168	0.396055516	1.45449601	0.145808839	0.355515025
HS_H3K27ac_104794	36.77652215	0.385249808	0.316628607	1.216724577	0.223709025	0.445880496
HS_H3K27ac_104795	30.24994919	-0.561748741	0.414550717	-1.355078445	0.175392565	0.390830998
HS_H3K27ac_104796	27.28392975	-0.076980306	0.383630264	-0.200662757	0.840962283	0.914084908
HS_H3K27ac_104797	31.61352281	0.449179217	0.311871739	1.440269065	0.14979129	0.360362418
HS_H3K27ac_104798	47.60610702	-0.871747639	0.647479546	-1.346370929	0.178182921	0.394093187
HS_H3K27ac_104799	34.03337295	-1.097168464	0.401551414	-2.732323748	0.006288931	0.077133544
HS_H3K27ac_10480	40.56598195	-0.973252136	0.528413772	-1.841837189	0.065498968	0.237006521
HS_H3K27ac_104800	22.72275256	-0.866670192	0.362596296	-2.390179384	0.016840145	0.123475923
HS_H3K27ac_104801	25.09711707	0.908505228	0.326651017	2.781271696	0.00541464	0.072145271
HS_H3K27ac_104802	28.601774	0.06376928	0.308645079	0.206610389	0.836314146	0.911417484
HS_H3K27ac_104808	23.93000409	-0.387189942	0.396290338	-0.977036038	0.328551311	0.54759064
HS_H3K27ac_10481	47.76813922	-0.794840107	0.503378335	-1.579011357	0.114333452	0.313974381
HS_H3K27ac_104814	25.95480412	-0.803332118	0.380952499	-2.108746158	0.034966498	0.174940474
HS_H3K27ac_104815	33.59360061	-1.237423125	0.481157913	-2.571760936	0.010118273	0.096911674
HS_H3K27ac_104816	8.458714632	-1.084617073	0.611668364	-1.773211003	0.07619375	0.256318794
HS_H3K27ac_104817	20.38151754	-0.729425019	0.343272686	-2.124914243	0.033593769	0.172255664
HS_H3K27ac_104818	30.82976293	1.029306903	0.43350739	2.374369912	0.017578929	0.125981987
HS_H3K27ac_104819	24.79407767	-0.510995145	0.420363471	-1.215603115	0.224136147	0.446187501
HS_H3K27ac_10482	76.88060709	-1.713111087	0.55444291	-3.089788069	0.002002994	0.044122805
HS_H3K27ac_104820	32.00459339	0.604650315	0.446263859	1.354916609	0.175444127	0.390897017
HS_H3K27ac_104821	49.64721667	-0.722717589	0.420526406	-1.718602158	0.085686838	0.271870773
HS_H3K27ac_104827	27.41575504	1.03414829	0.335092147	3.086160926	0.002027591	0.044335817
HS_H3K27ac_104828	38.72264493	1.258462275	0.390183787	3.225306423	0.001258379	0.034316102
HS_H3K27ac_104829	26.81978846	-0.769451679	0.300658659	-2.559220085	0.01049073	0.098508585
HS_H3K27ac_10483	23.37306166	-0.412848751	0.358090014	-1.152918917	0.248943667	0.47203544
HS_H3K27ac_104830	18.53950685	-0.702437623	0.36378852	-1.930895517	0.053495975	0.21430859
HS_H3K27ac_104831	27.72719351	1.125080467	0.400236117	2.81104183	0.004938137	0.068994537
HS_H3K27ac_104834	9.498981403	2.663113445	0.626049316	4.253839716	2.10E-05	0.002471834
HS_H3K27ac_104835	23.18853485	-0.350200625	0.451629193	-0.775416271	0.438093724	0.640589364
HS_H3K27ac_104836:104837:104838:104839:104840	29.09906171	-0.146192071	0.256219649	-0.570573221	0.568288975	0.739833179
HS_H3K27ac_10484	33.09487107	-1.008304744	0.440174595	-2.290692727	0.021981192	0.140468789
HS_H3K27ac_104841	18.9667205	-0.132747623	0.337961298	-0.392789421	0.694475018	0.826568495
HS_H3K27ac_104842:104843	34.97108594	-0.085599325	0.325226115	-0.26319942	0.792396878	0.88607045
HS_H3K27ac_104844:104845	28.0189286	-0.401656692	0.315530995	-1.27295479	0.203034085	0.423195655
HS_H3K27ac_104846	68.03351359	-0.72476186	0.394212988	-1.83850325	0.065988283	0.237835413
HS_H3K27ac_104847:104848	30.90174371	-0.114769568	0.317471771	-0.361511096	0.717717411	0.841116758
HS_H3K27ac_104849:104850:104851:104852:104853	38.33918982	0.305379686	0.31237265	0.977613391	0.328265572	0.547344757
HS_H3K27ac_10485	54.87254625	-1.440275672	0.49239798	-2.925023518	0.003444302	0.057824686
HS_H3K27ac_104854	24.28881783	-0.405603155	0.410670984	-0.987659636	0.323319369	0.542396166
HS_H3K27ac_104855	39.90653653	0.314109664	0.459985727	0.682868283	0.494690077	0.684625107
HS_H3K27ac_104856	12.25988834	0.017483236	0.415843668	0.042042809	0.966464572	0.983043464
HS_H3K27ac_104857	52.27817618	-0.129053845	0.460275755	-0.280383756	0.779183098	0.879155528
HS_H3K27ac_104858	42.87183163	-0.475510612	0.379887599	-1.251713963	0.21067411	0.431619409
HS_H3K27ac_104859:104860	7.714448729	-0.559804476	0.506759722	-1.104674369	0.269300714	0.491545084
HS_H3K27ac_10486	27.28918083	-0.67809995	0.338789696	-2.00153652	0.045334602	0.197170945
HS_H3K27ac_104861	38.82050243	0.364231649	0.787196099	0.462694937	0.643583048	0.792105632
HS_H3K27ac_104862	30.04220737	0.322575756	0.367690289	0.877302896	0.380322139	0.594069075
HS_H3K27ac_104869:104870	25.6327975	0.370271209	0.346592468	1.068318682	0.285376784	0.507251114
HS_H3K27ac_104871	23.14575967	-1.371433365	0.420678129	-3.260053874	0.001113911	0.032422922
HS_H3K27ac_104872:104873	50.56434539	-0.772880884	0.427134506	-1.809455506	0.070380267	0.245464258
HS_H3K27ac_104874	26.09649627	-0.464727233	0.338715772	-1.372027141	0.170054989	0.384538758
HS_H3K27ac_104875	218.675704	0.044547978	0.439090271	0.101455169	0.919189144	0.957889581
HS_H3K27ac_104876	22.4928222	0.480417193	0.379176021	1.267003097	0.205154182	0.425370034
HS_H3K27ac_104877	29.75264268	0.628458306	0.489807798	1.283071253	0.199467114	0.419224117
HS_H3K27ac_104878	32.08597282	-1.175536877	0.351887032	-3.34066553	0.000835778	0.027692383
HS_H3K27ac_104879	22.07668653	1.181024859	0.430735601	2.74187891	0.006108886	0.07620964
HS_H3K27ac_10488	11.55365808	0.339772777	0.524781987	0.647455107	0.51733744	0.701393779
HS_H3K27ac_104880	87.10367726	-0.043846746	0.445739255	-0.098368599	0.921639608	0.959153203
HS_H3K27ac_104881:104882	24.21907049	-1.214996225	0.356508698	-3.408040903	0.000654311	0.023918921
HS_H3K27ac_104883	32.3474679	1.117447933	0.364637319	3.064546259	0.002180005	0.045844049
HS_H3K27ac_104884	37.07768657	-0.243435195	0.339850042	-0.716301794	0.473805019	0.669336444
HS_H3K27ac_104885	30.84620317	-0.417783764	0.325496089	-1.283529289	0.199306705	0.419091185
HS_H3K27ac_104886	24.35872407	0.698284583	0.358496923	1.947811927	0.051437471	0.2101002
HS_H3K27ac_104888	24.44989897	-0.375814831	0.354267154	-1.060823242	0.288770238	0.510118941
HS_H3K27ac_104889	23.86303329	-0.381408186	0.305006686	-1.250491231	0.211120156	0.432158547
HS_H3K27ac_10489	29.43849125	-0.2529467	0.429772636	-0.588559342	0.556156915	0.731189405
HS_H3K27ac_104890	10.98323915	-0.445369429	0.513614419	-0.867127971	0.385871896	0.598268473
HS_H3K27ac_104891	20.81910625	-0.332475547	0.315001952	-1.055471387	0.291209789	0.512566865
HS_H3K27ac_104895	32.79440619	0.487663143	0.331669836	1.470327084	0.141473189	0.35070171
HS_H3K27ac_104898:104899:104900	138.1024515	0.113602916	0.408171798	0.278321327	0.780765706	0.880091477
HS_H3K27ac_10490	17.6973504	0.123733939	0.348196976	0.355356156	0.722322791	0.843822645
HS_H3K27ac_104901:104902	21.79813169	1.10318904	0.458703478	2.405015642	0.016171774	0.121422868
HS_H3K27ac_10491	20.57461453	-1.239813437	0.404056177	-3.068418471	0.00215195	0.045672469
HS_H3K27ac_10492	21.9489472	-0.692214758	0.521060987	-1.328471667	0.184022337	0.401402947
HS_H3K27ac_10493	39.14797233	0.123715768	0.355673483	0.347835231	0.727963929	0.847080978
HS_H3K27ac_10494	36.12507696	-0.478011144	0.328795857	-1.453823502	0.145995246	0.355691962
HS_H3K27ac_10495	34.82227143	0.02720116	0.350930502	0.077511529	0.93821662	0.968147165
HS_H3K27ac_10496	39.69169989	-0.518678417	0.531590972	-0.975709605	0.329208391	0.548172124
HS_H3K27ac_10497:10498:10499	73.26190498	0.692581387	0.454286925	1.524546162	0.127372335	0.332415959
HS_H3K27ac_105057:105058:105059	30.18481506	0.363800643	0.568964773	0.639408026	0.522557529	0.705118325
HS_H3K27ac_105060:105061:105062	58.52860386	-0.027990786	0.633558312	-0.044180284	0.964760698	0.982386909
HS_H3K27ac_105063:105064	23.73748986	0.838806231	0.673515368	1.245415132	0.212979194	0.433987494
HS_H3K27ac_105292:105293:105294:105295:105296	56.54408324	0.03281839	0.303588245	0.108101648	0.913915061	0.954949909
HS_H3K27ac_105301:105302	62.67651575	1.003806101	0.465096465	2.158275058	0.030906453	0.165818237
HS_H3K27ac_105303:105304:105305:105306	56.69534718	0.156093167	0.273457783	0.57081267	0.568126634	0.739749734
HS_H3K27ac_105307:105308	23.18167647	0.322368395	0.307830407	1.047227265	0.294994773	0.516312884
HS_H3K27ac_105313:105314:105315:105316:105317:105318:105319:105320	175.4500482	-0.023688926	0.385051565	-0.061521438	0.950943942	0.975093707
HS_H3K27ac_10533	28.5229265	0.423878924	0.465146456	0.911280561	0.362147566	0.578571826
HS_H3K27ac_10534	223.05169	-0.075323625	0.435154727	-0.17309619	0.86257582	0.926859432
HS_H3K27ac_105341	16.05919088	-0.097124623	0.360365614	-0.269516899	0.78753194	0.883457554
HS_H3K27ac_10535:10536:10537:10538	77.04253052	0.616089469	0.444758984	1.385220966	0.165984912	0.379573606
HS_H3K27ac_10539	22.21488047	-0.489967211	0.293173858	-1.671251366	0.094672038	0.285927268
HS_H3K27ac_10540	43.38465699	0.809577818	0.590144305	1.371830265	0.170116283	0.384640147
HS_H3K27ac_105405:105406:105407	31.87983857	0.120636864	0.394115344	0.306095323	0.759532069	0.867779266
HS_H3K27ac_105409	13.86827892	-0.43764417	0.336484247	-1.300637915	0.193382423	0.412137624
HS_H3K27ac_10541	25.71856541	1.27199031	0.457382093	2.781023412	0.005418783	0.072173491
HS_H3K27ac_105410	39.42601293	-0.416144885	0.553298312	-0.752116671	0.451980899	0.651731662
HS_H3K27ac_105413:105414	94.87240768	0.159330901	0.505750335	0.315038646	0.752732312	0.863359133
HS_H3K27ac_10542	22.5018766	1.659720902	0.465984111	3.56175428	0.000368385	0.016697943
HS_H3K27ac_10543	53.51069889	0.561183552	0.632090808	0.887821093	0.374636995	0.589469908
HS_H3K27ac_10544	162.7774441	-0.586885928	0.454449349	-1.29142209	0.196557355	0.41584242
HS_H3K27ac_10547	102.955444	1.39064661	0.70656219	1.968187131	0.04904651	0.204889325
HS_H3K27ac_10551	29.58516058	1.133018596	0.351607909	3.222392234	0.00127125	0.034534973
HS_H3K27ac_10552	21.71429192	0.977093144	0.360367193	2.711382067	0.006700337	0.079631016
HS_H3K27ac_10553	7.685414247	-0.073320614	0.432432702	-0.169553813	0.865361048	0.92875782
HS_H3K27ac_105548	12.7272931	1.720129986	0.480488632	3.579959796	0.000343647	0.016010809
HS_H3K27ac_105549	38.54332071	0.976729101	0.413498302	2.362111513	0.018171175	0.128043498
HS_H3K27ac_10555	166.4113196	0.292520251	0.664450656	0.440243754	0.659760573	0.80333595
HS_H3K27ac_105550	23.01619597	0.974990317	0.388794174	2.507728721	0.012150991	0.106259177
HS_H3K27ac_10557	34.7350864	0.63769429	0.302442004	2.108484543	0.034989098	0.175001115
HS_H3K27ac_105573:105574	17.60041827	0.191888352	0.350987417	0.546710061	0.584577941	0.75096511
HS_H3K27ac_105575:105576:105577:105578:105579	21.61671279	0.434017374	0.302948952	1.43264194	0.15196019	0.363166869
HS_H3K27ac_10558	21.92011056	0.357188486	0.38634253	0.924538351	0.355206094	0.572447802
HS_H3K27ac_10559:10560:10561:10562:10563:10564	40.72907937	-0.621368816	0.425352738	-1.460831824	0.1440616	0.353327599
HS_H3K27ac_105629	6.436875651	-0.726043265	0.499087793	-1.45474058	0.145741094	0.355458192
HS_H3K27ac_10567	39.39889274	2.012580179	0.531303917	3.788001771	0.000151864	0.009682877
HS_H3K27ac_10568	37.89719956	0.807256123	0.591002951	1.365908784	0.171967595	0.386924376
HS_H3K27ac_10569	59.08478797	-0.476644882	0.364431919	-1.307912007	0.190903157	0.40951973
HS_H3K27ac_10570:10571	45.93672297	0.283526256	0.454926561	0.623235221	0.53312996	0.71349572
HS_H3K27ac_105700:105701	32.62266765	-0.24852731	0.311664466	-0.79741946	0.425207461	0.629187708
HS_H3K27ac_105702	25.10324859	-0.918607377	0.407707347	-2.253104793	0.024252542	0.147158515
HS_H3K27ac_105703	88.91505773	0.210238092	0.457311395	0.459726337	0.645712663	0.7935534
HS_H3K27ac_105704	32.1351492	0.965248165	0.431767917	2.235571766	0.025379836	0.150454982
HS_H3K27ac_105705	39.01860389	-0.462591206	0.415576473	-1.113131365	0.265652015	0.488138615
HS_H3K27ac_105706	30.16478934	1.269017552	0.531734263	2.38656344	0.017006673	0.124136483
HS_H3K27ac_105707	29.56617184	-1.02079524	0.528888563	-1.930076221	0.053597394	0.214513294
HS_H3K27ac_105708	25.11215304	-0.428302259	0.640218725	-0.668993645	0.503499532	0.691843568
HS_H3K27ac_105709	29.5996585	-1.271089285	0.421242931	-3.017473272	0.002548915	0.049323991
HS_H3K27ac_105710:105711	21.63442727	-0.505950981	0.4072214	-1.242446936	0.214071707	0.43550583
HS_H3K27ac_105712	21.41130083	-0.547254145	0.367435926	-1.489386601	0.136385595	0.343391874
HS_H3K27ac_105713:105714:105715:105716	29.73517169	-0.386010862	0.322242817	-1.19788818	0.230960552	0.453448055
HS_H3K27ac_105717	9.537256567	-0.779224118	0.484545373	-1.608155111	0.107801212	0.305425341
HS_H3K27ac_105718:105719:105720	31.04581413	0.06287302	0.326146729	0.192775258	0.847134981	0.917952661
HS_H3K27ac_10572	41.81001324	-0.436181301	0.403394627	-1.081276923	0.279573949	0.501739845
HS_H3K27ac_10573:10574	130.1379107	-0.122430011	0.441416851	-0.277356903	0.78150607	0.880466537
HS_H3K27ac_10575	44.51522278	0.343161475	0.827621615	0.414635708	0.678408604	0.815646465
HS_H3K27ac_10579:10580:10581:10582	40.18882126	-0.737141945	0.352924679	-2.088666474	0.036737757	0.178570088
HS_H3K27ac_105798	37.78967042	-1.889964616	0.41932802	-4.507126941	6.57E-06	0.000984068
HS_H3K27ac_105801	24.26522891	-0.518363932	0.678309634	-0.764199572	0.444748322	0.646244025
HS_H3K27ac_105802:105803	13.76366985	0.326766097	0.44402243	0.735922501	0.461777863	0.659125728
HS_H3K27ac_105804	20.98393734	-0.148848698	0.413420745	-0.360041675	0.718815968	0.841662257
HS_H3K27ac_105812	28.29071214	-0.996546639	0.399786445	-2.492697419	0.012677683	0.108261957
HS_H3K27ac_105813	31.5694976	1.823989701	0.598268426	3.048781488	0.002297715	0.046904452
HS_H3K27ac_105819	10.92919725	0.573744368	0.711999975	0.80582077	0.4203462	0.625518554
HS_H3K27ac_105820	48.29077414	-0.394998103	0.463186809	-0.852783575	0.393779334	0.604356877
HS_H3K27ac_105821	14.74833154	0.455586209	0.413909629	1.100690047	0.27103158	0.49366862
HS_H3K27ac_105822	14.44234216	0.161152424	0.454419585	0.354633535	0.72286415	0.844251086
HS_H3K27ac_105823	98.64395041	-1.150459264	0.516882213	-2.225766789	0.026029806	0.152418722
HS_H3K27ac_105827	50.55456	-0.318170134	0.432225531	-0.73612064	0.461657283	0.659125728
HS_H3K27ac_10583:10584:10585	21.08044783	0.107398553	0.306298314	0.350633836	0.725863069	0.845823765
HS_H3K27ac_105840:105841	237.4597619	-0.211533587	0.470575803	-0.449520748	0.653056044	0.798635221
HS_H3K27ac_105851	21.78502631	-1.41051626	0.418338847	-3.371707576	0.000747037	0.026061441
HS_H3K27ac_105852	49.25943619	0.085407728	0.623941107	0.136884279	0.891122265	0.94320187
HS_H3K27ac_105853	23.26830765	-0.326019862	0.40365823	-0.807663111	0.419284545	0.624520028
HS_H3K27ac_105854	13.68994191	0.014568703	0.483582626	0.030126606	0.975966082	0.988333421
HS_H3K27ac_105855	24.60818299	-0.714543927	0.355550152	-2.009685335	0.044464503	0.19499828
HS_H3K27ac_105856:105857:105858	30.80076389	-0.688773488	0.334210645	-2.060896316	0.039312933	0.184391572
HS_H3K27ac_105859	16.84446298	-0.044283308	0.340130939	-0.130194885	0.896412242	0.945683739
HS_H3K27ac_10586	48.11698009	-0.522612009	0.373174223	-1.40045045	0.161378472	0.374396374
HS_H3K27ac_105860	7.503409724	-1.087045685	0.441565183	-2.461801171	0.013824128	0.113226531
HS_H3K27ac_105866:105867	25.86908025	-0.75523335	0.449588114	-1.679833889	0.092989639	0.283325075
HS_H3K27ac_105868	15.71723535	-1.20802048	0.384508582	-3.141725664	0.001679553	0.04041064
HS_H3K27ac_105869	17.1054989	-0.446616708	0.321243501	-1.390274687	0.164445481	0.378019921
HS_H3K27ac_10587:10588:10589:10590:10591:10592	39.17108062	-0.838306109	0.280161509	-2.992224417	0.002769526	0.051762686
HS_H3K27ac_105870:105871	22.58495666	-0.831346394	0.321406522	-2.586588442	0.009693129	0.094782581
HS_H3K27ac_105872	15.17013259	-1.392238576	0.383107435	-3.634068279	0.000278987	0.014044709
HS_H3K27ac_105873	12.47804392	-0.989485476	0.479586324	-2.063206199	0.039093041	0.184086958
HS_H3K27ac_105874	13.98473107	-0.644301452	0.359038012	-1.794521555	0.072729961	0.249575792
HS_H3K27ac_105875	70.3952447	-0.881249082	0.38228063	-2.305241259	0.021153065	0.13750457
HS_H3K27ac_105876	15.17207996	-0.484497573	0.333276958	-1.453738585	0.146018796	0.355691962
HS_H3K27ac_105877	17.33711867	0.349483941	0.337916661	1.034231161	0.30102811	0.522282232
HS_H3K27ac_105880	20.44706749	1.539773029	0.347802837	4.427143383	9.55E-06	0.001314065
HS_H3K27ac_105881:105882	166.1731674	-0.297470702	0.432856738	-0.687226688	0.491939889	0.682830498
HS_H3K27ac_105883	19.0801756	-0.299980848	0.429206227	-0.698920074	0.484601982	0.677181206
HS_H3K27ac_105884:105885:105886	99.32891986	-0.388296775	0.410958561	-0.944856274	0.344732258	0.562640678
HS_H3K27ac_105887	19.72924327	-0.285849657	0.353789846	-0.807964558	0.419110985	0.624398595
HS_H3K27ac_105888:105889:105890	32.08320511	-0.129417405	0.296743599	-0.436125347	0.662745788	0.805038138
HS_H3K27ac_105891:105892	26.24049986	0.191080685	0.330173086	0.578728833	0.562772158	0.735688372
HS_H3K27ac_105893	18.58031444	-0.402513522	0.38921425	-1.03416954	0.301056911	0.522301093
HS_H3K27ac_105894	9.318821841	-0.390883514	0.454958995	-0.859162075	0.390251104	0.601609366
HS_H3K27ac_105895	18.29139763	-0.774516029	0.343787552	-2.252891425	0.024265996	0.147215084
HS_H3K27ac_105896	21.66665911	-0.847832476	0.312593277	-2.712254352	0.006682729	0.079559938
HS_H3K27ac_105897:105898:105899	25.40695831	-0.251021669	0.317541102	-0.790517093	0.429225844	0.632690965
HS_H3K27ac_105900:105901:105902:105903:105904:105905:105906:105907	133.4485325	-0.404326167	0.303622677	-1.331673151	0.182967616	0.400184532
HS_H3K27ac_105908	35.95165097	-0.323233035	0.382771054	-0.844455274	0.398415046	0.608176328
HS_H3K27ac_105909:105910	159.3637622	-0.416099904	0.448843465	-0.927049041	0.353901073	0.571080978
HS_H3K27ac_105911	26.87250069	-0.322502952	0.362463343	-0.889753291	0.373598372	0.588569359
HS_H3K27ac_105912:105913	20.65859794	0.883644265	0.320720545	2.755184473	0.005865905	0.074576952
HS_H3K27ac_105914	40.74593909	-1.04187324	0.386546441	-2.695337814	0.00703173	0.081660074
HS_H3K27ac_105915:105916	25.50803638	0.109617079	0.334299381	0.327900933	0.742986569	0.856952181
HS_H3K27ac_105917	4.389022903	-0.107693932	0.523267718	-0.205810387	0.836939027	0.911763939
HS_H3K27ac_105925:105926:105927	28.07230378	-0.455157012	0.2882872	-1.578831842	0.114374633	0.313990654
HS_H3K27ac_105928	17.8416856	-0.579362883	0.369363571	-1.568543646	0.116754312	0.3175479
HS_H3K27ac_105929	16.8706514	-0.326170742	0.312421405	-1.044008946	0.29648125	0.517745455
HS_H3K27ac_10593:10594:10595:10596:10597:10598:10599:10600	82.72095885	-0.961776615	0.418293177	-2.299288317	0.021488573	0.138712284
HS_H3K27ac_105930	14.05776451	-0.167621139	0.355465645	-0.471553696	0.637245384	0.787637681
HS_H3K27ac_105931:105932	65.45660985	-1.049684655	0.497392672	-2.110374187	0.034826138	0.174679597
HS_H3K27ac_105933	10.50735605	-0.816644987	0.399952651	-2.041854167	0.041165999	0.188233726
HS_H3K27ac_105934	24.92850631	-0.39274633	0.448523332	-0.875643031	0.381224124	0.594762034
HS_H3K27ac_105935:105936:105937	88.20422042	-0.90044095	0.376547398	-2.391308385	0.016788445	0.123198219
HS_H3K27ac_105938	14.37252251	0.310448253	0.375031848	0.827791706	0.407788473	0.615497919
HS_H3K27ac_105939	14.78995616	-0.45137646	0.397140464	-1.136566281	0.255719643	0.478110142
HS_H3K27ac_105940	12.53380287	-0.694512594	0.379141992	-1.831800772	0.066981108	0.239548531
HS_H3K27ac_105941	14.76928168	-0.406885277	0.370805497	-1.097301091	0.272509794	0.49498939
HS_H3K27ac_105942	11.83987917	2.521336539	0.445347144	5.661508277	1.50E-08	9.06E-06
HS_H3K27ac_105943	12.3897309	-0.16111525	0.355328969	-0.453425597	0.650242308	0.796681614
HS_H3K27ac_105944	11.43192638	0.528848399	0.470296912	1.124498984	0.260801401	0.483083024
HS_H3K27ac_105945	10.13840229	1.6330086	0.43896779	3.720110305	0.000199136	0.011392613
HS_H3K27ac_105946	14.22124172	-0.588881829	0.429057845	-1.372499853	0.169907885	0.384303644
HS_H3K27ac_105947	18.8103444	-0.428213495	0.396827676	-1.079091812	0.280546801	0.502625233
HS_H3K27ac_105948	14.34045567	-0.642702525	0.356305618	-1.803795653	0.071263348	0.247310356
HS_H3K27ac_105949	14.71355474	-0.797461684	0.360302976	-2.213308622	0.026876376	0.155155131
HS_H3K27ac_105950	12.97718079	-0.278199904	0.342104081	-0.813202532	0.416101948	0.622448703
HS_H3K27ac_105951	15.82109801	0.152837431	0.336190207	0.454615951	0.649385557	0.796113233
HS_H3K27ac_105953	16.16587203	0.745900115	0.445914111	1.672743914	0.09437772	0.285507559
HS_H3K27ac_105957	254.2194474	-0.914867448	0.477588077	-1.915599432	0.055416102	0.217859353
HS_H3K27ac_105958	59.37023151	0.226713072	0.462339784	0.490360292	0.62387897	0.778963576
HS_H3K27ac_105959	25.74243816	1.129380635	0.457699264	2.467516827	0.013605383	0.112276696
HS_H3K27ac_105964	78.16710261	-1.351893452	0.461904268	-2.926782768	0.00342488	0.057757272
HS_H3K27ac_105968:105969	34.98626629	1.117164861	0.535667755	2.085555551	0.037018901	0.179295311
HS_H3K27ac_105972	14.64868779	-0.770913759	0.411353677	-1.874089869	0.060918039	0.228623856
HS_H3K27ac_105977:105978:105979:105980	34.96530292	-0.534021462	0.454832683	-1.174105297	0.240352852	0.462902355
HS_H3K27ac_105981:105982:105983:105984:105985	66.00577084	-1.210250012	0.541130829	-2.236520169	0.025317718	0.150195422
HS_H3K27ac_105989:105990	23.09212266	-0.760434834	0.48856315	-1.556471942	0.11959591	0.321441627
HS_H3K27ac_105991	19.17633714	-0.328207603	0.415898326	-0.78915346	0.43002232	0.633374432
HS_H3K27ac_105992	36.15800435	-0.915425306	0.49715337	-1.841333805	0.065572657	0.237075273
HS_H3K27ac_105993	90.75083287	-1.426576293	0.484525116	-2.944277285	0.003237098	0.056269788
HS_H3K27ac_105994	11.11783927	-0.934539475	0.409068507	-2.284554932	0.022338938	0.141228367
HS_H3K27ac_105995	54.28169342	0.925682276	0.515244115	1.796589712	0.072400779	0.249155987
HS_H3K27ac_105996	26.41928606	-0.964805607	0.529939365	-1.820596225	0.068668257	0.242636465
HS_H3K27ac_105999	16.38848889	0.614304059	0.371513395	1.653517928	0.098225501	0.29138188
HS_H3K27ac_106000:106001	144.8826561	-1.097769098	0.441049128	-2.488995055	0.012810475	0.108686251
HS_H3K27ac_106002	16.54001654	0.134252887	0.306758701	0.437649811	0.661640157	0.80452301
HS_H3K27ac_106003:106004	28.27659277	-0.501219099	0.243760613	-2.056193953	0.039763825	0.185651329
HS_H3K27ac_106005	15.96763722	-0.237507164	0.338591071	-0.701457256	0.483017701	0.67584175
HS_H3K27ac_106006:106007	23.78159139	0.086568537	0.292369318	0.296093098	0.767158985	0.872178352
HS_H3K27ac_106008	17.38769821	0.583960438	0.38869021	1.502380105	0.132998971	0.339736927
HS_H3K27ac_10602	23.22346833	1.264727159	0.455262745	2.778015934	0.005469194	0.072411961
HS_H3K27ac_106022	10.39240772	2.092356344	0.454363971	4.605022572	4.12E-06	0.000685089
HS_H3K27ac_106029:106030	26.21869559	-0.495584926	0.294634233	-1.682034438	0.092562162	0.282893207
HS_H3K27ac_10603	27.95569617	-0.338566478	0.378579559	-0.894307338	0.371157475	0.586486732
HS_H3K27ac_10604:10605	123.0649231	-0.932467832	0.432137467	-2.157803714	0.030943096	0.165870631
HS_H3K27ac_106047	15.67699565	0.91540948	0.424788096	2.154979126	0.031163468	0.16617913
HS_H3K27ac_106048	42.89201481	-1.160132017	0.807796738	-1.436168237	0.150954475	0.361775107
HS_H3K27ac_106049	24.7319516	0.852210832	0.506282291	1.683272052	0.092322438	0.282520427
HS_H3K27ac_106050	14.51739509	0.384095879	0.377604887	1.017189904	0.309063098	0.529921631
HS_H3K27ac_106055	9.132251908	0.281163185	0.553175076	0.508271607	0.611262879	0.770225938
HS_H3K27ac_106056	15.63980624	0.447628593	0.397922132	1.124915045	0.260625036	0.482906921
HS_H3K27ac_106057	19.68592747	-0.062517209	0.336718684	-0.185665993	0.852706698	0.921226157
HS_H3K27ac_106058	18.89829112	-0.829981939	0.388065198	-2.138769317	0.032454356	0.169246603
HS_H3K27ac_106059	17.8115311	-0.619368176	0.301652814	-2.053248458	0.040048487	0.186222184
HS_H3K27ac_10606:10607	49.37107006	-0.617388541	0.549204203	-1.124151157	0.260948906	0.48323068
HS_H3K27ac_106060	17.7147691	-0.767272761	0.375235255	-2.044777913	0.040876758	0.187772834
HS_H3K27ac_106061	12.18559228	-0.521636896	0.398464362	-1.309118067	0.19049436	0.409085979
HS_H3K27ac_106062	10.37478338	-0.558899066	0.398021102	-1.40419456	0.160260921	0.373066407
HS_H3K27ac_106063	12.7990604	-0.481620103	0.362308644	-1.329308893	0.183746081	0.401208785
HS_H3K27ac_106064	13.61477912	-0.033529987	0.342098144	-0.098012772	0.921922152	0.959279189
HS_H3K27ac_106065	33.06080357	0.272848885	0.392588148	0.695000312	0.487055106	0.679036917
HS_H3K27ac_106066	53.84131141	0.302488162	0.502291782	0.602216028	0.547030348	0.724535699
HS_H3K27ac_106067	14.08297462	-1.046010152	0.356450734	-2.934515359	0.00334069	0.05694351
HS_H3K27ac_106068:106069	21.11162256	-0.108444447	0.340746535	-0.318255467	0.750291162	0.861612836
HS_H3K27ac_106070	2.099868399	-1.297618028	0.691860253	-1.87554932	0.060717191	0.228375066
HS_H3K27ac_106071	17.35450876	-0.656322739	0.413379707	-1.587699463	0.112354314	0.311321813
HS_H3K27ac_106072	79.46211076	-0.14472674	0.421972903	-0.342976383	0.731616228	0.849472769
HS_H3K27ac_106074	65.93212671	-1.219854638	0.57615126	-2.117247195	0.034238874	0.17359278
HS_H3K27ac_106075	82.63267994	-0.690570162	0.403719795	-1.710518461	0.087170043	0.274333668
HS_H3K27ac_106076	2.386292677	-0.253233689	0.622386517	-0.40687528	0.684099593	0.819302888
HS_H3K27ac_106077	12.16903175	-0.797768109	0.437678793	-1.822725068	0.068345042	0.242280273
HS_H3K27ac_106078	14.40393088	0.650406233	0.482035858	1.349290145	0.17724379	0.393137293
HS_H3K27ac_106079	15.0592513	-0.659321459	0.41151744	-1.602171369	0.10911772	0.306741364
HS_H3K27ac_10608	23.96855778	0.29626177	0.400892814	0.739004939	0.459903998	0.657692241
HS_H3K27ac_106080	12.73114992	-0.361923695	0.421332942	-0.858996909	0.390342221	0.601624971
HS_H3K27ac_106082:106083	19.10367393	-1.096437327	0.54876002	-1.998026984	0.045713735	0.198091084
HS_H3K27ac_106084	19.14861554	0.050144434	0.285108928	0.175878161	0.860389663	0.925808519
HS_H3K27ac_106085	13.46762902	-0.97433844	0.389480627	-2.501635183	0.012362124	0.1071785
HS_H3K27ac_106086:106087	29.8000313	-1.022226494	0.428013253	-2.388305704	0.016926256	0.123932349
HS_H3K27ac_106088	16.57012449	-0.977578546	0.375494843	-2.603440671	0.009229324	0.092506065
HS_H3K27ac_106089	13.06630437	-0.336000282	0.346527069	-0.969622036	0.332234925	0.551167119
HS_H3K27ac_10609	27.51491641	-1.04626354	0.438111214	-2.388123166	0.016934665	0.123932349
HS_H3K27ac_106090:106091	148.6267952	-0.643650323	0.450963268	-1.427278824	0.153499542	0.36480834
HS_H3K27ac_106099:106100	36.67048533	-0.835736987	0.344243517	-2.427749384	0.015192838	0.118428382
HS_H3K27ac_10610:10611:10612	29.10288076	-0.452842838	0.303446076	-1.49233381	0.135611657	0.342803568
HS_H3K27ac_106101	13.15942211	-0.584978841	0.41915615	-1.395610779	0.162831735	0.376081842
HS_H3K27ac_106102	202.7184855	-0.853746758	0.479134454	-1.781852151	0.074773345	0.253605267
HS_H3K27ac_106103	27.82141141	0.023274358	0.486199981	0.047869927	0.961819906	0.980887334
HS_H3K27ac_106104	31.32260952	-1.209370353	0.425382233	-2.843020372	0.004468821	0.066008177
HS_H3K27ac_106105	14.95545875	0.340522438	0.366449054	0.929249058	0.352760029	0.570131832
HS_H3K27ac_106106:106107:106108:106109:106110	72.21765687	-0.105010193	0.388271127	-0.270455837	0.786809588	0.883174505
HS_H3K27ac_106111	18.77827759	-0.990175963	0.33103826	-2.991122424	0.00277954	0.051792596
HS_H3K27ac_106112	21.3166636	0.940527298	0.385664738	2.438717378	0.014739491	0.116769267
HS_H3K27ac_106113	176.6458841	-1.068924754	0.50151294	-2.131400144	0.033056191	0.170851038
HS_H3K27ac_106114	23.46797863	-0.432217831	0.418546037	-1.032664972	0.301760711	0.522967775
HS_H3K27ac_106118	67.49463862	-0.051430847	0.420513052	-0.122304995	0.902657477	0.949265838
HS_H3K27ac_106119	20.28053261	0.193011849	0.348156034	0.554383177	0.579316637	0.747605882
HS_H3K27ac_106120	13.50321546	-0.032680694	0.552237949	-0.059178645	0.952809819	0.975863435
HS_H3K27ac_106121	120.9443287	-0.431250779	0.537120396	-0.802894067	0.422035966	0.626784695
HS_H3K27ac_106122	54.91701824	-0.983317979	0.474746403	-2.071248929	0.038335539	0.182218611
HS_H3K27ac_106123:106124	68.48430001	-0.44176991	0.405789676	-1.088667201	0.276300671	0.498779807
HS_H3K27ac_106127	21.26318077	1.907391425	0.472816636	4.034103878	5.48E-05	0.004640323
HS_H3K27ac_106129	1.782371623	-1.171527262	0.743161911	-1.576409184	0.114931533	0.314743734
HS_H3K27ac_10613:10614:10615	39.80727248	-0.645473886	0.367279334	-1.757446788	0.078841684	0.260718039
HS_H3K27ac_106134	22.99692926	0.975083295	0.343793634	2.836245926	0.004564728	0.066760789
HS_H3K27ac_106137	67.37370984	-1.231703403	0.422081642	-2.918163885	0.003520992	0.058615232
HS_H3K27ac_106138	20.00943964	-1.357537363	0.382583035	-3.548347001	0.000387657	0.017163821
HS_H3K27ac_106142	16.67766767	-0.539334321	0.46747509	-1.153717777	0.248615893	0.471564455
HS_H3K27ac_106143	11.51183503	0.718262232	0.419664001	1.711517383	0.086985645	0.274171412
HS_H3K27ac_106153	36.16951145	-1.041821217	0.472658834	-2.204171682	0.027512273	0.156769371
HS_H3K27ac_106156	222.3098142	-0.785844874	0.508044392	-1.54680356	0.121910622	0.324773031
HS_H3K27ac_106157	14.11091372	0.54412547	0.538477644	1.010488507	0.312261303	0.532874527
HS_H3K27ac_106158	19.13436565	0.051771439	0.325866164	0.15887332	0.873768681	0.933567053
HS_H3K27ac_106159	21.01127107	-1.047110624	0.314494246	-3.329506465	0.00087	0.028244438
HS_H3K27ac_10616:10617:10618	25.72690476	0.12441553	0.395821806	0.314322073	0.753276435	0.863788647
HS_H3K27ac_106160	15.92055886	-1.077679031	0.405063458	-2.660519013	0.007802032	0.085582436
HS_H3K27ac_106161	14.47377459	-1.181890715	0.39118665	-3.021296136	0.002516951	0.049042452
HS_H3K27ac_106162	8.609304308	0.509104313	0.40528365	1.256167905	0.209055101	0.430055517
HS_H3K27ac_106164	327.1360198	-1.034919481	0.54211648	-1.90903527	0.056257542	0.219396327
HS_H3K27ac_106166	11.56135251	-0.073129575	0.3862287	-0.189342674	0.849824251	0.919729025
HS_H3K27ac_106167	19.50650221	0.131721703	0.382045134	0.344780477	0.730259411	0.848560817
HS_H3K27ac_106168	9.641550443	-0.295405463	0.407587138	-0.724766401	0.468595352	0.664849151
HS_H3K27ac_106186	18.44990927	1.656787089	0.465293663	3.560734263	0.000369819	0.016706079
HS_H3K27ac_106189	12.24910309	-0.647916489	0.411886083	-1.573047782	0.115707755	0.315782779
HS_H3K27ac_10619:10620	26.48732746	-0.634635543	0.39593266	-1.602887578	0.108959477	0.306546608
HS_H3K27ac_106190:106191:106192	28.1272569	-0.784998529	0.473140007	-1.659125241	0.097090558	0.289727199
HS_H3K27ac_106202	10.56846867	-0.536428674	0.416401844	-1.288247594	0.197659789	0.417134834
HS_H3K27ac_106203	25.28460645	-0.588767644	0.421198416	-1.39783917	0.162161369	0.375138895
HS_H3K27ac_106204:106205	37.04279924	-0.747336083	0.45017742	-1.660092331	0.096895879	0.289315819
HS_H3K27ac_106206	14.67957695	-0.039238669	0.371757633	-0.105549061	0.915940143	0.956041191
HS_H3K27ac_106207:106208	13.00757801	1.512903704	0.447754586	3.378868135	0.000727849	0.025701362
HS_H3K27ac_106209	86.86254434	-0.996488631	0.463418486	-2.150299699	0.031531516	0.166924012
HS_H3K27ac_10621	40.88128814	-0.635525272	0.446993484	-1.421777486	0.155090857	0.366780462
HS_H3K27ac_106210	11.49505782	-0.48327118	0.420882098	-1.148234106	0.250871933	0.4741109
HS_H3K27ac_106214:106215	41.7158847	0.409647046	0.337849842	1.212512174	0.225316385	0.44749396
HS_H3K27ac_106217	88.86844351	-0.192578539	0.497653545	-0.386973109	0.698776116	0.829371173
HS_H3K27ac_106218	22.86153286	0.673399431	0.376121633	1.79037676	0.073393364	0.250948415
HS_H3K27ac_106219	18.80329053	0.221259599	0.351313635	0.629806465	0.528821215	0.710375752
HS_H3K27ac_106220	24.61356527	0.033844118	0.446125688	0.075862294	0.939528655	0.968999373
HS_H3K27ac_106221	27.84037521	-0.073397463	0.449312953	-0.16335488	0.870239026	0.93171227
HS_H3K27ac_106225	16.17397031	-0.405139939	0.372100854	-1.088790674	0.276246205	0.498732005
HS_H3K27ac_106231	25.79131732	-0.608425078	0.284971044	-2.135041758	0.032757599	0.170015873
HS_H3K27ac_106232	18.55991016	0.331916766	0.354930477	0.935159947	0.349705876	0.567251483
HS_H3K27ac_106233	20.50512135	0.919643965	0.324650482	2.832720164	0.004615377	0.067165866
HS_H3K27ac_106234:106235	37.51627131	-0.275848574	0.354485061	-0.778166995	0.436470572	0.639140679
HS_H3K27ac_106236	21.9661411	-0.292198102	0.414829439	-0.704381306	0.481195345	0.674536478
HS_H3K27ac_106237	16.3463975	-1.051947838	0.392272514	-2.681676133	0.007325434	0.082992092
HS_H3K27ac_106238	17.27829002	0.736788097	0.421621795	1.747509513	0.080548996	0.263726559
HS_H3K27ac_106239	13.32654855	1.562404489	0.394316686	3.962308835	7.42E-05	0.005776528
HS_H3K27ac_10624	158.0400366	-0.494600596	0.417054465	-1.185937659	0.23564692	0.45842144
HS_H3K27ac_106244	27.23859771	-0.192542002	0.346394582	-0.555845882	0.578316217	0.746940633
HS_H3K27ac_106245	62.18316104	0.214172882	0.516772543	0.41444323	0.678549535	0.815733356
HS_H3K27ac_106246	157.8979112	-0.826959623	0.490235285	-1.686862713	0.091629753	0.281297818
HS_H3K27ac_106249	326.4766308	-0.59410111	0.525956895	-1.129562356	0.25866068	0.480967444
HS_H3K27ac_106250	133.1832857	-0.584813468	0.490606561	-1.192021294	0.233252896	0.455340109
HS_H3K27ac_106259:106260	16.47533145	-0.418877073	0.401191646	-1.044082242	0.296447341	0.51773847
HS_H3K27ac_10626	178.8365709	-0.642279141	0.459969352	-1.396352035	0.162608511	0.375741193
[truncated: 33,644 more rows]
