# Supplementary material for: Transposable elements are the primary source of novelty in primate gene regulation
Source: Genome Res. 2017 Oct;27(10):1623–33. doi: 10.1101/gr.218149.116 (PMC5630026; doi:10.1101/gr.218149.116)
Supplement: Supplemental Material [file supp_gr.218149.116_Supplemental_FILE_S3.zip › FILE_S3/APESVsOTHER_Dbinding_me1.csv]

	baseMean	log2FoldChange	lfcSE	stat	pvalue	padj
HS_H3K4me1_10000:10001	17.62495516	-0.936113704	0.369669385	-2.532299784	0.011331706	0.089435428
HS_H3K4me1_10002	13.27903129	-0.437599274	0.385605305	-1.134837275	0.256443505	0.477145764
HS_H3K4me1_10003	18.9310263	0.069802579	0.479882243	0.145457724	0.884349492	0.938719713
HS_H3K4me1_100036	22.6066699	0.100590716	0.762957563	0.131843133	0.895108369	0.944374278
HS_H3K4me1_100037	41.43135092	0.701786973	0.524016623	1.339245632	0.180490722	0.394071682
HS_H3K4me1_10004	15.62898401	-1.44191248	0.520596411	-2.769731888	0.005610245	0.060068789
HS_H3K4me1_100042:100043:100044	4.857228498	-1.151719133	0.588815674	-1.955992653	0.05046602	0.198734294
HS_H3K4me1_100045	15.09134934	1.155355525	0.365685812	3.159421245	0.001580828	0.028450181
HS_H3K4me1_100046	25.16972024	0.053757508	0.602745849	0.089187687	0.928932751	0.963586657
HS_H3K4me1_100047:100048:100049	30.12779014	-0.284093437	0.33854846	-0.839151467	0.401384318	0.610918044
HS_H3K4me1_100050:100051	24.76788237	0.337928099	0.505089078	0.669046537	0.503465792	0.691342719
HS_H3K4me1_100052:100053	14.9621848	0.455182126	0.354136612	1.285329193	0.198677273	0.415110519
HS_H3K4me1_100054	33.45723153	0.100137597	0.563295877	0.177770868	0.858902927	0.927211624
HS_H3K4me1_100058	11.95266582	-0.610969477	0.449511038	-1.359186817	0.174087398	0.386968017
HS_H3K4me1_100059	20.6494566	0.604883449	0.514040066	1.176724323	0.239305557	0.460237403
HS_H3K4me1_100061:100062:100063:100064	30.0475969	0.185987786	0.331778507	0.560578164	0.575085141	0.743209866
HS_H3K4me1_100065:100066:100067:100068:100069:100070:100071:100072:100073:100074:100075:100076:100077	29.82294912	0.632837716	0.389122863	1.626318513	0.103881915	0.291940035
HS_H3K4me1_100078:100079:100080:100081	102.4843903	-0.532919776	0.467836901	-1.139114454	0.254655419	0.475209431
HS_H3K4me1_100121:100122:100123:100124	55.88778653	0.032252035	0.51327324	0.062835996	0.949897102	0.974211943
HS_H3K4me1_100125:100126:100127:100128:100129	150.7552639	0.250926256	0.469647189	0.534286718	0.59314318	0.755519184
HS_H3K4me1_100132:100133	25.75993303	0.281895996	0.452835032	0.622513665	0.533604161	0.713175249
HS_H3K4me1_100137:100138	24.29524742	-0.363500146	0.35931777	-1.011639769	0.311710324	0.531021195
HS_H3K4me1_100165:100166:100167:100168:100169:100170	198.9371376	-0.593392914	0.438404122	-1.353529504	0.175886531	0.388838869
HS_H3K4me1_10017	9.64678954	-0.730681228	0.516765061	-1.413952458	0.157375862	0.366535522
HS_H3K4me1_100171:100172:100173:100174:100175:100176	20.94384603	-0.058052893	0.36104022	-0.160793422	0.872256106	0.933434884
HS_H3K4me1_10018	10.63409859	-0.703373563	0.473614211	-1.485119213	0.137512248	0.339600087
HS_H3K4me1_10019	47.18234872	-1.270527497	0.535859405	-2.371009048	0.017739597	0.114061925
HS_H3K4me1_10028	7.536489069	4.01224053	0.548044413	7.321013471	2.46E-13	6.58E-10
HS_H3K4me1_100331:100332:100333:100334:100335:100336:100337:100338:100339:100340:100341:100342:100343:100344:100345:100346:100347:100348:100349:100350:100351	113.545974	-0.085587419	0.435136684	-0.196690885	0.844069444	0.919442333
HS_H3K4me1_10036	67.40287478	-0.425185455	0.445531877	-0.954332286	0.33991547	0.556784296
HS_H3K4me1_10037	35.72767197	-1.083861713	0.5594208	-1.937471243	0.052687765	0.203581737
HS_H3K4me1_10038	2.499661373	0.650743457	0.610307352	1.066255314	0.286308244	0.506524319
HS_H3K4me1_10042	29.09114674	-0.984566487	0.476439465	-2.066509095	0.038780435	0.17196391
HS_H3K4me1_10043	17.51517797	-1.617249703	0.5138846	-3.147106768	0.001648947	0.029071621
HS_H3K4me1_10044	10.20063254	0.980632847	0.54725742	1.791904159	0.07314832	0.241937132
HS_H3K4me1_10047	14.75427889	0.574085102	0.588352241	0.975750684	0.329188029	0.54690546
HS_H3K4me1_100492:100493	49.00807096	0.147264951	0.508328767	0.289704145	0.772042585	0.877089331
HS_H3K4me1_100499	16.23905448	1.182340084	0.636436142	1.857751322	0.063204337	0.223732671
HS_H3K4me1_100500:100501	13.1908916	0.632309247	0.46398502	1.362779442	0.172952032	0.385456017
HS_H3K4me1_100502:100503	36.63684414	0.191095407	0.467267192	0.408963888	0.682566163	0.817924519
HS_H3K4me1_100504:100505:100506:100507:100508	56.51832537	0.977980767	0.505244141	1.935659788	0.052909383	0.203979816
HS_H3K4me1_100509	16.12429628	0.319639649	0.422979132	0.755686569	0.449837139	0.648906556
HS_H3K4me1_100510:100511	21.53875736	1.118512079	0.415293164	2.693307222	0.007074705	0.068243847
HS_H3K4me1_100512	12.93806523	0.443114261	0.466346719	0.950182006	0.34201978	0.558271895
HS_H3K4me1_100513	16.48089985	0.665940321	0.317884418	2.094913381	0.036178693	0.165718648
HS_H3K4me1_100515:100516	122.7453284	0.779978004	0.76520303	1.019308567	0.308056498	0.527596051
HS_H3K4me1_100517:100518:100519	71.03697889	-0.01453182	0.421598626	-0.034468376	0.972503659	0.98734197
HS_H3K4me1_100520:100521:100522:100523:100524	36.71883406	0.947674758	0.574645649	1.64914632	0.099117662	0.284773685
HS_H3K4me1_100525:100526:100527	24.67301172	0.36189746	0.320280045	1.129940707	0.25850121	0.479303083
HS_H3K4me1_100533:100534:100535:100536:100537:100538:100539:100540:100541:100542:100543:100544	102.2091798	-0.024426318	0.351872689	-0.069418055	0.944656858	0.972047896
HS_H3K4me1_100545	31.78812403	-0.150232595	0.683127789	-0.219918729	0.825934449	0.90993739
HS_H3K4me1_100547:100548:100549:100550:100551	32.18277138	-0.428448879	0.456174479	-0.939221501	0.347617032	0.563677989
HS_H3K4me1_100553:100554:100555:100556	35.8957819	-0.335070205	0.485308391	-0.690427387	0.489925459	0.681025518
HS_H3K4me1_100557:100558:100559	75.88515132	-0.807175204	0.511712013	-1.577401318	0.114703212	0.308402563
HS_H3K4me1_100560	29.00184111	-0.794625733	0.456146774	-1.742039577	0.081501519	0.256342291
HS_H3K4me1_10060	24.98814549	0.611924397	0.457863596	1.336477506	0.181393248	0.395265357
HS_H3K4me1_10062	10.26571976	1.876208728	0.451680872	4.153837023	3.27E-05	0.001757335
HS_H3K4me1_100623:100624:100625:100626:100627:100628:100629:100630:100631:100632:100633:100634:100635:100636:100637:100638:100639:100640	419.6584241	-0.154074957	0.380313634	-0.405126042	0.685384865	0.819792745
HS_H3K4me1_10064	13.91140287	0.381571006	0.408059315	0.935087112	0.349743408	0.565685319
HS_H3K4me1_100641:100642:100643:100644	193.7302468	-0.402173894	0.344851108	-1.166224738	0.243523593	0.463964564
HS_H3K4me1_100645	14.74705566	0.891992776	0.508923629	1.752704581	0.079652729	0.25283914
HS_H3K4me1_100646	35.26468757	-0.366967213	0.408782273	-0.897708237	0.369341117	0.582813506
HS_H3K4me1_100647	15.94817398	0.726152086	0.460628856	1.576436378	0.11492527	0.30872384
HS_H3K4me1_100648:100649:100650:100651:100652:100653:100654:100655:100656:100657:100658:100659:100660:100661:100662:100663:100664:100665:100666:100667	191.3187001	-0.025367588	0.332716659	-0.076243818	0.939225123	0.969560647
HS_H3K4me1_10066	7.106148558	0.280362468	0.618117522	0.453574698	0.650134968	0.796074623
HS_H3K4me1_100738:100739:100740:100741:100742:100743:100744	13.38944836	-0.303289643	0.455979818	-0.665138306	0.505962036	0.692920385
HS_H3K4me1_100816	16.3356613	1.685394512	0.536578881	3.141000457	0.001683718	0.029337136
HS_H3K4me1_100817	16.6035178	0.627907598	0.587737234	1.06834749	0.285363794	0.505723895
HS_H3K4me1_100818:100819:100820:100821	32.370981	0.686585361	0.432193521	1.588606326	0.112149299	0.304990869
HS_H3K4me1_100822	13.87724113	-0.022347316	0.457253323	-0.048872944	0.961020551	0.980234448
HS_H3K4me1_100826	17.18915075	0.069925248	0.44087493	0.158605634	0.87397959	0.933953281
HS_H3K4me1_100827:100828	16.48108371	0.291683088	0.962568543	0.303025784	0.761870212	0.870130653
HS_H3K4me1_100832	3.627637151	-0.12751192	0.535028456	-0.238327361	0.811627201	0.901849615
HS_H3K4me1_100835:100836	17.6322002	0.211633177	0.372667522	0.567887364	0.570111453	0.739470236
HS_H3K4me1_100838	10.81655306	0.34201119	0.444967594	0.768620444	0.442118665	0.643741516
HS_H3K4me1_100839:100840:100841	32.78690851	0.594375867	0.303773408	1.956642191	0.050389551	0.198556764
HS_H3K4me1_100842	10.22086825	0.923741494	0.434168599	2.127610095	0.033369425	0.158770153
HS_H3K4me1_100843	16.25821921	0.946323474	0.361185848	2.620045827	0.008791795	0.077519746
HS_H3K4me1_100844	13.60492685	-1.010401499	0.429566084	-2.352144494	0.018665523	0.117568868
HS_H3K4me1_100846:100847:100848:100849	23.77542492	0.11211436	0.343813832	0.326090314	0.744356025	0.859628302
HS_H3K4me1_100850	10.35200034	1.081567582	0.5061748	2.136747191	0.032618559	0.157012976
HS_H3K4me1_100851	13.15031217	-1.270278096	0.548139187	-2.317437113	0.020479933	0.123196797
HS_H3K4me1_100853:100854	41.12003374	0.109293481	0.349613929	0.312611917	0.754575523	0.865700062
HS_H3K4me1_100855	12.30278863	1.114501126	0.490651907	2.27147008	0.023118536	0.130863741
HS_H3K4me1_100857:100858	37.95253909	0.974010256	0.544381879	1.789204038	0.073581962	0.242786193
HS_H3K4me1_100859:100860	24.94992747	0.269001912	0.307982541	0.873432342	0.382427469	0.594705244
HS_H3K4me1_100861	10.77664902	-0.333547195	0.437459921	-0.762463437	0.445783458	0.646316162
HS_H3K4me1_100862	7.43739361	-0.145706351	0.494317822	-0.294762488	0.768175324	0.874411378
HS_H3K4me1_100865:100866:100867:100868	61.99937501	0.241874666	0.51724106	0.467624642	0.64005304	0.789250164
HS_H3K4me1_100869	12.25875533	-0.299506614	0.454613401	-0.658816069	0.510013887	0.695420974
HS_H3K4me1_100871:100872:100873:100874	151.3160569	-0.386826393	0.495560305	-0.780583894	0.435047268	0.638076392
HS_H3K4me1_100875:100876	15.39990145	0.781793716	0.50769	1.539903715	0.123583825	0.320506032
HS_H3K4me1_10092	30.55861052	2.151120832	0.520956136	4.129178416	3.64E-05	0.001882935
HS_H3K4me1_10093:10094	54.69902649	-0.567526546	0.494676411	-1.147268262	0.251270767	0.472263475
HS_H3K4me1_10095	21.8574643	0.605170828	0.48672917	1.243342018	0.213741827	0.433058745
HS_H3K4me1_10098	10.97045913	-1.563660664	0.555829305	-2.813202991	0.004905068	0.055819484
HS_H3K4me1_10100	27.46486209	0.956497605	0.4936064	1.93777391	0.052650812	0.203504262
HS_H3K4me1_10101	215.9645469	-0.782972159	0.498650821	-1.570181229	0.116372955	0.31077762
HS_H3K4me1_10103	51.41274733	-0.789059175	0.336204972	-2.346958671	0.018927354	0.118312703
HS_H3K4me1_10104	18.07292011	2.049928234	0.495221655	4.139415576	3.48E-05	0.001842738
HS_H3K4me1_10105	21.79291912	0.712134087	0.482718041	1.475258902	0.140142951	0.343440084
HS_H3K4me1_10106	17.06663273	-0.689140168	0.409846846	-1.68145778	0.092674031	0.275165309
HS_H3K4me1_10107	20.41679305	0.805288109	0.386547951	2.083281276	0.037225592	0.168362398
HS_H3K4me1_10110:10111	67.72856317	-0.385882204	0.403659166	-0.955960463	0.33909221	0.556070581
HS_H3K4me1_10112	82.53448211	-0.316053525	0.467923424	-0.675438563	0.499397172	0.688114208
HS_H3K4me1_10113	21.34454189	2.954968795	0.577438843	5.117371012	3.10E-07	4.34E-05
HS_H3K4me1_10114	19.29069908	1.5548708	0.521723942	2.980255791	0.002880078	0.041192688
HS_H3K4me1_10118	95.74680534	-0.351365879	0.491768717	-0.714494167	0.474921662	0.669013316
HS_H3K4me1_10119	33.17046183	3.06774989	0.613070292	5.003912162	5.62E-07	6.70E-05
HS_H3K4me1_10124	13.41141961	0.290205663	0.657190959	0.441584989	0.658789548	0.801639917
HS_H3K4me1_101248	25.7390282	-2.825461887	0.994711676	-2.840483283	0.004504523	0.053380375
HS_H3K4me1_101249	37.62789226	-0.524392547	0.52689656	-0.995247619	0.319615847	0.538010393
HS_H3K4me1_101254	10.65772345	0.237954938	0.414343355	0.574294086	0.56576881	0.736389067
HS_H3K4me1_10125:10126	18.29921844	-0.736199956	0.377398073	-1.950725269	0.051089736	0.200069624
HS_H3K4me1_101268	10.12939821	1.041068931	0.459749554	2.264426187	0.023547915	0.132021837
HS_H3K4me1_10127	23.98078312	-0.105748508	0.405769898	-0.260612008	0.794391728	0.89087895
HS_H3K4me1_101270	7.397592459	0.934931446	0.538952452	1.734719719	0.082790462	0.258706764
HS_H3K4me1_101272	17.74091787	-1.342533682	0.4762769	-2.818809147	0.004820217	0.055087233
HS_H3K4me1_101274	11.85951391	-0.513702571	0.819526475	-0.626828524	0.530771644	0.711035353
HS_H3K4me1_10128	148.2912867	-0.603268369	0.440194839	-1.370457616	0.170544097	0.383429883
HS_H3K4me1_101285	10.34331866	0.501256841	0.389524829	1.286841823	0.198149426	0.414487812
HS_H3K4me1_101286	17.75267379	1.096508511	0.735170147	1.491503042	0.135829473	0.337387605
HS_H3K4me1_101287	10.60267089	-0.436190758	0.454801912	-0.95907855	0.337519176	0.554954208
HS_H3K4me1_101288	11.47639152	0.729830279	0.42058948	1.735255667	0.08269553	0.258573405
HS_H3K4me1_101289	27.84156962	-0.663853902	0.436787947	-1.519853987	0.128547677	0.32757777
HS_H3K4me1_101290:101291:101292	20.32963687	0.927772606	0.40653846	2.282127516	0.022481813	0.129080128
HS_H3K4me1_101293	5.638746796	-0.278533293	0.554970042	-0.501888881	0.615745687	0.772368398
HS_H3K4me1_101297	15.41203475	0.114005908	0.466793416	0.244232039	0.807051114	0.899171371
HS_H3K4me1_101299	10.77136386	0.699017606	0.488065867	1.432219816	0.152080922	0.359697734
HS_H3K4me1_10129:10130	98.54618223	-0.295809868	0.498286628	-0.593654035	0.552743532	0.727168159
HS_H3K4me1_10131	230.4360984	-0.832687709	0.447022313	-1.862743055	0.062498425	0.222619926
HS_H3K4me1_10132	18.48515698	0.97570865	0.498037388	1.959107236	0.05010023	0.19815713
HS_H3K4me1_101321	15.9045888	-0.031333212	0.433835659	-0.07222369	0.942423892	0.971115556
HS_H3K4me1_101322	21.69906713	0.278388509	0.498224319	0.558761381	0.576324582	0.744003148
HS_H3K4me1_101324	25.61610099	0.689622448	0.451712571	1.526684204	0.126839557	0.325274618
HS_H3K4me1_101325	13.19382145	-0.125582885	0.430391557	-0.29178752	0.770449088	0.875944076
HS_H3K4me1_101326	20.08701617	0.4203545	0.379742971	1.106944783	0.268317802	0.48925433
HS_H3K4me1_101327	11.29719378	-0.012011351	0.508405842	-0.023625517	0.981151318	0.991362438
HS_H3K4me1_101328	32.39781439	0.605336843	0.541193221	1.118522589	0.263343864	0.484244339
HS_H3K4me1_101329	74.80611473	-0.164538612	0.5338943	-0.308185745	0.757940999	0.867545814
HS_H3K4me1_101330	11.03377057	0.264162392	0.615078755	0.429477348	0.667575875	0.806779714
HS_H3K4me1_101331	12.73051745	-0.655321435	0.64121635	-1.021997389	0.306782136	0.526649593
HS_H3K4me1_101334	12.73116652	0.056358869	0.5331827	0.105702734	0.915818211	0.956278576
HS_H3K4me1_101337	19.61347028	-0.566332646	0.392718097	-1.442084411	0.149278562	0.355736806
HS_H3K4me1_101338	15.31401719	1.075645017	0.47386186	2.269954827	0.023210324	0.131105935
HS_H3K4me1_101339	30.38805863	0.477687418	0.468232239	1.020193353	0.307636769	0.527212372
HS_H3K4me1_10134	20.98505009	1.14072212	0.477706945	2.387911947	0.016944401	0.110830587
HS_H3K4me1_101340	14.84907991	1.988779636	0.535212403	3.715869861	0.000202506	0.006829607
HS_H3K4me1_101341	113.2774749	0.007966224	0.395554944	0.020139362	0.9839322	0.992671668
HS_H3K4me1_101343	66.70919594	-0.174963099	0.481158637	-0.363628719	0.716135278	0.84074582
HS_H3K4me1_101348	15.68114818	1.731818924	0.831688765	2.082292075	0.037315799	0.168459776
HS_H3K4me1_101349:101350	21.08217152	-0.567803126	0.600969332	-0.944812148	0.344754789	0.560887461
HS_H3K4me1_10135	27.1670135	0.722750356	0.410791506	1.759409201	0.07850803	0.251153969
HS_H3K4me1_101355	15.54577356	1.868014806	0.574031737	3.254201267	0.001137117	0.023030807
HS_H3K4me1_101357:101358	13.77954613	-0.545069982	0.452339258	-1.2050026	0.228202298	0.449424334
HS_H3K4me1_101359	121.915615	-0.375056279	0.535975975	-0.699763229	0.484075182	0.675819247
HS_H3K4me1_10136	27.64936324	0.504897023	0.459444447	1.098929428	0.271798849	0.492877196
HS_H3K4me1_101360	19.38528311	0.547535859	0.504142368	1.086073883	0.277446306	0.498537949
HS_H3K4me1_101361	18.90471031	0.194900887	0.551677749	0.353287561	0.72387287	0.846291534
HS_H3K4me1_101362	15.16123195	-0.751424216	0.942969705	-0.796869944	0.425526568	0.630736115
HS_H3K4me1_101363	24.34141339	-1.053833476	0.484605349	-2.174622046	0.029658451	0.149284176
HS_H3K4me1_101367	48.97536868	-1.691831197	0.644282491	-2.625915216	0.008641634	0.07684289
HS_H3K4me1_101368	42.57799236	-1.510257107	0.524831241	-2.877605201	0.004007063	0.049406079
HS_H3K4me1_101370	16.55233136	-1.062422667	0.462522099	-2.297020337	0.02161761	0.12687108
HS_H3K4me1_101373:101374	34.48755969	0.977076529	0.816545777	1.19659737	0.231463526	0.452875164
HS_H3K4me1_101375	44.88518832	-0.641059896	0.426654269	-1.502527792	0.132960856	0.333718722
HS_H3K4me1_101379	17.79087783	1.423009458	0.419246002	3.394211159	0.000688266	0.016153456
HS_H3K4me1_101380	16.64850096	1.826482226	0.491673433	3.714827978	0.000203342	0.006848216
HS_H3K4me1_101382:101383	73.01879041	-1.062991047	0.515102652	-2.06364895	0.039051013	0.172762886
HS_H3K4me1_101384	99.78647472	-0.419738903	0.461443387	-0.909621667	0.363022068	0.577753152
HS_H3K4me1_101385	14.91416926	-0.115894053	0.538440615	-0.215240177	0.829580068	0.911513327
HS_H3K4me1_101386	15.51967518	0.957125875	0.484265894	1.976447002	0.048104173	0.193516801
HS_H3K4me1_101388:101389	33.12336664	0.324200221	0.543961714	0.595998234	0.551176407	0.726366678
HS_H3K4me1_10139	16.815457	-0.406075592	0.520004087	-0.780908462	0.434856335	0.637951782
HS_H3K4me1_101390	12.416975	0.843067818	0.451260588	1.868250496	0.061727163	0.220991688
HS_H3K4me1_101391	12.95837511	1.940369023	0.491694353	3.946291045	7.94E-05	0.003412958
HS_H3K4me1_101392	12.59056292	-0.181184534	0.413219388	-0.438470555	0.661045211	0.802879843
HS_H3K4me1_101393	7.308851512	0.296083971	0.549821301	0.538509459	0.590225377	0.753427947
HS_H3K4me1_101399	6.292950588	0.229958387	0.556787701	0.413009099	0.679599948	0.815790964
HS_H3K4me1_101400	12.90713346	1.540781103	0.555798689	2.772192763	0.005568005	0.059829348
HS_H3K4me1_101401	36.911435	0.605068237	0.698083293	0.866756508	0.386075437	0.597896747
HS_H3K4me1_101407	14.84428632	-0.3690005	0.440381546	-0.837910905	0.402080744	0.611591454
HS_H3K4me1_101408	18.01710373	-0.142783708	0.351874269	-0.405780474	0.684903907	0.819534378
HS_H3K4me1_10141	15.43000669	0.20840936	0.33013305	0.631288992	0.527851583	0.708628317
HS_H3K4me1_101411:101412	65.61499576	-1.047334318	0.538752022	-1.944000719	0.051895364	0.201657729
HS_H3K4me1_101416	108.9391833	0.693798104	0.506128646	1.370793987	0.170439186	0.383352848
HS_H3K4me1_101417	25.73745102	0.931145365	0.46067868	2.021246923	0.043254211	0.182601927
HS_H3K4me1_101418:101419	38.73226261	-0.180053886	0.406817803	-0.44259097	0.658061617	0.801118491
HS_H3K4me1_101425	86.53790521	-0.264695137	0.416226173	-0.635940634	0.524815116	0.706231801
HS_H3K4me1_101426:101427	2.175730143	0.222002581	0.63899971	0.347422037	0.72827428	0.849118514
HS_H3K4me1_101429	11.80041708	0.070758041	0.525087875	0.134754666	0.89280585	0.943135111
HS_H3K4me1_101430	19.25833921	0.91426534	0.568124109	1.609270449	0.107557218	0.297910695
HS_H3K4me1_101437	9.445447319	1.077038136	0.501822148	2.146254684	0.031852665	0.154893528
HS_H3K4me1_101440	8.34646872	-0.327226573	0.624452245	-0.524021773	0.600263396	0.761035254
HS_H3K4me1_101445	5.780553616	0.190226319	0.609458273	0.312123615	0.75494658	0.865846762
HS_H3K4me1_101449	18.74883583	0.507903682	0.429862381	1.1815495	0.237384502	0.458655123
HS_H3K4me1_101465:101466	16.18181262	0.425082878	0.569080245	0.746964742	0.455084844	0.652878673
HS_H3K4me1_101467	15.06123562	1.11529023	0.477737806	2.334523701	0.019568317	0.120293209
HS_H3K4me1_101470	9.330188417	0.49927979	0.694786916	0.718608509	0.472382169	0.666957645
HS_H3K4me1_101476	20.1991878	1.441610733	0.556000652	2.592822017	0.009519202	0.081111954
HS_H3K4me1_101481	15.31255866	0.235658346	0.493168379	0.477845611	0.632760095	0.784394496
HS_H3K4me1_101486	88.16427119	0.042700884	0.460228264	0.092781968	0.926076776	0.962240724
HS_H3K4me1_101487	16.92058397	1.966022657	0.527881656	3.724362521	0.000195809	0.006656258
HS_H3K4me1_101488	30.32168469	-0.17707412	0.477918142	-0.370511401	0.711001484	0.837311292
HS_H3K4me1_101489	25.06225116	0.903155837	0.561684602	1.607941243	0.107848048	0.29826358
HS_H3K4me1_101492	26.23265192	0.204788115	0.353327392	0.579598751	0.562185235	0.733377782
HS_H3K4me1_101493	58.32837571	0.094626107	0.493928464	0.191578567	0.848072333	0.921759502
HS_H3K4me1_101494	17.60241646	0.642556701	0.470622809	1.365332679	0.172148512	0.384926142
HS_H3K4me1_101495	10.91683592	1.244770369	0.512002686	2.431179371	0.015049762	0.104257269
HS_H3K4me1_101496:101497	10.32498639	0.336240786	0.637113661	0.527756359	0.597668451	0.75883295
HS_H3K4me1_101498	17.01263987	0.550842874	0.517574649	1.064277153	0.287203165	0.50762274
HS_H3K4me1_101499	18.33501665	-0.701894248	0.595800827	-1.178068603	0.238769258	0.459854733
HS_H3K4me1_101500	15.92989929	0.792579515	0.488115909	1.62375268	0.104428603	0.292638282
HS_H3K4me1_101502	10.2585101	-0.175097433	0.58556686	-0.299022101	0.764923182	0.872364841
HS_H3K4me1_101505	3.163565054	-0.568193925	0.662801376	-0.857261233	0.391300528	0.602001728
HS_H3K4me1_101516	20.39152627	0.763485338	0.497980312	1.533163702	0.125235525	0.322946182
HS_H3K4me1_101536	3.649963565	0.298949594	0.546218941	0.547307263	0.584167655	0.749587399
HS_H3K4me1_101541	11.58702741	0.057193929	0.444121611	0.128779883	0.897531824	0.945870594
HS_H3K4me1_101545	15.39980956	-0.618753789	0.393554956	-1.572216993	0.115900236	0.31009752
HS_H3K4me1_101548:101549	13.92697419	-0.629204247	0.514648002	-1.222591449	0.221484044	0.441684123
HS_H3K4me1_10155	23.81094921	1.505792419	0.534663618	2.816336046	0.004857483	0.055382665
HS_H3K4me1_101550	17.0372439	-0.647343058	0.535531859	-1.208785334	0.226745327	0.448038504
HS_H3K4me1_101551	11.21059149	0.097984898	0.524981634	0.18664443	0.851939429	0.92337986
HS_H3K4me1_101552	90.08467941	-0.420908053	0.475756852	-0.88471254	0.376311691	0.589409893
HS_H3K4me1_101554	22.07888151	0.537039905	0.505937319	1.061475177	0.288474008	0.509009608
HS_H3K4me1_101555:101556	17.58531497	0.464095521	0.474775333	0.977505545	0.328318934	0.546051308
HS_H3K4me1_101558:101559	28.3381508	-1.740758467	0.799501841	-2.177303888	0.029457901	0.148667635
HS_H3K4me1_101560	31.61805879	-0.807443149	0.434107953	-1.860005429	0.062884758	0.223342197
HS_H3K4me1_101561	19.22522518	0.204558929	0.42270771	0.483925238	0.628438929	0.78151647
HS_H3K4me1_101562	18.9217502	0.092307073	0.455771358	0.202529341	0.839502923	0.916766032
HS_H3K4me1_101563	19.9371182	-0.437047566	0.501657628	-0.871206858	0.383641216	0.595785873
HS_H3K4me1_101564	24.06501187	1.216569764	0.40567137	2.998904669	0.002709521	0.039399311
HS_H3K4me1_101565	26.05618283	0.689545765	0.462810207	1.489910451	0.136247783	0.337937171
HS_H3K4me1_101566	28.14166158	-0.047826723	0.547472402	-0.087359149	0.930386039	0.964342822
HS_H3K4me1_101567	19.03361182	0.800508573	0.499809217	1.601628274	0.109237835	0.300325551
HS_H3K4me1_101568	101.7622942	-0.879246486	0.485307851	-1.811729369	0.070028023	0.236618201
HS_H3K4me1_101569:101570	26.20368823	-0.043753896	0.479193911	-0.091307288	0.927248427	0.962760629
HS_H3K4me1_101571:101572	45.71123232	0.096870331	0.466295616	0.20774446	0.835428501	0.914663922
HS_H3K4me1_101573	15.23990297	-0.122264817	0.505074068	-0.242073044	0.808723565	0.900201703
HS_H3K4me1_101574	12.32617519	-0.694360354	0.479628242	-1.447705313	0.147699484	0.353734664
HS_H3K4me1_101575:101576	12.24164126	0.551338812	0.491859179	1.120928176	0.262318436	0.483366081
HS_H3K4me1_101577	14.15045348	-0.584506474	0.440698739	-1.326317554	0.184734535	0.398924544
HS_H3K4me1_101578	38.6411111	0.561252063	0.455325475	1.232639276	0.217710377	0.437857335
HS_H3K4me1_101579	17.63641203	-0.947668568	0.495974783	-1.910719257	0.056040669	0.210524072
HS_H3K4me1_101603	19.48786284	0.378294106	0.461032937	0.820535965	0.411910635	0.619964254
HS_H3K4me1_101604	7.328669123	1.512419339	0.574691256	2.631707586	0.008495695	0.076249099
HS_H3K4me1_101612	15.45474738	0.30320835	0.471111436	0.643602185	0.519833433	0.702598543
HS_H3K4me1_101617	63.79405074	0.199825517	0.370635728	0.539142618	0.589788451	0.753211536
HS_H3K4me1_101618	45.68819715	0.757442173	0.704424702	1.075263503	0.282256771	0.502792059
HS_H3K4me1_10162	18.16139247	-0.942897739	0.400355259	-2.355152623	0.018515099	0.116923906
HS_H3K4me1_101625	19.50900628	-0.331914461	0.410877202	-0.807819122	0.419194716	0.625659865
HS_H3K4me1_101626	28.19719293	1.211241404	0.45583098	2.657216067	0.007878893	0.072496652
HS_H3K4me1_101630	11.03469027	0.057027605	0.504755985	0.112980543	0.910045981	0.952943163
HS_H3K4me1_101631	6.015725527	2.170013158	0.531291494	4.084411631	4.42E-05	0.002198476
HS_H3K4me1_101637	12.88055181	0.265577212	0.479069805	0.554360158	0.579332388	0.745968576
HS_H3K4me1_101638	14.04913997	1.445417814	0.54296003	2.662107218	0.007765314	0.071978144
HS_H3K4me1_10164	22.64319811	0.803344856	0.44279302	1.814267206	0.069636598	0.235918115
HS_H3K4me1_101648	21.81357454	1.696903953	0.578956343	2.930970483	0.003379049	0.045229292
HS_H3K4me1_101654	10.62803922	-0.301749439	0.618552261	-0.487831762	0.625669012	0.779662881
HS_H3K4me1_101656	12.09587535	-0.151828951	0.835574835	-0.181705989	0.855813466	0.925100544
HS_H3K4me1_101658	24.19540049	0.400745873	0.486316232	0.824043794	0.409914674	0.618274059
HS_H3K4me1_10166	8.39269288	1.096160994	0.592820345	1.849061026	0.064449001	0.22626213
HS_H3K4me1_101679	7.221881319	-1.070181964	0.572226714	-1.870206229	0.061455185	0.220584578
HS_H3K4me1_10168	80.00080744	-0.659729596	0.396681964	-1.663119716	0.096288474	0.280230415
HS_H3K4me1_101680	17.04167146	-0.503185138	0.444844667	-1.131147959	0.257992821	0.478618424
HS_H3K4me1_10170	24.4589697	0.190314268	0.33952348	0.560533452	0.575115629	0.743209866
HS_H3K4me1_101710	11.59262669	2.058503808	0.570184012	3.610244702	0.000305908	0.009139294
HS_H3K4me1_101742	22.31841724	0.619098901	0.518745356	1.193454348	0.232691481	0.454326674
HS_H3K4me1_101743	16.54934472	1.432206376	0.480392404	2.981326026	0.002870031	0.041103416
HS_H3K4me1_101744	22.98845272	-0.949943004	0.471760471	-2.013612973	0.044050183	0.184186215
HS_H3K4me1_101745	32.94159712	-1.421267681	0.626784105	-2.267555399	0.023356319	0.131529503
HS_H3K4me1_101754:101755:101756	36.95936591	0.674098918	0.351947974	1.915336834	0.055449561	0.208988172
HS_H3K4me1_101757	26.53861291	-0.183739132	0.419171977	-0.438338301	0.661141065	0.802879843
HS_H3K4me1_101758:101759	12.28245747	0.264573211	0.477891093	0.55362658	0.579834431	0.746373716
HS_H3K4me1_10177	9.133283077	-1.084271302	0.557109291	-1.946245234	0.051625289	0.201285981
HS_H3K4me1_101775	20.02046822	0.729193636	0.378793279	1.925043752	0.054223885	0.20650635
HS_H3K4me1_101776	15.51813183	0.300085652	0.381100672	0.787418323	0.431037024	0.635757169
HS_H3K4me1_10180	27.36053462	-0.343855535	0.448939944	-0.765927693	0.443719327	0.644830007
HS_H3K4me1_101801	16.04979423	0.180602525	0.342203768	0.527763109	0.597663765	0.75883295
HS_H3K4me1_101802	20.82884145	-0.794801294	0.447289694	-1.776927359	0.075580192	0.246308165
HS_H3K4me1_101805	12.20287123	-0.047139952	0.536356351	-0.08788924	0.929964709	0.964158709
HS_H3K4me1_10181	35.72881722	-0.436988816	0.387058448	-1.128999556	0.258898021	0.479761038
HS_H3K4me1_101810:101811	16.28452486	0.188051981	0.433253248	0.434046327	0.6642548	0.805184743
HS_H3K4me1_10182	24.35821628	0.626862666	0.424619546	1.476292535	0.139865377	0.342899438
HS_H3K4me1_101820	14.83183487	-0.463609212	0.450320329	-1.029509845	0.303240156	0.523298486
HS_H3K4me1_101821	15.19935965	0.440234058	0.450651605	0.97688337	0.328626896	0.546312437
HS_H3K4me1_10183	23.9990425	0.022510812	0.330414815	0.068128944	0.94568299	0.972416364
HS_H3K4me1_101839	15.60326047	-0.401109826	0.534661859	-0.750212156	0.453126939	0.651381809
HS_H3K4me1_10184	168.5415894	-1.113909004	0.528089787	-2.109317449	0.03491719	0.16230497
HS_H3K4me1_101840	7.660897337	-0.912240762	0.589633197	-1.547132634	0.121831266	0.318150408
HS_H3K4me1_101849	13.03332005	1.281033244	0.583828113	2.194195886	0.02822133	0.145767832
HS_H3K4me1_101856	37.27525978	0.610592071	0.634943225	0.961648297	0.336226302	0.553973955
HS_H3K4me1_101862	8.776626515	0.366417943	0.483223467	0.758278452	0.448284304	0.648057036
HS_H3K4me1_101863	18.78943647	1.313111352	0.480340889	2.733707211	0.00626257	0.064431571
HS_H3K4me1_101864	20.81748785	0.043018579	0.407567831	0.105549495	0.915939798	0.95628817
HS_H3K4me1_101865	24.10399104	0.835500678	0.415883122	2.008979526	0.044539305	0.185266275
HS_H3K4me1_101866	20.52428735	-0.509471491	0.399622398	-1.274882221	0.202350933	0.419474041
HS_H3K4me1_101867	23.32717922	0.249850661	0.413211596	0.604655492	0.545407927	0.722158008
HS_H3K4me1_101869	16.8566221	-0.149785008	0.387133549	-0.386907847	0.698824432	0.829686042
HS_H3K4me1_10186:10187	25.25434627	-0.324473678	0.359101518	-0.903570891	0.366222982	0.580556248
HS_H3K4me1_101870	8.00657403	0.134412375	0.546858314	0.245790127	0.8058447	0.898284435
HS_H3K4me1_101878	20.67765602	0.528687816	0.49443168	1.069283863	0.28494178	0.505294798
HS_H3K4me1_101879	18.65771429	0.016913114	0.5247808	0.032228912	0.9742895	0.988043079
HS_H3K4me1_10188	28.80000141	-0.530605428	0.52073965	-1.018945703	0.308228745	0.527711023
HS_H3K4me1_10189	27.74413107	-0.935425794	0.380383356	-2.459165942	0.013926023	0.099689453
HS_H3K4me1_10190:10191	18.51419006	-0.643303187	0.401648147	-1.601658544	0.109231137	0.300325551
HS_H3K4me1_10192	31.1787236	0.464948872	0.465824036	0.998121256	0.318220564	0.536719982
HS_H3K4me1_10193	18.9332483	-0.417832487	0.407140851	-1.026260288	0.30476891	0.524729548
HS_H3K4me1_101942	21.47721616	-0.465800652	0.391645684	-1.189341979	0.234305123	0.455964901
HS_H3K4me1_101943	19.09319435	-0.643314338	0.436801227	-1.472785098	0.140808992	0.344381947
HS_H3K4me1_101953	41.48366398	0.216756216	1.242538169	0.174446324	0.861514711	0.928075616
HS_H3K4me1_101965:101966	19.45870174	-1.186278217	0.621625516	-1.908348654	0.056346168	0.21112304
HS_H3K4me1_101971	12.3566342	-0.727965408	0.504560948	-1.442770018	0.149085268	0.355529117
HS_H3K4me1_101972	45.84284567	-0.040915152	0.513376487	-0.079698141	0.936477338	0.96795049
HS_H3K4me1_101973	36.92723187	0.336579911	0.549557381	0.612456357	0.540235865	0.718482693
HS_H3K4me1_102000	42.45200817	0.441848624	0.589072358	0.750075297	0.453209357	0.651397211
HS_H3K4me1_102001	18.8098954	0.36662444	0.463029113	0.791795655	0.428479836	0.633459876
HS_H3K4me1_102005	19.80797768	0.047563347	0.396988502	0.11981039	0.904633351	0.949997285
HS_H3K4me1_102006:102007	16.73803953	-0.103242325	0.509855093	-0.202493466	0.839530966	0.916766032
HS_H3K4me1_102008	17.78853228	-0.504845302	0.504467606	-1.000748702	0.316948316	0.5355451
HS_H3K4me1_102009	22.5403915	-0.466250997	0.539878716	-0.863621742	0.387795717	0.599315423
HS_H3K4me1_10201:10202	17.20403477	1.156271936	0.389999527	2.96480343	0.003028764	0.042526318
HS_H3K4me1_102021	15.92567424	0.274719381	0.533081989	0.515341704	0.606314262	0.765723366
HS_H3K4me1_102022	14.08827385	-0.386208546	0.501830624	-0.769599398	0.441537562	0.643254431
HS_H3K4me1_10203	18.91567277	0.003700994	0.433130065	0.008544765	0.993182347	0.997033015
HS_H3K4me1_102031	13.01313001	2.556601244	0.55700522	4.589905361	4.43E-06	0.000359535
HS_H3K4me1_10204	20.46788761	-0.633457079	0.473600122	-1.337535719	0.181047831	0.394858416
HS_H3K4me1_102041	14.25235739	0.285087293	0.526026475	0.541963774	0.587843462	0.752212844
HS_H3K4me1_102046	22.63327101	-0.604163575	0.445222086	-1.356993719	0.174783206	0.387548767
HS_H3K4me1_10205:10206	24.30624241	-0.427586946	0.43681327	-0.978878104	0.327640212	0.545199109
HS_H3K4me1_102062	32.43605275	-0.587267042	0.44019233	-1.334114662	0.182166281	0.396149558
HS_H3K4me1_102063	23.59155686	-0.436354846	0.514075825	-0.848814174	0.395984702	0.605878232
HS_H3K4me1_10208	17.8332353	-0.982720321	0.414489563	-2.370916926	0.017744019	0.114061925
HS_H3K4me1_10209	111.7589807	-0.223017284	0.451278108	-0.494190346	0.621171757	0.776016748
HS_H3K4me1_102091:102092	23.72517198	-0.465205069	0.561104335	-0.829088353	0.407054414	0.615850106
HS_H3K4me1_102094:102095	29.02811796	0.79324594	0.443173062	1.789923638	0.073466188	0.242603649
HS_H3K4me1_102096	19.37422663	0.283262537	0.429729649	0.659164518	0.509790129	0.695273352
HS_H3K4me1_10210:10211:10212:10213	17.78437209	-0.485006258	0.460498966	-1.053218995	0.292240635	0.51234773
HS_H3K4me1_102125	8.746511331	-0.239529466	0.560657831	-0.427229325	0.669212304	0.807953486
HS_H3K4me1_102148	14.72461863	1.033527505	0.36690252	2.816899449	0.00484897	0.055311799
HS_H3K4me1_102156	11.91634108	-0.9613651	0.566038169	-1.698410376	0.089430335	0.270164655
HS_H3K4me1_102163	17.43629211	0.898255536	0.749221231	1.198918956	0.23055946	0.451702205
HS_H3K4me1_10217	8.495427527	-0.937456798	0.608858156	-1.539696543	0.12363434	0.320562009
HS_H3K4me1_102170:102171	14.4614082	-0.231669049	0.424976915	-0.545133255	0.585661873	0.750664709
HS_H3K4me1_102172	7.701568386	0.280456459	0.503571698	0.556934515	0.577572172	0.744775511
HS_H3K4me1_10218	25.26949123	0.716498103	0.35788393	2.002040446	0.045280382	0.186576248
HS_H3K4me1_102181	14.95059222	0.597566151	0.496201293	1.204281729	0.228480706	0.449557899
HS_H3K4me1_102182	16.59536613	-0.670318865	0.500714903	-1.338723615	0.180660665	0.394263986
HS_H3K4me1_102193	25.2754349	-0.515064581	0.502930505	-1.024126745	0.305775413	0.525783487
HS_H3K4me1_10219:10220	15.00814591	0.139439084	0.383595786	0.363505254	0.716227489	0.840813081
HS_H3K4me1_102214	3.214394929	-0.230187549	0.585403933	-0.393211483	0.694163289	0.82627049
HS_H3K4me1_102219	14.91366647	0.864296538	0.515648385	1.676135451	0.093711664	0.276285448
HS_H3K4me1_10221:10222	18.81631773	-0.449288163	0.349415696	-1.285827079	0.198503418	0.414790621
HS_H3K4me1_102226	20.29559873	1.422769526	0.534864553	2.660055741	0.007812772	0.072164001
HS_H3K4me1_102227	15.907751	-0.688971377	0.836751387	-0.82338839	0.410287163	0.61855306
HS_H3K4me1_10223	15.36086906	-1.18333538	0.539927727	-2.191655142	0.028404417	0.146165127
HS_H3K4me1_102233	15.69821341	2.646223819	0.518561191	5.103011684	3.34E-07	4.52E-05
HS_H3K4me1_102237	25.62752201	-0.409492937	0.459727049	-0.890730571	0.37307373	0.586373217
HS_H3K4me1_102238	16.15292355	0.45798796	0.489750184	0.935146071	0.349713026	0.565685319
HS_H3K4me1_10224	17.45214639	-0.962740828	0.590122178	-1.631426277	0.102800404	0.290335542
HS_H3K4me1_102240	16.91619713	0.072252999	0.369119522	0.195744182	0.844810401	0.919882182
HS_H3K4me1_102241	14.64746897	-0.256208555	0.425380052	-0.602305053	0.546971098	0.72324771
HS_H3K4me1_102242	75.32221697	0.921590573	0.678169925	1.358937544	0.17416638	0.387036401
HS_H3K4me1_102243	21.81409754	-0.007295425	0.496821323	-0.014684202	0.988284123	0.994745274
HS_H3K4me1_10225	25.15919921	0.164206043	0.599925623	0.273710668	0.784306979	0.884553981
HS_H3K4me1_102253	17.85397751	-0.232491804	0.559968214	-0.415187502	0.678004648	0.814444374
HS_H3K4me1_10226:10227:10228	31.89714957	-0.656528979	0.44264589	-1.483192308	0.138023324	0.340219229
HS_H3K4me1_102277	27.01907821	1.114557291	0.83253888	1.338745034	0.18065369	0.394263986
HS_H3K4me1_102282:102283	1.40220229	-0.614856931	0.914041816	-0.672679215	0.501151394	0.689663136
HS_H3K4me1_102284	33.27298839	0.144074484	0.658776792	0.2187	0.826883749	0.910243241
HS_H3K4me1_102285	13.16398684	0.428422737	0.520757079	0.822692104	0.410683107	0.618929103
HS_H3K4me1_102294:102295	18.01786202	-0.613961632	0.541663196	-1.133474891	0.25701488	0.477761179
HS_H3K4me1_102299	12.07221311	0.432435333	0.600772771	0.71979849	0.471649075	0.666268219
HS_H3K4me1_102301	17.89280421	1.983668251	0.503911214	3.936543175	8.27E-05	0.003516861
HS_H3K4me1_102304	30.32322955	-0.020909311	0.425103977	-0.049186345	0.960770793	0.980187294
HS_H3K4me1_102308:102309	14.54662995	0.221647878	0.403265972	0.549631987	0.582571815	0.748257377
HS_H3K4me1_102311	20.98673481	0.358647086	1.108891496	0.323428476	0.746370767	0.860880781
HS_H3K4me1_102313	14.44975093	-0.593116175	0.493725974	-1.201306406	0.229632366	0.45076607
HS_H3K4me1_102314	11.59369772	-0.085273563	0.493440023	-0.172814444	0.862797283	0.928708281
HS_H3K4me1_102317:102318	16.69782115	1.102778969	0.422080436	2.612722303	0.008982425	0.078510637
HS_H3K4me1_102319	15.35526282	0.366956348	0.585561843	0.626673941	0.530872989	0.711035353
HS_H3K4me1_10232	20.31538664	-0.956935437	0.468065834	-2.044446247	0.040909483	0.177228293
HS_H3K4me1_102320:102321	55.506005	-0.747682854	0.545712768	-1.370103283	0.170654663	0.383512018
HS_H3K4me1_102322	25.89655269	-1.064791148	0.570825193	-1.865354159	0.062131778	0.221788709
HS_H3K4me1_102323:102324:102325	28.50536161	-1.628271354	0.484211645	-3.36272655	0.000771768	0.017532232
HS_H3K4me1_102326	14.89041445	0.417126455	0.459177733	0.908420476	0.363656112	0.578179771
HS_H3K4me1_102328	18.02309518	-0.436884857	0.524144198	-0.833520354	0.404551323	0.613617176
HS_H3K4me1_102329:102330	32.39654863	-0.347452619	0.400332635	-0.867909806	0.38544371	0.597140606
HS_H3K4me1_10233	28.67418594	-0.085641124	0.467569595	-0.183162303	0.854670672	0.924590942
HS_H3K4me1_102334	15.52383173	-0.479535833	0.409990446	-1.169626847	0.242151168	0.462630922
HS_H3K4me1_102335	20.55922084	-0.376806613	0.396356254	-0.950676591	0.341768575	0.558178736
HS_H3K4me1_10234	22.35246709	-0.795067883	0.490845511	-1.619792512	0.105276855	0.294328579
HS_H3K4me1_102342	85.98374156	-0.310191302	0.503457658	-0.616121925	0.537814052	0.716351045
HS_H3K4me1_102349	21.09750549	-0.448151878	0.476188739	-0.941122378	0.346642149	0.562741384
HS_H3K4me1_10235	20.12063011	-0.794835864	0.408152657	-1.947398483	0.05148698	0.200927518
HS_H3K4me1_102350	52.35309714	-0.162887406	0.513917681	-0.316952329	0.751279775	0.863809915
HS_H3K4me1_102352	16.91528675	0.461275651	0.499839256	0.922847986	0.35608643	0.571370775
HS_H3K4me1_102357	12.7145202	2.197647014	0.521695687	4.212507536	2.53E-05	0.001437691
HS_H3K4me1_102358	15.50679175	0.5790181	0.519023354	1.115591612	0.264596984	0.485173574
HS_H3K4me1_102359	13.30061954	0.066231408	0.46182015	0.143413855	0.885963341	0.939616382
HS_H3K4me1_10236	19.58043951	-0.481149606	0.416852205	-1.154245078	0.248399706	0.468840329
HS_H3K4me1_102360	10.08414826	0.027268093	0.866224831	0.031479233	0.974887353	0.988198411
HS_H3K4me1_102361	26.9416675	1.495082468	0.543280249	2.751954394	0.005924077	0.062130564
HS_H3K4me1_102362	16.06275066	0.791097825	0.490638858	1.612383144	0.106878591	0.297186659
HS_H3K4me1_102363	21.17801147	-0.579322842	0.599267666	-0.966718004	0.333685024	0.551409236
HS_H3K4me1_102364	15.36232706	0.75168852	0.427913251	1.75663763	0.078979595	0.251731124
HS_H3K4me1_102366	11.39299239	2.58287034	0.631598636	4.089417221	4.32E-05	0.002156024
HS_H3K4me1_102369	14.62629279	1.231863732	0.577604333	2.132712069	0.032948353	0.157728724
HS_H3K4me1_10237	33.32709913	-0.814783052	0.423802292	-1.922554615	0.054536008	0.207003008
HS_H3K4me1_102370:102371:102372	36.36245952	-0.325806439	0.385208495	-0.845792455	0.397668535	0.607400843
HS_H3K4me1_102375	20.48245877	-0.991116217	0.416870782	-2.37751423	0.01742977	0.112824966
HS_H3K4me1_102376	40.06164073	0.361287885	1.082444763	0.333770273	0.738552917	0.855674722
HS_H3K4me1_102377	14.8802084	-0.080288915	0.654858468	-0.122604989	0.902419904	0.949003026
HS_H3K4me1_102380	14.70922868	0.2593789	0.598798904	0.433165289	0.664894694	0.805184743
HS_H3K4me1_102381	17.19341976	1.247527096	0.430471882	2.898045489	0.003754961	0.047564159
HS_H3K4me1_102389	17.77648145	0.146694707	0.475162635	0.308725258	0.757530529	0.867230918
HS_H3K4me1_10238:10239	16.44227855	0.09482957	0.434841803	0.218078321	0.827368088	0.91038696
HS_H3K4me1_102390	14.02623383	1.787464982	0.51402105	3.477415917	0.000506272	0.013094549
HS_H3K4me1_102391:102392	3.580403745	-0.484267307	0.596354771	-0.812045667	0.416765428	0.623924204
HS_H3K4me1_102393	6.71843334	1.601752909	0.59883769	2.674769703	0.00747806	0.070577406
HS_H3K4me1_102400	2.159049061	-0.923527333	0.750637118	-1.230324627	0.218575566	0.438937505
HS_H3K4me1_102401:102402	44.65384832	-0.158560029	0.455934839	-0.347769057	0.72801363	0.849020157
HS_H3K4me1_102403:102404	8.341301708	0.364552929	0.931428234	0.391391323	0.695508005	0.82721687
HS_H3K4me1_102405	38.23791436	1.464762743	0.499067101	2.935001603	0.00333546	0.044996005
HS_H3K4me1_10240:10241:10242	30.58168475	-1.082059704	0.479518292	-2.256555636	0.024035855	0.133514047
HS_H3K4me1_102420	19.74362804	-0.21112654	0.447391297	-0.471905781	0.636994042	0.786889847
HS_H3K4me1_102421	15.83480139	0.301386897	0.459088852	0.656489252	0.511509381	0.696513565
HS_H3K4me1_102422:102423:102424:102425	40.36062504	-0.221196851	0.393133541	-0.562650671	0.573672781	0.742288725
HS_H3K4me1_102427:102428	65.40533147	-0.612030534	0.554112579	-1.104523804	0.269365984	0.490348721
HS_H3K4me1_102429	17.54531412	-0.43633085	0.503601775	-0.866420398	0.386259662	0.597987036
HS_H3K4me1_102430	17.76654625	0.317764011	0.462792156	0.686623588	0.49231996	0.682895429
HS_H3K4me1_10243:10244:10245	27.5032389	-1.177228196	0.44163744	-2.665598721	0.007685136	0.071564984
HS_H3K4me1_102441	16.46669679	-0.394976855	0.44350032	-0.890589786	0.373149281	0.586440065
HS_H3K4me1_102442	9.859677277	-1.750087385	0.672697631	-2.601595881	0.009279112	0.079993102
HS_H3K4me1_102448	10.57181843	0.465248176	0.61263345	0.759423398	0.447599321	0.647725288
HS_H3K4me1_102459	11.1525287	0.911605702	0.862435571	1.057013106	0.290505606	0.510835037
HS_H3K4me1_10246	16.39451105	0.167971381	0.370333942	0.45356734	0.650140265	0.796074623
HS_H3K4me1_102460	20.80390554	1.624161071	0.49671521	3.269803378	0.001076223	0.022245014
HS_H3K4me1_102461:102462	27.83745356	-0.233904434	0.529304799	-0.441908773	0.658555222	0.801502822
HS_H3K4me1_102466	24.85389252	0.194155696	0.450767511	0.43072247	0.666670178	0.806339741
HS_H3K4me1_102467	21.45229036	0.405857051	0.472582063	0.858807566	0.390446692	0.601433921
HS_H3K4me1_102468	8.280659017	1.255751637	0.614065872	2.044978712	0.040856957	0.177156993
HS_H3K4me1_102469	27.13201028	2.140997936	0.618029882	3.464230448	0.000531751	0.013506918
HS_H3K4me1_10247	20.03267088	-0.001731474	0.360509701	-0.00480285	0.996167895	0.997888149
HS_H3K4me1_102470:102471:102472	27.35080638	-0.421787346	0.451483126	-0.934226157	0.350187246	0.566092164
HS_H3K4me1_102478:102479	11.70208611	0.704320935	0.512662748	1.373848476	0.169488728	0.382196641
HS_H3K4me1_10248	28.75940171	0.204086082	0.43295155	0.471383188	0.63736712	0.787140893
HS_H3K4me1_102484	10.2366801	0.34598024	0.579267388	0.597272085	0.550325739	0.725770513
HS_H3K4me1_102489	14.75478128	1.451321999	0.599455919	2.421065424	0.015475092	0.105773549
HS_H3K4me1_10249	23.39217292	1.121905009	0.386111738	2.905648548	0.003664928	0.047294467
HS_H3K4me1_102493	10.8944786	0.227989869	0.657242556	0.346888476	0.728675104	0.849324159
HS_H3K4me1_102498	22.65589752	2.029426127	0.604646944	3.356382015	0.000789694	0.017821774
HS_H3K4me1_102499	21.42937696	0.431287755	0.725618834	0.594372327	0.552263113	0.727042833
HS_H3K4me1_102500	9.553496165	0.084192801	0.524249349	0.160596863	0.872410926	0.933514205
HS_H3K4me1_102501:102502	7.202964251	0.248343412	0.450559818	0.551188549	0.581504429	0.747493675
HS_H3K4me1_102503	38.61431852	-0.168110739	0.463424531	-0.362757531	0.716786019	0.841150118
HS_H3K4me1_102504	19.56395353	0.25818332	0.433700528	0.595303218	0.551640805	0.726638995
HS_H3K4me1_102505	15.16138907	0.107286867	0.466027869	0.23021556	0.817924271	0.905295847
HS_H3K4me1_102506	17.37626484	-0.457851143	0.432062012	-1.059688494	0.289286339	0.509651191
HS_H3K4me1_102507	21.11117756	1.091296467	0.358748659	3.041952741	0.002350488	0.035890773
HS_H3K4me1_102508:102509	12.65237316	-1.043454369	0.545170922	-1.913994908	0.055620806	0.209419045
HS_H3K4me1_102510	14.9517983	-0.603076957	0.490654713	-1.229127002	0.219024193	0.439435308
HS_H3K4me1_102511:102512	14.75086148	-0.295344877	0.550504221	-0.536498841	0.591613837	0.754729728
HS_H3K4me1_102513:102514	24.61433106	-0.270221908	0.498757471	-0.541790196	0.587963046	0.752212844
HS_H3K4me1_102516	48.63607855	0.008836459	0.497837097	0.017749699	0.985838533	0.993554257
HS_H3K4me1_102517	20.21478157	-0.301224596	0.454733016	-0.662420774	0.507701594	0.693985996
HS_H3K4me1_102518	20.4388978	0.488186175	0.503108394	0.970339952	0.331877069	0.549740937
HS_H3K4me1_10252	24.20729636	1.436247462	0.523769073	2.742138731	0.006104055	0.063491731
HS_H3K4me1_102520:102521	14.75050356	-0.780788022	0.624510875	-1.250239272	0.211212155	0.4306875
HS_H3K4me1_102522:102523	19.40659393	-0.870743128	0.480168975	-1.813409806	0.069768638	0.23612492
HS_H3K4me1_10253	30.33039402	0.656596158	0.410459367	1.599661772	0.109673637	0.300927664
HS_H3K4me1_102537	9.577236948	-0.626967941	0.677578249	-0.925307065	0.354806205	0.570282653
HS_H3K4me1_102543	8.861604801	-0.335166341	0.542177384	-0.618185765	0.536452893	0.715349743
HS_H3K4me1_102545	60.47653567	0.030855882	0.470071108	0.065640881	0.947663741	0.973482817
HS_H3K4me1_102546	22.63083988	-0.232103686	0.429860393	-0.539951318	0.589230605	0.753015814
HS_H3K4me1_102547	35.43083827	0.551647022	0.485959953	1.135169717	0.256304215	0.476992465
HS_H3K4me1_102548	14.68135012	-0.148248487	0.404455695	-0.366538261	0.713963468	0.839571089
HS_H3K4me1_102549	18.38395564	1.483913546	0.597221241	2.484696533	0.012966191	0.095980907
HS_H3K4me1_10254:10255	17.86608625	-0.053672823	0.333592261	-0.160893491	0.872177289	0.933434884
HS_H3K4me1_102550	18.29849277	1.27752402	0.559378541	2.283827367	0.022381679	0.128759303
HS_H3K4me1_102553	17.38476911	-0.82994021	0.446081034	-1.86051445	0.062812776	0.223218956
HS_H3K4me1_102554	11.61355649	1.417161352	0.795579031	1.781295505	0.074864188	0.245002672
HS_H3K4me1_102555	68.36990326	-0.245747682	0.448684473	-0.547707124	0.58389302	0.749314853
HS_H3K4me1_102556	16.5200156	0.585489646	0.450353529	1.300066745	0.193578094	0.409573896
HS_H3K4me1_102557	15.57002001	1.241444732	0.515238796	2.409455077	0.015976363	0.107251412
HS_H3K4me1_102558	154.6311082	-0.183680625	0.491305214	-0.37386256	0.708506573	0.835795192
HS_H3K4me1_102559	20.81057241	2.601794141	0.786300478	3.308905711	0.000936614	0.02009032
HS_H3K4me1_102561:102562:102563	59.29249746	-0.200482913	0.462139892	-0.433814341	0.664423267	0.805184743
HS_H3K4me1_102565	19.03361193	-0.166571951	0.501321311	-0.332265849	0.739688525	0.856331715
HS_H3K4me1_102566	54.47611417	-0.449953858	0.492176487	-0.914212421	0.360605239	0.575438976
HS_H3K4me1_102567:102568	23.99027911	0.123899557	0.49251095	0.251567112	0.801375682	0.895369538
HS_H3K4me1_10256:10257	45.56481192	0.072411232	0.561362213	0.128991995	0.897363983	0.94583405
HS_H3K4me1_102570	55.32028473	0.566644985	0.446079592	1.27027776	0.203985707	0.421231098
HS_H3K4me1_102579	26.38321905	0.791134329	0.477164684	1.657990114	0.097319462	0.281428617
HS_H3K4me1_10258	33.23197817	0.106198271	0.3740672	0.283901586	0.776485801	0.879967961
HS_H3K4me1_10259:10260	111.4560645	-0.918204226	0.534627794	-1.717464442	0.085894346	0.264126801
HS_H3K4me1_102608	12.29769501	-1.337993522	0.551376589	-2.426641877	0.01523929	0.10496628
HS_H3K4me1_102609	13.50430265	-0.550743448	0.439617209	-1.252779547	0.210285947	0.429672092
HS_H3K4me1_10261	28.93065209	0.799495195	0.363726319	2.198068034	0.027944258	0.144984934
HS_H3K4me1_102610	56.67924914	-0.131159754	0.547060061	-0.239753846	0.810521089	0.901021264
HS_H3K4me1_102611:102612	1.58088952	-0.680843459	0.825881448	-0.824384009	0.409721398	0.618176145
HS_H3K4me1_102616	21.16841492	0.000719982	0.476569887	0.001510759	0.998794589	0.999334097
HS_H3K4me1_10262	52.98960628	0.155444307	0.556870997	0.279138809	0.780138301	0.882249109
HS_H3K4me1_102629	34.42410955	-0.370123109	0.949713768	-0.389720695	0.696743092	0.828304338
HS_H3K4me1_102630	79.81499396	0.003372942	0.484105481	0.006967371	0.994440887	0.997428944
HS_H3K4me1_10264	149.2314324	-0.352637986	0.492556757	-0.71593371	0.474032282	0.668386073
HS_H3K4me1_102642	55.06809376	-1.63667897	0.662893024	-2.468994108	0.013549345	0.098362444
HS_H3K4me1_102643	27.19791806	-0.490945897	0.417751382	-1.175210708	0.239910427	0.460884458
HS_H3K4me1_102644	80.07671193	-0.452181719	0.428973044	-1.054102877	0.291835819	0.51195009
HS_H3K4me1_10265	102.2411884	0.135278827	0.490663981	0.275705641	0.782774163	0.883854457
HS_H3K4me1_102654	31.69988035	-0.253482636	0.469475764	-0.539926991	0.589247383	0.753015814
HS_H3K4me1_10266	22.04341507	1.154264662	0.357362007	3.229959084	0.001238079	0.024318498
HS_H3K4me1_102667:102668	34.12716298	-0.257462505	0.396503331	-0.649332516	0.516123473	0.700104396
HS_H3K4me1_102679	69.14388778	0.322540565	0.489876191	0.658412414	0.510273161	0.695616944
HS_H3K4me1_10267:10268	9.82098814	-0.117734011	0.589287098	-0.19979058	0.841644369	0.918171359
HS_H3K4me1_102680	24.18259689	-0.318771305	0.427190498	-0.74620411	0.455544126	0.653109002
HS_H3K4me1_10269	18.38109761	1.162037295	0.434925588	2.671807151	0.007544399	0.070737296
HS_H3K4me1_102695	15.22094838	0.108901321	0.788126051	0.138177543	0.890100103	0.942028379
HS_H3K4me1_10270	20.98638764	0.615014844	0.417758942	1.472176375	0.140973255	0.344616407
HS_H3K4me1_102707	16.9982029	0.018535317	0.416351412	0.044518444	0.96449115	0.982401205
HS_H3K4me1_102708	11.80715181	0.200066371	0.429665112	0.465633269	0.641478025	0.790220556
HS_H3K4me1_102709:102710	54.16646459	0.035745375	0.372655062	0.095920809	0.923583468	0.960603399
HS_H3K4me1_102711:102712	62.03301532	0.349421417	0.463686341	0.753572807	0.451105778	0.650028552
HS_H3K4me1_102713	5.396867627	1.180915432	0.552600513	2.137014724	0.032596794	0.15698616
HS_H3K4me1_102714	13.40517942	-0.618541574	0.489495759	-1.263630099	0.206362825	0.424413091
HS_H3K4me1_102715	15.00975668	-1.492198745	0.503994784	-2.960742435	0.003068985	0.042884578
HS_H3K4me1_102716	12.04750372	-0.42136212	0.494172086	-0.85266273	0.393846365	0.604295939
HS_H3K4me1_102717	17.35223883	-0.404141912	0.489442061	-0.82571962	0.40896316	0.617612599
HS_H3K4me1_102718	13.19423518	0.518406038	0.530559653	0.97709284	0.328523192	0.546215457
HS_H3K4me1_102719	24.33473772	0.493530768	0.450405788	1.095746949	0.27318953	0.494435925
HS_H3K4me1_102742	7.467195482	0.581803066	0.517809442	1.123585279	0.261189004	0.482301712
HS_H3K4me1_102754	19.40609638	-0.095788302	0.476382335	-0.201074421	0.840640382	0.917491747
HS_H3K4me1_102755:102756	32.19084003	0.061308395	0.417641195	0.14679681	0.883292402	0.938573544
HS_H3K4me1_102807	14.11560764	1.377827406	0.562941237	2.447551034	0.014383075	0.101537513
HS_H3K4me1_102808:102809	23.06874138	1.154357629	0.425957639	2.710029174	0.006727729	0.066640771
HS_H3K4me1_102810	11.06212091	-0.361054052	0.590035531	-0.611919169	0.540591238	0.718679237
HS_H3K4me1_102811:102812:102813	20.66555304	0.75022758	0.45325069	1.655215528	0.097880787	0.282305586
HS_H3K4me1_102814	14.46894653	0.129051417	0.46844589	0.275488417	0.782941024	0.883854457
HS_H3K4me1_102815:102816:102817	12.16939856	0.553470232	0.55773065	0.992361155	0.321021381	0.539102786
HS_H3K4me1_102818	50.40145672	-0.000781892	0.552757886	-0.001414529	0.99887137	0.999356762
HS_H3K4me1_10287	26.62841875	-1.033041295	0.450653105	-2.292320378	0.021887163	0.127561726
HS_H3K4me1_10288	30.59377118	0.213011121	0.350420823	0.607872326	0.543272155	0.720637576
HS_H3K4me1_10289	35.57669836	-0.341252363	0.432831727	-0.788418088	0.430452194	0.635283699
HS_H3K4me1_102896:102897	9.970901265	-0.056672963	0.444242904	-0.127572016	0.898487678	0.946358299
HS_H3K4me1_102898:102899:102900	24.62416701	-0.259834026	0.537082627	-0.483787807	0.628536469	0.78151647
HS_H3K4me1_10290	32.81705478	-0.25977685	0.400885687	-0.648007296	0.516980232	0.700792838
HS_H3K4me1_102901:102902:102903:102904	19.01106498	0.236933563	0.397067738	0.596708171	0.550702236	0.725988714
HS_H3K4me1_102905	12.83916176	0.574480065	0.460520202	1.247458989	0.212229249	0.431591952
HS_H3K4me1_102906:102907:102908:102909:102910:102911:102912:102913	35.31647572	-0.190363672	0.452859628	-0.420359115	0.674223131	0.81176465
HS_H3K4me1_102914:102915:102916	60.42742647	-0.869106315	0.607509801	-1.430604599	0.152543569	0.360299081
HS_H3K4me1_102917	23.03075049	-0.383100626	0.442330519	-0.866095848	0.386437602	0.598111419
HS_H3K4me1_102918	18.424128	0.167888442	0.526163252	0.319080516	0.749665458	0.862884557
HS_H3K4me1_102919:102920	19.42416659	-0.083565229	0.498670098	-0.167576177	0.866916714	0.931311821
HS_H3K4me1_10291:10292:10293	47.68875757	-0.595148667	0.452546015	-1.315111938	0.188472285	0.403881163
HS_H3K4me1_102921:102922:102923	3.793220162	-0.310058197	0.572749375	-0.541350563	0.588265975	0.752440491
HS_H3K4me1_102924	10.2445012	0.38618503	0.606518987	0.636723727	0.524304816	0.705913333
HS_H3K4me1_102925	52.02298677	-0.5772195	0.493067583	-1.170670147	0.241731389	0.462385059
HS_H3K4me1_102926:102927:102928:102929:102930:102931	45.38403736	-0.632400224	0.414445663	-1.525894175	0.127036221	0.325498214
HS_H3K4me1_102932	8.924620616	-0.37997681	0.668112942	-0.568731401	0.569538434	0.739325364
HS_H3K4me1_102933:102934:102935:102936:102937	30.08725522	-1.445484487	0.856650751	-1.687367326	0.091532743	0.273530459
HS_H3K4me1_102938:102939:102940	18.77671173	-0.701924955	0.544572564	-1.288946601	0.197416652	0.413705941
HS_H3K4me1_10296	17.62423164	-0.763294488	0.529880105	-1.440504146	0.149724818	0.356201387
HS_H3K4me1_10297:10298:10299	32.4591424	-0.713315413	0.442302378	-1.612732486	0.10680264	0.29704407
HS_H3K4me1_10300	27.00294958	-1.364694003	0.513696399	-2.656615865	0.007892932	0.072542675
HS_H3K4me1_10301	39.70290341	-0.576424205	0.543092189	-1.061374507	0.288519738	0.509052995
HS_H3K4me1_10302	39.4685547	-0.039138749	0.429327093	-0.091163007	0.927363069	0.962829418
HS_H3K4me1_103021	12.56120473	-0.272186635	0.575828003	-0.472687389	0.636436225	0.786643276
HS_H3K4me1_103022	71.42206748	0.116172503	0.485435605	0.239315991	0.810860566	0.901288886
HS_H3K4me1_103023	14.50266439	1.944377598	0.572224355	3.397928767	0.000678981	0.015966662
HS_H3K4me1_103024:103025	25.94445471	0.451946338	0.441016527	1.024783222	0.305465485	0.525475702
HS_H3K4me1_103026:103027:103028:103029:103030:103031:103032:103033:103034:103035:103036	6.569228943	-0.12568827	0.602208459	-0.208712229	0.834672893	0.914169165
HS_H3K4me1_103037:103038	12.14772075	0.171622497	0.536544056	0.319866552	0.749069494	0.862588753
HS_H3K4me1_103039:103040	12.51953179	0.16840386	0.426187644	0.395140174	0.692739441	0.825228344
HS_H3K4me1_10304	136.6918201	-0.271357856	0.511200327	-0.530824888	0.595540132	0.757199766
HS_H3K4me1_103041	27.60512789	-0.690301677	0.457886501	-1.507582501	0.131661414	0.331806055
HS_H3K4me1_103049:103050:103051	60.62035958	0.492463454	0.409974714	1.201204458	0.2296719	0.450806926
HS_H3K4me1_10305	23.59102396	-1.121412776	0.542510445	-2.067080525	0.038726567	0.171939389
HS_H3K4me1_103052	21.17745718	0.336548609	0.437308718	0.76959044	0.441542877	0.643254431
HS_H3K4me1_103053	14.50001204	0.180661949	0.449665882	0.401769305	0.687853814	0.821562415
HS_H3K4me1_103054	14.40569613	-0.060636241	0.477329782	-0.127032177	0.898914931	0.946575898
HS_H3K4me1_103055	16.58252852	0.135227304	0.408934313	0.330682213	0.740884539	0.856892397
HS_H3K4me1_10306	20.42103983	0.952547826	0.430321917	2.213570324	0.026858351	0.142065283
HS_H3K4me1_103061:103062:103063:103064	30.26524422	0.977575931	0.929276702	1.051975078	0.292810984	0.51299354
HS_H3K4me1_10307	14.66276455	0.627116237	0.529156592	1.185124115	0.235968378	0.457543502
HS_H3K4me1_10309	20.14103477	-0.395949074	0.381626602	-1.037530066	0.299488891	0.519536956
HS_H3K4me1_10310	23.88621486	0.394370541	0.494621294	0.797318162	0.425266275	0.630683741
HS_H3K4me1_10311	16.98859258	0.282225345	0.41917581	0.673286336	0.500765144	0.689446807
HS_H3K4me1_103139	37.11158362	0.468088091	0.594874533	0.7868686	0.431358791	0.635930702
HS_H3K4me1_10314	11.77737561	1.26662879	0.526126748	2.407459407	0.016063948	0.107599406
HS_H3K4me1_10315	22.65322596	-0.413506342	0.425621801	-0.971534683	0.331282091	0.549096417
HS_H3K4me1_10316	20.46452066	-0.367711209	0.417598392	-0.880537893	0.378567987	0.591328303
HS_H3K4me1_10317	24.21780252	-0.251795191	0.483768538	-0.520486909	0.60272425	0.762749629
HS_H3K4me1_10318:10319	18.6436566	-0.587005971	0.509739826	-1.151579574	0.249493879	0.470058102
HS_H3K4me1_10320	18.27530483	-0.404998591	0.438346945	-0.923922467	0.355526685	0.570814947
HS_H3K4me1_10321	22.41957035	-1.142530528	0.576721036	-1.981080031	0.047582299	0.192148544
HS_H3K4me1_10322	21.83994406	-1.073864665	0.488565176	-2.197996741	0.027949338	0.144984934
HS_H3K4me1_10323	22.14157512	-0.807005135	0.455320637	-1.772388664	0.076330062	0.247491986
HS_H3K4me1_10324:10325	18.7918219	-0.344721756	0.379805847	-0.907626248	0.364075722	0.578563291
HS_H3K4me1_10326	20.40359664	-0.995159416	0.463650329	-2.146357617	0.031844458	0.154893528
HS_H3K4me1_10327:10328:10329	33.31142236	-0.966575651	0.534845491	-1.807205385	0.070730262	0.237908185
HS_H3K4me1_10330	19.0212232	-0.596016767	0.435896012	-1.367337051	0.171519683	0.384361227
HS_H3K4me1_10331:10332	23.44322256	-0.613937588	0.461408952	-1.330571469	0.183330055	0.39731441
HS_H3K4me1_10333	20.70754414	-0.626806381	0.474917029	-1.319822923	0.186894146	0.401822415
HS_H3K4me1_10334	21.18243667	-0.979865071	0.39850439	-2.458856403	0.013938035	0.099711198
HS_H3K4me1_10335	45.59457311	0.432305989	0.546060361	0.791681689	0.428546302	0.633519243
HS_H3K4me1_10336	34.7963962	1.898358956	0.435007738	4.363965944	1.28E-05	0.000838046
HS_H3K4me1_10352	23.00401121	-0.926102128	0.540044414	-1.714862896	0.086370367	0.265111336
HS_H3K4me1_10353	23.2406986	-0.014668857	0.393334322	-0.037293611	0.9702509	0.985766072
HS_H3K4me1_10360	22.20807888	0.585715703	0.363157583	1.612841729	0.106778898	0.297040642
HS_H3K4me1_10361:10362	86.73058404	-0.57211289	0.409029641	-1.398707657	0.161900667	0.371805503
HS_H3K4me1_10363	53.45067218	-0.725147729	0.418838143	-1.73133164	0.083392631	0.259645017
HS_H3K4me1_10364	20.70973214	-0.96283813	0.443652915	-2.170250883	0.029987845	0.150154717
HS_H3K4me1_10365	23.17162411	-0.711175671	0.448726542	-1.584875429	0.11299464	0.306443398
HS_H3K4me1_10366	16.37882646	-1.233571279	0.436011569	-2.829216854	0.004666207	0.054333783
HS_H3K4me1_10367	17.30143555	0.354887406	0.416464981	0.85214225	0.394135145	0.604584934
HS_H3K4me1_10368	26.26321425	-0.622681921	0.430227169	-1.447332866	0.147803718	0.353858972
HS_H3K4me1_10369	18.04709669	-0.122761108	0.454211852	-0.270272798	0.786950391	0.886165611
HS_H3K4me1_10370	24.1594748	-1.017034255	0.372765546	-2.728348326	0.006365235	0.065029644
HS_H3K4me1_10371:10372	20.25599581	-0.258706961	0.400947868	-0.645238399	0.518772705	0.70215252
HS_H3K4me1_10373	24.80049262	-1.34363479	0.440631963	-3.049335731	0.00229348	0.035520876
HS_H3K4me1_10374	21.00737267	0.185644999	0.420972042	0.440991279	0.659219311	0.801825726
HS_H3K4me1_10375:10376	19.5589706	0.596122888	0.307738867	1.937106269	0.052732354	0.20366687
HS_H3K4me1_10377	25.21808417	0.305172727	0.340362134	0.896611862	0.369926066	0.583507119
HS_H3K4me1_10378	36.26156682	-1.366827096	0.463091467	-2.951527278	0.003162066	0.043629896
HS_H3K4me1_10379:10380	17.78367781	-0.302204071	0.485307318	-0.622706603	0.533477343	0.713175249
HS_H3K4me1_10381	22.49241985	-1.339842305	0.572256553	-2.341331522	0.019215096	0.119183483
HS_H3K4me1_10382:10383	19.68173249	-1.507915972	0.477471049	-3.158130686	0.001587844	0.028451083
HS_H3K4me1_10384:10385	24.36253871	-1.581145959	0.455034142	-3.474785327	0.000511262	0.013140522
HS_H3K4me1_10386	34.34454239	-1.099531287	0.449614567	-2.445497474	0.014465246	0.101819096
HS_H3K4me1_10387:10388	19.06990334	-0.829292062	0.410097856	-2.022180927	0.043157664	0.182375416
HS_H3K4me1_10389	31.84780781	-1.118343995	0.476227684	-2.348338899	0.018857355	0.118159017
HS_H3K4me1_10390:10391	44.01392848	0.01623269	0.304706238	0.053273245	0.957514198	0.978585591
HS_H3K4me1_10392:10393	22.44383728	0.07140551	0.350441659	0.203758623	0.838542129	0.916239879
HS_H3K4me1_10394:10395	19.75776876	0.06234604	0.472103828	0.132060017	0.894936821	0.944309129
HS_H3K4me1_10396	31.61171955	-0.256721031	0.445793379	-0.575874482	0.564700025	0.735741619
HS_H3K4me1_10397	16.25636398	0.375435692	0.370876172	1.012293915	0.311397543	0.530769437
HS_H3K4me1_10398	17.497771	0.381497964	0.37645342	1.013400183	0.310869052	0.530384794
HS_H3K4me1_10406	25.33353902	0.356552256	0.410149288	0.869323114	0.384670424	0.596471641
HS_H3K4me1_10407	25.97941148	-0.421507039	0.403293336	-1.045162421	0.295947908	0.515846951
HS_H3K4me1_10408	31.4633292	-1.376730078	0.49460573	-2.783489949	0.005377753	0.058675256
HS_H3K4me1_10409:10410	22.92300807	-1.016979626	0.434443302	-2.340879976	0.019238351	0.119186364
HS_H3K4me1_10411	22.51778365	-1.001199459	0.510279652	-1.962060324	0.049755461	0.19741498
HS_H3K4me1_10412:10413	18.41759184	-0.642629434	0.439105487	-1.463496706	0.143331514	0.348030943
HS_H3K4me1_10414	23.5983241	0.019966322	0.376668949	0.053007613	0.957725842	0.97863843
HS_H3K4me1_10415	13.71913156	0.787012661	0.406657195	1.935322113	0.05295078	0.204018861
HS_H3K4me1_10416	18.6025073	-0.112172417	0.354749028	-0.316202184	0.75184905	0.864012844
HS_H3K4me1_10417	19.08752336	-0.900077453	0.437378522	-2.057891296	0.039600569	0.17408791
HS_H3K4me1_10418:10419	25.09155859	-0.691145309	0.477784143	-1.446563933	0.148019094	0.354233729
HS_H3K4me1_10420:10421	15.11426804	-0.780019915	0.365675896	-2.133090871	0.032917273	0.157709495
HS_H3K4me1_10422:10423	25.86287222	-0.435160218	0.449575097	-0.96793666	0.333076004	0.550894304
HS_H3K4me1_10424:10425	20.56977187	-0.236447069	0.480273565	-0.492317475	0.622494928	0.776828248
HS_H3K4me1_10426:10427	16.13331734	-0.864853682	0.441054475	-1.960877241	0.049893345	0.197756158
HS_H3K4me1_10428	22.86807187	-0.292776026	0.442094923	-0.662246976	0.507812953	0.694070604
HS_H3K4me1_10429	16.95773145	-0.285644493	0.48488668	-0.58909536	0.555797306	0.729590009
HS_H3K4me1_10430:10431:10432	25.40010056	-0.882365221	0.420321467	-2.099262804	0.03579374	0.164589904
HS_H3K4me1_10433	24.10058435	-0.953802121	0.437298454	-2.181123927	0.029174252	0.148128481
HS_H3K4me1_10434:10435	22.85868427	-0.499298068	0.424413942	-1.17644125	0.239418596	0.460332146
HS_H3K4me1_10436	25.7476274	0.445738178	0.337568784	1.320436603	0.186689289	0.401812486
HS_H3K4me1_10437	21.25224118	0.022569109	0.302162813	0.074691882	0.940459867	0.970194224
HS_H3K4me1_10438	14.9743395	-0.906170059	0.481127401	-1.883430579	0.05964204	0.217512927
HS_H3K4me1_10439	29.64206413	1.190377645	0.41401278	2.875219564	0.004037466	0.049679197
HS_H3K4me1_10440	22.24572886	-0.296220682	0.413452595	-0.716456217	0.473709693	0.668048574
HS_H3K4me1_10441	22.37314087	0.026246256	0.369635856	0.071005709	0.943393212	0.971510569
HS_H3K4me1_10442	33.75317574	-0.956309119	0.612486472	-1.561355495	0.118439896	0.313502301
HS_H3K4me1_10443	22.11093784	-0.688781462	0.456988427	-1.507218612	0.131754631	0.33197098
HS_H3K4me1_10444:10445	17.99654998	-0.375738121	0.38784381	-0.968787206	0.332651371	0.550396985
HS_H3K4me1_10446	29.87609534	-0.497745737	0.426528928	-1.166968298	0.243223172	0.463693738
HS_H3K4me1_10447	28.20296316	-0.223277625	0.370537779	-0.60257722	0.546789979	0.723047924
HS_H3K4me1_10448	27.76085009	-0.790722399	0.34208626	-2.311470797	0.020806864	0.124078577
HS_H3K4me1_10449:10450	20.21347933	-1.434525345	0.452268719	-3.171842941	0.001514749	0.027632695
HS_H3K4me1_1044:1045:1046:1047:1048:1049:1050	15.12459669	-0.88615256	0.447286587	-1.981174008	0.047571763	0.192138218
HS_H3K4me1_10451:10452	10.28620929	-0.256114506	0.452954272	-0.565431263	0.571780465	0.740837966
HS_H3K4me1_10453	24.85102923	0.249478583	0.475914696	0.524208615	0.60013345	0.76099776
HS_H3K4me1_10454	32.14675747	-1.286734766	0.354785173	-3.626799725	0.000286956	0.008816269
HS_H3K4me1_10455:10456:10457	24.59320314	-0.49066582	0.437443506	-1.121666715	0.262004174	0.482988461
HS_H3K4me1_10458	22.96414858	-0.968704885	0.406622696	-2.382318779	0.017203997	0.111965475
HS_H3K4me1_10459	63.239304	-0.072805296	0.395015952	-0.184309762	0.853770457	0.924281464
HS_H3K4me1_10460	25.25241296	-0.059828518	0.376981179	-0.158704257	0.873901884	0.933940945
HS_H3K4me1_10461	21.51049379	0.647606065	0.389932412	1.660816198	0.096750367	0.280929559
HS_H3K4me1_10462:10463	23.4100455	-0.306852598	0.446752881	-0.686850855	0.492176719	0.682814737
HS_H3K4me1_10464:10465	23.68478841	-0.27209431	0.335990905	-0.809826413	0.41803995	0.625043952
HS_H3K4me1_10466	23.5353045	-0.243044356	0.459845788	-0.528534484	0.59712842	0.758778488
HS_H3K4me1_10467	26.93544157	-0.884832639	0.532757208	-1.660855311	0.096742509	0.280929559
HS_H3K4me1_10468	28.35490043	-1.171578156	0.499213969	-2.346845698	0.018933094	0.118312703
HS_H3K4me1_10469:10470:10471:10472:10473	47.39025833	-0.892988568	0.485101449	-1.840828489	0.065646697	0.228501366
HS_H3K4me1_10474	18.19054361	-0.205895878	0.437359344	-0.470770501	0.637804632	0.787526179
HS_H3K4me1_10475	43.40056556	-1.457127559	0.461327947	-3.158550373	0.001585559	0.028451083
HS_H3K4me1_10476:10477	28.42674844	-1.496025891	0.477410523	-3.133625712	0.001726609	0.029825505
HS_H3K4me1_10478	36.86464285	0.809571952	0.418278958	1.935483333	0.052931012	0.203997882
HS_H3K4me1_10479	88.82948633	-0.350778751	0.37875076	-0.926146657	0.35436977	0.569834391
HS_H3K4me1_10495	31.36998471	0.377126329	0.672979351	0.560383211	0.575218081	0.743266175
HS_H3K4me1_10497	27.77644879	0.536330956	0.523526283	1.02445851	0.305618758	0.52562345
HS_H3K4me1_10498	59.81313072	-0.013488515	0.497459045	-0.027114825	0.978368151	0.989961554
HS_H3K4me1_10499	29.84937351	-0.659953889	0.439313259	-1.502239863	0.133035173	0.333800873
HS_H3K4me1_10500	26.82176547	0.950601565	0.452488284	2.100831332	0.035655775	0.164166551
HS_H3K4me1_10501:10502	20.27027357	0.770463112	0.335506605	2.296417119	0.021652043	0.126980321
HS_H3K4me1_10503:10504	23.52187935	0.133976955	0.419991388	0.31899929	0.749727051	0.862892046
HS_H3K4me1_10505	24.24701785	0.433518877	0.412740767	1.050341794	0.293560996	0.513694411
HS_H3K4me1_10506	206.1740094	-0.604629463	0.447554611	-1.350962424	0.17670747	0.389576215
HS_H3K4me1_1051:1052	19.89578459	0.346955019	0.352975896	0.982942528	0.325635725	0.543139729
HS_H3K4me1_10525	28.85122359	0.122174782	0.460389818	0.265372467	0.790722544	0.888336235
HS_H3K4me1_10526	37.01421762	1.431631016	0.908740702	1.575401005	0.115163913	0.309020171
HS_H3K4me1_10527	32.53990542	-0.040721712	0.417641274	-0.097504041	0.922326125	0.959834612
HS_H3K4me1_10528	28.91878243	0.520737586	0.450984883	1.154667497	0.248226614	0.468660567
HS_H3K4me1_10529	59.79113094	1.970071636	0.630151267	3.126347179	0.001769925	0.030266767
HS_H3K4me1_10530	31.66672735	-1.031211359	0.498927229	-2.066857246	0.038747607	0.171939389
HS_H3K4me1_10531	52.11844939	0.737926808	0.394008867	1.872868531	0.061086542	0.219940778
HS_H3K4me1_10532	48.58817495	2.493641629	0.945786757	2.636579134	0.008374666	0.075576951
HS_H3K4me1_10533	20.41423099	-0.664025834	0.413732267	-1.604965063	0.108501494	0.29929877
HS_H3K4me1_10534	36.94187786	1.35807046	0.442846944	3.066681343	0.002164495	0.034207659
HS_H3K4me1_10535:10536:10537	48.00375896	1.089417927	0.334922202	3.252749208	0.001142943	0.023108374
HS_H3K4me1_10538	47.50542051	0.503867821	0.333985875	1.508650092	0.131388226	0.331352994
HS_H3K4me1_10539:10540	28.5864493	-1.026278556	0.546436317	-1.878130211	0.060363354	0.218710438
HS_H3K4me1_10541:10542	32.48008736	-0.788753866	0.501563365	-1.572590667	0.11581363	0.310003581
HS_H3K4me1_10543	36.16518638	0.656962122	0.395877455	1.659508803	0.097013308	0.281218306
HS_H3K4me1_10544	29.73383257	0.18456065	0.403584854	0.457303211	0.647453122	0.79418693
HS_H3K4me1_10545	28.04159453	1.572191139	0.367761661	4.275027295	1.91E-05	0.001147636
HS_H3K4me1_10547	20.26208108	-0.810537389	0.428673236	-1.890804746	0.058650413	0.215948311
HS_H3K4me1_10549	12.679569	-0.314650551	0.537586663	-0.585302002	0.558344669	0.730981331
HS_H3K4me1_10550	20.74389622	-1.234970056	0.386670629	-3.193855348	0.001403864	0.026338352
HS_H3K4me1_10552	37.56454921	0.450624261	0.397084822	1.134831242	0.256446033	0.477145764
HS_H3K4me1_10553	30.18187569	0.299008729	0.58129835	0.514380832	0.606985758	0.766119613
HS_H3K4me1_1055:1056:1057:1058	34.85593898	-0.008000108	0.287888058	-0.027788954	0.977830476	0.98962543
HS_H3K4me1_10567:10568	19.56728105	-0.14027536	0.366264334	-0.382989407	0.701727618	0.831455066
HS_H3K4me1_10569	45.24494697	-0.249602513	0.368537762	-0.677277985	0.498229596	0.687096382
HS_H3K4me1_10570	10.54200135	-0.670539339	0.527695689	-1.270693231	0.203837805	0.421114272
HS_H3K4me1_10574:10575	19.59653093	-0.816173789	0.386545215	-2.111457488	0.034733008	0.162023378
HS_H3K4me1_10576	18.96255727	-0.059348392	0.382273134	-0.155251277	0.876623225	0.935147621
HS_H3K4me1_10577:10578	33.20631773	-0.10837114	0.428570564	-0.252866504	0.800371374	0.894709749
HS_H3K4me1_10579:10580	68.34732605	-0.710720877	0.37502741	-1.89511715	0.058076883	0.214809165
HS_H3K4me1_10581	5.271918058	-2.089483266	0.769681541	-2.714737401	0.006632834	0.066300808
HS_H3K4me1_10582	23.28771504	-0.830901849	0.359820074	-2.309214822	0.020931664	0.124545208
HS_H3K4me1_10583	33.20690425	-1.241149638	0.61706572	-2.011373502	0.04428602	0.18453147
HS_H3K4me1_10584:10585	40.16838077	-0.653166557	0.421535476	-1.549493685	0.121263089	0.317179141
HS_H3K4me1_10586	103.0072882	-0.560449032	0.430976033	-1.300418095	0.193457711	0.409499094
HS_H3K4me1_10588	27.18222408	0.862877646	0.421124789	2.048983268	0.040463751	0.176164731
HS_H3K4me1_10589	51.23527084	0.691029868	0.5549057	1.245310451	0.213017655	0.432460483
HS_H3K4me1_10590	35.37561109	-0.126066241	0.320414873	-0.393446908	0.693989429	0.826104378
HS_H3K4me1_10593	18.37026543	0.729361253	0.544665812	1.339098648	0.18053856	0.394140393
HS_H3K4me1_10594	64.46407166	0.69071672	0.864399095	0.799071544	0.424248928	0.629989775
HS_H3K4me1_10595:10596	59.54354918	-1.039593895	0.406258403	-2.558947429	0.010498962	0.085512379
HS_H3K4me1_10600	29.12148473	0.357676015	0.364771941	0.980546952	0.326816205	0.544316933
HS_H3K4me1_10601	22.79994144	-0.307820231	0.506490846	-0.607750827	0.543352747	0.720637576
HS_H3K4me1_10602	14.28492907	-0.550011452	0.602554364	-0.912799716	0.361347888	0.576112025
HS_H3K4me1_10603	19.52398127	-1.421048705	0.447479743	-3.175671583	0.001494901	0.027445394
HS_H3K4me1_10604	24.41129731	-0.148790327	0.377252009	-0.39440566	0.693281566	0.825710758
HS_H3K4me1_10605	11.41185098	-0.188550679	0.545927211	-0.345376957	0.729810998	0.850045895
HS_H3K4me1_10606	32.81869996	0.534272291	0.610413367	0.875263092	0.381430771	0.593797063
HS_H3K4me1_10607:10608	26.93072265	-0.089757377	0.448743267	-0.200019439	0.841465378	0.918059277
HS_H3K4me1_10609:10610:10611	38.80825081	-0.735329976	0.348618037	-2.109271173	0.034921182	0.16230497
HS_H3K4me1_10612	30.33341029	0.305789943	0.440826499	0.693674142	0.487886586	0.679093005
HS_H3K4me1_10619	60.25856544	0.190374743	0.538282939	0.353670402	0.723585907	0.846151352
HS_H3K4me1_10620	24.58619981	-0.680439183	0.769330569	-0.884456189	0.376450002	0.589511352
HS_H3K4me1_10621	20.3537409	-0.412460921	0.493023957	-0.836594075	0.402820777	0.612175722
HS_H3K4me1_10622	19.37242559	1.132942076	0.369825131	3.063453455	0.002187982	0.034256577
HS_H3K4me1_10623	151.8462055	-0.467866381	0.443461778	-1.055032031	0.291410675	0.511679238
HS_H3K4me1_10624	204.4409051	-0.620817685	0.473750056	-1.310432954	0.190049412	0.405780265
HS_H3K4me1_10625:10626:10627:10628:10629:10630	162.3693299	-0.259141148	0.396722843	-0.653204504	0.513624447	0.698274571
HS_H3K4me1_10631	12.6833339	1.003959174	0.474480782	2.115911142	0.034352366	0.161060156
HS_H3K4me1_10632:10633	22.35415012	-0.051918536	0.329572842	-0.157532811	0.874824951	0.934448979
HS_H3K4me1_10636	25.00679725	1.019023895	0.74297451	1.371546239	0.17020474	0.383004405
HS_H3K4me1_10637	22.90669059	0.596239722	0.410019687	1.454173397	0.145898239	0.351322959
HS_H3K4me1_10638	21.43749723	-1.262771387	0.465064415	-2.715261256	0.006622351	0.066241268
HS_H3K4me1_10639	25.565934	-0.352113381	0.363536507	-0.968577774	0.332755897	0.550516112
HS_H3K4me1_10640	17.26145283	0.1966884	0.534327877	0.36810432	0.71279545	0.838541914
HS_H3K4me1_10641	19.78116467	-0.456976922	0.408244748	-1.119369997	0.262982325	0.483959831
HS_H3K4me1_10642	15.58553058	-0.258023854	0.363888389	-0.709074162	0.478278456	0.671593954
HS_H3K4me1_10643	17.82473569	-0.366064103	0.395010166	-0.926720713	0.354071561	0.569656122
HS_H3K4me1_10644	20.73354429	-1.323522574	0.522122555	-2.534888717	0.011248305	0.089012259
HS_H3K4me1_10645	27.68025712	0.812543548	0.396799816	2.047741747	0.040585311	0.176365194
HS_H3K4me1_10646	21.060378	-0.089940319	0.451043729	-0.199404875	0.841946047	0.918351221
HS_H3K4me1_10647	25.73000182	0.874136512	0.350656466	2.492857243	0.012671978	0.094734939
HS_H3K4me1_10649	35.34036757	1.797699822	0.467189929	3.847899343	0.000119135	0.004627049
HS_H3K4me1_10651:10652:10653	125.3087123	-0.34866833	0.456787897	-0.763304661	0.445281723	0.646121356
HS_H3K4me1_10665	14.36499821	-1.357315557	0.529768621	-2.562091266	0.010404397	0.085101185
HS_H3K4me1_10666	26.16875379	-0.162259242	0.368805807	-0.439958479	0.65996718	0.802138271
HS_H3K4me1_10667	23.59507988	0.595003611	0.397159142	1.498149099	0.134094517	0.334819159
HS_H3K4me1_10668	16.26400383	-0.482172547	0.447560986	-1.077333731	0.281331198	0.502109046
HS_H3K4me1_10669	17.00360302	0.306262697	0.41359924	0.74048177	0.459007719	0.655880956
HS_H3K4me1_10670	19.84439398	0.352716619	0.39926425	0.883416482	0.377011289	0.589891608
HS_H3K4me1_10682	18.30905927	-0.900027452	0.444040524	-2.026903861	0.042672246	0.181193383
HS_H3K4me1_10683	22.14445764	-0.392261633	0.421501709	-0.93062881	0.352045606	0.567990499
HS_H3K4me1_10688	23.83108701	-0.998165527	0.488176228	-2.044682779	0.040886142	0.177228293
HS_H3K4me1_10689	22.07244618	-0.933853676	0.468900255	-1.991582788	0.046416853	0.189530552
HS_H3K4me1_10690	26.83809994	-0.648918723	0.354056324	-1.83281212	0.066830516	0.230423658
HS_H3K4me1_10691	18.19775938	-0.577223615	0.495502457	-1.164925838	0.244049014	0.464438308
HS_H3K4me1_10692	20.26074353	-0.439614507	0.441439137	-0.995866633	0.319314949	0.537774793
HS_H3K4me1_10693	19.240936	-0.527676655	0.411888876	-1.281114121	0.200153585	0.416751949
HS_H3K4me1_10694	17.59304909	-0.13879852	0.480521662	-0.288849663	0.772696426	0.877376806
HS_H3K4me1_10695	22.63642388	-0.520294091	0.472029688	-1.102248661	0.270353582	0.491329378
HS_H3K4me1_10696	19.78504034	-0.53936607	0.397547128	-1.356734916	0.174865454	0.387615237
HS_H3K4me1_10697:10698	19.85394619	-1.011754005	0.418200371	-2.419304417	0.015550221	0.106106351
HS_H3K4me1_10709	8.497277224	-2.171064024	0.731755486	-2.966925518	0.003007938	0.042258548
HS_H3K4me1_10710	37.36866858	-1.015862383	0.449873883	-2.25810482	0.023939125	0.133222587
HS_H3K4me1_10711	24.53852616	-1.096404067	0.4382843	-2.501581887	0.012363985	0.093547725
HS_H3K4me1_10712	29.36845169	-1.045763708	0.505754949	-2.067728074	0.0386656	0.171859857
HS_H3K4me1_10713	26.09077051	-0.501256691	0.412998676	-1.21370048	0.224862121	0.446093251
HS_H3K4me1_10714	18.58672362	-0.703407034	0.451973824	-1.556300381	0.119636681	0.315329605
HS_H3K4me1_10715:10716	27.90004998	-1.642047957	0.486515955	-3.375116357	0.000737845	0.017010597
HS_H3K4me1_10721	24.1222036	0.65865655	0.387142019	1.701330565	0.088880932	0.269112641
HS_H3K4me1_10734:10735:10736	32.37920526	0.001347762	0.381019679	0.003537251	0.997177688	0.998338547
HS_H3K4me1_10737	43.19174971	-1.807672722	0.495819016	-3.645831772	0.000266528	0.00827062
HS_H3K4me1_10738	33.90809046	-0.906474132	0.457823092	-1.979965946	0.047707355	0.192492144
HS_H3K4me1_10739	25.66213999	0.633759389	0.463592196	1.367062247	0.171605795	0.384361227
HS_H3K4me1_10740	30.0458812	0.625104065	0.377038535	1.657931504	0.097331293	0.281428617
HS_H3K4me1_10741:10742	22.53609906	-0.423478628	0.484332611	-0.874354976	0.381924969	0.594259062
HS_H3K4me1_10743:10744:10745:10746	37.44163021	-0.990890262	0.496472033	-1.995863205	0.045948815	0.188363544
HS_H3K4me1_10747	30.71930981	-0.896813271	0.502834087	-1.783517257	0.074502141	0.244449048
HS_H3K4me1_10748:10749	22.82767936	-0.553925651	0.466264197	-1.188008118	0.234830212	0.456114316
HS_H3K4me1_10750	20.5678919	-0.46687654	0.479458435	-0.97375811	0.330176657	0.547829801
HS_H3K4me1_10751:10752:10753:10754	30.12853872	-0.201458311	0.416112745	-0.484143572	0.62828398	0.78150102
HS_H3K4me1_10755:10756:10757	23.59679622	-1.107197713	0.511808463	-2.163304816	0.030517743	0.151537625
HS_H3K4me1_10758:10759	30.2115137	-0.465382722	0.459658177	-1.012453919	0.311321069	0.530733547
HS_H3K4me1_10760	31.74283907	-0.443605763	0.38803081	-1.143223043	0.252945997	0.473573154
HS_H3K4me1_10761:10762:10763:10764:10765:10766:10767	58.18311693	-0.540224593	0.425651197	-1.269172026	0.204379716	0.42186384
HS_H3K4me1_10768:10769:10770:10771:10772:10773:10774:10775:10776:10777	82.84417207	-0.83840033	0.48064146	-1.744336268	0.081100471	0.255715509
HS_H3K4me1_10778	30.74259949	0.020372861	0.448952236	0.045378684	0.963805472	0.982008341
HS_H3K4me1_10779:10780:10781:10782	50.98133674	-0.754227161	0.387736051	-1.945207721	0.051749983	0.201445132
HS_H3K4me1_10783:10784	17.66028124	-0.558154891	0.444510669	-1.255661403	0.209238759	0.428295589
HS_H3K4me1_10785	25.55581514	-1.558910429	0.52808125	-2.952027609	0.003156947	0.043614047
HS_H3K4me1_10786:10787:10788:10789	36.0670107	-0.585151716	0.496932759	-1.177526949	0.238985248	0.4599437
HS_H3K4me1_10790:10791	20.22725599	-0.403637648	0.441954471	-0.913301425	0.361084033	0.575859562
HS_H3K4me1_10792:10793	17.66821619	-0.729319787	0.522624516	-1.395494785	0.162866686	0.372920024
HS_H3K4me1_10794:10795	34.22007173	-0.586750719	0.517776091	-1.133213235	0.257124718	0.477806657
HS_H3K4me1_10796	30.49782356	-0.685228242	0.52197478	-1.312761206	0.189263426	0.404819977
HS_H3K4me1_10797	24.01800895	-0.865750092	0.465712407	-1.858980088	0.063029961	0.223528933
HS_H3K4me1_10798:10799	23.09834149	0.155796291	0.425203497	0.366404067	0.714063585	0.839571089
HS_H3K4me1_10800:10801	22.01483879	-1.071380906	0.510653453	-2.098058672	0.035899963	0.164943924
HS_H3K4me1_10802	22.29098566	-0.607931126	0.483811521	-1.256545368	0.208918308	0.427894264
HS_H3K4me1_10803:10804	64.48966287	-0.39560657	0.364077832	-1.086598897	0.277214113	0.498409466
HS_H3K4me1_10805:10806	2.650124532	-0.976939035	0.742941654	-1.314960643	0.18852313	0.403918228
HS_H3K4me1_10807	21.58589978	-0.278409982	0.459249372	-0.606228334	0.54436314	0.721417503
HS_H3K4me1_10808:10809:10810	30.37939935	-0.289154793	0.465142832	-0.621647315	0.534173801	0.713515536
HS_H3K4me1_10811	21.82321097	-0.054607814	0.461649554	-0.118288459	0.905839102	0.950730313
HS_H3K4me1_10812:10813	26.2051378	-0.58788347	0.553571665	-1.061982589	0.288243589	0.508745377
HS_H3K4me1_10814	23.54731528	-0.63528059	0.528152937	-1.20283453	0.22904036	0.450078873
HS_H3K4me1_10815	29.32277727	-0.705898711	0.475123096	-1.485717525	0.137353853	0.339368026
HS_H3K4me1_10816:10817	26.32787325	0.069678109	0.473839593	0.147049992	0.883092561	0.938556246
HS_H3K4me1_10818:10819:10820	27.40674508	1.464940971	0.425263856	3.444781279	0.000571522	0.014276184
HS_H3K4me1_10821	33.62004214	-0.969834746	0.484359114	-2.002305145	0.045251923	0.186554752
HS_H3K4me1_10822	28.94077936	-0.278811756	0.354951123	-0.785493377	0.432164352	0.635978586
HS_H3K4me1_10823:10824:10825	55.7807288	-0.693020198	0.431123433	-1.607475134	0.10795018	0.298408947
HS_H3K4me1_10826:10827:10828:10829:10830	44.46121836	-0.198483213	0.439852628	-0.45124935	0.651809845	0.796972736
HS_H3K4me1_10831	22.57433022	1.409730793	0.421025586	3.34832571	0.000813014	0.018211514
HS_H3K4me1_10832	16.64157432	-0.247373825	0.497756137	-0.49697795	0.6192046	0.774729647
HS_H3K4me1_10876	35.6226323	-1.410490626	0.540705423	-2.608611947	0.009091027	0.079058119
HS_H3K4me1_10877	11.97695179	-0.596426525	0.546855016	-1.090648357	0.275427643	0.496503791
HS_H3K4me1_10899	24.5169774	-0.867609281	0.43844409	-1.978836759	0.047834388	0.192907733
HS_H3K4me1_10900	19.77622729	-0.945191659	0.353567704	-2.673297497	0.007510961	0.070691646
HS_H3K4me1_10902	21.48490963	1.040173868	0.355719561	2.924140199	0.003454091	0.04566819
HS_H3K4me1_10903	42.53894252	0.593128681	0.655580675	0.904737898	0.365604259	0.580110078
HS_H3K4me1_10906	87.30236411	0.233887998	0.532165373	0.439502475	0.660297489	0.802258618
HS_H3K4me1_10918:10919:10920	32.81494393	-0.269109594	0.497316236	-0.541123684	0.588422334	0.752461466
HS_H3K4me1_10921	6.009572482	-1.116754947	0.570649546	-1.95698911	0.050348749	0.198492255
HS_H3K4me1_10923	27.17548372	1.150710818	0.528222508	2.178458509	0.029371918	0.14858735
HS_H3K4me1_10924	33.58833652	2.035600565	0.533519972	3.815415864	0.000135954	0.005131296
HS_H3K4me1_10939	20.75214676	-0.240734015	0.362736999	-0.663659938	0.506907986	0.69354229
HS_H3K4me1_10941	7.414139738	-0.662253954	0.535649592	-1.236356687	0.216326009	0.436395422
HS_H3K4me1_10942	25.98923903	1.91439388	0.467358688	4.096198332	4.20E-05	0.002106951
HS_H3K4me1_10946	19.48531097	0.510389213	0.530018842	0.962964281	0.335565449	0.553415246
HS_H3K4me1_10947:10948	11.25858344	0.11376649	0.474574667	0.239723057	0.810544959	0.901021264
HS_H3K4me1_10959	59.2788831	-0.562025893	0.473492346	-1.186979892	0.235235552	0.456628141
HS_H3K4me1_10960	26.83654298	-0.808839308	0.482839124	-1.675173507	0.093900194	0.276453927
HS_H3K4me1_10961	30.20203936	-0.60826261	0.503486011	-1.208102302	0.227007914	0.448281989
HS_H3K4me1_10962	93.89148408	-0.248159798	0.497802636	-0.498510414	0.618124331	0.773860553
HS_H3K4me1_10963	22.98938132	-0.270634595	0.459949191	-0.588401067	0.556263122	0.729712213
HS_H3K4me1_10964	26.44934019	-0.692444137	0.420728488	-1.645821846	0.099800443	0.286069254
HS_H3K4me1_10965	21.3412774	-0.729119528	0.435154872	-1.675540307	0.09382827	0.276380122
HS_H3K4me1_10966:10967	18.15964214	0.844543168	0.419910023	2.01124794	0.044299274	0.184534207
HS_H3K4me1_10970	34.02004277	-0.661737896	0.46734776	-1.415943228	0.156792127	0.365995257
HS_H3K4me1_10974	27.97103947	2.338884347	0.604895248	3.866594019	0.000110366	0.00434961
HS_H3K4me1_10975	20.32292191	-1.28864434	0.601737826	-2.141537866	0.032230688	0.15591538
HS_H3K4me1_10976	22.073721	-0.842616995	0.373773828	-2.254349908	0.024174164	0.133878732
HS_H3K4me1_10978	16.15238631	-1.04426561	0.576372687	-1.811788853	0.070018828	0.236618201
HS_H3K4me1_10979	17.4890254	0.387042162	0.410293401	0.943330213	0.345512026	0.561588228
HS_H3K4me1_10984:10985	7.497822617	-0.85538071	0.574977764	-1.487676157	0.136836319	0.338579638
HS_H3K4me1_10986	18.17038361	-0.457597137	0.38774577	-1.180147334	0.237941622	0.459097271
HS_H3K4me1_10987	14.83581634	-0.3793653	0.49492844	-0.766505355	0.443375667	0.644559651
HS_H3K4me1_10988	20.94628593	-0.043223374	0.360048415	-0.120048783	0.904444504	0.949987055
HS_H3K4me1_10989	21.77291351	-1.041733948	0.523488791	-1.989983292	0.046592776	0.189904206
HS_H3K4me1_10990	22.65760668	-1.029424476	0.4976748	-2.068468156	0.038596022	0.171823296
HS_H3K4me1_10991	23.56927998	-1.184992968	0.500197335	-2.369050943	0.017833797	0.114516754
HS_H3K4me1_10992	23.89075707	-0.8577024	0.562259238	-1.525457193	0.127145103	0.325512635
HS_H3K4me1_10993	28.20305011	0.104325194	0.311541263	0.334867983	0.737724675	0.854970435
HS_H3K4me1_10994	21.8446087	-0.605986122	0.478331077	-1.266875917	0.205199661	0.422906181
HS_H3K4me1_10995:10996	17.1427936	-0.430512782	0.592097718	-0.72709752	0.467166218	0.663131486
HS_H3K4me1_11016	63.56910009	-0.30858137	0.535913709	-0.575804211	0.564747527	0.735763699
HS_H3K4me1_11020	27.8389155	1.493478644	0.50744181	2.943152523	0.003248883	0.044231859
HS_H3K4me1_11023	65.58361924	-0.392574357	0.690210273	-0.568775013	0.569508834	0.739325364
HS_H3K4me1_11024:11025	17.21111116	-0.855975911	0.448618166	-1.908027751	0.05638763	0.21120145
HS_H3K4me1_11026	16.39746465	0.211340132	0.444511101	0.475443993	0.634470544	0.785302015
HS_H3K4me1_11027:11028:11029:11030:11031:11032	48.60038378	0.11178258	0.417233705	0.267913591	0.788765832	0.887046281
HS_H3K4me1_11033:11034	23.13651894	-0.330208551	0.452270688	-0.730112651	0.465321329	0.661839197
HS_H3K4me1_11035:11036:11037:11038	34.16493652	-0.152167968	0.456675119	-0.33320836	0.738977008	0.855837166
HS_H3K4me1_11039:11040	34.71214543	-0.428968466	0.426513675	-1.005755481	0.314533207	0.53333988
HS_H3K4me1_11041	28.10803076	-0.583434711	0.464277404	-1.256651101	0.208880002	0.427852199
HS_H3K4me1_11042	32.92128081	-0.391387146	0.441570068	-0.886353434	0.375427104	0.588615317
HS_H3K4me1_11043	29.60551977	-0.77080119	0.545461592	-1.413117259	0.157621249	0.366815491
HS_H3K4me1_11044	26.20977364	-0.99443423	0.422364467	-2.354445764	0.018550351	0.117022973
HS_H3K4me1_11045	21.96983355	-0.904170883	0.532152531	-1.699082182	0.0893037	0.269896288
HS_H3K4me1_11046:11047:11048	94.64548642	0.101993201	0.342679723	0.297634189	0.765982378	0.872963967
HS_H3K4me1_11077	15.76982925	1.528412132	0.441105272	3.46496002	0.00053031	0.013484554
HS_H3K4me1_11078	19.20531683	-0.588876814	0.466976285	-1.261042227	0.207293634	0.425689127
HS_H3K4me1_11079	20.93840214	-0.291805551	0.360564303	-0.809302386	0.418341234	0.625226968
HS_H3K4me1_11081	23.48553293	-0.45040969	0.457298051	-0.984936824	0.324655104	0.542353658
HS_H3K4me1_11083:11084	39.17401171	-0.002814498	0.353829913	-0.00795438	0.99365339	0.997087848
HS_H3K4me1_11087	86.63945118	0.283450802	0.514323232	0.551114133	0.581555438	0.747493675
HS_H3K4me1_11089	130.7174991	-0.728019451	0.463301259	-1.571373781	0.116095852	0.31048291
HS_H3K4me1_11090	15.77180934	-1.303055558	0.619845709	-2.102225664	0.035533513	0.163831119
HS_H3K4me1_11097	31.36772732	1.562093985	0.560100492	2.788953068	0.005287873	0.058181008
HS_H3K4me1_11098	173.3129824	-0.387718117	0.516506837	-0.750654376	0.452860687	0.651189677
HS_H3K4me1_11104	17.59514237	-0.450386657	0.630427879	-0.714414244	0.474971066	0.669043772
HS_H3K4me1_11110	40.91444222	0.116122544	0.546322986	0.212552917	0.831675699	0.912907618
HS_H3K4me1_11111	20.33743328	-0.98324467	0.359468823	-2.735271065	0.006232893	0.064237741
HS_H3K4me1_11112	35.58125357	-0.484426585	0.675841208	-0.716775744	0.473512481	0.667882353
HS_H3K4me1_11116	91.58119641	-1.23604054	0.464446293	-2.661320717	0.007783478	0.072009335
HS_H3K4me1_11117	28.70115196	0.272720236	0.479576361	0.568669054	0.569580753	0.739333291
HS_H3K4me1_11124	280.0696062	-0.215132593	0.468697237	-0.459001196	0.646233307	0.793417531
HS_H3K4me1_11125	114.9081587	-0.420920845	0.574756219	-0.732346743	0.463956956	0.660444756
HS_H3K4me1_11126	55.18827717	-0.437183845	0.436594537	-1.001349785	0.316657732	0.535246257
HS_H3K4me1_11127:11128:11129	81.95363204	-0.935914371	0.397367587	-2.355286142	0.018508447	0.1169159
HS_H3K4me1_11130	20.50676018	-1.072511202	0.482794837	-2.221463693	0.026319571	0.140358525
HS_H3K4me1_11133	23.7076972	0.614358413	0.31185943	1.969985042	0.048840085	0.19513344
HS_H3K4me1_11134	12.83490522	-0.490214894	0.434419197	-1.128437457	0.259135216	0.479998155
HS_H3K4me1_11136	71.18119273	1.306468491	0.592967481	2.203271736	0.027575602	0.144007914
HS_H3K4me1_11137	127.5552324	-0.442453943	0.506935562	-0.872801153	0.382771471	0.594961078
HS_H3K4me1_11138	22.68934087	0.389194218	0.457671121	0.850379673	0.395114034	0.605369224
HS_H3K4me1_11139:11140	54.78053849	-0.6263445	0.444008533	-1.4106587	0.158345274	0.36801025
HS_H3K4me1_11143:11144	55.41186102	-0.22156285	0.447052098	-0.495608567	0.620170607	0.775374259
HS_H3K4me1_11145	15.93389644	-0.474767248	0.346783398	-1.369059914	0.170980547	0.38374607
HS_H3K4me1_11146	17.78032117	1.133456582	0.468597293	2.418828703	0.015570571	0.106215111
HS_H3K4me1_11153	59.59180953	-0.985379273	0.732270623	-1.345649056	0.178415723	0.39142225
HS_H3K4me1_11154	27.84330079	0.679474038	0.37062014	1.833343534	0.066751499	0.230323019
HS_H3K4me1_11155	24.14294174	-0.623896396	0.434148596	-1.437057271	0.150701721	0.357765154
HS_H3K4me1_11156	30.42057404	-0.326134666	0.426725435	-0.764272854	0.444704659	0.645713021
HS_H3K4me1_11158	21.91034275	-0.611372268	0.418125665	-1.462173503	0.143693671	0.348558838
HS_H3K4me1_11159	22.25663775	-0.620284686	0.456691674	-1.358213258	0.174396025	0.387274054
HS_H3K4me1_11160	22.5084494	0.689682973	0.356916834	1.932335234	0.053318142	0.204546366
HS_H3K4me1_11165	23.82764598	0.939466413	0.357601391	2.627132994	0.008610767	0.076766855
HS_H3K4me1_11166	26.41572607	0.930577333	0.412167616	2.257764309	0.023960357	0.133309937
HS_H3K4me1_11167:11168	19.38198109	1.166199538	0.402045753	2.90066374	0.003723732	0.047564159
HS_H3K4me1_11169	21.1518234	0.34607606	0.299117699	1.156989575	0.247276619	0.467967699
HS_H3K4me1_1116:1117:1118:1119	42.55392484	0.1208963	0.428061173	0.282427624	0.777615636	0.880636999
HS_H3K4me1_11170	22.77558165	-0.852226742	0.42874018	-1.987746384	0.046839746	0.190457617
HS_H3K4me1_11171	19.8115808	-0.963373086	0.545409181	-1.766330895	0.077340351	0.249311333
HS_H3K4me1_11172	23.79666361	-0.74330151	0.463808719	-1.60260357	0.109022205	0.300097702
HS_H3K4me1_11173	13.35708991	0.541877975	0.574059994	0.943939625	0.345200502	0.561433194
HS_H3K4me1_11174	15.00092887	-0.106995819	0.406983968	-0.262899347	0.792628159	0.889672882
HS_H3K4me1_11175	173.4675751	-0.782990773	0.499629523	-1.567142727	0.117081334	0.31159577
HS_H3K4me1_11176	29.27335098	1.469494841	0.482497268	3.04560241	0.002322147	0.035649642
HS_H3K4me1_11177	28.91064412	1.05181649	0.40596843	2.590882473	0.009573018	0.081289976
HS_H3K4me1_11178	104.6978603	-0.144951995	0.482727956	-0.300276778	0.763966045	0.871881596
HS_H3K4me1_11179	5.942835269	-1.090295397	0.585316218	-1.862745921	0.062498022	0.222619926
HS_H3K4me1_11180	25.32325732	0.958042863	0.485189197	1.974575831	0.048316304	0.193941757
HS_H3K4me1_11181	20.22903718	-0.648037418	0.462748735	-1.400408837	0.161390925	0.371396548
HS_H3K4me1_11192	17.92943736	0.496621461	0.457057152	1.086563154	0.277229916	0.498409466
HS_H3K4me1_11193	23.05795031	0.314684995	0.365410579	0.861181951	0.389137839	0.600444133
HS_H3K4me1_11194	32.68137555	-0.327027812	0.348591461	-0.938140628	0.348172145	0.564087886
HS_H3K4me1_11195:11196:11197	9.412540502	-1.004369389	0.476240693	-2.108953315	0.034948612	0.162369779
HS_H3K4me1_11198:11199	17.35730676	-0.950671584	0.527907132	-1.800831107	0.071729504	0.239562617
HS_H3K4me1_11200	28.77818593	-0.558722632	0.353435109	-1.580835116	0.113915743	0.307642709
HS_H3K4me1_11201:11202	13.46159799	0.208346594	0.413951271	0.503311885	0.614745012	0.771468724
HS_H3K4me1_11203:11204	22.60154518	-0.528478722	0.337773529	-1.564594844	0.117677939	0.312396721
HS_H3K4me1_11205	16.53642944	-0.602228993	0.36724571	-1.639853036	0.101035728	0.28761463
HS_H3K4me1_11206	30.03946913	-0.226452806	0.498816134	-0.453980516	0.64984285	0.796063277
HS_H3K4me1_11207	20.12056841	0.405665625	0.347431115	1.167614549	0.242962279	0.46340845
HS_H3K4me1_1120:1121:1122:1123:1124:1125:1126:1127	49.49936815	-1.232559402	0.501215056	-2.45914281	0.013926921	0.099689453
HS_H3K4me1_11220	24.53468946	-0.568065783	0.528957927	-1.073933773	0.282852365	0.503368927
HS_H3K4me1_11221	32.53768863	-0.300872034	0.352253384	-0.854135257	0.393030051	0.60362036
HS_H3K4me1_11222	22.01354409	-1.316922344	0.423557638	-3.109192769	0.001875993	0.031392568
HS_H3K4me1_11223:11224:11225	24.92300649	0.124784071	0.397218763	0.314144453	0.753411328	0.864803592
HS_H3K4me1_11228	34.39804698	0.754149884	0.550323357	1.370375932	0.170569581	0.383431246
HS_H3K4me1_11229	15.98800463	0.547132217	0.371821769	1.471490544	0.141158503	0.344875888
HS_H3K4me1_11232	24.04359119	-0.667686317	0.474987876	-1.405691283	0.159815817	0.369466673
HS_H3K4me1_11233	34.36546783	0.428380172	0.433234775	0.988794521	0.322763686	0.540613589
HS_H3K4me1_11234	33.7478493	0.440721674	0.351373478	1.254282696	0.209739271	0.42886622
HS_H3K4me1_11235:11236	25.31241514	-0.71421358	0.359537722	-1.986477457	0.046980334	0.190902199
HS_H3K4me1_11237	28.33150988	0.494176057	0.362332697	1.363873757	0.172607302	0.38520263
HS_H3K4me1_11238	21.2858454	0.252719807	0.335353563	0.753592133	0.451094169	0.650028552
HS_H3K4me1_11242	20.44182074	0.912886038	0.386407649	2.362494737	0.018152399	0.115393287
HS_H3K4me1_11243	17.8068037	-0.37949731	0.429709511	-0.883148498	0.377156044	0.590003088
HS_H3K4me1_11244	16.85928912	-0.399931073	0.535777079	-0.746450509	0.455395317	0.653038267
HS_H3K4me1_11245	23.60452492	-0.409072253	0.481593971	-0.849413153	0.395651437	0.605685466
HS_H3K4me1_11246	178.4280692	-0.51691979	0.480189831	-1.076490497	0.281707948	0.502334671
HS_H3K4me1_11247	26.01026997	1.376259835	0.521167742	2.640723367	0.008272924	0.074948084
HS_H3K4me1_11248:11249	26.41761215	0.474114478	0.315978564	1.500464058	0.133494237	0.334290893
HS_H3K4me1_11250	20.25897591	-0.98484343	0.447083242	-2.20281893	0.027607513	0.144143305
HS_H3K4me1_11251:11252	16.51657733	0.002325275	0.415770643	0.005592688	0.995537704	0.997650668
HS_H3K4me1_11253	36.25532416	0.52606509	0.398583686	1.319835981	0.186889786	0.401822415
HS_H3K4me1_11254	9.246779215	0.704005091	0.829087905	0.849132024	0.395807833	0.605723077
HS_H3K4me1_11255	71.40113244	-0.425863374	0.51951416	-0.819733911	0.412367814	0.620038579
HS_H3K4me1_11256	24.17381177	-0.516076363	0.494571666	-1.043481458	0.296725364	0.516940151
HS_H3K4me1_11257	24.3957798	-0.671670132	0.378228843	-1.775830015	0.075760939	0.246641778
HS_H3K4me1_11258	21.23365157	0.643566553	0.430089696	1.496354271	0.134561359	0.335548835
HS_H3K4me1_11259	6.778921768	-0.317391709	0.558035096	-0.568766572	0.569514563	0.739325364
HS_H3K4me1_11260	28.19434116	-0.577560286	0.377041987	-1.53181955	0.12556697	0.323523716
HS_H3K4me1_11261	22.14768002	-0.734063712	0.553774745	-1.325563722	0.184984249	0.399356349
HS_H3K4me1_11262	20.29197499	-0.548154831	0.403251853	-1.359336176	0.174040086	0.386914097
HS_H3K4me1_11263	23.30865744	-1.144580356	0.429887152	-2.662513525	0.007755945	0.071978144
HS_H3K4me1_11264:11265:11266	24.42812614	-0.688910064	0.458061595	-1.503968182	0.13258956	0.333158907
HS_H3K4me1_11267	25.92473008	-0.12074501	0.431836346	-0.279608263	0.779778067	0.882007415
HS_H3K4me1_11268	20.97586287	-0.44060969	0.372727285	-1.18212352	0.237156693	0.458611337
HS_H3K4me1_11269	38.17098686	0.005438483	0.351693126	0.015463717	0.987662231	0.994476712
HS_H3K4me1_11270:11271	11.45349121	0.601072704	0.541335138	1.110352278	0.266847254	0.487421821
HS_H3K4me1_11272	15.34906239	0.015680331	0.48441846	0.032369393	0.974177471	0.988043079
HS_H3K4me1_11273	31.08675591	0.256142828	0.453598919	0.56469012	0.572284556	0.741275874
HS_H3K4me1_11274:11275	21.25016267	-1.009535708	0.430464711	-2.345222923	0.019015706	0.118551945
HS_H3K4me1_11276	31.92105085	3.143368408	0.546786838	5.748800427	8.99E-09	2.67E-06
HS_H3K4me1_11277	17.85550885	-1.048043233	0.391199167	-2.67905282	0.007383075	0.069938803
HS_H3K4me1_11278:11279:11280:11281:11282	35.54344924	-1.103076742	0.51636694	-2.1362265	0.032660956	0.157062634
HS_H3K4me1_1128	12.14517192	0.686038821	0.377475558	1.817439056	0.069149912	0.235021861
HS_H3K4me1_11283:11284	22.1241762	-0.594634863	0.499215876	-1.191137724	0.233599523	0.455398033
HS_H3K4me1_11285	85.56621745	-0.798641497	0.399537611	-1.998914435	0.045617613	0.187516578
HS_H3K4me1_11286	15.60883095	0.146735372	0.410424432	0.357521045	0.720701774	0.843840377
HS_H3K4me1_11287	5.368849824	-0.231944247	0.666094463	-0.348215246	0.727678539	0.848834918
HS_H3K4me1_11288	31.99431321	0.000294352	0.366362099	0.000803445	0.999358943	0.999630863
HS_H3K4me1_11290	19.75383665	0.834299633	0.330519483	2.524207119	0.011595959	0.090395171
HS_H3K4me1_11291	20.55382409	1.749648803	0.427577623	4.092002738	4.28E-05	0.002136543
HS_H3K4me1_11292:11293	16.04273118	-0.11450735	0.420147334	-0.272540941	0.785206116	0.88494633
HS_H3K4me1_11294:11295	26.67406745	-0.676810798	0.433640015	-1.560766474	0.11857886	0.313502301
HS_H3K4me1_11296:11297:11298:11299	35.29096876	-0.577592861	0.419243132	-1.377703811	0.168294754	0.380591443
HS_H3K4me1_11300:11301	22.2297574	-0.077618096	0.521577124	-0.148814226	0.881700225	0.937573037
HS_H3K4me1_11302	18.12424552	0.196082902	0.344671913	0.568897247	0.569425874	0.739325364
HS_H3K4me1_11303	28.74816145	0.948772944	0.383869403	2.471603458	0.013450862	0.097972404
HS_H3K4me1_11305	17.19905499	-0.32259406	0.38683362	-0.833934912	0.404317663	0.613405325
HS_H3K4me1_11306	72.18585586	0.038187533	0.513863181	0.074314593	0.940760065	0.970337633
HS_H3K4me1_11307	10.16617794	0.106994831	0.680289582	0.157278362	0.875025473	0.934519598
HS_H3K4me1_11309:11310	2.627683714	-0.642818745	0.693007277	-0.927578636	0.353626184	0.569293517
HS_H3K4me1_11311	18.06170459	0.069928681	0.415362542	0.168355772	0.8663034	0.931009369
HS_H3K4me1_11312	38.61335979	-0.363494738	0.386472787	-0.940544201	0.346938488	0.56299473
HS_H3K4me1_11314	24.91237031	0.212608064	0.3419869	0.621684819	0.534149136	0.713515536
HS_H3K4me1_11315	20.6435792	0.068585476	0.351723973	0.194998014	0.845394502	0.920201659
HS_H3K4me1_11316:11317:11318	38.53434941	-1.007447507	0.372047857	-2.707843866	0.006772187	0.066888545
HS_H3K4me1_11319	46.36916239	-0.527326498	0.402955517	-1.308646924	0.190653978	0.40642836
HS_H3K4me1_11327	25.8859921	0.538248306	0.323277754	1.664971682	0.095918406	0.279626538
HS_H3K4me1_11331	34.37599674	-0.750692859	0.416377801	-1.80291278	0.071401914	0.239065362
HS_H3K4me1_11332	22.25867382	0.148362343	0.33483587	0.443089752	0.657700817	0.800881703
HS_H3K4me1_11333	32.13097462	1.393417654	0.629459683	2.213672602	0.026851309	0.142065283
HS_H3K4me1_11338	87.38033064	-0.740571091	0.463962016	-1.596189051	0.110446591	0.302129766
HS_H3K4me1_11339	75.73672463	0.306281385	0.483426612	0.633563352	0.526365824	0.707540976
HS_H3K4me1_11341	26.32516976	-0.217540304	0.367274178	-0.59231037	0.553642773	0.727872788
HS_H3K4me1_11342:11343:11344:11345	68.53534095	-0.37115556	0.388576343	-0.955167669	0.339492913	0.556476587
HS_H3K4me1_11346	37.90801847	0.1492123	0.353325052	0.42230886	0.672799592	0.810855551
HS_H3K4me1_11347	89.51800811	0.430228096	0.45410381	0.947422344	0.34342361	0.559742827
HS_H3K4me1_11348	25.74221663	0.272723506	0.332533712	0.820137915	0.41213749	0.620038579
HS_H3K4me1_11349	25.27314323	-0.582965038	0.385886275	-1.510717215	0.130860514	0.330514074
HS_H3K4me1_11350:11351	20.37789295	-0.550689509	0.385244557	-1.429454353	0.152873686	0.360793073
HS_H3K4me1_11352	77.47110892	-0.569828679	0.416430217	-1.368365349	0.171197745	0.384018789
HS_H3K4me1_11353	25.44052155	-0.505552321	0.423564	-1.193567726	0.232647105	0.454326674
HS_H3K4me1_11354	89.14006937	-0.297515014	0.470977975	-0.631696237	0.527585387	0.708554534
HS_H3K4me1_11355	138.5122068	-0.300738652	0.471942623	-0.637235623	0.523971377	0.705704365
HS_H3K4me1_11356	135.25461	0.052243769	0.458564762	0.113928878	0.909294173	0.952488415
HS_H3K4me1_11357	95.23978301	-0.115761975	0.486472001	-0.237962257	0.811910368	0.902039386
HS_H3K4me1_11358:11359	44.5118299	-0.561288013	0.356488431	-1.574491522	0.11537386	0.309445594
HS_H3K4me1_11360	34.6515346	0.130562446	0.351047995	0.371921925	0.70995098	0.83672787
HS_H3K4me1_11361:11362	87.48559191	-0.76085573	0.488377496	-1.55792545	0.119250921	0.314691747
HS_H3K4me1_11363:11364:11365	56.10694878	-0.518896987	0.413880929	-1.253734952	0.209938359	0.42918038
HS_H3K4me1_11366	27.002126	0.406505377	0.373122804	1.08946806	0.275947533	0.497068865
HS_H3K4me1_11367	21.43160606	0.159353484	0.321694085	0.495357208	0.620347995	0.775519282
HS_H3K4me1_11368:11369	20.22805941	-0.647314213	0.411487826	-1.573106596	0.115694138	0.309924891
HS_H3K4me1_11370	30.91150676	0.323894407	0.378602068	0.855500892	0.392273911	0.602922001
HS_H3K4me1_11371:11372	24.60972345	-0.448682305	0.37385267	-1.200158088	0.230077949	0.451272869
HS_H3K4me1_11373:11374:11375	127.2465772	-0.231620248	0.460928329	-0.502508164	0.615310111	0.77196108
HS_H3K4me1_11376	25.41830621	0.683129972	0.386729998	1.766426126	0.077324385	0.249293238
HS_H3K4me1_11377:11378	17.35763051	-0.52269355	0.436830006	-1.196560544	0.231477887	0.452875164
HS_H3K4me1_11379	23.35748591	-1.103515295	0.458702547	-2.405731782	0.01614011	0.107899457
HS_H3K4me1_11380:11381	20.86880055	0.465380597	0.421360606	1.104471065	0.269388848	0.490353275
HS_H3K4me1_11382:11383	24.23075962	-1.142549781	0.368367939	-3.101653698	0.001924429	0.031849659
HS_H3K4me1_11384:11385:11386:11387:11388	108.4122916	-0.228395686	0.311668216	-0.73281674	0.46367021	0.660314748
HS_H3K4me1_11389:11390	26.54694417	0.468675586	0.315910369	1.483571392	0.137922664	0.340136688
HS_H3K4me1_11391:11392	56.29613909	-0.002015849	0.384507356	-0.005242679	0.995816967	0.997848454
HS_H3K4me1_11393:11394	31.5131769	0.599312471	0.367379213	1.631318403	0.102823152	0.290335542
HS_H3K4me1_11395	58.22101158	0.241802766	0.466648471	0.518168988	0.60434037	0.764192413
HS_H3K4me1_11396	21.5253824	0.71943084	0.466624242	1.541777676	0.123127629	0.319919483
HS_H3K4me1_11397:11398	37.1035783	-0.702158671	0.478450156	-1.467569113	0.142221303	0.346383026
HS_H3K4me1_11399	23.82398937	-1.214328135	0.387140673	-3.136658637	0.00170885	0.029589536
HS_H3K4me1_11400:11401	38.24778993	-0.578055487	0.377020693	-1.533219522	0.125221776	0.322946123
HS_H3K4me1_11402	50.56456769	0.042075797	0.49926339	0.084275751	0.932837192	0.965827969
HS_H3K4me1_11403	184.623007	-0.54372762	0.419247864	-1.296912083	0.194661439	0.410791795
HS_H3K4me1_11404:11405	29.8156685	-0.066741474	0.334861599	-0.199310623	0.84201977	0.918358616
HS_H3K4me1_11406	21.13833828	-0.575948395	0.361204334	-1.594522382	0.110819082	0.302759642
HS_H3K4me1_11407:11408	8.027594542	-0.106898979	0.496302796	-0.215390643	0.829462764	0.91150154
HS_H3K4me1_11409	21.32186094	0.563427918	0.444739185	1.266872669	0.205200823	0.422906181
HS_H3K4me1_11410	25.27581274	0.153010414	0.321472954	0.475966679	0.634098117	0.785123542
HS_H3K4me1_11411	33.01531558	-0.303995668	0.323285779	-0.940331089	0.347047758	0.563134097
HS_H3K4me1_11412	72.76130492	-0.709562904	0.487051297	-1.456854563	0.145156531	0.350264493
HS_H3K4me1_11413:11414:11415:11416:11417	22.74343892	-0.600809429	0.437223131	-1.374148316	0.169395642	0.38207736
HS_H3K4me1_11418:11419:11420	50.38425583	-0.047538114	0.306899306	-0.154898084	0.876901664	0.935213021
HS_H3K4me1_11429:11430:11431	43.57361509	0.026795971	0.41996676	0.06380498	0.949125513	0.974042889
HS_H3K4me1_11432	33.73960024	0.073358658	0.354479605	0.206947473	0.836050881	0.914860293
HS_H3K4me1_11433	22.46489437	0.396184152	0.379032302	1.045251684	0.295906662	0.515830205
HS_H3K4me1_11434	69.3219551	-0.182258676	0.415961666	-0.438162193	0.661268713	0.802879843
HS_H3K4me1_11435:11436	53.57573959	0.01593249	0.409740385	0.038884352	0.968982592	0.985267326
HS_H3K4me1_11437	47.90259988	0.183466957	0.40820178	0.449451633	0.653105891	0.798071139
HS_H3K4me1_11438	24.32061927	-1.009422083	0.462353943	-2.183223692	0.029019341	0.147787812
HS_H3K4me1_11439:11440	24.62593991	-0.011500859	0.428747276	-0.026824332	0.978599846	0.990112785
HS_H3K4me1_11441	58.06041197	-0.091265543	0.499562512	-0.182690936	0.855040528	0.924896305
HS_H3K4me1_11442	62.19530749	-0.57088968	0.345905149	-1.650422611	0.09885653	0.284302548
HS_H3K4me1_11443:11444	20.39488917	-0.012987965	0.335614485	-0.038699061	0.969130322	0.985314534
HS_H3K4me1_11445:11446	17.19674797	-1.136049119	0.455770019	-2.49259291	0.012681415	0.094776061
HS_H3K4me1_11447	24.81379337	0.468134501	0.35339771	1.324667615	0.185281419	0.399783383
HS_H3K4me1_11448	20.84197571	-1.07673679	0.423571105	-2.542044952	0.0110206	0.088135518
HS_H3K4me1_11449	90.86816911	-0.526123465	0.399205486	-1.317926442	0.187528273	0.40261864
HS_H3K4me1_11450	14.45062768	-0.359624764	0.372166323	-0.966301197	0.333893487	0.551587069
HS_H3K4me1_11451	18.95595189	-1.301213273	0.507598919	-2.563467384	0.010363244	0.084900376
HS_H3K4me1_11452	21.735708	-1.023605859	0.420162743	-2.436212815	0.01484195	0.103412658
HS_H3K4me1_11453	37.43334219	-1.102176243	0.477534257	-2.308056914	0.020995971	0.124742903
HS_H3K4me1_11454:11455	82.04914064	-0.153908985	0.42994101	-0.357976983	0.720360539	0.843690748
HS_H3K4me1_11456:11457	42.71110938	-0.640360883	0.433608904	-1.476816729	0.139724771	0.342624489
HS_H3K4me1_11458	30.68042169	-1.229961886	0.446307107	-2.755864439	0.005853725	0.061688273
HS_H3K4me1_11459:11460:11461	34.19754604	-0.266981476	0.356697219	-0.748482079	0.454169431	0.652179611
HS_H3K4me1_11462	32.61048451	-0.481364029	0.401197453	-1.199818258	0.230209932	0.451421429
HS_H3K4me1_11463:11464	35.63512974	-1.24802559	0.452288962	-2.759354519	0.005791567	0.061382451
HS_H3K4me1_11465	49.45046819	-0.147561584	0.408782791	-0.360977974	0.718115913	0.842123501
HS_H3K4me1_11474	22.02568322	-1.245779986	0.421112393	-2.958307588	0.003093333	0.043037722
HS_H3K4me1_11475	24.15039842	-0.912359453	0.411940209	-2.21478611	0.026774749	0.141793701
HS_H3K4me1_11476	46.44728201	1.182904163	0.947845019	1.247993226	0.212033538	0.431468999
HS_H3K4me1_11479	25.14121768	-1.198145523	0.384045206	-3.119803353	0.001809718	0.030587695
HS_H3K4me1_11480	186.9546649	-0.291969279	0.413973417	-0.705285091	0.480632837	0.673238248
HS_H3K4me1_11481	130.0704592	-0.472990697	0.364883879	-1.29627732	0.19487996	0.411028241
HS_H3K4me1_11482	27.94137399	0.644907451	0.503483388	1.280891219	0.200231878	0.416780831
HS_H3K4me1_11483	17.99766357	0.848615309	0.421796289	2.011907956	0.044229641	0.184407695
HS_H3K4me1_11484	32.51896824	1.075464883	0.416836274	2.580065482	0.009878158	0.082764805
HS_H3K4me1_11485	31.26932039	-1.068980649	0.568836172	-1.879241689	0.0602115	0.218432931
HS_H3K4me1_11486	22.88950363	-1.204977871	0.481628768	-2.501881016	0.012353543	0.093545071
HS_H3K4me1_11487:11488:11489	58.32278912	-0.316205313	0.329784965	-0.958822706	0.337648068	0.555025291
HS_H3K4me1_11490	55.02207355	-0.167925565	0.345738133	-0.485701601	0.627178748	0.780632754
HS_H3K4me1_11491:11492	27.59161178	0.64000176	0.383249713	1.669934086	0.094932405	0.278268086
HS_H3K4me1_11493:11494	79.62142024	-0.311440171	0.38968263	-0.799214917	0.424165804	0.629966059
HS_H3K4me1_11495:11496	20.97677133	-0.169915468	0.363131857	-0.467916722	0.639844145	0.789113803
HS_H3K4me1_11497	36.99928483	0.246887719	0.357485319	0.690623378	0.489802252	0.680893559
HS_H3K4me1_11498	74.69898872	0.257277095	0.447517204	0.57489878	0.565359755	0.736178
HS_H3K4me1_11499:11500	58.26264242	-0.151636164	0.365640049	-0.41471432	0.678351048	0.814779192
HS_H3K4me1_11501	32.03370767	0.331225547	0.396859462	0.834616732	0.403933538	0.612983735
HS_H3K4me1_11502	141.7786583	-0.29657625	0.448793885	-0.660829526	0.508721646	0.694484791
HS_H3K4me1_11503	36.21165619	0.394852186	0.418889106	0.942617462	0.345876605	0.56202906
HS_H3K4me1_11504:11505	18.64024029	0.94191227	0.352297451	2.673627836	0.007503567	0.070690883
HS_H3K4me1_11506	37.70607224	-0.133883463	0.462101472	-0.289727411	0.772024785	0.877089331
HS_H3K4me1_11507	28.22928114	0.303374939	0.403817613	0.751267228	0.452491848	0.650818522
HS_H3K4me1_11508	36.12872306	-0.535773295	0.411638385	-1.301563009	0.193065812	0.408900606
HS_H3K4me1_11509	24.59209159	0.445853965	0.305314749	1.460309289	0.14420509	0.349155094
HS_H3K4me1_11510	24.99643148	0.065382782	0.371269846	0.176105822	0.860210807	0.927589885
HS_H3K4me1_11511	21.06699533	-1.001471558	0.39677123	-2.524052864	0.011601048	0.090405579
HS_H3K4me1_11512	29.18252389	0.938180971	0.324545969	2.890749112	0.003843248	0.048329433
HS_H3K4me1_11513	26.48574013	0.750577161	0.375141704	2.000783045	0.045415775	0.186846382
HS_H3K4me1_11514:11515	31.65692747	-0.519205743	0.417694299	-1.243028083	0.213857485	0.433178132
HS_H3K4me1_11516	43.58615667	-0.074339734	0.445170206	-0.166991711	0.867376571	0.931390316
HS_H3K4me1_11517:11518	20.85159205	-0.463532781	0.393053629	-1.179311795	0.238274043	0.459305072
HS_H3K4me1_11519	20.41162804	-0.900448432	0.482343787	-1.866818764	0.061926901	0.221468612
HS_H3K4me1_11520	155.1818059	-0.459646206	0.426323725	-1.078162388	0.280961294	0.501734197
HS_H3K4me1_11521	28.98770381	-1.494407976	0.399980251	-3.736204405	0.000186819	0.006463502
HS_H3K4me1_11522:11523	44.9615408	-0.563814796	0.376325815	-1.498209194	0.134078908	0.334819159
HS_H3K4me1_11524	24.90912494	-0.778023523	0.366171752	-2.12475025	0.033607458	0.159323888
HS_H3K4me1_11525	66.64323518	-0.190747763	0.44143501	-0.432108372	0.665662651	0.805655045
HS_H3K4me1_11526	37.71489225	0.558036757	0.40700888	1.371067769	0.170353831	0.383196661
HS_H3K4me1_11527	31.94669946	1.69709402	0.581624891	2.917849712	0.003524542	0.046301673
HS_H3K4me1_11528	27.5871019	-0.990859924	0.502555901	-1.971641209	0.048650579	0.19461568
HS_H3K4me1_11529	27.72152174	-0.690749741	0.306178445	-2.256036483	0.024068346	0.133540502
HS_H3K4me1_11530	44.26918148	0.070455842	0.353646067	0.199226992	0.842085186	0.918358616
HS_H3K4me1_11531	26.27252758	0.060917106	0.388770041	0.156691873	0.875487692	0.934723048
HS_H3K4me1_11537:11538	95.65533304	-0.140818582	0.371642406	-0.378908811	0.704755581	0.833235842
HS_H3K4me1_11539	20.24342617	0.119626459	0.344918359	0.346825433	0.728722469	0.849324159
HS_H3K4me1_11543:11544	18.28244828	0.708201905	0.460759624	1.537031171	0.124285676	0.321455009
HS_H3K4me1_11545	20.0433433	-0.544490593	0.51421031	-1.058886963	0.289651262	0.509891249
HS_H3K4me1_11546	245.2474371	-0.020012112	0.494121645	-0.040500376	0.967694207	0.984539315
HS_H3K4me1_11547:11548:11549	58.52267347	1.39067946	0.641438768	2.168062688	0.030153917	0.150613219
HS_H3K4me1_11550	25.92741476	-0.013550017	0.37664128	-0.03597592	0.971301559	0.986583775
HS_H3K4me1_11551	27.87337299	0.173609909	0.30641706	0.566580426	0.570999276	0.740182887
HS_H3K4me1_11552	29.62732945	0.559715014	0.344483914	1.624792888	0.104206697	0.292319206
HS_H3K4me1_11553	16.77266469	-0.821283497	0.461301774	-1.780360585	0.075016968	0.245269326
HS_H3K4me1_11554	29.70602361	0.009071713	0.401486629	0.022595306	0.981973088	0.991692332
HS_H3K4me1_11555:11556:11557	23.61053731	0.36284395	0.39488251	0.918865588	0.358165881	0.572798992
HS_H3K4me1_11558:11559:11560:11561	56.64169416	-0.61801184	0.450079862	-1.373115955	0.169716302	0.382405591
HS_H3K4me1_11562	55.94638703	-0.329858183	0.317501619	-1.038918116	0.29884282	0.518902157
HS_H3K4me1_11563	17.60829656	-0.377247796	0.375998595	-1.003322356	0.315705353	0.534386679
HS_H3K4me1_11564	27.82708169	-0.262118822	0.516415475	-0.507573524	0.611752462	0.769363309
HS_H3K4me1_11565	158.8659128	-0.872502463	0.719476456	-1.212690779	0.225248067	0.446674911
HS_H3K4me1_11566	17.27718983	0.836219892	0.447405283	1.869043401	0.061616776	0.220809679
HS_H3K4me1_11567	29.49086291	0.887114921	0.330767396	2.681990222	0.00731856	0.069709304
HS_H3K4me1_11582	26.05101773	-1.277483211	0.580345172	-2.201247246	0.027718525	0.144378561
HS_H3K4me1_11583	15.72913031	3.38551406	0.51850654	6.529356524	6.61E-11	5.13E-08
HS_H3K4me1_11584	21.70922498	-0.439498311	0.407521213	-1.078467323	0.280825257	0.501540621
HS_H3K4me1_11585:11586:11587	43.2023757	-0.579781061	0.491803511	-1.178887599	0.238442936	0.459483508
HS_H3K4me1_11588	26.45901577	-0.659823654	0.467642967	-1.410956008	0.158257586	0.367841957
HS_H3K4me1_11589:11590	28.5444964	0.204679017	0.413234079	0.49531011	0.620381235	0.775519282
HS_H3K4me1_11592:11593:11594:11595	31.70731369	0.898373078	0.374920153	2.396171748	0.016567325	0.109448887
HS_H3K4me1_11596	26.9785337	0.127219312	0.469140537	0.271175271	0.786256231	0.885756728
HS_H3K4me1_11597	25.72137248	-0.225800867	0.386877796	-0.583649074	0.559456436	0.731878871
HS_H3K4me1_11598:11599:11600	66.99818734	-0.44757545	0.294158289	-1.52154628	0.128122807	0.32685636
HS_H3K4me1_11601	24.00892423	0.322402577	0.36323401	0.887589179	0.374761776	0.588054609
HS_H3K4me1_11602	25.54925505	-0.551304146	0.440228716	-1.252313006	0.210455831	0.429909775
HS_H3K4me1_11603	32.99686861	-1.206187149	0.521410215	-2.313317065	0.020705213	0.123901971
HS_H3K4me1_11604	16.28612074	-0.649679359	0.513949163	-1.26409265	0.206196775	0.424268848
HS_H3K4me1_11605	24.35863276	-0.543848738	0.503100512	-1.080994205	0.279699692	0.500532742
HS_H3K4me1_11606	27.83366597	-0.682386574	0.430962062	-1.583402891	0.113329664	0.306764649
HS_H3K4me1_11607	24.96158416	-0.017125625	0.427593492	-0.040051182	0.968052322	0.984793721
HS_H3K4me1_11608	11.22603016	0.128299728	0.433994496	0.295625243	0.767516293	0.873967577
HS_H3K4me1_11609	23.35818369	0.549066325	0.373458425	1.47022075	0.141501977	0.345364646
HS_H3K4me1_11610	25.03218794	-0.685441941	0.413372973	-1.658168254	0.097283511	0.281391824
HS_H3K4me1_11611	22.46757295	0.460716064	0.380899522	1.209547498	0.226452575	0.447860049
HS_H3K4me1_11612	20.34416864	-0.068079815	0.354829843	-0.191866092	0.847847099	0.921681104
HS_H3K4me1_11613	30.56433473	0.24358952	0.328307253	0.741955952	0.458114024	0.655285819
HS_H3K4me1_11614	17.47162827	0.164868741	0.400834443	0.411313807	0.680842446	0.816915945
HS_H3K4me1_11615	44.26512019	0.755000146	0.543492316	1.389164343	0.164782782	0.375174848
HS_H3K4me1_11616:11617:11618	31.30327431	0.441849432	0.390618881	1.131152265	0.257991009	0.478618424
HS_H3K4me1_11619:11620	19.26694246	-0.478208392	0.405359855	-1.179713251	0.238114282	0.459254458
HS_H3K4me1_11621	19.42785646	-0.196543956	0.393192905	-0.499866487	0.617169092	0.773212824
HS_H3K4me1_11622	21.03754648	0.040765173	0.467290004	0.087237418	0.930482798	0.964363681
HS_H3K4me1_11623:11624	64.25037382	-1.121665629	0.459828352	-2.439313768	0.014715185	0.102916544
HS_H3K4me1_11625	15.10477513	-1.324799031	0.46300428	-2.861310553	0.004218936	0.050974396
HS_H3K4me1_11626	18.39897192	0.321047439	0.503832095	0.637211171	0.523987302	0.705704365
HS_H3K4me1_11627	25.78219029	1.372174253	0.514902589	2.664920088	0.007700662	0.071622997
HS_H3K4me1_11628	71.68845573	-0.408749547	0.42550859	-0.96061409	0.336746241	0.554451247
HS_H3K4me1_11629	5.204535022	-0.917163823	0.709199372	-1.293238346	0.195928637	0.411981947
HS_H3K4me1_11630	28.34752181	-0.184203926	0.414298326	-0.444616631	0.656596827	0.800272588
HS_H3K4me1_11631	17.50923153	-0.377388235	0.473349369	-0.797272078	0.425293033	0.630684581
HS_H3K4me1_11632	27.83720257	-1.134993734	0.489622766	-2.318098368	0.020443976	0.1231343
HS_H3K4me1_11633	32.30445128	0.696658799	0.424845443	1.639793508	0.101048109	0.28761463
HS_H3K4me1_11639	10.51070251	-0.971891921	0.44866708	-2.166176133	0.03029773	0.150865696
HS_H3K4me1_11640:11641	24.73402868	-1.383754713	0.473634576	-2.921566083	0.003482764	0.045928233
HS_H3K4me1_11642:11643	26.47725202	0.117590561	0.426405095	0.275771942	0.782723235	0.883854457
HS_H3K4me1_11644	48.74794754	0.41331791	0.506401997	0.816185386	0.414394114	0.621681532
HS_H3K4me1_11645	22.61522315	-0.109906528	0.337044209	-0.326089352	0.744356753	0.859628302
HS_H3K4me1_11650	19.0562204	0.579706502	0.450369986	1.287178365	0.198032126	0.41444582
HS_H3K4me1_11651	9.363152337	-0.368964371	0.523053122	-0.705405159	0.480558134	0.673217719
HS_H3K4me1_11654	32.99657245	2.859602719	0.503704216	5.677146687	1.37E-08	3.71E-06
HS_H3K4me1_11655	174.0282062	-0.075279939	0.479615591	-0.156958908	0.875277233	0.934705565
HS_H3K4me1_11663	79.7254194	0.118511723	0.461512388	0.256789906	0.797340962	0.892731221
HS_H3K4me1_11666	12.71868939	-1.179361819	0.540900736	-2.180366454	0.029230309	0.1482447
HS_H3K4me1_11669	79.14053616	-0.653276521	0.489967103	-1.333306902	0.182431109	0.39643905
HS_H3K4me1_11670:11671	9.298905117	0.805641234	0.599546339	1.343751403	0.179028789	0.3923383
HS_H3K4me1_11673	29.63693821	0.608193598	0.458928524	1.325246888	0.185089278	0.399511458
HS_H3K4me1_11674:11675	31.93637649	-0.265320634	0.367948066	-0.721081746	0.470859221	0.665939742
HS_H3K4me1_11676	25.78217462	-0.481306863	0.375964506	-1.280192291	0.200477516	0.417098548
HS_H3K4me1_11677	26.80404929	0.966700651	0.850706138	1.136350859	0.255809753	0.476551049
HS_H3K4me1_11678	16.93443351	-0.822757467	0.432514522	-1.902265533	0.057136449	0.212909947
HS_H3K4me1_11680	21.05436471	-0.142485084	0.434342195	-0.328047989	0.742875378	0.858493982
HS_H3K4me1_11685	20.92770635	-0.409515208	0.444073302	-0.922179302	0.356435057	0.571587385
HS_H3K4me1_11686	24.47116477	0.593763501	0.381487226	1.55644399	0.119602552	0.315308676
HS_H3K4me1_11689	126.6845683	-0.891785011	0.479140512	-1.861218136	0.062713378	0.222964439
HS_H3K4me1_11690	174.4028127	-0.545539401	0.512828833	-1.063784572	0.287426302	0.507942562
HS_H3K4me1_11693	10.48454775	-0.133408204	0.435557114	-0.306293249	0.759381379	0.868400228
HS_H3K4me1_11694	20.56380244	-0.721590915	0.456510111	-1.580667979	0.113953974	0.307659119
HS_H3K4me1_11696	24.84719186	-0.1441575	0.507922191	-0.283818078	0.7765498	0.879967961
HS_H3K4me1_11697	26.1869092	0.628128706	0.370103346	1.697171108	0.089664316	0.270566005
HS_H3K4me1_11698	83.47254396	-1.2141655	0.524663463	-2.314179631	0.020657871	0.123741674
HS_H3K4me1_11699	19.21093213	0.872948701	0.325486213	2.681983645	0.007318704	0.069709304
HS_H3K4me1_11702	21.7531951	-0.50416887	0.476639743	-1.057756676	0.290166389	0.510574106
HS_H3K4me1_11707	74.37069801	-0.398670989	0.440078005	-0.905909827	0.364983583	0.579411285
HS_H3K4me1_11710	35.90816705	1.822371268	0.531156316	3.430950949	0.000601469	0.014720912
HS_H3K4me1_11711:11712	30.64611704	2.058705565	0.916031184	2.247418648	0.024613284	0.13522425
HS_H3K4me1_11713	21.92958887	0.712482376	0.442289958	1.610894307	0.107202761	0.297580353
HS_H3K4me1_11714	21.51484456	-0.919114372	0.366135636	-2.510311153	0.012062482	0.092240258
HS_H3K4me1_11715:11716	17.00635305	0.216097241	0.335414986	0.644268296	0.519401471	0.702256452
HS_H3K4me1_11717:11718	16.83699524	0.848147516	0.389024715	2.180189288	0.029243433	0.148280033
HS_H3K4me1_11719:11720	22.53380765	0.880355336	0.376531728	2.338064152	0.019383921	0.119744691
HS_H3K4me1_11721	64.34623439	-0.64608152	0.647457077	-0.997875446	0.31833976	0.536758719
HS_H3K4me1_11722	25.98729358	1.781391776	0.377450272	4.719540315	2.36E-06	0.000218084
HS_H3K4me1_11723	23.58290402	-0.065613487	0.433588663	-0.151326574	0.879718108	0.93667968
HS_H3K4me1_11724	29.48186973	2.307739811	0.478140171	4.826492211	1.39E-06	0.00013827
HS_H3K4me1_11725	32.69952382	-0.065479642	0.372475273	-0.175795943	0.860454257	0.927633723
HS_H3K4me1_11726	36.37350878	-1.047880869	0.506232401	-2.069960094	0.038456082	0.171517401
HS_H3K4me1_11727	22.38024331	0.356386575	0.421286942	0.845947356	0.397582113	0.607396097
HS_H3K4me1_11728	28.59428156	-0.747164905	0.533605566	-1.400219472	0.161447607	0.371442218
HS_H3K4me1_11729	20.48880296	-0.789283814	0.394565003	-2.000389817	0.045458187	0.186956985
HS_H3K4me1_11731	17.48124885	-0.449417366	0.364812218	-1.231914239	0.217981122	0.438292035
HS_H3K4me1_11732	19.51884241	-0.518840692	0.469558384	-1.104954589	0.269179267	0.49011998
HS_H3K4me1_11733	19.9930162	-1.151442269	0.456849087	-2.520399625	0.011722167	0.090703654
HS_H3K4me1_11734	20.00143971	-0.544085836	0.352503826	-1.543489166	0.122712134	0.319415003
HS_H3K4me1_11735	21.67713352	-0.50161242	0.448948445	-1.117305171	0.263863865	0.484619165
HS_H3K4me1_11736	23.67483737	0.722543335	0.453801853	1.592200053	0.111339761	0.303699757
HS_H3K4me1_11737	32.66284208	0.355435243	0.518675648	0.685274591	0.493170662	0.683467649
HS_H3K4me1_11738	38.47975986	-0.991286791	0.535945424	-1.849603981	0.064370649	0.226086221
HS_H3K4me1_11739:11740	162.3227916	-0.574847202	0.500891485	-1.147648183	0.25111383	0.472112823
HS_H3K4me1_11742	26.24395768	-0.450532375	0.381067057	-1.182291586	0.237090023	0.458564479
HS_H3K4me1_11743	42.62431225	-0.976419583	0.435398272	-2.242589478	0.024923299	0.136181767
HS_H3K4me1_11746	22.8256068	0.112380152	0.411204367	0.273295133	0.784626356	0.884669323
HS_H3K4me1_11747	29.66357012	-0.881414543	0.430834486	-2.045830991	0.040773002	0.176967174
HS_H3K4me1_11748	24.36999854	-0.812659352	0.480007623	-1.693013431	0.090452911	0.271531356
HS_H3K4me1_11749	20.92293955	0.587695877	0.37631007	1.561733058	0.118350888	0.313415746
HS_H3K4me1_11750	23.56996913	-1.127084075	0.493216748	-2.285169916	0.022302866	0.128512329
HS_H3K4me1_11751	25.70175987	-0.226556144	0.388523677	-0.583120559	0.559812145	0.732146233
HS_H3K4me1_11752:11753	12.44651262	0.259258054	0.373744772	0.693676738	0.487884957	0.679093005
HS_H3K4me1_11754	22.05652923	0.469954131	0.415622424	1.130723714	0.258171397	0.478839039
HS_H3K4me1_11755	32.38282804	-0.54212476	0.445082633	-1.218031707	0.223211924	0.444100068
HS_H3K4me1_11756	16.58915736	0.316838458	0.466486692	0.679201494	0.497010201	0.686113803
HS_H3K4me1_11757	18.71214901	0.203172259	0.412019965	0.493112656	0.621932989	0.776489157
HS_H3K4me1_11758	12.05416054	-0.872204886	0.584981656	-1.490995276	0.135962735	0.337525304
HS_H3K4me1_11759	140.6794558	-0.03146531	0.487887303	-0.064492989	0.94857769	0.973771189
HS_H3K4me1_11760	45.77039588	-0.168268315	0.412098912	-0.408320212	0.683038602	0.818327755
HS_H3K4me1_11762:11763	55.78920106	0.057494998	0.453331749	0.126827644	0.899076816	0.946650109
HS_H3K4me1_11765	26.39033855	-1.065631429	1.04895214	-1.015900905	0.309676578	0.529091244
HS_H3K4me1_11766:11767	135.6833745	-0.615221172	0.497725543	-1.236065098	0.216434367	0.436418145
HS_H3K4me1_11768	22.9151597	0.809694936	0.514655297	1.573276214	0.115654875	0.309854181
HS_H3K4me1_11769	18.11860764	-0.929435352	0.387214431	-2.40031176	0.016381114	0.108996191
HS_H3K4me1_11770	16.28995559	1.617004539	0.414051826	3.905319186	9.41E-05	0.003860229
HS_H3K4me1_11771:11772	18.55307342	-0.408128613	0.449058976	-0.908853034	0.363427708	0.577905909
HS_H3K4me1_11773:11774	20.36027153	0.166177379	0.363681916	0.456930554	0.647720962	0.79438839
HS_H3K4me1_11775:11776:11777	106.6892183	-0.176439864	0.409755549	-0.430597863	0.666760795	0.806346486
HS_H3K4me1_11793:11794	27.71372421	-1.561392489	0.4710293	-3.314852155	0.000916916	0.019802097
HS_H3K4me1_11795	44.68645321	0.011237032	0.381075536	0.029487677	0.976475647	0.989035375
HS_H3K4me1_11796	97.50843761	-0.532110765	0.459598939	-1.157771961	0.246957109	0.467583518
HS_H3K4me1_11797	28.9086481	-0.198843035	0.55676498	-0.357139982	0.720987014	0.843931912
HS_H3K4me1_11798:11799:11800:11801	4.265332654	-1.124347639	0.591206435	-1.901785183	0.057199244	0.213048383
HS_H3K4me1_11804:11805:11806:11807	121.6028295	-0.898592059	0.450927047	-1.992765937	0.046287083	0.189234799
HS_H3K4me1_11811	47.68125647	0.308686831	0.650092244	0.47483543	0.634904277	0.785635595
HS_H3K4me1_11812	19.99949666	-0.462652966	0.460262098	-1.005194579	0.314803165	0.533459494
HS_H3K4me1_11816:11817	23.58737922	0.121847634	0.35610866	0.342164198	0.732227327	0.851757093
HS_H3K4me1_11818	17.60347277	-0.611668987	0.403543393	-1.515745263	0.129583778	0.328910864
HS_H3K4me1_11819	22.13362636	0.53191837	0.401002448	1.32647163	0.184683526	0.398885937
HS_H3K4me1_11820	20.01340709	-0.175378975	0.469586265	-0.373475521	0.708794561	0.835917966
HS_H3K4me1_11821:11822	111.1921189	-0.713681612	0.417974793	-1.707475246	0.087733755	0.267353685
HS_H3K4me1_11832	6.286016094	-0.738289553	0.575194626	-1.283547375	0.199300373	0.415919005
HS_H3K4me1_11833	18.06356179	0.372750943	0.476213903	0.782738474	0.433780704	0.63701647
HS_H3K4me1_11834	5.509036711	-0.623973319	0.559381794	-1.115469481	0.26464929	0.485173574
HS_H3K4me1_11838	82.73373298	-0.338083398	0.47306917	-0.714659546	0.474819441	0.668986726
HS_H3K4me1_11839	16.63071313	0.710037868	0.41554807	1.708678053	0.087510602	0.266974774
HS_H3K4me1_11840	16.99796271	-0.033500341	0.399566404	-0.083841736	0.933182264	0.965985092
HS_H3K4me1_11846	20.10200283	1.161332924	0.480535473	2.416747545	0.015659874	0.106552633
HS_H3K4me1_11847:11848	17.70142869	0.044628937	0.560770107	0.079585086	0.936567257	0.96795049
HS_H3K4me1_11854	15.1020596	1.029496686	0.380383082	2.706473384	0.006800203	0.066960834
HS_H3K4me1_11857	11.30136782	-0.707424998	0.454710675	-1.555769495	0.119762914	0.315420647
HS_H3K4me1_11858	21.0691829	-0.68177799	0.432051094	-1.578003155	0.114564885	0.308335438
HS_H3K4me1_11861:11862	131.9341302	-0.241393491	0.479393349	-0.503539508	0.61458501	0.771468724
HS_H3K4me1_11865	30.49112424	1.046654723	0.5325858	1.965232123	0.049387378	0.196599067
HS_H3K4me1_11866	141.1149243	-0.536823332	0.489568591	-1.096523228	0.272849864	0.494052739
HS_H3K4me1_11869	25.06978422	0.113814511	0.567183838	0.200665998	0.840959748	0.917652261
HS_H3K4me1_11870	27.26121679	-0.604438098	0.460653633	-1.312131403	0.189475802	0.405071172
HS_H3K4me1_11872	19.39742065	0.439542264	0.43395389	1.012877805	0.311118531	0.530576078
HS_H3K4me1_11873:11874	21.45241679	-1.125254669	0.403577359	-2.788200684	0.00530017	0.058213817
HS_H3K4me1_11875	27.52544153	-0.178237809	0.41161858	-0.433016918	0.665002479	0.805184743
HS_H3K4me1_11876	23.47268076	-0.126387285	0.473693448	-0.266812398	0.789613608	0.887545894
HS_H3K4me1_11878	22.64778367	0.200810027	0.376593546	0.533227478	0.593876123	0.755962205
HS_H3K4me1_11880	27.0980441	0.938717314	0.44258564	2.120984573	0.033923101	0.159888092
HS_H3K4me1_11881	18.20863089	-0.063767315	0.345828753	-0.184389858	0.853707626	0.924254996
HS_H3K4me1_11882	17.43488428	-0.083985339	0.409716109	-0.204984225	0.83758445	0.915567368
HS_H3K4me1_11883	15.76299103	-0.137859849	0.403707858	-0.341484185	0.732739109	0.85192737
HS_H3K4me1_11884	17.38212548	-0.971336482	0.417209214	-2.328176006	0.01990276	0.121300545
HS_H3K4me1_11885	20.5023342	-0.65186108	0.46798552	-1.392908653	0.163647415	0.373802861
HS_H3K4me1_11886	22.23955818	-0.234071177	0.351020731	-0.666830067	0.504880685	0.692697105
HS_H3K4me1_11887:11888	19.56095591	-0.020079107	0.37262727	-0.053885232	0.957026603	0.97830819
HS_H3K4me1_11889	23.02228363	1.055015003	0.408572725	2.582196356	0.009817371	0.082370138
HS_H3K4me1_11890	10.84304221	0.242907977	0.617120848	0.393614926	0.69386536	0.826060861
HS_H3K4me1_11891:11892	16.98767746	0.520739835	0.411260654	1.266203877	0.2054401	0.423182002
HS_H3K4me1_11893	19.0420191	-0.406068808	0.408936162	-0.992988262	0.320715675	0.538905038
HS_H3K4me1_11894:11895	25.13277586	-0.464108529	0.495723997	-0.936223648	0.34915805	0.56514928
HS_H3K4me1_11896:11897	20.06140425	0.214542503	0.414978778	0.516996324	0.605158725	0.764865741
HS_H3K4me1_11898	20.64861835	0.349376784	0.36049628	0.969155032	0.332467843	0.550304211
HS_H3K4me1_11899	25.17025999	-1.003890239	0.50791101	-1.976508126	0.048097256	0.193516801
HS_H3K4me1_11900	16.20143171	1.040880408	0.405175935	2.568959108	0.010200449	0.084320913
HS_H3K4me1_11901	29.00622819	-0.012643518	0.471094416	-0.026838607	0.978588461	0.990112785
HS_H3K4me1_11902	23.97706406	-0.670679413	0.479867152	-1.397635595	0.162222524	0.372313988
HS_H3K4me1_11903	18.56101555	-0.249089216	0.412731781	-0.603513535	0.546167114	0.722541705
HS_H3K4me1_11904:11905:11906	21.38195595	-0.994018555	0.469497419	-2.11719706	0.034243127	0.160829821
HS_H3K4me1_11907	21.33355806	0.39141842	0.350510274	1.116710261	0.264118229	0.484845518
HS_H3K4me1_11908	15.90213397	-1.5139118	0.488823333	-3.097053062	0.001954549	0.032039167
HS_H3K4me1_11909:11910	19.46798582	-0.582959312	0.52115541	-1.118590157	0.263315025	0.484244339
HS_H3K4me1_11911	19.85249145	0.580469312	0.346931564	1.673152207	0.094297336	0.277118976
HS_H3K4me1_11913	23.72370411	0.78194566	0.415876059	1.880237254	0.060075751	0.218336235
HS_H3K4me1_11914	18.26012198	0.885383089	0.382918855	2.312195068	0.020766936	0.124005598
HS_H3K4me1_11918	35.88421255	0.418526781	0.468522828	0.893290052	0.371701864	0.585120016
HS_H3K4me1_11919	22.35362404	-1.710949697	0.416124201	-4.111632275	3.93E-05	0.001995854
HS_H3K4me1_11920:11921	27.48265138	0.340407839	0.313332315	1.086411528	0.277296964	0.498492787
HS_H3K4me1_11923	32.9841163	-0.363192152	0.34432571	-1.05479243	0.291520268	0.511722412
HS_H3K4me1_11929	34.06240387	-0.215538907	0.423774048	-0.508617525	0.611020343	0.768844116
HS_H3K4me1_11934	122.3843509	0.079868233	0.474371311	0.16836649	0.866294969	0.931009369
HS_H3K4me1_11936	24.17673681	1.162080395	0.533507686	2.178188667	0.029391993	0.148595256
HS_H3K4me1_11938	18.44762316	1.153932646	0.534741481	2.157926189	0.030933571	0.152593999
HS_H3K4me1_11939:11940	45.1131028	0.145302197	0.530490865	0.273901413	0.784160386	0.884461493
HS_H3K4me1_11941	23.24226651	-1.92802467	0.470940415	-4.093988562	4.24E-05	0.002122721
HS_H3K4me1_11942	76.31274003	-0.438309063	0.534592002	-0.819894538	0.412276231	0.620038579
HS_H3K4me1_11944	17.20726841	-0.233127154	0.419259126	-0.55604551	0.578179744	0.745225371
HS_H3K4me1_11945	18.32840198	2.226396507	0.486989183	4.571757616	4.84E-06	0.000383753
HS_H3K4me1_11946	19.35945211	0.636158112	0.433125648	1.468761119	0.141897593	0.345979551
HS_H3K4me1_11947	32.90640443	1.72903216	0.473838788	3.648988225	0.000263275	0.008201379
HS_H3K4me1_11948	22.95858105	1.591694785	0.475512561	3.347324371	0.000815957	0.018243489
HS_H3K4me1_11949	23.21091807	0.759512209	0.389583463	1.949549407	0.051229849	0.200294651
HS_H3K4me1_11950:11951	105.434084	-0.730864105	0.438578842	-1.666437219	0.095626363	0.27920133
HS_H3K4me1_11952:11953	58.93065091	0.044016829	0.477437366	0.092193933	0.926543958	0.962520759
HS_H3K4me1_11961	27.16465458	0.841210816	0.546891031	1.538168975	0.124007305	0.321016544
HS_H3K4me1_11962	27.18385651	-1.038385467	0.560647399	-1.852118585	0.064008796	0.225260479
HS_H3K4me1_11963	92.24857433	-0.50824801	0.375246384	-1.354438128	0.17559664	0.388496847
HS_H3K4me1_11965	21.51481691	0.863737486	0.610155743	1.415601665	0.156892164	0.366081715
HS_H3K4me1_11971	27.74783288	0.839757961	0.424916542	1.976289173	0.048122035	0.193516801
HS_H3K4me1_11975	26.91289661	-0.713030972	0.473954235	-1.504430004	0.132470684	0.333009776
HS_H3K4me1_11976	17.72710753	-0.766079356	0.407130564	-1.881655233	0.059882842	0.218010176
HS_H3K4me1_11977	22.74738538	-0.145708816	0.334227228	-0.435957348	0.662867675	0.804126037
HS_H3K4me1_11978	14.00174884	-0.212306873	0.427778186	-0.496301308	0.619681844	0.775044868
HS_H3K4me1_11979:11980	16.50322641	-0.88462386	0.503872101	-1.755651598	0.079147916	0.25200077
HS_H3K4me1_11982	27.17413495	1.042848615	0.396973889	2.626995485	0.008614248	0.076769461
HS_H3K4me1_11983	20.52994396	-1.307982157	0.547763205	-2.387860565	0.01694677	0.110830587
HS_H3K4me1_11984:11985:11986	133.1090375	-0.977763781	0.435284364	-2.246264425	0.024687076	0.135353275
HS_H3K4me1_11987	22.88410747	-0.792210621	0.429295217	-1.845374905	0.064983021	0.227169692
HS_H3K4me1_11988	23.86201246	-0.61965457	0.490617367	-1.263009857	0.206585637	0.424706065
HS_H3K4me1_12004	7.835091119	-0.434378741	0.527280375	-0.823809801	0.410047637	0.618280971
HS_H3K4me1_12005	89.96318909	-0.341687295	0.542212615	-0.630172161	0.528581951	0.709204209
HS_H3K4me1_12006	22.57611415	-1.318717795	0.430298109	-3.064660908	0.002179169	0.034229872
HS_H3K4me1_12012	9.462597438	-0.652490532	0.570376691	-1.143964231	0.252638471	0.473316299
HS_H3K4me1_12013	36.71017894	2.532607248	0.513532127	4.931740618	8.15E-07	9.04E-05
HS_H3K4me1_12014	26.53054219	1.004153917	0.521688911	1.924813613	0.05425268	0.206546173
HS_H3K4me1_12015:12016	188.9920771	-0.386649514	0.457950584	-0.844304008	0.398499547	0.608039698
HS_H3K4me1_12017	34.95713209	-1.266165447	0.520296035	-2.433548137	0.014951647	0.103786585
HS_H3K4me1_12018	35.3483002	-0.082249864	0.467572246	-0.175908354	0.860365942	0.927633723
HS_H3K4me1_12019:12020:12021:12022	152.1648814	-0.435978873	0.43185198	-1.009556269	0.31270793	0.531930998
HS_H3K4me1_12023	33.71652297	-0.451327314	0.427947653	-1.054632059	0.291593636	0.511776585
HS_H3K4me1_12024	26.81030555	0.508355252	0.368039025	1.381253667	0.167200979	0.37893643
HS_H3K4me1_12025	16.28922269	-0.650201077	0.532463221	-1.221119226	0.222040881	0.442538025
HS_H3K4me1_12026	27.29294948	2.161010322	0.446042002	4.844858362	1.27E-06	0.000129279
HS_H3K4me1_12027	19.4947423	0.585064421	0.348793161	1.677396479	0.093464977	0.276151737
HS_H3K4me1_12028	24.72245419	0.339917563	0.406805899	0.835576778	0.403393037	0.612660198
HS_H3K4me1_12029:12030	19.24848889	-0.759401997	0.325651984	-2.331943403	0.019703669	0.12082107
HS_H3K4me1_12031	15.86334584	-1.125283904	0.529589279	-2.124823799	0.033601318	0.159323888
HS_H3K4me1_12041	18.72954434	-0.44889597	0.371124919	-1.209554914	0.226449727	0.447860049
HS_H3K4me1_12042	17.05960381	-0.23864201	0.807433469	-0.295556252	0.767568988	0.873986251
HS_H3K4me1_12043	11.61979259	1.164862204	0.449737727	2.590092257	0.009595021	0.081440999
HS_H3K4me1_12045	13.50966451	1.476754639	0.617149781	2.392862615	0.0167175	0.1099514
HS_H3K4me1_12046	14.95463176	-0.147906076	0.368781866	-0.401066566	0.688371116	0.822017182
HS_H3K4me1_12047	92.53063092	-0.215512701	0.485219696	-0.444154891	0.656930603	0.800510547
HS_H3K4me1_12048	16.22368213	-0.719021782	0.404598332	-1.777124929	0.075547687	0.246268893
HS_H3K4me1_12069	34.90413119	-0.218094001	0.329776458	-0.661338904	0.508394998	0.694393168
HS_H3K4me1_12070	17.04557106	-0.355704205	0.362195331	-0.982078383	0.326061234	0.543736463
HS_H3K4me1_12071	16.68415986	-1.000471958	0.457328067	-2.187646093	0.028695392	0.146843056
HS_H3K4me1_12072	35.31789542	0.520004937	0.560966056	0.92698111	0.353936342	0.569514675
HS_H3K4me1_12073	12.90244162	-0.100023507	0.435111871	-0.229879977	0.818185036	0.90545961
HS_H3K4me1_12102	30.26440772	-0.839467196	0.480263791	-1.747929394	0.080476254	0.254413575
HS_H3K4me1_12105:12106	18.99384346	-0.533875109	0.418074309	-1.276986166	0.201607131	0.41845484
HS_H3K4me1_12108:12109	13.12995418	0.263879117	0.434996859	0.606623041	0.544101106	0.721195279
HS_H3K4me1_12114	10.18804197	-0.41675507	0.552712345	-0.754018023	0.4508384	0.649874922
HS_H3K4me1_12115	14.34357815	-0.185491309	0.445988622	-0.415910407	0.677475564	0.814093098
HS_H3K4me1_12116	16.7664662	0.490001186	0.473671114	1.03447555	0.300913901	0.520898331
HS_H3K4me1_12117	26.77642965	0.506676674	0.518543816	0.977114485	0.328512478	0.546215457
HS_H3K4me1_12118:12119	15.49761488	-0.287388075	0.520654196	-0.551974952	0.580965515	0.746974591
HS_H3K4me1_12120	61.8943486	0.946277572	0.545479777	1.734761968	0.082782975	0.258706764
HS_H3K4me1_12121:12122	62.31288252	-0.481309734	0.423550015	-1.136370479	0.255801545	0.476551049
HS_H3K4me1_12123:12124	155.1927741	-0.730720951	0.499222935	-1.463716708	0.143271368	0.347919983
HS_H3K4me1_12125:12126:12127	24.56412623	0.311719222	0.378661952	0.82321242	0.410387207	0.618599308
HS_H3K4me1_12128	25.56186345	0.716484522	0.414632022	1.728000933	0.083988057	0.260824402
HS_H3K4me1_12129:12130	9.487662983	0.970937752	0.436523442	2.224251111	0.026131554	0.139832849
HS_H3K4me1_12131	25.90830652	0.812484328	0.354625244	2.291106859	0.021957234	0.127561726
HS_H3K4me1_12132	21.41781788	-1.398809134	0.552574209	-2.531441225	0.011359485	0.089507987
HS_H3K4me1_12211	26.06222185	-0.713380293	0.385973735	-1.848261236	0.064564561	0.226353092
HS_H3K4me1_12212	18.53750044	-1.243162578	0.386692455	-3.214861222	0.001305076	0.02508079
HS_H3K4me1_12213	19.2218536	1.015677513	0.405704609	2.503490201	0.012297509	0.093326192
HS_H3K4me1_12214	18.2219568	1.039422475	0.495844319	2.096267792	0.036058442	0.165325074
HS_H3K4me1_12215	21.82449125	-0.402026437	0.472770035	-0.850363616	0.395122958	0.605369224
HS_H3K4me1_12216:12217:12218	18.65054221	-0.069303275	0.380055074	-0.18235061	0.855307583	0.924910756
HS_H3K4me1_12219:12220	3.480916277	-0.383749615	0.576832344	-0.665270626	0.505877415	0.692920385
HS_H3K4me1_12221:12222:12223	18.63146593	-0.514823698	0.374757901	-1.373750084	0.169519282	0.382196641
HS_H3K4me1_12224	18.93856361	-0.545512729	0.406213413	-1.342921509	0.179297391	0.392693554
HS_H3K4me1_12225:12226:12227:12228:12229	32.00770726	-0.575423179	0.313011362	-1.838345981	0.06601144	0.229199812
HS_H3K4me1_12230:12231:12232:12233	28.97904248	0.444555799	0.319027045	1.393473707	0.163476591	0.373589855
HS_H3K4me1_12234	21.28802354	-0.258491994	0.450185378	-0.574190115	0.565839157	0.736389067
HS_H3K4me1_12235	24.77240493	-0.208629401	0.337216985	-0.618679989	0.536127195	0.71515305
HS_H3K4me1_12236	19.46552466	0.831626134	0.382794628	2.172512551	0.029817024	0.149714872
HS_H3K4me1_12237	19.31168593	-0.289387882	0.402043549	-0.719792377	0.471652839	0.666268219
HS_H3K4me1_12238	15.91865644	0.236630856	0.414608563	0.570733162	0.568180536	0.738398581
HS_H3K4me1_12239	20.34820918	-0.502640885	0.360397753	-1.394683738	0.163111231	0.3731799
HS_H3K4me1_12240:12241	80.58458792	-0.734332829	0.487928382	-1.505001258	0.132323753	0.332841072
HS_H3K4me1_12242	47.73087406	0.553820199	0.353047626	1.568684106	0.116721564	0.31118858
HS_H3K4me1_12275	18.38497711	0.503077615	0.42623068	1.180294235	0.23788321	0.459097271
HS_H3K4me1_12276	24.13311958	1.022947237	0.382197665	2.676487405	0.007439836	0.070345852
HS_H3K4me1_12277	25.91654922	0.623506348	0.472486723	1.319627236	0.186959505	0.401855295
HS_H3K4me1_12278	21.03061571	0.724908377	0.366932337	1.975591423	0.048201071	0.193657606
HS_H3K4me1_12279	23.58410682	-0.881119285	0.384466096	-2.291799708	0.021917204	0.127561726
HS_H3K4me1_12280	19.70824809	0.027575937	0.436284966	0.063206251	0.949602267	0.974166673
HS_H3K4me1_12281:12282:12283	20.09974309	-0.564257834	0.378272361	-1.491670796	0.135785469	0.337387605
HS_H3K4me1_12290	6.106114255	-0.609898854	0.550442049	-1.108016466	0.267854705	0.488705963
HS_H3K4me1_12291	14.23866889	-0.151926002	0.484225545	-0.31375049	0.75371055	0.865037417
HS_H3K4me1_12292	20.75466301	-0.149034705	0.440869765	-0.338047008	0.735327764	0.853540253
HS_H3K4me1_12294	18.38771637	0.380023172	0.312383979	1.216525805	0.223784687	0.444754205
HS_H3K4me1_12295	10.7088602	1.150870828	0.629029833	1.829596574	0.067310286	0.231349086
HS_H3K4me1_12298	24.55870754	0.707015023	0.293386258	2.409843695	0.015959356	0.107226925
HS_H3K4me1_12299:12300:12301:12302	64.35939542	0.159834449	0.354309593	0.451115218	0.65190651	0.797050457
HS_H3K4me1_12303	27.95981884	-1.779420749	0.525938168	-3.383326893	0.000716133	0.016629211
HS_H3K4me1_12305	79.55414765	0.737678683	0.452732579	1.629391648	0.103230136	0.290932952
HS_H3K4me1_12306	16.5654351	-0.514902689	0.425771251	-1.209341136	0.226531813	0.44792955
HS_H3K4me1_12319	15.10006715	-0.159013409	0.378957592	-0.419607399	0.674772282	0.812060401
HS_H3K4me1_12320	199.8395595	-0.905036014	0.669350596	-1.352110566	0.176339948	0.389276366
HS_H3K4me1_12338	18.63392549	-0.09147047	0.572606227	-0.159744107	0.873082655	0.933562625
HS_H3K4me1_12339	23.19055437	0.825106075	0.520982664	1.583749581	0.113250717	0.30667673
HS_H3K4me1_12340	30.69524084	-0.208423399	0.504397585	-0.413212523	0.679450914	0.815652724
HS_H3K4me1_12341	14.71492283	-0.23389591	0.478248652	-0.489067578	0.624793855	0.778930159
HS_H3K4me1_12342:12343	15.13261907	-0.436235187	0.660011746	-0.660950641	0.508643968	0.694468161
HS_H3K4me1_12344	15.33160776	-0.350585486	0.467410169	-0.750059605	0.453218807	0.651397211
HS_H3K4me1_12345	24.15669086	-0.92403254	0.51154054	-1.806372063	0.070860242	0.238179039
HS_H3K4me1_12346:12347	90.48145588	-0.304790975	0.440720884	-0.691573707	0.489205078	0.680338336
HS_H3K4me1_12349	19.39214649	1.367723528	0.434153559	3.150322047	0.001630906	0.028961808
HS_H3K4me1_12350	16.58792236	-0.198198563	0.437223236	-0.453312054	0.650324054	0.796074623
HS_H3K4me1_12352	14.52598501	-0.312570586	0.387668289	-0.806283605	0.420079342	0.626424978
HS_H3K4me1_12353	15.04495246	-0.015249448	0.456389513	-0.033413231	0.973345059	0.987576329
HS_H3K4me1_12354	17.30403715	-0.991102722	0.450456315	-2.200219397	0.027791333	0.144601403
HS_H3K4me1_12355	18.89628977	-1.076215622	0.54679508	-1.968224772	0.049042181	0.195746017
HS_H3K4me1_12356	23.64799083	0.377707375	0.43307796	0.87214638	0.383128527	0.595285516
HS_H3K4me1_12357	20.56348981	0.57649815	0.384101069	1.500902228	0.133380852	0.334254702
HS_H3K4me1_12358	14.39610176	0.008227038	0.418414316	0.019662419	0.98431267	0.992847388
HS_H3K4me1_12359:12360:12361	14.07684003	-0.1649358	0.523351908	-0.315152763	0.752645669	0.864433259
HS_H3K4me1_1235:1236:1237	47.3699059	-0.124718428	0.32825694	-0.379941482	0.703988854	0.832860859
HS_H3K4me1_12362	13.9156663	-0.624649958	0.43001785	-1.452614022	0.146330951	0.352083262
HS_H3K4me1_12380	18.9752894	-0.298867843	0.623947704	-0.47899502	0.631942172	0.783824431
HS_H3K4me1_12381:12382	14.19904278	0.434436261	0.418547136	1.037962569	0.299287482	0.519412077
HS_H3K4me1_12386:12387	30.43359869	-1.572421408	0.54197443	-2.901283382	0.003716376	0.047564159
HS_H3K4me1_12388	15.45810822	1.108264629	0.434176039	2.552569762	0.010693149	0.086609834
HS_H3K4me1_12389	18.95316357	0.524517345	0.369590574	1.419184853	0.155845131	0.364663371
HS_H3K4me1_12390	16.81608895	-0.03412736	0.388821938	-0.087771178	0.930058546	0.964167616
HS_H3K4me1_12391	24.57062966	0.798670144	0.348205063	2.293677577	0.021809026	0.12731184
HS_H3K4me1_12392	20.3321087	-1.207944666	0.447680954	-2.698226614	0.006970997	0.067604352
HS_H3K4me1_12393	18.47076559	-0.9917772	0.61914926	-1.601838626	0.109191299	0.300322842
HS_H3K4me1_12394:12395	5.372102976	-0.280459337	0.611691081	-0.458498327	0.646594464	0.793739534
HS_H3K4me1_12399:12400	68.29459714	0.568524353	0.70320304	0.808478236	0.41881533	0.625508475
HS_H3K4me1_12401	13.39196254	0.505771087	0.493963519	1.023903724	0.305880751	0.525821299
HS_H3K4me1_12402	24.92044196	-0.124937872	0.859835719	-0.145304352	0.884470579	0.938736404
HS_H3K4me1_12403	19.86877714	0.131752337	0.519214486	0.2537532	0.799686231	0.894295447
HS_H3K4me1_12404	76.40290592	0.016672747	0.495211424	0.033667937	0.973141947	0.987576329
HS_H3K4me1_12405	24.60916937	-1.29984295	0.479230282	-2.712355625	0.006680688	0.066530587
HS_H3K4me1_12406	16.61828967	-0.682673635	0.46633667	-1.463907256	0.143219291	0.347828595
HS_H3K4me1_12407	23.02368814	-0.653879011	0.534670637	-1.22295665	0.22134607	0.441651635
HS_H3K4me1_12408:12409	23.3716317	-1.127457925	0.39918021	-2.82443342	0.004736429	0.054640868
HS_H3K4me1_12410	14.68761551	-0.163763602	0.367103449	-0.446096605	0.655527465	0.799595658
HS_H3K4me1_12411	17.44428668	-1.149061163	0.482906649	-2.379468509	0.017337624	0.112409799
HS_H3K4me1_12412	35.64461572	0.468227943	0.437256731	1.070830727	0.284245548	0.504530261
HS_H3K4me1_12413	21.89786216	-0.526652371	0.390238227	-1.349566328	0.177155131	0.389971255
HS_H3K4me1_12414:12415	19.25287917	-0.977696972	0.461304301	-2.119418723	0.034055096	0.160260459
HS_H3K4me1_12416	23.8780378	-0.522690158	0.446643426	-1.170262736	0.241895253	0.462385059
HS_H3K4me1_12417	63.19375147	-0.343723019	0.449095929	-0.765366587	0.444053284	0.645116324
HS_H3K4me1_12418	18.8678209	-0.076120235	0.352788654	-0.215767244	0.829169183	0.911365087
HS_H3K4me1_12419	14.52060142	-0.99840219	0.465072749	-2.146765626	0.031811945	0.154816419
HS_H3K4me1_12420	24.71829392	-1.248415764	0.517726548	-2.411341989	0.015893937	0.107013471
HS_H3K4me1_12421	18.49819181	-0.47622633	0.437424027	-1.088706382	0.276283386	0.497450572
HS_H3K4me1_12422	19.87115925	0.950906986	0.36931666	2.574774141	0.010030556	0.083636706
HS_H3K4me1_12423:12424	15.52486094	-0.522331586	0.403847016	-1.293389736	0.195876298	0.411981947
HS_H3K4me1_12425	20.47730457	-0.556201455	0.362965257	-1.532382079	0.125428177	0.323272048
HS_H3K4me1_12426	17.2834699	-0.412029194	0.446704217	-0.922375877	0.356332548	0.571499118
HS_H3K4me1_12427	53.58148859	0.769966064	0.582783821	1.321186409	0.186439217	0.401489567
HS_H3K4me1_12428	13.65225007	-0.293939234	0.438818557	-0.669842306	0.502958322	0.691004529
HS_H3K4me1_12429	18.05625289	-1.149212188	0.47608127	-2.413899181	0.015782829	0.106749587
HS_H3K4me1_12431	20.83127585	-0.3367486	0.386592684	-0.871068215	0.383716908	0.595853688
HS_H3K4me1_12432	16.82876232	-0.981061477	0.464503081	-2.112066675	0.034680731	0.16193756
HS_H3K4me1_12433	15.51574664	-0.478536262	0.393747034	-1.215339345	0.224236692	0.445366177
HS_H3K4me1_12434	20.51989206	-0.894414712	0.456843567	-1.957813957	0.050251847	0.198436287
HS_H3K4me1_12435	16.26455486	1.024306328	0.552174507	1.855040962	0.063590377	0.224392774
HS_H3K4me1_12436	17.31196884	-0.094330859	0.374084663	-0.252164465	0.800913944	0.894942356
HS_H3K4me1_12437	16.55090592	0.203004388	0.434403352	0.467317728	0.640272575	0.789318774
HS_H3K4me1_12438	18.89157817	-0.009384746	0.342736536	-0.027381808	0.978155208	0.989829274
HS_H3K4me1_12439	12.08020514	-0.071884154	0.438084743	-0.164087326	0.869662399	0.932766816
HS_H3K4me1_12440	10.61755484	-0.573599059	0.455192559	-1.26012398	0.207624641	0.426041871
HS_H3K4me1_12445	17.66175242	-0.844743751	0.472709469	-1.787025237	0.07393341	0.243466603
HS_H3K4me1_12449	14.34746969	-0.460851591	0.539211527	-0.854676815	0.392730089	0.603275105
HS_H3K4me1_12450	20.50614761	0.246629184	0.359945217	0.685185333	0.493226978	0.683467649
HS_H3K4me1_12451:12452	18.97539265	-0.834259851	0.42686575	-1.954384607	0.05065575	0.199149462
HS_H3K4me1_12453	23.50072881	0.588199681	0.373677966	1.57408179	0.115468542	0.309630567
HS_H3K4me1_12459	19.2283019	1.114316938	0.491098476	2.269029519	0.023266531	0.131244756
HS_H3K4me1_12460	15.1755517	-0.84330657	0.429405838	-1.963891721	0.04954265	0.197025106
HS_H3K4me1_12462:12463	22.29670006	0.063832956	0.393063516	0.162398578	0.870991991	0.933094294
HS_H3K4me1_12475	13.7305943	-0.233637383	0.447808149	-0.521735444	0.601854543	0.762089572
HS_H3K4me1_12476	19.87995355	-0.519270165	0.513978686	-1.010295133	0.312353912	0.531778091
HS_H3K4me1_12477	20.1725281	0.838684497	0.411020394	2.040493632	0.041301185	0.178131717
HS_H3K4me1_12478:12479	11.22519572	1.085583977	0.505649882	2.146908396	0.031800575	0.154797351
HS_H3K4me1_12480	7.249823724	-0.271183728	0.47758012	-0.56782876	0.570151249	0.739470236
HS_H3K4me1_12481	13.95938653	-0.49154954	0.439204522	-1.119181419	0.263062751	0.483996871
HS_H3K4me1_12483	16.34761097	-0.288305888	0.385354469	-0.748157634	0.454365082	0.6522805
HS_H3K4me1_12484	28.31009094	-1.417819239	0.532830547	-2.660919585	0.007792757	0.072009335
HS_H3K4me1_12485	14.30223988	0.6792876	0.58003659	1.171111636	0.241553907	0.462298099
HS_H3K4me1_12486	19.31664916	-1.507084583	0.394432388	-3.820894605	0.000132968	0.005050679
HS_H3K4me1_12487:12488	14.94671828	-0.074502086	0.395220942	-0.188507434	0.850478888	0.922766179
HS_H3K4me1_12491	15.49220587	-0.999891569	0.358408287	-2.789811519	0.005273873	0.058070587
HS_H3K4me1_12492:12493	14.01825824	-0.490552313	0.410039884	-1.196352678	0.23155896	0.452960175
HS_H3K4me1_12494	15.80596909	0.575713908	0.441127572	1.305096177	0.1918601	0.407482106
HS_H3K4me1_12495	20.7975637	-1.05433803	0.467325114	-2.2561125	0.024063586	0.133540502
HS_H3K4me1_12496	19.71921188	-0.104254073	0.347063558	-0.300388993	0.763880458	0.871881596
HS_H3K4me1_12497:12498	20.58506904	0.502440459	0.378058822	1.32900075	0.183847722	0.397967834
HS_H3K4me1_12499	15.97554529	-0.300639861	0.334672427	-0.898310816	0.369019868	0.582497438
HS_H3K4me1_12500:12501:12502:12503:12504	36.81678335	-0.725675875	0.462025189	-1.570641367	0.116265975	0.310696337
HS_H3K4me1_12505:12506	17.6247717	-0.919636874	0.439583836	-2.092062536	0.036432922	0.166472077
HS_H3K4me1_12507	21.22202209	-1.00231876	0.381885301	-2.624659178	0.008673574	0.076931659
HS_H3K4me1_12508	18.11930541	-0.763028708	0.496828481	-1.535799047	0.124587674	0.321856012
HS_H3K4me1_12509	12.86486096	0.805235625	0.489611002	1.644643648	0.10004332	0.286300474
HS_H3K4me1_12510	15.06305709	-0.427851048	0.783716719	-0.545925635	0.585117056	0.750197447
HS_H3K4me1_12511	15.2635117	-0.028484091	0.508784454	-0.055984593	0.955354081	0.977441204
HS_H3K4me1_12514	14.6299154	-0.147456206	0.476881653	-0.309209224	0.757162378	0.867035612
HS_H3K4me1_12515:12516	16.72566173	-0.471204008	0.359734106	-1.309867485	0.190240668	0.405936668
HS_H3K4me1_12517	18.07889542	-0.390836542	0.433388755	-0.901815143	0.367155074	0.581263294
HS_H3K4me1_12519:12520:12521	33.82732905	-1.232130779	0.370863115	-3.32233304	0.000892681	0.01945317
HS_H3K4me1_12522:12523:12524	16.70945856	-0.244713948	0.458501229	-0.533725829	0.593531236	0.755762898
HS_H3K4me1_12525:12526	15.28313098	0.544957441	0.445280035	1.223853302	0.221007573	0.441391918
HS_H3K4me1_12528:12529	18.47058017	0.056765977	0.364809962	0.155604239	0.876344983	0.935062607
HS_H3K4me1_12531:12532	25.1779564	-1.075104557	0.478507465	-2.246787429	0.024653616	0.135353275
HS_H3K4me1_12533:12534:12535	15.96801089	-0.691146999	0.381517279	-1.811574563	0.070051958	0.236618201
HS_H3K4me1_12536	24.24140095	-1.637702757	0.448515792	-3.651382597	0.000260832	0.008146359
HS_H3K4me1_12540:12541	7.109259708	-1.331016359	0.529782741	-2.5123815	0.011991937	0.091905107
HS_H3K4me1_12542:12543	19.14938164	-0.132955787	0.426765599	-0.311542888	0.755387944	0.865930767
HS_H3K4me1_12544:12545	19.28153807	-1.634096993	0.609011627	-2.683195068	0.007292244	0.069709304
HS_H3K4me1_12546	17.30978305	-0.253039111	0.407004132	-0.621711405	0.534131651	0.713515536
HS_H3K4me1_12547	15.90375752	-0.859156972	0.452789085	-1.897477214	0.057764983	0.214326779
HS_H3K4me1_12548	17.07242456	0.429404994	0.458398637	0.936750154	0.348887091	0.56486258
HS_H3K4me1_12549:12550	37.38636542	-0.765155589	0.547893105	-1.396541739	0.162551421	0.372672348
HS_H3K4me1_12551	23.32236444	-0.597833697	0.48108913	-1.242667231	0.213990484	0.433205226
HS_H3K4me1_12552:12553	20.60718002	-0.895532069	0.491340108	-1.822631726	0.068359187	0.233454719
HS_H3K4me1_12554	19.12425338	-0.763849937	0.416758998	-1.832833698	0.066827306	0.230423658
HS_H3K4me1_12555:12556	38.37015315	-0.411535778	0.491991815	-0.836468749	0.40289125	0.612244182
HS_H3K4me1_12557	55.5409096	-0.612447591	0.417845953	-1.465725794	0.142723004	0.347043314
HS_H3K4me1_12581	3.211646153	-0.761516734	0.643579377	-1.183252231	0.236709198	0.458232776
HS_H3K4me1_12582	17.12349268	0.390186142	0.436034327	0.894851891	0.370866267	0.584339443
HS_H3K4me1_12585	15.52914457	-0.437678769	0.629079541	-0.69574472	0.486588714	0.678027966
HS_H3K4me1_12586	14.91115396	-0.343313537	0.480451217	-0.71456482	0.474877989	0.66900975
HS_H3K4me1_12587:12588:12589	46.53244136	-0.230303192	0.480097403	-0.479700975	0.631440034	0.783604119
HS_H3K4me1_12592	18.23479692	-0.093644888	0.338062366	-0.277004771	0.781776443	0.883272028
HS_H3K4me1_12593	15.124521	1.175961725	0.601832376	1.953968865	0.050704899	0.199282752
HS_H3K4me1_12595	11.13137132	1.163539013	0.576225629	2.019242038	0.043462069	0.1828961
HS_H3K4me1_12596	93.76797776	-0.394204939	0.715998312	-0.550566856	0.581930635	0.747784672
HS_H3K4me1_12604	41.66809169	1.243489739	0.816601546	1.52276192	0.12781828	0.326598492
HS_H3K4me1_12605	17.4617497	1.567992751	0.459736618	3.410632717	0.000648123	0.015452287
HS_H3K4me1_12611:12612	13.65563377	-0.358261959	0.443634721	-0.807560683	0.419343528	0.625792771
HS_H3K4me1_12613	16.40750208	-1.479007762	0.529189869	-2.794852753	0.005192336	0.057627904
HS_H3K4me1_12617	21.89596924	-0.580950932	0.853398007	-0.68075028	0.496029515	0.685592396
HS_H3K4me1_12618	64.99341364	1.668647737	0.989523941	1.686313658	0.091735402	0.273703977
HS_H3K4me1_12637	17.78766542	0.92506109	0.511679843	1.807890429	0.070623556	0.237884105
HS_H3K4me1_12638	24.99342207	1.875352039	0.6003291	3.123873286	0.001784873	0.030395858
HS_H3K4me1_12708	33.63811542	-0.205344624	0.655978581	-0.313035562	0.754253644	0.865466463
HS_H3K4me1_12709	18.22137037	0.277671195	0.497892128	0.557693484	0.577053708	0.744505641
HS_H3K4me1_12781:12782:12783:12784	15.18412387	0.513785602	0.561138515	0.915612792	0.35987002	0.574684666
HS_H3K4me1_12800	12.23570479	0.415310017	0.539078639	0.770407111	0.441058437	0.64287036
HS_H3K4me1_12804:12805	2.912038006	-0.286764245	0.609867786	-0.470207235	0.638206965	0.787780589
HS_H3K4me1_12912:12913	8.159266548	-0.266420742	0.467040808	-0.570444247	0.568376426	0.738533582
HS_H3K4me1_12920	33.45133485	-1.144939412	0.419881883	-2.726813085	0.006394925	0.065167076
HS_H3K4me1_12924:12925:12926:12927:12928:12929:12930:12931	51.58317833	-1.123515437	0.492451017	-2.281476527	0.022520264	0.129082323
HS_H3K4me1_12932:12933:12934	21.71791877	-0.722573516	0.409841002	-1.763058142	0.077890684	0.250081023
HS_H3K4me1_12935	16.46242032	0.246612485	0.471263996	0.523300076	0.600765448	0.761299213
HS_H3K4me1_12936:12937:12938:12939	30.01839247	-1.397635393	0.628862427	-2.222481949	0.026250753	0.140190313
HS_H3K4me1_12944:12945:12946:12947:12948:12949:12950:12951:12952	38.74886012	-0.200173862	1.196102656	-0.167355085	0.867090664	0.931332494
HS_H3K4me1_12955	19.08308644	-0.865563784	0.370335942	-2.33723948	0.019426735	0.119824741
HS_H3K4me1_12956:12957:12958:12959:12960	153.2781382	-0.12084042	0.529149211	-0.228367381	0.819360645	0.906278553
HS_H3K4me1_12961:12962:12963:12964	22.23108081	-1.019848749	0.407886308	-2.50032602	0.012407906	0.093649748
HS_H3K4me1_12965:12966:12967:12968:12969:12970:12971:12972	76.82839664	-0.607595666	0.370014101	-1.642087867	0.100571796	0.286999821
HS_H3K4me1_12974:12975:12976:12977:12978:12979:12980:12981:12982:12983:12984:12985:12986:12987	59.10868864	-0.836350475	0.36168939	-2.312344513	0.020758706	0.124005598
HS_H3K4me1_1311	14.79832055	1.545784892	0.388680527	3.977006269	6.98E-05	0.003077844
HS_H3K4me1_1312	13.51288965	0.366028874	0.373974072	0.978754681	0.327701207	0.545262926
HS_H3K4me1_1313	20.77087925	-1.09851752	0.45984492	-2.388886933	0.016899502	0.110696007
HS_H3K4me1_1314	16.96002338	0.256438302	0.351704927	0.729129115	0.465922687	0.662264228
HS_H3K4me1_13179:13180:13181	26.16457528	0.094672663	0.580847943	0.162990442	0.870525961	0.933066943
HS_H3K4me1_13182:13183:13184:13185:13186:13187:13188:13189:13190	78.78135689	-0.620552892	0.426072665	-1.456448496	0.145268678	0.350367564
HS_H3K4me1_13241	15.67259724	-0.579194474	0.448102972	-1.292547718	0.196167532	0.412299395
HS_H3K4me1_13611:13612:13613:13614	23.34721177	-0.989324651	0.529486007	-1.868462318	0.061697658	0.220985551
HS_H3K4me1_13615	13.38146412	-0.963699314	0.471871663	-2.042291132	0.041122661	0.177556694
HS_H3K4me1_13616	33.48500244	-0.749094083	0.36837805	-2.03349272	0.042002768	0.179649496
HS_H3K4me1_13617	14.6850059	-0.14533116	0.475299076	-0.305767816	0.759781435	0.868651455
HS_H3K4me1_13618	16.02822939	-1.487209849	0.500172547	-2.973393595	0.002945265	0.041767952
HS_H3K4me1_13896:13897:13898:13899:13900:13901:13902	63.02163855	0.511765642	0.587078268	0.871716209	0.383363215	0.595573305
HS_H3K4me1_13903:13904:13905	22.28902144	-0.731296247	0.417623308	-1.751090594	0.079930306	0.253352872
HS_H3K4me1_13906:13907	27.30015661	-0.121905638	0.503945376	-0.241902483	0.808855726	0.900265582
HS_H3K4me1_13908:13909:13910	83.48344154	-0.03885522	0.540427651	-0.071897172	0.942683741	0.971121758
HS_H3K4me1_13911	24.97974085	0.70198719	0.362510706	1.936459198	0.052811485	0.203708304
HS_H3K4me1_13913	77.71510632	-0.40503962	0.546547173	-0.741088126	0.458640008	0.655550033
HS_H3K4me1_1404	10.48718749	-0.22686047	0.415003703	-0.546646857	0.584621371	0.749923583
HS_H3K4me1_1422	13.49376183	0.381602291	0.465520322	0.819732831	0.41236843	0.620038579
HS_H3K4me1_14385:14386:14387:14388:14389:14390:14391	42.29649935	0.040868688	0.302535221	0.135087372	0.892542794	0.943073131
HS_H3K4me1_1439:1440:1441:1442	150.3729828	-0.285095561	0.499254798	-0.571042205	0.567971034	0.738245844
HS_H3K4me1_1443:1444	15.18538181	0.632453701	0.370717384	1.706026553	0.088003136	0.267700292
HS_H3K4me1_1445	20.96454107	-0.035033303	0.345324242	-0.10145046	0.919192882	0.958138376
HS_H3K4me1_1446	19.19765541	-1.224672307	0.414272112	-2.956202629	0.003114524	0.043158
HS_H3K4me1_14533	20.19587208	-1.867389056	0.642569392	-2.906128239	0.003659314	0.047247341
HS_H3K4me1_1459:1460:1461	9.82147426	-1.357477889	0.534679183	-2.538864297	0.011121295	0.088441475
HS_H3K4me1_1462	19.87095005	0.393654928	0.520338405	0.75653637	0.449327675	0.648630802
HS_H3K4me1_14622:14623	89.03638602	-0.132974353	0.437189518	-0.304157231	0.761008107	0.869525352
HS_H3K4me1_14624:14625:14626:14627:14628	159.9453192	-0.379914671	0.47529381	-0.799325939	0.424101442	0.629926149
HS_H3K4me1_14629:14630	37.73061075	-0.166850013	0.312978899	-0.533103072	0.593962232	0.75599189
HS_H3K4me1_14633:14634:14635:14636	33.4403575	0.400593875	0.604639672	0.662533231	0.507629545	0.693985996
HS_H3K4me1_1463:1464	12.04273059	-0.476544725	0.403057743	-1.182323708	0.237077282	0.458564479
HS_H3K4me1_1467	26.56401129	-1.035120295	0.450665085	-2.296872621	0.021626037	0.126889614
HS_H3K4me1_14673	16.21842069	1.798949363	0.435676894	4.129090589	3.64E-05	0.001882935
HS_H3K4me1_14674	13.10196919	1.272691406	0.417387999	3.049180638	0.002294665	0.035520876
HS_H3K4me1_14675	12.3593905	0.76689673	0.345040419	2.222628679	0.026240849	0.140168509
HS_H3K4me1_14676:14677	16.60121133	-0.985105908	0.458232265	-2.149796039	0.031571352	0.154168274
HS_H3K4me1_14678	17.57644907	0.798570781	0.484978258	1.646611509	0.099637923	0.285764792
HS_H3K4me1_14679:14680:14681	29.1912571	0.860650704	0.36087275	2.384914634	0.017083085	0.111419101
HS_H3K4me1_1468	10.64809865	-1.683157791	0.553140389	-3.042912476	0.002343005	0.035811525
HS_H3K4me1_14684:14685	21.26295625	0.828406707	0.414865854	1.996806197	0.04584624	0.188103163
HS_H3K4me1_14686:14687	26.88302133	0.162745653	0.329083762	0.49454173	0.620923643	0.775932174
HS_H3K4me1_14689	14.90018956	0.096690037	0.421383689	0.229458424	0.818512631	0.905614049
HS_H3K4me1_1469	16.9404746	-0.888508535	0.418895924	-2.121072287	0.03391572	0.159888092
HS_H3K4me1_14690:14691:14692:14693:14694:14695:14696	79.47230111	-1.583997765	0.580562467	-2.728384721	0.006364533	0.065029644
HS_H3K4me1_14697	14.00725991	0.42115159	0.456521682	0.922522646	0.356256023	0.571452508
HS_H3K4me1_14698	25.90392386	-1.241806944	0.525081087	-2.364981287	0.018030982	0.114985711
HS_H3K4me1_14699:14700:14701	27.32965784	-1.238732112	0.342563378	-3.616066954	0.000299113	0.009025867
HS_H3K4me1_1470	19.72033651	-0.825303692	0.445443797	-1.852767282	0.063915722	0.225046144
HS_H3K4me1_14702	21.92776342	-0.058150625	0.420402581	-0.138321284	0.889986505	0.942028379
HS_H3K4me1_14704:14705	25.67699987	0.472146138	0.459291514	1.02798794	0.303955501	0.523924865
HS_H3K4me1_14706:14707:14708	25.57566493	0.357366444	0.420169769	0.850528692	0.395031216	0.605369224
HS_H3K4me1_14709:14710:14711:14712:14713	9.667726287	1.632237564	0.409187499	3.988972215	6.64E-05	0.002981256
HS_H3K4me1_1471	14.5597289	-0.499103519	0.629221611	-0.793207846	0.427656737	0.632832492
HS_H3K4me1_14791	19.24343861	-0.146275826	0.371386081	-0.393864588	0.693681016	0.825988514
HS_H3K4me1_14805	15.7452227	-0.436180096	0.584812562	-0.745845975	0.455760463	0.653334442
HS_H3K4me1_1481	13.10162739	-0.685628939	0.605194619	-1.132906536	0.257253505	0.477864495
HS_H3K4me1_14810	13.46305969	0.514596059	0.554382524	0.928232831	0.353286808	0.56890359
HS_H3K4me1_14821	14.60372283	-0.229876248	0.416320485	-0.552161751	0.580837538	0.746889615
HS_H3K4me1_14822	21.06644001	0.557549112	0.355149426	1.56990008	0.116438359	0.31077762
HS_H3K4me1_14823	15.99940992	-0.465910127	0.441057725	-1.056347278	0.290809584	0.511070995
HS_H3K4me1_14824:14825	32.88342011	-0.303318859	0.383767808	-0.790370772	0.429311266	0.634221797
HS_H3K4me1_14826:14827	20.3517407	-0.376689867	0.397687089	-0.94720165	0.343536035	0.559828568
HS_H3K4me1_14828:14829	68.76412769	-0.397050933	0.456698452	-0.869394085	0.384631617	0.596471641
HS_H3K4me1_14830:14831	37.78679682	0.255280016	0.330136824	0.7732552	0.439371364	0.641615448
HS_H3K4me1_14832	16.04380037	-1.829066758	0.512148239	-3.571361996	0.00035513	0.010253624
HS_H3K4me1_14833	15.03605716	-0.334399391	0.387137793	-0.863773563	0.387712294	0.599276255
HS_H3K4me1_14834:14835:14836	24.30674055	-0.863066491	0.362659065	-2.379828808	0.017320683	0.11239074
HS_H3K4me1_14838	59.32561109	-0.182740393	0.482379986	-0.378830794	0.704813519	0.833247609
HS_H3K4me1_14845	14.63568746	0.055199454	0.339110882	0.162777006	0.870694013	0.933066943
HS_H3K4me1_14846	13.43433699	-0.557053735	0.499088104	-1.116143083	0.264360893	0.485014119
HS_H3K4me1_14847:14848	19.01917866	-0.129234478	0.348291291	-0.371052856	0.710598164	0.836966661
HS_H3K4me1_14849	13.76957589	-0.468936547	0.411845837	-1.138621556	0.254861034	0.475408915
HS_H3K4me1_1485	17.54010666	-0.440150877	0.364871747	-1.206316686	0.227695406	0.449040432
HS_H3K4me1_14850	15.2506313	-0.754748173	0.411534556	-1.833984929	0.066656231	0.23011929
HS_H3K4me1_14851:14852	34.20618718	-0.376974089	0.367954678	-1.02451229	0.305593369	0.52562345
HS_H3K4me1_14855	15.46709207	-0.55635411	0.358445045	-1.552132237	0.120630586	0.316563264
HS_H3K4me1_14856	20.89013171	-0.168472792	0.380276918	-0.443026605	0.657746491	0.800896819
HS_H3K4me1_14857	44.2308063	-0.731253939	0.372755992	-1.961749655	0.049791638	0.19752597
HS_H3K4me1_14858:14859:14860:14861	26.4920515	-1.148190422	0.440374941	-2.607301904	0.009125886	0.079275372
HS_H3K4me1_1486	18.90319099	-0.768455773	0.512197163	-1.500312435	0.13353349	0.334310708
HS_H3K4me1_14862:14863	17.82963658	-0.528883368	0.461272657	-1.146574287	0.251557609	0.472651936
HS_H3K4me1_14864	97.00011892	-0.411808309	0.487641242	-0.844490322	0.398395469	0.607944417
HS_H3K4me1_14865	14.81697274	-0.599599179	0.50230696	-1.193690765	0.232598954	0.454326674
HS_H3K4me1_14866	15.38958829	-0.683133695	0.507385566	-1.346379836	0.17818005	0.391270499
HS_H3K4me1_14867	20.20145658	-1.280194483	0.39327847	-3.255185784	0.001133182	0.023030807
HS_H3K4me1_1487	9.548320755	-0.469192312	0.461089254	-1.01757373	0.308880577	0.528409162
HS_H3K4me1_14871	70.04928582	-0.132572889	0.452447474	-0.293012774	0.769512388	0.875164516
HS_H3K4me1_14873	31.17790716	-0.040352358	0.531042146	-0.07598711	0.939429353	0.969671174
HS_H3K4me1_14875	21.20761041	-0.111190881	0.420866227	-0.264195304	0.79162943	0.888943697
HS_H3K4me1_14876	15.59238009	-0.608195964	0.434700483	-1.399114993	0.161778502	0.371715492
HS_H3K4me1_14877	6.483280489	0.679545136	0.512263764	1.326553201	0.184656526	0.398885937
HS_H3K4me1_14878	4.12750201	0.856401023	0.553997727	1.545856565	0.122139213	0.318578015
HS_H3K4me1_14879	47.65474379	-0.666889927	0.464934633	-1.434373524	0.151465699	0.358815326
HS_H3K4me1_14882:14883	28.18510975	-1.320182467	0.438821553	-3.008472255	0.002625648	0.0384818
HS_H3K4me1_14884	17.70959259	-0.460197304	0.530841118	-0.866920982	0.385985306	0.597795612
HS_H3K4me1_14885:14886:14887	19.96115152	-0.364688881	0.427796676	-0.852481802	0.393946735	0.60441143
HS_H3K4me1_14888	14.62410874	-0.817550744	0.374296	-2.184235857	0.028944921	0.147543122
HS_H3K4me1_14889	14.4638077	-1.833280129	0.426564388	-4.297780546	1.73E-05	0.001067919
HS_H3K4me1_14890:14891:14892	63.06338725	-0.260835909	0.35179975	-0.7414329	0.458431002	0.655363552
HS_H3K4me1_14893	16.67122725	-0.854770309	0.504913912	-1.692903065	0.09047392	0.271545805
HS_H3K4me1_14894:14895	22.54577707	-0.771136325	0.433213451	-1.780037816	0.075069772	0.245308741
HS_H3K4me1_14896	8.861545695	-0.759087467	0.442700397	-1.714675368	0.086404762	0.265183108
HS_H3K4me1_14898	11.00323831	0.200631224	0.409192203	0.490310477	0.623914214	0.778193203
HS_H3K4me1_14899	13.03928505	0.469124807	0.437906288	1.071290409	0.284038871	0.504325026
HS_H3K4me1_14900:14901	13.39674112	-0.289999432	0.364088071	-0.796509018	0.425736236	0.630914429
HS_H3K4me1_14902	17.63955997	-0.137930348	0.515088449	-0.267779928	0.788868722	0.88704799
HS_H3K4me1_14903	16.77376246	0.953415796	0.343617893	2.774639553	0.005526292	0.059545692
HS_H3K4me1_14904:14905:14906	23.70675642	-0.579621861	0.447603847	-1.294943876	0.195339591	0.411474844
HS_H3K4me1_14907	14.00613446	-0.873436909	0.402713772	-2.168877671	0.030091972	0.150425627
HS_H3K4me1_14908	13.07119158	-0.631863568	0.524687948	-1.204265449	0.228486996	0.449557899
HS_H3K4me1_14909	15.95409642	-0.675129628	0.555164029	-1.216090368	0.223950499	0.444944556
HS_H3K4me1_14910	51.39092514	-0.319491276	0.470081677	-0.679650563	0.496725746	0.686023723
HS_H3K4me1_14911	86.4479335	0.135324195	0.466509857	0.290077891	0.77175665	0.876888601
HS_H3K4me1_14912	12.94080325	0.139592747	0.402417776	0.346885142	0.728677609	0.849324159
HS_H3K4me1_14913	11.56952489	-0.687576584	0.45847633	-1.499699196	0.133692339	0.334439177
HS_H3K4me1_14914	14.65594574	-0.275772001	0.429427482	-0.642185264	0.5207529	0.703114191
HS_H3K4me1_14915	10.69379952	-1.340060832	0.515792097	-2.598063907	0.009375104	0.080297654
HS_H3K4me1_14916	16.31609927	-0.278532871	0.463448619	-0.601000542	0.547839625	0.723633901
HS_H3K4me1_14917:14918:14919:14920:14921	22.71018174	-1.28769478	0.489513314	-2.630561299	0.0085244	0.076364412
HS_H3K4me1_1492	26.55479034	1.562564052	0.3196904	4.887741547	1.02E-06	0.000109649
HS_H3K4me1_14922	16.77739648	-0.615793797	0.61206697	-1.00608892	0.314372798	0.533218072
HS_H3K4me1_14923	14.59872061	-0.795472502	0.465554804	-1.708654911	0.087514891	0.266974774
HS_H3K4me1_14924	8.673710197	-0.576676381	0.536845655	-1.074193999	0.282735741	0.503303321
HS_H3K4me1_14925	14.16563799	-0.563731359	0.414961269	-1.358515603	0.174300135	0.3872002
HS_H3K4me1_14928	65.37824395	-0.340311689	0.528061301	-0.644454894	0.519280498	0.702256452
HS_H3K4me1_14929	12.23033363	-0.69011119	0.403246217	-1.711389125	0.087009303	0.266092491
HS_H3K4me1_1493	16.21726802	-1.082895784	0.488832814	-2.215268191	0.026741662	0.14164963
HS_H3K4me1_14934	21.2790256	-0.001364537	0.337556371	-0.004042396	0.996774643	0.998107397
HS_H3K4me1_14935	11.79282955	-0.245988039	0.377459175	-0.651694421	0.514598322	0.698783488
HS_H3K4me1_14936	14.80647607	0.082413494	0.387423722	0.212721859	0.831543916	0.912907618
HS_H3K4me1_14937	16.67413979	0.3596462	0.441700529	0.814230856	0.415512712	0.622932767
HS_H3K4me1_14938	10.72504406	0.082489881	0.511849419	0.161160446	0.871967033	0.933434884
HS_H3K4me1_14939	40.98279422	-0.46916733	0.502360585	-0.933925439	0.350342355	0.566190867
HS_H3K4me1_14940	15.22345966	0.313425848	0.333173604	0.94072833	0.346844097	0.56297513
HS_H3K4me1_14941	23.28625361	-0.183353035	0.406620778	-0.450919002	0.652047928	0.797061481
HS_H3K4me1_14942	18.1770111	0.401162831	0.402094758	0.997682319	0.31843343	0.536839741
HS_H3K4me1_14943	107.3503124	-0.119559122	0.533864262	-0.223950412	0.822795888	0.908160754
HS_H3K4me1_14945	13.79981843	-0.311672888	0.349016278	-0.893003872	0.371855099	0.585291437
HS_H3K4me1_14946	77.03928078	0.050677298	0.484932737	0.104503768	0.916769578	0.956730641
HS_H3K4me1_14947	10.285037	-0.232677904	0.49229835	-0.472635962	0.636472921	0.786648254
HS_H3K4me1_14948	13.40819505	-0.692259011	0.395097558	-1.752121717	0.079752881	0.252993136
HS_H3K4me1_1494:1495	23.28289321	0.932142567	0.378384362	2.463480684	0.013759531	0.099340061
HS_H3K4me1_14954	40.2873727	-0.015237294	0.512359448	-0.029739461	0.976274841	0.989007075
HS_H3K4me1_14955	13.86087156	-0.890375406	0.446423839	-1.994462052	0.046101583	0.188829073
HS_H3K4me1_14957	15.89244462	0.094718576	0.536705865	0.17648135	0.859915799	0.927589885
HS_H3K4me1_14959	15.92562478	0.799060945	0.402893457	1.983305838	0.047333278	0.191611302
HS_H3K4me1_1496	22.90144792	0.690923238	0.399982906	1.727381912	0.084099097	0.261034578
HS_H3K4me1_14960	13.30014537	-0.076409146	0.506034776	-0.150995839	0.879978998	0.93685977
HS_H3K4me1_14961	19.39388203	-0.566602291	0.458361037	-1.236148462	0.216403384	0.436418145
HS_H3K4me1_14962:14963	62.88425249	-0.418751951	0.429486091	-0.975007014	0.329556781	0.547279782
HS_H3K4me1_14964	88.09902769	-0.456211929	0.472976585	-0.964554998	0.334767749	0.552515928
HS_H3K4me1_14965	14.16204073	0.70761724	0.371846041	1.902984464	0.057042572	0.21272807
HS_H3K4me1_14966	13.39538391	-0.949975173	0.428132791	-2.218879732	0.026494908	0.140894272
HS_H3K4me1_14967	13.4748629	0.423903161	0.362905016	1.16808295	0.242773307	0.463268186
HS_H3K4me1_14968	10.69641299	-0.298506855	0.51801727	-0.576248847	0.564446993	0.735491536
HS_H3K4me1_14969	11.81247654	-0.29021646	0.378814843	-0.766116919	0.443606737	0.644782623
HS_H3K4me1_14970:14971	23.78060791	0.292146371	0.312021443	0.936302224	0.349117603	0.565121799
HS_H3K4me1_14972	24.06182689	-1.861811501	0.576271318	-3.230789807	0.001234487	0.02428631
HS_H3K4me1_14973	11.62209008	1.931200178	0.575060474	3.358255808	0.00078436	0.017717998
HS_H3K4me1_14974	13.1546077	-0.169394723	0.470871639	-0.359747136	0.719036239	0.84275457
HS_H3K4me1_14975:14976	20.47197673	0.172491097	0.461558997	0.373714082	0.708617048	0.835821856
HS_H3K4me1_14985	35.7497305	-0.892753721	0.386349627	-2.310740473	0.020847194	0.124219526
HS_H3K4me1_14986	22.19496489	-0.938028603	0.460284234	-2.037933378	0.041556596	0.178597686
HS_H3K4me1_14989:14990	12.55889479	0.266396414	0.421709216	0.631706408	0.52757874	0.708554534
HS_H3K4me1_14991	16.29459758	0.455017737	0.391019352	1.163670633	0.244557515	0.464721035
HS_H3K4me1_14994	8.578589998	-0.923991201	0.53446178	-1.728825589	0.083840315	0.26060085
HS_H3K4me1_14995	10.73034756	-0.319346321	0.536490048	-0.595251156	0.5516756	0.726638995
HS_H3K4me1_14996	13.84338333	-1.187233875	0.532395119	-2.229986402	0.025748346	0.138898985
HS_H3K4me1_14997	14.60251818	-0.41977771	0.480521698	-0.87358742	0.382342979	0.594705244
HS_H3K4me1_14998	12.62611073	-0.142249158	0.409377869	-0.347476424	0.728233427	0.849118514
HS_H3K4me1_14999	15.11731321	-0.420226621	0.49907793	-0.842006019	0.399784584	0.609176283
HS_H3K4me1_1499:1500	14.81040309	-1.428632646	0.534173618	-2.674472491	0.007484692	0.070577406
HS_H3K4me1_15005:15006:15007	20.48032297	-0.165558071	0.413454053	-0.40042677	0.68884221	0.822379087
HS_H3K4me1_15008:15009	20.61666709	-0.570923317	0.403062426	-1.416463756	0.156639769	0.365776341
HS_H3K4me1_1501	31.05363702	-1.776239718	0.556021099	-3.194554528	0.001400468	0.026305207
HS_H3K4me1_15010	13.84217731	0.026492421	0.403408897	0.065671385	0.947639455	0.973482817
HS_H3K4me1_15017	12.01647887	-0.361106038	0.406100283	-0.889204103	0.373893398	0.587149669
HS_H3K4me1_15018	14.3008361	-0.717743062	0.428387906	-1.675451273	0.093845724	0.27639494
HS_H3K4me1_15019	16.20399463	-0.891391493	0.410961399	-2.169039463	0.030079688	0.15039844
HS_H3K4me1_15020	15.80293157	-0.406624357	0.353546569	-1.15012955	0.250090517	0.47065318
HS_H3K4me1_15021	16.48944769	-0.993261893	0.440477782	-2.254964798	0.024135538	0.13375921
HS_H3K4me1_15022	19.18417091	0.108609929	0.403709744	0.269029744	0.787906794	0.886703537
HS_H3K4me1_15023	11.75808001	-0.206212092	0.498600467	-0.413581827	0.679180385	0.815409267
HS_H3K4me1_15024	11.80623783	-0.47646561	0.411194604	-1.158735075	0.246564189	0.46720693
HS_H3K4me1_15026	13.30044672	-0.884842396	0.491871254	-1.798930895	0.072029613	0.240098709
HS_H3K4me1_1502:1503:1504	21.02868986	0.596629375	0.785999301	0.759071127	0.44781001	0.647767668
HS_H3K4me1_15030	15.65603043	-0.657153654	0.407899636	-1.611067027	0.107165114	0.297567663
HS_H3K4me1_15031	10.6879224	0.01451184	0.365196208	0.039737105	0.968302719	0.984908739
HS_H3K4me1_15032	11.75834255	-0.438524236	0.449466197	-0.975655654	0.329235135	0.546908254
HS_H3K4me1_15033	16.35700393	0.630197254	0.374970528	1.680658098	0.092829344	0.275350763
HS_H3K4me1_15034	12.24250327	-0.696367518	0.505392596	-1.377874396	0.168242071	0.380543779
HS_H3K4me1_15037	6.226749857	1.032752309	0.476014107	2.169583411	0.030038419	0.150254494
HS_H3K4me1_15038	59.61442458	-0.314353264	0.411386929	-0.764130413	0.44478953	0.645796315
HS_H3K4me1_15039	11.84747769	-1.015166778	0.436310199	-2.326708798	0.019980769	0.121652825
HS_H3K4me1_15040	14.30907771	-1.429865552	0.434469105	-3.291063818	0.000998093	0.021008804
HS_H3K4me1_15041	14.48361178	1.197560137	0.483516577	2.476771626	0.01325767	0.097034863
HS_H3K4me1_15042:15043	19.72440126	-0.833018193	0.439422821	-1.895709903	0.057998415	0.214744825
HS_H3K4me1_15044	8.175807991	0.122566143	0.474607777	0.258247228	0.796216111	0.892177011
HS_H3K4me1_15049	11.17401667	-0.062156832	0.38783745	-0.160265163	0.8726722	0.933541048
HS_H3K4me1_1505	16.53302091	0.429263421	0.365130442	1.175644022	0.239737156	0.460668414
HS_H3K4me1_15050	5.278997561	1.059086292	0.478657195	2.212619603	0.026923882	0.142227137
HS_H3K4me1_15051	117.8284192	-0.524125268	0.455736894	-1.150061089	0.250118711	0.47065318
HS_H3K4me1_15052	11.79141219	2.684303474	0.514873901	5.213516293	1.85E-07	2.86E-05
HS_H3K4me1_15053	11.93950053	-0.826660227	0.410722368	-2.012698337	0.044146374	0.184316171
HS_H3K4me1_15054	17.5479501	-1.327722962	0.500102106	-2.654903761	0.007933104	0.072726138
HS_H3K4me1_15055	54.58033941	-0.38803432	0.5318301	-0.729620832	0.465621985	0.662061354
HS_H3K4me1_15056	16.91663845	0.348929447	0.409978939	0.851091151	0.394718721	0.605287321
HS_H3K4me1_15057	17.68764311	0.465996989	0.384503616	1.211944361	0.22553368	0.447022456
HS_H3K4me1_15059	4.87162415	0.272248574	0.526537586	0.517054397	0.605118186	0.764854649
HS_H3K4me1_1506	13.72848767	0.400528553	0.531683539	0.753321334	0.451256842	0.650168417
HS_H3K4me1_15068:15069:15070:15071	32.47212005	-0.433867217	0.388412869	-1.117025853	0.263983271	0.484726312
HS_H3K4me1_1507	16.09231398	-0.053162665	0.445408079	-0.119357209	0.904992361	0.950172926
HS_H3K4me1_15072	15.62169163	-0.189592247	0.397051223	-0.477500724	0.633005605	0.784458126
HS_H3K4me1_15074	19.97809031	-0.567908713	0.415364006	-1.36725548	0.171545241	0.384361227
HS_H3K4me1_15075	18.4380353	-0.981824871	0.453804789	-2.163540129	0.030499661	0.151491714
HS_H3K4me1_15077	26.57587748	2.045520054	0.375547957	5.446761232	5.13E-08	1.07E-05
HS_H3K4me1_15078	13.36299635	-1.232312594	0.49653104	-2.481844024	0.013070447	0.096458452
HS_H3K4me1_15079	22.40326157	1.685227063	0.586713535	2.872316662	0.004074744	0.049882992
HS_H3K4me1_15080	16.04177057	-0.350371676	0.360528737	-0.971827319	0.331136462	0.548892821
HS_H3K4me1_15081	47.61795926	-0.264246449	0.388050897	-0.680958222	0.495897926	0.685489211
HS_H3K4me1_15082	21.10245008	-1.794533071	0.571458487	-3.140268474	0.001687931	0.029368043
HS_H3K4me1_15083	66.42158967	-0.143764286	0.369395631	-0.389187837	0.697137201	0.828598145
HS_H3K4me1_15084	14.16254726	-0.710335424	0.552820686	-1.284929168	0.198817037	0.415330464
HS_H3K4me1_15085	111.2969695	-0.268777759	0.370857867	-0.72474601	0.468607863	0.664201556
HS_H3K4me1_15086	91.45671505	-0.233124034	0.432010137	-0.539626305	0.589454772	0.753081012
HS_H3K4me1_15087	16.96007201	-1.032369205	0.461434496	-2.237303917	0.025266483	0.1371544
HS_H3K4me1_15088	28.50123656	-0.306790578	0.393092251	-0.780454401	0.435123457	0.638149269
HS_H3K4me1_15089	27.68711367	-0.419084145	0.469301313	-0.892995891	0.371859373	0.585291437
HS_H3K4me1_1508:1509	12.80300141	0.340548154	0.388890418	0.87569181	0.381197599	0.593571559
HS_H3K4me1_15090	23.16318992	-0.829135961	0.403518738	-2.054764455	0.039901761	0.174792506
HS_H3K4me1_15091:15092	20.35438803	-0.474200477	0.367439931	-1.290552379	0.196858938	0.413103549
HS_H3K4me1_15093:15094:15095	32.50880524	-0.898980053	0.370331271	-2.42750241	0.015203186	0.104820662
HS_H3K4me1_15096	22.34068114	-0.454733776	0.367346174	-1.237888965	0.215757234	0.435785456
HS_H3K4me1_15097	19.00202356	0.388022231	0.359933866	1.07803757	0.28101699	0.501734197
HS_H3K4me1_15098	24.21985679	0.449687234	0.356142234	1.262661913	0.206710707	0.424873484
HS_H3K4me1_15099	39.45778421	-0.201617377	0.3428442	-0.588072881	0.556483375	0.729806502
HS_H3K4me1_1510	25.74023074	0.715759154	0.365654706	1.957472835	0.050291903	0.198476451
HS_H3K4me1_15101	8.822950616	2.511259152	0.733928375	3.421667886	0.000622383	0.015065569
HS_H3K4me1_15102	113.2978889	-0.939635973	0.448204604	-2.096444266	0.036042799	0.165316305
HS_H3K4me1_15103	18.00644616	-0.756622896	0.386551975	-1.957363937	0.050304695	0.198476451
HS_H3K4me1_15104	82.99398505	-1.382713536	0.50831828	-2.720172755	0.006524782	0.065831852
HS_H3K4me1_15106	28.4591092	1.14554198	0.553471957	2.069738069	0.03847688	0.171546614
HS_H3K4me1_1511	20.71977955	0.164392786	0.374304194	0.439195683	0.660519753	0.802407206
HS_H3K4me1_15110:15111	37.49535687	0.092910083	0.529316739	0.17552833	0.860664512	0.927633723
HS_H3K4me1_15127	19.80860425	0.029371798	0.38413098	0.076462977	0.939050768	0.969450097
HS_H3K4me1_15128	19.59202009	0.763496059	0.468245967	1.630544869	0.10298639	0.29055797
HS_H3K4me1_15129	24.07099275	-0.5175747	0.365397981	-1.416468419	0.156638404	0.365776341
HS_H3K4me1_15130	21.51627419	-0.268099843	0.402985332	-0.665284371	0.505868625	0.692920385
HS_H3K4me1_15131	51.31597218	0.168187166	0.452971488	0.371297467	0.710415984	0.836966661
HS_H3K4me1_15132:15133	21.44509908	-0.30907771	0.336409699	-0.918753861	0.358224331	0.572854422
HS_H3K4me1_15134:15135	19.52085814	-0.230073867	0.420694355	-0.546890787	0.584453765	0.749834657
HS_H3K4me1_15136:15137	13.24829971	0.187590149	0.580471551	0.32316855	0.746567598	0.861025325
HS_H3K4me1_15138	21.08570189	-1.507713642	0.491795347	-3.065733847	0.002171365	0.034216426
HS_H3K4me1_15139	44.19015396	-0.368175301	0.399494479	-0.921602975	0.356735706	0.57170124
HS_H3K4me1_15140	18.44973133	-0.639754924	0.389922965	-1.640721328	0.100855276	0.287407697
HS_H3K4me1_15141	25.99609282	-0.946586843	0.459239551	-2.061204965	0.03928349	0.173300218
HS_H3K4me1_15142	16.37062567	0.30384794	0.426001745	0.713255154	0.475687883	0.669740058
HS_H3K4me1_15143:15144	30.1462191	-0.857796583	0.487924038	-1.758053543	0.078738399	0.251388382
HS_H3K4me1_15145	21.69857885	-0.636262601	0.370501877	-1.717299265	0.085924506	0.264180556
HS_H3K4me1_15146	19.91115299	-0.196191816	0.412097493	-0.47608107	0.634016623	0.785063006
HS_H3K4me1_15147	23.36902396	-1.065661181	0.421319717	-2.529340873	0.011427698	0.089658077
HS_H3K4me1_15148	19.18155358	-1.174259432	0.430333496	-2.728719572	0.006358075	0.065011651
HS_H3K4me1_15149:15150	30.7180996	-0.596306428	0.437909421	-1.361711803	0.173288855	0.385905449
HS_H3K4me1_15151	25.7607226	-0.496571217	0.401956684	-1.2353849	0.21668729	0.436748133
HS_H3K4me1_15152	19.98114538	-0.362803303	0.46873265	-0.774009028	0.438925452	0.641226634
HS_H3K4me1_15153	11.58328841	-1.357290043	0.553029333	-2.454282193	0.014116615	0.100481259
HS_H3K4me1_15157	19.90999481	-0.544577715	0.403070386	-1.351073496	0.176671891	0.389576215
HS_H3K4me1_15158:15159:15160	103.8996581	-0.521001654	0.416535642	-1.250797295	0.211008442	0.430490831
HS_H3K4me1_15161:15162:15163	167.2493587	-0.600740598	0.486028161	-1.236020144	0.216451076	0.436418145
HS_H3K4me1_15164	31.79447546	-0.312655905	0.410139103	-0.762316745	0.445870983	0.646316162
HS_H3K4me1_15165	17.80432303	-0.63039003	0.419706508	-1.501978211	0.133102736	0.33386603
HS_H3K4me1_15166:15167	19.05506192	-0.658944755	0.430613173	-1.530247555	0.125955464	0.324054288
HS_H3K4me1_15168	19.15774673	-0.381042393	0.438606567	-0.868756699	0.384980222	0.59658432
HS_H3K4me1_15169	15.38316217	-0.28648966	0.392623524	-0.729680325	0.46558561	0.662058669
HS_H3K4me1_15170:15171:15172	31.61011334	-0.669310308	0.371329305	-1.802471011	0.071471332	0.239198008
HS_H3K4me1_15173	18.52010964	-0.602010647	0.509039372	-1.182640637	0.2369516	0.458517722
HS_H3K4me1_15174:15175	29.79770227	-0.532679816	0.409394896	-1.301139369	0.193210754	0.409091622
HS_H3K4me1_15176	17.74187551	-1.196931647	0.405549228	-2.951384354	0.00316353	0.043629896
HS_H3K4me1_15177	67.71199174	-0.603473206	0.391692383	-1.540681493	0.123394323	0.320275386
HS_H3K4me1_15178	49.42221419	-0.456485861	0.553846085	-0.824210684	0.409819857	0.618224112
HS_H3K4me1_15188	27.60786394	0.165873661	0.388530402	0.42692582	0.669433358	0.808058312
HS_H3K4me1_15189	42.18916232	0.265034947	0.338467794	0.783043324	0.433601671	0.63680948
HS_H3K4me1_15190	39.10943369	0.275654299	0.47791896	0.57678042	0.564087798	0.735142836
HS_H3K4me1_15191	62.56212384	0.210583089	0.466015461	0.451880049	0.651355398	0.796781203
HS_H3K4me1_15192	14.31214751	-1.211889783	0.458967921	-2.640467293	0.008279178	0.074976538
HS_H3K4me1_15193	27.84969691	1.083309128	0.465949508	2.32494961	0.020074655	0.121946944
HS_H3K4me1_15206	190.1187653	-0.331590943	0.497920127	-0.665952077	0.505441732	0.692920385
HS_H3K4me1_15209	28.91328879	-1.88E-05	0.449705802	-4.18E-05	0.999966664	0.999966664
HS_H3K4me1_15212:15213	7.140169063	-1.000074769	0.568776021	-1.758292777	0.078697706	0.251388382
HS_H3K4me1_15214	25.30479386	-0.218136658	0.452219069	-0.482369438	0.629543528	0.782098135
HS_H3K4me1_15215	22.01646506	-0.556501725	0.458480892	-1.213794806	0.22482609	0.44605852
HS_H3K4me1_15216	26.78181657	-1.27446896	0.419458852	-3.03836468	0.002378659	0.03604664
HS_H3K4me1_15217	20.33553083	-0.020200331	0.413119415	-0.048897076	0.961001319	0.980234448
HS_H3K4me1_15218	118.7682237	-0.39945066	0.396180015	-1.008255452	0.313331843	0.532459426
HS_H3K4me1_15219	24.06874467	0.58015277	0.386370474	1.501545304	0.133214578	0.334003779
HS_H3K4me1_15220	5.312778571	1.921368148	0.86429898	2.223036463	0.026213341	0.140083724
HS_H3K4me1_15221	26.63579732	-1.033949887	0.416790848	-2.480740377	0.013110983	0.096458452
HS_H3K4me1_15222	31.14699942	-0.894540531	0.553157337	-1.617153874	0.10584507	0.295507164
HS_H3K4me1_15225	9.634375655	-0.656234337	0.483762047	-1.356522987	0.174932826	0.387702021
HS_H3K4me1_15232:15233	57.57657508	-0.238830628	0.390285556	-0.611938167	0.540578669	0.718679237
HS_H3K4me1_15234	80.54485121	-0.404698861	0.422698698	-0.957416862	0.338356891	0.555478404
HS_H3K4me1_15235:15236	18.11292534	-1.052155993	0.428320475	-2.456469055	0.014030989	0.100086372
HS_H3K4me1_15237	27.06464436	-0.426623459	0.397931646	-1.072102366	0.283674057	0.503944157
HS_H3K4me1_15238	103.7589205	-0.416238727	0.483430987	-0.861009613	0.389232749	0.600546203
HS_H3K4me1_15239	12.69096385	0.130070446	0.510882644	0.254599461	0.799032476	0.893793934
HS_H3K4me1_15249	30.4973738	-0.629971418	0.466571225	-1.350214896	0.176947061	0.389745029
HS_H3K4me1_15250	26.30899136	-0.895456495	0.377353562	-2.372990705	0.017644708	0.113666283
HS_H3K4me1_15251	39.27956337	-1.580996721	0.512996545	-3.081885708	0.002056938	0.033131148
HS_H3K4me1_15252	8.596254817	1.114809723	0.591692565	1.884102977	0.059551048	0.217370891
HS_H3K4me1_15254	53.48888622	-0.170206585	0.40370863	-0.421607498	0.673311532	0.811113197
HS_H3K4me1_15255	48.26574815	-1.78260047	0.643088391	-2.771936944	0.005572383	0.05984968
HS_H3K4me1_15272	91.39750203	-0.597775029	0.471766919	-1.267098231	0.205120168	0.422906181
HS_H3K4me1_15273	32.89410711	0.34540788	0.949336348	0.363841415	0.715976434	0.840720591
HS_H3K4me1_15279	13.28785349	2.452817071	0.450888888	5.43995901	5.33E-08	1.10E-05
HS_H3K4me1_15283	21.86890632	-0.355699509	0.36954231	-0.962540686	0.335778076	0.553576343
HS_H3K4me1_15284	17.0371051	1.082769783	0.469031694	2.308521569	0.020970145	0.124681749
HS_H3K4me1_15285	42.79653215	-1.231278342	0.490232751	-2.511619919	0.012017845	0.09204507
HS_H3K4me1_15289	42.70514054	-0.081911347	0.414410632	-0.197657445	0.843313087	0.918993071
HS_H3K4me1_15290	22.47877811	0.385287659	0.517029387	0.745194892	0.45615391	0.653703872
HS_H3K4me1_15291	24.06289057	1.352729392	0.499154776	2.710039963	0.00672751	0.066640771
HS_H3K4me1_15292	27.07951916	0.972061158	0.419307618	2.318253033	0.020435573	0.1231343
HS_H3K4me1_15294:15295	64.35906802	-1.296366396	0.485028037	-2.672765898	0.007522873	0.070714234
HS_H3K4me1_15296	63.27391771	-0.091546579	0.507023154	-0.180556999	0.856715311	0.92576309
HS_H3K4me1_15297	78.7413262	-1.204397429	0.767439937	-1.56937028	0.116561685	0.310968909
HS_H3K4me1_15298	19.86638532	0.874746801	0.448161787	1.951854945	0.050955429	0.199773156
HS_H3K4me1_15304	31.60714444	1.969982324	0.498438787	3.952305431	7.74E-05	0.003343626
HS_H3K4me1_15307	40.98177939	-1.566086659	0.602538595	-2.599147461	0.009345562	0.080228566
HS_H3K4me1_15308	101.546646	-0.439668909	0.44293507	-0.992626096	0.320892202	0.539010275
HS_H3K4me1_15309	19.93609289	-0.477744243	0.333035359	-1.434515074	0.15142533	0.358815326
HS_H3K4me1_15310	18.89143792	-0.2562559	0.349629743	-0.73293507	0.463598032	0.660314748
HS_H3K4me1_15311	194.5166881	-0.85799995	0.416748942	-2.058793351	0.039514039	0.173916662
HS_H3K4me1_15314	9.517034279	0.639126582	0.491939821	1.29919668	0.19387644	0.409881008
HS_H3K4me1_15315	110.4887999	-1.310639918	0.684833457	-1.913808247	0.055644661	0.209428485
HS_H3K4me1_15316:15317	88.59146325	-0.152704165	0.412753498	-0.369964557	0.711408899	0.837442623
HS_H3K4me1_15318:15319:15320:15321:15322:15323:15324:15325:15326	263.8082314	-0.161844522	0.394697096	-0.41004741	0.68177117	0.817577649
HS_H3K4me1_15327:15328	22.54571037	-0.682761173	0.354522008	-1.925864001	0.054121357	0.206307153
HS_H3K4me1_15329:15330:15331	40.98872623	-0.393487758	0.532262512	-0.739273852	0.459740724	0.656577701
HS_H3K4me1_15332	76.7138952	-0.075366561	0.502344745	-0.150029561	0.880741293	0.93717412
HS_H3K4me1_15333	145.4527504	-1.004543139	0.502749195	-1.998099946	0.045705826	0.187718963
HS_H3K4me1_15334	5.899547821	-0.744447255	0.563247111	-1.3217063	0.18626597	0.401291371
HS_H3K4me1_15335	21.13336497	0.356682256	0.490719824	0.726855201	0.467314663	0.663159542
HS_H3K4me1_15336	84.36511233	-1.707679429	0.429640172	-3.974673549	7.05E-05	0.003102484
HS_H3K4me1_15338	70.34654878	-0.641391743	0.530031914	-1.210100234	0.226240433	0.447684249
HS_H3K4me1_15339	33.29129413	-0.090015987	0.354944265	-0.253605977	0.799799978	0.894320106
HS_H3K4me1_15340:15341:15342:15343:15344	97.38313285	-1.012022577	0.390517865	-2.591488549	0.009556172	0.081264785
HS_H3K4me1_15351	22.81482497	1.63492418	0.781518559	2.091983818	0.036439963	0.166472077
HS_H3K4me1_15353	24.96541412	0.192057758	0.358168731	0.536221454	0.591805508	0.754729728
HS_H3K4me1_15354	34.09022621	0.949582016	0.485645904	1.955297076	0.050548016	0.198888273
HS_H3K4me1_15358	22.66405058	1.030159091	0.470499302	2.189501847	0.028560384	0.14649109
HS_H3K4me1_15361	24.05455139	-0.51793346	0.349786727	-1.48071216	0.138683292	0.340903805
HS_H3K4me1_15362	18.79670899	0.615735085	0.31492481	1.955181252	0.050561681	0.198909536
HS_H3K4me1_15363	20.06422669	-0.67031899	0.403975967	-1.659304131	0.097054523	0.281270059
HS_H3K4me1_15364	49.52151328	-1.221505409	0.600925464	-2.03270702	0.042082132	0.179893082
HS_H3K4me1_15366	23.32782323	0.105558488	0.331872631	0.318069277	0.750432388	0.863258116
HS_H3K4me1_15367	32.28334412	-1.097601973	0.468400252	-2.343299281	0.019114044	0.118833783
HS_H3K4me1_15368	61.35559652	-0.37836935	1.011601064	-0.374030202	0.708381846	0.835779612
HS_H3K4me1_15369	12.98120822	-0.751560101	0.484093787	-1.552509288	0.120540412	0.316499086
HS_H3K4me1_15370:15371	116.2221361	-0.554741302	0.468849752	-1.18319632	0.236731351	0.458238821
HS_H3K4me1_15373	40.1648168	-1.314335971	1.228757851	-1.069646041	0.284778663	0.505042731
HS_H3K4me1_15374	17.18038372	0.597780972	0.433394437	1.379300058	0.167802259	0.379798702
HS_H3K4me1_15375	19.86966197	-0.051794988	0.33072095	-0.156612358	0.875550362	0.934735825
HS_H3K4me1_15376:15377	21.15007627	0.811847105	0.386509973	2.100455774	0.035688767	0.164255641
HS_H3K4me1_15378	23.2733276	1.157271591	0.409324336	2.82727287	0.004694631	0.054427878
[truncated: 22,080 more rows]
