# Supplementary material for: Transposable elements are the primary source of novelty in primate gene regulation
Source: Genome Res. 2017 Oct;27(10):1623–33. doi: 10.1101/gr.218149.116 (PMC5630026; doi:10.1101/gr.218149.116)
Supplement: Supplemental Material [file supp_gr.218149.116_Supplemental_FILE_S3.zip › FILE_S3/APESVsOTHER_DExpression_ALL_P.csv]

	baseMean	log2FoldChange	lfcSE	stat	pvalue	padj
ENSG00000149212	2.35268767935724	1.72631617303467	0.659169928314751	2.61892434542365	0.00882075075804012	0.050302328861154
ENSG00000077458	5.40539948257694	-0.397035083992205	0.836709406427005	-0.474519685021424	0.6351293639131	0.768173623505417
ENSG00000087053	29.2183613753719	1.04798387715237	0.738986441935586	1.41813681237161	0.156150825500478	0.312207449565632
ENSG00000084463	5.6480760054279	-0.0420123784819822	0.730094726340237	-0.0575437364033277	0.954112067193868	0.97551968174717
ENSG00000137693	2.08534829766629	0.744331562324926	0.592080506081128	1.25714586898245	0.20870082026241	0.374065414935177
ENSG00000110330	2.14902162627573	0.419088545204669	0.62891758859608	0.666364803280812	0.505177953811043	0.669547397282036
ENSG00000137692	5.24026234560697	-1.80894757109497	0.807843611548022	-2.23922990197149	0.0251409611862314	0.0983196576185311
ENSG00000168876	2.43515410637134	1.81213329205535	0.615347327622004	2.944895038479	0.00323064238469187	0.0253294863631706
ENSG00000110218	2.33591763636729	1.2363546812698	0.601974402423584	2.05383264851822	0.0399918918325128	0.131694985597772
ENSG00000089006	2.78634520304956	0.364526579077457	0.69747711637478	0.522635898037956	0.601227654264859	0.742827764911079
ENSG00000207145	3.94182256970674	-1.92594417103579	0.802596536623847	-2.39964176663077	0.0164111236843035	0.0763340932345937
ENSG00000239195	2.34511656280158	-1.18747988220642	0.735672923887524	-1.61414107227354	0.10649683029128	0.244174486424562
ENSG00000166004	60.6016708660803	0.938868877241972	0.806250665071194	1.16448756933313	0.244226478041449	0.409613161826372
ENSG00000166002	14.9826455861831	-1.67772240233782	0.848730794665331	-1.97674269966766	0.0480707215925504	0.148353431130936
ENSG00000110172	12.4979755833409	0.15230896184823	0.839093569696242	0.181516063701176	0.855962525571473	0.918569617493854
ENSG00000077616	5.11455677270092	-0.774035840427499	0.784718384220287	-0.986386780267162	0.323943349712275	0.49927470395398
ENSG00000086205	2.08008515702149	-1.02025429534029	0.720376126789303	-1.4162799923528	0.156693543366212	0.31294943110666
ENSG00000109861	30.8152175300489	-3.01974632560272	0.883237041435752	-3.41895344503889	0.000628624808146585	0.00750645166854965
ENSG00000123892	3.12145811920239	-1.61588605378159	0.81888274301235	-1.97328136118411	0.0484635152673179	0.14921055697687
ENSG00000119335	68.6992696564971	-1.95246559517114	0.919735349271007	-2.12285588100825	0.0337659304712389	0.11828108761508
ENSG00000174804	19.6091460377894	3.01001798286974	0.754937368931256	3.98710953616052	6.68831515499374e-05	0.00134263267693435
ENSG00000151376	2.76742370300737	1.10223947243392	0.639117787977668	1.72462649791314	0.0845948049382304	0.214514163167574
ENSG00000073921	5.64291878181152	-0.598751746741688	0.706083854610093	-0.847989573522149	0.39644377741562	0.568955611501302
ENSG00000150672	1.92185758246191	-0.940496336471791	0.702806833644757	-1.33820032966153	0.18083114169301	0.341341811568406
ENSG00000137500	12.8441049955875	-2.36190822371114	0.892195490246938	-2.64729899392052	0.00811375794032187	0.0479140314071466
ENSG00000137494	2.76556620782295	0.752754733342988	0.629798202684751	1.19523163155133	0.231996543159786	0.395165445411825
ENSG00000165494	4.13761825035295	-0.37590236557626	0.684248066610222	-0.549365623257786	0.582754560674068	0.729596557522815
ENSG00000137502	2.169377728089	-0.835299274753713	0.687814843637222	-1.21442461220607	0.224585621601592	0.388960782846329
ENSG00000137509	14.8477173690523	2.5032469373029	0.831144174026991	3.01180831861502	0.00259696525973011	0.0216381241293778
ENSG00000149256	2.85823190686327	-0.739417246217173	0.708464779292556	-1.04368949287151	0.29662907264564	0.469795531762172
ENSG00000159063	2.27679457751684	-0.961683128584848	0.678133138410055	-1.41813321619941	0.156151875222293	0.312207449565632
ENSG00000151366	19.5252586645457	1.17587490611013	0.873478947804862	1.34619719120331	0.178238930680898	0.33911420966401
ENSG00000149262	3.450698164262	0.362762356815682	0.68258943912474	0.5314502921124	0.595106778575467	0.738559882959456
ENSG00000087884	11.6099554705928	-0.482760869766723	0.824285221745835	-0.585672115708002	0.558095875923528	0.712895621572462
ENSG00000048649	3.16138834731948	-0.86927966661217	0.722595563739807	-1.20299612983118	0.228977818212552	0.392256848953814
ENSG00000074201	15.1722435090298	1.35240940245584	0.82804245892779	1.63326093713485	0.102414128651976	0.238467205706775
ENSG00000149269	2.15398600949975	-1.10423188751508	0.715737580876184	-1.54278874970253	0.122882040023726	0.268219443176274
ENSG00000178795	5.42541658182488	0.421139305325851	0.753075050529231	0.559226208636034	0.576007348587045	0.724225644413108
ENSG00000171533	2.25453100456376	0.91009544743904	0.616655089458557	1.47585816284778	0.139981972829165	0.290538768189599
ENSG00000149257	5.84958010185567	1.52409535620372	0.787372445645777	1.93567271071279	0.0529077987855633	0.157288348932031
ENSG00000137491	13.5295776973958	0.208967270843667	0.83289461797214	0.250892809647927	0.801896983723842	0.883811206715015
ENSG00000118363	5.08297046061363	1.05625391494266	0.783204776073334	1.34863058450471	0.177455651849942	0.338282158379234
ENSG00000166439	15.4700233543786	3.19857395214537	0.736498684225084	4.34294591511835	1.40584752931167e-05	0.000383004847901549
ENSG00000054938	4.29494883680761	1.49766548879068	0.710264003119584	2.10860395882757	0.0349787808910632	0.121155136376952
ENSG00000149380	4.12703327314593	2.70807805166543	0.711518730900844	3.80605307218936	0.00014120209555875	0.00234157132379267
ENSG00000214517	2.11126819352619	-1.08408410115267	0.725385430227416	-1.49449390072916	0.13504657491557	0.284207072947925
ENSG00000175567	1.86652998952556	-0.893247688558033	0.687420143183546	-1.29942029982024	0.19379972885158	0.35638044295906
ENSG00000175575	1.92395333727935	-0.685770740457492	0.677577259690296	-1.01209231958425	0.311493914314797	0.485514658105615
ENSG00000181924	15.9649796285601	-1.59866038994022	0.844764387509302	-1.8924334566869	0.058433251873058	0.167052370687245
ENSG00000175581	9.77345005342036	0.946504148665273	0.77929729313345	1.21456106290259	0.224533547091821	0.388960782846329
ENSG00000021300	2.51239775763257	-1.34359768558659	0.739456035214189	-1.81700820819917	0.0692158565187941	0.187702055068114
ENSG00000175029	152.946046205376	2.27705750376721	0.899461324226965	2.53157911567149	0.0113550197823042	0.0598584945272037
ENSG00000054965	5.795074448855	2.03651481464291	0.750212258354354	2.71458482844596	0.00663589030395543	0.0423078787913933
ENSG00000137478	21.9383585912729	-0.466181875844749	0.796877265481041	-0.585010886919123	0.558540396437318	0.712913193089291
ENSG00000186642	4.89780233998092	0.303355304974565	0.789265278096901	0.384351514494625	0.700717931549446	0.815501377352139
ENSG00000162129	6.12019214503548	-0.905637977679285	0.757840455496245	-1.195024587446	0.232077423832238	0.395165445411825
ENSG00000165458	4.50953229843509	0.457118353946366	0.73527392977998	0.621698030396851	0.534140446991087	0.694097059482236
ENSG00000165457	1.86901835223859	0.124459978040057	0.625762855268445	0.198893202100762	0.842346287222098	0.909898963039662
ENSG00000137497	63.618127460659	0.383548610358684	0.699941952473432	0.547972026827815	0.583711110515225	0.730371061478333
ENSG00000137522	1.86723686505099	0.0367649622224567	0.613048759888084	0.0599706983000314	0.952178972041287	0.97455039084102
ENSG00000110713	2.12309366104431	0.143302082695421	0.602785377991774	0.237733176562516	0.812088050064594	0.890960899597095
ENSG00000148985	1.86038167126315	1.21784183685817	0.595779873732079	2.04411375837417	0.0409423102706118	0.133603391944966
ENSG00000167323	3.05933663855234	0.0905057739627444	0.633320327315965	0.142906788333024	0.886363797289702	0.936328260284527
ENSG00000010278	6.86058255858806	-2.43258035380862	0.849991059309984	-2.86188934244011	0.0042112391033586	0.0309128302841217
ENSG00000167325	3.35367644738257	1.02622594785729	0.639567725224022	1.60456181164839	0.108590271251767	0.247020490609092
ENSG00000167333	2.82275270660231	-1.45984080101315	0.782663946503828	-1.8652204532153	0.062150509773692	0.174150348043483
ENSG00000132256	2.10060243458657	0.473517848352341	0.602484479872978	0.785941985513341	0.431901475772674	0.601917407275053
ENSG00000110169	590.26664199838	-0.991708700852481	0.793513673421809	-1.24976888750513	0.211383984500545	0.376800554514395
ENSG00000132254	1.90565684240292	-0.247116688437845	0.641657834341094	-0.385122218123627	0.700146867542499	0.815182669984838
ENSG00000132286	2.92842743363897	-0.490678581213318	0.715905967661303	-0.685395294044342	0.493094512840383	0.658140512846498
ENSG00000179532	56.382366107181	-2.46051296705373	0.927490635465544	-2.65287095412958	0.00798103770120153	0.0472839544444588
ENSG00000166333	129.58790831479	0.263102432065845	0.758199975968558	0.347009285683168	0.728584342767027	0.835096496111261
ENSG00000166340	4.92487725843371	-0.624578269737666	0.72630965159873	-0.859933870302927	0.389825496642566	0.563825233154226
ENSG00000183801	4.20151367759215	-2.0195599211105	0.799541484141978	-2.52589760652353	0.0115403110903834	0.060442146292444
ENSG00000166387	7.38915780286836	-0.751613600611096	0.71639311549313	-1.04916362867854	0.294102815262723	0.466820723173438
ENSG00000166394	20.291509426731	0.300783852699462	0.840669644630017	0.357790785739432	0.720499886647314	0.829698960804528
ENSG00000166402	18.3013037975611	0.295298226524285	0.810837581795821	0.364189121414756	0.715716789878164	0.825895651462896
ENSG00000166444	9.40318459376742	-1.86910444562687	0.82969152802524	-2.25277031582515	0.0242736347565609	0.0961455392556754
ENSG00000175348	5.70313141006098	2.37260020432877	0.665738675137222	3.5638611559404	0.000365439305466516	0.00490581461003082
ENSG00000184014	2.32733543663532	-0.0503629425766169	0.626347002205949	-0.0804074137806077	0.935913230654857	0.964651263748686
ENSG00000166471	3.01512316590156	-0.674150503269307	0.712352986524783	-0.946371414203165	0.343959180230578	0.520091617491248
ENSG00000205339	3.54236284163202	-0.970475192281257	0.717212473567588	-1.35312090635273	0.176017007738397	0.336821933733312
ENSG00000166483	7.44568854061238	-2.25339914379942	0.806364103292752	-2.79451817683571	0.00519771186819624	0.0361609053147902
ENSG00000133789	4.19399889146715	-1.35367701338006	0.78074461376829	-1.73382818082662	0.0829485738835591	0.211997852999999
ENSG00000133805	4.93928680683239	0.836842156472486	0.753703852022489	1.11030632817771	0.26686704711479	0.436190051296268
ENSG00000133800	2.91123121666419	-0.468304127983223	0.705889098169937	-0.663424508463627	0.507058713620115	0.671110165158772
ENSG00000198730	13.715969076114	1.06398583400775	0.693571923284103	1.53406704955661	0.125013158542081	0.270646183635008
ENSG00000110321	22.8442851503401	-1.88242882239236	0.825059611490719	-2.2815670482175	0.0225149140206829	0.0916426255556233
ENSG00000110328	3.74512726090792	-1.83137368077098	0.84515128129952	-2.16691818529226	0.0302410930583294	0.111158303509188
ENSG00000170242	8.07132094625437	0.257874374816422	0.693672748736419	0.371752206333839	0.710077351134487	0.822168132992146
ENSG00000133816	1.86081646692458	-0.628642244648588	0.670338702515041	-0.937797925571041	0.348348267371744	0.52454485964663
ENSG00000197702	2.68662528141505	-0.161750008312198	0.69139913472191	-0.233945922390047	0.815026961345587	0.892222660368865
ENSG00000133794	4.83172673535371	1.56693661481222	0.768159200691904	2.03985920288508	0.0413643511635846	0.134506746712479
ENSG00000129083	3.23769117966845	-0.412055271543767	0.678398875169325	-0.607393801236656	0.543589601233761	0.70114083437432
ENSG00000152270	5.52697390230558	-0.577583539390083	0.691822293747401	-0.834872690010436	0.403789392862677	0.576689520555418
ENSG00000188487	9.55410381778937	-2.96438523887286	0.912127072652946	-3.24996957962323	0.00115417353969695	0.0117482907871194
ENSG00000110693	6.03486476554509	3.13360924948078	0.768491092845685	4.07761297255532	4.55004233388598e-05	0.00097542045740041
ENSG00000166689	7.48066455910412	2.41063472816405	0.706121328755455	3.41391008881267	0.000640377049853101	0.00759086799131172
ENSG00000011405	2.55754506485055	0.264867531600378	0.637094816898241	0.415742719254744	0.677598277909534	0.80040554281655
ENSG00000070081	61.1276403350788	-2.49020165300149	0.948913838667709	-2.62426529314587	0.00868361185245378	0.0500484793344981
ENSG00000129167	21.7488716129449	5.00006878478809	0.800356991552766	6.24729819013325	4.17613330818814e-10	5.64126007714414e-08
ENSG00000166788	1.89177015857998	-0.18148603858572	0.639426788958026	-0.283826141975471	0.776543619620995	0.867673415409707
ENSG00000148965	91.1223206379394	-0.646791988822638	0.921766130268646	-0.701687735731983	0.482873923067596	0.648499278618536
ENSG00000173432	308.138901688893	0.694896790969022	0.909804098006505	0.76378727298726	0.444994022385304	0.614048249001336
ENSG00000110756	2.57748582618265	0.536386404693454	0.632666396022981	0.847818705190042	0.396538944221616	0.568966256767638
ENSG00000110768	1.99300898861554	-0.751250416994951	0.666664506789557	-1.12687927637356	0.259793526415151	0.428190448722888
ENSG00000074319	2.95582322686359	-0.0988345150588438	0.690153822083305	-0.143206502516353	0.886127094491049	0.936230744774313
ENSG00000179057	12.174975893082	0.336315574155274	0.755733050591368	0.445019010207512	0.656306016093928	0.784566410094585
ENSG00000166833	12.1377511980585	-1.59514411961923	0.852670429130032	-1.87076280016739	0.061377965899353	0.172432725689517
ENSG00000109854	2.13814452268204	-0.416213739298135	0.666201145514373	-0.624756865250925	0.532130644890354	0.692427622243873
ENSG00000185238	1.8018711062047	-0.837237401679485	0.677357762004019	-1.23603426231132	0.216445828267517	0.381679290314545
ENSG00000148935	7.8577980582658	-0.890736178448432	0.793112975153847	-1.12308864733382	0.261399847185447	0.429800107118962
ENSG00000198168	14.8099255722169	-1.83718115273274	0.959560608565217	-1.91460668178093	0.0555426823665903	0.161860113467403
ENSG00000148942	1.95284631016171	1.35892769482823	0.597983397530404	2.27251743182241	0.0230552763499163	0.0931985111302103
ENSG00000129151	2.36489571389649	-0.434197348775797	0.652937242477566	-0.664990937150772	0.506056289739864	0.67005697011911
ENSG00000205213	3.50116602055497	-1.05630512635284	0.708016412957351	-1.49192180720882	0.135719645082661	0.285082822998579
ENSG00000148943	2.677319650911	-0.637309831627977	0.691019198432075	-0.922275145284003	0.35638507508624	0.531585191363971
ENSG00000007372	16.4816221716684	-1.10404165568623	0.893491498152821	-1.23564875319876	0.216589154211558	0.381828188120647
ENSG00000049449	28.9025862604505	-2.16652051578246	0.905145470446917	-2.39356057840376	0.0166857256782624	0.0770064889633711
ENSG00000149100	21.9284724163959	2.34047206375413	0.854989437844105	2.73742804315307	0.00619216649153736	0.0406995276013283
ENSG00000060749	2.27318420165221	-0.318076435456994	0.635673552235151	-0.500377016376685	0.616809633690504	0.755661985357018
ENSG00000121690	2.42589385907278	0.0161638555958668	0.625178701953626	0.0258547764748803	0.979373171120832	0.988982345670063
ENSG00000176148	75.0444472462037	-0.662622009125756	0.95352745122473	-0.694916552506874	0.487107598755562	0.652563155027079
ENSG00000176102	8.87256340271588	0.0457647312376605	0.851912945528392	0.0537199622072597	0.957158278223553	0.976587612274039
ENSG00000135387	21.9701288292597	0.667503750871511	0.891825219595934	0.74846924734192	0.45417716766516	0.622177190079715
ENSG00000135372	4.47176814095968	-1.26333491669322	0.76262809792535	-1.65655438100168	0.0976096019012889	0.233960605024958
ENSG00000121691	34.42190908095	-0.55635586960965	0.819461604225612	-0.678928538861078	0.497183141983561	0.661292174930456
ENSG00000110435	18.5986430053822	3.72433189254192	0.658538501619618	5.65545049132625	1.55438031886215e-08	1.36197324155434e-06
ENSG00000026508	6.65769793259419	-0.257927096509428	0.842677532354328	-0.306080424131891	0.759543412387946	0.856140970051382
ENSG00000110436	2.17366809693918	-0.668283976632918	0.69085512473168	-0.96732868109283	0.333379750232393	0.509098987401516
ENSG00000110442	4.26144253887319	-0.205213104000337	0.766365566190705	-0.267774431751114	0.788872952733146	0.874507367116415
ENSG00000175104	2.11541261281416	1.51864947793257	0.597081300747326	2.54345509737414	0.0109762163690217	0.0586725366337483
ENSG00000166181	2.81561244825847	-1.07995392371175	0.699927353524682	-1.54295144813721	0.122842556519463	0.268219443176274
ENSG00000052841	4.82666300533487	0.270951589636357	0.739688636388766	0.366304923865222	0.714137555842899	0.824660358341115
ENSG00000149084	2.61070014047698	1.92862917877759	0.632827909560708	3.04763609448957	0.0023064905686186	0.0197230290232691
ENSG00000110455	7.53085961595872	-2.06785799983184	0.862511525532261	-2.39748448411254	0.0165080801093299	0.0766201799777343
ENSG00000151348	4.25612502619096	-2.05526788092547	0.797260982227553	-2.57791103132006	0.00993995866612326	0.0548983747795087
ENSG00000157570	13.5256583143239	4.49828412817722	0.703938430536995	6.39016699904526	1.65704685657534e-10	2.44188450409874e-08
ENSG00000121653	11.7995176846825	-0.886697249037675	0.798818280913132	-1.11001121309353	0.266994194610525	0.436287892604496
ENSG00000121680	21.4204652922805	-3.18027827616929	0.876874396556076	-3.62683445731775	0.000286917108789662	0.00407975994164948
ENSG00000135365	5.28855377244917	-1.94500502529265	0.809986662551336	-2.40128031141423	0.0163378159308776	0.0761512731686717
ENSG00000028116	65.0968962918735	0.284473915692602	0.845755588889342	0.336354757130458	0.736603362493017	0.839981745058868
ENSG00000180423	6.91326334592132	3.47193533731631	0.754449426027972	4.60194576009603	4.18562218162942e-06	0.000147497686009158
ENSG00000175220	13.676696309339	-2.64786713570895	0.847163830614027	-3.12556679124246	0.00177462765192149	0.016275368734171
ENSG00000175213	3.8861028667376	-1.95097650427446	0.77162269882142	-2.52840735148718	0.0114581323485187	0.0601917798364575
ENSG00000180210	144.215544222628	-0.0502831720129503	0.711898332966097	-0.0706325182746915	0.943690229195982	0.969098423520233
ENSG00000175216	182.686211760538	1.67385410537192	0.870870263871856	1.92204760549526	0.0545997678856494	0.16041001131425
ENSG00000149179	157.867546897509	-0.249718281498498	1.08078982599496	-0.231051658233931	0.817274670119463	0.893865888685878
ENSG00000149182	14.0611032110173	1.98789178972373	0.795259808799043	2.49967591437285	0.0124306965956722	0.0633652804452348
ENSG00000165912	12.6772663999494	-0.674460557067178	0.753630855165883	-0.894948173159287	0.370814793381638	0.545207056754317
ENSG00000134574	635.758702948263	-2.42334637476931	0.928636198574715	-2.60957561043679	0.00906546097865671	0.0512038258040587
ENSG00000134575	17.1893977539965	2.80495073654826	0.765441156549887	3.66448904993711	0.000247832842000223	0.00357744643720489
ENSG00000025434	43.3524345049427	0.619819599211382	0.957484180946367	0.647341868978722	0.517410709446777	0.680643343488111
ENSG00000066336	2.1765008186984	-0.885471233482424	0.709224372382429	-1.24850649239245	0.211845632308059	0.377260939270929
ENSG00000165915	2.74617038984277	-1.03425718318611	0.718161170545938	-1.44014634263765	0.149826000182152	0.30429474065257
ENSG00000165916	13.5039786683806	0.788753807227567	0.710836402814023	1.1096136946632	0.267165527452018	0.436347929470752
ENSG00000213619	27.7421080104888	-1.24303237412427	0.867378288729552	-1.43309140922231	0.151831716180921	0.307745185281992
ENSG00000109920	5.46973908967216	-0.0632953643222603	0.750117774623802	-0.08438056857672	0.93275385621075	0.963288644823901
ENSG00000085377	3.94151969228004	-0.673634639067243	0.750422443598278	-0.897673896635025	0.369359429820792	0.544054189676969
ENSG00000057657	2.49370797861513	-1.33419825934079	0.711997958354631	-1.87387933305878	0.0609470586004286	0.171593889693955
ENSG00000057663	2.03495166544464	-0.0950649711485943	0.618763809098324	-0.153636928583663	0.877896017813283	0.931588025325441
ENSG00000112297	9.01713119403536	-2.28695984018816	0.76053777229147	-3.00702992475658	0.00263813791559273	0.0217510092997486
ENSG00000130347	6.22423998796573	-1.78330688163049	0.750742784112527	-2.37538997293006	0.0175304179797668	0.0792449919992762
ENSG00000130348	2.27788604903042	-0.193566150939742	0.649486749149419	-0.298029407363953	0.765680719083245	0.860727077416047
ENSG00000178409	1.90926792565794	-0.901462437149985	0.700829178709597	-1.28627983042858	0.198345419016354	0.360547153603039
ENSG00000164494	2.23589639979646	1.26170181649642	0.643960232041277	1.95928530011392	0.0500793842979032	0.152091207394663
ENSG00000025796	31.2222853630338	-0.410572969750031	0.731240234040733	-0.561474807644624	0.574473899480451	0.72364325390035
ENSG00000112335	12.7757830265758	-1.62902908708962	0.779939620377022	-2.08866051233831	0.0367382938187416	0.1248562855788
ENSG00000118689	4.89440209919134	-0.343723076012904	0.766670035923404	-0.448332476694373	0.653913265477667	0.782716192238728
ENSG00000135596	6.98929933792936	-0.93140765079669	0.684191582260909	-1.36132579667066	0.173410754228958	0.333450572485339
ENSG00000155085	1.93943702387549	-0.0368220653706894	0.62215125109414	-0.0591850700387287	0.952804701179025	0.974753184355443
ENSG00000112367	2.01400297644517	0.845033796873426	0.587306907905051	1.43882829488197	0.150199177542067	0.304817360620583
ENSG00000168438	2.31251636655335	-0.774422860410884	0.680163503826602	-1.13858337892871	0.254876964154177	0.42221010811782
ENSG00000203797	1.97690559597527	-0.92117971043791	0.700371450389343	-1.31527307391787	0.188418144069001	0.349857745172796
ENSG00000009413	3.66089691769831	0.495720601520203	0.685224225862974	0.723442900600735	0.469407822366768	0.636345456873536
ENSG00000056972	11.2160042504573	-0.649393798687808	0.743827146553887	-0.873043961485428	0.382639116447879	0.556409964352556
ENSG00000112761	11.9725730811313	-0.481513606901693	0.738842314909652	-0.651713629802828	0.514585928273272	0.67796091657655
ENSG00000074935	1.9703420508532	1.31331200588239	0.632087507368383	2.07773764007803	0.0377335302181616	0.126900523824979
ENSG00000112769	10.1670339162095	3.94340338489532	0.73917508607882	5.33487053225009	9.56127532301484e-08	6.39126898911631e-06
ENSG00000152795	11.2503092514847	0.387174342224189	0.738280885039865	0.52442688151581	0.599981663647365	0.742018667075504
ENSG00000196591	25.3526010846948	-0.933588840354102	0.905796187670802	-1.03068311951585	0.302689443285252	0.475675799869504
ENSG00000178425	4.6310300057302	-1.34544184184942	0.762782055675107	-1.76386142259026	0.0777553132035964	0.203456598390686
ENSG00000123500	2.34928489091003	-0.568123083571289	0.669373373034604	-0.848738695708351	0.396026709159974	0.56848288292966
ENSG00000111817	16.8941080028148	4.69575472748129	0.779708249873625	6.02245099784744	1.7179539118098e-09	1.92055399382323e-07
ENSG00000164451	3.14314215966935	-1.61169976501749	0.786384471755447	-2.04950609136481	0.0404126528166348	0.132408105539697
ENSG00000111834	2.33009253916206	-0.361624333756541	0.665462149151024	-0.543418335990845	0.586841803879745	0.732732959051852
ENSG00000047932	5.6990863878675	1.41252896521576	0.756262642953238	1.86777567076403	0.0617933459877762	0.173299331913815
ENSG00000111860	3.11576531626199	-1.18262790551249	0.751933266053852	-1.57278306320841	0.115769058678585	0.25813155999723
ENSG00000111877	5.24117386924205	0.563240253230643	0.757482449010804	0.743568717620029	0.457137434313832	0.624674209502822
ENSG00000111875	14.2268136948847	-1.87396031078535	0.715242255807917	-2.62003579286374	0.00879205384728843	0.050302328861154
ENSG00000111879	1.95063164820969	-0.0439532748319802	0.628188763101816	-0.0699682602008853	0.944218922393134	0.969487805668579
ENSG00000111885	9.42360391938954	0.668749225322603	0.71737780940195	0.932213425837792	0.35122623837287	0.526900216132855
ENSG00000025156	2.23963768905316	-1.17418771350997	0.731830771563541	-1.60445250341324	0.108614345886262	0.247020490609092
ENSG00000172594	23.7990260808308	-1.86826285747771	0.808632223396545	-2.31039872444154	0.0208660896525211	0.0875050038442638
ENSG00000146373	1.95295839191331	-0.239190612524015	0.627448444629752	-0.381211579327697	0.703046257638437	0.817175661998083
ENSG00000111907	4.37642059423942	-1.23422510857278	0.749498231026646	-1.64673518559499	0.0996124886791052	0.236344680231082
ENSG00000111906	32.5582857708509	2.51545371376203	0.925766492111946	2.71715787425352	0.00658451911840027	0.0420216751611293
ENSG00000111912	3.80370028337024	-0.155782796276383	0.707184338425537	-0.220285981761439	0.825648436967209	0.899752071915825
ENSG00000203760	1.79558384175238	-0.83581749377617	0.676828203429075	-1.2349034652244	0.2168664336534	0.381901671865467
ENSG00000146374	2.09080756200989	0.813360341175049	0.600659710469884	1.35411169918284	0.175700744280116	0.336556462603329
ENSG00000118518	5.78358189458031	-1.19827551442074	0.822921107681297	-1.45612441245681	0.145358230072223	0.29854379594181
ENSG00000093144	64.0187363957463	-1.6595652978314	0.69372622164015	-2.39224818965002	0.016745514428658	0.0771698049434389
ENSG00000214338	1.82846217199312	-0.794650913027695	0.682640476012981	-1.16408408371698	0.244389938112409	0.409781318521039
ENSG00000196569	2.46056153126963	1.78637711208364	0.653208898108198	2.73477155203685	0.00624235825330843	0.0409256328760888
ENSG00000198945	2.9615180057124	-1.00278305690001	0.707734578722805	-1.41689142659902	0.156514673498116	0.312836357263189
ENSG00000164483	2.79455346307418	-1.44195053954917	0.771302549417131	-1.86950054895947	0.0615532073343632	0.172799085495501
ENSG00000079819	28.1169994953965	0.544091007435711	0.8696956073706	0.625610849157548	0.531570220940791	0.692247702868064
ENSG00000118507	1.85761526169448	-0.170114827330262	0.635679558969423	-0.267610976206402	0.78899878125093	0.874507367116415
ENSG00000118520	37.7175218537687	0.179195601868651	0.786038885621153	0.227972947835837	0.81966727129479	0.895639128256727
ENSG00000197594	12.5142831908355	-2.23880728218123	0.872090978299454	-2.56717170328585	0.0102531827635816	0.0557264350704636
ENSG00000118523	4.04571844477567	2.57158097159511	0.667367966518336	3.85331796042155	0.000116527907404808	0.00203109395594833
ENSG00000079931	2.10276715624593	-1.08250703952043	0.723077574239624	-1.49708285540285	0.134371700225508	0.283430743091149
ENSG00000144730	3.73049835108224	-1.8587469398519	0.804238580360661	-2.3111884772033	0.0208224465538378	0.0873868889676922
ENSG00000163946	65.7522031202737	-1.68061854006968	0.858626259029117	-1.95733419796644	0.0503081893307941	0.152304053338538
ENSG00000180376	30.6272139998094	-0.112853170627213	0.776966592402687	-0.145248420885416	0.884514736916608	0.935164662698454
ENSG00000114251	4.99596114920279	-1.3252086336645	0.819959967565044	-1.61618699215261	0.106053890305578	0.24341714150137
ENSG00000144771	1.79558384175238	-0.83074590688412	0.688959434399794	-1.20579799826364	0.227895387531636	0.390918966337336
ENSG00000138246	3.49083493280743	1.91454243772369	0.673355071385399	2.84328806462332	0.00446506940564793	0.0323842394029319
ENSG00000114686	3.76289143634098	-0.208462600973396	0.689811900356409	-0.302202094318305	0.762498007803769	0.858190779829828
ENSG00000198585	15.7239986767206	-0.443579962830291	0.89522944433428	-0.495493044422987	0.620252130643104	0.758384841616045
ENSG00000114670	2.66691036991509	-1.42520293487849	0.745094667861751	-1.91278101475145	0.0557760926176555	0.162248624734355
ENSG00000017260	248.084096800361	-2.86280453165218	0.742508788957489	-3.85558336039586	0.000115453979060777	0.00202138192742057
ENSG00000130770	27.2415350362436	1.82586555557725	0.76951670005686	2.37274324968169	0.0176565326415046	0.0792449919992762
ENSG00000196455	2.73443190846321	1.72129799346444	0.631438696572381	2.72599383409365	0.00641081959244448	0.0413609494899602
ENSG00000131375	3.67196243880357	-0.225990877384203	0.68793810417918	-0.328504666351991	0.742530116645436	0.843920293835058
ENSG00000144597	18.0940215624949	0.200431917816593	0.871947369172069	0.22986699071861	0.818195127112502	0.894446277549331
ENSG00000131373	11.3618961824918	-0.700837298116701	0.808854364503533	-0.866456718134751	0.386239751860187	0.559762751690087
ENSG00000206560	17.170848454153	-0.940287693052439	0.917986936634412	-1.02429310867951	0.305696851934474	0.479472275748217
ENSG00000131386	46.5878597875393	-4.13136610316047	0.932106809130634	-4.43228829860577	9.32382325368036e-06	0.000281189162683086
ENSG00000154813	2.42923208062104	-1.29150591365306	0.712807876542944	-1.81185696195832	0.0700083009077756	0.18921793375824
ENSG00000154814	11.0117090047927	-2.26867340329713	0.851261029615255	-2.66507372517981	0.00769714461862199	0.0466231432736545
ENSG00000131378	16.0537969765775	-0.459569915033062	0.821739737294817	-0.55926456294541	0.575981176385502	0.724225644413108
ENSG00000131374	1.81771697915335	-0.578353402699366	0.653872918935309	-0.884504291202471	0.376424046992235	0.550707021818063
ENSG00000069535	11.4043454389704	1.50587171171391	0.756878950466325	1.98958064666234	0.0466371498227055	0.145413890275093
ENSG00000114166	2.48993162433964	-0.899601533245171	0.702213069257613	-1.28109483094104	0.200160359243422	0.363133679164618
ENSG00000129810	2.70756245258268	0.256256608181985	0.666202317757204	0.384652831957539	0.700494645856333	0.815441164045326
ENSG00000170142	19.4108785351485	-0.2873637157315	0.792881111986096	-0.362429765809	0.717030899402459	0.827117657307515
ENSG00000174748	128.3588558178	-0.778277068036096	0.900344271566181	-0.864421635828543	0.387356311695696	0.56087948303593
ENSG00000174738	1.98218819754483	-0.311718885700499	0.627764766559477	-0.496553649241743	0.619503845853834	0.75784258195305
ENSG00000151090	1.97959420613034	-0.74663944028456	0.685075348569863	-1.08986470151526	0.275772747648799	0.446407968519533
ENSG00000077092	11.6932819375467	-2.07609442565973	0.785005707655913	-2.64468704547271	0.00817665016717782	0.0481538598401281
ENSG00000077097	6.86617543676228	0.507598224038807	0.818950685411551	0.6198153723795	0.535379346797336	0.694795374368454
ENSG00000151092	12.4898851727899	-1.71623732970219	0.798696252794243	-2.14879852471816	0.0316503744079505	0.114543725062697
ENSG00000151093	5.4238059864678	3.15545485171834	0.696858809581553	4.52811216322732	5.95129911848225e-06	0.000197888325560199
ENSG00000163491	1.79558384175238	-0.83074590688412	0.688959434399794	-1.20579799826364	0.227895387531636	0.390918966337336
ENSG00000187118	77.0063756779782	2.99691404680088	0.942173341794115	3.18085209362225	0.00146842579008544	0.0140816883342325
ENSG00000163512	4.9699288046329	-0.109143020973754	0.716169628818955	-0.152398281889925	0.878872812103873	0.93217301302044
ENSG00000163513	3.50721578835019	-0.517850086685792	0.68238533596547	-0.758882202462798	0.447923026303285	0.616581604600332
ENSG00000144645	11.2851980086228	-3.18891248944736	0.896144223569511	-3.55848133099081	0.00037300529798763	0.00498673474670473
ENSG00000091317	5.4356011522916	0.314658300156259	0.726775582924643	0.432951116615712	0.665050283303248	0.791226795768488
ENSG00000144635	11.279122804504	-0.706823198801502	0.856082920416377	-0.82564805574876	0.409003766353137	0.580986227652027
ENSG00000183813	1.83267260869451	-0.821713273370062	0.753725631093331	-1.0902021099881	0.275624124110913	0.446404457981494
ENSG00000170266	2.45925236329291	1.81582747394218	0.633393759674105	2.86682248792042	0.00414615497989004	0.0305496237381898
ENSG00000153560	7.90865422608378	0.685021287180735	0.78425305448725	0.873469708866619	0.382407109791174	0.556197330615965
ENSG00000076242	2.22522267996948	0.985215552435577	0.601969402337289	1.63665387079517	0.101702812630177	0.238035303543473
ENSG00000093167	14.7631518935231	-0.596984481922825	0.825467671704506	-0.723207585695166	0.46955235908539	0.636408339529613
ENSG00000144674	11.1894458136474	-0.988972586968202	0.721564455697605	-1.37059493321642	0.170501263327613	0.330242914373849
ENSG00000144668	13.0297338548366	1.00646235710141	0.827449710057978	1.21634263069702	0.223854428238773	0.388301795799947
ENSG00000136059	4.44023610528129	-2.05607820333958	0.845744588600332	-2.4310864427076	0.0150536225752672	0.0723555884195942
ENSG00000187091	2.39768674323586	-0.267106741676868	0.676654374561264	-0.394746197939025	0.693030204704692	0.810535325993005
ENSG00000172936	7.63268454345785	-1.69810800260521	0.831945040294004	-2.04113002705696	0.0412379044925298	0.134230207193556
ENSG00000172939	2.10701037170076	0.148409364506148	0.63071306475918	0.235304091192108	0.813972719950817	0.891976135937198
ENSG00000160867	3.71761543804196	-1.64933226526891	0.755481541845619	-2.1831536231046	0.029024498753975	0.108783150243222
ENSG00000087206	2.47497152179701	0.756943531315049	0.619666093299834	1.22153453206418	0.221883699204306	0.38653785750691
ENSG00000134057	2.11269841852456	-1.07149766983392	0.690984932441385	-1.5506816712314	0.120977989055934	0.265815412076814
ENSG00000074276	3.5607469637411	2.46349062711511	0.701369851385264	3.51239880392565	0.000444081084711086	0.00569055682463771
ENSG00000146083	3.9857025541158	0.239299223189298	0.758541369064207	0.315472870628685	0.752402646295794	0.852153494948808
ENSG00000113194	8.67208155286005	-2.22577759732258	0.81461046463882	-2.73232139033401	0.00628897600535353	0.0409523826922544
ENSG00000048162	285.980273024105	0.144056707720359	1.1232400299967	0.128251045077856	0.89795030543945	0.943648262636855
ENSG00000170085	4.77024290979192	-1.55895405644637	0.728469705010452	-2.14003965535396	0.032351562128604	0.115740781969437
ENSG00000124562	2.30127894663887	0.295893159755025	0.628875553866413	0.470511467548442	0.637989643176262	0.77120150006616
ENSG00000113742	5.06997078514553	-0.888630682128612	0.739592394630026	-1.20151408881529	0.229551844674199	0.392479092071104
ENSG00000113734	10.774327870276	-2.24336243778837	0.896012324018213	-2.50371828339135	0.0122895845492614	0.0629428643107512
ENSG00000113732	3.62785088718173	-0.0606239162066908	0.715073714087985	-0.0847799534681698	0.932436330967133	0.963185784609031
ENSG00000113719	12.9090195652526	-0.140705578024661	0.82242987138703	-0.171085198774895	0.864156773949754	0.922791917373222
ENSG00000120129	6.92202119299677	0.484781874284325	0.769086400741123	0.630334737185794	0.528475600182205	0.690612013913196
ENSG00000174705	2.4071554974501	0.860277334610178	0.638857698947102	1.34658678454998	0.178113352759408	0.338974751773409
ENSG00000072803	1.85287762806289	-0.403249201190978	0.640392889671687	-0.629690316202158	0.528897219560074	0.690848020070007
ENSG00000070831	1.83719968680424	0.108800604685955	0.618316360203185	0.17596268138563	0.860323260872282	0.920219532378542
ENSG00000145936	1.79558384175238	-0.83074590688412	0.688959434399793	-1.20579799826364	0.227895387531635	0.390918966337336
ENSG00000134516	1.80681025225607	-0.340348992168515	0.646219344605205	-0.526677195614509	0.59841777439687	0.741192139291176
ENSG00000184347	22.7446888036055	-1.39202587813451	0.847993020275943	-1.6415534619395	0.10068257896804	0.23773701457712
ENSG00000113643	2.08536031130176	-0.173337253197138	0.637248280957783	-0.272008977311971	0.785615116622277	0.873554108403521
ENSG00000113645	11.1357612167659	0.573163506428655	0.805902705113648	0.711206827811588	0.476956078143273	0.643268417493322
ENSG00000038274	1.82511049493774	0.616211500005011	0.603224745679529	1.0215288819275	0.307003932599097	0.480940685907839
ENSG00000072571	2.12548712721639	-0.551846704701184	0.672960123430948	-0.820028833042452	0.412199670435088	0.584069637915452
ENSG00000170584	24.9093951274939	3.98118934159986	0.806001200631252	4.93943351260746	7.83498521583997e-07	3.51970475760547e-05
ENSG00000113328	2.79326446630687	0.544258426924735	0.653221068799387	0.833191782875399	0.404736576144441	0.577533441839911
ENSG00000118322	2.27482776374927	0.254733851557154	0.636390310836839	0.400279273928896	0.688950831772776	0.808027028115227
ENSG00000135083	2.76721659859781	-1.05178712373003	0.736622774545298	-1.42785040060604	0.153334922396068	0.309341517366555
ENSG00000170234	4.42565592931404	-2.08816571917085	0.826268080931819	-2.52722544578502	0.0114967675766071	0.0603115218177352
ENSG00000113312	5.4098055844368	0.901165759652519	0.714190142038232	1.26180089391976	0.207020440452457	0.371628055341564
ENSG00000170214	3.44530757200708	-1.54770713468127	0.745380636351486	-2.07639836507833	0.0378571223460662	0.126986850125139
ENSG00000164332	2.17811612041752	-0.0555403896143421	0.65502344343089	-0.0847914531477407	0.932427188470422	0.963185784609031
ENSG00000145860	4.44729858863268	1.36996648510777	0.660406734841987	2.07442839818337	0.0380395421866449	0.12740102868709
ENSG00000113272	2.08030351127464	1.27941512761162	0.607710677737702	2.10530302408779	0.0352649390505143	0.12160231178802
ENSG00000162623	9.30620508172306	-1.75971943060921	0.783610939328342	-2.24565449803128	0.0247261468227652	0.0974023912507955
ENSG00000039600	4.25476088722586	-1.79269203313627	0.834355897310024	-2.14859395003491	0.0316666016915996	0.114543725062697
ENSG00000151500	23.5683867552073	-2.78082955708439	0.848096014292931	-3.2789088855733	0.00104209276176879	0.0109690413430339
ENSG00000113249	4.54817873285542	-1.76365148651563	0.810626627442691	-2.17566438950998	0.0295803648050094	0.110039635912611
ENSG00000082516	2.86271295659306	-1.49153083374317	0.74289756267771	-2.00772072581188	0.0446729769432883	0.141712124510901
ENSG00000155506	19.7429339678111	-0.262119548665496	0.709229463703021	-0.369583558044699	0.711692803797521	0.823156642851075
ENSG00000055147	2.64709854660109	-0.34885521829811	0.714619059441027	-0.488169485111388	0.625429796827632	0.762105869527695
ENSG00000155511	3.02690006687397	-1.55240116207912	0.785958299892052	-1.97516988152213	0.0482488726097741	0.148832392959931
ENSG00000145888	2.83172635513634	0.449020158412134	0.693813921156514	0.647176634426223	0.517517631743522	0.68064590755071
ENSG00000145907	17.6366044272232	0.812832403742192	0.876941757497477	0.926894399534317	0.353981365290808	0.529271649604127
ENSG00000177556	20.6485751479239	-3.11772378863578	0.941733772065631	-3.3106211979605	0.000930891301618289	0.0101103839190837
ENSG00000123643	1.90279750155377	1.23116340584738	0.626014619770278	1.96666877572152	0.0492214088710125	0.150372320339662
ENSG00000196743	1.93856373349027	0.740018277281487	0.606403598352156	1.22033952188347	0.222336193450914	0.386779498853196
ENSG00000198624	117.340479464042	-4.83265289123177	0.975299739661105	-4.95504376214743	7.23140117424706e-07	3.30200036717028e-05
ENSG00000145901	32.2566838630002	-0.64761614074562	0.743835171715386	-0.870644687655907	0.383948188392867	0.557688184036593
ENSG00000070614	5.44533367558018	1.30736772808738	0.694975328161963	1.88117142452387	0.0599486035378705	0.169592820828775
ENSG00000070814	13.126104646515	-0.936025973489847	0.850034817230039	-1.10116192244927	0.27082619072431	0.440772344542276
ENSG00000182578	9.04196091552011	-1.75465626253506	0.797920992927918	-2.19903509004879	0.0278754273061639	0.105574924446943
ENSG00000113716	12.0080062836845	1.05479191672566	0.684294370444462	1.54143006618709	0.123212151216954	0.268464279337196
ENSG00000132915	3.4051167350868	-1.33648441078094	0.754295523730607	-1.77183128990469	0.076422566841604	0.200942385807364
ENSG00000155846	1.99845604711153	0.0920061530237452	0.631329047692089	0.145734072208599	0.884131322776509	0.935164662698454
ENSG00000183111	2.02959698009972	0.205346968381034	0.61613750946548	0.333281069933853	0.738922127367887	0.841615124539861
ENSG00000157510	2.33517617936019	-0.799727176158659	0.665645532124221	-1.20143099827705	0.229584057714424	0.392479092071104
ENSG00000173210	22.1509087024972	1.37777232323549	0.842062013118084	1.63618866754684	0.101800107453123	0.238035303543473
ENSG00000169247	2.15265001772063	-1.10702111100912	0.708293879401648	-1.5629403884505	0.118066616717941	0.261545590296935
ENSG00000169252	1.8837010376432	-0.901921809577201	0.677476310199597	-1.33129645420587	0.183091484483034	0.344290400308667
ENSG00000145868	2.14740383044932	-0.110309429320364	0.653003236651	-0.168926313269286	0.865854601630604	0.923383581835469
ENSG00000164270	2.16273704881733	1.55273046593048	0.65049272071082	2.38700667431567	0.0169861828952209	0.0778046399805046
ENSG00000176049	1.80458868195604	1.13238616444257	0.602047960379178	1.88089029274243	0.059986843979716	0.169626993617304
ENSG00000113649	4.64059675776176	-1.35707333410959	0.775466971244084	-1.7500079106302	0.0801169487211549	0.207459383190083
ENSG00000156463	3.2880235868288	-0.827685016533726	0.743269563328858	-1.11357313331492	0.265462357652432	0.434746802199593
ENSG00000145817	2.44174425007716	-0.630577650476179	0.6794526994116	-0.928067032513453	0.353372799327931	0.52879511443395
ENSG00000113580	3.54810860252006	-0.00326420588052003	0.691146471725104	-0.00472288583398619	0.996231696319711	0.997154417866163
ENSG00000113552	4.2577860231544	0.732212626295937	0.738856636468411	0.991007714021179	0.321681813550384	0.496733717328099
ENSG00000113555	6.73674819589287	2.359924955324	0.66370158800724	3.55570183643775	0.00037697141092331	0.00502938812433486
ENSG00000081791	4.02284600522068	0.122463203219082	0.731727108511136	0.167361850879437	0.867085340352734	0.923789245292002
ENSG00000156453	6.00729358528208	-0.984631967658795	0.767528004246129	-1.28286129263245	0.199540675884617	0.362415053903601
ENSG00000197948	29.2995443011719	2.73118631649354	0.74298590636554	3.67595979021146	0.000236956846469261	0.00349528387636396
ENSG00000164620	316.098113729316	-3.99463049181428	0.774616459568398	-5.15691403464369	2.51052990519135e-07	1.41363839862121e-05
ENSG00000171720	2.80903182845174	0.00871132354625173	0.650893252016565	0.0133836439681357	0.989321715897296	0.995153894799576
ENSG00000138650	2.16744081229495	-1.11467388293106	0.701336953538853	-1.58935569743839	0.111980110662707	0.252120585042302
ENSG00000146007	24.1566326027274	-1.0753692790378	0.755539000617531	-1.42331405547412	0.154645134242316	0.310631676092682
ENSG00000170445	57.1998392678109	1.03487682996771	0.89478338034271	1.1565668883695	0.247449356888134	0.412860063314353
ENSG00000256453	159.726586140147	0.0665457369908282	0.871011420803109	0.0764005332208736	0.939100445398477	0.965987072766677
ENSG00000131495	139.246949938677	-1.33499097260654	0.818640470717158	-1.63074147975733	0.102944880162215	0.239159657102042
ENSG00000113119	15.8228107696906	0.867960131325745	0.747122902542282	1.16173674822748	0.245342413760219	0.410741082060744
ENSG00000113073	5.78849456955709	0.88514645131489	0.769964714155095	1.14959352687504	0.250311325521768	0.416585891859122
ENSG00000171604	19.8377221245804	-0.802149628922759	0.812114976332218	-0.987729142178284	0.323285318149702	0.498378983091457
ENSG00000170469	6.09851194929795	-1.48824846619214	0.777002902485564	-1.91537053649525	0.0554452658635309	0.16167560282263
ENSG00000170482	35.7912970441424	-2.07919631338003	0.678919790012534	-3.06250656405471	0.00219491661507668	0.019103140043164
ENSG00000120727	340.564785542968	-5.60398798293961	0.910943645896547	-6.1518492479567	7.65846577022149e-10	9.73676314786591e-08
ENSG00000280987	26.4411419093638	-3.9130089832782	0.890774480483662	-4.3928166657329	1.11891479847708e-05	0.000319605442877769
ENSG00000120725	15.7853164388732	-0.919291970877938	0.812711842674414	-1.13114134999288	0.257995602680186	0.425985100019946
ENSG00000044115	50.0235772398241	-1.62380710554955	0.724856497712136	-2.24017734637791	0.0250794117374623	0.0981974068271168
ENSG00000120705	3.41072956240129	-0.879641486056599	0.762040859672241	-1.15432325562561	0.24836766562827	0.413882278060576
ENSG00000120733	2.40575354550841	1.15353694849965	0.62388206303109	1.84896636216029	0.0644626700576174	0.1786985688985
ENSG00000158402	1.9073607885531	-0.404073649259754	0.642438920499029	-0.628968196612186	0.529369877398157	0.691186928121154
ENSG00000094880	2.15256230265947	1.39507166008762	0.602057948141057	2.31717173470613	0.0204943785898449	0.086683333839892
ENSG00000112984	26.1400151773872	1.26429031204021	0.826352698881334	1.52996452211233	0.126025510850989	0.272143643368974
ENSG00000112983	2.02735746668095	0.193136663873581	0.607288422687575	0.318031196805709	0.75046127285042	0.850549011215193
ENSG00000061492	2.18203429249731	-1.1071989527045	0.732843759880726	-1.51082538095801	0.130832946314984	0.277955709012567
ENSG00000120729	4.41473463740608	2.197209023221	0.71401741707059	3.07724849659204	0.00208921056097513	0.0183307730410863
ENSG00000120708	65.3806002149978	-1.46360141996851	0.854636153129673	-1.71254330232674	0.0867965916993274	0.217239764252024
ENSG00000145826	34.8260047778668	-2.94144157683867	0.800973112847353	-3.67233497561764	0.000240344354016342	0.00351781668497056
ENSG00000145839	4.51364789903774	-2.07225633017892	0.844994419699031	-2.45239055059916	0.0141910543648446	0.0694451294352094
ENSG00000145824	3.80116504252618	2.57905591254844	0.690379318492884	3.73570853509718	0.000187187381610936	0.00292463369244652
ENSG00000113648	151.341406894855	-2.94170737168693	0.939100913490029	-3.13247205857197	0.00173340925795241	0.0160105778184664
ENSG00000164615	2.07258101139938	1.40964766953324	0.632991879991623	2.22696011448345	0.0259499395845431	0.100573465789706
ENSG00000113615	2.54267589842003	-0.704481182994713	0.718472893146325	-0.980525764736453	0.326826658063019	0.502166836701567
ENSG00000152700	5.45498683949201	2.56342018262558	0.658545311581736	3.89254943819826	9.91962767792442e-05	0.0018067097152714
ENSG00000119048	7.21175876688221	-0.0403612971350847	0.809338962301518	-0.0498694601583362	0.960226414273363	0.978178801280202
ENSG00000081059	3.64185875824645	1.10162048382867	0.629815835639301	1.74911525162028	0.0802710993930252	0.207588988796295
ENSG00000213585	12.9919954764663	-0.74127928543547	0.793844187793409	-0.933784358232754	0.350415139653678	0.526419844509932
ENSG00000170606	24.1572860328986	2.04986612750499	0.760429361522858	2.69566935632242	0.00702473578085726	0.0437624606136504
ENSG00000072364	256.884993464064	2.41123255645071	0.917887091696763	2.62693808232276	0.00861570098096423	0.0497095945199313
ENSG00000164406	13.3190978834657	-1.6608083354828	0.859822586418969	-1.93157095628275	0.0534124835173345	0.158019211128007
ENSG00000164405	42.9454088429042	-1.77248555516141	0.769547731563666	-2.30328215192039	0.0212629731832334	0.0884343284926784
ENSG00000164403	6.43494898886941	0.42348439777277	0.652157016979312	0.649359566403628	0.516105992399766	0.67934049019896
ENSG00000164402	3.5420198896389	2.19407963155665	0.718557025074744	3.05345234267026	0.0022622465128188	0.0194621264972403
ENSG00000125347	16.1103894359626	0.150210884235792	0.833037120818992	0.180317155720641	0.856903588098526	0.91888412907304
ENSG00000197208	4.02912172325155	0.558835814260815	0.704354865799316	0.793400942331301	0.427544261904721	0.598874431914525
ENSG00000139343	30.6696609413271	-1.32125485621201	0.886868731380372	-1.4897975421408	0.136277477596911	0.285777220161181
ENSG00000072682	3.07071477216863	-1.63097227110711	0.76365834403452	-2.13573554698616	0.0327009752621086	0.116629880967828
ENSG00000164398	1.92185758246191	-0.94049633647179	0.702806833644755	-1.33820032966153	0.180831141693009	0.341341811568406
ENSG00000273217	1.96700454932638	-0.707608183802782	0.682879687843661	-1.03621208303502	0.300103210921186	0.47287222833851
ENSG00000158985	3.11909813855342	-1.60850436748845	0.818645423344914	-1.96483645009123	0.049433169950519	0.150764192831216
ENSG00000169567	50.9967125528354	-1.13678306197016	0.803688300249205	-1.41445764684849	0.157227574439754	0.313525457147877
ENSG00000096384	40.5416979979792	0.719352816661565	0.78808111896466	0.91279031986785	0.361352830414299	0.536361741512007
ENSG00000066583	5.88632485296148	2.5251550527452	0.634941684147888	3.97698736086928	6.97938731335592e-05	0.00138392499510091
ENSG00000164244	2.88905676693711	2.14111303298657	0.663423314623031	3.2273707989946	0.00124933447224256	0.0124053364747638
ENSG00000136997	16.0086565347833	-0.536903111916795	0.861858046500137	-0.622960026998727	0.533310790086665	0.693539342744071
ENSG00000173334	1.94640660681704	0.549850008576488	0.595103960639185	0.923956224364409	0.355509107995895	0.530851988726903
ENSG00000164961	2.44305547166709	-0.814912113900494	0.666023940034617	-1.22354778096736	0.221122868888984	0.38581916840096
ENSG00000104549	4.19909035566649	-2.05615712442396	0.765023658757645	-2.68770396952566	0.00719451474749094	0.0444701941112786
ENSG00000170873	8.8449029038788	0.160026393931989	0.764089739453309	0.209434030676142	0.834109429126333	0.905165780494584
ENSG00000147684	60.4895133051686	0.847134874410787	0.871208821884138	0.972367190427105	0.330867908237248	0.506263680020556
ENSG00000170881	7.63634968644605	0.535632680967932	0.799779093135737	0.669725784988762	0.503032611263374	0.667143270900331
ENSG00000176853	2.19211550782747	1.61817289631627	0.605123877218384	2.67411840325099	0.00749259925804652	0.0458320882916732
ENSG00000156802	2.83663832209034	-0.534641962936624	0.680025156903205	-0.786209094633135	0.431744998851253	0.601917407275053
ENSG00000147689	113.45185751441	4.16394589197514	0.9448763406972	4.40686861616481	1.04875757844303e-05	0.000304939199041462
ENSG00000136986	6.47076311284367	-2.19601209377579	0.830562687521858	-2.64400523496668	0.00819313889982221	0.0482071802417851
ENSG00000172164	40.0978790779134	1.54380252446907	0.874310249035226	1.76573764996191	0.0774398731755931	0.202794885973565
ENSG00000172167	52.524678880358	5.76259491708472	0.857366011118553	6.72127754349232	1.80138095584153e-11	3.03798819750456e-09
ENSG00000172172	2.1023079052717	-1.06928022803614	0.68812693637284	-1.55389968262597	0.120208347456531	0.264482838448642
ENSG00000155792	2.2426890326972	-0.51101662903629	0.666687801938559	-0.766500643255183	0.443378469268265	0.61219463260976
ENSG00000136982	3.00434702886709	-0.459006420397278	0.698756295383064	-0.656890568900916	0.511251282816066	0.674990525894034
ENSG00000064313	3.89486853950846	-0.203252750344103	0.769064859754673	-0.264285577173477	0.791559873053765	0.876043165372699
ENSG00000136960	1.83601427494917	0.627475234995808	0.595884384035446	1.05301506769891	0.292334086362434	0.464699262091327
ENSG00000184374	3.01783381140749	-0.993512903736135	0.738679625833696	-1.34498484727371	0.178630127965973	0.339758800155873
ENSG00000182197	11.3457459833331	1.45479791361668	0.858568112050177	1.6944467109811	0.0901804297282761	0.222330762873818
ENSG00000147677	58.1528052418198	0.00472823442214857	0.90560478858305	0.00522107930717391	0.995834200356474	0.997064384668218
ENSG00000147642	4.86683740113271	-0.291173568690166	0.740317523251053	-0.393309032334528	0.694091247864874	0.811071279258305
ENSG00000147654	19.8067413253373	-1.27828061274177	0.822481477826318	-1.55417556164311	0.120142545168367	0.264465956211152
ENSG00000120533	37.6853170379737	-3.67413168743508	0.948091187142053	-3.87529357646543	0.000106496226241279	0.00192883109203479
ENSG00000120526	10.7814026235922	4.13196450747434	0.738584922930992	5.59443386831821	2.21342815367787e-08	1.77183557388238e-06
ENSG00000104412	5.037737226997	-0.784780958589968	0.799374900013173	-0.981743307898503	0.326226323886177	0.501529444664237
ENSG00000174429	1.79558384175238	-0.83074590688412	0.688959434399794	-1.20579799826364	0.227895387531636	0.390918966337336
ENSG00000147650	4.53042125105783	2.87167370216171	0.714114491314974	4.02130713924289	5.78760827690464e-05	0.00119512267730732
ENSG00000147647	105.122513514151	-1.87515066497065	0.800665134495456	-2.34199115732983	0.0191811693709993	0.0833583794916617
ENSG00000164935	12.561880625783	-2.2358261590925	0.9423266900478	-2.37266563995878	0.0176602426648603	0.0792449919992762
ENSG00000164934	57.696851190738	-1.91012166640709	0.896204629680914	-2.13134545743998	0.0330606927135085	0.117524962474994
ENSG00000164933	5.03724271327344	-0.764277962589028	0.768937999502473	-0.993939645437655	0.320252251652984	0.495233865899821
ENSG00000164932	2.73983040900739	1.18665082741506	0.604861825707294	1.96185438885559	0.0497794393617448	0.151251117535873
ENSG00000164930	2.09340136358605	1.51490130890176	0.642467065280248	2.35794391770253	0.018376468963272	0.0808365161179482
ENSG00000155097	2.77627214280018	-1.217974710528	0.77346214163014	-1.57470501136748	0.115324550549049	0.257494623195603
ENSG00000155096	5.32075069450937	1.94637894693695	0.602547426587066	3.23025020281238	0.00123681929831926	0.012372066523355
ENSG00000155090	7.69815323570743	-0.759299590018421	0.838387674650199	-0.905666451185872	0.365112424833834	0.539760365395025
ENSG00000104517	3.53246676860857	0.562603887672742	0.634556792646277	0.886609195886988	0.375289341181105	0.549791253551352
ENSG00000174226	1.81352356365659	-0.791136684322619	0.681409609566593	-1.16102953820363	0.24562988733355	0.410994348464445
ENSG00000186106	3.53270216372092	-1.82344426300983	0.764266867464837	-2.38587375776004	0.0170385988515645	0.0778809544002974
ENSG00000132549	7.30703546107342	-0.592708553428062	0.759160015276774	-0.780742585885497	0.434953908250878	0.604035369693444
ENSG00000104375	5.81071652705756	-2.35727665441463	0.904995559305784	-2.60473836603451	0.00919444403092571	0.0518300090411183
ENSG00000132561	2.07198982605707	-0.115674826161118	0.630146656486837	-0.183568102711236	0.854352288190773	0.918067656053857
ENSG00000147649	9.95521912536774	-0.52268888469673	0.793664915693465	-0.658576276160614	0.510167901317335	0.673849800802934
ENSG00000104324	3.82852843462911	-0.359023003734355	0.733172411053847	-0.489684279333838	0.624357327867829	0.761680698757291
ENSG00000169439	32.5151462788949	-0.117306061223902	0.76763943239223	-0.152814011727272	0.878544947758343	0.932016597065625
ENSG00000156471	5.19549671018476	1.10567944901127	0.776831539217731	1.42331946270448	0.154643567450089	0.310631676092682
ENSG00000156469	1.82400387500962	-0.843436865900902	0.675002698375266	-1.24953110251419	0.21147088492873	0.376800554514395
ENSG00000164938	4.01836663263771	2.12491324709889	0.645904338860058	3.28982655674538	0.00100249155649872	0.010655992216947
ENSG00000175305	23.496378437495	1.72414251447859	0.865768523000477	1.99145899703453	0.04643044873865	0.145086761263329
ENSG00000164941	3.66662007670147	0.679829127756824	0.67331609657985	1.00967306620183	0.312651950603671	0.486848042198416
ENSG00000162244	7.06369104728139	3.49621828198539	0.761623700859285	4.59047988926927	4.42228067524261e-06	0.000153927792520818
ENSG00000164944	2.31067605096493	0.447362308208555	0.607845645475603	0.73598011524541	0.461742799190794	0.628243401119616
ENSG00000188343	24.3945926160058	-2.09552556866942	0.890977406675208	-2.35194018722555	0.0186757777405294	0.0817158845610075
ENSG00000123119	3.77586895854437	0.224593091318378	0.710248967106582	0.316217413498435	0.751837491322767	0.851662175705245
ENSG00000104327	10.9045670195068	-2.54885448256723	0.878038907223684	-2.9028946913373	0.00369730940192107	0.0281047528277329
ENSG00000104325	84.3647691805422	0.6109451332236	0.80797630678207	0.756142386967773	0.449563830780231	0.617840584734849
ENSG00000164823	2.69034594983323	-0.00539054789979672	0.678890471647677	-0.00794023207707391	0.99366467798739	0.995910029178441
ENSG00000104312	3.87561160752642	-1.91573172695598	0.7995733946704	-2.39594231089403	0.0165776992433809	0.0767236273333918
ENSG00000176623	55.0694245287559	-0.971405219028563	0.850545351551018	-1.14209691141942	0.253413739134098	0.420467983118279
ENSG00000123124	17.4144742873121	-1.65898752729304	0.840399438660925	-1.97404644859881	0.0483764616510198	0.149036647929898
ENSG00000147614	7.85471127911177	-1.9328251393951	0.896322334683934	-2.15639515451398	0.0310528227196747	0.113065635426356
ENSG00000164879	2.05415425597929	1.47966887616203	0.613133453238263	2.41329007306184	0.0158092320359747	0.0746591846476764
ENSG00000133740	140.813252562216	1.22414720746902	0.961109773851984	1.27368094756005	0.202776511304872	0.366138373517346
ENSG00000104497	2.35524416350262	-0.604986551015591	0.701222062362629	-0.862760291621756	0.388269275521532	0.561825035144301
ENSG00000104231	4.53659012203055	2.60114072722781	0.720216975609758	3.61160707858296	0.00030430538797876	0.00419811943756229
ENSG00000170323	1.85421361984202	-0.403592150052998	0.640518389647337	-0.63010236173736	0.528627614591111	0.690634989524232
ENSG00000164684	3.59184062465914	-1.78766481053864	0.83538287164645	-2.13993471881383	0.032360042818959	0.115740781969437
ENSG00000205189	8.82810204960184	2.1890837961517	0.728230115667063	3.00603305061956	0.00264680227253605	0.0217790176841672
ENSG00000164683	1.82767801986485	1.00888346758104	0.593493430906124	1.69990671344199	0.0891484739379256	0.220541283866276
ENSG00000164751	1.85498799639162	-0.384624872450173	0.660597156590334	-0.582238159236729	0.560406273472534	0.713744701865234
ENSG00000091656	2.71229023592013	-0.860269202019976	0.664471986120385	-1.29466587002829	0.195435518542546	0.358372144295778
ENSG00000128590	6.18619048038227	0.345259004645369	0.704626510830969	0.489988666816131	0.624141918498349	0.761561196752596
ENSG00000091136	47.7208415748097	-3.0208445662008	0.694519208445153	-4.34954790230162	1.36418483123031e-05	0.000374978317040274
ENSG00000091137	2.79678905778081	-1.50588322616482	0.730661569487778	-2.06098594623022	0.0393043808668128	0.12985385734511
ENSG00000075790	2.94614347754918	-0.591105723739143	0.718869863795864	-0.822270835805962	0.410922771270614	0.582642302409503
ENSG00000164597	70.0949806008492	3.58786828645964	0.878178507127555	4.08557970542373	4.3966903746679e-05	0.000948054465876117
ENSG00000105856	72.3558545060856	1.4471003156659	0.680258805704608	2.12727906427761	0.033396903201005	0.117966612115105
ENSG00000105851	5.19002209432353	-2.22091190911463	0.881846839531362	-2.51847805033228	0.0117863229503379	0.0611043989325886
ENSG00000105835	75.1027346462498	-0.552228315671186	0.80511505973184	-0.685899871075715	0.492776251504992	0.658117654945081
ENSG00000128536	3.10662463295067	2.23692241207212	0.687556921786669	3.25343595735944	0.00114018423005697	0.0116241423705808
ENSG00000185055	221.222319582041	-0.738198543789893	0.606582706972223	-1.21697921042727	0.223612125863365	0.388089139212542
ENSG00000091127	2.05127802372519	-1.05416316694248	0.688632730701749	-1.53080607404217	0.12581732799071	0.271842570707019
ENSG00000135250	6.84369763123779	1.60809950627841	0.710929520222247	2.26196755168599	0.0236994081523732	0.0950321351020331
ENSG00000005483	20.1656502118569	-1.45721289071315	0.746800538159273	-1.95127455894035	0.0510243937798707	0.153665661527488
ENSG00000161057	2.2331730852806	0.339632573524216	0.60957192689265	0.557165706851897	0.577414217631678	0.725150840039473
ENSG00000105821	129.02907124528	-2.12894528002252	0.810446044397578	-2.62688095615916	0.00861714747692825	0.0497095945199313
ENSG00000105819	102.854963975799	0.3676089309951	0.883885047127982	0.4159012896412	0.677482235787041	0.80040554281655
ENSG00000161048	52.9614420178197	1.2414725616142	0.824702637273184	1.50535781687207	0.132232108046452	0.280000743478061
ENSG00000161040	4.58773894798738	0.156141474900127	0.747965996098259	0.208754777242059	0.834639676000325	0.905286660954517
ENSG00000128606	1.97086793522799	0.270496401981006	0.602900861501695	0.448658177908816	0.653678258535343	0.782716192238728
ENSG00000127951	1.97450055083014	-0.700993898253755	0.683108300027446	-1.02618266858358	0.304805489144073	0.478305612683971
ENSG00000135205	6.19046234714547	1.18826582256577	0.716179860276632	1.65917235107224	0.097081067343987	0.233138385429041
ENSG00000127947	2.01842800325618	0.730902102182994	0.592958785205681	1.23263559022819	0.217711752325078	0.382110840753389
ENSG00000187391	4.57657078045257	-0.0892731416112864	0.798988611961396	-0.111732683388483	0.911035363984384	0.951219181885935
ENSG00000153993	1.90926792565794	-0.901462437149985	0.700829178709597	-1.28627983042858	0.198345419016354	0.360547153603039
ENSG00000135164	106.649386304453	-2.72531996649359	0.712938168541378	-3.82265964532296	0.000132019949210523	0.00224625131503819
ENSG00000135185	22.4003010127056	-0.478868061919391	0.783898677358226	-0.61088004834145	0.541278994231008	0.698716503801286
ENSG00000005469	21.9588459039589	-1.30952866379344	0.840951969917626	-1.55719792644248	0.119423500547665	0.263650656299304
ENSG00000005471	39.2804213802932	-1.27188034105882	0.858321990864546	-1.48182192067305	0.138387684796963	0.288059630248318
ENSG00000085563	6.38629398627102	-1.39484514329862	0.794795966845184	-1.75497259860947	0.0792639948576568	0.206073673880131
ENSG00000075303	2.37842847493754	-1.23038349109986	0.711490924648512	-1.7293031414388	0.0837548547033135	0.213287054861933
ENSG00000006634	4.65726420026088	-0.61913466550958	0.749937385888513	-0.825581811441551	0.409041356357373	0.580986227652027
ENSG00000008277	2.37418458966445	0.367167865586925	0.612208946902615	0.599742730720547	0.548677705639079	0.704340970770895
ENSG00000127954	4.31700705394072	-0.837115311608776	0.817117851616191	-1.0244731649823	0.305611839474202	0.47945491583613
ENSG00000127914	40.7473570549527	-1.51395730622776	0.859160508991264	-1.76213558512517	0.078046392214471	0.20388912454417
ENSG00000105810	3.40427709612858	1.13721449435733	0.701897339465754	1.62020060543743	0.105189191424789	0.242290130443458
ENSG00000004766	2.10543897553388	-1.02697891859153	0.798169259502001	-1.28666809246987	0.198209998956705	0.360547153603039
ENSG00000005421	20.138396713473	-0.701875814079347	0.834976132581434	-0.840593864532881	0.400575497085147	0.573488965135813
ENSG00000105854	28.930146092787	-1.03181686176206	0.845781370583652	-1.2199569506361	0.222481194748995	0.386779498853196
ENSG00000004799	12.0807773907278	-0.923514166154118	0.836485637654227	-1.1040406727651	0.269575494728552	0.439177765783903
ENSG00000004864	3.846104050901	-0.293796796424868	0.658467619174287	-0.446182603167771	0.655465348408826	0.783850483047367
ENSG00000086300	4.64634451255006	-0.555881639957246	0.760630616076738	-0.730816809379081	0.46489105481033	0.631939957943434
ENSG00000106392	2.83393195679376	-0.55652150295488	0.707263951229012	-0.786865359089507	0.431360687867517	0.601881364349684
ENSG00000003147	3.34719599747315	1.08978581781798	0.637268787451236	1.71008817515855	0.0872495690797754	0.21759953488141
ENSG00000126953	2.49218517047221	-1.08865568257623	0.746135428722749	-1.45905909392323	0.144548843705623	0.297541175424528
ENSG00000106443	8.78078981342785	-2.68256676677684	0.770993514777458	-3.47936359432433	0.000502606163795312	0.00623116322380269
ENSG00000005108	10.8399452927224	2.28080567877075	0.751169210863703	3.03634074158638	0.00239468575880762	0.0203234848954301
ENSG00000006747	2.51035516233778	-1.07414732743285	0.698046499151243	-1.5387905085677	0.123855447763893	0.269092696997465
ENSG00000136261	1.97203631254181	-0.703057235556526	0.683027044555229	-1.02932561918443	0.303326688444896	0.476330890742723
ENSG00000106537	2.14191717639781	-0.629662356553224	0.647872376763638	-0.971892581218883	0.331103990929669	0.506339216317918
ENSG00000086189	39.1733839150118	0.0569197324940938	0.700442182817051	0.0812625708308614	0.93523313965967	0.964490446960818
ENSG00000068796	7.22123423601371	-1.59002893489077	0.817335785511779	-1.94538029910823	0.05172922407376	0.154996436642449
ENSG00000188725	4.19664032248146	-1.22331293246892	0.759903890319647	-1.60982585831261	0.107435878416134	0.245459561539891
ENSG00000113448	2.84148541936406	2.06081530276611	0.689680294978462	2.98807334031556	0.00280742177131257	0.0227257462736463
ENSG00000145632	3.64646522426696	-1.13488840699769	0.721273755308074	-1.57345030045208	0.115614587690748	0.257964551475158
ENSG00000062194	8.19706578729412	-1.92867088651591	0.803994292041145	-2.39886141681365	0.0164461376489033	0.07638736140078
ENSG00000155545	6.4057358360531	0.316898973903228	0.745779838407901	0.42492295659232	0.670892839051208	0.796278449278424
ENSG00000095015	2.02039312279802	0.379100022042938	0.609822470990302	0.621656367347879	0.534167848059278	0.694097059482236
ENSG00000164754	6.19993970871917	-0.0770572001231888	0.736592649891098	-0.104613045126884	0.916682862993564	0.953957233457052
ENSG00000164512	15.2507440760623	-0.0683910754251226	0.879240902459373	-0.0777842286838819	0.937999692121976	0.965987072766677
ENSG00000134352	14.5879630017016	-3.0781075789405	0.851266645927142	-3.61591470036751	0.000299288923851126	0.00417978463478911
ENSG00000177058	2.81004261266445	-0.6873504982059	0.716508771527376	-0.959305071368045	0.33740508131138	0.513793928422496
ENSG00000039123	1126.21724943583	0.750046300382396	0.973191995185313	0.770707428845604	0.440880367622285	0.61017466460254
ENSG00000185305	2.78768168547784	-1.40804368825515	0.865392303691586	-1.62705825121014	0.103724726708785	0.240626521638555
ENSG00000164172	14.8823961107515	0.622074527217138	0.839797272603067	0.740743686019523	0.45884886577921	0.625957510143572
ENSG00000164171	12.730326520391	-1.83558562947426	0.819636510289629	-2.2395117914228	0.0251226349676552	0.0983072813097625
ENSG00000213949	10.6353392843743	-2.9713838892587	0.869570062539582	-3.4170724329915	0.000632984359845375	0.0075307717233714
ENSG00000151883	24.5538113266737	-0.362307604338782	0.882165075339021	-0.410702729531143	0.681290525230792	0.802486018748744
ENSG00000120162	2.17446938696601	0.91361390304052	0.610617161903234	1.49621392918744	0.134597915863661	0.283723305091021
ENSG00000120156	3.0936053909772	0.0498719073240727	0.721808835651647	0.0690929576652363	0.944915626602877	0.970049544473252
ENSG00000096872	6.08617895413462	-0.250982611524971	0.806075283243696	-0.31136373579773	0.755524119276024	0.854196754905971
ENSG00000137055	2.00346355045658	0.0743923319846136	0.609185607251382	0.12211767825617	0.902805821439462	0.947634921325809
ENSG00000120159	3.50070419040006	2.43644986433974	0.685427363109425	3.55464341733724	0.000378492025601077	0.00503930655851619
ENSG00000188352	6.23844819781834	1.86966932245139	0.796315033290955	2.34790157699842	0.0188795093633029	0.0824341674825966
ENSG00000147872	16.0971509289081	0.822025831131439	0.87398869760552	0.94054515050773	0.346938001413348	0.523150232828872
ENSG00000164985	33.8661528987736	-0.283812578184559	0.724486580479915	-0.39174304373803	0.69524808252178	0.81210386724396
ENSG00000164946	2.08235220323711	-0.81697358501303	0.674658688715701	-1.21094354623705	0.225917041688046	0.390193648004593
ENSG00000147862	5.17974624905883	1.77000939975744	0.762131013695549	2.32244767362861	0.0202088428699889	0.0856992394826736
ENSG00000107186	7.29133305878185	0.304125660227959	0.792541843860567	0.383734515197994	0.701175228059558	0.815501377352139
ENSG00000107077	2.11514971145306	0.823267017426669	0.609629199806424	1.35043895155954	0.176875223566021	0.337609346365052
ENSG00000178445	4.88564874918607	-0.150393400038969	0.68201320755151	-0.220513911422472	0.825470939266659	0.899752071915825
ENSG00000137033	2.50208231496371	-0.888963914544246	0.731764141926631	-1.21482300595343	0.224433604354378	0.388960782846329
ENSG00000120215	24.2528820908556	-2.18610318186277	0.86787556492604	-2.51891316014765	0.0117717685502139	0.0611043989325886
ENSG00000099219	20.3453266761441	-1.42068711028707	0.817781508319617	-1.7372453348894	0.0823438759526319	0.211201618543064
ENSG00000107036	9.31036182668679	0.573735368238557	0.83999315720925	0.683023859557031	0.494591765983156	0.659591322631589
ENSG00000107020	2.92545549263702	-0.96396878870963	0.711733699767627	-1.35439531530452	0.175610291404036	0.336482603269435
ENSG00000120158	11.07461019738	-1.94252205525997	0.833522383795971	-2.33049776829444	0.0197798578366095	0.0845789364005543
ENSG00000147853	12.7614506027739	-2.24363289049053	0.851896104491732	-2.63369309785629	0.00844617937318133	0.0492934536955065
ENSG00000106993	46.1983143844851	-3.47423390704501	0.826722823934549	-4.20241682757758	2.64080289803339e-05	0.000613726379600305
ENSG00000106686	20.0245171522551	4.17232074950378	0.771716455391163	5.40654630383505	6.42516224711795e-08	4.52834260981661e-06
ENSG00000106688	15.3429348476498	-0.81968696981405	0.833348779599016	-0.983606132126887	0.325309208901003	0.500665775104226
ENSG00000107249	4.80946641331986	-0.974558230537895	0.784699114611921	-1.24195148483106	0.214254462631725	0.379155550137582
ENSG00000080608	2.82122262807773	-0.507408294132876	0.713294319044668	-0.711358944807607	0.476861833224738	0.643268417493322
ENSG00000147852	2.77800481866005	-0.336989253268704	0.727150501558035	-0.463438108818809	0.643050368035283	0.775156326768565
ENSG00000083123	2.23209686053936	0.191902046056286	0.634294386876441	0.302544134122485	0.762237294588898	0.858190779829828
ENSG00000107099	2.31975481373469	0.701822244425568	0.615160909017414	1.14087588163978	0.253921577354364	0.42097353811447
ENSG00000215126	2.12158293026644	-1.06989465123412	0.702891391686458	-1.52213366657843	0.127975591813719	0.274766138185481
ENSG00000181778	2.23102568599938	0.257938475990237	0.617182765071277	0.417928838243642	0.675999147047979	0.799817728649142
ENSG00000107242	3.13888763067376	-1.63568894300258	0.789900794479813	-2.07075237097306	0.0383819433142253	0.128082590782085
ENSG00000119139	6.02991776036413	0.0239522481708803	0.719639072234679	0.0332836960846246	0.973448355196379	0.986378986574983
ENSG00000107282	2.9548409008197	-1.55327689338007	0.778380463565006	-1.99552399640918	0.045985759637286	0.144302127258246
ENSG00000198887	2.60710293630409	0.027019150298207	0.642539631538479	0.0420505583967063	0.966458393961115	0.982058646990107
ENSG00000119138	67.5248574883244	-0.00528567230761339	0.734153583549848	-0.00719968195490597	0.994255534553329	0.996099024419621
ENSG00000083067	25.629746384708	-3.42073533388421	0.911386757944199	-3.75333008085426	0.000174500832424223	0.00275978978472545
ENSG00000135048	2.0248920742727	-0.765587735709706	0.670346980576495	-1.14207680185462	0.253422097166291	0.420467983118279
ENSG00000107362	9.77629069178801	-2.30595567153932	0.863758475921944	-2.66967646144141	0.00759243663723781	0.0462681946953477
ENSG00000119125	2.63794802616823	-0.10712084407186	0.646870210818492	-0.165598666131679	0.868472797071952	0.925115428982181
ENSG00000135046	4.21677369433871	-0.199173626173177	0.801381394023679	-0.248537871803013	0.803718271625852	0.884472042298374
ENSG00000198963	2.04813132317143	-1.03862125660526	0.717844867885701	-1.44686032187478	0.147936047951906	0.301446212296872
ENSG00000156017	1.92950681117034	-0.648135133676938	0.677556271792581	-0.956577572460801	0.338780513322663	0.515404234721761
ENSG00000106733	6.65898799555792	-1.94283327315995	0.82124174699544	-2.36572638966287	0.0179947377029952	0.0800259802923327
ENSG00000134996	2.38538192671694	-0.829567741621587	0.655855481806484	-1.26486362412742	0.205920219060626	0.370370790676587
ENSG00000106772	8.81817849357328	3.25654089083599	0.761647592291793	4.27565310229246	1.90577777397568e-05	0.000478955933583656
ENSG00000197969	3.68265945460412	0.393382230697117	0.738162989908474	0.532920555588804	0.594088575339614	0.738085901993113
ENSG00000156052	2.29920487070693	-0.374562752643148	0.682551964687671	-0.548768111471987	0.58316459686786	0.729968966426873
ENSG00000065328	1.88254605144772	-0.901632124736513	0.677492725913877	-1.33083661307255	0.183242777832389	0.344290400308667
ENSG00000196781	8.62348636190817	-1.2977686132703	0.804982339765558	-1.61217029139827	0.106924888165385	0.244786251605758
ENSG00000135018	20.4089444861965	-2.07081428578328	0.831803009866234	-2.48954892110368	0.0127905314353803	0.0646405345494981
ENSG00000165113	2.18488997462336	-1.14532885840449	0.705671967057266	-1.62303295563892	0.104582360137963	0.241672556537384
ENSG00000165118	3.6467689486016	-1.82640997131066	0.814554292247643	-2.24222005665325	0.0249471535062784	0.0979160673938917
ENSG00000135040	7.57965992945367	-2.57746983855958	0.84223498652371	-3.06027400879888	0.0022113457652438	0.0192203296807517
ENSG00000135052	19.1963616214318	1.79458221668016	0.808023060296965	2.22095420893139	0.0263540630230854	0.10165362560481
ENSG00000081377	13.1373296605857	4.32125600624884	0.800241562081706	5.39993948203309	6.66633813970933e-08	4.64779962342745e-06
ENSG00000130956	21.1854705090076	-0.115313611315875	0.836258464511954	-0.137892309865195	0.890325528187461	0.938926035803971
ENSG00000130958	2.1970388451849	0.601968228096028	0.60155981700384	1.00067892016828	0.316982061785083	0.491466209616087
ENSG00000130948	5.57704847991671	-1.51344619071252	0.874409398554675	-1.7308210469994	0.0834836868113066	0.212778390442025
ENSG00000158169	4.29775462728172	1.05651311425922	0.745929108825385	1.41637201412198	0.156666613279019	0.31294943110666
ENSG00000148120	2.66703344346524	0.654970347093258	0.667192781935619	0.981680804748964	0.326257124860233	0.501529444664237
ENSG00000165140	27.2083396976482	-0.436195242312409	0.680230421916137	-0.641246301633633	0.521362671389525	0.684314890949328
ENSG00000130957	2.49411579665431	0.76855109970347	0.624427978087362	1.23080823837773	0.218394593576224	0.382908324649425
ENSG00000135047	25.0447377333238	1.60261857691649	0.83432256289517	1.92086208403051	0.0547490969649009	0.160445443015766
ENSG00000100288	29.2834694713994	-0.70319673401616	0.891160814429632	-0.789079504652845	0.43006553999991	0.601130068167675
ENSG00000205560	24.7522275092158	2.06621340882561	0.88727095553082	2.32872877889875	0.0198734385138058	0.0847759048181031
ENSG00000025708	93.2991281513951	-2.16834803425157	0.824915552529703	-2.62856970947155	0.00857447795098131	0.0496401027090739
ENSG00000130489	125.825316858211	-1.07983774987709	0.653935450475587	-1.65129103964582	0.0986791610451893	0.235666917207001
ENSG00000025770	120.335545181666	3.07655626412312	0.933359507258201	3.2962178455338	0.000979959951082185	0.0105025790459783
ENSG00000100253	3.17132851703734	-1.64738690768856	0.773828710603209	-2.12887798697001	0.0332643564684417	0.117779958230208
ENSG00000100241	38.7593742636758	2.55691094785969	0.71196689239383	3.59133405664784	0.000328989623858508	0.00450035595168474
ENSG00000100239	34.1068234569448	2.11134959112664	0.749723832366088	2.81616976809092	0.00485999777516034	0.0345908074359381
ENSG00000100429	5.48730740674623	-0.364745049797357	0.712223270099936	-0.512121781342777	0.608565781343733	0.750023024128389
ENSG00000128159	38.8433825048982	-2.76366829308961	0.9069102229366	-3.04734495564596	0.0023087259451976	0.0197230290232691
ENSG00000184164	64.5012997225196	-1.13963549202132	0.851184949556119	-1.33888115927757	0.180609364092888	0.341341811568406
ENSG00000182858	8.55396172721615	0.868366056206722	0.713345338955439	1.21731510502092	0.223484349388252	0.387971223944692
ENSG00000054611	4.39763265336688	-1.09827459213432	0.809977920367392	-1.35593151926433	0.175120957798364	0.336041518308551
ENSG00000100416	6.78312429705343	-0.234252713442351	0.778085041932498	-0.301063123974916	0.763366360017435	0.859019000061271
ENSG00000075218	2.47760362786237	-0.442256237418059	0.786222892216994	-0.56250745405159	0.573770326426539	0.723095587278849
ENSG00000075234	16.4301323116641	3.35742511156884	0.748738283328731	4.48411038452908	7.32187545890419e-06	0.000237375202377674
ENSG00000130943	6.60192307276963	-1.4974757846271	0.723617335705165	-2.06943049970991	0.0385057069082977	0.12810091654971
ENSG00000205643	2.25884336201726	0.211908633407167	0.639013201523375	0.331618553266173	0.740177308167283	0.842575432962897
ENSG00000186951	4.9813760469049	-1.5511833357527	0.819662670138384	-1.89246551327122	0.0584289843707256	0.167052370687245
ENSG00000077942	1.9607897260221	1.31161323408797	0.616279200817853	2.12827762538044	0.0333140720842383	0.117779958230208
ENSG00000077935	2.59256408119383	1.33994632306914	0.617310936606819	2.17061814980055	0.0299600489618958	0.110564005389262
ENSG00000188677	2.08813675044399	0.291877645704035	0.631205609430487	0.462412946499929	0.6437852168838	0.775748624098598
ENSG00000100347	4.87295014380677	0.272942515543473	0.795237530831437	0.343221370925623	0.731431928424658	0.83744578145146
ENSG00000100344	2.13443963475703	-0.632445699352004	0.645304021516524	-0.980074008938761	0.327049587763258	0.502390316763081
ENSG00000100304	3.10739400793446	0.90494760610889	0.699170382498225	1.29431627649243	0.195556196590038	0.35846832362948
ENSG00000100271	2.28808914778651	-1.19797619311231	0.719119992632832	-1.66589193095062	0.0957349410706016	0.230846172518327
ENSG00000100266	10.7710087174619	0.271052289720603	0.779876114595953	0.347558137308812	0.72817204996139	0.83477149433339
ENSG00000189306	75.0087800264903	-5.08241716304711	0.97869650582986	-5.1930472140979	2.0687969240285e-07	1.20847560859467e-05
ENSG00000196419	10.3108125263636	0.86827306821065	0.796730821261902	1.08979475255575	0.275803565991556	0.446407968519533
ENSG00000100413	417.727734246522	1.52732270288504	1.07121641495973	1.42578351260839	0.153930841478529	0.310061378113322
ENSG00000100412	77.3891594773925	2.42843361872468	0.871664934923061	2.78597144548327	0.00533675725968145	0.0366189237087543
ENSG00000167074	4.87629921732268	-2.21500128118108	0.824850081794129	-2.68533801483445	0.00724564873896147	0.0447436061175487
ENSG00000100401	11.3282158257443	-0.662197772344527	0.763927341119357	-0.866833449597746	0.386033271679791	0.559762751690087
ENSG00000100395	130.474289752968	-2.42978592410165	0.849880149998643	-2.85897479086379	0.0042501255836245	0.0311127460543586
ENSG00000100393	5.86847827104068	0.844967290434881	0.634864228289378	1.33094172388893	0.183208186925319	0.344290400308667
ENSG00000100387	5.53051910718708	0.28855725260757	0.807818079659753	0.35720573712476	0.720937791246788	0.829852767343188
ENSG00000196236	4.00938534525824	-1.92610390922676	0.861041498686703	-2.23694666536344	0.0252898260910641	0.0987826701050961
ENSG00000100307	3.02451723756452	-1.00155204531909	0.742539623041066	-1.3488196646224	0.177394896827901	0.338282158379234
ENSG00000100242	41.6198539424228	1.52737543453036	0.660814296343615	2.3113534967109	0.0208133373477564	0.0873868889676922
ENSG00000100226	279.434933967309	6.70172383353521	0.928162991135722	7.22041699307017	5.18283984532001e-13	1.3442213422822e-10
ENSG00000100221	13.1178768744171	2.37522785895413	0.745186976266879	3.18742535041766	0.00143545506348354	0.0138871356448864
ENSG00000100211	4.10948887927369	-0.32587493841222	0.778031467280419	-0.418845447924239	0.675329087590358	0.799203103474335
ENSG00000100201	4.7603676474571	2.12766369660543	0.63246564067052	3.36407791947361	0.000767998570373512	0.00866845970070063
ENSG00000213923	2.41218860310743	0.422109326887803	0.648622515861431	0.650778097530584	0.515189740750355	0.678409886073375
ENSG00000184381	2.89455749934231	0.725076492651965	0.623996286251239	1.16198847433529	0.245240146671559	0.410675906771278
ENSG00000128298	4.51408475490896	2.7957103068413	0.631531780297866	4.42687192325092	9.56094621383039e-06	0.000284372363534295
ENSG00000128346	446.498365155787	-3.06193548155484	0.835631630840914	-3.66421682538938	0.000248096551998418	0.00357744643720489
ENSG00000100129	15.7838290393123	-1.89044154479218	0.777014271794816	-2.43295601305427	0.0149761201167235	0.0720364709472071
ENSG00000100124	16.9594646056921	-2.13083352965547	0.797708564907414	-2.67119299377559	0.00755821767074455	0.0461029947103553
ENSG00000100116	4.80653058803776	-0.959295962173198	0.814113656016167	-1.17833174162374	0.238664378234956	0.403730714447028
ENSG00000100092	2.47226270178252	1.68956518110764	0.619559030583032	2.72704471681687	0.00639043781900884	0.0413227544707532
ENSG00000187045	46.3665414403284	-1.75018567381257	0.898627268152297	-1.94762137299839	0.0514602844455925	0.154722765667524
ENSG00000166862	5.29455232459033	-0.20598544176987	0.774166633899216	-0.266073778887099	0.79018238873481	0.875126947444263
ENSG00000100353	13.0357541317517	-1.72470201500481	0.739845353813718	-2.33116556874271	0.0197446309366195	0.0845789364005543
ENSG00000100350	1.95870477486539	1.36538359810527	0.590175164162598	2.31352263025609	0.0206939220063983	0.0872427765211226
ENSG00000100345	71.732288324883	0.430460755304017	0.682837633164472	0.630399870184562	0.528432995741371	0.690612013913196
ENSG00000100320	2.64957772630846	-0.420931311213228	0.673760240289636	-0.624749407938169	0.532135540043371	0.692427622243873
ENSG00000100302	2.17659076137773	-1.13537388316375	0.719892666338933	-1.57714328295324	0.11476255987427	0.256416415652918
ENSG00000100297	2.35603683102086	-0.973666054479996	0.729756256417962	-1.33423461041537	0.182126980011463	0.342989061398294
ENSG00000100292	24.6991735608473	-0.101330446434357	0.838809366351698	-0.120802712152682	0.903847301852807	0.947729053945763
ENSG00000100284	8.64942476556997	0.135666465998565	0.809612307778082	0.167569668463775	0.866921834799938	0.923766832677534
ENSG00000100234	8.11855695249628	1.10168065239315	0.735171607553488	1.49853536381708	0.133994211774871	0.282818512092533
ENSG00000100225	14.2286144383654	-1.70189201246789	0.869611605496312	-1.95707141177879	0.0503390730133745	0.152304053338538
ENSG00000184459	2.39066731786285	-0.997026148754709	0.713955811672665	-1.39648159235354	0.16256951997869	0.320590257768195
ENSG00000100220	2.37198026156834	0.233467322459277	0.617293229166795	0.378211377394184	0.705273574189518	0.819239314769766
ENSG00000110851	2.9015761988054	0.659399725352111	0.620565002642458	1.06257962106192	0.287972632760774	0.459670127022425
ENSG00000136045	3.51994529609836	0.33239654529428	0.681767637153543	0.487551076319892	0.625867856229618	0.762232753529836
ENSG00000008405	4.7370178372321	-1.58854084978527	0.836210642454959	-1.89968982590511	0.0574738362798751	0.165406282485002
ENSG00000111785	3.0882905628571	0.514240741397635	0.676171843832935	0.760517827069846	0.446945117343996	0.615938818460886
ENSG00000111783	2.70225254910493	-0.494479777906282	0.682919760094327	-0.724067169820922	0.469024498712721	0.635958772407629
ENSG00000013503	7.87770058371318	-0.321367373658655	0.80093778533619	-0.401238872160042	0.68824426381597	0.807559863659564
ENSG00000166046	4.24809302545863	-1.52157425397588	0.788968498762291	-1.92856147788268	0.0537853252156679	0.158736480973323
ENSG00000074590	2.73373156955655	-1.21557319320204	0.741164496564968	-1.64008556647786	0.100987377026955	0.237807550059839
ENSG00000136044	7.7214776879195	-0.223300644956492	0.711510051277193	-0.313840464453956	0.753642209726053	0.852515018817817
ENSG00000151131	3.22327152550903	-1.67092789312048	0.760404494757316	-2.19741980043629	0.027990478438628	0.105948781200271
ENSG00000136052	2.16773418805842	-0.639579440365287	0.671066912323001	-0.953078491310628	0.340550303016662	0.517126033901648
ENSG00000111727	2.67198889731597	-1.21448966151275	0.711996301317012	-1.7057527676285	0.0880541204953692	0.218584577830005
ENSG00000120820	2.71939052096663	1.19414669251874	0.66696461449662	1.79041986120958	0.0733864397771836	0.195487141746955
ENSG00000204954	17.8650684887675	2.02262759840354	0.835573161796358	2.42064691744669	0.0154929173435179	0.0737021834595523
ENSG00000166598	582.586803802272	-0.0174717454149277	0.626232183394414	-0.0278997884142976	0.977742077199836	0.988204752830007
ENSG00000111696	7.55158562864311	-2.76409366415207	0.846093178988294	-3.26689037660983	0.00108735776841928	0.0113168985079143
ENSG00000136011	8.90392345420821	0.259145035605186	0.755348132706483	0.34308026244355	0.731538079293811	0.83744578145146
ENSG00000171759	157.486957867547	-3.38785053410484	0.903609990409728	-3.7492397937839	0.000177371426072271	0.00279823923759758
ENSG00000017427	73.5808270793965	0.298211379223615	0.884561300966325	0.337129127057491	0.736019561150092	0.839611336118437
ENSG00000183395	3.56878607339224	0.743821029674029	0.636131429591058	1.16928828709532	0.24228750064932	0.408049910184466
ENSG00000111670	7.04144733744414	-0.501938297217731	0.73932639431689	-0.678912995770296	0.49719299086767	0.661292174930456
ENSG00000139351	7713.63164692726	-4.90913688813648	0.761944647989052	-6.44290487647998	1.17208162134517e-10	1.76739005414002e-08
ENSG00000111666	57.5064436426257	-3.37742320719802	0.898452996570075	-3.75915403487065	0.00017048885328709	0.00273626169483537
ENSG00000196091	10.7038021294202	-3.05948248260313	0.935120463027863	-3.27175225392535	0.00106883191609403	0.0111779131354092
ENSG00000120805	4.12880685839066	-1.05200040222542	0.750638370128107	-1.40147432384235	0.161072280402151	0.318606670569721
ENSG00000120800	31.6749204039828	-0.891588003898277	0.813317809855469	-1.09623568191224	0.272975648163542	0.44360253200311
ENSG00000012504	5.26271424361039	-0.546129257027582	0.756472271798626	-0.721942201171601	0.470330013869384	0.637195948585266
ENSG00000136021	1.96419628496525	0.353128516688754	0.610964224836778	0.577985587917352	0.563273849464522	0.71514933227491
ENSG00000111647	21.1826532702566	-1.38979459267849	0.811474855186431	-1.71267733534293	0.086771917015893	0.217239764252024
ENSG00000185046	61.5336809426985	2.77164704761806	0.841340494648762	3.29432264968436	0.000986591806276533	0.0105239290788135
ENSG00000120868	1.88516678577512	0.458450939596066	0.613956057145333	0.746716209182287	0.455234883299917	0.622599237147577
ENSG00000075415	12.2065562334372	-2.10514570362474	0.792530171879863	-2.65623414517	0.00790187285063343	0.0471086640173178
ENSG00000120802	3.56020907481107	0.290596940749448	0.66025200715956	0.440130340534082	0.659842708320397	0.787342679563757
ENSG00000059758	3.11687200064667	2.25299195428622	0.679432968304723	3.3159885660358	0.000913195649701628	0.00996828382603595
ENSG00000111144	40.543783599744	2.34994460989132	0.818807290676177	2.86996053485395	0.00410523032987733	0.0303515546852048
ENSG00000084110	15.4632314573474	-2.93922350249616	0.846637906580522	-3.47164174867549	0.000517286155395738	0.00636448468991645
ENSG00000139344	5.51175739332137	-0.0156134904695374	0.73405615739222	-0.0212701580285155	0.98303014889513	0.991439957292895
ENSG00000165972	6.68175789555211	-1.79559499326709	0.83717501447931	-2.14482630538595	0.0319667371554815	0.11502348707888
ENSG00000136014	7.57339941000544	-1.08177500216754	0.775300438039326	-1.3952978085544	0.162926052646873	0.320805504209633
ENSG00000028203	2.21187189897815	0.319642323829673	0.628396394719346	0.508663522763258	0.610988094930055	0.751450456662837
ENSG00000180263	2.29546179170909	1.33220088626538	0.618177559798068	2.15504569059503	0.0311582589532909	0.113260683236512
ENSG00000120798	4.22548722487361	-1.34230074861155	0.78745586746655	-1.7046044153942	0.0882682273244612	0.218948426156009
ENSG00000173588	3.33811887950346	-0.537381548027809	0.709783083045803	-0.757106728610397	0.448985923233023	0.617308042036242
ENSG00000136040	4.56347906797883	1.44938805324518	0.6254493536783	2.31735478615695	0.0204844131667613	0.086683333839892
ENSG00000120833	23.4391280438476	-1.99346116537337	0.815609892634952	-2.44413558905372	0.0145199684230631	0.0704169598019007
ENSG00000177889	12.2959744854919	-0.698720543109611	0.889963751846739	-0.785111238137188	0.432388351230141	0.602278425215088
ENSG00000173598	8.5313586261937	3.81779527941248	0.722213372923793	5.28624285085805	1.24854118981744e-07	8.09554107477627e-06
ENSG00000187510	2.14331614958396	-0.862860177396825	0.674960806331131	-1.27838560299087	0.201113497830495	0.364251374282941
ENSG00000133639	7.90271573351407	-2.01408947090987	0.870207898777913	-2.31449228826626	0.0206407337833964	0.0871886109782036
ENSG00000011465	4.87288777546527	0.411017604087599	0.765787877557529	0.536725137773837	0.591457489424259	0.736935119413316
ENSG00000070961	3.71643819532131	0.0654611212869989	0.650767527228458	0.100590638819657	0.919875428152586	0.955691760317476
ENSG00000139323	7.61790186656527	-1.27755431422286	0.798261180366198	-1.60042144807391	0.109505120173078	0.248528367518015
ENSG00000198707	16.8415272496101	-0.660941033941714	0.748884015368664	-0.88256795495407	0.377469748781293	0.551545749517493
ENSG00000133641	26.7092597770412	-0.226096757263629	0.761215127563268	-0.297020840859258	0.766450598043775	0.861293878286973
ENSG00000133773	3.96898930500273	1.70683442395776	0.667984419045905	2.55520095273429	0.0106126509353141	0.0570808415710946
ENSG00000028528	15.2652488051855	-1.04276969556224	0.81450726803416	-1.28024602908578	0.200458622367748	0.363526887182818
ENSG00000139220	32.6670063022952	-1.94662186887099	0.759801726803666	-2.56201295706452	0.0104067435928177	0.0562311045465251
ENSG00000111058	11.9035109152163	-0.309116374133035	0.866660658365583	-0.356675212090498	0.721334964476658	0.830162568275941
ENSG00000067715	2.44134458787854	-0.136766282704261	0.669752698956331	-0.204204153140977	0.838193966002297	0.907320480059915
ENSG00000165891	2.22405283070799	-0.889882569700013	0.691633317366738	-1.28663924561655	0.198220057986638	0.360547153603039
ENSG00000175183	6.18354338376075	-2.47966060571556	0.870985944468972	-2.84695823332416	0.00441391530437796	0.0320490782011049
ENSG00000186908	3.55569988667193	-0.212231339249569	0.735744623795708	-0.288457886589326	0.772996262674531	0.865798543303102
ENSG00000091039	2.83790934009507	-0.0180716103387622	0.672771718258018	-0.0268614298852429	0.978570256901131	0.988633459916942
ENSG00000187109	132.536241746836	-0.276847047026773	0.930171824463736	-0.297630007430489	0.765985569319819	0.860920511608546
ENSG00000139278	282.65440228761	-0.8539931931896	0.618015562776447	-1.38183121045208	0.167023533531972	0.325610520571649
ENSG00000180481	2.87734872803065	-1.50739634176092	0.774231039850173	-1.94695932373445	0.0515396114668548	0.154722765667524
ENSG00000139684	5.71268583349808	-0.00802854743792536	0.745953198493254	-0.0107628031545976	0.991412691321652	0.995599965251427
ENSG00000166006	2.93282286029795	-1.11780592782756	0.724871563425551	-1.54207446426109	0.123055499447957	0.26837936711085
ENSG00000165678	10.34565888271	-0.678393238560827	0.804892778348395	-0.842836781257823	0.399319734064948	0.572196498492182
ENSG00000104320	8.07337659049344	-0.323720187614322	0.691850014213741	-0.467905154243895	0.639852417415373	0.77300700218115
ENSG00000108219	12.1118017330096	4.17479384304277	0.82159427316984	5.08133269592516	3.74796027663611e-07	1.99194872407447e-05
ENSG00000122378	81.3664120290167	-3.12660178447616	0.839554623818596	-3.72411954597457	0.000195998040632952	0.00301548343658268
ENSG00000151224	74.0422226137871	0.425802889185198	0.721282037132519	0.590341734944617	0.554961564478318	0.710578748830453
ENSG00000108179	3.34434957790383	0.405858135853564	0.663969585918524	0.611260130676176	0.541027380973554	0.698530772248611
ENSG00000108175	3.79803497078208	-0.186237033266248	0.673052224532559	-0.276705174543613	0.782006498250426	0.871374829808518
ENSG00000138326	533.254935504678	0.909444217401236	0.956696921761449	0.950608491273064	0.341803156546313	0.518318467412436
ENSG00000151208	2.44557356548344	0.0370214929884417	0.652977685762435	0.0566964136687373	0.95478703089998	0.975789230152426
ENSG00000165644	3.44422734998672	-1.04468555852776	0.732291704900782	-1.426597558782	0.153695928288308	0.309876989745457
ENSG00000165637	13.0079636793052	-1.20549006825535	0.704694645402478	-1.71065592185229	0.0871446491213666	0.21759953488141
ENSG00000156650	2.94807537652002	-0.384602199678808	0.671812190608327	-0.572484698931334	0.566993649011513	0.717971931537031
ENSG00000156110	7.44946154279374	-1.24448341771764	0.784894578643672	-1.5855421244827	0.11284321394169	0.253358056189409
ENSG00000185009	3.83818085019236	2.39680673128713	0.628681709675933	3.81243273726321	0.000137605683552113	0.00230408246776039
ENSG00000166507	2.73437085444228	-1.19762991596839	0.720650380552885	-1.6618737022654	0.0965381005368758	0.232274788536185
ENSG00000196968	15.6850225335937	-0.678379369396025	0.785935744547365	-0.863148640461335	0.388055747633487	0.561641399030252
ENSG00000176986	8.0863692431308	0.661956289346069	0.717234750836886	0.922928355846789	0.356044542377655	0.531321706047575
ENSG00000166317	1.889053607515	-0.904066625557245	0.674661904111487	-1.34002916134397	0.180235864466377	0.341211487649632
ENSG00000166348	12.8863530398128	1.93945106929299	0.733652301565853	2.64355617116387	0.00820401519288458	0.0482274111610731
ENSG00000107758	2.72084532014355	0.350220837235182	0.634234859395398	0.55219424168681	0.580815279156068	0.728502132059103
ENSG00000138279	2.962853705636	-1.35662560030715	0.723158578281601	-1.87597249213419	0.0606590572293608	0.171005794380511
ENSG00000156042	25.9550534419618	-1.98733246028155	0.880842424902943	-2.25617250497502	0.024059829770979	0.0956492558154675
ENSG00000138286	132.292801403513	0.383931079616275	0.663809098460351	0.57837574162025	0.5630104681166	0.714954930526447
ENSG00000166321	8.36844687057255	1.25486568076017	0.707273661283903	1.77422933929454	0.076025223064055	0.200222399003791
ENSG00000138308	14.8704186096373	-2.79043943578992	0.778400605317425	-3.58483718631232	0.000337288550369968	0.00459449361470351
ENSG00000138315	111.899892515568	0.531461137063564	0.620062255369581	0.857109318397059	0.391384471761928	0.564820145761038
ENSG00000107745	2.34807273165489	0.189575094250598	0.639458123888648	0.296462093714224	0.766877211318326	0.86162395394005
ENSG00000168209	3.32273140558281	1.52519519751502	0.618279197462287	2.46683893583215	0.013631165579842	0.0672636815979417
ENSG00000138303	37.0968886535605	1.76702835802134	0.937276724228694	1.88527924821292	0.0593921463396895	0.168613688934139
ENSG00000107738	4.82780909745252	-0.298786810577807	0.746927382858192	-0.400021230222501	0.68914087993171	0.808027028115227
ENSG00000198246	2.43458177391636	-1.28151917164629	0.73880400091417	-1.7345861284733	0.0828141382150813	0.211988500665846
ENSG00000107731	2.43431984870358	0.0224241573533758	0.620821455910177	0.0361201391155208	0.971186564112776	0.984860401322938
ENSG00000166228	18.5715003623999	-1.26204045979069	0.860039432906596	-1.46742162219875	0.142261396116209	0.294139952939254
ENSG00000166224	20.6451120130615	-2.85734659532922	0.890082519772778	-3.21020414608148	0.0013264073301428	0.0130507209842882
ENSG00000180644	2.08459588084726	0.205904039602138	0.617863468890967	0.333251680944538	0.738944309686217	0.841615124539861
ENSG00000148730	23.4786059746219	-1.03178963488243	0.808917873034773	-1.27551840462063	0.20212581408726	0.365170621077246
ENSG00000118181	142.653908011917	0.677846956464741	0.851985989039831	0.795608102932137	0.426259855399862	0.598025162502607
ENSG00000079332	7.6967104805208	-0.0127957249761318	0.758352194578451	-0.0168730638186452	0.986537881666841	0.993586769917335
ENSG00000156521	10.9093983258408	-3.08360017165806	0.822731713568425	-3.74800207747383	0.000178248778331086	0.00280525504538534
ENSG00000042286	6.07294419115947	-1.44718132369964	0.818114491047048	-1.76892273579887	0.0769067694258629	0.202051658410573
ENSG00000099284	136.053021340787	-3.68147293529317	0.857032384437605	-4.29560539618231	1.74217240488953e-05	0.000447556713252303
ENSG00000197467	4.0804339665894	-0.188823469403508	0.761535625888053	-0.24795093359331	0.804172370764776	0.884563260127988
ENSG00000099282	2.592906074201	-1.36804000928931	0.747178888091696	-1.8309403960587	0.0671094399916578	0.183370252383442
ENSG00000156515	2.14396477702393	0.900381788416589	0.59019016248297	1.52557911949705	0.127114715539396	0.273461119959338
ENSG00000156502	3.43694585684976	0.267545630258483	0.672894282828138	0.397604255357919	0.690921923279441	0.80912615810692
ENSG00000165732	9.99908941706031	-1.34793382569506	0.823523043040903	-1.63678944637389	0.101674471644441	0.238035303543473
ENSG00000107625	3.43007433251687	-0.4939287212656	0.691578481437266	-0.714204872654651	0.475100504284909	0.641514300246429
ENSG00000060339	6.75505008035437	-1.88191103833396	0.785297613866752	-2.39643035341412	0.0165556394475503	0.0767190423211643
ENSG00000122912	1.82390414673625	-0.838208753619301	0.69174950638031	-1.21172295157153	0.22561845037976	0.389901394526217
ENSG00000138346	1.9137687256205	-0.861866803763708	0.700586143034569	-1.23020817972585	0.218619157595955	0.382908324649425
ENSG00000204130	215.452928790317	-1.22026532532379	0.997555406879327	-1.22325568776292	0.221233138204005	0.38581916840096
ENSG00000096746	34.1289415091142	-2.18481244293201	0.905718777269208	-2.41224152326767	0.0158547748481236	0.0747576841616321
ENSG00000108187	40.8518539785964	-0.578918976697504	0.748407145489314	-0.773534806804929	0.439205937689717	0.60824675351989
ENSG00000138347	3.69267315301245	-1.17121477722361	0.762643937868636	-1.53572947881394	0.124604741962277	0.270034541945833
ENSG00000148634	6.70101945763225	-1.26253687278125	0.793583313956421	-1.59093172774369	0.111624941286528	0.251761726229364
ENSG00000096717	3.17882526589611	-0.68303941530122	0.675332459192771	-1.01141209193123	0.311819236135809	0.485883494143502
ENSG00000108176	3.3879739868087	-1.02461471784943	0.722119311667304	-1.41889948280664	0.15592832311802	0.312145491539747
ENSG00000171988	4.25136904821712	0.572352762314076	0.669148215728267	0.855345271587037	0.39236003188858	0.565916793581665
ENSG00000148572	3.25669200625429	-0.24831613058508	0.734445628763787	-0.338100086459829	0.735287765390217	0.839251629496157
ENSG00000150347	2.99643046772439	-1.54590318467572	0.79761307493962	-1.93816178952777	0.0526034869020936	0.156530981676537
ENSG00000183346	2.20609110492654	0.834592749389168	0.637437555158123	1.30929334589039	0.190435002761479	0.352492308851108
ENSG00000196932	2.09165824707713	0.98214420010684	0.60136048587477	1.63320374912589	0.102426151741729	0.238467205706775
ENSG00000151150	7.24553022168233	-1.94581335918016	0.858777374964089	-2.26579485662571	0.0234639464505573	0.0943212825700023
ENSG00000148541	6.12683774707484	0.193560231466534	0.762685768819172	0.25378765329031	0.799659612481396	0.882702234819437
ENSG00000165443	6.67633538496628	0.662290196406625	0.77563218947448	0.853871468195965	0.393176209970859	0.566397366241068
ENSG00000165471	44.9434915963222	-1.78142880709063	0.801922795797666	-2.22144677321295	0.0263207160218817	0.101585430170167
ENSG00000185532	2.2937232076921	0.496130166722883	0.622840960713119	0.79655995353106	0.425706643100813	0.597592958186983
ENSG00000177613	3.45388321047226	0.178360635580525	0.718910406781687	0.24809855845457	0.804058150944027	0.884563260127988
ENSG00000198964	3.25010181526893	-0.136749504550788	0.688413994972679	-0.198644283163092	0.842541010883073	0.909898963039662
ENSG00000149806	75.0011425993048	-2.47208184656253	0.791573075947873	-3.12299890139937	0.00179018416145407	0.0163590043761257
ENSG00000107789	4.95621979739961	-0.988671958309963	0.729821003099504	-1.35467731691899	0.175520387880893	0.33640975318348
ENSG00000198682	5.96523066129378	1.20220636151955	0.66259171867661	1.81439992024155	0.0696161780307532	0.188393697141654
ENSG00000138138	1.85565014215264	0.24451652904678	0.609021173987764	0.40149101458284	0.688058652305891	0.807488199375819
ENSG00000026103	4.12728174479676	1.97039921451423	0.659604206179291	2.98724476899203	0.0028150423970291	0.0227590210752328
ENSG00000107798	4.90599213918934	1.42951801713718	0.753487772975247	1.89720134607166	0.0578013692729319	0.165833662993668
ENSG00000119917	2.72311650811343	-0.842917056990127	0.693382671833088	-1.21565924738459	0.224114754432447	0.38854547265775
ENSG00000152779	2.60018544268149	-1.32578453451888	0.775778514847772	-1.70897299827778	0.0874559512493762	0.21759953488141
ENSG00000165338	4.90572378085065	-0.917221932718335	0.793705045621308	-1.15562063990703	0.247836361822811	0.413315578718905
ENSG00000119938	2.33011638399435	-1.22023545006195	0.696010430117971	-1.75318558064586	0.0795701572835957	0.206538390643248
ENSG00000107854	2.71243967695926	1.66331617263866	0.679165056253486	2.44906029443579	0.0143229469600065	0.0697907870438286
ENSG00000095564	3.70152817934399	-1.65370522863707	0.765568242737556	-2.16010165563252	0.0307648008918939	0.112626874018859
ENSG00000119912	2.03480469942569	-0.528761178991057	0.671633902082594	-0.7872758914514	0.431120379413987	0.601866182100975
ENSG00000152804	3.47077771670257	-1.54853137718003	0.795602169510234	-1.94636394485109	0.0516110373927335	0.154856995120076
ENSG00000186188	5.27020746608176	-2.04752066712809	0.894034829263904	-2.29020235018573	0.0220095892633242	0.0902049810921897
ENSG00000138207	551.609443149252	-0.636167280133388	0.686918020873612	-0.926118198681583	0.354384557341167	0.529697895297402
ENSG00000095464	12.7070453861991	-2.43543382603811	0.858037829413973	-2.83837581811687	0.00453437595088214	0.0327039974032478
ENSG00000148690	4.78353513646343	-1.4817749447041	0.802257286554939	-1.84700715037086	0.0647461039837001	0.179270709482929
ENSG00000108231	2.75870022118774	-1.42695141540776	0.777554994237643	-1.83517748067044	0.0664793966601468	0.182109171079168
ENSG00000176273	2.62612510812686	-1.37331480052063	0.760870180792732	-1.80492656328022	0.0710861744394804	0.19101647536908
ENSG00000138193	14.9480485818032	0.613344132339473	0.76238282651363	0.804509376403834	0.421102856411384	0.592798723615157
ENSG00000173145	2.72304430959736	-0.624093096277074	0.677359254731674	-0.921362027487614	0.356861446953297	0.531836913759271
ENSG00000108239	1.87440803992029	0.242129598366799	0.608255573552152	0.398072140881153	0.690577009427525	0.808979463257104
ENSG00000147050	1.98148966506783	0.640603908854441	0.5947419543285	1.07711235804396	0.281430072759799	0.452802131953979
ENSG00000124479	2.38660906762683	-1.23769826378454	0.755588129383507	-1.63805943430371	0.101409296100471	0.237807550059839
ENSG00000125944	5.23088793367308	-1.31035674662033	0.750450898278641	-1.74609258197437	0.0807948655989857	0.20846554259603
ENSG00000004487	11.2140217878995	-0.0821991046124903	0.729508675065735	-0.112677350416818	0.910286358622537	0.950802121458082
ENSG00000184677	2.69676030482937	0.537491292951818	0.694318298702512	0.774128082114845	0.438855052299406	0.608020546818236
ENSG00000090686	2.58247468409536	0.456807384987493	0.643572700353354	0.709799195548043	0.477828668027389	0.643991079503137
ENSG00000076864	3.27679856758493	1.39032312036606	0.648668494829848	2.1433492322311	0.03208506635953	0.115385230324566
ENSG00000117298	20.2146001179708	-1.12929227989635	0.807472085170339	-1.39855271858485	0.16194715324115	0.319654594099123
ENSG00000127483	2.83898786232958	-0.477593625422923	0.692686279949145	-0.689480417394706	0.490520992351263	0.656186943347553
ENSG00000244038	35.6754215693005	-2.41043190119991	0.735889238218841	-3.27553628455576	0.00105461566051945	0.011047056450417
ENSG00000158828	73.2818459937056	3.42079479618472	0.676236981321738	5.05857397727437	4.22403378949038e-07	2.17370119770283e-05
ENSG00000090432	2.0617613306319	0.0189099052227084	0.613132463364981	0.0308414679577189	0.975395969489026	0.986990347647813
ENSG00000187980	2.12282514047902	1.54210165456629	0.623335852574398	2.47394987501098	0.0133628443863638	0.0663435551310741
ENSG00000162542	2.23663963292304	-0.894262848963992	0.693046781114708	-1.29033547710249	0.196934204144494	0.359594868958856
ENSG00000077549	6.65017376393847	0.00570000032140027	0.728794322531907	0.00782113710984722	0.993759699072256	0.995910029178441
ENSG00000053372	32.1457538902039	3.11043883075778	0.703135339614939	4.42367017487866	9.70381294427903e-06	0.000287303758587695
ENSG00000127463	36.3425094861742	-1.28201849944902	0.78531699786711	-1.63248535678068	0.10257728075699	0.238733341144409
ENSG00000127481	3.83316296696684	-0.140777560908118	0.664331745020147	-0.211908526069079	0.832178398809532	0.903592892088081
ENSG00000159423	14.3371900437241	0.216368899411925	0.75892033741177	0.285100937141613	0.775566812099277	0.867478904545749
ENSG00000117115	146.790557618567	-5.68855710745305	0.990408296862859	-5.74364847858372	9.26580413378875e-09	8.46189774696989e-07
ENSG00000117118	9.58999487630048	-0.988792789850408	0.784003189997215	-1.26121016147131	0.207233138546789	0.371906911247545
ENSG00000058453	4.12866799611798	-1.7714092843316	0.815932853085249	-2.17102336011285	0.0299294065971698	0.110564005389262
ENSG00000157191	19.5741297845373	0.535528695915073	0.866506139111787	0.618032200515068	0.536554112779607	0.695526240930767
ENSG00000187144	110.685416144393	3.87285980656833	0.902047056369781	4.29341216649423	1.75947938634988e-05	0.000449152139413095
ENSG00000055070	11.3580852459535	0.649168173914525	0.768262961245793	0.844981740186788	0.398121034136098	0.570731104430348
ENSG00000132881	2.11866883812024	-0.605001972522795	0.674234226224826	-0.897317206678046	0.369549677433846	0.544210790025223
ENSG00000116809	7.89978483948306	0.236900650470708	0.676748224130447	0.350057291653926	0.726295701799676	0.833799810635463
ENSG00000065526	9.99942292539468	-0.446380084527907	0.719287017628121	-0.620586877822241	0.5348714757148	0.694732902350714
ENSG00000116786	20.5016468717327	-2.67880897119859	0.861818054517457	-3.10832310504157	0.00188152243919018	0.0170150509005706
ENSG00000116138	243.785027894681	5.38370051637672	0.757602109429507	7.10623749507611	1.19249142854132e-12	2.86374608246737e-10
ENSG00000132906	3.06242738759145	-0.130156592927423	0.745454210543916	-0.174600386028345	0.861393645237887	0.920751136782469
ENSG00000142621	3.72677830407732	-1.88218597536265	0.780347359899331	-2.41198480585039	0.0158659427039627	0.0747576841616321
ENSG00000189337	19.6474101132017	-1.47733853454614	0.912934034912677	-1.61823141437317	0.105612735158531	0.242994901238872
ENSG00000154734	3.70227125696367	1.61516183782734	0.639939716136968	2.52392810931842	0.0116051658699148	0.060675710730358
ENSG00000154727	133.515014336409	4.34375381243306	0.739482395929422	5.87404627391243	4.2528457565305e-09	4.30866435708496e-07
ENSG00000154719	1.99807983030115	-0.967785697618157	0.693865847476285	-1.3947735014458	0.163084152057536	0.321019320564986
ENSG00000154640	13.4101862884229	3.0461816564307	0.753170743537052	4.04447687668427	5.24400835142828e-05	0.0011039659139825
ENSG00000154639	1.8647895439128	1.21847564357595	0.59951983700159	2.03241922680987	0.0421112332804237	0.136456390100084
ENSG00000155313	3.73657925189607	1.38264571941855	0.726334508096287	1.90359359772462	0.0569631332806041	0.164374257317061
ENSG00000155307	3.11551041407544	-0.602875879253565	0.702321395614007	-0.858404546719666	0.390669117836591	0.564319542167031
ENSG00000155304	1.88924975399415	-0.901182455309023	0.682563031274315	-1.32029192033233	0.186737572130768	0.34817593698898
ENSG00000083937	1.91855309059302	-0.457125669172351	0.655684624997653	-0.697173079472448	0.485694484111769	0.651073606570334
ENSG00000179021	2.24508428592453	-1.15242037289775	0.736788898068847	-1.56411202166359	0.117791263253915	0.26144378302904
ENSG00000184500	52.0565821339826	0.921550501636896	0.800290306447428	1.1515202598514	0.249518265265301	0.415479309702161
ENSG00000169379	2.89741505012275	0.68193368005588	0.632560091836176	1.07805359341653	0.281009839743947	0.452462826148436
ENSG00000080200	167.915122895205	-0.0874102199711188	0.843558643163065	-0.10362079824511	0.91747028189978	0.953957233457052
ENSG00000170854	60.4343731232968	1.38391955447031	0.786147537679107	1.76038146548925	0.0783431497712952	0.204499590626843
ENSG00000064225	11.1329066880775	-0.5855690220945	0.825237352859802	-0.709576487376937	0.477966804550614	0.6440433833554
ENSG00000057019	62.9494418280096	0.843099546515036	0.760828025011493	1.10813418906631	0.267803867552146	0.436950245900381
ENSG00000144810	2.62660236686131	-0.344959340973215	0.713565937002124	-0.483430224293608	0.628790292084118	0.763715498732561
ENSG00000168386	6.35948139441674	-0.72247813508554	0.761442265497832	-0.948828516385524	0.342707835877942	0.519065080082359
ENSG00000184220	2.18431988253776	-1.14190558958982	0.711945670370485	-1.60392237373337	0.108731164410105	0.247199463546677
ENSG00000114021	21.3672124705386	0.638444406530703	0.841405274085104	0.758783461661695	0.447982100442962	0.616581604600332
ENSG00000154174	8.45452522645181	0.642673861529538	0.741713073194441	0.866472339177794	0.386231188889473	0.559762751690087
ENSG00000162777	7.83979273202469	-1.85082616404711	0.814537775659772	-2.27224104191847	0.0230719556348577	0.0932078257547772
ENSG00000134255	61.0942340814361	-1.37554310459262	0.771445196940612	-1.78307300382157	0.0745744203009773	0.197524730895236
ENSG00000143119	2.03554166636746	-1.01129072271148	0.702251431599812	-1.44006929314141	0.149847795635974	0.30429474065257
ENSG00000134248	5.29677813462101	1.87974503419627	0.776848876916585	2.41970490020816	0.015533106880451	0.073839197223493
ENSG00000168679	15.0024565477124	-3.38467547474482	0.87406360111938	-3.87234461017504	0.000107793398249491	0.00193610081509611
ENSG00000156150	5.18659087526107	3.00624446966632	0.641496740100789	4.68629734454144	2.78192013197513e-06	0.0001042657233279
ENSG00000143093	2.35504904430527	-1.00799143047342	0.692185014299567	-1.45624567081017	0.145324718372229	0.29854379594181
ENSG00000168710	3.20614863785509	-0.118046407731517	0.661933369649633	-0.178335785962868	0.858459276111493	0.919646658151923
ENSG00000134202	26.0549660803963	-3.85875809822115	0.956380464601153	-4.0347521107412	5.46599731476973e-05	0.001143275051257
ENSG00000116337	5.02942499032841	-2.05297898722377	0.82406996968106	-2.49126780826431	0.0127288134900288	0.0644793958354269
ENSG00000134183	13.9704212719153	-1.90701729051295	0.794331680346805	-2.40078211368877	0.016360074571863	0.0761512731686717
ENSG00000134243	3.00281360710922	-1.57826118968378	0.780157062709333	-2.02300442452292	0.0430726913516536	0.138446443595903
ENSG00000134222	1.90926792565794	-0.901462437149985	0.700829178709597	-1.28627983042858	0.198345419016354	0.360547153603039
ENSG00000031698	12.1877262512416	0.795666323520223	0.676900192285095	1.17545589820886	0.239812371282005	0.405249782484368
ENSG00000121940	2.68526362615112	1.45357305290869	0.612759633558847	2.37217494968865	0.0176837152413184	0.0792954423407387
ENSG00000121957	94.442987313804	1.79082115733933	0.930301401263705	1.92499028261884	0.0542305739452585	0.159832291573207
ENSG00000162641	4.42833480061025	-1.01083234825569	0.766915157000218	-1.31804977255836	0.187486986795264	0.34902831535472
ENSG00000134186	28.3871637698556	-0.623915023336269	0.743326028701259	-0.839355813257845	0.401269671768246	0.574068565920414
ENSG00000162639	2.39005131876489	-1.23149838219213	0.717105165139793	-1.7173190796249	0.0859208877979476	0.215646731387542
ENSG00000162636	2.21746613746139	1.5947849016387	0.62070975939371	2.56929245513465	0.0101906414322102	0.0555261504592025
ENSG00000162631	2.06990049515724	-0.984453770607286	0.71829937623037	-1.37053407420969	0.170520246348496	0.330242914373849
ENSG00000240038	51.1336033264556	-4.25723254946364	0.845846997864134	-5.03310002898121	4.82611137989875e-07	2.42577567343128e-05
ENSG00000185946	13.3621830627382	-2.75147654895351	0.909524241002981	-3.02518220506065	0.00248483383875883	0.0208970980681093
ENSG00000060718	3.19544966181953	-1.67274377404007	0.775230243716689	-2.15773802376495	0.0309482058702867	0.112945010208144
ENSG00000117543	4.44586881482468	2.85018706159772	0.686986084752164	4.14882793823393	3.34181862831416e-05	0.000749769964913114
ENSG00000162695	2.15180926457563	-1.07799980635713	0.705004501663411	-1.52906797589755	0.126247593266978	0.272409116387051
ENSG00000162694	11.3923821008146	1.77284609135246	0.850300857697267	2.08496331069637	0.0370726310240987	0.125721202698879
ENSG00000162692	6.74298028655036	-1.54029940686554	0.850483500057078	-1.81108676036885	0.0701274226289003	0.189382010964511
ENSG00000137996	3.42455281417224	-1.74931533197939	0.8099016947615	-2.15991069446339	0.0307795837078066	0.112626874018859
ENSG00000169249	3.9700012353658	0.437063180250665	0.644871991680095	0.677751842054695	0.49792905007041	0.661863870573296
ENSG00000162627	2.09815937614574	0.821992175355249	0.590118398037715	1.39292755163806	0.163641699925239	0.321365549784761
ENSG00000188641	2.71451459273373	-1.22313168679246	0.73956257688577	-1.6538582738231	0.0981563123986428	0.234764120100627
ENSG00000117519	34.4144130089125	-2.98886657963789	0.918570921900117	-3.25382233247188	0.00113863467769246	0.0116241423705808
ENSG00000143036	4.67206241028338	-2.14793725185947	0.83161145866358	-2.58286153886246	0.00979846384460431	0.0544415077707064
ENSG00000135930	4.11708179072376	2.72691856094181	0.691996612105885	3.94065305123857	8.12600846126755e-05	0.00154061517142862
ENSG00000117528	4.57340907621311	0.23513667567892	0.726069909407128	0.323848533911729	0.746052709792894	0.846727068754974
ENSG00000137962	2.60018544268149	-1.32578453451888	0.775778514847772	-1.70897299827778	0.0874559512493762	0.21759953488141
ENSG00000198691	11.9242364079887	-1.79532544498412	0.780894460860119	-2.29906285031994	0.0215013706452912	0.0889692962757294
ENSG00000023909	8.17994609371566	-1.13167077169013	0.828189067737132	-1.36644012312575	0.17180086249449	0.331534759647104
ENSG00000067334	9.00512792948437	-0.698576492173923	0.820675586351779	-0.851221242341772	0.394646464871912	0.567350105720329
ENSG00000137936	16.7638709053323	1.00232033373879	0.789830246618355	1.26903260292982	0.204429436130043	0.368507218200499
ENSG00000137942	2.26315653116623	0.347368187770947	0.608546796056684	0.570815901130126	0.568124442992634	0.718383582321053
ENSG00000117505	6.11769367660606	1.65263572741819	0.780821514808425	2.1165345678566	0.0342993684357048	0.119504086478834
ENSG00000122483	55.3436906772575	3.54697116989421	0.92459576016178	3.83623992529836	0.000124932362971908	0.00215441872741982
ENSG00000143033	2.06595444410248	-1.06043188455935	0.684762461664183	-1.54861275833109	0.121474837099272	0.266545801608013
ENSG00000154511	12.1179914214057	-0.21205895094734	0.789305219480526	-0.268665334668514	0.788187230165094	0.874355175430363
ENSG00000122406	46.5842433526598	1.2551112977492	0.795554621986918	1.5776557172335	0.114644724732809	0.256401846278927
ENSG00000067208	1.80582917536138	1.13168539462943	0.603445368484996	1.875373403678	0.0607413714136624	0.171125466484477
ENSG00000203910	2.68438797079098	-1.41770101231432	0.74309695176721	-1.90782778605508	0.0564134782172644	0.163081001684157
ENSG00000069702	3.25780430341748	-0.824748070732753	0.739560527888569	-1.11518670836502	0.264770420664291	0.43418599079091
ENSG00000067829	28.5210347101443	-2.67902196645683	0.794770366999238	-3.37081259908046	0.000749468220590247	0.00855554919420275
ENSG00000122482	2.28569436245073	0.274291247110074	0.614750882875063	0.446182762401691	0.65546523339602	0.783850483047367
ENSG00000162664	37.9883963445192	-0.934084803936115	0.904691117584251	-1.0324903005905	0.301842489120127	0.474689958635679
ENSG00000171492	2.47703931188506	-1.33975487186384	0.690187162991934	-1.94114718977974	0.0522404265759695	0.156023457355406
ENSG00000171488	5.66521994875176	-2.35466915331557	0.870139606715041	-2.70608202999164	0.00680822262866206	0.042900403813649
ENSG00000213512	10.5211584927876	-0.137983939474002	0.81214377172481	-0.169900877502213	0.865088091008406	0.923216512424172
ENSG00000117228	3.91684644674842	0.229292879098308	0.684574240667459	0.334942312282664	0.737668603148939	0.840752895555937
ENSG00000137947	1.9137687256205	-0.861866803763708	0.700586143034569	-1.23020817972585	0.218619157595955	0.382908324649425
ENSG00000097033	11.5016893537637	-1.43949477959883	0.876151303608668	-1.6429751044938	0.100388084266138	0.237214409031209
ENSG00000122417	2.23569951688128	-0.144320478919716	0.664377028264827	-0.21722677452687	0.828031619774605	0.90098288682976
ENSG00000117174	5.12116348271574	2.64602280207104	0.761070353339589	3.47671248848448	0.000507601824708407	0.00626912425030345
ENSG00000142871	4.34216036344336	-0.079791542058993	0.672462840310875	-0.118655689617148	0.905548143019112	0.948297257221112
ENSG00000153904	3.75703216890593	2.34006398270184	0.64070934630615	3.65230193096587	0.000259900045917408	0.00372830065869131
ENSG00000097096	4.02658379685766	2.19247400980658	0.707739868893091	3.0978529063731	0.00194928153833246	0.0173376426537005
ENSG00000162643	1.92363039122125	-0.909314035263127	0.687442386637976	-1.32274944480838	0.18591871453773	0.347503649730081
ENSG00000117155	2.13934996536156	-0.823155852687021	0.703434477855064	-1.17019548884925	0.241922307830786	0.407540723298212
ENSG00000117151	47.0401503730287	-4.27071551096287	0.760927441967002	-5.61251346110353	1.99408692279339e-08	1.61620745092404e-06
ENSG00000174021	2.69173353835218	0.586469998807071	0.658174677288444	0.89105524573388	0.372899532905915	0.547238434740864
ENSG00000117133	9.95767043901011	1.19765069843037	0.800108030485044	1.49686123973075	0.134429367547464	0.283460168838294
ENSG00000203943	15.9397145828613	-3.58105473919028	0.909083645477348	-3.93919168715208	8.17565911574955e-05	0.00154550943750787
ENSG00000137941	2.3794035616886	0.890664508750604	0.627574456205043	1.41921727365462	0.155835681473364	0.312145491539747
ENSG00000117114	2.51991031656316	0.496417655424928	0.632867686820867	0.784394061764507	0.432808921710274	0.602321814344586
ENSG00000162618	2.02883774969214	-0.123435653908738	0.631263919014942	-0.195537318371297	0.844972325649889	0.911018963514876
ENSG00000162614	4.53392396304051	2.58437758880938	0.743063125994359	3.47800543237965	0.000505159687070839	0.00625086910489947
ENSG00000180488	2.05002013520716	-0.546221449177236	0.653635136399161	-0.83566720752856	0.403342148225918	0.576431670508453
ENSG00000077254	1.93786012578578	0.910572386220682	0.597690410298824	1.52348501921828	0.127637405852416	0.274312542110396
ENSG00000036549	2.84292381464154	-1.5235634541742	0.72506332518238	-2.10128329658788	0.0356161051349363	0.122252422284239
ENSG00000137955	3.22583374351913	0.477620137325642	0.697186248902369	0.685068212515083	0.493300877920108	0.658140512846498
ENSG00000117054	12.9605777969299	-1.27029373177829	0.738316030260371	-1.72052844542778	0.0853364276115295	0.215383961320809
ENSG00000116754	169.119040296999	-1.39656500750295	0.776438861553758	-1.79867994333544	0.0720693233609456	0.193098137467922
ENSG00000033122	2.98479782247073	2.18485521900576	0.64831558244776	3.3700489054369	0.000751548441073938	0.00856421808773887
ENSG00000171202	6.81723098077299	-2.00731981229735	0.800100609611345	-2.50883424932324	0.0121130307663735	0.0621859790096323
ENSG00000116729	3.4484858439	-0.489297688526314	0.6980497291657	-0.700949614450988	0.483334459902897	0.648848993376891
ENSG00000142864	51.0675406997375	-2.31133814503699	0.883282802848364	-2.6167589107175	0.00887690143876517	0.0504893236218889
ENSG00000081985	1.96984976050629	-0.708777763348511	0.654707554701703	-1.0825868103377	0.278991864315381	0.449883921467527
ENSG00000116704	14.8677675995796	-0.873769008004754	0.819940910327311	-1.06564875224479	0.286582452090373	0.457910453266136
ENSG00000198160	31.6913011805705	-2.18921440721034	0.831862996202605	-2.63170067331273	0.00849586773427366	0.0494943453630103
ENSG00000184588	32.1094414986067	-2.6243622459068	0.9480443574003	-2.7681850806045	0.00563694338664505	0.0380332371685811
ENSG00000116678	7.44981338421634	0.0217508532351738	0.893400631814462	0.0243461359446306	0.980576512861481	0.98973507306878
ENSG00000162433	2.37859260889224	1.30966631719682	0.611540395967429	2.14158594564304	0.0322268156807271	0.115638446526748
ENSG00000162434	7.35401596144547	-0.713898030618754	0.805918066807971	-0.885819613706287	0.375714738915321	0.550041627258284
ENSG00000162437	79.3675228188378	-2.73976938339807	0.985892721174343	-2.77897313222336	0.00545310352876212	0.0372601696398977
ENSG00000188467	10.0898663984983	-2.89068200039394	0.881467670877462	-3.27939650641571	0.00104029359134368	0.0109679083679226
ENSG00000074803	2.27595710647988	0.961294686370347	0.614641029147336	1.56399368213982	0.11781905212999	0.26144378302904
ENSG00000166147	1.9848950394962	-0.306935182579684	0.634090880552979	-0.484055506857332	0.628346476686695	0.763715498732561
ENSG00000103995	10.0991178759146	3.5257463733992	0.758886772977724	4.64594521731465	3.38522836662212e-06	0.000123313599602122
ENSG00000138593	1.93482119786851	-0.956347818031641	0.676153781988787	-1.41439394928579	0.157246265676264	0.313525457147877
ENSG00000166200	3.83467289797777	-0.690400396275255	0.756836281842633	-0.912218947266072	0.361653471705741	0.536481608451161
ENSG00000156958	5.34241209350474	-1.81343423856198	0.780961845030573	-2.32205228731883	0.020230120355097	0.0857333989427772
ENSG00000104064	64.3594564027697	0.494241808685291	0.897317186582326	0.55079944536418	0.581771164416187	0.728787525130324
ENSG00000140284	61.1195351347315	-4.14816523544016	0.796324388744365	-5.20914001137267	1.89717914205476e-07	1.11830086882573e-05
ENSG00000140287	3.91478961741616	1.31820815639895	0.671387404733595	1.96340912430732	0.0495986544645497	0.15091397257069
ENSG00000138592	39.5749104412607	-0.984612483397552	0.818938686180075	-1.20230305395665	0.229246134138956	0.392479092071104
ENSG00000092439	3.66059215210395	-0.84086441678956	0.716967525850951	-1.17280683778747	0.240873275459912	0.406500183834495
ENSG00000081014	1.91843379986172	-0.18104783132283	0.641922285207553	-0.282040109051972	0.777912755594792	0.868903756636801
ENSG00000137869	2.2216055721874	-1.1431456923565	0.737735218757187	-1.54953384804142	0.12125344129164	0.266150072219022
ENSG00000104093	4.42220688082302	-0.444138329949992	0.747017929770712	-0.594548420124688	0.55214536702763	0.707671587232091
ENSG00000140280	2.01014351062596	-0.746974204652155	0.687885518106408	-1.08589901224902	0.277523673976391	0.448632137138598
ENSG00000138594	19.925149786314	3.19223339769196	0.869572300061193	3.67103850647878	0.000241566939127545	0.0035277478227545
ENSG00000166477	7.46697294572037	-0.0035079874081728	0.728471012581778	-0.00481554838502101	0.996157763141728	0.997154417866163
ENSG00000069966	9.84144479044367	3.99022916800251	0.748433171783626	5.33144349881394	9.74351376380009e-08	6.44662686168161e-06
ENSG00000128833	2.24623593623495	-0.292524959563221	0.643925479525282	-0.45428387113813	0.64962452330278	0.77965977790436
ENSG00000197535	2.7948414340547	0.137563262619139	0.641692658286409	0.214375621791422	0.830254150753208	0.902341252679149
ENSG00000047346	2.01782559787091	0.376654410969888	0.614183277474598	0.613260609306423	0.539704034639987	0.697419354560268
ENSG00000169856	3.51955030911521	1.32023026044382	0.653932580492675	2.018908829178	0.0434966963858526	0.139275347834997
ENSG00000166415	6.09198697453339	-0.0937226290087012	0.812261888121297	-0.115384742752704	0.908140171706654	0.949315723797246
ENSG00000137876	6.71833491303816	1.00169318527637	0.8014774867912	1.24980826259606	0.211369597050344	0.376800554514395
ENSG00000069974	4.26369797601184	-0.652032916510986	0.784236534815501	-0.831423795710286	0.405734261012419	0.578702364365271
ENSG00000069943	271.862925489988	-1.18711086783246	0.719533719104545	-1.64983354680001	0.0989769853905904	0.235787560590711
ENSG00000260916	60.5957184671438	0.453885805406597	0.937931991252228	0.483921872417015	0.628441316959305	0.763715498732561
ENSG00000166450	1.80471824524388	1.18133205640653	0.615388234973179	1.91965330058353	0.0549017066716056	0.160445443015766
ENSG00000181827	1.95851425207863	0.812468680982307	0.59316005164286	1.3697292640191	0.170771430097037	0.330433289390983
ENSG00000128918	75.975552742172	2.82854690924532	0.974185157810773	2.90350031158526	0.00369016603637166	0.0280833762674106
ENSG00000103569	46.5059573662183	-0.411994632382885	0.860908015017624	-0.478558249192802	0.632252926111363	0.766460402581447
ENSG00000130717	24.9064382924212	-3.47662248272879	0.874452639659407	-3.97576989885114	7.01519311373191e-05	0.00138678390699505
ENSG00000137845	3.25469050125643	-0.760300961417528	0.702007586371214	-1.08303809841663	0.278791512853302	0.449883921467527
ENSG00000137776	16.3921399304747	-0.838564257416549	0.748986885168461	-1.11959805174418	0.262885086185305	0.431858854528887
ENSG00000157450	1.86139403871554	0.435051644486378	0.602228541246803	0.722402899712597	0.470046804639743	0.636945346140877
ENSG00000157483	8.09653302573877	-1.100403588929	0.791088311124793	-1.39099968164669	0.164225523289463	0.321897912034123
ENSG00000157470	4.33514731006926	-1.52030894194809	0.815781447264888	-1.8636228453654	0.0623746871424101	0.174552210371768
ENSG00000140299	4.17921457875223	1.43155325072331	0.711406363199091	2.01228626109811	0.0441897698575204	0.140523034701404
ENSG00000182718	30.4796067212579	-2.52862789722571	0.925312941150778	-2.7327272588244	0.00628123219940498	0.0409523826922544
ENSG00000069667	11.6551239549345	-0.292874061622669	0.823362851971556	-0.355704730813854	0.722061701784596	0.830704058618048
ENSG00000129003	3.25401087483045	-0.67868788217581	0.691088135594011	-0.982056914625596	0.326071809922445	0.501529444664237
ENSG00000171914	5.10809840887258	1.35617389028822	0.696568387384167	1.94693574220483	0.0515424389021981	0.154722765667524
ENSG00000103642	2.85770184735988	-0.917599495896169	0.701534121051597	-1.30798983023191	0.190876758694021	0.352806414872301
ENSG00000140455	95.2416154560757	-2.20573918689265	0.613248499031862	-3.5968113910998	0.000322141888314812	0.00441600000810411
ENSG00000103657	1.88858106480626	-0.856421304989194	0.687289127889498	-1.24608591964645	0.212732853509968	0.377796152830909
ENSG00000035664	2.91030369504426	-1.30477572379651	0.759081270570272	-1.71888804846453	0.0856347587826105	0.215646731387542
ENSG00000166797	4.74391938607969	1.51000696275914	0.650552709427319	2.32111394031146	0.0202806952121044	0.0858915922634125
ENSG00000106399	11.1297186209415	-0.106047523602803	0.849481374144369	-0.124837962114965	0.900651833041594	0.945874066317087
ENSG00000166794	135.377714064767	-0.760126810127908	0.648243620832836	-1.17259435449797	0.24095851442377	0.406500183834495
ENSG00000180357	6.73471009695323	-1.28762501474098	0.79856833028929	-1.61241682884484	0.106871265208075	0.244773325188682
ENSG00000180304	105.494066592003	-1.99129949887206	0.84256260792862	-2.36338460802044	0.0181088651348249	0.0801487245967265
ENSG00000140451	24.5347902090857	-3.29730116021071	0.912796958688126	-3.6123051559567	0.000303487127580168	0.00419811943756229
ENSG00000241839	3.32011140627007	1.32807940786726	0.683293330591567	1.94364462289931	0.0519383208111451	0.155407509062974
ENSG00000103707	2.21008311519835	-1.14548511445	0.72366846771565	-1.58288659179233	0.113447315347899	0.254475434781227
ENSG00000186198	4.46286383632142	2.85510874754321	0.681436401734249	4.18983890540187	2.791525656973e-05	0.000646437584279033
ENSG00000166855	3.46542570123242	-1.42123244010428	0.724286165096254	-1.96225264072994	0.049733078003122	0.151181096001989
ENSG00000138615	2.3082275239816	-1.17839927227055	0.720791906993347	-1.63486751285267	0.102076824115659	0.238272935992562
ENSG00000103742	2.48247826814312	-0.0325800580693739	0.677357692084668	-0.0480987496710992	0.961637542671953	0.979138786994663
ENSG00000074603	3.11393122706988	-0.426222591371796	0.727650224828145	-0.585752023195568	0.558042168625653	0.712895621572462
ENSG00000074696	19.7468198386306	-1.0834430751751	0.799656445879507	-1.35488568967072	0.175453979667832	0.33638190543058
ENSG00000138614	3.96854381340881	-1.91257550368033	0.835581316243325	-2.2889160713634	0.0220842292923114	0.0904003426334262
ENSG00000074621	13.7282056559955	2.70256322988454	0.806355717777344	3.35157694092372	0.000803527071736831	0.00898287850541657
ENSG00000174485	2.54800055594642	0.69461691430246	0.586878623729944	1.18357848832145	0.236579959950343	0.401742704904709
ENSG00000166938	14.6527701569149	-0.879734596581663	0.727501456930877	-1.20925475571281	0.226564987202713	0.390600206599945
ENSG00000169032	159.287931823889	-2.14109111659059	0.74510284788917	-2.87355111130788	0.0040588539707755	0.0300772675960095
ENSG00000174446	161.12940469746	2.20554193947803	1.05883541077205	2.0829884579227	0.0372522756460722	0.126066678125852
ENSG00000174444	133.04422077562	0.0650050591780287	0.845088137117576	0.0769210409221313	0.93868635890153	0.965987072766677
ENSG00000174442	3.17805055192755	-1.08285118592234	0.72843125696336	-1.48655233499516	0.137133084734088	0.286459704064378
ENSG00000188501	50.0700937279595	-0.900454130068203	0.684429125296844	-1.31562801287521	0.188298926586561	0.349857745172796
ENSG00000137834	11.1285519144676	0.762880731720749	0.864456328856139	0.882497711284275	0.377507716896766	0.551545749517493
ENSG00000168924	5.12302474610218	-0.184927317568087	0.790199015754295	-0.234026256526734	0.814964594828446	0.892222660368865
ENSG00000166949	13.5009900953856	-1.18481208769615	0.844364049524812	-1.40320053697565	0.16055704752816	0.318267164834176
ENSG00000103591	2.18203429249731	-1.1071989527045	0.732843759880726	-1.51082538095801	0.130832946314984	0.277955709012567
ENSG00000103599	3.15079363541532	1.78481368561276	0.599574298499436	2.97680152414745	0.0029127250618612	0.0233898916728527
ENSG00000137764	10.4639721760321	-1.69176815159449	0.78152729619983	-2.16469489910423	0.030411057978464	0.111719716675559
ENSG00000033800	13.4322821894294	3.90728794964218	0.756367336088942	5.16586024172615	2.39335580582379e-07	1.38558205758585e-05
ENSG00000128973	6.55336279859692	-2.16483820681158	0.884087600156158	-2.44866934727871	0.0143385008633573	0.0697979276261329
ENSG00000169018	4.87269063188646	-0.290943642549809	0.795158189276955	-0.365894040297021	0.714444143623523	0.82486749060807
ENSG00000137809	7.46163863857226	-1.24680747777431	0.84963779192017	-1.46745765034362	0.142251601630553	0.294139952939254
ENSG00000103647	2.57445001293976	-0.504622978683881	0.685710785791146	-0.735912266717034	0.461784091569415	0.628243401119616
ENSG00000140350	55.0987848514503	-0.715257504179543	0.776215776225852	-0.921467362667244	0.356806473325259	0.531836913759271
ENSG00000138604	4.05657748595674	-1.77947407059884	0.796636672310199	-2.23373356066885	0.0255006093927398	0.099187733234868
ENSG00000137807	2.07787577914184	-1.05164694947982	0.712885281615995	-1.47519801095614	0.140159316066458	0.290627759953602
ENSG00000137821	2.1747369218833	1.06930589558754	0.605528983971529	1.76590373688506	0.0774120001729299	0.202794885973565
ENSG00000187720	2.08426696009456	-0.0499296703406103	0.643923265783909	-0.0775397830668941	0.938194144212221	0.965987072766677
ENSG00000066933	1.91513345271625	1.29503881066279	0.59659344349843	2.17072249917577	0.0299521553921924	0.110564005389262
ENSG00000175318	2.96919220759661	1.14899910609552	0.632090363372946	1.81777665453443	0.0690982761829512	0.187461599485463
ENSG00000260729	5.33295296992189	0.0442650935892741	0.724835509935359	0.0610691570467093	0.95130413239924	0.974141179546225
ENSG00000166233	135.474551597856	-3.55565956339353	0.780973951411079	-4.5528529561954	5.29232654488319e-06	0.000181563202735569
ENSG00000140463	4.65624218987456	-1.05891863206786	0.766151171068596	-1.38212753834328	0.166932544248382	0.325531012603462
ENSG00000159322	3.26652115745539	-0.836872491469721	0.724895079905542	-1.15447395722257	0.248305909557735	0.413882278060576
ENSG00000183324	6.26997608194507	-2.03177032507777	0.769580262757011	-2.64010191451504	0.00828810991728879	0.0485896064228757
ENSG00000156642	3.43590530982037	0.609964269724174	0.704770589702848	0.865479176679823	0.386775840271807	0.560289219911171
ENSG00000103855	2.34890202954442	-0.218826651810958	0.629201689512386	-0.347784590312436	0.728001963247154	0.834724090131662
ENSG00000140464	9.13496863618569	-2.62964377973055	0.874314309959604	-3.00766412007148	0.00263263929257653	0.0217510092997486
ENSG00000138629	3.24274293481395	-0.43971511928717	0.710797580879141	-0.618622138166697	0.536165314265695	0.695299179539753
ENSG00000179335	103.374431127667	-0.228372691863029	0.746273183432663	-0.306017550855269	0.759591282764727	0.856140970051382
ENSG00000179151	2.0715987990274	1.26643919314697	0.606728371672467	2.08732482652161	0.0368587820837788	0.125126881168179
ENSG00000140505	22.8258097146263	0.591813250493956	0.859014899820176	0.688944104017107	0.490858443420861	0.656502918139617
ENSG00000103653	5.6656461894967	-0.0126308693393145	0.790728052486743	-0.0159737210531382	0.987255356582136	0.993669046112714
ENSG00000140497	2.37137142192254	-0.97100699690501	0.808178756242156	-1.20147552680049	0.229566794228401	0.392479092071104
ENSG00000178802	67.7824573445659	1.77467900626845	0.940948264158634	1.88605375435313	0.0592877113027514	0.168536185900062
ENSG00000138621	2.12070829518748	-1.09618418335159	0.708012809358586	-1.54825473333549	0.121560978309256	0.266554407628413
ENSG00000140398	200.444941306364	2.95065993266251	0.951294104945364	3.10173259491814	0.00192391663004099	0.0172779438077365
ENSG00000140400	34.9619984910308	-0.415492306982865	0.889840417424	-0.46692901204204	0.640550667639593	0.773432128300768
ENSG00000169375	16.4600893135192	0.12593840842381	0.799831966777021	0.157456082846111	0.874885416901103	0.929216304778169
ENSG00000169410	7.68232234348965	-0.462237617289086	0.835709026958022	-0.553108321650694	0.580189238722691	0.727930925672974
ENSG00000140368	4.3532313579558	-2.04876747120151	0.833764117720326	-2.45725071115227	0.0140004941598733	0.0687721243428928
ENSG00000140374	45.1469297444825	-2.11384518078835	0.783533226069255	-2.69783732260195	0.00697915366709572	0.0435961776275998
ENSG00000167196	512.08227581848	-3.74777636982983	1.07298056002884	-3.49286511745292	0.000477867818313089	0.0060517479178556
ENSG00000140367	3.37126544985224	-1.00052184139995	0.728828033139835	-1.37278177554401	0.169820197969676	0.32967489929203
ENSG00000080644	2.40456676572253	-0.62999091756792	0.676608858313642	-0.931100605360221	0.351801525510226	0.527295675313986
ENSG00000041357	53.0557993165212	-1.21776114454358	0.957752105732684	-1.27147843085345	0.203558496010978	0.367141387520217
ENSG00000188266	16.0515270378168	-3.5644306801793	0.921041667938703	-3.86999937598536	0.000108835631842856	0.00193870944194802
ENSG00000136381	3.98125468870938	-0.850313457647176	0.745602257771591	-1.14043841576947	0.254103695927616	0.421060149346961
ENSG00000140395	9.52001725442386	-0.10262072953516	0.849108183560181	-0.120857072775918	0.903804243821549	0.947729053945763
ENSG00000140403	5.30853382053133	0.269670518729127	0.796472945515291	0.338580889969413	0.734925480758439	0.839249175279626
ENSG00000103740	296.000322293499	1.65345734586401	0.762939158885929	2.16722044819202	0.0302180489273131	0.111147175258182
ENSG00000166411	5.72316408502667	-0.213502983855067	0.760356238847369	-0.280793360989209	0.778868896018452	0.869522369453107
ENSG00000183476	7.3929437799673	-0.228575596458786	0.830146966297311	-0.275343530409197	0.783052323981178	0.871981198082549
ENSG00000172379	3.10610633262381	-0.439379200503175	0.711826609077063	-0.617255936909781	0.537065925457217	0.695849846911435
ENSG00000125352	9.78121875185423	1.35149662132451	0.688117450062632	1.96404933663794	0.0495243707057178	0.15091397257069
ENSG00000103888	7.09681575550792	1.62478048452678	0.657375184418454	2.47161822204187	0.0134503070546765	0.06647240163302
ENSG00000172349	261.321669630309	1.51729911582152	0.799555018972095	1.89767943395834	0.057738323360216	0.165726112734679
ENSG00000172345	21.6586044653967	0.837288837569566	0.921135880415709	0.908974295075443	0.363363694464703	0.538514956370128
ENSG00000140598	2.86349109082663	-1.08527256497486	0.706061973339527	-1.53707833866444	0.124274126741392	0.269586295681227
ENSG00000156218	3.1438937895202	2.26192340060186	0.655171440051226	3.45241453202692	0.000555593457069867	0.00675885173666233
ENSG00000166503	4.49476545230285	2.20328938017824	0.67488187465736	3.26470373989057	0.00109578623839348	0.0113863429002297
ENSG00000136404	3.10954163071038	-0.0510161827760254	0.687196618459561	-0.0742381167276182	0.94082091675283	0.967224167468741
ENSG00000064726	2.69806545148474	0.698637847915938	0.60412590736647	1.15644411106531	0.247499547517411	0.412860063314353
ENSG00000169609	153.896654960636	-1.30980359100033	1.11878245380158	-1.17074019756894	0.241703222266404	0.407277467041415
ENSG00000169612	14.3098101896755	-0.663101079844175	0.83314281427899	-0.795903257496171	0.426088267742147	0.59799920520348
ENSG00000103942	36.314297304366	-0.788178999437333	0.904771238583495	-0.871136222976431	0.383679777939298	0.557569961571978
ENSG00000156232	13.3159369635896	0.689430851517719	0.761196399325803	0.905720064004969	0.36508403995095	0.539760365395025
ENSG00000186628	11.0879486868538	0.16468572841772	0.85775231111236	0.191996834382352	0.847744685094155	0.913237504261588
ENSG00000103723	3.43245691936382	-1.78022818184193	0.772744241635201	-2.30377411557904	0.0212353268637409	0.0883760329810627
ENSG00000073417	20.3971635354837	-0.378620893570266	0.82683359600673	-0.457916678033949	0.647012304227197	0.777902425479167
ENSG00000166716	2.10881732639047	1.142831072578	0.605270375448998	1.88813316979247	0.0590080748613559	0.168105605184988
ENSG00000140612	3.51245508210792	0.204320985578705	0.672655606357987	0.303752743078998	0.761316272095531	0.857605057030477
ENSG00000177082	105.387405036418	0.481018345907377	0.901366662771435	0.533654466905164	0.593580617198203	0.737878972759422
ENSG00000176624	2.78286626378664	-1.05573589055586	0.713691645679436	-1.47926054192605	0.139070694297821	0.289017430072779
ENSG00000141646	2.29646567731859	1.69576864668037	0.611154308161078	2.77469801658247	0.00552529863663962	0.0375534972326743
ENSG00000141642	1.85636110350774	0.434768493776555	0.602769826651692	0.721284434875643	0.470734531549155	0.637525679874831
ENSG00000082212	2.6381323283501	-1.38052744074968	0.751195014951934	-1.83777502948155	0.0660955626050383	0.181517843257547
ENSG00000134042	1.95943001725144	1.31043933777331	0.609331429750478	2.15061832328251	0.0315063378577876	0.114190662196699
ENSG00000154832	9.00794503523784	-0.800465481896447	0.77022099492242	-1.03926728455003	0.298680445575442	0.472006826495532
ENSG00000141644	8.2630695063605	-2.88470275845787	0.845570411575915	-3.41154647675238	0.000645954882138442	0.00762909190489191
ENSG00000167306	11.2054671948613	-1.12656929546913	0.813798581598257	-1.38433430696894	0.166256113886042	0.324602421691386
ENSG00000167315	39.487278493182	0.630814015780238	0.803633901992138	0.784951971558822	0.432481728759237	0.602279108521239
ENSG00000101670	3.02301408522948	-0.65704125288705	0.727981370847594	-0.902552289383521	0.366763557849747	0.541337334190248
ENSG00000134030	5.64718208331557	-1.59545317260442	0.79629686278334	-2.00359093093466	0.0451138981379638	0.142451262463689
ENSG00000175387	6.33546114424927	1.31446564776064	0.824302259062551	1.59464035589995	0.110792682729114	0.250481086058428
ENSG00000167220	3.0495169616101	1.89975942514266	0.693089254513173	2.74100256607939	0.00612520291310329	0.0404026609242744
ENSG00000167216	10.120477914217	-0.310657108433348	0.78211088144401	-0.397203409137822	0.691217468424844	0.809291091597452
ENSG00000152242	2.36861814614593	1.74832551738387	0.626284622114643	2.79158302096045	0.00524509001595652	0.0363530189648429
ENSG00000152234	41.5534474875927	0.714871686356437	0.901576282061546	0.79291314620856	0.427828427494978	0.599015228649846
ENSG00000152229	2.60810878326464	1.35798595768487	0.656545099150333	2.06838183613328	0.0386041318535061	0.12810091654971
ENSG00000152217	80.8627651539229	3.55102484074031	0.908369209626187	3.90923074352292	9.25904926006588e-05	0.00169592303396235
ENSG00000134779	3.78319915729069	1.99622782755907	0.662869336078713	3.01149520562832	0.00259964507970162	0.0216381241293778
ENSG00000134775	3.07374253348595	0.0947459670011579	0.675236301289808	0.140315274549336	0.888410896370552	0.93803228335233
ENSG00000075643	2.95745139487942	-0.250801660575319	0.672920871702335	-0.372706021052443	0.709367254691896	0.821492637867879
ENSG00000153391	37.3535648460463	-0.223482194345345	0.933581499636412	-0.239381558473878	0.810809728578027	0.890076314335016
ENSG00000166974	5.11312519277759	-1.61794383781484	0.826377926233652	-1.95787397805853	0.0502448020249072	0.152304053338538
ENSG00000134769	5.82883082419274	3.28935202355357	0.68672144538001	4.78993636456678	1.66834213376338e-06	6.63652171492132e-05
ENSG00000141431	2.88110130182485	-1.51758181362699	0.778285683823444	-1.94990328766122	0.051187647217075	0.154014248053603
ENSG00000197705	7.11209040367071	-2.46553243436705	0.871798894238465	-2.82809768475417	0.0046825515834461	0.0334379564615248
ENSG00000141441	2.50752594043423	-0.343909923952766	0.701101875976448	-0.49052774744582	0.623760499984307	0.761382357285062
ENSG00000134758	2.32662750298239	1.53959330388552	0.624414113549437	2.46566064167547	0.0136760835514276	0.0674340119752519
ENSG00000118271	841.114439636396	-1.56854001309403	0.811051847651683	-1.93395775823158	0.0531183217283935	0.157484772787793
ENSG00000046604	10.5167173057469	-2.1445993013726	0.821761401225699	-2.60975910790385	0.00906060005896655	0.0512038258040587
ENSG00000134765	2.23924677476357	1.42155309134363	0.632351333616787	2.24804316172299	0.0245734378240168	0.0969775842062843
ENSG00000134755	3.21852448285884	-1.28725425005946	0.722619166416787	-1.7813729691706	0.0748515410796898	0.19793015623221
ENSG00000170558	6.49507767035537	0.361670925905687	0.714394998639642	0.506261839170745	0.61267284844458	0.752951241340913
ENSG00000154080	1.90279750155377	1.23116340584738	0.626014619770278	1.96666877572152	0.0492214088710125	0.150372320339662
ENSG00000141380	5.73952824375724	0.023685761831725	0.780892546528596	0.0303316531026175	0.975802552654953	0.987067667927413
ENSG00000154059	1.85835222863626	-0.63045388112227	0.670251969312152	-0.940622198796783	0.34689850174883	0.523150232828872
ENSG00000141447	5.9815909719948	-1.86933495017828	0.779961187968521	-2.39670252701565	0.0165433482493293	0.0767190423211643
ENSG00000154040	10.2336398539302	-1.27154438743647	0.779358229730139	-1.63152750420915	0.102779061179837	0.239031360362289
ENSG00000168234	4.21934655803311	-0.0284145717083398	0.741078324042276	-0.0383421978305209	0.969414846502711	0.983675409189919
ENSG00000053747	8.07289067049064	-1.51947688245444	0.796455034623495	-1.90779995906829	0.0564170760730719	0.163081001684157
ENSG00000154065	1.93683835514278	1.45387960383618	0.643117586845211	2.26067461623641	0.0237794134510575	0.0950590116008984
ENSG00000141458	167.735960989754	0.733136603152109	0.705685240846204	1.03890029253409	0.298851110338251	0.472092636016361
ENSG00000141452	394.827860751112	-2.59721640352915	0.666688528010554	-3.89569685754071	9.79167950613265e-05	0.00178842957514828
ENSG00000101782	6.62326777743104	-0.749533357876941	0.723130795752597	-1.0365114613835	0.299963595180554	0.47287222833851
ENSG00000134508	18.7540746698641	-1.30797214807028	0.818698126750265	-1.59762445440316	0.110126580693499	0.249584323389251
ENSG00000118418	10.7252784489946	-0.818843331685999	0.804861594691866	-1.01737160411969	0.308976685075246	0.482979466454117
ENSG00000141446	1.9349481948874	0.551353450120644	0.601356509966602	0.916849557596482	0.359221479566297	0.534340920740506
ENSG00000141449	9.4611272165625	-2.37759470915147	0.844822642265258	-2.81431224756989	0.00488817225227086	0.0347531895654871
ENSG00000067900	5.96502795580743	-1.11673408933389	0.692180140261014	-1.61335759924111	0.106666839375276	0.244391443996216
ENSG00000101557	6.13614343775161	1.64837203313811	0.70070915255796	2.35243399793006	0.0186509994252033	0.0817158845610075
ENSG00000079134	101.113049631427	-0.903178219378679	0.840974670524227	-1.07396601947081	0.282837911693893	0.453940846391882
ENSG00000176890	33.4646514481977	2.49396767115973	0.866534756237666	2.87809306344281	0.00400087091988714	0.0297495952345736
ENSG00000132199	133.724014116715	1.54753924242799	0.921891846698746	1.67865595944867	0.0932191137356438	0.227315807996207
ENSG00000176105	2.46088772185281	1.36057710874991	0.600359630593103	2.26627014778754	0.0234348480088181	0.0943212825700023
ENSG00000172262	4.62733510046584	-0.541935607469838	0.786937799145769	-0.688663841104235	0.491034835868088	0.656603397766278
ENSG00000085982	15.2070167652061	-2.0677023961603	0.958097813294395	-2.15813288316624	0.0309175017850332	0.112940327647411
ENSG00000077044	8.28362098913511	-1.02985390450946	0.81521855259888	-1.26328565662096	0.206486539050037	0.370874991468265
ENSG00000168918	2.56183389217877	-0.394289887806324	0.629964507310499	-0.625892226039308	0.531385633896154	0.692247702868064
ENSG00000066248	22.5468830508384	0.873378528313816	0.868091126534895	1.0060908372604	0.314371875899999	0.488236465469603
ENSG00000204120	9.02784968683127	-0.977017191589596	0.765965588856039	-1.27553666353179	0.202119355719313	0.365170621077246
ENSG00000115474	7.0997997091516	-1.55783583089148	0.727414857686565	-2.14160573492538	0.0322252218621284	0.115638446526748
ENSG00000144535	3.48410162764816	-1.76738458868607	0.791144865262816	-2.23395823734374	0.0254858210787478	0.099187733234868
ENSG00000135931	4.9109647558965	-2.21157163618882	0.827457542224259	-2.67273125608835	0.00752364971411096	0.0459786472632379
ENSG00000173692	19.2906745460281	0.674846655170887	0.659102968562029	1.02388653573084	0.305888870494494	0.479657421109141
ENSG00000135914	6.23278793977507	-0.905115031021362	0.801020395513371	-1.1299525406482	0.258496223015711	0.426594428616409
ENSG00000135916	3.47557949327766	-1.55900227461357	0.749861866661286	-2.07905261479015	0.0376125147410095	0.126861582718309
ENSG00000135932	3.48522369928001	0.286792218901153	0.679777510948931	0.421891301612504	0.673104359363062	0.797297892968596
ENSG00000067066	50.3520312459435	2.74067398079623	0.815674824179449	3.36000805658466	0.000779401996198682	0.00872822546347539
ENSG00000079263	3.03056742797843	-1.60706199776606	0.765265966891423	-2.10000453083532	0.0357284425626686	0.122508313895475
ENSG00000153823	5.57041604697428	-0.350362379967028	0.781083359387469	-0.448559524097127	0.653749437730059	0.782716192238728
ENSG00000183258	5.06033593697315	-0.935709201860354	0.737457691824192	-1.26883102886318	0.204501335791912	0.368534369448236
ENSG00000135917	6.0820775140397	-2.3552132980357	0.765548415897248	-3.07650469797565	0.00209443002315747	0.0183517355002068
ENSG00000173744	3.88893349377258	-0.846216329518565	0.775859580162243	-1.09068232339363	0.275412691328322	0.446332389545824
ENSG00000168955	5.21781837030536	-2.31903084103266	0.816968024710823	-2.83858213649612	0.00453144552514983	0.0327039974032478
ENSG00000169031	5.39027682229447	-2.28652087912254	0.872081875894669	-2.62191078879698	0.00874383158532067	0.0501725699108135
ENSG00000081052	3.28392006860884	2.19159457234929	0.676461770684845	3.23979072776061	0.00119617455026588	0.0120998374164181
ENSG00000144468	2.0379648657441	1.43748562670215	0.605113775068763	2.37556255687419	0.0175222219598427	0.0792449919992762
ENSG00000036257	14.5869978846881	-3.48675790454563	0.904441699336912	-3.85514943318285	0.000115658959758333	0.00202138192742057
ENSG00000135919	3.98418198223935	1.56211992607111	0.705206625479305	2.21512372350358	0.026751573508114	0.102698166149562
ENSG00000135900	2.6204415514169	0.11227799563955	0.696722316871042	0.16115171413453	0.871973910485399	0.927321442609042
ENSG00000123983	4.02691384540544	-0.843602991138549	0.723426160031308	-1.16612176576811	0.243565217656208	0.409249541408424
ENSG00000163082	6.44044491001689	0.438225603839099	0.755462529437338	0.580075896239997	0.561863437543782	0.714691493394145
ENSG00000144589	3.88700085820611	-0.926851099531773	0.725619983245547	-1.27732300781762	0.201488234039512	0.364828179143312
ENSG00000124006	2.47988533175459	1.25939615678423	0.59423001026251	2.11937488015435	0.0340587979800166	0.119049728357104
ENSG00000123989	4.05847765266141	-0.104372846545757	0.693072556393641	-0.150594401095398	0.880295678299881	0.932741229275977
ENSG00000072182	1.92815098356943	-0.947796692037768	0.691103083918331	-1.3714259335439	0.170242217740719	0.33016946556012
ENSG00000072195	3.61217867240068	2.51463924601654	0.661383268821297	3.80209080658795	0.000143480116508484	0.00237327825367605
ENSG00000175084	1.97732715991472	-0.962443410421882	0.690308158870816	-1.39422285258256	0.163250319074803	0.321151416529436
ENSG00000123992	3.28721427529746	-0.529815995854981	0.666776903404236	-0.794592603837956	0.426850522061865	0.598680247685298
ENSG00000135924	8.96549440673094	-1.86789971802731	0.775515628668506	-2.40859068338098	0.0160142472613052	0.075171528741837
ENSG00000127824	57.6019270029769	0.213913021905898	0.844881736913028	0.253186940325493	0.800123757922115	0.882913962962388
ENSG00000115661	59.5318959261805	2.48449560403422	0.855299914895979	2.90482386442933	0.00367459822480222	0.0279977613274003
ENSG00000163521	81.5873035125539	-2.87766049974505	0.726435343083762	-3.96134429188041	7.45289767981284e-05	0.00145058078708147
ENSG00000163516	139.292323440937	-2.18270661846785	0.795837056915679	-2.74265516979955	0.00609446478155443	0.0402818650801212
ENSG00000198925	4.10001440102457	1.30712894921747	0.649183022072868	2.01349835835778	0.0440622275007298	0.140322108904351
ENSG00000115657	26.6607226797631	-2.85699503000918	0.87016654026551	-3.28327383070537	0.00102608942821164	0.0108534483727965
ENSG00000158552	5.58511525117988	-0.16025148572556	0.772372110642912	-0.20747963775151	0.835635293405536	0.905714875278902
ENSG00000115649	11.5652919813283	-1.0015083733449	0.812219783051692	-1.23305094783829	0.217556756644645	0.382110840753389
ENSG00000181378	2.34893475105779	-0.570844908717386	0.669622564313369	-0.852487564099233	0.393943538332771	0.566702195128591
ENSG00000115592	2.13559871585686	-0.0330981571405721	0.607034350032218	-0.0545243562227006	0.956517403989782	0.976240964500196
ENSG00000135929	22.821972132703	1.66104623617563	0.824917059413918	2.01359181170985	0.0440524068327037	0.140322108904351
ENSG00000135912	2.4072718510865	0.162177240132755	0.644873819956685	0.251486779450356	0.80143778229456	0.883811206715015
ENSG00000163481	6.48102446952489	-0.530559788174468	0.710047913242664	-0.747216882522047	0.454932654905512	0.62247109147777
ENSG00000074582	7.27156712272912	0.0763950410733301	0.766051248671703	0.0997257575205256	0.920562050930386	0.955945601895039
ENSG00000115568	2.52135896286927	-1.33669974477495	0.724790806982305	-1.84425593136363	0.0651458505978493	0.179636966660479
ENSG00000144580	5.99007689539163	3.25855730489772	0.746623093969943	4.36439393747027	1.27475678998405e-05	0.000354743477521741
ENSG00000135913	9.8813141615221	3.46371866944232	0.790048149851517	4.38418679936571	1.16419844950801e-05	0.000329635927799561
ENSG00000127831	21.942620630833	0.408608415839987	0.845750901473597	0.483130925581099	0.629002776936011	0.763755431770243
ENSG00000018280	15.0107166792841	-1.02798063506576	0.870034787090354	-1.18153969280197	0.237388394882336	0.402306939994006
ENSG00000127838	6.33530438223646	0.602246553964605	0.70939207535969	0.84896149094877	0.39590272069318	0.56848288292966
ENSG00000135926	11.9693045995425	0.6494256682664	0.760741263063511	0.853674829798449	0.393285184137234	0.5664285059853
ENSG00000127837	9.00994088772941	0.299597801668889	0.704666512927201	0.425162535997847	0.670718192733657	0.796216909865439
ENSG00000079308	5.67383561991897	0.987510422767545	0.763719764660925	1.293027191991	0.196001654592811	0.358700447582016
ENSG00000115461	4.51829911168145	2.91050361159721	0.640004003058444	4.54763344867927	5.42525193894449e-06	0.000185143860905874
ENSG00000115457	136.373281120978	-1.4104405054822	0.869851938390608	-1.62147193474304	0.104916464238177	0.241953323597875
ENSG00000197756	183.286533894283	-0.838981298024619	0.931661503789129	-0.900521589238609	0.367842741441028	0.542312945771629
ENSG00000079246	6.60144563645607	1.68171132425388	0.708548648050688	2.37345922383804	0.0176223387137198	0.0792449919992762
ENSG00000115425	19.453650838323	0.790795397849536	0.874698961261035	0.904077211557978	0.365954461089297	0.540512238201139
ENSG00000115414	175.310136903473	-0.455211475174071	0.688424900364768	-0.661236214629764	0.508460840032561	0.672416905317382
ENSG00000138363	6.42968102989839	0.800876931870391	0.728089250334733	1.09997082294814	0.271344834665303	0.441394858998953
ENSG00000021826	122.265715691635	1.07872037413881	0.728176838271923	1.48139890949949	0.138500305159501	0.288201533586074
ENSG00000115361	7.4169622169354	-1.214036353106	0.807609165364603	-1.50324736911314	0.132775266532254	0.280780448129123
ENSG00000144445	120.946351391722	0.471281151738543	0.637376292827596	0.739408034220721	0.459659265140553	0.626668436167087
ENSG00000235376	4.65674741393007	-2.12497756391639	0.841662323697478	-2.52473884607454	0.0115784295630096	0.0605928468818034
ENSG00000144406	2.32003372490857	-1.23678696779053	0.708540205284659	-1.74554239627609	0.0808904992900526	0.208629275018576
ENSG00000115020	1.82517666452391	-0.122227836591534	0.633615106806358	-0.192905496220893	0.847032980521778	0.912692699464632
ENSG00000138413	11.050378568465	-0.346346776367801	0.721979754483655	-0.479718128128816	0.631427835827444	0.766126139128957
ENSG00000182187	2.21811984013071	-1.1189583309623	0.736560248915839	-1.5191674172063	0.12872036050546	0.275635012390159
ENSG00000178385	2.62265042081662	-0.762148252440824	0.733021374505407	-1.03973537327622	0.298462861570518	0.47191535103195
ENSG00000163249	102.189171921307	1.1585372848465	0.940207913386452	1.23221392667678	0.217869182335793	0.382110840753389
ENSG00000118260	10.5774897481874	0.222452813060764	0.818294960080833	0.271849178979166	0.785737989282317	0.873554108403521
ENSG00000118246	1.80017276760989	-0.573497768192423	0.654983229122366	-0.875591530734111	0.381252131218684	0.555172189531347
ENSG00000114948	3.92213942409751	-1.86428759182946	0.877851103227014	-2.12369453655212	0.0336956945407343	0.118254075243759
ENSG00000114942	29.2265583982723	-2.48247506935319	0.868852465114837	-2.85718826731426	0.00427412240662325	0.0312439793512347
ENSG00000023228	27.7165235214365	-0.752112898501933	0.862284589125145	-0.872232796442541	0.383081391204124	0.556928192952363
ENSG00000114933	11.2776680223943	0.510400764011384	0.782073734591344	0.652624863150637	0.51399815265494	0.677391061344437
ENSG00000118257	4.08102241442289	-0.771612923430808	0.771406358973188	-1.00026777645169	0.317180937089187	0.49163067957643
ENSG00000116117	2.08082667208769	-0.160199119542909	0.6327297860528	-0.253187257932474	0.800123512501998	0.882913962962388
ENSG00000173166	6.94607338165877	0.945954252449982	0.771759855530368	1.22571062186165	0.220307591614366	0.385137348079685
ENSG00000138443	261.826381321874	3.41222435257284	0.886337687990181	3.84980171644314	0.000118213484217323	0.00204945516488001
ENSG00000144426	2.49474932022998	1.18666730059381	0.665902301638563	1.78204414923002	0.0747420324409147	0.197726372234553
ENSG00000163596	2.36746517599901	0.819058259340948	0.641753892102563	1.27628093794256	0.201856226082477	0.365170621077246
ENSG00000204217	7.68779406565472	2.24136216062973	0.798483964992644	2.8070221305576	0.00500018064218702	0.0352404035695007
ENSG00000055044	22.52753340309	-2.90373218205792	0.773186576238101	-3.75553879399443	0.000172968964781902	0.00275978978472545
ENSG00000116030	20.8595977858841	-0.526880520781277	0.804449723829988	-0.654957675008946	0.512495004991301	0.675959644500325
ENSG00000182329	1.98793239839007	0.465695513037924	0.612698627461531	0.760072721179979	0.447211117368409	0.616043527728227
ENSG00000003393	2.65775590396472	-0.473971814506686	0.648165042652909	-0.731251738857654	0.464625402861636	0.631800279960571
ENSG00000155755	2.81415678669834	-1.49535281621159	0.775347790698021	-1.92862201214938	0.0537778043203829	0.158736480973323
ENSG00000155754	1.81444563510935	-0.32856792979843	0.646205462271901	-0.508457369956708	0.611132628161342	0.751485674378559
ENSG00000115993	3.07068072588361	-0.733868756300772	0.671209461983778	-1.09335281736316	0.274238921106055	0.444874947323407
ENSG00000155749	2.59049850971926	-0.584922689424231	0.710418832475817	-0.823349076186183	0.410309512960678	0.582154678782722
ENSG00000064012	14.6733195324125	-0.257773764346167	0.763109041875479	-0.337794142384477	0.735518324401241	0.839334884797193
ENSG00000003402	43.8942610060358	1.17283217792813	0.895076064697244	1.31031565269801	0.190089074404041	0.351952472425986
ENSG00000119013	3.52066169286198	-0.382299774289114	0.713609007377591	-0.535727226445767	0.592147083950229	0.737510889806623
ENSG00000155744	4.60829680332401	0.24594131776622	0.751006884184422	0.327482108280948	0.743303273122908	0.844059268463912
ENSG00000115942	4.74356053441275	-0.0415602236717185	0.727710282441904	-0.05711094741201	0.954456815884541	0.975673655083614
ENSG00000013441	7.20842852425383	-0.816603346946468	0.784779829004357	-1.04055088671492	0.298084035309715	0.471524002183018
ENSG00000082153	18.7561564606652	-0.446894549986551	0.811045210133142	-0.551010651937872	0.581626372574485	0.728746937154195
ENSG00000155729	2.20337714785424	-0.898221867083343	0.712434343553524	-1.26077844956651	0.207388680238784	0.372083066593325
ENSG00000196141	49.2548413968601	-0.320612870260409	0.863150794185947	-0.371444795532842	0.710306266164821	0.822286347047438
ENSG00000178074	19.3191980853218	-2.71403989393998	0.90240294001586	-3.00756987105149	0.0026334557904938	0.0217510092997486
ENSG00000137075	2.18203429249731	-1.1071989527045	0.732843759880726	-1.51082538095801	0.130832946314984	0.277955709012567
ENSG00000168795	81.119517547739	-2.0452608280804	0.648842735477443	-3.15216726064664	0.00162063411132662	0.015267014153267
ENSG00000137054	3.64548826510226	2.11821723099618	0.693911420918974	3.05257582904594	0.00226886398636619	0.0194621264972403
ENSG00000147912	14.6499694514946	-1.88014707995102	0.884524839586982	-2.12560122204022	0.033536477781219	0.118179631485557
ENSG00000070601	3.60970215104664	-1.81810331437873	0.793744257469019	-2.29054043197244	0.0219900075536281	0.0901854579239246
ENSG00000165275	35.4105748346809	2.65184046685149	0.813531959895701	3.25966353822347	0.00111544452931499	0.0115351552281952
ENSG00000107371	13.2453485061056	0.148006773602391	0.722412904034131	0.204878363572806	0.837667160011633	0.907320480059915
ENSG00000197816	7.500114231502	-2.0291757370734	0.823084515722459	-2.46533095728608	0.0136886748968003	0.0674448085340827
ENSG00000136842	150.735608148232	1.03329150768788	0.861436788040089	1.19949777166911	0.230334450699801	0.393333836802083
ENSG00000136925	183.961244551251	8.16379586021832	0.631811304460909	12.9212563981964	3.41518830747494e-38	1.10720404928337e-34
ENSG00000136937	15.2396680648768	-0.36985597825629	0.762354578288457	-0.48514954692952	0.627570267995463	0.763302498158428
ENSG00000136936	5.10902232789121	-0.708210975433266	0.745666713377435	-0.949768794459771	0.342229745241596	0.518677714339609
ENSG00000136938	96.1006810688525	-1.75417061027454	0.645370345716132	-2.71808368933971	0.00656612277268718	0.0419455567074913
ENSG00000106785	111.388847586916	6.65445021671174	0.881699312312192	7.54730113065522	4.44370331839348e-14	1.80081076977896e-11
ENSG00000204291	3.23223264261702	-1.66448182928592	0.778286994947282	-2.13864787680111	0.0324641969373201	0.116040712757212
ENSG00000106803	13.2212374194646	-1.92662511921923	0.838373278357753	-2.29805167811789	0.0215588480330649	0.0890934166006326
ENSG00000136874	2.48093930449815	0.406449622020062	0.638620403351105	0.636449477478722	0.524483500888235	0.687040753855494
ENSG00000023318	14.481723543514	0.0423604656161599	0.782515195595506	0.0541337291014815	0.956828619698642	0.976404905591123
ENSG00000119509	4.28654799810376	-0.156674655732376	0.727675035609344	-0.215308548548981	0.82952676514459	0.902004283950615
ENSG00000148123	7.20463479373219	-0.439934116411601	0.762042481146085	-0.577309175401816	0.563730616506473	0.715449073679384
ENSG00000136881	33.6217044773753	0.408824614590914	0.827656382009541	0.493954524458922	0.621338296196791	0.759569666768475
ENSG00000136897	7.29168115076497	-2.74796798879682	0.827404927083555	-3.32118881438486	0.000896348758435122	0.00983405304516639
ENSG00000136872	702.753762013712	-2.81761881718974	0.756672963987385	-3.72369431880047	0.000196328619796141	0.00301548343658268
ENSG00000155827	10.3632186851002	-0.887291754508027	0.681027928624634	-1.30287131733342	0.192618697713696	0.354812396583979
ENSG00000198785	6.95174535875487	2.00462514257313	0.647725688285202	3.09486743976482	0.00196900877015301	0.0174651885987307
ENSG00000165029	17.0006603358149	-2.83230978613784	0.842394080254146	-3.3622147312376	0.000773199710936451	0.00870386619047214
ENSG00000070214	9.71455709179718	-0.720944967555901	0.82876758504019	-0.869900054694996	0.384355025577965	0.558046116834061
ENSG00000148143	2.12508207087495	1.18970536819599	0.620857251322831	1.91623012481717	0.0553358104969219	0.161474975365455
ENSG00000070061	2.17889874479618	-0.095394890757698	0.63350139328267	-0.150583553200068	0.880304236083296	0.932741229275977
ENSG00000119328	4.56167166786495	0.904131680324246	0.706422914774188	1.27987309218764	0.20058977235946	0.363546710875978
ENSG00000119326	2.53363780631768	0.17307766802323	0.639171791519792	0.270784271645803	0.786556957506096	0.873610692566799
ENSG00000106771	4.51431942989583	-0.199230576573608	0.736181603836148	-0.270626942503647	0.786677971711807	0.873610692566799
ENSG00000095203	16.4190316505009	-3.14361158644759	0.901254023645501	-3.4880416663572	0.000486572247461964	0.00611421405531661
ENSG00000136810	6.25148364006308	0.405238401041315	0.725215319298816	0.558783564353171	0.576309440670937	0.724324561603093
ENSG00000136813	14.0829620762161	-2.15696349273764	0.792139955347995	-2.72295757608902	0.00647003657079982	0.0416104024502113
ENSG00000106853	25.7891072368081	-1.31185323472691	0.879054362900309	-1.49234596868235	0.13560847168725	0.285082822998579
ENSG00000059769	14.8141410256932	-1.63123520045656	0.767116115809597	-2.12645148086218	0.0334656851066078	0.118089342059499
ENSG00000148154	2.79886963982134	-0.572002529334687	0.691052980657946	-0.827726014277643	0.407825683049701	0.580663433262324
ENSG00000106868	7.11811069329208	-2.71179063825582	0.821965955836737	-3.29915201353479	0.000969773806123657	0.01042788285059
ENSG00000119314	3.52056118297443	2.41768821461884	0.726381893375716	3.32839823881501	0.000873469086641495	0.00963192781935962
ENSG00000119471	14.8269739716316	-0.81495117802341	0.793709811915441	-1.02676213118332	0.304532484999651	0.477992891004052
ENSG00000165185	3.46496151809989	-1.76052843634511	0.812358096646277	-2.16718272842142	0.0302209238094039	0.111147175258182
ENSG00000136867	6.05324878553406	1.78753564048708	0.704606239610229	2.53692848572545	0.011182979605519	0.0594623564536867
ENSG00000119321	165.722864549506	5.48338131917811	0.729413410183137	7.51752194657536	5.58241902668824e-14	1.90828009739008e-11
ENSG00000136868	8.33231646520167	0.131101989523305	0.749513912221525	0.174916018749705	0.861145623178308	0.920751136782469
ENSG00000136875	10.0066511458722	3.31079138466973	0.791522403246199	4.18281449911143	2.87922313619088e-05	0.000662017121101478
ENSG00000148218	34.9979981022138	-0.270550175262531	0.836810271939024	-0.32331125027376	0.746459534667067	0.846777784864203
ENSG00000148229	4.90677342151515	-0.626072032171715	0.758072699989012	-0.825873339299503	0.408875945702278	0.580986227652027
ENSG00000157653	9.83325317804275	3.93695816129139	0.788223445838678	4.99472349125878	5.89201241505009e-07	2.82226712002218e-05
ENSG00000157657	3.18567948727206	0.219712350952921	0.708988769817335	0.309895389470736	0.756640509006147	0.85473569785721
ENSG00000106927	529.060977906702	-0.797636635899009	0.720569462349401	-1.10695314966351	0.268314184679254	0.437452646080031
ENSG00000136883	40.5416922465404	-4.08511713671495	0.906955996202827	-4.50420654785701	6.66213865227154e-06	0.000219275670159029
ENSG00000106948	3.49227812264861	0.445659605694781	0.712242841269667	0.625713001060613	0.531503204151394	0.692247702868064
ENSG00000095397	3.69858435785593	-1.48806733435868	0.749402653378904	-1.98567129119344	0.0470698347566068	0.146239007456559
ENSG00000136888	11.095614097502	0.299479720330249	0.853225263648515	0.350997249014439	0.725590412237822	0.833325036637968
ENSG00000157693	1.85332046542082	-0.634460043888756	0.670093371947885	-0.946823339028787	0.343728806892779	0.520091617491248
ENSG00000182752	2.53825586931322	-1.32777945607481	0.756693811347774	-1.75471166297746	0.0793086400647435	0.206107103078075
ENSG00000136869	2.631449149086	1.90419473620805	0.678356940017727	2.80706899845131	0.00499945319281988	0.0352404035695007
ENSG00000136861	12.2734867412779	1.16162783325167	0.8229799533905	1.41148982847761	0.158100232702876	0.315034391163321
ENSG00000095261	2.33718644627483	0.968554632039765	0.587855293006507	1.6476072318516	0.0994332954572618	0.236249720683359
ENSG00000056558	2.38660906762683	-1.23769826378454	0.755588129383507	-1.63805943430371	0.101409296100471	0.237807550059839
ENSG00000106804	20.8735376758371	0.6087991647953	0.808760348742733	0.752755950191816	0.451596581555673	0.619845943015873
ENSG00000119397	8.20153433479621	-0.0781956656454692	0.702963430990753	-0.111237174222933	0.91142827377447	0.951219181885935
ENSG00000119396	3.32346552651508	0.636124366612935	0.631610652438544	1.0071463553646	0.313864447727874	0.488107042895186
ENSG00000148180	165.677844293234	-2.47682574804025	0.941783710341636	-2.6299305465177	0.008540231386576	0.0495302865031831
ENSG00000148175	4.48648444950057	0.626952161844387	0.675822058670541	0.927688218815631	0.353569321394717	0.528967115810647
ENSG00000136848	4.10537202514272	-0.406493650204008	0.762456419914624	-0.533136897515434	0.593938819087866	0.738085901993113
ENSG00000175764	3.5162391772424	-1.19856410910912	0.771220849553292	-1.55411269003341	0.120157538737299	0.264465956211152
ENSG00000119421	2.81274002083856	-1.47979735143131	0.731539926462178	-2.02285247585569	0.0430883595275342	0.138446443595903
ENSG00000148187	37.1761787995156	3.50639878368824	0.823759310596291	4.25658167207855	2.07576229669479e-05	0.000509819800445797
ENSG00000136940	2.60811958313604	-0.408379563027019	0.713534104745172	-0.572333628219306	0.567095971608729	0.717971931537031
ENSG00000011454	5.51968784294411	-1.89935475786114	0.783051323668963	-2.42558144076914	0.0152838860891362	0.073176007206753
ENSG00000119522	1.99821748965066	-0.290422023322063	0.638081739405779	-0.45514862028887	0.649002321391473	0.779283528130057
ENSG00000136930	54.8558391058153	1.31590323326231	0.631281980532271	2.08449357631403	0.0371152939256957	0.12580008667758
ENSG00000136918	134.06950441455	6.30478124926961	0.890567473180474	7.07950990704097	1.44665158058826e-12	3.21107506175619e-10
ENSG00000136942	260.619401403873	-0.329240359702882	0.836666600121015	-0.393514405445683	0.693939586429924	0.811071279258305
ENSG00000136950	12.744064950036	-0.63453112710001	0.844333919011856	-0.751516802549656	0.452341692474871	0.620343387057331
ENSG00000136935	3.87552755109552	-1.90346269446283	0.808501889742782	-2.35430828129345	0.0185572136578599	0.0814106720957807
ENSG00000119487	8.40700044885582	-0.148808846307678	0.816056388669063	-0.182351181087346	0.855307135232835	0.918358531212892
ENSG00000167081	1.84169727736722	1.20504581168821	0.606492726656232	1.98690892524296	0.0469324903827301	0.145882199252935
ENSG00000136859	95.5789315677193	-5.26845593433513	0.96005442879872	-5.48766379936121	4.07284290971544e-08	3.03543832489596e-06
ENSG00000136895	13.557759031967	1.14272601731393	0.847693602868149	1.34804133645406	0.177645087797855	0.338282158379234
ENSG00000136856	2.57073228704451	-0.941262807166313	0.696583577929577	-1.35125609760136	0.176613410179286	0.337368757164093
ENSG00000196152	6.67387326892001	0.0542139970491572	0.820966097499676	0.0660368280910389	0.947348504856489	0.971931598969854
ENSG00000197958	38.998288634405	-0.52198140552152	0.934667979503372	-0.558467195804515	0.576525398966741	0.724455559476812
ENSG00000201302	2.57937315995276	-0.126800423457598	0.637240250663917	-0.198983700928322	0.842275494422937	0.909898963039662
ENSG00000148356	1.89978256227004	1.28870751584186	0.593610493165677	2.17096485099057	0.0299338294442444	0.110564005389262
ENSG00000136830	2.7234531021489	-0.478993426884168	0.683714168100632	-0.700575546379006	0.483567943619578	0.649028057633894
ENSG00000160401	301.279137960114	-0.922383212190448	0.534498231534505	-1.72569927788602	0.0844015280314226	0.214275453310785
ENSG00000187024	2.73442736761734	-1.46696992781735	0.737309182795207	-1.98962655294205	0.0466320888974372	0.145413890275093
ENSG00000167094	13.4442901930635	-0.219555557779639	0.879229989541291	-0.249713454262616	0.802808952769795	0.884071543777064
ENSG00000095370	2.17051572552641	-0.0900085570595106	0.655028650825644	-0.137411633744658	0.89070543587758	0.938926035803971
ENSG00000136877	59.1079293647645	-2.5335872599654	0.826530807097623	-3.06532707336359	0.00217432073529467	0.0189854152113287
ENSG00000106991	111.264140407963	1.07805025412728	0.807089091857466	1.33572645821072	0.18163869807967	0.342467379572137
ENSG00000160408	6.02113273636367	0.673024947395755	0.770159805417103	0.873877009241294	0.382185236377379	0.556124118642488
ENSG00000167106	2.24745675289252	-1.18391415986442	0.718960254862433	-1.64670321044513	0.0996190640147358	0.236344680231082
ENSG00000148339	18.0309820282736	1.30520669465982	0.753424093297177	1.73236654663897	0.0832083203392941	0.212494190263877
ENSG00000148334	5.92371421379358	-1.28021309504074	0.787062231971995	-1.6265716267863	0.10382810943215	0.240694122830911
ENSG00000171159	13.6377509764874	-1.38215378961077	0.886249497690367	-1.55955382001657	0.118865356729372	0.262776329025996
ENSG00000106976	3.7333811602451	0.951468072044046	0.710642635085409	1.33888402562519	0.180608430818509	0.341341811568406
ENSG00000167112	78.0024395985373	-0.215958653432448	0.831125127788288	-0.259838917404816	0.794988029954	0.87867154730286
ENSG00000167113	16.3373558445338	1.62156245818274	0.854290279973549	1.89813989014712	0.0576776566060643	0.165625299129194
ENSG00000167114	3.43029596792995	2.42413341027585	0.657897958836354	3.68466473822702	0.000229003872411267	0.00340564474475839
ENSG00000136811	3.31505738531265	-1.32407068541611	0.722884488343116	-1.83164904873106	0.0670037242257217	0.18322622235864
ENSG00000119392	7.04431308223088	3.13306347680884	0.71058625236436	4.4091248126235	1.037891988422e-05	0.000303139263645418
ENSG00000197694	45.7230182553478	1.44332601193914	0.733830680270435	1.96683792425691	0.0492018988834436	0.150372320339662
ENSG00000157087	3.67166753789827	-0.122281107356112	0.748158388279246	-0.163442807394511	0.870169800578607	0.926162341915905
ENSG00000157017	6.00014542998005	0.169752784277384	0.765838026118085	0.221656249086814	0.82458149102805	0.899644352654531
ENSG00000272410	6.28081538293071	1.64971869218663	0.730036419871602	2.25977587868395	0.0238351641953122	0.0951059720876335
ENSG00000163704	10.88420003539	-1.02143837095622	0.838385455084361	-1.21833980391923	0.223094870015849	0.387502581618743
ENSG00000163702	11.1303930096432	1.99627983405032	0.68804222465692	2.90139145899909	0.00371509457420904	0.028178974032936
ENSG00000187288	2.76857699030917	-1.46580052411867	0.760005560051189	-1.92867079027678	0.0537717446695471	0.158736480973323
ENSG00000156990	3.87384174730086	-1.05742318591029	0.751848406834681	-1.40643137140118	0.159596070161221	0.317332388508235
ENSG00000171148	10.5012475866796	0.700469150866667	0.692103240616116	1.0120876623018	0.311496140919086	0.485514658105615
ENSG00000134072	73.9163150137303	0.169585487211828	0.635128903275532	0.267009557173716	0.789461802599097	0.874721518805971
ENSG00000114026	726.678092652937	-0.371600818578534	0.852580082591491	-0.435854444838801	0.662942338983551	0.790023548239174
ENSG00000156983	3.05424480622529	-1.39249976254014	0.724865425060217	-1.92104591334931	0.0547259194127516	0.160445443015766
ENSG00000134077	21.7716979050455	0.426015150845634	0.830156062248285	0.513174775465557	0.607829069068996	0.749555664481432
ENSG00000071282	2.03788660015262	1.39024514024435	0.638618978288314	2.17695556741927	0.0294838827980653	0.109743683158815
ENSG00000109805	17.1664406780345	-0.746732670314519	0.714974187283972	-1.04441906238768	0.296291547964023	0.469490321847196
ENSG00000134109	7.03146475288069	-0.906304490980663	0.779656562028074	-1.16244066313397	0.245056514059638	0.410474408980287
ENSG00000150995	79.9812123135915	-2.44938801448442	0.8567643503925	-2.85888180730479	0.00425137153056165	0.0311127460543586
ENSG00000144455	1.82075130952728	-0.101086388234826	0.632267911802205	-0.159879042329843	0.872976357937651	0.927930935224218
ENSG00000175928	1.92185758246191	-0.940496336471791	0.702806833644757	-1.33820032966153	0.18083114169301	0.341341811568406
ENSG00000113851	410.885357012514	-3.61080864830847	0.809651709532262	-4.4597060758316	8.20721274104132e-06	0.000257080035811169
ENSG00000121440	3.9264401903136	-1.70835811694761	0.786561018425021	-2.17193336172235	0.0298606896393304	0.110511821701723
ENSG00000163605	2.35704124491594	-0.977476189026584	0.704171902858235	-1.38812154398522	0.16510003732048	0.323221208329104
ENSG00000114861	6.24918468219332	-0.705618992391578	0.74017152647108	-0.953318206869915	0.340428869351054	0.51706805662003
ENSG00000144747	7.33935150918409	-2.08176179088463	0.832375310497894	-2.50098935495744	0.01238469009265	0.0631804331713158
ENSG00000144749	20.4967805266913	-0.265762796720763	0.782467069769398	-0.339647260553836	0.734122182872153	0.838479519771542
ENSG00000144741	101.707366643534	1.04433514420747	0.902699933766987	1.15690176230481	0.247312498647839	0.412860063314353
ENSG00000151276	24.3387731610932	-1.71397718468015	0.774614212077752	-2.21268491844829	0.02691937587677	0.103085670235869
ENSG00000163638	3.26768439306694	-0.407307571263514	0.753933379411227	-0.5402434517246	0.589029150394265	0.734615312782538
ENSG00000163637	2.54066605229491	-1.32113999895387	0.730601330454955	-1.80829125801233	0.0705611817400501	0.19008041530931
ENSG00000163636	54.8216892244694	-1.50296935243043	0.835992626446984	-1.79782608707703	0.0722045719689697	0.193314462700102
ENSG00000163635	2.82231309122499	-0.272531422704033	0.666283744341214	-0.409032075326253	0.682516122382475	0.803747645755171
ENSG00000163632	8.4646825788746	-2.40591791400571	0.850021282465634	-2.83042079490872	0.00464868196335315	0.0333061368512507
ENSG00000163630	2.38660906762683	-1.23769826378454	0.755588129383507	-1.63805943430371	0.101409296100471	0.237807550059839
ENSG00000144724	64.4198375333419	-4.60550769629024	0.921525580341691	-4.99769924409757	5.8018379597581e-07	2.80739681575161e-05
ENSG00000168306	14.4075602320603	-0.861647428919122	0.811011823551175	-1.06243510131114	0.288038205751405	0.459670127022425
ENSG00000168291	59.7987154266062	-1.68947199840855	0.880748777620059	-1.91822235958568	0.0550828222216528	0.160881540218557
ENSG00000168297	4.16116620697857	0.501925139341093	0.679444448408111	0.738728737157346	0.460071732111624	0.626694850300691
ENSG00000163686	3.37954098566394	-0.715741949404538	0.720827156120378	-0.992945317511053	0.320736603559987	0.495639799633602
ENSG00000163687	13.363814406999	-1.17490935150333	0.866777051865375	-1.35549199067376	0.17526085868794	0.336111034526058
ENSG00000136068	10.4689363688016	-0.470428532945358	0.850209376854961	-0.553309038634149	0.580051812859126	0.727930925672974
ENSG00000163681	3.3748340248305	0.535655722921561	0.700863983105655	0.764279140936839	0.444700913090933	0.613889870232406
ENSG00000174839	2.6805548881197	-0.627523910868618	0.6731249026071	-0.932254784272781	0.351204869083294	0.526900216132855
ENSG00000168374	14.7213576539852	0.455200785865368	0.865347513299157	0.526032349858965	0.598865730440607	0.741605308666329
ENSG00000174840	37.068116465888	-3.22918494269968	0.915064599134051	-3.52891472990599	0.000417267557035004	0.00541112567962993
ENSG00000116747	12.4464651171776	-0.318112460774122	0.849782306977644	-0.374345827351394	0.708147041162669	0.820519194942592
ENSG00000157181	4.83126244417006	-1.52386610804938	0.762833757798886	-1.99763853194752	0.045755862657357	0.143740801099953
ENSG00000047410	2740.50870200646	2.37725664983264	0.921747972266129	2.57907445566506	0.0099065431779988	0.0547908548733426
ENSG00000143341	3.24126747916248	-1.50161001736585	0.738715160564095	-2.03273209692786	0.0420795966735516	0.136422052415654
ENSG00000116679	16.0291814815068	-2.8358914033559	0.818388777036955	-3.46521296836876	0.000529811743271981	0.00650624875639304
ENSG00000116668	2.74625523895181	0.276662911007303	0.651736431430742	0.424501221145413	0.671200314940834	0.796334513778827
ENSG00000121481	1.80217302494728	-0.789181803887899	0.676395469584289	-1.16674614094167	0.243312903239077	0.409249541408424
ENSG00000116406	3.2104649541822	0.0820846735338059	0.680124469678011	0.120690663537906	0.903936054353354	0.947729053945763
ENSG00000116667	196.714904013823	4.28732475524974	0.887795884718863	4.82917845086363	1.37097505389163e-06	5.69833477527776e-05
ENSG00000198860	2.64768960931559	-1.38213152485847	0.758477261178248	-1.82224516884186	0.0684177937719472	0.186404985365028
ENSG00000198756	2.80540528395769	-1.26078965639808	0.776980970557511	-1.62267765128587	0.10465833129402	0.241672556537384
ENSG00000162704	5.78399320414625	0.159206331359126	0.797605060391366	0.199605468000676	0.841789150999449	0.909693475846737
ENSG00000116698	4.96392893018275	-0.329210563692107	0.734282572565489	-0.448343152884438	0.653905561619349	0.782716192238728
ENSG00000135862	3.42323867052195	-1.02141245802977	0.741864430939337	-1.3768182102173	0.168568459279335	0.327932160206184
ENSG00000135829	2.84717935600151	0.00973098376472941	0.613301612108228	0.015866555007542	0.987340851880206	0.993669046112714
ENSG00000135838	2.19305794179438	1.24690221889117	0.601071406702059	2.07446603679358	0.0380360498417176	0.12740102868709
ENSG00000143333	1.85541622023826	-0.636908472028818	0.663645352609864	-0.9597120955102	0.337200134028993	0.513678434144094
ENSG00000135821	40.2053476065141	0.223907981305059	0.848421313646531	0.26391131116532	0.791848259510461	0.876167937656285
ENSG00000230124	2.06592819324074	-1.04984127280345	0.708471054324129	-1.48184074196931	0.138382675549941	0.288059630248318
ENSG00000116260	34.2899586414416	-3.08382825056034	0.956291733177105	-3.22477769447497	0.0012607052288927	0.012480019395634
ENSG00000143337	11.1537609559253	-1.2712818357397	0.788614957901983	-1.61204377751317	0.106952413756803	0.244786251605758
ENSG00000186283	3.04164647534209	-0.0377155207159645	0.706988666623474	-0.0533467119014666	0.957455662448134	0.976737337211092
ENSG00000116199	3.99903455371946	-1.42072756802464	0.781993604663285	-1.81680202952092	0.0692474319621317	0.187709175937484
ENSG00000075391	3.50908914802106	0.695240812264303	0.670258277996903	1.03727299622775	0.299608646992113	0.472667266933543
ENSG00000116183	2.33681444151361	-0.273544349861927	0.68042902337874	-0.402017463193464	0.687671174285893	0.807488199375819
ENSG00000143207	4.97245684313974	-1.52953243947854	0.834709262943196	-1.83241340114686	0.066889852971624	0.183078854650912
ENSG00000116147	2.03685745585341	0.00990032496530785	0.612014609584131	0.0161766154112484	0.987093491221852	0.993669046112714
ENSG00000120332	1.87772917678858	0.231062381942515	0.601998150440506	0.383825733971836	0.701107613334578	0.815501377352139
ENSG00000120333	2.55141121729191	0.0697748430084489	0.6577836063933	0.106075679494404	0.915522307211317	0.953797744403167
ENSG00000116161	24.0191606582732	0.221075451582525	0.827252308099463	0.267240658524635	0.789283873153878	0.87467383926333
ENSG00000152061	2.71711131902008	-1.42650747647866	0.74740786660249	-1.90860645200749	0.0563128789911044	0.163081001684157
ENSG00000185278	219.453021348831	-2.49138107049481	0.84317236007012	-2.95477080188874	0.00312901411821067	0.0247723169016825
ENSG00000117593	3.05700047128898	0.370654311451343	0.640690992908748	0.578522744277341	0.562911246336715	0.714954930526447
ENSG00000117592	17.1551296164621	-1.37946841485413	0.85742584568705	-1.60884865063611	0.107649439885993	0.24568777480492
ENSG00000135845	2.23365259588118	-0.146157802339461	0.664201549046746	-0.220050378607554	0.825831919682722	0.899752071915825
ENSG00000197959	2.50367121720088	-0.501725819049367	0.671484035787673	-0.747189497157332	0.454949182990924	0.62247109147777
ENSG00000117533	2.2410900052997	-0.353939437852263	0.675383742482163	-0.524056792589452	0.600239039430888	0.74203049221542
ENSG00000117523	13.3167041735526	0.9013055836531	0.763482114745043	1.18051957766435	0.237793628585185	0.402783147269159
ENSG00000134717	4.8406221217729	0.694206456740964	0.733832575313571	0.94600114534889	0.344148002043896	0.520091617491248
ENSG00000076258	2.88029684971433	-1.09358165702708	0.71955496381713	-1.51980281148475	0.1285605423117	0.275565803751757
ENSG00000010932	5.1569110843031	-1.64287078507075	0.762355630179323	-2.15499265701535	0.0311624088362025	0.113260683236512
ENSG00000094963	8.29388990750002	-0.178724526453412	0.810092805195124	-0.22062228587546	0.825386546989758	0.899752071915825
ENSG00000007933	22.5382033929906	1.10204933470654	0.82800026553644	1.33097703053579	0.183196568950432	0.344290400308667
ENSG00000000457	30.1501795099407	1.7094460328755	0.708826303491609	2.41165716403995	0.0158802059982968	0.0747576841616321
ENSG00000000460	37.6506470164099	1.33804667726127	0.838433855494314	1.59588817709705	0.110513761621141	0.250079215192665
ENSG00000171806	1.84025292583254	-0.349450485950248	0.649536795089252	-0.537999523032765	0.590577377880582	0.736121437558188
ENSG00000143156	342.831873893109	0.282353543485018	0.884725681440658	0.319142474789748	0.749618476135463	0.849742342528382
ENSG00000143153	40.7430651607213	0.436342475475558	0.773014668535514	0.564468558277443	0.572435292283834	0.722255387267636
ENSG00000143196	4.72298829094095	-0.356909763582622	0.73083318935138	-0.488360091992239	0.625294804156925	0.762105869527695
ENSG00000143155	6.10072646415354	-2.26593885882739	0.865010845905269	-2.6195496502197	0.00880459548142038	0.050302328861154
ENSG00000143164	172.106465551893	5.25101659494026	0.792838540722381	6.62305920465961	3.5184001568901e-11	5.56422112616474e-09
ENSG00000143158	75.7802406822049	-1.98288780846478	0.794521543464594	-2.49570049393273	0.0125708692218094	0.063878931061295
ENSG00000143199	1.83135099520462	0.429285959665399	0.603655235554829	0.711144266430218	0.47699484134915	0.643268417493322
ENSG00000197965	1.99771658177127	0.651916097770176	0.596185795741624	1.09347807751647	0.274183949171281	0.444874947323407
ENSG00000143162	4.88459372588595	0.872686901605865	0.718639375411671	1.21435998564085	0.224610288442595	0.388960782846329
ENSG00000152382	68.9607811630524	-3.58574715169774	0.914481417900729	-3.92107163853491	8.815604778829e-05	0.00164253969499791
ENSG00000143157	23.8163509033248	-3.02139804129559	0.835464612510924	-3.61642850702559	0.000298695764805246	0.00417978463478911
ENSG00000143179	2.49767148154425	-1.09692995606627	0.718826763175329	-1.526000438855	0.127009755201116	0.273416750572389
ENSG00000143183	32.6488544743258	-2.0327278116239	0.887429063523427	-2.29058061672355	0.0219876810594546	0.0901854579239246
ENSG00000143198	73.7409738588703	-2.92229052292863	0.930832873261618	-3.13943631222326	0.00169273205152211	0.0157839642455809
ENSG00000185630	9.28052389407901	-2.84744818384634	0.954189251508868	-2.9841545367899	0.00284363111322087	0.0229329653459255
ENSG00000143248	2.31343711399872	0.975519788342656	0.64744459295349	1.50672319911201	0.131881622510863	0.279542478051794
ENSG00000117143	2.49562658983959	0.109734192614511	0.613026252679894	0.179004067337735	0.857934508005204	0.919478900810867
ENSG00000152332	8.31799843025189	-2.00668219797312	0.820963828116134	-2.44430038114816	0.0145133371783949	0.0704169598019007
ENSG00000254706	2.11773525272267	-0.827640498456733	0.678444816613529	-1.21990835244039	0.222499619173723	0.386779498853196
ENSG00000118217	2.41801255038649	-0.467677777860541	0.692468912296043	-0.67537729067121	0.499436089739037	0.663459046479803
ENSG00000188931	49.1613802651975	1.8394058722539	0.797819246091389	2.30554211529161	0.0211362308936935	0.0880766845210208
ENSG00000143257	287.683586768112	0.502247394696478	0.676879013053594	0.742004678843117	0.458084500779621	0.625572852370485
ENSG00000158882	2068.45874129237	-0.923779284354159	0.658756318684683	-1.40230804343348	0.160823279541203	0.318575103447248
ENSG00000158874	360.018005483767	-0.288700860208703	0.767247321546035	-0.37628135296316	0.706707740576777	0.819583793578934
ENSG00000158864	35.6005095012641	-2.66453430671414	0.822598846179277	-3.23916611248618	0.00119879732937369	0.0121074795695623
ENSG00000158850	3.52231018813053	0.133089264560184	0.672150335276296	0.198005204453964	0.843040991784861	0.909898963039662
ENSG00000143224	9.15008563447621	0.777238494688098	0.835057095807313	0.930760900770125	0.351977259073062	0.527437149949095
ENSG00000143258	2.86087486141051	-1.29380742304773	0.753224962443351	-1.7176905805814	0.085853068371701	0.215646731387542
ENSG00000143222	14.6700501758827	2.22081505128569	0.822006086692148	2.70170146820021	0.00689856717520476	0.0432176904000267
ENSG00000158796	157.261822931987	0.103749099529087	0.759978419249672	0.136515849530989	0.891413495733441	0.938969057171991
ENSG00000158793	112.147692518884	-0.390363230359673	0.817481276909147	-0.477519475229593	0.632992256170724	0.766460402581447
ENSG00000143256	20.7091978224158	-0.0656495785557542	0.790186473394415	-0.0830811216923803	0.933787036650787	0.963813299211032
ENSG00000158773	7.8997865673307	-2.58915338801696	0.870049077494533	-2.97587050545804	0.00292158199224075	0.0233898916728527
ENSG00000158769	13.0453728195815	-0.534786569242086	0.832033852385598	-0.642746166768037	0.520388819252052	0.683451712382075
ENSG00000145642	7.42500278776715	-2.51555172113965	0.878091970801702	-2.86479298841891	0.00417281932755877	0.0307042412280942
ENSG00000153015	3.80019984262216	-0.344635035541195	0.679123926046721	-0.507470024723418	0.611825063470292	0.752051888443863
ENSG00000113597	20.4282016552982	-1.33137015979159	0.934377416065863	-1.4248740786108	0.154193603830875	0.310301467175479
ENSG00000197860	2.02539454061522	0.665887527525412	0.612501525935855	1.08716060177644	0.276965839164147	0.44806591330679
ENSG00000153914	65.4513293451617	0.496020699770615	0.778228385920918	0.637371636327101	0.523882799115474	0.686649700720585
ENSG00000069020	7.98066206992597	-1.60600086841777	0.811821989366845	-1.97826726727409	0.0478985636955576	0.148104094898424
ENSG00000145675	20.2149805483058	-1.35203172978119	0.814418240476629	-1.66011965668884	0.0968903832604466	0.232766671011758
ENSG00000145740	3.56922954824875	1.5836946509751	0.645610096888787	2.45302026502833	0.0141662357678476	0.0693990267956111
ENSG00000153044	18.9386090496588	-3.79066698478241	0.906899622223779	-4.17980875930618	2.91754346662531e-05	0.000668457662105955
ENSG00000134058	4.34197778630556	-0.657661158173008	0.760354408476221	-0.864940284216916	0.387071565501238	0.560592367815507
ENSG00000152942	14.1635353383937	0.421394736242003	0.903938350569385	0.466176411230443	0.641089232464074	0.773879945711358
ENSG00000152939	1.86071175240339	0.63183073988264	0.609722304211471	1.03625984406091	0.300080934559316	0.47287222833851
ENSG00000197822	5.30768919168571	-1.57445626888483	0.816221955919638	-1.928956036365	0.053736320287551	0.158736480973323
ENSG00000131844	2.35837060124888	0.0744312337851203	0.643813705088342	0.115609893354021	0.90796172172493	0.949315723797246
ENSG00000131711	3.46861695621918	-1.2368017205907	0.752502867549316	-1.64358406316591	0.100262148097331	0.237105858574229
ENSG00000113048	3.4041159658003	0.177895466287982	0.711012226025332	0.250200291607424	0.80243245975578	0.883811206715015
ENSG00000049883	2.50680295847289	-0.367445414337026	0.702089369683247	-0.523359888646089	0.600723831951335	0.742346736491797
ENSG00000178175	1.93796296561116	-0.909541139752117	0.703768295314337	-1.29238720443619	0.196223085683746	0.358700447582016
ENSG00000083312	2.43952481086777	0.0192152362178379	0.623323103566953	0.0308270880830168	0.975407437516112	0.986990347647813
ENSG00000157107	2.76895263604227	-0.688697650940044	0.693831432427172	-0.992600823129087	0.320904523487735	0.49576958072301
ENSG00000164338	3.23041453961806	1.24530219117379	0.651249975915779	1.91217234123143	0.0558540924906562	0.162276101287394
ENSG00000214944	7.50238937225594	-2.19817662024282	0.874814629667362	-2.51273417898675	0.0119799565326788	0.0616003474685877
ENSG00000071082	175.177174942049	-1.78871142370681	0.992311617463172	-1.80257027351914	0.0714557290466116	0.191771087391651
ENSG00000049860	77.7744739981874	0.920715101339442	0.619347629620387	1.4865885607793	0.137123510898353	0.286459704064378
ENSG00000164347	126.688433911917	3.98733123393897	0.669035634905216	5.95981891832095	2.52517594167785e-09	2.68413783702282e-07
ENSG00000198780	49.9235455544326	-1.4241306948009	0.877484550848328	-1.62296953652813	0.104595917196994	0.241672556537384
ENSG00000113161	6.58656142871792	-2.23978629453509	0.812675313101365	-2.75606537866584	0.00585013023317348	0.0389848349762558
ENSG00000113163	2.10746065662992	0.323559422704899	0.617196713464515	0.524240352623818	0.6001113776334	0.742018667075504
ENSG00000122008	2.74449480369597	-0.853149591527784	0.730852891226657	-1.16733422248062	0.243075423367251	0.409164341929712
ENSG00000189045	2.61869919600491	0.152291945170668	0.675520431000804	0.225443877315513	0.821633980898391	0.897183349973925
ENSG00000145703	12.6533932215806	-0.685204162233073	0.765257691399614	-0.895390101835987	0.370578589991261	0.545204128798145
ENSG00000113231	13.4882185210504	0.428801493881862	0.817240669843613	0.524694266578678	0.599795743633219	0.742018667075504
ENSG00000164253	4.12892965197167	0.926670218883163	0.692937937249136	1.337306227686	0.181122699003409	0.341693215111464
ENSG00000171530	12.5264878579907	-1.40350423287582	0.857735767320777	-1.63628973670972	0.101778963068915	0.238035303543473
ENSG00000132842	3.56900078624278	-0.983685261911304	0.704097017803618	-1.39708766979278	0.162387209205744	0.320425643484493
ENSG00000145685	4.07266800889113	2.68402258048981	0.733610000461745	3.65865048022852	0.000253546850724098	0.0036452278937806
ENSG00000113273	17.541262618468	0.653166278768292	0.802983625297211	0.813424157343849	0.415974913601591	0.588227628781944
ENSG00000132837	213.369497883935	4.38260262399423	0.866109798546003	5.06010049921108	4.19035554903218e-07	2.17370119770283e-05
ENSG00000145692	101.219517593602	-0.650076239005887	0.836511875878561	-0.777127328076644	0.437083652217587	0.606084345803857
ENSG00000152409	5.557452789981	-1.21311988117043	0.814179209075837	-1.48999122999889	0.136226541905068	0.285762826823831
ENSG00000164309	2.10546049166484	-1.03156998855932	0.705353380090478	-1.46248677283859	0.143607866391518	0.295980103522761
ENSG00000113296	3.53429095652867	1.76304396740281	0.64794350252222	2.72098409898377	0.00650878922934802	0.0417025586591824
ENSG00000039319	5.05898144879984	1.76719326863449	0.696707216172029	2.53649341877657	0.0111968847292688	0.0594623564536867
ENSG00000113318	8.34402862549442	-0.769065348437165	0.762848518190146	-1.00814949508163	0.313382699535639	0.487648275669845
ENSG00000131730	7.95163808794566	-0.718648241565709	0.819692661897776	-0.876728894829769	0.380633908398495	0.554738202305201
ENSG00000172497	4.47255746582132	-1.58794815805131	0.752969053961673	-2.10891556524996	0.0349518704132898	0.121126631619332
ENSG00000152348	1244.74511558274	9.63687882204537	0.938673867076917	10.2664824920024	9.97765094620085e-25	1.07825147891944e-21
ENSG00000145715	32.5037722907468	-0.350176038612334	0.654576620858143	-0.534965697603524	0.592673577331388	0.737596622443892
ENSG00000134480	30.4932860315174	1.52996567000266	0.777701504809157	1.96729164151239	0.0491495981204012	0.150372320339662
ENSG00000164180	2.46438699081927	1.3572637522613	0.605842348470792	2.24029197643112	0.0250719738044091	0.0981974068271168
ENSG00000153140	9.86542634468686	-2.03790274250412	0.822492964081207	-2.47771449909074	0.0132226902968735	0.065798867141157
ENSG00000164199	4.49722905175696	0.546970574456907	0.72579862305771	0.753612031051505	0.451082217956782	0.619271035619686
ENSG00000113369	4.10316539164926	0.0379789837428489	0.682772458960548	0.0556246568595753	0.955640821577586	0.97622825468934
ENSG00000175471	7.11332322453921	0.460014377440713	0.790903556404803	0.581631443828363	0.560814958359765	0.714124939121115
ENSG00000153347	2.9042936872689	-1.53665450469454	0.776644690702297	-1.97858109775397	0.0478631895747042	0.148065325001137
ENSG00000175449	2.55328430502945	-0.901380784575808	0.691556194106893	-1.30340931403252	0.192435058371152	0.354666206327562
ENSG00000145757	48.8247016379213	-2.84034243026762	0.904409221982912	-3.14055005326039	0.0016863088900174	0.0157550819061568
ENSG00000164292	18.6071147518441	-1.87262635163364	0.794052742402676	-2.35831482171748	0.0183581164795016	0.0808365161179482
ENSG00000118985	7.29070351345158	-1.16621827397487	0.768348982091876	-1.51782367277923	0.129058855643867	0.275955960057627
ENSG00000141579	2.7257822468005	0.761928312802083	0.608329788494946	1.2524921961937	0.210390570143165	0.375802942460782
ENSG00000141580	8.30615261440467	0.102772147741123	0.827777050612094	0.124154381503001	0.901193040982499	0.946289178579841
ENSG00000169660	169.816801777081	1.1555622945004	0.824530793652836	1.40147863899785	0.161070990877266	0.318606670569721
ENSG00000141526	24.522087415628	1.2882806874663	0.800531443390033	1.60928180660934	0.107554735427121	0.245575850892046
ENSG00000169683	121.989321606191	-2.62121381220276	0.973820665068846	-2.69168020994651	0.00710930779610106	0.0441539767719533
ENSG00000169696	47.5544440586992	-1.9413204094907	0.711952040997097	-2.7267572781614	0.00639600686414594	0.0413227544707532
ENSG00000185269	10.7393310185984	-2.07180331819172	0.764517421511457	-2.7099491259411	0.00672935289802801	0.0426938592865104
ENSG00000183010	2.32704878535024	1.67653095666188	0.631051074180427	2.65672783908855	0.0078903113715301	0.0471086640173178
ENSG00000185813	50.3799581974965	0.00498772032958195	0.764584335095323	0.00652344038536981	0.994795084549323	0.996485606089573
ENSG00000185298	7.17718453664564	1.71167021032447	0.787659025585771	2.17311064143717	0.0297719909894349	0.110309479757426
ENSG00000182446	10.2381543068189	-1.68179576860194	0.869193626439175	-1.93489197049425	0.0530035537348069	0.157288348932031
ENSG00000185504	6.68930961121886	-0.631167669062909	0.777303052425526	-0.811996900170905	0.416793410197042	0.588777444818654
ENSG00000266074	11.6530989740333	1.49698935383289	0.873562982315167	1.71365932867884	0.0865913105612598	0.217025487862461
ENSG00000175866	9.6387093758587	1.38894569990071	0.790159425361693	1.7578043813942	0.078780799600235	0.20522888895457
ENSG00000173821	39.1780176513715	-1.07991615227841	0.832666819890533	-1.29693669362301	0.19465296982916	0.357341408938922
ENSG00000141527	28.4600477410093	3.76433062494377	0.730152704175625	5.1555388392266	2.52902612955058e-07	1.41363839862121e-05
ENSG00000171298	7.06210724256105	-2.2322530376718	0.760659487155207	-2.93462853664024	0.00333947207118186	0.0259008814707455
ENSG00000141570	6.94569473537644	-0.665278564362597	0.854242133747592	-0.778793901729004	0.436101130610837	0.6052396684248
ENSG00000167281	6.3555453540092	0.0981958047815876	0.814054817925707	0.120625543414632	0.903987635852935	0.947729053945763
ENSG00000173918	3.72116098919202	1.18571248896981	0.681386066399037	1.740147836066	0.0818330624448044	0.210589515489574
ENSG00000035862	6.9302558184013	0.458378879324534	0.811309153809825	0.564986697329907	0.572082812369429	0.722166605699496
ENSG00000055483	5.04596051354781	0.0790579329933593	0.681137079312711	0.116067580806394	0.907598981891496	0.949315723797246
ENSG00000087157	23.3721576184102	-3.66034572475495	0.856596216889351	-4.2731285202813	1.92749282908409e-05	0.000481406422958234
ENSG00000183077	32.0494710179548	-2.7517607557753	0.845219869821031	-3.25567447480613	0.00113123368084919	0.0115875500578612
ENSG00000167900	13.0703427765064	0.527184080518815	0.81843030624076	0.644140468038499	0.519484350609546	0.682817054399411
ENSG00000108639	4.42891352185613	-2.04768069869017	0.868144866494964	-2.35868548869897	0.0183397917549222	0.0808365161179482
ENSG00000167895	2.38220485167774	-0.959200873644209	0.731473053435057	-1.31132769572266	0.189747075233877	0.351419604631951
ENSG00000141524	6.41228845159809	0.346355444180947	0.755160434643213	0.458651470987867	0.646484468428888	0.777844738039137
ENSG00000078687	7.66728485243009	2.41026517522596	0.706932728456799	3.40946893276176	0.000650894909443547	0.00767345925969447
ENSG00000092931	468.768403720185	-0.417080797166246	0.984218510610962	-0.423768495176279	0.671734656481439	0.796548557539438
ENSG00000267168	237.62967651277	-7.30301968934567	0.746715873404863	-9.78018540846799	1.36959420135705e-22	1.26863554308559e-19
ENSG00000070526	2.28046002807676	1.04094952304503	0.615320534171825	1.69171913699593	0.0906995378430898	0.223355793154043
ENSG00000070731	241.047020784922	4.00904916637939	0.953408077628388	4.20496664592138	2.61120661919292e-05	0.000609031069023269
ENSG00000129667	2.51477782063483	0.3720417449174	0.645132611587522	0.576690339683637	0.564148659430089	0.715699453677303
ENSG00000129673	2.49638971233294	1.86650953960918	0.609197809891383	3.06388090912862	0.00218485865910881	0.0190411606796526
ENSG00000129646	24.4566213602403	-3.02342766706723	0.920622851864393	-3.28411103520226	0.00102304607694727	0.010838939155108
ENSG00000141576	2.9537647780761	-0.752984792247419	0.737516639500344	-1.02097329323655	0.307267092020083	0.481004303394065
ENSG00000186919	707.046907633033	0.634869276817162	0.744813862288471	0.852386494078534	0.393999613763061	0.566702195128591
ENSG00000167881	9.50933026913277	-0.886030501775707	0.858746286861235	-1.03177214892445	0.302178869296286	0.475103731454199
ENSG00000161533	31.2797952868541	0.770744474396967	0.780149419427252	0.987944687522565	0.323179738138675	0.498370486203865
ENSG00000281844	2.94533599981157	-0.200418762150686	0.633127256497133	-0.316553678733611	0.751582288407419	0.851521851831855
ENSG00000132481	1.93218177905112	1.30415297737294	0.592297554028249	2.20185440325276	0.0276755947158061	0.105063557457428
ENSG00000132471	6.06257143290454	0.348974595579333	0.715067932713826	0.488029989339481	0.625528599263786	0.762105869527695
ENSG00000132470	8.69046841745411	-2.43392911072684	0.833083026822738	-2.92159248521663	0.0034824686459758	0.0267856781737925
ENSG00000161526	11.9572074053879	-0.781253302675728	0.834301572387321	-0.936415953814161	0.349059066945888	0.525249243461856
ENSG00000108469	21.2178909675266	-0.881732170492304	0.867870251761307	-1.01597233999306	0.309642558403275	0.483671970293142
ENSG00000073350	21.899859111234	-2.22923301745796	0.896459946410445	-2.48670676964892	0.0128931621146052	0.0649062602104813
ENSG00000177728	4.01391427885407	-0.0238015303615211	0.659038284664393	-0.0361155503638787	0.971190223019566	0.984860401322938
ENSG00000177885	7.2239282059123	0.066035448123752	0.815011071164289	0.0810239890722179	0.935422874701869	0.964490446960818
ENSG00000125454	7.93670590513983	3.26692190861141	0.741959494558114	4.40310007833659	1.06714907722613e-05	0.000308901545389921
ENSG00000125445	80.0214315167768	0.674780521547672	0.75952486177672	0.888424534213653	0.374312433006495	0.548856131979674
ENSG00000125450	50.5267256869948	-3.86529061259171	0.893862200071514	-4.32425782439672	1.53046224544091e-05	0.000406316612448299
ENSG00000125458	18.8450012265265	-0.850230172481495	0.84480596668029	-1.00642065280684	0.31421326296183	0.488107042895186
ENSG00000180901	210.436601412643	4.44208939579253	0.916150036098656	4.84864838810549	1.24305528349702e-06	5.26795454783966e-05
ENSG00000167862	5.1890725092578	-0.519927294812264	0.765816461647489	-0.678918932734552	0.497189228896232	0.661292174930456
ENSG00000161513	6.05463988312364	2.03324244612162	0.73445222480312	2.76837944995899	0.00563358226229576	0.0380332371685811
ENSG00000161509	16.5961240627462	0.536347320033446	0.764960680409215	0.701143645378646	0.483213374873006	0.648820775041742
ENSG00000172794	3.45009289249268	2.20304408804479	0.613970340059421	3.58819301895199	0.000332977747702366	0.00454532150758345
ENSG00000170412	24.2330659013508	-1.32775948002806	0.835688372029211	-1.58882129328186	0.112100744514848	0.252294768286802
ENSG00000069188	1.95558779160382	-0.431864586532714	0.661729734837021	-0.652629863518343	0.51399492821633	0.677391061344437
ENSG00000141219	10.4794110852484	-1.03241206980732	0.753629014051297	-1.36992081058207	0.170711622705356	0.330433289390983
ENSG00000133193	70.300324383912	0.172982236832682	0.874824549609723	0.197733633458106	0.843253473532452	0.909898963039662
ENSG00000166685	249.812525760883	0.192808725855696	0.583456556153967	0.330459438362736	0.741052836197728	0.843212796036937
ENSG00000153822	1.94819749679303	1.16981681704696	0.598365788982539	1.95501955256518	0.0505807624962287	0.152825896476228
ENSG00000154262	6.47176046459472	-1.38613129428217	0.820169094678157	-1.69005550596381	0.0910173360958183	0.22379841002855
ENSG00000141338	3.5023891164321	-0.928269074719929	0.709550833826999	-1.30824886740427	0.190788912094332	0.35274459823771
ENSG00000108950	11.5504399015667	-0.0875565025830174	0.787694974896489	-0.111155339786855	0.911493165782758	0.951219181885935
ENSG00000108946	16.5845992969753	-0.626360612577315	0.80037262946327	-0.782586247355001	0.433870120062695	0.603305566906822
ENSG00000070540	20.2145690349922	2.11035197510793	0.773978889407227	2.72662730726958	0.00639852644796981	0.0413227544707532
ENSG00000141337	80.6080417685659	2.29931434795041	0.995291880254713	2.31019100383093	0.0208775818857304	0.0875050038442638
ENSG00000091583	260.16260778086	1.90306202581663	0.786955485322927	2.41825879774599	0.0155949808604874	0.0739165613299708
ENSG00000154229	8.93028144658883	0.00194529465810232	0.815931633621872	0.00238413928072291	0.998097733879226	0.998686007944264
ENSG00000198265	1.98141164078995	0.274387823789005	0.600290200998857	0.457091958743346	0.647604949837673	0.778037890447929
ENSG00000154217	3.04038418043605	2.24511509563124	0.641392385868793	3.50037690670453	0.00046460075188098	0.00590680642195347
ENSG00000171634	2.76138299042724	-0.636215348870456	0.672451601650867	-0.946113218123876	0.344090842579161	0.520091617491248
ENSG00000186665	4.54792908614445	-0.758216458063227	0.795350346528898	-0.953311281465166	0.340432377191689	0.51706805662003
ENSG00000108854	2.35898072673946	-0.454534648684636	0.662283006859332	-0.686314829124369	0.492514599754456	0.65803928802965
ENSG00000258890	23.8733333101869	-1.38080450385695	0.774570885460217	-1.78267028851276	0.0746399906037144	0.197617680308078
ENSG00000261371	3.49525720628383	0.227371018810973	0.679672687824836	0.334530168541318	0.737979529677287	0.840959449987263
ENSG00000136478	13.3562813745214	-1.69662568464432	0.900091594925379	-1.88494781443323	0.059436883754689	0.168613688934139
ENSG00000178607	4.21153002198518	-0.241363113661129	0.73678469608218	-0.327589749006143	0.743221873729767	0.844059268463912
ENSG00000108622	7.56623697064137	-1.0310591326304	0.815995106776242	-1.26356043567934	0.206387841798131	0.370800433975915
ENSG00000108604	16.5562350216685	-2.98045303111223	0.798016867896272	-3.73482460210307	0.000187846061352508	0.00292786986011938
ENSG00000087191	34.4044551610708	-1.39303523664561	0.683515978348963	-2.03804341196308	0.0415455915561063	0.134840947006551
ENSG00000108592	116.872905977641	2.60641761631923	0.79765209290501	3.26761208238893	0.00108458911490341	0.0113062312235269
ENSG00000198231	54.5857589740463	-1.66766242630105	0.930903963827927	-1.79144411357272	0.0732220552640659	0.195138432524539
ENSG00000108588	19.6708450877213	-2.13333015068471	0.730886424316794	-2.91882579797384	0.00351352508848658	0.0269925316039656
ENSG00000136490	100.007380309731	2.43397636125564	0.882915423436468	2.75674917058551	0.00583791148015239	0.038983540718134
ENSG00000198909	4.5356056413461	1.37815331801086	0.655729086636044	2.10171143250778	0.0355785615019878	0.122188237700683
ENSG00000136463	2.57222334218485	1.94066268710044	0.611611577292736	3.17303131456516	0.00150856252419001	0.0143845873630118
ENSG00000159640	3.15228288238957	-1.64262768113104	0.772547817473784	-2.12624726130532	0.033482676781361	0.118089342059499
ENSG00000008283	1.8370748983518	1.20427476207087	0.60267605728078	1.99821238544708	0.0456936393431719	0.143684557469024
ENSG00000170921	3.59498537156432	-0.655440303485377	0.748752392850259	-0.87537657274166	0.381369042469809	0.555172189531347
ENSG00000173838	1.92940630185302	-0.865986240061921	0.702113397400162	-1.23339939569386	0.217426790358236	0.382110840753389
ENSG00000011028	1.88124052566317	0.245314055901851	0.604970320427862	0.405497670907813	0.685111730103858	0.805926062770939
ENSG00000087995	2.72596060780897	-1.43817775803532	0.759270929292355	-1.89415622612565	0.0582042764436916	0.166694579708876
ENSG00000120071	3.2546241215865	-1.2805974401926	0.767542821050774	-1.66843777971821	0.0952288537737546	0.230311036131677
ENSG00000186868	32.1931466636499	-4.27358277073363	0.954069086618272	-4.47932212737495	7.48804583647558e-06	0.000241554672655262
ENSG00000108433	13.5705861893136	-1.64276875097779	0.879822081393182	-1.86716017444857	0.0618792232784749	0.173465146449473
ENSG00000225190	2.31943646479386	-1.15181520723611	0.74669715284982	-1.54254667081578	0.122940805848224	0.268219443176274
ENSG00000159314	1.81687377868695	-0.333614618823814	0.646706793812969	-0.515866884367845	0.605947384452673	0.747519566360566
ENSG00000006062	5.96256930317814	-0.144660570071917	0.79590215782332	-0.181756725559763	0.855773646754959	0.918529436444157
ENSG00000168517	3.36205900204268	-0.344449398774792	0.711636066800705	-0.484024650863087	0.628368374620438	0.763715498732561
ENSG00000181513	5.44373695556801	-0.12111255508262	0.722165635564672	-0.167707447042838	0.866813437281014	0.923766832677534
ENSG00000136448	26.6306416592484	-0.540320532391336	0.816279065947339	-0.66193113964556	0.508015353906548	0.672097328987794
ENSG00000131095	4.37384153323275	-1.01383531165607	0.749389177682336	-1.35288224309777	0.176093253025268	0.336821933733312
ENSG00000108883	6.82547724293611	0.186230295418245	0.797237500581322	0.233594500111261	0.815299797912651	0.892370676851052
ENSG00000161692	2.35223218966178	-0.0918695314210037	0.674027213748331	-0.136299439469377	0.891584566988169	0.938969057171991
ENSG00000180329	3.5106294649422	-0.407629659611001	0.724394470410077	-0.562717795706313	0.57362706440111	0.723055576511819
ENSG00000186566	2.40429286470383	-0.460462654659548	0.639737222593237	-0.71976842740683	0.471667587273613	0.63794172629998
ENSG00000013306	5.10001183094424	-1.74509061653953	0.813534199463453	-2.14507345565861	0.031946974378766	0.115016203149316
ENSG00000108309	35.2032304194865	-4.27901058088334	0.930378655062982	-4.59921404860011	4.24087868720588e-06	0.000148637067069421
ENSG00000087152	4.24147856711766	-0.263822928111974	0.737708266272965	-0.357625012723329	0.720623957234549	0.829698960804528
ENSG00000168591	3.56759640035038	1.1696179539563	0.679521656950139	1.72123719971757	0.0852077900626	0.215383961320809
ENSG00000161664	4.38409774578341	1.42322855872456	0.694868223459912	2.04819922781613	0.0405404820900709	0.132625875818375
ENSG00000125319	3.56523666656978	1.77320569494373	0.630285830818998	2.81333580455016	0.00490304190630897	0.0348207269666017
ENSG00000161654	2.73331822202831	-0.465577510838791	0.65362008635325	-0.712306002461449	0.476275307888911	0.642699083527929
ENSG00000161653	91.5032233569771	-3.57307130113715	0.886483067471103	-4.03061426918188	5.56312752334221e-05	0.00115984948107238
ENSG00000231256	2.45255206686114	-0.509812501169448	0.704025871839856	-0.724138872676848	0.468980481681467	0.635958772407629
ENSG00000108861	40.2882222158181	-4.26718557813536	0.940341294611299	-4.53791150360918	5.68140914966782e-06	0.000191685597190577
ENSG00000175832	3.31745882031205	1.63530334685989	0.617827434855683	2.64686100778589	0.00812427374868851	0.0479324758748829
ENSG00000067596	2.756851981783	1.09222388623988	0.633840162630448	1.72318504038483	0.0848550681106555	0.214754200479895
ENSG00000108828	26.5125362242515	-0.0200399029803324	0.78339730370136	-0.0255807658331843	0.979591727691633	0.989049013134934
ENSG00000198863	14.7439979753541	-3.25023601347883	0.84172379837012	-3.8614044414242	0.00011273710512564	0.00199179125241049
ENSG00000126581	2.25641600090309	-1.19582973491229	0.702114766199153	-1.70318271667441	0.0885338800420006	0.21943947943132
ENSG00000176563	334.832564883649	0.451575551094941	0.886254957122644	0.509532327538169	0.610379144590276	0.751128937848424
ENSG00000126562	6.09704131107905	-0.674669992937883	0.748666051221643	-0.901162797267197	0.367501768112964	0.542193050175988
ENSG00000131475	5.0708436749762	-1.75480324200385	0.773723713546163	-2.26799723374273	0.0233293752800647	0.0941304725052517
ENSG00000108799	1.97274836358459	-0.253777773209451	0.627488663462464	-0.40443403679855	0.685893575224154	0.806249695511069
ENSG00000108797	9.82821049363505	-0.538094942760692	0.681949628595746	-0.789053795466866	0.430080565427182	0.601130068167675
ENSG00000068137	4.15518648718859	-1.05005402944666	0.722982089233507	-1.45239286710396	0.146392398497633	0.299813111768368
ENSG00000141699	16.4155549707264	-0.274675040189498	0.88094970637268	-0.311794235473981	0.75519690524691	0.85397571217666
ENSG00000131470	745.364182108569	1.04525799822703	0.809129814901561	1.29182978920903	0.196416096630283	0.358952077381836
ENSG00000108788	34.2871914891856	0.263399906750059	0.912496377615864	0.288658577953219	0.77284266388438	0.865776059541521
ENSG00000068120	17.9842212713555	-0.399872126677677	0.873597441120532	-0.457730423482898	0.647146127723046	0.777919075297781
ENSG00000033627	1.99795188247216	1.41687127502063	0.608379852498377	2.32892537318929	0.0198630194931417	0.0847759048181031
ENSG00000168610	27.4178018673067	-0.21429813729448	0.853733659928942	-0.25101287128859	0.801804157863744	0.883811206715015
ENSG00000126561	3.08169506790909	-1.06814851587529	0.708681417756284	-1.50723370066213	0.131750764832094	0.279356428767592
ENSG00000089558	2.01284154166592	0.349910767403396	0.619421353239944	0.564899426816905	0.572142173577778	0.722166605699496
ENSG00000108774	4.03386919437212	0.585463472281935	0.704638928744802	0.830870178184509	0.406046972202158	0.579021017760895
ENSG00000108773	6.95048296132146	-1.90630249900946	0.790510029605217	-2.41148426663413	0.0158877373187429	0.0747576841616321
ENSG00000108771	3.61514942673148	-1.63183880788516	0.759726735659203	-2.14792863182475	0.0317194254397256	0.11460376450307
ENSG00000187595	28.3545202148205	4.91136240886455	0.663204314763288	7.40550430619186	1.30652999675801e-13	4.0340669042757e-11
ENSG00000173786	275.231481226204	5.98453588358636	0.785272703243132	7.62096512316113	2.51785974988889e-14	1.16612875844854e-11
ENSG00000131473	5.45663932115633	-2.41265535742267	0.769384244569893	-3.13582631104099	0.00171370664152108	0.0158655160579448
ENSG00000171360	2.43539063554732	-1.25400463670045	0.760220939723676	-1.64952656678499	0.0990398051181377	0.235787560590711
ENSG00000135624	6.47450179047426	-0.716183701686371	0.7649676201236	-0.93622747270094	0.349156081138032	0.525273324848956
ENSG00000196859	2.15398600949975	-1.10423188751508	0.715737580876184	-1.54278874970253	0.122882040023726	0.268219443176274
ENSG00000173908	2.37929222855213	-0.617038558829426	0.663370923371582	-0.930156172195984	0.35229023047565	0.527662244029594
ENSG00000186393	2.18854691215872	-0.45797950909823	0.640462673266568	-0.715076035208087	0.474562061236865	0.641054251054132
ENSG00000073584	90.752448133498	-0.0848561536921979	0.953503895221217	-0.08899402940825	0.929086655135468	0.96110368090274
ENSG00000126353	2.26884262295307	1.67394548552614	0.625842452335008	2.67470747514918	0.00747944803586227	0.0457948451978574
ENSG00000141753	78.3268581962573	-0.124741171837635	0.580518087814492	-0.214879044178029	0.829861623588696	0.90221709714103
ENSG00000131747	1.79558384175238	-0.83074590688412	0.688959434399793	-1.20579799826364	0.227895387531635	0.390918966337336
ENSG00000131759	9.88173543720871	1.98956920408779	0.733707625539221	2.71166488507681	0.00669462362196274	0.0425568034949083
ENSG00000108352	3.07400706153105	-0.502711293146508	0.680617572736203	-0.738610510929831	0.46014353984746	0.626694850300691
ENSG00000108349	7.63811959099598	-1.19948988690997	0.759616218005433	-1.57907356172508	0.114319185059533	0.255866619235765
ENSG00000188895	4.49686894575467	0.558514143792372	0.663370404134932	0.841934069278689	0.399824858890326	0.572667193515545
ENSG00000126368	86.825087007876	-1.48243448114839	0.740055652470411	-2.00313919122138	0.04516235040107	0.142451262463689
ENSG00000008838	2.36222259229874	0.669580654483867	0.613859388021393	1.09077203599032	0.275373204113362	0.446332389545824
ENSG00000161405	2.07045400913515	-1.02297984599435	0.697768397711171	-1.46607362751013	0.142628229514102	0.294522751646317
ENSG00000141738	2.17831399354353	-0.430687929494075	0.647301043767172	-0.665359547371577	0.505820552129429	0.67001848008319
ENSG00000141736	71.4331281571643	1.31279404640775	0.857566332782065	1.53083673673249	0.125809747725582	0.271842570707019
ENSG00000173991	2.70797807730205	-1.41138969969862	0.772573711378091	-1.82686736412637	0.0677197142832988	0.184726389319693
ENSG00000131748	3.4689729979662	-0.374335295206124	0.700110870116378	-0.53468002167128	0.592871138640818	0.737596622443892
ENSG00000167258	3.56534131940576	-1.24182732131465	0.746750143905489	-1.66297567057693	0.0963173056732737	0.232022426116494
ENSG00000125686	13.0658122132063	0.139032496034527	0.680820034330527	0.204213285484823	0.838186829802254	0.907320480059915
ENSG00000108298	250.357938175066	0.323164424623194	0.955930415228338	0.338062707781927	0.73531593262919	0.839251629496157
ENSG00000161381	1.99871775813734	1.3801312407668	0.596712853024416	2.3128900840189	0.0207286831505201	0.087245928538464
ENSG00000276293	3.3910530593604	0.2139857613126	0.666565515335641	0.321027350484596	0.748189664302023	0.848419339512822
ENSG00000277791	6.79069279539836	-0.0794437564612814	0.764949497359438	-0.103854903801515	0.917284495061899	0.953957233457052
ENSG00000275023	18.8424661882934	-2.72014394673487	0.809265570593543	-3.36125005879074	0.000775905450576591	0.0087041019749803
ENSG00000277363	2.3659217139676	1.1116907958935	0.640791107904583	1.73487238224759	0.0827634119107279	0.211942323392243
ENSG00000274211	2.13266888204112	-0.788661586894188	0.701571720317251	-1.12413537212925	0.260955601386332	0.429559817057369
ENSG00000277399	6.23162199869797	-1.72659899208108	0.826931344446566	-2.08795930118797	0.0368015061019985	0.124997886624075
ENSG00000278845	1.98747315748087	-0.995255320165243	0.702763113190683	-1.41620312945366	0.156716039914146	0.31294943110666
ENSG00000141279	17.5741880329515	1.9596588382068	0.822743590438353	2.38185852917153	0.0172255135690218	0.0783246187329308
ENSG00000108424	21.2285932708047	-0.461265940651605	0.767724783307297	-0.600822001166236	0.547958548608322	0.704243930142988
ENSG00000159111	3.92426426439762	-1.90479428121081	0.824142585874889	-2.31124360499916	0.0208194030698601	0.0873868889676922
ENSG00000141295	3.04135087353896	-1.41522953219223	0.706529720669251	-2.00307147851002	0.0451696168453648	0.142451262463689
ENSG00000167182	3.45780143317594	0.318838972536706	0.735312238155988	0.433610316804041	0.664571441725556	0.790947361994953
ENSG00000108439	2.12347472039613	1.52328014098639	0.59328636983558	2.56752930529745	0.0102426131309897	0.0557156908903834
ENSG00000167183	6.42288107899058	2.5157694155769	0.772665821203747	3.2559605285213	0.00113009460817639	0.0115875500578612
ENSG00000005243	3.13663251846794	-0.751850527297423	0.698800645686607	-1.07591561618935	0.281964997196223	0.453241707242444
ENSG00000082641	14.8262365274915	0.128781753342283	0.706183985955067	0.182362891121233	0.855297946043925	0.918358531212892
ENSG00000108468	13.8611172889351	-1.53035490255025	0.829843148975173	-1.84414958952205	0.0651613426257629	0.179636966660479
ENSG00000002919	16.8823023448373	-0.0789468659538223	0.89287771273497	-0.0884184528606951	0.929544095472288	0.961270161888727
ENSG00000136436	6.47768255263522	-0.216612020990083	0.797230680195327	-0.271705575777655	0.785848413682563	0.873554108403521
ENSG00000159199	26.2958528126619	-0.909087635593974	0.95271230674594	-0.954210026633361	0.339977340305328	0.516849815912097
ENSG00000159202	6.82411541379867	0.154673439542163	0.792462569527944	0.195180751103866	0.845251447653882	0.911157171502539
ENSG00000108798	9.90772368859342	1.38712845334724	0.761432353944413	1.82173563568919	0.0684951080833145	0.186449320240223
ENSG00000198740	1.84714235106358	-0.17749262623474	0.631895356441012	-0.280889271341416	0.778795329747281	0.869522369453107
ENSG00000167085	12.1550138728141	0.939014914430455	0.776016707695946	1.21004471310735	0.226261736024693	0.39035652505509
ENSG00000064300	2.15451534438969	0.122524495175339	0.623918189715097	0.196379104175962	0.844313450276553	0.910600201529137
ENSG00000121067	1.96775901010946	0.81891767502899	0.588256980517179	1.39210872484509	0.16388947660767	0.321530821883247
ENSG00000121073	3.85194414847853	0.482473139250561	0.765475517746001	0.630292057767228	0.528503518358618	0.690612013913196
ENSG00000121104	2.30637598688222	1.06314848570565	0.583495933831279	1.82203238114263	0.0684500725098907	0.186404985365028
ENSG00000176358	2.17409043173096	1.40847854058332	0.592346065136457	2.37779673653922	0.0174164235021163	0.0791367133761192
ENSG00000005884	1.97282006764959	-0.482193706657262	0.651730445827913	-0.73986678042134	0.459380833099024	0.626551392893158
ENSG00000167100	231.171056764184	1.52107503750808	1.08098324823849	1.40712174771139	0.159391290342157	0.317119707449691
ENSG00000167105	1.97679121390738	0.936107941998437	0.619763952401501	1.51042657187651	0.130934612631661	0.277989531206186
ENSG00000015532	2.58108023587735	0.531379655564218	0.623069736538918	0.852841382597029	0.39374727165066	0.566590614598953
ENSG00000108826	7.79183828819648	0.651004393963183	0.854278598999814	0.762051624289052	0.446029193545604	0.614807247225701
ENSG00000108829	21.0795472834811	-0.357464480337104	0.786999569007254	-0.454211786657038	0.649676400372803	0.77965977790436
ENSG00000167107	140.092564973215	-1.13322044564751	0.807238393479348	-1.40382377102149	0.160371333575023	0.318119935922198
ENSG00000136457	68.5353220669771	-1.56803883838339	0.754591533619778	-2.07799686124426	0.0377096482400175	0.126900523824979
ENSG00000136449	3.2576064631282	-0.58901682857706	0.793332640006947	-0.742458836147095	0.457809383280721	0.625460607078002
ENSG00000006282	3.4690400586704	1.34714570201335	0.664519936993875	2.02724647827348	0.0426372120655433	0.13754213086218
ENSG00000101182	22.7014351860914	-1.50231203702039	0.78907266439853	-1.90389568008356	0.056923771845827	0.164333809727668
ENSG00000099250	12.6424971735188	1.45310593864978	0.811856362378386	1.78985594741514	0.0734770723082739	0.195576903467507
ENSG00000150093	11.9073610412525	1.34999584388786	0.818718118542985	1.64891409303406	0.0991652355041846	0.235872115557275
ENSG00000120616	3.36043356695497	0.441551366604676	0.706235380720292	0.625218416775348	0.53182771616151	0.692304941094405
ENSG00000170759	3.43686518564844	-0.876785978831258	0.784436213102376	-1.11772756558962	0.263683365932185	0.432731699494884
ENSG00000165322	2.17760344957871	-0.444252522492252	0.653465265650713	-0.679841065538304	0.496605101391729	0.661131200457753
ENSG00000148516	4.34555938785286	0.138743936406146	0.678462250104478	0.204497650952254	0.837964627478864	0.907320480059915
ENSG00000197321	24.3240327221094	1.00592427576241	0.811269605537805	1.23993832493647	0.214998207058587	0.380264150182182
ENSG00000095787	20.2035696516743	-1.06340464126216	0.798287332572124	-1.33210762324866	0.182824825672398	0.344003531532162
ENSG00000136758	11.0553426416067	1.33282736664162	0.747098514041785	1.78400484218749	0.0744228783404391	0.197284522959692
ENSG00000120539	17.4974509482955	-0.694434719620362	0.788444838346369	-0.880765128828571	0.378444957437035	0.55241717785271
ENSG00000107897	5.9098756010337	-1.40546985083342	0.752379567533346	-1.86803298691538	0.0617574731337875	0.173273671916693
ENSG00000148459	23.6413202842418	2.23841069895726	0.839530250945561	2.66626568421584	0.00766990520368873	0.0465216701035713
ENSG00000077420	2.46356130026016	0.580343346424628	0.598946427135464	0.968940326099268	0.332574963662639	0.507989650032639
ENSG00000120549	8.12767997277853	-2.02406437767169	0.798131317893265	-2.53600420418833	0.0112125387986669	0.0594623564536867
ENSG00000113811	9.28672635267383	0.858783841780463	0.832807059974688	1.03119183668612	0.302450868026553	0.475416103826466
ENSG00000148444	7.59888731740507	-0.817540957452063	0.782605720352955	-1.04463963933633	0.296189551874694	0.469443425655223
ENSG00000136770	13.3172491440209	-0.103790527414337	0.765791224186452	-0.13553371223939	0.89218991164424	0.939116783620333
ENSG00000078403	5.72221402213835	0.644299611706135	0.735642991548845	0.875831917258679	0.381121415970166	0.555172189531347
ENSG00000165997	2.02937854745306	1.44313056002495	0.586555670842214	2.46034712775482	0.0138802691117887	0.0682332561947219
ENSG00000241058	4.1342363360821	-1.98978053136647	0.82039672256118	-2.42538820139921	0.0152920249483575	0.073176007206753
ENSG00000165995	35.5950673717247	0.49274094240088	0.875602385502971	0.562745089048422	0.573608476365948	0.723055576511819
ENSG00000260314	2.5809021953782	-0.400474606828874	0.660450225127838	-0.60636606907259	0.544271694814087	0.701601922301102
ENSG00000165996	3.2804014201298	-1.69411913941398	0.783693770968344	-2.16171060964373	0.030640489337426	0.112435162911075
ENSG00000148484	13.618684542622	0.17293345482645	0.863445405768838	0.200283021568068	0.841259240356368	0.909575606881889
ENSG00000165985	10.7894206255764	-0.143177390978385	0.819844422246175	-0.174639708575578	0.861362745100127	0.920751136782469
ENSG00000165983	5.21492344504862	-2.29569597409737	0.829214501035413	-2.76851884672882	0.00563117286258124	0.0380332371685811
ENSG00000148481	1.94294436614221	0.340918078145804	0.608059546863026	0.560665612281885	0.575025513804085	0.724060233898694
ENSG00000148468	5.40797018889139	-0.571110266365614	0.775752970107366	-0.73620119854207	0.461608262970681	0.628243401119616
ENSG00000152465	33.4510565552308	1.37941612839455	0.906990636006399	1.5208714110526	0.128292109539717	0.275263414379723
ENSG00000197889	24.2757882377556	4.62845471306464	0.846616460064777	5.46700298351217	4.5770835223025e-08	3.37247835893289e-06
ENSG00000152457	14.7208243963326	-0.964902450526387	0.815854374592026	-1.18268955903913	0.236932203657682	0.401894227289164
ENSG00000152455	5.89898299299424	-1.16975139150776	0.790423563466657	-1.47990450383012	0.13889873358858	0.28875260935824
ENSG00000185267	2.76033445422789	1.21461857961512	0.630914321072344	1.9251719909459	0.0542078449197964	0.159832291573207
ENSG00000065809	2.92652999732879	0.0236802747709625	0.690440139411046	0.0342973610879027	0.972640029180027	0.985868055213897
ENSG00000151474	23.2398302507744	-0.360610541715021	0.778130036527552	-0.463432234699826	0.643054577681695	0.775156326768565
ENSG00000282246	1.93563964520216	-0.0544698767790231	0.633475678009064	-0.0859857428942106	0.931477750769804	0.962778326573344
ENSG00000086475	6.30567452482182	-2.20147219134101	0.812708466791325	-2.70880922409077	0.00675251549261268	0.0427121929788448
ENSG00000107537	109.766082292327	-4.54556419766834	0.842837817130664	-5.39316592739413	6.92269709011744e-08	4.72492294024436e-06
ENSG00000165623	2.49763813504589	-1.30905212638801	0.720953070419562	-1.81572446265636	0.0694126495871484	0.187999841237707
ENSG00000123240	27.0590771358512	-1.67062427501989	0.784829781331916	-2.12864536331014	0.033283612367812	0.117779958230208
ENSG00000183049	3.19091067316237	0.00431328252023328	0.72429431050913	0.00595515173548904	0.995248504457405	0.996631861452017
ENSG00000151461	6.51276919370314	0.590499851465137	0.613003960062599	0.963288803884457	0.335402610359296	0.511706006016395
ENSG00000134463	10.5678641387378	-0.753367168700302	0.743870570586959	-1.01276646568482	0.311171721920757	0.485359019709932
ENSG00000048740	2.08369446325385	-1.05956889174791	0.699047624706202	-1.51573205358252	0.129587119095978	0.276251187562884
ENSG00000151657	14.5443445565863	2.73367417538214	0.831833836963947	3.2863224046759	0.00101504758139431	0.0107717979014087
ENSG00000151655	106.433452815996	-2.4080814764864	0.644917192557291	-3.73393903012204	0.00018850814659821	0.00293114345933523
ENSG00000123243	2.44112148692689	0.412208707557796	0.635009804782107	0.649137547882805	0.516249474115015	0.679391432953472
ENSG00000065675	2.29074925114861	-0.754621699206465	0.649133116995105	-1.16250685637435	0.245029641266289	0.410474408980287
ENSG00000170525	2.64258140560522	-0.95991020621668	0.709748932436492	-1.35246445939892	0.176226780850861	0.336948063619072
ENSG00000134453	39.5364745310579	-2.57536102363871	0.816787308800841	-3.15303751158879	0.00161581041919971	0.0152502398225487
ENSG00000134460	6.5329091774199	-1.38446501472062	0.85644230042418	-1.61653040027906	0.105979686120539	0.243413197018837
ENSG00000057608	29.4114971593037	-0.360159724068761	0.67568209015461	-0.533031331326762	0.594011891978695	0.738085901993113
ENSG00000108021	12.6185925068433	-1.06384378483332	0.819339625704693	-1.29841612862106	0.194144379818703	0.356715984455685
ENSG00000173848	9.60616481534826	-0.306142581566589	0.772045161454604	-0.396534551152147	0.691710724221615	0.809576233908475
ENSG00000165568	2.02275485946182	-1.00252240182808	0.714313378686555	-1.40347700566867	0.160474644153928	0.318201098683201
ENSG00000107959	14.1839331208016	0.327217593555501	0.812523030189569	0.402717930935641	0.687155741420268	0.807159026697286
ENSG00000067057	8.5166335041325	0.334884971219482	0.722520499227745	0.463495460097559	0.643009268243404	0.775156326768565
ENSG00000185736	4.88003412563131	-2.20919065954568	0.825799810379063	-2.67521332867782	0.00746817121581787	0.0457948451978574
ENSG00000067064	15.5328999301337	0.476335281790551	0.857642238858925	0.555400912184905	0.578620468803529	0.726525003819148
ENSG00000177465	8.47348093923882	-1.50744356119921	0.796475777792559	-1.89264206549647	0.0584054856624135	0.167052370687245
ENSG00000156030	5.89031573976147	-2.08468616213413	0.826909028924998	-2.52105865241824	0.0117002347912643	0.0609821488477869
ENSG00000258653	3.00556973197423	0.361555007233402	0.690379609756198	0.523704643248491	0.600483985605272	0.742191796161759
ENSG00000119725	10.4500444950179	-1.69792793924034	0.812936512342885	-2.08863535277424	0.0367405602844462	0.1248562855788
ENSG00000156050	110.176772612363	2.77361232393271	0.81050669688731	3.42207206255613	0.000621458401864335	0.00743456877802279
ENSG00000119723	320.214805636651	1.61490144212573	0.623361672036043	2.59063319830219	0.00957995401807539	0.0536874864764052
ENSG00000187097	74.8169262720045	3.09692322233301	0.880531915532908	3.51710502220549	0.000436281124978118	0.00560167686011508
ENSG00000119711	38.8400954781071	-1.84231505359105	0.806441337205009	-2.28449977524243	0.0223421757829858	0.0911111118093585
ENSG00000119614	3.46783073303776	-0.0557203524562353	0.693242332583528	-0.0803764424607201	0.935937862468073	0.964651263748686
ENSG00000119688	3.01329858179955	-0.156386547518812	0.689486020449108	-0.226816125172411	0.82056672438364	0.896168880057861
ENSG00000119655	20.0449171416762	0.460922980898871	0.847069020965362	0.544138635094435	0.586346075746073	0.73225499906347
ENSG00000165898	6.75023033917513	-0.843765935820086	0.800778456448472	-1.05368211273099	0.292028481007102	0.464551685684507
ENSG00000119681	11.1542544179652	0.105048089098429	0.830441962940637	0.126496605164855	0.899338836147644	0.944648147348343
ENSG00000119682	2.01878195049042	1.3863293088357	0.613167719683169	2.26093002670139	0.023763590412607	0.0950586235931246
ENSG00000119616	2.42695254530001	-1.28363342594595	0.760588431361558	-1.68768465705963	0.0914717785819605	0.224235543412263
ENSG00000119596	5.55882217764572	-1.14453260151711	0.765344444087719	-1.495447716853	0.134797635203944	0.283875766911724
ENSG00000119608	20.4346686736513	-1.44875432264908	0.722909438498329	-2.00406059942794	0.0450635693650905	0.142395670267232
ENSG00000119689	2.53937413986806	0.565382862195494	0.635468398834547	0.88971042971202	0.373621392266758	0.547966773910351
ENSG00000198208	5.41182580075578	-1.28743709166917	0.827412174012335	-1.55598035913112	0.119712762878488	0.263940793673615
ENSG00000119718	3.82764945967766	-0.0393756610146066	0.768791672528732	-0.0512175956395197	0.959152130953038	0.978114398437282
ENSG00000119684	2.1570828693168	0.299656380328077	0.630702487462351	0.47511526636553	0.634704817729231	0.767803365327674
ENSG00000119703	7.6739401533614	-1.19242231803646	0.766358247699258	-1.55595939838362	0.119717747408097	0.263940793673615
ENSG00000119638	5.24065251969791	-0.481486345154304	0.733702918754564	-0.656241556148654	0.511668714753022	0.675281894251698
ENSG00000170348	4.48863883187818	0.0521804353183847	0.70516085482638	0.0739979182923197	0.941012041683245	0.967267292053608
ENSG00000170345	4.34228202042415	0.469991683694895	0.676771899638294	0.694460990395857	0.487393156556457	0.652810829810384
ENSG00000140044	2.44019967963108	1.81552620160258	0.611817965481423	2.9674287190537	0.00300301904919123	0.0238915036993324
ENSG00000156127	2.80436298973358	-1.49151114253417	0.735334080882256	-2.0283449133007	0.0425250580735863	0.13754213086218
ENSG00000119686	50.7820122239989	-1.005979909017	0.876635561771325	-1.14754631557991	0.251155902659442	0.417777032540745
ENSG00000133935	8.47475862514847	1.090329095834	0.798068738197331	1.36620950508202	0.171873214976069	0.331575699465883
ENSG00000119685	3.91665931283325	1.49160301306613	0.712729129434604	2.09280489805348	0.0363665744088144	0.123959296255548
ENSG00000100216	3.76692026782295	0.672302244968855	0.711464844506957	0.944954975863576	0.344681862733654	0.520595666891455
ENSG00000071246	23.6814834754244	5.19867813542206	0.75048635555401	6.92707881622229	4.29619257362616e-12	8.44136746890667e-10
ENSG00000100565	1.86452589097593	-0.114572554430788	0.628412626467335	-0.182320579831226	0.855331148981285	0.918358531212892
ENSG00000009830	2.75418348959712	-1.47241014387709	0.738182930396087	-1.99464127826287	0.0460820181418868	0.144485399241777
ENSG00000100577	44.577685162484	-3.13787008009556	0.740171760635701	-4.23938097476265	2.24136995590945e-05	0.000536333851482533
ENSG00000100580	24.163624447967	-0.307529211700878	0.901328825816349	-0.341195358333673	0.732956517377988	0.837886117538589
ENSG00000165555	4.50732439418358	-2.0875402520636	0.83824199948804	-2.4903789756879	0.0127606947100841	0.0645400503121573
ENSG00000100591	16.4724759550079	-0.0880696618200907	0.839517494705085	-0.104905094147	0.916451116730886	0.953957233457052
ENSG00000100601	2.04813132317143	-1.03862125660526	0.717844867885701	-1.44686032187478	0.147936047951906	0.301446212296872
ENSG00000100603	9.86759065093173	-1.16806104554766	0.774050275879041	-1.50902477777838	0.13129245090695	0.27856683628294
ENSG00000165409	3.93879912013312	2.63351177378478	0.706159651952438	3.72934330997738	0.000191979442062148	0.00297087041129109
ENSG00000165417	3.17145356201258	-1.43777551817159	0.743065378485643	-1.9349246510472	0.0529995426820004	0.157288348932031
ENSG00000140022	2.65992496640707	-0.492330612568498	0.6582121147858	-0.747981693908377	0.454471199445311	0.62221099180815
ENSG00000071537	5.13142145526277	0.917035897565614	0.67015435818846	1.3683950366965	0.171188457004139	0.330746708943635
ENSG00000054983	2.04856662812586	0.737055415367625	0.615295729123129	1.1978880731352	0.230960593542214	0.393780827906314
ENSG00000042317	6.46406104689688	0.502762688437396	0.793103808450059	0.633917884494757	0.526134413241205	0.688487494542073
ENSG00000100722	12.3507627403784	-0.952193855380989	0.810636973267366	-1.17462426065155	0.240145072812042	0.405600586640604
ENSG00000165521	68.2130140057433	0.641380193304454	0.717584998529423	0.893803792747703	0.371426879556543	0.545859448559525
ENSG00000165533	2.00703284753998	0.115958554475529	0.631518240671444	0.183618693819895	0.854312596922452	0.918067656053857
ENSG00000053254	6.85100712346378	-1.28228436089815	0.812850546736395	-1.57751552981853	0.114676951605319	0.256401846278927
ENSG00000119720	96.1230048291549	4.21966160299402	0.902008423308831	4.67807339039591	2.89582907588688e-06	0.000107911239816382
ENSG00000133943	2.44728642083026	1.47068449551247	0.620478646086142	2.37024191692859	0.0177764496954325	0.0795336200947525
ENSG00000100796	9.20608837109341	-2.2403911673038	0.830411103983695	-2.69793016562046	0.00697720756120836	0.0435961776275998
ENSG00000165929	2.66756413589638	-0.492623578144778	0.700657406911573	-0.703087662080406	0.482001120590911	0.647863861092758
ENSG00000140092	2.33332631809808	1.33467948674824	0.608595295271462	2.19304930077205	0.0283038272370351	0.106513067791605
ENSG00000100815	2.80287359010618	-0.914779087075782	0.664715364720366	-1.37619669354358	0.168760745504496	0.328109347481604
ENSG00000165934	23.9975221821787	2.36212895574469	0.900475178901631	2.62320273905377	0.00871074211055835	0.0500737168677507
ENSG00000100600	15.0660072430963	-1.17386268999089	0.77436898301888	-1.51589580126851	0.12954570217732	0.276251187562884
ENSG00000066455	2.57896504746327	0.471363416774001	0.611554187950585	0.770763124611433	0.440847348186856	0.61017466460254
ENSG00000100604	1.82720624975518	1.19950023660862	0.60172478740495	1.99343663700758	0.0462136554181656	0.144618408171518
ENSG00000100605	6.31748057795487	0.819648932862596	0.841118011996918	0.974475544658291	0.329820475962896	0.505449294763275
ENSG00000012963	3.06963942650007	-1.04463559120196	0.729236846558443	-1.43250522259264	0.15199928453883	0.307892333942448
ENSG00000130811	69.4374531928368	0.56390826114221	0.709845720474563	0.7944096088446	0.426957012099412	0.598700100876424
ENSG00000011114	2.06700538983881	-0.358829833203504	0.6402720601085	-0.560433377559372	0.575183870391563	0.724060233898694
ENSG00000100628	2.02474117299481	-0.537830797377345	0.67115576562712	-0.801350185638057	0.422928944990649	0.594594813382344
ENSG00000089723	5.38882665462075	0.597322129147079	0.776535881062579	0.769213817048259	0.441766389302308	0.611009656193721
ENSG00000089737	9.904399816599	0.778448244268389	0.761374616253327	1.0224247402666	0.306579915982556	0.480508623454409
ENSG00000119698	246.634119930234	-1.06505875213235	0.908355617569304	-1.17251298008414	0.240991163889543	0.406500183834495
ENSG00000186910	5.51275791450593	-1.1384137258744	0.747718400342134	-1.52251666583769	0.127879672749511	0.274651142135749
ENSG00000170054	153.619819277363	-4.26062584339862	0.957711362336905	-4.44875774784826	8.63683617300719e-06	0.000265338920928972
ENSG00000100665	65.8007827523084	-0.246556602519374	0.719635861333256	-0.342613001612486	0.731889619594909	0.837700316584888
ENSG00000188488	244.343076422124	1.66929031583908	0.673429955025003	2.47878833334211	0.0131829512287212	0.0657525044361756
ENSG00000196136	337.230225112058	1.90522816922519	0.973596393826045	1.95689731526019	0.0503595422805981	0.152304053338538
ENSG00000100697	2.87118055615802	0.680626597374443	0.646789771727135	1.05231502897294	0.292655038643156	0.464864103518427
ENSG00000165959	28.1651441536902	0.28256599531454	0.861829692822975	0.327867556278988	0.743011805323935	0.844059268463912
ENSG00000176438	9.16791630267696	-2.79759982352006	0.863981657386523	-3.23803150171333	0.00120357519048127	0.0121213554181339
ENSG00000182512	7.68491659630599	1.10825113156645	0.829873308894176	1.33544616954029	0.181730362406844	0.342481401097906
ENSG00000066739	2.52443279059399	0.835805420040681	0.612736779008033	1.3640529647882	0.172550896650626	0.332487374110745
ENSG00000090060	7.75793141100623	0.61242003272855	0.744640210786526	0.822437499153694	0.410827944538432	0.582642302409503
ENSG00000164587	388.632128085133	0.0239684262638259	0.74953048575236	0.0319779204707958	0.974489658802753	0.986990347647813
ENSG00000183576	2.11509121969019	-0.856829194202597	0.667110628557467	-1.28438846200872	0.199006068018585	0.361646677419424
ENSG00000090061	98.8107919062808	2.08752882829768	0.811125315614073	2.57362060844727	0.0100640563176964	0.0552543108924159
ENSG00000066629	8.02389366340486	-1.4744035634855	0.855299962495272	-1.72384383039612	0.0847360396636874	0.214620500460683
ENSG00000197728	15.912541536022	-2.1770546765779	0.824427898285688	-2.64068535417695	0.00827385202641317	0.0485499154201475
ENSG00000197119	2.6903823536841	-1.21591169107341	0.73655582547957	-1.65080724231831	0.0987779408427219	0.235787560590711
ENSG00000140105	87.3000411519929	-1.57405728305608	0.961946177575412	-1.63632573188605	0.101771433467664	0.238035303543473
ENSG00000176473	2.71097396945569	0.782427684742649	0.627711685668585	1.24647621289585	0.21258961677068	0.377796152830909
ENSG00000183092	2.72469654735681	-1.46139370175152	0.741553681970358	-1.97071869142163	0.048756061365825	0.149594120438763
ENSG00000138152	1.91330103808191	1.2833698695887	0.625696388085911	2.05110640563981	0.0402565856540925	0.132030197967191
ENSG00000138162	2.5405329894843	0.0467545684963245	0.607837622545315	0.0769195040947617	0.938687581490144	0.965987072766677
ENSG00000107672	5.06241529750032	1.16906530217474	0.747044820221124	1.5649198957416	0.11760169297959	0.261229659910813
ENSG00000107669	3.25953454636348	0.00610045025856394	0.64756529333384	0.00942059483632482	0.9924835640043	0.995910029178441
ENSG00000066468	5.30316161935621	-1.6603755183922	0.769523023360484	-2.15766841015541	0.0309536217057175	0.112945010208144
ENSG00000120008	1.95762473591415	0.271037891322167	0.613411400068631	0.44185336511816	0.65859531894683	0.786433158020488
ENSG00000197771	4.33608912079948	-1.83545472191525	0.836246768283786	-2.19487212570294	0.0281727718407472	0.106269110823631
ENSG00000198825	22.8296571891024	-2.579617551224	0.647945856326775	-3.98122393412303	6.85613185779927e-05	0.00137207280759168
ENSG00000151929	12.983432800066	-0.148210394045608	0.686829792212724	-0.2157891164973	0.829152132242523	0.90189785117926
ENSG00000163682	88.0795001019092	-3.5793174832135	0.948369522051898	-3.77418021138983	0.000160534687233745	0.00260570359046843
ENSG00000151923	5.39827672898322	-1.01517915878519	0.782704368714551	-1.29701481090802	0.194626090785205	0.357341408938922
ENSG00000148908	1.88903875493906	-0.857351620637194	0.683537976358262	-1.254285277908	0.209738333068428	0.375053323666763
ENSG00000198873	3.0655819939931	-1.40288268116848	0.743823331083675	-1.88604285795207	0.0592891795246824	0.168536185900062
ENSG00000165672	2.65851739677618	-1.4455768659718	0.70467039198226	-2.05142273950995	0.0402257964628627	0.132030197967191
ENSG00000119979	13.7051465735167	-0.955861101927093	0.87958524881163	-1.08671797670381	0.277161466834997	0.448270129947149
ENSG00000107581	60.0997133098312	-0.841557005452855	0.65571932698204	-1.28341040262781	0.199348331269991	0.36216715605341
ENSG00000107560	2.4522246426458	-1.28082385150517	0.753984533703017	-1.69874021846935	0.089368141959774	0.220916138950505
ENSG00000165650	9.51287158668152	1.57546623179394	0.749913467655881	2.10086403264447	0.0356529035236186	0.122313982247166
ENSG00000165646	74.3860362920982	1.33268045487333	0.753986044859978	1.76751342277273	0.0771422830784461	0.202302323243241
ENSG00000187164	11.4731249955114	-0.571984850930406	0.90184455186992	-0.634238849416376	0.525924957429224	0.688352326195213
ENSG00000188316	32.1994784114708	-1.06922995552531	0.814994779771243	-1.31194699900462	0.189538018117074	0.351155886869985
ENSG00000166295	22.443279607225	-3.28251820684256	0.849406854690108	-3.86448283142256	0.000111324819522641	0.00197221346935738
ENSG00000151892	3.49339854510847	-0.0824730674204456	0.722771693480509	-0.114106664890674	0.909153238917032	0.950032167790175
ENSG00000099204	4.28072516001777	-1.80835390681831	0.842892828179953	-2.14541380156604	0.0319197765804182	0.1149829449269
ENSG00000169129	3.83656487132228	-1.90103450211928	0.797085777701422	-2.38498108396984	0.0170799995615705	0.0778809544002974
ENSG00000196865	3.64256412671077	-1.00156905465035	0.776003992073112	-1.29067513167637	0.196816351411187	0.359480907760601
ENSG00000148735	3.06776135050892	-1.62457288528106	0.771292674388375	-2.10629886582202	0.0351783997784712	0.121563689280772
ENSG00000197893	3739.80873724925	0.028672094331767	0.584387836394029	0.0490634687208557	0.960868716065071	0.97852835089505
ENSG00000148702	36.0336664874998	0.537849251772276	0.772517911828168	0.696228842771365	0.48628552747716	0.651731161670506
ENSG00000148737	2.43668052974032	-0.583665898872224	0.787516502273008	-0.741147515242651	0.458604002373756	0.625870132954103
ENSG00000151532	14.6248394902732	2.70963361456945	0.772047742075292	3.50967105646324	0.000448661366219005	0.00573790985910065
ENSG00000023041	37.866305908754	4.43855990512711	0.842596295069741	5.2677182787277	1.38129870311574e-07	8.69547649611891e-06
ENSG00000197142	11.2015536506396	-1.94740312841314	0.708845410224205	-2.74728890153522	0.00600901775868834	0.0398389275535125
ENSG00000119927	5.66562697305473	0.126652444351404	0.721447156540059	0.175553321131389	0.860644877033521	0.920405967785808
ENSG00000108061	3.28207884703432	-0.477030185716265	0.662437666637945	-0.720113317434568	0.471455228574654	0.637842531283657
ENSG00000150593	30.4149749589211	1.22398677351591	0.820780023341512	1.49124825008885	0.135896330089463	0.285162396213617
ENSG00000203867	1.93796296561116	-0.909541139752117	0.703768295314337	-1.29238720443619	0.196223085683746	0.358700447582016
ENSG00000119953	6.6306168162696	-1.32348431789885	0.864408971800066	-1.53108581825891	0.12574818431608	0.271842570707019
ENSG00000119950	3.25952962988484	0.0225578423633708	0.732177963618031	0.0308092342084458	0.975421676083773	0.986990347647813
ENSG00000148700	2.39513674277587	-0.415297856012769	0.684245164176426	-0.606943063328232	0.54388869823083	0.701387096127426
ENSG00000108039	4.13049948500407	0.156843396196879	0.718220165136778	0.218377878831918	0.827134699754907	0.900309114186808
ENSG00000065621	6.10604187122874	0.982271698927049	0.793098942847388	1.23852352570348	0.215522004456366	0.38056772246598
ENSG00000197748	2.90689043674279	-1.29878891329023	0.739399391317984	-1.75654582427385	0.0789952541475585	0.20562233155069
ENSG00000065618	2.05537910926147	-0.176224579820002	0.614135085388507	-0.286947585332177	0.774152454004622	0.866644425373958
ENSG00000065613	2.04943560637076	0.0316754608926872	0.629388033882823	0.0503273961172646	0.959861492482484	0.978114398437282
ENSG00000107960	2.19018448838073	-0.609430010690247	0.672462342412972	-0.906266376944546	0.364794877469892	0.539760365395025
ENSG00000138172	8.24689154498407	0.198464016271083	0.711184428557281	0.279061250924307	0.780197819550108	0.870556300458252
ENSG00000148843	6.20743467532606	-1.01121773226313	0.724422842738439	-1.395894321113	0.162746321021444	0.320791463760198
ENSG00000148835	64.5647735623647	-0.120896391099872	0.840750657249073	-0.143795773523917	0.885661740430021	0.935891578381397
ENSG00000076685	15.8935768621161	-0.670317207509655	0.830093748430139	-0.807519884082189	0.419367023345487	0.591007833685386
ENSG00000148842	92.1066809777656	6.49290684834845	0.846252746655298	7.67253858142358	1.68625214566788e-14	8.41050685577735e-12
ENSG00000214435	2.32678205473952	0.1188729330775	0.653409009893123	0.181927294049624	0.8556397843687	0.918529436444157
ENSG00000148795	28.4618088569377	1.8906137233969	0.861381286369605	2.19486277832331	0.0281734425517924	0.106269110823631
ENSG00000138175	4.72411293016496	-1.46913418405253	0.820629228717654	-1.79025329910349	0.0734132002087964	0.195487141746955
ENSG00000171206	5.10369083929253	0.389538906378221	0.668104133157862	0.583051184756224	0.55985884395374	0.713493219384309
ENSG00000107882	2.02059647170806	-0.10910901081623	0.620093101208011	-0.175955853409227	0.860328625120099	0.920219532378542
ENSG00000138107	9.00429334511658	-0.358227149053951	0.785936167032014	-0.455796747981136	0.648536142856322	0.778868003385885
ENSG00000138111	1.8018711062047	-0.0958700994402708	0.630391747534814	-0.152080194284232	0.879123685166563	0.93217301302044
ENSG00000107874	15.2333020861862	-2.72352642270035	0.773798137376243	-3.51968593764667	0.000432058073920897	0.00555846141131567
ENSG00000107872	23.6072208713589	0.0994166906009756	0.722432409631627	0.137613829716843	0.890545624991139	0.938926035803971
ENSG00000059915	23.134229366495	1.24481570340158	0.9428367574081	1.3202876252127	0.186739005611427	0.34817593698898
ENSG00000077150	8.17410788896604	-0.0838922765877378	0.782069420243701	-0.107269603460005	0.914575098298302	0.953239822756179
ENSG00000107862	3.17719655051783	0.603658571276133	0.605587228461027	0.996815228105462	0.318854205238156	0.493372779198588
ENSG00000120029	1.90565684240292	-0.247116688437845	0.641657834341094	-0.385122218123627	0.700146867542499	0.815182669984838
ENSG00000120049	1.97287007638469	1.36955512477949	0.595787189361044	2.29873207956734	0.0215201577259543	0.0889902440657446
ENSG00000198408	6.26117791661378	-1.08461666063764	0.773776939733772	-1.40171747818023	0.160999629232342	0.318606670569721
ENSG00000166167	2.06500753882532	-1.05934811365285	0.686446699956265	-1.54323433082327	0.122773930408129	0.268219443176274
ENSG00000186862	8.8056731559809	3.79336040941901	0.779211280391034	4.8682052029783	1.12616359717822e-06	4.8039768184892e-05
ENSG00000107815	11.9654811457842	2.34750274539795	0.781922402463801	3.00221957831248	0.00268018776582662	0.0219700853016685
ENSG00000119906	3.68552881685079	0.930839003974613	0.653157316868493	1.42513752802685	0.154117450466392	0.310301467175479
ENSG00000166135	88.3589798847729	6.64536392210627	0.873027102229168	7.61186440276384	2.70169929385939e-14	1.16785454809229e-11
ENSG00000075826	2.27706198867982	-0.537096041717257	0.648097077510607	-0.828727763717567	0.407258471728505	0.580091794499831
ENSG00000075290	4.9443198582996	-1.69201163271823	0.824424491240543	-2.05235488597894	0.0401351855305432	0.131965792586228
ENSG00000099194	20.0624193341897	-1.73982902337422	0.861641874836356	-2.01920203066343	0.0434662253593891	0.139275347834997
ENSG00000196072	2.04813132317143	-1.03862125660526	0.717844867885704	-1.44686032187477	0.147936047951908	0.301446212296872
ENSG00000119929	4.2551003144686	-1.46524808985887	0.793501386321545	-1.84656021415585	0.0648109048888476	0.179270709482929
ENSG00000014919	28.0620755944942	0.846241947060814	0.81542111333966	1.03779744382007	0.299364367144299	0.472574032313198
ENSG00000198018	2.34126057249231	0.315146374237518	0.620325906160402	0.508033553182008	0.611429812657135	0.751708552383175
ENSG00000155287	1.83535007015587	-0.112277659679456	0.628810638589806	-0.178555598122916	0.858286661647364	0.919646658151923
ENSG00000120053	6.12827120321962	0.467652571481165	0.775412962099691	0.603101307740379	0.546441296530543	0.70328014424455
ENSG00000119946	3.1940513948103	-1.63760286462803	0.786072133938069	-2.08327301519258	0.0372263449781148	0.126044710620416
ENSG00000107521	3.2723221310826	1.58121687777267	0.668189058445792	2.3664213859631	0.0179609883096991	0.0799307125601158
ENSG00000119943	4.30225139448771	-1.83409076753537	0.806670665732131	-2.27365496905823	0.0229867396532366	0.0930374656127256
ENSG00000138131	2.19609828049446	0.0734370721241101	0.617322529212047	0.118960622120572	0.9053065531805	0.948297257221112
ENSG00000095713	2.76083428814073	-0.0228996696823626	0.627917150048471	-0.0364692534366913	0.970908194596541	0.984860401322938
ENSG00000155265	3.30271976206532	0.247003098887557	0.747676751077273	0.33036081238539	0.741127348028147	0.843212796036937
ENSG00000155256	2.54393384637975	-0.217841959849572	0.66509622360242	-0.327534501202932	0.743263652518036	0.844059268463912
ENSG00000171160	25.9580283580285	0.562327371807735	0.876762570239322	0.641367903803468	0.521283681010512	0.684314890949328
ENSG00000165886	2.93271123668718	-0.0818595496842474	0.671077724114213	-0.121982218665204	0.902913100547632	0.947634921325809
ENSG00000155229	13.2946024174095	1.84162858735366	0.744792456074535	2.47267352446083	0.0134106591170165	0.06647240163302
ENSG00000171307	20.197337908678	-2.43015577115241	0.869999390019528	-2.79328445402458	0.00521757883418271	0.0362602156064745
ENSG00000171311	2.47294150953307	0.370109378921543	0.633805170812299	0.583948184656181	0.559255173504769	0.713295392670648
ENSG00000052749	9.41453239083724	-0.165155154466951	0.844679609912574	-0.195524021805196	0.844982733895507	0.911018963514876
ENSG00000155629	5.84703498806978	0.237419469547662	0.790250486725758	0.300435714416781	0.763844825014108	0.859408267463383
[truncated: 4,485 more rows]
