# Supplementary material for: Transposable elements are the primary source of novelty in primate gene regulation
Source: Genome Res. 2017 Oct;27(10):1623–33. doi: 10.1101/gr.218149.116 (PMC5630026; doi:10.1101/gr.218149.116)
Supplement: Supplemental Material [file supp_gr.218149.116_Supplemental_FILE_S3.zip › FILE_S3/HSVsBB_Dbinding_27Ac_N0_FDR.csv]

	baseMean	log2FoldChange	lfcSE	stat	pvalue	padj
HS_H3K27ac_10000:10001	30.7109789003723	-0.368450062924626	0.490026593445348	-0.751898096660581	0.452112342841648	0.679770397036165
HS_H3K27ac_10002	144.787574811018	-1.15068470424358	0.523914061631678	-2.1963233829989	0.0280688052303679	0.132732904118028
HS_H3K27ac_10003	22.6932615967915	-0.381145858222908	0.51861211919385	-0.734934345181473	0.462379480196396	0.688106495273293
HS_H3K27ac_10004:10005:10006:10007:10008	145.554853005208	-0.659968606154078	0.621195189385418	-1.06241744532346	0.28804621749829	0.532805535205441
HS_H3K27ac_10009	35.5508788039153	-0.530007990399621	0.496847920541099	-1.06674088486153	0.286088859455405	0.530946343629951
HS_H3K27ac_10010	41.9287986712875	-1.5918499927599	0.452683300392045	-3.51647606921061	0.00043731607950205	0.00934006529055127
HS_H3K27ac_10011	28.35877108975	-0.609818943993055	0.44224917578706	-1.37890351724856	0.16792450359484	0.390662558093953
HS_H3K27ac_10012	39.3241866204199	-0.918494395535774	0.521007483491061	-1.7629197749355	0.0779140213071732	0.247842513253212
HS_H3K27ac_10013	22.0379664580686	-0.94408021807678	0.583784750266898	-1.61717177032315	0.105841208110432	0.297893067848753
HS_H3K27ac_10014:10015	21.9994692983281	0.0664460973315004	0.500519105278078	0.132754367677103	0.894387644151864	0.952845129768731
HS_H3K27ac_10016	25.4092701291656	0.535224147601185	0.508673782588949	1.05219526919022	0.29270996954822	0.537554846703546
HS_H3K27ac_10017	35.0737181714549	0.796751409761196	0.55561650129561	1.43399522494976	0.151573625510074	0.368076398592008
HS_H3K27ac_10018	28.6354317839831	-0.451204653385583	0.482348900260496	-0.935432117999867	0.349565651257757	0.592178367300352
HS_H3K27ac_10019	33.2726168645528	0.170380560212294	0.537182187203711	0.317174627660693	0.751111100945742	0.880942668163499
HS_H3K27ac_10020	25.6689565227666	0.238586397268064	0.559986970142651	0.42605705130476	0.670066274733826	0.834387704505064
HS_H3K27ac_10021	52.5445284551271	-1.09835661292857	0.503447820848222	-2.18166921663904	0.0291339544073139	0.135823821449531
HS_H3K27ac_10022	154.047144252735	-1.25388523191915	0.647769981276361	-1.93569518218258	0.0529050448831293	0.195526514246141
HS_H3K27ac_10023	26.9530242124307	-1.03065479210155	0.473362817584637	-2.17730407588946	0.0294578872818282	0.136886435933783
HS_H3K27ac_100232	8.41694927381268	0.234340300391571	0.92845885048946	0.252397077445094	0.800734158901474	0.905885965293749
HS_H3K27ac_100233	28.1299375465746	-1.03388272180094	0.493522608692616	-2.09490447568307	0.036179484926246	0.155511144300129
HS_H3K27ac_100241:100242:100243	28.1032099438033	1.06249298220552	0.531139178444937	2.0004040848884	0.045456647657226	0.178609751145225
HS_H3K27ac_100247	38.4919582356091	0.750644952401581	0.479230680772953	1.56635412238395	0.117265736976774	0.316694784474132
HS_H3K27ac_100248:100249:100250	36.36228118831	0.948721467901893	0.592020688435566	1.60251404458334	0.109041984341189	0.303309447820992
HS_H3K27ac_10024:10025	24.093123874273	-1.70172441821068	0.445831220663018	-3.81697005355516	0.000135100560401472	0.00463057170776045
HS_H3K27ac_100251	22.9426638230929	1.99128426290896	0.668460321746068	2.97891168425312	0.00289274141599172	0.0309249361626493
HS_H3K27ac_100252:100253	18.4227686524745	-0.466740114270688	0.524827501860977	-0.889320991403236	0.373830593162405	0.614591150441246
HS_H3K27ac_10026	23.3061882972515	-1.06694423702799	0.479911574420544	-2.22321005346922	0.0262016392407601	0.126762165089052
HS_H3K27ac_10027	28.7040787621771	-0.0655629090001216	0.495221139923631	-0.132391175809321	0.894674893925319	0.952917559167776
HS_H3K27ac_100271:100272	22.9113756393839	-0.0570302117942899	0.493704108174477	-0.115514963011276	0.908036961099954	0.960556889793423
HS_H3K27ac_10028	28.8933065222717	0.447859931083474	0.562644136047181	0.795991466701997	0.426036995276419	0.658365402246639
HS_H3K27ac_10029	34.6490230490849	0.25858813735159	0.592468984560027	0.436458522033216	0.662504086850447	0.828979822964511
HS_H3K27ac_10030:10031	61.3039487063968	0.904184932144765	0.689030285827375	1.31225716886891	0.189433378439372	0.418869670390315
HS_H3K27ac_10032:10033	38.4502073834935	-0.566320354747963	0.515479849086433	-1.09862753267976	0.271930563316247	0.514819930187601
HS_H3K27ac_10034	65.1071481499755	-0.673358122443773	0.683393498307552	-0.985315377028562	0.324469181821389	0.568180110200431
HS_H3K27ac_100370:100371:100372:100373	48.5829563276583	-0.702545771551794	0.561316135269734	-1.25160444784683	0.210714033059695	0.445612964195494
HS_H3K27ac_100374:100375:100376	51.5086671729878	0.366742390498281	0.490692645449941	0.747397365538251	0.45482373515707	0.682333356086864
HS_H3K27ac_100377:100378:100379:100380:100381:100382	57.3285878082533	-0.177861102688796	0.582886994690128	-0.305138224577047	0.760260879549026	0.885515452942253
HS_H3K27ac_100397:100398:100399	42.2905870931879	0.0541206637259851	0.622509124734114	0.0869395508846575	0.930719561463902	0.970323912865535
HS_H3K27ac_100400	19.7722228165379	-0.52695544947961	0.618382517829656	-0.852151272531235	0.39413013753185	0.632788166942632
HS_H3K27ac_10046	29.8675316425195	-0.231036865903058	0.488299159946189	-0.473146146572356	0.636108915858935	0.812538257169966
HS_H3K27ac_100461	21.6285157155445	2.8774466724584	0.711746276558893	4.04279834995429	5.28170419366005e-05	0.00277277802190289
HS_H3K27ac_100462:100463:100464	38.5409268148742	3.36815696826157	0.753784768995093	4.4683271761405	7.88336666690249e-06	0.000936701627361353
HS_H3K27ac_100465	27.8058713288315	2.15421384498889	0.615441945052607	3.50027141033546	0.000464784672796837	0.00966410803619361
HS_H3K27ac_100466	20.5447142161364	2.46120989197501	0.701647105539259	3.5077603435468	0.000451895946389719	0.00950419638746872
HS_H3K27ac_100467	22.0591565419695	2.81663548813819	0.714249608387459	3.94348901989212	8.03046697964895e-05	0.00345413912788976
HS_H3K27ac_10053:10054:10055	68.3944728612777	2.02529572300264	0.67304492840148	3.00915382842692	0.00261976435293142	0.0290916262070385
HS_H3K27ac_100549	119.199460127688	0.372032444467738	0.6956495680024	0.534798642276243	0.592789102017223	0.783164461306324
HS_H3K27ac_100558:100559:100560	55.4921549803609	0.478318846213871	0.560061370229069	0.854047202038298	0.393078836289235	0.631952983709944
HS_H3K27ac_100561:100562	24.676113662626	1.28131175751413	0.570906219079629	2.24434717067851	0.0248100727595843	0.122592161573072
HS_H3K27ac_100563	27.4952936877196	1.46141331032415	0.596301409400394	2.45079633770054	0.014254057808315	0.0866473643648018
HS_H3K27ac_100565:100566:100567	107.716498294745	1.51012186893756	0.662123914256422	2.28072394973599	0.0225647870395248	0.11559994234132
HS_H3K27ac_100568	16.8095991470217	3.710477298791	0.920605587153056	4.03047445135058	5.56643794409186e-05	0.00283054560563621
HS_H3K27ac_10056:10057	22.9705921693942	0.055235111983705	0.607058545888286	0.0909881136800101	0.927502035786906	0.969123606036043
HS_H3K27ac_100570:100571:100572:100573:100574:100575:100576	17.0239833251248	-0.259648648215362	0.556409877683196	-0.466649961888705	0.640750335234617	0.815808352672542
HS_H3K27ac_10058:10059	40.1451722730171	-0.0937098808350736	0.517955117548703	-0.18092278203287	0.856428186462935	0.93337602348259
HS_H3K27ac_10060	203.964999898908	-1.16471172099365	0.711982130242534	-1.63587212588733	0.101866352836888	0.290955770290361
HS_H3K27ac_10061:10062	37.6536236330027	-0.412882148150387	0.416465990785592	-0.991394633140525	0.321492919846933	0.565819864868414
HS_H3K27ac_10063	41.6898223884484	1.72692830173036	0.552869890304047	3.12357090161058	0.00178670812102116	0.0225447779405028
HS_H3K27ac_10064	59.1094789005992	-0.262506522091439	0.516852403276476	-0.507894556409789	0.611527292500088	0.795619934422017
HS_H3K27ac_10065:10066	42.7657504492353	0.0450050147474612	0.434625420038568	0.103548970383434	0.917527285599861	0.964044615412741
HS_H3K27ac_10067	33.8269661101427	-0.956621497516959	0.421575260330304	-2.26915947763976	0.0232586295054243	0.117716471297793
HS_H3K27ac_100676	67.5732054767949	-0.302242820678008	0.507844327502421	-0.595148560907312	0.551744170845577	0.754612773432123
HS_H3K27ac_100677	14.493929003997	1.3120564874247	0.740276831237317	1.77238626424617	0.0763304603157407	0.244906772000776
HS_H3K27ac_100678	18.3817794438546	-0.553674807038671	0.511469512408485	-1.08251771338519	0.279022548874713	0.523252278813508
HS_H3K27ac_10068	29.7941235606126	-2.08049939735579	0.484311287007346	-4.2957896154178	1.7407261218085e-05	0.00147244452335389
HS_H3K27ac_100680	15.2362924175754	2.19176709661048	0.776371792952633	2.82308955130239	0.00475632842328446	0.0426311498557702
HS_H3K27ac_100682	15.2982033915258	-0.25756770504579	0.511379492919799	-0.503672338472487	0.614491649703861	0.797593454453789
HS_H3K27ac_10069	102.953250498631	0.0289653988663496	0.641236648653618	0.0451711531572115	0.963970887217563	0.984976237898997
HS_H3K27ac_100690	12.7336345417251	0.764426371549943	0.722032428918965	1.05871473486925	0.289729715225485	0.534532655086571
HS_H3K27ac_100691	16.8137318294225	1.09760291318239	0.672933865843012	1.63107099953631	0.102875339096408	0.29278926838595
HS_H3K27ac_100693	23.9062365978967	-0.645273238852549	0.623376882646281	-1.03512539013849	0.300610356504151	0.544698232275961
HS_H3K27ac_100694	74.163272768687	-1.59751896205755	0.622627380390563	-2.56577049511613	0.0102946918467454	0.0704684272997999
HS_H3K27ac_100695:100696:100697	106.674263144391	-0.876942102161025	0.477843698099509	-1.83520700523794	0.0664750235866614	0.225179957309715
HS_H3K27ac_100698	6.62840622932471	1.56429927220769	0.945166790135004	1.65505103282802	0.0979141464947714	0.283990859719497
HS_H3K27ac_100704	13.9161477891066	-0.433118011048263	0.62357620671836	-0.694571098739631	0.487324129592968	0.706412331076193
HS_H3K27ac_100706	21.404828509482	-0.505244896619534	0.619897828854095	-0.815045436686718	0.415046302256903	0.649918313576241
HS_H3K27ac_100707	17.4268382432177	-0.437700863248663	0.58142988782672	-0.752800763106123	0.451569648149431	0.679470311436666
HS_H3K27ac_100708	22.3920341071651	-0.762218622107183	0.536671220079885	-1.42027109632174	0.155528772442776	0.373357035658643
HS_H3K27ac_100709	10.7292747239817	0.334648539913791	0.666780630702663	0.501887014266046	0.615747000275632	0.798643385975558
HS_H3K27ac_10070:10071	68.7249867156347	0.0949268085926413	0.615266761755443	0.15428561153182	0.877384541811172	0.944101469417727
HS_H3K27ac_100710	18.7091981359474	0.467347768782939	0.623493859553557	0.74956274488024	0.453518095699295	0.681055791901884
HS_H3K27ac_100711	25.155068176963	0.345418161890384	0.670925014142027	0.514838699719822	0.606665739838882	0.792364317832946
HS_H3K27ac_100713	18.8296465252255	-1.07028421795621	0.588926001711107	-1.81734923376882	0.0691636557686533	0.230670628137109
HS_H3K27ac_100715:100716	14.0017846170237	-0.115636724521231	0.550086587955855	-0.210215495256742	0.833499486294811	0.922412959586453
HS_H3K27ac_100718	19.4487581305312	0.830034105186176	0.613543342697866	1.35285325000245	0.176102517070346	0.401365110197541
HS_H3K27ac_100719	16.6658585441611	-2.17259646744984	0.543632668306687	-3.99644207221222	6.43016070027376e-05	0.00306840037914268
HS_H3K27ac_10072	25.9048488079999	-0.839538559927331	0.491326965701888	-1.7087166358313	0.0875034510540051	0.265323921084643
HS_H3K27ac_100720	24.6383754725528	-0.91468880050162	0.447447643162771	-2.04423649219866	0.0409301897412082	0.167793892845983
HS_H3K27ac_100721:100722	17.283950222751	-0.0491004752930385	0.593805559227008	-0.0826877999541727	0.93409978587639	0.971859151591767
HS_H3K27ac_100724	13.5299351591549	-1.32114627447594	0.57473220058905	-2.298716294514	0.0215210546408523	0.112365255983836
HS_H3K27ac_100727	219.689150824453	-0.74979445595364	0.821656230880943	-0.912540339589154	0.361484344199219	0.603536416927191
HS_H3K27ac_100728	50.2272986548297	-1.00855527636761	0.546737431866094	-1.84467939743079	0.0650841896022504	0.222349149181696
HS_H3K27ac_100729:100730	39.4777623091423	-0.227849684356995	0.621785858724663	-0.36644397932165	0.714033807690792	0.85947916178436
HS_H3K27ac_10073	24.558119219003	1.09036283340369	0.633460786687704	1.72127913253332	0.0852001842518859	0.260891946401524
HS_H3K27ac_10074	182.627064804171	-0.875360909759494	0.669631911835073	-1.30722699185682	0.19113563101395	0.420673049093804
HS_H3K27ac_100741	91.2916726985013	-0.0267832225575732	0.700726056957881	-0.0382221016210663	0.969510599224368	0.987461421222694
HS_H3K27ac_100744	24.6471652670034	0.18063218638385	0.677156697676779	0.266750941109453	0.789660929177641	0.900859421412859
HS_H3K27ac_100745	5.37544528534943	-2.63061700141846	0.875868544497277	-3.00343815055986	0.0026694780247083	0.0294145946425817
HS_H3K27ac_10075	36.5219350861212	0.485306240657574	0.644853784035368	0.752583380406987	0.451700307735289	0.679509042782222
HS_H3K27ac_100750	10.5827285096887	0.230621931592764	0.742777068287832	0.310486068349374	0.756191352224125	0.883438386186669
HS_H3K27ac_100755	25.727547448746	-0.949711443090324	0.575131370716944	-1.65129480227524	0.0986783931157929	0.285394726247915
HS_H3K27ac_100761	18.816914363745	-0.092591921428226	0.60490023999652	-0.153069738290662	0.878343279956562	0.944538744962878
HS_H3K27ac_10076:10077:10078	27.0853985343873	-1.18230311272735	0.65494489292264	-1.8051947965445	0.0710442049205065	0.234473903605276
HS_H3K27ac_100778	53.0552745517871	-0.702375105362883	0.459358665730765	-1.52903418997336	0.126255968294065	0.331479401790255
HS_H3K27ac_100779	33.7739058080996	-1.46722410772526	0.542283229500467	-2.70564167930625	0.00681725609291389	0.0538882772533183
HS_H3K27ac_100780	27.1488384021286	-0.19721071326945	0.608768991243127	-0.323949997628393	0.745975890597952	0.878456364720981
HS_H3K27ac_100781	28.8248857303795	-1.29767609459707	0.480769117965612	-2.69916691007156	0.00695133029823717	0.0544467413339842
HS_H3K27ac_100782	24.0625478135681	0.230728493697888	0.584594603565997	0.394681189820186	0.693078186485121	0.847140332214979
HS_H3K27ac_100783:100784	11.8930716198635	-0.485535911839504	0.667315921836095	-0.727595275268677	0.466861373688393	0.691037616391289
HS_H3K27ac_10079	20.6254549825605	0.800605167345582	0.662665089507978	1.20815956660705	0.226985891083665	0.464055823171424
HS_H3K27ac_10080	81.0492319678871	0.555763949817867	0.690128646750218	0.805304855022222	0.420643780824036	0.654499577916165
HS_H3K27ac_100803	20.8698252521658	-0.409356081779685	0.497906951362913	-0.822153779253655	0.410989380908422	0.647074607278038
HS_H3K27ac_100804	32.7927582234015	0.593533699690729	0.573156513572344	1.03555256834015	0.300410929852625	0.544543503967795
HS_H3K27ac_10081	27.581529776293	-0.0872708228596299	0.51040516075958	-0.170983425656892	0.864236798085135	0.937367561373581
HS_H3K27ac_100812	37.2322669204502	-0.693571967593363	0.58821373396485	-1.17911556215858	0.238352162621447	0.476789824161364
HS_H3K27ac_100813	22.2763776037337	0.523523043566267	0.572640576003927	0.914226245055113	0.360597976233698	0.603133215407556
HS_H3K27ac_100820	12.3281968074621	-2.05605876066708	0.583975020217295	-3.52079916004289	0.000430248358544194	0.00925656789029175
HS_H3K27ac_100821	138.038427439028	-1.18581876030887	0.659644775550945	-1.79766262731098	0.0722304872590163	0.236909086201223
HS_H3K27ac_100822	17.1955908909918	-0.120786689254768	0.51159310464952	-0.236099134560299	0.813355745470786	0.912529236530644
HS_H3K27ac_100823	18.482032032443	-0.0636418637088386	0.578865176857067	-0.109942463725976	0.912455005463745	0.96204768863317
HS_H3K27ac_100824	18.2208070187586	-0.428005450358069	0.53523792496731	-0.799654565554579	0.423910963701048	0.656788377975727
HS_H3K27ac_100825	12.752258055493	0.356398054293574	0.675700234166238	0.527449949360076	0.597881164676415	0.786336272591797
HS_H3K27ac_100826:100827	66.6242483373463	-0.159646982091599	0.542853570315107	-0.29408848135406	0.768690292453549	0.889686504809496
HS_H3K27ac_100828	21.3876731374587	-0.156676584604126	0.486312685003209	-0.322172522814396	0.747321999254898	0.879263292914813
HS_H3K27ac_100829:100830	30.2648152175642	1.26712541615372	0.586366265341352	2.16097939300117	0.0306969312719567	0.140772264520799
HS_H3K27ac_10082:10083:10084	82.2848447641849	0.117744956580222	0.56196934124099	0.209522028942376	0.834040740389617	0.922754158475691
HS_H3K27ac_100831:100832:100833	116.693019261919	-1.01060607608595	0.609603317085741	-1.65780934545638	0.0973559544219871	0.283178323241628
HS_H3K27ac_100835	8.48000282260295	-0.714766134137015	0.744778523899068	-0.959702933423843	0.3372047464981	0.580480049918929
HS_H3K27ac_100836	26.6998033009572	0.13679440314454	0.49221528886833	0.277915794649633	0.78107699897263	0.896402791544699
HS_H3K27ac_100837	14.7990116939417	0.793489820018126	0.575785304335659	1.3781001599783	0.16817236619138	0.391067399390563
HS_H3K27ac_100838	20.855726966352	-0.0229055723882505	0.493159742872621	-0.0464465575694138	0.962954328955828	0.984430083853238
HS_H3K27ac_100839:100840:100841	93.889088447926	0.319772819024627	0.706623729441535	0.45253620236806	0.650882747027442	0.822077961893418
HS_H3K27ac_100842	22.0983920110687	-1.66034475646681	0.42269744604735	-3.92797442235035	8.56643189243684e-05	0.00359669059172914
HS_H3K27ac_100843	87.7564747254511	-0.506931626406698	0.597743437645611	-0.848075603144048	0.396395867586249	0.634635889703196
HS_H3K27ac_10085	44.8915180365697	1.44779062661564	0.528683400458976	2.73848323090671	0.00617233081008996	0.0507188976943838
HS_H3K27ac_10086	62.5461161705761	0.209920398609555	0.593126400946813	0.35392185927731	0.723397444638079	0.865448431074521
HS_H3K27ac_100862	28.5429528640199	-1.14673832813754	0.565654783016519	-2.02727593325071	0.0426342013506663	0.172091353340035
HS_H3K27ac_100863	37.6241164623052	1.69662356663497	0.546911728900321	3.10218903157623	0.00192095251590651	0.0237106953350157
HS_H3K27ac_100864:100865:100866:100867	185.571254433346	-0.735908115562621	0.608999891478385	-1.20838792561384	0.226898082004087	0.46400143601157
HS_H3K27ac_100868	62.892099228374	-0.951282628210486	0.407386912932928	-2.33508391656927	0.0195390373522456	0.10575457795553
HS_H3K27ac_100869	25.6867640621876	0.248577229758042	0.474938096054491	0.523388693859426	0.600703790459579	0.788274455703216
HS_H3K27ac_100870	240.697979018339	-0.0966461885091786	0.76152011972898	-0.126912193132303	0.899009895956483	0.954889950872014
HS_H3K27ac_100871:100872	21.1369603180008	0.206272026149862	0.46257611061906	0.44592018786662	0.655654899024306	0.82538582990786
HS_H3K27ac_100873	21.941633596228	2.9962545111708	0.748254250113327	4.00432675219285	6.21943508492529e-05	0.0030040377105318
HS_H3K27ac_100874	15.1554758982978	-0.590304624553414	0.609895031282164	-0.967879051764751	0.333104777475873	0.576538386076334
HS_H3K27ac_100875	294.190691058608	0.141471998629132	0.693963712922092	0.203860801357223	0.838462277751284	0.925061944124618
HS_H3K27ac_100876	78.1725792169966	-0.402381807304727	0.482763307521001	-0.833497080320717	0.404564443785904	0.641628393686522
HS_H3K27ac_10087:10088:10089	115.29271713651	-0.513820039503108	0.579682514897799	-0.886381814696786	0.3754118152552	0.61613930505948
HS_H3K27ac_100896	19.302330534343	1.60100734725043	0.633741020885041	2.52628012782662	0.011527752178249	0.0754532233099274
HS_H3K27ac_1008:1009:1010:1011:1012:1013:1014:1015	6.06094616370708	0.317068635977462	1.09777137820357	0.288829388589385	0.772711941266917	0.891774802190087
HS_H3K27ac_10090	33.4818390520799	-0.751275587489119	0.514244893861061	-1.46092960077519	0.144034762221595	0.357346053975913
HS_H3K27ac_100904:100905:100906:100907:100908:100909:100910:100911:100912:100913	117.510285108868	0.817086952965196	0.574551501870101	1.42213004457506	0.154988502226426	0.372783425229256
HS_H3K27ac_10091	69.3018510757076	1.31443634883343	0.568652505963591	2.31149310879426	0.020805633364106	0.110197458231435
HS_H3K27ac_100914:100915	47.141964824227	0.443343375696774	0.570128323439665	0.777620331194951	0.436792871595453	0.666920187650627
HS_H3K27ac_100916	32.6246434417134	0.374760017239526	0.458220603454279	0.817859376934191	0.413437488684953	0.648909899241065
HS_H3K27ac_100917	35.4739549611771	0.0124015707748038	0.455183108476643	0.0272452350358695	0.978264136741506	0.990659360757066
HS_H3K27ac_100926	100.573767725099	0.939546257283264	0.674827938563099	1.3922752802497	0.163839054114077	0.384943478685017
HS_H3K27ac_100927:100928	18.0732804264658	-0.0667648181582344	0.5076838570667	-0.13150864899268	0.895372945089539	0.953270929800834
HS_H3K27ac_100929	20.5026780635717	-0.930984456136502	0.457032558208322	-2.03701998777983	0.0416480390484286	0.169531281401892
HS_H3K27ac_10092:10093	33.0023305728461	-0.937077317371009	0.506515674638713	-1.85004603863327	0.0643069143371589	0.22089721299446
HS_H3K27ac_100930:100931:100932:100933:100934	9.60239934550657	-0.759338039689007	0.639182803562432	-1.18798258566548	0.234840270610892	0.472677373585311
HS_H3K27ac_100935:100936	18.3215466317655	0.499564346714922	0.481088876891808	1.03840344416707	0.299082266770994	0.543406212412399
HS_H3K27ac_100937	55.4481341244054	-0.976586121471275	0.471411072681641	-2.07162321393073	0.0383005933027345	0.160827299902141
HS_H3K27ac_100938:100939	23.4254131054943	-0.423873587018616	0.491935941463589	-0.861643867202555	0.388883523546318	0.628034669947335
HS_H3K27ac_100940	35.9569293032203	-1.21121187218824	0.456795675680213	-2.65153970729831	0.00801256909834044	0.0598524807375196
HS_H3K27ac_100941:100942	32.0711231991646	0.23347328052765	0.525080993593412	0.444642413982397	0.656578191042818	0.825733892592106
HS_H3K27ac_100944:100945	51.9834105766346	-0.928045924831057	0.480684475770842	-1.93067588326586	0.0535231471434856	0.197031291805936
HS_H3K27ac_100946	29.9765756787883	-1.33219889572506	0.416112525069836	-3.20153519892602	0.00136697373048964	0.0190340412488412
HS_H3K27ac_100947	20.5086147163049	-0.764657078046495	0.55434609749338	-1.37938569695735	0.167775866814087	0.390467403864249
HS_H3K27ac_100948:100949:100950	27.9272443232586	-1.15358935077244	0.530752959546134	-2.17349584213138	0.0297430184153259	0.137851987314095
HS_H3K27ac_10094:10095:10096:10097:10098:10099	83.105601623312	-0.526204844596154	0.539201521463071	-0.975896438808905	0.329115787069147	0.572667253044363
HS_H3K27ac_100951	30.4816991928976	-0.618113080905445	0.473009379738253	-1.30676706928621	0.191291832411599	0.420886899459532
HS_H3K27ac_100952	29.5007089388037	-0.102033275609915	0.467236608249916	-0.218376030063421	0.827136140102027	0.919596246337623
HS_H3K27ac_100953	21.4314380987134	-2.03930983097617	0.46995370872843	-4.33938448213123	1.42882349940198e-05	0.00131267635205369
HS_H3K27ac_100954	20.9950641696965	-1.00706931172169	0.497520430650717	-2.02417679692978	0.0429519640837058	0.172923617769119
HS_H3K27ac_100955	25.3927890924496	-1.25464934987279	0.473265195629068	-2.6510492667966	0.00802421356904363	0.059889262328754
HS_H3K27ac_100956	16.7112556870774	-0.0386448327503993	0.586386539550922	-0.0659033421537865	0.947454779716171	0.976803270506511
HS_H3K27ac_100957	38.2294589797776	0.0827537099706921	0.42354487038375	0.195383572691398	0.845092675878238	0.928196755777553
HS_H3K27ac_100958:100959	21.9618148470202	-1.04950944240301	0.48860216262476	-2.14798362079502	0.0317150566609566	0.143477080561262
HS_H3K27ac_100960:100961	36.8520176101489	-1.26334914910498	0.476719858479062	-2.65008710385089	0.00804710212042369	0.0599648235010532
HS_H3K27ac_100962	27.5238078511185	-1.01773764230934	0.408228899139193	-2.49305633299206	0.0126648751083496	0.0801425710530702
HS_H3K27ac_100963	18.3658109036974	-0.873496186884095	0.603338294450627	-1.44777183036171	0.147680873438298	0.362650345452023
HS_H3K27ac_100964:100965:100966	46.6259033191509	-0.0486976751261201	0.432434408938531	-0.112612859012897	0.91033748988652	0.961278850741917
HS_H3K27ac_100968:100969	47.7880648201266	0.233610047030899	0.492025663381329	0.474792402952053	0.634934948435758	0.811592898911358
HS_H3K27ac_100970:100971	51.3730445363623	-0.276045980919057	0.513673847913767	-0.537395434944155	0.590994495972794	0.782185044497317
HS_H3K27ac_100972:100973:100974:100975:100976:100977:100978:100979:100980	88.1296023390151	-0.478322757331305	0.662642021076334	-0.721841872560937	0.470391702244038	0.693477092443483
HS_H3K27ac_100981:100982:100983:100984	30.2686842772531	-0.672766041640642	0.443931858854943	-1.51547141350915	0.129653064340552	0.336441778441717
HS_H3K27ac_100985	21.3907084899874	-1.13656433094137	0.510051687504799	-2.22833167458284	0.0258584056317869	0.125767325303681
HS_H3K27ac_100986	11.7163632616484	-1.15231867201631	0.659019666608145	-1.74853457400912	0.0803715042020883	0.252069060083998
HS_H3K27ac_100987:100988	17.706273174756	0.883106850613374	0.622627719558761	1.41835453654265	0.156087281839505	0.374042840232
HS_H3K27ac_100989	28.4920154050581	-1.3264697006524	0.480537161910057	-2.76038942624104	0.00577324977112159	0.048408992490847
HS_H3K27ac_100990	26.2836089206794	-0.120636644181283	0.544584587793644	-0.221520488984157	0.824687184942885	0.918081054379119
HS_H3K27ac_100992:100993	30.7729538389206	-0.643089664826788	0.504558919270211	-1.27455811455468	0.202465690745034	0.435052867098529
HS_H3K27ac_100994	24.0408370720835	-0.257011885236036	0.486386201078603	-0.528411136389335	0.597214009744956	0.785864763976843
HS_H3K27ac_100996	24.689604765507	-1.22753090163773	0.453622607726131	-2.70606200116648	0.00680863327138291	0.0538496875064822
HS_H3K27ac_100998:100999:101000	39.7698645398394	-1.20650164771315	0.398719386274077	-3.02594177571242	0.00247860026686434	0.0281197279161827
HS_H3K27ac_10100	33.840984294609	-0.732322683271082	0.550620669468043	-1.32999490189604	0.183519951026647	0.411689878810312
HS_H3K27ac_101007	21.0648145981699	-0.938761616397258	0.48931219086916	-1.91853306317536	0.0550434538987285	0.200785812287564
HS_H3K27ac_101008:101009	27.0675838524615	-0.550259477588814	0.432404004410097	-1.27255869968064	0.203174681932227	0.435684056673984
HS_H3K27ac_10101	35.6032518531557	0.709448182958572	0.570474729560369	1.24361018323336	0.213643066496747	0.449028346010793
HS_H3K27ac_101010	33.7991342779863	0.806216572488568	0.529663649946695	1.52212932220232	0.127976680148347	0.333786254523157
HS_H3K27ac_101011:101012	19.6879759375531	-1.25858999953342	0.535616922127724	-2.3497950634825	0.0187837498273158	0.103121137585785
HS_H3K27ac_101013	31.3312966313478	-0.658938560607485	0.472349981289753	-1.39502188357931	0.163009240567432	0.384000013440025
HS_H3K27ac_10102	17.8856511585581	0.73434657296036	0.707801180422675	1.03750402411286	0.299501021277239	0.543723626404301
HS_H3K27ac_101021	27.7686838989175	-0.00360983238120253	0.555998422810642	-0.0064925226998925	0.994819752770817	0.997666419467506
HS_H3K27ac_101022	28.6310388925803	-0.203562284238841	0.532251237209342	-0.382455257983321	0.702123709887583	0.852316358814462
HS_H3K27ac_101023	137.150721740683	-1.2288321624967	0.610715002012601	-2.01212047918768	0.0442072383806214	0.175950337127695
HS_H3K27ac_101024	29.495760646203	-0.377871626414595	0.542026706181067	-0.697145771795911	0.485711571845312	0.705038617033588
HS_H3K27ac_101025	23.8454795371995	-0.436406774320148	0.58972908913213	-0.740012291003625	0.459292536445925	0.685793228926043
HS_H3K27ac_101026:101027:101028	23.3626084195117	-0.774659082737129	0.48790755336281	-1.58771692997564	0.112350362975242	0.308586919295381
HS_H3K27ac_101029	5.25359447320878	-0.167338176271698	1.05025782338384	-0.15933056869079	0.873408438045834	0.942297735550296
HS_H3K27ac_10103	65.3008010443027	2.16318278195248	0.942008977369064	2.29635049550592	0.0216558490719665	0.112840870635772
HS_H3K27ac_101033:101034	16.2472979654475	-0.884185108422831	0.616957366301147	-1.43313810113622	0.151818374798076	0.36841931463063
HS_H3K27ac_101035:101036	45.2618687825071	1.09128301072644	0.569290951819293	1.91691613442829	0.0552485869736193	0.201229721598007
HS_H3K27ac_101037:101038	47.6442844828947	0.956499161801597	0.599235183008608	1.59619993772605	0.110444161520341	0.305588184549722
HS_H3K27ac_101039	20.0367321323787	0.347598583180356	0.615431495662066	0.564804670593626	0.572206629863384	0.769693491626799
HS_H3K27ac_101040	30.1796999643842	-0.718510595802248	0.516408948388347	-1.39135969282608	0.164116380908615	0.385308909611593
HS_H3K27ac_101041	19.9832893172574	-0.516578470034048	0.588795938818125	-0.877347202956195	0.380298080878864	0.620653526767934
HS_H3K27ac_10104:10105	67.9002162288816	-0.671540174592475	0.512313264123757	-1.31079989845872	0.189925376879767	0.419184051966269
HS_H3K27ac_10106	33.9420453433503	2.09643931834854	0.62462317452591	3.35632650828197	0.000789852596063147	0.0132637384656968
HS_H3K27ac_101060	50.9233446882402	-0.958904700361191	0.630417787940242	-1.52106225221565	0.128244216026449	0.334141753123222
HS_H3K27ac_10107	42.8394065037852	0.764019981495679	0.536137130378811	1.42504582914422	0.154143953937128	0.371709875662486
HS_H3K27ac_101084	12.0441623343211	-0.145654464300412	0.672185733625802	-0.21668782453139	0.828451637198026	0.920305177675798
HS_H3K27ac_101085	18.475102535358	0.438966588545098	0.548146031237477	0.800820517762577	0.423235559084289	0.65651239073623
HS_H3K27ac_101086:101087	19.5649085333121	-0.232843158387626	0.52631370977343	-0.442403749064149	0.658197066566798	0.826514893649647
HS_H3K27ac_101088	18.4461921625399	-1.6728831172152	0.555394670993339	-3.01206188065002	0.00259479696579378	0.0289496502794006
HS_H3K27ac_101089:101090	27.738806365121	-0.880147872149186	0.492827797542705	-1.78591361229562	0.0741132466025721	0.240395694334422
HS_H3K27ac_10108:10109	9.31478207639392	-0.671721178962214	0.681349931919386	-0.985868123696663	0.324197830901741	0.567879895838991
HS_H3K27ac_101091	23.0614095583367	-0.667599051599196	0.481122249573127	-1.38758715106507	0.165262796256713	0.387028292186242
HS_H3K27ac_101092	37.0669138405707	0.702959521766936	0.573148372721689	1.22648786112541	0.220015140588192	0.456346283412348
HS_H3K27ac_101093	29.2982998338082	0.669561423981612	0.653571201984817	1.02446592191981	0.305615258938284	0.549977863495258
HS_H3K27ac_101094	83.7145919557815	-0.358534968978697	0.665419663882376	-0.538810300385223	0.590017755528321	0.781501668904672
HS_H3K27ac_101096	23.9945737671334	0.482053328006843	0.495565019441505	0.972734775650852	0.33068513684799	0.574173867901419
HS_H3K27ac_101097	37.2357862045002	-0.606202367894654	0.461625919834152	-1.31318962356456	0.189119059600026	0.418544480805948
HS_H3K27ac_101098	366.285242669499	-0.716874696910993	0.754020707977574	-0.950736086325516	0.34173836459787	0.584772353921546
HS_H3K27ac_101111	99.0918811092156	-0.711623185421504	0.47936660302063	-1.4845072246113	0.137674407948224	0.348250209035084
HS_H3K27ac_101112	20.0029504791534	0.428816067890249	0.616412736286272	0.695663867157833	0.486639358882763	0.705984558493141
HS_H3K27ac_101113	56.6805182559163	0.134069182068729	0.474461948405351	0.282570989136917	0.777505721646894	0.894323534598584
HS_H3K27ac_101114	25.0968301487359	-1.15616161911257	0.533051026800905	-2.16895111533928	0.0300863954395808	0.13890165157872
HS_H3K27ac_101115	173.406437866627	0.994970940386588	0.742208248575987	1.34055494841988	0.180064992662152	0.407142196538856
HS_H3K27ac_101116	31.1428691894826	1.01273967842862	0.550564519040009	1.83945685456534	0.0658480183240924	0.223885622192329
HS_H3K27ac_101117	28.7145580163624	-0.852601835275929	0.596621068910268	-1.42905083260504	0.1529896236759	0.370149195961651
HS_H3K27ac_101118	27.2463122579376	-0.62648966138294	0.472069859779305	-1.32711218139584	0.18447157636115	0.412811464057351
HS_H3K27ac_101119:101120:101121	27.2545326166241	0.892167056589143	0.537180104218053	1.66083414032585	0.0967467623854232	0.282255983082825
HS_H3K27ac_101122:101123	24.7517614752357	0.545920179644662	0.506157437542143	1.07855805161257	0.280784789901459	0.525261328828519
HS_H3K27ac_101182:101183:101184:101185:101186:101187:101188	75.7330620953313	-0.873621698751569	0.450807209244372	-1.93790534143388	0.0526347721879186	0.194972367183887
HS_H3K27ac_101235:101236	12.37335329207	-0.875273373198636	0.585348286103512	-1.49530355512795	0.134835237693584	0.344173282005674
HS_H3K27ac_101237	18.8776365890946	0.350122287131487	0.633067892737364	0.553056459106733	0.580224750181058	0.775214393251224
HS_H3K27ac_101240:101241:101242:101243	23.6739746972498	0.0407367217966288	0.631370320442776	0.064521122513425	0.948555288817947	0.977231266624409
HS_H3K27ac_101244:101245:101246	8.20195712432502	-0.70614914817323	0.726269799350498	-0.972295899959958	0.330903362977065	0.574267043499227
HS_H3K27ac_101247:101248	25.6357065610198	-1.32886241410302	0.408936684200751	-3.24955540904877	0.00115585558161951	0.0171601949447767
HS_H3K27ac_101249:101250:101251	35.2522064292497	-0.547152907065294	0.501854457558387	-1.09026212445595	0.275597694334299	0.518797814334623
HS_H3K27ac_101252:101253:101254:101255:101256:101257	59.9129585495405	-0.277624083597771	0.394012249978745	-0.704607746618912	0.481054376303333	0.701247549157635
HS_H3K27ac_101260	12.507334540604	-0.339912249347449	0.530008451117787	-0.641333640304366	0.521305937282641	0.731254951843756
HS_H3K27ac_101261:101262	10.9502067354753	0.796467250053685	0.708625040850824	1.12396148052769	0.261029367417315	0.50295420707879
HS_H3K27ac_101263:101264	23.0442701495515	0.378216921060118	0.527733183296626	0.716682090554712	0.473570279028718	0.696274817849733
HS_H3K27ac_101267:101268	19.449448037739	-1.53549935770974	0.471266353139588	-3.25824100846625	0.00112105153361091	0.0168256854598293
HS_H3K27ac_101269	9.80422102548647	3.58717488575288	1.12860438795693	3.17841656831285	0.00148081828951284	0.0198814496225893
HS_H3K27ac_101270:101271	33.1910623772023	0.561743666936862	0.467295841851258	1.20211569765191	0.229318705265248	0.466565411047445
HS_H3K27ac_101272	26.3503223996738	-0.563020097882256	0.51124878578259	-1.10126442064878	0.270781591402384	0.513673050512321
HS_H3K27ac_101273	9.89727969519953	0.303738032737032	0.725951157023607	0.418400094549549	0.675654617451162	0.837077175506191
HS_H3K27ac_101274	16.6660509104038	-1.08714423757805	0.523779676086672	-2.07557545130512	0.0379332338439902	0.159963096368493
HS_H3K27ac_101275:101276:101277:101278	36.2300236540075	-0.973025894215074	0.461744760450013	-2.1072808563475	0.0350932417502236	0.152441347237201
HS_H3K27ac_101279:101280	24.3280516978364	-0.223784622639609	0.434203219142373	-0.515391440629166	0.606279512466521	0.79227331405331
HS_H3K27ac_101281:101282:101283	34.2352587155531	0.707218782895347	0.463391584506145	1.52617959959083	0.126965142587116	0.332486002987094
HS_H3K27ac_101285	15.8773683071713	0.679600793007634	0.591659474680178	1.14863502080313	0.25070651002385	0.491242538275624
HS_H3K27ac_10130	26.5338936326377	0.617746764189983	0.519076454652658	1.1900882011752	0.234011727187594	0.47159554654732
HS_H3K27ac_101337:101338	21.0209387060155	-0.697717648698212	0.525265021772202	-1.32831545939261	0.184073914728492	0.412397312071287
HS_H3K27ac_101339:101340	42.7253834365231	1.09437407474525	0.575407125771831	1.90191262104601	0.0571825789140093	0.205145954908291
HS_H3K27ac_10134	46.7927087024053	2.10353497778309	0.584096150198327	3.60135052605439	0.000316568413131451	0.00767646098944469
HS_H3K27ac_101341	19.741680675353	-1.65802898528169	0.438199655724826	-3.78372954798227	0.000154495701458568	0.00504780364270587
HS_H3K27ac_101342:101343:101344:101345:101346	150.857360423216	-0.886831966611957	0.51989182359827	-1.70580095004	0.0880451461916694	0.266365075486965
HS_H3K27ac_101347	21.6367247389331	-0.997728635392819	0.466487075599805	-2.13881302951416	0.0324508138033493	0.145337568643572
HS_H3K27ac_101348	15.5294480364885	0.207641695515215	0.538221354678221	0.385792376520169	0.69965044172344	0.850977672588741
HS_H3K27ac_101349	21.1091014191984	0.102485675026491	0.515426466016028	0.19883665621335	0.84239052094644	0.926957230032006
HS_H3K27ac_10135	26.5698212954285	0.584706890839421	0.519579534177038	1.1253462701635	0.26044232973152	0.502230310284542
HS_H3K27ac_101350	19.7311462404171	2.43116556347318	0.696842120059497	3.48883268317019	0.000485134710508222	0.00987049765455255
HS_H3K27ac_101351:101352:101353:101354:101355:101356	51.3666644310807	-0.447362520085979	0.468721100105229	-0.95443221989696	0.339864903447095	0.583116304787983
HS_H3K27ac_101357:101358	17.6153971516231	0.0167695250632445	0.555312530058361	0.0301983552603831	0.975908860246723	0.990017850542281
HS_H3K27ac_101359	18.0172954152988	-1.01325227502968	0.562707934232188	-1.80067173997156	0.0717546343788766	0.235890961640638
HS_H3K27ac_101360:101361:101362:101363:101364	33.8691120671069	-1.22842470319868	0.414214200256138	-2.9656750117187	0.00302019451510508	0.031785607819733
HS_H3K27ac_101365:101366	25.2336721878952	-0.414229122973215	0.593240691245381	-0.698247994593274	0.485022116248733	0.704527235362768
HS_H3K27ac_101367	13.2560110185592	-0.714193927955479	0.554771091002625	-1.28736687894954	0.197966442958885	0.429214270768958
HS_H3K27ac_101368	11.5663812344069	0.163122968630893	0.638482652228103	0.25548535745121	0.798348251513319	0.905111205701009
HS_H3K27ac_101369	14.6699634156035	-0.54144297827953	0.650770956493089	-0.832002370230669	0.405407606631856	0.642302304369044
HS_H3K27ac_101370:101371	34.838915552028	-0.632093039348455	0.384097808425013	-1.64565645906792	0.0998345081023901	0.287409213036488
HS_H3K27ac_101372:101373	19.2776198835777	-0.565259921196557	0.450314542640803	-1.25525575497001	0.209385931299911	0.443954967113766
HS_H3K27ac_101374:101375	17.8773034285581	-0.240083485531366	0.574159620286507	-0.41814763185813	0.675839181326967	0.837140368131307
HS_H3K27ac_101376	25.1780515308141	1.22885552689342	0.58963698226183	2.08408828459091	0.0371521375077968	0.15832166260481
HS_H3K27ac_101377:101378:101379:101380:101381	59.4755428725554	-1.73294466074728	0.38683714022963	-4.47977838870019	7.47205773861645e-06	0.00090904085375673
HS_H3K27ac_10138	111.96335612636	0.632848209901145	0.614494137887397	1.02986858764324	0.303071698329373	0.547522745248808
HS_H3K27ac_101382:101383:101384	19.6748704833446	-0.165358982590373	0.514969181164008	-0.321104618759136	0.748131110242887	0.879801510844062
HS_H3K27ac_101385	8.37382068157652	-1.41491503292596	0.694682262167578	-2.03678013673629	0.0416720796901165	0.169590472957403
HS_H3K27ac_10139	62.2920887535147	1.05674876215158	0.652402123836787	1.61978130288238	0.105279264029241	0.296897519429297
HS_H3K27ac_10140:10141	20.8223356346219	-0.357969073475865	0.667808597992076	-0.536035436728703	0.591934059589117	0.782749113040448
HS_H3K27ac_10142	43.0676459526244	-1.25310326092992	0.490741715575608	-2.55348836497445	0.0106649841798463	0.072123700640258
HS_H3K27ac_101422	9.33532572745273	-1.20118280633401	0.676462027772596	-1.7756840103637	0.0757850143174216	0.243701634673776
HS_H3K27ac_101423:101424:101425	25.392075247541	-0.738333110972554	0.498488317030229	-1.4811442630616	0.138568134982089	0.349593017168346
HS_H3K27ac_101427:101428:101429:101430:101431	17.6442190836596	0.99876882848619	0.656652570671787	1.5210004088835	0.128259734711413	0.334154585796017
HS_H3K27ac_101432:101433	48.7016210330911	0.766696048560477	0.460857194626533	1.66363042065946	0.0961863087577168	0.281159551690274
HS_H3K27ac_101434:101435	25.7289195144967	-2.1535820517963	0.467830659381058	-4.60333671727607	4.15775193264189e-06	0.000664606391887681
HS_H3K27ac_101436	17.7196423402796	-0.342022099948842	0.469562253053276	-0.728384996291508	0.466377945120826	0.690760296141296
HS_H3K27ac_101439:101440:101441	58.5938306430277	0.0986929418239974	0.482543396040243	0.204526562033328	0.837942037170152	0.924734657314814
HS_H3K27ac_101442:101443	51.7260506132682	0.710958704394276	0.651811417386083	1.09074294409476	0.27538600855775	0.5185636376677
HS_H3K27ac_101465	19.3428577748576	-0.0467910399748138	0.597018191469956	-0.0783745631931359	0.937530106909706	0.973100724773706
HS_H3K27ac_101466	31.649364635349	-0.350433791488145	0.563252605871704	-0.622160976860115	0.533836022857465	0.741297969255053
HS_H3K27ac_101467:101468:101469:101470	55.9479675722727	0.721036147568712	0.498134960432146	1.44747147829816	0.147764919059098	0.362776368725638
HS_H3K27ac_101473	32.6911346940255	0.108635171242907	0.555393629670564	0.195600319195855	0.844923010423736	0.928196755777553
HS_H3K27ac_101474	27.1981666192075	-1.22326845258919	0.449930455183087	-2.71879451256842	0.00655202979010199	0.0524798587912215
HS_H3K27ac_101475:101476	66.8602314411422	-0.608306468795461	0.449907226156087	-1.35207090135605	0.176352634947663	0.401627014141604
HS_H3K27ac_10147:10148	37.7379013708641	-1.24995967663784	0.473057806387317	-2.642297959701	0.00823455783542294	0.0608109172394329
HS_H3K27ac_101493:101494:101495	9.96580033146942	-0.375105612914361	0.680671960385168	-0.551081335423456	0.581577919549825	0.776292713137554
HS_H3K27ac_101496	12.3794321518696	-0.131326457617612	0.617008983913101	-0.212843671715659	0.831448899006636	0.921642971915145
HS_H3K27ac_101497:101498	9.87404612608883	0.392565576294652	0.844787674798027	0.464691410641742	0.642152460270223	0.816601855045927
HS_H3K27ac_101499	2.41224155868133	-0.632624567279932	1.44666096948395	-0.437299810131463	0.661893933031119	0.828561965620215
HS_H3K27ac_10149:10150	19.5017339886836	-0.800925598949885	0.468775014549783	-1.70855010205504	0.0875343182130333	0.265377526317346
HS_H3K27ac_101500	14.8863269790701	-1.17878547174506	0.595462011136745	-1.97961490355152	0.047746817040164	0.183978276966132
HS_H3K27ac_10151	28.4852393940232	-0.318616702080652	0.547134099172157	-0.582337497448498	0.560339372774708	0.760821897761293
HS_H3K27ac_101519:101520:101521	17.6401269872532	-0.4762331553938	0.529285191972049	-0.899766633597694	0.368244454450129	0.609211145611749
HS_H3K27ac_10152	128.573306135401	-1.03077186709495	0.477423047891153	-2.15903247999445	0.0308476471899573	0.141114582501367
HS_H3K27ac_10153:10154	102.486875085062	0.201849303485435	0.678421248040244	0.297527979951273	0.766063449710683	0.888415236378477
HS_H3K27ac_10156	30.3724037974114	1.1694328110468	0.573874690735072	2.03778425835244	0.0415715133281132	0.1693059801681
HS_H3K27ac_10157	29.5258657077212	-0.109009221482585	0.46473338038116	-0.234562925936543	0.814547987575298	0.91330329017731
HS_H3K27ac_10158	24.3779332762379	-0.523031252305432	0.520142061457656	-1.00555461875104	0.314629863291126	0.558725457424175
HS_H3K27ac_101616	18.0790439144227	-0.596560105039801	0.495170573064125	-1.20475677976636	0.228297209374677	0.465261124313633
HS_H3K27ac_101617	17.7837859249032	0.225048538544235	0.558993583576284	0.402595924454871	0.687245508338225	0.843841183225668
HS_H3K27ac_101618:101619	28.7189079887855	-0.737097019596243	0.519416309234368	-1.41908716860035	0.155873604343684	0.373782072010424
HS_H3K27ac_10163	25.2640387902123	-0.372504896317192	0.462891046947846	-0.804735582537983	0.420972281556764	0.654796786157542
HS_H3K27ac_10164	19.1497713112327	-0.459238816042563	0.559513988831087	-0.820781651951161	0.411770651539134	0.647675071277311
HS_H3K27ac_10165:10166	19.1877973140406	0.153565589280647	0.571823677291562	0.268554093471626	0.788272842883057	0.900342008952849
HS_H3K27ac_10167	18.8816873497158	0.64521234527669	0.664405490830761	0.971112301419918	0.331492358687884	0.574977215242019
HS_H3K27ac_10168	17.4294272040645	0.273214405416847	0.571630945244252	0.477955939386916	0.632681565359715	0.810241520507735
HS_H3K27ac_10169:10170	32.8803636831416	-1.07776208870072	0.523368721708891	-2.05927875319266	0.0394675426419972	0.164084444251998
HS_H3K27ac_1016:1017:1018:1019:1020:1021:1022	48.5955056880294	0.534916758271717	0.614846759991487	0.870000125363145	0.384300335697834	0.624032879295052
HS_H3K27ac_101713:101714	62.5664058430006	-0.218657455143166	0.684484060522382	-0.31944857120017	0.749386384111644	0.879963465928795
HS_H3K27ac_101715:101716	39.2824918469009	0.483088207604933	0.517895443294587	0.932790998375604	0.350927889803487	0.593808770527632
HS_H3K27ac_10171:10172:10173	80.7522778980051	-0.678357196110787	0.598099498507591	-1.13418786974987	0.256715751157414	0.498143150014
HS_H3K27ac_101725	25.1102279015459	-1.65025935025524	0.490767943688352	-3.36260624084932	0.000772104095069217	0.013139108025904
HS_H3K27ac_101726	36.8713846633582	-0.49482356538626	0.422374071625964	-1.17152921693653	0.241386120968913	0.480212616813141
HS_H3K27ac_101727:101728	28.0741866532289	2.48693944617023	0.663284942839993	3.74942846662836	0.000177238042994895	0.00546998032952037
HS_H3K27ac_101729	18.7855846361101	-0.0895959201969784	0.534320830721362	-0.167681877713843	0.866833553802552	0.938812896388836
HS_H3K27ac_101730	30.0928619608627	-0.496093268795154	0.405770960711665	-1.2225943126267	0.221482962307829	0.458105006059236
HS_H3K27ac_101731	29.0738876356276	-0.942269748127266	0.463562090017244	-2.0326721455851	0.0420856572381884	0.170643522332331
HS_H3K27ac_101732	28.2532174457313	-0.450992340558504	0.473384919762613	-0.952696889424914	0.340743669845549	0.583917147671597
HS_H3K27ac_101733:101734	39.8046545570422	-0.739848923337731	0.466698156248054	-1.58528357876026	0.11290191831641	0.30955324823527
HS_H3K27ac_101735	31.5363990253573	1.88003933949944	0.599531475763436	3.13584760017049	0.00171358225126989	0.0219247497949628
HS_H3K27ac_101736	24.5913988774037	-1.3253552586467	0.559255591088858	-2.36985607254506	0.0177950109569359	0.0996684848989728
HS_H3K27ac_101737	23.7042474213417	1.47454821628238	0.690374328093163	2.13586768261667	0.0326902004275682	0.146065600227743
HS_H3K27ac_101742	25.9137894964773	0.0241597063502426	0.624808048174437	0.0386674058070032	0.969155560363007	0.987381933940201
HS_H3K27ac_101743	55.5657988699231	-0.922920490666639	0.656737651129414	-1.4053107646249	0.159928888745851	0.380064683599171
HS_H3K27ac_101744	36.4764573929628	0.439563400486842	0.543088133077025	0.809377656617844	0.418297950151805	0.652972222083378
HS_H3K27ac_101745	23.2071735782633	0.370160593376173	0.502696727297914	0.736349717981761	0.461517896461201	0.687388415044331
HS_H3K27ac_101746	22.85001382605	-0.873568836303809	0.490073153995873	-1.78252742306135	0.074663263340886	0.241493828427239
HS_H3K27ac_101747	69.1434263779132	0.187364960195783	0.613199488152456	0.305553027710942	0.759944989345291	0.885399062895633
HS_H3K27ac_101748	39.3304692316895	0.427445748318659	0.653587263763658	0.653999507054695	0.513112123200522	0.725118725959633
HS_H3K27ac_101749	33.13344736048	-1.03916085485214	0.490844555562445	-2.11708746297776	0.0342524255068868	0.150105969955555
HS_H3K27ac_10174:10175:10176	60.82518422057	0.0700859600597758	0.529062190276295	0.132472063488745	0.894610918367667	0.952917559167776
HS_H3K27ac_101750:101751	17.579655851952	-0.739752186983735	0.506547118450815	-1.46038178885735	0.144185174965984	0.357638629659554
HS_H3K27ac_101753	17.8962530996517	-0.848765897371476	0.620050203293128	-1.3688664125318	0.171041036459108	0.394853233962915
HS_H3K27ac_101757	11.3265220509597	-1.03690232688846	0.542156222212358	-1.91255266361642	0.0558053445590651	0.202363917818152
HS_H3K27ac_101758	358.238902039952	-0.979114716503468	0.777191333032086	-1.2598116768539	0.207737306432873	0.441852379324911
HS_H3K27ac_101759	22.6727580275272	0.780415213269636	0.546604700145016	1.42775064514189	0.153363643245323	0.37078136374951
HS_H3K27ac_101760	21.2817622672022	1.46117726189486	0.635424993162767	2.29952752506946	0.0214750022220927	0.112243098124445
HS_H3K27ac_101761	25.5235069788313	-0.0670124898831802	0.531081021666957	-0.126181292776837	0.899588419199673	0.955248258535898
HS_H3K27ac_101762	21.8104391460437	0.275944560723175	0.656994086877451	0.420010721914833	0.6744776210836	0.836690407516194
HS_H3K27ac_101763	29.7684263148285	-0.614491085151427	0.625871987539276	-0.981815926236618	0.32619054061423	0.569784904895292
HS_H3K27ac_101764	6.49794253314678	0.682898168476574	1.08484093351815	0.629491520256269	0.52902731849323	0.737320448663188
HS_H3K27ac_101768	29.515716008638	-1.42099668980917	0.448021420151424	-3.1717159624397	0.00151541144938706	0.0202014948980475
HS_H3K27ac_101769	21.4645506655319	-2.07595453753354	0.515134300818559	-4.02992876660475	5.5793758046305e-05	0.00283308304746238
HS_H3K27ac_10177	26.0333380405531	-0.610831569733062	0.613380123834877	-0.995845065722246	0.319325430022406	0.563503628255586
HS_H3K27ac_101770	25.3811560011051	-0.948986727325291	0.474013606957855	-2.00202423178469	0.0452821254452035	0.178159673688711
HS_H3K27ac_101782	12.0345440909125	0.609977510994753	0.658418305421559	0.926428542420626	0.354223316688332	0.596846128580907
HS_H3K27ac_101783	37.6442878607947	0.595872589616324	0.506296433335022	1.1769243280883	0.239225710897905	0.477834791587287
HS_H3K27ac_101785:101786	27.0324115603596	-0.74491980027551	0.47693904087305	-1.56187633310939	0.11831712486753	0.318435158636292
HS_H3K27ac_101787	39.757809778685	-1.03843209486681	0.484126427773557	-2.14496056255892	0.0319560003039737	0.143935252316837
HS_H3K27ac_101791	23.080030311099	-1.55351910214009	0.495989303082718	-3.13216251335365	0.00173523796114042	0.0221145128218847
HS_H3K27ac_101792	85.9776067535325	-0.87321892352349	0.66251778274184	-1.31803092123756	0.187493297052549	0.41651415098686
HS_H3K27ac_101793	25.8353811351216	-0.405098105094517	0.532364745331432	-0.760940893714359	0.446692371659638	0.675754202783154
HS_H3K27ac_101794	22.5998161441535	0.320159928996297	0.537912457316328	0.595189653338	0.551716705653765	0.75460416275551
HS_H3K27ac_101795	13.9140888926625	-0.3431606044103	0.602217158436627	-0.569828673266559	0.568793905887819	0.766984209165016
HS_H3K27ac_101796	16.7962990506733	2.33411709960221	0.719525409044491	3.24396757954921	0.00117877162313701	0.0173917604628898
HS_H3K27ac_101797	9.05653344453986	0.337520606835095	0.840496254322364	0.40157300535172	0.687998299868404	0.844043779348955
HS_H3K27ac_101798	24.9841252489668	0.0660124772087432	0.474093138061052	0.139239469861811	0.889260919831535	0.950695830674733
HS_H3K27ac_101799	519.787242131304	-1.07559304424839	0.753511177685991	-1.42744139184704	0.153452707148119	0.370971529264282
HS_H3K27ac_101800	17.3351711715926	-0.455452670751341	0.540012559579906	-0.843411255296828	0.398998479291302	0.63653328825715
HS_H3K27ac_101804	31.4725329805682	0.571344180211565	0.675837729899923	0.845386628971081	0.397895007485531	0.635738000712588
HS_H3K27ac_101805	15.1261449823554	1.19275713133689	0.767242446260622	1.55460263851425	0.120040735004157	0.321099507726114
HS_H3K27ac_101806:101807:101808:101809	32.414665887741	-0.464498433780304	0.518509921321979	-0.895833261195911	0.37034182265912	0.611336695864915
HS_H3K27ac_101810	17.1533384777134	0.453479595983247	0.606979156002451	0.747109009426044	0.454997762285876	0.682439208720119
HS_H3K27ac_101811	32.9609876773677	0.77129777171049	0.859075504217778	0.897823029435331	0.369279904960413	0.610233716203184
HS_H3K27ac_101817	44.3158099262938	1.54025958131401	0.622504211391797	2.47429584110008	0.0133499097658615	0.0829476875568936
HS_H3K27ac_101818	149.739765671778	-1.3688390934652	0.775111327097861	-1.76599031082458	0.0773974744213776	0.246977933875725
HS_H3K27ac_101819	24.630495488137	0.471795747134473	0.517356115778786	0.911936155281107	0.361802327424888	0.603811309676837
HS_H3K27ac_101822	290.961936968602	-0.698670347720114	0.761856066212985	-0.91706344374607	0.359109395643972	0.601668653386928
HS_H3K27ac_101823	169.992989360247	-1.10672878012082	0.554066521499171	-1.99746553378875	0.0457746349603889	0.179424085968553
HS_H3K27ac_101824	21.2369508228049	-1.35595178532947	0.451201735039849	-3.0052007340125	0.00265405628916556	0.029308082553778
HS_H3K27ac_101835	232.907747697205	-0.233496567614066	0.764435266669592	-0.305449758527414	0.76002362947363	0.885399062895633
HS_H3K27ac_101836	36.1900186547223	0.430819968747404	0.56103009371605	0.767908840493416	0.44254134488436	0.671926940399024
HS_H3K27ac_101837	22.2592512552427	1.79355265110264	0.735791351478177	2.43758321907353	0.0147858104618722	0.0888195146147451
HS_H3K27ac_101838:101839	35.7113680587873	0.418524982508136	0.57076533331754	0.733269801225459	0.463393889882039	0.688610433150281
HS_H3K27ac_101848	22.0747364568818	-1.18579808421171	0.465735738167557	-2.54607492411307	0.010894180285144	0.0730912761988034
HS_H3K27ac_101849	109.906542750123	-0.919814727632095	0.493896534288948	-1.86236319506945	0.0625519133157845	0.217238734981901
HS_H3K27ac_101850	17.5380492793164	2.37888303697321	0.691846239225722	3.43845626686578	0.000585041028631724	0.0110694322490692
HS_H3K27ac_101853	21.3983552240492	1.77773193918424	0.62708036784872	2.83493477125266	0.00458350431352284	0.0416582342579896
HS_H3K27ac_101854	21.5321614012479	2.28248123625278	0.706120653823128	3.23242384130078	0.00122744849527677	0.0177928387800797
HS_H3K27ac_101856	20.8252857297508	-0.752213304541231	0.515504925383624	-1.45917772556965	0.144516197825476	0.358235353802984
HS_H3K27ac_101858	21.1036764832136	-1.19923338112201	0.50655137170261	-2.36744671540653	0.0179112990057837	0.100120144952198
HS_H3K27ac_101859	173.703621589441	-0.407268039342876	0.752905557799087	-0.540928453939711	0.588556897743551	0.780494761047865
HS_H3K27ac_101864:101865	250.910267424206	-1.13581496076516	0.744115321788092	-1.52639641666808	0.126911169521125	0.332393501010289
HS_H3K27ac_101866	32.460588624423	0.250016342815377	0.509260957978629	0.490939544644749	0.623469206912825	0.804175110349348
HS_H3K27ac_101867:101868	20.7353639942041	0.338917516664682	0.547082176229253	0.619500198307795	0.535586891313858	0.742514402915907
HS_H3K27ac_101872	25.1642946624794	-1.74662999379649	0.460280361152496	-3.79470892354196	0.000147816767581048	0.00488658845729441
HS_H3K27ac_101873	24.1691230809459	1.10775894570895	0.514596623704091	2.15267433691121	0.0313442817569048	0.142494358819873
HS_H3K27ac_101875	37.4685343291516	1.06705248022665	0.606347398469144	1.75980384004394	0.0784410717713033	0.248763836016902
HS_H3K27ac_101876	33.1891064183834	0.447074670215686	0.535775359759234	0.834444253682349	0.404030688621752	0.641271008832728
HS_H3K27ac_101877	393.840748813955	-0.534841194340857	0.814364629366391	-0.656758870724758	0.511335974045767	0.723698964934306
HS_H3K27ac_101878	184.6510192029	-0.316302244373511	0.650459280811349	-0.486275242285684	0.626772030185968	0.806363582777241
HS_H3K27ac_101880	89.2010050464813	-0.792375785798494	0.46748390095765	-1.69497983604419	0.090079245978726	0.269602418317184
HS_H3K27ac_101881	15.8883354078743	2.35911575281734	0.74239154704205	3.17772442616957	0.00148435760778522	0.0199064752773182
HS_H3K27ac_101882	48.357075479975	0.178389271471383	0.719497958980523	0.247935757488663	0.804184113007446	0.907225382093399
HS_H3K27ac_101883	27.5062663265852	2.80274127543092	0.764648705562063	3.66539726680206	0.000246954932630552	0.00657431321855078
HS_H3K27ac_101884	23.0799557863145	-0.486936559084713	0.515168076818067	-0.94519940383782	0.34455708376999	0.587237954007414
HS_H3K27ac_101888	412.860996040466	-1.05550942966866	0.769838710115352	-1.37107866336119	0.170350435481981	0.394037356035757
HS_H3K27ac_101889	20.8254485265461	3.08272670556837	0.850675958987114	3.62385544460304	0.000290243863780384	0.00731788818068022
HS_H3K27ac_101890	19.6978882996704	2.41992200012261	0.767477200958584	3.15308649833521	0.00161553928505321	0.0210173406405135
HS_H3K27ac_101891	27.5799700237615	-0.811596563396413	0.533385088958489	-1.52159589796777	0.128110366019901	0.333939459389061
HS_H3K27ac_101892	229.269561308316	-2.26976184576823	0.747838360318156	-3.03509684205368	0.00240458463657673	0.0275412570267114
HS_H3K27ac_101893	44.5261644037716	0.578958950537357	0.707008595911427	0.818885306183588	0.412851854080147	0.648561861114139
HS_H3K27ac_101897	17.5658732228328	-0.363035537730982	0.564494830119464	-0.643115788419449	0.520148970519943	0.73054492526217
HS_H3K27ac_101901:101902	16.9753972247533	0.615909110932675	0.5950519502051	1.03505099129645	0.300645098362202	0.544698232275961
HS_H3K27ac_101909:101910	21.8788575262477	-0.460358524791129	0.516966103791863	-0.890500404986852	0.373197251048272	0.614088040016004
HS_H3K27ac_10191	76.1225171868376	0.471637715153933	0.665312057850854	0.70889698989893	0.47838840319597	0.6991479477419
HS_H3K27ac_101911:101912	21.1441513555088	2.75415741465625	0.71959509618231	3.82737101637847	0.000129519215050762	0.00455759322773886
HS_H3K27ac_101913	40.2773263656737	-0.290939514202873	0.917557289312865	-0.317080489241985	0.751182528945179	0.880942668163499
HS_H3K27ac_101914	142.470898639682	-0.341169828245771	0.815037604901092	-0.418593971853818	0.675512895893732	0.837012390164947
HS_H3K27ac_101915	25.867376530024	0.340803079514618	0.620267814933495	0.549445048267028	0.582700066225671	0.776918891366384
HS_H3K27ac_101916	155.28160062792	-1.14727518777892	0.506639823982682	-2.26447889303336	0.0235446764995828	0.118709128501291
HS_H3K27ac_101919	23.3073145845779	0.765659148014572	0.629684696070916	1.21594053784712	0.224007574206792	0.460883114457874
HS_H3K27ac_101922	22.3851843941526	1.36324403260892	0.610797638981203	2.23190782937992	0.0256210553259083	0.12507369736337
HS_H3K27ac_101923	29.8934370221469	-1.10695192107716	0.414346541244432	-2.6715606645408	0.00754994241788205	0.0576948775178975
HS_H3K27ac_101924	33.7177605357775	2.59135735024085	0.719836476431971	3.59992503170371	0.000318308939187033	0.00770170503260281
HS_H3K27ac_101926	14.3567456929403	0.977781040595769	0.599469549390466	1.6310770773761	0.102874056794635	0.29278926838595
HS_H3K27ac_101929	25.4117662510454	1.40381926320866	0.583083304605658	2.40757924660195	0.0160586765721175	0.0936939310272133
HS_H3K27ac_101932	25.1828917619858	0.694990505624262	0.559270901329709	1.24267238644433	0.213988583488788	0.449315091929542
HS_H3K27ac_101933	35.3757607472672	2.15852265553799	0.729809394502657	2.95765260326494	0.00309991265760413	0.0323286970722518
HS_H3K27ac_101934	21.4968219432747	-1.33205579318426	0.659123988511605	-2.02094873863145	0.0432850718312775	0.173734902657102
HS_H3K27ac_101935	5.72711120863176	0.792869946412794	1.03723312131107	0.764408627262691	0.444623769141928	0.673883195494417
HS_H3K27ac_101936	24.7785737728295	-0.289324931756861	0.489500087242929	-0.591062063719868	0.554478837125949	0.756640097549635
HS_H3K27ac_101937	28.793317079903	-1.4299347463681	0.446252802103523	-3.20431544547788	0.00135384055892668	0.0189028596018411
HS_H3K27ac_101939	34.5840436917538	-0.51424962617912	0.436339179860973	-1.17855478012076	0.238575506977454	0.477000306430023
HS_H3K27ac_10194	32.666372622969	0.499742856842162	0.553931984075681	0.902173680539602	0.366964613706946	0.608240519864122
HS_H3K27ac_101940:101941	18.230284177487	2.28452692576051	0.787792165784846	2.89991069343083	0.00373268993895378	0.0364720094928134
HS_H3K27ac_101945	24.8209080114471	-1.11418523689283	0.479841006402575	-2.32198837120239	0.0202335617985316	0.108295126707276
HS_H3K27ac_101947	21.8527203788948	1.15978847012167	0.582672640220287	1.99046323795674	0.0465399297391377	0.181247933517022
HS_H3K27ac_101948	27.6828991302637	-0.333610740856995	0.429351934953631	-0.777009985742873	0.437152878901268	0.667110441744271
HS_H3K27ac_101949	18.7240752749605	-0.732108475786926	0.614642306722212	-1.19111305515421	0.23360920542673	0.47125700833107
HS_H3K27ac_10196	29.8699817156198	0.596448862143785	0.631115114426039	0.945071427557586	0.344622411271655	0.587290821081354
HS_H3K27ac_101962	117.749425498119	2.59115145308884	0.752939220171047	3.44138196506778	0.000578750914713668	0.0110118929463329
HS_H3K27ac_101963	23.5226925197065	-1.67024512507258	0.480760959064565	-3.47416963374572	0.00051243695941546	0.0102103565429421
HS_H3K27ac_10197	24.9344925735336	-0.626149047332609	0.537539935208585	-1.16484191465633	0.244082989010122	0.483332303180308
HS_H3K27ac_101976	48.3843778463608	1.30671976382256	0.581566356449577	2.24689710697846	0.0246466036557868	0.122056387247176
HS_H3K27ac_101977:101978	72.3313587489718	-0.188031397985684	0.640554241882109	-0.293544848650446	0.769105724212088	0.889868372239664
HS_H3K27ac_10198	18.7091191639719	0.830571684611938	0.657656306828466	1.2629266624346	0.206615536967405	0.440586059422173
HS_H3K27ac_10199:10200	17.030470474821	2.56451212841146	0.650540529668315	3.94212506593403	8.07628416995104e-05	0.00346430728654738
HS_H3K27ac_102000	13.934592023157	-0.589043748658766	0.558001123499577	-1.05563183271837	0.291136451648638	0.536073658529229
HS_H3K27ac_102001	33.4272145986135	2.00708558586349	0.664783941720584	3.01915473570072	0.00253481031174951	0.0285394341037975
HS_H3K27ac_102004	24.2613771015975	0.219415340938001	0.583299375428961	0.376162482218744	0.706796105394655	0.85517177961731
HS_H3K27ac_10201	14.8955559225018	1.04904546551669	0.677776057160962	1.54777592751046	0.121676254172728	0.323725313945445
HS_H3K27ac_102012	21.1535840816297	1.47125737733672	0.647467130976623	2.27232751586558	0.0230667360706895	0.117127759825612
HS_H3K27ac_102013	154.358296262056	-0.614619507569406	0.484852584027556	-1.26764201701042	0.204925819917481	0.438052271175718
HS_H3K27ac_102014	26.3029416928497	-0.668322976340548	0.514893840422105	-1.29798207683483	0.194293493957914	0.424999133874804
HS_H3K27ac_102015	24.4400780006482	-1.0906854706829	0.589351108382107	-1.85065482217733	0.064219227385614	0.220807434312655
HS_H3K27ac_102016	7.9851434098228	-0.122731555429654	0.767488874570237	-0.159913139455447	0.872949497933249	0.942173306789251
HS_H3K27ac_102019	51.0609939435594	-1.87481865510974	0.440194569805634	-4.25906811148887	2.05280917723079e-05	0.00161890344981347
HS_H3K27ac_102027	94.9756071801519	0.560145825000354	0.800618208485308	0.69964162576329	0.48415114004616	0.703744387800724
HS_H3K27ac_102028	35.3925131494952	0.122600249640431	0.602070123309299	0.203631179980423	0.83864172552216	0.925147702094545
HS_H3K27ac_102035	169.130139896764	-1.14355935811511	0.734334108372716	-1.55727392351315	0.119405463793384	0.320000538484248
HS_H3K27ac_102036	57.4528668422466	1.35004869582335	0.638119878741797	2.11566625770268	0.0343732022820588	0.150487247426464
HS_H3K27ac_102038	21.9276467401326	-1.20272635948053	0.581945355502531	-2.06673418407461	0.0387592081938379	0.162141853688246
HS_H3K27ac_102039:102040	168.187181778949	-0.424516006690808	0.661086229458076	-0.642149220138505	0.520776300258065	0.730927418814567
HS_H3K27ac_102041	23.6041986292076	-1.52808910812053	0.48933451827274	-3.12279034292206	0.0017914531151777	0.0225806710550298
HS_H3K27ac_102042	19.5540950569888	-0.405724268597404	0.556024186607192	-0.729688165317225	0.465580816748477	0.690234484824731
HS_H3K27ac_102043	21.2304580411431	-0.867668274361738	0.530879062332375	-1.634399123879	0.102175072097642	0.291463878040377
HS_H3K27ac_102044	21.0877328556219	0.162561627580522	0.645921256661577	0.251674063833596	0.801293005889331	0.906004350894442
HS_H3K27ac_102045	32.3180400139856	-1.57210042500304	0.614509914360827	-2.55829952985906	0.010518544798784	0.0714723690235328
HS_H3K27ac_102046	15.479782828628	2.48472543550155	0.879728192602687	2.82442401686646	0.00473656774256462	0.0425717835984515
HS_H3K27ac_102047	22.1446435701662	-1.31862842372535	0.514548853543085	-2.56268848846038	0.0103865192337115	0.070804716887527
HS_H3K27ac_102048	30.1708290844008	0.0894922334781994	0.547917272114471	0.163331652482571	0.870257313441305	0.940606191477525
HS_H3K27ac_102049	35.3683402667882	-1.20412599675491	0.509549265831613	-2.36311987377651	0.0181218068334966	0.100980135436426
HS_H3K27ac_10206	22.0347655115256	-1.44220603740811	0.553831616015987	-2.60405147648067	0.00921289184382702	0.0653928201244639
HS_H3K27ac_102063:102064	20.0688215594116	0.356370511563533	0.510821678103874	0.697641714984277	0.485401286914803	0.704818510967568
HS_H3K27ac_10207	81.5825068435641	-0.547463743802628	0.464522296378783	-1.1785521342472	0.238576561107471	0.477000306430023
HS_H3K27ac_102071	18.7643705194864	0.558516026493617	0.593689922812823	0.940753758877097	0.346831062623615	0.589703794814279
HS_H3K27ac_102072	21.6083420956718	-0.402258551539677	0.525056385988991	-0.766124481624935	0.443602237333405	0.672935796748087
HS_H3K27ac_102073	23.5447412535895	-0.442710616888265	0.47857849310252	-0.925053305296417	0.354938180431998	0.597637030169275
HS_H3K27ac_102074	27.626005293971	0.340400152861788	0.506624362569941	0.671898507081358	0.5016483108802	0.716723610600906
HS_H3K27ac_102075	32.1537890526513	0.420059923985142	0.5066316030078	0.829123018562809	0.407034799720689	0.643792983575617
HS_H3K27ac_102076	25.0014778468191	0.308530554703161	0.507610047618662	0.607810180571804	0.543313376369049	0.748394335499308
HS_H3K27ac_102077	33.8141573156595	1.08278725343089	0.493995474578978	2.19189711070475	0.0283869367603215	0.133793567071059
HS_H3K27ac_102078	32.1242862121593	0.818704453069973	0.519651013317461	1.57548899566913	0.115143616535859	0.313170254466444
HS_H3K27ac_10208	31.0271368692234	2.57847963722008	0.764266582716697	3.3737961275953	0.000741392548639557	0.0127935990112691
HS_H3K27ac_102080	10.1139127339221	0.512617121163797	0.886863058558486	0.578011583881968	0.563256298502165	0.763067574354218
HS_H3K27ac_102081	241.516461032224	-1.17146830997807	0.669120202345563	-1.75075913994459	0.0799874075954625	0.251490147939291
HS_H3K27ac_102082	36.3921462123674	0.223768212038978	0.612334904949235	0.365434356641042	0.714787199052704	0.859998549504658
HS_H3K27ac_102083	27.6625264133021	-0.798769126184794	0.539966220158031	-1.47929462319146	0.139061589282498	0.350391560865477
HS_H3K27ac_102084	27.8481203504269	-0.86456036044618	0.571228836194381	-1.51350965789126	0.130150249811843	0.33704817319805
HS_H3K27ac_102085:102086	30.9083899735209	-0.413961397819318	0.436049878349244	-0.949344142432635	0.342445609543235	0.585543061245175
HS_H3K27ac_102087:102088	28.3703763355413	-0.136819666242152	0.456580860596205	-0.299661413891709	0.76443543396673	0.88740197744971
HS_H3K27ac_102089	20.427957271154	-1.74394471368137	0.540945303878194	-3.22388363699346	0.00126464776780359	0.0181115445283755
HS_H3K27ac_102099:102100:102101:102102:102103	13.2472822070734	0.696270699476982	0.775923081343962	0.897345002639932	0.369534849722091	0.610485204300581
HS_H3K27ac_10209:10210	22.6874805246655	0.154013216714276	0.512782725444813	0.300347903843051	0.763911796902203	0.887287602915805
HS_H3K27ac_102104:102105:102106:102107	53.6184520020637	-0.679694776195138	0.433709469730651	-1.56716609535238	0.117075873149348	0.316434112649904
HS_H3K27ac_102108:102109	4.57083387344027	-0.0768881201618592	1.00304452177467	-0.0766547431272764	0.938898208306078	0.973783512272061
HS_H3K27ac_10211	26.31107613775	-0.608478290735962	0.50309227166872	-1.20947652150903	0.22647982583696	0.463704760010584
HS_H3K27ac_102115:102116:102117	21.3258152004576	-0.0970472418086746	0.535838394084569	-0.181112893140983	0.856278964691552	0.933365542639443
HS_H3K27ac_102118	22.4463256299995	-0.656605816668674	0.597722290331128	-1.09851318461777	0.271980463625654	0.514819930187601
HS_H3K27ac_102119:102120:102121	16.9427894435182	-1.98563948966602	0.458433844203797	-4.33135449044923	1.48194868513705e-05	0.00133642015829372
HS_H3K27ac_10212	24.9476473139383	-1.12160097013727	0.489845607748671	-2.28970302559645	0.0220385379083458	0.114051034854743
HS_H3K27ac_102122	30.6851967658236	-1.48110460262423	0.443348304468916	-3.34072463499873	0.000835600535042888	0.0137388453284773
HS_H3K27ac_102123:102124:102125	51.9463153094354	-0.892916011420903	0.480150207322132	-1.85965974356405	0.0629336809453697	0.218201925005218
HS_H3K27ac_102126	87.7914109343327	-0.1128907246938	0.525876600976521	-0.214671511309248	0.830023435426732	0.920814404600863
HS_H3K27ac_102127	48.8998425378141	-1.43814439610254	0.547708988868793	-2.62574546945596	0.00864594429996107	0.062858113505285
HS_H3K27ac_102128:102129:102130:102131	56.7500862306495	-1.39548387331214	0.584463704453763	-2.38763136646158	0.0169573412132044	0.096775758066904
HS_H3K27ac_10213	22.8349386997019	0.290907237914117	0.632389481584443	0.460012771220124	0.645507053593808	0.818881256713936
HS_H3K27ac_102132	11.5223178716213	2.33499519042781	0.925416296857865	2.52318356436556	0.0116297675557568	0.0758979667324252
HS_H3K27ac_102133:102134	140.835854672063	0.0546522354626836	0.711915181240589	0.0767679028384338	0.93880818518599	0.973718475591824
HS_H3K27ac_102135	28.9925677389581	0.696917043590711	0.489406323248777	1.42400498417028	0.154445029271551	0.372052853351011
HS_H3K27ac_102136	217.059663633395	1.27526760350975	0.77009763160447	1.65598172384036	0.0977255200069134	0.283690249282944
HS_H3K27ac_10214	55.7901945845532	-0.744287002839605	0.59307698678171	-1.25495849514989	0.209493827350965	0.444025268744946
HS_H3K27ac_102141	25.7604727796193	0.304903173325393	0.524398415370108	0.581434200387886	0.560947853066899	0.761358076778078
HS_H3K27ac_102142	6.47488909846091	1.32612849133203	1.23625802707058	1.07269555569593	0.283407735076451	0.528176724712564
HS_H3K27ac_102143	39.9006974355434	-0.767969058763518	0.463391904009577	-1.65727767817809	0.0974633480980332	0.283347459528821
HS_H3K27ac_102144	20.4861714908816	-0.174696039876012	0.574372224117439	-0.304151267315275	0.761012650083661	0.885868229537005
HS_H3K27ac_102145	205.092352211472	1.31156233884147	0.709859769207365	1.84763582292595	0.0646550437778435	0.221518596412751
HS_H3K27ac_10215	28.7826180246044	0.26119794217733	0.530911157480856	0.491980510292343	0.622733121470246	0.803690979287777
HS_H3K27ac_102159	25.978494782794	0.0968129767661653	0.602751754051525	0.160618324402071	0.872394021502771	0.941973080013563
HS_H3K27ac_10216	179.135870682293	-0.902456964814699	0.627210323328068	-1.43884265173783	0.150195108887074	0.366100577912242
HS_H3K27ac_102160	43.7632023804901	-0.0302862281429772	0.534415403225012	-0.0566716976348554	0.954806719785393	0.980373078669935
HS_H3K27ac_102161:102162:102163	22.5320186949024	-0.649442552649675	0.474652484455736	-1.36824850583973	0.171234303210083	0.395097468562338
HS_H3K27ac_102164:102165	35.8915453478365	-0.0161910911275289	0.552357613655916	-0.0293126965705499	0.976615200855259	0.99025531075769
HS_H3K27ac_102166:102167	18.9258474690737	0.268706526147566	0.608311252831159	0.441725391231826	0.658687933468381	0.826804355110005
HS_H3K27ac_102168	24.8565239920364	-0.46536151828868	0.583433053639098	-0.797626249294654	0.425087413614015	0.657639249411274
HS_H3K27ac_102169	56.8439208057717	-0.503469925434115	0.523503573488098	-0.96173159254578	0.336184448389233	0.579479247934362
HS_H3K27ac_10217	21.6612294099509	-0.305047853455858	0.517744535260749	-0.589186041919743	0.555736479484241	0.757370490430312
HS_H3K27ac_102170	19.828513484264	-1.15381447795371	0.567146514349416	-2.03442046942186	0.0419092197648953	0.170118441287993
HS_H3K27ac_102171	21.4508626734955	-0.618474177748275	0.576763868848264	-1.07231782563513	0.283577302930086	0.528433087994451
HS_H3K27ac_102172:102173	17.1584564674988	-0.225314021169981	0.546975136903944	-0.411927354587507	0.680392670250647	0.839940333290201
HS_H3K27ac_102174	24.6215131171119	-1.08931974254966	0.49253936331303	-2.21163996969182	0.0269915513737545	0.129198447733161
HS_H3K27ac_102175	39.1862559487255	0.990519291558968	0.606874002183044	1.63216629480893	0.102644459052129	0.292307943943321
HS_H3K27ac_102176	31.0970154102269	-0.471804803233547	0.479884703826878	-0.98316282946946	0.325527305671342	0.569107789730072
HS_H3K27ac_102177	38.1627386272278	0.231303901961848	0.652888520496245	0.354277789699901	0.723130710994875	0.865237504621832
HS_H3K27ac_10218	23.7711059088966	-0.48530886624233	0.587985864306814	-0.825375056957309	0.409158691387365	0.645376818142132
HS_H3K27ac_102187	17.5115638278283	-1.07470067288923	0.560643274379318	-1.91690638593502	0.0552498256544829	0.201229721598007
HS_H3K27ac_102189	27.8365825997993	0.801762366803849	0.682333579017259	1.17502991419329	0.239982748094695	0.478703135902826
HS_H3K27ac_10219	17.5495517020527	-1.15750433368068	0.618745061883755	-1.87072900453812	0.0613826524414339	0.2145563864412
HS_H3K27ac_102190	27.5591838425893	-0.65458058115486	0.429988387642384	-1.52232153231837	0.127928535371687	0.333709518613915
HS_H3K27ac_102191	19.4235251922305	-0.991499737850323	0.504132536726055	-1.96674419050462	0.0492127095518032	0.187418402209784
HS_H3K27ac_102192:102193	45.6312988723493	-1.48374861441176	0.425532997112331	-3.48680037618817	0.000488836089192182	0.00992880412270342
HS_H3K27ac_102194	294.152801736525	0.143734637190593	0.765111375443413	0.187861064158525	0.850985565548261	0.9307650173162
HS_H3K27ac_102195:102196	21.9301332376888	-0.606706353309391	0.456620733301479	-1.32868770308075	0.183951023561615	0.412267726241894
HS_H3K27ac_102197:102198:102199	46.0513678348119	-0.175995919357743	0.432428251203004	-0.406994498782462	0.684012028639079	0.842098183344501
HS_H3K27ac_102200:102201:102202:102203:102204	51.8494792841094	-1.12931324662096	0.432817151728082	-2.60921555930033	0.00907500564105098	0.0647001018752994
HS_H3K27ac_102205	431.422471640091	0.493042838348168	0.801411592453986	0.615218001574486	0.538410761014983	0.744489312507859
HS_H3K27ac_102207	53.3668884542187	-1.00526233799742	0.543218518135995	-1.85056713723031	0.0642318511158136	0.220812691186094
HS_H3K27ac_102208	87.0131379456094	0.360362552429267	0.642870628745607	0.560552211153929	0.575102837372844	0.771868624737046
HS_H3K27ac_102209:102210:102211:102212:102213	71.989090751798	-0.280499894429784	0.510227746234382	-0.549754294038199	0.582487911662197	0.776762370841569
HS_H3K27ac_10220:10221:10222:10223	69.3599997022357	-0.944029322162877	0.481680466044388	-1.95986631950294	0.0500114171725073	0.188886096263106
HS_H3K27ac_102214	23.140248315788	1.41786620509994	0.547524477031787	2.58959419090523	0.00960891314846335	0.0672397562014379
HS_H3K27ac_102215	20.7325510580684	0.71149847031391	0.543378215742597	1.30939822337477	0.190399492975875	0.419857447987078
HS_H3K27ac_102217:102218	10.8805655336996	-0.921701212941503	0.639797237688434	-1.44061455512309	0.149693606098117	0.36530281939984
HS_H3K27ac_102219	26.2710412646347	1.15297579061529	0.565529891120688	2.03875305040108	0.0414746801967581	0.16913470430084
HS_H3K27ac_102221	24.3345483069629	-0.585010723766737	0.487695999221204	-1.19953972290307	0.230318148600643	0.467588604910498
HS_H3K27ac_102227	81.3754093170668	-0.344614534003848	0.468896264520224	-0.734948345891514	0.462370953113662	0.688106495273293
HS_H3K27ac_102228	20.2501748879243	1.4362808556051	0.526154886972286	2.72976815604633	0.00633788805634577	0.0515111849410282
HS_H3K27ac_102229	41.4321588660136	2.70998205536152	0.690411345649952	3.92517022270302	8.66684290637796e-05	0.0036224027237826
HS_H3K27ac_102230	193.105348387965	-0.829007072879074	0.657405862622302	-1.26102780643342	0.20729882900267	0.441449341147269
HS_H3K27ac_102231	14.6837469167934	0.631310030902854	0.593749992481211	1.06325901287962	0.287664507027405	0.532596946839395
HS_H3K27ac_102235	26.280767051298	-0.08979165651365	0.616154746149339	-0.145729067372771	0.884135273878057	0.947981903605259
HS_H3K27ac_10224	71.5542199426436	-1.22219495780873	0.460088992920506	-2.65643163956305	0.0078972460453149	0.0592517854201842
HS_H3K27ac_10225	30.633835637667	-1.38130521061867	0.410864367616833	-3.36194939130585	0.000773943068988029	0.013157696249068
HS_H3K27ac_102252	276.801811232077	-0.562167295235706	0.754032585615051	-0.74554774682205	0.455940658024276	0.683156217406305
HS_H3K27ac_10226	88.8307572191976	-0.193421732935998	0.559171770291715	-0.345907542569774	0.72941220001988	0.86894683784201
HS_H3K27ac_10227	22.7569686613705	-0.246887646766274	0.547538137193786	-0.450904932452029	0.652058068406944	0.822712087867547
HS_H3K27ac_102276	33.4836446433224	-0.182142318785645	0.453407439857883	-0.401718857641012	0.687890944630934	0.843965051707657
HS_H3K27ac_10228	32.1005357310944	-2.10863679802742	0.419264620501306	-5.02936974626232	4.92094653495612e-07	0.000213344589004036
HS_H3K27ac_102287	19.7719387694946	0.933914408180902	0.607322908054466	1.53775593806046	0.124108300716366	0.327798198528127
HS_H3K27ac_102288	21.8530699329714	1.0061337488657	0.63078900064198	1.59504009715089	0.110703269517809	0.305996335703461
HS_H3K27ac_102289:102290	30.8276523087089	-0.759463764186608	0.397684619609846	-1.90971369456453	0.0561700867505597	0.203169854115723
HS_H3K27ac_10229	31.9387915529699	0.435409599301604	0.53221624701247	0.818106553014347	0.41329634738177	0.648861394939283
HS_H3K27ac_102291	13.1764155883665	-0.156380327027051	0.616599364979393	-0.253617398766341	0.799791153755983	0.905566911875789
HS_H3K27ac_102292	196.245030048475	-0.873043560687506	0.624263760575455	-1.39851712661123	0.161957833305244	0.382830065755821
HS_H3K27ac_102293:102294	25.2146398120634	0.439105794277955	0.536777241854655	0.818041004795158	0.413333773632001	0.648861394939283
HS_H3K27ac_102295:102296:102297:102298	46.187942108287	0.414251044591288	0.447497685563573	0.925705445983672	0.354599076899271	0.597298870388027
HS_H3K27ac_102299	30.0958353461972	0.967233000928891	0.534476872196272	1.80968167425905	0.0703451660050083	0.233106236628663
HS_H3K27ac_10230	43.215098859893	-0.22034243762562	0.460745031266469	-0.47823074080681	0.63248598511554	0.810161922894022
HS_H3K27ac_102300:102301:102302:102303	61.254516004936	-0.849457855623831	0.409104118842354	-2.07638548843641	0.0378583123086883	0.159874114507227
HS_H3K27ac_102304	14.0776298300329	-0.806579291885138	0.5643893322159	-1.42911859924488	0.15297014856822	0.370149195961651
HS_H3K27ac_102305	18.9442237391176	-0.499709494875739	0.4897421282066	-1.02035227540183	0.307561419254104	0.552011573895426
HS_H3K27ac_102306	42.1341196948536	-0.849139144233355	0.458947038971406	-1.85018983047902	0.0642861941758656	0.22089721299446
HS_H3K27ac_102307:102308	37.9215176895386	-1.00275641169912	0.42705430896489	-2.34807702591654	0.0188706184506141	0.103438730630569
HS_H3K27ac_102309	20.7024415430836	-0.734769355012847	0.497842908123837	-1.47590603988292	0.139969117857779	0.351510439281274
HS_H3K27ac_10231	162.04731356391	-0.445874907148717	0.688364986116658	-0.647730369994667	0.517159357806613	0.728095993853412
HS_H3K27ac_102310	172.795631594183	0.0643337114667863	0.674501022890877	0.0953797092716855	0.924013232248948	0.967295400333206
HS_H3K27ac_102311	66.0922140358401	2.42164575385612	0.710815377067499	3.40685617107318	0.000657157467493474	0.0118069733297744
HS_H3K27ac_102312	144.894529462651	0.70306732185369	0.705356141624294	0.996755086352074	0.318883403893395	0.562997415313718
HS_H3K27ac_10232:10233:10234	38.3130928717694	0.0718411584545347	0.455560063145183	0.1576985435434	0.874694348217321	0.942841592000602
HS_H3K27ac_102340	24.5551806241763	0.4685172759115	0.619934137296821	0.755753309463545	0.449797115255671	0.678263377063481
HS_H3K27ac_102341	24.1854661808646	0.514341379028039	0.629665283394247	0.816848876049593	0.414014796824576	0.649244267634897
HS_H3K27ac_102342:102343:102344:102345	36.7250435773921	-0.225672290596133	0.43876837963499	-0.514331253277343	0.607020414514899	0.792536593017304
HS_H3K27ac_102364	21.3754423245499	-0.735496950363696	0.4810087749558	-1.52907179381765	0.126246646888692	0.331479401790255
HS_H3K27ac_102365:102366	59.7522172812212	-0.349013049465493	0.579258342916924	-0.602517087122123	0.546829992650818	0.750656676475183
HS_H3K27ac_102382:102383	36.8785442344374	-0.28915631819035	0.623721114359181	-0.463598732724374	0.642935262474713	0.816989334109072
HS_H3K27ac_102384	15.3781169258865	-0.0354198107512959	0.630829650206561	-0.0561479802664601	0.955223921472298	0.98065728429215
HS_H3K27ac_102385	56.1767893753492	-0.116679593370811	0.645472829787271	-0.180766080284533	0.856551188460887	0.93346246182631
HS_H3K27ac_102386	15.7669194647945	1.12586920418842	0.653743432271586	1.72218816834047	0.0850354374405427	0.260690099714286
HS_H3K27ac_102387:102388:102389:102390	44.3792826334214	0.280112842167548	0.538690192780267	0.519988754058878	0.603071413369411	0.789778624502794
HS_H3K27ac_102391	22.7449003692314	2.60559346943788	0.708789814683937	3.67611584627491	0.000236812017685617	0.00644381769650496
HS_H3K27ac_102392	34.6626122213744	1.69373835356336	0.629828348503524	2.68920628547079	0.00716221443494401	0.0555855205199247
HS_H3K27ac_102393	20.1211562693788	-0.0187420027849779	0.616244771838762	-0.0304132442844995	0.975737482330792	0.989900338546318
HS_H3K27ac_102398:102399	16.8126153952001	0.0252119633890189	0.567190846693411	0.0444505822616826	0.964545242651238	0.985177442167637
HS_H3K27ac_102408	26.357240241775	1.06276214847901	0.716771582534614	1.48270686837349	0.138152309001508	0.348939077918782
HS_H3K27ac_102417	17.7158299404284	0.194461639172205	0.706980910556491	0.275059250212481	0.783270718053379	0.897417974277795
HS_H3K27ac_102418	26.3824966893452	-0.615435205767323	0.537607023110484	-1.14476779378093	0.252305359836004	0.493344863231718
HS_H3K27ac_102420:102421	35.0321725255676	-0.826316530567617	0.465819896973179	-1.77389702744963	0.0760801845337037	0.244318589591028
HS_H3K27ac_102422	24.2872424912414	-0.628528314579166	0.479357431035582	-1.31118925854831	0.189793830451617	0.41911180100685
HS_H3K27ac_102427:102428:102429:102430	171.365242974139	-0.296125071116156	0.52904853184495	-0.55973139190743	0.575662666793741	0.772263987923389
HS_H3K27ac_102431	32.5854776363494	-0.412660537430133	0.64468334030693	-0.640098032056587	0.522108868340571	0.732027222932943
HS_H3K27ac_102432	26.4258975640298	-0.853721906124164	0.482884149372324	-1.76796423579832	0.077066882793268	0.246441566519
HS_H3K27ac_102435	203.928798764464	-0.688390703599112	0.833058107696723	-0.826341760843558	0.408610250332006	0.645077903200712
HS_H3K27ac_102436	30.6427387489274	0.908631236076428	0.511223664757753	1.77736536611033	0.0755081452658644	0.243084282570972
HS_H3K27ac_102437	25.1970534723404	2.20326255142842	0.636532470777181	3.4613513883091	0.000537470774280594	0.0105431522951103
HS_H3K27ac_102462	45.7274343385588	2.13578318576012	0.642815753068027	3.3225433190871	0.000892008198032133	0.0143486120158183
HS_H3K27ac_102468	30.0582593512571	-2.02540730495759	0.492830097522914	-4.10974758874872	3.9609183156519e-05	0.00238095943136134
HS_H3K27ac_102469	192.883381836181	-1.18047930354988	0.663670924790218	-1.77871179745146	0.0752870240295295	0.242713327173429
HS_H3K27ac_102470	18.1297814941574	0.859840188838632	0.550651597505109	1.56149585824211	0.118406800318166	0.318521530763062
HS_H3K27ac_102471	27.5858790673297	0.265854494914245	0.529637726659182	0.501955358412979	0.615698923360149	0.798631921039841
HS_H3K27ac_102473:102474:102475	28.9174878028349	-1.14676838372478	0.428933377425201	-2.67353496855058	0.00750564506396738	0.0574750212567522
HS_H3K27ac_102476:102477	20.2443030833119	-1.20298576715419	0.510317736598904	-2.35732697666298	0.0184070310342069	0.101823383775963
HS_H3K27ac_102478:102479:102480:102481	60.4073531714162	-1.58743961414563	0.453680978431096	-3.49902175673148	0.000466968476008921	0.0096720269005311
HS_H3K27ac_10248	29.3737934570496	0.303722158583319	0.653317433572627	0.464892168761567	0.642008678920402	0.816591122318555
HS_H3K27ac_102488	36.1076268119013	1.25094132961987	0.611669110055843	2.04512751920016	0.0408422878577205	0.167610429769319
HS_H3K27ac_102489	22.4019719412988	-0.980802523478427	0.512293424721083	-1.91453271923688	0.0555521225827906	0.201856367134164
HS_H3K27ac_10249	32.5545835185142	1.21901117178485	0.597309203301475	2.04083775211745	0.0412669567436867	0.168634866454827
HS_H3K27ac_102490	35.4640723559277	0.281517512358643	0.614053304908714	0.458457775747162	0.64662359143453	0.819568501645401
HS_H3K27ac_102491	39.260543507723	0.586830983898706	0.565327609440078	1.03803701446658	0.299252822946118	0.543562689062066
HS_H3K27ac_102492	24.3841469475269	-0.715496153768176	0.490502513982656	-1.4587002785341	0.144647619413593	0.358411583596339
HS_H3K27ac_102493:102494	26.2618080579284	0.520984845355893	0.477730201606376	1.0905419912831	0.275474466593229	0.518620620903255
HS_H3K27ac_102495:102496	47.5837879922094	-0.24546101505898	0.555860935491889	-0.441587093796704	0.658788025013778	0.826833865560157
HS_H3K27ac_102497:102498	12.8167936915135	-1.15581651784276	0.568017578446521	-2.03482526192907	0.0418684582581483	0.170001487990654
HS_H3K27ac_102499	34.2539062871112	0.0356932209258579	0.519679438477468	0.0686831501943395	0.94524183072426	0.97587656900388
HS_H3K27ac_102500	36.5690148927099	0.9190766355181	0.584250720193447	1.5730860121384	0.115698903377854	0.314201059714077
HS_H3K27ac_102501	30.9310073228167	1.06666673928642	0.632130273859387	1.68741600172703	0.0915233890676241	0.27223320483182
HS_H3K27ac_102502	19.2782593748152	0.192810521337658	0.569812659695971	0.338375285379818	0.735080396256451	0.871766171106812
HS_H3K27ac_102503	12.5810045790436	1.96990398906237	0.861473805716084	2.28666730896702	0.0222152492196212	0.114633001401653
HS_H3K27ac_102506:102507	145.179393502114	-0.478717877027814	0.662205130615031	-0.722914781078786	0.469732241872576	0.692960905310554
HS_H3K27ac_102508	33.3637953862497	-0.938480219559229	0.410709957014047	-2.28501940002183	0.0223116902427301	0.114926880225149
HS_H3K27ac_102509:102510	30.0098309284265	1.06722012085426	0.517148093751817	2.06366441982173	0.0390495450721127	0.162897470218982
HS_H3K27ac_102511:102512:102513	4.65887123059008	-0.806712821430369	1.02593195684064	-0.786321954444859	0.431678893589016	0.662774081098939
HS_H3K27ac_102514:102515	39.5640548761776	-0.0965550463101004	0.507055901514951	-0.190422882411227	0.848977768144906	0.929957025483785
HS_H3K27ac_102516:102517	31.2120134699892	1.62148714368702	0.621062882182793	2.61082603743461	0.00903238275316905	0.0645528687342182
HS_H3K27ac_102518	25.959697240407	-0.00393042224498808	0.510347732485252	-0.00770145921066018	0.993855185344248	0.997428348078528
HS_H3K27ac_102519:102520	26.8934019448476	0.715400568698073	0.507090632697118	1.41079428916483	0.158305278887888	0.377447121111078
HS_H3K27ac_102521	26.6249751088479	-1.46027925523536	0.491626283034911	-2.97030347161415	0.00297505694209339	0.0314778509224876
HS_H3K27ac_102522	40.7495558128125	3.32101749081526	0.799193238654974	4.15546244660986	3.24630264316107e-05	0.00212252835663569
HS_H3K27ac_102523:102524	24.0033810391449	0.439509646446938	0.544033224456468	0.8078728038826	0.419163808699396	0.65343580072764
HS_H3K27ac_102525:102526	34.5408412996542	-0.868038035050389	0.509717243285642	-1.70297953715477	0.0885718978966901	0.267245122094584
HS_H3K27ac_102527	32.2828934647626	-0.237852626733747	0.467727060209465	-0.508528684714604	0.611082627843768	0.795241880511293
HS_H3K27ac_102528	29.7738927820294	1.92202681299186	0.639080373274039	3.00748840579351	0.00263416172665921	0.0292060121021755
HS_H3K27ac_102529:102530	27.4048176380545	-0.0220876241849243	0.46242524029826	-0.0477647460823677	0.961903733021886	0.983874331916733
HS_H3K27ac_102531	28.9587710267803	1.11445067113135	0.629992260030148	1.76899105249011	0.0768953677708764	0.246165614567772
HS_H3K27ac_102532:102533	81.6690250338702	-0.892509629988521	0.577096625647025	-1.54655146179007	0.121971441707845	0.324292832931888
HS_H3K27ac_102544	20.2232452352037	3.37992715707079	0.836755864885512	4.03932293624645	5.36057173800713e-05	0.00277935972115132
HS_H3K27ac_102545	40.6894420795316	1.00458656710544	0.606821873265997	1.65548839183832	0.0978254691766032	0.283826035672245
HS_H3K27ac_102546:102547	15.2338735692232	-0.0292188868254868	0.527595347071457	-0.0553812443336984	0.95583473775635	0.980915092956008
HS_H3K27ac_102550	18.6028609173601	-1.18177413597999	0.515110512554576	-2.29421475038287	0.0217781664550702	0.11327951575331
HS_H3K27ac_102551	20.0927148338385	-1.03139562258399	0.555511095904352	-1.85666070432835	0.0633594415039604	0.21902722270343
HS_H3K27ac_102552	49.6551857111879	-0.228941201594013	0.510812863907401	-0.448189968911031	0.654016101551363	0.824074158921876
HS_H3K27ac_102553	23.8894593963234	0.107602353477219	0.550649942917304	0.195409724201822	0.845072204542089	0.928196755777553
HS_H3K27ac_102554:102555	20.1453932650836	0.410935695128702	0.578096347608424	0.710842918881493	0.477181581287827	0.698346046170952
HS_H3K27ac_102556	63.9390227942687	-0.0531604471131637	0.607507005008289	-0.0875058998084118	0.930269396053674	0.970257183234235
HS_H3K27ac_102557	20.4494827376191	-0.257431256183768	0.490704730851855	-0.524615394958333	0.599850582477119	0.787647764503605
HS_H3K27ac_102558:102559	29.4443507001661	-0.775810788901663	0.562911396306305	-1.3782111962777	0.16813809142941	0.391013205055633
HS_H3K27ac_102560:102561	24.9071480500451	-1.00927988591567	0.548862111826749	-1.83885873003064	0.0659359673129798	0.224035219792058
HS_H3K27ac_102562:102563	23.5224356371643	0.0679523479423321	0.507097354527726	0.134002568413353	0.893400543454329	0.952494273688889
HS_H3K27ac_102564	71.4681495053793	-0.235786273458	1.04395532970624	-0.225858584892083	0.821311409972083	0.916436064604797
HS_H3K27ac_10257	23.0131694009695	-0.436107131478147	0.491145728836942	-0.887938356933023	0.374573910663317	0.615444186195188
HS_H3K27ac_102572	18.7959908059809	0.0654225054282576	0.585027861286212	0.111828016676715	0.910959772754267	0.961418471456075
HS_H3K27ac_102575	26.8662504403724	-1.22091663148611	0.568430116023632	-2.14787464117287	0.0317237154058907	0.143477080561262
HS_H3K27ac_102577:102578:102579	32.5130759670842	0.0513164836019762	0.477553202673499	0.107457102820565	0.914426355201371	0.962921597681466
HS_H3K27ac_10258	223.843921688141	-0.46879970979888	0.708011345322947	-0.662135872392052	0.507884147734587	0.720810524537332
HS_H3K27ac_102580	22.6351248596245	-0.426141075032998	0.470352467375679	-0.906003698483059	0.364933894854978	0.606585421508249
HS_H3K27ac_102581	20.1507947879248	0.87357368166219	0.61662474839703	1.41670227141081	0.156569992683048	0.374871974689677
HS_H3K27ac_102582	30.2717855481442	-1.98394056800707	0.459561634280135	-4.31702827220281	1.58143909045291e-05	0.0013930272271731
HS_H3K27ac_102583:102584	36.5043405162265	-0.917271469512006	0.511401934667189	-1.79364098438335	0.0728704904927316	0.237913675041574
HS_H3K27ac_102585:102586:102587	31.0351615378722	-0.838096933896042	0.463018831270295	-1.81007094591967	0.0702847858803388	0.233036134079672
HS_H3K27ac_102588	23.3216812198662	0.542684117308275	0.554361495625842	0.978935444814068	0.327611877407271	0.571165654996556
HS_H3K27ac_102589	5.11787724985435	0.224980495191232	1.27784569684024	0.17606233346291	0.860244972167434	0.934813985919617
HS_H3K27ac_102593:102594:102595	32.0645758899235	0.837079329771776	0.573552539422763	1.45946408085689	0.144437419870004	0.358164609995558
HS_H3K27ac_102597:102598:102599	64.64920553235	0.799165446415354	0.563100138029154	1.41922438380574	0.155833609216544	0.373739091594897
HS_H3K27ac_10259:10260	24.7652167065738	0.158508619565232	0.51320864609507	0.308858045886991	0.757429511994354	0.884056405162439
HS_H3K27ac_102600:102601	36.7019880626341	0.174533132009115	0.456092087760399	0.382670817347752	0.701963854792137	0.852314669235567
HS_H3K27ac_102602	44.0681477813915	2.25518516092155	0.659455264448575	3.41976974405882	0.000626741607462263	0.0114981118577457
HS_H3K27ac_102603	6.11677437708307	0.980889979257087	1.04573788846272	0.937988371731505	0.348250385985573	0.590839308177539
HS_H3K27ac_102604:102605	32.684284763015	1.06116354339842	0.49456406693633	2.14565435368564	0.0319005655004069	0.143812768158278
HS_H3K27ac_10261	22.6430016138375	0.134637857239608	0.567715297903372	0.237157352878879	0.812534720042061	0.911917814834347
HS_H3K27ac_102612:102613:102614	18.2263208761762	-0.0498967859003009	0.622553840675805	-0.0801485472262705	0.936119111805198	0.972627429736741
HS_H3K27ac_102615	27.534696669275	-0.486484860639017	0.563687254151723	-0.863040377542534	0.38811526721048	0.62739815949321
HS_H3K27ac_102616:102617:102618:102619:102620:102621:102622	96.9940171514424	-0.561856378945851	0.518768685377726	-1.08305762237123	0.27878284731135	0.522970917548699
HS_H3K27ac_10262	26.1360611772568	-0.058755195557822	0.520556894369455	-0.112869882607148	0.910133713912592	0.96119099138521
HS_H3K27ac_102623:102624:102625:102626:102627:102628	87.4246992253926	-0.289767870007498	0.654995771749384	-0.442396550490054	0.658202274758249	0.826514893649647
HS_H3K27ac_102629:102630:102631	66.1997059368264	0.421726906301125	0.48569184841688	0.868301388371557	0.385229362330649	0.624595987500094
HS_H3K27ac_10263	28.4334634035533	0.433723946317641	0.574846668618682	0.754503713763969	0.45054681622728	0.678749100283249
HS_H3K27ac_102632:102633	19.6536895584264	0.292873970878896	0.553085117543848	0.529527845875689	0.596439332929501	0.785445817272301
HS_H3K27ac_102634	25.5629351644991	-0.653447691457816	0.481950372167771	-1.35584020512043	0.175150016009666	0.400253818712475
HS_H3K27ac_102635:102636:102637	34.6080521500024	-0.698838915297727	0.50616722688439	-1.38064828811476	0.167387128415566	0.390004678704574
HS_H3K27ac_102638	76.5775174871273	0.162433934149114	0.475301592977153	0.341749189460262	0.732539650558203	0.870642080177413
HS_H3K27ac_102639	29.3460388345853	0.278879202738457	0.47999721163235	0.581001714135086	0.561239298275854	0.761608650309925
HS_H3K27ac_102640	10.9788711412305	-0.878646844744243	0.616050727172278	-1.42625729666338	0.153794086178516	0.371327130144021
HS_H3K27ac_102647:102648:102649:102650:102651:102652:102653:102654:102655:102656:102657:102658:102659:102660:102661	308.621119294032	-0.527438437199714	0.562149022273278	-0.938253765997497	0.348114013556294	0.590744677361279
HS_H3K27ac_10264:10265	133.025719721895	-0.279659328308902	0.70802353369623	-0.394985922076548	0.692853277587956	0.847100823558618
HS_H3K27ac_10266	31.1810446174827	-0.705047250443453	0.448678937670445	-1.57138477260395	0.116093300829993	0.314696714934292
HS_H3K27ac_102662:102663:102664	81.4963161260687	-0.434137296950011	0.507492395914283	-0.85545576730836	0.392298881854342	0.63129817807683
HS_H3K27ac_10267	181.344909215713	-1.07936975675933	0.511251973234203	-2.11122853948355	0.0347526728911154	0.151460298065375
HS_H3K27ac_10268	48.3113713272427	-1.63005841860515	0.426327938639766	-3.82348485958013	0.000131578674923908	0.00458928908643604
HS_H3K27ac_10269	144.190793987884	-1.16540729431446	0.640815495947236	-1.81863157443124	0.0689676573521576	0.230297059857144
HS_H3K27ac_102691	21.6316809520136	-0.756584432109993	0.516724932792548	-1.46419184385233	0.143141538107111	0.356165242731125
HS_H3K27ac_102692:102693:102694	42.6356371674743	-0.545569298228319	0.520803626012215	-1.04755280297439	0.294844692195004	0.53921819591663
HS_H3K27ac_102696:102697:102698:102699:102700	202.562721756272	0.0214119930399731	0.657310606257211	0.0325751521976726	0.974013384985384	0.989277442477462
HS_H3K27ac_1026:1027:1028	57.8308843071418	-0.342900045492023	0.522354451742225	-0.65645089143653	0.511534055076852	0.723835613007402
HS_H3K27ac_10270	29.1417911226284	0.274094986450354	0.515045918263388	0.532175824972143	0.594604224910165	0.784192840493226
HS_H3K27ac_102701:102702:102703:102704:102705	99.666062936066	-0.810263236628009	0.479105503693544	-1.69120001832892	0.0907986075209492	0.271007496574339
HS_H3K27ac_102706:102707:102708:102709:102710:102711:102712:102713	156.12968811273	-0.212716334961545	0.555906967088549	-0.382647362877288	0.701981247582486	0.852314669235567
HS_H3K27ac_102714:102715:102716	74.4295006342784	0.156798618664757	0.693063084647497	0.226240038083267	0.821014731892915	0.916436064604797
HS_H3K27ac_102717	13.6598343676703	-0.535210577990802	0.562148193829037	-0.952080935002652	0.341055937065921	0.584063412570349
HS_H3K27ac_102718	22.2649349157617	2.29577950871165	0.649747007650236	3.53334371944886	0.000410338609274429	0.0089790853690585
HS_H3K27ac_10271:10272:10273	58.322801497743	-1.07635413184681	0.558147666785337	-1.92843972285345	0.0538004549570588	0.19776951813956
HS_H3K27ac_102728	13.1956818014971	0.438110693040872	0.656760423145234	0.667078401196519	0.504722055652259	0.718365824712533
HS_H3K27ac_102730	79.3421691255735	0.53592107270845	0.714218413986341	0.750360201044466	0.453037794023868	0.680616395067847
HS_H3K27ac_102731	23.5276646382722	0.757324529918148	0.587005971279021	1.29014791496588	0.196999306258183	0.428341909898693
HS_H3K27ac_102732:102733:102734:102735:102736:102737:102738:102739:102740:102741:102742:102743:102744	257.897408812353	-0.383382153804387	0.51110962131335	-0.750097704714003	0.45319586181645	0.680767791416316
HS_H3K27ac_10274	32.905296177475	-0.513256514850559	0.475650919230987	-1.07906133279501	0.280560387135899	0.525089549503637
HS_H3K27ac_102746	29.9690538544972	2.47452357717658	0.790119244845433	3.13183559737322	0.00173717121175511	0.0221312383896435
HS_H3K27ac_102747	23.9365575788291	0.179051878253746	0.619540337676384	0.289007619625365	0.77257554663915	0.891774802190087
HS_H3K27ac_102758	16.2417709848787	0.0872336394598906	0.64154009928375	0.135975349876466	0.891840767899572	0.951813054267908
HS_H3K27ac_102760	171.928582697671	-0.925743208334565	0.714852375914578	-1.29501312372387	0.195315702257299	0.426188104217298
HS_H3K27ac_102762	26.8324238690561	0.447462423582146	0.688643251341566	0.649773918077947	0.515838268764962	0.727097589006913
HS_H3K27ac_102763	13.9069475630126	-1.0004161180651	0.616728399959196	-1.62213401901273	0.104774655523086	0.29598145626872
HS_H3K27ac_102764:102765	128.395512335729	-0.699194577428085	0.661887923951852	-1.05636400382332	0.290801944889914	0.535683110450029
HS_H3K27ac_102766:102767:102768:102769	70.3523520655567	-0.51698405518121	0.407967972772391	-1.26721725646253	0.205077617099847	0.43828747161947
HS_H3K27ac_102770:102771	26.6904766175695	-0.679008969641027	0.535910817435292	-1.26701859255344	0.205148641908164	0.438412978984317
HS_H3K27ac_102772:102773:102774	33.5295925924561	0.00905860721248787	0.386205449509842	0.0234554101294653	0.981287006251254	0.992025474865603
HS_H3K27ac_102775	15.5286938197675	2.35646085034121	0.683793436392678	3.44615892011572	0.000568615860335849	0.0108972478266299
HS_H3K27ac_102785	99.1608931067198	-0.485278507314122	0.555887530667624	-0.87297965962881	0.382674164580755	0.622555030379516
HS_H3K27ac_10280	30.7505443270134	1.21347108693728	0.633667111514523	1.91499774074903	0.0554927917334564	0.201729067587873
HS_H3K27ac_102802:102803:102804:102805:102806:102807:102808:102809:102810:102811:102812:102813:102814:102815:102816	334.919535189803	-0.858781710824782	0.582449274585059	-1.47443176306913	0.140365377620524	0.352083896324059
HS_H3K27ac_10281	14.2208700728563	1.84498597269079	0.734379671001285	2.51230534496585	0.011994525603683	0.0773110378846285
HS_H3K27ac_102817	21.5099334505501	-1.6964424951165	0.462279609541495	-3.66973247381404	0.000242804440137284	0.00651242067203432
HS_H3K27ac_102818	17.1675967117088	1.14666476262775	0.712560150459403	1.60921819987895	0.107568638156091	0.300784621569685
HS_H3K27ac_102819	108.721513631497	-0.952973752456543	0.632022601464149	-1.50781593925419	0.131601641538188	0.338974789671958
HS_H3K27ac_10282	24.5759508109583	-0.750188739208974	0.530883203244034	-1.41309563878617	0.157627605395242	0.376165848357876
HS_H3K27ac_10283	20.9497655975415	-0.562696588563496	0.48395301080374	-1.16270913911452	0.244947532368153	0.484190081450406
HS_H3K27ac_102836	22.7018378377624	-0.413185000483987	0.465983005341223	-0.886695428262296	0.37524290039069	0.616073226991703
HS_H3K27ac_102837	23.2857665369608	-0.611175773605423	0.505601393824385	-1.20880951095184	0.226736036782897	0.463945367959185
HS_H3K27ac_102838	24.9795431487734	-0.446104975637655	0.503703210911648	-0.885650450451276	0.375805916549541	0.616587393046347
HS_H3K27ac_102839	10.0006253608681	1.482007803533	0.985191478765924	1.5042840254662	0.13250825046454	0.340596271708897
HS_H3K27ac_102840:102841	33.7357450794588	-0.936085821778129	0.403301559811466	-2.32105678494209	0.0202837793228224	0.108480039982148
HS_H3K27ac_102842	29.455774530605	-0.411852502974774	0.492773063232098	-0.835785341579821	0.403275674321791	0.640747255933789
HS_H3K27ac_102843:102844:102845:102846:102847:102848:102849:102850:102851:102852:102853	52.5072623776294	-0.986976248281771	0.416407086801853	-2.37021962297059	0.0177775216968618	0.0995910008496521
HS_H3K27ac_10284:10285:10286	32.9226210250231	-1.05604575034493	0.405696910136104	-2.60304114712297	0.00924008631937117	0.0654945549692394
HS_H3K27ac_102854:102855:102856:102857:102858:102859	52.5559413648084	-1.25555256346404	0.457329953454173	-2.7453976149626	0.00604376226886804	0.0499967393446438
HS_H3K27ac_102860:102861	29.9587596904946	-0.641484477130768	0.498756327647378	-1.28616809766933	0.198384402285072	0.429825164337549
HS_H3K27ac_102862:102863:102864:102865:102866:102867:102868:102869:102870:102871	93.9044787050566	-1.32482445726366	0.451097963035258	-2.9368885825807	0.00331523189260176	0.0339095426237252
HS_H3K27ac_102872:102873:102874	40.3220552341351	-0.695959629713535	0.473777402131827	-1.46895910734022	0.141843881053027	0.354341706490433
HS_H3K27ac_102875:102876:102877:102878:102879:102880:102881	72.2432411062236	-0.879769146953669	0.44767896515631	-1.96517865575054	0.0493935634515912	0.187886347539795
HS_H3K27ac_10287:10288	22.4781596829764	-1.67609280933253	0.435817151145558	-3.84586243319445	0.000120129151102798	0.00432975098100136
HS_H3K27ac_102882	58.2663376144557	0.665328730036002	0.628607718974708	1.05841641766854	0.289865637805696	0.534700399773435
HS_H3K27ac_102883	41.4660342790292	1.0006854889128	0.545088273112332	1.83582281673226	0.0663838657847611	0.224978064248297
HS_H3K27ac_102884:102885	31.9878956092356	-0.665801973377011	0.453102425366703	-1.4694292859681	0.141716388807147	0.354201542239488
HS_H3K27ac_102886:102887:102888	34.8603942155998	-2.12774520875285	0.459992664410303	-4.62560682675354	3.73503234345322e-06	0.000630983469496012
HS_H3K27ac_10289:10290	53.8294402416052	-1.23483734019647	0.456877893141789	-2.70277323270103	0.00687636417919153	0.05415706529639
HS_H3K27ac_102905:102906:102907:102908:102909	111.861955714573	-0.426826197601955	0.635582547851632	-0.671551160497867	0.501869479323836	0.716723610600906
HS_H3K27ac_10291	32.3794036644467	-0.197094407889886	0.487176878956561	-0.40456437159338	0.685797751976089	0.84302181760603
HS_H3K27ac_102910	18.7418762656093	-0.246846072954302	0.468968205483224	-0.526359932439241	0.598638149119156	0.786722292563834
HS_H3K27ac_102911:102912	3.62849701081148	-1.38883222076463	1.20643248639123	-1.15118934248779	0.249654348728458	0.489806706469983
HS_H3K27ac_102913	28.3919330881851	0.594201157044263	0.533970968676256	1.11279674720392	0.265795732744913	0.507964544790112
HS_H3K27ac_102914	17.957993555079	1.12581504058341	0.573223236757436	1.96400803106279	0.0495291605686454	0.188159210610825
HS_H3K27ac_102917:102918	6.766376099789	0.806677738265294	1.23094221765525	0.655333554000517	0.512253021860437	0.724335404706142
HS_H3K27ac_102919	30.5600602167098	-0.00471643157882395	0.590146764610671	-0.00799196379892966	0.993623403354861	0.99737700338244
HS_H3K27ac_10292	170.268570546189	0.548552199546167	0.706659356223343	0.776261142961213	0.437594811021139	0.66751560397379
HS_H3K27ac_102920	22.8759551168046	-1.90104041245471	0.69534143596285	-2.7339668170678	0.00625763503891614	0.051148740792755
HS_H3K27ac_102925	159.880205747861	0.377206342393689	0.664265009518787	0.567855203854479	0.570133291591458	0.768018911289998
HS_H3K27ac_102926:102927:102928	43.6257011229067	-1.7758135477963	0.358129445803014	-4.95858011288206	7.1010255609316e-07	0.000248159957985263
HS_H3K27ac_102929	24.9597005795706	-2.53284289630994	0.461141259054257	-5.49255319618219	3.96164165043271e-08	4.86954063004567e-05
HS_H3K27ac_10293	49.487100509241	0.00695687933783469	0.482489069892677	0.0144187294012321	0.988495917041753	0.994981301994916
HS_H3K27ac_102930:102931:102932	93.9760318171131	-0.676549347592591	0.610487542710556	-1.1082115526694	0.267770462688179	0.510152106519659
HS_H3K27ac_102933	23.7187870483289	2.53402922220519	0.722475745416135	3.50742462744632	0.000452466511516984	0.00950419638746872
HS_H3K27ac_102934:102935:102936	30.5671577415991	-0.62396485971183	0.47066491633625	-1.32570930624891	0.184936003675735	0.413365104155967
HS_H3K27ac_102937:102938	269.965274626756	1.01009437624463	0.823720226211738	1.22625904293988	0.220101208827773	0.456362290176096
HS_H3K27ac_102939	20.0869136428679	-0.210738008746066	0.466640034318613	-0.451607220228727	0.651551967603311	0.822539362416335
HS_H3K27ac_102940	30.0314627471794	0.173201574556442	0.68024929633652	0.254614852950556	0.79902058620467	0.905278997388967
HS_H3K27ac_102944	16.1835550870056	-0.284095938187138	0.512929335382322	-0.553869546134227	0.579668128317254	0.774830499836336
HS_H3K27ac_102945:102946	51.732599504724	0.0754675808574929	0.565703670860685	0.133404792552739	0.89387325537905	0.95264167372983
HS_H3K27ac_102947:102948	18.6762561440566	0.0724562048050878	0.648530399881695	0.111723682988963	0.911042500581165	0.961418471456075
HS_H3K27ac_102949:102950	20.0215631698367	-0.279766066500726	0.523109369288993	-0.534813717599786	0.592778676472407	0.783164461306324
HS_H3K27ac_10294:10295:10296:10297:10298	41.0617182608346	0.209222155349784	0.478507374892163	0.437239144740317	0.661937923795982	0.828576951164974
HS_H3K27ac_102951:102952:102953	36.6281318936407	-0.368173170768365	0.433797789157099	-0.84872071728109	0.396036715412434	0.634277969070029
HS_H3K27ac_102954:102955:102956:102957	141.265418878093	0.479114262902448	0.597002205139398	0.802533489454325	0.422244424266486	0.655837053374788
HS_H3K27ac_102958:102959:102960:102961:102962	93.5578412367471	0.38147660111954	0.490983062332555	0.77696489020869	0.437179484911243	0.667110441744271
HS_H3K27ac_102963:102964	25.3097087850712	-2.13058106901329	0.525537085842452	-4.05410222496078	5.03272065850341e-05	0.00272638845886038
HS_H3K27ac_102965	78.9798569200936	-1.52261918983636	0.58444546554798	-2.60523740809375	0.00918106192894894	0.0652296537342065
HS_H3K27ac_102966:102967:102968	74.9480224551578	-0.863711216080853	0.634331714159104	-1.36160812521541	0.173321589642102	0.397788337639748
HS_H3K27ac_102969	6.56322296975894	-0.659227956872517	0.825915178808737	-0.798178764341584	0.424766758830128	0.65742945447042
HS_H3K27ac_102971	42.8018826490132	-0.0851815624768224	0.419047646479499	-0.203274169876503	0.838920743503913	0.925188944847524
HS_H3K27ac_102973	43.8330028360947	-0.244911790297986	0.596648448983454	-0.410479220578311	0.681454443450296	0.840407040244576
HS_H3K27ac_102974	24.2017698593279	0.155262640492646	0.516177824177706	0.300792930692027	0.763572399408899	0.887241033968636
HS_H3K27ac_10299	29.0270485608076	1.17468018093744	0.514514144433336	2.28308627400551	0.0224252869240352	0.115261759546709
HS_H3K27ac_103012	19.6908497485588	-0.10520740464405	0.529574549040928	-0.19866401214821	0.842525576992279	0.926962442495907
HS_H3K27ac_103013	22.3712348905556	-2.01201043553224	0.474555247051832	-4.23978124366304	2.23737716074514e-05	0.00171513002735314
HS_H3K27ac_103014:103015	33.0877023049027	-0.705204041759168	0.457014405263116	-1.54306742552932	0.122814417284527	0.325552589581889
HS_H3K27ac_103016	14.0365700314753	0.274753547200833	0.713737612284256	0.384950354965192	0.700274197364671	0.85139240899284
HS_H3K27ac_103017:103018:103019:103020:103021:103022	41.1773657031421	-0.733222194651119	0.57874204512869	-1.26692401359586	0.205182461339257	0.438458966302928
HS_H3K27ac_103023:103024:103025:103026:103027:103028:103029:103030:103031:103032:103033	278.374347812037	-0.831209605620326	0.601594727717052	-1.38167701165637	0.167070895951993	0.389471529468625
HS_H3K27ac_103034:103035:103036:103037:103038:103039:103040:103041:103042:103043	106.933879521824	-0.46217619073208	0.681531420610155	-0.678143628826837	0.497680630329023	0.714126227707445
HS_H3K27ac_103044:103045:103046:103047:103048:103049:103050	93.7306369382373	-0.148819462367073	0.459852259867423	-0.323624510206775	0.746222329319424	0.878574202174238
HS_H3K27ac_103051:103052:103053:103054	190.464630831653	0.462128907315599	0.614245841830607	0.752351706506208	0.45183958069232	0.67961828319163
HS_H3K27ac_103055:103056	22.9440656522946	-1.27449527134656	0.469356602928738	-2.71540927174313	0.00661939109060499	0.0528928076251301
HS_H3K27ac_103057	145.726200397877	0.106144231734504	0.714709370659384	0.148513838060604	0.881937265864115	0.946961195961555
HS_H3K27ac_103058	18.5010387827483	-0.146648580025637	0.578873081579568	-0.253334599054905	0.800009661731887	0.905679944170447
HS_H3K27ac_103059	21.3067790020834	0.254009749366621	0.496697361568476	0.511397420281248	0.609072800942176	0.793815804616694
HS_H3K27ac_103060:103061:103062:103063:103064:103065:103066	165.562968372219	-0.478983585101332	0.52747366120179	-0.908071094981352	0.363840660848765	0.605794955234485
HS_H3K27ac_103067	19.9748069793783	-0.550094880001031	0.541105248940256	-1.01661346120442	0.309337347948494	0.55382416398654
HS_H3K27ac_103068	34.4620930380327	-1.5774897323309	0.489958409242168	-3.21964008082001	0.00128351634326489	0.0182716547811582
HS_H3K27ac_103069	18.0663782054758	-0.742124048652151	0.544845728936378	-1.36208106118569	0.173172304479889	0.397610303735273
HS_H3K27ac_10307	26.5453889904428	0.0190900694657719	0.497671921263295	0.0383587432807411	0.969401654847867	0.987461421222694
HS_H3K27ac_103070	16.581793287027	-0.583260905894908	0.512732146701152	-1.13755478303346	0.25530643677233	0.49657081056291
HS_H3K27ac_103071	14.8013034733974	-0.972343327825267	0.544097259052926	-1.78707632072575	0.07392515406662	0.239994175032672
HS_H3K27ac_103072	45.6037435867421	-1.16606879823983	0.406022960824715	-2.87192821773259	0.00407975626335481	0.0385850336332039
HS_H3K27ac_103073:103074:103075	28.9390197002038	-0.656798784123647	0.429699359951978	-1.52850770873163	0.126386531057589	0.331610950768674
HS_H3K27ac_103076	17.3524489768998	0.19530990462429	0.562946113584332	0.34694245134891	0.728634553532478	0.868649537030649
HS_H3K27ac_103077	22.801754872065	0.0638675976564252	0.497638649289475	0.128341313014202	0.897878872363522	0.954186494190793
HS_H3K27ac_103078	21.6317988416082	1.41844455739433	0.582256743188211	2.43611529447899	0.0148459517611974	0.0890564196604502
HS_H3K27ac_103079:103080	18.9017518910948	0.374550217661193	0.542571436250769	0.690324246055741	0.48999030371128	0.708309110916594
HS_H3K27ac_103081:103082:103083	75.395329202383	0.598520397399888	0.454086957955287	1.31807440604542	0.187478741262325	0.41651415098686
HS_H3K27ac_103084	24.5505265875737	-0.236664746136729	0.513377836272819	-0.460995254206808	0.644802009976061	0.818394603795857
HS_H3K27ac_103085	25.4278579089126	0.452499843096292	0.569437526933882	0.794643523992461	0.426820892916384	0.658891236797776
HS_H3K27ac_10308:10309	82.57161423527	-1.65739385600937	0.553505011471723	-2.99436106567943	0.00275020275945569	0.0298622773985619
HS_H3K27ac_10310	41.1931430565466	0.10597482765435	0.491534378053952	0.215600032034215	0.82929953082769	0.920557876306435
HS_H3K27ac_10311	33.3704966307111	0.752892775644542	0.450360024953291	1.67175755823938	0.0945721390549653	0.277961615167653
HS_H3K27ac_103116:103117:103118:103119:103120:103121	85.7090077097679	-0.851519375167869	0.484911140955581	-1.75603178242067	0.0790829818896226	0.24984265765324
HS_H3K27ac_103122	80.6219393732117	-0.252441019463707	0.560223860357775	-0.450607404158921	0.652272529300245	0.822762031601009
HS_H3K27ac_103123	10.7674936798067	-0.76643976171945	0.681310440364428	-1.12494938622911	0.260610482636254	0.502445846938824
HS_H3K27ac_10312:10313	25.1722509786979	-0.48619325002116	0.428624570038956	-1.13431026592099	0.256664424448332	0.498136433364169
HS_H3K27ac_103130	26.7789133862563	-0.289870813645187	0.468034953714544	-0.619335823841013	0.535695149227501	0.74254896909953
HS_H3K27ac_103131:103132:103133	95.3528400469744	-0.585794876353714	0.517946714112927	-1.13099448339389	0.258057413350998	0.499674152829661
HS_H3K27ac_103134:103135:103136:103137	121.791714005542	0.681182061047184	0.513185222632865	1.32736102094371	0.184389287277801	0.412711546890353
HS_H3K27ac_103138:103139:103140:103141:103142:103143:103144:103145	279.517783957415	-0.401054309061994	0.662099383362838	-0.605731283157247	0.544693207105727	0.748802364981393
HS_H3K27ac_103147	20.3800767562058	1.07737000362645	0.658341077309839	1.63649214785272	0.101736627738048	0.290781330235172
HS_H3K27ac_103148:103149:103150:103151:103152	288.924368970068	-0.428608201135976	0.679868710247439	-0.630427896850826	0.52841466363006	0.736941569551759
HS_H3K27ac_10314:10315	26.7131673612298	0.794333564528069	0.474800935163544	1.67298230837406	0.094330778886405	0.2775497271304
HS_H3K27ac_103153:103154	29.255099183934	-1.06446390540676	0.423470939041789	-2.51366459246384	0.011948400892288	0.0771592593491674
HS_H3K27ac_103155	24.9648724128226	-0.0901475498191889	0.592590412598812	-0.152124549946473	0.879088701494022	0.945022342454716
HS_H3K27ac_103156:103157:103158	259.551256481624	-0.495643830881293	0.681461336748155	-0.727324947364499	0.467026919045973	0.691037616391289
HS_H3K27ac_103159	28.6332930983507	1.49493806033179	0.503697288593318	2.96792953662054	0.00299813052272092	0.031628103170438
HS_H3K27ac_103160	22.2381803744682	-0.105169288622585	0.440540998041248	-0.238727585151423	0.811316825242777	0.911331680613979
HS_H3K27ac_103161	53.5288281318198	-0.356115976568788	0.585356272677277	-0.60837475088462	0.542938953678048	0.748114660989045
HS_H3K27ac_103162:103163:103164	40.736827188014	-0.206908557373051	0.414413697575655	-0.499280208601884	0.617581995809162	0.799886972987207
HS_H3K27ac_103165	55.925169451231	-0.5380447442199	0.686908679053821	-0.783284242326108	0.433460214524416	0.664193045047386
HS_H3K27ac_103166:103167:103168:103169:103170:103171	67.8167927301754	-1.20877698991888	0.487641640381349	-2.47882233554458	0.0131816946458807	0.0822034092629571
HS_H3K27ac_10316:10317	28.6106662051816	-0.0744420568109405	0.442280893113732	-0.16831397867282	0.866336277354061	0.938416887764764
HS_H3K27ac_103172	24.8720500947435	-0.861662189974919	0.453135644380034	-1.90155464629983	0.0572294019684145	0.205272616478779
HS_H3K27ac_103173:103174:103175:103176:103177	45.2946277754714	-0.944055280871695	0.475463816648807	-1.98554600332291	0.0470837571955778	0.182389438056245
HS_H3K27ac_103178	15.0197941940003	-0.256804388227363	0.58979133327461	-0.435415669473382	0.663260738608287	0.829523545146722
HS_H3K27ac_103179:103180	20.269933270171	-0.808778751714753	0.475100929019088	-1.70233039405877	0.0886934502296561	0.267417734261921
HS_H3K27ac_10318	45.7308745015324	-0.209779772684102	0.420442986612286	-0.498949392340684	0.617815036708323	0.800085252913888
HS_H3K27ac_103181:103182	19.3262437634176	-0.777758705217608	0.489434883270746	-1.58909536651757	0.112038863729362	0.308209971536603
HS_H3K27ac_103183:103184	36.3564771244515	0.137850032023839	0.493814763697198	0.279153322577386	0.780127163388392	0.895822417865078
HS_H3K27ac_103185:103186	37.1825498966228	-1.45746330326629	0.417152404805432	-3.49383890989691	0.000476128221919319	0.00976820737585931
HS_H3K27ac_103187:103188:103189	28.3196010367085	-1.34429040781437	0.487886768191469	-2.75533278509986	0.00586324660421369	0.0488777568881668
HS_H3K27ac_103190	13.1659229321448	-0.593136874007105	0.63836068990117	-0.929156327121165	0.352808076844084	0.595519035053824
HS_H3K27ac_103191:103192	26.3019399823228	-1.37735728380511	0.473611431714722	-2.90820109391859	0.00363514500088116	0.0359123302805327
HS_H3K27ac_103193	12.9632185646165	-0.115416400899755	0.558760446685899	-0.206557929403037	0.836355119087091	0.923737825338614
HS_H3K27ac_103194	18.4004770704962	-1.88574329368428	0.517796732589886	-3.64186016441678	0.00027067509835507	0.00698263949840948
HS_H3K27ac_103195	21.4216948000548	-2.0457594835974	0.50905401690233	-4.01874735425162	5.85083657694463e-05	0.00289263412790247
HS_H3K27ac_103196	16.7752609237044	-1.36794611207437	0.475807131874295	-2.87500127769369	0.0040402586302461	0.0383846106433242
HS_H3K27ac_103197:103198:103199	32.0809308305532	-0.772944748125268	0.447644721495996	-1.72669242148582	0.0842229174454478	0.259200112870341
HS_H3K27ac_10319:10320	87.1233581283845	1.02958561250245	0.626033682535802	1.64461696107473	0.100048826876114	0.287834052116916
HS_H3K27ac_103200:103201	35.0172025342461	-0.117749194548266	0.42705692027143	-0.275722483254519	0.782761225625652	0.897266831162233
HS_H3K27ac_103202:103203:103204:103205	39.8963372401763	-1.01932434302902	0.432560401306252	-2.35649019177634	0.0184485548349748	0.101908753393385
HS_H3K27ac_103206:103207	17.0490270184823	-0.306760876018181	0.552137378601596	-0.555587953119778	0.578492568752193	0.774117655444879
HS_H3K27ac_103208:103209:103210:103211:103212	52.4822740744217	-0.0708680474618891	0.399054663968678	-0.177589823802815	0.859045116934785	0.934288451192908
HS_H3K27ac_10321	310.329488271591	-0.900763687544425	0.656630457429279	-1.37179699380826	0.170126643380319	0.393775598201387
HS_H3K27ac_103213:103214:103215	29.1095410979394	-1.43602049514268	0.456440067593739	-3.14613154518421	0.00165445575288767	0.0213135994822674
HS_H3K27ac_103216	19.8349649073817	-1.551806446627	0.527805766529796	-2.94010892838434	0.00328096880869523	0.0336362997281421
HS_H3K27ac_103217	16.3684167922178	-0.73984113955246	0.529189245685922	-1.39806533406305	0.162093448657095	0.382901462613042
HS_H3K27ac_103218	20.1322096662866	-2.17604255256582	0.507453811724087	-4.28815884774353	1.80160239093252e-05	0.00150776299089566
HS_H3K27ac_103219:103220	36.6101039123417	-0.742376498193427	0.499413927784928	-1.48649538367126	0.137148137006819	0.347486139153106
HS_H3K27ac_10322	43.1501128269554	0.742268314483067	0.683539098513641	1.08591932209457	0.277514687551811	0.521250318920426
HS_H3K27ac_103221	18.9262963861979	-0.774283692912436	0.468731510039295	-1.65187036998542	0.0985609794824926	0.285193982842189
HS_H3K27ac_103222	21.7961675090951	-2.29278519828952	0.449204997446737	-5.1040954827342	3.32380431579581e-07	0.000169268543437353
HS_H3K27ac_103223:103224	14.6787213235605	-0.282133831740366	0.579195715039089	-0.487113119822244	0.626178169376659	0.805919519988459
HS_H3K27ac_103225	16.9669317783727	-1.30515416684637	0.563735005478108	-2.31519092155623	0.0206024858744115	0.10956231709373
HS_H3K27ac_103226	19.7638944053378	-1.14178020245523	0.521235625578421	-2.1905260239804	0.0284861095632352	0.134030604737471
HS_H3K27ac_103227	12.5803674405432	-0.278374088937824	0.676215854205077	-0.411664540555716	0.680585318767494	0.840061784438038
HS_H3K27ac_103228	14.5356550357038	-0.307226347082979	0.59203223525337	-0.518935167358744	0.603805952872433	0.790263073375606
HS_H3K27ac_103229:103230:103231	100.266793097967	-0.987476968770121	0.442583261135751	-2.2311665521106	0.0256700986640731	0.125193095769538
HS_H3K27ac_10323	19.7315161959728	3.82378289309664	0.807072135714611	4.73784526052423	2.16002643651802e-06	0.000437478990659781
HS_H3K27ac_103232	14.7920292551294	-0.575485182533878	0.620726262554037	-0.927115891900546	0.353866365822851	0.596541802332087
HS_H3K27ac_103233	16.8668355234036	0.191257319466588	0.545626841526411	0.350527695689492	0.725942708809364	0.867132021922746
HS_H3K27ac_103234:103235:103236:103237	30.9535452661283	-0.071482439307362	0.453593963770718	-0.157591249039405	0.874778899658258	0.942853700515255
HS_H3K27ac_103238	15.7546466524296	-1.46064715700637	0.518000982014858	-2.81977681070201	0.00480570619385198	0.0429549154929909
HS_H3K27ac_103239:103240:103241	30.0819873925473	-1.18577836318751	0.392378694679021	-3.02202535272085	0.0025108951747821	0.028396037326075
HS_H3K27ac_10324	70.7121768597971	1.31780882023365	0.690285493857087	1.90907795681779	0.0562520358743176	0.203321848588108
HS_H3K27ac_103242	20.2302171735916	-1.62504562295934	0.469251232266425	-3.46306096013977	0.000534067382844746	0.0105142157176805
HS_H3K27ac_103243:103244	25.2355435263823	-1.02238510977745	0.442200344114815	-2.31204051146552	0.0207754509184446	0.110087962455608
HS_H3K27ac_103245	18.4893030812673	-1.19359186152996	0.489177317667545	-2.43999837772762	0.0146873278670873	0.0883743003811884
HS_H3K27ac_103246:103247	22.3828524330586	-0.335915806713805	0.500494201628986	-0.67116822856385	0.502113366074199	0.716839494005347
HS_H3K27ac_103248:103249	24.1441456720112	-0.00617436375804619	0.499985094164419	-0.0123490956632714	0.990147097659238	0.995846268358478
HS_H3K27ac_10325	35.997611589474	1.47010405018909	0.652193320834288	2.2540924649589	0.0241903516062092	0.120771575071601
HS_H3K27ac_103250	17.6828728210727	-1.70451305401589	0.497585189934001	-3.42557031137114	0.000613510117211968	0.011361786974126
HS_H3K27ac_103251	17.8257162273703	-1.51003035516102	0.524675608546835	-2.8780265950294	0.00400171401230845	0.0381200154149511
HS_H3K27ac_103252	15.492466808375	-0.972870608893718	0.55167057584393	-1.76349918138275	0.0778163352285692	0.247620164752507
HS_H3K27ac_103253	14.2610416411324	0.262286653684574	0.615017969544165	0.426469902788326	0.669765474523907	0.834129694112193
HS_H3K27ac_103254	16.3737974601694	0.349526848550768	0.565274404998111	0.61833128381593	0.536356984152594	0.742954439561978
HS_H3K27ac_103255:103256	20.3631673099824	1.41565122420822	0.637727485941648	2.21983724304735	0.0264298178010453	0.127433692051408
HS_H3K27ac_103257:103258:103259:103260	106.623539817268	-0.00246689531735032	0.559006453940359	-0.00441299970682184	0.996478947095599	0.998454202747631
HS_H3K27ac_10326	22.8061047358727	0.943251203666235	0.532578283304004	1.77110339125077	0.0765435101913511	0.245366003982095
HS_H3K27ac_103261	21.3126710490685	-1.25143409551179	0.435242112863116	-2.87525967393087	0.00403695336987588	0.0383634337037045
HS_H3K27ac_103262:103263	27.0988852238222	-0.235485240801306	0.484689309980605	-0.485847812097877	0.62707507227668	0.806532837983534
HS_H3K27ac_103264:103265:103266:103267:103268:103269:103270:103271	143.526986727258	-0.96626444623562	0.498024113979334	-1.94019610519445	0.0523558616834466	0.19432289104208
HS_H3K27ac_103272:103273:103274:103275	49.0459083669947	-0.865219846903527	0.624804884187238	-1.38478406427476	0.166118505110016	0.388063880734039
HS_H3K27ac_103276	65.261809508268	-0.678964736177754	0.630218751354449	-1.07734772207038	0.28132494990285	0.52577513575405
HS_H3K27ac_103277	19.0782348493637	-0.225228115819565	0.501558379102774	-0.449056630700638	0.653390805013533	0.823651934015998
HS_H3K27ac_103278	19.0686835158514	0.442237130512345	0.524076507939454	0.843840782429112	0.398758382743128	0.636378103118801
HS_H3K27ac_103279	17.6506399924423	-1.95552473683108	0.559719406046775	-3.49375904373711	0.000476270673266102	0.00976820737585931
HS_H3K27ac_10327:10328	42.5755288176948	0.744155656766845	0.574064075215734	1.29629372206786	0.194874310640416	0.425773195040654
HS_H3K27ac_103280	18.9685907903911	-0.0844636966780832	0.506979905450635	-0.166601665608436	0.867683483051007	0.939246799885277
HS_H3K27ac_103282:103283:103284	24.3782946711407	-1.32783652898018	0.494864424299397	-2.6832329498328	0.00729141820292406	0.0562453783296756
HS_H3K27ac_10329	30.5878834603057	-0.571321044220159	0.587399931631945	-0.97262701858491	0.330738709241425	0.574173867901419
HS_H3K27ac_103290	2.30218088753224	-1.59923413963482	1.50392750009538	-1.06337183111114	0.287613361924035	0.532529913730737
HS_H3K27ac_103291	86.4959685523851	-0.984999627216792	0.65867761717712	-1.49541991640491	0.134804885915694	0.344166664041743
HS_H3K27ac_103292	241.803640201136	-0.784889939697548	0.678217374192978	-1.15728374052862	0.247156454271116	0.486947166169869
HS_H3K27ac_103293	138.081173613225	0.148839183564902	0.71268521472875	0.208842810947818	0.834570949838455	0.922882459374641
HS_H3K27ac_103294	51.4594791897642	0.725803703173415	0.586213693636533	1.2381213728921	0.215671060080248	0.451348007257707
HS_H3K27ac_10330	39.2845575470693	2.03771174217317	0.637161999924677	3.19810619970126	0.00138333326120903	0.0191570697082583
HS_H3K27ac_103300	25.8542809075913	3.41161678802849	0.79894951882029	4.27012809653606	1.95360730794655e-05	0.00157513602530842
HS_H3K27ac_103301	37.019404736053	-0.0945804342431819	0.466691314792608	-0.202661655028254	0.839399496036169	0.925435616884756
HS_H3K27ac_103302:103303:103304	139.780402743619	-0.350731943521787	0.626368719003207	-0.559944858165868	0.575517050059372	0.772165039386344
HS_H3K27ac_103305:103306:103307	28.2339691462535	-0.390188857608436	0.466745450589191	-0.835977848559392	0.403167364911955	0.640747255933789
HS_H3K27ac_103308	29.1329296006263	-1.6206403675392	0.446766949548538	-3.62748490947434	0.000286195496353477	0.00725315256447911
HS_H3K27ac_103309:103310	29.4017358970885	-0.874778780681032	0.441563193403352	-1.98109533074681	0.0475805838288703	0.183666306396739
HS_H3K27ac_10331	18.9341989321017	-0.83242102526206	0.625003838286927	-1.33186546108844	0.182904402437959	0.410800222374361
HS_H3K27ac_103311:103312:103313	33.7942965692516	1.29791018459766	0.495866204223423	2.61746046321168	0.0088586750051178	0.0638778779375844
HS_H3K27ac_103314	31.6879129752415	0.00897090080910967	0.418693945887611	0.0214259147934222	0.982905901292739	0.992708782157902
HS_H3K27ac_103315	7.24470250100633	0.478872702233592	0.891186524242296	0.537342844855895	0.59103081542666	0.782204070940028
HS_H3K27ac_103316	48.4721149769957	-1.1831566191981	0.478923468943005	-2.47045028260853	0.0134943075154729	0.0834955885604146
HS_H3K27ac_103317	28.6925797103332	0.0520446972007759	0.450357824706662	0.115562990905454	0.907998895309499	0.960545127676947
HS_H3K27ac_103318	19.8114362096482	-0.18133076196475	0.537032239646965	-0.337653400630014	0.735624395186442	0.871977044605875
HS_H3K27ac_103319:103320:103321:103322:103323	48.2279605544057	-0.412095100738158	0.500126908167718	-0.823981061622787	0.40995031885753	0.646082282518149
HS_H3K27ac_10332	26.1139019960858	0.0798801130871574	0.667493368760382	0.119671770276167	0.904743163671888	0.958372445220627
HS_H3K27ac_103327	10.4860452643382	-1.97180793964607	0.736128536931848	-2.67861907359886	0.00739264419977038	0.0568294576547369
HS_H3K27ac_103339:103340:103341:103342:103343:103344	187.393861266783	-0.599141350649385	0.517764359058069	-1.15716993680167	0.247202937749255	0.486947166169869
HS_H3K27ac_103345:103346	26.8212310445378	-0.990048744840378	0.432324573986953	-2.29005891501846	0.0220179016155697	0.113977653352977
HS_H3K27ac_103347:103348:103349:103350:103351:103352:103353:103354	332.655040296333	-0.167590990243075	0.663086972425638	-0.252743602592598	0.80046635147987	0.905822970312744
HS_H3K27ac_10335	24.2238352941316	1.72356519162678	0.684308962508999	2.51869445828588	0.011779082122095	0.0765361212767406
HS_H3K27ac_103355:103356:103357:103358	30.8610836326218	-0.612899805456749	0.521392075124677	-1.17550656156442	0.239792113612437	0.478454520584884
HS_H3K27ac_103359	46.5197095637845	-0.261530609326672	0.500184433467223	-0.522868349808031	0.601065871170048	0.788372073709266
HS_H3K27ac_10336	28.8973695887879	0.855908384509031	0.506265117273498	1.6906327442004	0.0909069667851405	0.271100956916516
HS_H3K27ac_103360	42.8981442093668	3.96011034893289	0.84027579240257	4.71286973245997	2.44252351681177e-06	0.0004707046304121
HS_H3K27ac_103361	21.167211959755	0.542202419094436	0.516272362051659	1.05022553781444	0.293614430798683	0.538245307289784
HS_H3K27ac_103362	72.8834808016391	1.22618077820585	0.648959039455804	1.88945789126242	0.0588305000376693	0.208871713579956
HS_H3K27ac_103363	45.2619816653832	-0.586726927666651	0.353534045443008	-1.65960516456465	0.0969939086925219	0.282586421679905
HS_H3K27ac_103364	67.8124597262765	-0.960058866231975	0.531621862536378	-1.80590553904521	0.0709330957551232	0.234292173025123
HS_H3K27ac_103365:103366:103367	85.1076905867758	-0.613101623300194	0.466934883363949	-1.31303452610611	0.189171314343508	0.418569542469707
HS_H3K27ac_103368	27.767863753741	-0.174000522289979	0.504326009686385	-0.345015959811751	0.73008237240499	0.869280387692841
HS_H3K27ac_103369	41.0986308401587	0.991490314370895	0.480580631247982	2.0631091848129	0.0391022557264481	0.163041175298277
HS_H3K27ac_103370	46.111386003271	0.806015657986483	0.554775025037572	1.45286940040586	0.146260018353735	0.360798931246302
HS_H3K27ac_103371:103372	22.5838742335856	0.0355398528780413	0.51598969331683	0.0688770596357998	0.945087478903396	0.975845396339266
HS_H3K27ac_103373:103374	50.2736764023334	-0.723476114024104	0.46058204441139	-1.57078662271493	0.116232220368745	0.314818144763669
HS_H3K27ac_103375:103376:103377:103378:103379:103380	282.606207614779	-0.0573641439468348	0.607875880215901	-0.0943681857001148	0.92481668713119	0.967884185749895
HS_H3K27ac_10337:10338	26.7101349007728	-1.42132835797029	0.472850814141903	-3.0058705948294	0.00264821672340897	0.0292617276263597
HS_H3K27ac_103381:103382:103383:103384:103385:103386:103387:103388:103389	101.419533157901	-0.953227773581125	0.404268288360762	-2.35790884673715	0.0183782051198845	0.101822924220257
HS_H3K27ac_103390	31.3359735092675	-0.513755705761094	0.427366517044175	-1.20214309093379	0.229308093652926	0.466565411047445
HS_H3K27ac_103391:103392:103393:103394	41.8442221235761	-1.0972760349657	0.378530730493672	-2.8987766291383	0.00374621677258682	0.0365656196811692
HS_H3K27ac_103395	24.0402327057054	-0.593059443305346	0.475317860802393	-1.24771125222223	0.212136819098682	0.44717947196009
HS_H3K27ac_103396	38.4631159968287	-1.09057940867647	0.415645739543982	-2.62381952927745	0.00869498435946521	0.0630603077268559
HS_H3K27ac_103397	22.1825632442036	-1.04701890351183	0.539125542013378	-1.94206881685054	0.0521287699201991	0.193762474721107
HS_H3K27ac_103398:103399	29.0683967246507	-1.4223260309922	0.437468166918181	-3.25126749452885	0.00114891705119262	0.0170999153264351
HS_H3K27ac_10339:10340	20.967681785708	-0.0184915858497719	0.54641437500496	-0.0338416899255332	0.973003391217861	0.988927887869294
HS_H3K27ac_103400	25.7095548080129	-0.766762417898669	0.494958588913184	-1.54914458517086	0.121346967109715	0.323162793395061
HS_H3K27ac_103401	21.349071070007	-0.699928246711022	0.546050911340357	-1.28180034530654	0.199912693052941	0.431798702871367
HS_H3K27ac_103402	19.3416038940269	-0.524971397501246	0.530147767430068	-0.990235986555382	0.322058786821439	0.566302552030309
HS_H3K27ac_103403:103404	27.123589619298	-2.02957744172313	0.429729453364233	-4.72291909673431	2.32483350141666e-06	0.00045785091155524
HS_H3K27ac_103405	22.0398545539938	-0.94488587215802	0.480748979882594	-1.96544540227371	0.0493627089756758	0.187829112312867
HS_H3K27ac_103406	25.7591513546301	1.18645261060782	0.529771346454395	2.23955602459137	0.0251197603274716	0.12350606574249
HS_H3K27ac_103407:103408	26.2070568337065	-1.90070589925655	0.4144291200263	-4.58632322732518	4.51120018241547e-06	0.000703195702160908
HS_H3K27ac_103409	21.8661747600479	-1.86467300648956	0.47487834360328	-3.92663306635717	8.61432439075993e-05	0.00361141823923109
HS_H3K27ac_10341	24.9246837945444	-1.06734001479957	0.543376036952771	-1.96427509167531	0.0494981986423654	0.188083657265298
HS_H3K27ac_103410	31.6989624643893	-1.83550996866593	0.374888004178147	-4.89615551367093	9.77297358524576e-07	0.000294202708372115
HS_H3K27ac_103411	128.40529659973	1.639507990414	0.737702468544338	2.22245154425081	0.0262528052440794	0.126920317583243
HS_H3K27ac_103412	30.3492356445632	0.575046275817589	0.613926475043114	0.936669616304143	0.348928529900822	0.591520729388154
HS_H3K27ac_103413:103414:103415:103416:103417	155.558882808792	-0.476339285195539	0.589586436491698	-0.807921037040761	0.41913604007836	0.65343580072764
HS_H3K27ac_103418:103419:103420:103421:103422:103423	170.287290714501	-0.460090990021738	0.537035031534758	-0.856724353170915	0.391597241049662	0.630615853328316
HS_H3K27ac_103424	31.4413747024587	2.92654752342968	0.843157997223657	3.47093609153467	0.000518647421160785	0.0102982376757087
HS_H3K27ac_103425	45.3999640778303	0.68784617149199	0.550573677142308	1.24932629373453	0.211545754636584	0.446612844262788
HS_H3K27ac_103426:103427	42.272275198794	-0.0695124933200108	0.527640041888159	-0.131742263288549	0.895188155566901	0.953157200442062
HS_H3K27ac_103428:103429:103430:103431:103432	67.6499917516944	0.444286610575771	0.526141489605786	0.844424207846933	0.398432399677687	0.636057204483444
HS_H3K27ac_10342:10343	21.7205915000397	-1.14608284519218	0.46859007318244	-2.44581119145041	0.0144526664327747	0.0875709243009835
HS_H3K27ac_103433:103434:103435:103436:103437:103438:103439:103440:103441	242.690984449382	-0.0235500085616773	0.570669384368201	-0.0412673418388301	0.967082768318434	0.986341412288381
HS_H3K27ac_103442:103443	131.296219950339	-0.816789776211524	0.584184411519234	-1.39817112559949	0.162061685346274	0.382877176289321
HS_H3K27ac_103444	27.5531757769949	1.26436996010755	0.606131328193768	2.08596701951588	0.0369816106340142	0.157817130690778
HS_H3K27ac_103445	52.094407281449	2.35104729397254	0.735368542956041	3.19710071431908	0.00138816448966026	0.0191792679838874
HS_H3K27ac_103446	319.234595989354	-1.25619227506911	0.787654850699553	-1.59485118888486	0.110745516983986	0.30606564571338
HS_H3K27ac_103447	34.0062729964075	0.530468367606043	0.550148601624896	0.964227421535334	0.334931919276553	0.57821499392348
HS_H3K27ac_103448:103449:103450:103451	145.452312381056	0.258745515764175	0.620129752322781	0.417244157041342	0.676499829825304	0.837386975257944
HS_H3K27ac_103452:103453:103454:103455	61.7060900822909	-0.522501337167616	0.444882356946513	-1.17447079887332	0.240206501639783	0.478854703733109
HS_H3K27ac_103456	32.6742684511435	0.585834977781304	0.4820378776435	1.21532975924056	0.224240346058132	0.461080727523197
HS_H3K27ac_103457	14.0594637158207	-1.39965735713132	0.571634513109373	-2.44851793415685	0.014344528863177	0.0870488722943151
HS_H3K27ac_103458:103459	25.5578411570015	0.152316535278668	0.454662076131408	0.335010424829549	0.737617222300648	0.873237396270611
HS_H3K27ac_10346	171.290892698711	0.601930832749167	0.720437233822714	0.835507667413663	0.403431931693783	0.640824144964868
HS_H3K27ac_103460:103461:103462	30.3332752333879	-0.905319260758137	0.426073645188239	-2.12479525777326	0.033603700708614	0.14859664005201
HS_H3K27ac_103463:103464	23.9944174175743	-0.125713332032932	0.450709874321845	-0.278922959524872	0.780303948344526	0.895890570512094
HS_H3K27ac_103465:103466:103467:103468:103469	55.2552090060602	-0.589575073421617	0.377859140980544	-1.56030385262527	0.118688093397508	0.318945091130694
HS_H3K27ac_10347	22.3348558512962	0.175496166395353	0.613425759009862	0.286091941555607	0.77480770343481	0.892945211659788
HS_H3K27ac_103470:103471	31.7413648740805	1.51777150797858	0.553889488140714	2.74020637776213	0.00614006165126985	0.050558705849195
HS_H3K27ac_103472	17.0374048982651	-0.648094147078474	0.584290249441234	-1.10919897721767	0.26734435373958	0.509748961401502
HS_H3K27ac_103473:103474:103475:103476:103477:103478:103479:103480:103481:103482:103483	35.3593492258312	0.00908028045110406	0.442694228509004	0.0205114046363027	0.983635414406883	0.992963606126489
HS_H3K27ac_10348	8.22725383954308	-0.346533411071103	0.76882614483936	-0.450730523925547	0.65218378004974	0.822762031601009
HS_H3K27ac_103484:103485	38.7229790696748	0.484152906826833	0.526036230141788	0.920379394203198	0.357374532814112	0.600055330243688
HS_H3K27ac_103486:103487	23.3523113997312	-1.79779881526323	0.48566393847291	-3.70173420928906	0.000214130868634069	0.0060572387297966
HS_H3K27ac_103488	26.8142045438413	-2.23597658885968	0.476058288928548	-4.69685465175311	2.64198312772178e-06	0.000494233568521412
HS_H3K27ac_103489	23.1256613090356	-0.0465849506182055	0.5636041844666	-0.0826554378092384	0.934125519043851	0.971859151591767
HS_H3K27ac_10349	39.3838504548202	0.315186002506524	0.570121848622061	0.552839718857123	0.580373168160934	0.775295381212137
HS_H3K27ac_103490	27.4060907712379	0.374557224418978	0.53979588213043	0.693886776128601	0.487753217233541	0.706811953985248
HS_H3K27ac_103491:103492:103493:103494	53.9474119330233	-0.0802823883879373	0.431909372072351	-0.1858778567428	0.85254054733457	0.931482957793011
HS_H3K27ac_103495	32.8055362721942	-1.31449370646895	0.541531096091065	-2.4273651429389	0.0152089399784364	0.0903423578290805
HS_H3K27ac_103496:103497:103498	37.1340642845863	0.517016735027621	0.544997247707227	0.948659350487881	0.34279389469639	0.585809661233893
HS_H3K27ac_103499	23.6829123319034	0.271874126748058	0.580032349452041	0.468722351442809	0.63926810828515	0.814643394005445
HS_H3K27ac_103500	24.6755197610926	-0.465184223723634	0.484638900765555	-0.959857376262638	0.337127000760561	0.580425660981717
HS_H3K27ac_103501	31.7189283521258	-1.72861559599064	0.471843719848291	-3.66353418150068	0.000248759002371149	0.00660676111192624
HS_H3K27ac_103502:103503:103504	38.2643609616515	-0.75982121903792	0.41232385126149	-1.84277775033696	0.0653614666456148	0.222975867551879
HS_H3K27ac_103505	31.0337808961667	-0.994237516206435	0.444591222094852	-2.23629587539251	0.0253323964550155	0.124225973866485
HS_H3K27ac_103506:103507:103508:103509	39.8276999275908	0.123352640878231	0.413971329096174	0.297973874537513	0.765723103487547	0.888276677522687
HS_H3K27ac_103531:103532:103533:103534:103535	93.2133079108309	-1.35742888250744	0.595666163338306	-2.27884168356982	0.022676478042765	0.116022066357457
HS_H3K27ac_103536	45.35930498967	0.627560394725796	0.539292639042077	1.16367320688913	0.244556471427494	0.483712128537591
HS_H3K27ac_103537:103538	40.9395511975141	-1.0517414713591	0.435514830054381	-2.41493836438996	0.0157378725749754	0.0924356905268697
HS_H3K27ac_103539	24.1080494029486	0.647757463397915	0.51765254224089	1.25133638983749	0.210811774238686	0.445702261196057
HS_H3K27ac_103540:103541:103542:103543:103544:103545:103546:103547:103548:103549:103550:103551:103552:103553:103554:103555:103556	318.441408785877	-0.322702113897262	0.520524529767916	-0.619955632141186	0.535286997714711	0.74226816535467
HS_H3K27ac_103557:103558:103559:103560:103561:103562:103563:103564:103565:103566:103567:103568:103569:103570:103571:103572:103573	344.747876407982	-0.323814487447165	0.567716274746642	-0.570380843127451	0.568419419805437	0.766653245994347
HS_H3K27ac_10356	29.8855158364176	1.00120223505681	0.581376583092456	1.72212342941509	0.0850471617099216	0.260690099714286
HS_H3K27ac_10357	21.5322104311506	2.65637910346813	0.675130163137638	3.93461772041516	8.33292190948876e-05	0.00354034963510889
HS_H3K27ac_103574	25.3034327536087	-0.696480167308197	0.457640709498764	-1.52189294538728	0.128035907112298	0.333846882452048
HS_H3K27ac_103575	12.3595824086999	0.0443888412329394	0.628462242193172	0.0706308800319232	0.943691533068132	0.975577214392718
HS_H3K27ac_103576	14.4558526774743	1.16723651141308	0.678467313029587	1.7204019839968	0.0853593966174713	0.261289914283073
HS_H3K27ac_103578	19.313565367885	0.100781111261034	0.621817866163344	0.162074968805352	0.871246817560144	0.941076454008936
HS_H3K27ac_103579	146.198095770767	0.0250347935245376	0.660566983101763	0.0378989476691433	0.969768252086226	0.987610968340827
HS_H3K27ac_10358	9.69388793472915	-0.45692899475965	0.626433834291195	-0.729413019775124	0.465749055954825	0.690430460307981
HS_H3K27ac_103580	13.7769633760505	1.678144485389	0.69823141104475	2.40342164337469	0.0162424474842638	0.0943576080547695
HS_H3K27ac_103583	53.4656912351917	-0.575695580934951	0.607647802280233	-0.947416544212981	0.343426564021552	0.586236150805106
HS_H3K27ac_103584:103585	33.7229221686593	0.362320944523057	0.567047367543224	0.638960632323962	0.522848542476182	0.732719733649394
HS_H3K27ac_103586:103587:103588	65.8343029998534	0.428145421754943	0.546688539695273	0.783161509099117	0.433532274785198	0.664243227426009
HS_H3K27ac_103589	22.4552827463044	-1.78224339611311	0.467920676142474	-3.80885796884609	0.000139610119138187	0.00473055352357397
HS_H3K27ac_103590	22.6680586408772	0.0633025446924761	0.482493433654005	0.131198769303605	0.895618069497034	0.95330412091407
HS_H3K27ac_103591:103592:103593:103594:103595:103596:103597:103598	18.3667347215825	-0.148337846262881	0.630289347257241	-0.235348807509418	0.813938015850183	0.912923901481879
HS_H3K27ac_103609:103610:103611:103612:103613	5.65222234978435	0.385147958652894	0.980033731107559	0.392994594397919	0.694323473899953	0.848082768250083
HS_H3K27ac_103614:103615:103616	76.513488197006	-0.984259022047356	0.472287857717778	-2.08402355885997	0.0371580243688298	0.15832166260481
HS_H3K27ac_103617	26.8243368068043	0.0975475783254783	0.518351263743851	0.188188174985684	0.850729141875378	0.930654203393466
HS_H3K27ac_103633	19.2684870027177	-0.290125004842556	0.474832200906462	-0.611005328384854	0.541196052797245	0.746688471896492
HS_H3K27ac_103634	21.9409441241791	1.30258020919301	0.640767096782313	2.03284503173473	0.0420681819427448	0.170598681857916
HS_H3K27ac_103635	14.2782152245573	-0.924704688719861	0.54541479276176	-1.69541549109354	0.0899966292768571	0.269549331371591
HS_H3K27ac_103636	13.8832824116443	-0.452060269265968	0.511143673605611	-0.884409399175639	0.376475250926865	0.617117483424034
HS_H3K27ac_103637	22.9732301029486	-1.31955601765428	0.568606552770931	-2.32068380363157	0.020303915489268	0.108525021971877
HS_H3K27ac_103638	21.1153062550973	0.552853096299589	0.745271609301927	0.741814245168187	0.458199888483084	0.684907670770664
HS_H3K27ac_103639:103640	25.0543595140179	0.306605988040577	0.467063860696698	0.656454103692003	0.511531988864733	0.723835613007402
HS_H3K27ac_103641	23.4201506960811	-0.496641390680521	0.468002628601027	-1.06119359236315	0.288601930791064	0.533528909085068
HS_H3K27ac_103642	23.6235320093678	-1.560326354435	0.419436165107157	-3.72005679108852	0.000199177985586087	0.00582914488850712
HS_H3K27ac_103643	20.9658728071355	-0.0817171197810004	0.483671259009809	-0.168951779248357	0.865834570614971	0.938194822250426
HS_H3K27ac_103644:103645:103646:103647	45.4893912205476	0.186111161470893	0.477431780933032	0.389817286790546	0.696671660004756	0.849213760302621
HS_H3K27ac_103648:103649:103650:103651:103652:103653	53.4336950958698	-1.06028729459099	0.473539343068921	-2.23906906598186	0.0251514226521472	0.123627635391401
HS_H3K27ac_103654:103655	125.148562645277	-0.332278988704271	0.610348609276575	-0.544408529247097	0.586160377757992	0.779026614427552
HS_H3K27ac_103656	20.0346507693826	-0.623147141268718	0.454518135033732	-1.3710061122698	0.170373050655044	0.394037356035757
HS_H3K27ac_103657:103658:103659	73.846073219081	-1.18263852218069	0.451815032578437	-2.61752805220216	0.00885692080029658	0.0638778779375844
HS_H3K27ac_103660:103661:103662	35.4026999932209	0.128156911902706	0.46369308743953	0.276383054598413	0.782253870502747	0.897089131291732
HS_H3K27ac_103663:103664:103665	7.70359051300011	-0.385487718644244	0.702139789233113	-0.549018478307972	0.582992768879755	0.777105685419481
HS_H3K27ac_103666	26.4568523735397	0.391407926760452	0.448345124451342	0.873005872963231	0.382659876599802	0.622555030379516
HS_H3K27ac_103667:103668	22.7828440884101	-1.19935734291031	0.425648324437089	-2.81771893380864	0.00483661280720066	0.043133825400419
HS_H3K27ac_103669	21.6985290374931	0.81973160278149	0.517116236290049	1.58519795986778	0.112921363909438	0.30958275172403
HS_H3K27ac_103670:103671:103672	41.6283988130753	-0.252421266276079	0.400958646365865	-0.629544389587127	0.5289927173877	0.737301051964886
HS_H3K27ac_103673	24.7529565825466	0.757481123448171	0.541758291802898	1.39819017984455	0.162055964916184	0.382877176289321
HS_H3K27ac_103674:103675:103676	29.5629723773561	0.0520824199249629	0.470415631823701	0.110715750926581	0.911841755338969	0.961727703962272
HS_H3K27ac_103677:103678:103679:103680:103681:103682:103683:103684:103685:103686:103687:103688:103689:103690	3.2680689789352	-1.7453204763643	1.2037316602487	-1.44992487445558	0.147079469954786	0.36191836017041
HS_H3K27ac_10368	22.1795992164122	0.181564959954064	0.521014336022465	0.348483616286203	0.727477015959789	0.868097546461747
HS_H3K27ac_10369	25.2459790344729	0.560330046999052	0.51650005414281	1.08485960941279	0.277983839455724	0.521884022817652
HS_H3K27ac_103698	68.2498524871373	1.00131929661301	0.648598001162267	1.54382112621174	0.122631671893175	0.325205830315213
HS_H3K27ac_103699	23.925647235663	0.760580263208833	0.638171839340129	1.1918110708164	0.23333533385689	0.471084691360597
HS_H3K27ac_10370	185.975172485625	-0.997740445438331	0.783200452834813	-1.27392730919267	0.20268917897911	0.435223201536111
HS_H3K27ac_103700:103701:103702	86.5523576206997	0.261420369549423	0.508359275408623	0.514243335757553	0.607081873007894	0.792536593017304
HS_H3K27ac_103703	22.0343961788699	0.555979836400974	0.678873623300433	0.818973984727829	0.412801256500915	0.64853953850904
HS_H3K27ac_103704	18.4669097905217	-1.26959895829777	0.537085752537834	-2.36386638874457	0.0180853337507018	0.100871507882572
HS_H3K27ac_103705	13.4185228353459	-0.384101934190495	0.578673249273376	-0.663763072982553	0.506841963545095	0.719942247274349
HS_H3K27ac_103706	15.7656246887625	-0.838667506348325	0.521776927602885	-1.6073296115282	0.107982081847597	0.301396076230478
HS_H3K27ac_103707	17.4889502793597	0.320438705602898	0.604588056105604	0.530011637456045	0.596103862153898	0.785244577617806
HS_H3K27ac_103708	14.1907055488961	-0.397557415375069	0.535744673072737	-0.7420650831578	0.45804790396141	0.684838766530893
HS_H3K27ac_103709	19.1334860463455	-2.29314893880923	0.469036772158125	-4.88906003735705	1.01318594579019e-06	0.000296033001833091
HS_H3K27ac_10371	31.9602691091623	-0.4596785727533	0.571004587476764	-0.805034815542537	0.420799589307637	0.65464243706455
HS_H3K27ac_103710	16.7993553007605	-0.233556117325972	0.518428004765041	-0.450508296579818	0.652343973260985	0.822810702765686
HS_H3K27ac_103711	13.0375458235987	-1.13074093379139	0.588897104228641	-1.92009932749198	0.0548453542382704	0.200361255253113
HS_H3K27ac_103712	19.1673862738554	0.0526485110566043	0.542965625921884	0.0969647221538456	0.922754410037551	0.966844120245486
HS_H3K27ac_103713	12.2156741473994	-0.0489547104987922	0.653446065041258	-0.0749177523866507	0.940280151888348	0.974463481212539
HS_H3K27ac_103714	15.969683553938	-0.0111600121367336	0.583254716826136	-0.0191340280923271	0.984734185902004	0.993297998529671
HS_H3K27ac_103715	12.601719819888	-0.154779943494262	0.625236632217733	-0.247554182718395	0.804479364254353	0.907368262506997
HS_H3K27ac_103716	14.8082219243241	-1.49477434711832	0.576484076793379	-2.59291523788969	0.0095166221930932	0.0668739986086687
HS_H3K27ac_103717	18.0123026808871	-1.49855966418222	0.587162348159798	-2.55220667482988	0.010704300067627	0.0722251524154138
HS_H3K27ac_103718:103719	15.7278195836445	-0.285153241044129	0.526500336453234	-0.541601251321247	0.588093229626914	0.780315327127525
HS_H3K27ac_10372	25.5624488686341	1.88317287314849	0.557826598330421	3.37591086331279	0.000735717508406605	0.0127245930638825
HS_H3K27ac_103720	28.6117899111889	-0.0659690935657724	0.512464395516636	-0.128729125658118	0.8975719882069	0.954046216766989
HS_H3K27ac_103721:103722:103723:103724	44.5520332314019	0.2785010956708	0.409026129855513	0.680888274226341	0.495942188171675	0.71312445500474
HS_H3K27ac_103725	19.7111141454527	-0.474434748866916	0.487387981717795	-0.973423159091396	0.330343033349996	0.573822316982309
HS_H3K27ac_103726:103727:103728	93.893042988898	0.243130598591	0.472876213833604	0.514152734856216	0.60714521021832	0.792554955265765
HS_H3K27ac_10373	74.026147545606	0.937140137809232	0.652940427303635	1.43526131729846	0.151212646387238	0.367560264156762
HS_H3K27ac_103730:103731	20.365210562123	0.222263375696366	0.465105871747135	0.477876950599334	0.632737787604654	0.810266244322298
HS_H3K27ac_103732:103733:103734	33.9264028337372	-0.129723197742516	0.405751685087155	-0.319710804687481	0.749187568397486	0.879954280228487
HS_H3K27ac_103735:103736	188.373480293842	-0.849203569741915	0.678860513716018	-1.25092497292773	0.210961851725539	0.445864233760735
HS_H3K27ac_103737	67.7050821656287	-0.574434243567376	0.70010718931878	-0.820494707569441	0.411934145089173	0.647748226028878
HS_H3K27ac_103738	60.0038755868773	-1.1668343704805	0.708041939674211	-1.6479735240223	0.0993581043185545	0.286407810653339
HS_H3K27ac_103739	13.8558158676836	0.300782079052816	0.582709257169426	0.516178652307496	0.605729638718827	0.791867044477622
HS_H3K27ac_103740	22.1474427089938	0.234342016684731	0.590057440741397	0.397151193263972	0.69125597081373	0.845910398314439
HS_H3K27ac_103741	113.156793095843	-0.520736947528969	0.495060918800778	-1.05186438224691	0.292861775341291	0.537603619883085
HS_H3K27ac_103742	15.1981000651632	-0.104377232549134	0.569827679503473	-0.183173328189471	0.854662021304243	0.932484182948081
HS_H3K27ac_103743	16.608089489049	0.924339854266105	0.643267854980441	1.43694395283316	0.150733919626736	0.366887080847705
HS_H3K27ac_103745	16.0956456476249	0.741456348103374	0.614182276040936	1.2072252440804	0.227345411112021	0.464330173866905
HS_H3K27ac_103746	11.1889000405409	-0.662681535248594	0.628907256845219	-1.05370311446682	0.292018862590291	0.536921874240136
HS_H3K27ac_103747	15.7340280838289	-0.376102625455602	0.637492064431396	-0.589972246620925	0.555209256257258	0.757076618824383
HS_H3K27ac_103749	15.6571481591541	0.884989184147641	0.663846261993536	1.33312369868591	0.182491213450749	0.41033758876335
HS_H3K27ac_103752	25.5718811814615	-0.42572490632769	0.666468498066299	-0.638777237878301	0.522967857966299	0.73280051358413
HS_H3K27ac_103753:103754	41.9633920745589	0.0169608704528825	0.540525687608288	0.0313784725531375	0.974967709110231	0.989749126807808
HS_H3K27ac_103755:103756:103757	192.718583371517	-0.635701143673233	0.566193350856923	-1.12276335056057	0.261538014470709	0.503444435890642
HS_H3K27ac_103758	15.0334847127001	-0.587964446129879	0.606260264209953	-0.96982184193794	0.33213530363143	0.57556245704262
HS_H3K27ac_103759	29.2238494742819	-1.17707407467016	0.556096549607209	-2.11667214173793	0.034287682747521	0.150168170440857
HS_H3K27ac_10376	36.3388001600927	-0.371692041633763	0.605034093227845	-0.614332391833977	0.538995701867837	0.745030596086261
HS_H3K27ac_103760	8.1274209196469	0.0228537325772943	0.83882234607026	0.0272450211708834	0.978264307317756	0.990659360757066
HS_H3K27ac_103761	27.3670940678702	0.478184314808519	0.608721962180554	0.785554562703101	0.43212849281691	0.663064536823708
HS_H3K27ac_103762	16.1535330588634	-0.659406104792192	0.530322407383374	-1.24340607828683	0.213718231573485	0.449086506696557
HS_H3K27ac_103763	9.93833029572283	1.10554491262681	0.881737339789765	1.25382567204243	0.209905375922959	0.444562002097152
HS_H3K27ac_103764	10.4104837215384	0.631794964986949	0.726363220604156	0.869805831387568	0.384406524153714	0.624091590452873
HS_H3K27ac_103766	47.5528750688599	-0.376683935055762	0.429771852336838	-0.876474187426618	0.380772302989972	0.620934604162155
HS_H3K27ac_103767	22.3559711883718	-0.57010362399487	0.638787125197955	-0.89247826311183	0.37213663862227	0.613158777778017
HS_H3K27ac_103769	110.462811952928	-1.12730812708733	0.763889131427028	-1.47574835235762	0.140011460348006	0.351542474858423
HS_H3K27ac_103771	14.8475870378671	-0.0263571145787288	0.668844810088796	-0.0394069209795163	0.968565962053468	0.987007054740138
HS_H3K27ac_103772	25.4905730647253	0.134718398431249	0.53787834565926	0.250462580467204	0.802229639094743	0.906412416599481
HS_H3K27ac_103773	20.9658085005239	0.702373090572608	0.61260341798154	1.14653798845401	0.251572618160423	0.492425322439539
HS_H3K27ac_103775	18.8520610192829	-0.199201343181422	0.487720756396389	-0.408433187574908	0.682955672454449	0.841472396402174
HS_H3K27ac_103776	18.398751402251	-0.160909943532188	0.569081413204221	-0.282753820101385	0.777365556455841	0.894323534598584
HS_H3K27ac_10378	258.178487999016	0.350019454688516	0.787721374817613	0.444344238811038	0.656793721584218	0.825851670238492
HS_H3K27ac_103781	53.3514135309642	-1.04225485809311	0.525730038721606	-1.98249059655696	0.0474243588047134	0.183270673672248
HS_H3K27ac_103782	26.7554900601654	0.648338939391238	0.549175357156265	1.18056815722479	0.237774319617954	0.476070261467614
HS_H3K27ac_103783	16.1400792733166	-0.924658762455519	0.616843997747121	-1.49901557903233	0.133869590533167	0.342637712654935
HS_H3K27ac_103789	17.4801910607606	-0.35259952643262	0.491787760172046	-0.716974994069122	0.473389526234757	0.696197832006113
HS_H3K27ac_103790	13.4343376096414	-0.727590381901417	0.603625511012024	-1.20536718317547	0.228061584381376	0.465099449387671
HS_H3K27ac_103795	9.02403734472803	-0.0414160300938489	0.743798206330032	-0.0556818095840798	0.955595290866463	0.980802658031562
HS_H3K27ac_103796	79.7675653288223	0.663256839372588	0.677832596470161	0.978496523812108	0.32782880976837	0.571376185849956
HS_H3K27ac_103797	87.8321733091379	-0.526161919320771	0.631663187123489	-0.832978603228159	0.404856796746052	0.641943213238279
HS_H3K27ac_103798	158.575425845969	-0.86933391571877	0.681011462198128	-1.27653345644549	0.20176700784208	0.433886960756204
HS_H3K27ac_103799	36.8662149473163	0.837644543766176	0.894382455399871	0.936561913428491	0.34898395100074	0.59158654733557
HS_H3K27ac_10380	18.3879492755503	2.51947060664418	0.77819063201076	3.23760079215312	0.00120539351595595	0.017605079551238
HS_H3K27ac_103818	39.4382527647503	0.117527581207875	0.595397238042041	0.19739356130432	0.843519567835139	0.927483837103284
HS_H3K27ac_103819	21.1309641475029	0.0102868607979308	0.598771675661484	0.0171799388916761	0.986293066273712	0.994101754238329
HS_H3K27ac_10381:10382	18.2772060022872	-0.749696239515525	0.582024351076642	-1.28808397471467	0.197716733102524	0.42895369079848
HS_H3K27ac_103820:103821	32.8735234732481	-1.25171035450496	0.464499732635555	-2.69474935411223	0.00704415975738521	0.0549925796565382
HS_H3K27ac_103822	29.5490501695063	-0.32309236819478	0.597162699203838	-0.541045796439631	0.58847601729502	0.780443154290413
HS_H3K27ac_103823	23.6418878974621	1.45849357553166	0.70158727594868	2.07884838498461	0.0376312880649006	0.159278000993592
HS_H3K27ac_103824	33.3777031130449	0.0843353538484968	0.604042689606593	0.139618201328491	0.888961658902807	0.950561033409775
HS_H3K27ac_103825	23.6944112537175	-1.03624929596004	0.594296379980848	-1.74365742559871	0.0812188433655702	0.25373592380448
HS_H3K27ac_103826	24.249485506695	1.66888091083927	0.6423078912924	2.59825690056723	0.00936983642072404	0.0661642609059289
HS_H3K27ac_103827:103828	26.0484790290084	1.5794575273252	0.627364823727342	2.51760613217238	0.0118155366099858	0.0766891147122279
HS_H3K27ac_103829	23.2619778804393	-0.0690271187015627	0.618726698446989	-0.111563181085965	0.91116976695447	0.961418471456075
HS_H3K27ac_10383	24.3633470910618	0.784434465449484	0.598510772398007	1.31064385408896	0.189978115768917	0.419252690192144
HS_H3K27ac_103830:103831:103832	26.1131388900501	-0.6517786568535	0.470422514749413	-1.3855175643553	0.16589426554072	0.387849753843587
HS_H3K27ac_103833	19.3377273655365	0.654088878772771	0.640201077001761	1.02169287473875	0.306926284517227	0.551362915783957
HS_H3K27ac_103834	27.1787236798381	-0.684826057538437	0.522110695775945	-1.31164916382467	0.189638536617348	0.419023731056436
HS_H3K27ac_103835:103836	28.7118148895371	-0.522906978374091	0.5275592018154	-0.991181608764854	0.321596909268356	0.565882289849926
HS_H3K27ac_103837	22.8154191975552	-0.996805452510654	0.497613361103553	-2.00317260432888	0.0451587651083024	0.177987662287528
HS_H3K27ac_103838:103839	28.020169604862	0.593327454442145	0.463408343667042	1.2803555709572	0.200420111886597	0.432389253132913
HS_H3K27ac_103840:103841	10.7363439969134	-1.71300273953287	0.599574063548241	-2.85703275654626	0.00427621705016705	0.0397160065060591
HS_H3K27ac_103842	23.5253520056227	-1.50942387328334	0.505944300616765	-2.98337953692392	0.00285084233819672	0.0306272230221098
HS_H3K27ac_103843:103844:103845	29.2850703631007	0.154359988268062	0.49005252545517	0.314986619290839	0.752771813396402	0.881717348284039
HS_H3K27ac_103846:103847	37.1411283625019	0.522621794148356	0.450341231274344	1.16050176589312	0.245844575194247	0.485640106809317
HS_H3K27ac_103848	21.4397320852614	0.179185994225537	0.561060984573261	0.319369906574104	0.749446027964659	0.879963465928795
HS_H3K27ac_103849	13.997822460325	0.587237608992585	0.584316108342771	1.00499986327281	0.314896915697778	0.558912757588946
HS_H3K27ac_10385	67.6807940300581	0.0957974118325899	0.527911117395489	0.181465039617309	0.856002571899759	0.933206951033391
HS_H3K27ac_103850:103851	39.0621772879662	0.295779209268042	0.669759565206638	0.441619985190935	0.658764219604051	0.826833865560157
HS_H3K27ac_103852:103853	4.63489394498975	-0.0369106005219473	1.0465331413661	-0.0352694043437228	0.971864919942151	0.988349155358622
HS_H3K27ac_103854	29.1855584822773	0.521393207042205	0.564780575287569	0.923178363166488	0.355914262493533	0.598703447033486
HS_H3K27ac_103855:103856	68.7539575108827	-0.136651261240316	0.469751990764059	-0.2909008666851	0.771127138446866	0.890863651825538
HS_H3K27ac_103859:103860	23.2507790126824	-0.581192734000526	0.495098897707298	-1.17389219950178	0.240438207300527	0.47899515662184
HS_H3K27ac_103861:103862	36.8956200549143	0.685188686132303	0.559469268125863	1.22471192819506	0.220683778262761	0.457168243154204
HS_H3K27ac_103863	28.6676996844397	0.668684501348082	0.555970234881255	1.20273435409883	0.229079135231977	0.466321446775117
HS_H3K27ac_103864	32.1665069473135	-0.0851436186417664	0.536688466039845	-0.158646261340457	0.873947579044392	0.942565592648222
HS_H3K27ac_103865	24.3158495300218	1.05652940849795	0.605916438354945	1.74368830686688	0.0812134554375055	0.25373592380448
HS_H3K27ac_103866	77.9323932360882	-1.03011550571684	0.66440313306264	-1.55043745951108	0.121036553439524	0.322601240010862
HS_H3K27ac_103867	21.5051198620201	1.08911494864912	0.629010485086938	1.73147344038087	0.0833673579700557	0.257759809367734
HS_H3K27ac_103868	24.2610039028333	1.6757177333239	0.93234794673488	1.7973094049194	0.0722865139685459	0.236933849701127
HS_H3K27ac_103869	27.1923553177776	0.874810042598122	0.668451237238185	1.30871183096697	0.190631982604624	0.420239186884629
HS_H3K27ac_103870	19.5121787579116	0.311138970180197	0.656920927440187	0.473632300606721	0.635762137625804	0.812242470083846
HS_H3K27ac_103873	15.4225451502813	1.01286853273198	0.607764547458303	1.66654757499074	0.095604400695524	0.280071866140093
HS_H3K27ac_103874	67.7687823118254	1.22100723081863	0.677789869996248	1.80145393855678	0.0716313610984827	0.23565957523918
HS_H3K27ac_103875	136.481472095723	-1.0877506661351	0.64532181260441	-1.68559414061199	0.0918739985692433	0.272781052782694
HS_H3K27ac_103876	19.1559717704833	-0.817382317772403	0.556762409672586	-1.46809896568462	0.142077342512795	0.354623987134702
HS_H3K27ac_103877	18.8722375174515	-1.37190292330555	0.421228909536209	-3.25690590614039	0.00112633763059228	0.0168787481902072
HS_H3K27ac_103878	13.7186219372607	-0.705349053807137	0.543129545948409	-1.29867553527301	0.194055303374422	0.42476483537517
HS_H3K27ac_103879	77.5922749883539	0.156300375596369	0.637560942367878	0.245153624084742	0.806337483417017	0.907970240519427
HS_H3K27ac_10388	4.47597856891347	-0.450785715732481	1.05560546167294	-0.427039961519402	0.669350221453444	0.833874249637417
HS_H3K27ac_103880	21.9395742950092	1.53745455446478	0.609936995758595	2.52067765220997	0.0117129096509698	0.0762666387762438
HS_H3K27ac_103881	17.2217792007019	-0.138953650827101	0.569803647890586	-0.243862339845502	0.80733743718095	0.908837842594414
HS_H3K27ac_103882	24.6804739037902	-1.19316763332494	0.445551460999676	-2.67795695394614	0.00740727372410738	0.0568928418809592
HS_H3K27ac_103883:103884	153.206433034364	-1.4013945491407	0.673995866559085	-2.07923315063513	0.0375959260626906	0.159201623625316
HS_H3K27ac_103885:103886:103887	61.8932589152172	-0.0702676115777705	0.556428090795396	-0.12628336480519	0.899507623796628	0.955190918668213
HS_H3K27ac_103888	32.7250232407518	-0.767488282999212	0.568122911753166	-1.35091943507581	0.176721241762558	0.40220074969199
HS_H3K27ac_103889	31.6740609670682	0.786172409188387	0.60642463732751	1.29640578696311	0.194835719395694	0.425762363844858
HS_H3K27ac_103890:103891:103892:103893:103894	17.860845066506	-0.919893589336654	0.621473831044526	-1.48018073068429	0.13882502140931	0.349957935980748
HS_H3K27ac_103895	8.76670406717483	-0.121874663137055	0.767434215869106	-0.158807961147568	0.873820176327058	0.942513737755819
HS_H3K27ac_103896	28.7620146736913	-0.67829380228723	0.625153343112102	-1.08500387906523	0.277919937220705	0.521828822632813
HS_H3K27ac_10389:10390:10391	73.9144267256407	-0.473446751581101	0.460442917992705	-1.02824201020419	0.303836001557109	0.548242880865843
HS_H3K27ac_103907	6.24785747403604	-1.01611367267434	0.841543362732497	-1.20744065923711	0.227262485053641	0.464187402144287
HS_H3K27ac_103908:103909:103910:103911:103912	38.1001116045889	-0.630049666480205	0.411447886524281	-1.53129882815189	0.125695555053118	0.330521079626989
HS_H3K27ac_103913	10.6104098944472	-0.130990597956241	0.65850697673301	-0.198920592468303	0.842324860944961	0.92691359223425
HS_H3K27ac_103917	52.8870464232262	0.444294653105935	0.641725837465401	0.692343407678188	0.488721696372109	0.707307088464482
HS_H3K27ac_103921	13.6973809512835	0.630046145899464	0.701563961791189	0.898059450332754	0.36915385566146	0.610138560713516
HS_H3K27ac_103923	20.0845341490148	-2.0203404084184	0.508299510676503	-3.97470461014117	7.04666595679749e-05	0.00320389610581637
HS_H3K27ac_103924	46.7778084304252	-0.106053226404025	0.651448488375199	-0.162796028076657	0.870679035685374	0.94074701328568
HS_H3K27ac_103926	291.612091922545	-0.647562682509193	0.709769754645847	-0.91235598343058	0.361581352578051	0.603583820080416
HS_H3K27ac_103927	16.6192444112543	-1.23956311537392	0.639673176566979	-1.93780693138714	0.0526467818121257	0.194996590240548
HS_H3K27ac_103928	11.457259580141	0.412990556731727	0.774983866247738	0.532902134764838	0.594101327403837	0.783823225873017
HS_H3K27ac_103929	20.8346453054508	-1.28044946107189	0.519285277579991	-2.46579195743643	0.0136710711738406	0.0841656309262044
HS_H3K27ac_103930	17.4183328535863	1.35392035375702	0.656091032468185	2.06361661226131	0.0390540812571234	0.162897470218982
HS_H3K27ac_103931	21.4413405200839	-0.829466856258146	0.58759164687929	-1.41163827066545	0.1580564977469	0.376987749661158
HS_H3K27ac_103932	23.7999554853046	-0.167512345861598	0.547295468432642	-0.30607296336899	0.759549092806111	0.885212319855593
HS_H3K27ac_103933	14.1656293637079	0.289780541030246	0.591015158133566	0.490309828846652	0.62391467292236	0.80451680042651
HS_H3K27ac_103934	14.873286701116	-0.545536696115885	0.494993481323546	-1.10210884930685	0.270414352650278	0.513334317302969
HS_H3K27ac_103935	15.0882569657389	-1.02928509107056	0.508675735197283	-2.0234601728572	0.0430257257729424	0.173142359550949
HS_H3K27ac_103936	4.40233886154068	0.0960052174415539	1.22202169154058	0.0785626131730295	0.937380525952772	0.973053868981618
HS_H3K27ac_103945:103946	87.7300193723378	-0.927245779435513	0.486460773997072	-1.90610595756092	0.0566364599230146	0.203987395212264
HS_H3K27ac_103954	19.2632784586314	0.574389025904985	0.593030127089707	0.968566350454736	0.332761599216516	0.576287448421524
HS_H3K27ac_103955	20.495110111866	-0.342854615760501	0.472750095365384	-0.725234366151766	0.468308263153431	0.691950936719883
HS_H3K27ac_103956	15.1660385934212	-0.617994192145263	0.559364263300663	-1.10481529245118	0.269239632766026	0.512048015236503
HS_H3K27ac_103957	15.0677485587332	0.0215620461602189	0.660261453534355	0.0326568301765885	0.973948250041653	0.989239473457324
HS_H3K27ac_103958	11.2692818241625	-0.835671172429816	0.606851646754555	-1.37706007209338	0.168493675967705	0.391508087709068
HS_H3K27ac_103959	29.6498892369124	-0.0814424051458166	0.595111510201318	-0.136852344056101	0.89114750825067	0.951410077769289
HS_H3K27ac_103961	23.7039282314106	-1.6050474241766	0.536983781326002	-2.98900540387491	0.00279887181516277	0.0302140874927397
HS_H3K27ac_103963:103964	46.0670971119647	0.429050010623203	0.538725489252859	0.796416763606709	0.425789837804297	0.658191774855769
HS_H3K27ac_103967	30.451000299226	-0.117937773600046	0.64433312553956	-0.183038507451073	0.854767804406259	0.932545317413936
HS_H3K27ac_103968	72.5054191839587	-1.07055531594884	0.447796784697365	-2.39071684418715	0.0168155159383994	0.0963210479093979
HS_H3K27ac_103970	13.1179166750561	-1.32672747528329	0.592585546961899	-2.23887923369923	0.0251637750103308	0.123654249244314
HS_H3K27ac_103971	17.8856624351342	0.10985013130869	0.609311439951765	0.180285686606157	0.856928291993398	0.933616538186828
HS_H3K27ac_103972:103973	108.961471449953	-0.880491003850811	0.645790836093044	-1.36343062589379	0.172746834518776	0.396914636022708
HS_H3K27ac_103975	47.023124655888	-0.741200022135683	0.406401618331628	-1.82381168947722	0.0681805460486139	0.228791328179865
HS_H3K27ac_103977	66.7578065374159	0.380135384790717	0.543276039769992	0.699709460685319	0.484108766983282	0.703740615626536
HS_H3K27ac_103978	17.4418666778611	1.23021374257004	0.622682972463836	1.97566626513381	0.0481925880958738	0.184996014997363
HS_H3K27ac_103981	22.4109268925368	-0.800274542409819	0.540217258062904	-1.48139388452605	0.138501643407337	0.349474734968354
HS_H3K27ac_103982	21.379313769457	-0.49166189264508	0.663921236619202	-0.740542500415719	0.458970882785986	0.685571408304947
HS_H3K27ac_103983	22.3505870428402	-1.09273434632761	0.499878888526791	-2.18599819157805	0.0288157376347909	0.13479865928212
HS_H3K27ac_103984	21.5341786064802	0.0948047602207058	0.691892630430444	0.13702235874622	0.891013122073704	0.951410077769289
HS_H3K27ac_103985	22.1343398385253	1.12702942953325	0.672125053785456	1.67681508550491	0.0935786468802061	0.276317465763074
HS_H3K27ac_103986	12.9784300700249	-0.602943422210063	0.568724573275757	-1.06016769899217	0.289068313252495	0.53389834534036
HS_H3K27ac_103990:103991	14.016122203699	-0.15869890990117	0.588383395338332	-0.26972023880775	0.787375489099451	0.899922620380885
HS_H3K27ac_103992	36.902693363555	0.133159635221585	0.564712547939393	0.235800737397244	0.813587295930617	0.912674117281683
HS_H3K27ac_103993	14.2180046522627	-0.686582297963183	0.568044040916078	-1.20867793429527	0.226786602184299	0.463945367959185
HS_H3K27ac_103994:103995	26.2150461228858	-0.560102717252908	0.5180529601617	-1.08116883856446	0.279622016686441	0.523855910380243
HS_H3K27ac_103996:103997:103998	49.6987975909552	-0.336851278821792	0.473651852775164	-0.711179058728799	0.476973283731328	0.698299230815136
HS_H3K27ac_103999	14.4788823901378	-0.186208667825454	0.522656235155751	-0.356273694448444	0.721635607350997	0.8644204200428
HS_H3K27ac_104000	19.6327678292097	-0.135876403810864	0.517556311043728	-0.262534531820991	0.792909366171947	0.902629810831451
HS_H3K27ac_104001	15.2938412499738	0.724008938629506	0.592609059853456	1.22173113385837	0.221809318571764	0.458513974124861
HS_H3K27ac_104002	19.6073610279658	-0.147571445936322	0.476599488195263	-0.309634083945684	0.756839233987478	0.883798729899112
HS_H3K27ac_104004	15.0534013080853	-1.49121846927106	0.488118696842599	-3.05503247246422	0.00225036155629866	0.0263610850259273
HS_H3K27ac_104005	12.5792212147271	-0.52138906728255	0.599421979234748	-0.869819735252586	0.384398924608777	0.624091590452873
HS_H3K27ac_104006	10.5095949764883	0.208439164382372	0.704592154519024	0.295829527827569	0.76736027178969	0.889047494010313
HS_H3K27ac_104007	15.9120073264558	-0.160968960926659	0.59979534105762	-0.268373143150499	0.788412110142045	0.900373330496528
HS_H3K27ac_104008	17.0158969339125	0.668801854509289	0.587316284078738	1.13874222908423	0.254810683802611	0.496039628356064
HS_H3K27ac_104009	18.7391844775884	-0.0308958565116504	0.522451561156667	-0.0591363081454851	0.952843539514453	0.979356443283994
HS_H3K27ac_104010	15.5311180880604	-0.306327209572191	0.551469190982445	-0.555474747422368	0.578569978104289	0.774126803518102
HS_H3K27ac_104011	15.9435616702051	-0.580923971620981	0.615073869228308	-0.944478380051859	0.344925244830239	0.587612563430449
HS_H3K27ac_104012	19.263124778584	-1.36235151336233	0.460036022591727	-2.96140181737767	0.00306242116421218	0.0320314157334235
HS_H3K27ac_104013:104014	157.99002339754	-0.776220307271093	0.690521651084316	-1.12410712401589	0.260967583452294	0.502931163039598
HS_H3K27ac_10402	102.483078002882	0.522292131527923	0.767425841789113	0.680576679969878	0.49613938693558	0.713235421310012
HS_H3K27ac_104027	65.0143668383364	-0.0689544914560234	0.582092022986794	-0.118459777377138	0.905703363642504	0.959027510111713
HS_H3K27ac_104028	44.8147073836128	0.0669574221564693	0.644755844203549	0.103849267530378	0.917288967969738	0.964044615412741
HS_H3K27ac_104029	17.8773817045939	0.375948468785135	0.633487547458347	0.593458340725875	0.552874455016565	0.755609276881697
HS_H3K27ac_10403	16.5241876844955	-0.516359978405334	0.663555033953157	-0.778172046000613	0.436467594097268	0.666771400318215
HS_H3K27ac_104030	21.5611914835726	-1.27364386609874	0.471542962642655	-2.70101341129319	0.00691285509357773	0.0543004919933168
HS_H3K27ac_104031	15.6524586512551	-0.0710069080855586	0.567316066763682	-0.125162871713867	0.900394610127921	0.955705752095402
HS_H3K27ac_104032	17.4196393924889	0.246054727218215	0.533867073683823	0.460891370431168	0.644876543350991	0.818460060681102
HS_H3K27ac_104033:104034	25.0915409707573	0.85542613318191	0.559207966836882	1.52971020427439	0.126088476686593	0.33116341290674
HS_H3K27ac_104044	93.6494831252556	-0.380691987299472	0.664961943698845	-0.572501916698987	0.566981987705212	0.765496550781759
HS_H3K27ac_104045	11.6794152670346	0.74541373645968	0.775416659206779	0.961307353419786	0.336397651667996	0.579639143586224
HS_H3K27ac_104046	11.7851538741233	0.585606333119958	0.722035314122946	0.811049434377448	0.417337282533391	0.652106845877488
HS_H3K27ac_104047	137.970616166178	-1.17220794169008	0.656362708213735	-1.78591490196053	0.0741130377556638	0.240395694334422
HS_H3K27ac_104048	22.740730303966	1.46055028761794	0.661306035972367	2.20858454054542	0.0272035516130632	0.129881837771129
HS_H3K27ac_104049	4.04717902396104	-0.723689902497188	1.12158852732692	-0.645236541623654	0.518773909122901	0.729360841074186
HS_H3K27ac_10405	31.8351212727912	-1.27470339108235	0.481038450380116	-2.64989917141775	0.00805157959573727	0.0599679494921962
HS_H3K27ac_104050	24.2434147630835	0.361112915760298	0.666607321003616	0.541717596525375	0.588013065762034	0.780268315019311
HS_H3K27ac_104051	16.3362070664225	-0.649881368697378	0.545915715941082	-1.19044268138915	0.233872445937667	0.471474788366366
HS_H3K27ac_104052	18.0929044358508	0.0724309972574503	0.572277976565486	0.126566109868745	0.899283821581613	0.95503861475043
HS_H3K27ac_104053	16.1175891519962	0.0409904364220913	0.557682976219678	0.0735013227406546	0.941407191529008	0.974786312427432
HS_H3K27ac_104054	16.4949578174782	1.09926639179835	0.654762280489832	1.67887861679507	0.0931757027352718	0.275515644935836
HS_H3K27ac_104055	13.5630522306495	-0.658719867503964	0.621701691004974	-1.0595433099742	0.289352415842268	0.534113003734322
HS_H3K27ac_104056	15.0749807336157	1.11665132299167	0.566319396346424	1.97176951768858	0.0486359235949505	0.186010929636463
HS_H3K27ac_104057	13.9654698163544	0.924796544342356	0.716509897771282	1.29069611908915	0.196809070930983	0.428055287253475
HS_H3K27ac_104058	19.6738186433216	0.619658690225888	0.549117490355806	1.1284628537772	0.259124496077818	0.500744110383414
HS_H3K27ac_104059:104060	6.48301023577291	-1.43805709800569	0.798852070109484	-1.80015443636343	0.071836256064369	0.23611573846662
HS_H3K27ac_104061	49.6856335895584	0.186514470917137	0.674516848641853	0.276515659012353	0.78215203417566	0.897058925682934
HS_H3K27ac_104066	19.6990849196948	2.55641487240827	0.778262903736923	3.28477030079853	0.00102065543947219	0.0156788537451184
HS_H3K27ac_104067	23.0475335723571	-1.107657249475	0.457389485425905	-2.42169373098638	0.0154483642270944	0.0913524205771413
HS_H3K27ac_104071:104072:104073	25.4877534253732	2.28078349852733	0.618090868414089	3.69004561478058	0.000224213844141945	0.00620534819979184
HS_H3K27ac_104074	30.4888929784546	-0.830109205762301	0.516042733112955	-1.60860555240219	0.107702619377505	0.300922367951915
HS_H3K27ac_104075	17.127466339083	-0.365050980004142	0.550255425090092	-0.663420955721378	0.507060988355102	0.720174771605345
HS_H3K27ac_104080	16.6728054072291	-1.59878985898761	0.529836674819597	-3.01751451903925	0.00254856832199567	0.0285859869118495
HS_H3K27ac_104090	24.8728762471201	-0.0537753381680355	0.608301870804543	-0.0884023882696793	0.929556863165088	0.969912960989267
HS_H3K27ac_104091	15.3526259713134	-2.1255782092511	0.479800665528956	-4.43012768001846	9.41773122475597e-06	0.00102977861027914
HS_H3K27ac_104094	14.8857866319279	-0.184942384127873	0.529068043182296	-0.349562568579008	0.726667006606196	0.867693328985591
HS_H3K27ac_104109	17.8462675308648	0.53838479516419	0.642737473405002	0.837643388539356	0.402231016849289	0.639857498509896
HS_H3K27ac_10410:10411	16.002432445822	0.391079342579585	0.587231015501437	0.665971878623682	0.505429075188026	0.718763457039511
HS_H3K27ac_104110	24.9024687595018	-0.305392755788011	0.562457702144792	-0.542961283352458	0.587156459767943	0.779565672112936
HS_H3K27ac_104112	18.2791826045055	0.440177691304071	0.550401353734616	0.799739477959768	0.4238617549644	0.656769229187611
HS_H3K27ac_104113	38.3486413339526	0.59653761002545	0.539328456487547	1.1060747914369	0.268694148707013	0.511337975805359
HS_H3K27ac_104115	21.2841151671311	-0.408549076071123	0.557379336873299	-0.732982098624141	0.463569347782168	0.688688545929948
HS_H3K27ac_10412	36.6367231530805	0.87895791332205	0.543045799820332	1.6185705029168	0.105539705978512	0.297371497913804
HS_H3K27ac_104120	32.5896514457955	-0.141067510892675	0.45826646762307	-0.307828568876884	0.758212781634635	0.88442857469643
HS_H3K27ac_104121	59.8445624712076	-0.435561554727858	0.513872802170451	-0.847605774985893	0.396657557098862	0.63466939669736
HS_H3K27ac_104122	75.4702096815703	1.20999765953689	0.581959072266837	2.07917999254436	0.0376008098889508	0.159201623625316
HS_H3K27ac_104123	39.1481735975416	3.8239402343999	0.850143757809061	4.49799248571175	6.85981213154449e-06	0.000873111291144921
HS_H3K27ac_104124	35.9121564443972	0.121181125707249	0.590331695206742	0.205276333104238	0.837356233766608	0.924293357095787
HS_H3K27ac_104125	33.6949550149374	2.55064146157998	0.70203420595391	3.63321536179882	0.000279911199213307	0.00713263924106964
HS_H3K27ac_104131	133.189759484337	-2.23231056537103	0.657050135254959	-3.39747371713851	0.000680111207859149	0.0120813147985186
HS_H3K27ac_104132	18.2832047386191	0.612858018000058	0.59274780160467	1.03392710414268	0.301170242873607	0.545309822597277
HS_H3K27ac_104133	22.512153135689	-1.07215398927777	0.541630549925354	-1.97949319776281	0.0477605047466564	0.183995729323363
HS_H3K27ac_104134	221.756139952508	-1.07497098482552	0.597282211390258	-1.7997706349288	0.071896862520109	0.236162510264634
HS_H3K27ac_104135	26.6266324455862	-0.0746571784994242	0.499690975469704	-0.149406697667988	0.881232727075547	0.946418728517027
HS_H3K27ac_104137	17.27029164234	1.65310445579077	0.704390626543155	2.34685754395042	0.0189324917681725	0.103554948836624
HS_H3K27ac_104138	15.7524177645671	1.21929671252777	0.69819824572569	1.74634743067918	0.0807505987285194	0.252782633026855
HS_H3K27ac_104139	28.9904718566877	0.448740468297988	0.548487218192432	0.818142070432991	0.413276068740158	0.648861394939283
HS_H3K27ac_10414	52.6907866082791	-1.58284491359988	0.659745804799003	-2.3991738971074	0.0164321089210778	0.0949846105727527
HS_H3K27ac_104140	90.5858358456374	0.836273856455926	0.59950638094838	1.3949373735322	0.16303472569358	0.384005275014759
HS_H3K27ac_10415	36.2702858464088	0.235662434394326	0.536512440540181	0.439248778941737	0.660481283899574	0.827743762819823
HS_H3K27ac_10418	28.1744018325375	-0.607916722238966	0.425163166469439	-1.42984334058643	0.152761986787472	0.36980331280314
HS_H3K27ac_104182	19.2226018448281	0.00350848566249048	0.6458356540984	0.00543247440773211	0.995665533862758	0.998132649466715
HS_H3K27ac_104184	87.5783649838628	-1.25405848166555	0.402342171694447	-3.11689544345832	0.00182766379911727	0.0229236114649311
HS_H3K27ac_104187	14.3035804824824	0.976058075592512	0.596445578343476	1.63645789495723	0.101743790921517	0.290781330235172
HS_H3K27ac_104188	22.6900626005789	2.32232715608835	0.662920252404618	3.50317726402919	0.000459743400754972	0.00962302599137506
HS_H3K27ac_104190	24.2655190532362	-0.0259152683653803	0.577906222771186	-0.0448433800229922	0.964232147594017	0.985104710407507
HS_H3K27ac_104194	43.0459397594361	0.874299577330471	0.657821919268504	1.32908246399373	0.183820765031637	0.412105345303003
HS_H3K27ac_104195:104196	15.6152624900723	1.04601455865542	0.708820705966209	1.47571106466138	0.140021474336591	0.351542856332028
HS_H3K27ac_104205:104206	17.2993621592764	-0.323581392807164	0.519349020219164	-0.623051898067727	0.533250418015343	0.740831101433272
HS_H3K27ac_104207	25.5859062597055	0.573377836661988	0.561965993343379	1.02030699980743	0.307582884614573	0.552011573895426
HS_H3K27ac_104226	24.8806230179362	-0.422541870308665	0.457761861004847	-0.923060451958864	0.355975702782398	0.598740617250099
HS_H3K27ac_104230:104231	31.3153877452832	-1.17393426997826	0.470984750693072	-2.49251014656159	0.0126843706330586	0.0801684436977849
HS_H3K27ac_104233	23.2539905056863	0.295074301970697	0.547798882825973	0.538654442755477	0.590125314075396	0.781578032315642
HS_H3K27ac_104236	22.9335737897217	1.63717630712845	0.64759165567076	2.52809975667876	0.0114681761834997	0.075187531402801
HS_H3K27ac_104240	179.991375296643	-2.05095251123917	0.774590457674538	-2.6477895395155	0.00810199467442406	0.0602427413776637
HS_H3K27ac_104245	288.160319163067	-0.436848000852569	0.746265610351147	-0.585378710734125	0.558293100381035	0.759280355094789
HS_H3K27ac_10424:10425	29.1549456602891	1.2772780520635	0.575479073148188	2.2195039084151	0.026452461617721	0.127525621696684
HS_H3K27ac_104250	38.2089500129969	0.107756108850714	0.519060412543901	0.207598395575198	0.835542557219803	0.923298096430563
HS_H3K27ac_104251	59.1695644766738	-2.36413381325677	0.48352078484656	-4.88941507241927	1.01136043713387e-06	0.000296033001833091
HS_H3K27ac_104269	18.6319538001865	1.18547307858012	0.598729105915166	1.97998237745283	0.0477055088977005	0.183872695111978
HS_H3K27ac_104279:104280	84.794960007695	0.986897108560156	0.545866146893731	1.80794708405371	0.0706147366998952	0.233720852470198
HS_H3K27ac_10428	63.168353579097	0.444807283077191	0.623681709413164	0.713195972182221	0.475724498349059	0.697369728866103
HS_H3K27ac_104284	42.9248321756032	-0.38658666899658	0.516789272832389	-0.748054747494658	0.454427135748208	0.681973782322315
HS_H3K27ac_104285	248.262458915665	-1.23230793442905	0.659288200895067	-1.86914908041132	0.0616020762370395	0.214943971177125
HS_H3K27ac_104286	10.6578766794429	0.300520601633598	0.69183291520144	0.434383208763774	0.664010188995418	0.830210704908125
HS_H3K27ac_104287	20.0396386930439	-0.825107890972256	0.575051218609556	-1.43484243537006	0.151332002407982	0.36773889667656
HS_H3K27ac_104288	120.292766486668	0.587958150335791	0.665261822638103	0.883799626445174	0.376804388086977	0.617430386815531
HS_H3K27ac_104289	12.5871845598001	2.17447577920074	0.886256037602029	2.45355257052385	0.0141452861763551	0.0862214211768731
HS_H3K27ac_10429	123.546172804114	0.993955177875151	0.722936544268768	1.37488578458917	0.169166857062375	0.39234487740595
HS_H3K27ac_104298	15.6432000901691	-1.33561765323386	0.554651433276493	-2.40803065331313	0.0160388342907933	0.0936478766797084
HS_H3K27ac_104299	47.8126341880249	-1.17974411644388	0.507545646483867	-2.32440988237573	0.0201035364127811	0.107825859008425
HS_H3K27ac_10430	38.0392441073397	-0.608095217323574	0.475108166164233	-1.2799089988981	0.200577142392732	0.432548749016201
HS_H3K27ac_104300	29.7085256289947	-0.0535269804394081	0.532808622179893	-0.100461926123515	0.919977608425907	0.965383254151162
HS_H3K27ac_104301	50.709355306189	0.450780208782652	0.666082661305989	0.676763163146758	0.498556233706602	0.714835907916236
HS_H3K27ac_104302	14.6404006490912	1.30286095058937	0.6137369399963	2.12283287135565	0.0337678592524974	0.149038496951894
HS_H3K27ac_104303	228.938723686513	-1.64562362012084	0.700047729877593	-2.35073060005292	0.018736593822341	0.102925662411954
HS_H3K27ac_104304	28.866558096986	0.342363729419491	0.529771278890885	0.646248188720714	0.518118636024989	0.72887078810319
HS_H3K27ac_104309:104310	118.100648517534	-0.801975122098855	0.684429485684156	-1.17174250799146	0.241300451111726	0.480122572164587
HS_H3K27ac_10431	34.543902017788	-1.23447846394621	0.59055452332113	-2.09037170184358	0.0365844228629203	0.156779073980723
HS_H3K27ac_104315	15.9922265489224	3.05381586087429	0.912047925357451	3.34830635098197	0.000813070801271581	0.0135054621538335
HS_H3K27ac_104318	96.1358204942157	-0.420313399836831	0.569942836927899	-0.737465887109663	0.460839080702468	0.686750412655526
HS_H3K27ac_104320	31.658520845755	0.835931153474851	0.616903817222076	1.35504292587953	0.175403881035953	0.400417955983246
HS_H3K27ac_104323	21.9279742207014	2.8274588800828	0.736680235199075	3.83810878178201	0.000123985556767622	0.00441958915653865
HS_H3K27ac_10432:10433	49.1039274908752	1.30514117791849	0.66601543172507	1.95962603229477	0.0500395163702488	0.188952182259946
HS_H3K27ac_104330	24.3138410667168	0.234428178687463	0.633973147743085	0.369776195603893	0.7115492532053	0.858094434339787
HS_H3K27ac_104336	65.8194004383293	-0.254105921184689	0.628858156080514	-0.404075098220011	0.686157496021642	0.843112778974291
HS_H3K27ac_104338	65.4217955154682	2.59697736344237	0.739512111008848	3.51174419564212	0.000445176269116946	0.00942431149598425
HS_H3K27ac_104339	96.3999379213736	-0.696424534298496	0.807436862697941	-0.8625126823805	0.388405457171463	0.627601319462333
HS_H3K27ac_10434	37.8309183961648	0.361871960423215	0.521701638618068	0.693637768479653	0.48790940192326	0.706812135486593
HS_H3K27ac_104340	37.087943112964	0.12529050348702	0.491507995641798	0.254910407557905	0.798792297686103	0.905278997388967
HS_H3K27ac_104341	41.1646409730533	1.42096533622775	0.544584466849798	2.6092652705419	0.0090736873028925	0.0647001018752994
HS_H3K27ac_104342:104343	111.616301857142	-0.0913719502825497	0.71650537380703	-0.127524445206964	0.898525326651213	0.954489027113158
HS_H3K27ac_104344:104345	50.3235643238337	-0.59151151686903	0.564864965050729	-1.04717331303404	0.295019651262953	0.539418030157944
HS_H3K27ac_104346	34.1349047899968	0.588135449328525	0.562082081728907	1.04635153556128	0.295398759787137	0.539849740517272
HS_H3K27ac_104347	50.8054615955785	-0.422191071874918	0.513608188245415	-0.822010009842727	0.411071199952525	0.647133506757396
HS_H3K27ac_104348	132.816566396949	0.133395334113592	0.720066328805559	0.185254231141272	0.853029634851225	0.931684226301952
HS_H3K27ac_104356	15.3582775376189	1.06324298165827	0.744013954834845	1.42906322488842	0.15298606218011	0.370149195961651
HS_H3K27ac_104357	10.2751505989894	0.899315680958468	0.816628182545644	1.10125476952689	0.270785790612608	0.513673050512321
HS_H3K27ac_10436	266.519597649867	-1.1688641053497	0.771632559302045	-1.51479365568368	0.129824667638899	0.33660245893618
HS_H3K27ac_104360	21.9818622213305	1.52092616252828	0.605994630957895	2.50980138243824	0.0120799084572527	0.0776416186201283
HS_H3K27ac_104361	21.0750410415904	3.74628822030561	0.916827767668499	4.08614175139182	4.38605874239221e-05	0.00249861044708762
HS_H3K27ac_104364	15.5895708510607	2.26918786146629	0.751714288464026	3.01868395518051	0.00253875221519148	0.0285641248160975
HS_H3K27ac_104370	119.498399008109	-0.379696424715051	0.775036790161527	-0.489907614109412	0.624199274856332	0.804621825896966
HS_H3K27ac_104371	22.5486279764931	2.66134869333822	0.753851734252171	3.53033437799052	0.000415034773217188	0.00904298870788501
HS_H3K27ac_104372	25.3601496059406	0.802253988305888	0.606477447333941	1.32280926823013	0.18589881426798	0.414708731740822
HS_H3K27ac_104373	20.9435855596005	0.764588719128421	0.48893594139756	1.56378096677234	0.117869015584951	0.317672035948455
HS_H3K27ac_104375:104376	16.7921899848674	0.526721905007027	0.573122961102721	0.919038218244797	0.358075582372104	0.600685312684644
HS_H3K27ac_104377	204.169210438015	-0.154006318219629	0.779731725030101	-0.197511930418996	0.843426946206406	0.927467822201183
HS_H3K27ac_104378	30.8227747514504	0.391903615679182	0.514563461562945	0.761623482726129	0.446284755358767	0.675395533222323
HS_H3K27ac_104379	24.7911866729975	1.61545960093381	0.603436287622884	2.67710052257147	0.00742623507900989	0.0570016312718317
HS_H3K27ac_104380	17.694024652044	3.05836397143655	0.843077161253242	3.62762047413342	0.000286045315030323	0.00725315256447911
HS_H3K27ac_104382	21.9604801816759	-0.134826910064673	0.532822407760705	-0.253042867756465	0.800235087190646	0.90573378795954
HS_H3K27ac_104384	6.62849812379095	-0.66334044160804	0.743309524719609	-0.89241482793896	0.37217062625495	0.613158777778017
HS_H3K27ac_104385:104386	20.2711939752427	1.2558277283647	0.645436154043831	1.94570403361603	0.0516903018552119	0.192804799076118
HS_H3K27ac_104390	25.9488100458346	-0.361470730434009	0.502258155040814	-0.719691112640344	0.471715199431286	0.694796082762185
HS_H3K27ac_104391:104392	106.208553985361	-0.652246652649278	0.61863461118694	-1.05433262357864	0.291730657558397	0.536613396941359
HS_H3K27ac_104393:104394	14.8212868104321	0.220625822541754	0.689889820175815	0.319798634636366	0.749120982709947	0.879954280228487
HS_H3K27ac_104396	24.2770437207291	0.891332985215348	0.647047405165337	1.37753892234154	0.168345689680181	0.391266248571412
HS_H3K27ac_104398	24.8440566858819	1.22516023372786	0.669933205269941	1.82877968145227	0.0674326200117581	0.227408057988565
HS_H3K27ac_104401	86.9572562086728	-1.21223010933352	0.496360716694525	-2.4422361975103	0.0145965931333491	0.0880985707469288
HS_H3K27ac_104402	19.8129339096889	0.45413247158584	0.605797065763935	0.749644554671391	0.453468809073411	0.681034302432306
HS_H3K27ac_104403	9.39099900994	3.51460141783871	1.17350227480712	2.99496770759679	0.00274473898375935	0.0298622773985619
HS_H3K27ac_104405	20.010459289424	0.0510814289602431	0.728176701745304	0.0701497711171071	0.944074452619088	0.975664833581869
HS_H3K27ac_104406	54.1055460329142	-0.892292968034649	0.59329402951856	-1.50396417904073	0.132590590294843	0.340690810675494
HS_H3K27ac_104407	51.649441122003	-0.000288574666724505	0.667300113937264	-0.000432451097635562	0.999654953956649	0.999827670630264
HS_H3K27ac_104412	20.1964890294052	2.06787547288292	0.685168327326207	3.01805467417411	0.00254403001880688	0.0285791048648093
HS_H3K27ac_104420	42.3012295357894	0.0804844063155119	0.485207267372295	0.165876341365178	0.868254266397734	0.939538784593339
HS_H3K27ac_104427:104428	18.7647806146976	1.4421904883802	0.593814049484194	2.42869041180977	0.0151534656589896	0.0901619824537381
HS_H3K27ac_104429	67.0820027947725	0.154374169921605	0.642405810957451	0.240306309949972	0.810092803684357	0.910530363107494
HS_H3K27ac_104430	24.8215140389808	-0.403560569216335	0.479671926283849	-0.841326221325542	0.400165204896635	0.637733768981755
HS_H3K27ac_104431	14.1851988576768	0.0264773119582742	0.573661444431838	0.0461549442014492	0.963186753494301	0.984501032384921
HS_H3K27ac_104434	33.4234370866346	1.21669589016437	0.575170059248177	2.115367221574	0.0343986612363653	0.150506281874491
HS_H3K27ac_104435	22.733649494998	0.607361850681862	0.66465206169857	0.913804207768048	0.3608197350542	0.603270588592592
HS_H3K27ac_104436	30.6416607054532	-0.0788195764222333	0.499742987510931	-0.157720224979664	0.874677262737917	0.942841592000602
HS_H3K27ac_104437	30.6934829204739	-0.645620335677896	0.528771419527095	-1.220981906048	0.222092870670029	0.458796270590168
HS_H3K27ac_104438	93.6549976322011	-1.69209836955792	0.747311022112515	-2.2642491807155	0.023558793279358	0.118746711713235
HS_H3K27ac_104439	7.94304822740959	0.747844699414656	0.956582837302311	0.781787703324968	0.434339348870175	0.665110127168667
HS_H3K27ac_104440	26.0107336821843	0.482028513858868	0.515627481908186	0.934838678642616	0.349871443085689	0.592611901175218
HS_H3K27ac_104446:104447	21.612129707959	-0.8138323655249	0.445456716650013	-1.82696171166797	0.0677055264399016	0.227946310617251
HS_H3K27ac_104450	51.2800917330385	-1.4183248609323	0.896095111113459	-1.58278383995415	0.113470741235785	0.310611122875963
HS_H3K27ac_104453	252.306336540846	-1.49039954990545	0.5874650922917	-2.53700103965566	0.0111806622105532	0.0741494607550398
HS_H3K27ac_104454	22.4859740992343	-0.394780056986989	0.49841683262609	-0.792068066615943	0.428320988721664	0.659949425717416
HS_H3K27ac_104455	18.4534539472294	-0.135585807873679	0.518703892502766	-0.261393465199331	0.793789095928569	0.903097315550623
HS_H3K27ac_104456	22.3376131894013	-0.696673875435413	0.554141647687082	-1.2572126248645	0.20867665294423	0.443083629428759
HS_H3K27ac_104457:104458:104459:104460:104461	65.1947669538683	-0.793530417752355	0.530174801257143	-1.49673356008386	0.13446260016296	0.343538836396851
HS_H3K27ac_104462:104463	25.5054082684947	-1.15251936573768	0.473400156511662	-2.43455636819014	0.0149100573422387	0.0892268484497937
HS_H3K27ac_104464:104465	28.7178317686458	0.251312942285691	0.598786523437407	0.419703738225433	0.674701893894023	0.836769317018521
HS_H3K27ac_104466	19.5817075977248	0.0375487931749677	0.522177870555488	0.071908051436618	0.942675082519831	0.975276842008537
HS_H3K27ac_104469	24.7423588132913	1.35334188407152	0.698923144354855	1.9363243226417	0.0528279916633425	0.195361175320712
HS_H3K27ac_10448	23.0780757349098	-0.911527881395367	0.529689146528269	-1.72087324682746	0.0852738272186385	0.261050398920954
HS_H3K27ac_104481	200.836460838695	0.535016760997204	0.643221737090637	0.831776555651156	0.405535079408504	0.642390056463384
HS_H3K27ac_104482	21.579977802682	0.968325999320508	0.600580199918451	1.61231755467794	0.106892855203931	0.29959920715516
HS_H3K27ac_104483	22.1037686315293	-1.20355836174712	0.616497992482733	-1.95225025291681	0.0509085005305726	0.190939016194528
HS_H3K27ac_104486	44.8718875516143	-0.181717184565612	0.567608371769118	-0.320145356558497	0.748858143970689	0.879954280228487
HS_H3K27ac_104490	35.2710487080571	-0.256015599541594	0.525807624293078	-0.48689974757554	0.626329377817847	0.806026824134264
HS_H3K27ac_104491	71.2445613053211	-0.629699023414667	0.590334085779983	-1.06668247452232	0.286115243637271	0.530946343629951
HS_H3K27ac_104492	16.5674899175365	1.36900833467451	0.700175615753496	1.95523566355742	0.0505552609573221	0.190174422972214
HS_H3K27ac_104493	23.2923214982416	0.607007468541497	0.593456331878101	1.02283426081328	0.306386216058747	0.550586966002728
HS_H3K27ac_104494	41.4717386286131	1.3049994829528	0.549385869331763	2.37537868336533	0.0175309542388439	0.0987635101467376
HS_H3K27ac_104495	32.9507412727031	0.35391131368641	0.593474188147166	0.596338174017855	0.550949333938377	0.753930667494622
HS_H3K27ac_104496	38.1640848327327	-0.893355806771417	0.481490079684102	-1.85539815764747	0.0635393902958318	0.219405706333936
HS_H3K27ac_104497	3.03385680730836	0.584579515785964	1.31773097863254	0.443625842653109	0.657313118541345	0.826096795949821
HS_H3K27ac_104501	15.8559880737832	1.03946832408804	0.672543906535939	1.54557689689289	0.122206784370522	0.324627992821495
HS_H3K27ac_104502	24.2857431645602	-0.827572394855617	0.51533230693456	-1.60590047183032	0.108295779856546	0.301900375910473
HS_H3K27ac_104503	14.9869952925835	2.67757188537734	0.960335663511561	2.78816250100151	0.00530079473112507	0.0459279744762598
HS_H3K27ac_104504	113.933345019702	0.72756388083159	0.631587766076115	1.15196005988487	0.249337486117874	0.48947483369081
HS_H3K27ac_104505	42.8267252018611	-1.64221551279869	0.480305855045255	-3.41910367227142	0.000628277839359462	0.0115144431166105
HS_H3K27ac_104506	15.4520121938717	2.70504940206255	0.866371699505754	3.12227350409266	0.00179460133457406	0.0226118804059287
HS_H3K27ac_104507	131.262399053046	-0.408455232587857	0.646592835969767	-0.631703925353968	0.527580362573764	0.736311405360182
HS_H3K27ac_104508	35.7950017746454	1.88296275430541	0.572831592931404	3.28711400966828	0.00101219845295423	0.0155856700017306
HS_H3K27ac_104510	44.9632667448069	-0.727764280261575	0.409565347789775	-1.77691858988795	0.0755816352927594	0.24326708547591
HS_H3K27ac_104514	51.0250018165765	-1.56956176314465	0.402997801515112	-3.89471544818289	9.83140740067414e-05	0.00383519112333389
HS_H3K27ac_104520	23.9470827596186	0.0833619727319439	0.544052187346541	0.153224221261784	0.878221457401573	0.944490630175106
HS_H3K27ac_104521	24.2732768406875	-0.618225446461967	0.624752032022006	-0.989553318395914	0.322392496643681	0.566415443607899
HS_H3K27ac_104522	26.1689417399433	-1.10173554713393	0.434963176166774	-2.53293981537302	0.0113110371692758	0.0744925174454888
HS_H3K27ac_104523:104524	132.896050329211	-0.572506077187267	0.681010488683356	-0.840671453231406	0.400532017183827	0.638094493163562
HS_H3K27ac_104525	211.592548551461	-1.486139796299	0.628739116871912	-2.3636827364787	0.0180943006296533	0.100874169572196
HS_H3K27ac_104526	27.6525553310059	-0.207677877122974	0.522187312378268	-0.397707627512279	0.690845714311238	0.845901564040203
HS_H3K27ac_104527	144.114954858065	-0.228176962766701	0.671897775139268	-0.339600711908006	0.734157241941477	0.871309107582684
HS_H3K27ac_104528	23.4022263341968	0.680281976094805	0.616694341209065	1.10311045624494	0.269979200578407	0.512934579672631
HS_H3K27ac_104529	22.9533463499072	0.49250198709502	0.501820498167167	0.981430589013039	0.326380447787964	0.56993776425756
HS_H3K27ac_104530	33.8556818393363	-0.241010766925842	0.438328913057008	-0.549839994001255	0.582429124553449	0.776762370841569
HS_H3K27ac_104531	64.142495953384	-1.32725299881546	0.602148648086986	-2.20419493265013	0.0275106380011544	0.130927129798284
HS_H3K27ac_104532	104.253179426747	0.62842322796384	0.663112106149104	0.947687762199498	0.343288432818346	0.586185272555309
HS_H3K27ac_104533	82.8206161609451	1.05686130570263	0.660746454426395	1.59949599218071	0.109710438424967	0.304509845721928
HS_H3K27ac_104537	33.1810076670585	1.27694262059348	0.568709860672488	2.245332301929	0.0247468078407074	0.122371584571573
HS_H3K27ac_104538	26.3448974297853	0.242625076542938	0.552696758296655	0.438984077436386	0.660673073669239	0.82776988790147
HS_H3K27ac_104539	29.4486773601131	0.891524707307247	0.558434717880855	1.59647077583285	0.110383725419832	0.305492102198396
HS_H3K27ac_104540	23.959839208996	-1.25638345970188	0.500542324733698	-2.51004440108099	0.0120715982017183	0.0776161957969791
HS_H3K27ac_104541	21.7438545108319	-0.384180409111244	0.591054136487561	-0.649991913421502	0.515697445108136	0.727091647951742
HS_H3K27ac_104542	31.2965728519036	2.12868763115324	0.595811047464477	3.57275622902939	0.000353243565816334	0.00818729740291041
HS_H3K27ac_104543	83.8491835363647	-1.4609026177652	0.58478151669514	-2.49820245007299	0.0124824884133727	0.0792992261779106
HS_H3K27ac_104544	46.4744229363786	-0.129690834560831	0.539645422329648	-0.240326016295951	0.810077527830034	0.910530363107494
HS_H3K27ac_104545	20.5749494047047	1.20314025541069	0.559206947242437	2.15151163865831	0.0314358381775131	0.142769255298852
HS_H3K27ac_104547	27.3580895200931	0.0822946582143148	0.563201256339024	0.146119450708002	0.883827091771384	0.947829372522721
HS_H3K27ac_104548	41.217717937428	0.42832427975237	0.509138347600189	0.84127287164926	0.400195084739273	0.637733768981755
HS_H3K27ac_104549	36.574914044735	2.24355051394225	0.600892912989327	3.73369441616647	0.000188691414966848	0.00568475861341932
HS_H3K27ac_10455	21.2915555070114	-0.665873747753451	0.59731734916099	-1.11477382782998	0.264947354603781	0.507050005487297
HS_H3K27ac_104551	19.079348004897	-0.719722716299988	0.567739843384072	-1.26769809215786	0.204905786381399	0.438052271175718
HS_H3K27ac_104552:104553:104554:104555	51.7471620172245	-0.612507800527901	0.505505013213031	-1.21167502698886	0.225636802222811	0.462776147988166
HS_H3K27ac_104556	34.6904029402175	-0.546135891987439	0.413822911252514	-1.31973333794993	0.186924065204574	0.415674297446089
HS_H3K27ac_104557	31.0909953928709	0.252538696661134	0.479065493541048	0.527148584203959	0.598090410355365	0.786408364718825
HS_H3K27ac_104558	29.2145343283338	1.35291635195368	0.601630481950962	2.24874967698853	0.0245284266706536	0.121621963708738
HS_H3K27ac_10456	74.3150390002268	-0.754744897370963	0.645196525707155	-1.16979070298579	0.242085205942312	0.480976579830249
HS_H3K27ac_104561:104562	44.96759788619	2.8645107159642	0.929873712406994	3.08053736517549	0.00206627426763214	0.024925351114726
HS_H3K27ac_104563	21.1682435406648	-0.418990664674034	0.562404068715758	-0.744999348299156	0.456272113856837	0.683286802946722
HS_H3K27ac_104564	36.3321152080719	1.19334635210503	0.703403278010023	1.69653225882184	0.0897851263392898	0.269264732752004
HS_H3K27ac_10457	22.2581980744712	1.16850905360654	0.590636569356044	1.97838927393292	0.0478848088261547	0.184310754283243
HS_H3K27ac_104571	244.933076437304	-0.47344088234829	0.697255739198705	-0.679006074431706	0.497134013098494	0.713752847946552
HS_H3K27ac_104572	30.2876369046282	-1.53588801654699	0.511490536606795	-3.0027691748434	0.00267535264104565	0.0294429207294576
HS_H3K27ac_104573:104574	34.7940304986145	0.138119294678191	0.544644457984916	0.253595336651743	0.799808199702224	0.905566911875789
HS_H3K27ac_104575	59.2297355769863	-0.679163676412477	0.693284112237349	-0.979632540865096	0.327267536118238	0.570872453754378
HS_H3K27ac_104576:104577	26.8530307220087	-0.796692822051619	0.659253062121997	-1.20847800006758	0.226863453050993	0.463983429196176
HS_H3K27ac_104578	30.3138414447875	-0.0405592768936671	0.547228872014347	-0.0741175748720431	0.940916830997939	0.974539848892795
HS_H3K27ac_104579	28.5941098673311	2.20205878656741	0.74464574618138	2.95718977494975	0.00310456976650186	0.0323583315487501
HS_H3K27ac_10458	18.6611619457989	0.333784810834536	0.605355072405437	0.551386824113342	0.581368530941474	0.776113552084284
HS_H3K27ac_104581	66.6547166192974	-1.12766873288527	0.64132028810148	-1.75835499641457	0.0786871254334571	0.249278463668771
HS_H3K27ac_104586	11.7452525570072	3.57662189468866	1.1257262712447	3.17716836325943	0.00148720671989263	0.0199363470410714
HS_H3K27ac_104589	67.4386026335124	0.39748185138763	0.643263323615942	0.617914680963444	0.536631580998759	0.74315700795068
HS_H3K27ac_10459	27.2262483676225	-1.29545243734725	0.518939212808694	-2.49634717395082	0.0125479725203663	0.0795597702705403
HS_H3K27ac_104590	83.8127045323233	-0.211179509033859	0.73369903407599	-0.287828522630966	0.773478002939062	0.892220467696777
HS_H3K27ac_104591	19.1144046569874	0.209098782462269	0.663914125328986	0.314948536994382	0.752800728262881	0.881722243532189
HS_H3K27ac_104592	35.9226147229574	-0.143566729024927	0.625049622709867	-0.229688530012228	0.818333808369001	0.915463436264166
HS_H3K27ac_104594	11.2179491515648	-0.221698955082798	0.747784217270542	-0.296474504225313	0.766867734906899	0.888794388376152
HS_H3K27ac_104595:104596	31.5308732350943	-0.00101550455106872	0.431604138775977	-0.00235286101275275	0.998122690256327	0.999036193694946
HS_H3K27ac_104597	75.7148727447205	1.06331342417374	0.579024452241828	1.83638777266983	0.066300326659026	0.224780430291767
HS_H3K27ac_104599	14.1198453297044	1.84849292683702	0.655612402600163	2.81949047868205	0.00480999579506987	0.042971706794752
HS_H3K27ac_10460	19.9117410970097	0.721541629763477	0.657807779841347	1.09688825805238	0.272690242258224	0.515557249153318
HS_H3K27ac_104600	37.2876408496764	-1.44213287868964	0.523211548025698	-2.75630934395738	0.00584576814777338	0.0488005272589063
HS_H3K27ac_104601	20.0663243509866	-0.609079217190444	0.522200191382234	-1.16637111062377	0.243464433599879	0.482752034200286
HS_H3K27ac_104602	26.8281121431528	-1.71489710725863	0.60795670611334	-2.82075531039365	0.00479107319651197	0.0428671172597554
HS_H3K27ac_104603	77.8314044397537	-2.15602930416584	0.533374709125497	-4.04224134980227	5.29426977172877e-05	0.00277528735710358
HS_H3K27ac_104604	17.1390350035042	0.112002378161263	0.602851446199036	0.185787690926902	0.852611257695585	0.931482957793011
HS_H3K27ac_104609	12.4626673081043	1.1299858897198	0.665462406027078	1.69804616982949	0.0894990481561507	0.268768582188218
HS_H3K27ac_10461	34.7324733055471	-0.184958616588639	0.558191721057419	-0.331353206454333	0.740377706068212	0.874788813368275
HS_H3K27ac_104610	31.1823934837483	1.80095908652165	0.94367230476955	1.9084581346927	0.0563320292242431	0.203404731941589
HS_H3K27ac_104611	34.2927720095209	0.0699741627142787	0.54596912398067	0.128165054836977	0.898018354151792	0.954218388021568
HS_H3K27ac_104612	205.683745080986	0.369861125286047	0.723128262971732	0.511473751234786	0.609019363909253	0.793810745694259
HS_H3K27ac_104619	16.4489173011866	0.456269788565583	0.683108919623174	0.66793124121008	0.504177484145163	0.718111431713667
HS_H3K27ac_10462	31.1275084424393	1.91056400211538	0.590024620813658	3.23810894447195	0.00120324851946145	0.017605079551238
HS_H3K27ac_104620	67.0435078211008	-0.588550960256099	0.502784277832316	-1.17058346134759	0.24176624833083	0.4806737513526
HS_H3K27ac_104623	121.773710930353	-0.708516534787146	0.591585187492817	-1.19765766582137	0.231050316564717	0.4684032541573
HS_H3K27ac_104624	104.032920355471	-0.0444172827885525	0.589329554172037	-0.0753691758271912	0.939920983559787	0.974300817371891
HS_H3K27ac_104625:104626:104627:104628	43.542296107374	-0.572104461887809	0.443956410633859	-1.28865007506252	0.197519766296682	0.42879351945259
HS_H3K27ac_104629	19.2601816178184	0.246599165701427	0.637205611778947	0.387000932105686	0.698755517898459	0.850619465576411
HS_H3K27ac_10463	41.5387020530376	-1.15569109102889	0.490839200063255	-2.3545207694902	0.0185466072193924	0.10216540889236
HS_H3K27ac_104630	44.0659908871764	0.0791035995884317	0.503068203468961	0.157242296457944	0.87505389513944	0.94305366086676
HS_H3K27ac_104631	21.1376411791128	0.103079522485724	0.530829048715732	0.194185911142412	0.846030314178654	0.928526486235415
HS_H3K27ac_104632	22.7005006694468	-1.21624705339011	0.507133010214842	-2.39828019255709	0.0164722595589574	0.0950511063587684
HS_H3K27ac_104633	24.258613455587	-2.17398490181734	0.475870007632193	-4.56844278258791	4.91361161698889e-06	0.000732847697486134
HS_H3K27ac_104634	22.6632316060951	-0.845813442272949	0.495783181032599	-1.70601479564377	0.0880053248857911	0.266365075486965
HS_H3K27ac_104635:104636	22.2798175915693	-0.63926163927942	0.439463072915464	-1.45464244592489	0.145768273677855	0.360012186206667
HS_H3K27ac_104637	27.8194494419835	0.728963718573754	0.463870020640673	1.571482713125	0.116070566707026	0.314696714934292
HS_H3K27ac_104638:104639	24.4446674338078	-0.687485749556125	0.539275785665732	-1.27483148294417	0.202368894758511	0.434871088893289
HS_H3K27ac_104640	46.3147051356307	-1.38849614222306	0.403035623749624	-3.4450953226051	0.000570858039757482	0.0109250810988837
HS_H3K27ac_104641	30.5914646181714	-0.453084474064303	0.424978185478236	-1.06613583837118	0.28636224103822	0.531128329092827
HS_H3K27ac_104642	22.2174209569345	-0.534591262955797	0.508671892541699	-1.05095498845943	0.293279263298008	0.537990562964223
HS_H3K27ac_104643	205.706638159293	-1.25967385345619	0.532536121010666	-2.36542424777785	0.0180094271904019	0.10054252805467
HS_H3K27ac_104644	237.794076294012	-1.14665983442642	0.755958246047002	-1.51682958737793	0.129309714829823	0.335788890130681
HS_H3K27ac_104645:104646	41.2224547242654	0.0865078463989066	0.556216680394351	0.155529040117196	0.876404261780982	0.943597120967169
HS_H3K27ac_104647	24.2631871781749	-0.399815835980098	0.552354260392365	-0.723839507811687	0.469164271274294	0.692511196743553
HS_H3K27ac_104648:104649:104650	47.2104219205904	-0.376675412634114	0.562069607507487	-0.670157944145907	0.502757110188031	0.717252859591873
HS_H3K27ac_10464:10465	18.3215273869279	-1.42791202102107	0.515926633863095	-2.7676648719011	0.00564594797684139	0.0477494293217897
HS_H3K27ac_104651:104652	32.3967943721152	0.0370439965921407	0.508168388963456	0.0728970896196469	0.941888009930785	0.975067529972729
HS_H3K27ac_104653:104654	22.3431666567295	0.750553625361432	0.576766265502836	1.30131332266301	0.193151228823705	0.423435959572557
HS_H3K27ac_104655	44.9938658219186	0.410468236800944	0.524715321580287	0.782268441418358	0.434056829445524	0.664790321906293
HS_H3K27ac_104656	45.3541533566955	-1.22793982541482	0.493174822484739	-2.48986722239418	0.0127790826468788	0.0805040128857412
HS_H3K27ac_104657	38.1078944168818	1.24947181373974	0.714295808434031	1.74923581937151	0.0802502648367527	0.251879980661344
HS_H3K27ac_104658:104659	21.0225885904206	-0.351904732052682	0.53393434710727	-0.65907865631649	0.50984526073935	0.722191303966417
HS_H3K27ac_104660:104661	19.2213489562502	-0.198689525179934	0.534558423711744	-0.371689073385692	0.710124361274391	0.857249970732718
HS_H3K27ac_104662	25.3785861840316	0.881268954838269	0.534375554194979	1.6491565677361	0.0991155632120856	0.286125151138484
HS_H3K27ac_104663:104664:104665	35.6440575495367	-0.529374022832548	0.438816002337655	-1.20636900207028	0.227675242662633	0.464657717849091
HS_H3K27ac_104666	21.5220607322164	3.58874734239119	1.08129604769238	3.31893134174495	0.000903626440983047	0.0144572119009343
HS_H3K27ac_104667	4.88723392822936	1.04115611852852	1.31843205231346	0.789692663115706	0.4297072771792	0.661102734951336
HS_H3K27ac_104668	63.0827255707459	0.717839500917679	0.561631661543766	1.27813218176579	0.201202823489064	0.433148680160115
HS_H3K27ac_104669:104670	23.7635287422689	0.328474258951873	0.44034383081747	0.745949496651472	0.455697923653519	0.68300167551286
HS_H3K27ac_104671:104672:104673:104674	23.3066093675418	0.530051356062207	0.471320011651112	1.12461033471791	0.260754192413153	0.502614175242484
HS_H3K27ac_104675	19.1263346667654	2.02001663431323	0.688698342548572	2.93309350337337	0.00335602803658039	0.0341797072548413
HS_H3K27ac_104676:104677	26.3313749608849	-0.124222765686154	0.451240470101125	-0.275291721193171	0.783092124374659	0.897328721404755
HS_H3K27ac_104678	27.4529042988291	-1.06043310932367	0.471498858453403	-2.24906824335072	0.0245081546078668	0.121555263552528
HS_H3K27ac_104679:104680:104681	45.1271113963513	-1.2420676177202	0.479457574674898	-2.590568349165	0.00958175920847332	0.0671024339381611
HS_H3K27ac_104682	23.8422803490516	0.440591687719819	0.524616789229901	0.839835279321836	0.401000749755552	0.638476719412649
HS_H3K27ac_104684	20.6827944608297	0.507740310227845	0.671248852038548	0.75641143919407	0.449402551620964	0.677967799784356
HS_H3K27ac_104685	61.8602220025321	-0.451563954492488	0.559614118675647	-0.806920232036202	0.419712441627646	0.653750041261048
HS_H3K27ac_104686	25.8101180199193	0.258162462232393	0.598444603025667	0.431389072484158	0.666185494118073	0.831910751855212
HS_H3K27ac_104687:104688:104689	34.4018443091486	0.0891783833035072	0.465123706745206	0.191730462262503	0.847953343207807	0.929549001198926
HS_H3K27ac_104690:104691	31.9323474754268	-0.541671492811627	0.416070207989991	-1.30187521819552	0.192959045297431	0.423218421684937
HS_H3K27ac_104692	28.6594456264972	-0.73039956107199	0.506730320690578	-1.44139699411828	0.149472558995785	0.365056646409869
HS_H3K27ac_104693:104694	23.544272711569	0.381851635137677	0.504755170540658	0.756508615312776	0.449344308979963	0.677939901968621
HS_H3K27ac_104695	20.2512962102172	-0.26550407481863	0.488435995444752	-0.543580074553825	0.586730474390454	0.779377473080757
HS_H3K27ac_104696	25.496439247164	1.57831639315428	0.557533249430051	2.83089195983871	0.00464183976448866	0.0419637383324785
HS_H3K27ac_104697:104698	33.6255415037107	-0.551497985636313	0.443441873021683	-1.24367593407072	0.213618856708478	0.449024988449857
HS_H3K27ac_104699:104700	28.071427297738	-0.637186688585817	0.428869560251423	-1.48573540218678	0.137349122607348	0.34784702127613
HS_H3K27ac_104701	17.6114474052551	-0.0436762608597871	0.626542904315335	-0.0697099281772492	0.944424539465293	0.975722747165811
HS_H3K27ac_104702:104703:104704:104705:104706:104707	69.0080828433558	0.28780461629932	0.459285900224549	0.626634991752653	0.53089852570871	0.738780249165043
HS_H3K27ac_104708	26.4836311125076	1.07197542729964	0.560990104492672	1.9108633444953	0.0560221447296622	0.202778774475379
HS_H3K27ac_104709	32.6714740544806	0.782283717421595	0.566903840637462	1.37992312160374	0.167610316680469	0.390240160875801
HS_H3K27ac_10471	22.8089689498272	1.38378456047678	0.541294013210829	2.55643795553638	0.0105749927966737	0.0717328626508529
HS_H3K27ac_104710:104711:104712:104713:104714	36.9960394928633	-0.160437599801926	0.410229586309991	-0.391092220444312	0.695729070808654	0.848790418852943
HS_H3K27ac_104715:104716:104717	46.3915910609842	-0.329013267751284	0.466896802969952	-0.704680918049591	0.481008828978884	0.701212200138283
HS_H3K27ac_104718	32.9455420382957	0.823321368255688	0.577866779717654	1.42475981861765	0.154226641006873	0.371783515610401
HS_H3K27ac_104719	5.31551539569942	0.998507634992939	1.02518748930389	0.97397563412614	0.330068637537376	0.573587466261092
HS_H3K27ac_104720	19.2612846708287	0.0339182069701098	0.650919596393711	0.0521081361784571	0.958442530042597	0.981982393807988
HS_H3K27ac_104721	22.4517209865751	-0.627553642127112	0.492420942991222	-1.27442516623079	0.202512778109169	0.435101590529772
HS_H3K27ac_104722:104723	31.8028488455098	-1.18010239703967	0.464531618913786	-2.54041350252777	0.0110721477387645	0.0736476540951668
HS_H3K27ac_104724	29.2860258169892	-1.2825288018862	0.435839092052804	-2.94266582615498	0.0032539946081333	0.0334463355829065
HS_H3K27ac_104725:104726:104727:104728	40.940651715229	-0.373356241111055	0.440186108951703	-0.848178153554635	0.3963387619092	0.634619149538018
HS_H3K27ac_104729	26.9786149514327	-0.115058095516695	0.559034565458746	-0.205815709127535	0.836934869790552	0.924091821600608
HS_H3K27ac_10472:10473	201.108267661367	-0.717838342607043	0.739215702337585	-0.971081025926611	0.331507931539414	0.574977215242019
HS_H3K27ac_104730	27.9632328534824	0.391709063182065	0.450745807712213	0.869024307004002	0.384833835848039	0.62435878715758
HS_H3K27ac_104731:104732	38.5643396896263	0.513029477674759	0.493636861624725	1.03928518625252	0.298672122291182	0.54299313873573
HS_H3K27ac_104733	35.3416029997276	0.97703509355769	0.546130106804185	1.78901525732586	0.0736123584243552	0.239305620464621
HS_H3K27ac_104734	32.0397414239913	1.97372495521705	0.571700384482891	3.4523764698922	0.000555671844730738	0.0107183325634588
HS_H3K27ac_104735	24.1269210493234	1.62204596057637	0.621959723632967	2.60795980662821	0.00910836487417816	0.0648792417900562
HS_H3K27ac_104736:104737:104738	12.9268853754994	-1.55479245094775	0.654221090967513	-2.37655507047075	0.0174751526211068	0.098565483453503
HS_H3K27ac_104739:104740	25.7505949358215	-0.435427192093413	0.480123365961282	-0.906906897192182	0.364456033507961	0.606254671043965
HS_H3K27ac_10474	21.5498322826258	2.97272772065721	0.834731844390064	3.5612966494999	0.000369027858083567	0.00842364627564644
HS_H3K27ac_104741:104742:104743	38.1805505255641	0.0897697254100797	0.492363295062964	0.18232416248372	0.855328337556573	0.932757179323327
HS_H3K27ac_104744:104745	21.4662317037239	-1.49000575669641	0.462236863748	-3.22346803890726	0.00126648430972931	0.0181278222956559
HS_H3K27ac_104746	33.5330729100583	0.326928367194716	0.550875940608371	0.593470041246794	0.552866626741886	0.755609276881697
HS_H3K27ac_104747:104748	17.5301777821252	-1.77030840760031	0.481737193650625	-3.67484269625278	0.000237996001654232	0.00645553023537195
HS_H3K27ac_104749	397.251270860871	-0.53043538538474	0.654495126952093	-0.810449709312452	0.417681757882829	0.652342826984243
HS_H3K27ac_10475	45.7414250276252	-0.908462017380548	0.545842869314934	-1.66432881777997	0.0960467364951671	0.280947468954419
HS_H3K27ac_104750	25.9250526430818	0.395480097606375	0.587754298793903	0.672866363407154	0.501032313193079	0.716235596876658
HS_H3K27ac_104754:104755	16.0673001907615	-0.62648635290548	0.535953497570155	-1.16891923598927	0.242436172566498	0.481368486113724
HS_H3K27ac_104756:104757:104758:104759:104760:104761	70.4920282266551	-0.46859987564026	0.329720612904762	-1.4212028526576	0.155257795632264	0.373024550910986
HS_H3K27ac_10476	28.5957766128543	-0.821463996032683	0.536486104760373	-1.531193424664	0.125721595397067	0.330565168512492
HS_H3K27ac_104762	30.8112383846623	-0.537814147344226	0.403729501502235	-1.33211505560796	0.182822383735138	0.410726478680796
HS_H3K27ac_104763	21.8172947972105	0.0399065535490075	0.555307307801277	0.0718639084852248	0.942710212612817	0.975276842008537
HS_H3K27ac_104764	36.4848825594856	-0.0786771818747609	0.457133694407443	-0.172109785030714	0.863351220213142	0.936676404770727
HS_H3K27ac_104765	28.0666200993035	-0.319450034139132	0.459423981193531	-0.695327295082066	0.486850212452835	0.706175490258139
HS_H3K27ac_104766	29.0309156783437	-0.665947346248833	0.440099035160011	-1.51317611047865	0.130234930733717	0.337086431958618
HS_H3K27ac_104767	44.0910420629473	-0.295421217986117	0.601674454999523	-0.490998438659575	0.623427551853172	0.804175110349348
HS_H3K27ac_104768	27.4894197851187	-1.57062744224184	0.469568514446876	-3.34483125235078	0.000823326469473697	0.0136123818788773
HS_H3K27ac_104769:104770	33.2176502053486	-0.815096787405728	0.47822713792757	-1.70441349467955	0.0883038645765119	0.266752311949854
HS_H3K27ac_104771:104772	26.5315647156838	0.0552597487136893	0.473235473361837	0.116770089784536	0.907042246461605	0.959919502055747
HS_H3K27ac_104773:104774:104775:104776:104777:104778	47.9278786505122	-0.614939186646299	0.442622215921255	-1.38930935801853	0.164738699486085	0.386257691368874
HS_H3K27ac_104779:104780	46.0216542184443	-1.19251422073504	0.471390273597248	-2.52978113365555	0.011413369740445	0.074924810476224
HS_H3K27ac_10478	21.6134060254349	0.193172291783147	0.656240085566257	0.29436222509398	0.768481128841546	0.889581380918994
HS_H3K27ac_10479	33.8599420411533	1.03112730269736	0.510442661158023	2.02006489888224	0.0433766562002211	0.173926241497535
HS_H3K27ac_104791	24.6894081394506	1.54022663719707	0.675364182776867	2.28058679520756	0.022572909413083	0.115624935901531
HS_H3K27ac_104792	24.1208040665611	0.451292248294907	0.646617137322829	0.697928066310428	0.485222181196088	0.704731690132247
HS_H3K27ac_104793	48.5631543124628	1.32697610758948	0.610047087734849	2.1752027577357	0.0296149256229798	0.137454900879784
HS_H3K27ac_104794	36.7765221531945	0.0441819664578898	0.507325465054383	0.0870880125308785	0.930601553796821	0.970323912865535
HS_H3K27ac_104795	30.2499491884007	-1.25543846632217	0.555714785063793	-2.25914173972904	0.0238745694731691	0.119627903210653
HS_H3K27ac_104796	27.2839297480935	0.824475041929398	0.53552333373579	1.53956884787427	0.12366548383679	0.327089102682068
HS_H3K27ac_104797	31.6135228082715	0.497048273808584	0.485241411786944	1.02433193403292	0.305678519460005	0.550008404657581
HS_H3K27ac_104798	47.6061070212328	-0.24355076452895	0.517240936625626	-0.470865214415985	0.637736990309096	0.813573175523494
HS_H3K27ac_104799	34.0333729479253	-0.476879837577929	0.558278862671352	-0.854196476821763	0.392996134984332	0.631886328716989
HS_H3K27ac_10480	40.5659819518783	-0.950128653804295	0.505812711599766	-1.87841988153928	0.0603237478246253	0.212300799867381
HS_H3K27ac_104800	22.7227525575519	-0.823979187985116	0.536107379777193	-1.53696669560408	0.124301465252188	0.32811389442976
HS_H3K27ac_104801	25.0971170749844	1.27187127099262	0.546441586209271	2.32755211735575	0.0199358985190683	0.107168607843569
HS_H3K27ac_104802	28.6017740032533	0.703466744451925	0.526514316568551	1.33608284203291	0.181522197489751	0.408855064559564
HS_H3K27ac_104808	23.9300040863405	-0.0976531546364586	0.539753768582338	-0.180921672660006	0.856429057245553	0.93337602348259
HS_H3K27ac_10481	47.7681392244458	-1.51567358685229	0.443857316341329	-3.41477662088762	0.000638343388412857	0.0115975476163938
HS_H3K27ac_104814	25.9548041216699	-0.937367229792252	0.480895085876311	-1.94921357552268	0.0512699244129381	0.191951236805335
HS_H3K27ac_104815	33.5936006144416	-1.9384698827309	0.608193004538659	-3.18726106394682	0.00143627072320002	0.0195961643631335
HS_H3K27ac_104816	8.45871463249942	-1.71114685775826	0.825609339875639	-2.07258660375137	0.0382107688243319	0.160658299777322
HS_H3K27ac_104817	20.3815175382386	-0.577148101712493	0.549140277516385	-1.05100304119519	0.29325719307616	0.537990562964223
HS_H3K27ac_104818	30.8297629305776	2.18899145640936	0.586612913978427	3.73157733873186	0.000190284572016938	0.00570469626082068
HS_H3K27ac_104819	24.7940776657673	-0.050527758522289	0.654644987029234	-0.0771834498444461	0.938477607478742	0.973635762059497
HS_H3K27ac_10482	76.8806070886198	-0.818198653566789	0.433033071200914	-1.88945996964553	0.0588302217858188	0.208871713579956
HS_H3K27ac_104820	32.0045933922985	2.41962798693315	0.769987823656089	3.14242370151279	0.00167555376065674	0.0215231673341875
HS_H3K27ac_104821	49.6472166693813	-0.545463521798334	0.423776184119386	-1.28715001512371	0.198042005533795	0.429325872970727
HS_H3K27ac_104827	27.4157550406794	0.765300494240987	0.521844952195762	1.46652849859108	0.142504363147752	0.355274201200502
HS_H3K27ac_104828	38.7226449286893	1.71204093985682	0.650448412870551	2.63209334665182	0.00848605436352544	0.0621392551031693
HS_H3K27ac_104829	26.8197884562239	-0.577491153915682	0.47222468769979	-1.22291605872756	0.221361402516029	0.45795986965098
HS_H3K27ac_10483	23.3730616579874	-0.0952994293962777	0.58406183073629	-0.163166679247195	0.870387200689441	0.940689532344182
HS_H3K27ac_104830	18.5395068528372	-0.544843629481186	0.593376828114205	-0.918208470008408	0.358509735171211	0.601022062163388
HS_H3K27ac_104831	27.7271935079654	0.480201897915334	0.604570905944149	0.794285489417341	0.427029249567354	0.65898457206277
HS_H3K27ac_104834	9.49898140295879	2.43675969171046	0.862868377013819	2.82402247738351	0.00474250588335766	0.0425870417981801
HS_H3K27ac_104835	23.1885348512065	-0.71834956412473	0.441865544870781	-1.62571979748908	0.104009276550284	0.294600400538898
HS_H3K27ac_104836:104837:104838:104839:104840	29.099061708662	-0.550513939705416	0.419223631363971	-1.31317487498089	0.189124028169137	0.418544480805948
HS_H3K27ac_10484	33.0948710663525	-0.91888356456634	0.539720095152125	-1.7025187181651	0.0886581726221697	0.267375366219868
HS_H3K27ac_104841	18.9667205000825	-0.0935307235673803	0.503793639041121	-0.185652847355117	0.852717007716586	0.931526777932697
HS_H3K27ac_104842:104843	34.9710859404207	-0.193256945979345	0.43677318743631	-0.442465223457715	0.658152590321495	0.826514893649647
HS_H3K27ac_104844:104845	28.0189285991215	-1.30045305256975	0.402215122141916	-3.23322764605281	0.00122399984078961	0.0177649423146525
HS_H3K27ac_104846	68.0335135902901	-0.666482343713936	0.552695939246517	-1.20587523154692	0.227865602136679	0.46493708016412
HS_H3K27ac_104847:104848	30.9017437078429	-0.596878953790375	0.448065147467921	-1.33212537766756	0.182818992413108	0.410726478680796
HS_H3K27ac_104849:104850:104851:104852:104853	38.339189824562	0.188371788897205	0.440844225778566	0.427297847815803	0.669162400189916	0.83372080021548
HS_H3K27ac_10485	54.8725462549247	-1.65955111499957	0.456312461561982	-3.63687441127258	0.000275966398316476	0.0070803733039737
HS_H3K27ac_104854	24.2888178260093	-0.803864118673602	0.568324843411856	-1.4144447985904	0.157231344461471	0.375799148764489
HS_H3K27ac_104855	39.9065365337485	0.160893365156768	0.608178563867316	0.264549549615283	0.791356489213715	0.901783619913433
HS_H3K27ac_104856	12.2598883365896	-0.235767155336481	0.668514657534435	-0.352673127925152	0.724333507306468	0.866088791145725
HS_H3K27ac_104857	52.2781761761673	-0.287748527772198	0.644015148099182	-0.446803974442978	0.655016601399214	0.824954604711004
HS_H3K27ac_104858	42.8718316253485	-1.38231454027545	0.552379137856453	-2.5024741985	0.0123328614534788	0.0787421062816952
HS_H3K27ac_104859:104860	7.71444872934223	0.572973608390742	0.912686355247214	0.627788073193604	0.530142780259379	0.738124738111313
HS_H3K27ac_10486	27.2891808304749	-1.10579599714566	0.487913507744328	-2.26637709264878	0.0234283049114328	0.118339996722819
HS_H3K27ac_104861	38.8205024333402	1.49993384620925	0.59658932133433	2.51418151913029	0.0119309008173794	0.0771149393538182
HS_H3K27ac_104862	30.0422073659546	-0.123828403191515	0.555585407875125	-0.222879149517452	0.823629564513336	0.917701283340909
HS_H3K27ac_104869:104870	25.6327975027316	1.07765533937158	0.575771716786345	1.87167119876343	0.0612521064920986	0.214247138457202
HS_H3K27ac_104871	23.1457596707287	-1.9455971768948	0.52799976781654	-3.68484475843712	0.000228842078351816	0.00628655964039908
HS_H3K27ac_104872:104873	50.5643453902409	-0.42578759437847	0.42776019521981	-0.995388535765171	0.319547332181869	0.563741797526077
HS_H3K27ac_104874	26.0964962731088	-0.207498592272303	0.532857859280182	-0.38940702226407	0.69697507817811	0.849351257623223
HS_H3K27ac_104875	218.675703985868	0.0038908481635719	0.726105281872774	0.00535851791841619	0.995724541744834	0.998132649466715
HS_H3K27ac_104876	22.4928221982417	-0.639669001231165	0.47463849144512	-1.34769727436892	0.177755769102266	0.403754533949993
HS_H3K27ac_104877	29.7526426802603	1.22229825034752	0.65512690066805	1.86574272725042	0.0620773686837005	0.215968171393635
HS_H3K27ac_104878	32.0859728222105	-1.52473186366441	0.466978745103378	-3.26509906425585	0.00109425798618737	0.0164999662333481
HS_H3K27ac_104879	22.0766865250914	2.52696164481485	0.744363672199621	3.39479442534801	0.000686801491456387	0.0121557725742077
HS_H3K27ac_10488	11.5536580790494	0.200554445552166	0.877649794442363	0.228513066170765	0.819247399482854	0.916025495670194
HS_H3K27ac_104880	87.1036772635698	-0.468770572249346	0.546672375978595	-0.85749818876471	0.391169615377462	0.630139814730711
HS_H3K27ac_104881:104882	24.2190704864664	-1.79412449440171	0.469421153200436	-3.82199328293935	0.000132377296468726	0.00459914338199242
HS_H3K27ac_104883	32.3474678968273	1.94242998478269	0.608285958527172	3.19328427288679	0.00140664396002538	0.0193670261101061
HS_H3K27ac_104884	37.0776865661784	-0.37910173786693	0.47483674763142	-0.79838331754643	0.424648081244865	0.657358991794608
HS_H3K27ac_104885	30.846203171417	-0.29311186246093	0.498314124979511	-0.588207011938467	0.556393351426934	0.757773178656038
HS_H3K27ac_104886	24.3587240706206	0.948372867171537	0.448306152451749	2.11545806807461	0.0343909251602638	0.150506281874491
HS_H3K27ac_104888	24.4498989688956	-0.531563893942736	0.528931277534245	-1.00497723715785	0.314907810789889	0.558912757588946
HS_H3K27ac_104889	23.8630332918653	-0.298800237163033	0.476413506068089	-0.627186747137116	0.530536829439425	0.738445916187847
HS_H3K27ac_10489	29.4384912505978	-0.229976763872273	0.517068633280822	-0.444770285934888	0.656485769863108	0.825668328012856
HS_H3K27ac_104890	10.9832391483034	0.605630978081175	0.819645958991577	0.738893386147224	0.459971738767174	0.686289925080352
HS_H3K27ac_104891	20.8191062455844	-0.879992092329581	0.478083671474754	-1.84066544171035	0.065670601201356	0.223517067738331
HS_H3K27ac_104895	32.7944061909219	1.23836254398115	0.514066667824967	2.40895319904849	0.0159983493897577	0.093500343119762
HS_H3K27ac_104898:104899:104900	138.102451453616	0.773031109988465	0.668662178547902	1.1560861893927	0.247645904433791	0.4874695405294
HS_H3K27ac_10490	17.6973503999958	0.0598037560688382	0.564326574842796	0.105973666197623	0.915603245839982	0.963421668820907
HS_H3K27ac_104901:104902	21.7981316882267	1.89995572465202	0.729846091665735	2.60322792208934	0.0092350536101236	0.0654870645190178
HS_H3K27ac_10491	20.5746145282177	-0.545188472532843	0.577075017516238	-0.944744540977296	0.34478931152673	0.587460965763061
HS_H3K27ac_10492	21.9489472007521	-1.80910781441646	0.508664220890564	-3.55658554330614	0.00037570617897261	0.00850852760842291
HS_H3K27ac_10493	39.1479723288351	-0.682835076330982	0.535245040917716	-1.27574292918289	0.202046407846875	0.43433519805269
HS_H3K27ac_10494	36.125076964534	-1.07067392696592	0.488413471585351	-2.19214659147422	0.0283689234563335	0.133744034588608
HS_H3K27ac_10495	34.8222714340486	0.532195256324804	0.555696578772878	0.95770835498039	0.338209842538275	0.581283898125331
HS_H3K27ac_10496	39.6916998909079	0.147771345551041	0.46218075146145	0.319726308557371	0.749175814459495	0.879954280228487
HS_H3K27ac_10497:10498:10499	73.2619049769777	0.0801036630152842	0.54525241935694	0.14691115558874	0.883202146580183	0.947477367741761
HS_H3K27ac_105057:105058:105059	30.1848150564809	-0.674502643010646	0.469453952820506	-1.43678126248207	0.150780156161413	0.366949508194833
HS_H3K27ac_105060:105061:105062	58.52860386306	-0.446326864117556	0.565694763404381	-0.788988855812519	0.430118519991372	0.661512068440969
HS_H3K27ac_105063:105064	23.7374898634007	0.397972400111076	0.731909641089263	0.54374526276057	0.586616780510993	0.779337815383066
HS_H3K27ac_105292:105293:105294:105295:105296	56.5440832383908	-0.377024908220074	0.409903402076104	-0.919789653636674	0.357682691111034	0.600450089824994
HS_H3K27ac_105301:105302	62.6765157496539	0.542213161936806	0.562767104965534	0.963476999903918	0.335308201075297	0.578607783114585
HS_H3K27ac_105303:105304:105305:105306	56.6953471797975	0.539553563153981	0.414728866443683	1.30097904151374	0.193265628741479	0.423634645315382
HS_H3K27ac_105307:105308	23.1816764690349	-0.259068580746637	0.451275882084435	-0.574080271141466	0.565913483158824	0.764512504818254
HS_H3K27ac_105313:105314:105315:105316:105317:105318:105319:105320	175.450048163799	-0.405966956997665	0.559264971478211	-0.725893767179162	0.467903897755275	0.691710389832403
HS_H3K27ac_10533	28.5229265001941	1.28211753831479	0.693246253119532	1.84944027110916	0.0643942649544804	0.220987577603486
HS_H3K27ac_10534	223.051689994349	0.0668190862772432	0.701714405795436	0.0952226229437313	0.924138001121232	0.967368622196615
HS_H3K27ac_105341	16.059190878924	-1.06363167866616	0.465537712604379	-2.28473794897483	0.0223281980248711	0.114926880225149
HS_H3K27ac_10535:10536:10537:10538	77.042530515427	0.263372023842717	0.525069549502	0.501594548936444	0.615952754602094	0.798757708474471
HS_H3K27ac_10539	22.2148804738317	0.14151081346902	0.510809266050512	0.277032589019296	0.78175508265403	0.896820596667338
HS_H3K27ac_10540	43.3846569882967	1.17564820078966	0.605251357049945	1.94241315958362	0.0520871034759178	0.193708595774915
HS_H3K27ac_105405:105406:105407	31.8798385726859	-0.670055929247434	0.447896430371012	-1.49600640641944	0.134651985722432	0.343891758135501
HS_H3K27ac_105409	13.868278921413	-0.0529078533410437	0.586707690690651	-0.0901775350494596	0.928146136014887	0.969296748208744
HS_H3K27ac_10541	25.7185654130439	2.2288746253972	0.603239359264628	3.69484283670463	0.000220022837953824	0.00615614920070801
HS_H3K27ac_105410	39.4260129285078	-1.0513250238749	0.646140637725191	-1.62708389241111	0.103719281538761	0.294237776144138
HS_H3K27ac_105413:105414	94.8724076792032	-0.639118768118607	0.710158242823875	-0.899966696967726	0.36813797385045	0.609109089114053
HS_H3K27ac_10542	22.5018765995444	3.2554415091212	0.806124611173289	4.03838496430844	5.3820475829079e-05	0.00278033040611593
HS_H3K27ac_10543	53.5106988946542	0.089067934774251	0.658536477395752	0.135251330535977	0.892413164004187	0.952138869921977
HS_H3K27ac_10544	162.777444142465	-1.03699651670198	0.674382168668642	-1.53769860011158	0.124122326099362	0.327810953259084
HS_H3K27ac_10547	102.955443968116	2.79066951692519	0.73117160941192	3.81670934839733	0.00013524332847049	0.00463101218699239
HS_H3K27ac_10551	29.5851605801816	0.42404905625533	0.495003268494815	0.856659103574732	0.391633311289567	0.630625695181276
HS_H3K27ac_10552	21.7142919191029	1.21912638599109	0.611056915337925	1.995111020578	0.0460307726563196	0.179908021621985
HS_H3K27ac_10553	7.68541424698611	0.0317340814641775	0.778613487733842	0.0407571689472522	0.967489485193757	0.986615081940113
HS_H3K27ac_105548	12.7272931029941	2.28299115670404	0.896799438865528	2.54570984075556	0.0109055795671395	0.0731402237535756
HS_H3K27ac_105549	38.5433207104913	1.06925485410707	0.613888729864347	1.74177306422182	0.0815481617401366	0.25439321413724
HS_H3K27ac_10555	166.411319559074	-0.424572295303979	0.586563606928323	-0.72382993129654	0.469170151258402	0.692511196743553
HS_H3K27ac_105550	23.0161959692526	0.5254963094457	0.586095505035535	0.896605254486365	0.369929593246028	0.61091083070873
HS_H3K27ac_10557	34.7350863950199	0.748416641528081	0.460215527071735	1.62623074951451	0.103900577117895	0.29443039764246
HS_H3K27ac_105573:105574	17.6004182724718	-0.0106361176832013	0.531216509442366	-0.0200221896235235	0.984025671352703	0.992963606126489
HS_H3K27ac_105575:105576:105577:105578:105579	21.6167127934393	0.479152873362266	0.504359909339664	0.950021729501853	0.342101211577448	0.585094510502338
HS_H3K27ac_10558	21.9201105638902	0.2396397706091	0.541500951978127	0.44254727481768	0.65809322868609	0.826494423765788
HS_H3K27ac_10559:10560:10561:10562:10563:10564	40.7290793675638	0.237032357544905	0.528804531949469	0.448241917804811	0.653978613572995	0.824074158921876
HS_H3K27ac_105629	6.43687565091715	-0.838779517510185	0.846618819704792	-0.990740458383219	0.321812329908157	0.566177499230353
HS_H3K27ac_10567	39.3988927427209	1.77517717769605	0.675255355993962	2.62889758953934	0.00856621537609671	0.0625079454035503
HS_H3K27ac_10568	37.8971995592318	2.9505198291427	1.0242858490873	2.88056291295226	0.00396965718655033	0.0379261324234182
HS_H3K27ac_10569	59.0847879724637	-0.919367937829384	0.510103316977994	-1.80231711347418	0.0714955275336217	0.235408237064796
HS_H3K27ac_105700:105701	32.6226676497436	-0.67424284891251	0.466786139214345	-1.4444363109139	0.148616282903701	0.363853467707003
HS_H3K27ac_105702	25.1032485909494	-1.30736768873902	0.549484033834183	-2.37926419738984	0.0173472377914629	0.0980744866478168
HS_H3K27ac_105703	88.9150577260197	0.222929788339324	0.704981539030535	0.316220746213992	0.751834961880455	0.881230457406588
HS_H3K27ac_105704	32.135149204436	0.76150327328638	0.629935870569366	1.2088584074409	0.22671724772878	0.463945367959185
HS_H3K27ac_105705	39.0186038868824	-0.563417058830449	0.611404737485341	-0.921512419330832	0.356782960224939	0.599532616799989
HS_H3K27ac_105706	30.1647893368446	3.20574660011924	0.815854695712318	3.92931071790954	8.5189703266607e-05	0.00358662336525789
HS_H3K27ac_105707	29.5661718441205	-2.33296808321114	0.458733841115965	-5.08566814590288	3.66334110170369e-07	0.000181365912376847
HS_H3K27ac_105708	25.1121530357493	-1.48661579632414	0.429615382251928	-3.46034117431202	0.000539491381537372	0.0105431522951103
HS_H3K27ac_105709	29.5996584995837	-1.97980791877761	0.397983125122512	-4.97460267484498	6.53816031030399e-07	0.000233059262421096
HS_H3K27ac_10570:10571	45.9367229731085	0.791107980824343	0.72216429783003	1.09546814097772	0.273311595617026	0.516211791308458
HS_H3K27ac_105710:105711	21.6344272689774	-1.42812813010293	0.465029418877588	-3.07104899631923	0.00213308144599979	0.0254982633212973
HS_H3K27ac_105712	21.4113008313341	-0.843877926680712	0.519096882221241	-1.62566556568346	0.104020819073147	0.294600400538898
HS_H3K27ac_105713:105714:105715:105716	29.7351716853336	-0.207041288593505	0.489267666405797	-0.423165687842093	0.672174379084134	0.835713684092114
HS_H3K27ac_105717	9.53725656718631	0.316016581739588	0.842049558248282	0.375294516390459	0.707441443912736	0.855434541943985
HS_H3K27ac_105718:105719:105720	31.0458141317446	-0.342235605196471	0.452753260222491	-0.755898709659848	0.449709927658737	0.678189282959907
HS_H3K27ac_10572	41.8100132446287	-1.05715730866544	0.555643640366409	-1.90258149624158	0.0570951755082742	0.204976797881755
HS_H3K27ac_10573:10574	130.137910657241	-0.259667634507491	0.672124209213599	-0.386338761419274	0.699245797186234	0.850727887023047
HS_H3K27ac_10575	44.5152227776376	2.65779693407701	0.742436901147118	3.57982870998266	0.000343819506551582	0.0080618604612267
HS_H3K27ac_105798	37.7896704167461	-1.71369410420532	0.498060234437489	-3.44073665335032	0.00058013286773795	0.0110118929463329
HS_H3K27ac_10579:10580:10581:10582	40.1888212633011	-1.059223772748	0.490484020744208	-2.1595479729204	0.030807679749762	0.141036533561687
HS_H3K27ac_105801	24.265228908553	0.070647776486681	0.658195678114303	0.107335521693311	0.91452280507381	0.962932624006027
HS_H3K27ac_105802:105803	13.7636698462864	0.283905380119595	0.644364034307573	0.440597806525122	0.659504191094141	0.827042617264442
HS_H3K27ac_105804	20.9839373382496	0.0679045494055203	0.597182337387854	0.113708234745426	0.909469084482072	0.96099855245219
HS_H3K27ac_105812	28.2907121446539	-0.71296608182862	0.598788873536619	-1.19068024363519	0.233779136614647	0.471339994556885
HS_H3K27ac_105813	31.5694975993755	1.9905136121234	0.64208038511094	3.10010032743715	0.00193455102519585	0.0238282673960371
HS_H3K27ac_105819	10.9291972507049	1.10591777706636	0.659398697522563	1.67716099716517	0.093511003625814	0.276163482621853
HS_H3K27ac_105820	48.2907741397979	-0.268576248196015	0.686469659569475	-0.391242707455497	0.695617843111027	0.84868800317661
HS_H3K27ac_105821	14.7483315417117	-0.353365971489114	0.584925702472481	-0.604121121700476	0.545763117799625	0.74982740786608
HS_H3K27ac_105822	14.4423421573691	2.69218853130543	0.992951761343079	2.71129840956619	0.00670202801901908	0.0533022067750901
HS_H3K27ac_105823	98.6439504055011	-1.37641259802142	0.728121121516786	-1.89036213529164	0.0587095438888305	0.208608492968625
HS_H3K27ac_105827	50.5545600035952	0.203782282169236	0.495431815085624	0.411322559359691	0.680836029778601	0.840209390907346
HS_H3K27ac_10583:10584:10585	21.0804478340457	0.158332569291419	0.505148802229801	0.31343748335642	0.75394831026136	0.882254660481139
HS_H3K27ac_105840:105841	237.459761913645	-0.634133112247977	0.743024461575254	-0.853448500071692	0.393410635456975	0.632230986497422
HS_H3K27ac_105851	21.7850263066726	-0.437260378101572	0.537971843837998	-0.812794169639194	0.416336078880059	0.651451466913594
HS_H3K27ac_105852	49.2594361901464	-1.14616733303754	0.435123655814045	-2.6341186412705	0.00843560064085693	0.0618969576871112
HS_H3K27ac_105853	23.2683076514424	1.63358683155274	0.740659644390605	2.20558369005889	0.027413162098442	0.1306376438718
HS_H3K27ac_105854	13.6899419072959	-0.695880823160609	0.609716769977959	-1.1413181618504	0.253737546931571	0.495031941214099
HS_H3K27ac_105855	24.6081829934064	-1.26328523629315	0.468604577828787	-2.69584484672856	0.00702103612480783	0.0548360766224584
HS_H3K27ac_105856:105857:105858	30.8007638921467	-0.643361247163079	0.481328612702332	-1.3366361986067	0.181341417120263	0.408628620941203
HS_H3K27ac_105859	16.8444629799335	-0.861274023754376	0.503262266279982	-1.71138207940911	0.0870106031660696	0.264481961324952
HS_H3K27ac_10586	48.1169800854635	-1.03791083185289	0.461397725569659	-2.24949273551673	0.024481164487986	0.121522850485831
HS_H3K27ac_105860	7.50340972421876	-1.92927084021617	0.696667063116406	-2.76928671148302	0.00561791738157941	0.0475555172129612
HS_H3K27ac_105866:105867	25.8690802462124	-0.219522541729655	0.538494796150628	-0.407659541557111	0.68352364446277	0.841823025620008
HS_H3K27ac_105868	15.7172353514877	-1.19343331793519	0.591211219523841	-2.01862427255081	0.0435262862459727	0.174310526853605
HS_H3K27ac_105869	17.1054988968873	-0.460968237286579	0.56277983200242	-0.819091607541113	0.412734149773818	0.648480030098881
HS_H3K27ac_105870:105871	22.5849566589586	-0.57348331674933	0.458928149296368	-1.24961460226094	0.211440366336181	0.446531388021773
HS_H3K27ac_105872	15.1701325885246	-1.62241827245146	0.557575789580755	-2.90977173465757	0.00361692814406335	0.0357937314334487
HS_H3K27ac_105873	12.4780439167802	-1.23285730078741	0.556225362649188	-2.21647084720401	0.026659272307947	0.12821052626674
HS_H3K27ac_105874	13.9847310692272	-0.25556933440517	0.604139726492351	-0.423030175302345	0.67227324523236	0.835763683589185
HS_H3K27ac_105875	70.3952447029403	-1.5677093985827	0.463055132975607	-3.38557827554691	0.000710284489585211	0.0123969152388426
HS_H3K27ac_105876	15.1720799578533	0.375128314061618	0.630638377885962	0.594839019025658	0.551951082775425	0.754837839885395
HS_H3K27ac_105877	17.3371186701402	0.755378018318977	0.60813001034756	1.24213244777586	0.214187698444958	0.44961618611914
HS_H3K27ac_10587:10588:10589:10590:10591:10592	39.1710806193031	-1.07530081743763	0.412449005099253	-2.60711216209351	0.0091309445055517	0.0649923418220639
HS_H3K27ac_105880	20.4470674885192	1.65302316902623	0.616097222570152	2.68305570690673	0.00729528373047558	0.056250850931545
HS_H3K27ac_105881:105882	166.17316737792	-0.474911289168162	0.669242826891462	-0.709624773079837	0.477936853103809	0.698848841813865
HS_H3K27ac_105883	19.0801755972246	-1.70322076692412	0.501334653305525	-3.39737290389568	0.000680361841200503	0.0120813147985186
HS_H3K27ac_105884:105885:105886	99.328919860718	0.386832626072343	0.594734410919229	0.650429198260867	0.515415021938309	0.726989706869775
HS_H3K27ac_105887	19.7292432689986	-0.888226001439555	0.477373798951923	-1.86065092677826	0.0627934880626755	0.217881227158301
HS_H3K27ac_105888:105889:105890	32.0832051063994	0.415186963739789	0.445614896830302	0.93171697511248	0.351482811395582	0.594392198620147
HS_H3K27ac_105891:105892	26.2404998614381	0.447212337858317	0.496261075153002	0.901163440474225	0.36750142617552	0.608420313907358
HS_H3K27ac_105893	18.5803144373782	-0.944557370686403	0.506457429637461	-1.86502816507707	0.062177456431468	0.216210868398801
HS_H3K27ac_105894	9.31882184146888	-0.0389646337606178	0.756727679610157	-0.0514909587828096	0.958934306142175	0.9822181051333
HS_H3K27ac_105895	18.2913976299952	-1.33593157489533	0.463094204484314	-2.88479441538894	0.00391669340274797	0.0376623827985849
HS_H3K27ac_105896	21.6666591080695	-0.165740694016968	0.525769672984733	-0.315234412582371	0.752583679067495	0.88163462755701
HS_H3K27ac_105897:105898:105899	25.4069583055897	-0.361873884528317	0.511706510275393	-0.707190307845725	0.479448220828322	0.699910364470734
HS_H3K27ac_105900:105901:105902:105903:105904:105905:105906:105907	133.44853252625	-0.391313594594802	0.473212759315193	-0.826929508750121	0.408277016803143	0.644756447854192
HS_H3K27ac_105908	35.951650969068	0.147899885483622	0.577519871905217	0.256094885524381	0.797877571094708	0.905022860571672
HS_H3K27ac_105909:105910	159.363762167252	-0.873843623761308	0.665158744847162	-1.31373695457029	0.188934740314864	0.418360526355052
HS_H3K27ac_105911	26.8725006934625	-0.906048002919096	0.444036978502916	-2.04047871412391	0.041302668997238	0.168659481036961
HS_H3K27ac_105912:105913	20.658597942907	1.15447612075054	0.551836405880417	2.0920622641934	0.0364329462386262	0.156336680103776
HS_H3K27ac_105914	40.7459390855659	-1.53587556965429	0.453002369356538	-3.3904360629193	0.000697815297098611	0.0122594007296092
HS_H3K27ac_105915:105916	25.5080363795033	0.0849421870462907	0.549607125672479	0.154550738297577	0.877175508372863	0.943962026671268
HS_H3K27ac_105917	4.38902290305066	0.375896463897227	1.03353714280308	0.363699037344461	0.716082762285451	0.860820048991524
HS_H3K27ac_105925:105926:105927	28.0723037799676	-0.983855669825362	0.420240475843074	-2.34117303396723	0.0192232555144491	0.104472048493376
HS_H3K27ac_105928	17.8416856039719	-1.15388426414298	0.484323692131888	-2.38246503916385	0.0171971648302996	0.0975199073402577
HS_H3K27ac_105929	16.8706514037461	-0.741565322314959	0.507057362223509	-1.46248802909222	0.143607522384106	0.356801682784125
HS_H3K27ac_105930	14.0577645084969	1.12253365634751	0.760541117744812	1.47596708469372	0.139952728659482	0.351494043950955
HS_H3K27ac_105931:105932	65.4566098508917	-0.994945641543764	0.519222988917377	-1.91622031917021	0.0553370580792451	0.201362267485991
HS_H3K27ac_105933	10.5073560494313	-0.690679413983039	0.661513229490224	-1.04409010008052	0.29644370574403	0.541177524067996
HS_H3K27ac_105934	24.9285063139106	-0.691446508049112	0.608381630787058	-1.13653416385139	0.255733075829383	0.497156480203653
HS_H3K27ac_105935:105936:105937	88.2042204231003	-1.068271281376	0.41555738907205	-2.57069494964697	0.0101494684192638	0.0698263298265396
HS_H3K27ac_105938	14.372522507659	0.388872036858463	0.625891072299911	0.621309448350983	0.534396038251186	0.741728883245143
HS_H3K27ac_105939	14.7899561624946	-0.367375176016486	0.581035421763308	-0.632276729190773	0.527206066896414	0.735990736296295
HS_H3K27ac_10593:10594:10595:10596:10597:10598:10599:10600	82.7209588480299	-0.883647692938016	0.501342033793452	-1.76256454351496	0.07797396155308	0.247988921620368
HS_H3K27ac_105940	12.5338028736425	-1.27906852801366	0.539491052551299	-2.37087996541339	0.0177457932352374	0.0995227416084445
HS_H3K27ac_105941	14.7692816827952	-0.543084489207242	0.593436259140137	-0.915152184994808	0.360111742309272	0.602711201350188
HS_H3K27ac_105942	11.8398791694914	3.33574554263616	0.981871235181436	3.39733503041238	0.000680456021229812	0.0120813147985186
HS_H3K27ac_105943	12.3897308969648	0.221805830381548	0.640447844511548	0.346329263627569	0.729095278630104	0.868844781333565
HS_H3K27ac_105944	11.4319263751195	1.86952041348126	0.916232058616331	2.04044422578332	0.0413061008094224	0.168659481036961
HS_H3K27ac_105945	10.1384022854946	1.66306458808881	0.734595444324736	2.26391900594695	0.0235790967612112	0.118815448565187
HS_H3K27ac_105946	14.2212417222692	-0.768665234078151	0.64735607231528	-1.18739171060682	0.235073148179954	0.472905775722255
HS_H3K27ac_105947	18.8103444028445	-0.482002143848148	0.550095621689637	-0.876215197582672	0.380913056117192	0.620993679320989
HS_H3K27ac_105948	14.3404556688415	-0.589558523801073	0.595506554735845	-0.990011812821421	0.322168345176279	0.566302552030309
HS_H3K27ac_105949	14.7135547428604	-0.779488620438472	0.573199728853902	-1.35989007182024	0.173864713220976	0.398406434599001
HS_H3K27ac_105950	12.9771807897058	-0.130194688737033	0.597574658511565	-0.217871837238415	0.827528970670823	0.919803482648336
HS_H3K27ac_105951	15.821098007464	0.387476802760581	0.60776628569284	0.63754244334048	0.523771572772583	0.73337092463103
HS_H3K27ac_105953	16.165872027921	1.38947151985983	0.66484961865233	2.08990346219394	0.0366264725253673	0.156883830766552
HS_H3K27ac_105957	254.219447439327	-0.798132091501466	0.783294127503697	-1.01894302979783	0.308230013782633	0.552591010979014
HS_H3K27ac_105958	59.3702315083047	0.270805034438537	0.629465264427996	0.430214421259005	0.667039672526247	0.832292364623482
HS_H3K27ac_105959	25.7424381640102	1.2522228316374	0.67683537800511	1.85011432961465	0.0642970730351757	0.22089721299446
HS_H3K27ac_105964	78.1671026069636	-1.11477500750905	0.548363479538955	-2.03291256457543	0.0420613574053869	0.170598681857916
HS_H3K27ac_105968:105969	34.9862662886898	2.42070705077962	0.705271905119994	3.43230324816039	0.000598477956592345	0.0112017576007727
HS_H3K27ac_105972	14.6486877949745	-0.338669270506893	0.634720325535603	-0.533572436365749	0.593637382689817	0.783444903089787
HS_H3K27ac_105977:105978:105979:105980	34.9653029193531	0.150792868632832	0.551019309376252	0.273661677670656	0.784344630608536	0.898047684134488
HS_H3K27ac_105981:105982:105983:105984:105985	66.0057708436747	-0.757243178565593	0.581652291035269	-1.30188291224263	0.192956414699886	0.423218421684937
HS_H3K27ac_105989:105990	23.0921226614907	-0.848994564717941	0.532790417629702	-1.59348692586285	0.111050999005147	0.306624625138457
HS_H3K27ac_105991	19.1763371418501	-1.10773560446697	0.5580101596667	-1.98515311106275	0.0471274392629933	0.182479328695271
HS_H3K27ac_105992	36.15800435015	-0.790366093464624	0.497686440840549	-1.58808042294615	0.112268154573254	0.30845619222431
HS_H3K27ac_105993	90.7508328669535	-1.94079426271472	0.568837943341681	-3.41185795608741	0.000645217253160381	0.0116689062436098
HS_H3K27ac_105994	11.1178392714994	-1.16993522421974	0.62926335008335	-1.85921399055701	0.0629968125139662	0.218335865714423
HS_H3K27ac_105995	54.2816934207929	1.67552652058928	0.678333434722781	2.47006329751979	0.0135089146567348	0.0835504729602537
HS_H3K27ac_105996	26.4192860639281	-0.903899711467355	0.710069172142756	-1.27297416495309	0.203027209613745	0.435641282603557
HS_H3K27ac_105999	16.3884888853192	0.780300928772223	0.60780014777897	1.28381167991421	0.199207855829224	0.430733910233583
HS_H3K27ac_106000:106001	144.882656091807	-0.657557300989311	0.604797415175086	-1.08723563376829	0.276932686490898	0.52043138668571
HS_H3K27ac_106002	16.5400165422072	0.348233969052448	0.540808446756784	0.643913702052547	0.519631396069419	0.730163227069163
HS_H3K27ac_106003:106004	28.2765927662613	-0.783592542818632	0.399573794866299	-1.96107090326289	0.0498707523957396	0.188707435318142
HS_H3K27ac_106005	15.9676372212948	-0.216142637917616	0.580024657687344	-0.372643878243751	0.709413511120009	0.856689274930004
HS_H3K27ac_106006:106007	23.7815913919209	-0.0467007525828546	0.464702522655839	-0.10049601692703	0.919950544862709	0.965383254151162
HS_H3K27ac_106008	17.3876982110591	1.71155569044525	0.734689565829299	2.32963113953209	0.0198256548694968	0.106833755627828
HS_H3K27ac_10602	23.2234683270934	0.401053079584796	0.579456838685034	0.692118985936743	0.48886260951424	0.707424860095993
HS_H3K27ac_106022	10.3924077218088	2.00369362193082	0.859696395043852	2.33069910899023	0.0197692312121776	0.106626420909257
HS_H3K27ac_106029:106030	26.2186955858776	-0.811603979255491	0.43832287343767	-1.85161219831003	0.0640815301333511	0.220566146300391
HS_H3K27ac_10603	27.9556961689968	-0.357593206778087	0.58213648333455	-0.614277264894564	0.539032123465878	0.745030596086261
HS_H3K27ac_106047	15.6769956491998	1.75497104417433	0.776722054364527	2.2594582377478	0.0238548952870606	0.119570724120098
HS_H3K27ac_106048	42.8920148090203	0.366015714430797	0.51541587233809	0.710136676176527	0.477619384584007	0.698613893429688
HS_H3K27ac_106049	24.7319516007166	-0.245490825532509	0.476355701738079	-0.515351920081542	0.606307123774343	0.79227331405331
HS_H3K27ac_10604:10605	123.06492307048	-0.358216428604525	0.49053101196204	-0.730262551946962	0.465229713839181	0.689947511212824
HS_H3K27ac_106050	14.5173950918368	-0.305332335170503	0.623501966123494	-0.489705488931894	0.624342317188166	0.804656516326819
HS_H3K27ac_106055	9.13225190763946	1.93522310950772	1.01792555226537	1.90114405243185	0.0572831468567485	0.205382725091094
HS_H3K27ac_106056	15.6398062447332	1.96543749108911	0.786013233646324	2.50051450402613	0.0124013054850086	0.078995163566586
HS_H3K27ac_106057	19.6859274698088	-0.0497053028201453	0.515731420486846	-0.0963782714134886	0.923220148678018	0.966899458787746
HS_H3K27ac_106058	18.8982911206567	-0.0426810184924378	0.646048595618912	-0.0660647183228523	0.947326300160261	0.976727310199077
HS_H3K27ac_106059	17.8115310981313	-0.869305445810585	0.511785148601611	-1.69857497464679	0.0893992950028022	0.268604793465095
HS_H3K27ac_106060	17.7147691020508	-1.0479251930256	0.513758175930577	-2.03972460609018	0.0413777627199125	0.168855378353062
HS_H3K27ac_106061	12.1855922752263	-0.171732748770343	0.640755046142786	-0.268016225239488	0.788686829555562	0.900373330496528
HS_H3K27ac_106062	10.3747833817514	-1.18399984841282	0.643906575396498	-1.83877583123569	0.065948164491767	0.224055306087831
HS_H3K27ac_106063	12.799060400955	-0.752618288032577	0.593686320520224	-1.26770360377023	0.204903817366955	0.438052271175718
HS_H3K27ac_106064	13.6147791195487	0.530452899156198	0.663051337623955	0.800017840333565	0.423700460852691	0.656644773639812
HS_H3K27ac_106065	33.0608035743804	0.402200624002408	0.602934508426832	0.667071826842063	0.50472625483716	0.718365824712533
HS_H3K27ac_106066	53.8413114084398	1.10799694509429	0.741727729212255	1.49380547801689	0.135226469328007	0.344724503015529
HS_H3K27ac_106067	14.0829746165747	-0.928650482120994	0.584793462028874	-1.58799737414838	0.112286932897444	0.308484008482643
HS_H3K27ac_106068:106069	21.1116225571678	-0.459453428568232	0.461073417073888	-0.996486484699254	0.31901383062035	0.563144010612241
HS_H3K27ac_10606:10607	49.3710700566029	0.495674629417537	0.658719810005649	0.752481740929101	0.451761406279605	0.679558049045989
HS_H3K27ac_106070	2.09986839899813	-1.80352342822806	1.5144496910061	-1.19087708158197	0.233701842909251	0.471290783680877
HS_H3K27ac_106071	17.3545087605906	-0.959746039289606	0.618958452958564	-1.55058232859105	0.121001809727015	0.322580996898451
HS_H3K27ac_106072	79.4621107561182	-0.296110570843151	0.627883558171465	-0.471601090663196	0.637211548079561	0.813219821805308
HS_H3K27ac_106074	65.9321267127743	-0.99050967682902	0.584016652848437	-1.69602985120028	0.0898802269835076	0.269390370485982
HS_H3K27ac_106075	82.6326799385952	-0.922376292827074	0.505708046260506	-1.82393042714596	0.0681625909804263	0.228766539502615
HS_H3K27ac_106076	2.38629267655429	0.259828449010714	1.55241014997391	0.167371006312398	0.867078136972765	0.938935150086007
HS_H3K27ac_106077	12.1690317488716	-1.7658444257744	0.554867813888745	-3.18245964457486	0.00146029864464637	0.0197377654298751
HS_H3K27ac_106078	14.4039308810224	1.30395787003293	0.791268894936773	1.64793267924062	0.0993664865403034	0.286408812097975
HS_H3K27ac_106079	15.0592513037928	-0.722418229305256	0.629073190023293	-1.14838502222374	0.250809654042285	0.491390619324574
HS_H3K27ac_10608	23.9685577833424	0.0919124662091232	0.554463044987663	0.165768425939313	0.868339194746213	0.939538784593339
HS_H3K27ac_106080	12.7311499210215	-0.0734007736068333	0.662517627718299	-0.110790672634062	0.911782341975327	0.961705249777672
HS_H3K27ac_106082:106083	19.1036739283422	0.362715938918481	0.645500007379864	0.561914693681839	0.574174141975066	0.771296082630114
HS_H3K27ac_106084	19.1486155377515	-0.128560956931157	0.491859321084673	-0.261377494377148	0.793801410840827	0.903097315550623
HS_H3K27ac_106085	13.4676290214188	-0.48058367671209	0.624692646417028	-0.769312204119121	0.441707994010947	0.671308566651026
HS_H3K27ac_106086:106087	29.8000313024222	-0.704708147072406	0.500712221873046	-1.40741151561322	0.159305398467954	0.37911642865639
HS_H3K27ac_106088	16.5701244938764	-0.231761623580958	0.614122749718619	-0.377386481264775	0.705886411855682	0.854562851709309
HS_H3K27ac_106089	13.0663043743176	-0.387474810763101	0.61497251938913	-0.6300684966346	0.52864977018234	0.737156083796669
HS_H3K27ac_10609	27.5149164127342	-0.859641151915965	0.494160606375402	-1.73959870703031	0.0819295064539517	0.255084215831737
HS_H3K27ac_106090:106091	148.626795162613	-0.902566138568703	0.6354119232776	-1.42044255939212	0.155478879987236	0.373287543343773
HS_H3K27ac_106099:106100	36.6704853296622	-0.615753288965035	0.507479580231548	-1.21335579391014	0.224993819816868	0.462042268763226
HS_H3K27ac_106101	13.1594221112876	0.290004950533968	0.672116378135476	0.431480261407219	0.66611920179212	0.83188470262698
HS_H3K27ac_106102	202.718485480771	-1.31354448283665	0.716365176014289	-1.83362414424574	0.0667098056953523	0.225675024562639
HS_H3K27ac_106103	27.8214114075947	1.32304353440844	0.708634947806301	1.86703116816937	0.0618972354298276	0.215636127260715
HS_H3K27ac_106104	31.322609518009	-0.522566850802359	0.67045797540024	-0.779417756184352	0.435733667552835	0.666158960095572
HS_H3K27ac_106105	14.95545875323	0.022208745250882	0.619050455268784	0.0358755010385046	0.971381630628178	0.988181210198973
HS_H3K27ac_106106:106107:106108:106109:106110	72.2176568655263	0.224221607453141	0.467848483514107	0.479261161154069	0.631752848639724	0.809673966943933
HS_H3K27ac_10610:10611:10612	29.1028807613834	-0.3945291477278	0.473691134486937	-0.832882692970645	0.404910891372338	0.641971873587082
HS_H3K27ac_106111	18.7782775925188	-0.949004663294983	0.488651677161718	-1.94208821467098	0.0521264219883453	0.193762474721107
HS_H3K27ac_106112	21.316663603301	1.06626838990727	0.545874660302409	1.95332091311321	0.0507815809377862	0.190623445040894
HS_H3K27ac_106113	176.645884112092	-1.66025255665457	0.686798590458197	-2.4173790973376	0.0156327263496644	0.0919561737817868
HS_H3K27ac_106114	23.4679786330022	-1.13752127693778	0.547266023937831	-2.07855270961787	0.0376584814240684	0.15935116676666
HS_H3K27ac_106118	67.494638620851	-0.0908461674440285	0.506360452901341	-0.179410076208556	0.857615720082656	0.933652077026123
HS_H3K27ac_106119	20.2805326082692	-0.0533227671624319	0.513099139318595	-0.103922932385436	0.917230508230051	0.964044615412741
HS_H3K27ac_106120	13.5032154567727	2.19528014198495	0.791453749938726	2.77373143049092	0.00554174074475301	0.047090655934699
HS_H3K27ac_106121	120.94432868644	0.47685737810591	0.708793924755752	0.672772947750974	0.501091750640692	0.716252969096884
HS_H3K27ac_106122	54.9170182398529	-1.40261754034631	0.419020297257026	-3.34737374186421	0.000815811406247373	0.0135383674986471
HS_H3K27ac_106123:106124	68.4843000117616	-0.469448028363532	0.497692395502897	-0.943249349609159	0.345553376633582	0.588373329996688
HS_H3K27ac_106127	21.2631807652062	2.64740293650731	0.712723869661887	3.71448614140456	0.0002036170276875	0.00590221012236798
HS_H3K27ac_106129	1.78237162339663	-1.22418875054789	1.67916747297556	-0.729045059679831	0.465974099888542	0.690563353046281
HS_H3K27ac_106134	22.9969292624125	-0.113748623369534	0.445434613671085	-0.255365478744602	0.79844083104046	0.905111205701009
HS_H3K27ac_106137	67.3737098407947	-1.31403058291618	0.66077495607945	-1.98862043851157	0.0467431137111854	0.18182071490058
HS_H3K27ac_106138	20.0094396378001	-1.93431029468761	0.465229051447283	-4.15775904077821	3.21384751441708e-05	0.00211366805348545
HS_H3K27ac_10613:10614:10615	39.8072724802206	-0.638012896222806	0.464804464692897	-1.37264795131508	0.169861817220248	0.393353754085166
HS_H3K27ac_106142	16.6776676690134	-0.22136914765834	0.660849090500831	-0.334976851508676	0.73764254826196	0.873237396270611
HS_H3K27ac_106143	11.5118350309884	0.729607307882576	0.612980239370367	1.19026236250618	0.233943288922028	0.471542476331039
HS_H3K27ac_106153	36.1695114501587	-0.906397820363538	0.687913146812231	-1.31760502697725	0.187635901920811	0.416727062920202
HS_H3K27ac_106156	222.30981415453	-0.878424162649367	0.618221218447803	-1.42088970167486	0.155348827335932	0.373134266182081
HS_H3K27ac_106157	14.1109137162933	0.725366779270148	0.731152292015681	0.992087130398535	0.321155023920793	0.56546762077948
HS_H3K27ac_106158	19.1343656485363	0.162537680850324	0.588561206253342	0.276161050241495	0.782424371735926	0.89711149136025
HS_H3K27ac_106159	21.0112710681581	-0.896795326528375	0.469505483956003	-1.91008488116491	0.0561222853031387	0.203079380967991
HS_H3K27ac_106160	15.9205588559822	-1.55550478505466	0.573370572834567	-2.71291353053701	0.00666945074011826	0.0531617265389659
HS_H3K27ac_106161	14.4737745937024	-1.6660785941445	0.57417742715654	-2.90167902001183	0.00371168635354466	0.0363480142193552
HS_H3K27ac_106162	8.60930430786862	0.194318733719345	0.742877241572664	0.261575833589913	0.793648477463606	0.903096265966536
HS_H3K27ac_106164	327.136019779236	-1.37057982910034	0.800661553000605	-1.71180922071739	0.0869318322598242	0.264311124740881
HS_H3K27ac_106166	11.5613525124894	0.28377844144705	0.637609791868909	0.445066002853033	0.656272056603978	0.825516046640744
HS_H3K27ac_106167	19.5065022092209	1.06602342013692	0.64673716105506	1.64831013946663	0.099289045121113	0.286291667930415
HS_H3K27ac_106168	9.64155044319106	0.161931081007141	0.741666785373673	0.218334006862065	0.827168879889129	0.919603963837692
HS_H3K27ac_10616:10617:10618	25.7269047617215	0.0774671170426718	0.506113289512932	0.153062799669267	0.878348751699024	0.944538744962878
HS_H3K27ac_106186	18.449909272212	1.09679044953468	0.610467756740671	1.79663944151697	0.0723928786135458	0.23702733085868
HS_H3K27ac_106189	12.2491030935263	-0.858915877413608	0.692178303242306	-1.24088818356523	0.214647058524273	0.450070358186782
HS_H3K27ac_106190:106191:106192	28.1272568962633	-0.766699655115813	0.545552964404745	-1.40536245816639	0.159913524301947	0.380064683599171
HS_H3K27ac_10619:10620	26.4873274593944	0.106517895471507	0.551522919690427	0.193134123113679	0.84685392933807	0.928832687364642
HS_H3K27ac_106202	10.56846866831	0.368884114789382	0.786427078763057	0.469063343253117	0.639024359810324	0.81445445973251
HS_H3K27ac_106203	25.2846064506893	0.105935898774478	0.558726265004116	0.189602503783669	0.84962062506692	0.930260990328524
HS_H3K27ac_106204:106205	37.0427992428012	-0.866135704669319	0.535336303457763	-1.61792820527004	0.105678070963101	0.297598397657662
HS_H3K27ac_106206	14.6795769527899	0.623217897274989	0.629678106714784	0.989740457273479	0.322300994795753	0.566310507245497
HS_H3K27ac_106207:106208	13.0075780135425	3.21338614337015	0.897699017543443	3.57958077325694	0.000344145864412904	0.0080618604612267
HS_H3K27ac_106209	86.8625443351415	-1.68005032263704	0.598698201620051	-2.80617232203288	0.00501338736386539	0.0442016339283565
HS_H3K27ac_10621	40.8812881362131	-0.88821250243094	0.592478696131643	-1.49914673427108	0.133835569867921	0.342618262240744
HS_H3K27ac_106210	11.4950578180974	0.649033729961184	0.681887024618783	0.951820032539897	0.341188260663167	0.58423388286493
HS_H3K27ac_106214:106215	41.7158847023645	0.78182961472767	0.512636330584363	1.52511550212691	0.127230291274312	0.332858895106072
HS_H3K27ac_106217	88.8684435097278	0.595643614419349	0.682253706871284	0.873052954378049	0.382634214971807	0.622546863247296
HS_H3K27ac_106218	22.8615328568567	0.241349780994343	0.616860958341397	0.391254751546086	0.695608941386766	0.84868800317661
HS_H3K27ac_106219	18.8032905325036	-0.354340214499788	0.50589329279075	-0.700424812009422	0.483662045454135	0.703411557415671
HS_H3K27ac_106220	24.6135652728373	1.14170012067976	0.72035167290348	1.58492048207229	0.112984402254875	0.309661841511866
HS_H3K27ac_106221	27.8403752052744	0.590849923573765	0.708469442893494	0.833980815263742	0.404291794733413	0.64137585821901
HS_H3K27ac_106225	16.1739703114354	-0.812874871268465	0.560313014141446	-1.45075136709793	0.146849106255432	0.361569395700119
HS_H3K27ac_106231	25.7913173186321	-0.401093151133415	0.447224857733938	-0.896848965788107	0.369799515381764	0.610780906556313
HS_H3K27ac_106232	18.5599101647619	0.226721635017783	0.571966897306302	0.396389434573113	0.69181775912739	0.846306868521739
HS_H3K27ac_106233	20.5051213488739	0.362705525595401	0.507775372180144	0.714303106190672	0.475039771909047	0.697100477932975
HS_H3K27ac_106234:106235	37.5162713149083	-0.453288152417666	0.562064073956636	-0.806470602589409	0.41997155188838	0.653979374106847
HS_H3K27ac_106236	21.9661410952844	-1.05264977474278	0.582988347677358	-1.80561031611793	0.0709792301408243	0.23435769151536
HS_H3K27ac_106237	16.3463975023502	0.388506485090066	0.599231131907012	0.648341623796599	0.516764018036609	0.727810965807971
HS_H3K27ac_106238	17.2782900204763	3.54329888336794	0.927985654662447	3.818269027722	0.000134391326389226	0.00462629934540492
HS_H3K27ac_106239	13.3265485517864	1.25939914552905	0.70459643167764	1.78740494403361	0.0738720631287496	0.239887361053786
HS_H3K27ac_10624	158.040036598938	-0.505692518566171	0.69103667785097	-0.731788246231454	0.464297824205294	0.689137346569169
HS_H3K27ac_106244	27.238597711522	-0.474567422229567	0.536132554031408	-0.885168077672385	0.376065986615232	0.616793702181062
HS_H3K27ac_106245	62.1831610380798	0.998179229006983	0.785823289933147	1.27023370494899	0.204001395006073	0.436851719715635
HS_H3K27ac_106246	157.897911160057	-1.34428707584189	0.614661424300354	-2.18703667205411	0.0287398469899489	0.134715376753379
HS_H3K27ac_106249	326.476630844264	-0.516850240373526	0.831729048280748	-0.621416603690707	0.53432555027133	0.74167984860337
HS_H3K27ac_106250	133.183285722328	-1.03231727121431	0.739419462479605	-1.39611860871566	0.162678780968893	0.383687990593834
HS_H3K27ac_106259:106260	16.475331450842	-0.312629117519412	0.572855156344388	-0.545738506596362	0.585245698728748	0.778479041096389
HS_H3K27ac_10626	178.836570905732	-0.904808678843304	0.687776791879518	-1.31555569993965	0.188323210659708	0.417730186539066
[truncated: 33,647 more rows]
