# Supplementary material for: Transposable elements are the primary source of novelty in primate gene regulation
Source: Genome Res. 2017 Oct;27(10):1623–33. doi: 10.1101/gr.218149.116 (PMC5630026; doi:10.1101/gr.218149.116)
Supplement: Supplemental Material [file supp_gr.218149.116_Supplemental_FILE_S3.zip › FILE_S3/HSVsBB_Dbinding_me1_NO_FDR.csv]

	baseMean	log2FoldChange	lfcSE	stat	pvalue	padj
HS_H3K4me1_10000:10001	17.6249551606013	-0.796765886052597	0.540343948004473	-1.47455317857285	0.140332710692097	0.331852404500638
HS_H3K4me1_10002	13.2790312924172	-0.293830961763159	0.560914724184958	-0.523842482812539	0.600388102508872	0.77194587744894
HS_H3K4me1_10003	18.931026302149	0.651554801271738	0.62480396536512	1.04281476653399	0.297034090935983	0.52121376284718
HS_H3K4me1_100036	22.6066698962052	-0.783956607121211	0.584386547241116	-1.34150351479216	0.179757029325128	0.385065716083236
HS_H3K4me1_100037	41.4313509168215	0.546895465658302	0.588940515590976	0.92860900410208	0.353091753853177	0.573646064649005
HS_H3K4me1_10004	15.6289840133329	-0.829563211752075	0.573270395610447	-1.44707143104558	0.147876918512895	0.342797292209093
HS_H3K4me1_100042:100043:100044	4.85722849800337	-0.379296661531584	1.18194253949961	-0.320909561045297	0.748278928178724	0.866265414306318
HS_H3K4me1_100045	15.0913493357854	1.90703501129129	0.614416189522393	3.10381634438002	0.00191041878995209	0.0188243475039387
HS_H3K4me1_100046	25.1697202360194	0.427347023018252	0.554611617060498	0.770533847241134	0.440983285194134	0.651255391804118
HS_H3K4me1_100047:100048:100049	30.1277901439025	-1.1802985046768	0.446098890543433	-2.64582255122619	0.0081492552929502	0.0513207023966597
HS_H3K4me1_100050:100051	24.7678823687394	-0.233262923160776	0.515517493150781	-0.45248304133212	0.650921035615475	0.806043923084988
HS_H3K4me1_100052:100053	14.9621848026835	-0.0303019430266556	0.557315486927385	-0.0543712560254113	0.956639379337432	0.979289671974667
HS_H3K4me1_100054	33.4572315313652	-0.633817305322051	0.537992949064618	-1.17811452069035	0.238750953896932	0.458318092606291
HS_H3K4me1_100058	11.9526658227848	-0.525110598755333	0.678629655403669	-0.773780801611126	0.439060427535875	0.649594717449097
HS_H3K4me1_100059	20.6494566011896	2.6764384049646	0.771074636346219	3.47104972567514	0.000518427987043161	0.00757571770872172
HS_H3K4me1_100061:100062:100063:100064	30.0475969005074	0.718876355740299	0.453877359472667	1.58385594861026	0.113226503892593	0.29068160294841
HS_H3K4me1_100065:100066:100067:100068:100069:100070:100071:100072:100073:100074:100075:100076:100077	29.822949116819	2.11225857099104	0.582075954936679	3.62883667170348	0.000284701284936529	0.00504873073920581
HS_H3K4me1_100078:100079:100080:100081	102.48439032178	0.645921518664218	0.484076660533895	1.3343372472282	0.18209335581819	0.388019321905956
HS_H3K4me1_100121:100122:100123:100124	55.887786526194	0.584903343643278	0.471232591722653	1.24122005548276	0.214524467955962	0.429048935911924
HS_H3K4me1_100125:100126:100127:100128:100129	150.755263949034	0.00424121678455026	0.531918568230093	0.0079734324723096	0.993638188743166	0.996921752985679
HS_H3K4me1_100132:100133	25.7599330331087	-0.106821105033159	0.493114721325968	-0.216625260641014	0.82850039800718	0.911255530448471
HS_H3K4me1_100137:100138	24.2952474191457	-0.64825165029081	0.459791591684778	-1.40988148111946	0.158574681731428	0.357197569930843
HS_H3K4me1_100165:100166:100167:100168:100169:100170	198.937137643617	-0.791595934252043	0.658846219505301	-1.20148816342366	0.229561895240987	0.44730415522084
HS_H3K4me1_10017	9.64678953980545	-1.20392791101572	0.775173613593666	-1.55310744574286	0.1203974675946	0.302147959005123
HS_H3K4me1_100171:100172:100173:100174:100175:100176	20.943846031907	-0.428848745495501	0.477351038988021	-0.898392818845971	0.36897616359714	0.588677212708213
HS_H3K4me1_10018	10.6340985855696	-0.915316967036453	0.632254018169238	-1.44770446803463	0.147699719834062	0.342735871723635
HS_H3K4me1_10019	47.1823487219004	-1.07404837312281	0.580521459041228	-1.85014413575111	0.0642927781112094	0.203310594015217
HS_H3K4me1_10028	7.53648906858495	4.10561636614953	1.21085473442335	3.39067623012993	0.000697204134005386	0.00933300164264463
HS_H3K4me1_100331:100332:100333:100334:100335:100336:100337:100338:100339:100340:100341:100342:100343:100344:100345:100346:100347:100348:100349:100350:100351	113.545974003759	0.466744096792287	0.466625375557787	1.00025442515714	0.317187396646985	0.541200714613342
HS_H3K4me1_10036	67.4028747831289	0.215677625309663	0.572255024199386	0.376890750083684	0.706254795783725	0.840442160007099
HS_H3K4me1_10037	35.7276719665399	-1.51058223234288	0.56871158985446	-2.6561481413267	0.00790388846680158	0.0502485327501362
HS_H3K4me1_10038	2.49966137336079	0.319897784738811	1.86594891401725	0.171439733604547	0.863878014334231	0.930948688468114
HS_H3K4me1_10042	29.0911467426772	-1.25902890207649	0.453335359983334	-2.77725722106207	0.00548197768687258	0.0389086314928575
HS_H3K4me1_10043	17.5151779656917	-1.21582949471349	0.586904586254903	-2.07159651362042	0.0383030853389191	0.144800197074404
HS_H3K4me1_10044	10.2006325351281	0.678186313489098	0.704800737742657	0.962238370608408	0.335929878794422	0.559542353100517
HS_H3K4me1_10047	14.7542788867314	0.871074063759449	0.565074071689729	1.5415219126135	0.123189814039537	0.305683369572399
HS_H3K4me1_100492:100493	49.0080709607792	-0.0930543669884737	0.474462155231495	-0.196126004914073	0.844511542532929	0.920396703760307
HS_H3K4me1_100499	16.2390544754879	2.67282195771256	0.793913488579742	3.3666413232178	0.000760895834629562	0.00989411095548008
HS_H3K4me1_100500:100501	13.1908916026809	0.366032246696564	0.576358282399604	0.635077620768507	0.525377791972376	0.717883418025906
HS_H3K4me1_100502:100503	36.636844141288	-0.608028841091236	0.435818809838406	-1.39514134627801	0.16297322013051	0.363509244608993
HS_H3K4me1_100504:100505:100506:100507:100508	56.5183253671937	-0.135176348634731	0.449150040692883	-0.30096033928039	0.763444737844684	0.875197609214818
HS_H3K4me1_100509	16.1242962845827	-0.156580658214063	0.559371725234265	-0.279922368526022	0.779537065379445	0.884214989597896
HS_H3K4me1_100510:100511	21.5387573577423	1.6997930843616	0.594482538402259	2.8592817695369	0.0042460145286075	0.0324920628782733
HS_H3K4me1_100512	12.9380652316878	0.356907765662497	0.631432730713908	0.565234819644162	0.571914056115708	0.752408209337277
HS_H3K4me1_100513	16.4808998504198	1.31335425194444	0.582823799855616	2.25343277379853	0.0242318750233164	0.10758702328752
HS_H3K4me1_100515:100516	122.745328374076	1.66178499921575	0.600585549233673	2.76694136470006	0.0056584931504348	0.0396704023431647
HS_H3K4me1_100517:100518:100519	71.0369788862244	0.457007278945017	0.431891439835564	1.05815313014543	0.289985635436004	0.514019293923821
HS_H3K4me1_100520:100521:100522:100523:100524	36.7188340552155	1.22801006588412	0.468491171266534	2.62120215107637	0.00876202889987617	0.0538695889626801
HS_H3K4me1_100525:100526:100527	24.6730117243683	0.330100319979156	0.427508691767348	0.772148792143852	0.440026306616085	0.650358471771944
HS_H3K4me1_100533:100534:100535:100536:100537:100538:100539:100540:100541:100542:100543:100544	102.209179777379	0.368835506091356	0.442783456588705	0.83299296891745	0.40484869468352	0.621629237301328
HS_H3K4me1_100545	31.7881240295175	1.62840524906585	0.618623232876587	2.63230535570706	0.00848076022148761	0.05275235852759
HS_H3K4me1_100547:100548:100549:100550:100551	32.1827713792182	1.41063115899357	0.598327129800971	2.35762526673795	0.018392248767734	0.0893889273107104
HS_H3K4me1_100553:100554:100555:100556	35.8957819002616	0.489501958647616	0.487147984660684	1.00483215380347	0.314977678273658	0.538804691588737
HS_H3K4me1_100557:100558:100559	75.8851513230188	1.31101102616684	0.6136876527588	2.13628385755077	0.0326562838295429	0.130440973160234
HS_H3K4me1_100560	29.0018411117045	0.00858801428213486	0.55448801234508	0.0154881874647097	0.987642708401718	0.994373163749746
HS_H3K4me1_10060	24.9881454915797	0.772243899505861	0.537980378472662	1.43544993536433	0.151158925068652	0.347083260250121
HS_H3K4me1_10062	10.2657197564917	2.28099875858701	0.746806551589638	3.05433683426011	0.00225558673685289	0.020977698093369
HS_H3K4me1_100623:100624:100625:100626:100627:100628:100629:100630:100631:100632:100633:100634:100635:100636:100637:100638:100639:100640	419.658424137719	-0.217080218496022	0.664301230819129	-0.326779792697881	0.743834444201446	0.86341950140261
HS_H3K4me1_10064	13.911402871348	0.501238405699988	0.582960718842574	0.859815060430075	0.38989099605076	0.607607258583731
HS_H3K4me1_100641:100642:100643:100644	193.730246833988	-0.484282763465123	0.474288728879992	-1.02107162573467	0.307220505101253	0.530966284186047
HS_H3K4me1_100645	14.7470556567216	2.16090367606022	0.680353641833219	3.17614773140282	0.00149244927003774	0.0158110249671834
HS_H3K4me1_100646	35.2646875684593	0.81909427007523	0.482073739793858	1.69910576424571	0.0892992575067501	0.250204155820542
HS_H3K4me1_100647	15.9481739800258	0.158368665074233	0.518159950278999	0.305636637854702	0.759881321516292	0.873135949145368
HS_H3K4me1_100648:100649:100650:100651:100652:100653:100654:100655:100656:100657:100658:100659:100660:100661:100662:100663:100664:100665:100666:100667	191.3187000799	0.302531071901287	0.581853580930836	0.519943645302148	0.603102854049953	0.773701413340666
HS_H3K4me1_10066	7.10614855777677	0.778290194220324	0.94315605917078	0.825197682454158	0.409259368972586	0.624881733671054
HS_H3K4me1_100738:100739:100740:100741:100742:100743:100744	13.3894483553206	-0.879091488583781	0.584454801428824	-1.50412228017403	0.1325498844967	0.320424243972048
HS_H3K4me1_100816	16.3356612973206	2.41051539218369	0.659368757172635	3.65579255304717	0.000256388629334279	0.00471467684446777
HS_H3K4me1_100817	16.6035178011433	-0.975486663998081	0.48034144033172	-2.03081929246916	0.0422733292303161	0.154480472613729
HS_H3K4me1_100818:100819:100820:100821	32.3709810048445	0.85610339746763	0.50981268547164	1.67925087363338	0.0931031608959022	0.257181729834264
HS_H3K4me1_100822	13.8772411260783	0.944100810296884	0.600382703181444	1.57249835029235	0.115835021456806	0.295098290392732
HS_H3K4me1_100826	17.1891507501991	-0.806057373012869	0.481898407902659	-1.67267075340844	0.0943921298041803	0.259335307042247
HS_H3K4me1_100827:100828	16.4810837056128	3.28295812110667	0.753813249240127	4.35513454349073	1.32985211822805e-05	0.000727852243435637
HS_H3K4me1_100832	3.62763715143703	-0.659318865799301	1.27349979120687	-0.517722005415075	0.60465224258222	0.774715003889449
HS_H3K4me1_100835:100836	17.6322001952373	0.838706455451191	0.54175259371442	1.54813556073773	0.121589661962447	0.303841676806022
HS_H3K4me1_100838	10.8165530559705	0.0441521119266488	0.6490444472548	0.068026330266586	0.945764674307107	0.972927231936024
HS_H3K4me1_100839:100840:100841	32.7869085076835	0.424624991276004	0.476536494223849	0.891065000105826	0.372894300191431	0.591921464452576
HS_H3K4me1_100842	10.2208682533608	0.577001880192593	0.580074112272953	0.994703724894183	0.31988038228743	0.543775078755698
HS_H3K4me1_100843	16.2582192094362	1.51201429196494	0.582253345390283	2.59683229634591	0.00940878489022388	0.0565865815735473
HS_H3K4me1_100844	13.6049268490145	-1.32612573223852	0.58098861924934	-2.2825330622688	0.0224578878120003	0.102197818270709
HS_H3K4me1_100846:100847:100848:100849	23.7754249151619	-0.399811230379795	0.502871573609793	-0.795056335178795	0.42658073282415	0.639459521187127
HS_H3K4me1_100850	10.35200033629	-0.348102224846224	0.679323308158784	-0.512424968590742	0.60835361995898	0.777166828064939
HS_H3K4me1_100851	13.1503121675451	-2.34266986788156	0.56186896627695	-4.1694238487748	3.05370625294637e-05	0.00124221881728808
HS_H3K4me1_100853:100854	41.1200337446632	-0.187118113204554	0.501764971776165	-0.37291984042287	0.70920810495505	0.842167139227195
HS_H3K4me1_100855	12.3027886272704	2.08115190195858	0.794890514913787	2.61816170014848	0.00884049018537819	0.0542135687915145
HS_H3K4me1_100857:100858	37.9525390885685	2.53567063787843	0.619807749289564	4.09105991460233	4.29406167539724e-05	0.00151626969599584
HS_H3K4me1_100859:100860	24.9499274654969	0.351953450167737	0.479631821601928	0.733799206633627	0.463071124169088	0.669730275193081
HS_H3K4me1_100861	10.7766490219275	0.254972717542668	0.700871009794716	0.363794070491443	0.716011790769296	0.846198947112244
HS_H3K4me1_100862	7.43739360967549	1.02340365176024	0.875895136994605	1.16840887514431	0.242641876687107	0.462359683049448
HS_H3K4me1_100865:100866:100867:100868	61.9993750149939	1.74490301826033	0.618574212633024	2.82084668682352	0.00478970876607506	0.0351663922270181
HS_H3K4me1_100869	12.258755332999	-1.05712376874667	0.65071958560862	-1.62454579841474	0.104259374251913	0.276000247415034
HS_H3K4me1_100871:100872:100873:100874	151.316056878518	-0.837184713475466	0.651621772863847	-1.28477093359861	0.198872342339982	0.409442057641399
HS_H3K4me1_100875:100876	15.3999014509568	0.385884410644836	0.542088786497704	0.711847247639885	0.47655937144228	0.681300254263757
HS_H3K4me1_10092	30.5586105239161	3.52956762732553	0.75699645526421	4.66259465652798	3.12247388802756e-06	0.000331561227169771
HS_H3K4me1_10093:10094	54.6990264895304	0.649738317330827	0.585143621587063	1.11039118151637	0.266830496580379	0.489026789851499
HS_H3K4me1_10095	21.8574643048951	0.869480828501065	0.482418181673116	1.80233843070662	0.0714921756189423	0.2172308179242
HS_H3K4me1_10098	10.9704591251779	-1.47863207465822	0.864690640141789	-1.71001281384954	0.0872635035591767	0.246570376813162
HS_H3K4me1_10100	27.4648620870583	0.0427418592249557	0.499681582825115	0.0855381921088637	0.931833533807225	0.965802244938481
HS_H3K4me1_10101	215.964546852205	-0.439598487858019	0.735307776845784	-0.597842837653295	0.549944804284622	0.735723753339692
HS_H3K4me1_10103	51.4127473345564	-0.386621694286087	0.453083425155793	-0.853312376530099	0.393486098453841	0.611232162998477
HS_H3K4me1_10104	18.0729201057052	2.14815521936731	0.598845014883759	3.58716390046979	0.000334294210812429	0.00564220813537276
HS_H3K4me1_10105	21.7929191218218	0.891453326333085	0.598928418935437	1.48841380396942	0.136641798407581	0.3265463718618
HS_H3K4me1_10106	17.0666327348252	0.209439057135308	0.578632820309808	0.361955025335707	0.717385639448369	0.847127931732881
HS_H3K4me1_10107	20.4167930465708	0.75816003341213	0.479607540741386	1.58079256268605	0.113925475627348	0.291960551671576
HS_H3K4me1_10110:10111	67.7285631747192	-0.307211822492575	0.525576930762723	-0.584523034614068	0.558868472391136	0.742219740369677
HS_H3K4me1_10112	82.534482110831	-0.452676011548477	0.602969498800141	-0.750744461285794	0.452806459624836	0.661038140196732
HS_H3K4me1_10113	21.3445418924261	2.89996975128961	0.639600826266834	4.53403065192379	5.78686256729807e-06	0.000439619004245022
HS_H3K4me1_10114	19.2906990787261	1.46456093649067	0.582634702906147	2.5136864130913	0.0119476617152945	0.0665148161154935
HS_H3K4me1_10118	95.7468053427914	-0.294840013376021	0.616616450156931	-0.478157878047178	0.63253784011829	0.794366722242838
HS_H3K4me1_10119	33.1704618346065	3.11910830637944	0.848267068451952	3.67703571479165	0.000235960014406213	0.00449200716753393
HS_H3K4me1_10124	13.4114196112602	1.20118533883849	0.761167992272851	1.57808177830986	0.114546823761223	0.293116205484833
HS_H3K4me1_101248	25.7390281967028	-1.56837842987139	0.548968890822005	-2.85695320097821	0.00427728897930256	0.0326532277613327
HS_H3K4me1_101249	37.6278922638527	-0.929192376234968	0.423756561913224	-2.19275041320834	0.0283253663659746	0.1193566882153
HS_H3K4me1_101254	10.6577234466624	0.140865350590035	0.6911145746862	0.203823440786203	0.838491474248382	0.916839691146038
HS_H3K4me1_10125:10126	18.2992184439056	-0.380068855245888	0.48173689034483	-0.78895526347138	0.430138154100013	0.642472680458756
HS_H3K4me1_101268	10.1293982147461	0.924609832569801	0.685228633938645	1.34934500220052	0.177226177230913	0.382292467093398
HS_H3K4me1_10127	23.9807831162015	0.29496445388264	0.599345738621617	0.492144074572054	0.622617496486201	0.786348610265182
HS_H3K4me1_101270	7.39759245919744	1.28219272725452	0.923681873163532	1.38813239114796	0.165096734872667	0.366371136122702
HS_H3K4me1_101272	17.7409178744574	-0.860735135289532	0.558303252907464	-1.54169822727541	0.123146942932828	0.305671478015704
HS_H3K4me1_101274	11.8595139147862	1.25618360831952	0.822943779176957	1.52645130822406	0.126897507999059	0.311672186398097
HS_H3K4me1_10128	148.291286693386	-0.734590467723998	0.62331886427951	-1.17851473751417	0.238591460515256	0.458251890448906
HS_H3K4me1_101285	10.3433186633945	-0.186957263673309	0.683221495954904	-0.273640780889086	0.784360691083862	0.886043890780861
HS_H3K4me1_101286	17.7526737900453	2.48890240657083	0.978528704632172	2.54351496771513	0.0109743355039169	0.0629547278716832
HS_H3K4me1_101287	10.6026708853976	-1.62891561977372	0.70058369448221	-2.32508354476852	0.0200674933585757	0.0948376107098599
HS_H3K4me1_101288	11.4763915249867	-0.122918952271458	0.659515119182199	-0.186377762535419	0.852148529818577	0.92490618013211
HS_H3K4me1_101289	27.8415696183265	-0.777838049203834	0.487347847578727	-1.5960633725343	0.110474645235571	0.286372189228572
HS_H3K4me1_101290:101291:101292	20.3296368681429	-0.32857093562472	0.503600848427845	-0.65244317329977	0.514115320729819	0.709711960665836
HS_H3K4me1_101293	5.6387467961195	-1.70618820958557	0.918753137673855	-1.85706926009023	0.0633013009576075	0.201749858345832
HS_H3K4me1_101297	15.4120347463948	-1.07252931656685	0.562699979737349	-1.90604115014803	0.0566448669713759	0.187637095791565
HS_H3K4me1_101299	10.7713638613894	2.60816224363219	0.916012339370643	2.84730033814191	0.00440917427978153	0.0332649545757202
HS_H3K4me1_10129:10130	98.5461822309645	-0.0717548941085863	0.667296346207455	-0.107530776268148	0.914367910932525	0.957445493350584
HS_H3K4me1_10131	230.436098403491	-0.870364069355209	0.686445852797164	-1.26792822159039	0.204823584725294	0.416460787517268
HS_H3K4me1_10132	18.4851569780747	3.04477576882622	0.680828099935768	4.47216524863394	7.74315537077784e-06	0.000526753298415457
HS_H3K4me1_101321	15.9045888018674	1.57219216330152	0.714582203454353	2.20015577732192	0.0277958446465491	0.117918768152749
HS_H3K4me1_101322	21.6990671275035	0.258130374901665	0.866361951091582	0.297947497089906	0.765743235833036	0.876664064907591
HS_H3K4me1_101324	25.6161009947448	0.784037137180691	0.631968135847702	1.24062764039362	0.214743336262807	0.429344045154082
HS_H3K4me1_101325	13.1938214479748	-0.877169960951598	0.636293013070864	-1.37856293080796	0.168029552389924	0.36977864211406
HS_H3K4me1_101326	20.0870161670391	0.966703950207008	0.593126350769158	1.62984488710272	0.103134284183097	0.273886677427163
HS_H3K4me1_101327	11.2971937759111	-0.486669272666937	0.724762099161204	-0.671488303858851	0.501909507989301	0.700410544787527
HS_H3K4me1_101328	32.397814387967	1.00375645489847	0.562810887413036	1.78347021592322	0.0745097921400469	0.222938778616322
HS_H3K4me1_101329	74.8061147277144	0.706297490034466	0.710563197606598	0.993996723181695	0.32022446275631	0.543852898716978
HS_H3K4me1_101330	11.0337705669843	-0.022265710809595	0.800881971527175	-0.0278014883605598	0.977820478882662	0.989508939841285
HS_H3K4me1_101331	12.7305174514864	0.6511329733723	0.695508895327315	0.936196471025534	0.34917203982738	0.570356173310925
HS_H3K4me1_101334	12.731166522996	0.891568181253881	1.08867340325633	0.818949171153728	0.412815414085031	0.627909071009204
HS_H3K4me1_101337	19.6134702789163	-0.478408753572322	0.542375393808179	-0.882062053393079	0.377743251310277	0.596434105563474
HS_H3K4me1_101338	15.3140171869113	1.00317330496452	0.712256294019773	1.40844428246873	0.158999554533505	0.357786140186495
HS_H3K4me1_101339	30.3880586323513	0.606870344532746	0.598776601876961	1.01351713248382	0.310813217004864	0.535025296062268
HS_H3K4me1_10134	20.9850500923018	1.55017679336367	0.617730893104745	2.50946943186282	0.0120912680188629	0.0669383715931625
HS_H3K4me1_101340	14.8490799092211	3.770276479077	0.957979650806566	3.93565403597314	8.29704265494182e-05	0.00229139198642556
HS_H3K4me1_101341	113.277474939087	-0.260163776674333	0.672099744699561	-0.387091021423658	0.698688824368032	0.836139524334096
HS_H3K4me1_101343	66.7091959351984	-0.107111971458055	0.662403353156843	-0.161702036904836	0.871540500435131	0.935397019853767
HS_H3K4me1_101348	15.6811481801882	2.87596537426217	0.825639342087016	3.48331920205308	0.00049523749945313	0.00736016103861151
HS_H3K4me1_101349:101350	21.082171518554	0.734978344017151	0.697673268772232	1.05347069597574	0.292125317930002	0.516100205882936
HS_H3K4me1_10135	27.1670135007994	1.21754845122307	0.558023940894602	2.18189285798588	0.0291174410754513	0.12167381849367
HS_H3K4me1_101355	15.545773555601	3.22912835494811	1.01648697027748	3.17675331742483	0.00148933658272786	0.015801240781939
HS_H3K4me1_101357:101358	13.7795461271478	-0.527591005866934	0.723798450429926	-0.728919778086776	0.46605073573308	0.67238837799253
HS_H3K4me1_101359	121.915615029279	-0.871372655877071	0.757911998186219	-1.14970162494112	0.250266784851628	0.470375767798088
HS_H3K4me1_10136	27.6493632374949	0.655149987110753	0.47957363765242	1.36610925971203	0.171904672361897	0.37474502759294
HS_H3K4me1_101360	19.3852831124502	2.04461973862317	0.786972831447024	2.59808173410978	0.00937461767762164	0.0564539992279281
HS_H3K4me1_101361	18.9047103064884	1.51899562509692	0.687398833184716	2.20977335393402	0.0271208958953604	0.116088826255916
HS_H3K4me1_101362	15.1612319531389	1.59448769995071	0.729323578378317	2.18625552117226	0.0287969162996802	0.120825114274672
HS_H3K4me1_101363	24.3414133893731	-0.480099556296792	0.897058348993117	-0.535193231115533	0.592516246442149	0.766407575830907
HS_H3K4me1_101367	48.9753686823088	-0.494165269569341	0.657941254069421	-0.751078103877646	0.452605652452912	0.660865174460137
HS_H3K4me1_101368	42.5779923600644	-0.400080690787979	0.564278789420684	-0.709012456765779	0.478316746695972	0.682394780446232
HS_H3K4me1_101370	20.6723659311472	-1.02652062712301	0.602686705260736	-1.70324086820352	0.0885230014630993	0.248723710329525
HS_H3K4me1_101373:101374	34.4875596922326	0.825177516807212	0.533389181690589	1.54704584407167	0.121852191402239	0.304213609096903
HS_H3K4me1_101375	44.8851883217808	-0.196241893811334	0.603120149562702	-0.325377777468754	0.744895172279157	0.864089427282826
HS_H3K4me1_101379	17.7908778329989	0.472893210127992	0.566711183458895	0.834451875895074	0.404026395030209	0.620903172856215
HS_H3K4me1_101380	16.648500962815	1.47197421333832	0.66683670583695	2.2073983037434	0.0272862447853411	0.116446455240224
HS_H3K4me1_101382:101383	73.0187904126035	-0.746489063663511	0.678419680663706	-1.10033521275977	0.2711860951607	0.494712790217406
HS_H3K4me1_101384	99.7864747196401	-0.384961529243525	0.737271054783053	-0.522143825864427	0.601570194270606	0.772681925352005
HS_H3K4me1_101385	14.9141692624257	0.390458676737282	0.707152233724868	0.552156463793619	0.580841159504491	0.758599533770115
HS_H3K4me1_101386	15.5196751835816	0.690237328477718	0.933267388709938	0.739592250653735	0.459547445217315	0.666503106771583
HS_H3K4me1_101388:101389	33.1233666378059	1.54261676720767	0.868945898919723	1.77527366102476	0.0758527122037022	0.225516668554266
HS_H3K4me1_10139	16.8154569977992	0.283623106266849	0.606278456362262	0.467809969644344	0.639920490469727	0.799077924517698
HS_H3K4me1_101390	12.4169749962944	2.4574644899546	0.796067520374614	3.08700509323401	0.00202184132444233	0.0194837866247379
HS_H3K4me1_101391	12.9583751139283	2.61462915581263	0.796298117307301	3.28348026823679	0.00102533822261769	0.0122724627619678
HS_H3K4me1_101392	12.5905629176882	-0.41705992083938	0.689373524805098	-0.60498395402883	0.545189658408575	0.731963784925078
HS_H3K4me1_101393	7.30885151177387	1.04326454336423	0.921174276802277	1.13253764204724	0.257408468243308	0.478421759067326
HS_H3K4me1_101399	6.29295058754602	1.31396594661155	1.1300344911983	1.16276623133707	0.244924361470379	0.46472332752361
HS_H3K4me1_101400	12.9071334603887	2.43817344357779	0.819860849856821	2.97388690288552	0.00294053434791047	0.0252276267069398
HS_H3K4me1_101401	36.9114350005475	0.0120411855355102	0.556927582445293	0.0216207383420321	0.98275049059292	0.991769572746876
HS_H3K4me1_101407	14.8442863173371	-0.182084817259108	0.625870225337799	-0.290930627289118	0.771104376772619	0.879610706079119
HS_H3K4me1_101408	18.0171037320277	-0.425573011569214	0.562302341104904	-0.75684019158266	0.449145610514388	0.657967308985187
HS_H3K4me1_10141	15.4300066913444	0.385263067659912	0.552263834990464	0.697606910411876	0.485423058758805	0.687731280769026
HS_H3K4me1_101411:101412	65.6149957623399	-0.640602042828723	0.724746998069685	-0.883897476684862	0.376751559489679	0.59529762191657
HS_H3K4me1_101416	108.939183308702	0.21445420598834	0.714945979065547	0.299958615430829	0.764208722958906	0.875739922260117
HS_H3K4me1_101417	25.7374510172228	0.633780763342482	0.818943353116819	0.773900613431165	0.438989566815016	0.64956969265986
HS_H3K4me1_101418:101419	38.7322626084961	-0.232385391607209	0.613035258281999	-0.379073452085705	0.704633319853323	0.839433186097033
HS_H3K4me1_101425	86.5379052068427	0.0610148237752569	0.643290558525625	0.0948480013683061	0.924435559123186	0.962733832157264
HS_H3K4me1_101426:101427	2.17573014314711	0.480707999987859	2.08770757502193	0.230256385395742	0.817892549481895	0.905743837037193
HS_H3K4me1_101429	11.8004170761908	-0.435365243948481	0.609831987398001	-0.713910147294953	0.475282742284059	0.680080748644368
HS_H3K4me1_101430	19.2583392074317	1.8059813277055	0.74501156918206	2.42409836626869	0.015346448047087	0.0792565219536669
HS_H3K4me1_101437	9.44544731867222	1.4521352126631	0.821126474901344	1.76846716924767	0.0769828360477495	0.227367948903936
HS_H3K4me1_101440	8.34646872011759	1.31025076107392	0.908763256813038	1.44179548551386	0.149360076827927	0.345025359248934
HS_H3K4me1_101445	5.78055361596717	-0.306924337394996	1.09915990122519	-0.279235384272007	0.780064190440137	0.884317051013212
HS_H3K4me1_101449	18.7488358294688	0.133952756891882	0.656398700850058	0.204072245600743	0.838297042732963	0.916745657947899
HS_H3K4me1_101465:101466	16.181812621435	-0.327804906585665	0.603248517802982	-0.543399439719345	0.586854811386912	0.762689561134356
HS_H3K4me1_101467	15.0612356215115	1.16603983563373	0.971592998053722	1.20013198733371	0.230088084303489	0.44790083632662
HS_H3K4me1_101470	9.33018841688875	2.54936522053665	1.07615490443921	2.36895748931715	0.0178383036507892	0.0875269006761013
HS_H3K4me1_101476	20.1991877961614	2.13922044722563	0.611188571246743	3.50009890214719	0.000465085567560102	0.00704857812333692
HS_H3K4me1_101481	15.3125586580127	0.767533501156319	0.651664853165279	1.17780404670935	0.238874735000602	0.458459475290683
HS_H3K4me1_101486	88.1642711850742	0.0554447568316154	0.738194046813055	0.075108648018746	0.940128267138947	0.970431587194176
HS_H3K4me1_101487	16.9205839664173	1.81563220724832	0.655967507091533	2.76786912098524	0.00564241096649526	0.0395996426280522
HS_H3K4me1_101488	30.3216846877284	-0.297819755318706	0.832007727874414	-0.357953111901456	0.72037840294244	0.849314662789049
HS_H3K4me1_101489	25.0622511628714	0.64664969423855	0.925137903931478	0.698976543378603	0.484566690052721	0.687280465860747
HS_H3K4me1_101492	26.2326519227745	0.216338538381868	0.466836631604446	0.463413802036797	0.643067787395534	0.800990920454084
HS_H3K4me1_101493	58.3283757054195	-0.314565990339163	0.702141217569992	-0.448009577657085	0.654146284410111	0.808063317608466
HS_H3K4me1_101494	17.6024164551615	1.27919118016232	0.550711981454268	2.32279526002748	0.0201901538404818	0.0952519458184474
HS_H3K4me1_101495	10.9168359195361	0.942020539774454	0.70216302293764	1.34159804632452	0.179726360003673	0.385065716083236
HS_H3K4me1_101496:101497	10.324986391115	1.60913350418116	0.877442512156732	1.83389051919305	0.0666702471960561	0.207919307559625
HS_H3K4me1_101498	17.012639867313	0.340435557387718	0.713145942848343	0.47737151252379	0.633097596021875	0.794655285489357
HS_H3K4me1_101499	18.335016651805	-1.50320830817305	0.597828414007429	-2.51444774612933	0.0119218968171201	0.0664404681282028
HS_H3K4me1_101500	15.929899292254	1.15404772205936	0.689679417245997	1.67331037174875	0.0942662117134502	0.259302304459785
HS_H3K4me1_101502	10.2585100991566	0.280781324957455	0.798671214440567	0.351560591994203	0.725167823760476	0.85187763569755
HS_H3K4me1_101505	3.16356505444842	0.973989062868505	1.84713379130676	0.527297517620232	0.597986997848655	0.769927442375498
HS_H3K4me1_101516	20.391526267749	0.369143047941382	0.481059606784821	0.767354071584939	0.442871027777255	0.652541409161919
HS_H3K4me1_101536	3.64996356531707	-0.168090343251422	1.41805902621549	-0.118535505323795	0.905643364212012	0.95288812901755
HS_H3K4me1_101541	11.5870274076614	-0.719591147408979	0.690307009807155	-1.04242190385696	0.297216115615561	0.521345946263672
HS_H3K4me1_101545	15.3998095640011	-0.797728581963944	0.605033137396012	-1.31848742268443	0.187340532647085	0.394882687720534
HS_H3K4me1_101548:101549	13.9269741943148	-0.377599929727987	0.75005103300054	-0.50343231742168	0.614660354902214	0.780869119501748
HS_H3K4me1_10155	23.8109492124427	2.46246829613098	0.729268258774315	3.3766289242722	0.000733799736321309	0.00967234003836331
HS_H3K4me1_101550	17.0372438968454	0.0897099456644719	0.872904567029476	0.102771768017846	0.918144112450088	0.959347075778743
HS_H3K4me1_101551	11.2105914905538	2.37973041888142	1.01525146001819	2.34398128207448	0.0190791288726729	0.0916042430153607
HS_H3K4me1_101552	90.0846794072815	-0.205182143043883	0.698720723913407	-0.293654010853858	0.76902229961332	0.878663710171655
HS_H3K4me1_101554	22.0788815096512	0.219045477290996	0.631749200071251	0.346728539215073	0.728795267559581	0.85418054379568
HS_H3K4me1_101555:101556	17.5853149697085	1.95510901723967	0.809838178137428	2.4141971445904	0.0157699270642431	0.0804676923676968
HS_H3K4me1_101558:101559	28.3381508027184	-0.135112653204326	0.671996476831519	-0.201061549967324	0.840650446685726	0.918060658051886
HS_H3K4me1_101560	31.618058785653	-0.919848278705838	0.522372027458429	-1.76090646197367	0.0782542360341456	0.229707278422025
HS_H3K4me1_101561	19.2252251785435	0.8522860958426	0.643787069122457	1.32386333419891	0.185548437338913	0.392375963118695
HS_H3K4me1_101562	18.9217501950703	-0.253756045209342	0.54911745332307	-0.46211615324499	0.643998026973963	0.801691637882915
HS_H3K4me1_101563	19.937118197527	-0.666852522306552	0.657526290999603	-1.01418381505745	0.310495050041405	0.534706936148249
HS_H3K4me1_101564	24.0650118724273	1.58624120690573	0.601923901730231	2.63528529494523	0.00840665914011872	0.0524033397761305
HS_H3K4me1_101565	26.0561828345744	1.21852421279516	0.568879566829113	2.14197219208822	0.0321957197954415	0.129287531117862
HS_H3K4me1_101566	28.1416615760871	0.789467086966179	0.834545761977759	0.945984178381363	0.344156656081235	0.566185835138072
HS_H3K4me1_101567	19.0336118212903	1.94895715121377	0.768028504318029	2.53761044057127	0.0111612145867885	0.0635273858849066
HS_H3K4me1_101568	101.762294151446	0.365879707378189	0.71002775461875	0.515303387787494	0.606341031971352	0.775501825046952
HS_H3K4me1_101569:101570	26.2036882272501	0.667819172432102	0.559456819519206	1.1936920761928	0.232598441195342	0.450747216614325
HS_H3K4me1_101571:101572	45.711232315607	0.444432282137776	0.573729851404256	0.774636845285264	0.438554278896427	0.649315368116521
HS_H3K4me1_101573	15.2399029680742	0.492403398669444	0.771711137789744	0.638066984597028	0.523430077000832	0.716586780835908
HS_H3K4me1_101574	12.3261751918985	-0.399027375037426	0.721004154550687	-0.553432837410057	0.579967058564254	0.758033471063467
HS_H3K4me1_101575:101576	12.241641259165	0.726035759437312	0.689646000958232	1.05276585150718	0.292448319365304	0.516474782312258
HS_H3K4me1_101577	14.1504534842356	-0.19220431850644	0.695006338423169	-0.276550454118897	0.782125313165804	0.88493009213329
HS_H3K4me1_101578	38.6411111045714	1.42638226825799	0.628755853399614	2.26857890951743	0.023293945364979	0.104599066246396
HS_H3K4me1_101579	17.6364120298083	-2.29742394313465	0.635503626030205	-3.61512326449803	0.000300204747970894	0.00524218622897934
HS_H3K4me1_101603	19.4878628390439	0.781755861164267	0.914495006171539	0.854849786919041	0.392634311801008	0.610302684876517
HS_H3K4me1_101604	7.32866912268321	1.75313992344209	1.1524974302451	1.52116601515481	0.128218181504874	0.313572686808203
HS_H3K4me1_101612	15.45474738075	0.247789872046816	0.624600141653097	0.396717604627825	0.6915757166517	0.831720474566917
HS_H3K4me1_101617	63.7940507406615	0.151841726871254	0.5511776697418	0.27548599155402	0.782942886734431	0.885244875268255
HS_H3K4me1_101618	45.6881971452024	1.7234180218766	0.665723872115265	2.58878807575373	0.00963143486536878	0.0574403700910874
HS_H3K4me1_10162	18.1613924657788	-1.67180668742767	0.593951447632805	-2.81471944228886	0.00488198339493958	0.0356590609999803
HS_H3K4me1_101625	19.5090062817426	0.153017487671238	0.572543467693105	0.267259162501281	0.789269627055762	0.889017360091528
HS_H3K4me1_101626	28.197192929035	1.33400363081891	0.6239660166544	2.13794276485058	0.0325213888137074	0.13009635970294
HS_H3K4me1_101630	11.034690270792	0.489916415626961	0.797171136754322	0.614568682982744	0.538839601584858	0.727404332883461
HS_H3K4me1_101631	6.01572552652347	3.20158363755121	1.32512243223159	2.4160662891802	0.0156892047607472	0.0803623513275539
HS_H3K4me1_101637	12.8805518082856	0.127163404224855	0.809253749093657	0.157136626635681	0.87513717225031	0.936557311806565
HS_H3K4me1_101638	14.0491399684404	1.1183620558304	0.63689599182311	1.75595712673446	0.0790957294138979	0.231247220559122
HS_H3K4me1_10164	22.643198108804	0.67797634997375	0.456912622583073	1.48382057414158	0.137856527402861	0.328180418900276
HS_H3K4me1_101648	21.8135745413095	1.91286844435483	0.985143417063374	1.94171570476197	0.0521715264284394	0.177934385986358
HS_H3K4me1_101654	10.6280392218189	1.42490354705814	0.937168480249937	1.52043477462892	0.128401740148175	0.31370302386612
HS_H3K4me1_101656	12.0958753531304	-0.601894038896844	0.637628247401766	-0.943957613781176	0.345191308637688	0.566891509452592
HS_H3K4me1_101658	24.1954004915991	1.51864657482997	0.626379738677387	2.42448227657654	0.0153302316021318	0.079198960394453
HS_H3K4me1_10166	8.39269287983995	2.20461352385614	0.903401477164741	2.44034748623077	0.0146731402510409	0.076786363796357
HS_H3K4me1_101679	7.22188131912092	-1.31459661232862	1.03355286977947	-1.27192004469894	0.203401529100136	0.414444168185927
HS_H3K4me1_10168	80.0008074386985	-0.433411269820438	0.559542861502607	-0.774581001098909	0.43858728737918	0.649315368116521
HS_H3K4me1_101680	17.0416714599364	-0.537056119956099	0.72431754396654	-0.741465016869602	0.458411535491637	0.665672565599973
HS_H3K4me1_10170	24.4589697009867	-0.224843435157192	0.437155546585531	-0.514332797360951	0.607019335152461	0.775937840546582
HS_H3K4me1_101710	11.5926266898609	1.72138595378377	0.723736599234876	2.37847022743301	0.0173846407492077	0.0859841689304623
HS_H3K4me1_101742	22.3184172350352	2.31938224813212	0.979378555289525	2.36821833151784	0.0178739845616729	0.0876484007766661
HS_H3K4me1_101743	16.5493447212715	1.49253020939001	0.675350751645774	2.21000747500885	0.0271046435174735	0.116082878390147
HS_H3K4me1_101744	22.9884527166069	-0.107652126912975	0.84650618544716	-0.127172286232154	0.89880403964208	0.949092295126746
HS_H3K4me1_101745	32.9415971230809	-0.54858834870512	0.624402810931805	-0.878580844129215	0.379628585944992	0.598390863118686
HS_H3K4me1_101754:101755:101756	36.9593659116973	0.751534882101568	0.474474052661891	1.58393252040931	0.113209075911471	0.29068160294841
HS_H3K4me1_101757	26.5386129140142	0.478264777499984	0.593369192621868	0.806015518579112	0.420233901168953	0.634527105646168
HS_H3K4me1_101758:101759	12.2824574664463	0.765523895188309	0.843436106130572	0.907625236368288	0.364076256358003	0.583500933575512
HS_H3K4me1_10177	9.13328307699128	-1.89000035926431	0.705152829596905	-2.680270545528	0.00735626783103199	0.0477760630816916
HS_H3K4me1_101775	20.020468217116	0.611758053489759	0.568208897986751	1.07664286085155	0.281639848336025	0.505790529442961
HS_H3K4me1_101776	15.5181318331049	-0.148276457310095	0.62634715621439	-0.236732067574586	0.812864655644175	0.903007963706201
HS_H3K4me1_10180	27.3605346242269	0.841692686524882	0.489608356741674	1.71911421636329	0.0855935766765436	0.243705901338913
HS_H3K4me1_101801	16.0497942342521	-0.357504974741632	0.550673129238421	-0.649214489975316	0.516199747167532	0.711406793595542
HS_H3K4me1_101802	20.82884145102	-1.7175568811725	0.604902918510605	-2.83939261758148	0.00451995052488804	0.0338358244646728
HS_H3K4me1_101805	12.2028712330935	0.279865386129223	0.67240490034569	0.416215565926634	0.677252270395686	0.822263129602667
HS_H3K4me1_10181	35.7288172183483	-0.269800033067116	0.485246690884178	-0.556005920566934	0.578206807386541	0.75651289446282
HS_H3K4me1_101810:101811	16.2845248581555	0.475889692915897	0.616712144550691	0.771656107506378	0.440318133637997	0.650616105919146
HS_H3K4me1_10182	24.3582162760392	0.976797987116611	0.610678779702053	1.59952829471688	0.109703266781481	0.284991809129626
HS_H3K4me1_101820	14.8318348715659	-1.10302836421255	0.6498566707924	-1.69734098884848	0.0896322121522768	0.250641306671055
HS_H3K4me1_101821	15.199359646033	0.715431859488394	0.67281283847629	1.06334454186193	0.287625732690595	0.511988306338906
HS_H3K4me1_10183	23.9990424979496	-0.410108871372382	0.528281389973489	-0.776307625360346	0.437567371793576	0.648541312470161
HS_H3K4me1_101839	15.6032604744915	-0.360517817433113	0.714134823975083	-0.504831588279599	0.613677127294089	0.780438239371567
HS_H3K4me1_10184	168.541589362299	-0.827310755045511	0.657767616664403	-1.25775537452098	0.208480239111354	0.421157714812485
HS_H3K4me1_101840	7.66089733747448	-0.465021182714042	0.913950231560701	-0.508803616056808	0.610889884511244	0.779045119235024
HS_H3K4me1_101849	13.0333200460284	2.24177380001167	0.982615207281881	2.28143609359851	0.022522654276858	0.102366637285109
HS_H3K4me1_101856	37.2752597760751	0.599594404347107	1.05411832975119	0.568811287522754	0.569484213710598	0.750609243071587
HS_H3K4me1_101862	8.77662651500545	2.29469482139274	0.994792920216835	2.30670602369442	0.0210712142227804	0.0981052020786547
HS_H3K4me1_101863	18.789436471663	1.89114951340704	0.723004486249788	2.61568157511221	0.00890495599328118	0.0544701930988564
HS_H3K4me1_101864	20.8174878460266	-0.541668673698946	0.568680564246557	-0.952500767133833	0.340843077069058	0.563284785406115
HS_H3K4me1_101865	24.1039910420353	1.30605053054289	0.624801805025225	2.09034372186258	0.0365869344133304	0.140569009977955
HS_H3K4me1_101866	20.5242873520549	-0.948391540802368	0.612145670947405	-1.54929061139085	0.121311875668533	0.303430888019278
HS_H3K4me1_101867	23.3271792178992	0.264601582951146	0.621218579770485	0.42593958321225	0.670151870695671	0.818281714783919
HS_H3K4me1_101869	16.8566221018539	-0.139208602233571	0.582816488681566	-0.238854948233337	0.811218060574482	0.902197114806025
HS_H3K4me1_10186:10187	25.2543462676353	-1.28752333527993	0.439750161846775	-2.92785187360216	0.00341312608846879	0.0278371819127954
HS_H3K4me1_101870	8.00657403041148	1.47257919509235	1.03188020448021	1.4270834818797	0.153555833101337	0.350381994764676
HS_H3K4me1_101878	20.6776560177052	0.146034316545662	0.626774268449808	0.232993477710638	0.815766470445191	0.904479196190658
HS_H3K4me1_101879	18.6577142864356	1.41052162304964	0.736982262039781	1.91391529444097	0.0556309798274802	0.185627064753617
HS_H3K4me1_10188	28.8000014113831	0.231422381439342	0.567788227374045	0.407585734050253	0.683577839589145	0.826609165603102
HS_H3K4me1_10189	27.744131069	-0.311312262540397	0.470123237913381	-0.662192883555685	0.507847614407407	0.70525357031144
HS_H3K4me1_10190:10191	18.5141900622605	0.0483148505616879	0.558281047113164	0.0865421651183055	0.931035438864384	0.965705222619703
HS_H3K4me1_10192	31.1787236003084	1.77175612047586	0.668426886618461	2.65063562813741	0.00803404631892183	0.0507944088874443
HS_H3K4me1_10193	18.933248301135	-0.721959886533919	0.50035152432414	-1.44290534041866	0.149047138568995	0.344599960735266
HS_H3K4me1_101942	21.4772161569945	-0.546583107250122	0.610944028499503	-0.894653326250763	0.370972436025433	0.590285344788232
HS_H3K4me1_101943	19.0931943485213	-0.117296269969241	0.6224860528688	-0.188431964746307	0.850538044231704	0.923964294890091
HS_H3K4me1_101953	114.354411068055	2.16149162797938	0.835948342445359	2.58567607378283	0.00971882195529078	0.0578040677518677
HS_H3K4me1_101965:101966	19.4587017392406	0.588475822965105	0.624216368629153	0.942743337951009	0.345812200377035	0.567446811766132
HS_H3K4me1_101971	12.3566342025763	-1.03581609177068	0.77815105983017	-1.33112469447352	0.183147984698234	0.389145029777913
HS_H3K4me1_101972	45.842845667745	-0.593387753231097	0.817634723331144	-0.72573697801576	0.468000028257249	0.67402527842181
HS_H3K4me1_101973	36.9272318704076	1.53685624819544	0.697718197444711	2.20268907106615	0.0276166710872361	0.117440344891898
HS_H3K4me1_102000	42.4520081656763	1.47598463775643	0.70932627665741	2.08082611109767	0.0374498252536189	0.142777249695976
HS_H3K4me1_102001	18.8098954029631	0.686128392235149	0.657801567112728	1.04306287266349	0.296919174576714	0.5211667319356
HS_H3K4me1_102005	19.807977677025	-0.719122865355194	0.590046493313863	-1.21875627345296	0.222936712369042	0.438486666399933
HS_H3K4me1_102006:102007	16.7380395257251	0.76498351645819	0.684955258975151	1.11683720423255	0.264063938201302	0.485886472932738
HS_H3K4me1_102008	17.7885322825943	-1.48508084355084	0.560269056151138	-2.65065655018118	0.0080335487147575	0.0507944088874443
HS_H3K4me1_102009	22.5403915048186	0.0185817469407307	0.639209772628257	0.02906987304704	0.976808863464645	0.988964561084485
HS_H3K4me1_10201:10202	17.2040347705661	-0.026284610702242	0.498861665286588	-0.0526891772434387	0.957979562357104	0.980036695865921
HS_H3K4me1_102021	15.9256742379337	1.5008154836986	0.751319281366969	1.99757349627442	0.0457629190198452	0.162954697003684
HS_H3K4me1_102022	14.0882738481292	-0.517323278183531	0.734607716440232	-0.704217048917456	0.481297615267068	0.684660001822998
HS_H3K4me1_10203	18.9156727730994	-1.05168416287415	0.500860103449868	-2.09975631045529	0.0357502832964061	0.138325565929314
HS_H3K4me1_102031	13.0131300099903	3.22368517095299	1.19136485734218	2.70587566108397	0.00681245479197345	0.0452572513931875
HS_H3K4me1_10204	20.4678876082485	-0.10382364067731	0.55267402224186	-0.187856921981173	0.850988812721115	0.924088586731745
HS_H3K4me1_102041	14.2523573900701	1.33916517494288	0.744505757915186	1.79873044728747	0.0720613301699883	0.218314373273828
HS_H3K4me1_102046	22.6332710103119	0.426188631195177	0.606171572677316	0.703082510637711	0.482004330752061	0.685139198038669
HS_H3K4me1_10205:10206	24.3062424137974	0.290658071244119	0.505113890266213	0.575430762933349	0.565000003836718	0.747354174030311
HS_H3K4me1_102062	32.4360527497528	-0.33870325948465	0.667271723080896	-0.507594204533057	0.61173795581105	0.779422665162217
HS_H3K4me1_102063	23.5915568562796	0.294149611027368	0.626897531634407	0.469214817707896	0.638916095029216	0.798297053050408
HS_H3K4me1_10208	17.8332353034487	-1.98686309706849	0.545635951796058	-3.64137130357408	0.000271189682631844	0.00488831582121262
HS_H3K4me1_10209	111.758980665827	0.717028898579261	0.66512613686093	1.07803446420447	0.28101837611325	0.505262396114625
HS_H3K4me1_102091:102092	23.7251719779613	0.383621481836074	0.571716701318864	0.670999257064062	0.502221002811282	0.700601644540422
HS_H3K4me1_102094:102095	29.028117962568	1.64457381594822	0.663466903327666	2.47875788181707	0.0131840766828953	0.0712520050892022
HS_H3K4me1_102096	19.3742266317673	-0.170960971594183	0.587701259096847	-0.290897746002635	0.771129525236374	0.879610706079119
HS_H3K4me1_10210:10211:10212:10213	17.7843720855881	-0.387623030990711	0.579958698816779	-0.668363164103811	0.50390180287327	0.702051675834197
HS_H3K4me1_102125	8.74651133109116	0.920683209532507	0.90244504063483	1.02020972810139	0.307629004916355	0.531519708451403
HS_H3K4me1_102148	14.7246186319506	0.903642080478599	0.528765428894017	1.70896588751781	0.0874572684773316	0.247026265478665
HS_H3K4me1_102156	11.9163410807397	-0.110439214609064	0.685120144869254	-0.161196857859347	0.871938355820906	0.935563747296109
HS_H3K4me1_102163	17.436292107588	1.93011116279424	0.728051315349016	2.65106472868465	0.00802384622807596	0.0507944088874443
HS_H3K4me1_10217	8.49542752729591	-1.64326282497607	0.795600533747126	-2.06543705700727	0.0388816653386516	0.146262094186431
HS_H3K4me1_102170:102171	14.461408201644	0.0055656335695551	0.687796877950581	0.00809197271458827	0.993543610365425	0.996919457017391
HS_H3K4me1_102172	7.7015683859401	0.522380911552001	0.957687183225604	0.545460898612594	0.585436566161088	0.76154504328263
HS_H3K4me1_10218	25.2694912265908	1.20307394311104	0.516386785748982	2.32979227260059	0.019817132785841	0.0941108640797914
HS_H3K4me1_102181	14.9505922220687	-0.202627036675823	0.585368700387615	-0.346152837590478	0.729227856338091	0.854309696310505
HS_H3K4me1_102182	16.5953661292376	-0.177175817182383	0.74466968831978	-0.237925378139334	0.811938971720974	0.90245755647709
HS_H3K4me1_102193	25.2754348954382	-0.116977239246594	0.57556692485878	-0.203238292880182	0.838948783962552	0.917176530569556
HS_H3K4me1_10219:10220	15.0081459076302	0.723105844471629	0.603614269633009	1.19796015576515	0.230932528895655	0.448927765649432
HS_H3K4me1_102214	3.21439492891023	0.786408987913544	1.8055610177224	0.435548275685278	0.663164505804421	0.813679748778262
HS_H3K4me1_102219	14.9136664729274	1.22260668662601	0.746090216421335	1.63868478599051	0.101278924181692	0.270819348450313
HS_H3K4me1_10221:10222	18.8163177279126	-0.478042509927953	0.510734658308364	-0.935989955158531	0.34927835953268	0.57049114584007
HS_H3K4me1_102226	20.2955987295195	2.48370691855274	0.947507467653587	2.62130590348107	0.00875936249880723	0.0538695889626801
HS_H3K4me1_102227	15.9077509997345	0.71117697787871	0.751326952008615	0.94656124870462	0.343862398132834	0.56605341269816
HS_H3K4me1_10223	15.3608690614572	-2.63577851397832	0.65545091300033	-4.02132098941326	5.7872679358406e-05	0.0018210406512326
HS_H3K4me1_102233	15.698213407297	1.78950755419763	0.664961918951058	2.69114291089102	0.00712076840071495	0.0466978436392415
HS_H3K4me1_102237	25.6275220056166	-0.754870462441613	0.886124771910086	-0.851878297922371	0.394281643168886	0.61199423337371
HS_H3K4me1_102238	16.1529235523502	0.392680812070371	0.588483087920503	0.667276290739247	0.504595667865793	0.702733800228084
HS_H3K4me1_10224	17.4521463857279	-0.803878191410693	0.709375733411194	-1.13321918631902	0.257122218942159	0.478037310010428
HS_H3K4me1_102240	16.9161971309501	0.0391250975455788	0.603990950395731	0.064777622114941	0.948351058986377	0.974614575678646
HS_H3K4me1_102241	14.6474689694548	-0.00509776362697299	0.666760140045838	-0.0076455734540798	0.993899774413801	0.996921752985679
HS_H3K4me1_102242	75.3222169686598	3.37368625314359	0.842990432309163	4.00204572180282	6.27971594321727e-05	0.00189238144499083
HS_H3K4me1_102243	21.8140975374862	-0.0753986302885718	0.628949292649207	-0.119880300637567	0.904577969737259	0.95251565505905
HS_H3K4me1_10225	25.1591992085698	-0.175446864222842	1.35494183410194	-0.129486639062354	0.896972596431267	0.948239423496829
HS_H3K4me1_102253	17.853977507971	1.19390474357291	0.695225024188882	1.71729253411993	0.0859257354741637	0.24433035538048
HS_H3K4me1_10226:10227:10228	31.8971495702976	-0.662512125949013	0.472745460931682	-1.40141403926616	0.161090296434309	0.36066359373712
HS_H3K4me1_102277	27.0190782147236	1.11848115787413	0.845173370190824	1.3233748214542	0.185710760713311	0.392536553296121
HS_H3K4me1_102282:102283	1.40220229038724	-1.21752837396706	2.90536348570197	-0.419062323856835	0.675170584685975	0.820977430972363
HS_H3K4me1_102284	33.2729883920857	2.10505640453964	0.901000476444747	2.33635437446823	0.0194727797871505	0.092952127420051
HS_H3K4me1_102285	13.1639868370203	0.0176408304344036	0.766674561032099	0.0230095418982671	0.981642661631052	0.99144097372081
HS_H3K4me1_102294:102295	18.0178620181224	0.115473428463586	0.701859862461781	0.164524906807695	0.869317941100466	0.9340106477015
HS_H3K4me1_102299	12.0722131076327	2.43525278224125	0.924778586919255	2.63333604030981	0.0084550647435861	0.0526367382081612
HS_H3K4me1_102301	17.8928042096295	1.91569756147915	0.693434622231211	2.76262173831926	0.00573391744940664	0.0400128078865867
HS_H3K4me1_102304	30.3232295455474	-0.156407401974361	0.594927284274466	-0.262901712711169	0.79262633618538	0.891004812888853
HS_H3K4me1_102308:102309	14.5466299466181	-0.568333056605372	0.562117269161149	-1.01105781264023	0.311988760412654	0.535943482575652
HS_H3K4me1_102311	20.9867348090989	2.85026338190101	0.900310370617699	3.1658675440398	0.00154621184361646	0.016238933108579
HS_H3K4me1_102313	14.4497509318333	-0.166431961919064	0.981299558661428	-0.169603624550785	0.865321871871726	0.931629171960609
HS_H3K4me1_102314	11.5936977199059	0.719586301907192	0.747639876320464	0.962477156045583	0.335809972829353	0.559404359717933
HS_H3K4me1_102317:102318	16.6978211482259	2.95195100436239	0.927971648602855	3.18107887111294	0.00146727677251992	0.0156355935321076
HS_H3K4me1_102319	15.3552628239624	0.857874477474373	1.04969261886936	0.81726256053739	0.413778397554446	0.628656984411278
HS_H3K4me1_10232	20.315386637004	-0.102001521665458	0.57859671613359	-0.176291221193013	0.86006515849914	0.929004722672617
HS_H3K4me1_102320:102321	55.5060050003535	-0.383221541666373	0.872893005162611	-0.439024644944866	0.660643678989544	0.812461499204688
HS_H3K4me1_102322	25.8965526855299	-0.243114252580729	0.656199090948053	-0.370488554364632	0.711018503097574	0.843360468482282
HS_H3K4me1_102323:102324:102325	28.5053616080838	-1.57821851691292	0.560721811970177	-2.81461944804256	0.00488350252714574	0.0356593413762049
HS_H3K4me1_102326	14.8904144464807	-0.241109237112304	0.561948523706477	-0.429059294474173	0.667880074295779	0.817035743105136
HS_H3K4me1_102328	18.0230951821081	-0.888641038573703	0.837181603385788	-1.06146747011616	0.288477508761717	0.512665696810158
HS_H3K4me1_102329:102330	32.3965486349333	-0.54907001607941	0.597979230482473	-0.918209175319349	0.358509365987758	0.578706941675672
HS_H3K4me1_10233	28.6741859390682	0.93541758364763	0.618857515283678	1.51152334834108	0.130655164495402	0.317341967446516
HS_H3K4me1_102334	15.523831727795	-0.842994634392817	0.644974988486361	-1.30701910840166	0.191206221891675	0.399278235933778
HS_H3K4me1_102335	20.5592208449256	-0.749154163072333	0.579877612402598	-1.29191772030718	0.196385640317756	0.405814226028162
HS_H3K4me1_10234	22.3524670931284	-0.557393524099036	0.522448323325429	-1.06688738237531	0.286022693179403	0.510335518792796
HS_H3K4me1_102342	85.9837415611565	-0.303739055501002	0.720807663803938	-0.421387106094394	0.673472432976669	0.820030495042175
HS_H3K4me1_102349	21.0975054926576	-1.1494036832337	0.632447157657262	-1.81739085916896	0.0691572863878106	0.212918150190649
HS_H3K4me1_10235	20.1206301060648	-0.945368131931695	0.518387104463211	-1.82367216273758	0.0682016497323023	0.210919754572146
HS_H3K4me1_102350	52.3530971381975	0.263455284966402	0.712959143752648	0.369523677864217	0.711737427683805	0.843602306327713
HS_H3K4me1_102352	16.9152867489871	0.652042968090294	0.645413475561452	1.01027169834512	0.312365136629325	0.53631664197258
HS_H3K4me1_102357	12.71452019716	0.928856823194618	0.648776097439297	1.43170629568628	0.152227893895951	0.348540800608698
HS_H3K4me1_102358	15.5067917530313	1.09684969771245	0.73083110675533	1.50082513945271	0.133400794625461	0.321641763733514
HS_H3K4me1_102359	13.3006195447524	0.626736626466019	0.718141945462247	0.872719704546164	0.382815874793905	0.601368029796922
HS_H3K4me1_10236	19.5804395136216	-0.0443752514056131	0.501699272753885	-0.0884499017948186	0.929519100781424	0.965064840914777
HS_H3K4me1_102360	10.0841482637986	3.07884372511676	1.20380656276147	2.55759008162745	0.0105400255121184	0.0611480951096714
HS_H3K4me1_102361	26.9416674980845	2.06403901131512	0.863442022622327	2.39047782854777	0.0168264650665567	0.0843143844637574
HS_H3K4me1_102362	16.0627506565545	1.3955719577032	0.713189241927353	1.95680455573298	0.0503704512602561	0.173835082724203
HS_H3K4me1_102363	21.1780114667258	0.0915993611153511	0.635309262771882	0.144180742329648	0.885357747440903	0.942039732862273
HS_H3K4me1_102364	15.3623270643728	0.161857586270462	0.611715990140259	0.264595970808855	0.791320724370153	0.890186690276069
HS_H3K4me1_102366	11.3929923939609	4.12514124758421	1.03237114655081	3.99579285159845	6.44780961511248e-05	0.00191935909951964
HS_H3K4me1_102369	14.626292790892	2.32179255649006	0.773744274015132	3.00072341012847	0.00269339092858396	0.0236292314543384
HS_H3K4me1_10237	33.3270991346374	-0.582116040340727	0.475014450148033	-1.22547017287436	0.220398121560592	0.435622748146929
HS_H3K4me1_102370:102371:102372	36.3624595204991	0.141144179766458	0.566628198899852	0.249094873923498	0.80328739453025	0.897377512412556
HS_H3K4me1_102375	20.4824587694111	-1.72358220523376	0.612049806628479	-2.81608161062617	0.00486133160087205	0.0355539198688755
HS_H3K4me1_102376	40.0616407347591	-1.01847728420561	0.565586523810588	-1.80074531716864	0.0717430313264826	0.217596433300297
HS_H3K4me1_102377	14.8802084033266	-0.371760334757678	0.87672413718734	-0.424033420535609	0.671541440090516	0.818838529633408
HS_H3K4me1_102380	14.7092286837335	2.29952413607554	0.940096500070868	2.44605116166499	0.0144430503805498	0.0760663828921044
HS_H3K4me1_102381	17.1934197603561	0.641764900664276	0.556266737548431	1.15369993807764	0.248623209311516	0.468529941829559
HS_H3K4me1_102389	17.7764814465814	0.327804836410291	0.657474686602788	0.498581683964258	0.61807411110874	0.782939390022653
HS_H3K4me1_10238:10239	16.4422785470487	-0.15030859095088	0.527444641315563	-0.284975102933983	0.775663216373434	0.881890207181143
HS_H3K4me1_102390	14.026233825015	2.4778029612097	1.07580475251072	2.30320878898051	0.021267098561438	0.0987380504254001
HS_H3K4me1_102391:102392	3.58040374499354	0.381514017539204	1.56422586011837	0.243899571836981	0.807308600792868	0.899949346122938
HS_H3K4me1_102393	6.71843334000375	2.30425634153983	1.19197513930311	1.93314127582142	0.0532187965560675	0.180356749037886
HS_H3K4me1_102400	2.15904906062609	-1.55043133537207	2.23798527344699	-0.692779954259514	0.48844765395884	0.690132295912383
HS_H3K4me1_102401:102402	44.6538483182996	0.312292975012219	0.636636438494026	0.490535816251663	0.623754791786067	0.78719541430626
HS_H3K4me1_102403:102404	8.34130170799365	0.881726568613785	0.863505880964391	1.02110082635343	0.307206671645249	0.530966284186047
HS_H3K4me1_102405	38.2379143622856	0.935393325531942	0.488093292445129	1.91642323303818	0.055311245919975	0.184949378539967
HS_H3K4me1_10240:10241:10242	30.5816847497373	-0.306516677931334	0.520968575141485	-0.588359245753142	0.556291186573345	0.740206213198852
HS_H3K4me1_102420	19.7436280432897	0.377006733711882	0.668238296510608	0.564180077197802	0.572631585036156	0.752899859731421
HS_H3K4me1_102421	15.8348013902472	0.171221537563369	0.617779686024955	0.2771563090154	0.78166008626352	0.88493009213329
HS_H3K4me1_102422:102423:102424:102425	40.3606250434069	0.37722696170838	0.555749226514415	0.678771905944516	0.497282397231209	0.696134988045768
HS_H3K4me1_102427:102428	65.405331472986	-0.315584856746073	0.695953535575082	-0.453456790740058	0.650219850635262	0.805708702935512
HS_H3K4me1_102429	17.5453141192151	0.215916495108794	0.963181450053096	0.224170113634239	0.822624937574455	0.907873053635261
HS_H3K4me1_102430	17.7665462515373	1.53772633335525	0.68259147079634	2.25277695245925	0.0242732160902011	0.107671318821923
HS_H3K4me1_10243:10244:10245	27.5032388979747	-1.31883488615909	0.443108025947855	-2.97632813880535	0.00291722538569078	0.025108156446821
HS_H3K4me1_102441	16.4666967935035	-0.237349056714943	0.645242222382693	-0.367844893718333	0.712988891980792	0.844366781248165
HS_H3K4me1_102442	9.85967727689229	-1.16922307920832	0.767370399263069	-1.52367498190074	0.127589922067382	0.31270308398399
HS_H3K4me1_102448	10.5718184256125	0.569992653259005	0.830662363788509	0.686190536741505	0.492592964487379	0.692734563380175
HS_H3K4me1_102459	11.1525286958404	3.41554570398602	1.2349934805488	2.76563865136213	0.00568114481782808	0.0397713167159697
HS_H3K4me1_10246	16.3945110507518	-0.0688258792698807	0.507606491476617	-0.135589044713884	0.892146166519069	0.945960900938368
HS_H3K4me1_102460	20.8039055431037	1.46223042606504	0.625944713058199	2.33603766524518	0.0194892785734378	0.0930124468104497
HS_H3K4me1_102461:102462	27.8374535646041	-1.55723989359601	0.482820342111183	-3.22529884881572	0.00125841232505817	0.014088835709926
HS_H3K4me1_102466	24.8538925155011	1.39177334801855	0.632500960535951	2.20042882913447	0.0277764842974008	0.117881792614551
HS_H3K4me1_102467	21.4522903601062	-0.102967202682311	0.867789500787662	-0.118654584537899	0.905549018559653	0.95288812901755
HS_H3K4me1_102468	8.28065901743445	0.87065133160732	1.00455641416562	0.866702277074682	0.386105157484157	0.604206811019424
HS_H3K4me1_102469	27.1320102807488	1.78937175752378	0.741109007881908	2.41445150240152	0.0157589207440392	0.0804662902147208
HS_H3K4me1_10247	20.0326708822679	-0.753208337245687	0.466908072935395	-1.61318336714625	0.106704675945922	0.280072153256641
HS_H3K4me1_102470:102471:102472	27.350806375244	-0.28904165984564	0.605011345065526	-0.477745850888689	0.632831105786419	0.794475709169835
HS_H3K4me1_102478:102479	11.7020861062657	-0.422250410957239	0.574521615481246	-0.734960007733639	0.462363850577107	0.669189629761278
HS_H3K4me1_10248	28.7594017148954	1.24653767207986	0.585274303967081	2.12983495709726	0.0331852415494932	0.131941057783539
HS_H3K4me1_102484	10.2366800959101	1.77842548520609	0.898894326947806	1.97845890433498	0.0478769602746511	0.167700843241759
HS_H3K4me1_102489	14.7547812793707	1.22240662115508	0.688306501475581	1.77596262498539	0.0757390776354586	0.225317908291182
HS_H3K4me1_10249	23.3921729171653	1.63212583417564	0.585685832584985	2.78669167559011	0.00532491164458905	0.0379729115265009
HS_H3K4me1_102493	10.8944785979415	2.45590670006185	0.915132707425646	2.68366181225294	0.00728207265623428	0.0473626811240022
HS_H3K4me1_102498	22.6558975202885	1.94520907699467	0.67470971024144	2.88303109836464	0.00393868554430995	0.0309163706903756
HS_H3K4me1_102499	21.4293769599019	1.65156480868022	0.733621262995401	2.25124991870714	0.0243697128272143	0.107978924231747
HS_H3K4me1_102500	9.55349616484851	-0.452502488363325	0.769282470554978	-0.588213700016951	0.55638886283278	0.740232948165239
HS_H3K4me1_102501:102502	7.20296425075681	1.14656531236743	0.900519469634293	1.27322656647619	0.202937655994508	0.413919253973045
HS_H3K4me1_102503	38.6143185228311	0.626981565643867	0.634123308552209	0.988737611735725	0.322791535611768	0.546257526873031
HS_H3K4me1_102504	19.5639535264994	0.505712265281992	0.636987343768197	0.793912579628934	0.427246325788884	0.639979226077496
HS_H3K4me1_102505	15.1613890736457	0.532497295164285	0.780623958783581	0.682143161470546	0.495148430847354	0.694591635077949
HS_H3K4me1_102506	17.3762648408955	-0.645572869871371	0.675227314196202	-0.956082279698456	0.339030666692609	0.562438315652995
HS_H3K4me1_102507	21.1111775615259	1.12361065997035	0.539720922147328	2.0818363970401	0.037357415957997	0.142622389061171
HS_H3K4me1_102508:102509	12.6523731605331	-1.22976481939967	0.654048667368449	-1.8802344240645	0.0600761359784225	0.194875202940783
HS_H3K4me1_102510	14.9517982980209	0.20987665320226	0.719515776139873	0.291691523886003	0.770522490497778	0.879430211344769
HS_H3K4me1_102511:102512	14.750861478064	0.316864127927763	0.746053717705222	0.424720258619449	0.671040613778248	0.818573363750804
HS_H3K4me1_102513:102514	24.6143310628593	1.55238650096795	0.677947026778075	2.28983451457207	0.0220309115446435	0.100922277309893
HS_H3K4me1_102516	48.6360785544207	-0.5906021802428	0.617897682941791	-0.95582520625577	0.339160551333798	0.562456709159657
HS_H3K4me1_102517	20.2147815653134	0.858788968802473	0.650373554155784	1.32045493442184	0.186683172776154	0.393876306885872
HS_H3K4me1_102518	20.4388977964871	1.35198436848826	0.69968683277694	1.93227070334089	0.0533261024450535	0.180567941378203
HS_H3K4me1_10252	24.2072963639666	1.0484112469151	0.510415380147726	2.05403537528917	0.0399722679895081	0.148965050715465
HS_H3K4me1_102520:102521	14.7505035618616	0.647191658855777	0.696269519926634	0.929513127221154	0.35262322534224	0.573070575628107
HS_H3K4me1_102522:102523	19.4065939264498	-1.97844923882	0.623998951018944	-3.17059705884015	0.00152126001752259	0.0160609310574218
HS_H3K4me1_10253	30.3303940207547	1.18202809482232	0.567837049140998	2.0816325680236	0.0373760442390602	0.142622389061171
HS_H3K4me1_102537	9.57723694824371	0.335550504753398	0.863693047435965	0.388506664201527	0.697641123312244	0.835550880796574
HS_H3K4me1_102543	8.86160480064914	-0.166486725439441	0.805661807412549	-0.206645920046933	0.836286395191849	0.915387890050912
HS_H3K4me1_102545	60.4765356655018	0.422295590874123	0.734722378166524	0.574768924185961	0.565447586240087	0.74768155718799
HS_H3K4me1_102546	22.6308398776734	-0.267494527320803	0.639384649029718	-0.418362448530368	0.675682137489868	0.821322853428813
HS_H3K4me1_102547	35.4308382652172	0.959045581657841	0.685695167586146	1.39864713504395	0.161918824321379	0.36195387796412
HS_H3K4me1_102548	14.6813501205443	0.579056827052451	0.680562850697414	0.850849890585501	0.394852743459399	0.612431081447413
HS_H3K4me1_102549	18.3839556421117	2.11046800776327	0.682821301729402	3.09080575315682	0.00199614172448334	0.0193709272500289
HS_H3K4me1_10254:10255	17.8660862487117	-0.257652943370407	0.495285262916481	-0.520211204858431	0.602916376554684	0.773569536992538
HS_H3K4me1_102550	18.298492771614	2.3913243655507	0.971480550910728	2.46152572309237	0.0138347476677958	0.0737261326257707
HS_H3K4me1_102553	17.3847691098865	-0.789463663240874	0.674084088870914	-1.17116495742129	0.241532477877457	0.461194507789796
HS_H3K4me1_102554	11.6135564948814	1.69389340998008	0.771639855391516	2.19518652146425	0.0281502207287782	0.118812106838019
HS_H3K4me1_102555	68.3699032637698	-0.55321561163637	0.638496490872359	-0.8664348505354	0.386251739193779	0.604242846775665
HS_H3K4me1_102556	16.5200155957287	0.134831213809613	0.626202646494739	0.215315624365931	0.829521248819429	0.911795641702929
HS_H3K4me1_102557	15.5700200141441	0.158562144706695	0.626216486355002	0.253206595740768	0.800108569897963	0.895924871098266
HS_H3K4me1_102558	154.631108216877	0.472367988816649	0.802996909731215	0.588256297243738	0.556360274817245	0.740232948165239
HS_H3K4me1_102559	20.8105724105279	3.37064190753433	0.854281082937845	3.94558884055211	7.9604109712428e-05	0.00222392827157157
HS_H3K4me1_102561:102562:102563	59.2924974555688	0.0784229931145132	0.702102722299458	0.111697320952794	0.911063403608154	0.955751388991617
HS_H3K4me1_102565	19.0336119281729	-0.451331313064415	0.80088313945962	-0.563542033571767	0.573065845999434	0.753093493974685
HS_H3K4me1_102566	54.4761141671848	-0.196747808606776	0.939688808371959	-0.2093754941571	0.834155121631628	0.91405939145919
HS_H3K4me1_102567:102568	23.9902791128168	1.75590352019125	0.70791283954191	2.48039507424035	0.013123688249659	0.0710802848905857
HS_H3K4me1_10256:10257	45.564811919248	-1.05092114219364	0.505087682953787	-2.08067069869489	0.0374640578369269	0.142777249695976
HS_H3K4me1_102570	55.3202847306638	-0.111450617965819	0.611071090966368	-0.182385682473651	0.855280061092779	0.926170588638584
HS_H3K4me1_102579	26.3832190519408	1.27129915383254	0.819323806838227	1.55164434771948	0.120747345660674	0.302427205221044
HS_H3K4me1_10258	33.2319781656587	0.83226641448405	0.467843759200506	1.77894093512395	0.0752494459817518	0.224276876006503
HS_H3K4me1_10259:10260	111.456064459981	-1.28000059635928	0.690799238582711	-1.85292705154889	0.0638928151648225	0.202770373087555
HS_H3K4me1_102608	12.2976950099656	-0.524942172480841	0.583491978307121	-0.89965619408145	0.368303242367091	0.587953216182464
HS_H3K4me1_102609	13.5043026517786	-1.22252051239793	0.646368347555013	-1.8913681603103	0.0585752157676788	0.191658742678973
HS_H3K4me1_10261	28.9306520913263	0.010596018035136	0.457929568174511	0.0231389688972825	0.981539421314187	0.99144097372081
HS_H3K4me1_102610	56.6792491381525	0.0757445637774942	0.665558800787817	0.113805968289858	0.909391607324711	0.954754851536168
HS_H3K4me1_102611:102612	1.58088951956194	-0.791255094392652	2.76929939115451	-0.285723926029819	0.775089577979732	0.881619565065296
HS_H3K4me1_102616	21.1684149186716	0.0304735416622712	0.616134766063985	0.0494592146730226	0.960553339373256	0.981203088333159
HS_H3K4me1_10262	52.9896062831286	0.125856332704221	0.445759277759902	0.282341476629928	0.777681684939454	0.883069140735191
HS_H3K4me1_102629	34.4241095476428	1.70878867539303	0.682938075885264	2.50211364065183	0.012345429073369	0.0679548852445424
HS_H3K4me1_102630	79.814993960807	-0.173225384134717	0.76792519842929	-0.225575856201921	0.821531320826748	0.907486687223052
HS_H3K4me1_10264	149.231432355241	-0.773607961470428	0.688136428039833	-1.12420725011472	0.260925114454894	0.482203868183773
HS_H3K4me1_102642	55.0680937550378	-0.631420812520922	0.9144068697752	-0.690525009590263	0.489864087886908	0.691110057120101
HS_H3K4me1_102643	27.1979180646636	0.286336848064463	0.614469185409453	0.465990573430727	0.641222248006806	0.799677612847112
HS_H3K4me1_102644	80.0767119316695	0.0770767467108886	0.637344052546612	0.12093428408552	0.903743086675988	0.952178370448052
HS_H3K4me1_10265	102.241188364979	-0.189367552712897	0.662698022068843	-0.28575240366905	0.775067765011001	0.881619565065296
HS_H3K4me1_102654	31.6998803458034	0.248988970699444	0.627333562035058	0.396900446218323	0.691440875140571	0.831643643336596
HS_H3K4me1_10266	22.0434150650338	1.71763460175278	0.565807836144431	3.03572077307591	0.00239961475860407	0.0218975076228508
HS_H3K4me1_102667:102668	34.1271629808252	-0.27715293637838	0.598789657291473	-0.462855249758381	0.64346812574442	0.801354122534137
HS_H3K4me1_102679	69.1438877827501	0.178378527272401	0.73487735633791	0.242732376680251	0.808212724422975	0.900442048779972
HS_H3K4me1_10267:10268	9.82098814048947	-0.599907182450708	0.733295173768251	-0.818097819146839	0.413301334066664	0.628195072392919
HS_H3K4me1_102680	24.1825968891623	-0.0587907782731598	0.820030190200166	-0.0716934315050147	0.942845883612043	0.971867979611237
HS_H3K4me1_10269	18.3810976145728	0.493426322149811	0.519759187728848	0.94933641155224	0.342449540205457	0.564544758161816
HS_H3K4me1_102695	15.220948380557	2.34968818739751	0.803116786721872	2.92571170998475	0.00343669248507504	0.0279465698623713
HS_H3K4me1_10270	20.9863876422335	0.392689306069405	0.516253358464456	0.760652303042482	0.446864770776857	0.656308198233557
HS_H3K4me1_102707	16.9982028989959	0.0794155479189665	0.662961746804558	0.11978903504123	0.904650268164075	0.95251565505905
HS_H3K4me1_102708	11.8071518055962	0.387715936817894	0.726735150645699	0.533503761959787	0.593684907589499	0.767235177827797
HS_H3K4me1_102709:102710	54.1664645948065	-0.0980946191211735	0.569875809627248	-0.172133327058288	0.863332712585287	0.930603635963039
HS_H3K4me1_102711:102712	62.0330153229992	0.555131854218069	0.662522865770091	0.837905954495329	0.402083524285768	0.619209404714659
HS_H3K4me1_102713	5.39686762705589	1.43540777431513	1.22995542710729	1.16704048185798	0.243194021724247	0.462899022380914
HS_H3K4me1_102714	13.4051794246409	-0.560304366949203	0.711153563529509	-0.787880980541488	0.430766327182553	0.642799317966977
HS_H3K4me1_102715	15.0097566823002	-0.638984855950375	0.633126958914573	-1.0092523260198	0.312853637540684	0.536810922640168
HS_H3K4me1_102716	12.047503718156	0.669613896275509	0.665517088437888	1.0061558266629	0.314340617417293	0.538395888073907
HS_H3K4me1_102717	17.3522388259428	-1.46095407358832	0.934084743315439	-1.56404874829966	0.117806120673441	0.298079672632468
HS_H3K4me1_102718	13.1942351810634	0.848707430560765	0.713644020071564	1.18925879947212	0.234337842729558	0.452887068365761
HS_H3K4me1_102719	24.3347377231849	1.29690779204685	0.640377675692244	2.02522330380256	0.0428444397963354	0.155834435761267
HS_H3K4me1_102742	7.46719548225138	1.09368626973344	0.919549965442766	1.18937122596359	0.234293618485501	0.452887068365761
HS_H3K4me1_102754	19.4060963808401	0.0367162244488363	0.618810653115455	0.0593335364606044	0.952686449925105	0.976945796589013
HS_H3K4me1_102755:102756	32.1908400323637	-0.314566735008792	0.59956611106231	-0.524657296676498	0.599821448245357	0.771505641010772
HS_H3K4me1_102807	14.1156076355594	1.22038831495861	0.750866894594246	1.62530579486806	0.104097417306457	0.275723053626715
HS_H3K4me1_102808:102809	23.0687413813066	1.70842413114936	0.608948525319632	2.80553127253674	0.0050233706597212	0.0363718617641028
HS_H3K4me1_102810	11.0621209137489	-0.72201795381672	0.828700305258544	-0.871265461391932	0.383609224383775	0.602064477425057
HS_H3K4me1_102811:102812:102813	20.6655530374215	0.465060040195877	0.654476400278496	0.710583360985945	0.477342456960023	0.681853078386101
HS_H3K4me1_102814	14.4689465303341	0.296364442249543	0.687732968314197	0.430929526289841	0.666519613693081	0.816103586381777
HS_H3K4me1_102815:102816:102817	12.1693985550357	0.965420330099532	0.75592225047668	1.27714236416608	0.201551990676981	0.412665791488102
HS_H3K4me1_102818	50.4014567229824	0.252245485337379	0.883115169992982	0.285631471305587	0.775160396590507	0.881619565065296
HS_H3K4me1_10287	26.628418750491	-2.0465082774326	0.444346330354705	-4.60566035461336	4.11159006220975e-06	0.000375233556396153
HS_H3K4me1_10288	30.5937711823122	0.0339287534996544	0.485978698541689	0.0698153100155765	0.944340661282221	0.972543099548003
HS_H3K4me1_10289	35.5766983631653	-0.951032791515565	0.590936852391989	-1.60936449921169	0.107536663164899	0.28155011114776
HS_H3K4me1_102896:102897	9.97090126461644	0.119642231635093	0.75250235342814	0.158992501604871	0.873674781538198	0.936106157866556
HS_H3K4me1_102898:102899:102900	24.6241670079188	0.410227174739573	0.645094374707685	0.635918077762593	0.524829819169417	0.717429284511432
HS_H3K4me1_10290	32.8170547776779	-0.636813287287696	0.477295885065035	-1.33421072172228	0.182134806694831	0.388019321905956
HS_H3K4me1_102901:102902:102903:102904	19.0110649815579	0.375948931634153	0.619365325844222	0.606990601422057	0.543857149427959	0.7310727252316
HS_H3K4me1_102905	12.8391617630576	0.421468993371766	0.717500174620698	0.587413088219209	0.556926305731435	0.740620646895158
HS_H3K4me1_102906:102907:102908:102909:102910:102911:102912:102913	35.3164757211028	-0.116625404235182	0.633631196371332	-0.184058810398021	0.853967318905664	0.92585983141784
HS_H3K4me1_102914:102915:102916	60.4274264706888	-0.231913284892188	0.663569508589289	-0.349493582647012	0.726718787762701	0.852870959513409
HS_H3K4me1_102917	23.0307504924861	-1.08333459449025	0.582782178586548	-1.85890137738549	0.0630411188403076	0.201240220561014
HS_H3K4me1_102918	18.4241279993315	1.46761859428926	0.909487276179718	1.61367688446831	0.106597530390951	0.27991295680677
HS_H3K4me1_102919:102920	19.4241665853647	-0.329447338570636	0.679228473040687	-0.485031696471448	0.627653861741369	0.790459172599919
HS_H3K4me1_10291:10292:10293	47.6887575741175	0.235411736982537	0.445844746531881	0.52801280897386	0.59749044565875	0.769726240225183
HS_H3K4me1_102921:102922:102923	3.79322016180005	-0.574241862866153	1.44063535827395	-0.398603199323223	0.690185603866327	0.830990527645957
HS_H3K4me1_102924	10.2445011969456	0.853611687587005	0.805474124838173	1.0597630156754	0.289252426343929	0.513321807753463
HS_H3K4me1_102925	52.0229867712872	-0.135635617876952	0.657382163690374	-0.206326890762488	0.836535574618227	0.915619021359701
HS_H3K4me1_102926:102927:102928:102929:102930:102931	45.3840373632266	-0.692789564033912	0.553129634937597	-1.25249041142421	0.210391220087009	0.423525985299284
HS_H3K4me1_102932	8.92462061575749	0.124851917024647	0.853913587556844	0.146211418630618	0.88375449166923	0.941082275851355
HS_H3K4me1_102933:102934:102935:102936:102937	30.0872552189093	-1.1236696421916	0.588135666239748	-1.91056197862611	0.0560608944004022	0.186446410571811
HS_H3K4me1_102938:102939:102940	18.7767117318344	0.840922185901728	0.585061384069614	1.43732300370327	0.150626235439126	0.346546147070486
HS_H3K4me1_10296	17.6242316428547	-1.30603188814101	0.493657546953042	-2.6456232588808	0.00815405740883987	0.0513375190901129
HS_H3K4me1_10297:10298:10299	32.4591423957064	-1.38484539854489	0.427544153884808	-3.2390698971363	0.00119920181253713	0.0136738532431436
HS_H3K4me1_10300	27.0029495845702	-1.03453723376037	0.54677868432495	-1.89205845695613	0.0584831925874595	0.191487728605194
HS_H3K4me1_10301	39.7029034120697	1.34839623210487	0.576936657561389	2.33716511931189	0.0194306000856855	0.0928059720871635
HS_H3K4me1_10302	39.4685546996124	-0.0500799717327993	0.54414470236408	-0.0920342907230795	0.926670795140379	0.963728022481024
HS_H3K4me1_103021	12.5612047293354	-0.987023108486759	0.725148238320642	-1.36113287784107	0.17347170128312	0.377002973668987
HS_H3K4me1_103022	71.4220674848659	-0.0650464839425886	0.58511057777262	-0.111169557368464	0.911481891667166	0.956107104936348
HS_H3K4me1_103023	14.5026643883409	-0.0995581396548111	0.62304960835484	-0.159791673599946	0.873045183306714	0.936039034983573
HS_H3K4me1_103024:103025	25.9444547141744	0.686106018101751	0.842526002295908	0.814344027640799	0.415447894045611	0.630304049921653
HS_H3K4me1_103026:103027:103028:103029:103030:103031:103032:103033:103034:103035:103036	6.56922894285784	-1.04388046474499	0.967609922505088	-1.07882364625038	0.280666351512318	0.504855622730778
HS_H3K4me1_103037:103038	12.1477207450137	0.988121711228404	0.7468454713829	1.32306045773933	0.185815273229122	0.392664391883444
HS_H3K4me1_103039:103040	12.5195317935115	0.490722754078348	0.712067092896208	0.689152411302171	0.490727360616579	0.691619143112803
HS_H3K4me1_10304	136.691820092401	-0.149735646124256	0.76902799338451	-0.194707666576956	0.845621809723044	0.921126489132908
HS_H3K4me1_103041	27.6051278909323	-1.16351728231794	0.808171994360425	-1.43969017787944	0.149955073476297	0.345868985677251
HS_H3K4me1_103049:103050:103051	60.6203595750864	0.95470613376955	0.621172531798557	1.53694196845001	0.124307520930119	0.307096196044227
HS_H3K4me1_10305	23.5910239640338	-0.749590235067396	0.520010623642699	-1.44149023305809	0.149446234648961	0.34519127400885
HS_H3K4me1_103052	21.177457182951	0.18367370898061	0.663036769453425	0.277018888608577	0.781765602492254	0.88493009213329
HS_H3K4me1_103053	14.5000120376197	1.08696579158199	0.756523886577516	1.43678978399397	0.150777734082793	0.34667564028624
HS_H3K4me1_103054	14.4056961286473	1.70570356267563	0.82303491552593	2.07245589524676	0.038222945303735	0.144617680954764
HS_H3K4me1_103055	16.582528516669	0.475090930906386	0.63344652134308	0.75000953497868	0.453248962096279	0.661363397067535
HS_H3K4me1_10306	20.4210398272182	1.70680190782505	0.593525713114169	2.8757000246369	0.00403132630487017	0.0314390517684758
HS_H3K4me1_103061:103062:103063:103064	30.2652442221435	2.29975190332628	0.750376749564892	3.06479632352655	0.00217818278452692	0.0205222996154058
HS_H3K4me1_10307	14.6627645493964	1.57791175036434	0.687279037547871	2.29588226056499	0.0216826143019399	0.0998586187835755
HS_H3K4me1_10309	20.1410347727312	0.311033189531761	0.523053341733233	0.594649082063209	0.552078064178605	0.737173923836292
HS_H3K4me1_10310	23.8862148580273	0.306008059529581	0.509025723663893	0.601164234543943	0.547730603425078	0.733781063177722
HS_H3K4me1_10311	16.9885925835791	0.598647424669921	0.536187185095294	1.11648961651989	0.264212612367337	0.486067776546868
HS_H3K4me1_103139	37.1115836162957	1.81632772172344	1.01608083818807	1.78758190633966	0.0738434867909022	0.22183501988273
HS_H3K4me1_10314	11.7773756140533	2.80870609953107	0.899831713013966	3.12136820575413	0.00180012803387616	0.0180327301629807
HS_H3K4me1_10315	22.6532259601114	0.450805660279082	0.539309182824766	0.835894649369542	0.403214172791332	0.62013020765197
HS_H3K4me1_10316	20.4645206580336	-0.592614654813136	0.607993173729226	-0.974706099376473	0.329706066563811	0.552731047336561
HS_H3K4me1_10317	24.2178025238517	0.384141502831045	0.515863133253389	0.744657794032273	0.456478620053248	0.664144401167371
HS_H3K4me1_10318:10319	18.6436565995734	-0.0112685709342404	0.562835496929933	-0.0200210736453305	0.984026561596022	0.992766135582547
HS_H3K4me1_10320	18.2753048280124	-0.971840450237413	0.50620244461397	-1.91986518551592	0.0548749304502089	0.183875462179681
HS_H3K4me1_10321	22.4195703504842	-1.35479572619014	0.559298315361187	-2.42231326106396	0.0154220497431197	0.0795358085855967
HS_H3K4me1_10322	21.8399440560548	-1.18510659804723	0.582933658434943	-2.03300423795908	0.0420520948423122	0.153905554406164
HS_H3K4me1_10323	22.141575117341	-2.19624390024988	0.488296534664852	-4.49776671414901	6.86709865997776e-06	0.000492182946219001
HS_H3K4me1_10324:10325	18.7918218959997	0.0170442567087963	0.53548881340763	0.0318293422421538	0.97460814676101	0.988067335088531
HS_H3K4me1_10326	20.403596638265	-0.695771877219773	0.5164876832272	-1.34712191561344	0.177940970916656	0.383186484987472
HS_H3K4me1_10327:10328:10329	33.3114223557923	0.0352826858858666	0.509111346525328	0.0693024937013681	0.944748840825684	0.972572337306974
HS_H3K4me1_10330	19.0212232005448	-0.743782649701176	0.596785361070781	-1.24631517161655	0.212648710112729	0.426750519744562
HS_H3K4me1_10331:10332	23.4432225639268	-0.51187493545702	0.535570402021941	-0.955756579386272	0.339195229999397	0.562456709159657
HS_H3K4me1_10333	20.7075441384295	0.246214003143444	0.540868312584686	0.455219870372593	0.64895106664167	0.805077138765653
HS_H3K4me1_10334	21.1824366685398	-0.893236594089766	0.525209291727207	-1.70072504077805	0.0889946307102123	0.249541358281829
HS_H3K4me1_10335	45.5945731105959	-0.114900322964978	0.50851299612269	-0.225953562329911	0.821237538166289	0.907328641286442
HS_H3K4me1_10336	34.7963962048611	1.7254856231324	0.825224123093511	2.0909296939407	0.0365343668157918	0.140479102931167
HS_H3K4me1_10352	23.0040112055553	-2.5297389386415	0.81580638277395	-3.10090603856241	0.00192929500481233	0.018932877875261
HS_H3K4me1_10353	23.2406986040939	-0.945034584824944	0.480572205604529	-1.96647782331929	0.0492434415679515	0.171024020744074
HS_H3K4me1_10360	22.2080788848984	0.919207388696334	0.546216231664083	1.68286355368076	0.0924015084895047	0.25606595252523
HS_H3K4me1_10361:10362	86.7305840404172	-0.57107236730316	0.612159397694035	-0.932881810610689	0.35088099481602	0.571945046511398
HS_H3K4me1_10363	53.4506721765096	-0.455308456629085	0.551171469744097	-0.826074065191508	0.408762078528772	0.624418976082459
HS_H3K4me1_10364	20.7097321396708	0.204951597511812	0.575676997340176	0.356018389580891	0.721826793400183	0.850192352473012
HS_H3K4me1_10365	23.1716241093689	-0.834230255032557	0.518595915573196	-1.60863252096865	0.107696718783484	0.281846596581597
HS_H3K4me1_10366	16.3788264586001	-0.934010972508886	0.578495433281537	-1.61455202370514	0.106407742143296	0.279661717289923
HS_H3K4me1_10367	17.3014355529566	0.560902287247636	0.661911261728274	0.847398011907366	0.396773312262485	0.614307520459167
HS_H3K4me1_10368	26.2632142540465	0.23109709038573	0.523011895344385	0.441858191836269	0.658591825960197	0.81106800317114
HS_H3K4me1_10369	18.0470966872265	0.791468008907171	0.605489315064221	1.30715437781627	0.191160286346393	0.399278235933778
HS_H3K4me1_10370	24.1594747992292	-1.14882131355956	0.502663639223542	-2.28546730639623	0.022285441336629	0.101682076216123
HS_H3K4me1_10371:10372	20.2559958109083	-0.224129711853782	0.504378095322364	-0.444368448852907	0.656776220726931	0.809980281023503
HS_H3K4me1_10373	24.8004926151613	-0.646752943251621	0.492259659567646	-1.31384510325235	0.188898335822632	0.396903961146688
HS_H3K4me1_10374	21.0073726669874	0.2125837510611	0.533539801073975	0.398440286241411	0.690305666754649	0.831030847169839
HS_H3K4me1_10375:10376	19.5589706042426	0.339871936847406	0.482505713503875	0.704389455576212	0.48119027078813	0.68462862466736
HS_H3K4me1_10377	25.218084170625	1.18178645548606	0.526595745839646	2.24420053679265	0.0248195015233623	0.109369302046772
HS_H3K4me1_10378	36.2615668245335	-2.44423590519054	0.560638138595536	-4.35973890629995	1.30217718997295e-05	0.000715959613902478
HS_H3K4me1_10379:10380	17.7836778136582	0.0741264782197845	0.54327756343281	0.136443106082646	0.891470998563675	0.945536427545053
HS_H3K4me1_10381	22.4924198509938	-0.829470833278191	0.839696351312884	-0.987822362192351	0.323239653675726	0.54671316127804
HS_H3K4me1_10382:10383	19.6817324858161	-0.911048182029502	0.546228299591252	-1.66788901767127	0.0953377601984975	0.261090163772373
HS_H3K4me1_10384:10385	24.3625387137819	-0.775108785422862	0.496311929027244	-1.56173716586271	0.11834991950173	0.29890649378614
HS_H3K4me1_10386	34.3445423920116	-1.272349231992	0.506330567352553	-2.51288251990142	0.011974920498747	0.0665697219415573
HS_H3K4me1_10387:10388	19.0699033362908	-0.821345168206319	0.494629997694169	-1.66052437586723	0.0968090083092833	0.26351921986031
HS_H3K4me1_10389	31.847807814995	-1.35524888835536	0.533593533498737	-2.53985253432343	0.0110899217095272	0.0632711430013819
HS_H3K4me1_10390:10391	44.0139284787483	-0.43271060755387	0.442980422561837	-0.976816548802371	0.328659981714191	0.551750742414775
HS_H3K4me1_10392:10393	22.4438372757517	0.260915460131366	0.494777398192142	0.527339084373539	0.597958137258547	0.769927442375498
HS_H3K4me1_10394:10395	19.7577687610952	-0.732929836547686	0.425061519927223	-1.72429119595012	0.0846552878579922	0.242013513825729
HS_H3K4me1_10396	31.6117195456364	0.559119295350185	0.537478183619421	1.04026416771939	0.298217186781099	0.52234099149483
HS_H3K4me1_10397	16.2563639807933	0.36064901680528	0.516985112622392	0.697600391190954	0.485427136886965	0.687731280769026
HS_H3K4me1_10398	17.4977709957927	0.241932163763381	0.501546313555011	0.482372529165934	0.629541332265058	0.791956074961602
HS_H3K4me1_10406	25.3335390154864	0.139038867397808	0.484478403061722	0.286986719158448	0.774122489281642	0.880938370044443
HS_H3K4me1_10407	25.9794114817839	-1.33921526726712	0.450345545672621	-2.97375044593127	0.00294184224308852	0.0252298592941801
HS_H3K4me1_10408	31.4633292013682	-2.60012182037591	0.478032251931517	-5.43921839974179	5.35148212947409e-08	4.82883777800085e-05
HS_H3K4me1_10409:10410	22.923008065727	-0.819071111635054	0.531088408592688	-1.54225002538745	0.123012847892863	0.305559092620519
HS_H3K4me1_10411	22.5177836474988	-0.579705869902655	0.573297699368801	-1.01117773635043	0.311931369563818	0.535915762419623
HS_H3K4me1_10412:10413	18.4175918371718	-0.136536889084833	0.608581949964566	-0.224352511757509	0.82248301894429	0.907825661547534
HS_H3K4me1_10414	23.5983240954232	-0.143460728701395	0.493870215265972	-0.290482649625135	0.771447022428132	0.879619620631557
HS_H3K4me1_10415	13.7191315591361	0.49208836727207	0.598943731389633	0.821593651427583	0.411308203707498	0.626708267110659
HS_H3K4me1_10416	18.6025073045255	-0.192332969876752	0.471345540590815	-0.408050895391243	0.683236309745113	0.826445166069708
HS_H3K4me1_10417	19.0875233574825	-1.9567839085709	0.566931748791658	-3.45153347425248	0.000557410608166754	0.00801885440016234
HS_H3K4me1_10418:10419	25.0915585894173	0.161048846446367	0.542749374325228	0.296727834364785	0.766674304836224	0.87718788526539
HS_H3K4me1_10420:10421	15.1142680380578	-0.987845926282629	0.50417549266987	-1.95932952046414	0.050074208720135	0.17310835738571
HS_H3K4me1_10422:10423	25.8628722211073	-0.435537385291486	0.486608481696031	-0.895046842943343	0.370762047951408	0.590168474875035
HS_H3K4me1_10424:10425	20.569771871989	-0.0467723001675495	0.541764403967365	-0.0863332840345987	0.931201480407701	0.965705222619703
HS_H3K4me1_10426:10427	16.1333173397685	-1.41467208646854	0.55196357769279	-2.56298086258132	0.0103777768569057	0.0604980930205769
HS_H3K4me1_10428	22.8680718736207	0.0541966555716219	0.560828551686634	0.0966367625339884	0.923014860828664	0.961878224002591
HS_H3K4me1_10429	16.9577314471891	-0.623732560003464	0.522647989061605	-1.19340851406193	0.232709422165985	0.450925998117255
HS_H3K4me1_10430:10431:10432	25.400100556987	-0.985869282394138	0.469752201023792	-2.09870071975289	0.0358432911952093	0.138536403900053
HS_H3K4me1_10433	24.1005843477682	-1.17236330843275	0.519966869340296	-2.25468847644116	0.0241528894804442	0.107414567768801
HS_H3K4me1_10434:10435	22.8586842691867	-0.973225066288485	0.500579431730957	-1.94419707362559	0.0518716905532755	0.177238089089668
HS_H3K4me1_10436	25.7476273952347	-0.120430739919929	0.485862999803045	-0.247869749227145	0.804235186246799	0.897811596291277
HS_H3K4me1_10437	21.2522411782686	0.553530057922611	0.487999323538618	1.13428447791446	0.256675238029982	0.477390568600404
HS_H3K4me1_10438	14.9743395005112	-0.158694461162294	0.599863639838591	-0.264550892274442	0.791355454766356	0.890186690276069
HS_H3K4me1_10439	29.6420641313926	2.03431639468904	0.545746803289854	3.72758279558549	0.000193325059889733	0.00391691864082732
HS_H3K4me1_10440	22.2457288617028	-0.134410866005493	0.475216125644075	-0.282841550932897	0.77729830122646	0.882800306080721
HS_H3K4me1_10441	22.373140869121	-0.400454731482491	0.514174871972198	-0.778829836523292	0.436079959433227	0.64697372985898
HS_H3K4me1_10442	33.7531757446926	-2.05342609986037	0.620767570125995	-3.30788236802318	0.000940042859764249	0.0115091321499981
HS_H3K4me1_10443	22.1109378410203	0.0199103209531459	0.55180727978639	0.036082019361639	0.971216959462457	0.98608205201788
HS_H3K4me1_10444:10445	17.9965499772183	0.238084603560704	0.486679366015666	0.489202173311453	0.624698571046621	0.788097385297539
HS_H3K4me1_10446	29.8760953412376	-0.789153342086465	0.480566146544732	-1.6421326132947	0.100562524175589	0.26965223329212
HS_H3K4me1_10447	28.202963158357	-0.78002989845338	0.501377452471545	-1.55577378800785	0.119761893214803	0.300992059319441
HS_H3K4me1_10448	27.7608500876783	-0.659257414817434	0.46295361942038	-1.4240247557473	0.154439305975487	0.351631593694023
HS_H3K4me1_10449:10450	20.2134793256878	0.0662371766730148	0.531800181399649	0.124552753063537	0.900877634611217	0.950157018206426
HS_H3K4me1_1044:1045:1046:1047:1048:1049:1050	15.1245966946978	-0.256510777469429	0.641981927661249	-0.39956074527503	0.689480073991309	0.830662074362001
HS_H3K4me1_10451:10452	10.286209286656	0.0801964713561803	0.699033598656409	0.114724773616495	0.908663277068972	0.954166913916623
HS_H3K4me1_10453	24.8510292342142	1.56078408086771	0.580190295096189	2.69012441962502	0.00714253837767704	0.0467790615205924
HS_H3K4me1_10454	32.1467574708997	-1.58596335675784	0.46451366716503	-3.4142447657937	0.00063959088424529	0.00882672073031236
HS_H3K4me1_10455:10456:10457	24.5932031424597	0.153362380646045	0.518958641976553	0.295519465793911	0.767597084440521	0.877768783401294
HS_H3K4me1_10458	22.9641485772707	-1.22272717711555	0.491845173274275	-2.48600015524337	0.012918790924543	0.0702915325451523
HS_H3K4me1_10459	63.2393040009835	-0.201393930896554	0.546795506790722	-0.368316726080258	0.712637082192591	0.844212756934068
HS_H3K4me1_10460	25.2524129594016	0.796142767582686	0.562571448399812	1.41518516420847	0.157014213192431	0.354977119986869
HS_H3K4me1_10461	21.5104937900727	0.873671252344918	0.564075220407307	1.54885593399061	0.121416355996401	0.303597620714913
HS_H3K4me1_10462:10463	23.4100455032861	-0.980176088911438	0.49596422522591	-1.97630401359084	0.0481203553130399	0.168337361512003
HS_H3K4me1_10464:10465	23.684788407709	-0.221638584133648	0.458563335503962	-0.48333254530711	0.628859635161441	0.791439651630929
HS_H3K4me1_10466	23.5353045030033	0.189678787172865	0.572772521377164	0.331159020542405	0.740524372281743	0.861387621759597
HS_H3K4me1_10467	26.9354415705129	0.269979089117087	0.532759311618216	0.506756209097586	0.612325885835015	0.779563985013294
HS_H3K4me1_10468	28.3549004347668	-2.18666744039096	0.498729806421226	-4.38447314003948	1.16266826775224e-05	0.000673061952500228
HS_H3K4me1_10469:10470:10471:10472:10473	47.3902583257578	-0.867753334825987	0.466518101384424	-1.86006359078216	0.06287652961966	0.200909401273416
HS_H3K4me1_10474	18.1905436093895	0.36572048378066	0.57452204951212	0.636564748195874	0.524408393313267	0.717138156034645
HS_H3K4me1_10475	43.4005655636191	-1.15122229031757	0.48128365618352	-2.39198293049577	0.0167576217159096	0.0840919037638123
HS_H3K4me1_10476:10477	28.4267484384513	-2.1378587959902	0.501222538835038	-4.26528862999477	1.9964394185432e-05	0.000953933612645981
HS_H3K4me1_10478	36.8646428498666	0.400614279924263	0.477751004421135	0.838541994086783	0.40172637290098	0.618894619640552
HS_H3K4me1_10479	88.8294863296329	0.0300744047981956	0.546464276770562	0.0550345303007292	0.956110954266332	0.978915182204915
HS_H3K4me1_10495	31.3699847144719	2.34361593873065	0.614323101132778	3.81495655040345	0.000136206897140905	0.00309738857124389
HS_H3K4me1_10497	27.7764487931068	0.313264251308302	0.493947044010715	0.634206146401206	0.525946296865722	0.718209837886659
HS_H3K4me1_10498	59.8131307158799	-0.15697491013958	0.71249826783281	-0.220316198967117	0.825624905140128	0.90933907914862
HS_H3K4me1_10499	29.849373513703	-1.17232282929417	0.451455771067962	-2.59676119882336	0.00941073246416648	0.0565865815735473
HS_H3K4me1_10500	26.821765470104	1.39777396000585	0.674386667520844	2.07265953988133	0.0382039757094951	0.144590310079532
HS_H3K4me1_10501:10502	20.270273569394	0.388540019099691	0.493770007623356	0.786884608422929	0.431349418378803	0.643244578202881
HS_H3K4me1_10503:10504	23.5218793456798	-1.15051637517754	0.473937118576384	-2.42757178132296	0.0152002785693844	0.0787210986038528
HS_H3K4me1_10505	24.2470178519722	0.589588300338167	0.524368788085743	1.12437718211741	0.260853047866755	0.482175327361399
HS_H3K4me1_10506	206.174009433859	-1.16894024329228	0.649182893540358	-1.80063315734861	0.0717607194354258	0.217622672893077
HS_H3K4me1_1051:1052	19.8957845863956	0.939950591907389	0.546110304250862	1.72117351493081	0.0852193423148082	0.242956339721228
HS_H3K4me1_10525	28.851223591963	-1.12011098630308	0.421407223847711	-2.65802511897107	0.00786000344893812	0.0500713540598709
HS_H3K4me1_10526	37.0142176165474	2.78431433659173	0.989467786660417	2.81395147384146	0.00489366149654425	0.0357030071132028
HS_H3K4me1_10527	32.5399054171839	-0.271899760240466	0.500872416362232	-0.542852333964081	0.587231477025899	0.762932047353134
HS_H3K4me1_10528	28.9187824253339	0.99242998100254	0.608708951546288	1.63038506084311	0.103020140037745	0.273803223969648
HS_H3K4me1_10529	59.7911309380831	1.9459699965842	0.723857177945245	2.68833418507787	0.00718094900910711	0.0469285248405204
HS_H3K4me1_10530	31.6667273532868	0.604384548364312	0.66473480693833	0.909211526244606	0.363238481156334	0.583272376571059
HS_H3K4me1_10531	52.1184493905699	1.19011428195628	0.506227147815779	2.35094914820604	0.0187255927696202	0.0903888003764267
HS_H3K4me1_10532	48.5881749460087	4.26463781780726	1.14651101965069	3.71966579013481	0.000199486568322444	0.00401675212235877
HS_H3K4me1_10533	20.4142309913869	-0.981134132561229	0.587021234898176	-1.67137758267197	0.0946471209392292	0.259837205478627
HS_H3K4me1_10534	36.9418778609439	1.44331204574841	0.583767987940553	2.47240697599777	0.0134206636380602	0.0721184594274371
HS_H3K4me1_10535:10536:10537	48.0037589629385	0.468318067911698	0.458916368572021	1.02048673785363	0.307497675853805	0.531407178321589
HS_H3K4me1_10538	47.5054205056339	-0.194766464550751	0.414824030833598	-0.469515867148207	0.638700945937668	0.798193885836582
HS_H3K4me1_10539:10540	28.5864492987274	-0.313856408892019	0.479403906538588	-0.654680541003801	0.512673456298591	0.708737208644241
HS_H3K4me1_10541:10542	32.4800873593016	-0.955654459291576	0.471641190888909	-2.02623196988041	0.0427410189478185	0.155704059231556
HS_H3K4me1_10543	36.1651863824888	1.31503956073942	0.583332364341966	2.25435727747227	0.0241737006798317	0.107487271006593
HS_H3K4me1_10544	29.733832574666	-0.1184797723111	0.492360576221359	-0.24063618825938	0.80983710000812	0.901432726711141
HS_H3K4me1_10545	28.041594525245	1.62493932586675	0.511401091125672	3.17742639596254	0.00148588400589257	0.0157843222893272
HS_H3K4me1_10547	20.2620810820109	-0.637339192261748	0.509610893470054	-1.25063887061354	0.211066262244857	0.424459100407569
HS_H3K4me1_10549	12.6795690047035	0.33023188716456	0.724667098878622	0.455701504422615	0.64860464002414	0.804890082503419
HS_H3K4me1_10550	20.7438962233093	-0.904827025305305	0.541306192302219	-1.67156230276436	0.0946106635401505	0.259796351125873
HS_H3K4me1_10552	37.5645492088859	0.141948391885597	0.514213900885566	0.276049308743186	0.782510194111892	0.885004954426458
HS_H3K4me1_10553	30.1818756858117	0.535591578849576	0.470055486162766	1.13942203551714	0.254527169463383	0.475193681294457
HS_H3K4me1_1055:1056:1057:1058	34.8559389816334	-0.336432151079229	0.427054107635676	-0.787797482950902	0.430815173602829	0.642799317966977
HS_H3K4me1_10567:10568	19.5672810450198	-0.359420643678746	0.509220152999765	-0.705825646454554	0.480296570974988	0.683963220520352
HS_H3K4me1_10569	45.244946965077	-0.50954577597879	0.471452586427932	-1.08079961940495	0.279786257806544	0.503912397015721
HS_H3K4me1_10570	10.5420013468792	-1.77228042431011	0.653099072638469	-2.71364713036604	0.00665470097140675	0.0446029804601774
HS_H3K4me1_10574:10575	19.5965309340801	-1.32584425538979	0.4980279173717	-2.66218862265157	0.0077634360708096	0.0496044222492005
HS_H3K4me1_10576	18.962557265304	0.444568568695799	0.558334136039785	0.796241067847086	0.425891931669437	0.639019944922008
HS_H3K4me1_10577:10578	33.2063177339138	-0.0340281873106251	0.429767814065697	-0.0791780728964114	0.936890985121657	0.968542979338903
HS_H3K4me1_10579:10580	68.3473260481652	-0.672775570318119	0.577195977211863	-1.16559296474648	0.243779053615129	0.463499697549309
HS_H3K4me1_10581	5.27191805793958	-2.59134256979918	1.26535470244315	-2.04791791961243	0.0405680426999718	0.150440345596046
HS_H3K4me1_10582	23.2877150379989	-1.15915124655097	0.476052876668671	-2.43492121014474	0.0148950326282032	0.077573999946451
HS_H3K4me1_10583	33.206904245067	-1.27023521835473	0.532673960153303	-2.38463922281682	0.01709587786488	0.0849644044065669
HS_H3K4me1_10584:10585	40.1683807732676	-0.540157687301897	0.467079784586296	-1.15645700183819	0.247494277511533	0.467389993023269
HS_H3K4me1_10586	103.007288238696	-0.86569729639965	0.672414770398682	-1.28744539012189	0.197939092253832	0.408113803052806
HS_H3K4me1_10588	27.1822240789199	0.809149200316592	0.499897296183453	1.61863087977105	0.105526706875288	0.27816267020257
HS_H3K4me1_10589	51.2352708381588	1.75188446383277	0.638108201996009	2.74543479985504	0.00604307741093997	0.0415251289408343
HS_H3K4me1_10590	35.3756110856698	-0.239243546296071	0.45901528455583	-0.521210413565154	0.602220200614446	0.773174845508324
HS_H3K4me1_10593	18.370265427004	1.18133132375053	0.566807130140338	2.08418571491512	0.037143277633021	0.142049295213342
HS_H3K4me1_10594	64.4640716601088	2.98422784832279	0.725234963887818	4.11484277085185	3.87443418747101e-05	0.00142029232898216
HS_H3K4me1_10595:10596	59.5435491799222	-1.54465633687718	0.477447282065181	-3.23523956445164	0.00121540707459279	0.0137868267406234
HS_H3K4me1_10600	29.1214847344841	-0.557312843772488	0.500143096741211	-1.11430678020706	0.265147599246704	0.487426296569399
HS_H3K4me1_10601	22.7999414364378	-0.824946983701663	0.519079352097016	-1.58925023769291	0.112003908530958	0.289066351435273
HS_H3K4me1_10602	14.284929068159	-1.20685703652896	0.605016491891913	-1.9947506434991	0.0460700828975418	0.163540645097082
HS_H3K4me1_10603	19.5239812713257	-1.25477719468008	0.587322000939236	-2.13643826158982	0.0326437081826252	0.130412372338086
HS_H3K4me1_10604	24.4112973051677	0.203780556654834	0.526046654044755	0.387381147827806	0.698474058283669	0.836040103205697
HS_H3K4me1_10605	11.4118509799481	0.861154136823781	0.787968054019669	1.09287950498852	0.27444670794891	0.497945123244606
HS_H3K4me1_10606	32.8186999628818	2.19750994523545	0.651978661882221	3.3705243341728	0.000750252794579689	0.00978742567663493
HS_H3K4me1_10607:10608	26.9307226471493	-0.456786172188999	0.534875080491774	-0.854005334795223	0.393102033497702	0.610793158958105
HS_H3K4me1_10609:10610:10611	38.8082508052414	-0.735135010664908	0.46313570543309	-1.5872993639682	0.112444859233021	0.289521208108208
HS_H3K4me1_10612	30.333410289456	1.2644376977735	0.581996127665197	2.17258781917685	0.029811353480553	0.123379930938726
HS_H3K4me1_10619	60.2585654427921	-0.13171737005145	0.523659404488307	-0.251532520799769	0.801402422239843	0.896250901199462
HS_H3K4me1_10620	24.5861998125884	-0.499870325397541	0.899303364373259	-0.555841716155382	0.57831906485564	0.75657755974867
HS_H3K4me1_10621	20.353740895957	0.375830255072741	0.575591691091759	0.652945935268596	0.513791133770017	0.709427101854799
HS_H3K4me1_10622	19.3724255912963	1.34930421773301	0.551991995569955	2.44442714488966	0.0145082380144267	0.0762022656190674
HS_H3K4me1_10623	151.846205516238	0.549353248575386	0.651296212638924	0.843476805046224	0.398961832747599	0.616200542344002
HS_H3K4me1_10624	204.440905056631	-0.61812722590605	0.725860135386775	-0.85157896924134	0.39444781627468	0.612133800201498
HS_H3K4me1_10625:10626:10627:10628:10629:10630	162.369329873883	-0.0959130707218169	0.612847127342105	-0.156504071639837	0.875635710086657	0.93678628033349
HS_H3K4me1_10631	12.6833338952588	1.17482861323866	0.601061859136347	1.95458852592435	0.0506316567056435	0.174436560341246
HS_H3K4me1_10632:10633	22.3541501236704	-0.298131846918451	0.488830216700058	-0.609888334913187	0.541935780317217	0.729834328464334
HS_H3K4me1_10636	25.0067972477843	1.84246730498282	0.634056431724547	2.9058412040259	0.00366267275227089	0.0293232996077751
HS_H3K4me1_10637	22.9066905862164	0.978217414329966	0.539349413690284	1.81369885550983	0.0697241013888744	0.214197705019374
HS_H3K4me1_10638	21.4374972305007	-0.904181043309963	0.538337511615975	-1.67958023321801	0.0930390162598814	0.257122130242187
HS_H3K4me1_10639	25.5659339965518	0.890182688994304	0.534193363677351	1.66640536839759	0.095632702275005	0.261558970606095
HS_H3K4me1_10640	17.2614528315445	1.22420221559418	0.643476220892303	1.9024824474424	0.0571081114206182	0.188833933712938
HS_H3K4me1_10641	19.7811646738805	-0.46478644975684	0.488825773746286	-0.950822306677464	0.341694586906492	0.563986343193708
HS_H3K4me1_10642	15.5855305754957	0.17842841280221	0.584066044734298	0.305493555755976	0.759990277307517	0.873135949145368
HS_H3K4me1_10643	17.8247356904836	-0.408945132540462	0.547010485204393	-0.747600171480548	0.454701361268983	0.662639603063699
HS_H3K4me1_10644	20.7335442894363	-1.35134171669307	0.5594615154082	-2.41543283939216	0.0157165205934062	0.0803910631668888
HS_H3K4me1_10645	27.6802571232095	0.655745573810785	0.491624943507331	1.33383300109346	0.182258592950522	0.388152750881201
HS_H3K4me1_10646	21.0603780041686	0.143729702220038	0.57440563985953	0.2502233478334	0.802414630485396	0.896985059246591
HS_H3K4me1_10647	25.7300018163453	1.43063080788072	0.528658642073792	2.70615231459894	0.00680678178849756	0.0452441842248699
HS_H3K4me1_10649	35.3403675702138	2.05099217258325	0.669369912107354	3.06406388378913	0.00218352277555363	0.0205565267712598
HS_H3K4me1_10651:10652:10653	125.308712268264	0.0194602930656493	0.666644254565599	0.0291914209600893	0.976711923401618	0.988964561084485
HS_H3K4me1_10665	14.36499820571	-1.57045051885367	0.562056186369508	-2.79411659712829	0.00520417109681168	0.0372774682788277
HS_H3K4me1_10666	26.1687537924454	-0.886880820227484	0.497932101045642	-1.78112802602014	0.0748915382268231	0.223680766907895
HS_H3K4me1_10667	23.5950798803598	0.139026051458113	0.47823147622795	0.290708701473773	0.771274116078937	0.879618340909702
HS_H3K4me1_10668	16.2640038331248	0.225860835026353	0.659737803353397	0.34234939074026	0.732087970162175	0.856238578986904
HS_H3K4me1_10669	17.0036030202847	-0.00510366873386522	0.539879560277189	-0.00945334683766292	0.992457432851697	0.996229107269442
HS_H3K4me1_10670	19.8443939775986	0.00128143815927157	0.555521159351563	0.00230673150374207	0.99815949617947	0.999030671501351
HS_H3K4me1_10682	18.3090592658724	-0.302465104560107	0.567574462475654	-0.53290823417391	0.594097104991653	0.767488818782397
HS_H3K4me1_10683	22.1444576405223	0.302751806240948	0.547898947058074	0.55256869513359	0.580558783048957	0.758487061134006
HS_H3K4me1_10688	23.8310870119127	-1.20317238600781	0.558220202034823	-2.15537234521791	0.0311327086516695	0.126687713712319
HS_H3K4me1_10689	22.0724461763317	-1.76078860048917	0.550566166065181	-3.19814167491126	0.00138316309090736	0.0149637617049556
HS_H3K4me1_10690	26.838099940109	0.267108330654681	0.474818347889606	0.562548460567878	0.573742395884582	0.753249979703021
HS_H3K4me1_10691	18.1977593758208	-0.00379290384896738	0.629689951749472	-0.00602344667948016	0.995194013953366	0.997679720423985
HS_H3K4me1_10692	20.2607435309352	-0.169270825078262	0.530907748524047	-0.318832839695492	0.749853274370222	0.867322944742248
HS_H3K4me1_10693	19.2409359959391	-0.998163186774597	0.49184248392242	-2.02943669854278	0.0424138303878627	0.154829447233668
HS_H3K4me1_10694	17.5930490878972	1.52164802382106	0.621113284557821	2.449871966439	0.0142907019615642	0.0755043187008315
HS_H3K4me1_10695	22.6364238793269	-0.386731005094549	0.510272756936614	-0.757890755164474	0.448516385175884	0.65752392194446
HS_H3K4me1_10696	19.7850403385185	-1.05164129261108	0.56714055881336	-1.85428687169094	0.0636981293267734	0.202497058208118
HS_H3K4me1_10697:10698	19.8539461918747	-0.0317807660620442	0.548651656135703	-0.0579252166773441	0.953808196838017	0.977389555490931
HS_H3K4me1_10709	8.49727722427722	-2.3683447854814	0.828944399472577	-2.85706108514429	0.00427583541037993	0.0326532277613327
HS_H3K4me1_10710	37.368668580403	-0.49101489448311	0.501718773877474	-0.978665579301248	0.327745244731846	0.550978079136636
HS_H3K4me1_10711	24.538526157869	-1.33401248976368	0.519486210733887	-2.56794590924579	0.0102303118120902	0.0599531482290859
HS_H3K4me1_10712	29.3684516901421	-1.21708192062295	0.48347032708772	-2.517387008949	0.011822888433665	0.0660516850501293
HS_H3K4me1_10713	26.0907705095043	-0.833725827608458	0.478064844396811	-1.74395971044555	0.081166115489759	0.235397033330378
HS_H3K4me1_10714	18.5867236180433	-1.4945370129932	0.533832333816428	-2.79963748600349	0.00511600249830725	0.0368095210599788
HS_H3K4me1_10715:10716	27.9000499834693	-0.616362407277818	0.529994879058083	-1.16295917495133	0.244846066622048	0.464683136842107
HS_H3K4me1_10721	24.1222036001278	1.63588327184673	0.571133629770095	2.86427411480784	0.00417966141470606	0.0321272282760777
HS_H3K4me1_10734:10735:10736	32.379205262842	-0.222346702115852	0.428844058336274	-0.518479148291011	0.604124004813801	0.774467786615324
HS_H3K4me1_10737	43.191749707605	-1.14541195282604	0.516013877723968	-2.21973090700239	0.0264370395148536	0.114047523491646
HS_H3K4me1_10738	33.9080904567792	-0.594320141781836	0.466054731486045	-1.2752153376639	0.202233034010463	0.413322237549009
HS_H3K4me1_10739	25.6621399891624	2.94431015218259	0.786906944191763	3.74162431011041	0.000182834700275563	0.00375684748467244
HS_H3K4me1_10740	30.0458811987259	0.518824495543221	0.482451393442566	1.07539226250568	0.282199144505811	0.506346739221643
HS_H3K4me1_10741:10742	22.5360990572436	-1.35660239772393	0.524180497020439	-2.58804439584298	0.00965225395192013	0.0575064075310752
HS_H3K4me1_10743:10744:10745:10746	37.4416302066529	-1.0263296533451	0.484710192310944	-2.11740885507665	0.0342251633199418	0.134736159404038
HS_H3K4me1_10747	30.7193098132932	-0.440853341271749	0.541547908257544	-0.814061571561074	0.415609679097708	0.630505324087317
HS_H3K4me1_10748:10749	22.8276793563852	-0.446780382842907	0.485132390193654	-0.920945275710331	0.357078998845645	0.577381272020673
HS_H3K4me1_10750	20.5678918959167	-1.38958130332396	0.590973358027513	-2.35134339720821	0.0187057617576457	0.0903655275120609
HS_H3K4me1_10751:10752:10753:10754	30.1285387239817	-0.579635545099395	0.46777769493932	-1.23912608781953	0.215298807194737	0.429776680608725
HS_H3K4me1_10755:10756:10757	23.5967962179416	-1.38926536980817	0.546497295898641	-2.54212670443997	0.0110180224345277	0.0630851203681162
HS_H3K4me1_10758:10759	30.2115137020852	0.215248784692759	0.450154261978642	0.478166714998183	0.632531550936603	0.794366722242838
HS_H3K4me1_10760	31.7428390658094	-1.04905477601689	0.513285328929827	-2.04380432654117	0.0409728815869722	0.151382162377641
HS_H3K4me1_10761:10762:10763:10764:10765:10766:10767	58.1831169290628	-0.763443680351727	0.41641881552928	-1.83335539096947	0.0667497369787054	0.208032504972329
HS_H3K4me1_10768:10769:10770:10771:10772:10773:10774:10775:10776:10777	82.8441720678648	-0.403971435458407	0.478686675875286	-0.843916189477675	0.39871624078179	0.616018766312123
HS_H3K4me1_10778	30.7425994861478	0.473286333403931	0.632156989974945	0.748684806004738	0.454047203604753	0.662167065779062
HS_H3K4me1_10779:10780:10781:10782	50.9813367393719	-0.635567383295774	0.433232474394927	-1.46703541599331	0.14236642131698	0.334547724306857
HS_H3K4me1_10783:10784	17.660281243198	-1.24354988114535	0.572404261220041	-2.17250283653515	0.0298177559199147	0.123379930938726
HS_H3K4me1_10785	25.5558151412839	-1.44915782090919	0.468181106246612	-3.09529325633627	0.00196618391750901	0.0192087793515018
HS_H3K4me1_10786:10787:10788:10789	36.0670106961657	-0.642211483719328	0.451066565659719	-1.42376210655304	0.154515348421026	0.351771471041326
HS_H3K4me1_10790:10791	20.2272559870003	-0.413481064117112	0.480744659523686	-0.860084570729881	0.389742425726271	0.607463259710944
HS_H3K4me1_10792:10793	17.668216192231	-0.569623369011176	0.524707366902913	-1.08560200397677	0.277655112804276	0.501612185037702
HS_H3K4me1_10794:10795	34.2200717345484	-1.78789500378935	0.455031490461968	-3.9291676318362	8.52404044906243e-05	0.00233799478467336
HS_H3K4me1_10796	30.4978235629035	-0.98947375970426	0.485189905008264	-2.0393535592778	0.0414147538095911	0.152523337091692
HS_H3K4me1_10797	24.0180089484387	-1.03949616358878	0.528980625687236	-1.96509307356635	0.0494034661402084	0.171456156735624
HS_H3K4me1_10798:10799	23.0983414872962	0.494401252910211	0.544825319162571	0.90744911354365	0.364169347441291	0.583605743944807
HS_H3K4me1_10800:10801	22.0148387949885	-2.00643388999827	0.509916343054839	-3.9348295408184	8.32557637484718e-05	0.00229401064369645
HS_H3K4me1_10802	22.290985663161	-1.73810353429682	0.522579331810407	-3.32600894925443	0.0008809909997653	0.0110500131543479
HS_H3K4me1_10803:10804	64.4896628689735	-0.386837144161802	0.562971261788744	-0.687134797845088	0.491997787666662	0.692497329413274
HS_H3K4me1_10805:10806	2.65012453186796	-0.898900767809267	1.83219034612562	-0.490615382681224	0.623698504499011	0.78719541430626
HS_H3K4me1_10807	21.5858997794374	0.339930736792625	0.554110023535887	0.613471553218725	0.539564586615008	0.72790288358426
HS_H3K4me1_10808:10809:10810	30.3793993481987	-0.670697286006306	0.439163436637024	-1.52721567884225	0.12670738880832	0.311268727663161
HS_H3K4me1_10811	21.823210965591	-0.0377485497377945	0.605551902985247	-0.0623374306177585	0.95029412110305	0.975588102795233
HS_H3K4me1_10812:10813	26.2051378024409	-0.353301579945777	0.482172561242405	-0.732728504988818	0.463724034720901	0.67039273647189
HS_H3K4me1_10814	23.5473152825426	-0.983271124413966	0.553487209600398	-1.77650198118193	0.0756502156646661	0.225109167630853
HS_H3K4me1_10815	29.3227772676446	-1.14650147334584	0.501015854850224	-2.28835367632942	0.0221169329988315	0.101189688486364
HS_H3K4me1_10816:10817	26.3278732505101	1.00343161946687	0.540222579561296	1.85744109452391	0.0632484244606035	0.201611978801239
HS_H3K4me1_10818:10819:10820	27.406745083961	2.38014066513775	0.579151754581295	4.10970120751599	3.96171392771559e-05	0.00144247369274561
HS_H3K4me1_10821	33.6200421379325	-0.0913599739154201	0.534554760348951	-0.170908540512821	0.864295681113734	0.931174385246564
HS_H3K4me1_10822	28.940779361722	-1.16772834055047	0.433575975097959	-2.69324964393298	0.00707592649444718	0.0464945325618764
HS_H3K4me1_10823:10824:10825	55.7807287988114	-0.478145057863128	0.504920601381935	-0.946970784227215	0.343653666505422	0.565832599260466
HS_H3K4me1_10826:10827:10828:10829:10830	44.4612183571297	0.0988439256254303	0.434783897695722	0.227340354942503	0.820159095788541	0.906928243375422
HS_H3K4me1_10831	22.574330223222	0.305851226064016	0.464287951144769	0.658753313132283	0.510054191745638	0.707049539946613
HS_H3K4me1_10832	16.641574320582	-0.106876557697195	0.606455989199822	-0.17623135000812	0.860112192462369	0.929010666436974
HS_H3K4me1_10876	35.6226322980331	-0.64600312088712	0.531257977882973	-1.21598761389222	0.223989640381596	0.439738480770786
HS_H3K4me1_10877	11.9769517877639	0.760286569750741	0.646352789108563	1.1762718171284	0.239486274002967	0.459107502829123
HS_H3K4me1_10899	24.5169774012686	-0.526542862614084	0.527233447110295	-0.998690173205065	0.317944802476087	0.541760871787114
HS_H3K4me1_10900	19.7762272882395	-1.78632812366445	0.514469666176409	-3.47217385417613	0.0005162618869297	0.00757030741848322
HS_H3K4me1_10902	21.4849096292772	1.07256227347618	0.471202411887681	2.276224073598	0.0228326017662505	0.103336725377719
HS_H3K4me1_10903	42.5389425156637	0.0541947404243675	0.556184287248171	0.0974402579628892	0.92237677558789	0.961587770983011
HS_H3K4me1_10906	87.3023641075379	0.840770759467599	0.617433059319677	1.3617196986407	0.173286362134609	0.376699961448426
HS_H3K4me1_10918:10919:10920	32.8149439291635	0.622773326353867	0.62644434293795	0.99413991581939	0.320154754861772	0.543797912722612
HS_H3K4me1_10921	6.00957248233799	-1.24943458751244	1.19417287171124	-1.04627614402429	0.295433556305997	0.519809374074743
HS_H3K4me1_10923	27.1754837189792	2.55116014244432	0.575129688876949	4.43579977139756	9.17310818547887e-06	0.000582494818720358
HS_H3K4me1_10924	33.5883365167405	3.17873689396852	0.714391555669656	4.44957232310625	8.60414528087449e-06	0.00055960603119474
HS_H3K4me1_10939	20.7521467576028	0.532503741938074	0.475766513579887	1.11925435426564	0.263031642973224	0.484683451379691
HS_H3K4me1_10941	7.41413973811713	-1.33441907132878	0.902036788858049	-1.47933996463504	0.139049476754326	0.330072892971679
HS_H3K4me1_10942	25.9892390321651	4.01462762271323	0.864476439258626	4.6439988881087	3.41729400200357e-06	0.000342896975651042
HS_H3K4me1_10946	19.4853109677731	0.608320442074175	0.501155832570271	1.21383490431368	0.22481077466122	0.441050352374052
HS_H3K4me1_10947:10948	11.2585834442575	0.158567504223558	0.641862140263907	0.247042930680352	0.804874999639606	0.898122723557834
HS_H3K4me1_10959	59.2788830999284	-0.16227699906444	0.643817878075107	-0.252054198230123	0.800999171667573	0.895969080239688
HS_H3K4me1_10960	26.8365429809621	-1.41537513175523	0.451981463981648	-3.13148932986487	0.00173922105929624	0.0175908952330836
HS_H3K4me1_10961	30.2020393569514	0.584917456325141	0.52414615080885	1.11594343566677	0.264446347634396	0.486359931551208
HS_H3K4me1_10962	93.8914840776251	-0.168660356684269	0.631915800680789	-0.266903211634467	0.789543683796783	0.889159698521986
HS_H3K4me1_10963	22.9893813196682	-0.742905964812284	0.482702656366032	-1.5390550580458	0.123790855459194	0.306511554716051
HS_H3K4me1_10964	26.4493401919501	0.0544963437977102	0.541511212485368	0.100637516899399	0.919838213698585	0.960021836798531
HS_H3K4me1_10965	21.3412774034694	-0.484806788840512	0.635701072738131	-0.762633271566338	0.445682136262008	0.655205250318154
HS_H3K4me1_10966:10967	18.1596421363827	2.02172778436652	0.691402325551915	2.9240974605526	0.00345456566803665	0.028039383356137
HS_H3K4me1_10970	34.0200427710831	0.575432622196181	0.479890225933474	1.19909219046264	0.23049210040888	0.448433572632627
HS_H3K4me1_10974	27.9710394660841	3.1393534869671	1.08396372253112	2.89617947696305	0.00377736296482977	0.0300147820019844
HS_H3K4me1_10975	20.322921913544	-0.195085204529411	0.685815862285025	-0.284457119261459	0.77606009111825	0.882101246722504
HS_H3K4me1_10976	22.0737210039797	-1.00028757054624	0.527048811096988	-1.89790309642149	0.0577088484068553	0.189994891617331
HS_H3K4me1_10978	16.152386314311	-0.0296472684760091	0.681692648902077	-0.0434906677133141	0.965310403574944	0.983267091932877
HS_H3K4me1_10979	17.4890253989191	0.119250937736165	0.501638157258014	0.237723020090812	0.81209592797295	0.90248703910681
HS_H3K4me1_10984:10985	7.4978226172238	-0.554351887980292	0.89814337288544	-0.617219816697351	0.537089746514726	0.72597347502839
HS_H3K4me1_10986	18.1703836098475	0.355958905245479	0.625425796676988	0.569146503289055	0.569256721828314	0.750511353064133
HS_H3K4me1_10987	14.835816342029	-0.63227898232686	0.627370231411107	-1.0078243287137	0.313538804213291	0.53756524868749
HS_H3K4me1_10988	20.9462859299084	-0.118703729428999	0.509976223527896	-0.232763262192567	0.815945241932477	0.904594112706837
HS_H3K4me1_10989	21.7729135090034	-0.907059292346669	0.565186653156213	-1.60488448777286	0.108519227950357	0.283191988328484
HS_H3K4me1_10990	22.657606684979	-0.856224528775969	0.584398141829298	-1.46513903363175	0.142882988975485	0.335371163792167
HS_H3K4me1_10991	23.5692799834226	-0.356076684610925	0.618214086674761	-0.57597633616889	0.564631176578024	0.747139304542707
HS_H3K4me1_10992	23.8907570688284	-1.08464731868617	0.56912806640851	-1.90580535859152	0.0566754634555877	0.187679603865074
HS_H3K4me1_10993	28.2030501136527	0.333115042387156	0.483317679362228	0.689225858294125	0.490681146663666	0.691619143112803
HS_H3K4me1_10994	21.8446087021731	-0.17121392870917	0.583592038696413	-0.293379479767434	0.769232108511257	0.878718888156425
HS_H3K4me1_10995:10996	17.1427935956951	-0.290328304532482	0.5471031939004	-0.530664612762863	0.595651212387115	0.768687235234258
HS_H3K4me1_11016	63.5691000852111	-0.0320154714258202	0.695700798092318	-0.0460190235710665	0.963295087354475	0.982511214843525
HS_H3K4me1_11020	27.8389154993719	1.4923760781737	0.563578973387648	2.64803363617896	0.00809614693547377	0.0510663725772863
HS_H3K4me1_11023	65.5836192429886	1.27600930762994	0.700057725250331	1.82272012950598	0.0683457899533177	0.211202786302553
HS_H3K4me1_11024:11025	17.2111111629181	-0.68720483289593	0.557425376559064	-1.23281942623062	0.217643141922636	0.432591791332198
HS_H3K4me1_11026	16.3974646479868	0.0871411208481195	0.593892560367147	0.146728763186137	0.883346114575501	0.940974420437478
HS_H3K4me1_11027:11028:11029:11030:11031:11032	48.6003837773644	-0.381835330968113	0.41646245739764	-0.916854146599666	0.359219074535239	0.579312206927266
HS_H3K4me1_11033:11034	23.1365189391511	-0.376010388326432	0.480075027267623	-0.783232551100436	0.433490563107793	0.644996121293404
HS_H3K4me1_11035:11036:11037:11038	34.1649365236444	0.0165115057401282	0.517404766486951	0.0319121639567359	0.974542098146456	0.988067335088531
HS_H3K4me1_11039:11040	34.7121454291241	0.58986331123635	0.501512069590494	1.17616972153432	0.239527061295269	0.459149143525645
HS_H3K4me1_11041	28.1080307585155	-1.17924089314238	0.484946306601252	-2.4316937299865	0.0150284090188599	0.0780828793942147
HS_H3K4me1_11042	32.9212808114436	-0.58224997213443	0.435260085140484	-1.33770587290701	0.180992335772084	0.38688597817001
HS_H3K4me1_11043	29.6055197688243	-0.240953389731808	0.593123249785618	-0.406245059216444	0.684562549300401	0.827129187929827
HS_H3K4me1_11044	26.2097736350254	-0.568614893205613	0.493107002842032	-1.15312678572478	0.248858348828638	0.468789639900755
HS_H3K4me1_11045	21.9698335474923	-1.40719774303848	0.570776796610208	-2.46540810943209	0.013685727375514	0.0731034526935514
HS_H3K4me1_11046:11047:11048	94.6454864241402	-0.340481408142949	0.492124729868645	-0.691859984833171	0.489025262050237	0.690472933905594
HS_H3K4me1_11077	15.7698292468265	1.02971730404144	0.573976361488988	1.79400646634677	0.0728121367318114	0.219879653536127
HS_H3K4me1_11078	19.2053168314932	-0.489883155409222	0.667121523302237	-0.734323715092133	0.46275146763691	0.669549437853405
HS_H3K4me1_11079	20.9384021406044	-0.661749752363605	0.51371910223835	-1.28815484859384	0.197692065646969	0.407744118269125
HS_H3K4me1_11081	23.4855329273048	1.22208819544754	0.606357970223269	2.01545663693932	0.0438568252134187	0.158297371820976
HS_H3K4me1_11083:11084	39.1740117148566	-0.264989096213594	0.553995218650129	-0.478323796474759	0.632419761841788	0.794342706132266
HS_H3K4me1_11087	86.6394511755173	-0.450080371942459	0.644914534634199	-0.697891499991931	0.48524505053661	0.687614121376381
HS_H3K4me1_11089	130.717499119639	-0.858264930959417	0.612684586562335	-1.40082670558923	0.161265900637139	0.360929871667618
HS_H3K4me1_11090	15.7718093428698	-2.07054272625305	0.509354091378105	-4.06503601581172	4.80250452700234e-05	0.0016312258676907
HS_H3K4me1_11097	31.3677273246892	3.23695198889991	0.705007570558843	4.591371956948	4.40341760266428e-06	0.000382807965695267
HS_H3K4me1_11098	173.312982375385	-1.04476628229646	0.713761386127212	-1.46374727269184	0.143263013942368	0.335968439162539
HS_H3K4me1_11104	17.5951423744952	0.617148162283426	0.551923655633049	1.11817668256231	0.263491540923056	0.485227899263332
HS_H3K4me1_11110	40.9144422185009	-0.374246580945955	0.606007298891118	-0.617561177284097	0.536864642521129	0.725846301436887
HS_H3K4me1_11111	20.3374332835736	-0.677206977030523	0.543047073393868	-1.24705022862604	0.212379080869375	0.426529315778192
HS_H3K4me1_11112	35.5812535734195	-0.159724049956788	0.879000810509888	-0.181710924548677	0.855809592158633	0.926524303109342
HS_H3K4me1_11116	91.5811964083995	-1.14803703658383	0.518273668690391	-2.21511742914659	0.0267520054270226	0.114940552130876
HS_H3K4me1_11117	28.7011519601157	1.38564446974716	0.646601333781916	2.14296568434624	0.0321158539345338	0.129052894118379
HS_H3K4me1_11124	280.069606155841	0.273631676280131	0.746582732891362	0.36651219513263	0.713982914358258	0.845267306775523
HS_H3K4me1_11125	114.908158659253	0.637001821919254	0.730558086798666	0.871938636270006	0.383241854675129	0.601725697440618
HS_H3K4me1_11126	55.1882771684387	0.267457871604019	0.613007485514691	0.436304413769854	0.662615879925471	0.813454650029286
HS_H3K4me1_11127:11128:11129	81.95363204496	-0.893579055056464	0.607246831714504	-1.47152526516034	0.14114912000505	0.333152318726023
HS_H3K4me1_11130	20.5067601834297	-1.42799501084465	0.605141191437789	-2.35977162197767	0.0182861885745833	0.0889953606342892
HS_H3K4me1_11133	23.7076972032436	0.570267334879197	0.466137745239663	1.22338802361091	0.221183174667939	0.436386466684689
HS_H3K4me1_11134	12.8349052195477	-1.16740900423466	0.680602967631842	-1.7152569996817	0.0862981185626336	0.245012977017107
HS_H3K4me1_11136	71.1811927268516	2.0598572348931	0.729632229973176	2.82314452442545	0.00475551291350274	0.0350220984657409
HS_H3K4me1_11137	127.555232357961	-0.817535929726909	0.720415033906899	-1.13481242235231	0.25645392024613	0.477273825917101
HS_H3K4me1_11138	22.6893408668006	0.94256481572316	0.565624490967764	1.66641443355903	0.0956308979504371	0.261558970606095
HS_H3K4me1_11139:11140	54.7805384928567	-0.479306365262709	0.652841371425323	-0.734185035204276	0.462835972764617	0.669591246913223
HS_H3K4me1_11143:11144	55.4118610176955	0.270123276712961	0.552251849655906	0.489130596631353	0.624749241151791	0.788120022284832
HS_H3K4me1_11145	15.9338964379566	-0.532458153706437	0.555221034581417	-0.959002128058528	0.337557673132999	0.560902944099099
HS_H3K4me1_11146	17.7803211715358	1.951143700075	0.684726327744395	2.84952340959694	0.0043784783499352	0.0331476000072743
HS_H3K4me1_11153	59.5918095277382	-1.06433212047353	0.546457940931684	-1.94769265985758	0.0514517489217647	0.176328592220569
HS_H3K4me1_11154	27.8433007852702	1.00204373844822	0.490763554554188	2.04180552763027	0.0411708257379408	0.15190375753349
HS_H3K4me1_11155	24.1429417371096	-0.0975540276970488	0.551469506276406	-0.17689831729001	0.859588260385706	0.928653020798016
HS_H3K4me1_11156	30.4205740369169	-0.323968174921993	0.486999760721534	-0.665232718886771	0.505901656336506	0.703616730458893
HS_H3K4me1_11158	21.9103427487092	-0.689578239552305	0.477717185312166	-1.44348635710415	0.148883512949768	0.344320825780881
HS_H3K4me1_11159	22.2566377458702	-0.810770619494377	0.553564134341854	-1.46463719232519	0.143019929131767	0.335627161698618
HS_H3K4me1_11160	22.5084493995848	1.04603154144443	0.555777785455725	1.88210390702592	0.059821909000268	0.19439633588877
HS_H3K4me1_11165	23.8276459804105	2.33066152102022	0.623087519249281	3.74050426146922	0.000183651432268814	0.00376241735706836
HS_H3K4me1_11166	26.4157260723224	1.5615387579323	0.601217845938651	2.59729275915679	0.0093961801379695	0.056547180683196
HS_H3K4me1_11167:11168	19.3819810850551	0.910529337612211	0.55443458780063	1.64226647768164	0.100534791087263	0.269607888525999
HS_H3K4me1_11169	21.1518233961063	0.555735600270365	0.46899157358131	1.184958603897	0.236033814567258	0.455262337306672
HS_H3K4me1_1116:1117:1118:1119	42.5539248355798	-0.245807634071188	0.465559707717291	-0.527983049212785	0.597511101020246	0.769726240225183
HS_H3K4me1_11170	22.7755816520821	-0.354463814378956	0.563554547747116	-0.628978713411102	0.529362992166906	0.720558420606118
HS_H3K4me1_11171	19.8115807975203	-1.13027416954232	0.655853570601726	-1.72336359853211	0.0848227933421822	0.242255990188144
HS_H3K4me1_11172	23.7966636111321	-1.19480268859182	0.455160234338338	-2.62501554057922	0.00866450125178734	0.0534747614417075
HS_H3K4me1_11173	13.357089905507	1.26373177777793	0.647896724526205	1.95051422539923	0.0511148595417326	0.175549154268104
HS_H3K4me1_11174	15.0009288744976	-0.254898846184731	0.617727526665469	-0.412639610801692	0.679870675520241	0.823946736846583
HS_H3K4me1_11175	173.467575079971	0.0949898081831536	0.70705057519548	0.134346553861287	0.893128542223867	0.946502444720787
HS_H3K4me1_11176	29.2733509765416	0.928027182815869	0.498962438135178	1.85991391713628	0.0628977060078615	0.200915579795904
HS_H3K4me1_11177	28.9106441196813	1.80300572860599	0.523678222731101	3.4429648787053	0.000575374030854946	0.00818921832804303
HS_H3K4me1_11178	104.697860342544	-0.751212058248948	0.522222592497888	-1.43849015542541	0.150295028730965	0.346321393349832
HS_H3K4me1_11179	5.94283526870491	-0.417907738922335	1.12645025321809	-0.370995290496354	0.710641039448782	0.843087831848577
HS_H3K4me1_11180	25.3232573235355	1.18675703672471	0.520912236849582	2.27822837087124	0.0227129747737917	0.102950095709101
HS_H3K4me1_11181	20.2290371831137	-0.0784438946213993	0.560088591679802	-0.140056226437558	0.888615565858983	0.943979898194497
HS_H3K4me1_11192	17.9294373575698	1.55267926496328	0.583358358178881	2.661621699928	0.00777652232249494	0.0496616840547131
HS_H3K4me1_11193	23.0579503114163	0.247623785016769	0.477961132617364	0.518083517922798	0.604399999395558	0.77458149036474
HS_H3K4me1_11194	32.6813755506351	-0.521357207738158	0.491625785412417	-1.06047571793005	0.288928231128185	0.513048935409892
HS_H3K4me1_11195:11196:11197	9.41254050158877	-0.198701321215064	0.871148025476771	-0.228091340856012	0.81957523167936	0.906673674711047
HS_H3K4me1_11198:11199	17.3573067606712	-0.995311189492108	0.522264135205005	-1.90576208933324	0.0566810795993141	0.187679603865074
HS_H3K4me1_11200	28.7781859277807	-1.23377511470918	0.462251627189215	-2.66905521179303	0.00760649454085198	0.048821855419189
HS_H3K4me1_11201:11202	13.4615979938141	0.07243287383844	0.626597694844702	0.115597095926745	0.907971864592136	0.953921055889879
HS_H3K4me1_11203:11204	22.6015451756267	-1.05985849582	0.476050085384907	-2.22635921798662	0.0259901298484026	0.112895798522589
HS_H3K4me1_11205	16.5364294382359	-0.391772799481374	0.561384004398343	-0.697869544575379	0.485258782193821	0.687614121376381
HS_H3K4me1_11206	30.0394691278538	0.355209255187262	0.484318960391609	0.733420089314795	0.463302250117312	0.669984074180334
HS_H3K4me1_11207	20.120568413669	0.494474237620258	0.522445574966847	0.946460763212772	0.343913625835963	0.566054854809223
HS_H3K4me1_1120:1121:1122:1123:1124:1125:1126:1127	49.4993681463812	-0.111290674926316	0.479968857066844	-0.231870616786324	0.816638507025947	0.905009355386359
HS_H3K4me1_11220	24.5346894626139	-0.858987260385058	0.53497845233624	-1.6056483333747	0.108351199344456	0.283036509666252
HS_H3K4me1_11221	32.5376886265024	-0.310568037256012	0.456778529684658	-0.679909446423448	0.496561799912618	0.695507711505583
HS_H3K4me1_11222	22.0135440947849	-1.70584420468492	0.533731032506658	-3.19607461584809	0.00139311079893896	0.0150241353605231
HS_H3K4me1_11223:11224:11225	24.9230064929268	-0.0234514212252442	0.502898117109008	-0.0466325492727206	0.962806089672454	0.982137252265843
HS_H3K4me1_11228	34.3980469778058	0.444042820192619	0.528507221055223	0.840183071304189	0.400805748599356	0.617938798832887
HS_H3K4me1_11229	15.988004628067	0.5338001251799	0.520578992766342	1.02539697643829	0.305175914261371	0.52906532051273
HS_H3K4me1_11232	24.0435911896947	-0.0928590680089795	0.627785833494146	-0.147915201418519	0.882409691177409	0.940429610183581
HS_H3K4me1_11233	34.3654678303457	-0.229292804839725	0.443055955698381	-0.517525612489048	0.604789294363431	0.774753456768202
HS_H3K4me1_11234	33.7478493014469	0.909863544639033	0.497738457190161	1.82799526838936	0.0675502617719103	0.209659157622264
HS_H3K4me1_11235:11236	25.3124151408179	-0.483144764234382	0.479613844576717	-1.00736200528319	0.313760842840816	0.537754509806599
HS_H3K4me1_11237	28.3315098768565	0.646066231183838	0.528391628412651	1.22270338219532	0.221441749071768	0.436717730009526
HS_H3K4me1_11238	21.2858454026288	-0.518035839837875	0.4802624333961	-1.07865159507619	0.280743071569613	0.504955907800391
HS_H3K4me1_11242	20.4418207399684	-0.412630228735475	0.486967960870469	-0.847345743235113	0.396802436953082	0.614307520459167
HS_H3K4me1_11243	17.8068037004368	-0.0938172686544587	0.547762843751115	-0.171273516859946	0.864008703239076	0.931017526404921
HS_H3K4me1_11244	16.8592891197094	-1.37439722477806	0.516530727517573	-2.66082374495582	0.0077949749687657	0.0497663274649564
HS_H3K4me1_11245	23.60452492094	-0.341483995258343	0.559800102312512	-0.61001059815403	0.54185478706031	0.729766063530361
HS_H3K4me1_11246	178.428069166333	-0.275143859744095	0.74281395922935	-0.370407497497153	0.711078888280143	0.843390552972932
HS_H3K4me1_11247	26.0102699654995	2.78632196283651	0.722421023673846	3.85692258603822	0.000114823507333124	0.00281166951393528
HS_H3K4me1_11248:11249	26.4176121536854	-0.290759095847726	0.432997586643263	-0.671502809292273	0.501900270419855	0.700410544787527
HS_H3K4me1_11250	20.2589759137383	-0.941024302102616	0.565169533713736	-1.66503012984287	0.0959067448470454	0.261921776979649
HS_H3K4me1_11251:11252	16.5165773333383	0.100851582196055	0.533025868100849	0.18920579324862	0.849931527318502	0.923648512675278
HS_H3K4me1_11253	36.255324161797	-0.789009070327853	0.449578778312213	-1.75499625069029	0.0792599490767888	0.231586762153267
HS_H3K4me1_11254	9.24677921487728	1.25818613576503	0.656917820889879	1.91528695942615	0.0554559177363809	0.185304045171826
HS_H3K4me1_11255	71.4011324391993	-1.14520418673702	0.686650281414631	-1.66781288486139	0.0953528772684172	0.261090163772373
HS_H3K4me1_11256	24.1738117713713	-0.596180174384101	0.467179515609131	-1.27612653051959	0.201910794505091	0.412944013016697
HS_H3K4me1_11257	24.3957798036395	-1.06396055401834	0.519075037075991	-2.04972398598043	0.0403913729950212	0.149900607869641
HS_H3K4me1_11258	21.2336515654267	0.684030398193584	0.551515161960393	1.24027487433375	0.214873742451352	0.429476435974229
HS_H3K4me1_11259	6.77892176847374	-0.288103616558362	0.848498338172789	-0.339545292662309	0.734198982808106	0.857509088897852
HS_H3K4me1_11260	28.1943411571954	-1.39790688178993	0.490743706363519	-2.84854775244826	0.00439192618728503	0.0332076503743165
HS_H3K4me1_11261	22.147680022981	-0.180778486778569	0.579732921432424	-0.311830638032243	0.755169238417441	0.870601062739663
HS_H3K4me1_11262	20.2919749910842	-0.589572314807659	0.571613316001552	-1.03141809034774	0.302344801081696	0.52631529517723
HS_H3K4me1_11263	23.3086574448726	0.219223193233531	0.543177155218458	0.403594280664035	0.686511092123923	0.82861019063699
HS_H3K4me1_11264:11265:11266	24.4281261369753	-0.610081211589792	0.523887248577031	-1.16452769798631	0.24421022532184	0.464139890006312
HS_H3K4me1_11267	25.924730084773	0.110769928264272	0.532608196341572	0.207976386817061	0.835247404809692	0.914749556715949
HS_H3K4me1_11268	20.9758628735305	0.0434119726272239	0.511256086292033	0.0849123830330827	0.932331047107345	0.966176553211754
HS_H3K4me1_11269	38.1709868554544	0.382841950929568	0.52062053441158	0.735356993481379	0.462122106408134	0.668920151861555
HS_H3K4me1_11270:11271	11.4534912064802	0.449719352221768	0.656668562905774	0.684849827790978	0.493438688828088	0.69341136163611
HS_H3K4me1_11272	15.3490623911337	0.813559528521276	0.716327761951963	1.13573642085902	0.25606689299497	0.476885230616724
HS_H3K4me1_11273	31.0867559063122	1.90069692629791	0.536410629510185	3.54336178616278	0.000395060330501517	0.00632149028514122
HS_H3K4me1_11274:11275	21.2501626746896	-0.554169034742104	0.503695865426077	-1.10020564547087	0.271242531399862	0.494778263988144
HS_H3K4me1_11276	31.9210508478948	2.60128111461649	1.03288333314773	2.51846557218523	0.0117867405790014	0.0659186963527777
HS_H3K4me1_11277	17.8555088530557	-0.830538790684118	0.605242005920721	-1.37224247913967	0.169987965491643	0.372183851711041
HS_H3K4me1_11278:11279:11280:11281:11282	35.5434492370009	-0.23897307371519	0.507104402883799	-0.471250244242012	0.637462042374264	0.797421526113419
HS_H3K4me1_1128	12.1451719191572	0.733666008215228	0.67446879422198	1.08776864771265	0.276697253629711	0.500546641726032
HS_H3K4me1_11283:11284	22.1241761974392	-0.0692125818884668	0.522427682627112	-0.132482608005036	0.894602578565734	0.94739750646526
HS_H3K4me1_11285	85.5662174453446	-0.567684278145229	0.550747872374726	-1.03075164992917	0.302657296992898	0.526708558041839
HS_H3K4me1_11286	15.6088309455821	0.946323174339682	0.614943796279208	1.53887750403455	0.123834204080259	0.306555849368915
HS_H3K4me1_11287	5.36884982353992	0.27762595089182	1.13398685104907	0.24482290128407	0.806593560776152	0.899335795509008
HS_H3K4me1_11288	31.9943132062095	0.326193698740922	0.474940570216078	0.686809506697896	0.4922027782196	0.69256367543584
HS_H3K4me1_11290	19.7538366470742	0.745797902656896	0.531406410497	1.40344167462975	0.160485173028633	0.360052537439494
HS_H3K4me1_11291	20.5538240939645	1.94099782732102	0.596291172542831	3.25511749409907	0.00113345463714214	0.0131356374262065
HS_H3K4me1_11292:11293	16.042731183127	0.410656848263104	0.585928610528776	0.700864987447027	0.483387276555774	0.686392129700421
HS_H3K4me1_11294:11295	26.6740674538112	-0.0860369277707754	0.537180703526588	-0.160163846552833	0.872752007962858	0.935904789409162
HS_H3K4me1_11296:11297:11298:11299	35.2909687585507	-0.0874940715793335	0.477685001280415	-0.183162693709891	0.854670365239012	0.92585983141784
HS_H3K4me1_11300:11301	22.2297573966318	0.76774531187892	0.543833348114837	1.4117290058439	0.158029769299675	0.356436536880657
HS_H3K4me1_11302	18.1242455152411	0.597029556771155	0.529627367159378	1.12726341913426	0.259631123887216	0.480863326164837
HS_H3K4me1_11303	28.7481614545836	0.277168322249206	0.520736311579482	0.532262329485931	0.594544318910039	0.76783484142176
HS_H3K4me1_11305	17.1990549935503	-0.685305244956573	0.527764284990052	-1.29850629238674	0.194113415500201	0.403082434849233
HS_H3K4me1_11306	72.1858558591118	0.586392733990856	0.659555255281722	0.889072946193696	0.373963877410082	0.592759698268255
HS_H3K4me1_11307	10.1661779390193	1.7095674216138	0.860397639054549	1.98695038667512	0.0469278951124786	0.165528207967967
HS_H3K4me1_11309:11310	2.62768371381208	-0.667292717309597	1.89952694557252	-0.351294157139989	0.72536767790222	0.851997534665453
HS_H3K4me1_11311	18.0617045881424	0.888455090398183	0.618676664230603	1.43605721981301	0.150986059922046	0.346917879500308
HS_H3K4me1_11312	38.6133597884519	0.507175716350253	0.491328453029845	1.03225390921833	0.301953186630999	0.525825196358936
HS_H3K4me1_11314	24.9123703106665	0.20675503719808	0.505222534467127	0.409235580546998	0.68236678544764	0.825881466581182
HS_H3K4me1_11315	20.6435791978866	-0.0832233723256433	0.488272565603367	-0.170444497988132	0.864660579746877	0.931185956394821
HS_H3K4me1_11316:11317:11318	38.5343494079208	-1.28669608085247	0.433324582123827	-2.96935861461185	0.00298422104800281	0.0254392960276119
HS_H3K4me1_11319	46.3691623855898	-0.107994032638533	0.505516607772398	-0.213631028097015	0.830834801009304	0.912531409190279
HS_H3K4me1_11327	25.8859920974843	-0.444426438281175	0.40629205785064	-1.09385952713984	0.274016591759271	0.497539588535531
HS_H3K4me1_11331	34.3759967363086	-1.35643362272401	0.457444868641769	-2.96523956373472	0.00302447307121703	0.0256282056653936
HS_H3K4me1_11332	22.258673822766	0.168694318697941	0.533361988426869	0.316284854110992	0.751786306213556	0.868363846047046
HS_H3K4me1_11333	32.130974624146	2.42757748019209	0.630663861428473	3.8492414559692	0.000118484169734376	0.00287634654792667
HS_H3K4me1_11338	87.3803306435637	-0.904296459040408	0.644018476444553	-1.4041467630444	0.160275150927464	0.359715394653791
HS_H3K4me1_11339	75.7367246298885	0.779591406210141	0.564473265846842	1.38109535628861	0.167249643217975	0.3688037641219
HS_H3K4me1_11341	26.3251697634429	-0.454769641991372	0.477333875890347	-0.952728613998143	0.340727591563585	0.563284785406115
HS_H3K4me1_11342:11343:11344:11345	68.535340948413	-0.495594499449699	0.626888376787973	-0.790562591045327	0.429199283923823	0.641677941271496
HS_H3K4me1_11346	37.9080184674989	1.02364137166502	0.497436224555513	2.05783439390588	0.0396060332412088	0.14793436041783
HS_H3K4me1_11347	89.5180081093197	-0.102847651513464	0.634143477550084	-0.162183567527651	0.871161299691909	0.935118120919807
HS_H3K4me1_11348	25.7422166339399	0.32341196665903	0.457731286500417	0.706554208106846	0.479843554369864	0.683601069352524
HS_H3K4me1_11349	25.2731432341326	-0.964862252858013	0.517651825729388	-1.86392127855145	0.0623327600765123	0.199720267185015
HS_H3K4me1_11350:11351	20.3778929542771	-1.07944353681852	0.473599178177649	-2.27923439599723	0.0226531354644579	0.102775585579329
HS_H3K4me1_11352	77.4711089240537	-0.872000788056412	0.665893936258762	-1.30951903985736	0.190358592552467	0.398384950538672
HS_H3K4me1_11353	25.4405215514071	-0.159571461399107	0.669509574897409	-0.238340820478271	0.811616763242852	0.902316023301943
HS_H3K4me1_11354	89.1400693740383	0.190013943432804	0.613820457449847	0.30955948295081	0.756895971603133	0.871559844152725
HS_H3K4me1_11355	138.512206818169	-0.847016153331947	0.650435139217015	-1.30223000305853	0.192837771626292	0.401128130835006
HS_H3K4me1_11356	135.254610023588	0.916953318257093	0.682513454406014	1.34349486055936	0.179111789093531	0.384435838230875
HS_H3K4me1_11357	95.2397830077888	0.278657766996726	0.728642210978644	0.382434290517508	0.702139259700913	0.838029323096466
HS_H3K4me1_11358:11359	44.5118298957252	-0.687934439108929	0.427985763287827	-1.60737692259703	0.107971709320699	0.282382135519231
HS_H3K4me1_11360	34.6515346010546	0.351098211520888	0.446539615932093	0.786264418640699	0.431712593243843	0.643508161594937
HS_H3K4me1_11361:11362	87.4855919125388	-0.520415182367635	0.72079150515153	-0.722005154955633	0.470291308183095	0.676112189341848
HS_H3K4me1_11363:11364:11365	56.1069487756802	-0.387790267917821	0.557473412666787	-0.695621098883887	0.486666149346138	0.688595429409736
HS_H3K4me1_11366	27.0021259970072	-0.233682789508761	0.519187782652604	-0.450093005491852	0.652643380004332	0.806866773307887
HS_H3K4me1_11367	21.4316060565036	-0.175230238805939	0.489829539009855	-0.357737181714583	0.720540005054816	0.849347453026636
HS_H3K4me1_11368:11369	20.2280594113762	-0.830754305798161	0.48927227216115	-1.69793865924317	0.0895193397935111	0.250474309309945
HS_H3K4me1_11370	30.9115067563106	-0.550587966080013	0.474018967264169	-1.16153150844948	0.245425817293031	0.465418106311581
HS_H3K4me1_11371:11372	24.6097234516146	-1.12506518770151	0.455300289758349	-2.47103991148048	0.0134720782127186	0.072353833077317
HS_H3K4me1_11373:11374:11375	127.246577236513	0.337538780833893	0.734784128797615	0.459371354939626	0.645967514937101	0.803148830332762
HS_H3K4me1_11376	25.418306211517	0.185770948482309	0.465099222820985	0.399422186421953	0.689582148915892	0.83074123612769
HS_H3K4me1_11377:11378	17.3576305064861	-0.373925218540109	0.577820694850205	-0.64713019431927	0.517547684919234	0.712286166889072
HS_H3K4me1_11379	23.3574859070182	-1.7200424186553	0.459350685970856	-3.74450821820354	0.000180747461031077	0.0037354082736118
HS_H3K4me1_11380:11381	20.868800551293	0.384334573728779	0.489574127180252	0.785038572079757	0.432430953678893	0.644099593424981
HS_H3K4me1_11382:11383	24.2307596167775	-1.30095615694449	0.465122234461846	-2.79701992412751	0.00515763526043292	0.037001687554489
HS_H3K4me1_11384:11385:11386:11387:11388	108.412291631389	-0.494259326871407	0.515994272148785	-0.957877545448584	0.338124510490501	0.561624404824384
HS_H3K4me1_11389:11390	26.5469441743213	1.08089266358796	0.466576162670659	2.31664784887634	0.0205229225963457	0.0962666579597191
HS_H3K4me1_11391:11392	56.2961390886414	0.126021742187172	0.545155852119503	0.231166448451785	0.81718549436252	0.905302285179787
HS_H3K4me1_11393:11394	31.513176898283	0.20187739517518	0.477614661254278	0.422678388148772	0.672529925723597	0.819500885241922
HS_H3K4me1_11395	58.2210115796161	1.43864162658887	0.588281820738786	2.44549733796324	0.0144652516457599	0.0761033890558453
HS_H3K4me1_11396	21.5253824024853	2.52025150303114	0.680621517800052	3.70286780114924	0.000213175979973461	0.00420106706196473
HS_H3K4me1_11397:11398	37.1035783024105	-0.554649494577936	0.488117194399627	-1.13630394696532	0.255829379492891	0.476533896689136
HS_H3K4me1_11399	23.8239893704047	-1.43126787985297	0.466002489532573	-3.07137389177601	0.00213076150378827	0.0202498021050628
HS_H3K4me1_11400:11401	38.2477899259882	0.154506213318636	0.471070992369057	0.327989232666633	0.742919803804637	0.863060563415111
HS_H3K4me1_11402	50.5645676912771	1.53354974317596	0.660477604657116	2.32188000374682	0.0202393978081719	0.0953705792856322
HS_H3K4me1_11403	184.623007028712	-0.407293139123487	0.674921857381104	-0.603467104627349	0.546197992709967	0.732950983363833
HS_H3K4me1_11404:11405	29.815668501545	-0.712862667508968	0.437379158594439	-1.62985056215258	0.103133084465501	0.273886677427163
HS_H3K4me1_11406	21.1383382770377	-0.941978158169451	0.514515734170501	-1.83080534881621	0.067129601707952	0.208730157305475
HS_H3K4me1_11407:11408	8.02759454154105	0.236998290917205	0.815867404090444	0.290486284571472	0.771444241979251	0.879619620631557
HS_H3K4me1_11409	21.3218609424593	0.39878501161985	0.495371701180858	0.805021786002781	0.420807108001493	0.634858935303335
HS_H3K4me1_11410	25.2758127372821	-0.0820844636952738	0.507926701578895	-0.161606907926111	0.871615417088288	0.935435735742241
HS_H3K4me1_11411	33.0153155763014	-1.02920943676645	0.424426810523276	-2.42493973341961	0.0153109282356618	0.0791511478953628
HS_H3K4me1_11412	72.761304921753	-0.837697511693401	0.65234600013228	-1.28413067838775	0.19909623541311	0.409762887036878
HS_H3K4me1_11413:11414:11415:11416:11417	22.743438923641	-0.284472623283112	0.526354446166385	-0.540458288810936	0.588881019083187	0.764085813661708
HS_H3K4me1_11418:11419:11420	50.3842558305324	-0.38337802061742	0.443788133965528	-0.863876231190984	0.387655885235098	0.605809800663961
HS_H3K4me1_11429:11430:11431	43.5736150905583	0.248586133297239	0.463171329921364	0.536704491919746	0.591471752752432	0.765525888137474
HS_H3K4me1_11432	33.7396002397863	-0.272725080351191	0.439632902739754	-0.620347291232281	0.535029166150058	0.72446288328511
HS_H3K4me1_11433	22.4648943731913	0.0958064692854981	0.476685452142497	0.200984672082794	0.840710559422732	0.918060658051886
HS_H3K4me1_11434	69.3219551009368	-0.152959751010394	0.659413168088614	-0.231963446307518	0.816566405111415	0.905009355386359
HS_H3K4me1_11435:11436	53.5757395854164	0.695751651795727	0.634032653036811	1.09734356497777	0.272491233518833	0.496116571074358
HS_H3K4me1_11437	47.9025998817537	0.0556393849716312	0.622255680392476	0.0894156320703054	0.928751600637038	0.964759051938659
HS_H3K4me1_11438	24.3206192670515	-1.61494880562666	0.467993944979337	-3.45078995775888	0.000558948390373606	0.0080361762011804
HS_H3K4me1_11439:11440	24.6259399086631	-0.516490986394637	0.483514175823824	-1.06820236555552	0.285429237946476	0.509843265704424
HS_H3K4me1_11441	58.0604119680092	0.409325198835109	0.675890237543403	0.605608982196349	0.54477443635473	0.731652332624762
HS_H3K4me1_11442	62.1953074872224	-0.585683233210592	0.528954607821089	-1.10724667967859	0.268187290508526	0.490766438451849
HS_H3K4me1_11443:11444	20.3948891652551	-0.561569892817612	0.485188801280535	-1.15742550391825	0.2470985591461	0.466972259386045
HS_H3K4me1_11445:11446	17.1967479712172	-2.08748815880421	0.547243468531549	-3.81455107067004	0.000136430721491409	0.00309955154241143
HS_H3K4me1_11447	24.8137933660537	1.19222309194909	0.545115320754763	2.18710252043246	0.0287350406938769	0.120652115146652
HS_H3K4me1_11448	20.8419757129896	-1.45244353870226	0.524913196323801	-2.76701662079438	0.00565718708495965	0.0396704023431647
HS_H3K4me1_11449	90.8681691058412	-0.604191351179779	0.495348991764549	-1.21972863824252	0.222567761453344	0.438077387112335
HS_H3K4me1_11450	14.4506276764491	-0.644993702221967	0.513855875194945	-1.25520351786826	0.209404888824552	0.422458618804796
HS_H3K4me1_11451	18.9559518899497	-1.06935731945854	0.503305478650752	-2.12466854588042	0.033614279823581	0.133163198998434
HS_H3K4me1_11452	21.7357079961688	-1.64115034793667	0.510402132414281	-3.21540652695508	0.00130259908977323	0.0143811961399412
HS_H3K4me1_11453	37.4333421854006	-0.405741254277175	0.480620533038582	-0.844202913496007	0.398556026764794	0.615850255794017
HS_H3K4me1_11454:11455	82.0491406429608	0.0501915239861123	0.684586429810747	0.0733165628187921	0.941554211946575	0.971071029211881
HS_H3K4me1_11456:11457	42.7111093809162	-0.447327902440981	0.509353197582711	-0.878227337265988	0.379820359384575	0.598614783684511
HS_H3K4me1_11458	30.680421693748	-1.39864402327361	0.485917337334465	-2.87835793418275	0.00399751287276679	0.0312457335287147
HS_H3K4me1_11459:11460:11461	34.1975460386731	-0.862739466749981	0.462995691018052	-1.86338552061458	0.0624080456951329	0.199881707199121
HS_H3K4me1_11462	32.6104845122201	-1.12272209336036	0.525437957233128	-2.13673579897507	0.0326194865420234	0.130385042504118
HS_H3K4me1_11463:11464	35.635129737208	-1.64747969539401	0.567079319434757	-2.90520151049796	0.00367016726258605	0.0293735353996668
HS_H3K4me1_11465	49.4504681904579	0.155401392371287	0.520174842027308	0.298748381920264	0.765132038404314	0.876396542353724
HS_H3K4me1_11474	22.0256832222147	-1.44977576047284	0.498481106894182	-2.90838657758918	0.00363298935802218	0.0291534987403832
HS_H3K4me1_11475	24.1503984220794	-1.86468141616799	0.484885017659168	-3.8456156578521	0.000120250126589491	0.00289586354852813
HS_H3K4me1_11476	46.4472820118432	2.88345890343429	0.718697280483415	4.01206318951812	6.01903826330139e-05	0.00185282968683597
HS_H3K4me1_11479	25.1412176798849	-1.57122396762405	0.50611513892353	-3.10447929094934	0.00190614271138816	0.0187975957312243
HS_H3K4me1_11480	186.954664881844	-0.0491512779747678	0.66175330433864	-0.0742743219452299	0.940792108701861	0.970766195015586
HS_H3K4me1_11481	130.070459231246	-0.322625911082922	0.624030400086885	-0.517003516235751	0.605153704247205	0.774862078693203
HS_H3K4me1_11482	27.941373985179	0.0227442918803895	0.500039998574398	0.0454849450948583	0.963720774553009	0.982608817475303
HS_H3K4me1_11483	17.9976635709716	-0.0294934928547943	0.626222347064122	-0.0470974774264553	0.962435537830525	0.981887172611034
HS_H3K4me1_11484	32.5189682439916	1.00946669262346	0.558636973208173	1.80701733153506	0.0707595769200696	0.215973654168456
HS_H3K4me1_11485	31.2693203852982	0.274706453584428	0.584321103695497	0.47012926941551	0.638262663752956	0.797903880803324
HS_H3K4me1_11486	22.8895036293205	-1.49579048117543	0.587366127011543	-2.54660664343356	0.0108775969418521	0.0625338480672436
HS_H3K4me1_11487:11488:11489	58.3227891201388	-0.520839636662336	0.42136918670094	-1.23606484076396	0.216434462624901	0.431109508667397
HS_H3K4me1_11490	55.0220735544871	-0.475459782502582	0.545379892373429	-0.871795585336741	0.383319903396233	0.601767269464673
HS_H3K4me1_11491:11492	27.5916117810897	-0.547737217385468	0.440494098501999	-1.24346096632889	0.213698016254212	0.427857967029758
HS_H3K4me1_11493:11494	79.6214202419014	-0.0931345443527364	0.644491442474404	-0.144508581828742	0.885098880261629	0.941847520412732
HS_H3K4me1_11495:11496	20.9767713278384	-0.334077941304248	0.453473712520906	-0.736708506094158	0.461299632955077	0.668097642413763
HS_H3K4me1_11497	36.9992848284336	0.812409461335406	0.493608109417817	1.64585922685427	0.0997927451088192	0.26842498466554
HS_H3K4me1_11498	74.6989887182624	-0.295411899635204	0.639405797297767	-0.462010042579631	0.644074118739721	0.801691637882915
HS_H3K4me1_11499:11500	58.2626424177547	0.180817794668954	0.588262170261626	0.307376207088986	0.758557036165978	0.872152413454799
HS_H3K4me1_11501	32.0337076687337	1.94839399318476	0.557446530533446	3.4952123413886	0.000473684743807252	0.00713847058846448
HS_H3K4me1_11502	141.778658264934	-0.746786626850805	0.586860319565243	-1.27251170671079	0.203191367326438	0.414156115781234
HS_H3K4me1_11503	36.2116561929427	-0.309108833555151	0.585847870205376	-0.527626452660466	0.597758629279219	0.769839205856043
HS_H3K4me1_11504:11505	18.640240288803	1.29411543117862	0.564270819093136	2.29342965716081	0.0218232808363242	0.100295467385565
HS_H3K4me1_11506	37.7060722368811	1.17314787331586	0.525288335611472	2.23334080310432	0.0255264786953646	0.111545755750639
HS_H3K4me1_11507	28.2292811392376	0.329323878189782	0.486707425004129	0.676636232099783	0.498636784777828	0.697176675047587
HS_H3K4me1_11508	36.1287230595713	-1.20070028746512	0.51445116366349	-2.33394415694337	0.0195986461787608	0.0933950525047094
HS_H3K4me1_11509	24.5920915917351	0.738754043770833	0.514905871527991	1.43473610347182	0.151362311988214	0.347256478905919
HS_H3K4me1_11510	24.9964314818478	1.24361825475869	0.625594655947638	1.98789782319173	0.0468229915573972	0.165363320282977
HS_H3K4me1_11511	21.0669953310459	-0.873218583513492	0.546162821842936	-1.59882465189952	0.109859569846768	0.28530552798985
HS_H3K4me1_11512	29.1825238876998	0.661414736350018	0.472056050336587	1.4011360216195	0.161173401643349	0.360789910613043
HS_H3K4me1_11513	26.4857401324722	0.657304281793172	0.566958226828705	1.15935222506572	0.246312642082843	0.466218741384818
HS_H3K4me1_11514:11515	31.6569274744706	-0.956073286574437	0.414810581677977	-2.30484305078951	0.0211753650374742	0.0984651781804812
HS_H3K4me1_11516	43.5861566731734	-0.985005910259687	0.447434887356215	-2.20145084367437	0.0277041229898461	0.117734873199737
HS_H3K4me1_11517:11518	20.8515920466906	-0.433004406434695	0.501558428343694	-0.863317974467328	0.387962664229641	0.605994126361782
HS_H3K4me1_11519	20.4116280400839	-0.956215143723408	0.598572380875434	-1.59749292529152	0.110155873441389	0.285828439200035
HS_H3K4me1_11520	155.181805906867	-0.483547794018962	0.561935154533766	-0.860504615377123	0.389510940452192	0.607368717169755
HS_H3K4me1_11521	28.9877038142292	-2.60420078385851	0.550939677893365	-4.7268346941651	2.28046765681629e-06	0.000280195010772703
HS_H3K4me1_11522:11523	44.9615408002218	-1.36908206315116	0.407414788542411	-3.36041327328656	0.000778259605864242	0.01004935540398
HS_H3K4me1_11524	24.9091249434914	0.0265567198561377	0.440638181236395	0.0602687669543791	0.951941577070777	0.976681026713465
HS_H3K4me1_11525	66.6432351755596	0.200123998610443	0.615313045507361	0.325239323416959	0.744999949284666	0.864089427282826
HS_H3K4me1_11526	37.714892248517	-0.0777315394230155	0.46071044875095	-0.168721025611111	0.866016079828521	0.932063408080467
HS_H3K4me1_11527	31.9466994554476	3.02961078511128	0.92532337443471	3.27411029356316	0.00105995230973559	0.0125742716862328
HS_H3K4me1_11528	27.5871018951659	-2.24486692395044	0.489167947917673	-4.5891537528298	4.45046543033822e-06	0.000382807965695267
HS_H3K4me1_11529	27.7215217417757	-1.16366574187075	0.444845094642376	-2.61588979149306	0.00889952773068481	0.0544641726564702
HS_H3K4me1_11530	44.2691814826997	-0.289652841284572	0.439784447407227	-0.658624567085615	0.51013688308894	0.707049539946613
HS_H3K4me1_11531	26.2725275787529	-0.382261200592887	0.447251017118219	-0.854690511507202	0.392722504792366	0.610360978406567
HS_H3K4me1_11537:11538	95.6553330379925	-0.100370504222287	0.54090458402027	-0.185560461470457	0.852789462155496	0.925126169089988
HS_H3K4me1_11539	20.2434261728247	0.591331432601776	0.525671470408092	1.1249068398989	0.260628513241805	0.481988623551616
HS_H3K4me1_11543:11544	18.2824482846346	1.26692565726521	0.586968676214029	2.15842123882475	0.0308950959063048	0.125995612891538
HS_H3K4me1_11545	20.0433432968925	-1.54051382986562	0.582988829394391	-2.64244141944521	0.00823107026851508	0.0517007392296245
HS_H3K4me1_11546	245.247437056534	-0.209658427121539	0.796825533574203	-0.263117104419465	0.792460320887404	0.89090282655387
HS_H3K4me1_11547:11548:11549	58.5226734691358	0.757442583095017	0.569597608279871	1.32978539952515	0.183588987833739	0.389806912803041
HS_H3K4me1_11550	25.927414761883	-0.668555780274648	0.450942896397227	-1.48257303888369	0.138187884763311	0.328773033083387
HS_H3K4me1_11551	27.8733729936267	-0.266231323947599	0.409820910794955	-0.649628452172374	0.515932249946429	0.711160233713577
HS_H3K4me1_11552	29.6273294510848	0.370817620343291	0.510838492390595	0.725899919185725	0.467900126062801	0.673960926628339
HS_H3K4me1_11553	16.7726646895342	-1.009875390537	0.549362149471401	-1.83826896612499	0.0660227817095496	0.206622563889457
HS_H3K4me1_11554	29.7060236063106	0.0679522354263108	0.540357998667713	0.125754103009211	0.899926573751395	0.949690466780258
HS_H3K4me1_11555:11556:11557	23.6105373125306	0.0382905950985639	0.478217020593758	0.0800694944964988	0.936181984691775	0.968421413298733
HS_H3K4me1_11558:11559:11560:11561	56.6416941640105	-0.35803351861848	0.428409808286421	-0.835726707683384	0.403308666732213	0.62013020765197
HS_H3K4me1_11562	55.9463870349548	-0.489078797325649	0.421639820281511	-1.15994451614914	0.24607139667874	0.466091818060202
HS_H3K4me1_11563	17.6082965560253	-0.743293939065189	0.528827961567354	-1.40554961742604	0.159857905838528	0.359180638962813
HS_H3K4me1_11564	27.8270816909645	1.42172718876236	0.581843639905053	2.44348668826966	0.01454610621212	0.0763513643950747
HS_H3K4me1_11565	158.865912796311	-1.79196208513435	0.717486212667829	-2.49755612511534	0.0125052667669064	0.0685838839172488
HS_H3K4me1_11566	17.2771898266102	1.10998790438099	0.64454175235269	1.72213499021489	0.0850450679442792	0.242746868108822
HS_H3K4me1_11567	29.4908629129358	0.606772039145971	0.440536001293996	1.377349495532	0.168404219425669	0.370332427377314
HS_H3K4me1_11582	26.0510177319939	0.0471666046424572	0.548711252770468	0.0859588798376394	0.931499105323593	0.965705222619703
HS_H3K4me1_11583	15.7291303076822	3.17106819526024	0.892475223559262	3.55311622278293	0.000380696229932733	0.00617084985695799
HS_H3K4me1_11584	21.7092249768379	-0.875316940820966	0.472562780188856	-1.85227651756906	0.0639861259350053	0.202912020643508
HS_H3K4me1_11585:11586:11587	43.2023757049549	-0.327653952968753	0.519254774461037	-0.631008069803197	0.528035247980627	0.719409026668849
HS_H3K4me1_11588	26.4590157696369	-1.13593910557598	0.514024507803154	-2.20989289096502	0.0271125967408675	0.116088826255916
HS_H3K4me1_11589:11590	28.5444964006742	0.38302603556378	0.458184255312084	0.835965075453953	0.403174550851873	0.620121960376496
HS_H3K4me1_11592:11593:11594:11595	31.7073136924378	0.23462873090655	0.432651677241385	0.542303990134877	0.587609107306491	0.763288802828408
HS_H3K4me1_11596	26.9785336973961	0.656223963550197	0.531497369119442	1.23467020097841	0.216953270523384	0.431601666989043
HS_H3K4me1_11597	25.7213724834476	-0.225206130264489	0.492455418085151	-0.457312727190969	0.647446283092798	0.804240026277442
HS_H3K4me1_11598:11599:11600	66.9981873374942	-0.489452497999902	0.453158531604095	-1.08009110248313	0.280101613600087	0.50414826278821
HS_H3K4me1_11601	24.0089242269086	0.777587352342096	0.513072867001479	1.51554954929989	0.129633292260224	0.315782818552571
HS_H3K4me1_11602	25.5492550484588	0.218519359690916	0.509615881037875	0.428792288116853	0.668074391606665	0.817035743105136
HS_H3K4me1_11603	32.9968686078949	-0.744640966786194	0.557522498159657	-1.33562496445292	0.181671886171837	0.387654977960093
HS_H3K4me1_11604	16.2861207358889	-0.752979537515565	0.642070866368797	-1.17273587224726	0.240901741355705	0.46034926526101
HS_H3K4me1_11605	24.3586327630981	-1.31680945872238	0.544398654028315	-2.41883305364288	0.015570384422701	0.0799842145195151
HS_H3K4me1_11606	27.8336659676365	-0.78242398102867	0.494287862488323	-1.58293181040259	0.113437007385845	0.291080448786991
HS_H3K4me1_11607	24.9615841586272	-1.17869222312371	0.500405101270074	-2.35547603358175	0.0184989903107142	0.0897085551072534
HS_H3K4me1_11608	11.2260301644286	0.0619297895871274	0.684255690418995	0.0905067951268414	0.927884494386534	0.964365560131911
HS_H3K4me1_11609	23.3581836895306	1.17995596144827	0.558046317753687	2.114440905547	0.0344776270192632	0.135407189771628
HS_H3K4me1_11610	25.0321879422443	-0.600871225139286	0.490435739935663	-1.22517829801334	0.220508049390686	0.435726983056861
HS_H3K4me1_11611	22.4675729488069	-0.125178424726248	0.530585804042065	-0.235924941399909	0.813490914032626	0.903295984648868
HS_H3K4me1_11612	20.3441686389834	-0.836551916475564	0.463576631969014	-1.80456014989875	0.0711435387029625	0.216654286836914
HS_H3K4me1_11613	30.5643347294713	0.74762542220228	0.469063128130758	1.59386951854776	0.110965262863788	0.287278591731428
HS_H3K4me1_11614	17.471628269465	0.850712099968828	0.575638180436433	1.4778590595291	0.139445506464881	0.330556815305371
HS_H3K4me1_11615	44.2651201850733	1.46674358961433	0.491065814843002	2.98685745429716	0.00281861112439723	0.0244164723373145
HS_H3K4me1_11616:11617:11618	31.3032743067191	0.72648777084008	0.476988289658513	1.52307255039781	0.127740555430042	0.312913035893224
HS_H3K4me1_11619:11620	19.2669424566779	-0.504334894757362	0.529031663329727	-0.953317031315434	0.340429464788667	0.563242773843502
HS_H3K4me1_11621	19.4278564619393	0.0843305006085215	0.526004247642102	0.160322850978003	0.872626759218603	0.935812324147314
HS_H3K4me1_11622	21.0375464800398	-0.16905772578792	0.623718159114934	-0.271048266460313	0.786353909934751	0.887164640315461
HS_H3K4me1_11623:11624	64.2503738216463	-1.092817005712	0.514894667772991	-2.12240886167772	0.0338034186789815	0.133604780670808
HS_H3K4me1_11625	15.1047751348656	-1.60648629674429	0.510206467347894	-3.14869841829911	0.0016399934666914	0.0168923535777854
HS_H3K4me1_11626	18.3989719194929	0.699299006698651	0.856515610337032	0.81644630670944	0.414244921069075	0.629033746717036
HS_H3K4me1_11627	25.7821902924417	1.60741595378859	0.51690934867443	3.10966701977953	0.00187298359011076	0.0185541714590898
HS_H3K4me1_11628	71.6884557295793	-1.03441252607162	0.438291417897516	-2.36010216908582	0.0182699025593595	0.0889558822148191
HS_H3K4me1_11629	5.20453502223602	-1.11931406721848	1.13271393092468	-0.988170125447951	0.323069336522429	0.546474380988489
HS_H3K4me1_11630	28.3475218083621	-0.210167111448862	0.449969794598591	-0.46706937659304	0.64045024300949	0.799135893894018
HS_H3K4me1_11631	17.5092315303595	-0.779392169691547	0.550128472779828	-1.41674573896028	0.156557279113841	0.354490066510785
HS_H3K4me1_11632	27.8372025747901	-1.48442482014032	0.606874561464054	-2.44601588927902	0.0144444634567558	0.0760663828921044
HS_H3K4me1_11633	32.3044512783764	0.245761555410116	0.564073057095041	0.435691001934715	0.663060935063356	0.813679748778262
HS_H3K4me1_11639	10.5107025063968	-1.54852025956088	0.666016829673132	-2.32504674141772	0.0200694609960729	0.0948376107098599
HS_H3K4me1_11640:11641	24.7340286773706	-1.11643420717313	0.51947421389017	-2.1491619358977	0.0316215654732596	0.128062976659024
HS_H3K4me1_11642:11643	26.4772520168703	-0.417520024737075	0.466808568960532	-0.894413797216254	0.37110053307028	0.590358240018397
HS_H3K4me1_11644	48.7479475394308	2.41798773576078	0.66531792826938	3.63433425287431	0.00027869935544974	0.00499006533675884
HS_H3K4me1_11645	22.6152231509238	-0.453256983363672	0.470603320571166	-0.96314021501922	0.335477162648675	0.559058959996221
HS_H3K4me1_11650	19.0562203957668	1.30880187769488	0.598790936523225	2.18574096210309	0.0288345622312957	0.120848229664821
HS_H3K4me1_11651	9.36315233669326	0.731459166748283	0.826260542091151	0.885264549723096	0.376013965066954	0.594583552206263
HS_H3K4me1_11654	32.9965724472267	3.51236423682505	0.768796254132665	4.56865420186991	4.90865863617131e-06	0.000402075909102985
HS_H3K4me1_11655	174.028206171779	0.114807572842268	0.701515233325836	0.163656564231647	0.87000151313528	0.934419683926123
HS_H3K4me1_11663	79.7254193992891	1.2271234675244	0.672196595919916	1.82554251981156	0.0679192008314697	0.210316342345821
HS_H3K4me1_11666	12.7186893866223	-0.805411222381499	0.659904691955446	-1.22049628105368	0.222276798489346	0.437683553656617
HS_H3K4me1_11669	79.140536155843	-0.903258565536025	0.654729954022085	-1.37958949332805	0.167713074231878	0.369314022695093
HS_H3K4me1_11670:11671	9.2989051165631	1.33516314008982	0.818217570031118	1.63179475605619	0.102722730400292	0.273314417578151
HS_H3K4me1_11673	29.6369382130925	-0.145419911522716	0.489534414399922	-0.297057586239312	0.76642254477932	0.87707071297809
HS_H3K4me1_11674:11675	31.9363764862295	-0.0118444868831547	0.538523939414867	-0.0219943553410538	0.982452458235396	0.991616437886387
HS_H3K4me1_11676	25.7821746213211	-0.731573902862473	0.50827887913178	-1.43931595999447	0.150061022950157	0.346036183043055
HS_H3K4me1_11677	26.8040492882124	2.327488989088	0.640158428048572	3.63580152523026	0.000277117638585675	0.004972836790179
HS_H3K4me1_11678	16.9344335125045	-0.194608630634265	0.705437123873002	-0.275869562358473	0.782648252779803	0.885088845079935
HS_H3K4me1_11680	21.0543647076902	-0.0399869851692863	0.539459292501116	-0.0741241938458287	0.940911564308183	0.970792247112993
HS_H3K4me1_11685	20.9277063459582	-0.220817843366591	0.558789276125069	-0.395171941913157	0.692715998185726	0.832550122865537
HS_H3K4me1_11686	24.4711647658702	-0.294468640830272	0.449873302538571	-0.65455904844459	0.512751697636765	0.708804682996876
HS_H3K4me1_11689	126.684568256615	0.305513973627572	0.566494302853957	0.539306347986936	0.589675489397427	0.764539955619083
HS_H3K4me1_11690	174.402812727419	-0.288132103236625	0.748876620457876	-0.384752435001184	0.700420842566248	0.837297798757217
HS_H3K4me1_11693	10.4845477468671	0.306546210449651	0.736772524185509	0.416066289644193	0.677361496582901	0.82231282758025
HS_H3K4me1_11694	20.5638024388697	-0.159387153010453	0.512863319947629	-0.310779006435337	0.755968630385271	0.870966373385664
HS_H3K4me1_11696	24.8471918644269	0.341426524623294	0.560788342084998	0.608833135428383	0.542635047901114	0.730405646864474
HS_H3K4me1_11697	26.1869091977724	1.28816838825264	0.568720587885451	2.2650285846731	0.0235109254533443	0.105278933947087
HS_H3K4me1_11698	83.4725439559601	-1.45620741343492	0.524950617970419	-2.77398933077736	0.00553734941984111	0.0391286527959547
HS_H3K4me1_11699	19.2109321264645	0.738753014001178	0.521525292145634	1.41652384865523	0.156622186713721	0.354554055949765
HS_H3K4me1_11702	21.7531950982157	0.345655079281301	0.567830128899014	0.608729726884172	0.542703599643463	0.730419051395175
HS_H3K4me1_11707	74.3706980143572	-1.13924767144456	0.607263635973633	-1.87603473015142	0.0606505110878503	0.196168461557585
HS_H3K4me1_11710	35.908167052	1.3944424156803	0.981264424344445	1.42106692251875	0.155297304989368	0.352973334163026
HS_H3K4me1_11711:11712	30.6461170441219	4.81209310523241	1.15022762594133	4.18360070363835	2.86927899740237e-05	0.0011996176530459
HS_H3K4me1_11713	21.9295888669063	0.530437616754031	0.502600653782778	1.05538584711687	0.291248893048495	0.515383631596287
HS_H3K4me1_11714	21.5148445576714	-0.537162006871723	0.463696261969144	-1.15843505960259	0.24668653869378	0.466559744351182
HS_H3K4me1_11715:11716	17.0063530484093	0.794224411807382	0.562719363784983	1.41140409042483	0.158125497553798	0.356552268922337
HS_H3K4me1_11717:11718	16.8369952354347	0.0997338921635328	0.515159651785062	0.193598026976585	0.846490643209051	0.921572327878128
HS_H3K4me1_11719:11720	22.5338076512303	1.02682927731604	0.557257670477647	1.84264718408614	0.0653805400475886	0.205386663895908
HS_H3K4me1_11721	64.3462343930146	-0.280310041889484	0.560464742687558	-0.50013858239384	0.616977500721387	0.782085070658619
HS_H3K4me1_11722	25.9872935791228	2.18230911371621	0.527440180945116	4.13754809086739	3.51036890215464e-05	0.00133908627255107
HS_H3K4me1_11723	23.5829040243977	0.241461795282338	0.519720156745347	0.464599635300753	0.642218193498872	0.800340062824673
HS_H3K4me1_11724	29.4818697291173	2.56675710318718	0.582259846430081	4.40826740659577	1.04200843491304e-05	0.000630493646471756
HS_H3K4me1_11725	32.6995238174498	-0.432434495161009	0.498914436032599	-0.866750817233826	0.386078555317321	0.604206811019424
HS_H3K4me1_11726	36.3735087821359	-1.00932660400823	0.544704609212616	-1.85297973789361	0.0638852629051366	0.202770373087555
HS_H3K4me1_11727	22.3802433053539	1.20424898446563	0.621415613200002	1.93791233899693	0.0526339183165651	0.178903319816446
HS_H3K4me1_11728	28.5942815564819	-0.0614530947148699	0.467908657701807	-0.13133566499219	0.895509779547884	0.947500958363585
HS_H3K4me1_11729	20.4888029633109	-1.23483867074502	0.513136099054267	-2.40645449232843	0.0161082107880793	0.0815894174971403
HS_H3K4me1_11731	17.4812488475217	-0.929226170081677	0.47989822301272	-1.93629841812739	0.0528311624351705	0.179396510682991
HS_H3K4me1_11732	19.5188424050107	-0.678624337049344	0.564838447967054	-1.20144855487763	0.229577250997823	0.44730415522084
HS_H3K4me1_11733	19.993016204301	-0.344507469601319	0.55578420206839	-0.619858334078604	0.535351059332008	0.724572821381072
HS_H3K4me1_11734	20.0014397100941	-0.135791067463457	0.557900698000411	-0.243396482474659	0.80769826847153	0.900133726749566
HS_H3K4me1_11735	21.677133522179	0.104875609505663	0.553646976544025	0.189426862150169	0.849758272624056	0.923543583416036
HS_H3K4me1_11736	23.6748373706771	0.572737134965562	0.492220383062214	1.16357866247317	0.244594802686441	0.464507929587109
HS_H3K4me1_11737	32.6628420760589	0.727166938898606	0.466662867287845	1.55822755541867	0.119179315087852	0.299934817216599
HS_H3K4me1_11738	38.479759857517	-1.70464598127582	0.450203098896688	-3.78639326440309	0.000152849706169345	0.0033306291432105
HS_H3K4me1_11739:11740	162.322791626634	-0.987549172675128	0.667046795692336	-1.48047959911139	0.138745301178816	0.329513248815409
HS_H3K4me1_11742	26.2439576770073	0.522221565866732	0.54457787759489	0.958947447834469	0.337585220154985	0.560902944099099
HS_H3K4me1_11743	42.6243122507578	-0.466066922902532	0.48947312525073	-0.952180822315406	0.341005285268335	0.563284785406115
HS_H3K4me1_11746	22.8256068013627	0.0323485451621152	0.52264770104967	0.0618935950491074	0.950647568130922	0.975685933162668
HS_H3K4me1_11747	29.6635701187099	0.0144980460224956	0.487511664058506	0.0297388700442575	0.976275311808086	0.988784849994265
HS_H3K4me1_11748	24.3699985362672	-0.118304433481772	0.589923977007176	-0.20054182927427	0.841056847343908	0.918272249069955
HS_H3K4me1_11749	20.9229395549897	0.398960963591924	0.495214846421292	0.805632073583912	0.420455026319243	0.634662024810079
HS_H3K4me1_11750	23.5699691346722	-0.0142869666033515	0.600892586558379	-0.0237762404179095	0.9810310920911	0.991239018198282
HS_H3K4me1_11751	25.7017598661312	0.303257644392117	0.535169025106313	0.566657691617847	0.57094677067594	0.751833996687335
HS_H3K4me1_11752:11753	12.4465126158854	0.604191403431331	0.645143388426266	0.936522661892527	0.349004150210753	0.570197961015966
HS_H3K4me1_11754	22.0565292261534	1.03168877961008	0.582221721431631	1.77198606928174	0.0763968697146459	0.22635204434893
HS_H3K4me1_11755	32.3828280352719	0.450542464541754	0.506564138648698	0.889408527306362	0.373783563767	0.592731060946312
HS_H3K4me1_11756	16.5891573593591	0.399324687486157	0.576302157218879	0.692908541958648	0.488366948741357	0.690132295912383
HS_H3K4me1_11757	18.7121490135001	-0.120088762732915	0.52535095258019	-0.228587693889419	0.819189390202087	0.906563066717828
HS_H3K4me1_11758	12.0541605437229	-1.15294741230673	0.707154848998174	-1.63040303540322	0.103016343560096	0.273803223969648
HS_H3K4me1_11759	140.679455786036	-0.510879216557458	0.671251541804021	-0.761084607991283	0.446606533334735	0.656123629561194
HS_H3K4me1_11760	45.7703958810347	-0.0764885547748136	0.543687381753895	-0.140684807743868	0.888118947383918	0.943726800992786
HS_H3K4me1_11762:11763	55.7892010612601	-0.0930306501204966	0.54043780283805	-0.172139420358747	0.863327922333075	0.930603635963039
HS_H3K4me1_11765	26.3903385528612	1.57508177292961	0.707791635083337	2.22534669082966	0.0260579732918977	0.113088504742383
HS_H3K4me1_11766:11767	135.683374466068	-0.822985503731203	0.702571660338783	-1.17139012315748	0.241442000500029	0.461058302754872
HS_H3K4me1_11768	22.9151596985323	1.16878633178872	0.552695482752786	2.11470216106598	0.0344553400715928	0.135359461599363
HS_H3K4me1_11769	18.1186076405589	-0.06045070508224	0.598556392885937	-0.10099416830347	0.919555089526905	0.959948115482104
HS_H3K4me1_11770	16.289955594077	1.12309055935772	0.579422213629998	1.93829392960569	0.0525873725938546	0.178810027965514
HS_H3K4me1_11771:11772	18.5530734182234	0.134863440199733	0.540165568056401	0.249670560611616	0.802842126536949	0.897284621554393
HS_H3K4me1_11773:11774	20.3602715311541	1.15062916219766	0.557792146375388	2.0628278287434	0.0391289890309181	0.146776372872675
HS_H3K4me1_11775:11776:11777	106.689218261269	0.174566477480921	0.637619530198203	0.27377843559255	0.784254896579699	0.886043890780861
HS_H3K4me1_11793:11794	27.7137242137534	-1.56545158112016	0.473708327401345	-3.30467397461191	0.000950869403042812	0.0116061008434247
HS_H3K4me1_11795	44.6864532128924	-0.19642134991054	0.501326932683202	-0.391802907654002	0.695203846495376	0.834050666631876
HS_H3K4me1_11796	97.5084376141495	-0.43850334223653	0.602061820101118	-0.728336073798672	0.466407885001088	0.672498342524807
HS_H3K4me1_11797	28.9086481003992	1.14733724522112	0.567139719262091	2.02302396791028	0.0430706764862105	0.156338642049832
HS_H3K4me1_11798:11799:11800:11801	4.26533265408765	-1.22074771236859	1.2661988078905	-0.964104297651619	0.334993638273648	0.558485067283211
HS_H3K4me1_11804:11805:11806:11807	121.602829478977	-0.989534897311719	0.602309693068338	-1.64290050234912	0.100403521086536	0.269432377752291
HS_H3K4me1_11811	47.6812564675352	0.385786694867178	0.551251352721774	0.699838091938236	0.484028423034025	0.68684063894322
HS_H3K4me1_11812	19.9994966645117	0.655414668362882	0.591012559410211	1.10896910383248	0.267443510655197	0.489963835952716
HS_H3K4me1_11816:11817	23.5873792208782	0.156589967194836	0.441872618480136	0.354378073331274	0.723055564686585	0.850641138680134
HS_H3K4me1_11818	17.6034727736294	-0.804377218251074	0.506429463406439	-1.58833021451897	0.112211688643363	0.289254591629753
HS_H3K4me1_11819	22.1336263625156	0.281184122992418	0.557541108396473	0.504328952175603	0.614030235475159	0.780579257917982
HS_H3K4me1_11820	20.0134070916157	0.226098983365565	0.593434571974841	0.381000693325213	0.703202734072423	0.838758597109458
HS_H3K4me1_11821:11822	111.192118945284	-0.76969376717814	0.641045005823778	-1.2006860051722	0.229873024819512	0.447518365699554
HS_H3K4me1_11832	6.28601609409713	-1.65021563935559	1.00542720809079	-1.64130791973413	0.100733512940873	0.269960433857346
HS_H3K4me1_11833	18.0635617874997	0.476178891519426	0.547705371487136	0.869407013895993	0.384624548094795	0.602727676593357
HS_H3K4me1_11834	5.50903671099004	-1.08795867220707	1.07507285655224	-1.01198599292718	0.311544750735796	0.535749645871601
HS_H3K4me1_11838	82.7337329835704	-0.779179872106903	0.586242222342954	-1.32910909929493	0.183811978691155	0.390142787840682
HS_H3K4me1_11839	16.6307131271142	1.11011078453905	0.619227087259335	1.79273615024229	0.0730151232413404	0.220261831128393
HS_H3K4me1_11840	16.997962714794	0.591889127101985	0.627254205473744	0.94361922476861	0.345364264514577	0.567056848773719
HS_H3K4me1_11846	20.1020028274364	0.376348548233868	0.459466209225374	0.819099513037887	0.41272963972404	0.627885766166431
HS_H3K4me1_11847:11848	17.7014286907048	-0.0303944316750858	0.511013817822956	-0.0594786884718176	0.952570839556058	0.9769336953443
HS_H3K4me1_11854	15.1020595976707	1.306347930884	0.620744073916927	2.10448715626212	0.0353359738176867	0.137251761528634
HS_H3K4me1_11857	11.3013678207101	-0.888173839178641	0.697669899774663	-1.27305741506909	0.202997668777992	0.413979155057191
HS_H3K4me1_11858	21.0691828999189	-1.27779892933073	0.44077432525224	-2.89898675155248	0.0037437071273099	0.0298233394111402
HS_H3K4me1_11861:11862	131.934130213443	-0.674673318854158	0.655337081326443	-1.02950578882028	0.303242060956984	0.527405653630685
HS_H3K4me1_11865	30.4911242384085	1.23423651122404	0.56688549788806	2.1772236471425	0.0294638847736286	0.122547370141369
HS_H3K4me1_11866	141.114924337782	-0.496694057680841	0.662238021699685	-0.750023468006318	0.453240570687804	0.661363397067535
HS_H3K4me1_11869	25.0697842249338	0.802550879382129	0.649933568196876	1.23481986260329	0.216897553378187	0.431572905928571
HS_H3K4me1_11870	27.2612167929179	-0.648466188801258	0.62662423809141	-1.0348565366325	0.30073591504921	0.524381292640983
HS_H3K4me1_11872	19.3974206505248	-0.262394647366247	0.553622244014865	-0.473959726515617	0.635528626643421	0.796336978345745
HS_H3K4me1_11873:11874	21.4524167917608	-1.76989562969217	0.518250735532497	-3.41513384997635	0.0006375067586502	0.00880805379335291
HS_H3K4me1_11875	27.525441529731	0.172441500251309	0.469030123657196	0.367655490668106	0.713130132723488	0.844450993570685
HS_H3K4me1_11876	23.4726807557426	-1.03120499452028	0.556147942486531	-1.85419187187815	0.0637117145373758	0.202497058208118
HS_H3K4me1_11878	22.6477836715948	-0.350849346122145	0.479565534708221	-0.731598333761849	0.464413765547324	0.670987059149908
HS_H3K4me1_11880	27.0980441006238	0.750062601515228	0.559986035597308	1.33943090333525	0.180430434563189	0.386164746280725
HS_H3K4me1_11881	18.208630893763	0.159786449539259	0.565421787440888	0.28259690922498	0.777485849878075	0.882971668793389
HS_H3K4me1_11882	17.4348842767321	-1.11444225858397	0.551772296158252	-2.01975029616989	0.0434092951358766	0.157249115567862
HS_H3K4me1_11883	15.7629910265842	-0.490181445466148	0.538907745458871	-0.909583225694347	0.363042348264396	0.583046737639426
HS_H3K4me1_11884	17.3821254759396	-0.438761061050579	0.533142827437942	-0.822970953504294	0.410524511479444	0.625989443769262
HS_H3K4me1_11885	20.5023341966852	-0.911049446417641	0.589824417421001	-1.54461127669348	0.122440316909662	0.304828668646592
HS_H3K4me1_11886	22.2395581843917	0.218526378263043	0.491451088821762	0.444655395487988	0.656568808244743	0.80984890596957
HS_H3K4me1_11887:11888	19.5609559087606	-0.80324424928684	0.459393160618819	-1.74848978640614	0.0803792526504138	0.233807605064291
HS_H3K4me1_11889	23.0222836260666	1.48577592682699	0.611210152883421	2.43087573041408	0.0150623797015393	0.0781954045281277
HS_H3K4me1_11890	10.8430422103728	4.25195724817182	1.14799856972891	3.70380012683802	0.000212393627503756	0.00419655627630356
HS_H3K4me1_11891:11892	16.9876774599893	1.27529558546408	0.642915406286501	1.98361335409619	0.0472989593525006	0.166285188193711
HS_H3K4me1_11893	19.0420190987764	-1.14035952244197	0.500985950894697	-2.27623054180548	0.0228322148309226	0.103336725377719
HS_H3K4me1_11894:11895	25.1327758592825	0.435737733840581	0.562867671811786	0.774138852988319	0.438848683487585	0.64944103703976
HS_H3K4me1_11896:11897	20.0614042536297	1.29761890177065	0.600138800590989	2.16219797902222	0.0306029192641005	0.125287907098197
HS_H3K4me1_11898	20.6486183478553	0.449940246169635	0.478995760156362	0.939340769995037	0.347555812590654	0.569160625566568
HS_H3K4me1_11899	25.1702599937434	-0.541060089247177	0.559473297352046	-0.967088316471907	0.333499885643374	0.557035944379507
HS_H3K4me1_11900	16.2014317129208	0.580133184224985	0.536920858171864	1.08048174213282	0.279927712839629	0.504016387334875
HS_H3K4me1_11901	29.006228194137	0.398532238133579	0.563060131759975	0.707796939712059	0.479071367089147	0.683199681620674
HS_H3K4me1_11902	23.9770640611193	-1.43467964512643	0.47418653273408	-3.02555966078223	0.00248173438055626	0.0223923294689231
HS_H3K4me1_11903	18.561015545342	-1.59462916237118	0.494363459046158	-3.22562101464358	0.00125699683017778	0.0140848865214226
HS_H3K4me1_11904:11905:11906	21.3819559472524	-2.14078334883548	0.466276293142761	-4.5912335246691	4.40633973838032e-06	0.000382807965695267
HS_H3K4me1_11907	21.3335580646097	0.909214434388976	0.532260562037296	1.70821304307958	0.0875968192266276	0.247222808840748
HS_H3K4me1_11908	15.9021339653736	-2.62020790864352	0.57329293500951	-4.57045211729332	4.86673114441628e-06	0.000401371984314496
HS_H3K4me1_11909:11910	19.467985823014	-0.177737303353252	0.590225077624336	-0.301134787543503	0.763311714845468	0.875180954162993
HS_H3K4me1_11911	19.8524914497814	1.14182970437959	0.532332386014127	2.14495629869359	0.0319563412474468	0.128777210495484
HS_H3K4me1_11913	23.7237041122166	1.27061767807528	0.575745559511364	2.20690834186139	0.0273204635232863	0.116509899516164
HS_H3K4me1_11914	18.260121975162	0.535362137493574	0.535121913502759	1.00044891450855	0.317093308288115	0.541120489428641
HS_H3K4me1_11918	35.8842125505461	0.401811109128666	0.629196350989718	0.638610043584362	0.523076645901243	0.716331246240574
HS_H3K4me1_11919	22.3536240398892	-2.01004870028313	0.570207216451378	-3.52511971488619	0.000423291451169215	0.00661140630665942
HS_H3K4me1_11920:11921	27.4826513759543	0.761895494185579	0.506813471029666	1.50330553100271	0.132760274499253	0.320643158207904
HS_H3K4me1_11923	32.9841162982186	-0.336758498777349	0.447551891226536	-0.752445706026281	0.451783069064605	0.660127266696233
HS_H3K4me1_11929	34.062403874157	-0.53330029047444	0.490961175473272	-1.08623719576269	0.277374064954133	0.501361906715979
HS_H3K4me1_11934	122.384350948867	1.3143135112585	0.689358101606588	1.90657585396533	0.0565755343441109	0.187459000835839
HS_H3K4me1_11936	24.176736811207	4.60903378995044	0.914961401827531	5.03740789583519	4.7187849702246e-07	0.000112851502800499
HS_H3K4me1_11938	18.4476231630368	1.53183141236498	0.679092982400423	2.25570202028938	0.0240892989703262	0.107230775934084
HS_H3K4me1_11939:11940	45.1131028022892	-0.272253383052467	0.565643462914733	-0.481316236997699	0.630291758761908	0.792486509043595
HS_H3K4me1_11941	23.2422665106354	-1.04808470241656	0.572639037485439	-1.83027113732744	0.0672094050475017	0.208924343920735
HS_H3K4me1_11942	76.3127400342574	-0.394637765963754	0.5793428677269	-0.68118171112065	0.495756518911444	0.694965542353694
HS_H3K4me1_11944	17.2072684063859	-0.759482096233334	0.505181093592108	-1.50338582711599	0.132739579217293	0.320643158207904
HS_H3K4me1_11945	18.3284019777579	3.15419174810013	0.775221043387849	4.06876435437791	4.72631170454808e-05	0.00161944819498293
HS_H3K4me1_11946	19.3594521134348	0.31591598367189	0.481656294706566	0.655895058662842	0.511891647779167	0.708224523286907
HS_H3K4me1_11947	32.9064044265852	2.58406929718605	0.63802261719721	4.05012177865683	5.11909860582174e-05	0.00169187575995124
HS_H3K4me1_11948	22.9585810489645	1.84689379595105	0.6624192327198	2.78810412609543	0.00530175001289813	0.0378750352449163
HS_H3K4me1_11949	23.2109180663488	0.334681324547912	0.524112829601502	0.638567319182741	0.523104447155001	0.716331246240574
HS_H3K4me1_11950:11951	105.434084024928	-0.486176562721151	0.642957707396889	-0.756156364762326	0.449555451201227	0.658327417198415
HS_H3K4me1_11952:11953	58.9306509118444	-0.34359362934544	0.612061925422468	-0.561370696450819	0.574544856220267	0.753974577223934
HS_H3K4me1_11961	27.1646545793558	1.07072813486774	0.576062383962713	1.85870170432279	0.0630694317651841	0.201303917265628
HS_H3K4me1_11962	27.1838565144264	0.014131963101033	0.620221326784149	0.0227853549865937	0.981821490020841	0.99145442647851
HS_H3K4me1_11963	92.2485743313656	-0.343728560986813	0.529734969722403	-0.648868926223499	0.516423101226707	0.711568656511625
HS_H3K4me1_11965	21.5148169098678	2.47573453090356	0.775993546231038	3.19040608382387	0.00142073008931898	0.0152789038698051
HS_H3K4me1_11971	27.7478328807032	-0.0358688026288817	0.479147024540738	-0.0748597002418244	0.940326341094694	0.970470201202653
HS_H3K4me1_11975	26.912896613344	-0.670939069064473	0.44295051874394	-1.51470433078402	0.129847297191114	0.316084840254706
HS_H3K4me1_11976	17.7271075250629	-0.96050749478673	0.518732190303119	-1.85164428339306	0.0640769196334226	0.203012811289578
HS_H3K4me1_11977	22.747385383477	-0.379811327183421	0.468062422257427	-0.811454432405878	0.417104750964886	0.631703453414023
HS_H3K4me1_11978	14.0017488364475	-0.633669645959555	0.601428842840751	-1.05360701187279	0.292062877589194	0.51605088041703
HS_H3K4me1_11979:11980	16.5032264105369	-0.113066345159238	0.567752169171755	-0.19914735917994	0.84214747582808	0.918879774948658
HS_H3K4me1_11982	27.1741349488048	0.629210082538858	0.519235487239968	1.21180099974189	0.22558856554033	0.442036113534763
HS_H3K4me1_11983	20.529943956182	-1.53585747135147	0.591810232847706	-2.59518573033309	0.00945398163612236	0.0567050524934243
HS_H3K4me1_11984:11985:11986	133.109037507309	-0.343455291081618	0.577508085463979	-0.59471945021459	0.552031018231382	0.737173923836292
HS_H3K4me1_11987	22.884107470276	-1.11762518803752	0.522629574634159	-2.13846525776858	0.0324790009570907	0.129969973587348
HS_H3K4me1_11988	23.862012458335	-0.758757474265734	0.563579176009644	-1.34631921576313	0.178199591326301	0.383448866819939
HS_H3K4me1_12004	7.83509111897514	-1.27610633886072	0.851609837482187	-1.49846359529333	0.13401284421761	0.322503978659785
HS_H3K4me1_12005	89.9631890860905	-0.861135801040767	0.67775426907573	-1.27057230080619	0.203880846285663	0.415210024545567
HS_H3K4me1_12006	22.5761141517997	-1.39426788716992	0.523073726851689	-2.66552842476305	0.00768674331929007	0.0492319554827509
HS_H3K4me1_12012	9.46259743843654	1.75792858358446	1.06066995494933	1.65737567598814	0.0974435459994183	0.26437659897186
HS_H3K4me1_12013	36.710178944766	2.52588439245807	0.74025082369283	3.41220071847728	0.000644406446730049	0.00886907830833115
HS_H3K4me1_12014	26.5305421893066	0.155478215274003	0.470930573322412	0.330151033043162	0.74128584419125	0.862040714923237
HS_H3K4me1_12015:12016	188.99207708239	-0.0232262294394763	0.74384503268082	-0.0312245540657425	0.975090458146277	0.988180297650913
HS_H3K4me1_12017	34.9571320938493	-0.386805729215564	0.583374397241945	-0.663048860293303	0.507299261747265	0.704746514069665
HS_H3K4me1_12018	35.3483002021171	-0.00785133153786842	0.620008424372309	-0.0126632658996804	0.989896445681496	0.995435368502664
HS_H3K4me1_12019:12020:12021:12022	152.164881410353	-0.108744712453993	0.699968603148025	-0.155356557372612	0.876540230467682	0.937295938462889
HS_H3K4me1_12023	33.7165229680434	-0.470606912762934	0.488030117954595	-0.964298914041033	0.334896085191111	0.558417313860135
HS_H3K4me1_12024	26.8103055529163	-0.0116288831275904	0.491690176736894	-0.023650834769093	0.98113112319277	0.991298498373329
HS_H3K4me1_12025	16.289222689634	-1.14351014878075	0.679411591405305	-1.68308895998594	0.0923578713467739	0.255974480121189
HS_H3K4me1_12026	27.2929494833573	1.96694911802408	0.655096524363531	3.00253328306862	0.00267742694277892	0.0235406336750646
HS_H3K4me1_12027	19.4947422965873	0.757931006309593	0.581490570849888	1.303427853012	0.192428732586011	0.400663041512737
HS_H3K4me1_12028	24.7224541913306	0.665801838019763	0.508666515759694	1.30891619045415	0.190562741670154	0.398649257224108
HS_H3K4me1_12029:12030	19.2484888890566	-1.1876016517005	0.488552157867706	-2.43085949488752	0.0150630546302626	0.0781954045281277
HS_H3K4me1_12031	15.8633458440182	0.413739856794415	0.662836599827979	0.624195852947454	0.532498970042777	0.723038953656657
HS_H3K4me1_12041	18.7295443354806	-0.33052879631548	0.509407161084047	-0.648849921175226	0.516435386533934	0.711568656511625
HS_H3K4me1_12042	17.059603808283	-0.442304303446779	0.587381798917034	-0.753009889414794	0.451443971309666	0.659929204630289
HS_H3K4me1_12043	11.6197925936724	0.817452745165783	0.627418109035534	1.30288356901647	0.192614514301824	0.400911212914133
HS_H3K4me1_12045	13.509664511608	2.11647133531477	0.735638609267566	2.87705309190069	0.00401408052460563	0.0313345501437772
HS_H3K4me1_12046	14.9546317594572	-0.844331828395796	0.521467343038022	-1.61914612615393	0.105415826283525	0.277961669611284
HS_H3K4me1_12047	92.5306309162991	-0.515746900334325	0.567783545371003	-0.908351262623018	0.363692666658449	0.583500933575512
HS_H3K4me1_12048	16.223682133034	-0.460674997514736	0.553337120631952	-0.832539477902027	0.405104504512026	0.62193845962378
HS_H3K4me1_12069	34.9041311856218	-0.806553422054266	0.466088741065492	-1.73047179859025	0.0835460156101818	0.24011876690827
HS_H3K4me1_12070	17.0455710563377	-0.380499899666879	0.525969076935196	-0.723426369253568	0.469417975559579	0.675351784767718
HS_H3K4me1_12071	16.684159857716	-0.812077299595469	0.569745327772656	-1.42533384656295	0.154060720714883	0.351037240736419
HS_H3K4me1_12072	35.3178954211197	-0.226166936651004	0.490501700054736	-0.461093073939938	0.6447318306257	0.802192298895794
HS_H3K4me1_12073	12.9024416184992	-0.543088127614717	0.583051700343558	-0.931457926106222	0.351616738856249	0.572485586176472
HS_H3K4me1_12102	30.2644077233966	-0.783238904486775	0.452785118198518	-1.72982475131476	0.0836615908235554	0.240336207826895
HS_H3K4me1_12105:12106	18.993843461261	-0.507254341029766	0.51464164122606	-0.985645739472822	0.324306984593705	0.547740363121204
HS_H3K4me1_12108:12109	13.1299541786227	0.124929162279902	0.617453526888319	0.202329660192382	0.839659013970539	0.917593593528029
HS_H3K4me1_12114	10.1880419686963	-1.98622624564163	0.691083657368857	-2.87407497553008	0.00405212756756952	0.0315293492995829
HS_H3K4me1_12115	14.3435781466034	-0.90426820026853	0.550264728686311	-1.64333302341104	0.100314049300512	0.269255788592837
HS_H3K4me1_12116	16.7664662038317	-0.00495133849794305	0.527157997189813	-0.00939251329646476	0.992505968840149	0.996229107269442
HS_H3K4me1_12117	26.7764296509046	1.85489651510667	0.626854613243023	2.95905378363635	0.003085852392299	0.0259746582703057
HS_H3K4me1_12118:12119	15.497614876425	1.30623983426086	0.718353997896389	1.81837901380938	0.0690062236664058	0.212518789729285
HS_H3K4me1_12120	61.8943485982381	1.28172176776588	0.577684767019652	2.21872176823779	0.0265056591405618	0.114226886174781
HS_H3K4me1_12121:12122	62.3128825207976	-0.402333866481226	0.554092134762367	-0.726113657350099	0.467769097222612	0.673853885225515
HS_H3K4me1_12123:12124	155.192774056501	-1.13637684730404	0.702347721130103	-1.61796901038644	0.105669276368577	0.278412441907748
HS_H3K4me1_12125:12126:12127	24.5641262280852	0.248923566645505	0.495335037488359	0.502535754199207	0.615290708522652	0.781139271582187
HS_H3K4me1_12128	25.5618634455416	2.3009817978737	0.602900551044301	3.81651964637966	0.000135347302936388	0.00308857323522145
HS_H3K4me1_12129:12130	9.48766298265351	0.481578376856137	0.731870787815644	0.658010108988589	0.510531635403306	0.707156496248845
HS_H3K4me1_12131	25.9083065238021	0.685618722903843	0.514441334671746	1.33274423475579	0.18261575155393	0.388603262825154
HS_H3K4me1_12132	21.4178178783111	-1.14263243569809	0.494174407409406	-2.31220479767067	0.0207664000281543	0.097045573021429
HS_H3K4me1_12211	26.0622218486236	-0.231819919398222	0.534836644786772	-0.433440605945473	0.664694706248671	0.814696757736051
HS_H3K4me1_12212	18.5375004354546	-1.16673941111267	0.558504031488536	-2.08904384808657	0.0367037762585701	0.140883063413912
HS_H3K4me1_12213	19.2218536001805	2.28035821442308	0.712727869722195	3.19947950865442	0.0013767597382235	0.0149145875015287
HS_H3K4me1_12214	18.2219568041377	0.963365399102844	0.558939691963209	1.72355875411019	0.0847875299099066	0.242241463434615
HS_H3K4me1_12215	21.824491245279	-0.734043030549539	0.579666296192796	-1.26632001096265	0.205398535471386	0.417066402295271
HS_H3K4me1_12216:12217:12218	18.6505422056925	-0.349107488490969	0.500762310876772	-0.697152083749525	0.485707622121844	0.687998168749007
HS_H3K4me1_12219:12220	3.48091627657305	-0.308605565789771	1.43424121670666	-0.215169918556935	0.829634843139215	0.911800735032248
HS_H3K4me1_12221:12222:12223	18.6314659322576	-0.306214566657114	0.529186396262985	-0.578651622225256	0.56282426505882	0.745657368741113
HS_H3K4me1_12224	18.9385636104904	-0.39225916420379	0.59505367293984	-0.659199635330119	0.509767581072929	0.706899155191236
HS_H3K4me1_12225:12226:12227:12228:12229	32.0077072612767	-0.894536417159407	0.454834693856504	-1.96672863623201	0.049214503677729	0.17099754706342
HS_H3K4me1_12230:12231:12232:12233	28.9790424773489	0.543140768229463	0.484595285307206	1.12081315006014	0.262367405486886	0.483829685192986
HS_H3K4me1_12234	21.2880235438327	-1.27837212034212	0.48432567624536	-2.63948863965348	0.00830312060424865	0.0519770601485615
HS_H3K4me1_12235	24.772404934513	-1.28389993524715	0.462383711186967	-2.77669801981411	0.00549141730762854	0.0389411989406097
HS_H3K4me1_12236	19.4655246629345	0.606531802957707	0.575687377904892	1.05357842856494	0.292075969607346	0.51605088041703
HS_H3K4me1_12237	19.311685929328	0.107298761958262	0.641909429469845	0.167155609548968	0.867247611371777	0.932868365957438
HS_H3K4me1_12238	15.9186564355337	0.818584154341187	0.593878757371588	1.37836914383688	0.168089345103636	0.369842993203706
HS_H3K4me1_12239	20.3482091763647	-0.275219139739925	0.540874319597163	-0.508841203525627	0.610863535539698	0.779045119235024
HS_H3K4me1_12240:12241	80.5845879153455	-1.13138369847221	0.54151654800152	-2.0892873960133	0.0366818602817714	0.140843839175003
HS_H3K4me1_12242	47.730874057643	-0.0228753567119278	0.472842502525955	-0.0483783851699587	0.961414685266449	0.981383030289362
HS_H3K4me1_12275	18.3849771085462	1.07849757464197	0.603156147868831	1.78809016280891	0.0737614624528587	0.221707880527926
HS_H3K4me1_12276	24.1331195813911	1.3904757424049	0.542733733137865	2.56198510891471	0.0104075780746181	0.0605993334456511
HS_H3K4me1_12277	25.916549220148	1.47592959223652	0.617750986076754	2.38919827811192	0.0168851868103969	0.0844855742297896
HS_H3K4me1_12278	21.0306157109354	1.25320127252566	0.589832014089004	2.12467489487025	0.0336137496816923	0.133163198998434
HS_H3K4me1_12279	23.5841068192177	-1.09374505971527	0.503401789294698	-2.17270793027511	0.029802306542271	0.123379930938726
HS_H3K4me1_12280	19.7082480885882	-0.268673273376313	0.500991517607771	-0.536283078522417	0.591762923583883	0.765728168263369
HS_H3K4me1_12281:12282:12283	20.0997430852181	-1.39075742860358	0.482578308592561	-2.88193108525687	0.00395246167960068	0.0309704269380505
HS_H3K4me1_12290	6.10611425506108	0.261741021135659	1.13169492008462	0.231282315127902	0.817095484749519	0.905255279964745
HS_H3K4me1_12291	14.2386688865123	0.473076250597178	0.63067016894779	0.750116739129201	0.453184398788538	0.661349332906652
HS_H3K4me1_12292	20.7546630056456	-0.0558720340412437	0.541903754604093	-0.103103242165323	0.917881031863549	0.959280242381526
HS_H3K4me1_12294	18.3877163714981	0.394969606765439	0.478690671287092	0.82510403995017	0.409312526305316	0.6248931316397
HS_H3K4me1_12295	10.7088601992308	2.01709773879436	0.752010951107889	2.68227176189748	0.00731240301069765	0.0475296327405184
HS_H3K4me1_12298	24.5587075411069	0.277512103461392	0.462780624351735	0.599662321321539	0.548731303982419	0.73474259019721
HS_H3K4me1_12299:12300:12301:12302	64.3593954216832	0.488288494876877	0.497823406930839	0.980846798440543	0.326668296313402	0.549704836267161
HS_H3K4me1_12303	27.9598188385726	-0.703252256547365	0.574894333590373	-1.22327220057182	0.221226903334276	0.436411886745666
HS_H3K4me1_12305	79.5541476496938	0.545904459107447	0.567675666523265	0.961648510408846	0.336226194842243	0.559842302716649
HS_H3K4me1_12306	16.565435099696	-0.161303978130989	0.615089807607656	-0.262244596050728	0.793132873436935	0.891269016720081
HS_H3K4me1_12319	15.10006714716	-0.507693583486331	0.539805193056704	-0.940512596056111	0.346954691676229	0.568508055041638
HS_H3K4me1_12320	199.839559512591	-0.617940962903737	0.785363747473454	-0.786821348568325	0.43138645439174	0.643259974901665
HS_H3K4me1_12338	18.633925490636	-0.632957608129576	0.513162005680582	-1.23344597051786	0.217409422816834	0.432305649432334
HS_H3K4me1_12339	23.1905543743181	0.144773069731729	0.690605237211171	0.209632163110082	0.833954774834317	0.913915762801367
HS_H3K4me1_12340	30.6952408405246	-1.09494161061976	0.451626593767722	-2.42444007002587	0.0153320136765609	0.079198960394453
HS_H3K4me1_12341	14.7149228256892	-0.942745022823821	0.576397644816533	-1.63558097660843	0.101927314433344	0.272099576957656
HS_H3K4me1_12342:12343	15.1326190652567	-1.76547947953459	0.534944629455502	-3.30030321330939	0.000965804195573217	0.0117613968692964
HS_H3K4me1_12344	15.3316077646648	-0.140826920831059	0.564496042378503	-0.249473707977979	0.802994376081775	0.897287710266992
HS_H3K4me1_12345	24.1566908575367	-0.863491940064118	0.557675813913253	-1.54837616859324	0.121531755500006	0.303760014110135
HS_H3K4me1_12346:12347	90.4814558760051	-0.178731849387194	0.648398191215791	-0.27565136949574	0.782815850417214	0.885142797903435
HS_H3K4me1_12349	19.3921464942127	2.31960607235945	0.641146943301732	3.61790085189225	0.000297002122981113	0.00521299751652924
HS_H3K4me1_12350	16.5879223571002	-0.466333584546046	0.550984001444868	-0.846365018445473	0.397349146953227	0.614850157834534
HS_H3K4me1_12352	14.5259850062313	-0.565791740940586	0.575771830749692	-0.982666588957452	0.325771559678474	0.548865044881635
HS_H3K4me1_12353	15.0449524644762	0.266114776406291	0.560477414219743	0.474800178659755	0.634929405649189	0.795871752092892
HS_H3K4me1_12354	17.3040371512002	-0.58979902077786	0.64354250928634	-0.916488052097633	0.359410971233361	0.579487116142845
HS_H3K4me1_12355	18.896289765653	-0.812567367934085	0.619288019577147	-1.31209928538406	0.189486637083451	0.397593661938813
HS_H3K4me1_12356	23.6479908279846	-0.684730677385986	0.439375994598384	-1.5584162216506	0.1191346136986	0.299894196236298
HS_H3K4me1_12357	20.5634898102374	0.68422780668095	0.533245142788609	1.28313931394251	0.199443272444847	0.410056594127619
HS_H3K4me1_12358	14.3961017595972	0.0789701242990666	0.631331078970845	0.125085120833586	0.900456162630607	0.950086983371463
HS_H3K4me1_12359:12360:12361	14.0768400270543	-0.64255694796243	0.545111717271663	-1.17876194475967	0.238492981693828	0.458246291462409
HS_H3K4me1_1235:1236:1237	47.3699059043017	-0.128236948476989	0.467381508749552	-0.274373174968086	0.783797855560013	0.885795671199786
HS_H3K4me1_12362	13.9156662955726	-0.124416693640253	0.641084891873652	-0.194072103737509	0.846119424324658	0.921460135512432
HS_H3K4me1_12380	18.9752894049833	1.17373619409097	0.613202743592285	1.91410786457828	0.0556063748459107	0.185602918846722
HS_H3K4me1_12381:12382	14.1990427818016	-0.201021906780374	0.613094727278021	-0.3278806648246	0.743001893560422	0.863060563415111
HS_H3K4me1_12386:12387	30.4335986858194	-2.30544003719846	0.469930006865252	-4.90592216610573	9.29893974856691e-07	0.000166035715752788
HS_H3K4me1_12388	15.458108220153	1.79496551484562	0.636718488068917	2.8190881032676	0.00481602972278304	0.0353165736248664
HS_H3K4me1_12389	18.9531635744907	0.609301277142876	0.535384491622644	1.13806299337548	0.255094179404309	0.475735927237247
HS_H3K4me1_12390	16.8160889470457	-0.111234754929169	0.613321146488964	-0.181364617160107	0.856081389697934	0.926679078823566
HS_H3K4me1_12391	24.5706296551788	1.01953177615731	0.575034043021774	1.77299377059438	0.076229739110465	0.226079381435741
HS_H3K4me1_12392	20.3321086965908	-0.0586955091464683	0.569731145451843	-0.103023170867582	0.9179445811071	0.959280242381526
HS_H3K4me1_12393	18.4707655916572	0.433156725864727	0.614040114122081	0.705420893363017	0.480548345457225	0.684281294660648
HS_H3K4me1_12394:12395	5.37210297592941	-1.57363375988179	0.946863452052744	-1.6619437115988	0.0965240611470213	0.263011138327966
HS_H3K4me1_12399:12400	68.2945971410492	1.40445008252259	0.636838452098667	2.20534749102273	0.0274297196824316	0.116831006259695
HS_H3K4me1_12401	13.3919625425575	-0.474890035693603	0.701955353333144	-0.676524558775211	0.498707658943895	0.697235288399819
HS_H3K4me1_12402	24.9204419619016	-1.83282076310225	0.526809898098622	-3.47909325492425	0.000503113476177199	0.0074285583895152
HS_H3K4me1_12403	19.8687771375386	-0.0310484896050301	0.580438614967801	-0.0534914266631838	0.957340361402914	0.979590846964307
HS_H3K4me1_12404	76.4029059223747	0.3477613901605	0.617605437304624	0.563080195145646	0.57338027680518	0.75317591891245
HS_H3K4me1_12405	24.6091693738771	-0.279232460084869	0.528528474116811	-0.528320561255429	0.597276863025319	0.769712710192954
HS_H3K4me1_12406	16.6182896702612	-1.15202088822462	0.513631408975758	-2.24289416124665	0.0249036403727752	0.109552683802906
HS_H3K4me1_12407	23.0236881421518	-1.37308747091221	0.508550695580157	-2.70000116575553	0.00693392330959489	0.0457875163857187
HS_H3K4me1_12408:12409	23.3716316986296	-0.469917372086734	0.522647652320689	-0.899109313894708	0.368594437533491	0.588236663000765
HS_H3K4me1_12410	14.6876155059557	-0.143423896084062	0.604639031423087	-0.237205818067182	0.812497122943996	0.902807904523477
HS_H3K4me1_12411	17.4442866777373	-1.84628832242488	0.51943418665371	-3.5544220420281	0.00037881079628321	0.00616386594330559
HS_H3K4me1_12412	35.6446157201723	0.958319480942906	0.540938002410924	1.77158838290477	0.0764629095001623	0.226519840888536
HS_H3K4me1_12413	21.8978621572151	-0.079898719648125	0.527982891482627	-0.15132823607932	0.879716796592668	0.938911933359517
HS_H3K4me1_12414:12415	19.252879171423	-0.674073944651313	0.536030569333545	-1.2575289231907	0.208562172518208	0.4212525571235
HS_H3K4me1_12416	23.8780377952862	0.839878606132769	0.564586588679662	1.48759928587199	0.136856601893015	0.326800266414237
HS_H3K4me1_12417	63.1937514737621	0.269303587977816	0.654889236177741	0.411220055393803	0.680911183684705	0.824709708066944
HS_H3K4me1_12418	18.8678208989689	0.442731469516056	0.520634409878949	0.850369205560181	0.395119851324417	0.612453326944387
HS_H3K4me1_12419	14.520601419303	-0.420154135668521	0.604597170477891	-0.69493235526792	0.487097694808967	0.688924171366925
HS_H3K4me1_12420	24.7182939210267	-0.339137772288869	0.529699690468306	-0.64024536617916	0.522013093340161	0.715466502261924
HS_H3K4me1_12421	18.4981918057912	-0.205270892651549	0.574959670275528	-0.35701789753911	0.721078407215979	0.849601751679397
HS_H3K4me1_12422	19.8711592451896	1.68029655396731	0.567370892812299	2.96154874219675	0.00306096039703865	0.0258300950859634
HS_H3K4me1_12423:12424	15.5248609448254	-0.516572653072209	0.52887518443104	-0.976738308544263	0.328698724551668	0.551750742414775
HS_H3K4me1_12425	20.4773045680262	0.494499484554061	0.495851260970097	0.997273826805659	0.318631614398017	0.542511774457936
HS_H3K4me1_12426	17.2834698996713	-0.243092598887689	0.556548254814841	-0.436786202785892	0.662266405973812	0.813294216657896
HS_H3K4me1_12427	53.5814885936236	1.58176924515991	0.599317223978078	2.63928547666397	0.00830809863906072	0.0519947067115022
HS_H3K4me1_12428	13.6522500723535	-0.598616303696734	0.627888779968046	-0.953379520059584	0.340397814140522	0.563242773843502
HS_H3K4me1_12429	18.0562528861854	-0.57390588243099	0.608896588313658	-0.942534238893382	0.345919190102275	0.56754287674615
HS_H3K4me1_12431	20.831275854952	0.161984443045114	0.540222847357522	0.299847449691278	0.764293519942317	0.875795420025261
HS_H3K4me1_12432	16.8287623208815	-0.326184519959002	0.605771500403181	-0.538461317083925	0.590258604111459	0.764966510828337
HS_H3K4me1_12433	15.5157466394271	-1.32222784460021	0.58460719662386	-2.26173720104055	0.0237136448541672	0.105969937906486
HS_H3K4me1_12434	20.5198920636872	-0.43842769142566	0.489100812168842	-0.896395345330792	0.370041652423018	0.589452511817113
HS_H3K4me1_12435	16.264554859593	1.08773199790506	0.583010662160925	1.86571544656386	0.0620811874031143	0.199179210637063
HS_H3K4me1_12436	17.3119688393631	-0.658919703801408	0.526686147263045	-1.25106708658567	0.210910002486413	0.424251142656013
HS_H3K4me1_12437	16.5509059236204	1.45511185147926	0.590774651089142	2.46305735832883	0.0137757875908959	0.0734932469570129
HS_H3K4me1_12438	18.8915781717069	0.222823939231588	0.555524052528076	0.401105835503542	0.688342204665579	0.829953285573348
HS_H3K4me1_12439	12.0802051380762	-0.118008504945756	0.724122054025669	-0.16296769900834	0.870543867090273	0.934756521115796
HS_H3K4me1_12440	10.6175548371067	-1.66280976188109	0.623960483818302	-2.66492799625	0.00770048085089995	0.0492806218047762
HS_H3K4me1_12445	17.6617524237452	0.3141585284854	0.638363484989514	0.492131106920316	0.622626663090129	0.786348610265182
HS_H3K4me1_12449	14.3474696928323	-0.866678348252385	0.647365920800559	-1.33877660285332	0.180643409806243	0.3863801931747
HS_H3K4me1_12450	20.5061476059502	0.824003679908724	0.495490480824994	1.66300607538767	0.096311219374334	0.262579733383076
HS_H3K4me1_12451:12452	18.9753926539598	-1.02528556276078	0.45658278457002	-2.24556334012096	0.024731990862078	0.109090757725747
HS_H3K4me1_12453	23.5007288142087	0.867118029255411	0.514536221430863	1.68524195797928	0.0919418989430887	0.255175770806595
HS_H3K4me1_12459	19.2283019008939	1.80846450269256	0.632850406435503	2.85764927114236	0.00426791840785804	0.0326215941934814
HS_H3K4me1_12460	15.1755516995652	-0.375393732394251	0.63664623621199	-0.589642584911556	0.555430295279263	0.73948874231066
HS_H3K4me1_12462:12463	22.2967000649581	0.448090931876253	0.51112883630676	0.876669246669789	0.380666315297037	0.599359673421592
HS_H3K4me1_12475	13.7305942950779	0.386558697558204	0.643707241236044	0.600519417516472	0.548160124060093	0.734233945581799
HS_H3K4me1_12476	19.8799535509175	0.833798765821014	0.607403347509133	1.37272665559104	0.169837339314183	0.372023176765886
HS_H3K4me1_12477	20.1725281026766	1.38582678899364	0.542858134913737	2.55283415659572	0.0106850359704483	0.0617138070146551
HS_H3K4me1_12478:12479	11.2251957237874	-0.0160918405693626	0.626693362528616	-0.0256773751431392	0.979514669926644	0.990538014662528
HS_H3K4me1_12480	7.24982372384704	1.44357665117865	0.987056331248003	1.46250685546329	0.143602367122486	0.336567611196469
HS_H3K4me1_12481	13.9593865279811	0.172196292332802	0.645488445768791	0.266768976984108	0.789647041651736	0.889192932622141
HS_H3K4me1_12483	16.3476109720717	-0.681062448114636	0.497757620233487	-1.36826121877384	0.171230325255067	0.37405376385999
HS_H3K4me1_12484	28.3100909399646	-2.04569712933236	0.508643421445382	-4.02186884383411	5.77382067026228e-05	0.0018210406512326
HS_H3K4me1_12485	14.3022398805959	0.614933230520429	0.596254504367187	1.03132676737271	0.302387610002166	0.52631529517723
HS_H3K4me1_12486	19.3166491555561	-1.79937401121903	0.530854890507232	-3.38957791177119	0.000700003138791357	0.00936526421576303
HS_H3K4me1_12487:12488	14.9467182791476	1.39781347152332	0.674486062167974	2.07241268563858	0.0382269713289311	0.144617680954764
HS_H3K4me1_12491	15.4922058713076	-0.839425046881118	0.562336104408039	-1.49274613580923	0.135503651741736	0.324761041127039
HS_H3K4me1_12492:12493	14.0182582446508	-0.373010779586089	0.579663031996341	-0.643495891572475	0.51990237976174	0.714139237361523
HS_H3K4me1_12494	15.8059690912928	0.439466706873487	0.535727503614358	0.820317612794874	0.412035068361872	0.627180868231503
HS_H3K4me1_12495	20.7975636983861	-0.148830208182409	0.582011262986574	-0.255717058495897	0.798169322241773	0.894683318798456
HS_H3K4me1_12496	19.719211883133	-0.491151917618398	0.527607968156986	-0.930903146391184	0.351903666816658	0.572654657875808
HS_H3K4me1_12497:12498	20.5850690411212	0.120965555792385	0.542057363920468	0.22316006357241	0.823410932821833	0.908313044945966
HS_H3K4me1_12499	15.9755452852742	0.0744924730249524	0.566833582984079	0.131418594912441	0.895444179620516	0.947500958363585
HS_H3K4me1_12500:12501:12502:12503:12504	36.816783345069	0.978051096017542	0.545917627108167	1.79157266124282	0.0732014456574672	0.220630439840191
HS_H3K4me1_12505:12506	17.6247717029544	0.206600581264585	0.581635598076133	0.35520621837445	0.722435106509163	0.8504543102187
HS_H3K4me1_12507	21.222022092045	-0.713275684445671	0.498141676760792	-1.43187313513658	0.152180131925357	0.348497711775053
HS_H3K4me1_12508	18.1193054139476	-1.07325732240486	0.587067332284688	-1.82816733853691	0.067524441233117	0.20960603168032
HS_H3K4me1_12509	12.8648609551347	1.68804568245688	0.752533846861942	2.24314918125745	0.0248871960949318	0.109547332545814
HS_H3K4me1_12510	15.0630570936254	0.0184907510622651	0.623575006469389	0.0296528097990291	0.97634394767933	0.988784849994265
HS_H3K4me1_12511	15.2635116983916	-0.402604403594593	0.608179500973286	-0.661982856953078	0.507982208385122	0.705289717664471
HS_H3K4me1_12514	14.6299154025705	-0.213017485188859	0.534891175310534	-0.398244530890214	0.690449943886988	0.831079899469507
HS_H3K4me1_12515:12516	16.7256617349966	-0.350018283177541	0.554637041297398	-0.631076284336841	0.527990646851384	0.719409026668849
HS_H3K4me1_12517	18.0788954202762	-0.225261084672404	0.598582105258421	-0.376324455231005	0.70667570066645	0.840602214854363
HS_H3K4me1_12519:12520:12521	33.8273290526834	-0.41510588622551	0.491326593761333	-0.844867531080868	0.398184804646106	0.615632156233148
HS_H3K4me1_12522:12523:12524	16.7094585628536	-0.379915725374997	0.560989333467633	-0.677224508043015	0.498263520232294	0.696897554549548
HS_H3K4me1_12525:12526	15.2831309845809	0.962878780420448	0.548404653671974	1.75578156380196	0.0791257135258446	0.231278727167058
HS_H3K4me1_12528:12529	18.4705801694419	0.349956223041763	0.519816448857968	0.673230375473139	0.500800739394767	0.699390130254278
HS_H3K4me1_12531:12532	25.1779563955782	-2.22655559829161	0.50004086471471	-4.452747276089	8.47785183309006e-06	0.00055328896434817
HS_H3K4me1_12533:12534:12535	15.9680108943209	-0.725236284333276	0.567075726589961	-1.27890553294248	0.200930324016681	0.411988425965918
HS_H3K4me1_12536	24.2414009536277	-1.79350087027317	0.544523609648135	-3.29370634899029	0.000988757364193186	0.0119626833014378
HS_H3K4me1_12540:12541	7.10925970780521	-0.476740732679964	0.913550271965639	-0.521854951292593	0.601771325896796	0.772857824662505
HS_H3K4me1_12542:12543	19.1493816438804	-0.0904970398035944	0.530056941003217	-0.170730789096572	0.864435452062627	0.931174385246564
HS_H3K4me1_12544:12545	19.2815380700903	0.351431484901525	0.614427604764445	0.571965650918718	0.567345245508656	0.748996154416489
HS_H3K4me1_12546	17.3097830549749	0.242851729196545	0.560126095805039	0.433566175572497	0.66460350154659	0.814652013608324
HS_H3K4me1_12547	15.9037575181006	-0.871513945228518	0.628872039694376	-1.38583668889471	0.165796776542398	0.36733545981315
HS_H3K4me1_12548	17.0724245587663	-0.455253408279442	0.51336339251867	-0.886805360323556	0.375183701188432	0.593792999665109
HS_H3K4me1_12549:12550	37.3863654249814	0.142117256398797	0.545648112858374	0.260455874490827	0.794512148028595	0.892168308720723
HS_H3K4me1_12551	23.3223644413862	0.354010626768434	0.61775350398482	0.573061301125592	0.56660318852628	0.748499708475752
HS_H3K4me1_12552:12553	20.607180017031	-0.228386178444226	0.571467069082394	-0.399648887574477	0.689415143379435	0.830662074362001
HS_H3K4me1_12554	19.1242533797624	-0.542294089729985	0.582466073752817	-0.931031203647615	0.35183742339352	0.572651313203754
HS_H3K4me1_12555:12556	38.3701531506108	-0.568147435048278	0.518270438582945	-1.09623739413289	0.272974899052064	0.496471680309026
HS_H3K4me1_12557	55.5409095969393	-0.910895131043779	0.534435105249087	-1.70440736788657	0.0883050083954763	0.248285021854041
HS_H3K4me1_12581	3.21164615348513	-0.459437851304817	1.6444980550168	-0.279378774516168	0.779954158320731	0.884317051013212
HS_H3K4me1_12582	17.1234926841054	0.146790830731821	0.533559017346271	0.275116390051667	0.783226819842041	0.885466557696677
HS_H3K4me1_12585	15.529144572563	1.32568862223379	0.670014576191105	1.978596689299	0.0478614327106637	0.167675156028252
HS_H3K4me1_12586	14.9111539627199	-0.655726345595582	0.647770866233366	-1.01228131701642	0.311403565219976	0.535653324939347
HS_H3K4me1_12587:12588:12589	46.5324413633763	-0.730532914854405	0.485388101746369	-1.50504907768862	0.132311459502578	0.319980485035485
HS_H3K4me1_12592	18.2347969212767	0.159411873174893	0.538465645160185	0.296048363730746	0.767193146985446	0.877576199247086
HS_H3K4me1_12593	15.1245209954882	1.26119267029483	0.565813724489718	2.22898918090444	0.0258146246531074	0.1124173220427
HS_H3K4me1_12595	11.1313713154078	1.59373049124227	0.750380257247491	2.12389715194308	0.0336787446088445	0.133287021802825
HS_H3K4me1_12596	93.767977760933	-1.39222154230291	0.571517542180899	-2.43600841540266	0.0148503390350192	0.0774249544579632
HS_H3K4me1_12604	41.6680916895279	3.26144180628156	0.776852016260784	4.19827938656815	2.68950690746589e-05	0.00115914924369809
HS_H3K4me1_12605	17.4617497000983	0.711227618158859	0.552752758485106	1.28670116474511	0.198198466962168	0.408473725407183
HS_H3K4me1_12611:12612	13.6556337670626	-0.889722466257243	0.622969727300143	-1.42819534765062	0.153235639342327	0.34991661925298
HS_H3K4me1_12613	16.4075020824214	-1.56816646746157	0.915362745675033	-1.71316396135953	0.0866823796541633	0.245586478450772
HS_H3K4me1_12617	21.8959692379517	1.0053665908791	0.581682064298349	1.72837818558462	0.0839204438514963	0.240765560210309
HS_H3K4me1_12618	64.9934136435333	4.54462605330454	1.46255706584336	3.10731537212462	0.00188794872832404	0.0186716966223818
HS_H3K4me1_12637	17.7876654211222	-0.639637831147185	0.508330248651402	-1.25831156584551	0.208279099974299	0.420963263582129
HS_H3K4me1_12638	24.9934220662143	1.03067591742599	0.520844846396157	1.97885401873029	0.0478324445138723	0.167622370311856
HS_H3K4me1_12708	33.6381154178133	-1.7275179387661	0.450160107752111	-3.83756336693741	0.000124261175337731	0.00292517851855643
HS_H3K4me1_12709	18.221370369588	-0.0164828244259787	0.544396377188345	-0.0302772485575819	0.975845941273714	0.988548911173425
HS_H3K4me1_12781:12782:12783:12784	15.1841238733895	1.2668264321327	0.61212599762778	2.06955175411946	0.0384943400405744	0.145194318495056
HS_H3K4me1_12800	12.2357047947111	1.90887382105408	0.799820447098318	2.38662793378103	0.0170036900846208	0.084796617232934
HS_H3K4me1_12804:12805	2.9120380058789	0.210948099453148	1.78216910249034	0.118365927878773	0.905777721567908	0.952987858394791
HS_H3K4me1_12912:12913	8.15926654752908	0.332770017744453	0.938465421104331	0.354589535491748	0.722897116865577	0.850641138680134
HS_H3K4me1_12920	33.4513348482522	-0.476631801414402	0.495923022213972	-0.961100372567002	0.336501702391314	0.56014608120444
HS_H3K4me1_12924:12925:12926:12927:12928:12929:12930:12931	51.5831783299323	0.297985255853242	0.50064665621045	0.595200731207885	0.551709301587067	0.73714288730691
HS_H3K4me1_12932:12933:12934	21.7179187721685	0.221148845177266	0.53210526541565	0.415611082150292	0.677694616014597	0.822415930446387
HS_H3K4me1_12935	16.4624203200939	2.02790669705754	0.689497078590431	2.94113892578527	0.00327007836147698	0.0271739223951307
HS_H3K4me1_12936:12937:12938:12939	30.0183924739957	-1.45819615546409	0.420096921297699	-3.47109460112122	0.000518341353789546	0.00757571770872172
HS_H3K4me1_12944:12945:12946:12947:12948:12949:12950:12951:12952	38.7488601240658	0.673042303270021	0.450469368362096	1.49409116477153	0.135151792950908	0.324157764014755
HS_H3K4me1_12955	19.0830864363111	-1.27706866451233	0.528938209898377	-2.41440047365397	0.0157611282677036	0.0804662902147208
HS_H3K4me1_12956:12957:12958:12959:12960	153.278138218406	0.143945580894027	0.735025956726933	0.195837411694978	0.844737426710488	0.920526643626492
HS_H3K4me1_12961:12962:12963:12964	22.2310808120665	-0.246176531587293	0.612332832199531	-0.402030592909764	0.687661511566988	0.829464789459364
HS_H3K4me1_12965:12966:12967:12968:12969:12970:12971:12972	76.8283966409913	0.287666356268853	0.579152162729515	0.496702550350664	0.61939882370187	0.784163730017266
HS_H3K4me1_12974:12975:12976:12977:12978:12979:12980:12981:12982:12983:12984:12985:12986:12987	59.1086886428656	-0.722415622804047	0.515141932835721	-1.40236229426585	0.160807086930315	0.360538555331611
HS_H3K4me1_1311	14.7983205529431	1.52068754110072	0.608831873203279	2.4977134214407	0.0124997198050118	0.0685821889520731
HS_H3K4me1_1312	13.512889647356	0.157502888546388	0.624219838588001	0.252319581676005	0.800794053697661	0.895931590316201
HS_H3K4me1_1313	20.7708792473387	-2.12997113544779	0.552460178892328	-3.855429254138	0.000115526737277766	0.00282161753257926
HS_H3K4me1_1314	16.9600233791481	1.00900745297589	0.559627133597806	1.80299951949979	0.071388290139436	0.217055337609272
HS_H3K4me1_13179:13180:13181	26.1645752847312	1.14767851404546	0.563570269439689	2.03644261643983	0.0417059297699858	0.153079367334027
HS_H3K4me1_13182:13183:13184:13185:13186:13187:13188:13189:13190	78.7813568872243	0.819667714050485	0.489352044022548	1.67500621293556	0.0939330126693013	0.25867293437417
HS_H3K4me1_13241	15.6725972395615	0.935271710290827	0.682783900946373	1.36979168517959	0.170751938350978	0.373381292959979
HS_H3K4me1_13611:13612:13613:13614	23.3472117660271	-1.06865774888416	0.519019015186187	-2.05899536937158	0.039494682086235	0.14766510386597
HS_H3K4me1_13615	13.3814641176981	-0.645478909727779	0.609364157673006	-1.05926628863878	0.289478523240364	0.513571666176106
HS_H3K4me1_13616	33.4850024402882	-0.216163552382345	0.463648130541926	-0.466223280421053	0.641055687121205	0.799559926313076
HS_H3K4me1_13617	14.6850059013389	-1.07358241053384	0.573293684050752	-1.87265696518435	0.0611157695953195	0.197290879811593
HS_H3K4me1_13618	16.0282293890389	-2.65982739808448	0.565269423713962	-4.70541530551705	2.53349669146611e-06	0.000300550085339345
HS_H3K4me1_13896:13897:13898:13899:13900:13901:13902	63.0216385459275	0.824165268862174	0.427149887320685	1.92945215093414	0.0536747548063091	0.181340550679789
HS_H3K4me1_13903:13904:13905	22.2890214370725	-1.52490997719753	0.449555271128045	-3.39204114628921	0.000693740214093087	0.00932290839050765
HS_H3K4me1_13906:13907	27.300156610206	-0.412542586925383	0.54794164656978	-0.752895111200214	0.451512946136579	0.659970512076511
HS_H3K4me1_13908:13909:13910	83.4834415357992	-0.191573814122656	0.474911099790588	-0.403388790464426	0.686662231779171	0.828678319861038
HS_H3K4me1_13911	24.9797408518295	0.370998024948099	0.500737919830347	0.740902596459631	0.458752501078693	0.665803515396679
HS_H3K4me1_13913	77.7151063166283	-0.448504142022682	0.549479675382703	-0.816234270558428	0.414366159571151	0.629138506701499
HS_H3K4me1_1404	10.4871874859249	-0.327096960587294	0.661816821227322	-0.494240929054509	0.621136037441595	0.785368950831772
HS_H3K4me1_1422	13.4937618323838	1.10132255635664	0.6541614746372	1.68356376683209	0.092266006088148	0.255837646357488
HS_H3K4me1_14385:14386:14387:14388:14389:14390:14391	42.296499351674	-0.0349719798198798	0.419394034234323	-0.0833869272454656	0.933543882855731	0.966742798836023
HS_H3K4me1_1439:1440:1441:1442	150.372982802303	-0.624333071080452	0.634935084693286	-0.983302208574668	0.325458723462807	0.548704633046158
HS_H3K4me1_1443:1444	15.1853818121181	0.364389415359161	0.548488208856729	0.66435232239303	0.506464840366526	0.704074714870788
HS_H3K4me1_1445	20.9645410687889	-0.0501308826139755	0.507523824685133	-0.0987754272325572	0.921316579290733	0.960940095390854
HS_H3K4me1_1446	19.1976554144962	-0.0402504812195321	0.570483345547262	-0.0705550504387118	0.943751885762482	0.9722550014088
HS_H3K4me1_14533	20.195872081687	-0.151088345366177	0.581267148207626	-0.259929269754995	0.794918333056497	0.892391745875649
HS_H3K4me1_1459:1460:1461	9.82147425987575	-1.93230494504379	0.810186411633315	-2.38501277890888	0.017078528093658	0.0849356780778485
HS_H3K4me1_1462	19.8709500482422	0.611129259948473	0.563652852469565	1.08422987175687	0.278262890108518	0.502220409172849
HS_H3K4me1_14622:14623	89.0363860194825	-0.477545701065764	0.537847605419606	-0.887882917491475	0.374603734479624	0.593266285264915
HS_H3K4me1_14624:14625:14626:14627:14628	159.945319190206	-0.0285504072549724	0.70232371337854	-0.040651350240803	0.967573846390516	0.984082835069533
HS_H3K4me1_14629:14630	37.730610751988	0.199930239173869	0.457090043766496	0.437397930452415	0.661822784753232	0.813139501519778
HS_H3K4me1_14633:14634:14635:14636	33.4403574963762	-0.0102625991517452	0.40822927677556	-0.0251393021901941	0.97994385146455	0.990680820745112
HS_H3K4me1_1463:1464	12.0427305926769	-0.279260022326477	0.599969229238428	-0.465457241333787	0.64160405054546	0.799891338424909
HS_H3K4me1_1467	26.5640112940045	-1.11744255177438	0.539746467165998	-2.07031008028944	0.0384233162200193	0.14503296257218
HS_H3K4me1_14673	16.2184206928021	1.52701953973006	0.56788344342393	2.68896647263254	0.00716736174708361	0.046852444515002
HS_H3K4me1_14674	13.1019691934373	0.836731514650551	0.581973074202456	1.43774953127723	0.150505133772623	0.346546147070486
HS_H3K4me1_14675	12.359390501245	0.211959947162646	0.559194351479411	0.379045222116214	0.704654282661289	0.839433186097033
HS_H3K4me1_14676:14677	16.6012113270092	-1.35208705012798	0.551063595173657	-2.45359530545997	0.0141436054721508	0.0749698648842238
HS_H3K4me1_14678	17.5764490731082	0.700811748470118	0.526798216778959	1.33032293228922	0.183411894601617	0.389499580758038
HS_H3K4me1_14679:14680:14681	29.1912571018699	0.237754979967242	0.409605394524451	0.580448849418291	0.561611971160115	0.744635893969204
HS_H3K4me1_1468	10.6480986535305	-1.49428399829351	0.770928358149888	-1.93829164862941	0.0525876507208987	0.178810027965514
HS_H3K4me1_14684:14685	21.2629562495739	0.353159482944327	0.473972954339506	0.745104714754167	0.456208419134703	0.663911720425545
HS_H3K4me1_14686:14687	26.8830213269638	0.420675187132295	0.473331171270225	0.888754454948269	0.374135058131819	0.592931841814433
HS_H3K4me1_14689	14.9001895579437	1.53734069297965	0.729835177899145	2.10642175046281	0.0351677336003577	0.136872455464657
HS_H3K4me1_1469	16.9404745960523	-0.57293798781429	0.600929979402846	-0.95341887982295	0.340377879325729	0.563242773843502
HS_H3K4me1_14690:14691:14692:14693:14694:14695:14696	79.4723011132469	0.506635696496658	0.550729069835266	0.919936361173384	0.357606016109513	0.577749646762874
HS_H3K4me1_14697	14.0072599069015	1.97578188554444	0.693241917964819	2.850061189815	0.0043710818965171	0.0331228427413231
HS_H3K4me1_14698	25.9039238595401	0.848389241438187	0.558216423111087	1.51982135658047	0.128555880054846	0.313984047006166
HS_H3K4me1_14699:14700:14701	27.3296578389909	-0.424127770825123	0.507427462938766	-0.835839212108835	0.403245363611558	0.62013020765197
HS_H3K4me1_1470	19.7203365120274	-0.797175679060693	0.522448247236708	-1.52584621209287	0.127048168804505	0.31188318054537
HS_H3K4me1_14702	21.9277634153939	0.567378239546766	0.538791678378296	1.05305679786019	0.292314961475477	0.516359488172261
HS_H3K4me1_14704:14705	25.6769998721193	1.23329882878733	0.544519224691564	2.26493165505022	0.0235168738776096	0.105285993069454
HS_H3K4me1_14706:14707:14708	25.5756649274948	0.430947836104143	0.552392617056095	0.780147711605604	0.435303935643275	0.646440298761783
HS_H3K4me1_14709:14710:14711:14712:14713	9.66772628678607	2.6175543393376	0.862643281557511	3.03434153525381	0.00241061358490935	0.0219396811609172
HS_H3K4me1_1471	14.5597289048671	-0.752805726549064	0.511290043615008	-1.47236531583219	0.140922254029692	0.332877854001279
HS_H3K4me1_14791	19.2434386070985	-0.0395673265819587	0.552946937191733	-0.0715571855464294	0.942954313668648	0.971867979611237
HS_H3K4me1_14805	15.7452226965888	-0.0733718726738447	0.568531940276943	-0.129054970311965	0.897314152442832	0.948309098131754
HS_H3K4me1_1481	13.1016273941772	-0.923144525522115	0.567739561722574	-1.62599999676121	0.103949656049585	0.275422556605359
HS_H3K4me1_14810	13.4630596893525	1.7192354535721	0.718642776355065	2.39233665200396	0.0167414784281928	0.0840459210981318
HS_H3K4me1_14821	14.6037228289305	0.222433304386038	0.546726087949429	0.406845967823311	0.684121122653063	0.826971573104454
HS_H3K4me1_14822	21.066440011035	-0.503361092243469	0.452641239702912	-1.11205309656241	0.266115321620538	0.488341210636926
HS_H3K4me1_14823	15.999409917023	-0.661158685336975	0.553459915855857	-1.19459181486445	0.232246548767906	0.45031473235954
HS_H3K4me1_14824:14825	32.8834201141747	-0.619777383696193	0.572039889289183	-1.08345133844832	0.278608138867954	0.502692829865743
HS_H3K4me1_14826:14827	20.3517407026168	-0.172445214396962	0.500765382242225	-0.344363289700303	0.730573093030689	0.855159065984766
HS_H3K4me1_14828:14829	68.7641276899989	-1.08330576883735	0.644608207407685	-1.68056465367374	0.0928475062436107	0.256917573866326
HS_H3K4me1_14830:14831	37.7867968151919	0.643079380055231	0.457860802266387	1.40453032203679	0.160160988901746	0.359584794532869
HS_H3K4me1_14832	16.04380037005	-1.01971021928953	0.651078987212245	-1.5661851162724	0.117305286089754	0.297542473162998
HS_H3K4me1_14833	15.0360571617388	-0.555067678575234	0.515417128307667	-1.07692905045231	0.281511963622604	0.505772240223779
HS_H3K4me1_14834:14835:14836	24.3067405497641	-0.863821079429219	0.456443198179995	-1.89250509783822	0.0584237150700661	0.191423116505759
HS_H3K4me1_14838	59.3256110904975	-0.265922074143471	0.651044549254165	-0.408454497389021	0.682940030398451	0.826173117179783
HS_H3K4me1_14845	14.6356874592802	0.0421253018422848	0.566026582426801	0.0744228330437687	0.940673941039431	0.970745194039749
HS_H3K4me1_14846	13.4343369945426	-0.094697520410282	0.696261855352488	-0.136008485431592	0.891814572897673	0.945706185558486
HS_H3K4me1_14847:14848	19.0191786603741	-0.462866542962874	0.487740779677567	-0.949001113396471	0.34262004580367	0.564748524506774
HS_H3K4me1_14849	13.7695758861274	0.584520885726951	0.600548697241892	0.973311387421951	0.330398564540154	0.553520807757606
HS_H3K4me1_1485	17.5401066633473	0.163041128314135	0.590112899717951	0.276288026226951	0.782326851819648	0.884981118798315
HS_H3K4me1_14850	15.2506312990592	-0.377210946323391	0.561926722456834	-0.67128138109212	0.50204129347062	0.700513264346687
HS_H3K4me1_14851:14852	34.2061871755368	-0.277831995648605	0.501606615796139	-0.55388423298133	0.57965807632166	0.757794136799209
HS_H3K4me1_14855	15.4670920711174	-0.29258841567557	0.609382610635705	-0.480139095814275	0.631128490161368	0.793230072596522
HS_H3K4me1_14856	20.8901317062808	0.638573295659163	0.587066790119203	1.08773534188419	0.276711960854525	0.500546641726032
HS_H3K4me1_14857	44.2308062967897	-1.06552948135027	0.415501239739969	-2.56444356704472	0.0103341382884336	0.0603167034081577
HS_H3K4me1_14858:14859:14860:14861	26.4920514986635	-1.45539259132323	0.473645354338525	-3.07274752722062	0.00212097849657586	0.0201912556350224
HS_H3K4me1_1486	18.9031909901809	0.0648322327564906	0.585883582625617	0.11065719313374	0.911888192363246	0.956200097905238
HS_H3K4me1_14862:14863	17.8296365804062	-0.181799091598299	0.552868875395062	-0.328828587914976	0.742285253573441	0.862644217573381
HS_H3K4me1_14864	97.000118918758	-0.604699632618338	0.658696409730684	-0.918024789091497	0.358605888075695	0.578739243843914
HS_H3K4me1_14865	14.8169727414757	-0.479320643257878	0.603729320064288	-0.793933021518381	0.427234424601915	0.639979226077496
HS_H3K4me1_14866	15.389588288936	-0.886336749797136	0.543829633383758	-1.62980590866714	0.103142524607048	0.273886677427163
HS_H3K4me1_14867	20.2014565822383	-1.34308379974616	0.499165793261589	-2.69065672743787	0.00713115299946088	0.0467299119817733
HS_H3K4me1_1487	9.54832075546168	-0.906917975703216	0.668108223082801	-1.35744172032263	0.174640899521236	0.378619206182068
HS_H3K4me1_14871	70.0492858164716	-0.386274763903462	0.499670959373247	-0.773058262957645	0.439487900340029	0.64994765512089
HS_H3K4me1_14873	31.1779071582923	2.37774998694181	0.604212945295409	3.93528474597527	8.30981141400641e-05	0.00229228955867242
HS_H3K4me1_14875	21.2076104147353	-0.0839305691076671	0.528763147242066	-0.158729990063479	0.873881609065623	0.936106157866556
HS_H3K4me1_14876	15.5923800915084	-0.7877904322666	0.566823310460176	-1.38983421769834	0.164579224874978	0.365627019689965
HS_H3K4me1_14877	6.48328048870567	1.49016714135884	1.00439261579712	1.48365003676993	0.137901787594833	0.328254507152197
HS_H3K4me1_14878	4.12750200975085	1.69981549902236	1.37946130908414	1.232231370194	0.217862668096811	0.432849498647588
HS_H3K4me1_14879	47.6547437912626	-0.986253040110061	0.55144168087142	-1.7884992635151	0.0736954943705769	0.221592570287456
HS_H3K4me1_14882:14883	28.1851097495035	-1.26877594077432	0.462914989614279	-2.74084004458685	0.00612823331154059	0.0419002015557437
HS_H3K4me1_14884	17.7095925892371	-1.98070138808462	0.55259657059326	-3.58435338452818	0.000337914317088591	0.00568668943684658
HS_H3K4me1_14885:14886:14887	19.9611515249494	0.0863474316940879	0.570650355386627	0.151314076788029	0.879727965464835	0.938911933359517
HS_H3K4me1_14888	14.6241087421876	-0.371177705513779	0.574465573712171	-0.646126978706915	0.51819712468396	0.712841807431499
HS_H3K4me1_14889	14.4638077007679	-1.44174714099464	0.6050015383137	-2.38304706631519	0.0171699989276358	0.0852376652598073
HS_H3K4me1_14890:14891:14892	63.0633872451517	-0.503374384555018	0.486906738109569	-1.03382094589486	0.301219877652847	0.524889804170467
HS_H3K4me1_14893	16.6712272513634	-0.186972642826827	0.606913660931796	-0.308071237908482	0.758028126383592	0.872019193961599
HS_H3K4me1_14894:14895	22.5457770739645	-1.04324868630726	0.498062872702727	-2.09461243446252	0.0362054589544981	0.139459351014431
HS_H3K4me1_14896	8.86154569467079	-0.750955104714292	0.715219771413644	-1.04996412952905	0.293734605023668	0.517911115131461
HS_H3K4me1_14898	11.0032383132283	0.362794625365069	0.672438896146072	0.539520583125607	0.589527698356095	0.764471812600908
HS_H3K4me1_14899	13.0392850488601	0.92044244750477	0.673174554679253	1.36731616058086	0.171526228414117	0.37436593855969
HS_H3K4me1_14900:14901	13.3967411215559	-0.5667319303507	0.557292807550608	-1.01693745670535	0.309183183156182	0.533057661566951
HS_H3K4me1_14902	17.6395599672083	0.426773698217497	0.557214346288573	0.765905797401126	0.443732356128084	0.653256058214728
HS_H3K4me1_14903	16.7737624570822	0.981547867091553	0.567777768650938	1.72875360975078	0.0838532020483836	0.24071436544632
HS_H3K4me1_14904:14905:14906	23.7067564165523	-0.0161066220047543	0.565488119692078	-0.0284826885727056	0.977277174945828	0.989272781297047
HS_H3K4me1_14907	14.0061344600622	0.114405673906793	0.650282920765423	0.175932152380891	0.860347245355948	0.929167981089551
HS_H3K4me1_14908	13.0711915783253	-1.33397033844223	0.599279620180373	-2.22595645425206	0.0260170983463419	0.112972189393546
HS_H3K4me1_14909	15.9540964182053	0.611161683253799	0.667880437020113	0.91507648581627	0.360151478359137	0.580261450581704
HS_H3K4me1_14910	51.3909251403647	0.497963489279523	0.644677474267084	0.77242265963402	0.439864137388979	0.650304386800994
HS_H3K4me1_14911	86.4479334989599	0.0494831125655767	0.693573140298899	0.0713451973417709	0.943123024576177	0.971898184682421
HS_H3K4me1_14912	12.9408032503607	0.338169700347225	0.634604689545634	0.53288244779494	0.59411495611307	0.767488818782397
HS_H3K4me1_14913	11.5695248863864	-0.530219828261264	0.634411665472597	-0.835766202165095	0.403286443604455	0.62013020765197
HS_H3K4me1_14914	14.6559457353773	0.389086325812603	0.606031420486984	0.64202335499362	0.520858018912293	0.714948401263455
HS_H3K4me1_14915	10.6937995166962	-2.33579618262392	0.724658216732834	-3.22330738641866	0.00126719489811542	0.0141470075000147
HS_H3K4me1_14916	16.3160992726618	0.053404505445024	0.579631315848004	0.0921353004657675	0.926590542006188	0.963728022481024
HS_H3K4me1_14917:14918:14919:14920:14921	22.7101817404739	-0.786982349010967	0.580104357146858	-1.35662202725317	0.174901339097752	0.378973668669574
HS_H3K4me1_1492	26.5547903372401	1.83362687642257	0.52109409711855	3.51880185663553	0.000433500344862806	0.00670061316109505
HS_H3K4me1_14922	16.7773964813775	2.90949001405958	1.13369011767967	2.56638914698704	0.0102763466346126	0.0601105124252469
HS_H3K4me1_14923	14.5987206116471	-0.758060619123727	0.596361277374102	-1.27114326144987	0.203677687232004	0.414866452162829
HS_H3K4me1_14924	8.6737101972758	-0.282690172528424	0.835430665642595	-0.338376581270194	0.735079419816945	0.858038029568692
HS_H3K4me1_14925	14.1656379869196	0.304555600600837	0.605906620963324	0.502644450586508	0.615214271375327	0.781139271582187
HS_H3K4me1_14928	65.3782439482243	-0.555871135424782	0.699283690672796	-0.794915057850079	0.4266629144993	0.639463300160079
HS_H3K4me1_14929	12.2303336266719	-0.678467849211362	0.634829303280387	-1.068740597993	0.285186572555591	0.509560991266044
HS_H3K4me1_1493	16.2172680207742	0.986101389010986	0.764151846379814	1.29045214466557	0.196893717218644	0.406617912895539
HS_H3K4me1_14934	21.2790256031612	-0.204333282590923	0.493867549283292	-0.413741058483098	0.679063754216358	0.823341724349932
HS_H3K4me1_14935	11.7928295548974	-0.154141148050895	0.625972355395845	-0.246242740150116	0.805494332049867	0.898425941569399
HS_H3K4me1_14936	14.8064760659439	-0.261104386920023	0.579639117076631	-0.450460259198662	0.652378603251582	0.806782543955688
HS_H3K4me1_14937	16.6741397872769	-0.204729976438454	0.523628189594243	-0.39098348887041	0.695809440374099	0.834486202345072
HS_H3K4me1_14938	10.7250440624575	1.35811700874582	0.861320813745234	1.57678415181957	0.114845199472987	0.293505475295392
HS_H3K4me1_14939	40.9827942205753	-0.563897775991634	0.506563799644245	-1.11318214287648	0.26563021036298	0.487968266540238
HS_H3K4me1_14940	15.2234596635748	0.158092641058384	0.541723274255265	0.291832838963255	0.770414435747124	0.879378161041911
HS_H3K4me1_14941	23.2862536086197	-0.0533686024355364	0.556588526120224	-0.0958852005224568	0.923611748689858	0.962208778852273
HS_H3K4me1_14942	18.1770111040949	0.507164411427495	0.568541650002887	0.892044428802921	0.372369119081577	0.591607513884696
HS_H3K4me1_14943	107.350312356888	1.09296352005848	0.754972225469619	1.44768705812802	0.14770459101561	0.342735871723635
HS_H3K4me1_14945	13.799818429176	-0.485120212549872	0.571071951208877	-0.849490526584159	0.395608399392401	0.612947402314083
HS_H3K4me1_14946	77.0392807797525	-0.283500195910992	0.699884392766419	-0.405067178009795	0.685428131783914	0.82772441428243
HS_H3K4me1_14947	10.2850370036011	-0.847345597836789	0.728841508757201	-1.16259239856091	0.244994916349457	0.464783958998552
HS_H3K4me1_14948	13.4081950453062	-0.753015677269282	0.545871162210163	-1.37947510218422	0.167748317609033	0.369314022695093
HS_H3K4me1_1494:1495	23.2828932072458	0.953419576559432	0.51514438795691	1.8507812544377	0.0642010289307307	0.203112083382798
HS_H3K4me1_14954	40.2873727010651	-0.538741021166382	0.468770590460874	-1.14926369556741	0.250447263252336	0.470494655873529
HS_H3K4me1_14955	13.8608715606139	-1.83402056346593	0.575896989026269	-3.18463301321806	0.00144937684844474	0.0154990645045499
HS_H3K4me1_14957	15.8924446229394	-0.562131153549435	0.501473527428728	-1.12095878008103	0.262305408531565	0.483829685192986
HS_H3K4me1_14959	15.9256247841104	0.82848499470102	0.563470090019056	1.4703264811678	0.141473352306062	0.333623312792261
HS_H3K4me1_1496	22.90144792228	0.198206105432571	0.494627813405739	0.400717671066313	0.688627999040166	0.83025630684316
HS_H3K4me1_14960	13.3001453741596	0.665107409217559	0.645530338342545	1.03032711200728	0.30285647606398	0.526986985190378
HS_H3K4me1_14961	19.3938820251582	0.167162625993317	0.513409866820267	0.325592936163489	0.744732357349026	0.864042160897265
HS_H3K4me1_14962:14963	62.8842524922207	0.345822355041103	0.520308739519119	0.664648368890978	0.506275424524535	0.703852024789277
HS_H3K4me1_14964	88.0990276947653	-0.601313894145938	0.659498977093239	-0.911773808651298	0.361887800604043	0.582083808349349
HS_H3K4me1_14965	14.1620407335203	-0.188266568663628	0.569029674642899	-0.330855449290543	0.740753674783303	0.861571117900579
HS_H3K4me1_14966	13.3953839081952	-0.539650608525255	0.584499074989842	-0.923270252454435	0.355866386148272	0.576326449981351
HS_H3K4me1_14967	13.4748629021443	0.252137070581527	0.60133734875322	0.419293880721519	0.675001368181949	0.820854564892071
HS_H3K4me1_14968	10.6964129935677	-0.244898165806945	0.67271140317404	-0.364046401846984	0.71582335959773	0.846017773156289
HS_H3K4me1_14969	11.8124765355006	-0.283847979639036	0.563479613068517	-0.503741347612022	0.6144431485636	0.780869119501748
HS_H3K4me1_14970:14971	23.7806079094617	0.208191883698413	0.471599914634756	0.441458696742244	0.658880956718348	0.811246546331166
HS_H3K4me1_14972	24.0618268923944	-1.0134999824399	0.581787221544272	-1.74204579425053	0.0815004314206842	0.236016749281947
HS_H3K4me1_14973	11.6220900805331	2.65480681170865	0.81707166949122	3.24917251550499	0.00115741261545379	0.013324741404118
HS_H3K4me1_14974	13.1546076953233	-0.167521295871231	0.646380591360328	-0.259168202310465	0.795505463979113	0.89261777017729
HS_H3K4me1_14975:14976	20.4719767298741	0.00921950251815357	0.517978357641647	0.017799011063184	0.985799193693006	0.993447055756898
HS_H3K4me1_14985	35.7497305033257	-0.940010817750254	0.474855093050979	-1.97957404586443	0.0477514117540502	0.167411486076727
HS_H3K4me1_14986	22.1949648865099	-1.45125589042762	0.594233181936134	-2.44223300640857	0.0145967221672575	0.0765668183907416
HS_H3K4me1_14989:14990	12.5588947855392	1.63877795836764	0.772435824936939	2.12157166390028	0.033873724018397	0.133748916772077
HS_H3K4me1_14991	16.2945975843139	-0.0697450418825024	0.489667348678342	-0.142433515468717	0.886737590733073	0.942758141363907
HS_H3K4me1_14994	8.57858999818632	-0.190805970516365	0.854919647189051	-0.223185852780116	0.823390862109369	0.908313044945966
HS_H3K4me1_14995	10.7303475582933	0.777095967020336	0.810054047870511	0.959313726118874	0.337400722585501	0.560751152608974
HS_H3K4me1_14996	13.8433833342965	-1.37415849883601	0.579086224734637	-2.37297735663754	0.0176453456264456	0.086827791862702
HS_H3K4me1_14997	14.6025181801116	-0.605030004558683	0.603560435007151	-1.00243483413805	0.316133625203986	0.539900004408368
HS_H3K4me1_14998	12.6261107317679	0.181405808498328	0.589347232382819	0.30780802645815	0.758228413704271	0.872107875952653
HS_H3K4me1_14999	15.1173132079152	0.143629848616107	0.612412421617112	0.234531246503531	0.814572578320207	0.903686960049985
HS_H3K4me1_1499:1500	14.8104030912774	-0.118261936945258	0.639168083992691	-0.185024784414315	0.853209596038712	0.925456872885518
HS_H3K4me1_15005:15006:15007	20.4803229673091	0.0199603552179691	0.551597896387947	0.036186423749395	0.97113371117906	0.98608205201788
HS_H3K4me1_15008:15009	20.6166670923737	-0.51724967945757	0.478330663790379	-1.08136424990777	0.279535117665351	0.503723788058738
HS_H3K4me1_1501	31.0536370184968	-0.0219407069842588	0.444132701947678	-0.0494012417640968	0.96059953858737	0.981203088333159
HS_H3K4me1_15010	13.8421773071453	-0.509368401594304	0.564079016704107	-0.903008951778644	0.366521143949291	0.586015282737142
HS_H3K4me1_15017	12.0164788654223	-0.0871427235621293	0.674047951524178	-0.129282676944688	0.897133978189875	0.948241335703022
HS_H3K4me1_15018	14.3008361035525	0.0699684960158368	0.640740883606171	0.109199362497435	0.913044365940051	0.956829174089134
HS_H3K4me1_15019	16.2039946267229	-1.00574849845588	0.587710776377876	-1.71129837818257	0.0870260456064823	0.246270414840812
HS_H3K4me1_15020	15.8029315657684	-0.306765483450525	0.520414433089176	-0.589463827183976	0.555550170762812	0.739607452723204
HS_H3K4me1_15021	16.4894476921303	-0.617045251370918	0.576091577121121	-1.07108882663144	0.284129491690988	0.508351145535094
HS_H3K4me1_15022	19.1841709061146	-0.272712081118954	0.496835633080032	-0.548897991531588	0.583075456598098	0.760404397685865
HS_H3K4me1_15023	11.7580800091756	-0.560429730994581	0.667124410195546	-0.840067793097706	0.400870376852473	0.617959314771556
HS_H3K4me1_15024	11.8062378284609	-0.536190868552078	0.668446519411832	-0.80214475351577	0.422469229613661	0.636266665888441
HS_H3K4me1_15026	13.3004467246341	-0.739104174287178	0.635954929027445	-1.16219584211334	0.245155923213797	0.46501614231527
HS_H3K4me1_1502:1503:1504	21.0286898647818	2.59537963242791	0.685780046365595	3.78456568717995	0.000153977236303461	0.00333760558475243
HS_H3K4me1_15030	15.6560304270799	-0.34261472067389	0.568465850284404	-0.602700620455001	0.546707868735	0.733110893120279
HS_H3K4me1_15031	10.6879223990571	0.0897272414668552	0.673813812779252	0.133163256325603	0.894064269202608	0.947077317275323
HS_H3K4me1_15032	11.7583425462737	0.590030363155538	0.775943979402516	0.760403300776773	0.447013550876305	0.656321200597682
HS_H3K4me1_15033	16.3570039325042	1.19390679716862	0.631907427897582	1.88936977864125	0.058842297472382	0.192245313760671
HS_H3K4me1_15034	12.2425032709129	-0.705829082941095	0.687243091012198	-1.02704427614037	0.304399615887611	0.528234099066124
HS_H3K4me1_15037	6.22674985664101	1.1827569123284	1.00086784057307	1.18173135790954	0.237312311718101	0.45675791966075
HS_H3K4me1_15038	59.6144245848526	-0.223693798689142	0.539496097673863	-0.41463469273205	0.678409347272935	0.822836784998371
HS_H3K4me1_15039	11.8474776941854	-0.518752485712229	0.647270350435962	-0.801446390001996	0.422873268178618	0.636636286839053
HS_H3K4me1_15040	14.3090777147336	-1.83547859915045	0.593811130530142	-3.09101413695592	0.00199474136624837	0.0193709272500289
HS_H3K4me1_15041	14.4836117830684	1.3237208360758	0.638620787849565	2.07278068810316	0.0381926944930214	0.144590310079532
HS_H3K4me1_15042:15043	19.7244012618501	-1.30974345233459	0.531275507296264	-2.46528107233863	0.0136905810002457	0.0731034526935514
HS_H3K4me1_15044	8.17580799082709	1.31116396461508	0.886426304470847	1.47915732870516	0.139098271131617	0.330121313462829
HS_H3K4me1_15049	11.1740166713322	-0.594897454206476	0.657064450565979	-0.905386760300372	0.365260527310326	0.584776227807956
HS_H3K4me1_1505	16.5330209052838	0.0987103255985117	0.545843073577693	0.180840117566247	0.856493072953306	0.926889236636028
HS_H3K4me1_15050	5.27899756099921	0.719134086680147	1.04696097298466	0.686877644187683	0.492159835841571	0.692546153706174
HS_H3K4me1_15051	117.828419160542	-0.526100362587776	0.721725257961288	-0.72894824835962	0.466033319604019	0.67238837799253
HS_H3K4me1_15052	11.7914121919036	2.01059372595447	0.810274158314191	2.48137461293051	0.0130876746805771	0.0709489565486512
HS_H3K4me1_15053	11.9395005296091	-1.33998724393979	0.636305504686177	-2.1058866127532	0.035214202816965	0.136977617870805
HS_H3K4me1_15054	17.5479501028963	-1.14617931737175	0.580514420213622	-1.97442006169282	0.0483339987428773	0.168912981820632
HS_H3K4me1_15055	54.5803394051025	-1.0081935479687	0.474373544472317	-2.12531571314794	0.0335602780050553	0.133014913580932
HS_H3K4me1_15056	16.9166384495838	-0.477616155741887	0.556658040832821	-0.858006389393606	0.390888935313524	0.60866992550453
HS_H3K4me1_15057	17.6876431139544	1.9281146800186	0.62441344615706	3.08788142197312	0.00201588890789557	0.0194762645343074
HS_H3K4me1_15059	4.87162414959855	0.563851324974104	1.168936687643	0.482362587242456	0.629548393570404	0.791956074961602
HS_H3K4me1_1506	13.7284876667625	1.86186500451888	0.726023954406771	2.56446773307942	0.0103334186883214	0.0603167034081577
HS_H3K4me1_15068:15069:15070:15071	32.4721200500281	-0.060997985191819	0.475605138544945	-0.128253419167074	0.897948426705336	0.948560539394107
HS_H3K4me1_1507	16.0923139848969	0.438133077984229	0.626306095041339	0.699551036550762	0.484207729705585	0.687014113401868
HS_H3K4me1_15072	15.6216916258191	-0.793170678926321	0.582076855581511	-1.3626562735155	0.17299086471801	0.37622740035574
HS_H3K4me1_15074	19.9780903055699	-1.09528542295607	0.519753102341842	-2.10731868269967	0.0350899649791944	0.136670958536141
HS_H3K4me1_15075	18.438035298713	-2.0154949045218	0.588033252604447	-3.42751858945903	0.000609124597494637	0.00854833249234607
HS_H3K4me1_15077	26.5758774786885	1.94250321234309	0.575360167758938	3.376151706694	0.00073507375407248	0.00967853807849833
HS_H3K4me1_15078	13.3629963547882	-1.05737094005121	0.623023142712041	-1.69716157805701	0.0896661169249463	0.25070700427105
HS_H3K4me1_15079	22.4032615653838	2.37494535254725	0.965599318819238	2.45955574559787	0.0139109092000755	0.0740009974279254
HS_H3K4me1_15080	16.0417705725355	0.90284713031391	0.621560529371317	1.45254900794152	0.146349012743513	0.340552413265947
HS_H3K4me1_15081	47.6179592571905	-0.792184371669993	0.532219824136902	-1.48845333402354	0.136631380224537	0.3265463718618
HS_H3K4me1_15082	21.1024500810689	-1.5363968228005	0.523438571547177	-2.93519986167475	0.00333332911335001	0.0274301896094587
HS_H3K4me1_15083	66.4215896721398	-0.406293056547073	0.546063219279488	-0.744040327570795	0.456852078084355	0.664446898443497
HS_H3K4me1_15084	14.1625472585068	1.92180344070297	0.701869972301796	2.73811890598536	0.00617917300397148	0.0421668586799776
HS_H3K4me1_15085	111.29696945445	-0.0659215159021778	0.585428618144088	-0.112603849314987	0.910344633150911	0.955330288283956
HS_H3K4me1_15086	91.4567150537056	-0.0808686434092284	0.674646091143488	-0.119868245693324	0.904587519330997	0.95251565505905
HS_H3K4me1_15087	16.9600720133388	-0.122603129372824	0.571529741042908	-0.214517496760715	0.830143524088109	0.91210495241764
HS_H3K4me1_15088	28.5012365642593	0.0184602223672261	0.510232721499383	0.0361800049063463	0.971138829323328	0.98608205201788
HS_H3K4me1_15089	27.6871136697208	-0.292290373574267	0.447839690490914	-0.652667415998488	0.51397071320003	0.70963437193459
HS_H3K4me1_1508:1509	12.8030014056823	-0.125507303730626	0.594453081254723	-0.211130714413516	0.832785273758713	0.913423891540232
HS_H3K4me1_15090	23.1631899190612	-1.62112880146165	0.518655244223157	-3.12563850364567	0.00177419500079374	0.0178397344505699
HS_H3K4me1_15091:15092	20.3543880331824	-0.897957071179491	0.476523039126903	-1.88439382243668	0.0595117248302696	0.193749000589773
HS_H3K4me1_15093:15094:15095	32.5088052430494	-1.03354394544335	0.441554463229293	-2.34069414197417	0.0192479282484251	0.0921711290671255
HS_H3K4me1_15096	22.340681140273	-0.1191497731286	0.55142366585388	-0.216076640352561	0.828928007905983	0.911336668114834
HS_H3K4me1_15097	19.0020235599717	0.800795233909177	0.574906764992443	1.39291322118936	0.163646033884918	0.36436055732402
HS_H3K4me1_15098	24.2198567870547	0.072801475706041	0.47291220359846	0.153942899236018	0.877654758543186	0.937904676957488
HS_H3K4me1_15099	39.4577842063642	0.158652701389858	0.440070304468357	0.360516716940317	0.718460757630863	0.847856721881441
HS_H3K4me1_1510	25.7402307408277	2.21581392313909	0.602894335722352	3.67529398080053	0.000237575689166575	0.00450634396592048
HS_H3K4me1_15101	8.82295061578533	4.28949002022495	1.26499579391098	3.39091247644638	0.000696603433939165	0.00933014677203725
HS_H3K4me1_15102	113.297888938885	-1.16156180998626	0.595398973157674	-1.95089656239407	0.0510693516706092	0.175491425178923
HS_H3K4me1_15103	18.0064461625063	-0.22826158093774	0.538616698413858	-0.423792247083937	0.671717332762567	0.818970069237958
HS_H3K4me1_15104	82.9939850501234	-1.10085522051821	0.578210297018042	-1.90390109999004	0.0569230658368548	0.188319294181366
HS_H3K4me1_15106	28.4591091985702	1.71450207964251	0.634800501754993	2.70085180289325	0.00691621484269848	0.0457446541724429
HS_H3K4me1_1511	20.7197795477382	-0.36502861212508	0.451945557036279	-0.807682709658273	0.419273259600987	0.633513529784852
HS_H3K4me1_15110:15111	37.4953568715985	-0.632152744276896	0.500419738921007	-1.2632450223485	0.206501137288207	0.418528899863205
HS_H3K4me1_15127	19.8086042493563	1.10032066235164	0.573569596588867	1.91837340907794	0.0550636802611615	0.18442502821347
HS_H3K4me1_15128	19.5920200908449	0.236370107294394	0.5351061860241	0.441725611603654	0.658687773981099	0.811127082082859
HS_H3K4me1_15129	24.0709927518308	-0.784045841344694	0.5282794416092	-1.48414982600194	0.137769177178364	0.328165907498453
HS_H3K4me1_15130	21.5162741920352	0.557154753748782	0.450027523283038	1.23804595257692	0.215699022451998	0.430325893355068
HS_H3K4me1_15131	51.3159721789694	-0.781619296774757	0.577256382401241	-1.35402452117276	0.175728554693851	0.380251389905221
HS_H3K4me1_15132:15133	21.4450990847926	-0.564503838303704	0.491516437528432	-1.1484943232871	0.250764555138922	0.470870332698286
HS_H3K4me1_15134:15135	19.5208581426435	-0.729757010136952	0.479885037740261	-1.52069131718154	0.128337318662196	0.31370302386612
HS_H3K4me1_15136:15137	13.2482997055393	-0.335073519902084	0.578843264897315	-0.578867441709846	0.562678620418129	0.745553041920736
HS_H3K4me1_15138	21.0857018933396	-1.16439613274368	0.477161250248006	-2.44025710834331	0.0146768120092657	0.076786363796357
HS_H3K4me1_15139	44.1901539563934	-0.832940506642404	0.487709821520993	-1.70786084242626	0.0876621664277023	0.247260418275998
HS_H3K4me1_15140	18.4497313251224	-0.962295295169126	0.551812432203331	-1.74388114332035	0.0811798173660322	0.235397033330378
HS_H3K4me1_15141	25.9960928177267	-0.64457272196246	0.526798283440588	-1.22356648118265	0.22111581063537	0.43628930370512
HS_H3K4me1_15142	16.3706256659997	0.0406445973300345	0.524208991886187	0.0775351013796783	0.938197868446176	0.969477840288385
HS_H3K4me1_15143:15144	30.1462190986747	-0.00232023424492884	0.467228012549679	-0.00496595705438818	0.996037755822006	0.997945985185287
HS_H3K4me1_15145	21.6985788546549	-1.29239796240029	0.550139995006579	-2.34921651603394	0.0188129636081873	0.090683304566126
HS_H3K4me1_15146	19.911152994508	-0.909260695473732	0.499208578099072	-1.82140438959621	0.0685454084106591	0.211656690004551
HS_H3K4me1_15147	23.3690239635973	-0.651007742314655	0.572169022656422	-1.13778921356526	0.255208510079683	0.475740763818095
HS_H3K4me1_15148	19.1815535825768	0.304685220451655	0.551454407460627	0.552512077752156	0.580597561869623	0.758487061134006
HS_H3K4me1_15149:15150	30.7180995983042	0.0221038676125284	0.473033799418311	0.0467278821084444	0.962730107903588	0.982101345301572
HS_H3K4me1_15151	25.7607225959915	-1.08919543586495	0.432162205187722	-2.52033940680173	0.0117241723775533	0.0657066602737347
HS_H3K4me1_15152	19.981145375784	-0.465338314688065	0.546810120419371	-0.851005307530112	0.394766404474906	0.612431081447413
HS_H3K4me1_15153	11.5832884107508	-0.0584938289098841	0.79533761525026	-0.0735459103005942	0.941371711829744	0.971007562611209
HS_H3K4me1_15157	19.9099948060064	-0.737838932558798	0.545108610826617	-1.35356315769791	0.17587578763348	0.380440197412149
HS_H3K4me1_15158:15159:15160	103.899658148904	-0.49623126894166	0.663889072300334	-0.747461119102698	0.454785264011041	0.66271527420923
HS_H3K4me1_15161:15162:15163	167.249358651861	-0.485640903830255	0.749320588798796	-0.648108314504965	0.516914896682776	0.71186278617914
HS_H3K4me1_15164	31.7944754599113	-0.481726510992216	0.561788735769857	-0.857486952514408	0.391175822559898	0.608900275281976
HS_H3K4me1_15165	17.8043230263275	-1.26019531053234	0.53033684949049	-2.37621676061742	0.0174911842866214	0.0863732467817599
HS_H3K4me1_15166:15167	19.0550619242634	-0.332959106997706	0.524393944388243	-0.634940793197251	0.52546703040712	0.717892836345621
HS_H3K4me1_15168	19.157746727498	-0.227053128644984	0.551207064286192	-0.41191984529265	0.680398174441023	0.824395073711828
HS_H3K4me1_15169	15.3831621699246	-0.53590766181452	0.550713529341904	-0.973115119316068	0.330496090465211	0.553554517358688
HS_H3K4me1_15170:15171:15172	31.6101133382216	-0.871956127864162	0.414005340791028	-2.10614705162533	0.03519158080561	0.136911736504152
HS_H3K4me1_15173	18.5201096374843	-0.495982908520392	0.596398085434147	-0.831630618262871	0.40561747409093	0.622371294376794
HS_H3K4me1_15174:15175	29.7977022727867	0.184469882115847	0.459774769599486	0.401217931720221	0.688259679705131	0.82993688882174
HS_H3K4me1_15176	17.7418755091349	-0.454372563209166	0.513533450937373	-0.884796428314029	0.376266436181791	0.594793481891226
HS_H3K4me1_15177	67.7119917442449	-0.476126920237852	0.456597606539685	-1.04277138867672	0.297054185494459	0.52121376284718
HS_H3K4me1_15178	49.422214187114	0.390330542689917	0.862906546707149	0.452343934785775	0.651021229767567	0.80610279475873
HS_H3K4me1_15188	27.607863941353	0.16571882508486	0.498915641780607	0.332158006699123	0.739769951071026	0.861003573662964
HS_H3K4me1_15189	42.1891623158649	-0.461625531381199	0.493311891556521	-0.935768099821507	0.34939259929345	0.570549376271949
HS_H3K4me1_15190	39.1094336852997	-0.197367863479244	0.424806549074053	-0.464606451829532	0.642213311127597	0.800340062824673
HS_H3K4me1_15191	62.5621238392077	-0.645673913976099	0.554686810291625	-1.16403329229451	0.244410520172442	0.464260462753806
HS_H3K4me1_15192	14.3121475052188	-1.30041132719329	0.645746256167015	-2.01381164005843	0.0440293131676184	0.158619007613547
HS_H3K4me1_15193	27.8496969093396	2.10973366678737	0.596011970794218	3.53975049188364	0.000400505486956944	0.00637895048736583
HS_H3K4me1_15206	190.118765250246	-0.345067536188593	0.759833535510081	-0.454135702179751	0.649731157964398	0.805504096147415
HS_H3K4me1_15209	28.9132887909806	0.680701819676669	0.601893827994531	1.13093337731128	0.258083133645626	0.479231862476209
HS_H3K4me1_15212:15213	7.14016906322737	-0.450495282932624	1.06778744054318	-0.4218960308275	0.673100907304491	0.819816721233261
HS_H3K4me1_15214	25.3047938644447	0.012896978179686	0.579287661988284	0.0222635126310472	0.982237754365506	0.991565621505824
HS_H3K4me1_15215	22.0164650563753	0.795002606823954	0.577699774626392	1.37615183827637	0.168774629292996	0.371000048129783
HS_H3K4me1_15216	26.7818165679235	-0.304045971098749	0.478664080741622	-0.635196964492662	0.525299962769067	0.717883418025906
HS_H3K4me1_15217	20.3355308264766	0.153347616139274	0.533465451067745	0.287455571550782	0.77376351575774	0.88079263336225
HS_H3K4me1_15218	118.768223713488	-0.373482874597894	0.565732260272948	-0.660176024640526	0.509140876033196	0.706373709187875
HS_H3K4me1_15219	24.0687446681748	-0.783483951166825	0.44544398157826	-1.75888323463446	0.0785973433507526	0.230274876733417
HS_H3K4me1_15220	5.31277857096917	2.77851700167591	1.27170150211256	2.18488143409457	0.0288975411255605	0.121050986605748
HS_H3K4me1_15221	26.6357973166631	-0.362443680515276	0.573857352951727	-0.6315919429297	0.52765355273653	0.71920720268288
HS_H3K4me1_15222	31.1469994197873	-0.441534515829162	0.593636365957995	-0.743779426512432	0.457009928672698	0.66463633687396
HS_H3K4me1_15225	9.63437565520646	-1.0713862329558	0.675121105090915	-1.58695414034126	0.112523031535164	0.289583488577324
HS_H3K4me1_15232:15233	57.5765750757116	-0.259049645263516	0.585832916440578	-0.442190320812728	0.658351489634638	0.811009288116085
HS_H3K4me1_15234	80.5448512111467	-0.0592251267695085	0.629735525749095	-0.0940476189572723	0.925071329880397	0.963021128525471
HS_H3K4me1_15235:15236	18.1129253396761	-0.726003853075922	0.562420937480423	-1.29085495345947	0.196753978085112	0.406470730054531
HS_H3K4me1_15237	27.064644364262	0.0924583604764694	0.565074220172043	0.163621622038109	0.870029022180117	0.934419683926123
HS_H3K4me1_15238	103.758920544839	-0.740568833525246	0.695060348306704	-1.06547414958918	0.286661417578482	0.510831412571159
HS_H3K4me1_15239	12.6909638487262	-0.098566806714187	0.620871981827705	-0.158755443310598	0.873861554590133	0.936106157866556
HS_H3K4me1_15249	30.4973737998201	-0.783103859746816	0.538545863904885	-1.4541080198234	0.14591636045963	0.340170163851773
HS_H3K4me1_15250	26.3089913624704	-1.50347790130079	0.476722906323783	-3.15377734393918	0.00161172001719208	0.0166796052660162
HS_H3K4me1_15251	39.2795633694946	-1.2001284348988	0.553666829850529	-2.16760038744383	0.0301891042570323	0.124402771098013
HS_H3K4me1_15252	8.59625481681575	1.73762129809306	1.00382239280206	1.7310047181182	0.0834509229634796	0.239931366619689
HS_H3K4me1_15254	53.488886219947	-0.300092716949815	0.515336771629031	-0.582323508569342	0.560348793545477	0.743570621895645
HS_H3K4me1_15255	48.2657481515299	-2.55668160480092	0.479500337736292	-5.33197039416268	9.71527807049728e-08	5.55533057780395e-05
HS_H3K4me1_15272	91.3975020290296	-1.02643479101633	0.655423020766908	-1.56606460025665	0.117333494432247	0.297542473162998
HS_H3K4me1_15273	32.8941071127473	2.42122553509114	0.653834885861346	3.70311463558798	0.000212968588164663	0.00420041731382589
HS_H3K4me1_15279	13.2878534920988	3.21872014335815	0.800282430624874	4.02198026619793	5.77108939579574e-05	0.0018210406512326
HS_H3K4me1_15283	21.8689063167266	-0.0458083901724995	0.565580713239289	-0.0809935506996659	0.935447081451493	0.968125221523095
HS_H3K4me1_15284	17.0371051026767	1.38215667863664	0.572051673845477	2.41613955841686	0.0156860479167	0.0803623513275539
HS_H3K4me1_15285	42.79653214538	-1.11928268523999	0.512685653852395	-2.18317535673084	0.0290228988146444	0.121447341312644
HS_H3K4me1_15289	42.7051405373424	0.104835831302481	0.58083501425755	0.180491583201964	0.856766661520777	0.9269770304045
HS_H3K4me1_15290	22.478778105074	-0.637190242853087	0.448820642377933	-1.41969905723841	0.155695312717203	0.353422049284163
HS_H3K4me1_15291	24.0628905736837	1.87640064073471	0.650521396665428	2.8844564534743	0.00392089981439676	0.0308149216603446
HS_H3K4me1_15292	27.0795191577685	1.33364914612424	0.511290217852635	2.60839949515449	0.00909667205708226	0.055291786087495
HS_H3K4me1_15294:15295	64.3590680230671	-1.42544765169889	0.589343434124072	-2.41870456030022	0.0155758850628423	0.0799954071408334
HS_H3K4me1_15296	63.2739177146519	-0.275491750462375	0.72576380118915	-0.379588717446348	0.70425073723204	0.839417710728844
HS_H3K4me1_15297	78.7413262006103	-0.505583173124854	0.731776872935947	-0.690897993395739	0.489629647238607	0.690994879253831
HS_H3K4me1_15298	19.866385322074	0.369724770140843	0.520175176830548	0.710769730292769	0.477226941046937	0.681809396908657
HS_H3K4me1_15304	31.6071444417447	3.38687265359226	0.744556233380853	4.54884735597911	5.39405501913762e-06	0.000421744049595584
HS_H3K4me1_15307	40.9817793927545	-2.13065578300479	0.465229420122859	-4.5797958831626	4.65429928594713e-06	0.000391876051955483
HS_H3K4me1_15308	101.546645997897	-0.604239779898587	0.678236490980177	-0.890898363527078	0.372983698318719	0.5919853307132
HS_H3K4me1_15309	19.9360928877618	-0.30759724802966	0.493275811331547	-0.623580643857913	0.532903025669137	0.723183570177457
HS_H3K4me1_15310	18.8914379189607	-0.70580982246436	0.506739688127268	-1.39284496360012	0.163666678224922	0.364365947453498
HS_H3K4me1_15311	194.51668810073	-0.886164920396219	0.613705227535307	-1.44395856615909	0.148750630728055	0.344116664529821
HS_H3K4me1_15314	9.51703427895923	1.23451354858147	0.777518129883741	1.5877617525987	0.112340223223341	0.289351564229808
HS_H3K4me1_15315	110.488799860184	0.491979729176901	0.682075939829565	0.721297586453255	0.470726441619722	0.676415010831395
HS_H3K4me1_15316:15317	88.5914632454461	-0.124569741422359	0.653065669825797	-0.190746118159276	0.848724504924588	0.922794867831231
HS_H3K4me1_15318:15319:15320:15321:15322:15323:15324:15325:15326	263.808231359547	-0.0547496370368856	0.685814809594419	-0.0798315175918463	0.9363712568998	0.968421413298733
HS_H3K4me1_15327:15328	22.5457103688488	-0.0272691247078589	0.518146325224915	-0.0526282314093842	0.958028122722969	0.980044741150101
HS_H3K4me1_15329:15330:15331	40.988726232634	1.53830234139804	0.757233525534801	2.03147680276253	0.0422066503725774	0.154307052417247
HS_H3K4me1_15332	76.7138952047661	-0.145440564472622	0.645814392643992	-0.225204898077885	0.821819879204261	0.907645844319069
HS_H3K4me1_15333	145.452750364601	-1.16588099507733	0.63451269889075	-1.8374431230699	0.066144505692183	0.206761680436027
HS_H3K4me1_15334	5.89954782058987	-2.25556547293056	1.02151186618334	-2.20806585571834	0.0272396827506131	0.116371481284418
HS_H3K4me1_15335	21.1333649719085	0.521634613140496	0.677396457239736	0.770058076869873	0.441265442865627	0.651271001102932
HS_H3K4me1_15336	84.3651123268311	-1.89259280812463	0.597482952948048	-3.16760971804529	0.00153697701503902	0.0161701531132239
HS_H3K4me1_15338	70.3465487817347	-0.0623466293556981	0.594203830025956	-0.104924650776779	0.916435598439305	0.958630965233921
HS_H3K4me1_15339	33.2912941313538	0.609086560610827	0.470900929911936	1.29344947508329	0.195855647984568	0.40522963728727
HS_H3K4me1_15340:15341:15342:15343:15344	97.3831328458071	-0.821200171531159	0.575225984136665	-1.42761313671125	0.153403240353364	0.350158745917202
HS_H3K4me1_15351	22.8148249741692	1.25403253911022	0.55121737634105	2.27502359855638	0.0229045142302848	0.103545431142053
HS_H3K4me1_15353	24.9654141240245	-0.260739144892066	0.511800543760716	-0.509454607015757	0.610433608386789	0.778791171708553
HS_H3K4me1_15354	34.0902262052988	1.00439741520824	0.566144799936642	1.77409986865666	0.0760466325212375	0.225842274556227
HS_H3K4me1_15358	22.664050581414	0.132613301712001	0.499322189067348	0.265586638478256	0.790557577091216	0.88977688358246
HS_H3K4me1_15361	24.0545513881606	-0.168576232655437	0.467274872343745	-0.360764600522808	0.718275427817404	0.847856721881441
HS_H3K4me1_15362	18.7967089930899	0.213219092573573	0.462002390492729	0.461510799427191	0.644432175152825	0.801985201903278
HS_H3K4me1_15363	20.0642266851625	-0.0751111306636199	0.597732873811186	-0.125660029679656	0.900001042688999	0.949690466780258
HS_H3K4me1_15364	49.5215132848675	-0.299265604876419	0.535011593938508	-0.559362840482323	0.575914116353112	0.75469246463355
HS_H3K4me1_15366	23.3278232313334	1.1015382872864	0.489806049022517	2.24892748769577	0.024517109843916	0.108439934356189
HS_H3K4me1_15367	32.2833441232012	-0.445259461116044	0.565222465469022	-0.787759666888978	0.430837297205588	0.642799317966977
HS_H3K4me1_15368	61.3555965212378	3.74295874556353	1.13132776997676	3.30846536688515	0.000938087866293108	0.0115025621161256
HS_H3K4me1_15369	12.9812082233737	-1.09214224586761	0.579730123586986	-1.88388044959637	0.0595811482775224	0.193902831824242
HS_H3K4me1_15370:15371	116.222136142897	-1.21469163340964	0.671536216711647	-1.80882520284266	0.0704781635486281	0.215408709305625
HS_H3K4me1_15373	40.1648167988446	0.65537995547775	1.03425513691764	0.633673386850135	0.526293996513188	0.718265856350566
HS_H3K4me1_15374	17.1803837224872	0.409506689357838	0.511111959109541	0.801207410742805	0.423011581701388	0.636685306908302
HS_H3K4me1_15375	19.8696619716945	-0.599829143742546	0.514148054805057	-1.16664672390908	0.243353066064127	0.462916300102139
HS_H3K4me1_15376:15377	21.1500762738728	0.855095365333139	0.538797286159391	1.587044677653	0.11250252615834	0.289577365855616
HS_H3K4me1_15378	23.2733276032064	0.884113149538708	0.535996944265467	1.64947423487703	0.0990505173809362	0.267084823599564
[truncated: 22,083 more rows]
