# Supplementary material for: Transposable elements are the primary source of novelty in primate gene regulation
Source: Genome Res. 2017 Oct;27(10):1623–33. doi: 10.1101/gr.218149.116 (PMC5630026; doi:10.1101/gr.218149.116)
Supplement: Supplemental Material [file supp_gr.218149.116_Supplemental_FILE_S3.zip › FILE_S3/HSVsBB_DExpression.csv]

	baseMean	log2FoldChange	lfcSE	stat	pvalue	padj
ENSG00000077458	10.6138810360901	-4.25669152164416	1.03694802861684	-4.10501915638151	4.04281377407671e-05	0.000501989303258645
ENSG00000087053	29.2183613753719	3.11545560661343	1.1593876261774	2.6871561644015	0.00720632523789238	0.0307278694477631
ENSG00000082175	8.88098505342665	-5.09531676989624	1.28347338552113	-3.96994345763343	7.18896897557379e-05	0.00079605598865647
ENSG00000137500	12.8441049955875	-4.19297413468115	1.20930381042252	-3.46726281563288	0.000525787533434676	0.00402913272903746
ENSG00000151366	19.5252586645457	4.47780586906593	1.35845807266607	3.29624149553466	0.000979877454071577	0.00656528241402762
ENSG00000048649	7.63823737674486	-3.39434409682574	1.28302990783489	-2.64556895836799	0.00815536626413396	0.0337304674664443
ENSG00000074201	15.1722435090298	4.57864259971077	1.25305976087489	3.65396986055473	0.000258216592126434	0.00224619412835782
ENSG00000149243	2.79069611407314	-3.39877992192883	1.13542218528658	-2.99340629941186	0.00275882207572171	0.0147346179044228
ENSG00000166439	15.4700233543786	4.60840399063687	1.24297245977699	3.70756725492028	0.000209259851790656	0.00189408524908946
ENSG00000149380	4.12703327314593	3.53894048337563	1.1647845903717	3.03827893382955	0.00237933606703458	0.0130257871832048
ENSG00000175567	6.55656230606642	-4.56635633844123	1.2667223781843	-3.60485961019065	0.00031232171367927	0.00260404897936264
ENSG00000175029	152.946046205376	7.75177152524087	1.18817212454192	6.52411495365577	6.84042336984878e-11	4.52109232100943e-09
ENSG00000054965	17.9465218144382	-4.2094739571513	1.28506079877544	-3.27570023236457	0.00105400369582758	0.00696630567711041
ENSG00000110169	590.26664199838	-4.57861225827806	1.01890147123088	-4.49367518602845	7.00043805220773e-06	0.000113600458929049
ENSG00000166340	10.9650703933727	-4.53185643538348	1.25855741413909	-3.60083408549421	0.000317197954370393	0.00263432070743474
ENSG00000176029	74.1935917009756	-8.51329861250097	1.03462393399425	-8.22839906634935	1.8973207706388e-16	5.73261918557294e-14
ENSG00000175348	5.70313141006098	3.52774424998373	1.18843128183173	2.96840406670078	0.00299350529017923	0.0156327498487138
ENSG00000166483	7.44568854061238	-3.21376422925639	1.2373052769362	-2.59738989977823	0.00939352292639431	0.037818466350236
ENSG00000110315	9.35361897139344	-5.22858634113372	1.26594190005019	-4.13019455389415	3.62456369795266e-05	0.000458124634731268
ENSG00000152270	11.0418367236725	-4.6592723284985	1.19692258110009	-3.8927098561514	9.91306841209826e-05	0.00102607535195373
ENSG00000166689	7.48066455910412	3.69465435506699	1.22363142093146	3.01941768727589	0.00253261102314236	0.0137114856869469
ENSG00000070081	61.1276403350788	-4.53262414640093	1.44949549725358	-3.12703568585697	0.00176578492633805	0.0103261800531013
ENSG00000006071	3.78555145394545	-3.96579967384972	1.17651156994063	-3.37081230238122	0.000749469027728202	0.00527789232068306
ENSG00000129167	21.7488716129449	5.96758450771511	1.19043679789698	5.01293686339118	5.36054899988168e-07	1.2644120224628e-05
ENSG00000148965	765.452972821458	-6.66804195908433	1.45141708888408	-4.59415974233225	4.34496453624666e-06	7.55309588561234e-05
ENSG00000074319	5.40687336969333	-3.73429004455235	1.27673871119697	-2.92486631117448	0.00344604232717573	0.0174502303000239
ENSG00000198168	52.5443007560278	-3.91077788555136	1.48921759218512	-2.62606210541275	0.00863790553038073	0.0351956161628193
ENSG00000129151	4.27977863798223	-3.4888401020266	1.24054697841822	-2.81234017149041	0.00491824591214867	0.0229315407632266
ENSG00000176148	75.0444472462037	5.5836792507936	1.02094119167513	5.46914875834529	4.52202102882296e-08	1.44182027275787e-06
ENSG00000135387	40.659196999718	-5.11099857892977	1.01557300865306	-5.03262545910747	4.8380778001198e-07	1.14972298283746e-05
ENSG00000110435	18.5986430053822	4.50289765149974	1.16755034657177	3.85670533585245	0.000114925561794739	0.00115016197095839
ENSG00000110442	9.8752690995812	-4.75669442978901	1.28425403107399	-3.70385789313903	0.000212345242262299	0.00191654418514124
ENSG00000166352	4.04253767088602	-3.76641950650236	1.20289618283828	-3.13112599427769	0.0017413743381922	0.0102116637484561
ENSG00000157570	13.5256583143239	4.13787477188561	1.24648077979819	3.31964586935351	0.00090131703099838	0.0061295354358893
ENSG00000028116	127.901352256638	4.63429513339904	1.2194428229336	3.80033819236427	0.000144498746243921	0.00138705680017803
ENSG00000180423	6.91326334592132	4.41329822128224	1.15218084579844	3.830386729111	0.000127942019046709	0.0012644736929149
ENSG00000180210	144.215544222628	-2.73410904631822	1.01198883020859	-2.70171860074252	0.00689821174635585	0.0296262336672626
ENSG00000175216	182.686211760538	7.90237429003748	1.02640472623598	7.69908213402034	1.370470635787e-14	2.48446748116243e-12
ENSG00000149179	157.867546897509	6.36900346030911	1.26079701220257	5.05156928408537	4.38194932107023e-07	1.06120108557979e-05
ENSG00000134574	635.758702948263	-3.18129012283138	0.916066691239055	-3.47277130939935	0.000515114077551831	0.00395211465787953
ENSG00000025434	43.3524345049427	5.61694236689129	1.17913036148783	4.76363135947393	1.90139733344924e-06	3.7583694955562e-05
ENSG00000110514	3.0542769238906	-3.51399258439201	1.14916329278244	-3.05787054499771	0.00222915852940006	0.0123313085170387
ENSG00000213619	27.7421080104888	-3.5606640923746	1.36215251482698	-2.61399810492358	0.0089489532890696	0.0362124417213945
ENSG00000112297	9.01713119403536	-3.17101696017147	1.11448851159369	-2.84526661978507	0.00443742633339502	0.0210272368076112
ENSG00000112333	9.70409489254322	-4.24044848846324	1.35853425871413	-3.12134085781309	0.00180029523177175	0.0104893234578436
ENSG00000197498	17.4148062546871	-5.79311782913098	1.24839964983067	-4.64043532046548	3.47675986681472e-06	6.16202272484341e-05
ENSG00000112769	10.1670339162095	4.38909143809307	1.28471371201754	3.41639650689208	0.000634557785803981	0.00462789557577731
ENSG00000111817	16.8941080028148	5.59615884535189	1.18646087020268	4.71668218134822	2.39721714704607e-06	4.47363023470804e-05
ENSG00000173626	3.56792116583626	-3.41948087669363	1.20366238616821	-2.8408970123087	0.00449868379338362	0.0213016034843426
ENSG00000047932	5.6990863878675	-2.93467978784899	1.16770367704803	-2.51320591476418	0.0119639480539304	0.0458401270544614
ENSG00000111860	5.88714804876342	-3.276922794568	1.26565998269484	-2.58910200162194	0.0096226586318305	0.0384482172663504
ENSG00000111906	32.5582857708509	5.93399361284618	1.30291759424605	4.55438904121942	5.25380467869347e-06	8.84227869663397e-05
ENSG00000093144	64.0187363957463	-3.12727130229121	1.06608904837293	-2.93340533519604	0.00335265876486477	0.0170590375806471
ENSG00000079931	13.2090881159432	-5.62555049429679	1.2920539203765	-4.35395954114478	1.33700392712926e-05	0.000201025827432113
ENSG00000114251	33.3362284256717	-6.52440945217266	1.40303019881689	-4.65022738475224	3.3156926096406e-06	5.92621679103369e-05
ENSG00000017260	248.084096800361	-3.94251085114022	0.780988078238343	-5.04810631685089	4.46210826309394e-07	1.07650482621031e-05
ENSG00000144597	18.0940215624949	4.09631553915357	1.19022067716193	3.4416437369591	0.000578191197272993	0.00433131422278293
ENSG00000154814	11.0117090047927	-3.41014052938204	1.27932113554131	-2.66558601639857	0.00768542680396528	0.0322300284673891
ENSG00000174748	128.3588558178	-3.22359063436502	1.08248815739744	-2.97794540507056	0.00290187669248712	0.0152800063185318
ENSG00000151093	5.4238059864678	3.14539927621595	1.2587332793082	2.4988608213685	0.0124593232950712	0.0472813434851835
ENSG00000187118	77.0063756779782	6.18686234760656	1.51203190517321	4.09175383564266	4.2812298015556e-05	0.000526441920365703
ENSG00000144645	11.2851980086228	-4.60701167620621	1.38379774598435	-3.32925218990659	0.000870795170220232	0.00598054001560197
ENSG00000183813	5.9688197247197	-4.40651213030097	1.27144743052705	-3.46574465015384	0.000528765210843112	0.00404706304318401
ENSG00000163539	2.83585366479153	-3.41338093316139	1.14145530218348	-2.99037634380598	0.00278633918854701	0.0148440992034683
ENSG00000136059	7.56692431630854	-4.93673140720331	1.15473372149586	-4.27521195172874	1.90955542939774e-05	0.000269846975490616
ENSG00000087206	6.68771395478563	-2.94898937483924	1.19168868098996	-2.47463068323301	0.0133374015758687	0.0499267333326768
ENSG00000074276	3.5607469637411	3.25567532411945	1.17809375904585	2.76351122236336	0.00571831259185074	0.0257229060760158
ENSG00000048162	285.980273024105	7.69260581650657	1.16100374947784	6.62582340493415	3.45317805588282e-11	2.54772264704378e-09
ENSG00000113734	30.7657055977311	-5.44745236678599	1.1835249001983	-4.60273574799591	4.16977151002914e-06	7.3086188483798e-05
ENSG00000170584	24.9093951274939	5.6106172706525	1.2923948882613	4.34125616064658	1.41670440692091e-05	0.000208561240415619
ENSG00000155858	40.8403774156451	-7.62777780863229	1.08290894683261	-7.04378501160482	1.87086736789589e-12	1.82625437681529e-10
ENSG00000113272	11.8867347185874	-5.50993716243375	1.26941897950488	-4.34051897079938	1.42146595223721e-05	0.000208653710166814
ENSG00000170624	8.96347902186588	-5.26385200789592	1.25715872651005	-4.18710215098192	2.82538683923738e-05	0.000374260532253887
ENSG00000155511	3.02690006687397	-3.61081707840672	1.07216544039093	-3.36777976828851	0.00075776100630026	0.0053303698281321
ENSG00000177556	77.9418722365691	-6.63389134116226	1.24947455454299	-5.30934488985148	1.1001996904963e-07	3.11641385544601e-06
ENSG00000182578	9.04196091552011	-3.16142811929237	1.07579383199461	-2.93869329351964	0.00329599061977374	0.0168111418669328
ENSG00000173210	22.1509087024972	4.2639550521449	1.2676251432298	3.36373499288654	0.000768953413485486	0.00539117061719935
ENSG00000013561	3.47520079206086	-3.69403857482772	1.16908907316966	-3.15975801981654	0.00157900220079623	0.00942499432177994
ENSG00000081791	7.08665868375785	-3.94277304308786	1.31419843959601	-3.0001352339909	0.00269859763328734	0.0144738816426104
ENSG00000197948	29.2995443011719	4.34538063743709	1.11286583421893	3.9046761108332	9.43516630274834e-05	0.000983023484251859
ENSG00000164620	316.098113729316	-5.94399455662906	0.89265841236217	-6.65875599704476	2.76154955479761e-11	2.06141552061069e-09
ENSG00000170445	57.1998392678109	4.95907042279283	1.19488087449055	4.15026345191707	3.32092814900688e-05	0.000423969599707216
ENSG00000256453	159.726586140147	6.23782646957871	0.989810204160323	6.30204300113312	2.93747638469544e-10	1.64940598768961e-08
ENSG00000170469	6.09851194929795	-4.16622846311924	1.1513967820021	-3.61841246062442	0.000296415726938755	0.00250767704990187
ENSG00000120727	340.564785542968	-6.50610614814447	1.20074440701199	-5.41839388145448	6.01368157784439e-08	1.84205644192967e-06
ENSG00000044115	50.0235772398241	-4.08513648407525	0.962381218172144	-4.24482149790306	2.18767501188497e-05	0.000301628569234902
ENSG00000112983	3.78904975683983	-3.4461190687763	1.18718288104941	-2.90277018291412	0.00369877955119542	0.0184357865297211
ENSG00000145826	34.8260047778668	-3.08360682660725	1.2145303150918	-2.53892948433665	0.0111192232145754	0.0431243712081178
ENSG00000113621	8.02878896847994	-3.95668483318219	1.36446639253755	-2.89980380229357	0.00373396301178427	0.018538808503438
ENSG00000181904	14.3828878329744	-5.9109455405758	1.27131733650256	-4.64946506340974	3.32797046973309e-06	5.93145298608327e-05
ENSG00000072364	256.884993464064	7.32337309964331	1.13206989445562	6.46901144135181	9.8646127836447e-11	6.25909681122256e-09
ENSG00000164405	42.9454088429042	-3.13264080112998	1.04958749624775	-2.98463997744744	0.00283912266832535	0.0150369226465145
ENSG00000164403	30.3913760480327	-4.75169734222563	1.07439234714137	-4.42268353350473	9.74824781604869e-06	0.000152722549118096
ENSG00000096384	40.5416979979792	3.51812556712989	1.19281591359693	2.94942876518221	0.00318361955866184	0.0164494471117128
ENSG00000170881	7.63634968644605	-3.53630514230267	1.24678347342869	-2.83634265104408	0.00456334581552343	0.021543474106768
ENSG00000156804	6.05950651651071	-4.70869126965504	1.22682528171555	-3.83811072353397	0.000123984576557841	0.00122919084103047
ENSG00000170961	3.69842138846771	-3.80902646557722	1.17898869652322	-3.23075740828547	0.00123462678718514	0.00782588108360613
ENSG00000172167	52.524678880358	7.3328223682681	1.12282556186715	6.53068706066356	6.5468662968317e-11	4.4100116161231e-09
ENSG00000136960	3.90408783296177	-2.80430725466708	1.1277331963449	-2.48667616042174	0.0128942713743895	0.0484394031204862
ENSG00000184374	3.01783381140749	-2.84460756888992	1.1085510664091	-2.56605911544011	0.0102861296110168	0.0403870621175134
ENSG00000147677	58.1528052418198	-3.5659445793621	1.16552824101865	-3.05950937426067	0.00221699849324657	0.0122854632660694
ENSG00000120526	10.7814026235922	4.97782301188835	1.15281998330476	4.31795343937267	1.5748264022205e-05	0.000226582166033765
ENSG00000169946	3.5252115174624	-3.82787131789917	1.17105927149846	-3.26872551292908	0.00108033048875694	0.00708129850326731
ENSG00000147647	105.122513514151	-3.19645954738358	1.06598635064429	-2.99859331730807	0.00271229081373333	0.014535038186772
ENSG00000164934	184.534660179098	3.08231064104356	1.19379645755494	2.58193984538751	0.00982467080114324	0.0391080385422377
ENSG00000155090	7.69815323570743	-4.43231466522307	1.19235352695902	-3.71728230345177	0.00020137738105294	0.00184112317403589
ENSG00000177459	7.32306639323692	-3.77002632184496	1.26533744828381	-2.97946316767774	0.00288753942377513	0.0152424606022073
ENSG00000132561	5.82516035726511	-3.29840362703306	1.17526300399829	-2.80652382982512	0.00500792082427261	0.0232956434237608
ENSG00000156170	5.47143592019154	-3.17267155998186	1.14962128436051	-2.7597536711811	0.00578449590759498	0.0259749656997099
ENSG00000175305	23.496378437495	5.35577205059269	1.20055578186107	4.4610772206605	8.15486965326138e-06	0.000130994045442895
ENSG00000162244	7.06369104728139	4.43184701636714	1.1691716151229	3.79058724916213	0.000150291526860368	0.00143398456831434
ENSG00000104325	84.3647691805422	-2.68004765541778	0.969267514571176	-2.76502370617826	0.00569186591630088	0.0256862654615427
ENSG00000133740	140.813252562216	6.89031227979959	1.26807392982587	5.43368341366797	5.52024855494758e-08	1.73395926144269e-06
ENSG00000104231	4.53659012203055	3.61894093149973	1.18093983417735	3.06445834644973	0.00218064538134243	0.0121797490709663
ENSG00000164684	18.3014874356282	-5.80410001360375	1.37081044292708	-4.23406463202184	2.29504937274709e-05	0.000313838109268971
ENSG00000205189	8.82810204960184	4.05178094188501	1.2260579934941	3.30472209584309	0.000950706170985666	0.0063968511716904
ENSG00000164751	4.34212634607239	-3.19934480245698	1.17821961705758	-2.71540615700055	0.00661945335507206	0.0287084289391198
ENSG00000164597	70.0949806008492	6.95726590340065	1.25713579090605	5.53421989392757	3.1261657939873e-08	1.06642591198115e-06
ENSG00000128536	3.10662463295067	2.99425630272277	1.18078213709137	2.53582452568139	0.011218293096374	0.0433496161367191
ENSG00000146776	5.00181013641277	-3.26743114919865	1.14113839872547	-2.86330838822708	0.00419242300003806	0.0202225015997895
ENSG00000135250	6.84369763123779	3.65891375035268	1.20049605367737	3.04783488387543	0.00230496539422992	0.0126843065276573
ENSG00000135205	6.19046234714547	3.36335801515155	1.17469858323322	2.86316682692704	0.0041942966281045	0.0202225015997895
ENSG00000135164	106.649386304453	-2.96297064977051	0.99030769449414	-2.99196973450158	0.00277183741507193	0.0147792507551524
ENSG00000004766	7.69689711386422	-4.7381140315986	1.30631625228782	-3.62708036687172	0.000286644096250829	0.00244456557891332
ENSG00000106443	8.78078981342785	-3.45872297872633	1.23279660941426	-2.80559092417497	0.00502244092527712	0.0233262178604857
ENSG00000062194	8.19706578729412	-3.25607241932587	1.29737210488985	-2.50974443419401	0.0120818565902599	0.0461525466978923
ENSG00000095015	6.63936434363373	-3.97365039506374	1.22098381306334	-3.25446607280912	0.00113605728833705	0.00735539132091692
ENSG00000164512	15.2507440760623	-3.23467262967932	1.06428330586758	-3.03929659691739	0.00237131270413186	0.0129930734954375
ENSG00000134352	14.5879630017016	-4.38642160106343	1.106691866338	-3.96354372385326	7.38453309322491e-05	0.000812042677235911
ENSG00000039123	1126.21724943583	8.61301871322922	0.944867721607669	9.1155814896231	7.8249709317678e-20	4.13745338017222e-17
ENSG00000147894	2.57751282695765	-3.23152977455626	1.12431876683848	-2.87421136235512	0.00405037802506921	0.0197234447959049
ENSG00000120156	3.0936053909772	-3.06009408089731	1.14422758077714	-2.67437538852099	0.00748685943028997	0.0316148291086923
ENSG00000155886	12.4726272879041	-5.71294228824593	1.26822973082786	-4.50465885586571	6.64796520234619e-06	0.000108282792210776
ENSG00000155158	5.70420103798489	-4.61866033630771	1.22142460294067	-3.78137162554932	0.000155966644095297	0.00147923521193522
ENSG00000107186	7.29133305878185	-3.125378705571	1.15735103311914	-2.70045873389674	0.00692439265286209	0.029685994177304
ENSG00000120158	11.07461019738	-3.40724121052679	1.28277682392853	-2.65614497157194	0.00790396276308168	0.0330382599690168
ENSG00000106686	20.0245171522551	5.09264262844677	1.31044965894512	3.88617952142184	0.000101834211178972	0.00104722539697014
ENSG00000135018	20.4089444861965	-3.70119239549623	1.15611822524265	-3.201396115626	0.00136763380042414	0.00845651934260578
ENSG00000135052	19.1963616214318	4.21782436694416	1.13626225458971	3.71201661404054	0.000205614487062575	0.00187177033057681
ENSG00000081377	13.1373296605857	5.37827381611067	1.15563592489494	4.65395173363064	3.25633059481833e-06	5.86972091594383e-05
ENSG00000100288	29.2834694713994	-4.31904172371986	1.27931731683168	-3.37605195122058	0.000735340328658401	0.00520729284077852
ENSG00000025708	93.2991281513951	-5.19065861003466	1.05197373770127	-4.93420930961366	8.04761026949531e-07	1.77262986412584e-05
ENSG00000025770	120.335545181666	-4.407289620536	1.13230746345865	-3.89230819610944	9.92949944395501e-05	0.00102610218195268
ENSG00000100429	58.3454202628015	-7.76827675672184	1.16520045519593	-6.66690158082333	2.61260162063307e-11	1.99722376902613e-09
ENSG00000128159	185.939850614589	-7.97720905822826	1.08220484299377	-7.37125610726375	1.69027767712892e-13	2.18873711456796e-11
ENSG00000054611	9.91249547473379	-4.55675554738105	1.08637856162577	-4.19444538795193	2.73540042727046e-05	0.000365391909705917
ENSG00000075218	7.53289454744871	-4.01026953616907	1.05860151461873	-3.78827111126268	0.00015169926077193	0.0014452429573542
ENSG00000130943	16.1763376931983	-4.2357741207226	1.01979073538262	-4.15357187877704	3.27325329087332e-05	0.000421273674048503
ENSG00000130638	4.4128604444687	-4.10190602024625	1.18698264033596	-3.45574221631856	0.000548779882269645	0.00415018874016793
ENSG00000100304	5.86482541861791	-3.27306255168221	1.26811946820312	-2.58103643525008	0.00985041849271128	0.0391296025874229
ENSG00000100413	417.727734246522	8.65920462023545	1.19686461037144	7.23490739487077	4.65846898455666e-13	5.37417921945673e-11
ENSG00000100412	77.3891594773925	5.90728635548587	0.969122975952439	6.095497168128	1.09097844007626e-09	5.49385571609833e-08
ENSG00000100395	130.474289752968	-3.57645597943753	1.01371879121034	-3.52805532505459	0.000418624651269337	0.00333690127173862
ENSG00000100226	279.434933967309	9.62355830366809	1.07617605751726	8.94236425020424	3.80931603623843e-19	1.72643644642378e-16
ENSG00000100221	13.1178768744171	4.33733230453993	1.25268206277723	3.46243666563243	0.000535307885145916	0.00408510470676456
ENSG00000100211	8.23103243017325	-3.99783633255772	1.30347398018547	-3.06706262904371	0.00216173558983298	0.012116795333472
ENSG00000128346	446.498365155787	-4.40991906456943	0.797664867693782	-5.52853615995329	3.22913872999393e-08	1.09566231239633e-06
ENSG00000100292	24.6991735608473	-4.11376617464994	1.18893279476003	-3.46004937602906	0.000540076345969666	0.00409902442006881
ENSG00000008405	4.7370178372321	-3.48614019712568	1.00064693000172	-3.48388636651259	0.000494189258023661	0.00383328953809307
ENSG00000204954	17.8650684887675	4.87101888726177	1.27357065489373	3.82469466342111	0.00013093425729004	0.00128802769380668
ENSG00000171759	157.486957867547	-4.22173630020883	1.4639970762461	-2.88370541765968	0.00393026220568853	0.0192419087153501
ENSG00000017427	73.5808270793965	-4.76995481110068	1.24828410270297	-3.82120929103566	0.000132798891313663	0.00129928099714977
ENSG00000139351	7713.63164692726	-3.79522395260679	0.720724608451706	-5.26584482908092	1.39546117587262e-07	3.75178015292871e-06
ENSG00000111666	57.5064436426257	-5.82545200778023	1.18130863328813	-4.93135480739296	8.16612535731488e-07	1.78669191007458e-05
ENSG00000185046	61.5336809426985	4.87916390026364	1.17516662526509	4.1518911406823	3.29739110272623e-05	0.000421813438443506
ENSG00000075415	29.6875857769077	-4.86227542257462	1.27933466511251	-3.8006282133745	0.000144329715425599	0.00138705680017803
ENSG00000111144	40.543783599744	5.28157779283654	1.23658216469944	4.27110946899373	1.94502897851005e-05	0.000274249085969918
ENSG00000120798	7.99172529724734	-4.00231985440944	1.20218281175948	-3.32921067849219	0.000870924976267332	0.00598054001560197
ENSG00000173598	8.5313586261937	4.37870982877303	1.22290985141848	3.58056632195258	0.000342850302695186	0.00281421108745272
ENSG00000133639	12.3351691946538	-3.32385176381639	1.25270197737504	-2.65334598639441	0.00796981319822557	0.0332468538742546
ENSG00000187109	132.536241746836	-4.49832771184549	0.996883803435182	-4.51238920358081	6.41014220035977e-06	0.000105096517471015
ENSG00000180481	2.87734872803065	-3.0519940336109	1.16532285614337	-2.61901156192153	0.0088184958581285	0.0357301125286241
ENSG00000122378	81.3664120290167	-6.68451843045256	1.0857742852622	-6.1564530687318	7.43922063046406e-10	3.83754917888573e-08
ENSG00000170788	4.15246508778479	-3.09934460537497	1.12499468607977	-2.7549859956896	0.00586946476864701	0.0262081308635224
ENSG00000156110	7.44946154279374	-3.14049823123026	1.21811532937469	-2.57816165308618	0.00993275191771487	0.0393540347737806
ENSG00000166507	10.1247248077794	-5.2408360496542	1.25330189529092	-4.18162301465098	2.89435583971325e-05	0.00038223273314127
ENSG00000118181	142.653908011917	5.2685854407038	1.03920179454443	5.06983866691016	3.98153061771421e-07	9.71646606515255e-06
ENSG00000156521	10.9093983258408	-3.65518467242769	1.29955327694114	-2.81264703593466	0.00491355533966666	0.0229315407632266
ENSG00000099284	136.053021340787	-3.88754499934787	0.889424008273281	-4.37085682777454	1.23759925921555e-05	0.000188310966420209
ENSG00000060339	6.75505008035437	-3.57118473242804	1.09326933741207	-3.26651869783668	0.00108878617480096	0.0071073541966174
ENSG00000204130	215.452928790317	6.26941130719333	1.04394841531059	6.00547997893944	1.90766705335489e-09	9.16980867692181e-08
ENSG00000096746	34.1289415091142	-4.11888435814532	1.09563064820179	-3.75937307422484	0.000170339668737187	0.00159176023289758
ENSG00000150347	5.98364782929813	-3.97908661805614	1.27243059442256	-3.12715415323843	0.00176507352248594	0.0103261800531013
ENSG00000122873	12.6410806874616	-4.35186234223209	1.18392404244734	-3.67579522520395	0.000237109662057562	0.00209243505668322
ENSG00000165471	44.9434915963222	-3.56937662940284	1.29166105562647	-2.76340036254453	0.00572025539373654	0.0257229060760158
ENSG00000026103	4.12728174479676	3.01335883463959	1.18852079234673	2.53538587969481	0.0112323519802174	0.0433722908335569
ENSG00000107854	5.62594460087101	-3.62899486270037	1.26169519614767	-2.87628491713433	0.00402386320791159	0.0196546667083904
ENSG00000138190	5.28690380762127	-4.49425403273233	1.21753670419757	-3.69126780099357	0.000223139046421286	0.00198872491137069
ENSG00000138207	551.609443149252	-2.64179318809406	0.936436767176219	-2.82111219966327	0.0047857461304794	0.022410006788112
ENSG00000108231	6.24069391074081	-4.21360289131055	1.24142620738214	-3.3941629927372	0.000688387082430703	0.0049690739909247
ENSG00000138193	14.9480485818032	3.6158228190674	1.24445929614438	2.90553723233059	0.00366623228168554	0.0183167274230667
ENSG00000244038	35.6754215693005	-4.26076076697858	0.960449320497064	-4.43621612931487	9.15539293173408e-06	0.00014486525723654
ENSG00000090432	4.97238337524222	-3.19852472776562	1.16042897606882	-2.7563295933899	0.00584540622089813	0.0261861490033594
ENSG00000053372	32.1457538902039	2.8104650929578	1.0168882104292	2.76378963206938	0.00571343612662568	0.0257229060760158
ENSG00000127463	385.17021007912	-7.66029099566396	0.973056194756373	-7.87240350243275	3.47891989942945e-15	7.12056347157416e-13
ENSG00000117115	146.790557618567	-9.147792006012	1.02845565240538	-8.89468786001314	5.85837284426306e-19	2.32321098105307e-16
ENSG00000058453	4.12866799611798	-3.76537235660256	1.03683682091151	-3.63159590849823	0.000281673937656157	0.0024151636951734
ENSG00000187144	110.685416144393	5.51036552298742	0.954778857062379	5.77135268782707	7.86376885094435e-09	3.26115119995045e-07
ENSG00000116809	293.751342154746	-7.10356935505866	0.845620331819044	-8.40042402927792	4.4486927889098e-17	1.48562924977014e-14
ENSG00000116138	243.785027894681	5.95964197107549	0.893150472145478	6.67260686405904	2.51298932745502e-11	1.9445021076466e-09
ENSG00000154727	133.515014336409	5.75509483113737	0.902285081925343	6.37835529637357	1.78999860661699e-10	1.07146614707404e-08
ENSG00000154640	13.4101862884229	3.58166276084573	1.27464816101038	2.80992266760628	0.00495534050572213	0.0230849012546306
ENSG00000184500	52.0565821339826	4.03792270725918	1.12103619355778	3.60195569997095	0.000315832194286724	0.00262641582273822
ENSG00000080200	167.915122895205	4.94457052078579	1.08404005290768	4.56124338535569	5.08515962566844e-06	8.639429923662e-05
ENSG00000170854	60.4343731232968	5.16964954301633	1.19668255344439	4.31998404935095	1.56040479089867e-05	0.000225530031850844
ENSG00000156171	2.79069611407314	-3.39877992192883	1.13542218528658	-2.99340629941186	0.00275882207572171	0.0147346179044228
ENSG00000168679	15.0024565477124	-4.42407708895474	1.2912060843334	-3.42631369433078	0.000611833327756683	0.00450880657911284
ENSG00000156150	5.18659087526107	3.37741564759251	1.16961581081899	2.88762824198449	0.00388158338785436	0.0190476771816983
ENSG00000134202	26.0549660803963	-5.86254471770409	1.2540072983307	-4.67504832348914	2.93884410839475e-06	5.38929649357361e-05
ENSG00000116337	13.2251239054154	-5.16623577039622	1.25573386243795	-4.11411679252338	3.88664628925973e-05	0.000486675630778092
ENSG00000121957	94.442987313804	3.77455345309814	1.06151989413623	3.55580095478997	0.000376829301897492	0.00305752163751865
ENSG00000116266	3.64144038865118	-3.67728127877789	1.17062396797912	-3.14130017782404	0.00168199541933808	0.00990005652662349
ENSG00000134186	28.3871637698556	-3.3110005174774	0.978249492352852	-3.38461766999121	0.00071277460430009	0.00508723831752989
ENSG00000240038	51.1336033264556	-4.07946365501512	1.28102581490049	-3.18452884209209	0.00144989861541809	0.00881188382646342
ENSG00000117543	4.44586881482468	3.54058579072791	1.1614631282943	3.04838414967813	0.00230075605610346	0.0126731564773722
ENSG00000122481	4.04642288014518	-3.86502591082916	1.19524690846013	-3.23366317325061	0.00122213498941182	0.00776998648077954
ENSG00000117519	34.4144130089125	-3.52478162577403	1.14470406472323	-3.07920774844655	0.00207551894341977	0.0117476964281877
ENSG00000143036	4.67206241028338	-3.46817074917347	1.27562558865671	-2.71879992061434	0.00655192267300467	0.0284934539823267
ENSG00000137942	6.47589896415484	-3.63554572156732	1.18048260542196	-3.07971138657125	0.0020720127493917	0.0117383222275807
ENSG00000122483	55.3436906772575	7.16013889240559	1.13013656427987	6.33564041613685	2.36357444606429e-10	1.37586053764017e-08
ENSG00000162664	37.9883963445192	-5.07965547975055	1.27567396367559	-3.98193866488785	6.83554217230417e-05	0.000764929719281657
ENSG00000097033	18.3946156371646	-5.43645703634113	1.22692169379066	-4.43097311250958	9.38087869027883e-06	0.000147696464739005
ENSG00000137975	24.6947684983463	-6.93843705918317	1.09604659749495	-6.33042160346213	2.44492218106468e-10	1.39757038187886e-08
ENSG00000142871	7.3293777250171	-3.96356681928541	1.04132503070958	-3.80627249167778	0.000141076945715926	0.00137126816668441
ENSG00000153904	3.75703216890593	3.00934831865136	1.16068716995265	2.59272989015129	0.00952175205099333	0.0381411090678994
ENSG00000117151	47.0401503730287	-5.44482376225718	1.18814475340045	-4.58262660898362	4.5917152148321e-06	7.91696549948632e-05
ENSG00000137976	6.74221482992643	-4.85728549767825	1.23864876224225	-3.92143894681282	8.80217521048622e-05	0.000932384001845326
ENSG00000203943	15.9397145828613	-5.23538820663217	1.20048515175557	-4.3610603587858	1.29433651875747e-05	0.000195072807874493
ENSG00000116754	169.119040296999	-5.06321354582786	0.772115213017886	-6.55758811698297	5.46849984322137e-11	3.77148168535213e-09
ENSG00000033122	2.98479782247073	2.94958306874055	1.1209587836135	2.63130376589971	0.00850579723062897	0.0347964432162094
ENSG00000162434	7.35401596144547	-3.57910678192114	1.23573514618958	-2.89633809717026	0.00377545399472345	0.018700433720937
ENSG00000162437	79.3675228188378	3.39732529869707	1.12692340072426	3.01469052511789	0.00257241587403324	0.0138792336060722
ENSG00000103995	10.0991178759146	4.14341435917878	1.3357183708003	3.1020119583264	0.00192210193698552	0.0110669117878159
ENSG00000140284	61.1195351347315	-3.45378539250713	1.06786730039629	-3.23428331518853	0.00121948417820029	0.00776998648077954
ENSG00000138592	39.5749104412607	-3.5221440657484	1.29180966036287	-2.72651937341839	0.00640061950587838	0.0280662963129221
ENSG00000138594	19.925149786314	5.60170307968618	1.24025447815498	4.51657557247393	6.28476942686722e-06	0.000103568625828014
ENSG00000069966	9.84144479044367	4.71575388220899	1.21706166610165	3.87470414487207	0.00010675431788126	0.00108376983513055
ENSG00000169856	23.7318761809378	-6.03631890709758	1.06485881854924	-5.66865654108161	1.43921540872853e-08	5.48486320641792e-07
ENSG00000260916	60.5957184671438	-4.47275112895382	1.22699369230283	-3.64529268325687	0.000267087655249256	0.00230881631138491
ENSG00000137845	6.01212191193989	-3.08373553120242	1.07537524596542	-2.86759021352959	0.00413610867307929	0.0200485939883026
ENSG00000157483	8.09653302573877	-3.30228212041031	1.3154023766564	-2.51047297694895	0.0120569549862218	0.0461129471896188
ENSG00000140455	95.2416154560757	-4.10531558469502	0.841764133417147	-4.87703790375275	1.07690748018777e-06	2.26257548403689e-05
ENSG00000166797	7.88432738158029	-2.89004564147706	1.04136418420476	-2.77524970160565	0.00551593394839208	0.0251066003605077
ENSG00000166794	135.377714064767	-2.9695159295536	0.914599199345517	-3.2467948055045	0.00116712503164002	0.00751818104137656
ENSG00000103671	2.93175214008853	-3.38973403461523	1.13613337025551	-2.98357052381351	0.00284906369323714	0.0150644242779914
ENSG00000180304	105.494066592003	-3.49835465624503	1.08996278238853	-3.20960927544589	0.00132915513456638	0.00828641179987956
ENSG00000241839	9.1413554954907	-4.86650830969922	1.25740852735295	-3.87026825716221	0.000108715658970969	0.00109836754256102
ENSG00000103710	3.61678031846166	-3.81818983120503	1.16948206053429	-3.26485540912072	0.00109519967946797	0.00714187252438262
ENSG00000138617	2.99055492915191	-3.49379035581694	1.14245186919905	-3.05815102588641	0.00222707304890393	0.0123305222472037
ENSG00000137764	10.4639721760321	-3.3645100354418	1.25389238280024	-2.68325263124101	0.0072909890804205	0.0309647427813039
ENSG00000033800	13.4322821894294	4.7764806887394	1.28805832871016	3.7082798055601	0.000208672004781206	0.00189146267190965
ENSG00000137809	60.5705987752867	-3.30891840509979	1.24953275141452	-2.64812459005493	0.00809396895148014	0.0336101001290193
ENSG00000140350	55.0987848514503	-3.28110398839749	1.12249985867037	-2.92303287439524	0.0034663991595791	0.0175393163217938
ENSG00000166192	3.99873474106094	-4.05859894365543	1.18328748451766	-3.42993481868004	0.000603726258627413	0.00445942154946558
ENSG00000137817	3.60722057999138	-3.66654266655831	1.18668246472883	-3.08974201232186	0.00200330422947788	0.0114710184133315
ENSG00000166233	135.474551597856	-5.07037992077661	1.17457075090316	-4.31679395802923	1.58311806114572e-05	0.000227259821221032
ENSG00000140464	25.6211428397839	-5.78189315171341	1.41964418771128	-4.07277626447713	4.64560460380345e-05	0.000561454499259674
ENSG00000178802	67.7824573445659	6.65602546334706	1.24073128130937	5.36459873593482	8.11293716476969e-08	2.37219291753289e-06
ENSG00000140368	10.1744754471764	-5.26261411009368	1.22284208595043	-4.30359256567739	1.68050587392926e-05	0.000239076452243972
ENSG00000140374	45.1469297444825	-5.31293878284161	1.10935253401461	-4.78922490366048	1.67426750614512e-06	3.35117581277313e-05
ENSG00000167196	512.08227581848	3.24316197094535	1.13572945512862	2.85557617291705	0.00429588166216754	0.0205885054940118
ENSG00000103740	296.000322293499	5.31039532257748	0.834345066146967	6.3647470789287	1.95611798033023e-10	1.15995968085937e-08
ENSG00000125352	9.78121875185423	3.24732457751627	1.27169152875389	2.55354738479564	0.0106631768415302	0.0416356043443134
ENSG00000172349	261.321669630309	3.70433055890056	0.945600614532411	3.91743670844833	8.94955326003396e-05	0.000944840523043518
ENSG00000140598	2.86349109082663	-2.72952255129822	1.04180948351194	-2.61998243872479	0.00879342951100878	0.035696935538932
ENSG00000166503	4.49476545230285	3.27507579248819	1.1844219361298	2.76512591719619	0.00569008268193907	0.0256862654615427
ENSG00000136404	6.63292621102813	-3.02711241224632	1.1809570494798	-2.56327053856848	0.0103691216161857	0.040633183052964
ENSG00000169609	153.896654960636	5.86028093724584	1.03034059166983	5.68771237843625	1.28752432174845e-08	5.01186614815577e-07
ENSG00000177082	105.387405036418	4.46528345167357	1.19625668983719	3.73271346326287	0.000189428043004674	0.00174697810009397
ENSG00000154839	5.59328507547499	-4.58008258118136	1.22291081340462	-3.74523025798608	0.000180228399910704	0.00167185555180324
ENSG00000141644	8.2630695063605	-3.5412880687235	1.34860341577475	-2.62589285130134	0.00864220173076005	0.0351956161628193
ENSG00000167306	20.7987151150585	-6.03604958820414	1.19788861922312	-5.03890720000227	4.68197414538604e-07	1.12102362084809e-05
ENSG00000134030	10.013115150231	-3.91297335629787	1.12452928084528	-3.47965448561426	0.000502060816948094	0.00387539645198985
ENSG00000152217	80.8627651539229	3.04417778331434	1.1523058704086	2.64181400224482	0.00824633280203988	0.0339539141005471
ENSG00000153391	37.3535648460463	-5.5817264736356	1.36225136241645	-4.09742770507078	4.17766579988639e-05	0.000515706021406209
ENSG00000118271	841.114439636396	-5.29997467622919	1.24358762063516	-4.2618425821272	2.0274824639299e-05	0.000283981815312036
ENSG00000141452	394.827860751112	-3.05909832441114	0.829112424737479	-3.68960617781086	0.000224601473937351	0.00199873261168653
ENSG00000134508	18.7540746698641	-4.29281198844693	1.29787768797603	-3.30756282214955	0.000941116006438264	0.00634578221131858
ENSG00000067900	5.96502795580743	-2.89828780055687	1.14327425355919	-2.53507659385667	0.0112422741919052	0.0433722908335569
ENSG00000101557	6.13614343775161	3.6699643823169	1.13626987027322	3.22983516357293	0.00123861607426224	0.00784333232654081
ENSG00000176890	33.4646514481977	3.01483793327836	1.05230958565221	2.86497241342699	0.0041704557188846	0.0201534969812055
ENSG00000173744	7.29986608762049	-4.02441999610684	1.35866717731218	-2.962035193982	0.00305612849259722	0.0159466573071787
ENSG00000169031	10.5777368087715	-5.53657791586483	1.12222496614365	-4.93357221849236	8.07391695401685e-07	1.77262986412584e-05
ENSG00000036257	14.5869978846881	-4.57352317983762	1.36201087434607	-3.35791972441738	0.000785314162586349	0.00547562457319822
ENSG00000163521	81.5873035125539	-2.88206490533694	0.889120933141825	-3.24147683167552	0.00118912099419821	0.00762118455372489
ENSG00000163516	410.350658155908	-3.27552212613498	0.96236210936489	-3.40362748518503	0.000664973740030278	0.00481101297661587
ENSG00000198925	7.39361303045203	-2.77731112569618	1.06692295596444	-2.60310372944	0.00923839974689085	0.0372411984714247
ENSG00000115657	26.6607226797631	-4.59074034262455	1.1998550348358	-3.82607915901508	0.000130200437364716	0.00128279778738994
ENSG00000135913	9.8813141615221	4.81771479587919	1.20323532044985	4.00396723234322	6.22889962069722e-05	0.000705756573095069
ENSG00000127831	21.942620630833	4.64981148831717	1.170826921293	3.9713909919172	7.14541948910094e-05	0.000792616899621425
ENSG00000114948	14.3391025311239	-6.12534002172871	1.12571800169465	-5.44127393584151	5.29008936828081e-08	1.66993119610656e-06
ENSG00000114942	29.2265583982723	-3.681527587933	1.07536877599018	-3.42350240227415	0.000618197053881149	0.00454514519916094
ENSG00000114933	11.2776680223943	2.98704208430251	1.20006906546469	2.48905848026828	0.0128081895758425	0.04820163870624
ENSG00000173166	6.94607338165877	3.46397706106781	1.21118762511562	2.85998386149062	0.00423662567444234	0.0203716069978749
ENSG00000138443	261.826381321874	7.87139184673138	1.36568168439179	5.763709022895	8.22852320881103e-09	3.38907398672409e-07
ENSG00000055044	22.52753340309	-3.25766910621044	1.1962803991554	-2.72316516137055	0.00646597236113163	0.0283137299043342
ENSG00000003393	7.02368897088019	-3.87455495312644	1.21958111271542	-3.17695552409767	0.00148829858150303	0.00898501855341271
ENSG00000155749	2.59049850971926	-2.93193519970186	1.12965154264151	-2.59543327214514	0.00944717449338326	0.0379381785826055
ENSG00000196141	49.2548413968601	-3.36558456541537	1.2607036772954	-2.66960795469051	0.00759398569396517	0.0319098273034497
ENSG00000197816	7.500114231502	-3.50316261710358	1.20928709414427	-2.89688249718941	0.00376890888975165	0.0186825991449018
ENSG00000136842	150.735608148232	4.19382816882843	0.818581818570163	5.1232852644515	3.00257557155005e-07	7.53017470414431e-06
ENSG00000136925	183.961244551251	7.51969790024066	1.03927622771115	7.23551419703083	4.63768618830094e-13	5.37417921945673e-11
ENSG00000136938	96.1006810688525	-3.40450663799875	0.815172125712335	-4.17642670868282	2.96124093964252e-05	0.000388204003347764
ENSG00000106785	111.388847586916	8.39746403135797	1.1006442933134	7.62958939811346	2.35502574868425e-14	3.94417477609131e-12
ENSG00000136872	702.753762013712	-3.31944256190245	1.08289191476565	-3.06534984391383	0.00217415518384205	0.0121649159095924
ENSG00000198785	6.95174535875487	3.2727943555367	1.19275307994072	2.74389931208507	0.00607141570508872	0.0269581054225248
ENSG00000165029	17.0006603358149	-3.54455996724762	1.13930664147827	-3.11115536257078	0.00186356863759859	0.010808357409107
ENSG00000095203	52.8023126515452	-6.7462499624286	1.17922574926705	-5.72091473292687	1.05952063306755e-08	4.17556423404572e-07
ENSG00000070159	11.0090889191134	-3.98382065928614	1.35188692859997	-2.94685936745601	0.00321019163354345	0.0165195992821032
ENSG00000136813	14.0829620762161	-3.15282272391578	1.15160609271734	-2.73776141325925	0.00618589352401184	0.0273822877646479
ENSG00000106868	7.11811069329208	-4.13394444337575	1.12848275643802	-3.66327657183197	0.000249009422497082	0.0021852901600885
ENSG00000119321	165.722864549506	8.49897664916535	1.06157366121625	8.00601687821458	1.18483472283452e-15	2.89145242937885e-13
ENSG00000136875	10.0066511458722	4.81516842290202	1.2003721563064	4.01139629706049	6.03606900670695e-05	0.000688828378553158
ENSG00000119411	3.10601198237607	-3.01890709104918	1.12016282011258	-2.69506096510662	0.00703757533009125	0.0301138724818249
ENSG00000148229	22.4336127590117	-4.61885546895524	1.21015378853203	-3.81675082351156	0.000135220606251791	0.0013199611487194
ENSG00000157653	9.83325317804275	4.92264245609228	1.18190408391446	4.16501010791716	3.11338770708175e-05	0.000405544298233765
ENSG00000106927	529.060977906702	-3.32303017772572	1.02543351658391	-3.24061006782375	0.0011927421533744	0.00763667907483409
ENSG00000136883	40.5416922465404	-5.16057376577989	1.10027512020663	-4.69025761921323	2.72861282430109e-06	5.04753596798555e-05
ENSG00000181634	13.0230308209276	-5.78362808844468	1.27066676815225	-4.55164818456297	5.32272883087525e-06	8.90692725016631e-05
ENSG00000041982	7.1192271346847	-4.93645049582753	1.19855038411518	-4.11868417152261	3.81041964798735e-05	0.000479704616398407
ENSG00000148180	165.677844293234	-2.64066035452126	0.948971681809669	-2.78265453557643	0.00539161817695651	0.0247100641966719
ENSG00000175764	3.5162391772424	-3.12200729391315	1.21652057662357	-2.56634154317243	0.0102777572217152	0.0403870621175134
ENSG00000136918	134.06950441455	8.64273866410798	1.0776020806886	8.02034333358486	1.05450002943115e-15	2.67632107469627e-13
ENSG00000136942	260.619401403873	-3.06738804744664	0.826713036427032	-3.71034193521802	0.000206979496051412	0.00187880529677569
ENSG00000167094	13.4442901930635	3.44059551867211	1.25055237710225	2.751260628239	0.00593663896810145	0.0264708181676765
ENSG00000136877	59.1079293647645	-5.64788764433007	1.12015266996483	-5.04206952835046	4.60523886599349e-07	1.10682729563366e-05
ENSG00000106991	111.264140407963	-2.31618877015554	0.896407881429628	-2.58385587424956	0.00977026129630654	0.0389398919127293
ENSG00000148339	18.0309820282736	4.1415637648518	1.2112570420414	3.41922781135853	0.000627991258893435	0.00459585298463535
ENSG00000171159	21.2752092479897	-3.718390956286	1.31064075369457	-2.83707869284869	0.00455283891740491	0.0215098756000999
ENSG00000167112	78.0024395985373	3.08948357702646	1.17368654132384	2.63229019695645	0.00848113865715744	0.0347179514707509
ENSG00000167114	6.49410864646713	-2.89451616282234	1.15402957657785	-2.50818195787122	0.0121354158261624	0.0463013911106436
ENSG00000136811	10.8979937646922	-4.52919010192844	1.25497573186	-3.60898620343497	0.000307395955508216	0.00257650099667749
ENSG00000163704	55.6526903296437	-6.30761124674925	1.04781225617984	-6.01979143644092	1.74641949479442e-09	8.45880282020654e-08
ENSG00000114026	726.678092652937	8.47055528226423	0.886480078115735	9.55526863081784	1.2326371851986e-21	8.69009215565015e-19
ENSG00000134077	21.7716979050455	4.53707227828683	1.19787785574833	3.78759174528061	0.000152114523713739	0.0014470264662124
ENSG00000109805	17.1664406780345	3.15271658177748	1.17829738693696	2.67565439483247	0.00745835112473367	0.0315288788066072
ENSG00000147206	3.41935493404722	-3.70213650190933	1.16364122088007	-3.18151027608783	0.00146509325219583	0.00887871698680279
ENSG00000144747	7.33935150918409	-4.1021380626791	1.28544230239886	-3.19122690689717	0.00141669970580439	0.00864323041666234
ENSG00000144749	20.4967805266913	3.81146639726155	1.2070705067527	3.15761703723114	0.00159064370970472	0.00947665196063514
ENSG00000163638	9.08892848228758	-4.47448696256811	1.07967741694121	-4.14428133103366	3.40881052559201e-05	0.000433444945588803
ENSG00000163618	3.83159278531612	-3.97391882058352	1.18160590434333	-3.36315078147141	0.000770582627495167	0.00539662999057046
ENSG00000144724	64.4198375333419	-6.77590322574739	1.28264416399881	-5.28276151401387	1.27250998079307e-07	3.46526859576483e-06
ENSG00000163687	13.363814406999	-4.69919966915806	1.30334088215285	-3.60550315999905	0.000311548699686739	0.00260102170988469
ENSG00000136068	10.4689363688016	-3.78097036124142	1.22101682465538	-3.09657515350664	0.00195770229844877	0.0112514683728781
ENSG00000073756	3.67840215138926	-3.90316314417633	1.17648386534762	-3.31765123104604	0.000907777579495245	0.00616686160802712
ENSG00000047410	2740.50870200646	3.83264419201558	0.880484290145634	4.3528819706501	1.34359494508994e-05	0.000201063913363106
ENSG00000116667	196.714904013823	6.99954873858415	1.23924479711262	5.64823734172035	1.62101281165114e-08	6.01481069586344e-07
ENSG00000135835	6.76490576376863	4.09095174816081	1.29597770939444	3.15665286409314	0.00159591212349449	0.00949912047239447
ENSG00000230124	6.50845657711964	-4.47209576270464	1.27574291244256	-3.50548352578521	0.000455778707082617	0.00357026653881383
ENSG00000143207	4.97245684313974	-3.20267063805803	1.27151680162812	-2.51877964487543	0.0117762329327792	0.04520278158408
ENSG00000143156	342.831873893109	5.90043448532777	1.1297471625669	5.22279203775238	1.76245288717757e-07	4.59888876357045e-06
ENSG00000143155	15.2921644997651	-5.87458744627151	1.22209500021897	-4.80698100001956	1.53226546645974e-06	3.12611716549422e-05
ENSG00000143164	172.106465551893	6.42091063900895	0.919915098208632	6.9798948310692	2.95401111362493e-12	2.6398873966127e-10
ENSG00000143158	75.7802406822049	-3.49389382536548	1.08037017935792	-3.23397840121979	0.0012207868757426	0.00776998648077954
ENSG00000143179	5.62435969257149	-4.05127986407923	1.27771758176657	-3.1707162223423	0.00152063615583882	0.00912813283708353
ENSG00000143198	73.7409738588703	-4.58593788056887	1.45837480484808	-3.14455369451243	0.0016634038271004	0.00980882647114501
ENSG00000188931	49.1613802651975	4.42553394534771	1.20334014404199	3.67770822510954	0.000235338940980014	0.00207970136562422
ENSG00000158864	35.6005095012641	-3.79127975685158	1.17580446244281	-3.22441347855999	0.00126230994556977	0.0079615870821473
ENSG00000158850	7.43067045191459	-3.30749378502598	1.25182045629415	-2.64214709737001	0.00823822678871013	0.0339425642690687
ENSG00000158773	7.8997865673307	-3.99829174650149	1.25956494673071	-3.17434345634922	0.00150175873617121	0.00904047360626785
ENSG00000153044	18.9386090496588	-3.8284927446161	1.22596070636476	-3.12285110341621	0.00179108333855399	0.0104547943556688
ENSG00000152942	14.1635353383937	4.20167121334961	1.17288812385915	3.58232906266019	0.000340544447813198	0.00280253504717865
ENSG00000197822	5.30768919168571	-4.27903576970577	1.12423125713729	-3.80618822198717	0.000141124998084305	0.00137126816668441
ENSG00000157107	6.67531380117717	-4.72935734449819	1.15564049465266	-4.0924122738704	4.26908771113639e-05	0.000525968184993405
ENSG00000071082	175.177174942049	5.53847271498672	1.05133312656158	5.26804737248269	1.37882529479201e-07	3.72282829593842e-06
ENSG00000164347	126.688433911917	3.4199259310606	0.839838154647032	4.0721249828164	4.65861689353661e-05	0.000561724769759739
ENSG00000198780	49.9235455544326	-2.70626506832877	1.07918912472751	-2.50768378435252	0.0121525366160256	0.0463388490556984
ENSG00000164220	4.0989840041648	-2.8919545538391	1.10800516609877	-2.61005511736152	0.00905276355740262	0.0365858501730698
ENSG00000113231	13.4882185210504	3.79728038676501	1.29375751442086	2.9350789034565	0.0033346288117489	0.0169809147757197
ENSG00000132837	213.369497883935	6.47365312958223	1.30856932304557	4.94712279706774	7.53184656141934e-07	1.68273121240161e-05
ENSG00000152348	1244.74511558274	11.8187250224216	1.04037963115822	11.3600119307067	6.61356056561409e-30	1.39876805962738e-26
ENSG00000134480	30.4932860315174	3.33890894696554	1.22113998267258	2.73425569086521	0.00625214729953228	0.0275294063952341
ENSG00000164292	18.6071147518441	-2.97089725287673	1.13283732070097	-2.6225276997746	0.00872801725377327	0.0354767901826979
ENSG00000169696	47.5544440586992	-4.11456714303212	0.995777629918807	-4.13201403547056	3.59598457187135e-05	0.000456330442170474
ENSG00000185269	10.7393310185984	-3.92872405863277	1.26260849153479	-3.11159324919251	0.0018608069451345	0.0108022141508494
ENSG00000185298	7.17718453664564	3.8362736081906	1.2524635911601	3.06298213797754	0.00219143140061867	0.012207456512257
ENSG00000185504	12.2320750762217	-3.36772055083862	1.27895481419677	-2.63318180865809	0.00845890537996163	0.0346512320184186
ENSG00000141527	28.4600477410093	4.31309589725696	1.21637473084757	3.5458611461384	0.000391332350983604	0.00314702632064762
ENSG00000171298	7.06210724256105	-3.14306154671371	1.21468434685001	-2.58755416982567	0.00966599960569215	0.0385970846432453
ENSG00000183077	66.1381072589839	-3.91274727304054	1.30263076516761	-3.00372705579166	0.0026669446477854	0.0143404777883037
ENSG00000167900	13.0703427765064	3.67741867372381	1.26324534045792	2.91108825494719	0.0036017226745406	0.018024261942286
ENSG00000108639	11.3224920485648	-4.95281591400199	1.32423805632044	-3.74012504048103	0.000183928734022698	0.00170120673086591
ENSG00000267168	237.62967651277	-8.4315877622396	0.96321897353041	-8.75355240494897	2.06739819967973e-18	7.71625975115759e-16
ENSG00000070731	241.047020784922	8.90394860081222	1.13730035585762	7.82902120354822	4.91682724612098e-15	9.74914652394925e-13
ENSG00000129646	24.4566213602403	-3.36140499211132	1.22518130441073	-2.74359801280844	0.00607699038196378	0.0269639887926994
ENSG00000186919	707.046907633033	4.24363540605843	0.883176353964447	4.80496945712981	1.54775130581658e-06	3.14759039596353e-05
ENSG00000132478	3.98478341924298	-4.04069185824296	1.18640789972236	-3.40582008867991	0.000659656344276015	0.00477799030186224
ENSG00000132470	24.0396650897697	-5.74903875112108	1.0866559285231	-5.29057873814273	1.21929915199675e-07	3.34911390451055e-06
ENSG00000108469	21.2178909675266	3.41792911836087	1.18228526444142	2.89095129674623	0.00384077636928389	0.0189199014234042
ENSG00000125450	50.5267256869948	-4.26308748786625	1.20172425368302	-3.54747561664069	0.000388941752082857	0.00313486129758997
ENSG00000180901	210.436601412643	8.62135861213256	1.20126948958634	7.17687303878942	7.13238636744034e-13	8.08124848239445e-11
ENSG00000167862	10.6273400136613	-3.14040954496826	1.04101237387258	-3.01668800850646	0.00255552687479155	0.0138115996767908
ENSG00000161509	16.5961240627462	3.25531900246145	1.11526877587245	2.91886500625366	0.00351308321543354	0.017719008745569
ENSG00000141337	80.6080417685659	7.20946203415473	1.24275357924199	5.80119997606615	6.58420199980359e-09	2.8446633597667e-07
ENSG00000120063	4.79567659278465	-4.15061598825929	1.21403347760839	-3.41886452458945	0.000628830265143272	0.00459669128149085
ENSG00000091583	260.16260778086	7.01583356241382	1.02971981439348	6.81334229403585	9.53568848821555e-12	7.96104519180627e-10
ENSG00000186665	7.45855113075477	-4.13194790228943	1.13856372389174	-3.62908796019425	0.000284424322508584	0.00242889949706187
ENSG00000261371	30.7116568613619	-5.50076272796935	1.29599575016801	-4.24442960345838	2.1915015038186e-05	0.000301628569234902
ENSG00000108604	16.5562350216685	-4.06258218106991	1.1076273872969	-3.66782387981975	0.000244623584034919	0.00214977374058388
ENSG00000108592	116.872905977641	4.54059540551046	1.10294291651375	4.11680000617138	3.84169159567658e-05	0.000482683825238968
ENSG00000136490	100.007380309731	5.82310997040519	1.17472315966401	4.95700618694765	7.15876978722167e-07	1.62222836785434e-05
ENSG00000159640	3.15228288238957	-2.89996457969974	1.16049168694926	-2.49891025701638	0.0124575854151054	0.0472813434851835
ENSG00000168517	3.36205900204268	-3.03678132870239	1.1555013193895	-2.62810719273505	0.00858614548292385	0.0350347865525092
ENSG00000181513	48.0331953605731	-5.64120879208166	1.06659158820033	-5.28900551484766	1.22983183699254e-07	3.36348405418865e-06
ENSG00000136448	26.6306416592484	-3.17687158996913	1.15754361965415	-2.74449406141456	0.00606042509766329	0.0269470197930438
ENSG00000013306	10.0742885303058	-4.52713437256387	1.32123704717562	-3.42643614349252	0.000611557538412605	0.00450880657911284
ENSG00000108309	349.114430488459	-9.9016527910322	1.09883043173148	-9.01108351670758	2.04030570220078e-19	9.95826129266458e-17
ENSG00000108861	40.2882222158181	-5.68018057243053	0.990825898642345	-5.73277361866869	9.88014656526976e-09	3.9427377331218e-07
ENSG00000176563	334.832564883649	7.14955084531396	0.998943184727153	7.1571145933257	8.23928218983256e-13	9.01349060249786e-11
ENSG00000141699	16.4155549707264	3.70508920089843	1.1739558739883	3.15607194698984	0.00159909410788116	0.0095002360622715
ENSG00000187595	28.3545202148205	4.53847885026772	1.13451537616164	4.0003678624635	6.32440938409783e-05	0.000714028070144141
ENSG00000173786	275.231481226204	4.70421163086597	1.08419089560017	4.33891453060201	1.43188192214056e-05	0.000209338497603269
ENSG00000204815	3.27227533330849	-3.62295263115895	1.15651212438896	-3.13265425822762	0.00173233370405344	0.0101680456542267
ENSG00000197079	4.49616241099709	-4.25049479296075	1.19706173297386	-3.55077326079187	0.000384101168154368	0.00310857386726973
ENSG00000171360	2.43539063554732	-3.10531702323957	1.11651400944603	-2.78126113686681	0.00541481616720784	0.0247185922245124
ENSG00000073584	90.752448133498	-5.37145047325655	1.1430988388945	-4.69902539525918	2.6140595098772e-06	4.84976830121954e-05
ENSG00000126353	23.9169939740046	-5.05639659067026	1.06773869667171	-4.7356123800999	2.18394646505382e-06	4.18644722681768e-05
ENSG00000131759	9.88173543720871	2.82113685074976	1.11190878420622	2.53720169389951	0.0111742554726699	0.0432848907045728
ENSG00000188895	16.4284834849672	-3.39512678903708	1.06198200605403	-3.19697204819151	0.00138878383561655	0.00852675040285872
ENSG00000126368	86.825087007876	-2.31862403390495	0.714881216697947	-3.24336963924542	0.00118124852043632	0.00758605451636483
ENSG00000141736	71.4331281571643	6.58858671210162	1.12825320299581	5.83963483959732	5.23153603324306e-09	2.33761240358642e-07
ENSG00000173991	2.70797807730205	-3.21904527868584	1.12996702417793	-2.84879576997193	0.00438850412742618	0.0208577218640593
ENSG00000159111	6.69564699689905	-3.81306256980506	1.3450288342581	-2.83492998267825	0.00458357301535605	0.0215958788889033
ENSG00000141295	6.94771203867386	-4.01869761859273	1.22262269973026	-3.28694831159224	0.00101279421678137	0.00676439926892399
ENSG00000167080	3.64342926253512	-3.89959897698218	1.17168788354331	-3.32818921468178	0.000874124747777303	0.00599602326988864
ENSG00000121073	7.26287674232644	-4.07754804148889	1.32859203079429	-3.06907458947435	0.00214722973375797	0.0120633904502699
ENSG00000167100	231.171056764184	8.59164119055261	1.04542907608198	8.21829178766677	2.0642223883399e-16	5.95340502455303e-14
ENSG00000136449	76.7347794222685	-6.43588611401614	1.4032459062913	-4.586427856416	4.50894108523045e-06	7.81672983218229e-05
ENSG00000148498	27.8423734025674	-4.65205300730877	1.16133156645191	-4.00579226613263	6.18099539124107e-05	0.000701581677234787
ENSG00000197321	56.0547952621795	3.8123362620243	1.10367178962284	3.45423005088052	0.00055186639863524	0.00416805535982504
ENSG00000165996	3.2804014201298	-3.15005415415677	1.18623322210438	-2.6555099751536	0.00791885914446661	0.0330560271523952
ENSG00000165983	9.19434480453785	-4.34729934627778	1.26591012008984	-3.4341295462345	0.000594460017859396	0.00442705259779092
ENSG00000152455	13.9288868076778	-4.4673707692162	1.34304973650998	-3.32628840747552	0.000880108124217761	0.00602404104440312
ENSG00000086475	6.30567452482182	-3.18377826816425	1.26363248927829	-2.51954448399995	0.0117506791453618	0.0451319970807025
ENSG00000107537	209.769816070357	-3.9992588700364	1.18366593593231	-3.37870572146389	0.000728279203284853	0.00517413769233234
ENSG00000151657	14.5443445565863	5.08174758736039	1.24556738149935	4.0798656602931	4.50617349418696e-05	0.000548843881079251
ENSG00000151655	106.433452815996	-3.57525160907823	0.989986965687768	-3.61141280945494	0.000304533470240952	0.00256608880302635
ENSG00000134453	39.5364745310579	-5.5938099708555	1.13257985406295	-4.93899829737267	7.85248980400238e-07	1.73602954029251e-05
ENSG00000134460	24.0849998165956	-6.01761365629375	1.36445627453212	-4.41026493015118	1.03244228039871e-05	0.000160559957576712
ENSG00000185736	4.88003412563131	-3.37695509294048	1.22295750072755	-2.7613020819869	0.0057571398872375	0.0258704338417294
ENSG00000156050	110.176772612363	3.28808794188954	0.832324364055017	3.95048863626945	7.79918010687454e-05	0.000848812997909416
ENSG00000119723	320.214805636651	3.17809919425555	0.869186675606184	3.65640579112548	0.00025577635111565	0.00223848406597076
ENSG00000187097	74.8169262720045	6.85171321401603	1.28935581932472	5.31405924673647	1.07209735805965e-07	3.05042947842534e-06
ENSG00000170348	32.6956640921856	-6.01532415175728	1.07155536712815	-5.61363820880188	1.98116223096252e-08	7.06206424463888e-07
ENSG00000119686	50.7820122239989	4.39874209999338	1.13327088715333	3.88145689601415	0.000103832557403576	0.0010591922455397
ENSG00000071246	23.6814834754244	5.94148352167002	1.18783565828408	5.00194069796905	5.67560507153665e-07	1.31429613791606e-05
ENSG00000165548	4.35404021958676	-4.19873328200619	1.19340829755903	-3.51827056221595	0.000434369248180172	0.00343222027360298
ENSG00000165409	3.93879912013312	3.27112767659291	1.2181390119111	2.6853484246112	0.00724542304605385	0.0308124726723939
ENSG00000042317	6.46406104689688	3.15832820680885	1.20590650336266	2.61904898763037	0.00881752840980905	0.0357301125286241
ENSG00000119720	96.1230048291549	7.3803529537813	1.30879043381204	5.63906395028036	1.70977034540783e-08	6.23476600092683e-07
ENSG00000133943	5.00548586621619	-3.26923892367702	1.17381206459593	-2.78514680695705	0.00535034929735796	0.0245590885381456
ENSG00000100796	9.20608837109341	-3.00464743772559	1.13271938931793	-2.65259645598091	0.00798753024965748	0.0332770055378048
ENSG00000165934	23.9975221821787	-3.04934555545568	1.12047102645516	-2.7214854141324	0.00649892530243101	0.0283240967733989
ENSG00000140090	20.3427867532488	-6.3929494930053	1.27803727305049	-5.00216200873881	5.6690916942294e-07	1.31429613791606e-05
ENSG00000130811	69.4374531928368	4.06670146327817	1.0467078088595	3.88523084365758	0.000102232700723267	0.00104792647187259
ENSG00000119698	246.634119930234	2.71730005272277	0.875160915359204	3.10491477056819	0.00190333860507017	0.0109788031356093
ENSG00000186910	5.51275791450593	-3.12559077236106	1.24801381348696	-2.50445206502013	0.0122641222483751	0.0467081966782353
ENSG00000170054	153.619819277363	-5.71841312279578	1.16384714540287	-4.91337126647874	8.95235216713637e-07	1.93330637601956e-05
ENSG00000182512	7.68491659630599	3.61958027072041	1.30886411184933	2.76543625724919	0.005684671391625	0.0256862654615427
ENSG00000090061	98.8107919062808	6.847050494305	1.21195251879173	5.64960292432187	1.60818874503028e-08	6.00232799248066e-07
ENSG00000197728	42.6443071562588	-5.00554685781089	1.07527217947211	-4.65514402155211	3.2375431927726e-06	5.86920330232632e-05
ENSG00000198825	22.8296571891024	-2.94072539213901	0.917767011230094	-3.20421779836859	0.00135429983968272	0.0083998362490585
ENSG00000165669	29.0739593078741	-6.0147434213836	1.23758164055897	-4.86007809445765	1.17339456528834e-06	2.44104541532934e-05
ENSG00000099204	7.69165775386568	-5.08241542107914	1.12313724390602	-4.52519533890944	6.03397471595999e-06	9.99623226442981e-05
ENSG00000169129	3.83656487132228	-3.2771696380817	1.22664289372544	-2.67165746024795	0.00754776516528751	0.0317366268878391
ENSG00000148737	9.04536243032064	-4.12017719777573	1.27716967140202	-3.22602179650319	0.00125523797324459	0.00792486063705165
ENSG00000151532	14.6248394902732	3.30765530294913	1.30077806877348	2.5428283135708	0.0109959243866611	0.0426983722358415
ENSG00000023041	37.866305908754	4.53459053193008	1.01957714139317	4.44752078860253	8.68670544767685e-06	0.000138485291621884
ENSG00000065621	6.10604187122874	3.26357016279724	1.29246147327402	2.52508119606077	0.0115671560394155	0.0444809727697525
ENSG00000197748	2.90689043674279	-3.15403389985124	1.10758183952221	-2.84767570874205	0.00440397755554655	0.0209155969984602
ENSG00000138172	41.2231957807526	-4.15723020806049	1.12624219209214	-3.69123998128493	0.000223163457351605	0.00198872491137069
ENSG00000148842	92.1066809777656	8.0272719925705	1.12530287630351	7.13343239549796	9.78964030917849e-13	1.05280114850403e-10
ENSG00000148795	28.4618088569377	3.93707049954726	1.16594444479366	3.37672220758685	0.000733550939583859	0.00520042537615596
ENSG00000107874	15.2333020861862	-3.55712037278969	1.14259146693447	-3.11320404162767	0.00185068021520959	0.0107532655361766
ENSG00000059915	23.134229366495	5.10799440072934	1.3052513494199	3.91341821098253	9.09987316553721e-05	0.000957523967418467
ENSG00000198728	2.85592873924534	-3.39363500291523	1.13609704049138	-2.98709958917544	0.00281637960378673	0.0149514677941789
ENSG00000120049	7.51563554138753	-3.11554571383225	1.14613618602118	-2.71830324513867	0.00656176689028856	0.0285167198074527
ENSG00000186862	8.8056731559809	4.76375898164301	1.17605887973945	4.05061265529357	5.10837084834584e-05	0.000603586834874383
ENSG00000107815	11.9654811457842	4.78632979082005	1.17316591094829	4.07984049498264	4.50666134030401e-05	0.000548843881079251
ENSG00000119906	7.73601127204518	-3.19716329720533	1.1935969721053	-2.67859534828249	0.00739316796225626	0.0313532570455148
ENSG00000166135	88.3589798847729	8.13778909647054	1.08296256508654	7.51437709743941	5.71825391972931e-14	8.8493466148006e-12
ENSG00000075290	98.4071047862921	-8.58576135617974	1.16349987411696	-7.37925422011407	1.59178635687761e-13	2.10414259049759e-11
ENSG00000119929	7.62529426085949	-4.08138490103368	1.043899996807	-3.90974701936728	9.2392831563001e-05	0.000967380389879936
ENSG00000120053	10.7239902210254	-4.35783918614433	1.3578105035888	-3.20946050617978	0.00132984314457368	0.00828641179987956
ENSG00000119946	3.1940513948103	-3.24148083741679	1.1773205240599	-2.75326962468877	0.0059003280421081	0.0263274130992798
ENSG00000138131	8.02310812831796	-4.03682568126257	1.1969943957628	-3.37246832195071	0.000744976557166196	0.00526378202140257
ENSG00000171160	25.9580283580285	4.67691801048559	1.29603132118484	3.60864582054231	0.000307799488649572	0.00257650099667749
ENSG00000171307	20.197337908678	-4.39180623093672	1.08826420938742	-4.03560660458443	5.44614039853329e-05	0.000636386018944635
ENSG00000052749	9.41453239083724	-4.06999168171376	1.32765549347891	-3.06554802936791	0.00217271478031908	0.0121649159095924
ENSG00000138185	60.2444287583538	6.50223388653324	1.16492300384321	5.58168554065947	2.38198760809395e-08	8.39650631853118e-07
ENSG00000107438	11.006204128523	-4.53231122568074	1.23796104914656	-3.66110971650141	0.000251125182319327	0.0022008139251604
ENSG00000119185	69.1893765046227	4.94513746223702	1.22796004614796	4.02711592917835	5.64651961303543e-05	0.000653226324105153
ENSG00000119203	8.17623564438857	-4.18861835944223	1.11093764703159	-3.77034514100243	0.000163021935470175	0.00153467979311315
ENSG00000115758	2.86607345499579	-2.92427407161971	1.12594988894393	-2.59716182783454	0.00939976273072822	0.0378195906952889
ENSG00000143882	2362.92050736877	10.435928287166	0.990432222799853	10.5367414820821	5.84905081511271e-26	6.18537123698169e-23
ENSG00000250741	4.34248674127625	-3.12636480663416	1.18164481045509	-2.64577373756679	0.00815043126480589	0.0337304674664443
ENSG00000138031	57.9284585792441	3.9805054707733	1.05289010340126	3.78055170042405	0.000156481219331218	0.00148190050247251
ENSG00000119705	45.5461110863774	4.9841689130286	1.28703256865426	3.87260511848594	0.000107678209976884	0.00109140294297656
ENSG00000138101	5.27269857396479	-3.53454759256832	1.19902353266184	-2.94785506396327	0.00319987049388526	0.016500350275683
ENSG00000143970	8.41322718201518	-4.25074567800062	1.32292374176708	-3.21314490306352	0.00131290033537777	0.00821533789740823
ENSG00000084693	654.052597741148	3.58952954670681	0.752493582201702	4.77017961562448	1.84061720923802e-06	3.6725522618287e-05
ENSG00000138028	4166.25013327565	3.53821495435103	0.92998669858531	3.80458662444672	0.000142041198852275	0.00137528847089503
ENSG00000084774	2.85414279841963	-3.14212789052468	1.14030008969304	-2.75552718001672	0.00585976357211495	0.026195723614694
ENSG00000163795	29.0927414123906	-3.38375707575179	0.831129829481826	-4.07127377182626	4.67567578265656e-05	0.000561878084109013
ENSG00000115216	16.9303325026944	-4.07972178318773	1.20594203201241	-3.38301649240943	0.000716943267339325	0.00511124160816631
ENSG00000157992	30.0009950242955	-3.42151635498167	0.948116035987062	-3.60875275294717	0.000307672663981593	0.00257650099667749
ENSG00000115226	19.5701670096243	2.89493516409878	1.16905855806254	2.4762961137691	0.0132753423819283	0.0497237588036216
ENSG00000163798	32.0100634149691	3.53860601841564	1.11469965374821	3.17449279410555	0.00150098617647731	0.00904047360626785
ENSG00000171174	4.17357638401259	3.52186106667437	1.20935164727221	2.91218941539312	0.00358904923377391	0.0179877704488906
ENSG00000188735	13.4782568943511	4.86775734099029	1.29268528040807	3.76561674737539	0.000166138469679582	0.00155708802085221
ENSG00000162961	8.16943279032491	-3.41410713139611	1.18970726641851	-2.86970352099632	0.00410856832624548	0.0199303257110302
ENSG00000183798	172.10212097693	7.70013252839474	1.0253891777157	7.50947317929432	5.9365779538489e-14	8.96847312313602e-12
ENSG00000124177	12.87484996539	-2.93658929776095	0.992593513912105	-2.95850139720033	0.00309138840325721	0.0161041538741108
ENSG00000101470	3.5252115174624	-3.82787131789917	1.17105927149846	-3.26872551292908	0.00108033048875694	0.00708129850326731
ENSG00000101473	317.855832017988	-3.11871100232465	1.04966368765005	-2.97115260727624	0.00296684314506915	0.0155062765695748
ENSG00000100979	411.004052640766	5.01102496205118	0.90038540024893	5.56542227435694	2.61518332242716e-08	9.06739791300564e-07
ENSG00000100982	35.5981390629369	-5.63017647414189	1.21000403412193	-4.65302289527289	3.27103912049495e-06	5.87953065709362e-05
ENSG00000080189	11.1734604975407	-4.86982074373846	1.34406956072315	-3.62319100591666	0.00029099077510624	0.00246836426209771
ENSG00000149635	3.78555145394545	-3.96579967384972	1.17651156994063	-3.37081230238122	0.000749469027728202	0.00527789232068306
ENSG00000124151	10.4972445955194	3.93745327816388	1.21312521029123	3.24571053734728	0.00117157898207303	0.00753921768889797
ENSG00000124207	15.6701519850857	-5.40925712309911	1.24419774792211	-4.34758633194194	1.37643897754064e-05	0.000204531740339469
ENSG00000124214	26.2665803924708	-3.15521518497035	1.1368240766362	-2.77546477930558	0.00551228695130883	0.0251066003605077
ENSG00000124201	85.2235243894785	3.77290199542926	1.0486704498056	3.59779566223941	0.000320925587412683	0.00266179457795226
ENSG00000197818	4.80949167457766	-3.38638949950321	1.12154039063915	-3.01940931219904	0.00253268104414527	0.0137114856869469
ENSG00000087586	18.2397266100608	-5.99336512019694	1.12763012358783	-5.3150097667909	1.06651606325297e-07	3.04821820781085e-06
ENSG00000124253	287.595348522377	-3.45916168289973	0.916843025228322	-3.77290505322685	0.0001613577054412	0.00152353369200062
ENSG00000124225	2.91437751937498	-3.0499649208831	1.15699147764034	-2.63611701540227	0.00838608067957068	0.0343953987794932
ENSG00000124164	30.3112825510587	-3.45259728574741	1.18905414937739	-2.90365017232835	0.00368840034814423	0.0184129820684305
ENSG00000087460	66.7137785458613	-2.68941790586282	0.943448912074603	-2.85062378200099	0.00436335631107973	0.0207849067521028
ENSG00000101158	149.579329555704	4.00444693150031	1.15669111079797	3.46198470284582	0.00053620763110406	0.00408510470676456
ENSG00000180389	21.5675552566672	-4.32041729067607	1.18245772727646	-3.65376046095723	0.000258427378045896	0.00224619412835782
ENSG00000125531	6.77011747356236	-4.87129602487371	1.23580749399819	-3.94179194456386	8.08751168392462e-05	0.000874195257827968
ENSG00000130584	75.60203656113	6.08758359491184	1.21696084246488	5.00228387183093	5.66550822968986e-07	1.31429613791606e-05
ENSG00000203880	6.00516327059538	-3.84555769608952	1.32997269315293	-2.8914561298044	0.00383461125258051	0.018904901629855
ENSG00000143924	35.973169739486	-3.86507378057971	0.953145657989169	-4.05507148690555	5.01189726480461e-05	0.000595514759273132
ENSG00000138079	339.561763948329	2.81498514883294	0.822151876784814	3.42392352109137	0.000617239890782834	0.00454337251394093
ENSG00000138078	171.189789632254	4.99691607070322	1.18357667444199	4.22187778671718	2.42275468787363e-05	0.000327769264276293
ENSG00000116016	30.0615676464619	-6.04331933512584	1.03815828874051	-5.82119258755575	5.84291946302089e-09	2.57453638839358e-07
ENSG00000116062	88.0945792541941	2.62140139417228	1.05245542959749	2.49074813094445	0.0127474450410262	0.0480585494862219
ENSG00000138081	68.1350084714837	3.12889682741732	0.931336113927035	3.35957854594958	0.000780614575464401	0.00545484524374628
ENSG00000143942	3.38944668168889	-3.44478673087102	1.18125344241691	-2.91621307263477	0.00354308443837904	0.017771439337166
ENSG00000170634	148.789290034179	-5.87849041786152	1.02432632630231	-5.73888444230673	9.53022173893509e-09	3.87623441881687e-07
ENSG00000275052	11.0809583694162	3.61433405028809	1.2610804560375	2.86606142612412	0.00415613593345811	0.0200996055623412
ENSG00000173209	139.052253382794	8.09157766509653	1.15364103742082	7.01394749547638	2.31686370627666e-12	2.19410450989931e-10
ENSG00000154920	340.592680344318	8.20186682683076	1.09851087612964	7.46635013367208	8.2449778812443e-14	1.13726923166294e-11
ENSG00000125845	6.42272358245511	-4.42469715018437	1.12080377044457	-3.94778931590256	7.88761700150706e-05	0.000856967977304149
ENSG00000125872	3.03844622314306	2.87760393160902	1.13475460062762	2.53588214581149	0.01121644749612	0.0433496161367191
ENSG00000089199	17.0800311075314	-5.75241732035586	1.08550760030476	-5.29928792644181	1.16255180873557e-07	3.21680948022125e-06
ENSG00000215305	3.81922343668402	-3.79846474038187	1.17675737640447	-3.22790816233326	0.00124699001264598	0.00788848617172355
ENSG00000101361	13.3549465601347	-2.89265212845718	1.02971963609818	-2.80916477364464	0.00496702174806652	0.0231223426203097
ENSG00000149600	10.3083392220067	-5.56393577554523	1.12549435681036	-4.94354835444346	7.67133114201349e-07	1.70190895440824e-05
ENSG00000078699	4.85146788952292	-4.37088153587764	1.20537926945114	-3.62614626504062	0.000287682445795809	0.0024468433224858
ENSG00000101444	29.9023658394751	-3.90942373089372	1.33014790610841	-2.93908948992857	0.00329178013637961	0.0168031737452362
ENSG00000078747	7.83000592998824	-4.30236950089732	1.34804808397136	-3.19155492452651	0.00141509203238132	0.00864173142007648
ENSG00000131069	20.2279151622124	-3.71716448199423	1.11842470091459	-3.32357151890022	0.000888726310963933	0.00605689413863174
ENSG00000100983	27.4575650295432	-3.13898550587092	1.06497596177327	-2.94747075853642	0.00320385051846201	0.016500350275683
ENSG00000088298	5.19330412510884	-4.12028831646048	1.15112527080286	-3.57935701783939	0.000344440641293506	0.00282361223385956
ENSG00000025293	4.2743901741512	-3.51785181642119	1.23007138393084	-2.85987615221116	0.00423806481279668	0.0203716069978749
ENSG00000101082	149.554169738639	7.5178726775062	1.13755733607862	6.60878571925154	3.87485100237695e-11	2.78518897684939e-09
ENSG00000149636	3.78555145394545	-3.96579967384972	1.17651156994063	-3.37081230238122	0.000749469027728202	0.00527789232068306
ENSG00000101342	70.8321139441632	5.65986167322607	1.09470013316541	5.17023932102771	2.3379439228078e-07	5.93370167608619e-06
ENSG00000134697	48.1048532581069	-3.06901561043137	1.16024280090951	-2.64514945322271	0.0081654843228461	0.0337304674664443
ENSG00000163879	16.7702479753634	3.35154234014514	1.15578562335052	2.89979583794209	0.00373405788296198	0.018538808503438
ENSG00000116871	59.8514846124366	-4.61409547293824	1.02171234600602	-4.51604161481968	6.30062877377675e-06	0.000103568625828014
ENSG00000126067	14.5598364437568	-4.35409777072158	1.33089077637709	-3.27156656880151	0.00106953406018791	0.00703961992934882
ENSG00000116560	32.8029930673174	-2.82187163566177	1.10096348031759	-2.56309286012627	0.0103744297156504	0.040633183052964
ENSG00000124588	174.060126803327	-3.63853253857316	1.38914386652707	-2.61926257333566	0.00881200906952516	0.0357301125286241
ENSG00000198721	29.5953214044101	-5.13238184168159	1.3882282307323	-3.69707352729328	0.000218099188136242	0.00196011239196098
ENSG00000137210	27.0696670006629	-6.27117252999664	1.30846568388843	-4.7927680543828	1.64495766239835e-06	3.31341471997382e-05
ENSG00000225921	30.7355658575648	2.79012386078697	1.11822082449618	2.49514568112615	0.0125905426970286	0.0476737949966318
ENSG00000010017	45.6059820044164	2.97976021786063	1.16428797757662	2.55929827950536	0.0104883706033422	0.0410287986918658
ENSG00000050393	14.7171971267318	-5.37543525112308	1.23592890080113	-4.34930783448685	1.36567895350947e-05	0.000203887834353355
ENSG00000124795	18.5521986286077	-4.86496578898494	1.20877265532842	-4.02471529078653	5.70442869413659e-05	0.000656889293362915
ENSG00000101493	3.24902119155239	-3.12481538267734	1.11812163941128	-2.79470074858996	0.00519477767976202	0.0239541165538445
ENSG00000166347	626.48088472298	-6.02892352447614	1.00493259851377	-5.99933123215677	1.9813183260834e-09	9.45222915714224e-08
ENSG00000166401	9.22244178041526	-3.30675285417232	1.25873297533458	-2.62704872198439	0.00861290008287472	0.0351213695538818
ENSG00000138092	73.8300253670292	7.33922461865623	1.05070257518683	6.98506389151204	2.84726376096794e-12	2.58084122333451e-10
ENSG00000198796	16.4746393503025	-5.96102778633371	1.09781304282834	-5.42991160951782	5.63819700036696e-08	1.74509073011358e-06
ENSG00000207778	58.2342164471164	-8.16402672080689	1.07010262728378	-7.62919977266994	2.36215353020441e-14	3.94417477609131e-12
ENSG00000119547	70.7130187606188	-3.63502293166185	1.24189452260314	-2.92699811900489	0.00342250950674534	0.0173587712392479
ENSG00000091164	20.9674177691323	-5.26328757644193	1.3116986040409	-4.01257389481661	6.0060269183679e-05	0.000686634969316114
ENSG00000196628	7.00334326268329	-3.59378936498692	1.1736139249757	-3.0621563774146	0.00219748618346273	0.0122093255990114
ENSG00000136231	39.0483369710939	-3.32432170298357	1.18788903157057	-2.79851199449861	0.00513386626438431	0.0237249682793288
ENSG00000140319	72.7504950870309	3.82155116612285	1.20925679320972	3.16024783783049	0.00157634988430949	0.00941802261388294
ENSG00000122642	9.04970854984592	-3.79558656371189	1.16371897376983	-3.26160065210262	0.00110785094458415	0.00720955307013992
ENSG00000122545	6.11438387608101	-3.47516481672995	1.33237361696183	-2.6082509984356	0.00910061959163071	0.0367459080231127
ENSG00000140527	2.77636353968322	-3.20862216123872	1.13903825621337	-2.81695732670605	0.00484809666700467	0.0226852310856524
ENSG00000166821	4.59001847747595	-3.83712076374511	1.16822248650996	-3.28458046994835	0.00102134327596976	0.0068071671071724
ENSG00000131871	16.7374813347054	-5.16695190193492	1.35844600020694	-3.80357548341842	0.000142622508092818	0.00137528847089503
ENSG00000183060	29.5675707869045	5.9320323629471	1.30340243069798	4.55119019516517	5.33432995281828e-06	8.90692725016631e-05
ENSG00000140521	26.1720355147824	-3.16142017819917	0.990798860776607	-3.1907789798236	0.00141889779683167	0.00864832518818152
ENSG00000130005	25.4571858010232	-2.89274004669981	1.16196275762871	-2.48952905564995	0.0127912462648205	0.0481950460512386
ENSG00000099840	10.7588578008738	-4.79902806358207	1.31703406735652	-3.64381467611875	0.000268626872385922	0.00231896259222949
ENSG00000167476	216.73643586814	9.4057430015902	1.05725653559492	8.89636780187655	5.77041249873947e-19	2.32321098105307e-16
ENSG00000105255	10.081203265187	-5.197921377668	1.24770445517107	-4.16598767129938	3.10007455911748e-05	0.000405544298233765
ENSG00000092421	12.5224755983454	4.13971204414766	1.20596360607339	3.43270064146175	0.000597601527615634	0.00444002540131288
ENSG00000129596	96.6780104471054	-5.12776649543789	1.10028404210952	-4.6604024953472	3.15591636197188e-06	5.73761871539013e-05
ENSG00000137492	108.561681174191	-7.8418646533703	1.12146634775001	-6.99251000184122	2.70011256725829e-12	2.48292959989186e-10
ENSG00000080709	13.0017595504072	-5.20947786619966	1.19403817530176	-4.36290729555872	1.28345339088276e-05	0.000194355889383081
ENSG00000171444	41.1760580758764	-6.2910657229582	1.17330165953605	-5.36184848272166	8.23746227505754e-08	2.39755496033211e-06
ENSG00000172795	12.5993469121579	-3.63937912262025	1.2582260766413	-2.8924683649342	0.00382227672677574	0.0188701326225024
ENSG00000129625	56.7690475243174	-4.2342885258877	1.05696445946682	-4.00608410998384	6.17336737812967e-05	0.000701581677234787
ENSG00000164209	15.6372488703304	-5.03555936323302	1.32487442820815	-3.80078236549818	0.00014423994787824	0.00138705680017803
ENSG00000112893	10.3072001711147	-3.44465509172735	1.3106212925091	-2.62826120055839	0.0085822588781433	0.0350347865525092
ENSG00000116791	45.9633602363156	3.57652256408569	1.07289306105258	3.33353126599298	0.000857510332994016	0.00592046035130253
ENSG00000113532	3.5252115174624	-3.82787131789917	1.17105927149846	-3.26872551292908	0.00108033048875694	0.00708129850326731
ENSG00000137343	5.30878486464898	-3.72342516586451	1.16273521483363	-3.20229844109201	0.00136335671737661	0.00844775231616662
ENSG00000212993	11.7753312063842	-4.68145604482876	1.35539509844293	-3.45394199094183	0.000552456195053248	0.00416805535982504
ENSG00000198563	31.4572286001538	-3.61785047965632	1.14621041724804	-3.15635805190334	0.00159752623367897	0.00949981626306753
ENSG00000204386	5.71044462657285	-3.54568131837134	1.26989695321795	-2.79210160272179	0.00523669099891743	0.0241123399043041
ENSG00000204301	24.2578084710883	-6.48015579262668	1.17598508462077	-5.51040644764331	3.58006049148347e-08	1.17100458140317e-06
ENSG00000168394	73.4747765074011	4.19415153459904	1.09109416972738	3.84398675290052	0.000121051542903458	0.00120576458355171
ENSG00000240065	14.457222924609	-3.74759035218263	1.296530898976	-2.89047515577336	0.00384659934376539	0.0189199014234042
ENSG00000223865	40.9896350371522	-5.80608704640571	0.992961211172055	-5.84724456613205	4.99782442457334e-09	2.249020991058e-07
ENSG00000227057	38.5071901242374	-3.87428049378585	0.974909920910207	-3.97398817130582	7.06790746944573e-05	0.000785391819503207
ENSG00000237649	2.9043645517393	-2.85259621299112	1.1038994591434	-2.58410871512218	0.00976310146269759	0.038935813187188
ENSG00000112033	6.20450377894195	-4.6832716654638	1.23417507951603	-3.79465745435429	0.00014784743304309	0.00141492000400966
ENSG00000197753	22.0965008960311	6.1435737265436	1.13753803242507	5.40076336036552	6.63579133656278e-08	1.97671812349722e-06
ENSG00000112053	6.64491377461007	-4.6177480654055	1.14718978030532	-4.0252695279211	5.69100945121015e-05	0.000656535544871426
ENSG00000112081	33.0790009935681	-5.698581062813	1.32146646501287	-4.31231606226003	1.61553268269929e-05	0.000231389500490452
ENSG00000198663	5.49886392555023	3.75170811074009	1.21628578014306	3.08456135226608	0.00203852560591009	0.0116212443571424
ENSG00000164530	2.51121403639051	-3.09847851630968	1.11942844549143	-2.76791118609591	0.00564168276728751	0.0255871888194705
ENSG00000170291	28.6904422072508	4.85394068245025	1.3693109182062	3.54480536006309	0.000392903105535907	0.00315166903239612
ENSG00000137200	40.7411766774973	-6.13261510330738	1.15651082974708	-5.3026871392536	1.14110390714183e-07	3.18956136159247e-06
ENSG00000146122	87.6996480132136	3.22987915015564	1.13240773644699	2.85222278707632	0.00434146611388132	0.0207491689416056
ENSG00000124615	34.6834532527718	6.16352101317758	1.30250208358046	4.73206230598468	2.22250166323264e-06	4.22208774048237e-05
ENSG00000137218	3.96089725186577	-2.68962502912602	0.982467838891386	-2.73762144943185	0.00618852650189205	0.0273822877646479
ENSG00000278224	27.3419043870145	-6.86201947017949	1.06902231412232	-6.41896748040595	1.37201710717894e-10	8.53475347553956e-09
ENSG00000188112	35.9823134760187	-3.41899788076997	1.26188969979774	-2.70942688676988	0.00673995582231182	0.0291712276211245
ENSG00000112640	290.125795098146	1.85072438345722	0.659976976946186	2.80422567469065	0.00504375880959825	0.0233766615390072
ENSG00000044090	33.0759600573928	-3.4759561415075	1.03979585711726	-3.34292170690531	0.000829012860294848	0.00574561828228607
ENSG00000171467	4.14050074639754	-2.9968121668974	1.20129080840822	-2.49466003229338	0.0126077860091106	0.0476737949966318
ENSG00000112759	11.5279401706208	-5.56571632823988	1.17790578613352	-4.7250946499799	2.30008200527622e-06	4.33056982892512e-05
ENSG00000145041	47.5516914120821	3.40551772859294	1.04466251728915	3.25992143130597	0.00111443080575745	0.00724494207226541
ENSG00000090097	9.45666598433208	-3.80853351987776	1.05329698402699	-3.61582115740698	0.000299397032236573	0.00252616245949609
ENSG00000023330	19.7329290840064	-3.38930901902765	1.22151608963581	-2.77467406920375	0.00552570546097254	0.0251330474192622
ENSG00000163939	20.8187453364364	-3.35195868020008	1.04096483116572	-3.22004988050018	0.00128168293565269	0.00805974056166137
ENSG00000016864	281.406745916149	-4.78128796390047	0.915114651839605	-5.22479664628788	1.74346609035457e-07	4.59888876357045e-06
ENSG00000162267	272.183845796938	-2.63299909266853	0.96406081516855	-2.7311545612485	0.0063112865181904	0.0277512910311282
ENSG00000055955	1281.71393620653	-7.58137368931244	0.950783053459091	-7.97382080142286	1.53842561798992e-15	3.6153002022763e-13
ENSG00000163931	109.172275601262	-3.89120599619579	1.17058846571112	-3.32414517157568	0.000886900150320863	0.00605689413863174
ENSG00000016391	12.93251937859	4.43547543390357	1.19371520942942	3.71568980512836	0.000202650073941074	0.00185009312108793
ENSG00000129048	71.7088952564756	4.40350854940149	1.07304186600266	4.10376210744287	4.06485447503536e-05	0.000503740266486315
ENSG00000170819	2.2230911290841	-2.86180619671406	1.10884869174821	-2.58088070808122	0.00985486287386947	0.0391296025874229
ENSG00000091513	4176.21600246069	-4.98327655983988	0.95439504820004	-5.22139817179289	1.77577265102405e-07	4.59888876357045e-06
ENSG00000182923	41.3848193787793	4.08461368676917	1.14538364685669	3.566153312891	0.000362259495382351	0.00295062451630426
ENSG00000114098	8.23959335961132	-3.60816586981626	1.22573065815213	-2.9436857484301	0.00324329134324656	0.0166225230798865
ENSG00000175110	273.144001814558	4.20638790909869	0.922474901992584	4.55989414997928	5.11794114786293e-06	8.65955642218408e-05
ENSG00000184432	123.605793036563	4.00673895615991	0.92573759784767	4.32815839550596	1.50361320671907e-05	0.000218316379785641
ENSG00000114115	46.3563988748575	-4.42461338527114	1.58459091281616	-2.79227487011626	0.00523388744710964	0.0241123399043041
ENSG00000155893	130.715571193718	-9.3442244285351	1.01435040475886	-9.2120280966975	3.20020299517936e-20	1.84593527312846e-17
ENSG00000163714	16.5904991733119	-5.23284305752103	1.30855118148176	-3.99895940760645	6.36215895137135e-05	0.000717014183773556
ENSG00000174963	4.22368444634713	3.23394571572358	1.17231021924873	2.75860916558079	0.00580479134274171	0.0260476669516946
ENSG00000163751	2.37628176301096	-3.02538475291593	1.11709066786655	-2.70827144111219	0.00676346800038421	0.0291977677106945
ENSG00000163755	6912.06670087435	2.14650138402537	0.718258328707591	2.98848102170665	0.00280367911945817	0.0149239463195991
ENSG00000047457	323.661049182278	-2.78454302977679	0.883200868050699	-3.15278565783401	0.00161720505251089	0.0095719832632291
ENSG00000154153	14.9226572379197	-4.25581208324119	1.28748803258049	-3.3055158382415	0.000948017459202041	0.00638553161214114
ENSG00000124275	4.70932368987438	3.70842549505713	1.16627492282182	3.17971811147626	0.00147418380745528	0.00892528268922112
ENSG00000183098	11.0112288889731	3.9812077966874	1.23762284031953	3.21681829632323	0.00129620663106441	0.00812690817599178
ENSG00000134874	52.5210162955807	3.75330688639642	1.20678822085857	3.11016201643577	0.00186984750391377	0.0108348697829524
ENSG00000102572	352.732153033086	5.22168697230214	1.00397529793585	5.20101140240982	1.9820694039148e-07	5.07106063219331e-06
ENSG00000102466	14.094705551188	5.09556958639853	1.26147918875906	4.03936080103796	5.3597064915016e-05	0.000628601436018071
ENSG00000270181	6.35574856955206	-3.21075768658715	1.2520550202675	-2.5643902501195	0.0103357260821211	0.0405316328745725
ENSG00000065308	17.7653173406428	-4.64982247457782	1.31657445152482	-3.53175809327953	0.000412806802917888	0.00329771099628377
ENSG00000151914	13.714719664277	-3.79030714470596	1.24270172321135	-3.05005382539517	0.00228800357180739	0.0126347977920957
ENSG00000112208	4.47945815404922	3.70903806368731	1.13508425256774	3.26763238525851	0.00108451132212301	0.00708673979286354
ENSG00000112210	24.8218487588467	3.41362172398783	1.28268940358102	2.66130032294464	0.00778394942754457	0.0326001050282312
ENSG00000005812	49.7886950482152	6.29407507967522	1.33315464987133	4.72118900855405	2.34469924860619e-06	4.38853000955937e-05
ENSG00000102805	72.8039502556222	-2.88237347719453	1.05403287468084	-2.73461440001793	0.00624533892724352	0.0275294063952341
ENSG00000083520	4.7357013627254	3.41504197190424	1.18074442134559	2.89227872701903	0.0038245847994544	0.0188701326225024
ENSG00000179562	136.237585677481	8.75641894390566	1.06638464951755	8.21131375800208	2.18781358429107e-16	6.0355118227508e-14
ENSG00000170807	6.915973845857	-4.57324726615231	1.1029519856813	-4.14637021876106	3.37787497889875e-05	0.000430373830142823
ENSG00000196937	14.0418111839249	-4.33379531595867	1.40516154359988	-3.08419721255389	0.00204102250234393	0.0116250339114652
ENSG00000077063	2.43539063554732	-3.10531702323957	1.11651400944603	-2.78126113686681	0.00541481616720784	0.0247185922245124
ENSG00000197077	13.4298284182446	-4.30112474250258	1.21253540762887	-3.54721578886798	0.000389325563829928	0.00313486129758997
ENSG00000100077	8.93888321621546	-5.09251234921766	1.279386990764	-3.98043155509702	6.87902698956154e-05	0.000768440602971267
ENSG00000128203	3.98094844293542	2.96983510951624	1.19085195853656	2.49387431261051	0.0126357278296088	0.0477359720620038
ENSG00000100154	49.7878058508598	3.5332235223435	1.23841363231946	2.85302376373719	0.00433053830436809	0.0207219197143405
ENSG00000183765	11.7496692215601	5.22238692027042	1.14950482099083	4.54316225987543	5.54165619285496e-06	9.22882114006948e-05
ENSG00000100296	3.14600159259896	-3.63372045512431	1.15208867384188	-3.15402845078488	0.00161033385979487	0.00954021320298642
ENSG00000186575	9.58946601643724	-3.92471281763039	1.18058231698613	-3.32438726310052	0.000886130522640831	0.00605689413863174
ENSG00000100319	24.5286425224108	-6.38396440281883	1.18405163483637	-5.39162669514921	6.98227035657387e-08	2.07021053329258e-06
ENSG00000176635	9.46619063359299	3.01312478676143	1.05518006850434	2.85555506277934	0.004296167261477	0.0205885054940118
ENSG00000187860	15.4091057914995	4.48514397836191	1.28777089091483	3.48287417428395	0.000496061457349021	0.0038431134882534
ENSG00000198855	7.81669924800133	4.23045577831688	1.21009278671308	3.49597636211673	0.000472330539704009	0.00368174112336847
ENSG00000110876	3.88331022367725	-3.78499186444403	1.1886650698902	-3.18423747809268	0.00145135890384241	0.00881231793768428
ENSG00000135093	24.1962666926468	4.41294575457895	1.27910124614624	3.45003631876253	0.000560511140173483	0.00422380425700801
ENSG00000189046	4.55454870997229	-3.28466767926876	1.20695423515404	-2.72145172003936	0.00649958784902582	0.0283240967733989
ENSG00000110921	20.0402298157542	5.50036781218712	1.25249609438299	4.39152492119883	1.12558431186076e-05	0.00017292572539362
ENSG00000076513	17.4811303856445	4.81635781160615	1.11187282995694	4.33175241074347	1.4792723375554e-05	0.000215769723719288
ENSG00000167272	28.2353865132563	-3.64206380132541	1.18960073366955	-3.06158503289651	0.00220168446397916	0.0122219491898056
ENSG00000022840	40.2604958401959	-4.52151794456067	1.08134926151138	-4.18136684001709	2.89761930088181e-05	0.00038223273314127
ENSG00000111786	218.446522470708	3.23184790134583	1.11393654292552	2.90128546538034	0.00371635154552072	0.018508830891938
ENSG00000111725	22.4718753105098	4.73976939238211	1.29072290474282	3.67218198031942	0.000240488327618491	0.00211930338713795
ENSG00000186710	229.967270911432	7.72942333308177	0.977369329197625	7.90839563118608	2.60727095404614e-15	5.88640637762736e-13
ENSG00000089169	12.6594933943953	-5.35646345779227	1.3541308607625	-3.95564683813208	7.63278483680321e-05	0.000836442483411336
ENSG00000135148	5.55957917625505	-3.19872492411545	1.16069659618227	-2.75586654999817	0.00585368744821611	0.026192980859613
ENSG00000118785	22.1423628732203	-4.74577368762688	1.18042413920588	-4.02039701663467	5.81001437067606e-05	0.000667835890977167
ENSG00000152592	9.25237384529253	-5.45451405154801	1.146707641617	-4.75667367477947	1.96808924366113e-06	3.85417476883638e-05
ENSG00000138668	159.510795956069	-5.8263261071147	1.13709327098768	-5.12387704313292	2.99316211527674e-07	7.53017470414431e-06
ENSG00000081051	229.889528247406	-6.15440295000422	1.19005423826484	-5.17153147488275	2.32183153072333e-07	5.91647432226488e-06
ENSG00000163631	5747.1532161986	-4.0125377563749	1.27688098297385	-3.14245243674139	0.00167538930692498	0.0098703297608533
ENSG00000163626	6.48806609055913	-4.19386226730143	1.32259543746041	-3.17093356631737	0.0015194988926699	0.00912813283708353
ENSG00000109445	13.1961231237877	-4.49204111370035	1.11366150567436	-4.03357850730438	5.49338159117744e-05	0.000639550572404053
ENSG00000151611	6.83999623140135	-3.33582477438665	1.16362740016727	-2.86674649798306	0.00414715057254397	0.0200714495673467
ENSG00000109686	557.531391813743	10.6544366844884	1.0323674136713	10.3203922783645	5.69898370625029e-25	4.52000645201976e-22
ENSG00000188846	430.086757210724	3.62005090204858	1.00099523412496	3.61645168591947	0.000298669032131339	0.0025233755111496
ENSG00000132763	1214.30602992112	10.9197567119539	0.973882954309244	11.2125966099274	3.5366338495701e-29	5.60998544388057e-26
ENSG00000010818	3.69086509888044	-3.67294064524733	1.17315849974965	-3.13081365052645	0.00174322737723449	0.0102130911436314
ENSG00000112414	8.62742855194817	-4.05948351479244	1.19869259907449	-3.38659262426978	0.000707663835880767	0.00506214998721924
ENSG00000051620	29.2342606321711	4.14314149562388	1.05188275055952	3.93878642217495	8.18947892013772e-05	0.000882257889031746
ENSG00000079257	7.11493606956262	3.79385874561807	1.27376904115744	2.97845105590782	0.00289709295200889	0.0152674873592163
ENSG00000112339	5.51239145712046	-3.87862205854603	1.28794832949935	-3.01147334074631	0.00259983230766895	0.0140152387359044
ENSG00000112306	44.0715806706678	-6.19477531645849	1.09913537832729	-5.63604396565412	1.74000973951777e-08	6.30877816985156e-07
ENSG00000133112	1640.18673834528	-3.66540908451683	0.746026075881682	-4.91324526449684	8.95810992198191e-07	1.93330637601956e-05
ENSG00000110881	4.33449011215311	-3.49066908231967	1.1818871348566	-2.95347074976259	0.00314222385313575	0.016288733944564
ENSG00000110925	30.2265550345299	-3.48238385606753	1.12030679745252	-3.10841982212921	0.00188090673450186	0.0108691741624902
ENSG00000183283	52.51959521202	3.34700173574364	1.2641615107872	2.64760610664333	0.00810639159996471	0.0336396695237254
ENSG00000111077	75.8203139589086	-3.88767989610589	0.71826487631802	-5.41259920161343	6.21164214520369e-08	1.88290881407756e-06
ENSG00000167778	33.0073023844366	3.27030538826337	1.05870347873391	3.0889719869196	0.00200850376358683	0.0114712800267231
ENSG00000139651	19.5370713896402	5.72243087105449	1.17157048884441	4.88441022161531	1.03738896285991e-06	2.19407765644872e-05
ENSG00000123349	52.5727185520887	-4.58302125178811	1.32278052620701	-3.4646875736292	0.000530847796425108	0.00405810755218953
ENSG00000139625	896.248900454813	2.62459438324827	0.841767851593953	3.11795512061716	0.00182110532196684	0.0105911212354534
ENSG00000123360	5.65393896189697	2.9595611520929	1.19510779676882	2.47639682386358	0.0132715978045145	0.0497237588036216
ENSG00000135447	29.7931072013925	3.4062749452591	1.23232665141694	2.76410068819215	0.00570799228166759	0.0257229060760158
ENSG00000135424	456.717255680364	4.06589105322577	0.778285446636768	5.22416430988893	1.74943385755288e-07	4.59888876357045e-06
ENSG00000258311	57.425239293224	-5.6605310474145	1.27570972636282	-4.43716225598847	9.11525846070704e-06	0.000144590787332966
ENSG00000123353	193.696456475091	6.84258351966843	0.986071679306856	6.9392354159064	3.9422771446e-12	3.47413173367875e-10
ENSG00000123342	59.9744489443178	3.10186159289605	0.797439640158045	3.88977602402772	0.000100336784887651	0.00103518195140187
ENSG00000185664	7.41713299699905	4.12356700864849	1.18708861183087	3.473680875675	0.000513371218061638	0.00394351135423861
ENSG00000110944	16.3500709754782	-4.033632316045	1.08126700667903	-3.73046832200474	0.00019112417402397	0.00176006224119316
ENSG00000135517	40.6418907674056	7.01063294372386	1.12411255783663	6.2365933863562	4.47202391264843e-10	2.38445308619784e-08
ENSG00000176422	582.356495875475	8.72878874099419	1.3939550303574	6.26188689799857	3.80346772964596e-10	2.04516972411895e-08
ENSG00000135423	71.9476443570049	2.66862601942961	1.03994447757643	2.56612355464281	0.0102842188177782	0.0403870621175134
ENSG00000076067	15.3572410835308	4.7045911991566	1.11533656553075	4.2180910628693	2.46379320661513e-05	0.000331905900126815
ENSG00000166888	28.5263170439964	5.0223887555073	1.15594230419775	4.34484380169211	1.39374800109796e-05	0.000205658862022478
ENSG00000175203	24.9561238889955	5.21090021741369	1.28025635654268	4.07020062098008	4.69726692676764e-05	0.000563405645564096
ENSG00000135454	108.804402586649	-4.52162323610205	1.08900058047659	-4.15208523959022	3.29459495192624e-05	0.000421813438443506
ENSG00000135439	7.92012363215022	4.06731813547583	1.1895269435874	3.41927365109489	0.000627885466622106	0.00459585298463535
ENSG00000135446	138.05562485385	3.92016569806551	0.921291359064552	4.25507702801633	2.08977060165103e-05	0.000291419658625841
ENSG00000135407	38.9611373839004	3.58915814679071	1.16520703916928	3.08027502936263	0.00206809526237382	0.0117273714228789
ENSG00000103316	38.6816202637806	-5.44690634515966	1.18037179401155	-4.61456836972365	3.93913091201422e-06	6.92348632596405e-05
ENSG00000196678	619.853022351485	6.79924116203963	1.00843708219962	6.74235535568466	1.55839358467862e-11	1.23600091184823e-09
ENSG00000183549	22.6991075010158	3.05098041082829	1.1765432408371	2.5931732085406	0.00950948645770217	0.0381160401605308
ENSG00000167191	6.31144717690296	3.74015736372835	1.1873220847741	3.15007815629064	0.00163226790167324	0.00964314696100251
ENSG00000103544	6.72452846157275	3.47405796030899	1.24852697191027	2.78252535865815	0.00539376499801269	0.0247100641966719
ENSG00000103528	5.24534610461672	3.87832471109759	1.24738547946247	3.10916294517782	0.00187618215503768	0.0108517554910794
ENSG00000134419	47.9676267569808	-4.90426575938521	1.48714104137442	-3.29778119421186	0.000974520424000409	0.00653629185019302
ENSG00000133392	148.430092592673	-3.05052253074464	0.877320165042481	-3.47709154798343	0.0005068847117634	0.00390787788109207
ENSG00000072864	111.93497300594	5.98427540748747	1.17089872995421	5.11083943845554	3.20730486466758e-07	7.98052916326111e-06
ENSG00000179889	198.356796498884	2.25235987329551	0.740408847391169	3.04204883724946	0.00234973767712276	0.0129082991873107
ENSG00000167971	115.750071359196	4.79603481826187	0.883164891081744	5.4305089193338	5.61935706739497e-08	1.74509073011358e-06
ENSG00000182685	312.232443355839	-2.45762899894637	0.740041588152311	-3.32093363169281	0.000897168689162621	0.00610787052868759
ENSG00000185883	7.80897449857286	-3.26555529910241	1.29897902200106	-2.51393998193433	0.0119390750056143	0.0457724658070228
ENSG00000162066	8.0810707743038	-3.5803326023938	1.24125841427884	-2.88443772965193	0.00392113297862575	0.0192120376443092
ENSG00000103363	30.2238568669862	-4.31652926769241	0.978066764396682	-4.41332782671032	1.01793676798731e-05	0.00015869309073414
ENSG00000131652	49.4169540908558	4.26227587919191	1.00612113434475	4.23634464449232	2.27187980854826e-05	0.000311340764260015
ENSG00000188827	8.90401075826375	-4.63930745481196	1.34514820075124	-3.44891919880725	0.000562835094053695	0.00423628549438991
ENSG00000213918	1667.66097665197	8.8539968176143	1.12072187810085	7.90026231362421	2.78317086412641e-15	5.88640637762736e-13
ENSG00000168096	251.344122905367	-7.21002341679706	1.06758640518428	-6.75357365154204	1.44247226041256e-11	1.15854259396426e-09
ENSG00000118900	33.7157112850462	5.1091726605048	1.13074146984572	4.518426887803	6.23007785218144e-06	0.000102942302010654
ENSG00000103174	5.28690380762127	-4.49425403273233	1.21753670419757	-3.69126780099357	0.000223139046421286	0.00198872491137069
ENSG00000162923	53.3411462330227	-5.99772399127032	0.939989373306955	-6.38062957049171	1.76361435741035e-10	1.06572696169225e-08
ENSG00000176994	1724.55675952712	10.4680790216526	0.920268217519095	11.3750304773895	5.56834032806352e-30	1.39876805962738e-26
ENSG00000078618	46.5710550417238	4.75744545577248	1.00523082401124	4.73268958943035	2.21564190823242e-06	4.22169606838879e-05
ENSG00000170310	20.6329776791952	-6.1902337791635	1.23971056865405	-4.99328951102209	5.9359473523968e-07	1.36462267938253e-05
ENSG00000166579	70.159320806471	3.5036753934267	1.04083236142703	3.36622449807671	0.000762046614958481	0.0053545800353395
ENSG00000196544	65.0112772659898	-2.9075590233269	0.891372424891525	-3.26189025163162	0.00110671981584456	0.00720955307013992
ENSG00000220205	2.7463518237964	-2.79532979522183	1.0979803822707	-2.54588318731242	0.0109001657115445	0.0424825254543917
ENSG00000170004	13.0312896284191	-2.68805412172162	1.02276042021571	-2.62823440229988	0.00858293505697023	0.0350347865525092
ENSG00000072818	150.739793606939	-3.50595078572156	0.84301095981325	-4.15884366022741	3.19862723002786e-05	0.000414189587235241
ENSG00000261915	4.00485958968883	-3.27254958443783	1.16631811353202	-2.8058807854123	0.00501792534299598	0.0233250815394209
ENSG00000072778	149.87852581808	-4.01161682133715	0.855966569230043	-4.68665128469406	2.7771155447982e-06	5.10747771934625e-05
ENSG00000174326	11.0875935431053	3.4367481745332	1.25503920970273	2.73835920659979	0.00617465927877745	0.0273590873769853
ENSG00000279457	5.88687641098206	-3.95750311974089	1.21499536994992	-3.25721662618682	0.00112510533720625	0.0072990736926492
ENSG00000013573	8.56582182478637	-4.9696846819912	1.06774982026086	-4.65435309628719	3.24999450320738e-06	5.86972091594383e-05
ENSG00000161921	197.567370444451	-3.90755318761069	0.8061776829666	-4.84701235245256	1.25334626671386e-06	2.58197469555177e-05
ENSG00000108528	12.3821351443306	3.60931820739025	1.19383443866268	3.02329878457299	0.00250035243988631	0.0135712029350544
ENSG00000108523	18.2081341914012	-2.86676504728493	1.00407883712406	-2.85511947995647	0.00430206411079455	0.0206012051192388
ENSG00000091640	91.7744890222057	-3.92608533629682	1.04332626018698	-3.7630466002008	0.000167855908700185	0.00157086392434022
ENSG00000167840	4.92267401110632	3.31867561905613	1.20005852635546	2.76542814052147	0.00568481286101745	0.0256862654615427
ENSG00000029725	17.1044534746415	4.61833153698923	1.19785217827451	3.85551040499994	0.000115488418117381	0.00115397482355084
ENSG00000129197	678.407832620606	4.29712440937358	1.16361867710238	3.69289741900174	0.000221713473246092	0.00198696608438765
ENSG00000064270	61.6559804322719	-4.57720384479622	1.11369098187527	-4.10994065614948	3.95760811483509e-05	0.000494311485996627
ENSG00000154099	93.0827374671799	6.4328949584037	1.18441236707428	5.43129668115014	5.59460329204131e-08	1.74509073011358e-06
ENSG00000230989	172.637959657798	-6.67478435939322	1.60674484042123	-4.15422797165687	3.26387648486154e-05	0.000420920656431838
ENSG00000197943	35.5116689411038	-5.66087842902802	1.19430198442433	-4.73990540320223	2.13818020282003e-06	4.13971645409397e-05
ENSG00000153815	8.28540236207666	-4.7036271063471	1.33190111542152	-3.53151375269963	0.000413188375420897	0.00329771099628377
ENSG00000166451	87.6703193278288	4.0262789675988	0.893626803426533	4.50554857146226	6.62016935358086e-06	0.000108260243681625
ENSG00000065457	4.54570764829318	-3.61574748019818	1.22264885560395	-2.95730655913641	0.003103394049749	0.0161401928243093
ENSG00000034713	18.9468809284159	-3.51170803575333	1.20957359508003	-2.9032611575164	0.00369298538761811	0.0184213775821045
ENSG00000153774	17.0400846345591	-3.49608335055284	1.34045813263942	-2.60812573360191	0.00910395073480429	0.0367459080231127
ENSG00000103091	9.14075646720596	4.80213100464398	1.15353052475123	4.16298563549465	3.14113135469789e-05	0.000407576246330432
ENSG00000090861	32.6392357346139	-3.9682640147196	1.11521348502659	-3.55829988428179	0.000373263012925071	0.00303246327401994
ENSG00000157353	22.1148079260449	-5.19395219670397	1.13816571433071	-4.56344109764211	5.03219327715103e-06	8.58313611385035e-05
ENSG00000040199	11.1453673486396	2.84186887304394	1.13585442845344	2.50196574653794	0.0123505873570747	0.047009071852935
ENSG00000102984	17.1158828006115	-3.03329346399789	1.01697774891654	-2.98265470137324	0.00285760189993395	0.0150969892215495
ENSG00000118557	93.1511722495377	7.24720372824012	1.15287196539053	6.28621733011363	3.25294481553973e-10	1.77930472884479e-08
ENSG00000140836	65.9220324801888	-2.65795785830165	0.973854883369973	-2.72931614729284	0.00634658272525838	0.0278871657837704
ENSG00000213380	51.5959847346616	2.88662656044856	1.15712084926627	2.49466299244281	0.0126076808435739	0.0476737949966318
ENSG00000132612	314.053234575223	3.13358629716409	0.937422393542103	3.34276876544805	0.000829469873376523	0.00574561828228607
ENSG00000155636	2.2230911290841	-2.86180619671406	1.10884869174821	-2.58088070808122	0.00985486287386947	0.0391296025874229
ENSG00000116044	40.8283733065135	-4.31153812246653	1.08693470965462	-3.9666946727983	7.28762541696978e-05	0.000804623936180381
ENSG00000138435	2.29326844413699	-2.96400937375693	1.10870713903921	-2.67339252124371	0.00750883332810076	0.0316148291086923
ENSG00000138433	29.9294946167688	-4.36901620043578	1.11130478287662	-3.93142931422158	8.44423250073271e-05	0.000903518637725953
ENSG00000159763	2.37628176301096	-3.02538475291593	1.11709066786655	-2.70827144111219	0.00676346800038421	0.0291977677106945
ENSG00000106028	24.7370492087457	-3.44694596070342	1.26049617819502	-2.73459453533552	0.00624571578828566	0.0275294063952341
ENSG00000090266	27.6873687260017	3.98627583220182	1.24890409855103	3.1918190010159	0.0014137989683325	0.00864173142007648
ENSG00000059378	10.2824432304729	-2.98383234787883	1.09366194529252	-2.72829493676929	0.00636626587791491	0.027954295498526
ENSG00000059377	16.30206399645	-5.03037469077965	1.00324349438413	-5.01411144845518	5.32790998321695e-07	1.26140256878774e-05
ENSG00000064393	13.8898794471094	-4.78503861363427	1.29958250900171	-3.68198139055438	0.00023142830725921	0.00205372392945411
ENSG00000146963	64.3008181890579	-5.72111552135383	1.00119814742474	-5.71426898468555	1.10176608348566e-08	4.31525049365217e-07
ENSG00000198074	29.0782389231606	-7.04338297647847	1.08075312546241	-6.51710627574163	7.16766451125261e-11	4.68853931174204e-09
ENSG00000205060	17.9482489466107	-3.80424659387442	1.39274101823242	-2.73148169262835	0.00630502438317118	0.0277429817692241
ENSG00000176454	2.29326844413699	-2.96400937375693	1.10870713903921	-2.67339252124371	0.00750883332810076	0.0316148291086923
ENSG00000182117	6.12514088479341	-3.56555199863264	1.16163779409085	-3.06941803785164	0.0021447624717483	0.0120633904502699
ENSG00000140199	41.1861959789139	6.59341009326941	1.16795534374923	5.64525872376596	1.64933027108453e-08	6.08430265699495e-07
ENSG00000021776	4.33367192868644	-4.08392954083679	1.19870110987816	-3.40696234214039	0.000656901896501839	0.00476547345430883
ENSG00000128928	12.8458080240436	-3.94033441693846	1.28092194530596	-3.07617059054858	0.00209677844751038	0.0118574503114558
ENSG00000104129	520.747941099753	9.78227175461187	0.94314292261902	10.3719929609898	3.3251638510383e-25	3.01402351926257e-22
ENSG00000166140	81.8873869460826	4.7773951340084	1.09884374090022	4.34765650127337	1.37599881702605e-05	0.000204531740339469
ENSG00000128917	7.05436185638302	-4.93079074238135	1.23889811315889	-3.97998083136071	6.89208253370855e-05	0.000768545934558537
ENSG00000187446	13.9814076332064	3.56907034027952	1.25137142071868	2.85212709926661	0.00434277326311304	0.0207491689416056
ENSG00000062524	4.94863919371495	-4.3434342848592	1.12931806156676	-3.84606820051505	0.000120028366523558	0.00119745280753455
ENSG00000174197	3.85669230352195	-3.40974821953423	1.19758493171165	-2.84718697542466	0.00441074479384666	0.0209320685990703
ENSG00000159337	2.35100506780542	-2.95909203244042	1.10961998779682	-2.66676165262289	0.00765859649208282	0.032138753136419
ENSG00000137822	52.0720589572009	5.57266181172839	1.12500977171843	4.95343414059084	7.29150443765701e-07	1.64642689170583e-05
ENSG00000067369	169.016835505835	3.8042887177267	0.870311798833775	4.3711790680357	1.23577389893561e-05	0.000188310966420209
ENSG00000166762	6.55693418644687	-4.82460591641633	1.23340859802638	-3.91160392763302	9.16851863819785e-05	0.000963149847009361
ENSG00000166710	329.639470593782	-3.70883247383774	1.38471500056952	-2.67840853338942	0.00739729326984014	0.0313532570455148
ENSG00000137860	6.20162870792104	-4.74293482813446	1.22881453646561	-3.85976458398382	0.000113496311531443	0.0011394526845997
ENSG00000086712	3.32785237848283	-2.99877377640049	1.05252910123863	-2.84911245957141	0.0043841380673599	0.0208525907326826
ENSG00000131831	18.1230585852693	-6.49685951744386	1.09959330322543	-5.90842041178923	3.45403615306476e-09	1.61146024935264e-07
ENSG00000131828	22.837978878666	-4.82130312428189	1.11315263012764	-4.33121478024899	1.48288944800659e-05	0.000215801228156006
ENSG00000174010	3.28812378400929	-3.71600152498009	1.15809922460725	-3.20870737672785	0.00133333117114309	0.00828641179987956
ENSG00000150527	22.3745240065504	-4.57913116971497	1.16691393520766	-3.92413787474401	8.70408783646938e-05	0.000925082702217726
ENSG00000100941	12.3243627356118	-3.07356246990564	1.18686743274579	-2.58964260464627	0.00960756203288708	0.038412086388575
ENSG00000100916	5.36926883841814	-3.84470714102008	1.25092033639782	-3.07350278762866	0.00211561711160095	0.01194269623942
ENSG00000100906	16.3288644461666	3.5082048414354	1.28283224803436	2.73473390368141	0.00624307220618322	0.0275294063952341
ENSG00000203546	6.26464572046126	-4.50163801137699	1.25579486136537	-3.58469217375405	0.000337476000976434	0.00278088990414996
ENSG00000100478	8.23343497796677	-3.68951417089283	1.20540172300755	-3.06081707074988	0.00220733908650547	0.0122426280628297
ENSG00000157212	17.1672842807366	3.75356152780259	1.2207871375658	3.07470599279661	0.00210710155648696	0.0119052176098929
ENSG00000130226	5.59833157019449	-4.49029009911184	1.22837747164724	-3.65546438513759	0.000256716847861033	0.00224053424990131
ENSG00000082014	107.107684792123	-2.97066818465727	0.999397388295048	-2.97245942349837	0.00295424256561455	0.0154786697595576
ENSG00000164885	2.29326844413699	-2.96400937375693	1.10870713903921	-2.67339252124371	0.00750883332810076	0.0316148291086923
ENSG00000196453	4.2858814673718	-3.3553239291448	1.12765230023124	-2.97549513130664	0.00292515993447872	0.0153643541260492
ENSG00000055130	6.73145227412039	3.46042542023206	1.2777485031191	2.70822107150574	0.00676449464692212	0.0291977677106945
ENSG00000129235	145.800946516117	4.42518409325506	1.22124888357223	3.62349079928009	0.00029065354760775	0.00246836426209771
ENSG00000088808	28.0305428432959	-4.8802479361333	1.20444703596637	-4.05185764952937	5.08125786027508e-05	0.00060262768455038
ENSG00000100711	96.4184487152293	-6.06401690518465	1.16292049285239	-5.21447247894904	1.84341067299852e-07	4.73540110128567e-06
ENSG00000131979	10.5127928145252	-4.16240680610828	1.20277689527544	-3.46066408696276	0.000538844730624724	0.00409457462971722
ENSG00000100522	14.9017434092934	-3.8877704585641	1.2346251862176	-3.14894795761835	0.00163859373379393	0.00967151371248602
ENSG00000087302	78.233307822552	4.36677351194235	1.28017241030058	3.41108234860104	0.000647055461170481	0.00470282577448649
ENSG00000100504	65.228780060986	-4.79883917613617	1.08945006303387	-4.40482711320656	1.05868276761995e-05	0.000163837613671916
ENSG00000131969	764.1581074697	-3.62974925661412	0.851063584846883	-4.26495660399705	1.9994105912199e-05	0.000280669473479873
ENSG00000165516	897.933812821342	-2.60539504994964	0.653173399672411	-3.98882601657743	6.64010988387412e-05	0.0007456902161625
ENSG00000213741	553.11331184351	-6.11100030570363	1.57244794719625	-3.88629735985845	0.000101784815950457	0.00104722539697014
ENSG00000076356	7.55978414389363	-4.08537160898736	1.26103294878358	-3.23970250969905	0.00119654465890222	0.00765330227896631
ENSG00000162892	16.4431372824767	3.42791930750695	1.2571418721553	2.72675613105622	0.00639602909774019	0.0280655633645654
ENSG00000133048	36.4813175074817	4.41465033429805	1.54859649335009	2.85074281987286	0.00436172325573643	0.0207849067521028
ENSG00000170075	21.3512628811582	6.02742015414884	1.14650687296852	5.25720368212247	1.46262292614661e-07	3.89930355731103e-06
ENSG00000163435	20.6881146193917	4.48515058118533	1.36142096450517	3.29446269605193	0.000986100323961385	0.00660000691512129
ENSG00000198700	11.2511852145785	-3.03218544170436	1.19853994805687	-2.5298993551448	0.0114095249361156	0.0439280556551294
ENSG00000134369	6.57131065629813	-3.58464027965955	1.22012687597628	-2.93792420299841	0.00330417795406029	0.0168393647538253
ENSG00000118193	3.29542556657211	-3.70522251966874	1.16209940179632	-3.18838690902118	0.00143068961445375	0.00870347613011414
ENSG00000130024	515.278143484628	-1.74526319871574	0.672427151443088	-2.59546806664521	0.00944621803127973	0.0379381785826055
ENSG00000112562	2.68696189425077	-2.91641887970052	1.15046018305319	-2.53500201281255	0.0112446679938851	0.0433722908335569
ENSG00000071242	3.46970048017165	-3.25739457703294	1.13482263239173	-2.870399729487	0.00409953193588018	0.0199017062992806
ENSG00000146425	17.9022343098455	-4.73585023230714	1.34597747909901	-3.51852115347227	0.000433959217330186	0.00343222027360298
ENSG00000122335	67.127920735858	-5.82365612567618	1.21414195971093	-4.79651994488579	1.61445889078938e-06	3.26233810893587e-05
ENSG00000139154	3.11685923993416	-3.36146886147885	1.16097335562496	-2.89538846450904	0.00378689578071199	0.018742475607346
ENSG00000172572	3.13133022893393	-3.16591506078101	1.17098088716962	-2.70364366785981	0.00685837924977185	0.0295226705154697
ENSG00000139160	8.36101797235024	3.14897835897617	1.16744993334192	2.69731340851763	0.00699014470277564	0.0299476489798187
ENSG00000151743	22.4714520718571	2.862980026098	1.14862395074891	2.49253032224455	0.0126836500119921	0.0478547262696915
ENSG00000087470	93.9225871293839	-2.61949829994974	0.962506009122254	-2.72153968403642	0.00649785828939436	0.0283240967733989
ENSG00000073849	29.4218442175539	3.41283805098787	1.33336189599094	2.55957370707034	0.0104800629511991	0.041021591255619
ENSG00000102910	45.8028676782624	3.19847261510413	1.12007311118329	2.85559271369807	0.00429565789376976	0.0205885054940118
ENSG00000121281	25.3030971218509	-2.2683560682832	0.904046536806404	-2.5091142722545	0.0121034322912824	0.0462071467437948
ENSG00000166971	68.0169389153615	3.90141975572656	1.28630803821777	3.03303690858693	0.00242105986853583	0.0132313737001377
ENSG00000125124	15.60881708365	5.09041018804207	1.28333081187629	3.9665611866668	7.29170627744238e-05	0.000804623936180381
ENSG00000205358	48.2679545488071	-3.76281228770574	1.046619609786	-3.59520522310404	0.000324135959860936	0.00268221768397643
ENSG00000070915	10.8524742217707	-5.18658451141717	1.22050927049284	-4.24952488015337	2.14224415023321e-05	0.000297429740333254
ENSG00000088682	15.2274717488741	-3.3224385934392	1.22906611761542	-2.70322202021584	0.00686708604795887	0.029540109135118
ENSG00000102978	59.948748265572	4.86904137611066	1.04352088962493	4.66597403513477	3.07158489258059e-06	5.60034659293789e-05
ENSG00000125170	61.1510218525715	5.42384553376596	1.08852996159228	4.98272507431221	6.26949986187866e-07	1.43093441092159e-05
ENSG00000159625	2.88477787546364	-3.50270366912754	1.07833874983442	-3.24824056416908	0.00116121049349573	0.00748768351751057
ENSG00000140859	21.6860020151896	-2.88323505833353	1.06630768750811	-2.7039428601246	0.0068522071070612	0.0295161263369337
ENSG00000103037	234.171499769782	3.49690905893602	1.01783403328385	3.43563778040896	0.000591160779620284	0.00440765587155194
ENSG00000019169	21.3048707155496	-3.92918268125625	1.10747430821163	-3.54787704971791	0.000388349459252049	0.00313486129758997
ENSG00000088179	9.65283687453675	-5.36786939199661	1.26068671884794	-4.25789318769216	2.06362499496918e-05	0.000288407502050208
ENSG00000211460	16.1713047368422	-5.97769321127174	1.05300399709471	-5.67680011449577	1.37237677353078e-08	5.30959184637366e-07
ENSG00000119231	3.49242133460958	-3.58997369643836	1.18037715506281	-3.04137849588197	0.00235497591350558	0.0129258842311357
ENSG00000041802	12.7446543757394	-4.33578153597878	1.3757786894585	-3.1515109001182	0.00162428099945878	0.0096049048849636
ENSG00000163347	27.3364424747775	-5.10803544440093	1.20923036657423	-4.22420374611671	2.39787046834893e-05	0.000325095900035768
ENSG00000188001	4.53790732100086	3.72405662729663	1.14537172918957	3.25139562326343	0.00114839933822228	0.00742015662018366
ENSG00000163918	14.5634688581474	3.84010029589718	1.31675942720332	2.91632641207149	0.00354179748046513	0.017771439337166
ENSG00000156976	118.199433049167	-4.48131756270596	1.06637707304951	-4.20237613501081	2.64127780145562e-05	0.000354310943979618
ENSG00000113889	161.38394995224	-2.4773225955604	0.937309208093551	-2.64301531892467	0.00821713174655657	0.0338996755083885
ENSG00000145192	181.025256864132	-3.08378452966934	1.19190746839202	-2.58726840081773	0.00967402045172718	0.0386048174630245
ENSG00000058866	3.50105013867633	-3.42723427971198	1.1971882917561	-2.86273621560793	0.00420000063486202	0.0202346272044036
ENSG00000163900	9.35547136817297	4.88330762084226	1.14907909482076	4.24975760402636	2.14001970803904e-05	0.000297429740333254
ENSG00000109775	110.513925568295	3.51976936002533	1.0937437912492	3.2180931111895	0.00129045918885941	0.00809887591821259
ENSG00000164306	74.2027155810749	-6.2671874111254	0.918231665803715	-6.82527911476437	8.77545283309228e-12	7.42403309679606e-10
ENSG00000164305	2.49815902243119	-2.7468867082235	1.07798416734453	-2.54816980753074	0.0108289746000048	0.0422569765295388
ENSG00000151718	4.51920070307962	-3.71000952374057	1.25572600258376	-2.95447375948807	0.00313202787425724	0.0162491552429781
ENSG00000111640	226.245156102219	5.05729098361543	1.09000434773645	4.63969799213885	3.48918707637023e-06	6.16682228400254e-05
ENSG00000164120	5.88430484589983	4.00120280675415	1.13915145653862	3.51244146139447	0.000444009804502434	0.00349100645547452
ENSG00000164117	8.43269259925529	-4.42580713424091	1.24255936694303	-3.56184762835868	0.000368254097530051	0.00299560544721561
ENSG00000164107	15.0442402741876	-4.3780405359505	1.28251577656763	-3.41363483860398	0.000641024293806614	0.00466875991070626
ENSG00000109572	24.9473491443841	-5.36269233606343	1.19054200286747	-4.50441254751798	6.6556798994803e-06	0.000108282792210776
ENSG00000133401	43.8158840765456	-4.61209859261184	1.06110005039201	-4.34652565600009	1.38310880125391e-05	0.000204879316783253
ENSG00000056097	4.01144999129104	-3.86061111796453	1.19072464735799	-3.24223667203878	0.00118595489707094	0.00760857818191617
ENSG00000146457	38.9262297548635	4.58118055434972	1.1980271035339	3.82393732231625	0.00013133731574386	0.00128999267553373
ENSG00000113407	6.34161654908213	-3.04818417710995	1.15180584190089	-2.64643924021028	0.00813441168690779	0.0337304674664443
ENSG00000205838	3.99873474106094	-4.05859894365543	1.18328748451766	-3.42993481868004	0.000603726258627413	0.00445942154946558
ENSG00000113456	13.0880945793676	4.49813879949135	1.33007569102674	3.38186678385127	0.00071995049095498	0.00512692016286122
ENSG00000168724	39.3466256974912	-4.24561217783477	1.22158532736987	-3.47549375611427	0.000509913862812266	0.00392646050915513
ENSG00000197603	5.33088722839562	-4.28717110542118	1.21572458953988	-3.52643283051777	0.000421197991077856	0.00334899906439724
ENSG00000145592	281.627610900283	-4.76364283569154	1.30306524161995	-3.65572089834079	0.000256460261495208	0.00224053424990131
ENSG00000198865	48143.1198712731	4.26640185487494	1.04549544531725	4.08074647669108	4.48912980950352e-05	0.000548815580757222
ENSG00000177453	9.27933680063167	-5.05122192968001	1.30128414920285	-3.88172093910028	0.000103719859592347	0.0010591922455397
ENSG00000151882	15.1676996959037	-5.99191934878258	1.27447768374925	-4.7014705908036	2.5829446984055e-06	4.80609504732635e-05
ENSG00000153201	4.34620096833082	-3.29291521459393	1.07224718701244	-3.07104113163387	0.00213313763312064	0.0120095459468948
ENSG00000169554	14.963139936767	-3.59215471617527	1.17765338987396	-3.05026482924633	0.00228639660394666	0.0126347977920957
ENSG00000115947	5.39944331476879	3.21034047644403	1.26984230647968	2.52814106134478	0.0114668270160225	0.0441219026177458
ENSG00000168288	9.00926437019659	3.68515285714136	1.24501751334987	2.95992049720331	0.00307718441579822	0.0160433320610022
ENSG00000115963	9.32099245240323	-4.80702608649672	1.32444506021187	-3.62946431747629	0.000284009985255733	0.00242862986044154
ENSG00000162384	157.129283534682	6.17300633478949	1.23289849904264	5.00690554784755	5.53120515363923e-07	1.29983321110522e-05
ENSG00000162391	73.2646951926344	-4.97171532175158	0.99737476293492	-4.98480160769417	6.20254223922045e-07	1.42076283421855e-05
ENSG00000162402	102.14487619927	3.25809446477954	0.996421191677502	3.26979643949007	0.00107624902804237	0.00707647676987445
ENSG00000187889	21.9897971301492	-4.11555246187002	1.3281047237249	-3.09881622160581	0.00194295501311053	0.0111768355015288
ENSG00000173406	12.3395002887492	3.99143292494217	1.26527319532615	3.154601662065	0.00160717373535273	0.009539305286074
ENSG00000172456	5.99071452063218	-4.09013540152471	1.26344527785605	-3.23728733900157	0.00120671841539216	0.0077028454181723
ENSG00000162598	15.5398393755489	-6.28201811746808	1.09527878344399	-5.7355425964839	9.72006582733042e-09	3.90340618192478e-07
ENSG00000087086	53.9192546334362	5.1394817286808	1.12240908657715	4.57897373617489	4.6726285895242e-06	8.03464184296234e-05
ENSG00000162599	7.18994426589819	-3.41153338165339	1.19628514043074	-2.85177276416309	0.00434761678715522	0.0207566805978178
ENSG00000079739	34.0375379078235	-4.00390551683735	1.21777772119972	-3.28787877059602	0.00100945297301474	0.00674918768575186
ENSG00000221978	26.1092059158918	-3.05189867961689	1.13617352348219	-2.68612022419191	0.00722870733135696	0.0307620040358551
ENSG00000157911	561.021841131134	7.19017656865175	0.850580678971468	8.45325640049359	2.83288629648701e-17	9.98592419511669e-15
ENSG00000142606	50.8830027106749	3.01410616627504	0.926303368392535	3.25390824337127	0.00113829039779606	0.00736233697657083
ENSG00000116213	191.494862667401	-8.08400485863891	1.43905628183568	-5.6175737951867	1.93657472870795e-08	6.98157196230223e-07
ENSG00000173662	4.25109231364682	-3.25988733577784	1.22956159271559	-2.65125989221745	0.00801921085959465	0.0333651756748381
ENSG00000116288	12.3551757904119	-3.39454046993192	1.35887564246327	-2.49805086194534	0.0124878275150527	0.0473595781093
ENSG00000162426	13.8529109020721	-4.29590795736214	1.10757162826535	-3.87867280790704	0.000105027905249514	0.00106966622601632
ENSG00000171608	12.9411010753887	5.25063631776122	1.15786809062259	4.53474481271692	5.7673172364626e-06	9.57948373438618e-05
ENSG00000130940	5.58342753245007	-3.77463373236813	1.29665125517431	-2.91106318472711	0.00360201168523541	0.018024261942286
ENSG00000120948	153.04786986677	4.56645270287066	0.917417785450691	4.97750618670135	6.44087239461608e-07	1.46477904458205e-05
ENSG00000009724	193.459996327899	-4.2721527435518	0.75598533370516	-5.65110532318603	1.59419368361282e-08	5.98530113758778e-07
ENSG00000171824	17.6256427112447	-2.9101991182199	1.16657189715686	-2.49465903071432	0.0126078215924899	0.0476737949966318
ENSG00000198793	4.00749540900841	-2.58982513562003	1.0361958432275	-2.49935873855019	0.0124418291262223	0.047271500482563
ENSG00000116670	392.348555292256	-7.64834638351311	0.914068588198419	-8.36736595290687	5.89204910585723e-17	1.86925257883321e-14
ENSG00000175206	3.39745783313227	3.19920830557763	1.13284941516638	2.82403668373503	0.00474229567871496	0.0222229439301672
ENSG00000048707	10.1208970283323	-4.80715308813744	1.14311576439002	-4.20530731697379	2.60727635065556e-05	0.000350490856883677
ENSG00000005436	11.4367755532853	4.20075244703105	1.28915596232798	3.25852927790464	0.00111991319777508	0.00727313125883611
ENSG00000115353	3.99873474106094	-4.05859894365543	1.18328748451766	-3.42993481868004	0.000603726258627413	0.00445942154946558
ENSG00000115318	174.523142145845	2.3631206421775	0.910571090061117	2.59520719246521	0.00945339127662128	0.037939131973537
ENSG00000274049	9.53782263837342	-3.84518743164862	1.28414757917494	-2.99435009963507	0.00275030161749469	0.014713881756327
ENSG00000005448	17.2518330709892	3.99271712836965	1.43707926565435	2.7783555324985	0.00546348021489155	0.0249049333140798
ENSG00000135632	27.0311371105466	-5.44949917634855	1.39377018998458	-3.90989792686615	9.23351305278794e-05	0.000967380389879936
ENSG00000196975	57.0745267983256	-5.54460132968924	1.31110811411704	-4.22894288425881	2.34791938507806e-05	0.000319689881938204
ENSG00000002549	14.8285256870622	-4.17905995364755	1.29507721728099	-3.22688091326436	0.00125147533789161	0.00790897511844849
ENSG00000185774	63.65850430873	-5.82482421836638	0.89957036117836	-6.47511797824948	9.47378882920359e-11	6.07183738598957e-09
ENSG00000181982	4.93293744881054	-3.16968003028897	1.20375391443304	-2.63316280203489	0.00845937878589921	0.0346512320184186
ENSG00000109618	4.22553783954771	-3.66642344170742	1.16107457125739	-3.15778463543203	0.00158972955839509	0.00947665196063514
ENSG00000109680	2.52947239693782	-3.16920867031686	1.12554835749872	-2.81570191916029	0.00486708013256354	0.0227405179978761
ENSG00000139117	6.7464802763544	3.00375669919314	1.20450254404654	2.49377364459687	0.0126393117516417	0.0477359720620038
ENSG00000189079	4.85098045413546	-3.39889807071256	1.14216159604097	-2.97584692261938	0.00292180665842067	0.0153594558804301
ENSG00000079337	23.9881010359825	-2.65268211096726	0.986449287912794	-2.68912162385966	0.00716403122189115	0.0305687815083385
ENSG00000172602	9.48174390073096	-3.4963707519549	1.37405476170922	-2.54456434298563	0.0109414151772095	0.0425528810977173
ENSG00000139537	9.72416574323738	2.98292411156762	1.15998631942539	2.57151663051099	0.010125415210945	0.0399538305431877
ENSG00000134285	11.1370364457635	-4.72517397631487	1.31955040553731	-3.58089691495402	0.000342416741680907	0.00281421108745272
ENSG00000169884	2.43539063554732	-3.10531702323957	1.11651400944603	-2.78126113686681	0.00541481616720784	0.0247185922245124
ENSG00000187778	5.25665138390762	-2.77261627033299	1.11000063256965	-2.49785107231371	0.0124948674160706	0.0473595781093
ENSG00000161791	88.8060082464517	6.73983389003557	1.0701784675864	6.2978597441192	3.0178337916748e-10	1.66505699201536e-08
ENSG00000171017	9.84407604374139	-3.41448968769051	1.13800628124755	-3.00041374459491	0.00269613103176395	0.0144728861222862
ENSG00000066044	45.2745990327323	6.6232971654412	1.26795566443923	5.2236031205164	1.75474670131505e-07	4.59888876357045e-06
ENSG00000267855	10.2391121580465	-3.77813828892154	1.36483576186507	-2.76819995085611	0.00563668617951718	0.025582813883431
ENSG00000162836	83.4197942368147	-6.27032305878175	1.41037968424919	-4.44584045616037	8.75489073350387e-06	0.000139222510536547
ENSG00000131781	61.1662014709831	-3.8278044470817	1.42488396933828	-2.6863972993249	0.00722271485760411	0.0307571313902672
ENSG00000116882	49.6743157931937	-4.93352480035618	1.10496056251643	-4.46488767809107	8.01107680340589e-06	0.000129339140757278
ENSG00000155761	49.727425726281	4.98396632582734	1.04050087007824	4.78996843650173	1.66807549933084e-06	3.34934779849815e-05
ENSG00000134247	7.40911605082152	-4.9698960390449	1.1435068126878	-4.34618839512046	1.38523604255343e-05	0.000204879316783253
ENSG00000173212	37.7453801749209	-6.36143905331902	1.14230420094236	-5.56895356602127	2.56273763962708e-08	8.93437929859001e-07
ENSG00000203667	178.091852232506	5.61820538116543	1.18687918003185	4.73359502440228	2.20577622822052e-06	4.21555727953591e-05
ENSG00000134245	31.0088647250814	5.81015204016366	1.30204275576389	4.46233582917553	8.1071036263103e-06	0.000130557290631824
ENSG00000116473	12.3746775158437	-4.00789590782489	1.32846510736356	-3.01693728018109	0.00255342638034605	0.0138115996767908
ENSG00000120925	13.7308292036118	-5.54630313905557	1.29227142490907	-4.2919026391424	1.77148625132807e-05	0.00025145593433281
ENSG00000168172	3.69842138846771	-3.80902646557722	1.17898869652322	-3.23075740828547	0.00123462678718514	0.00782588108360613
ENSG00000185900	3.88114474842171	-3.56048854148067	1.19821647730126	-2.97149021811146	0.00296358314546875	0.0155020074674355
ENSG00000147421	29.9180469703325	-5.2164622522481	1.02173918438161	-5.10547342412563	3.29967361883316e-07	8.17829262167829e-06
ENSG00000104299	13.4174089386294	-5.77973020140983	1.08955354073093	-5.30467754483408	1.12872339034175e-07	3.1689158901409e-06
ENSG00000168078	2.68482664628273	-3.07535196765838	1.13835365190422	-2.70157868999144	0.00690111479278394	0.0296262336672626
ENSG00000168077	36.6234056488921	-7.24117984835073	1.12653118477417	-6.42785565656783	1.29416539594795e-10	8.13017766068293e-09
ENSG00000120915	20.9978209377685	-3.82801422147831	1.30609975729979	-2.93087430732879	0.0033800951341771	0.0171710997809077
ENSG00000147454	26.2063439455639	-4.27177244861195	1.3273444965775	-3.21828467261253	0.00128959757899672	0.00809887591821259
ENSG00000168487	6.37215728359315	-2.98945543481604	1.17376416286094	-2.54689615631944	0.01086857700686	0.0423854462867406
ENSG00000168484	11.8741010664762	-5.6562490988161	1.26811062160213	-4.46037514587649	8.18163117772654e-06	0.000131092045006755
ENSG00000156011	7.10937120045092	-3.38222511699418	1.26808876492741	-2.66718325289143	0.00764899522291293	0.0321197052874802
ENSG00000130640	96.4938041107732	6.85383052344029	1.07069155400467	6.40131184168322	1.54047573510515e-10	9.48962964974967e-09
ENSG00000148773	9.80041278134334	-5.11388863229524	1.29885243338543	-3.93723605611301	8.24255149837833e-05	0.000885490589725395
ENSG00000150760	4.1724682175693	-3.76865792618205	1.1212020993977	-3.36126549192741	0.000775862094193404	0.00542761299631438
ENSG00000089876	121.959814431347	2.84151811999209	1.02167171267906	2.78124380339449	0.00541510531001925	0.0247185922245124
ENSG00000107949	45.5064248226304	4.68470741050116	1.28292297455814	3.65158899123671	0.000260622756070982	0.00225908659463166
ENSG00000188690	11.9912599743033	-5.13931336733543	1.36818920663679	-3.75628848875998	0.000172451890399658	0.00160912830086152
ENSG00000154485	3.29542556657211	-3.70522251966874	1.16209940179632	-3.18838690902118	0.00143068961445375	0.00870347613011414
ENSG00000179988	2.96076469623187	2.92718580983783	1.13644681852154	2.5757349680876	0.0100027284645377	0.0395434966401817
ENSG00000152601	6.28104802140093	3.37319137166828	1.14498749958197	2.94605082841498	0.00321859505551614	0.0165494210917746
ENSG00000106366	25.2047060629312	3.90117303053123	1.16969970381526	3.3351919452545	0.000852405395829978	0.00589162553000132
ENSG00000106397	280.092257695921	4.70468460688217	1.19824414619591	3.92631553579313	8.62569864900879e-05	0.000921381446598666
ENSG00000257923	10.2107969502352	-3.30871263760026	1.23469526280975	-2.67978078256391	0.00736703887539886	0.031266797099937
ENSG00000189143	67.5217697823997	-5.77606778553659	1.14684062536548	-5.03650433877492	4.74110368707939e-07	1.13091364265108e-05
ENSG00000086730	5.8523204215468	3.14473520144123	1.17516878929137	2.67598597758669	0.00745097624750416	0.0315288788066072
ENSG00000274523	4.04650608627588	3.09234815058121	1.20227635039228	2.57207766714553	0.0101090210597096	0.0399388160796122
ENSG00000164776	461.555565230313	6.46508221829546	0.915326069616459	7.06314660195843	1.62773831294515e-12	1.66580638639307e-10
ENSG00000146729	21.2379844906559	-6.26212482844681	1.04745796850145	-5.97840201397844	2.25337086820016e-09	1.06698792229329e-07
ENSG00000140682	22.9388065164139	-3.76888349926479	1.17823910509688	-3.19874249883677	0.00138028394175566	0.00851935954322922
ENSG00000145075	6.62558934850279	3.50715576096992	1.19998607069547	2.92266372636917	0.0034705110600156	0.0175461296221506
ENSG00000163728	16.3828492018132	-3.57375944514259	1.03811456988722	-3.4425482011401	0.00057626115985516	0.0043219586989137
ENSG00000104450	19.8293894295023	5.28878888108761	1.26567554433879	4.17862927410087	2.93271282275195e-05	0.000385260100628595
ENSG00000171121	18.9535188100709	4.39847611917501	1.28505702782637	3.42278671213128	0.00061982691834165	0.00455185393157149
ENSG00000115590	38.8232334139324	-5.30541213077887	1.34930843745344	-3.93194912557711	8.42598998492663e-05	0.00090308963605337
ENSG00000204634	21.1592403921763	-3.4829942759263	1.12715814456187	-3.09006707952252	0.00200111295009634	0.0114697937383571
ENSG00000150551	1037.83578390474	-3.08929339388074	0.737557171010586	-4.18854770220436	2.80745303454746e-05	0.000373444224406785
ENSG00000152128	14.249716436126	-5.856142030354	1.27947943403297	-4.57697238000552	4.71753717147664e-06	8.08993874405926e-05
ENSG00000121988	4.69237341858416	3.61261489488563	1.17232507347883	3.08158118990438	0.00205904315607134	0.0117161816088825
ENSG00000144224	35.8512558717495	-3.17258807537341	1.11866081802827	-2.83605899504494	0.0045674008263196	0.0215465860542735
ENSG00000115850	4.17882456515888	-4.16729489750937	1.11309980020972	-3.74386456337895	0.00018121135725985	0.00167851979826825
ENSG00000121966	3.75353790613871	-3.40070789059458	1.08906918346548	-3.12258205651667	0.00179272123860799	0.0104547943556688
ENSG00000126775	17.3357130772899	-3.82717420074831	1.11915108162586	-3.41971183657199	0.000626875026798702	0.00459585298463535
ENSG00000139946	3.50130707112479	-3.82954864614247	1.16649383865571	-3.28295659971572	0.00102724479298211	0.00681072958356474
ENSG00000100567	57.2944457616501	-5.48801921770048	0.968398131126141	-5.66711050063522	1.45225692463075e-08	5.48486320641792e-07
ENSG00000184302	7.10040318775369	-5.10637745801466	1.09764826727116	-4.65210724625795	3.28560114237498e-06	5.88902238654498e-05
ENSG00000139974	4.90624831037104	-4.16272497270103	1.23215017758128	-3.37842338413042	0.000729027438446826	0.00517413769233234
ENSG00000168028	36.4430451657076	-3.73035475275575	1.14991032601775	-3.24403970323002	0.00117847318384059	0.00757589903897522
ENSG00000088727	9.69522293054582	3.48127526169028	1.24425401037881	2.79788148774414	0.00514389826582713	0.0237540280179571
ENSG00000076201	30.8264892682479	-4.87678259572373	0.905795755419151	-5.38397598636023	7.28582280281721e-08	2.14021044832756e-06
ENSG00000145246	10.3897421170619	-3.84858514067185	1.14045738645064	-3.37459793447391	0.000739236075885778	0.00522904448327231
ENSG00000163293	7.66228030190897	-4.86539835844183	1.20717455917375	-4.03040166930948	5.56816191895964e-05	0.000645886423689195
ENSG00000109180	31.9761195464489	-5.97620177394218	1.30343054079237	-4.58497908934158	4.54031872994431e-06	7.84967911212443e-05
ENSG00000145247	25.886889154532	-5.30219289497545	1.38310283409855	-3.83354929529242	0.000126307474850311	0.00125026665822968
ENSG00000145216	26.5748516536129	-3.05817345107342	1.02879439507155	-2.97257981354063	0.00295308420118598	0.0154786697595576
ENSG00000072201	104.157999329389	5.12030820045147	1.0828755987733	4.72843621765219	2.26255677697245e-06	4.28535007459409e-05
ENSG00000171497	193.318490499536	7.27857628929879	1.10155071457688	6.60757257290197	3.90672685483996e-11	2.78518897684939e-09
ENSG00000093010	56.0756327569698	3.86916775695684	1.15270560629939	3.35659663301049	0.000789081409260977	0.00549585240588463
ENSG00000184378	8.08746491897024	-3.92814126506611	1.15441907683123	-3.40269954291512	0.000667236120574421	0.00482188289868417
ENSG00000166266	21.9143172960888	4.43842648284887	1.08932128881109	4.07448796644107	4.61156975766752e-05	0.000559472468688344
ENSG00000137710	12.580719408468	-3.90299018439886	1.2984730145991	-3.00583080319454	0.00264856328183609	0.0142658183558998
ENSG00000170145	107.371507377372	2.54453929141524	0.971040615555903	2.6204251919561	0.00878201954421962	0.0356734404661162
ENSG00000150779	13.0551507429261	3.44358707451882	1.18713404329537	2.90075673759617	0.00372262746956253	0.0185189508871591
ENSG00000197580	17.2145819183956	-4.81443231818947	1.32213171576977	-3.6414165553743	0.000271142011238115	0.00233749464851337
ENSG00000076053	29.1772132643999	6.51082984380274	1.12719489445043	5.77613496641778	7.64360687431019e-09	3.21183348460253e-07
ENSG00000182985	13.4257429498691	-5.52979100414811	1.32307168203676	-4.17950975689801	2.92138186337069e-05	0.000384567799234171
ENSG00000109917	27.7585190836461	-3.58972180156653	1.3824841719625	-2.59657352638675	0.00941587510148302	0.0378604103415144
ENSG00000160584	23.8614125909426	-6.0131808581383	1.22873284560532	-4.89380655823194	9.89040572598464e-07	2.11295031418763e-05
ENSG00000165802	12.3938859932924	-3.16234239903667	1.16057016108389	-2.72481794300422	0.00643369521673454	0.0281918481700143
ENSG00000127191	3.16879656337265	-3.12891705770122	1.1166966113768	-2.80194013828297	0.00507962981345217	0.0235085712373115
ENSG00000130560	7.47902034693299	-3.82725434089151	1.24562518996185	-3.07255695512124	0.00212233328237487	0.0119646390120324
ENSG00000165716	5.40029910375998	3.40852686476036	1.17985627911307	2.8889339533139	0.00386550254673711	0.0189834471045255
ENSG00000148303	287.325228677114	-4.19239871821718	0.882799034858692	-4.7489842565225	2.04440854981907e-06	3.99131453803138e-05
ENSG00000198870	62.7011175743538	-2.93377424197774	1.05342662138457	-2.78498205990061	0.00535306847096223	0.0245590885381456
ENSG00000160323	10.4518688381212	-3.44408601724822	1.16847823173014	-2.94749694407969	0.003203579187083	0.016500350275683
ENSG00000123454	106.801022892736	6.53844669086168	1.20813473662049	5.41201779294222	6.23184950285717e-08	1.88290881407756e-06
ENSG00000107263	5.43120623589443	-3.54371951228252	1.20020560701426	-2.95259369858987	0.00315116420169087	0.0163084313700886
ENSG00000130723	11.3142232789603	-3.80464303158345	1.17656459277845	-3.23368819267186	0.00122202794036741	0.00776998648077954
ENSG00000097007	10.3699814251081	-4.99411644322443	1.14510659678381	-4.36126772586159	1.29311022857563e-05	0.000195072807874493
ENSG00000130713	11.9333715035453	-4.61256683670326	1.16704373280977	-3.95235131900161	7.73870123475804e-05	0.000845130109028224
ENSG00000130707	258.861904453938	-3.7176068559781	1.06077891014536	-3.50460102517374	0.000457292029967049	0.00357770398291113
ENSG00000148358	9.18663576687655	3.28963608817359	1.21203235918802	2.71414872980572	0.00664463269431549	0.0287979470255682
ENSG00000136819	64.0660769563662	-2.97291074831047	1.12691044364847	-2.63810737141225	0.00833701802867604	0.0342384332633977
ENSG00000136816	7.2281197882	3.27173229507728	1.23738093068146	2.6440784837984	0.00819136604299861	0.0338153660005375
ENSG00000148331	92.1340230619376	8.06836162134302	1.06222186797783	7.59574046117397	3.06037363835648e-14	4.9789924962492e-12
ENSG00000167136	584.972435508515	-3.09146559717984	0.66159969583293	-4.67271314761988	2.97246778849015e-06	5.43524729624495e-05
ENSG00000107021	7.94428852923853	-4.13208032788575	1.23184446950924	-3.35438477028838	0.000795416740594443	0.00553390265249094
ENSG00000160633	51.399771129758	-4.26856460267256	1.05648380723204	-4.04035023864309	5.33714375193889e-05	0.000627650042557928
ENSG00000156345	2.58195156247917	-2.92991927653066	1.13537887923922	-2.58056524575648	0.0098638714983081	0.0391408784595153
ENSG00000158079	5.04844382530025	-4.51115402365484	1.10749932054337	-4.07327926977105	4.63557839949445e-05	0.000561311926427334
ENSG00000127080	10.7735664188906	3.21317129881914	1.22427049637484	2.62455993861945	0.00867610203822788	0.0352883765593307
ENSG00000114023	49.7863583757115	-3.72258874811032	1.16017779605477	-3.20863643552663	0.00133366016122686	0.00828641179987956
ENSG00000163430	12.506941330467	-4.55576681958968	1.227686242281	-3.71085596848035	0.000206559611518328	0.00187768013622319
ENSG00000163428	12.6439534183804	-5.40293816334402	1.32334408508922	-4.08279163690052	4.44979170404685e-05	0.000545056532088364
ENSG00000183833	17.6021516629414	-5.92824603716649	1.07583039598379	-5.51039091226404	3.58037649790724e-08	1.17100458140317e-06
ENSG00000138495	17.8764985141194	-4.03041190315088	1.30478076763965	-3.08895716668318	0.00200860395739785	0.0114712800267231
ENSG00000031081	5.15902514554085	-2.85180805897341	1.1375273338412	-2.50702376473313	0.0121752525548484	0.0463975840603682
ENSG00000121578	10.0396545193795	-5.19686279895389	1.27631264313752	-4.07177882856242	4.66554694504937e-05	0.000561724769759739
ENSG00000078098	4.13797405316983	-4.10385354728196	1.19097339416644	-3.44579783845989	0.000569376138685931	0.00427537467451152
ENSG00000122218	54.8831734541478	5.04333704987541	1.10374583067411	4.56929205050335	4.89374452903221e-06	8.36949030639067e-05
ENSG00000258465	10.0505975172648	-4.18741848991701	1.20126333196537	-3.48584559146249	0.000490584086949458	0.00380998290293062
ENSG00000243284	5.98764892499858	-4.5651536827168	1.08223161056838	-4.21827789738945	2.46175297771061e-05	0.000331905900126815
ENSG00000163568	4.97350355296599	-4.18869901908666	1.23604304166401	-3.38879705471071	0.000701999458076166	0.00503297916552912
ENSG00000163565	5.12686604978698	-3.68535065014979	1.05319968031682	-3.49919461525203	0.000466665831659652	0.00364205990391205
ENSG00000158473	4.59793262138827	-3.86641232313019	1.24327476222374	-3.10986150496185	0.00187175083973127	0.0108360028084807
ENSG00000143294	12.0845897684144	-3.70665115288014	1.23875355856542	-2.99224258711535	0.00276936105243138	0.014778465834884
ENSG00000143319	6.70610647828085	3.4736191075254	1.27577644641815	2.72274905002194	0.00647412151321728	0.0283240967733989
ENSG00000198952	30.1358305492955	-4.92656198111584	1.14385351992276	-4.30698677348871	1.65493501565831e-05	0.000236499159332252
ENSG00000132680	4.19099636720901	-3.60831188694638	1.22534206444187	-2.94473844623128	0.00323227777436938	0.0165928822640564
ENSG00000125459	781.936750442932	-8.1129424149834	0.860874468691436	-9.4240713484225	4.33928263355523e-21	2.75327483099079e-18
ENSG00000116539	9.03146505799712	-5.01957285291424	1.05960520850789	-4.73721043706709	2.16680134709253e-06	4.17848163189606e-05
ENSG00000160752	27.9190855940258	-2.96941532563663	1.08401233588348	-2.73928185809484	0.00615735607786109	0.0273014844961765
ENSG00000143627	14.6693585698057	-4.56786311984767	1.15727145212963	-3.94709738276339	7.91043874988175e-05	0.000857978356717944
ENSG00000130724	35.0284855440824	-4.00235748743136	1.11065403361881	-3.60360415240253	0.000313834905584319	0.00261323159571195
ENSG00000083845	99.5246593552234	-4.36057825912762	1.23704888004984	-3.52498460606661	0.000423507401426894	0.00336314701133122
ENSG00000164638	3.72446187207503	3.24057118411963	1.14185810132162	2.8379806390732	0.00453999363669454	0.0214811779454339
ENSG00000146555	4.98646470685958	3.85982662104372	1.17463592692633	3.28597698449743	0.00101629313534722	0.00678063085570782
ENSG00000239857	18.1294293557317	-4.51782520052023	1.3449599048404	-3.35907798013974	0.000782029964802129	0.00545872401173764
ENSG00000151466	24.2179557091127	6.13591377709928	1.1654854258303	5.26468511841579	1.40429836382705e-07	3.75960891075216e-06
ENSG00000141179	19.8237775303003	-5.41698591016887	1.41107742816024	-3.83890054653593	0.000123586473703286	0.00122716146423686
ENSG00000108387	26.7877699684491	-3.41768726329513	1.06022150245449	-3.22355965747058	0.0012660792327699	0.00797743071690667
ENSG00000175175	12.5414803753193	3.26703002634388	1.28725703497918	2.53797799318046	0.0111494995244049	0.0432153784253812
ENSG00000108443	10.1248252910846	-4.48916481589491	1.29697317714863	-3.46126264982925	0.000537647984091919	0.00409037944731801
ENSG00000273611	109.530346032353	4.94197981522443	1.15851425623811	4.26579111013436	1.99195091240105e-05	0.000280242317942011
ENSG00000274736	27.3873108103806	-6.33296087275336	1.08281892817143	-5.84858715339221	4.95765863732524e-09	2.24688171813062e-07
ENSG00000138050	7.23964249986259	-5.05292915348986	1.16877834567665	-4.32325699066962	1.53742467975514e-05	0.000222715972443982
ENSG00000152154	3.88051699598822	-4.06019649239466	1.11625254377998	-3.63734579152276	0.000275462011136075	0.0023683014372065
ENSG00000115825	55.5982525594624	-3.11747219928313	0.940775456986333	-3.31372611406084	0.000920616366336361	0.00624640473093791
ENSG00000003509	8.73726355173719	4.66609594928413	1.1493375691898	4.05981329973698	4.91119696994731e-05	0.000584644367247949
ENSG00000115816	348.295610287761	-3.21528744312772	0.84526052334941	-3.80390111014163	0.00014243505977387	0.00137528847089503
ENSG00000140740	7.98368853896568	-3.71033708760472	1.24766659923382	-2.97382096297456	0.00294116629407503	0.0154356494093516
ENSG00000155714	239.914187011031	-4.48833005959223	1.02422354783988	-4.38217815735468	1.17498663643061e-05	0.000180079473626865
ENSG00000175267	3.99873474106094	-4.05859894365543	1.18328748451766	-3.42993481868004	0.000603726258627413	0.00445942154946558
ENSG00000168434	43.7288239145424	3.87791400207347	1.13827033834741	3.40684797928021	0.000657177190310517	0.00476547345430883
ENSG00000090905	5.23807673385538	-3.62556351956442	1.20686671296396	-3.00411261709286	0.00266356712781739	0.0143344643138264
ENSG00000169189	13.8982857203848	4.4738400977849	1.26829327641465	3.52744919568764	0.000419584273345577	0.00334035409583147
ENSG00000176046	1553.93462943018	-6.28991507290088	0.842180146633282	-7.46861000944463	8.10463450083592e-14	1.13726923166294e-11
ENSG00000213648	15.8891925924044	-4.0733279732096	1.22932343019919	-3.31347135598774	0.000921455449670273	0.00624640473093791
ENSG00000102879	31.5210510139575	-3.96960323485912	1.26497655931615	-3.13808442190036	0.00170055890153381	0.0100000428454421
ENSG00000102882	5.55203809125538	-4.46159497789967	1.23191560893944	-3.62167257685832	0.000292704441791766	0.00247958569181409
ENSG00000169592	114.87486122966	4.4928694520657	1.11205510806607	4.04015000648579	5.34170248985471e-05	0.000627650042557928
ENSG00000149930	15.4145484423553	-4.03476719039728	1.25475387334052	-3.21558456692033	0.00130179132880653	0.00815386572682866
ENSG00000079616	817.871947050087	-4.04554703231321	1.5380601947955	-2.63029174410896	0.00853116211895037	0.03487772142058
ENSG00000169951	26.7988509643462	-3.75957042408274	0.931881638686466	-4.03438620100086	5.47452136386371e-05	0.000638526434810942
ENSG00000103510	32.1969488843811	-2.80488593121744	1.06247318264398	-2.63995927336015	0.00829159907357095	0.0341181557210166
ENSG00000178226	6.38236224813128	-3.75799599371954	1.27655035946114	-2.94386818809551	0.00324138017107455	0.0166225230798865
ENSG00000169900	2.41954218484651	-2.95118219999388	1.11566645448212	-2.6452190868854	0.00816380404889374	0.0337304674664443
ENSG00000166086	7.10180511885468	4.33793626702482	1.14995957566162	3.77225109372129	0.000161781325486261	0.0015252637595993
ENSG00000151503	15.8212732950839	4.63136629110221	1.31403158132319	3.52454716989264	0.000424207280482196	0.00336449399332442
ENSG00000157827	3.74959119504405	-3.57382623061513	1.18305938564287	-3.02083418126397	0.00252079366981732	0.0136704579786247
ENSG00000115183	7.00730663167521	-3.85081494685502	1.12076577586346	-3.43587842329345	0.000590635956594179	0.00440765587155194
ENSG00000136536	446.783638556262	4.45621382615475	0.822144075921495	5.4202346725664	5.95208506794207e-08	1.83329998815983e-06
ENSG00000257767	18.267832001278	-3.8217102389769	1.23049580042168	-3.1058295669658	0.00189746045369967	0.0109548558496128
ENSG00000111271	6.03214758380012	-3.88719606241475	1.27517623017681	-3.04835988189316	0.0023009418852534	0.0126731564773722
ENSG00000204842	1132.153335632	-5.41860804655421	1.00017590469914	-5.4176550555716	6.03857746132972e-08	1.84205644192967e-06
ENSG00000111252	30.3410152019156	-4.95326670384212	1.3379219055881	-3.70220913728508	0.00021373032203337	0.00192630524616723
ENSG00000122986	458.957561075471	-3.46856228619823	0.892740770121209	-3.88529616019138	0.000102205217578726	0.00104792647187259
ENSG00000111231	6.28914632358225	2.96335969799898	1.147727746776	2.58193609618932	0.009824777531336	0.0391080385422377
ENSG00000196510	12.5086749454471	-4.52106326371664	1.39857689886944	-3.23261686030373	0.00122661954624079	0.00779069171261044
ENSG00000089053	17.3799052480827	-4.33506619795904	1.11344436862856	-3.89338373797567	9.88555902818236e-05	0.00102489986983361
ENSG00000089094	27.7692471506721	4.41297934333391	1.2649494652505	3.48866058650018	0.000485447129045024	0.00377933991876157
ENSG00000139714	5.44732364226895	-4.33513906456022	1.21301939703	-3.57384150259635	0.000351781918348271	0.0028718281196291
ENSG00000256950	5.89495602744846	-3.89424457957736	1.26893366160723	-3.0689110844809	0.00214840523385421	0.0120633904502699
ENSG00000182196	93.6390797759604	-7.19875234509113	1.09474599091589	-6.57572843821836	4.84155484567392e-11	3.37578741712099e-09
ENSG00000130921	38.3385620133628	4.78246146462548	1.28779655721074	3.71367778384489	0.000204268846316676	0.00186219228430935
ENSG00000150977	37.9650663548079	-4.12102455272223	1.34503342342137	-3.06388263738425	0.00218484603774704	0.0121924785483773
ENSG00000111361	39.0002171648322	4.77489423187667	1.0798209026027	4.42193165585858	9.7822401741822e-06	0.000152877620456123
ENSG00000115540	6.19930839681249	-4.39171141085738	1.19701921670634	-3.66887293834882	0.000243622115362173	0.00214394219413729
ENSG00000105220	64.2568679341649	-3.22328903377513	1.16015012977261	-2.77833786426151	0.00546377733226149	0.0249049333140798
ENSG00000089351	9.25146872757776	-3.50462625182387	1.32929627150237	-2.63645232966984	0.00837779707306283	0.0343836496950735
ENSG00000105711	68.5018493336311	-4.46903518606549	1.2730858538767	-3.51039576196433	0.000447440199174788	0.00351362384129211
ENSG00000105707	55.5735921804791	-3.22711336361323	1.09173031615123	-2.95596203189634	0.00311695458544918	0.016197442133231
ENSG00000105699	350.153310480239	-6.20459020200453	0.883985906942956	-7.01887909442081	2.2365521006055e-12	2.15013986035483e-10
ENSG00000105679	53.5403593802749	-2.51061362065541	0.87385234757246	-2.87304099786403	0.00406541355196123	0.0197663210629839
ENSG00000249115	3.52482281472754	-3.58728099887707	1.18622952118958	-3.02410362817447	0.00249371004649467	0.0135467382234664
ENSG00000126267	18.1769483576391	-3.98476795041043	1.17444565851088	-3.3928925715157	0.000691587552659295	0.00497519616964085
ENSG00000126246	6.54175087844468	4.00854598750788	1.16756582355594	3.43325053426063	0.00059639073955436	0.00443622419985042
ENSG00000267796	11.9340749326853	-5.28628330437792	1.34663942278995	-3.92553731527172	8.65363531385446e-05	0.000922812034729521
ENSG00000130402	129.375173026679	6.92728574404085	1.0583242577747	6.54552297478902	5.92875424335428e-11	4.04494039506268e-09
ENSG00000177646	7.06340697659588	-3.75628453456382	1.01378290526362	-3.7052158949031	0.000211210753145096	0.00190902026881145
ENSG00000075975	64.6697143792343	3.48908794468314	0.933143323010636	3.73906972127943	0.000184702499482561	0.00170587679653108
ENSG00000132170	3.78366369725411	-3.57993111490467	1.18368975827954	-3.02438294313538	0.00249140862957413	0.0135467382234664
ENSG00000197548	345.735967128882	7.30587729126307	1.14314284864908	6.39104491612476	1.64755973294508e-10	1.00516985630159e-08
ENSG00000169495	3.10139306766737	-2.97651007800818	1.1535660406978	-2.58026846578083	0.00987235331055098	0.0391500510971537
ENSG00000077782	51.8176728791536	-5.40118382586213	1.01783526821751	-5.30654025707027	1.11725495010579e-07	3.15065895929832e-06
ENSG00000175324	9.62606317167154	-3.50638619694953	1.36385266853897	-2.57094206568936	0.0101422292041163	0.0399953041019999
ENSG00000104221	63.2693989415162	6.35613390854505	1.11035675647311	5.72440692731444	1.03795691164527e-08	4.11614787774327e-07
ENSG00000164039	70.7983860861601	-6.99882571282369	1.10216723794888	-6.35005784226397	2.15233983459462e-10	1.26449965282434e-08
ENSG00000138780	4.47824169514826	-4.14227206418901	1.20410379472535	-3.4401287350264	0.000581437551638813	0.00434761101382635
ENSG00000003056	68.5358297310069	3.57790344239053	1.14138760978754	3.13469623439887	0.00172032149883588	0.0101068888056608
ENSG00000111752	474.997235433299	6.36467832953116	0.942334704247667	6.75415890006146	1.43666231155201e-11	1.15854259396426e-09
ENSG00000089818	8.22494279014161	-5.25510115545435	1.13510978538558	-4.62959726284915	3.66377606530566e-06	6.45740531510123e-05
ENSG00000139182	5.72829085570709	3.21732720543243	1.20933879190258	2.66040188818454	0.00780474621743583	0.0326656429746902
ENSG00000010292	13.1068829551059	2.82279334706742	1.12144619840813	2.51710099965055	0.011832490461407	0.0453912647990491
ENSG00000139190	144.965922568614	-5.37733698005599	0.813666915834037	-6.6087693568615	3.87527923210876e-11	2.78518897684939e-09
ENSG00000111321	16.376576023771	3.66541635735305	1.32619694793562	2.76385522004005	0.00571228787121958	0.0257229060760158
ENSG00000184979	5.58598329291217	-4.72673555188691	1.08907404778046	-4.34014157395453	1.42390947994059e-05	0.000208653710166814
ENSG00000183785	11.2283667832596	-4.53333588816666	1.25591954295548	-3.60957508273071	0.000306698992768207	0.00257650099667749
ENSG00000015475	50.8279451691214	5.3524877135562	1.13274129089653	4.72525170272542	2.29830502600755e-06	4.33056982892512e-05
ENSG00000060237	39.774459219032	3.58145099519683	1.09591343804837	3.26800536507223	0.00108308312499034	0.00708673979286354
ENSG00000161031	223.190263191583	-3.81559809447464	1.0030875172171	-3.80385363089792	0.000142462376932984	0.00137528847089503
ENSG00000167460	61.6896965336439	-6.05268477349099	1.15473453687391	-5.24162444285832	1.59169075322451e-07	4.22563925908347e-06
ENSG00000105072	207.370056311505	7.79360354977484	0.986008448989691	7.90419550436968	2.69669504956802e-15	5.88640637762736e-13
ENSG00000105640	101.327059313964	-3.8652053974	1.16815974536052	-3.30879865767597	0.000936971921770634	0.00633129589311466
ENSG00000132541	18.333517239999	3.74537258872236	1.17841535657148	3.17831278066441	0.00148134851899508	0.00895157747907028
ENSG00000105655	26.3071937026627	2.89098081851136	0.978474228799143	2.95458044108058	0.00313094519140306	0.0162491552429781
ENSG00000105671	19.6800731522929	-6.21188454809645	1.14932828280453	-5.40479568895539	6.4882306955964e-08	1.95108169495541e-06
ENSG00000064607	7.62148971315098	3.38278126565478	1.2589718588115	2.68693953878223	0.00721100041098807	0.0307278694477631
ENSG00000064490	611.384463627078	-4.23571907598141	0.698694651859325	-6.06233218575463	1.34161760779006e-09	6.59888660575809e-08
ENSG00000184162	67.9886826174496	3.12652521022851	1.09054591818206	2.86693586955094	0.00414466989798105	0.0200714495673467
ENSG00000130287	4.10162891544777	-4.17256249656315	1.07438676987007	-3.88366891102703	0.000102891994438064	0.00105298339469277
ENSG00000165731	3.98053344049849	-3.79278245336119	1.18104173947667	-3.2113873088362	0.00132095768213385	0.00825761230851163
ENSG00000136156	111.265226789103	-5.07759330447261	1.37227781812874	-3.700120513058	0.000215497106639104	0.00193947395975194
ENSG00000136161	3.14600159259896	-3.63372045512431	1.15208867384188	-3.15402845078488	0.00161033385979487	0.00954021320298642
ENSG00000111615	70.8860132181781	4.23358375950218	1.04118773150186	4.06610991602392	4.78043958162013e-05	0.000570148292206386
ENSG00000150459	32.1560255332204	-3.57977539572073	1.26701565342059	-2.82536003880956	0.00472275156300329	0.0221477152012238
ENSG00000135338	3.31041374643257	-3.3607077759374	1.15169514830101	-2.91805325471341	0.00352224188856937	0.0177510919642356
ENSG00000112697	10.139296004681	-3.25312938765738	1.16531172287418	-2.79163877252835	0.00524418647290233	0.0241293424007
ENSG00000119899	3.56134259581596	-3.08954902942521	1.15426545731993	-2.67663647892468	0.00743652716070051	0.0314985079002969
ENSG00000154144	13.4025922409832	-2.56482409317201	0.981460607527062	-2.61327257915575	0.00896797461017961	0.0362662835574185
ENSG00000110013	58.5284518749092	6.445542823609	1.351923637818	4.76768261409503	1.86357054990109e-06	3.70669440097882e-05
ENSG00000149557	4.15490562576733	-3.84984884093421	1.20433978447263	-3.19664673588776	0.00139035089239888	0.00852675040285872
ENSG00000134910	17.5325428207527	-4.35369233508078	1.32851521854568	-3.27711137539452	0.00104874991868455	0.00694605243638149
ENSG00000149554	7.98165414899619	3.320174186124	1.25787470344469	2.63951105545863	0.00830257152076162	0.0341411641602284
ENSG00000184232	21.6575961852855	-3.43925449016632	1.22611893332109	-2.80499256369093	0.00503177406291578	0.0233381625944449
ENSG00000036672	17.485414830014	-5.49929353989532	1.32420034887814	-4.15291654661947	3.2826447680705e-05	0.000421627146830108
ENSG00000196655	567.669098629217	8.63503448194499	1.13899816360433	7.58125408615203	3.42230616084114e-14	5.42863314763426e-12
ENSG00000118094	42.6855881562643	6.90945025598695	1.10877374727391	6.2316142251518	4.61653193212477e-10	2.44099125911097e-08
ENSG00000019144	28.0501585878181	-4.05980127637023	1.09059864788797	-3.7225438379484	0.000197225652271646	0.00180837682610346
ENSG00000186318	308.554781781638	-2.41731955359911	0.821275408934447	-2.94337262178034	0.00324657393863805	0.0166259173855193
ENSG00000149577	40.1532549657962	4.18868481776276	1.30825393242175	3.20173684477979	0.00136601726922275	0.00845598007143255
ENSG00000077721	7.25741114793899	3.6818228903896	1.2789218496502	2.87884900191253	0.0039912938559995	0.0195106005518619
ENSG00000145425	19.1395520845495	3.40156987798385	1.25262913825485	2.71554426933008	0.00661669296176544	0.0287084289391198
ENSG00000159197	6.09082615913263	3.48137210217088	1.18706795042815	2.93274879581679	0.00335975611095017	0.0170814523429317
ENSG00000241837	33.2126309682019	-5.05696528515232	1.42271824415445	-3.55443905069043	0.000378786295662913	0.00306947515450981
ENSG00000159147	86.6102095883549	5.75025224834869	0.947854310844117	6.06659924691144	1.30647006351894e-09	6.47621293205286e-08
ENSG00000159140	51.6268714278793	-2.29488568721964	0.809724421398569	-2.83415644455416	0.00459468324378815	0.021611019408329
ENSG00000170262	24.6866513889408	3.20246076365184	0.937197842421559	3.41705947100479	0.000633014498695488	0.00462195281268455
ENSG00000142168	190.398915761223	-3.26862449550199	0.810912412936687	-4.03079844796653	5.55876962930401e-05	0.000645886423689195
ENSG00000156239	6.97785523999165	-4.89653061882841	1.23679804378762	-3.95903813352831	7.52522220129194e-05	0.000826081918117601
ENSG00000176927	6.41211647790639	3.79556409521078	1.16779635075095	3.25019348859075	0.00115326513631664	0.00744401555435306
ENSG00000108256	6.01103269542225	-3.45581520325715	1.28229656519174	-2.69502024497772	0.00703843544374253	0.0301138724818249
ENSG00000196535	18.7623756661267	-4.39987242588247	1.10233784297186	-3.99140105180511	6.56840933221571e-05	0.000738946049874267
ENSG00000167536	2.73522653662033	-2.91168779261237	1.15900669473091	-2.51222689726429	0.0119971924598086	0.0459397623159238
ENSG00000109113	3.11267386695448	-3.37552687366422	1.14376011643165	-2.95125422295308	0.00316486309692134	0.0163659790953267
ENSG00000007202	13.7802574636235	3.01974352756358	1.12173053678658	2.69204004752714	0.00710164171175565	0.0303433782229559
ENSG00000004139	794.256222107872	2.26373949699408	0.909446551534283	2.48913967860457	0.0128052645705412	0.04820163870624
ENSG00000109072	296.801870708805	-3.27644132457771	0.989670903331255	-3.31063721642127	0.000930838020985235	0.0062965535641272
ENSG00000109079	145.410066088325	6.55295864406058	1.04338623713216	6.28047257176018	3.3754543002209e-10	1.83053483204288e-08
ENSG00000109083	425.629663847027	4.70708824006626	1.00383444907088	4.68910809389236	2.74398419611642e-06	5.06121503615078e-05
ENSG00000109084	65.8398626112699	6.50321468480286	1.17665207681974	5.52687987631806	3.25975988534186e-08	1.09605476228838e-06
ENSG00000185862	3.26024803809176	-3.09201988299284	1.18917448033557	-2.60013978951207	0.0093185792241914	0.0375405620174568
ENSG00000131242	20.3959543208041	-6.03074599529243	1.37222415906154	-4.3948694209092	1.1083936027728e-05	0.00017069799537848
ENSG00000184060	18.1644343666663	-4.97347077448098	1.27291439257266	-3.90715259682875	9.33901770348148e-05	0.000975432327248215
ENSG00000010244	47.873011109004	-7.15847875637568	1.3405210990153	-5.34007167931491	9.29098391569912e-08	2.67960422477777e-06
ENSG00000108671	22.6589916400619	-4.67489182968649	1.15455661095832	-4.04907978120378	5.14194152232947e-05	0.000606424144222685
ENSG00000005156	102.368387556435	6.35003675778985	1.13328597134337	5.60320776781756	2.1042074324736e-08	7.45876880393576e-07
ENSG00000092871	33.8727115177256	4.88130271324506	1.30020445515666	3.75425779683006	0.000173855861295888	0.00161747131953432
ENSG00000073598	6.52976337603108	3.04582445881659	1.14300884037388	2.66474269597102	0.00770472487790583	0.0322896164797308
ENSG00000179041	34.8834128585606	-3.41632160993664	1.16785781736393	-2.92528898564715	0.00344136479155906	0.0174404629412478
ENSG00000178460	27.8010725936609	6.37577180374157	1.13012120615981	5.64167079512352	1.68407867875832e-08	6.17657758191997e-07
ENSG00000067167	24.8929502525031	-3.79285284283472	1.11117333755026	-3.41337639651848	0.000641632567712507	0.00466875991070626
ENSG00000104714	16.9718992276523	-5.28223396460443	1.22675825676578	-4.30584749315689	1.66347635283229e-05	0.000237185560870132
ENSG00000072135	11.8876719552613	-3.96914757504141	1.36837778757839	-2.90062262854002	0.00372422085610954	0.0185189508871591
ENSG00000092094	7.81449579425549	-3.71937024695235	1.32048887028601	-2.81666156424836	0.00485256295470234	0.0226893971610806
ENSG00000198805	10.8543575265119	-5.31998827776401	1.08858820380407	-4.88705302810862	1.02356531796635e-06	2.17208091722291e-05
ENSG00000100650	724.257953378187	-5.0240048556665	1.01462751298241	-4.95157561901596	7.36150034064482e-07	1.65633757664508e-05
ENSG00000029364	32.647443561178	6.57801924155673	1.1283448250672	5.8297951968406	5.54954434371545e-09	2.46236775250871e-07
ENSG00000081181	753.529760032624	2.87376770308206	0.630708965768368	4.55640851653514	5.20356871003028e-06	8.7810221981761e-05
ENSG00000134001	12.1488586906834	3.23982094420189	1.26036853988454	2.57053460291756	0.0101541682054657	0.0400175138283725
ENSG00000142541	296.883325759142	5.32573484886992	1.03639841908934	5.13869449313665	2.76653755399932e-07	6.99349831877516e-06
ENSG00000089775	66.0334784936461	7.71919995239185	1.09577643981134	7.04450257547142	1.86125205816597e-12	1.82625437681529e-10
ENSG00000140009	3.56940967754924	3.02408253783146	1.14131160644101	2.64965546724049	0.00805738914996377	0.0335020538378244
ENSG00000183780	13.0879054520669	-6.02813142056387	1.0995892600421	-5.48216651400642	4.20148489956381e-08	1.35321937501179e-06
ENSG00000059588	6.94206962878238	-4.60000342832655	1.20926961336313	-3.80395188756406	0.0001424058504684	0.00137528847089503
ENSG00000152904	8.04708486546546	-4.43266257333598	1.20470169479801	-3.67946902745845	0.0002337200716036	0.00207116460101235
ENSG00000116962	211.36047024557	-5.23083940771367	0.971140395059309	-5.38628547872753	7.19286860673263e-08	2.12273261905668e-06
ENSG00000146276	7.45072729005505	-4.90520698750653	1.24139406344476	-3.95136978011238	7.77051503462451e-05	0.000847146355578909
ENSG00000083099	19.3351860084084	5.01021294785188	1.23149170024524	4.06840983731694	4.73350705400234e-05	0.000565613978486721
ENSG00000136197	9.83229945190453	-4.36052532633645	1.36388784265472	-3.19712896468742	0.00138802853808276	0.00852675040285872
ENSG00000105953	7.89466845064545	-3.67970723615799	1.27453443673339	-2.88709910858824	0.0038881173583859	0.0190649958570004
ENSG00000136286	2.49011516919388	-2.94205232775867	1.12416232895425	-2.61710631283607	0.00886787169960021	0.035907240544967
ENSG00000139618	12.1081263884104	-3.87830888345801	1.19763701618604	-3.23830077982121	0.00120243966740805	0.00768326252739587
ENSG00000189403	97.709335621103	-6.31222208715365	1.12402042015661	-5.61575392578205	1.95707015776944e-08	7.01559895539384e-07
ENSG00000102755	6.68985229681093	-4.16198970891686	1.05561072956072	-3.94273153196238	8.05588167236105e-05	0.000872262273227489
ENSG00000122033	229.989591672065	2.19933121991283	0.768861527199115	2.86050366952911	0.00422968658115455	0.0203621861588965
ENSG00000003989	5.36583978572673	3.34392929830229	1.22296282406716	2.73428532126717	0.00625158465544647	0.0275294063952341
ENSG00000003987	158.721775572868	-4.35208946000055	0.883923294387762	-4.92360534860094	8.49641025165674e-07	1.85256780229423e-05
ENSG00000157110	122.859452942236	-3.43696957242185	1.1653985937263	-2.94917944034265	0.00318618920414422	0.0164494471117128
ENSG00000100764	35.8901818081754	4.14037390570585	1.10243549746639	3.75566091188212	0.000172884639166618	0.00161079740897532
ENSG00000163607	14.5974168401182	-3.76178119453725	1.27725432474781	-2.94520920512834	0.00322736362156979	0.0165810705901703
ENSG00000206530	9.33241658847929	3.66776544534199	1.18778292140105	3.08790889248995	0.00201570257608921	0.0115014683860486
ENSG00000106070	7.66396295118536	-4.32790195538104	1.27542393892324	-3.39330462860436	0.00069054797807977	0.00497335632340084
ENSG00000164742	9.33891052545519	-4.44440240625843	1.3900277520783	-3.19734796633619	0.00138697503485139	0.00852675040285872
ENSG00000213782	5.66399812121866	-4.00766864982717	1.30645966653414	-3.06757931567758	0.00215800182772326	0.0121065619778108
ENSG00000273079	6.96025982510229	3.70976529339827	1.26100119648994	2.94192051817603	0.00326183635635221	0.016690606194399
ENSG00000182993	162.533474615939	6.28833246633866	1.14313112847989	5.50097211918351	3.77702939291248e-08	1.22898725630921e-06
ENSG00000111605	3.06151948286338	-3.26093547613209	1.15388201506889	-2.82605624625964	0.00471249884120741	0.0221323502201784
ENSG00000135678	9.81811580757859	4.67836196040128	1.20878502532501	3.87030105633827	0.000108701032753142	0.00109836754256102
ENSG00000151846	8.2137412581029	-3.60550937959525	1.31849158785808	-2.73457139415845	0.00624615483486845	0.0275294063952341
ENSG00000146426	209.313424553642	-2.38266503381786	0.746207399215175	-3.19303324561487	0.00140786736609233	0.00861419328626408
ENSG00000131018	6.61743128822279	-3.25598025374127	1.1987595620763	-2.71612453134621	0.00660510681378148	0.0286854228154986
ENSG00000160961	9.85824199637491	4.93195451262451	1.1770042886202	4.19026044366095	2.7863444845838e-05	0.000371415036863114
ENSG00000123136	33.3716953977077	-3.94695264756764	1.08549198265555	-3.6360956235824	0.000276801614890661	0.00237659843908152
ENSG00000132016	3.17356425449366	2.95173946457499	1.15410420691389	2.55760220514925	0.0105396581079839	0.0412040238417487
ENSG00000179262	27.9516717258204	4.10743756316682	1.14938992295046	3.57358062842861	0.000352132746583364	0.0028718281196291
ENSG00000105607	25.0240053820615	-4.56774082196864	1.21190771016972	-3.76905005524633	0.000163870025715735	0.00154037824172791
ENSG00000105612	5.59222970633605	-3.21575377175991	1.25119472473419	-2.57014652331042	0.0101655508964741	0.0400375049274538
ENSG00000095066	147.561362362551	4.13517788822176	1.13288068687136	3.65014421743012	0.000262093111693168	0.00226873232427442
ENSG00000123154	789.542625733732	4.63941697693295	0.888466612210439	5.22182478572878	1.77168563357578e-07	4.59888876357045e-06
ENSG00000198551	7.82043904674703	4.3196220093518	1.21834698993073	3.54547763900774	0.000391902237069081	0.00314761986608015
ENSG00000198003	18.1453903272615	5.7843512592804	1.16871929025941	4.94930759463761	7.44779626926223e-07	1.66983276779042e-05
ENSG00000130158	248.066528803999	-6.7244533051657	0.921963653485834	-7.29362082739525	3.01733865006311e-13	3.82900274693009e-11
ENSG00000142444	15.0934289681592	-5.59611940191286	1.18011631274267	-4.74200664924894	2.11611676901199e-06	4.11863831269357e-05
ENSG00000130733	207.296802771803	4.98644054847504	1.01489683355602	4.91324870036636	8.9579528700742e-07	1.93330637601956e-05
ENSG00000099203	282.851510248186	4.63932098936796	0.999390066420515	4.64215239399415	3.44798395047373e-06	6.12813954222853e-05
ENSG00000130734	94.062321281427	5.21008691163469	1.02943576851454	5.06110927071514	4.16824228305612e-07	1.0133140722602e-05
ENSG00000205744	528.40259466195	-1.75605971221134	0.68459059382762	-2.5651239266859	0.0103138960291416	0.0404710391496002
ENSG00000125730	1577.88394989909	-2.48229112556217	0.972019177418477	-2.55374706922422	0.0106570640115378	0.0416356043443134
ENSG00000157601	63.3408252819885	-4.74859400435573	1.29081934527774	-3.67874406416955	0.000234385328136947	0.00207416305024956
ENSG00000160183	3.99873474106094	-4.05859894365543	1.18328748451766	-3.42993481868004	0.000603726258627413	0.00445942154946558
ENSG00000160191	9.91294070039855	-3.75746922208625	1.39707370279583	-2.6895282722499	0.00715530857043125	0.0305521082633824
ENSG00000160194	17.2005932906923	-4.17098596521334	1.22906581157622	-3.39362296626268	0.000689745841945806	0.00497322428084788
ENSG00000275895	57.97353907858	-3.78343007874356	1.2913864705178	-2.9297426952495	0.00339242782601743	0.0172199636448645
ENSG00000160213	515.196754696793	-8.4726782800558	1.10865713256737	-7.64228906409978	2.13393422519766e-14	3.76105907191088e-12
ENSG00000160256	5.92226451848639	-3.0728223380664	1.09532677252246	-2.80539325354926	0.00502552242951677	0.0233262178604857
ENSG00000108518	68.9969226804001	3.22688930061275	1.12306949663392	2.87327659622528	0.00406238278283698	0.0197663210629839
ENSG00000160282	50.8654010291797	-4.04183047158647	1.26480535053378	-3.19561462155479	0.00139533347387941	0.00854574410402014
ENSG00000160305	5.68824754550518	-3.37423235894248	1.23966017133916	-2.72190107979142	0.00649075682230037	0.0283240967733989
ENSG00000145365	22.6610772891905	-5.3561955429757	1.22403942618705	-4.37583580102524	1.20968053625653e-05	0.000184949951868618
ENSG00000115648	662.40865584981	-7.37437192296031	1.39893386013009	-5.27142285502658	1.3537018563533e-07	3.67061464895799e-06
ENSG00000258984	11.0299191821468	-5.08347403762813	1.29866002290439	-3.9143994178393	9.06295064769744e-05	0.000955222954479074
ENSG00000065802	5.1879111674379	3.47244361504794	1.2347328777142	2.81230351740233	0.00491880645843206	0.0229315407632266
ENSG00000102390	7.76291722608825	3.35227146773559	1.239605010466	2.70430616158559	0.00684471914286539	0.0295161263369337
ENSG00000110719	9.96222723532481	-3.6859007879096	1.23402467774417	-2.98689390446188	0.00281827509564033	0.0149514677941789
ENSG00000110057	9.43293380975841	-4.62661759893118	1.20858684077927	-3.82812177232382	0.000129124871043493	0.00127417932623789
ENSG00000084207	22.3317860448663	-5.214766908953	1.07176134225098	-4.86560459253047	1.14107446247296e-06	2.38947771102011e-05
ENSG00000167797	13.4092217435254	-3.91811216388635	1.29306227431443	-3.03010322218526	0.00244470171087341	0.0133490812009396
ENSG00000110697	17.0608843489266	-3.83082169360978	1.12967551898411	-3.39108144704663	0.000696174089932331	0.00500251936650129
ENSG00000256514	9.59421520202319	-4.87208740154889	1.23695538790678	-3.93877374170592	8.18991168856892e-05	0.000882257889031746
ENSG00000172830	9.04703559558708	-3.91283665063845	1.3097361731972	-2.98749987265513	0.00281269411980837	0.0149514677941789
ENSG00000173156	10.1707726375299	-4.93168565610167	1.30465456889782	-3.78007004587275	0.000156784244559757	0.00148255742433928
ENSG00000173621	19.343857074489	-2.78990075936949	0.978906578912899	-2.85001737598673	0.00437168407353471	0.0208089538233891
ENSG00000174744	6.92989216380311	-3.74008309109269	1.24860520633497	-2.99540885470993	0.00274077198153632	0.014675272761897
ENSG00000174807	3.88975836671749	-3.30556349206798	1.23131326190201	-2.6845836834096	0.00726202009526335	0.0308623693934668
ENSG00000110619	44.1057090912728	-4.71849466996668	1.14215491296838	-4.13122126989205	3.60841036750266e-05	0.000456993289057972
ENSG00000169021	21.077744124251	-2.92722474179164	1.10394564665173	-2.65160223301746	0.00801108564557254	0.0333532404338306
ENSG00000166289	4.88121186769362	-3.73730888674896	1.21640382711474	-3.07242447240051	0.00212327557565776	0.0119646390120324
ENSG00000105173	7.74488628546741	-4.91094342129977	1.27288524217667	-3.85811953707776	0.000114262764054551	0.00114533528898282
ENSG00000178904	3.0003628547829	-3.1340232380041	1.10570538265453	-2.83441076363406	0.00459102780334288	0.0216098452612838
ENSG00000076650	7.04673742328956	-4.05422201598645	1.22932450911124	-3.29792661411878	0.000974015872853755	0.00653629185019302
ENSG00000130876	10.1978492338888	4.35746227830378	1.16822529982052	3.72998451495036	0.000191491538936089	0.0017608895863036
ENSG00000132664	9.42431549129289	-4.68936118030838	1.2695871001349	-3.69361123770879	0.000221091728615837	0.00198419663092997
ENSG00000132669	18.5585310047457	-5.98588695564375	1.23855582977712	-4.8329569097591	1.34519912017033e-06	2.75331884434863e-05
ENSG00000173418	59.603271896053	-5.41179879037951	1.1865524904869	-4.56094343382888	5.09242993136263e-06	8.639429923662e-05
ENSG00000101343	14.5254916455207	-4.51935063940187	1.1827582159093	-3.82102662962897	0.000132897299787265	0.00129928099714977
ENSG00000089101	17.5714040207474	-6.19634008889505	1.27521562913329	-4.85905281219494	1.1794867085507e-06	2.44570038096542e-05
ENSG00000188559	4.09042388979525	-3.1096696023413	1.22194721440062	-2.54484773621472	0.0109325398102064	0.0425528810977173
ENSG00000088930	8.61375998133201	3.23568777338098	1.22154071029614	2.64885791043063	0.00807642799508759	0.0335592243803738
ENSG00000197894	51.2604480244535	-3.66828193606815	1.27565949855015	-2.87559645833182	0.00403264909637846	0.0196824296280933
ENSG00000138823	12.9989703745152	-3.26353542822417	1.30020024886876	-2.51002522962414	0.0120722536039162	0.046143644046294
ENSG00000111110	11.0855333355182	-4.48141975345652	1.40974266050814	-3.17889206235781	0.00147839132461591	0.00894222397968348
ENSG00000184575	6.64296513106427	-3.88468477944474	1.33084669314969	-2.91895738212411	0.00351204234931538	0.017719008745569
ENSG00000155974	18.3567475845176	-4.91297424924085	1.06783404671261	-4.6008780712375	4.20713654383786e-06	7.33359378314594e-05
ENSG00000171853	102.231141682223	-6.40893249056521	1.17613229554006	-5.449159516211	5.06084080445857e-08	1.60555174521448e-06
ENSG00000171863	47.0365225533586	-3.68385546382171	1.32449580946218	-2.78132662821905	0.00541372381984442	0.0247185922245124
ENSG00000149743	52.4475368287272	3.75290418852806	1.17235872870921	3.20115686148393	0.00136876995506007	0.00845651934260578
ENSG00000110011	17.2195930733908	-4.49869921775952	1.23150383431779	-3.65301275757022	0.000259181348900939	0.00224966574388025
ENSG00000002330	29.5672197291542	-3.38736535704691	1.13490012959626	-2.98472550025346	0.00283832906679812	0.0150369226465145
ENSG00000173264	200.523560687718	5.05248696361132	0.921292512761577	5.48412897491859	4.15511554798698e-08	1.34511266081517e-06
ENSG00000173153	260.748122224628	6.51906590528899	0.970926255983632	6.71427501843032	1.89003543484398e-11	1.48052775729445e-09
ENSG00000173113	185.443219979298	8.06221425889454	1.13175457800155	7.12364183507945	1.05111976197552e-12	1.11155914828911e-10
ENSG00000068976	4.97493680981976	-4.22271650513546	1.20212620839906	-3.51270646595343	0.000443567223694814	0.00349100645547452
ENSG00000149823	18.3445573530614	-3.03936529635267	1.10657727306218	-2.7466362904255	0.00602098638101914	0.0268092340965379
ENSG00000149792	177.987589710729	6.91414026467259	1.17707285329201	5.87401216954015	4.25372125239897e-09	1.94171664363104e-07
ENSG00000162298	43.3331464700128	5.21164905603521	1.06732025420399	4.88292903231942	1.04521496756374e-06	2.20328537182457e-05
ENSG00000173465	5.9420779337026	-4.47720344196903	1.24535335731911	-3.59512696991251	0.000324233406400303	0.00268221768397643
ENSG00000173039	6.52789574211057	3.13997986925214	1.2337239916091	2.54512345598207	0.0109239109032852	0.0425489347337904
ENSG00000175334	19.8853949406191	3.43812716970234	1.27282421699881	2.7011798831178	0.00690939576962931	0.0296417283017566
ENSG00000168569	648.96103883089	3.55815522143915	1.01239710584132	3.51458454484842	0.00044044244764998	0.00347587976410339
ENSG00000185475	119.116742568482	2.8562171740836	0.8517290212776	3.35343413542402	0.000798154075442784	0.00554686485069492
ENSG00000168002	5.8288994515459	-2.9945237878541	1.19268264966267	-2.510746499667	0.0120476177274346	0.0461050268278484
ENSG00000162191	54.0049903198219	-4.50772843595706	1.03550379573964	-4.35317422736948	1.34180428436148e-05	0.000201063913363106
ENSG00000254772	66.745141624329	-6.44790226478026	1.11165393111653	-5.80027838187385	6.62049184072463e-09	2.8446633597667e-07
ENSG00000167995	7840.74544891686	14.028063850561	0.959624954121671	14.6182774742458	2.14765438266041e-48	1.36268670579803e-44
ENSG00000134824	10.5802168038981	3.66103208830387	1.35497349725858	2.70192154732986	0.00689400270199273	0.0296262336672626
ENSG00000134825	5.21422489183509	3.92863266045585	1.1808349222517	3.32699565910911	0.000877877410095785	0.00601526151950081
ENSG00000124920	16.8528648602101	-3.46695445098487	1.18645182820237	-2.92211986072604	0.00347657720966769	0.0175628044548897
ENSG00000162144	219.289902301507	-4.99134042232034	0.997406419664432	-5.00431952703856	5.60597038017869e-07	1.31254177351416e-05
ENSG00000229859	46.520208899993	-7.35255808616648	1.13205104846401	-6.49489976281773	8.30887139615661e-11	5.37957030700140e-09
ENSG00000128059	6.54858674144001	-4.12824124674397	1.29752719898245	-3.18162212705941	0.00146452761687678	0.00887871698680279
ENSG00000163050	30.3703354471564	-3.21689163279235	1.16303056854802	-2.76595621799387	0.00567561542169886	0.0256862654615427
ENSG00000162849	5.02895565980927	-3.65078522753563	1.16864386812511	-3.1239501845782	0.00178440664359143	0.0104254697546847
ENSG00000117020	65.7229756301537	4.50554302851619	1.10265563922959	4.08608351349307	4.38715923393509e-05	0.000538424087801124
ENSG00000054282	30.4965018483294	3.94912743791315	1.20537405977947	3.27626715198739	0.00105189009776746	0.00695958568335199
ENSG00000146830	9.15312394876854	-4.23866729889244	1.13703268030416	-3.72783242937097	0.000193133718938126	0.00177342032802086
ENSG00000066923	14.620548176659	4.75824025765045	1.12198520610277	4.24091176226669	2.22613644801379e-05	0.000305732375814881
ENSG00000146826	20.3132422703891	-4.12059843573598	1.03328050687288	-3.98787977546056	6.66664310021399e-05	0.000747347181463918
ENSG00000166997	8.60519926053355	-3.2393924775517	1.30255166458433	-2.48695891735354	0.0128840276469706	0.0484295944431447
ENSG00000166526	146.943841482229	6.46588189689568	0.981192022949344	6.58982313926689	4.40350818920786e-11	3.10447327339154e-09
ENSG00000106246	373.527270586133	7.99605094455326	1.10377963240174	7.24424578043214	4.34852225080517e-13	5.20591956252053e-11
ENSG00000106245	301.711487569474	-4.02958577233722	0.814926590804721	-4.94472240543544	7.62524425458063e-07	1.69762016825663e-05
ENSG00000198742	10.8319945920863	2.96434457862982	1.19113369991628	2.48867493115019	0.0128220141484279	0.0482250621053795
ENSG00000205356	51.0669819755319	7.20487969313169	1.18906242885878	6.05929471680196	1.36719689582265e-09	6.67297254153439e-08
ENSG00000086232	184.701000545632	7.80473013148791	1.05128376206912	7.4239995071614	1.13635582462919e-13	1.53408036324941e-11
ENSG00000139287	3.50130707112479	-3.82954864614247	1.16649383865571	-3.28295659971572	0.00102724479298211	0.00681072958356474
ENSG00000153113	58.9709159306982	4.34919722045295	1.14498938819352	3.79846072400267	0.00014559749499281	0.00139549260684196
ENSG00000117385	10.8358737953027	-4.26411635330354	1.2395725448201	-3.43998935045984	0.000581737076554543	0.00434761101382635
ENSG00000177181	9.36194295316736	-3.8963174375773	1.17628507588977	-3.31239213813033	0.000925017878624729	0.00626386172878752
ENSG00000066136	15.0684171700597	-4.59629762479654	1.13451308935697	-4.05133944060677	5.09252659561529e-05	0.000602837336738414
ENSG00000090621	38.8494122344354	-3.78342948978749	1.11616299797578	-3.38967471296659	0.000699756027204053	0.00502257012738656
ENSG00000131233	9.58842863776764	-4.71259154938667	1.16766297883287	-4.03591758479584	5.43893074905746e-05	0.000636386018944635
ENSG00000257950	341.034224091601	8.05242610098318	1.14141372569473	7.05478295881016	1.72870335170727e-12	1.7410512327909e-10
ENSG00000040531	20.4434053423257	4.12889249628652	1.21935107062212	3.38613923074667	0.000708834103073183	0.0050648112432425
ENSG00000167720	668.62024115924	-2.17869067514489	0.660455553535879	-3.29876955910332	0.000971095940107325	0.00652712260591205
ENSG00000167716	497.867487625196	-10.7395347821278	0.990620374730621	-10.841221376098	2.19520520303554e-27	2.7857154026521e-24
ENSG00000167703	15.7094089568868	-5.82287226074558	1.19979563854242	-4.85322005989247	1.21472769014908e-06	2.51056911856544e-05
ENSG00000174238	17.5508594223538	4.58932383152495	1.14198584080071	4.01872218337412	5.85146154917227e-05	0.000671383788960182
ENSG00000163995	2.29326844413699	-2.96400937375693	1.10870713903921	-2.67339252124371	0.00750883332810076	0.0316148291086923
ENSG00000156508	34.5200016031331	3.20982707350275	1.25005522628744	2.56774821304149	0.0102361476678951	0.0402655653768097
ENSG00000168883	5.54909714778913	3.56993641522784	1.17960292932204	3.02638822478985	0.00247494307078145	0.0135025913878833
ENSG00000168890	30.9895300914548	-5.80706910095839	0.973243582478282	-5.96671707423047	2.42074619917315e-09	1.13775071361138e-07
ENSG00000115486	102.024056201478	7.67645719799033	1.1527473164798	6.65927136697423	2.7518842445251e-11	2.06141552061069e-09
ENSG00000168906	410.602095031416	2.39954623804442	0.944913800511407	2.53943400630378	0.0111031990460002	0.0430885614353954
ENSG00000042493	11.4868898501724	-5.05183447763666	1.25855212359032	-4.01400496884078	5.9697088779947e-05	0.000683714852542895
ENSG00000115459	22.1953837082886	4.1862476902059	1.35346716179681	3.09298061184463	0.00198157080715003	0.0113783409695629
ENSG00000176407	13.98383549875	-3.26179334848323	1.28203324784234	-2.54423460075846	0.0109517501706182	0.0425528810977173
ENSG00000163541	20.7981750416506	-4.44978221810309	1.33882334206613	-3.32365150672976	0.00088847146949091	0.00605689413863174
ENSG00000100865	37.4913125172828	2.86377558344649	1.11083362404181	2.57804186105434	0.0099361960138056	0.0393540347737806
ENSG00000198752	20.7098463185618	4.26224426110257	1.34849911354995	3.16073197102972	0.00157373238188239	0.00941124595951344
ENSG00000145949	9.95921814239047	-5.41160664463412	1.26201136439924	-4.28808075528719	1.80223575275802e-05	0.00025524968417968
ENSG00000125637	10.7258444677125	-3.26576443818638	1.06623474231047	-3.06289441582973	0.00219207388524787	0.012207456512257
ENSG00000114999	16.1658621585122	-4.96258603416523	1.23960532814849	-4.00335971577139	6.24492378595261e-05	0.000706310898785549
ENSG00000153094	3.78946284080991	3.215960290201	1.17189505406932	2.74423915267311	0.00606513346039658	0.0269490698923083
ENSG00000169679	2.29326844413699	-2.96400937375693	1.10870713903921	-2.67339252124371	0.00750883332810076	0.0316148291086923
ENSG00000186281	536.771181986225	-5.53920128566471	0.941373880266684	-5.88416717499692	4.00063312890737e-09	1.83942153644328e-07
ENSG00000163126	47.7451798253015	3.28115550850309	1.20537224040665	2.72210973383305	0.00648665992668939	0.0283240967733989
ENSG00000135940	30.1474887324743	-3.29025247819205	1.25353819456993	-2.62477241813991	0.00867069004210497	0.0352883765593307
ENSG00000062038	27.7603341680966	-6.93597669302863	1.13126495674318	-6.13116905255931	8.7235646907718e-10	4.42808143703577e-08
ENSG00000103056	142.268708529877	3.66438991129238	1.09962197421681	3.33240877066166	0.000860976932232837	0.0059379332989319
ENSG00000103061	73.568236863107	5.69626065690807	1.176485101542	4.8417618288936	1.28692959186422e-06	2.64257872504158e-05
ENSG00000103064	90.2499001429356	6.03582899223138	1.08160035245311	5.5804613770159	2.3988141694032e-08	8.40910270986923e-07
ENSG00000167264	7.60323577633799	4.50436177042524	1.16479444899804	3.86708725672578	0.000110143026374894	0.00110929762277572
ENSG00000205220	20.3353197823837	-4.19782435634514	1.28217992505921	-3.27397448228748	0.00106046187268583	0.00699441848460665
ENSG00000141086	121.637629966242	5.5464076730324	1.17096514533722	4.7366120973952	2.17320557687266e-06	4.17848163189606e-05
ENSG00000102901	15.865982963179	5.62054160006228	1.14429318274309	4.9118020493566	9.02431355408271e-07	1.94099218646287e-05
ENSG00000102904	24.1695875423924	6.27805316634437	1.13102979397092	5.55074074954546	2.84461669721462e-08	9.75626645612257e-07
ENSG00000135740	3.95050906612882	3.48696426180158	1.13203737676166	3.08025541681007	0.00206823146133986	0.0117273714228789
ENSG00000102890	21.8262436921959	-5.98357021142951	1.08359693554114	-5.52195195018833	3.35254181571647e-08	1.11957251688005e-06
ENSG00000125149	48.8200319352519	4.37489684189432	1.13266950058343	3.86246547615245	0.000112248432085735	0.00112871046209824
ENSG00000166595	4.34507076742398	-3.58077381804622	1.17442461608965	-3.04896011969565	0.00229634963210412	0.0126698594919136
ENSG00000179776	6.60952320458499	-3.25416450457727	1.30932888082174	-2.48536830756757	0.012941746113979	0.0485889817119506
ENSG00000105372	183.351969935092	-3.71083473237482	1.0382207414114	-3.57422519543402	0.000351266515337818	0.0028718281196291
ENSG00000130208	892.577710846711	-5.7270132960967	1.20363187597638	-4.75811035782927	1.95413660437733e-06	3.83869868568859e-05
ENSG00000104859	28.6452048979817	-3.4220768001022	1.20972161909542	-2.82881346095234	0.00467209223801171	0.021958833518655
ENSG00000125743	34.245622910077	-3.28785362161931	1.02476076486202	-3.20841091341158	0.00133470651843608	0.00828641179987956
ENSG00000011478	2.93281830548347	-3.49844255472468	1.14236186722028	-3.0624644038911	0.00219522582828766	0.012207456512257
ENSG00000185800	63.628115187032	-6.87030614727189	1.35034052481399	-5.08783230675704	3.62179399394371e-07	8.87269609713238e-06
ENSG00000124440	4.96549199684534	-3.3795733138355	1.20856828949169	-2.79634452038858	0.00516842724506254	0.0238499424508522
ENSG00000011485	16.4617112432022	-3.79332666474241	1.18631395382224	-3.19757400856705	0.00138588843640228	0.00852675040285872
ENSG00000105373	46.3598410495708	-3.14395750366335	0.871115124318461	-3.60911826220799	0.000307239529673339	0.00257650099667749
ENSG00000065923	4.4536805532009	3.65893374427543	1.18346964195815	3.09170055111968	0.0019901349743418	0.0114171848211562
ENSG00000130988	36.2849744633491	-3.8774924292168	1.1643337387977	-3.3302242304004	0.000867760726151616	0.00597173731825597
ENSG00000078061	7.2376868591736	3.70813419996808	1.22553162263534	3.02573522500728	0.00248029394957098	0.0135085537425132
ENSG00000126759	9.33952543886368	-4.85943282821003	1.23804584780603	-3.9250830951225	8.66998045775964e-05	0.000923003792021559
ENSG00000102007	11.0491360420703	3.86614624675377	1.14357579711384	3.38075207302495	0.000722877358528976	0.00514199197294434
ENSG00000164307	123.389042533004	7.24856561623565	1.03577399361663	6.99821163777796	2.59250280917335e-12	2.4190338712066e-10
ENSG00000133135	11.6945895212901	-3.98115997378282	1.33400255253162	-2.98437208101852	0.00284160990170014	0.0150375436416075
ENSG00000147223	13.9981422987958	-3.3135299856351	1.25559905662743	-2.63900324561833	0.00831501848311543	0.0341702022508856
ENSG00000011007	12.8455750000497	4.2356075271164	1.18495610753509	3.5744847426688	0.000350918273928114	0.0028718281196291
ENSG00000142677	3.01699820077097	-3.1839396179988	1.11202887708156	-2.8631806993671	0.00419411298649756	0.0202225015997895
ENSG00000117616	32.9607579267634	-3.6477290654424	1.22732756995057	-2.97209087023874	0.00295779127558706	0.0154844766036303
ENSG00000175087	2.57751282695765	-3.23152977455626	1.12431876683848	-2.87421136235512	0.00405037802506921	0.0197234447959049
ENSG00000142733	3.30371293462601	-3.13570531587632	1.13360191623157	-2.76614327391078	0.00567236071992146	0.0256862654615427
ENSG00000123091	12.5002482403765	-5.2556987739904	1.07479815108028	-4.88994028200355	1.0086657349611e-06	2.14764566722423e-05
ENSG00000185104	6.36516295982215	-4.49850825617557	1.06349448286574	-4.22993097627897	2.33763026557452e-05	0.000318973420109039
ENSG00000185896	86.7618680870318	-4.30059135725272	1.14123533782629	-3.76836504681325	0.000164320282040478	0.00154232572418171
ENSG00000213995	49.0656898317108	-5.45138851615766	1.13492832538143	-4.80328880180653	1.56080507930729e-06	3.16399623904305e-05
ENSG00000064652	20.9576714958828	5.14897688084554	1.25576238155905	4.1002796042138	4.12651265550682e-05	0.000510384460023212
ENSG00000154945	18.4581364162424	-4.68215069142687	1.19350951284616	-3.92301078544516	8.74492349078787e-05	0.000927868554331924
ENSG00000108848	196.278769534973	-6.05096439552269	0.780741294357335	-7.75028096919547	9.16894440736441e-15	1.73661021375245e-12
ENSG00000166260	763.602415189716	6.63263548681679	1.01580905508519	6.52941165823784	6.60285427157912e-11	4.4100116161231e-09
ENSG00000104321	6.57742118272704	3.88546967147433	1.19298222534539	3.25693844294236	0.00112620853350726	0.0072990736926492
ENSG00000175606	8.07397823469986	-3.44025826349687	1.30205200770798	-2.64218191219013	0.00823737996676598	0.0339425642690687
ENSG00000054277	105.002475291304	6.79931684419096	1.15128019106382	5.90587495291498	3.50779980919507e-09	1.62459779484253e-07
ENSG00000114416	94.9916606565496	-6.10660860121474	0.969326242158968	-6.29984863260646	2.97936451777112e-10	1.65825156712787e-08
ENSG00000205981	11.424013981458	-5.25711072437716	1.29187661188994	-4.06935977940363	4.71425016922158e-05	0.000564375798560584
ENSG00000078081	8.96347902186588	-5.26385200789592	1.25715872651005	-4.18710215098192	2.82538683923738e-05	0.000374260532253887
ENSG00000053524	10.4717224804175	4.99694296981537	1.19986335899979	4.16459335334719	3.11907986663637e-05	0.000405544298233765
ENSG00000155368	166.293674133146	2.94448251964726	1.14261075465526	2.57697777449647	0.00996683589603615	0.0394507634188081
ENSG00000072832	36.088401781308	4.74192088299074	1.09780556527004	4.31945422122571	1.56415550030823e-05	0.000225558332942176
ENSG00000074211	4.85146788952292	-4.37088153587764	1.20537926945114	-3.62614626504062	0.000287682445795809	0.0024468433224858
ENSG00000178988	10.2613938964654	-3.88789544035725	1.10043724917697	-3.53304601717642	0.000410800960523389	0.00328692571818525
ENSG00000159921	4.03897968496816	3.1607550823942	1.16218054672692	2.71967646618756	0.00653458174698854	0.02844786230784
ENSG00000122694	5.28690380762127	-4.49425403273233	1.21753670419757	-3.69126780099357	0.000223139046421286	0.00198872491137069
ENSG00000137103	97.9586711827066	6.3228978395892	1.04203896541328	6.06781324830927	1.29663550362449e-09	6.47621293205286e-08
ENSG00000070610	185.520864326984	-2.2808255376753	0.760096743781095	-3.00070426078837	0.00269356029938849	0.014471329466232
ENSG00000137135	657.162747082352	2.87119973148655	0.999499847075614	2.87263648902723	0.00407062199544901	0.0197764904755926
ENSG00000137101	74.303412180994	6.82059619772617	1.10907321344647	6.14981600405896	7.75728847878408e-10	3.96935446757137e-08
ENSG00000107140	21.6428873877667	-3.46199097897273	0.994273178042461	-3.48193138005467	0.000497811241710715	0.00385196625445669
ENSG00000165283	4.73617551596145	-3.22895413650193	1.18730914936452	-2.71955634994488	0.00653695559414195	0.02844786230784
ENSG00000172724	7.68864103704405	-5.07679566880071	1.14659287776477	-4.42772301071475	9.52330882432076e-06	0.000149567808144345
ENSG00000137070	5.85047194136296	-4.19984040937677	1.24779482004054	-3.36581010108724	0.00076319229331977	0.00535669812070126
ENSG00000186638	49.1608743227342	5.45417735941134	1.11355233978094	4.89799820319564	9.68179200792694e-07	2.07537061791542e-05
ENSG00000165272	3.81407817628736	3.29657879846132	1.19528231407756	2.75799178121814	0.00581576601159333	0.0260784702074627
ENSG00000115718	85.7759243092757	-3.608156284254	0.923523025495543	-3.90694783415708	9.34693230838321e-05	0.000975432327248215
ENSG00000169967	3.65824554778667	3.12796985696249	1.1690535173431	2.67564299714133	0.00745860474211465	0.0315288788066072
ENSG00000136717	13.8921960757038	-3.31761670224655	1.20369988464489	-2.75618262040898	0.00584803359145157	0.0261861490033594
ENSG00000182899	23.6766047222441	3.29470114230297	1.30608847970621	2.52257116841277	0.0116500373677088	0.0447725542689961
ENSG00000143393	40.6522721618311	-2.68124178841487	1.07174434201739	-2.50175502057502	0.0123579404020009	0.047009071852935
ENSG00000163159	5.05123558551123	-3.74843362767845	1.29679816969872	-2.89052970251285	0.00384593185689496	0.0189199014234042
ENSG00000197622	9.28685449467899	4.66358985978672	1.1845294262643	3.9370823184144	8.24783197049186e-05	0.000885490589725395
ENSG00000143443	117.8187414527	6.92653267929411	1.20734805309608	5.73698086606587	9.6379140383534e-09	3.89506780721989e-07
ENSG00000143409	25.0287307258126	3.21785270948441	1.24252888623909	2.58976088614267	0.00960426178219835	0.038412086388575
ENSG00000143412	34.6533450102587	4.79392059912467	1.08754942564762	4.40800251103065	1.04328336027095e-05	0.000161849215670395
ENSG00000143418	246.487484961039	-2.38632082571778	0.928727799197364	-2.56945127278425	0.010185971570533	0.0400930456668932
ENSG00000143379	141.784558286508	3.9911894987321	0.914233475843023	4.36561294701202	1.26766777512663e-05	0.000192424689788959
ENSG00000143382	40.3487940705989	4.79022156466932	1.30026025102118	3.68404829795209	0.000229558714800198	0.00203998605799336
ENSG00000117362	15.9960692516399	-3.53156689118856	1.11291858400123	-3.17324819798737	0.00150743597325735	0.00906604857850035
ENSG00000118298	660.490685355672	-4.81887746335194	0.779958558718455	-6.17837628613219	6.47642084176405e-10	3.36826969188466e-08
ENSG00000023902	15.9492259246607	-4.36647901928032	1.36598396653521	-3.19658145794772	0.00139066553809769	0.00852675040285872
ENSG00000276180	88.6127909598356	7.93396888056909	1.15822565268768	6.85010633477008	7.3795114650141e-12	6.32743246561007e-10
ENSG00000198019	29.6074584114325	-6.6799167353966	1.30659256357892	-5.11247111119284	3.17971625568778e-07	7.94303135525156e-06
ENSG00000175354	15.9509531452828	-5.4593302831093	1.22469454251236	-4.45770769249115	8.2840759497249e-06	0.000132399148365251
ENSG00000176014	233.343124881922	3.90739883890133	0.881765406837256	4.43133605446885	9.36510029705128e-06	0.000147696464739005
ENSG00000154889	1217.07959764422	-4.99076864664536	0.998906033265971	-4.99623436083152	5.84606088770554e-07	1.34884568481788e-05
ENSG00000141404	84.7141439729686	6.66164466731159	1.25300955648516	5.31651545100605	1.05773244662983e-07	3.03679292935125e-06
ENSG00000008118	2.70204718883146	-2.92624793779172	1.13565277647083	-2.57671006351551	0.00997455774888896	0.0394567137884666
ENSG00000009790	118.219339053862	-3.74181197716991	0.978631353988203	-3.82351532261966	0.000131562411777631	0.00129020634115776
ENSG00000162757	6.46451613530739	4.11881699454464	1.1748513307365	3.50581974653984	0.00045520338200437	0.00357016743982414
ENSG00000117597	5.05132670460168	-4.41210172011402	1.20724158511576	-3.65469660299263	0.000257486288300255	0.00224416277371582
ENSG00000065600	2.75534507697837	-3.21901116026483	1.12631622979755	-2.85799944554064	0.00426321136454784	0.0204769690447056
ENSG00000178057	8.097298605236	-2.96820692230673	1.11749085073777	-2.65613532347681	0.00790418890984515	0.0330382599690168
ENSG00000173421	8.47473254149878	-4.79228271351002	1.27851498260065	-3.74831955724286	0.000178023345258003	0.00165381863200883
ENSG00000188315	5.08887503628745	-3.2655274558953	1.18980886485641	-2.7445815478013	0.00605880991513642	0.0269470197930438
ENSG00000067560	13.8158718539699	3.93947910522866	1.27511898684232	3.08949921213572	0.00200494238303935	0.0114710184133315
ENSG00000145020	16.1803103644339	-3.50896918707449	1.3462621955384	-2.60645303619417	0.0091485368802952	0.0369023944726466
ENSG00000145029	3.22720913286012	-3.34279180214364	1.17820691420249	-2.83718569450623	0.0045513133087722	0.0215098756000999
ENSG00000164061	279.893519426843	-2.86343989780903	1.15325289140873	-2.48292453384727	0.0130308690699907	0.0488946565636258
ENSG00000114349	574.997817228565	-4.88190057972925	1.07240133908257	-4.55230742615978	5.30607228321902e-06	8.9066213325462e-05
ENSG00000126062	9.94266008598951	-3.37194305129067	1.32923187051676	-2.53676061045676	0.0111883432290498	0.0433130187848207
ENSG00000088543	11.6905807543758	3.61362353432158	1.13821595289307	3.17481364159114	0.00149932759443337	0.00904047360626785
ENSG00000157551	7.11959448155522	-4.58566146350313	1.20902655091754	-3.79285422642128	0.000148925589294435	0.00142309166276083
ENSG00000159263	8.81052717008891	3.72525183907369	1.33056245568946	2.79975721781761	0.00511410542870746	0.0236508738667265
ENSG00000157796	9.84710934883022	-3.59307636124396	1.19137649988439	-3.01590333668042	0.00256214925356817	0.0138356059692681
ENSG00000121897	13.5648682756905	4.6937291486249	1.30162872072645	3.60604300895057	0.000310901630201524	0.00259903931966887
ENSG00000163697	13.2927217993668	-4.5513606272046	1.07721673249271	-4.22511133546231	2.38822675962674e-05	0.000324481772801534
ENSG00000064042	5.07551534173712	-3.586228373734	1.22909978514461	-2.91776828625192	0.00352546222409046	0.0177532204855984
ENSG00000109133	13.5185313290829	-5.15042420110309	1.32028943917336	-3.90098113965661	9.58036154328312e-05	0.000994883698725555
ENSG00000136104	16.7255922961384	-5.17751682274136	1.24297173712956	-4.16543407068773	3.10760722505244e-05	0.000405544298233765
ENSG00000121766	9.30545070426389	-3.94890280808468	1.3011969205039	-3.03482335829341	0.00240676602051791	0.0131645951725743
ENSG00000103248	8.36779732142404	-4.20495302751259	1.38352495347992	-3.03930407394247	0.00237125384625576	0.0129930734954375
ENSG00000185324	212.773556541811	-2.4647676726729	0.825147685363054	-2.98706245729628	0.00281672170727358	0.0149514677941789
ENSG00000204991	12.1129511383227	-5.0667442130217	1.31829769187469	-3.84339913833613	0.000121341881444385	0.00120676212815772
ENSG00000141013	1009.04768253362	-2.71359506351647	0.97306041027247	-2.78872209255398	0.00529164512655889	0.0243124462911051
ENSG00000138382	338.904171160707	6.05163228601739	1.04340222299721	5.79990357758089	6.63530618196172e-09	2.8446633597667e-07
ENSG00000198586	6.56725068728389	-3.51002233533772	1.28973546084148	-2.72150564352757	0.0064985275492269	0.0283240967733989
ENSG00000145545	23.7476090917873	-2.8878011243687	1.11287422366385	-2.5949034158248	0.00946175033134587	0.037948676265733
ENSG00000145321	202.34229290641	-3.05996605607879	1.04917843189659	-2.91653541766705	0.00353942535815242	0.017771439337166
ENSG00000132464	23.4186172164244	6.15602860603089	1.1796880899656	5.21835276493333	1.80521396709627e-07	4.65613114683976e-06
ENSG00000166676	235.428959234152	7.34393686015346	1.15981197400032	6.3320064155084	2.41993422208424e-10	1.39586205810223e-08
ENSG00000102181	12.5129256330607	-3.37786338609588	1.23452027954468	-2.73617488676793	0.00621579818367615	0.0274837905752092
ENSG00000178127	28.6337021900775	-4.88919509842864	1.39155264750925	-3.51348194204498	0.000442274475105748	0.00348600191869065
ENSG00000101558	3677.05304981216	-2.95534658551031	1.06542483240537	-2.77386681408403	0.00553943514682699	0.0251774469961442
ENSG00000128699	12.8460470800801	-4.51018787089947	1.23932490695478	-3.63922958829395	0.0002734549202007	0.00235423537133438
ENSG00000169026	10.1813772499052	4.80594467179194	1.15672053605952	4.15480189204894	3.25569500870205e-05	0.000420720668639806
ENSG00000185619	44.7183548704896	3.42935998779237	1.26622470273163	2.7083344531142	0.00676218387039484	0.0291977677106945
ENSG00000127415	496.489210887699	-3.04711829096396	0.928161573677251	-3.282961046202	0.00102722859042956	0.00681072958356474
ENSG00000145217	388.234845886952	3.84690994536427	1.01723394675216	3.78173571344795	0.000155738657863477	0.00147923521193522
ENSG00000163950	5.28788303080047	-3.35910966793621	1.1659413933912	-2.88102788611534	0.00396380569066041	0.0193911697048884
ENSG00000087274	31.0572734789218	-4.64382121906081	1.29449178242111	-3.58737018042354	0.000334029944915235	0.00275607282248006
ENSG00000109736	9.11701769303367	-4.9679072236579	1.30276348692076	-3.81336080841517	0.000137089747971326	0.00133615123022744
ENSG00000159788	79.8864066017493	-6.01175313707882	1.178340575283	-5.10188078318102	3.36294577432496e-07	8.30268129886844e-06
ENSG00000175920	3.3867560129037	-3.25481536927451	1.12637202828855	-2.889645061783	0.00385677017639695	0.018955233748442
ENSG00000163956	104.373802890922	-4.76425978363767	1.23111000921971	-3.86988956954165	0.000108884662611644	0.00109836754256102
ENSG00000104368	10.5762143752698	3.46855762279632	1.25883495415992	2.75537123539046	0.00586255753079046	0.026195723614694
ENSG00000176907	23.630321014279	-3.64647876172852	1.30052480467181	-2.8038517594047	0.0050496116166706	0.0233867048961861
ENSG00000188676	10.805962687107	-4.92649335125026	1.19925016965254	-4.10797803153751	3.99138058174564e-05	0.00049755029059285
ENSG00000100104	496.349176247701	7.13590579086584	1.03167074746403	6.9168441660353	4.61815604823345e-12	4.01400001726592e-10
ENSG00000101004	3.48942695062274	-3.44247817674047	1.18001503882682	-2.91731720653578	0.00353056520545697	0.0177648185794009
ENSG00000100997	14.9905205761415	-3.50198359105612	1.15733321535599	-3.02590778920912	0.00247887887799605	0.0135085537425132
ENSG00000149313	28.1635170075455	-6.79543764237855	1.17921562825118	-5.7626760361516	8.27906174849857e-09	3.38907398672409e-07
ENSG00000126107	22.8730905616722	-3.36290948621332	1.13679092161137	-2.95824801402045	0.00309393083526581	0.0161041764969332
ENSG00000173846	8.75484627894621	-4.15816215267777	1.06532014151046	-3.90320429573607	9.49275102197713e-05	0.000987401725154835
ENSG00000142959	3.02526427585582	-3.39265372541983	1.15346555045744	-2.94127009174602	0.00326869387393002	0.0167062100324999
ENSG00000126106	113.316906889798	2.71543711509475	0.938128845671611	2.89452469948385	0.00379733033515415	0.0187648449973155
ENSG00000196517	6.16936696851973	3.74605702839978	1.2386805515546	3.02423173085129	0.00249265430254814	0.0135467382234664
ENSG00000066135	15.2982387210399	-4.19011129248004	1.19600174893823	-3.50343241236885	0.000459303197456395	0.00358901328554289
ENSG00000198198	441.681721134334	7.77190525946713	1.14738112584921	6.7736038918323	1.2561329653508e-11	1.03508619027933e-09
ENSG00000159479	8.10565699095588	-3.30034531497874	1.27359688524439	-2.59135787250725	0.00955980204865402	0.0382693652988705
ENSG00000243710	248.505994233351	7.44456986000117	1.04862818335816	7.09934176684099	1.25352472678511e-12	1.30387121171337e-10
ENSG00000162526	175.286537416277	-3.54337359332786	1.08187295936877	-3.27522151528334	0.00105579151502311	0.00697086073134405
ENSG00000121905	20.3350315813225	3.77687517513835	1.19277827572577	3.16645201543451	0.00154310802631867	0.00924553392539372
ENSG00000116514	5.67791814589876	-4.1302809289624	1.25771459368365	-3.28395722662759	0.00102360456468192	0.00681072958356474
ENSG00000083097	149.681875150967	4.46779075624421	0.843127742869249	5.29906742368585	1.16395649959788e-07	3.21680948022125e-06
ENSG00000132780	59.0708946738448	-3.31571801134233	1.01316998035077	-3.27261770053076	0.00106556496432897	0.00702077850328899
ENSG00000197429	8.58908593667946	-3.72032648643885	1.19841167253347	-3.10438105010608	0.00190677582040891	0.0109886399459532
ENSG00000085998	9.58441400055083	3.15495442011357	1.27144006811338	2.48140238713338	0.0130866548139721	0.0490749555523954
ENSG00000132128	25.3680256668954	-3.38612396491019	1.26680117909972	-2.67297190812265	0.00751825460446963	0.0316335049505038
ENSG00000173660	46.8335559076988	-5.88002841709084	1.06541438618317	-5.51900602558594	3.40922505969653e-08	1.13254099496201e-06
ENSG00000117481	9.85122977764708	-3.24754402751926	1.2627918649791	-2.57171757087065	0.0101195407779349	0.0399538305431877
ENSG00000131400	11.7174039773193	-4.68810249929129	1.13635997817278	-4.12554348035873	3.69860294505518e-05	0.000466553393367298
ENSG00000104973	17.7379664174684	-5.60679408918672	1.31983622534048	-4.24809834852072	2.15592752475834e-05	0.000298474402829103
ENSG00000126453	91.8115592918927	5.61923530724453	1.01052795889632	5.56069256449052	2.68706182581209e-08	9.2659822199879e-07
ENSG00000104870	44.5667349742187	-3.92557638685398	1.20132186125045	-3.26771410183769	0.00108419826783347	0.00708673979286354
ENSG00000142534	72.5155738323491	-3.88774009181145	1.11695722081977	-3.48065263319406	0.000500193736690632	0.00386568728295014
ENSG00000105559	46.7353251987507	2.84884085015673	1.14297943580869	2.49246903391669	0.0126858391781909	0.0478547262696915
ENSG00000182264	4.71031305578328	-4.11743548644271	1.21513311642418	-3.38846454827868	0.000702851140593029	0.00503339784092863
ENSG00000176909	78.9578832181031	-8.57870919086933	1.04973104895863	-8.17229251185791	3.02583803932472e-16	7.99955931646472e-14
ENSG00000063176	450.34724221056	-7.09294281107352	0.975534527140142	-7.27082703250601	3.57293198161044e-13	4.4451477300624e-11
ENSG00000105443	10.675937236964	-3.43061473628621	1.34831807616988	-2.5443660490197	0.0109476291951342	0.0425528810977173
ENSG00000105467	5.34889555945907	-4.52147327219426	1.21533103994003	-3.72036352533	0.000198936221143161	0.00182142903773933
ENSG00000170889	261.970286999825	-5.29681628560529	1.11753462893476	-4.7397334708583	2.13999526704937e-06	4.13971645409397e-05
ENSG00000105617	32.0683557362389	4.71414575326462	1.02435887554774	4.60204510918488	4.18362562753393e-06	7.31270099358204e-05
ENSG00000181826	276.715185343708	6.17251449922081	0.977676803548919	6.31345090403586	2.72880922670838e-10	1.54591915566649e-08
ENSG00000065882	11.264297023023	-3.31104129798179	1.12577107281304	-2.94113197429052	0.00327015175104253	0.0167062100324999
ENSG00000074800	37.6519413337904	3.24648877424641	1.17071501226905	2.77308203979904	0.00555281198560463	0.0252201804213753
ENSG00000266412	33.5787432125926	4.6044396569202	1.12947085984053	4.07663430783004	4.56922678255103e-05	0.000555397393396289
ENSG00000241973	31.874498649739	3.75716746446758	0.944280670342038	3.97886728223152	6.92443788076875e-05	0.000770799269359258
ENSG00000184470	21.6816944581294	5.18268801127294	1.25977202380377	4.11398881174094	3.88880291260035e-05	0.000486675630778092
ENSG00000040608	4.32247508847156	-4.00449061173111	1.15672103346032	-3.46193290853519	0.000536310830691076	0.00408510470676456
ENSG00000184634	18.4955420806965	-5.15913855443349	1.22934509462562	-4.19665607077125	2.70884813803249e-05	0.000362608469110045
ENSG00000144815	8.81486701466844	-3.5756314365133	1.30111398220951	-2.74813082128383	0.00599360895831789	0.0267060736239656
ENSG00000114391	122.523769693037	-3.79335158060224	1.07667389671822	-3.52321310302466	0.00042634840515094	0.00337725422057767
ENSG00000081154	6.17967181526633	-4.00473816650662	1.25283717171466	-3.1965352377162	0.00139088836358688	0.00852675040285872
ENSG00000136100	3.91601670428985	-3.9538147927532	1.1797540619233	-3.35138900586406	0.000804072647321901	0.00558188287446112
ENSG00000136144	3.87413084338466	-3.27647225166059	1.23840065955997	-2.64572876828472	0.00815151475602493	0.0337304674664443
ENSG00000138386	5.82987166505632	-4.0384844764636	1.22079682149307	-3.30807256814809	0.000939404639616178	0.0063409813174092
ENSG00000115415	8.18752267195621	3.30456644604747	1.24436793811352	2.65561844277124	0.00791631282316745	0.0330560271523952
ENSG00000009694	2.64028121384152	-2.87446230351119	1.08640922643651	-2.6458375293255	0.00814889448540028	0.0337304674664443
ENSG00000139890	5.77329487257999	-4.32481810623078	1.24053855945579	-3.4862423850235	0.000489856939843583	0.00380899789621021
ENSG00000186648	4.12904088310679	3.15692319584249	1.24644406143412	2.53274358113611	0.0113173708032172	0.0436261954716969
ENSG00000129535	6.23674944241388	3.39145973311493	1.13936395772987	2.97662543220365	0.00291439837128857	0.0153332153116302
ENSG00000092010	65.2538632904993	-3.5991519568742	1.04043867024925	-3.45926392375631	0.00054165387001383	0.00410608578881452
ENSG00000259529	23.7611841973958	-6.61389610967028	1.1667044907217	-5.66887002001601	1.43742358531905e-08	5.48486320641792e-07
ENSG00000100918	89.6003943241401	-3.94583672520922	0.92892157099966	-4.24776089650164	2.15917653110415e-05	0.000298474402829103
ENSG00000100949	15.4086475294774	2.94423032588002	1.16290780143407	2.5317831063213	0.0113484164250712	0.0437193091785528
ENSG00000139899	191.577427917532	-6.69802203153692	0.934547885289465	-7.16712555554314	7.658878657721e-13	8.52554124267364e-11
ENSG00000100445	1947.61566497245	-3.54381196360991	0.61116181437043	-5.79848393712304	6.69171112220506e-09	2.84959107854974e-07
ENSG00000164366	11.766232254762	-4.69151357290284	1.36061025913401	-3.44809510394907	0.000564555213633323	0.00424419766647326
ENSG00000077348	12.537054470863	-5.38266230831464	1.12915213494166	-4.76699475805599	1.86994173089184e-06	3.70774383828397e-05
ENSG00000105329	29.6939188547952	2.83678805637618	0.979966514172949	2.89478060254978	0.00379423622483747	0.0187641690152718
ENSG00000196235	25.1369552787056	-3.80529729104923	1.2493636890794	-3.04578828751874	0.00232071181445347	0.0127598929486198
ENSG00000128626	34.4800389972091	3.35456089917121	1.26455833602353	2.65275298387561	0.00798382740517373	0.0332770055378048
ENSG00000009335	6.28235532476562	-4.12740316326913	1.30236870510061	-3.16915106075917	0.0015288491230356	0.00916875962727872
ENSG00000144893	11.627737558195	3.60943438830129	1.22237237666085	2.9528108268948	0.003148948715714	0.0163084313700886
ENSG00000206199	7.17404153244903	4.47091031849885	1.15292067347164	3.87789933980122	0.000105362291671605	0.00107135214848772
ENSG00000164808	222.670566727785	7.6696666238622	1.05757765838301	7.25210726897234	4.10336690656361e-13	5.0068967350281e-11
ENSG00000083223	9.02289451279037	-3.35156797355456	1.17548689804443	-2.85121678440681	0.00435522653015046	0.02077737769459
ENSG00000189171	21.6844645279774	-3.64405684882054	1.09405265509274	-3.33078744597684	0.000866007010663843	0.00596613950343332
ENSG00000160679	49.4518405953934	-3.54412575022577	1.28176883837507	-2.76502723745316	0.00569180429916792	0.0256862654615427
ENSG00000177954	29.8622375125627	-3.25174964864812	1.19959677152787	-2.71070223414032	0.00671408908203425	0.029079109368947
ENSG00000143552	66.8849576316934	-7.86152323958181	1.04835144781807	-7.49893869650675	6.43366058551632e-14	9.27763100343205e-12
ENSG00000187954	22.2314326865856	-5.58310523605083	1.42490262074037	-3.918236344565	8.91992245705368e-05	0.000943281799833427
ENSG00000160948	77.8582845432498	-3.95021958821814	1.10011749156582	-3.59072518935747	0.000329759182812251	0.00272437762362465
ENSG00000173137	41.6432431570246	-5.79589127240505	1.00280370188723	-5.77968675374597	7.48398375977246e-09	3.16572513038375e-07
ENSG00000179832	15.8438152880609	-3.19662387112722	1.12761481938803	-2.83485443447972	0.00458465703126127	0.0215958788889033
ENSG00000179632	18.2592930139205	-3.53736378763275	1.09783641170424	-3.22212284992577	0.0012724456414885	0.00800959086829812
ENSG00000179950	46.3461649618032	-4.72600995586732	1.15113772375581	-4.10551218880032	4.0342001012637e-05	0.000501901953774866
ENSG00000188828	60.1436073491247	-6.42871671405338	1.20191382270836	-5.34873348870147	8.85718560658109e-08	2.56615719971493e-06
ENSG00000184343	11.934493188594	3.2749935234897	1.26860911175459	2.58156235293007	0.00983542224330539	0.0391258646606725
ENSG00000102119	2.81925981500404	-3.20719725482041	1.13511280946241	-2.82544362823229	0.00472151951493769	0.0221477152012238
ENSG00000160211	41.0495526487878	-6.15368511209502	1.11553353169493	-5.51636050127975	3.46091964025209e-08	1.14372578736456e-06
ENSG00000102239	3.28812378400929	-3.71600152498009	1.15809922460725	-3.20870737672785	0.00133333117114309	0.00828641179987956
ENSG00000110104	8.63971784449234	-3.4061145991057	1.22052648836449	-2.79069289489153	0.00525953498837654	0.0241824271748182
ENSG00000137561	25.3811007057842	-6.31588134033044	1.19195967377334	-5.29873743155796	1.1660617501196e-07	3.21680948022125e-06
ENSG00000137563	6.71864461632063	-3.44037298134261	1.15482013201518	-2.97914184725816	0.00289056931216208	0.0152457708110294
ENSG00000184083	21.4120856565516	-4.73301968527797	1.175354620468	-4.02688652671768	5.65202918729281e-05	0.000653226324105153
ENSG00000177156	69.5895935205726	-3.14745058654181	1.08315101272173	-2.90582804205014	0.00366282681479901	0.0183141340739951
ENSG00000185010	3.16302469697064	3.01785952326588	1.18988391044169	2.53626382942319	0.011204228795634	0.0433480681148157
ENSG00000155961	14.792817183903	-4.29046072293234	1.39993504792196	-3.06475698947678	0.00217846925243031	0.0121783148957448
ENSG00000145916	138.30584318461	5.56099147968108	1.16759437623371	4.76277686230305	1.90946949322664e-06	3.76260370637361e-05
ENSG00000161202	12.7782229235358	-4.79301901439241	1.21243343964735	-3.95322238537607	7.71057126562758e-05	0.000843509908282879
ENSG00000114859	18.8081767824033	-4.41343143103689	1.11331607546003	-3.96422141772562	7.36358825422303e-05	0.000811145268629256
ENSG00000108106	8.208954346785	-3.86315400258955	1.32468790212364	-2.91627484209408	0.00354238299963496	0.017771439337166
ENSG00000008196	3.50130707112479	-3.82954864614247	1.16649383865571	-3.28295659971572	0.00102724479298211	0.00681072958356474
ENSG00000144481	39.8084831018638	-5.0733173267517	1.13563864669589	-4.46736938859238	7.91873286476474e-06	0.000128174387823807
ENSG00000151790	95.7647404290685	-3.56665394845091	1.06799435862523	-3.33958126243482	0.000839047988753136	0.00580562648706505
ENSG00000256043	17.7013613008899	-5.07264778453292	1.04282080210109	-4.86435231663242	1.14832210044608e-06	2.39674464714815e-05
ENSG00000204176	84.1905164397346	-8.22818455039205	1.09695482661811	-7.50093290145717	6.33652225411297e-14	9.27763100343205e-12
ENSG00000165801	16.7090119026469	3.68927318628446	1.04407844514832	3.53352107155162	0.000410063400845957	0.00328516701814091
ENSG00000185043	6.10432700358972	-3.11286372237005	1.1551536652777	-2.69476158535299	0.00704390120358349	0.0301169495530575
ENSG00000183208	39.1361287302369	6.63137115101839	1.22752075028893	5.40224770086984	6.58109856530992e-08	1.96967313192884e-06
ENSG00000261147	13.0220705602268	-4.04263536983565	1.16941580359289	-3.45697001649468	0.000546285627723032	0.00413625573735399
ENSG00000001497	10.7336287365241	-4.11274533691512	1.02584855694388	-4.00911548695595	6.09466064004648e-05	0.000694266099840124
ENSG00000184990	18.3461240365763	4.20887168376896	1.33038458863789	3.16365036074134	0.0015580384735814	0.00932618312723962
ENSG00000081692	121.00982696828	5.14613160964941	1.08966418119154	4.72267667275451	2.32760736799713e-06	4.36942862424313e-05
ENSG00000143740	73.2814155624756	7.07416698211125	1.13895486309615	6.2111038912295	5.26136725110711e-10	2.75895662878303e-08
ENSG00000154370	4.23517683933073	-3.59938631871132	1.25186769389621	-2.87521304069193	0.00403754969464946	0.0196912012394702
ENSG00000124523	16.199020947419	3.38271442993543	1.35246465655057	2.5011481176617	0.0123791392657791	0.0470614970888966
ENSG00000179213	3.28812378400929	-3.71600152498009	1.15809922460725	-3.20870737672785	0.00133333117114309	0.00828641179987956
ENSG00000105568	24.5266132373131	-4.63297618371249	1.30536684471209	-3.5491756225311	0.000386439253447869	0.00312351218232704
ENSG00000100038	6.69705778296494	-3.53724342189228	1.24306481605377	-2.84558244768088	0.00443302817582139	0.021022095497449
ENSG00000198000	7.46519261427938	-3.91570993311002	1.35049038580681	-2.89947264657549	0.00373790958032318	0.0185434216474985
ENSG00000172322	28.3951162322844	6.48592743657906	1.14435262837399	5.66776994762089	1.4466802262543e-08	5.48486320641792e-07
ENSG00000076826	48.1069924071163	-5.76871782554104	1.04380834607346	-5.52660634228639	3.26484397277389e-08	1.09605476228838e-06
ENSG00000135334	25.3396074922072	-4.00787583379462	1.15330102348051	-3.4751342036439	0.000510597837203292	0.00392696154794532
ENSG00000146282	17.7218755504648	-6.44099024261764	1.10897350810413	-5.80806502188587	6.3198974136225e-09	2.7654999372024e-07
ENSG00000111057	55.0234633425294	5.61973844689338	1.02546153503797	5.48020403972083	4.24835613170055e-08	1.36140503311313e-06
ENSG00000119285	372.70285412705	7.05239391179824	0.910174140601739	7.74840066004921	9.30571272932755e-15	1.73661021375245e-12
ENSG00000116977	126.910738234656	6.03256636077596	1.0450616515265	5.77245022048633	7.81270292153642e-09	3.26115119995045e-07
ENSG00000080824	40.2086884738075	3.58666843669742	1.16399668159219	3.081339056561	0.00206071846737792	0.0117161816088825
ENSG00000083750	2.93281830548347	-3.49844255472468	1.14236186722028	-3.0624644038911	0.00219522582828766	0.012207456512257
ENSG00000145439	7.28887128704882	3.80982312631784	1.23678724179635	3.08041916795998	0.0020670945472694	0.0117273714228789
ENSG00000075131	13.9242088328426	-3.23607242829746	1.19670045260452	-2.70416245038967	0.00684768027822962	0.0295161263369337
ENSG00000133961	45.1674607214247	-3.76865386959239	1.20804738849792	-3.11962420139687	0.00181081901584333	0.0105409602344274
ENSG00000142937	69.6993985776871	4.25336624549554	1.17180410219497	3.62975879460427	0.000283686185501367	0.00242862986044154
ENSG00000171772	125.430770777182	-5.74321138938832	1.12849965917172	-5.0892451253407	3.59491675101295e-07	8.84098712603767e-06
ENSG00000147679	10.7180470772481	5.08103691294064	1.15423696464806	4.40207433010942	1.07220808411415e-05	0.00016552701444536
