# Supplementary material for: Transposable elements are the primary source of novelty in primate gene regulation
Source: Genome Res. 2017 Oct;27(10):1623–33. doi: 10.1101/gr.218149.116 (PMC5630026; doi:10.1101/gr.218149.116)
Supplement: Supplemental Material [file supp_gr.218149.116_Supplemental_FILE_S3.zip › FILE_S3/HSVsCH_Dbinding_27Ac_NO_FDR.csv]

	baseMean	log2FoldChange	lfcSE	stat	pvalue	padj
HS_H3K27ac_10000:10001	30.7109789003723	-0.033187488149514	0.460259813071702	-0.0721059871119878	0.942517561604317	0.992635976218842
HS_H3K27ac_10002	144.787574811018	-0.0667683158448448	0.524065220580719	-0.12740459244912	0.898620181613896	0.988505432002424
HS_H3K27ac_10003	22.6932615967915	1.06408065055858	0.553962930451421	1.92085172502692	0.0547504032915023	0.773848095099074
HS_H3K27ac_10004:10005:10006:10007:10008	145.554853005208	0.807578714590536	0.626647712973254	1.28872841609653	0.197492519929743	0.82440895492169
HS_H3K27ac_10009	35.5508788039153	0.581489020351331	0.502561850383338	1.15704966444984	0.247252070010554	0.828116093048135
HS_H3K27ac_10010	41.9287986712875	-0.00865172337528527	0.470378294204172	-0.0183931177987773	0.985325242716312	0.998064948477328
HS_H3K27ac_10011	28.35877108975	-0.149117571053518	0.423227081909865	-0.352334662471519	0.724587295789225	0.961898482514519
HS_H3K27ac_10012	39.3241866204199	-0.407910953728738	0.509679570740532	-0.800328239831291	0.423520645524628	0.882429640858476
HS_H3K27ac_10013	22.0379664580686	-0.539586331693725	0.566534635399219	-0.952433087014169	0.340877385959156	0.8572181784545
HS_H3K27ac_10014:10015	21.9994692983281	-0.183403781592014	0.447075190715702	-0.410230282066002	0.681637029042543	0.952653547810918
HS_H3K27ac_10016	25.4092701291656	0.823556216542454	0.470057728691238	1.75203207239129	0.0797682931811419	0.794592009328553
HS_H3K27ac_10017	35.0737181714549	-0.592886074808434	0.453570017816777	-1.30715446682795	0.191160256121981	0.82440895492169
HS_H3K27ac_10018	28.6354317839831	0.0555026491624117	0.462686003745718	0.119957484585842	0.904516827073224	0.988852369166654
HS_H3K27ac_10019	33.2726168645528	-1.12617517321937	0.481506387984261	-2.33885821937668	0.0193427724346418	0.612882192182438
HS_H3K27ac_10020	25.6689565227666	-0.205659002215759	0.490569282411538	-0.419225193238317	0.675051561723051	0.950834511082794
HS_H3K27ac_10021	52.5445284551271	-0.77005687169344	0.496388494817733	-1.55131893614133	0.120825271047239	0.810099139076203
HS_H3K27ac_10022	154.047144252735	0.203674888931772	0.651491329488054	0.312628702352526	0.754562769100951	0.966796298499582
HS_H3K27ac_10023	26.9530242124307	2.1340204275682	0.621418768857309	3.43411003097369	0.000594502819281572	0.0701710181990427
HS_H3K27ac_100232	8.41694927381268	0.437185854037394	0.844985894593704	0.517388345574226	0.604885093636598	0.933316222196025
HS_H3K27ac_100233	28.1299375465746	0.189263394842496	0.501644674589444	0.377285765063474	0.705961249726084	0.959133481470016
HS_H3K27ac_100241:100242:100243	28.1032099438033	0.872255225236429	0.463415460854475	1.88223160191529	0.0598045766508712	0.782205329263868
HS_H3K27ac_100247	38.4919582356091	-0.513782771804817	0.410040917296023	-1.25300366410482	0.210204373224929	0.82440895492169
HS_H3K27ac_100248:100249:100250	36.36228118831	-0.972813185111176	0.485033622918488	-2.00566133798659	0.0448923927913559	0.756025210220552
HS_H3K27ac_10024:10025	24.093123874273	2.67080191103229	0.715507305932473	3.73273883982444	0.000189408952947346	0.0292280153106541
HS_H3K27ac_100251	22.9426638230929	0.251289899030872	0.487621162595557	0.515338378041842	0.606316585144739	0.933944288970227
HS_H3K27ac_100252:100253	18.4227686524745	0.679055268926702	0.536369814339379	1.26602066479648	0.205505683962246	0.82440895492169
HS_H3K27ac_10026	23.3061882972515	0.806632187139007	0.51769451254054	1.5581238888945	0.119203882776412	0.810099139076203
HS_H3K27ac_10027	28.7040787621771	-0.0285702401315333	0.462367459509118	-0.0617911999297387	0.950729111535901	0.993560173863481
HS_H3K27ac_100271:100272	22.9113756393839	0.0373515856599725	0.453405816821286	0.0823800319145331	0.934344514295181	0.99229565941879
HS_H3K27ac_10028	28.8933065222717	-0.328085408537746	0.514725358259642	-0.637398960966384	0.523865005006058	0.911134031151302
HS_H3K27ac_10029	34.6490230490849	-0.447988270451886	0.556430548279905	-0.805110847772023	0.420755716494492	0.881980960777032
HS_H3K27ac_10030:10031	61.3039487063968	0.169602881675992	0.634323609911014	0.267375956098787	0.789179710007343	0.972905203130799
HS_H3K27ac_10032:10033	38.4502073834935	0.108928858578646	0.50593939144469	0.21530021267489	0.829533263824333	0.979611596078536
HS_H3K27ac_10034	65.1071481499755	0.14457519297763	0.678284169616916	0.213148411025549	0.831211205590377	0.979940472709531
HS_H3K27ac_100370:100371:100372:100373	48.5829563276583	-0.0691524185417121	0.553509904562936	-0.124934383236225	0.90057549772877	0.9885079857961
HS_H3K27ac_100374:100375:100376	51.5086671729878	0.111370883446032	0.459295436053347	0.242482016374959	0.808406689983543	0.975857758907473
HS_H3K27ac_100377:100378:100379:100380:100381:100382	57.3285878082533	0.430912241504826	0.574288534854521	0.750341013884222	0.45304934692919	0.889600709652117
HS_H3K27ac_100397:100398:100399	42.2905870931879	0.763785550607574	0.60889638136165	1.25437689233684	0.20970504749105	0.82440895492169
HS_H3K27ac_100400	19.7722228165379	-0.142255892004602	0.586991003185708	-0.242347653085913	0.808510792215343	0.975857758907473
HS_H3K27ac_10046	29.8675316425195	-0.219149608261704	0.438890306604749	-0.499326608411662	0.617549312907374	0.936948256923322
HS_H3K27ac_100461	21.6285157155445	-0.371079844495714	0.435261236798724	-0.852545122614057	0.393911606012583	0.873848182847447
HS_H3K27ac_100462:100463:100464	38.5409268148742	-0.305555799608443	0.461305843334509	-0.662371405052578	0.50773322495768	0.906215506349644
HS_H3K27ac_100465	27.8058713288315	-0.634985438013883	0.420729902615747	-1.50924722503933	0.131235615871398	0.812516675795704
HS_H3K27ac_100466	20.5447142161364	-0.0616354879368789	0.459018370015076	-0.134276734795722	0.893183749566125	0.988505432002424
HS_H3K27ac_100467	22.0591565419695	0.0949763153535537	0.449092063049763	0.21148517902671	0.832508696102056	0.980093316121953
HS_H3K27ac_10053:10054:10055	68.3944728612777	-0.270266441096765	0.598017694770327	-0.451937197611791	0.651314226163611	0.945629449925975
HS_H3K27ac_100549	119.199460127688	-0.665005577725301	0.676892580442601	-0.982438863919107	0.325883687854549	0.853801489195081
HS_H3K27ac_100558:100559:100560	55.4921549803609	-0.565694781768508	0.535406909551195	-1.05656981947189	0.290707960534364	0.843352785545433
HS_H3K27ac_100561:100562	24.676113662626	-0.860010266519958	0.438152106369571	-1.96281212395806	0.0496680085271983	0.762391314861622
HS_H3K27ac_100563	27.4952936877196	-1.33576822125827	0.484964715274228	-2.75436166629761	0.00588067439491808	0.346483503274793
HS_H3K27ac_100565:100566:100567	107.716498294745	-0.355197709113286	0.626942674426448	-0.566555322523284	0.571016336404219	0.924618369391699
HS_H3K27ac_100568	16.8095991470217	0.26098878837338	0.424251776708873	0.615174296730109	0.538439620377019	0.91522603170967
HS_H3K27ac_10056:10057	22.9705921693942	-0.251510807942932	0.552618060004493	-0.455125929002188	0.649018645036668	0.945385622212786
HS_H3K27ac_100570:100571:100572:100573:100574:100575:100576	17.0239833251248	-0.0920865341255075	0.516236067022933	-0.178380667310904	0.858424031060713	0.983188257602159
HS_H3K27ac_10058:10059	40.1451722730171	-0.0732386451308181	0.49351975975507	-0.14840063378043	0.882026599925993	0.986965516421681
HS_H3K27ac_10060	203.964999898908	0.390116897793053	0.71582557238382	0.544988769392379	0.585761241686667	0.928951159927664
HS_H3K27ac_10061:10062	37.6536236330027	-0.15816546326462	0.393756712066773	-0.401683218133431	0.687917176671119	0.954167143476574
HS_H3K27ac_10063	41.6898223884484	-0.4216085577741	0.424963872872036	-0.992104469786433	0.321146566347566	0.852997055116046
HS_H3K27ac_10064	59.1094789005992	-0.0800759881283906	0.500860877212783	-0.159876707827534	0.87297819694677	0.984793952511431
HS_H3K27ac_10065:10066	42.7657504492353	-0.684196247398145	0.392133155853293	-1.74480590887377	0.0810186599218595	0.794756143849345
HS_H3K27ac_10067	33.8269661101427	0.585156386648794	0.449624213476906	1.30143432917865	0.193109829434683	0.82440895492169
HS_H3K27ac_100676	67.5732054767949	0.368332232794901	0.500490384825557	0.735942675348859	0.461765584726782	0.892775182143021
HS_H3K27ac_100677	14.493929003997	-0.241899715851008	0.613435964736188	-0.394335724927767	0.693333190988648	0.955324420034445
HS_H3K27ac_100678	18.3817794438546	0.453408451023649	0.511798382161068	0.885912239716609	0.375664820028805	0.868101462050221
HS_H3K27ac_10068	29.7941235606126	0.211563749197128	0.52722347115675	0.401279079501048	0.688214664422937	0.954167143476574
HS_H3K27ac_100680	15.2362924175754	-0.112530905079399	0.582356680578577	-0.19323364671905	0.84677598901101	0.981673369023109
HS_H3K27ac_100682	15.2982033915258	0.720452460312977	0.513106240541258	1.40409997655261	0.16028908060938	0.821267798120766
HS_H3K27ac_10069	102.953250498631	0.514214612634	0.63356012669614	0.811627169966491	0.417005596105624	0.880598594936929
HS_H3K27ac_100690	12.7336345417251	1.62522273697025	0.714565675306615	2.27442038308498	0.0229407230637747	0.648381869779641
HS_H3K27ac_100691	16.8137318294225	-0.145044282522715	0.570106902848042	-0.254415938130425	0.799174239125201	0.974344446371502
HS_H3K27ac_100693	23.9062365978967	-0.31436783728967	0.60130487693644	-0.522809392285871	0.601106902898247	0.932598752090449
HS_H3K27ac_100694	74.163272768687	0.392995931978103	0.636859438838438	0.617084254407668	0.53717915374608	0.914640610386077
HS_H3K27ac_100695:100696:100697	106.674263144391	0.532749786850591	0.482947255545528	1.10312209197422	0.26997414821384	0.837012360907619
HS_H3K27ac_100698	6.62840622932471	0.127270166642968	0.725897970950833	0.17532789969954	0.860821990507329	0.983468201784307
HS_H3K27ac_100704	13.9161477891066	0.539404248713724	0.624106420767601	0.864282485750267	0.387432729022047	0.872211338047899
HS_H3K27ac_100706	21.404828509482	0.300538740622624	0.609970410327661	0.492710360263512	0.62221725620847	0.937570068112713
HS_H3K27ac_100707	17.4268382432177	-0.101202306820033	0.557474410190405	-0.18153713420759	0.855945988461304	0.982763207445507
HS_H3K27ac_100708	22.3920341071651	0.322858688737278	0.543376550276175	0.594171184923573	0.552397623350459	0.919025883114003
HS_H3K27ac_100709	10.7292747239817	0.801105834837863	0.626888661755727	1.27790767916301	0.20128198011355	0.82440895492169
HS_H3K27ac_10070:10071	68.7249867156347	-0.620092373463457	0.587171090882942	-1.05606761485994	0.290937324855788	0.843352785545433
HS_H3K27ac_100710	18.7091981359474	0.22488327139369	0.551162513632725	0.40801626712869	0.683261732207547	0.952964332413073
HS_H3K27ac_100711	25.155068176963	0.200403169391178	0.612506837680169	0.327185195434213	0.743527817562024	0.965006970458345
HS_H3K27ac_100713	18.8296465252255	0.0662299003838125	0.597129755786443	0.110913749887719	0.911684742045241	0.989434217254703
HS_H3K27ac_100715:100716	14.0017846170237	0.360743045948776	0.518138808306323	0.696228578453644	0.48628569298082	0.900184114102836
HS_H3K27ac_100718	19.4487581305312	-0.671203974073743	0.473892652467834	-1.41636290535081	0.156669278796115	0.81993558565466
HS_H3K27ac_100719	16.6658585441611	0.478386041431042	0.619275680264186	0.772492860089324	0.439822574073087	0.886355841629574
HS_H3K27ac_10072	25.9048488079999	-0.205268395889684	0.476500089488054	-0.430783541111655	0.666625768138678	0.948528760458546
HS_H3K27ac_100720	24.6383754725528	0.0602393906428196	0.448642162014559	0.134270462616183	0.893188709130234	0.988505432002424
HS_H3K27ac_100721:100722	17.283950222751	-0.230872585672588	0.522591219178745	-0.441784280331777	0.658645314859203	0.946437605291962
HS_H3K27ac_100724	13.5299351591549	1.60818958520351	0.695709701628948	2.3115813699853	0.0208007642746838	0.629635016750413
HS_H3K27ac_100727	219.689150824453	0.263838587956948	0.821057401939395	0.32134000294467	0.747952744572671	0.965882188351512
HS_H3K27ac_100728	50.2272986548297	0.342441652967183	0.562479782242462	0.608807042987316	0.542652344732968	0.916334115078851
HS_H3K27ac_100729:100730	39.4777623091423	0.326688418025909	0.609032029253158	0.536405972648959	0.591678004474699	0.931274001715259
HS_H3K27ac_10073	24.558119219003	-0.752385062190722	0.541857345965316	-1.38852978148769	0.164975782594559	0.822973392899827
HS_H3K27ac_10074	182.627064804171	-0.620199537201603	0.66447228370313	-0.93337156780296	0.350628155118994	0.860303635556969
HS_H3K27ac_100741	91.2916726985013	-0.622663733987687	0.6814716676136	-0.91370450684788	0.360872135234955	0.862873483056215
HS_H3K27ac_100744	24.6471652670034	-0.121151384390195	0.63615045306348	-0.190444546265388	0.848960793490532	0.98186197211448
HS_H3K27ac_100745	5.37544528534943	-0.494311736834673	0.953040404744019	-0.51866818486824	0.603992151525911	0.932916630551487
HS_H3K27ac_10075	36.5219350861212	-0.649790028464275	0.590424298857491	-1.10054757184225	0.271093614306086	0.837263820405373
HS_H3K27ac_100750	10.5827285096887	-0.43488663385867	0.673474486625755	-0.645735870467107	0.518450425883042	0.90987376864118
HS_H3K27ac_100755	25.727547448746	0.315317416642451	0.582668381147309	0.541161022023492	0.588396600965945	0.930068965368813
HS_H3K27ac_100761	18.816914363745	-0.59760975626101	0.520430075224666	-1.14829980954315	0.250844817722976	0.829160974711704
HS_H3K27ac_10076:10077:10078	27.0853985343873	1.01857629660573	0.715865644918773	1.42285958801851	0.154776863259359	0.818490373681382
HS_H3K27ac_100778	53.0552745517871	-0.367183542543197	0.446707166286311	-0.821978177775316	0.411089316861379	0.878872180474414
HS_H3K27ac_100779	33.7739058080996	0.456511205871202	0.57852283322584	0.789097991734739	0.430054735633677	0.883098715597646
HS_H3K27ac_100780	27.1488384021286	0.241769410500371	0.574292266322844	0.420986707775824	0.673764788113305	0.950050039965086
HS_H3K27ac_100781	28.8248857303795	0.633569569107601	0.521783699709208	1.21423794852291	0.224656873177057	0.826223264113751
HS_H3K27ac_100782	24.0625478135681	1.0108301951983	0.572813649060917	1.76467546968455	0.0776183235570405	0.793168418057596
HS_H3K27ac_100783:100784	11.8930716198635	0.129229990696067	0.643282621327006	0.200891468868664	0.840783438588074	0.980825891393339
HS_H3K27ac_10079	20.6254549825605	0.706559683296528	0.596174351466475	1.18515612347047	0.235955724266741	0.826354301037626
HS_H3K27ac_10080	81.0492319678871	0.198564484039801	0.667936454151923	0.297280501469137	0.766252366687263	0.969228624354501
HS_H3K27ac_100803	20.8698252521658	-0.111880230269385	0.474448833911749	-0.235810950038495	0.81357937084803	0.976358298123207
HS_H3K27ac_100804	32.7927582234015	-0.83627310239258	0.511540254613824	-1.63481386821435	0.10208807265329	0.802031676450906
HS_H3K27ac_10081	27.581529776293	0.4004132777042	0.486856308548773	0.82244652205033	0.410822811136243	0.878872180474414
HS_H3K27ac_100812	37.2322669204502	-0.787014183150718	0.553947857551873	-1.42073693836251	0.155393249704923	0.819158204522582
HS_H3K27ac_100813	22.2763776037337	-0.370346058291404	0.474414451911079	-0.780638230558835	0.435015299761909	0.884976336908629
HS_H3K27ac_100820	12.3281968074621	0.317055745416039	0.7099115559299	0.446613022097849	0.655154491679689	0.945723900091257
HS_H3K27ac_100821	138.038427439028	-0.0832376151531617	0.660265260364894	-0.1260669312015	0.899678943664487	0.988505432002424
HS_H3K27ac_100822	17.1955908909918	-0.154891128997631	0.464553840840209	-0.333419111803036	0.738817938577661	0.964813710672905
HS_H3K27ac_100823	18.482032032443	0.640750808134613	0.563759425564116	1.13656779661548	0.255719008777803	0.830884929866984
HS_H3K27ac_100824	18.2208070187586	0.469958557866243	0.532397836687708	0.882720637615795	0.377387228852001	0.868565674048194
HS_H3K27ac_100825	12.752258055493	1.03915607647651	0.651795256945368	1.59429830978904	0.110869236086768	0.807187535191508
HS_H3K27ac_100826:100827	66.6242483373463	-0.379148817513937	0.522590758937309	-0.72551764651357	0.468134523044555	0.895178757057835
HS_H3K27ac_100828	21.3876731374587	0.230274326270506	0.462957586404421	0.497398321213269	0.618908189202537	0.936980663582331
HS_H3K27ac_100829:100830	30.2648152175642	-0.181942811262971	0.480122497832668	-0.378950813769993	0.704724389362244	0.95858221717189
HS_H3K27ac_10082:10083:10084	82.2848447641849	0.0373420063050297	0.540607158905117	0.0690741986855258	0.944930558429242	0.992810182567803
HS_H3K27ac_100831:100832:100833	116.693019261919	-0.0872082099806109	0.608334632526485	-0.143355655453028	0.886009302991002	0.987055849530857
HS_H3K27ac_100835	8.48000282260295	0.5281234331852	0.769464663583848	0.686351769196807	0.492491310807131	0.901376946903986
HS_H3K27ac_100836	26.6998033009572	-0.579876568936975	0.440544870799651	-1.31627129805057	0.188083000740042	0.82440895492169
HS_H3K27ac_100837	14.7990116939417	-0.511136475533347	0.449111660692935	-1.13810555429515	0.255076409127955	0.830780793398294
HS_H3K27ac_100838	20.855726966352	-0.701142730128358	0.434224914973893	-1.61469944710684	0.106375797348624	0.804807903188009
HS_H3K27ac_100839:100840:100841	93.889088447926	-0.0925511431624695	0.68582304715172	-0.134949012791043	0.892652187346857	0.988505432002424
HS_H3K27ac_100842	22.0983920110687	0.643766310566873	0.502909652758787	1.28008342459803	0.200515797473003	0.82440895492169
HS_H3K27ac_100843	87.7564747254511	-0.236814923188654	0.587890501696827	-0.402821482070447	0.687079556581581	0.953904275346592
HS_H3K27ac_10085	44.8915180365697	-0.199579932931082	0.450046100728423	-0.443465530771295	0.657429045860719	0.946083757704887
HS_H3K27ac_10086	62.5461161705761	0.0198041323461397	0.566910945044313	0.0349334097696627	0.972132839720041	0.997132043743808
HS_H3K27ac_100862	28.5429528640199	0.121220478467299	0.573510384866643	0.211365795050923	0.83260184537244	0.980093316121953
HS_H3K27ac_100863	37.6241164623052	-0.512065391507225	0.438184839938087	-1.1686059051691	0.242562447967185	0.827925117881727
HS_H3K27ac_100864:100865:100866:100867	185.571254433346	-0.446816852846816	0.60378931071335	-0.740021138033932	0.459287168323946	0.89125883772476
HS_H3K27ac_100868	62.892099228374	-0.660319994684583	0.398651217081174	-1.65638524703194	0.0976438268080987	0.801197469697901
HS_H3K27ac_100869	25.6867640621876	-0.364893879955502	0.417123526694763	-0.874786140323653	0.381690279779976	0.870604618232802
HS_H3K27ac_100870	240.697979018339	-0.325129829359611	0.755801195261506	-0.430179035701468	0.667065410765441	0.948594928995602
HS_H3K27ac_100871:100872	21.1369603180008	-1.0699393426851	0.384089637681567	-2.78565011319608	0.00534204988063543	0.327222190315665
HS_H3K27ac_100873	21.941633596228	-0.393274883169981	0.521522592514004	-0.754089830076577	0.450795283669626	0.889420639283604
HS_H3K27ac_100874	15.1554758982978	-0.320527432328989	0.565179425657866	-0.567125089445527	0.570629198063979	0.924618369391699
HS_H3K27ac_100875	294.190691058608	0.00258823672814021	0.688817033204119	0.00375750976438649	0.997001948026788	0.999632436250529
HS_H3K27ac_100876	78.1725792169966	-0.0728753997180438	0.471696880154079	-0.154496251266786	0.877218466789731	0.985863609531228
HS_H3K27ac_10087:10088:10089	115.29271713651	-0.0192802940007496	0.573706689277782	-0.0336065351181818	0.973190910942719	0.997132043743808
HS_H3K27ac_100896	19.302330534343	-1.07674188015664	0.426450356395783	-2.52489384522247	0.0115733242616465	0.493111127647514
HS_H3K27ac_1008:1009:1010:1011:1012:1013:1014:1015	6.06094616370708	0.511043074371903	0.974964154726178	0.524166013585834	0.600163077250879	0.932423690360471
HS_H3K27ac_10090	33.4818390520799	-0.831631916162663	0.497072689961945	-1.67305895688281	0.0943156902820727	0.801197469697901
HS_H3K27ac_100904:100905:100906:100907:100908:100909:100910:100911:100912:100913	117.510285108868	-0.68637577413458	0.557041168436192	-1.23218141320053	0.217881324787956	0.824962603638313
HS_H3K27ac_10091	69.3018510757076	-0.666616010722154	0.517106380131361	-1.28912741427173	0.197353794325776	0.82440895492169
HS_H3K27ac_100914:100915	47.141964824227	-0.589485827689622	0.539131863567491	-1.09339823431866	0.27421898845524	0.83759292456585
HS_H3K27ac_100916	32.6246434417134	-0.589596985216096	0.404867102947685	-1.45627288787719	0.145317197310288	0.812927937119042
HS_H3K27ac_100917	35.4739549611771	-0.721037682804572	0.417570302741381	-1.72674559965329	0.0842133623238562	0.799198698705965
HS_H3K27ac_100926	100.573767725099	-0.0715064440157611	0.647405457719884	-0.110450789629735	0.912051875188571	0.989434217254703
HS_H3K27ac_100927:100928	18.0732804264658	0.663187508995648	0.494561621820968	1.34096031664123	0.179933337120246	0.82440895492169
HS_H3K27ac_100929	20.5026780635717	1.25022932746257	0.536367908799898	2.33091746719134	0.0197577120507842	0.618203790130512
HS_H3K27ac_10092:10093	33.0023305728461	0.105386775013444	0.508473641176373	0.207261038683593	0.835806000079852	0.980392131554921
HS_H3K27ac_100930:100931:100932:100933:100934	9.60239934550657	0.780330489764847	0.691854081633687	1.12788304713364	0.25936931435827	0.833029434937156
HS_H3K27ac_100935:100936	18.3215466317655	-0.287964961127397	0.392155298636817	-0.734313579667037	0.46275764340605	0.893530088123724
HS_H3K27ac_100937	55.4481341244054	0.318732181152212	0.476395258590596	0.669049860183693	0.503463672621877	0.904546406611942
HS_H3K27ac_100938:100939	23.4254131054943	-0.881634287778658	0.440948199730819	-1.99940557262023	0.0455644894799693	0.756879568774338
HS_H3K27ac_100940	35.9569293032203	-0.125196193769706	0.460687519128591	-0.271759465084966	0.785806974724929	0.972573984770415
HS_H3K27ac_100941:100942	32.0711231991646	0.69435007823249	0.50086647460561	1.38629777283303	0.165655996656667	0.822973392899827
HS_H3K27ac_100944:100945	51.9834105766346	0.405876791783057	0.495419362126194	0.819259041554519	0.41263863567534	0.878872180474414
HS_H3K27ac_100946	29.9765756787883	0.0031301173329644	0.427339873681822	0.00732465544578445	0.994155822763902	0.999516094094566
HS_H3K27ac_100947	20.5086147163049	1.70161497493328	0.654446769967703	2.6000815544055	0.00932016078035095	0.44296860156852
HS_H3K27ac_100948:100949:100950	27.9272443232586	0.517066285096345	0.558800134017327	0.925315248904918	0.354801949030765	0.86148752130824
HS_H3K27ac_10094:10095:10096:10097:10098:10099	83.105601623312	0.0418052269408862	0.532710376726649	0.0784764644491575	0.937449051123802	0.992635976218842
HS_H3K27ac_100951	30.4816991928976	0.127389122866781	0.464738215648673	0.274109420265717	0.784000534674896	0.972192611754536
HS_H3K27ac_100952	29.5007089388037	0.567757781401919	0.452451746628641	1.2548471425571	0.209534255236534	0.82440895492169
HS_H3K27ac_100953	21.4314380987134	-0.217502964452645	0.499810140412981	-0.43517117174319	0.663438186054912	0.947358828687324
HS_H3K27ac_100954	20.9950641696965	0.539814597519656	0.540524518420952	0.998686607402436	0.317946530379143	0.851540399954462
HS_H3K27ac_100955	25.3927890924496	0.475528716997337	0.510350903812608	0.93176814902231	0.351456358480193	0.860351976218824
HS_H3K27ac_100956	16.7112556870774	-0.0150496419521372	0.53306519441885	-0.0282322727308138	0.977476897560045	0.997132043743808
HS_H3K27ac_100957	38.2294589797776	-0.162609060789581	0.388306427942816	-0.418764792669174	0.675388037833061	0.950834511082794
HS_H3K27ac_100958:100959	21.9618148470202	0.183205724562084	0.50037612180618	0.366136025637628	0.714263576552859	0.9603691144339
HS_H3K27ac_100960:100961	36.8520176101489	0.53087674449522	0.507483879358437	1.04609577976419	0.295516813503972	0.844780419128662
HS_H3K27ac_100962	27.5238078511185	0.438833114204893	0.431423825199995	1.01717403762174	0.309070644391011	0.847190075386512
HS_H3K27ac_100963	18.3658109036974	-0.301756884777186	0.580576933746459	-0.51975348526155	0.603235403186347	0.932695200702719
HS_H3K27ac_100964:100965:100966	46.6259033191509	-0.267500114123892	0.396959370768443	-0.673872778481231	0.500392199888683	0.903412700427067
HS_H3K27ac_100968:100969	47.7880648201266	-0.194157173819243	0.458034097150892	-0.423892402393094	0.67164428528834	0.949970932628438
HS_H3K27ac_100970:100971	51.3730445363623	-0.201295301371881	0.49551379761475	-0.406235512191293	0.684569563402205	0.953253826993968
HS_H3K27ac_100972:100973:100974:100975:100976:100977:100978:100979:100980	88.1296023390151	0.472600273165887	0.660750500008307	0.715247696611573	0.474456001302618	0.896951017051525
HS_H3K27ac_100981:100982:100983:100984	30.2686842772531	-0.206216693730278	0.425131490086727	-0.485065676241038	0.627629758703898	0.938936263963929
HS_H3K27ac_100985	21.3907084899874	0.13736062377845	0.522615184605735	0.262833204668701	0.792679141410341	0.973231862870286
HS_H3K27ac_100986	11.7163632616484	0.429517272430854	0.719553194340557	0.596922195341638	0.550559327852016	0.918396164116027
HS_H3K27ac_100987:100988	17.706273174756	-0.0657172885755124	0.514014604727643	-0.127851014292353	0.89826687772808	0.988505432002424
HS_H3K27ac_100989	28.4920154050581	-0.0497267313136673	0.492309380082867	-0.101007076699	0.919544842516447	0.990309716966371
HS_H3K27ac_100990	26.2836089206794	0.891943609177509	0.549124267229104	1.62430193383782	0.104311384733206	0.80394226620679
HS_H3K27ac_100992:100993	30.7729538389206	0.505331312898491	0.512688911615784	0.985648999713872	0.324305384184399	0.853213500969597
HS_H3K27ac_100994	24.0408370720835	0.0787966624245206	0.461879836723027	0.170599918332811	0.864538362144483	0.983854078866014
HS_H3K27ac_100996	24.689604765507	-0.396455348009096	0.449055362490086	-0.882865190186541	0.377309113216481	0.868565674048194
HS_H3K27ac_100998:100999:101000	39.7698645398394	-0.144594069265239	0.401419830019506	-0.360206592828792	0.718692644810758	0.961224749876294
HS_H3K27ac_10100	33.840984294609	-0.284555101539682	0.537839317287956	-0.529070844010708	0.596756306125349	0.931999453311133
HS_H3K27ac_101007	21.0648145981699	0.651833385704517	0.512646205014745	1.27150728773223	0.203548236450518	0.82440895492169
HS_H3K27ac_101008:101009	27.0675838524615	-0.494812169866439	0.398099659253293	-1.24293542675858	0.213891629630231	0.824466348363326
HS_H3K27ac_10101	35.6032518531557	-0.620345400474471	0.511324843793291	-1.21321192976349	0.225048804200522	0.826223264113751
HS_H3K27ac_101010	33.7991342779863	-0.132957736311634	0.41657020308635	-0.319172459591579	0.749595739703948	0.965888178715995
HS_H3K27ac_101011:101012	19.6879759375531	0.17367741276087	0.560041745171176	0.310115119557356	0.756473414938904	0.966796298499582
HS_H3K27ac_101013	31.3312966313478	0.409646445076158	0.475029221119554	0.862360517760777	0.38848916003274	0.872375242442173
HS_H3K27ac_10102	17.8856511585581	-0.948666139420934	0.595297772004365	-1.59359934478972	0.111025801346035	0.807187535191508
HS_H3K27ac_101021	27.7686838989175	-0.720031928028235	0.487348894390414	-1.47744651996978	0.13955598396427	0.812516675795704
HS_H3K27ac_101022	28.6310388925803	0.514056501651905	0.520676287108401	0.987286178340751	0.323502364536226	0.852997055116046
HS_H3K27ac_101023	137.150721740683	-0.213520325540294	0.610326484585449	-0.34984607572015	0.726454217960359	0.962431690084552
HS_H3K27ac_101024	29.495760646203	-0.140328538482442	0.505681245111268	-0.277503941146888	0.781393180014146	0.971310143985448
HS_H3K27ac_101025	23.8454795371995	0.567867839802414	0.591324104707948	0.960332642084463	0.336887826668436	0.856296596507635
HS_H3K27ac_101026:101027:101028	23.3626084195117	0.539456448236738	0.507664452842442	1.06262403289474	0.287952483788869	0.842153603903237
HS_H3K27ac_101029	5.25359447320878	0.133943772803555	0.979515649376337	0.136744903349771	0.891232435146853	0.988323344848356
HS_H3K27ac_10103	65.3008010443027	-0.493025216764103	0.885646971088085	-0.55668368193975	0.577743567916777	0.926861013130267
HS_H3K27ac_101033:101034	16.2472979654475	-0.168496836446185	0.600214247623674	-0.28072781863024	0.778919170218713	0.970782078089926
HS_H3K27ac_101035:101036	45.2618687825071	-0.274723789023192	0.46945714114961	-0.585194610844446	0.558416868139979	0.92087399172591
HS_H3K27ac_101037:101038	47.6442844828947	0.215833702915801	0.514406393803169	0.419578188599239	0.674793624903651	0.95073887562512
HS_H3K27ac_101039	20.0367321323787	0.322187960639844	0.568342610392002	0.566890383984445	0.570788657748713	0.924618369391699
HS_H3K27ac_101040	30.1796999643842	-0.0326149598553422	0.506394913108216	-0.064406175913486	0.948646812571287	0.993031901038339
HS_H3K27ac_101041	19.9832893172574	-0.0593968275697541	0.554334661890229	-0.10714976286566	0.914670169316085	0.989865153793035
HS_H3K27ac_10104:10105	67.9002162288816	-0.0458035604243418	0.50518048408208	-0.0906677155345133	0.927756624210264	0.991816748514794
HS_H3K27ac_10106	33.9420453433503	0.0567376249639063	0.519358299717826	0.109245630607487	0.913007668873315	0.989434217254703
HS_H3K27ac_101060	50.9233446882402	0.918239247880858	0.652042647804714	1.40825029002684	0.159056969603283	0.821267798120766
HS_H3K27ac_10107	42.8394065037852	-0.917958264379947	0.483911904945388	-1.89695325739825	0.0578341075107167	0.777995132821017
HS_H3K27ac_101084	12.0441623343211	1.30426517998866	0.72143813716545	1.8078683573801	0.0706269915956474	0.790979616902921
HS_H3K27ac_101085	18.475102535358	0.71949946136426	0.5065351317233	1.42043348289866	0.15548152076768	0.819230827132603
HS_H3K27ac_101086:101087	19.5649085333121	0.833220054468745	0.534830279557616	1.55791488686456	0.119253425748104	0.810099139076203
HS_H3K27ac_101088	18.4461921625399	0.123001789327004	0.592257771254329	0.207682862592923	0.835476599596342	0.980392131554921
HS_H3K27ac_101089:101090	27.738806365121	-0.325095331950908	0.480335610222135	-0.676808725050731	0.498527321584173	0.902631530418099
HS_H3K27ac_10108:10109	9.31478207639392	1.03349888408366	0.755643764528341	1.36770649424833	0.17140396633031	0.823483310136745
HS_H3K27ac_101091	23.0614095583367	0.779955529262484	0.501751748463191	1.55446499519214	0.120073540192087	0.810099139076203
HS_H3K27ac_101092	37.0669138405707	-0.34701534991435	0.517931172641107	-0.67000282710307	0.502855987986842	0.903935162404203
HS_H3K27ac_101093	29.2982998338082	-1.0705472314653	0.583215276417034	-1.83559531917986	0.0664175299606184	0.785970129260985
HS_H3K27ac_101094	83.7145919557815	-0.0486164537422347	0.653534281844478	-0.074390058934665	0.940700018707924	0.992635976218842
HS_H3K27ac_101096	23.9945737671334	-1.433004108121	0.401490236995942	-3.56921283775946	0.000358055451589485	0.0483456235884802
HS_H3K27ac_101097	37.2357862045002	-0.541936168205068	0.443720737079881	-1.22134514553352	0.221955366969709	0.826208159034598
HS_H3K27ac_101098	366.285242669499	-0.0240536618945125	0.752781591068365	-0.0319530421305535	0.974509498707612	0.997132043743808
HS_H3K27ac_101111	99.0918811092156	0.605527158467142	0.483897493186687	1.25135419586381	0.210805280664613	0.82440895492169
HS_H3K27ac_101112	20.0029504791534	0.431499274575891	0.554661030867348	0.777951308209154	0.436597718923689	0.885413261105218
HS_H3K27ac_101113	56.6805182559163	-0.379056391834742	0.442815628173424	-0.856014033195522	0.391990017288273	0.873229181486273
HS_H3K27ac_101114	25.0968301487359	0.67836909708199	0.572387257499809	1.18515758028072	0.2359551483778	0.826354301037626
HS_H3K27ac_101115	173.406437866627	0.046329666272742	0.721866909733272	0.0641803435620297	0.948826628687098	0.993125264452088
HS_H3K27ac_101116	31.1428691894826	-0.582809955253794	0.473871231612136	-1.22989098382496	0.21873793096667	0.825565284423287
HS_H3K27ac_101117	28.7145580163624	-0.1835948559349	0.585387714599003	-0.313629499485933	0.753802451845439	0.966684679229592
HS_H3K27ac_101118	27.2463122579376	0.802825075557208	0.489799476787558	1.63908928776872	0.101194665683612	0.801197469697901
HS_H3K27ac_101119:101120:101121	27.2545326166241	-0.680319723284963	0.423562834754932	-1.60618370513689	0.10823355254346	0.806935097409433
HS_H3K27ac_101122:101123	24.7517614752357	-0.75253487584591	0.422910221240621	-1.77941992898238	0.0751709415609734	0.793168418057596
HS_H3K27ac_101182:101183:101184:101185:101186:101187:101188	75.7330620953313	-0.159223122237401	0.446506934046175	-0.356597199498218	0.721393374307304	0.961408315719824
HS_H3K27ac_101235:101236	12.37335329207	0.372085353009714	0.602497992384432	0.617571108473171	0.536858094290413	0.914640610386077
HS_H3K27ac_101237	18.8776365890946	-0.695418414973461	0.555001398811813	-1.25300299505958	0.21020461670903	0.82440895492169
HS_H3K27ac_101240:101241:101242:101243	23.6739746972498	0.566935178811969	0.609112784848972	0.930755671057764	0.351979964905032	0.860377649978468
HS_H3K27ac_101244:101245:101246	8.20195712432502	-0.0288228003557245	0.705044320177117	-0.0408808347657971	0.967390896314673	0.996212201601571
HS_H3K27ac_101247:101248	25.6357065610198	0.272468673128013	0.432109951306631	0.630554034463015	0.528332161617371	0.912323710190763
HS_H3K27ac_101249:101250:101251	35.2522064292497	0.738643130633855	0.51443444436756	1.43583529198154	0.151049214798764	0.817793282151784
HS_H3K27ac_101252:101253:101254:101255:101256:101257	59.9129585495405	-0.227190930576441	0.373929947871838	-0.607576183371944	0.543468600843743	0.916334115078851
HS_H3K27ac_101260	12.507334540604	0.828122388666402	0.548355307248481	1.51019307686056	0.130994164728072	0.812516675795704
HS_H3K27ac_101261:101262	10.9502067354753	1.45812121159815	0.678357480158428	2.14948792376787	0.031595742358571	0.70975729703198
HS_H3K27ac_101263:101264	23.0442701495515	0.0963760495435069	0.464647302555365	0.207417645628155	0.835683703023489	0.980392131554921
HS_H3K27ac_101267:101268	19.449448037739	-0.026000393829118	0.490281866711408	-0.0530315224658767	0.957706791747403	0.99437838632417
HS_H3K27ac_101269	9.80422102548647	0.674533256484214	0.556918530685561	1.21118838630467	0.225823212735271	0.826223264113751
HS_H3K27ac_101270:101271	33.1910623772023	0.084403836301504	0.413057916966979	0.204338986942239	0.83808860546809	0.980798061068031
HS_H3K27ac_101272	26.3503223996738	-0.381658071033796	0.469972794262768	-0.812085456207081	0.416742597882448	0.880598594936929
HS_H3K27ac_101273	9.89727969519953	-0.837214548506717	0.589931725003556	-1.41917193638242	0.155848895534024	0.81962079229947
HS_H3K27ac_101274	16.6660509104038	-0.381512413715949	0.511280965252367	-0.74618935505967	0.455553037594218	0.890220300690149
HS_H3K27ac_101275:101276:101277:101278	36.2300236540075	-0.238326589708215	0.454123264347348	-0.524805946796693	0.599718097100112	0.932423690360471
HS_H3K27ac_101279:101280	24.3280516978364	-0.50539056759037	0.385937604424269	-1.30951366696774	0.190360411317969	0.82440895492169
HS_H3K27ac_101281:101282:101283	34.2352587155531	-0.447540370658751	0.39660382044647	-1.12843181932776	0.259137596046132	0.833029434937156
HS_H3K27ac_101285	15.8773683071713	-0.221269123165378	0.475443097727494	-0.465395594600053	0.641648188409954	0.943859365131098
HS_H3K27ac_10130	26.5338936326377	1.46395637720433	0.512679662449523	2.85549922189172	0.00429692281653179	0.284724305453364
HS_H3K27ac_101337:101338	21.0209387060155	0.774284467586431	0.556991141548622	1.39011989568391	0.164492472673708	0.822973392899827
HS_H3K27ac_101339:101340	42.7253834365231	-0.702260394778895	0.505682881617256	-1.38873673661436	0.164912818824954	0.822973392899827
HS_H3K27ac_10134	46.7927087024053	0.953949748074843	0.475052873628893	2.00809173258482	0.0446335446435615	0.75577078362575
HS_H3K27ac_101341	19.741680675353	0.582511423533587	0.506061464861156	1.15106852424222	0.249704045851777	0.829084557314443
HS_H3K27ac_101342:101343:101344:101345:101346	150.857360423216	0.597394490320366	0.523233865676383	1.14173513892897	0.253564130060448	0.829448083390856
HS_H3K27ac_101347	21.6367247389331	0.0811666994629918	0.47359060198109	0.171385790012431	0.863920427396617	0.983773312127828
HS_H3K27ac_101348	15.5294480364885	-0.68460892150586	0.454948003341595	-1.50480695920722	0.132373714055939	0.812516675795704
HS_H3K27ac_101349	21.1091014191984	-0.464504038083967	0.444495716824176	-1.04501352994523	0.296016716315608	0.845049697975456
HS_H3K27ac_10135	26.5698212954285	1.38437636660055	0.510610991163383	2.71121536856534	0.00670370683061857	0.369836431936934
HS_H3K27ac_101350	19.7311462404171	-0.667754318972425	0.383354922830576	-1.74186968577821	0.0815312494655661	0.794756143849345
HS_H3K27ac_101351:101352:101353:101354:101355:101356	51.3666644310807	-0.0340133802332632	0.457191320365533	-0.0743963822543019	0.940694987370688	0.992635976218842
HS_H3K27ac_101357:101358	17.6153971516231	0.519736148270626	0.52791397257355	0.984509172464108	0.324865223741464	0.853545739312454
HS_H3K27ac_101359	18.0172954152988	-0.791319703784672	0.53477923056895	-1.47971285822523	0.138949892650558	0.812516675795704
HS_H3K27ac_101360:101361:101362:101363:101364	33.8691120671069	-0.00846680069122312	0.421400793804631	-0.0200920378312066	0.983969951754989	0.997927823923344
HS_H3K27ac_101365:101366	25.2336721878952	0.782638836375	0.609829695360527	1.28337278805734	0.199361502740186	0.82440895492169
HS_H3K27ac_101367	13.2560110185592	-0.0707423014689462	0.536520795660804	-0.131853792138321	0.895099937958345	0.988505432002424
HS_H3K27ac_101368	11.5663812344069	0.144072817168967	0.564159651692615	0.255375968020246	0.798432730304538	0.974322450598595
HS_H3K27ac_101369	14.6699634156035	0.354617144443022	0.646629324219366	0.54840869592657	0.583411306792538	0.928194977155394
HS_H3K27ac_101370:101371	34.838915552028	-0.460377586419501	0.359941739700625	-1.27903362028091	0.200885216927526	0.82440895492169
HS_H3K27ac_101372:101373	19.2776198835777	1.10000108107638	0.485537983148827	2.2655304409814	0.0234801481690379	0.65354666161518
HS_H3K27ac_101374:101375	17.8773034285581	-0.521730842850511	0.49110522779202	-1.06236059672218	0.288072014674782	0.842153603903237
HS_H3K27ac_101376	25.1780515308141	-0.530118232366499	0.50270810431623	-1.05452493766249	0.29164264948885	0.843352785545433
HS_H3K27ac_101377:101378:101379:101380:101381	59.4755428725554	-0.0395881383863537	0.401460125599183	-0.0986103870895473	0.921447622516512	0.9906856303948
HS_H3K27ac_10138	111.96335612636	-0.0182789878650726	0.594994261660151	-0.0307212842928444	0.97549181676156	0.997132043743808
HS_H3K27ac_101382:101383:101384	19.6748704833446	0.539773302423094	0.500758139820463	1.07791218854	0.281072945521753	0.840543422626737
HS_H3K27ac_101385	8.37382068157652	0.870153617544172	0.831007052373341	1.04710738020698	0.295050055854861	0.844780419128662
HS_H3K27ac_10139	62.2920887535147	0.0497431628754427	0.609280703972909	0.0816424392748444	0.934931052259867	0.992380039313536
HS_H3K27ac_10140:10141	20.8223356346219	0.277989465532284	0.650330336952932	0.427458861652956	0.669045142636845	0.948827656830435
HS_H3K27ac_10142	43.0676459526244	0.695963923967453	0.528509690699174	1.31684231380271	0.187891486045052	0.82440895492169
HS_H3K27ac_101422	9.33532572745273	0.420117775438068	0.737666084309525	0.569522964894488	0.569001290477449	0.924110223330363
HS_H3K27ac_101423:101424:101425	25.392075247541	0.081580169463043	0.491525824259136	0.165973312970904	0.868177952021786	0.984397116751408
HS_H3K27ac_101427:101428:101429:101430:101431	17.6442190836596	-0.335376485265	0.471438973952225	-0.711388968233642	0.476843233251552	0.89754085124206
HS_H3K27ac_101432:101433	48.7016210330911	-0.361535687327791	0.377464466450646	-0.957800586442917	0.338163323430469	0.85679160299552
HS_H3K27ac_101434:101435	25.7289195144967	0.10467090600762	0.510250669224836	0.205136244439687	0.837465679558609	0.980701437104465
HS_H3K27ac_101436	17.7196423402796	0.0104173619531369	0.44216032519345	0.0235601463079692	0.981203461958637	0.99744240702195
HS_H3K27ac_101439:101440:101441	58.5938306430277	0.18521169142037	0.463739007963172	0.399387776831314	0.689607498993737	0.954260439019051
HS_H3K27ac_101442:101443	51.7260506132682	0.0302812132633565	0.603056110349221	0.0502129283555739	0.959952709212943	0.99476719623129
HS_H3K27ac_101465	19.3428577748576	-0.328407474971129	0.533779199738764	-0.61524966715049	0.538389851956774	0.91522603170967
HS_H3K27ac_101466	31.649364635349	-0.185493991030664	0.524417234829654	-0.353714521016681	0.723552839062565	0.961799493953109
HS_H3K27ac_101467:101468:101469:101470	55.9479675722727	-0.462839178583192	0.431482952866545	-1.0726708332469	0.283418831199006	0.840863133681934
HS_H3K27ac_101473	32.6911346940255	-0.428615655221614	0.514833038443579	-0.832533313163791	0.40510798264587	0.876980666573954
HS_H3K27ac_101474	27.1981666192075	-0.571630337365198	0.438650984594539	-1.3031552588297	0.192521761317592	0.82440895492169
HS_H3K27ac_101475:101476	66.8602314411422	-0.148448758510153	0.439820098101892	-0.33752154381031	0.735723774366014	0.964813710672905
HS_H3K27ac_10147:10148	37.7379013708641	-0.401096329891523	0.468869184699237	-0.855454661941181	0.392299493552945	0.873393775978282
HS_H3K27ac_101493:101494:101495	9.96580033146942	0.69476477465062	0.692921144697287	1.00266066343543	0.316024615484744	0.850203225306412
HS_H3K27ac_101496	12.3794321518696	0.519367733430375	0.59597912336182	0.871452896706696	0.383506914218481	0.871028731835762
HS_H3K27ac_101497:101498	9.87404612608883	0.175066689336972	0.704539194092933	0.248483960586981	0.803759978599785	0.97577655665524
HS_H3K27ac_101499	2.41224155868133	0.792999593782956	1.54605582176528	0.512917827816536	0.60800880212993	0.934417167924303
HS_H3K27ac_10149:10150	19.5017339886836	0.553600778540643	0.492908032730119	1.12313198767397	0.261381442521658	0.833308041651493
HS_H3K27ac_101500	14.8863269790701	-0.408214365580625	0.585092055308472	-0.697692545774539	0.485369490891984	0.900042909370822
HS_H3K27ac_10151	28.4852393940232	0.614393225664023	0.545338600481989	1.12662706274781	0.259900192019211	0.833193641882347
HS_H3K27ac_101519:101520:101521	17.6401269872532	0.588560309787899	0.535182099663882	1.09973840709086	0.271446115461134	0.837263820405373
HS_H3K27ac_10152	128.573306135401	0.12532770559629	0.478397153684866	0.26197418741092	0.793341342838109	0.973365853969194
HS_H3K27ac_10153:10154	102.486875085062	-0.00305290077686948	0.660420948683834	-0.00462265890104436	0.996311664968993	0.999632436250529
HS_H3K27ac_10156	30.3724037974114	-0.760858731962149	0.45315583469432	-1.67902225616358	0.0931477063014682	0.801197469697901
HS_H3K27ac_10157	29.5258657077212	-0.0352386034558986	0.434198256074117	-0.0811578650142791	0.93531640778012	0.992406230163626
HS_H3K27ac_10158	24.3779332762379	0.964424722116538	0.545028663162403	1.76949358318274	0.0768115406831271	0.793168418057596
HS_H3K27ac_101616	18.0790439144227	-0.674983637678321	0.45401995943402	-1.48668274081993	0.137098623187419	0.812516675795704
HS_H3K27ac_101617	17.7837859249032	-0.598653095890903	0.478630749719841	-1.25076187905043	0.211021366820619	0.82440895492169
HS_H3K27ac_101618:101619	28.7189079887855	0.418133878218243	0.525689930644124	0.795400204272329	0.426380741159695	0.882519055899244
HS_H3K27ac_10163	25.2640387902123	1.03419773365291	0.485877574847739	2.12851505644606	0.0332944029524021	0.718801314827227
HS_H3K27ac_10164	19.1497713112327	0.573607945203334	0.562876672924381	1.0190650506499	0.30817208490681	0.847190075386512
HS_H3K27ac_10165:10166	19.1877973140406	-0.545378077770895	0.493002213392282	-1.10623859884567	0.268623260170761	0.836694597581196
HS_H3K27ac_10167	18.8816873497158	-0.583824202148737	0.546054035945869	-1.06916928310482	0.284993397082991	0.841209962648142
HS_H3K27ac_10168	17.4294272040645	-0.237630907559087	0.485366353103343	-0.489590813289217	0.624423478496543	0.938354298827584
HS_H3K27ac_10169:10170	32.8803636831416	-0.334453555322211	0.516694335308052	-0.647294797847572	0.517441167731129	0.909771523376927
HS_H3K27ac_1016:1017:1018:1019:1020:1021:1022	48.5955056880294	-0.175519335824801	0.567723269341347	-0.30916354023754	0.757197126851278	0.966796298499582
HS_H3K27ac_101713:101714	62.5664058430006	-0.209778887833393	0.671698869082402	-0.312310914145156	0.75480424631077	0.966796298499582
HS_H3K27ac_101715:101716	39.2824918469009	-0.111458992351519	0.439822504556678	-0.25341812025709	0.799945126624566	0.974533287206401
HS_H3K27ac_10171:10172:10173	80.7522778980051	0.785128452300349	0.605475482707174	1.29671386327638	0.194729657538469	0.82440895492169
HS_H3K27ac_101725	25.1102279015459	1.87016792503833	0.629613756930279	2.97034158554039	0.00297468781696109	0.223573383352074
HS_H3K27ac_101726	36.8713846633582	-0.331758878413222	0.403079334350166	-0.823060996039588	0.410473307708891	0.878872180474414
HS_H3K27ac_101727:101728	28.0741866532289	-0.167700721120525	0.423287027463143	-0.396186772190006	0.69196724889891	0.954880269577197
HS_H3K27ac_101729	18.7855846361101	-0.139980322360451	0.482546885003926	-0.290086469751664	0.771750086551875	0.970153155392429
HS_H3K27ac_101730	30.0928619608627	-0.338244216233726	0.382002842427332	-0.885449474889891	0.375914258517457	0.868101462050221
HS_H3K27ac_101731	29.0738876356276	-0.431199824744093	0.447746208206752	-0.963045173450092	0.335524853960733	0.856236602951838
HS_H3K27ac_101732	28.2532174457313	-0.117808951389134	0.454617776609339	-0.25913846191362	0.795528409774387	0.97372640962497
HS_H3K27ac_101733:101734	39.8046545570422	-0.745210562202559	0.447896037041126	-1.66380253579724	0.0961518970774932	0.801197469697901
HS_H3K27ac_101735	31.5363990253573	-0.450948781962496	0.469681687874558	-0.960115741371921	0.336996966847339	0.856398104283481
HS_H3K27ac_101736	24.5913988774037	-0.711582756480414	0.548153539899485	-1.29814496246963	0.194237526381797	0.82440895492169
HS_H3K27ac_101737	23.7042474213417	-0.779019302122234	0.566717105965392	-1.3746175894853	0.169250032515079	0.823483310136745
HS_H3K27ac_101742	25.9137894964773	-0.748526941702539	0.574334967875549	-1.30329334546932	0.192474632098642	0.82440895492169
HS_H3K27ac_101743	55.5657988699231	-0.283335223529681	0.647326200422144	-0.4377008428593	0.661603158426165	0.947267769422736
HS_H3K27ac_101744	36.4764573929628	0.0564234650639998	0.480571335509506	0.11740913553277	0.906535845035408	0.989366192965848
HS_H3K27ac_101745	23.2071735782633	-0.419039351557437	0.438272889038486	-0.956115155734947	0.339014058596621	0.85679160299552
HS_H3K27ac_101746	22.85001382605	0.887685900274909	0.535123383987041	1.65884341226323	0.0971473499044065	0.801197469697901
HS_H3K27ac_101747	69.1434263779132	0.565837697778289	0.594498177928113	0.9517904659528	0.341203258214459	0.8572181784545
HS_H3K27ac_101748	39.3304692316895	-0.0303049696074249	0.621607183943626	-0.0487526051664379	0.961116452824729	0.99497350841162
HS_H3K27ac_101749	33.13344736048	0.527710438936861	0.507669077524997	1.03947721517641	0.298582849387354	0.846303298762607
HS_H3K27ac_10174:10175:10176	60.82518422057	0.147364255779005	0.510990112544773	0.288389642306617	0.773048495345197	0.970153155392429
HS_H3K27ac_101750:101751	17.579655851952	0.214810947317839	0.5067618449197	0.42388934658622	0.671646513970796	0.949970932628438
HS_H3K27ac_101753	17.8962530996517	-0.775151368168454	0.598059080005486	-1.29611169545548	0.194937006211933	0.82440895492169
HS_H3K27ac_101757	11.3265220509597	-0.768349757669901	0.512835812354112	-1.49823732890822	0.13407160029524	0.812516675795704
HS_H3K27ac_101758	358.238902039952	0.452325684384528	0.779013666617982	0.580638958939269	0.561483809380859	0.921878409568397
HS_H3K27ac_101759	22.6727580275272	1.1929322205578	0.512156739435917	2.32923269128838	0.0198467419333385	0.618203790130512
HS_H3K27ac_101760	21.2817622672022	-0.168881573477456	0.466690920174453	-0.361870278972486	0.717448970838235	0.960772806008568
HS_H3K27ac_101761	25.5235069788313	0.11904950196859	0.49788026773196	0.239112713807493	0.811018183499286	0.976113521592854
HS_H3K27ac_101762	21.8104391460437	-0.320740518837859	0.605487546768129	-0.529722734265724	0.596304183073373	0.931865800518784
HS_H3K27ac_101763	29.7684263148285	1.1623492449813	0.662523233326637	1.75442790005258	0.0793572141524152	0.794000371587558
HS_H3K27ac_101764	6.49794253314678	0.44125422270656	0.956381638982061	0.461378810216615	0.644526851402565	0.944493490034772
HS_H3K27ac_101768	29.515716008638	0.103449320471004	0.461508641740096	0.224154676889588	0.822636948719125	0.97784836181279
HS_H3K27ac_101769	21.4645506655319	1.01861433107003	0.615337659750434	1.65537459788038	0.0978485354461529	0.801197469697901
HS_H3K27ac_10177	26.0333380405531	-0.234023608449466	0.587449881902126	-0.398372041018567	0.690355964102457	0.95449743269354
HS_H3K27ac_101770	25.3811560011051	-0.73674835180754	0.451967823073566	-1.63009027235025	0.103082419353131	0.802647900201851
HS_H3K27ac_101782	12.0345440909125	-0.570516207551383	0.536582872205962	-1.06323969158001	0.287673266775507	0.842153603903237
HS_H3K27ac_101783	37.6442878607947	-0.56953749067826	0.432342472409806	-1.31732949461049	0.187728202808922	0.82440895492169
HS_H3K27ac_101785:101786	27.0324115603596	0.311111805525847	0.48075278555354	0.647134691414491	0.517544774636808	0.909819057883497
HS_H3K27ac_101787	39.757809778685	1.48402182978519	0.582605824627102	2.54721420050175	0.0108586758268719	0.481091931375318
HS_H3K27ac_101791	23.080030311099	2.2442629478046	0.666056170265241	3.36948000483334	0.000753101549374548	0.0844184208459281
HS_H3K27ac_101792	85.9776067535325	1.34239252798927	0.684917551649474	1.95993302369958	0.0500036191267722	0.762391314861622
HS_H3K27ac_101793	25.8353811351216	0.0089658627568489	0.509979154840258	0.017580841631963	0.985973240478807	0.99809466591029
HS_H3K27ac_101794	22.5998161441535	-0.660661836145069	0.464802199262899	-1.4213827671056	0.155205513562808	0.819093621729411
HS_H3K27ac_101795	13.9140888926625	0.361311081356811	0.584864051528473	0.617769343854469	0.536727394174006	0.914640610386077
HS_H3K27ac_101796	16.7962990506733	0.402261760805538	0.556900638284827	0.722322319551376	0.470096333585323	0.896173323574656
HS_H3K27ac_101797	9.05653344453986	0.618119386447742	0.778931188535987	0.793548127928357	0.427458540540658	0.882519055899244
HS_H3K27ac_101798	24.9841252489668	0.714457488474504	0.456867399891319	1.56381805452624	0.117860303065365	0.810099139076203
HS_H3K27ac_101799	519.787242131304	0.229458664510179	0.754275107501605	0.304210840617846	0.760967266378625	0.967920588108535
HS_H3K27ac_101800	17.3351711715926	2.85078056694817	0.677047119068034	4.21060881386263	2.54683416194505e-05	0.00682589853659349
HS_H3K27ac_101804	31.4725329805682	-0.683523047385075	0.578451489177432	-1.18164281737273	0.237347456527982	0.826354301037626
HS_H3K27ac_101805	15.1261449823554	-1.08552466445992	0.634599058402344	-1.71056772002281	0.0871609421928035	0.801197469697901
HS_H3K27ac_101806:101807:101808:101809	32.414665887741	0.574690743098698	0.520348084793506	1.1044352038439	0.269404396837675	0.836809755967134
HS_H3K27ac_101810	17.1533384777134	0.621873821354577	0.558080220356995	1.11430901628582	0.265146640289299	0.83547509363457
HS_H3K27ac_101811	32.9609876773677	-0.44394033089154	0.828894764586578	-0.535581053057996	0.592248126273621	0.931357239221622
HS_H3K27ac_101817	44.3158099262938	-0.706700458790888	0.539179254756433	-1.3106966793634	0.189960261009046	0.82440895492169
HS_H3K27ac_101818	149.739765671778	-0.102941813048447	0.77768815949945	-0.132369011654625	0.894692424083692	0.988505432002424
HS_H3K27ac_101819	24.630495488137	-0.713332158123338	0.44390301849035	-1.60695496180512	0.108064248292799	0.806935097409433
HS_H3K27ac_101822	290.961936968602	-0.109768213815329	0.758834581987629	-0.144653678707961	0.884984313417205	0.986979711166879
HS_H3K27ac_101823	169.992989360247	0.395967664189244	0.557734220420962	0.709957628008514	0.477730412318709	0.897972656097359
HS_H3K27ac_101824	21.2369508228049	-0.529316541884162	0.445990777933787	-1.18683293034984	0.235293526811079	0.826333501765506
HS_H3K27ac_101835	232.907747697205	0.659281053239166	0.762728659420239	0.864371680671204	0.387383744611682	0.872211338047899
HS_H3K27ac_101836	36.1900186547223	-0.712359166479084	0.503474650130385	-1.41488586623895	0.15710196263652	0.81993558565466
HS_H3K27ac_101837	22.2592512552427	0.756117275231425	0.634450148672143	1.19176782732879	0.233352294138739	0.826223264113751
HS_H3K27ac_101838:101839	35.7113680587873	-0.261118765741388	0.536941175634263	-0.486307956235505	0.626748839042134	0.938876464587186
HS_H3K27ac_101848	22.0747364568818	0.554932624284878	0.498056497893329	1.11419613363569	0.265195053756927	0.83547509363457
HS_H3K27ac_101849	109.906542750123	0.0626585785805911	0.493019260060393	0.127091543184166	0.898867944747204	0.988505432002424
HS_H3K27ac_101850	17.5380492793164	0.547372734096936	0.521089969900422	1.05043805429902	0.293516757349206	0.843693629695774
HS_H3K27ac_101853	21.3983552240492	0.471684118653046	0.541372661879166	0.871274358435051	0.38360436762155	0.871028731835762
HS_H3K27ac_101854	21.5321614012479	0.425321035498638	0.476343041054283	0.892888105507497	0.371917097469926	0.868101462050221
HS_H3K27ac_101856	20.8252857297508	0.100140581818318	0.510084625388591	0.196321505950172	0.844358529600442	0.981490027439042
HS_H3K27ac_101858	21.1036764832136	0.259055895939392	0.52554932755702	0.492924036538293	0.62206626276949	0.937570068112713
HS_H3K27ac_101859	173.703621589441	-0.099501489066883	0.746242771564276	-0.133336620277484	0.893927167360067	0.988505432002424
HS_H3K27ac_101864:101865	250.910267424206	-0.0983474240184141	0.743921715011064	-0.132201308328459	0.894825066308839	0.988505432002424
HS_H3K27ac_101866	32.460588624423	-0.708640918562872	0.45936526617506	-1.5426523743587	0.122915143101015	0.810099139076203
HS_H3K27ac_101867:101868	20.7353639942041	0.382253022737193	0.483517616456397	0.790566899172461	0.429196769067663	0.882812927304439
HS_H3K27ac_101872	25.1642946624794	0.384429754745097	0.505398271856649	0.760647149292462	0.446867849882729	0.888523582218699
HS_H3K27ac_101873	24.1691230809459	-0.207445105125311	0.423962754513078	-0.489300305078833	0.624629105117758	0.938483839031722
HS_H3K27ac_101875	37.4685343291516	-0.505972156577452	0.518248777221493	-0.976311336980166	0.328910203550797	0.854061098534161
HS_H3K27ac_101876	33.1891064183834	-0.615737830448661	0.474693598217369	-1.29712688934707	0.19458753094879	0.82440895492169
HS_H3K27ac_101877	393.840748813955	0.0410619666023458	0.812015267316013	0.0505679736023556	0.95966978352386	0.994736097201673
HS_H3K27ac_101878	184.6510192029	0.637335077513879	0.649431196660351	0.981374286901099	0.326408201381301	0.853801489195081
HS_H3K27ac_101880	89.2010050464813	-0.0610248137603113	0.463005373289207	-0.131801523871718	0.89514128119362	0.988505432002424
HS_H3K27ac_101881	15.8883354078743	1.36583246817001	0.600083949708488	2.27606898806994	0.0228418808600893	0.648122763273155
HS_H3K27ac_101882	48.357075479975	0.226558015054484	0.689004701085514	0.328819258703962	0.742292305469378	0.965006970458345
HS_H3K27ac_101883	27.5062663265852	-0.629297465285594	0.480744277177629	-1.30900666978315	0.190532091443704	0.82440895492169
HS_H3K27ac_101884	23.0799557863145	0.851684686760441	0.53549645269428	1.59045812997509	0.111731576293697	0.807187535191508
HS_H3K27ac_101888	412.860996040466	0.498144863108099	0.772112130562501	0.645171657574127	0.51881595100464	0.910168482184723
HS_H3K27ac_101889	20.8254485265461	-0.390035615730368	0.460707130550566	-0.846602081596301	0.397216953287587	0.875050708663823
HS_H3K27ac_101890	19.6978882996704	-0.675001533435129	0.490284104768183	-1.37675589901958	0.168587729838492	0.823483310136745
HS_H3K27ac_101891	27.5799700237615	1.44957268153408	0.584371636580095	2.48056645941507	0.0131173808105762	0.521812814547216
HS_H3K27ac_101892	229.269561308316	0.152605639613481	0.760480792678627	0.200669946016599	0.840956661271274	0.980825891393339
HS_H3K27ac_101893	44.5261644037716	1.62927096098493	0.710071598205928	2.29451644749833	0.0217608514148987	0.643647601725117
HS_H3K27ac_101897	17.5658732228328	0.193059741898308	0.538204544944525	0.358710723853526	0.719811505129836	0.961358722951591
HS_H3K27ac_101901:101902	16.9753972247533	-0.862833795774344	0.478131779683448	-1.80459411492286	0.0711382196747151	0.790979616902921
HS_H3K27ac_101909:101910	21.8788575262477	0.443439483579848	0.514998769953222	0.861049597497342	0.389210727213484	0.872861625506229
HS_H3K27ac_10191	76.1225171868376	0.874359264159499	0.644912877115086	1.35577888919013	0.175169530134758	0.823483310136745
HS_H3K27ac_101911:101912	21.1441513555088	-0.621884720198826	0.49379467302386	-1.2593994106712	0.207886102219128	0.82440895492169
HS_H3K27ac_101913	40.2773263656737	0.225908761927237	0.902462033148202	0.250324948451475	0.802336064433935	0.975484356718063
HS_H3K27ac_101914	142.470898639682	0.212749497733173	0.80833209976389	0.263195656581392	0.792399778369463	0.973164674758963
HS_H3K27ac_101915	25.867376530024	-0.647025350953254	0.571078337161384	-1.13298878428724	0.25721896330592	0.832306803564122
HS_H3K27ac_101916	155.28160062792	-0.151461482788225	0.506035893966237	-0.299309761608197	0.764703707120107	0.968895629196617
HS_H3K27ac_101919	23.3073145845779	0.188845309564456	0.544956943419134	0.346532532239364	0.728942539753039	0.962880743436961
HS_H3K27ac_101922	22.3851843941526	-0.486773643045887	0.496173308400532	-0.981055681159178	0.326565283959745	0.853801489195081
HS_H3K27ac_101923	29.8934370221469	-0.912944812192122	0.397661230771813	-2.29578531057756	0.0216881597505197	0.643174827343615
HS_H3K27ac_101924	33.7177605357775	-0.181990491704482	0.594483589174346	-0.306132069948711	0.759504091049623	0.967513308141469
HS_H3K27ac_101926	14.3567456929403	0.940484340011233	0.527393051625531	1.7832702518785	0.0745423214500572	0.793168418057596
HS_H3K27ac_101929	25.4117662510454	-0.541236913995716	0.484086686410646	-1.11805783796456	0.263542291971773	0.834543349960457
HS_H3K27ac_101932	25.1828917619858	-0.134956332241357	0.493338151508433	-0.273557461203262	0.784424728353582	0.972282797907223
HS_H3K27ac_101933	35.3757607472672	-0.994293480704441	0.590210227377555	-1.68464291973103	0.092057485379042	0.801197469697901
HS_H3K27ac_101934	21.4968219432747	-0.485848771110172	0.653232254294494	-0.743761147610354	0.457020988938519	0.890728113210426
HS_H3K27ac_101935	5.72711120863176	0.305664770837925	0.886158020761998	0.344932578249517	0.730145058034851	0.963479144120485
HS_H3K27ac_101936	24.7785737728295	0.633176050601426	0.487539545841903	1.29871731637283	0.194040959162303	0.82440895492169
HS_H3K27ac_101937	28.793317079903	0.232466470631329	0.471753505066083	0.49277105126917	0.62217436754845	0.937570068112713
HS_H3K27ac_101939	34.5840436917538	-0.312260657762691	0.413466655367409	-0.755225732738265	0.450113551170304	0.889215595411415
HS_H3K27ac_10194	32.666372622969	-0.300741896411985	0.503985000802011	-0.596727870737031	0.550689081620618	0.918396164116027
HS_H3K27ac_101940:101941	18.230284177487	-0.575033176826698	0.46632494600704	-1.23311691075179	0.217532149094149	0.824893450517623
HS_H3K27ac_101945	24.8209080114471	0.258845745888847	0.495374297447149	0.522525587667299	0.601304435576667	0.932598752090449
HS_H3K27ac_101947	21.8527203788948	-0.409439705699131	0.458150787244946	-0.893678930819403	0.371493701424363	0.867946810052622
HS_H3K27ac_101948	27.6828991302637	-0.205839507406568	0.404274422549119	-0.509157878721746	0.610641564924641	0.935580745805441
HS_H3K27ac_101949	18.7240752749605	-0.491543605618252	0.591120530263496	-0.831545480917645	0.405665546340749	0.876980666573954
HS_H3K27ac_10196	29.8699817156198	0.367532127528692	0.572898056602792	0.641531461475201	0.521177446877587	0.910591429498643
HS_H3K27ac_101962	117.749425498119	-0.516807402132485	0.676737672909414	-0.763674645022552	0.445061154074289	0.887564349837037
HS_H3K27ac_101963	23.5226925197065	0.154222184738502	0.508124607513924	0.303512529127565	0.761499300662964	0.968083817527621
HS_H3K27ac_10197	24.9344925735336	-0.5710185416594	0.518257443937161	-1.1018048044258	0.270546541231621	0.837012360907619
HS_H3K27ac_101976	48.3843778463608	-0.499151564445352	0.522700951395507	-0.954946730272285	0.33960463635777	0.856995021210959
HS_H3K27ac_101977:101978	72.3313587489718	0.379154060244594	0.629416483813522	0.602389784816831	0.54691470811748	0.917389081746034
HS_H3K27ac_10198	18.7091191639719	0.758918285994041	0.605011411429526	1.25438672999715	0.209701473475769	0.82440895492169
HS_H3K27ac_10199:10200	17.030470474821	1.93898266716094	0.511861445358925	3.78810063688484	0.000151803362944253	0.0248219388784901
HS_H3K27ac_102000	13.934592023157	-0.165150444481753	0.531908321093531	-0.310486672105874	0.756190893165133	0.966796298499582
HS_H3K27ac_102001	33.4272145986135	-0.603714825644018	0.49908525598563	-1.20964267808665	0.226416034205233	0.826223264113751
HS_H3K27ac_102004	24.2613771015975	0.605671226891908	0.546141514838658	1.10900052538734	0.267429955334987	0.83635797401921
HS_H3K27ac_10201	14.8955559225018	0.624790624783444	0.57560754484538	1.08544550949428	0.277724385337941	0.839223350923131
HS_H3K27ac_102012	21.1535840816297	-0.192592648198065	0.495065349519517	-0.389024698224152	0.697257876123942	0.95671327812133
HS_H3K27ac_102013	154.358296262056	0.0745819719942137	0.481135666342173	0.15501235350358	0.876811578339977	0.985684647077353
HS_H3K27ac_102014	26.3029416928497	0.369246769598132	0.517327922381712	0.71375766438078	0.475377042339342	0.897234456779225
HS_H3K27ac_102015	24.4400780006482	1.49612580118302	0.679729205006662	2.20106152591804	0.027731668516227	0.690761759947691
HS_H3K27ac_102016	7.9851434098228	-0.039863074178511	0.696523516685658	-0.0572314835372619	0.954360799017399	0.993885032159423
HS_H3K27ac_102019	51.0609939435594	-0.378732214845076	0.450416765453631	-0.840848396181793	0.400432870799471	0.875963799479468
HS_H3K27ac_102027	94.9756071801519	-0.171776280969509	0.767712583199347	-0.223750769140259	0.822951239225732	0.977895855505048
HS_H3K27ac_102028	35.3925131494952	-0.861220736370688	0.564974193562899	-1.52435411419337	0.127420275977208	0.810099139076203
HS_H3K27ac_102035	169.130139896764	0.265245579800561	0.737252104382219	0.359775954824603	0.719014686053931	0.961348193223182
HS_H3K27ac_102036	57.4528668422466	-0.466756826165817	0.589049823716831	-0.792389382651266	0.428133668298716	0.882519055899244
HS_H3K27ac_102038	21.9276467401326	-0.01419901432936	0.58723630604156	-0.0241793877239517	0.980709519537094	0.997357323141116
HS_H3K27ac_102039:102040	168.187181778949	0.177413560278887	0.657035431286921	0.270021298442599	0.787143868219812	0.972630320840551
HS_H3K27ac_102041	23.6041986292076	-0.316433138021088	0.496930143264324	-0.636775897598897	0.524270827829361	0.91121604438457
HS_H3K27ac_102042	19.5540950569888	1.44316072820119	0.637329147513974	2.26438839935459	0.023550236836929	0.65354666161518
HS_H3K27ac_102043	21.2304580411431	0.0675723903737386	0.528621137736225	0.127827635994867	0.898285379108285	0.988505432002424
HS_H3K27ac_102044	21.0877328556219	-0.117328204959602	0.572143468816009	-0.205067804413464	0.837519150216838	0.980701437104465
HS_H3K27ac_102045	32.3180400139856	0.192927535961799	0.633824061266599	0.304386576262604	0.760833393505493	0.967906677737523
HS_H3K27ac_102046	15.479782828628	0.767295146936172	0.583266481845	1.31551387027941	0.188337258918026	0.82440895492169
HS_H3K27ac_102047	22.1446435701662	0.385161860201618	0.54473243598797	0.707066138815578	0.479525377439575	0.898888920252376
HS_H3K27ac_102048	30.1708290844008	-0.962336197846384	0.469066745130637	-2.05159757718141	0.0402087878536812	0.740653319165688
HS_H3K27ac_102049	35.3683402667882	0.105570123864469	0.519235541005549	0.203318370040738	0.838886198170778	0.980825891393339
HS_H3K27ac_10206	22.0347655115256	-0.406980478753954	0.555659359915889	-0.732428009159352	0.463907368252219	0.893826625202626
HS_H3K27ac_102063:102064	20.0688215594116	-0.547227898064683	0.421090395118827	-1.29954970336063	0.193755347749282	0.82440895492169
HS_H3K27ac_10207	81.5825068435641	0.125190676826401	0.459457424422947	0.272475032879562	0.785256786154457	0.972526281334822
HS_H3K27ac_102071	18.7643705194864	1.06360768533717	0.562529268540873	1.89075972543799	0.0586564256664574	0.780314345628244
HS_H3K27ac_102072	21.6083420956718	0.101992361213858	0.502863938311766	0.202822977436541	0.839273397791661	0.980825891393339
HS_H3K27ac_102073	23.5447412535895	0.385584764118347	0.472101259063916	0.81674165598051	0.41407608058184	0.87957547037842
HS_H3K27ac_102074	27.626005293971	-0.516117332552194	0.444928768945944	-1.15999991139008	0.246048842179576	0.828053527342577
HS_H3K27ac_102075	32.1537890526513	-1.17701892265297	0.440328443342635	-2.67304767713379	0.00751655667872104	0.390576063221123
HS_H3K27ac_102076	25.0014778468191	-1.00465416235919	0.441882811632058	-2.27357601588661	0.0229914908657764	0.648381869779641
HS_H3K27ac_102077	33.8141573156595	-0.879168475496931	0.389039515223493	-2.25984364336839	0.0238309566485924	0.655390452463903
HS_H3K27ac_102078	32.1242862121593	-0.775941303528271	0.428877840118077	-1.8092361762376	0.0704143196432713	0.790979616902921
HS_H3K27ac_10208	31.0271368692234	-0.12577679543829	0.578223453033119	-0.217522818866162	0.82780092581527	0.979316710418211
HS_H3K27ac_102080	10.1139127339221	-1.04636459908311	0.746868629620058	-1.40100220786541	0.16121341287693	0.821267798120766
HS_H3K27ac_102081	241.516461032224	-0.133910397018004	0.668914179679725	-0.200190698726284	0.841331441279466	0.980845217334008
HS_H3K27ac_102082	36.3921462123674	-0.493576345144811	0.578961483149708	-0.852520175365762	0.39392544605778	0.873848182847447
HS_H3K27ac_102083	27.6625264133021	0.607402417360312	0.554604690058835	1.09519884748158	0.273429530515542	0.837520073187042
HS_H3K27ac_102084	27.8481203504269	0.189164195730187	0.572671782971132	0.330318694503799	0.741159168786727	0.964813710672905
HS_H3K27ac_102085:102086	30.9083899735209	-0.136919044528412	0.411695548253565	-0.332573536705049	0.739456221942386	0.964813710672905
HS_H3K27ac_102087:102088	28.3703763355413	-0.115060881612403	0.406411256006011	-0.28311440668046	0.777089138271998	0.97058827509921
HS_H3K27ac_102089	20.427957271154	0.0677828220710985	0.566434783040509	0.119665712806784	0.904747962349886	0.988852369166654
HS_H3K27ac_102099:102100:102101:102102:102103	13.2472822070734	-1.00967329121309	0.574059400689189	-1.75883068895122	0.0786062705498066	0.794000371587558
HS_H3K27ac_10209:10210	22.6874805246655	-0.590210633318509	0.435287360138452	-1.35591034191937	0.175127696584691	0.823483310136745
HS_H3K27ac_102104:102105:102106:102107	53.6184520020637	0.345085359092216	0.433959021873484	0.7952026382639	0.426495637372075	0.882519055899244
HS_H3K27ac_102108:102109	4.57083387344027	0.796701805952204	0.996229615639332	0.799717046597656	0.423874754141748	0.882519055899244
HS_H3K27ac_10211	26.31107613775	0.731824576149738	0.521845283973094	1.40237844170586	0.160802267533171	0.821267798120766
HS_H3K27ac_102115:102116:102117	21.3258152004576	0.825356229726022	0.534974858464595	1.54279442606861	0.122880662321636	0.810099139076203
HS_H3K27ac_102118	22.4463256299995	0.584274502910844	0.610076155056625	0.95770748957827	0.338210279043652	0.85679160299552
HS_H3K27ac_102119:102120:102121	16.9427894435182	-0.214194933337947	0.493869027375914	-0.433707970058447	0.664500518248723	0.947624153495425
HS_H3K27ac_10212	24.9476473139383	0.0445500456360118	0.49598769981318	0.0898208678416665	0.928429565076971	0.99183924552217
HS_H3K27ac_102122	30.6851967658236	0.327491958639889	0.47188516142535	0.694007748941894	0.487677349378134	0.900548597855427
HS_H3K27ac_102123:102124:102125	51.9463153094354	-0.375663547538593	0.469338652473108	-0.800410419127195	0.423473046298126	0.882429640858476
HS_H3K27ac_102126	87.7914109343327	-0.363943442397545	0.505581824829724	-0.719850723510716	0.471616910408303	0.896687021287774
HS_H3K27ac_102127	48.8998425378141	-0.684414883117299	0.542772954472429	-1.26095981289736	0.207323326442033	0.82440895492169
HS_H3K27ac_102128:102129:102130:102131	56.7500862306495	-0.253272501753602	0.585456148516036	-0.432607125906143	0.665300211686391	0.948024365599246
HS_H3K27ac_10213	22.8349386997019	0.0707909483755013	0.567001321479203	0.124851469818131	0.900641139118196	0.9885079857961
HS_H3K27ac_102132	11.5223178716213	0.379982735161766	0.621106631468418	0.611783413523395	0.540681065083329	0.915941012232363
HS_H3K27ac_102133:102134	140.835854672063	0.26729767878698	0.698715502552426	0.382555815364815	0.702049136632729	0.957645335490568
HS_H3K27ac_102135	28.9925677389581	-0.0759304378976312	0.411618524765531	-0.184467980251577	0.853646344142412	0.982428652181974
HS_H3K27ac_102136	217.059663633395	-0.475710139116779	0.738926105190202	-0.643785807234852	0.519714338402407	0.91053101600565
HS_H3K27ac_10214	55.7901945845532	-0.0139455252896184	0.584453918183802	-0.0238607781652902	0.980963659858267	0.997388134838637
HS_H3K27ac_102141	25.7604727796193	-0.0202419607788625	0.468046182635503	-0.0432477852182938	0.965504013602126	0.995780835892499
HS_H3K27ac_102142	6.47488909846091	-1.61297977662619	0.749897542721818	-2.15093354056308	0.0314814457128758	0.708952269421253
HS_H3K27ac_102143	39.9006974355434	-0.0073453732245179	0.456684205862511	-0.0160841411422257	0.987167265415105	0.998400579907399
HS_H3K27ac_102144	20.4861714908816	-0.275587212428538	0.528651303829399	-0.521302435901062	0.602156104365328	0.932598752090449
HS_H3K27ac_102145	205.092352211472	-0.157018769917334	0.684018522367796	-0.229553388954729	0.818438829844459	0.976635997878802
HS_H3K27ac_10215	28.7826180246044	0.16038775087287	0.47478238776622	0.337813185589024	0.735503972774309	0.964704515344336
HS_H3K27ac_102159	25.978494782794	0.436505826871691	0.575587459087276	0.758365770449325	0.448232043558307	0.888913573519068
HS_H3K27ac_10216	179.135870682293	-0.0128411084950562	0.625934477033277	-0.0205151001681819	0.983632466419365	0.997927823923344
HS_H3K27ac_102160	43.7632023804901	-0.362103825360905	0.495359123703056	-0.730992542650672	0.464783707961769	0.893907416316242
HS_H3K27ac_102161:102162:102163	22.5320186949024	-0.225436269685356	0.452136631285564	-0.49860209079802	0.6180597319256	0.936980663582331
HS_H3K27ac_102164:102165	35.8915453478365	0.658075824679366	0.536734978654448	1.22607217872983	0.220171514311408	0.825829694328885
HS_H3K27ac_102166:102167	18.9258474690737	0.396608859395715	0.556467923084444	0.71272546528352	0.47601565538703	0.897234456779225
HS_H3K27ac_102168	24.8565239920364	0.560865455151482	0.585410137337238	0.958072673122131	0.338026114055605	0.85679160299552
HS_H3K27ac_102169	56.8439208057717	-0.358071746267989	0.502105284972268	-0.713140763471083	0.475758657306144	0.897234456779225
HS_H3K27ac_10217	21.6612294099509	0.0353211235195239	0.488066519116851	0.0723694868138813	0.942307867098827	0.992635976218842
HS_H3K27ac_102170	19.828513484264	-0.142139941494705	0.568702665794654	-0.249937181666084	0.802635928709336	0.975484356718063
HS_H3K27ac_102171	21.4508626734955	0.229538959460483	0.570709537916064	0.402199269874901	0.687537379522464	0.954162544030442
HS_H3K27ac_102172:102173	17.1584564674988	0.862724942575835	0.555167260571506	1.55399102909584	0.120186556496606	0.810099139076203
HS_H3K27ac_102174	24.6215131171119	-0.222023452747979	0.488058655082904	-0.454911413691178	0.649172971270924	0.945385622212786
HS_H3K27ac_102175	39.1862559487255	-0.377528382047491	0.528684037138558	-0.714090752750584	0.475171063676114	0.897234456779225
HS_H3K27ac_102176	31.0970154102269	-0.00299133522363602	0.461160531636988	-0.00648653780716584	0.994824527923771	0.999528772292132
HS_H3K27ac_102177	38.1627386272278	0.0181673399486655	0.587731586259275	0.0309109470605364	0.975340559604132	0.997132043743808
HS_H3K27ac_10218	23.7711059088966	0.324582733976255	0.580198800592627	0.559433652128753	0.575865800055279	0.926328382084655
HS_H3K27ac_102187	17.5115638278283	0.261327415564938	0.583807255426181	0.447626186786885	0.654423000831483	0.945679561960954
HS_H3K27ac_102189	27.8365825997993	0.226725856358611	0.602223233705178	0.37648141697171	0.706559028133475	0.959435118088095
HS_H3K27ac_10219	17.5495517020527	0.892476638139054	0.667536198651885	1.33697114844325	0.181232054691696	0.82440895492169
HS_H3K27ac_102190	27.5591838425893	0.361480475648372	0.433777387102511	0.83333176508564	0.40465764614316	0.876774201034056
HS_H3K27ac_102191	19.4235251922305	1.28618975084591	0.591332273857584	2.17507111941547	0.0296247873022249	0.697832705142077
HS_H3K27ac_102192:102193	45.6312988723493	0.472838049281372	0.458894112666618	1.03038595665071	0.302828862912498	0.846837502736243
HS_H3K27ac_102194	294.152801736525	0.0609824748829096	0.755826693175872	0.0806831452679585	0.935693941238456	0.992464255345196
HS_H3K27ac_102195:102196	21.9301332376888	0.574231275734634	0.468094286957729	1.22674275617999	0.219919292166704	0.825829694328885
HS_H3K27ac_102197:102198:102199	46.0513678348119	-0.237138806234909	0.397956062351633	-0.595891930464861	0.551247424384272	0.918436771346018
HS_H3K27ac_102200:102201:102202:102203:102204	51.8494792841094	0.650761263291906	0.455095296557901	1.42994504275021	0.152732792924147	0.817793282151784
HS_H3K27ac_102205	431.422471640091	-0.112522945877718	0.793350417378188	-0.14183259176894	0.887212239788924	0.987387150458344
HS_H3K27ac_102207	53.3668884542187	0.0708409152520517	0.544370149591246	0.130133724829042	0.89646062842526	0.988505432002424
HS_H3K27ac_102208	87.0131379456094	-0.0441801248229812	0.618629114419944	-0.0714161745594637	0.943066537041199	0.992692823628944
HS_H3K27ac_102209:102210:102211:102212:102213	71.989090751798	0.434645041312991	0.503083381801577	0.863962231780538	0.387608638451505	0.872211338047899
HS_H3K27ac_10220:10221:10222:10223	69.3599997022357	0.0922906298994328	0.481607716744948	0.191630297212012	0.848031808570927	0.98185080892922
HS_H3K27ac_102214	23.140248315788	-0.407159064831254	0.415862141987713	-0.979072206200688	0.327544303487531	0.854044637708765
HS_H3K27ac_102215	20.7325510580684	-0.626548186026069	0.460641985560099	-1.36016300221579	0.173778347628553	0.823483310136745
HS_H3K27ac_102217:102218	10.8805655336996	-0.287759708738451	0.620034748567537	-0.464102551354196	0.642574273913357	0.944106600881083
HS_H3K27ac_102219	26.2710412646347	0.172104425974578	0.493741776609944	0.348571731475216	0.727410853197471	0.962823947906437
HS_H3K27ac_102221	24.3345483069629	0.88576767249722	0.51681640692394	1.71389232352211	0.0865485031528151	0.801047986818103
HS_H3K27ac_102227	81.3754093170668	1.09009379001207	0.483996956560502	2.25227405923947	0.0243049584155193	0.661085474761187
HS_H3K27ac_102228	20.2501748879243	0.0497987339252248	0.430031660818892	0.115802482613478	0.907809082914157	0.989434217254703
HS_H3K27ac_102229	41.4321588660136	-0.30383257734378	0.56957855472342	-0.53343401858119	0.593733174034776	0.931455980484534
HS_H3K27ac_102230	193.105348387965	0.884185707266535	0.662252142616272	1.33511943619163	0.181837259108144	0.82440895492169
HS_H3K27ac_102231	14.6837469167934	0.13249259908414	0.512098750699569	0.258724706715538	0.795847655258009	0.97372640962497
HS_H3K27ac_102235	26.280767051298	0.283755774954387	0.583834253832594	0.486021114882632	0.626952195411164	0.938876464587186
HS_H3K27ac_10224	71.5542199426436	-0.0375869431746781	0.46173087743979	-0.0814044392765989	0.935120318797901	0.992406230163626
HS_H3K27ac_10225	30.633835637667	1.22867439889048	0.478895203799407	2.56564356699035	0.0102984593154846	0.470564675558779
HS_H3K27ac_102252	276.801811232077	1.36554141036312	0.761315389345899	1.79366058991184	0.0728673592540649	0.793168418057596
HS_H3K27ac_10226	88.8307572191976	-0.345482150080357	0.541582732014471	-0.637912048626996	0.523530934162012	0.911064432660301
HS_H3K27ac_10227	22.7569686613705	-0.571697309176393	0.488585370028934	-1.17010730211291	0.241957790276007	0.827925117881727
HS_H3K27ac_102276	33.4836446433224	0.435995471933443	0.437202921564655	0.997238239792884	0.318648883685106	0.852253388434127
HS_H3K27ac_10228	32.1005357310944	0.391953863407653	0.469722986294337	0.834436199300768	0.404035225683638	0.876774201034056
HS_H3K27ac_102287	19.7719387694946	0.310450918691768	0.499520403206177	0.621497974255177	0.534272026940028	0.913966835081903
HS_H3K27ac_102288	21.8530699329714	0.115802762271534	0.541443307690801	0.213877908594753	0.830642268010135	0.979881334529876
HS_H3K27ac_102289:102290	30.8276523087089	-0.197882861170702	0.385052655373764	-0.513911171391926	0.607314096644035	0.934244704340293
HS_H3K27ac_10229	31.9387915529699	0.024835987080652	0.49176742766404	0.0505035219567637	0.959721142872557	0.994743388061853
HS_H3K27ac_102291	13.1764155883665	0.49066351303537	0.593209387160256	0.827133763651682	0.40816124897378	0.878202866573878
HS_H3K27ac_102292	196.245030048475	-0.145904112951533	0.620811592339112	-0.235021566530017	0.814191994306709	0.976358298123207
HS_H3K27ac_102293:102294	25.2146398120634	-0.434832725318227	0.460364629537636	-0.94453982217302	0.344893862169374	0.85860873973548
HS_H3K27ac_102295:102296:102297:102298	46.187942108287	-0.252570159293365	0.390559361371808	-0.646688273982815	0.517833713716524	0.909833426613724
HS_H3K27ac_102299	30.0958353461972	-0.348341081474351	0.4518611556397	-0.770902913708536	0.440764479960424	0.886567748775755
HS_H3K27ac_10230	43.215098859893	0.0535650858129871	0.44162160733165	0.121291813905203	0.903459903705616	0.988852369166654
HS_H3K27ac_102300:102301:102302:102303	61.254516004936	-0.863271515057788	0.390625872642483	-2.20997014155253	0.0271072345935374	0.688713103578926
HS_H3K27ac_102304	14.0776298300329	0.256264946167396	0.569211949447318	0.450210060446235	0.652558982826277	0.945679561960954
HS_H3K27ac_102305	18.9442237391176	-0.0808942985455352	0.461866802855114	-0.175146379963817	0.860964615535114	0.983468201784307
HS_H3K27ac_102306	42.1341196948536	-0.614882103874245	0.437638143057803	-1.4050011719226	0.160020929786695	0.821267798120766
HS_H3K27ac_102307:102308	37.9215176895386	-0.197060151399734	0.421209184332436	-0.467843909225413	0.639896217593042	0.943338874850296
HS_H3K27ac_102309	20.7024415430836	1.27962186178681	0.560637471766258	2.28244083963106	0.0224633265167621	0.644809138684202
HS_H3K27ac_10231	162.04731356391	0.332849924862951	0.685121953120368	0.485825805678823	0.627090676227359	0.938876464587186
HS_H3K27ac_102310	172.795631594183	-0.00171699308625663	0.660320630230558	-0.00260024147005239	0.997925309814605	0.99969234224713
HS_H3K27ac_102311	66.0922140358401	-0.316384103650276	0.589376460019345	-0.536811571401904	0.591397777882697	0.931249420427951
HS_H3K27ac_102312	144.894529462651	-0.173025332676929	0.67798558436884	-0.25520503188575	0.798564744839622	0.974343544573852
HS_H3K27ac_10232:10233:10234	38.3130928717694	-0.537633630922519	0.412265855916374	-1.30409448953147	0.192201367504649	0.82440895492169
HS_H3K27ac_102340	24.5551806241763	-0.670655281917311	0.554773777668702	-1.20888064453149	0.226708703231147	0.826223264113751
HS_H3K27ac_102341	24.1854661808646	0.422826504726749	0.56251689171465	0.751668991553124	0.452250142417502	0.889600709652117
HS_H3K27ac_102342:102343:102344:102345	36.7250435773921	-0.456670931480449	0.403895303798797	-1.13066660390769	0.258195442641153	0.832644121075972
HS_H3K27ac_102364	21.3754423245499	1.05557761596478	0.517765394161044	2.03871797510757	0.0414781827226658	0.747488018873683
HS_H3K27ac_102365:102366	59.7522172812212	1.15071847984081	0.597172868871402	1.9269436704577	0.053986650316815	0.771969596845926
HS_H3K27ac_102382:102383	36.8785442344374	0.503233969233577	0.612972424488536	0.820973259365583	0.411661499986196	0.878872180474414
HS_H3K27ac_102384	15.3781169258865	0.0436983894115158	0.578024928171114	0.0755994893676621	0.939737742728988	0.992635976218842
HS_H3K27ac_102385	56.1767893753492	0.116970930454601	0.625561749897265	0.186985426256977	0.851672059579845	0.982354985223922
HS_H3K27ac_102386	15.7669194647945	1.2268654447253	0.575505249684186	2.13180582696432	0.033022812428199	0.718801314827227
HS_H3K27ac_102387:102388:102389:102390	44.3792826334214	-0.536015264262998	0.489962116060488	-1.09399328375181	0.273957923844711	0.837520073187042
HS_H3K27ac_102391	22.7449003692314	-0.0713591761027632	0.430421665152372	-0.165788996884024	0.86832300550359	0.984397116751408
HS_H3K27ac_102392	34.6626122213744	-0.682768720281821	0.48329301673589	-1.41274278054578	0.157731367901798	0.81993558565466
HS_H3K27ac_102393	20.1211562693788	0.770256015637431	0.605997043752731	1.2710557313407	0.20370882260355	0.82440895492169
HS_H3K27ac_102398:102399	16.8126153952001	0.58181667598741	0.541471776999055	1.07450969875467	0.282594300208926	0.840819481547547
HS_H3K27ac_102408	26.357240241775	0.240962070349643	0.606429569895687	0.397345515969961	0.691112687235887	0.954712558099924
HS_H3K27ac_102417	17.7158299404284	0.209060750947465	0.665050310348042	0.314353286803306	0.753252730822297	0.966684679229592
HS_H3K27ac_102418	26.3824966893452	0.361224641538084	0.536443758633817	0.673369082451495	0.500712513013727	0.903624860210981
HS_H3K27ac_102420:102421	35.0321725255676	0.17151466535238	0.466828765642975	0.367403806224641	0.713317832868881	0.96036323779728
HS_H3K27ac_102422	24.2872424912414	-0.089880807619905	0.45983193404382	-0.195464475095242	0.845029346020135	0.98158505137966
HS_H3K27ac_102427:102428:102429:102430	171.365242974139	-0.0167522245403146	0.520584050518393	-0.0321796730492085	0.974328766340038	0.997132043743808
HS_H3K27ac_102431	32.5854776363494	1.28020713574604	0.677877674257546	1.88855184993104	0.0589519040537254	0.78140132325614
HS_H3K27ac_102432	26.4258975640298	0.816252958336567	0.518784570251641	1.57339482541016	0.115627424446399	0.810099139076203
HS_H3K27ac_102435	203.928798764464	0.942141147889856	0.837928747640975	1.12436904753808	0.260856497352722	0.833306683845182
HS_H3K27ac_102436	30.6427387489274	-0.529364425974634	0.445938112269853	-1.18708047464285	0.235195879212074	0.826333501765506
HS_H3K27ac_102437	25.1970534723404	-0.0407981697571253	0.444331164943085	-0.0918192847498133	0.926841621771424	0.991720048758351
HS_H3K27ac_102462	45.7274343385588	-0.0781131600667354	0.538940194125958	-0.144938456841984	0.884759462837048	0.986979711166879
HS_H3K27ac_102468	30.0582593512571	0.0379426551152581	0.530265917883912	0.0715540143833357	0.942956837421378	0.992635976218842
HS_H3K27ac_102469	192.883381836181	-0.234716660634041	0.662846302038738	-0.354104201701233	0.723260793341211	0.961764276034587
HS_H3K27ac_102470	18.1297814941574	0.579184431631455	0.498086877585216	1.16281808996738	0.244903315960892	0.828053527342577
HS_H3K27ac_102471	27.5858790673297	0.263145623044445	0.499913451775103	0.526382361006814	0.59862256876394	0.932423690360471
HS_H3K27ac_102473:102474:102475	28.9174878028349	0.214416396243662	0.441655651139018	0.485483194182362	0.627333631081051	0.938876464587186
HS_H3K27ac_102476:102477	20.2443030833119	0.543822832227173	0.550639048102805	0.987621263150303	0.323338168692479	0.852997055116046
HS_H3K27ac_102478:102479:102480:102481	60.4073531714162	-0.157193115263489	0.460222607421869	-0.341558873311488	0.732682891989547	0.964132622775403
HS_H3K27ac_10248	29.3737934570496	0.0790562968199508	0.612601522625847	0.129050114797438	0.897317994455813	0.988505432002424
HS_H3K27ac_102488	36.1076268119013	1.30375745384138	0.563190472527368	2.31494941310113	0.0206157006848215	0.626485308278899
HS_H3K27ac_102489	22.4019719412988	0.564418607885234	0.542869768017891	1.03969430816901	0.298481945831445	0.846303298762607
HS_H3K27ac_10249	32.5545835185142	0.579776611289548	0.492494026052423	1.17722567304367	0.239105444229977	0.826840045606076
HS_H3K27ac_102490	35.4640723559277	-0.496891448658163	0.564608218892751	-0.880064143650997	0.378824562125992	0.869300564920499
HS_H3K27ac_102491	39.260543507723	-0.752932143743948	0.490986471576197	-1.53350894033157	0.125150505538636	0.810099139076203
HS_H3K27ac_102492	24.3841469475269	0.789896621016243	0.510896423150456	1.54609933681924	0.122080578946957	0.810099139076203
HS_H3K27ac_102493:102494	26.2618080579284	-0.425089638963348	0.39957611775175	-1.06385146678723	0.287395992007588	0.842153603903237
HS_H3K27ac_102495:102496	47.5837879922094	0.895240829457265	0.560647847854883	1.59679704984614	0.110310953782057	0.807187535191508
HS_H3K27ac_102497:102498	12.8167936915135	0.289374622527298	0.599675645524295	0.482551900660062	0.629413938501114	0.939355204471173
HS_H3K27ac_102499	34.2539062871112	-0.325728627648621	0.483986718196853	-0.673011500939859	0.500939974151483	0.903629045287403
HS_H3K27ac_102500	36.5690148927099	-0.743786268760413	0.50904590209541	-1.4611379164408	0.14397759656094	0.812516675795704
HS_H3K27ac_102501	30.9310073228167	-0.424745071814436	0.537928515373575	-0.789593895239899	0.429764974618978	0.88284465430507
HS_H3K27ac_102502	19.2782593748152	-0.379165546494207	0.498776393409207	-0.760191443509499	0.447140158835918	0.888629150881504
HS_H3K27ac_102503	12.5810045790436	-1.05103998814098	0.570711891799579	-1.84162973164414	0.0655293290004018	0.785970129260985
HS_H3K27ac_102506:102507	145.179393502114	0.475247230428872	0.661074122074446	0.718901579353234	0.472201563284627	0.896687021287774
HS_H3K27ac_102508	33.3637953862497	-0.29217447763192	0.400941202292104	-0.728721508195254	0.466172033459542	0.89452784358628
HS_H3K27ac_102509:102510	30.0098309284265	-0.477659844276054	0.422831290710933	-1.12967004753346	0.258615282834517	0.83298096791535
HS_H3K27ac_102511:102512:102513	4.65887123059008	0.512319623349136	1.08392481755885	0.472652360246674	0.63646121994095	0.942559470555544
HS_H3K27ac_102514:102515	39.5640548761776	-0.283875930238407	0.478535071909406	-0.593218651886291	0.553034831639198	0.919300485385695
HS_H3K27ac_102516:102517	31.2120134699892	-0.365041379028245	0.513179253793988	-0.711333079678214	0.476877857387871	0.89754085124206
HS_H3K27ac_102518	25.959697240407	-0.691512866941986	0.461279622734909	-1.4991186101871	0.133842864476711	0.812516675795704
HS_H3K27ac_102519:102520	26.8934019448476	-0.808764025292343	0.415010661575216	-1.94877891142024	0.0513218332499349	0.762640203872941
HS_H3K27ac_102521	26.6249751088479	-0.112006367773258	0.506445198420177	-0.221161871260019	0.824966396473592	0.978400426300185
HS_H3K27ac_102522	40.7495558128125	-0.68773343970973	0.60174118016802	-1.14290572487942	0.253077735379534	0.829448083390856
HS_H3K27ac_102523:102524	24.0033810391449	-0.778376994989654	0.468659487893764	-1.66085828857923	0.0967419112362164	0.801197469697901
HS_H3K27ac_102525:102526	34.5408412996542	-0.508144874258524	0.495834417106347	-1.02482775847635	0.305444466213986	0.847099422098895
HS_H3K27ac_102527	32.2828934647626	-0.478948715843806	0.438741414970948	-1.09164236495777	0.274990327285233	0.837654672628617
HS_H3K27ac_102528	29.7738927820294	-0.626092961954305	0.462338879264982	-1.35418626906233	0.17567695855591	0.823483310136745
HS_H3K27ac_102529:102530	27.4048176380545	0.0797699386932015	0.419143696881509	0.190316445855447	0.849061167237543	0.98186197211448
HS_H3K27ac_102531	28.9587710267803	-0.978391271000251	0.508601258369921	-1.92369022864005	0.054393423564354	0.773126951341156
HS_H3K27ac_102532:102533	81.6690250338702	0.124461071609557	0.576579832326255	0.215860952172763	0.829096135156738	0.979568764759142
HS_H3K27ac_102544	20.2232452352037	-0.431728223222418	0.429968005720091	-1.00409383367811	0.3153333873514	0.849840198980595
HS_H3K27ac_102545	40.6894420795316	1.25552490796127	0.566894773653049	2.21474066495747	0.0267778699646628	0.685337235900837
HS_H3K27ac_102546:102547	15.2338735692232	0.37936859699639	0.497302057125027	0.762853464129172	0.445550791928732	0.887665075401944
HS_H3K27ac_102550	18.6028609173601	0.443500298930079	0.544214211652823	0.814937003543387	0.415108370662648	0.880353847432135
HS_H3K27ac_102551	20.0927148338385	0.0675048755269139	0.560094924461818	0.120523990807054	0.904068076247917	0.988852369166654
HS_H3K27ac_102552	49.6551857111879	0.957781612058564	0.519423275525497	1.84393279467422	0.0651929350135149	0.785970129260985
HS_H3K27ac_102553	23.8894593963234	0.799650765434244	0.536899396175347	1.48938659855204	0.136385595501345	0.812516675795704
HS_H3K27ac_102554:102555	20.1453932650836	0.37069770691024	0.495423808240695	0.748243626455154	0.454313220876167	0.889980112716711
HS_H3K27ac_102556	63.9390227942687	0.150293864412353	0.588334842055468	0.255456338243152	0.79837066211033	0.974322450598595
HS_H3K27ac_102557	20.4494827376191	0.931588088964811	0.500441470143496	1.86153255584052	0.0626690075852759	0.785970129260985
HS_H3K27ac_102558:102559	29.4443507001661	1.44541446020052	0.633850054916963	2.28037285630569	0.0225855840766551	0.644809138684202
HS_H3K27ac_102560:102561	24.9071480500451	0.14669423712778	0.555093827212304	0.264269263926933	0.79157244244786	0.973154523737363
HS_H3K27ac_102562:102563	23.5224356371643	-0.292403452293373	0.449984867328147	-0.649807301364517	0.515816702072655	0.909438984614787
HS_H3K27ac_102564	71.4681495053793	1.7101688171095	1.07246709025985	1.59461193041843	0.110799043047002	0.807187535191508
HS_H3K27ac_10257	23.0131694009695	1.08443810822224	0.525864898797615	2.06219907565955	0.0391887866865578	0.737941621885388
HS_H3K27ac_102572	18.7959908059809	1.18516906524072	0.597082895213979	1.98493220077254	0.0471520152093172	0.759187443240693
HS_H3K27ac_102575	26.8662504403724	0.228382948945812	0.581251671978752	0.392915771181061	0.694381692759121	0.955659870421666
HS_H3K27ac_102577:102578:102579	32.5130759670842	-0.383787300837038	0.425667404074518	-0.901613083744257	0.367262438309378	0.865613481611415
HS_H3K27ac_10258	223.843921688141	-0.257244219714652	0.702369222190499	-0.366252124363276	0.714176950508901	0.9603691144339
HS_H3K27ac_102580	22.6351248596245	0.578713000675385	0.473430142095955	1.22238309143842	0.221562790378474	0.826208159034598
HS_H3K27ac_102581	20.1507947879248	0.576961235324139	0.525352004947961	1.09823742917149	0.272100826231183	0.837520073187042
HS_H3K27ac_102582	30.2717855481442	-0.0956988696511595	0.495399005445055	-0.193175336646439	0.846821653434254	0.981673369023109
HS_H3K27ac_102583:102584	36.5043405162265	0.245757358745351	0.521629678567233	0.471133773332023	0.637545208426164	0.942627329482132
HS_H3K27ac_102585:102586:102587	31.0351615378722	0.111582533386664	0.46136154970475	0.241854860809428	0.808892627707827	0.975857758907473
HS_H3K27ac_102588	23.3216812198662	-1.58597552367947	0.444100820985001	-3.57120601615154	0.000355341247544077	0.0481615745625709
HS_H3K27ac_102589	5.11787724985435	-0.925822230417189	1.03662848194066	-0.893109003414577	0.371798801929434	0.868101462050221
HS_H3K27ac_102593:102594:102595	32.0645758899235	1.41661903754215	0.546838193626945	2.59056345012464	0.00958189559424499	0.450008234983474
HS_H3K27ac_102597:102598:102599	64.64920553235	-0.102370347025247	0.509764951026407	-0.200818724039629	0.840840321506192	0.980825891393339
HS_H3K27ac_10259:10260	24.7652167065738	0.216341316923385	0.473232702182459	0.457156312160298	0.647558697248629	0.94535773489459
HS_H3K27ac_102600:102601	36.7019880626341	-0.448209660035499	0.39898013178141	-1.12338842045664	0.261272565557069	0.833306683845182
HS_H3K27ac_102602	44.0681477813915	-0.437812833293956	0.533428065712582	-0.820753277593488	0.411786816805196	0.878872180474414
HS_H3K27ac_102603	6.11677437708307	0.312168961267813	0.849763070639881	0.367359999573464	0.713350504579187	0.96036323779728
HS_H3K27ac_102604:102605	32.684284763015	-0.0799859439030796	0.39354413177617	-0.20324516984177	0.838943409105539	0.980825891393339
HS_H3K27ac_10261	22.6430016138375	0.136638856338601	0.517371002656581	0.264102270202605	0.791701114613672	0.973154523737363
HS_H3K27ac_102612:102613:102614	18.2263208761762	-0.431073939915186	0.550412218406138	-0.78318381296744	0.433519179017917	0.884557793661859
HS_H3K27ac_102615	27.534696669275	-0.640545483467479	0.52639719683571	-1.21684820382392	0.223661975783365	0.826223264113751
HS_H3K27ac_102616:102617:102618:102619:102620:102621:102622	96.9940171514424	0.34993524669915	0.516340057483921	0.677722445948419	0.497947691883161	0.902351062859553
HS_H3K27ac_10262	26.1360611772568	-0.842732864985299	0.472179684837901	-1.78477154364362	0.0742983808474431	0.793168418057596
HS_H3K27ac_102623:102624:102625:102626:102627:102628	87.4246992253926	0.593523773344022	0.651471318628098	0.91105127174884	0.362268359415586	0.863971894954674
HS_H3K27ac_102629:102630:102631	66.1997059368264	-0.185351117851894	0.44147619725507	-0.419843966683449	0.674599443723549	0.950574025759061
HS_H3K27ac_10263	28.4334634035533	-1.31840897605731	0.481508712694079	-2.73807916928586	0.00617991969085966	0.357152053747697
HS_H3K27ac_102632:102633	19.6536895584264	0.354559081852846	0.487629031242763	0.727108230101113	0.467159657440563	0.895035049128808
HS_H3K27ac_102634	25.5629351644991	0.633181916824595	0.498739875440836	1.26956344981424	0.204240175787484	0.82440895492169
HS_H3K27ac_102635:102636:102637	34.6080521500024	0.338303880376932	0.507421787050616	0.666711380966356	0.504956507731939	0.905143300543735
HS_H3K27ac_102638	76.5775174871273	-0.358149991577113	0.446383982207359	-0.802336118348309	0.422358554886611	0.88225919500266
HS_H3K27ac_102639	29.3460388345853	-0.200805903246452	0.431656256935626	-0.465198639009647	0.641789213274136	0.943859365131098
HS_H3K27ac_102640	10.9788711412305	1.32363570206465	0.727662636923935	1.819023864768	0.0689077892559291	0.790844624430171
HS_H3K27ac_102647:102648:102649:102650:102651:102652:102653:102654:102655:102656:102657:102658:102659:102660:102661	308.621119294032	-0.361563885506665	0.558458952596222	-0.647431442948115	0.517352751443687	0.909771523376927
HS_H3K27ac_10264:10265	133.025719721895	-0.53016379664341	0.693579784310014	-0.764387614282654	0.444636287506697	0.887564349837037
HS_H3K27ac_10266	31.1810446174827	0.384475232424269	0.453110540544496	0.848524141509158	0.396146133542376	0.874746024670231
HS_H3K27ac_102662:102663:102664	81.4963161260687	-0.336661779883528	0.49131577274481	-0.685224856516851	0.49320204097374	0.901376946903986
HS_H3K27ac_10267	181.344909215713	-0.223294831494955	0.509797709916945	-0.438006737086625	0.661381399681908	0.947267769422736
HS_H3K27ac_10268	48.3113713272427	0.598110665100119	0.466452080435873	1.28225532736657	0.199753093328891	0.82440895492169
HS_H3K27ac_10269	144.190793987884	0.550536409311484	0.646586120660872	0.851451015912288	0.394518862827559	0.874014730930633
HS_H3K27ac_102691	21.6316809520136	-0.173371705624731	0.499042197840403	-0.347408909256559	0.728284141061549	0.962823947906437
HS_H3K27ac_102692:102693:102694	42.6356371674743	-0.0753516240550971	0.509619283139958	-0.147858659489545	0.882454314464006	0.986979711166879
HS_H3K27ac_102696:102697:102698:102699:102700	202.562721756272	-0.672772014974775	0.647109259197445	-1.03965753141773	0.298499037848661	0.846303298762607
HS_H3K27ac_1026:1027:1028	57.8308843071418	0.164243838575508	0.51201557612194	0.320778988443102	0.748377883409466	0.965882188351512
HS_H3K27ac_10270	29.1417911226284	0.285554455163309	0.472430748145233	0.604436642374354	0.545553380379441	0.916899675555496
HS_H3K27ac_102701:102702:102703:102704:102705	99.666062936066	-0.299108239347049	0.472637030287626	-0.632849777269938	0.526831747241198	0.911834113719907
HS_H3K27ac_102706:102707:102708:102709:102710:102711:102712:102713	156.12968811273	0.392961745387912	0.550170925061762	0.714253929983301	0.475070174312406	0.897234456779225
HS_H3K27ac_102714:102715:102716	74.4295006342784	0.473802338622655	0.679811003507635	0.696961855836354	0.485826665426705	0.900184114102836
HS_H3K27ac_102717	13.6598343676703	0.772814436924185	0.601558662730854	1.28468673930468	0.198901774021795	0.82440895492169
HS_H3K27ac_102718	22.2649349157617	-0.807485630692858	0.457425242871139	-1.76528436783349	0.0775159853960287	0.793168418057596
HS_H3K27ac_10271:10272:10273	58.322801497743	0.629695597332636	0.588270198904715	1.0704189987952	0.284430751304942	0.841116189371776
HS_H3K27ac_102728	13.1956818014971	1.09513239111345	0.632026200425592	1.73273258351634	0.0831432103002458	0.79777197156462
HS_H3K27ac_102730	79.3421691255735	-0.450749026242836	0.686451205456177	-0.656636659182926	0.511414571252604	0.907636734223068
HS_H3K27ac_102731	23.5276646382722	-0.452904371173507	0.503575023273757	-0.899378146734049	0.368451275258807	0.866118053143988
HS_H3K27ac_102732:102733:102734:102735:102736:102737:102738:102739:102740:102741:102742:102743:102744	257.897408812353	0.0419140195653715	0.507584959989407	0.0825753772654064	0.934189180490146	0.99229565941879
HS_H3K27ac_10274	32.905296177475	-0.110476575184523	0.459394896426927	-0.240482809112128	0.809955988635777	0.976054468252566
HS_H3K27ac_102746	29.9690538544972	-1.17953249595142	0.554293700634328	-2.12799188336721	0.0333377565468004	0.718801314827227
HS_H3K27ac_102747	23.9365575788291	-0.354740964466093	0.579843681519057	-0.61178723813417	0.540678534310535	0.915941012232363
HS_H3K27ac_102758	16.2417709848787	-0.316519582621324	0.594749868475357	-0.532189411714748	0.594594815653215	0.931455980484534
HS_H3K27ac_102760	171.928582697671	-0.390076473099298	0.710954756309763	-0.548665677579828	0.583234904556923	0.928194977155394
HS_H3K27ac_102762	26.8324238690561	-0.470136604607563	0.601104830671866	-0.782120822556162	0.434143570571772	0.884755767384919
HS_H3K27ac_102763	13.9069475630126	0.722257535054174	0.671247422470633	1.07599301073781	0.281930382229601	0.840549628183821
HS_H3K27ac_102764:102765	128.395512335729	-0.599992224680171	0.654609654122349	-0.916564888558809	0.359370690327999	0.862600818155162
HS_H3K27ac_102766:102767:102768:102769	70.3523520655567	-0.170782268286065	0.393221890734726	-0.434315261459535	0.664059522896097	0.947587636823577
HS_H3K27ac_102770:102771	26.6904766175695	0.672715874711455	0.547692847808842	1.22827215546596	0.219344819951068	0.825829694328885
HS_H3K27ac_102772:102773:102774	33.5295925924561	-0.356100356407795	0.347633108851537	-1.02435685019828	0.305666754981038	0.847099422098895
HS_H3K27ac_102775	15.5286938197675	-0.284767787595564	0.438625427019602	-0.649227723824679	0.516191194506062	0.909438984614787
HS_H3K27ac_102785	99.1608931067198	-0.370675583675753	0.545064733440997	-0.680057910435106	0.496467793563055	0.902248533714434
HS_H3K27ac_10280	30.7505443270134	-0.613273601020456	0.551166937395097	-1.11268212842897	0.2658449737021	0.835715853702902
HS_H3K27ac_102802:102803:102804:102805:102806:102807:102808:102809:102810:102811:102812:102813:102814:102815:102816	334.919535189803	0.463876785893073	0.583535657933852	0.794941627964158	0.426647457836409	0.882519055899244
HS_H3K27ac_10281	14.2208700728563	-0.313039585667224	0.522507916814882	-0.59910974665314	0.549099702544422	0.91805768496069
HS_H3K27ac_102817	21.5099334505501	0.597699048319128	0.524699253044898	1.13912692814141	0.254650217491491	0.830186725141915
HS_H3K27ac_102818	17.1675967117088	-0.52166077133939	0.551829277872041	-0.945330000160582	0.344490426972531	0.85860873973548
HS_H3K27ac_102819	108.721513631497	-0.338587287891038	0.627169221427089	-0.539865918675985	0.589289503087052	0.930382097708266
HS_H3K27ac_10282	24.5759508109583	-0.104357769793413	0.519645561229686	-0.200824903702558	0.840835489278049	0.980825891393339
HS_H3K27ac_10283	20.9497655975415	-0.0416527480754005	0.461111577682119	-0.0903311694856532	0.92802405172439	0.99183924552217
HS_H3K27ac_102836	22.7018378377624	-0.0746977960884928	0.446137853414218	-0.167432096417829	0.867030072325634	0.984106653761
HS_H3K27ac_102837	23.2857665369608	-0.703992380428764	0.470900874360153	-1.49499059942356	0.134916895540743	0.812516675795704
HS_H3K27ac_102838	24.9795431487734	0.0448772843846718	0.482190757907534	0.0930695656204958	0.925848295582441	0.991656337381941
HS_H3K27ac_102839	10.0006253608681	-0.202743255263409	0.620043852314114	-0.326982123130058	0.743681406358657	0.965026116165296
HS_H3K27ac_102840:102841	33.7357450794588	-0.26117924185115	0.394319627277893	-0.662354150753662	0.507744280233321	0.906215506349644
HS_H3K27ac_102842	29.455774530605	-0.59678984824662	0.464751017869758	-1.28410659751124	0.199104659931659	0.82440895492169
HS_H3K27ac_102843:102844:102845:102846:102847:102848:102849:102850:102851:102852:102853	52.5072623776294	0.600389421114425	0.431787908361907	1.39047298334997	0.164385297682632	0.822973392899827
HS_H3K27ac_10284:10285:10286	32.9226210250231	0.876908177507292	0.444742807127417	1.97171975230183	0.0486416075078819	0.762391314861622
HS_H3K27ac_102854:102855:102856:102857:102858:102859	52.5559413648084	0.00555339319818797	0.462715332806505	0.0120017488171507	0.990424219802428	0.998793510974424
HS_H3K27ac_102860:102861	29.9587596904946	-0.575531997102364	0.466291250825729	-1.23427577953304	0.217100158005342	0.824814248501529
HS_H3K27ac_102862:102863:102864:102865:102866:102867:102868:102869:102870:102871	93.9044787050566	-0.100582529966289	0.453371924449717	-0.221854341969613	0.824427274604125	0.978400426300185
HS_H3K27ac_102872:102873:102874	40.3220552341351	0.10751185969083	0.467871154813327	0.229789459308996	0.818255375829663	0.976627046220793
HS_H3K27ac_102875:102876:102877:102878:102879:102880:102881	72.2432411062236	0.279616923388886	0.449768189769817	0.621691195039803	0.534144942438769	0.91385316141936
HS_H3K27ac_10287:10288	22.4781596829764	-0.0862042782168124	0.460746335110442	-0.187097045918225	0.85158454427896	0.982317735595359
HS_H3K27ac_102882	58.2663376144557	-0.543792564711344	0.585720087787694	-0.928417133114364	0.353191234547164	0.861071950153262
HS_H3K27ac_102883	41.4660342790292	-0.527767840764489	0.459319945053171	-1.14902008164134	0.250547700166444	0.829160974711704
HS_H3K27ac_102884:102885	31.9878956092356	-0.0344839234038999	0.440078412050475	-0.0783585889687877	0.937542813419346	0.992635976218842
HS_H3K27ac_102886:102887:102888	34.8603942155998	0.200139396066832	0.493188230478117	0.405807324057203	0.684884176810426	0.953387017869507
HS_H3K27ac_10289:10290	53.8294402416052	-0.263345476740863	0.455803257891489	-0.577761286654858	0.563425295575916	0.922810005542442
HS_H3K27ac_102905:102906:102907:102908:102909	111.861955714573	-0.307917708387651	0.622363758008717	-0.494755204533196	0.620772928268042	0.937485329940947
HS_H3K27ac_10291	32.3794036644467	-0.994397294632845	0.442239748471618	-2.24854798346256	0.024541269006748	0.664235440405876
HS_H3K27ac_102910	18.7418762656093	-0.409168704103365	0.413949303618873	-0.988451243971873	0.322931701417465	0.852997055116046
HS_H3K27ac_102911:102912	3.62849701081148	-0.630130594662708	1.18281811352765	-0.532736679846235	0.594215871417588	0.931455980484534
HS_H3K27ac_102913	28.3919330881851	-1.33555988460267	0.457649469140882	-2.91830314391019	0.00351942017521706	0.252421029307419
HS_H3K27ac_102914	17.957993555079	-0.931925567841208	0.463596932962474	-2.01020649961169	0.0444093377941798	0.75577078362575
HS_H3K27ac_102917:102918	6.766376099789	-1.41958423504526	0.772901949650554	-1.83669382084892	0.0662551079849363	0.785970129260985
HS_H3K27ac_102919	30.5600602167098	-0.909882157965143	0.55190215874406	-1.64862946004002	0.0992235695020864	0.801197469697901
HS_H3K27ac_10292	170.268570546189	0.23432744332331	0.692933445565172	0.338167315812253	0.735237104643135	0.964602938244725
HS_H3K27ac_102920	22.8759551168046	0.14887156183133	0.733884206939607	0.202854292848383	0.839248920464702	0.980825891393339
HS_H3K27ac_102925	159.880205747861	-0.273055012607476	0.645952675969709	-0.422716744996163	0.672501936905052	0.949970932628438
HS_H3K27ac_102926:102927:102928	43.6257011229067	-0.530605027309443	0.362791194613748	-1.46256313600544	0.143586956559141	0.812516675795704
HS_H3K27ac_102929	24.9597005795706	0.13803478422491	0.536637369126008	0.257221714637055	0.797007621973389	0.97417506053519
HS_H3K27ac_10293	49.487100509241	-0.883402103845664	0.442990448539925	-1.99417867079824	0.0461325322156875	0.756879568774338
HS_H3K27ac_102930:102931:102932	93.9760318171131	-0.20656161702247	0.602730823778492	-0.342709562666041	0.731816967969894	0.963946201741264
HS_H3K27ac_102933	23.7187870483289	0.375637217470978	0.553099717697326	0.679149175911421	0.497043346460325	0.902248533714434
HS_H3K27ac_102934:102935:102936	30.5671577415991	0.63621872953233	0.484754327163328	1.3124560089135	0.189366319666238	0.82440895492169
HS_H3K27ac_102937:102938	269.965274626756	0.215394152334888	0.808387024304307	0.266449294532226	0.789893205310189	0.973014445021904
HS_H3K27ac_102939	20.0869136428679	0.50871521882604	0.453487712166227	1.12178390985723	0.26195432910427	0.833703557181038
HS_H3K27ac_102940	30.0314627471794	0.599034801867079	0.655208286273479	0.914266217959653	0.360576976969488	0.862873483056215
HS_H3K27ac_102944	16.1835550870056	-0.605687075769852	0.451973800344491	-1.34009333131301	0.180215003872792	0.82440895492169
HS_H3K27ac_102945:102946	51.732599504724	-0.346368006187863	0.536116431708934	-0.646068625585257	0.51823491301372	0.90987376864118
HS_H3K27ac_102947:102948	18.6762561440566	0.856317828636807	0.636489547161086	1.3453761062632	0.178503807366843	0.824212259479669
HS_H3K27ac_102949:102950	20.0215631698367	0.552633809118663	0.516240378168267	1.07049706394437	0.284395629850799	0.841116189371776
HS_H3K27ac_10294:10295:10296:10297:10298	41.0617182608346	-0.68434555131328	0.436194588191207	-1.5688996833984	0.11667131567505	0.810099139076203
HS_H3K27ac_102951:102952:102953	36.6281318936407	0.0141464723946426	0.414655245298614	0.0341162268053671	0.972784468897773	0.997132043743808
HS_H3K27ac_102954:102955:102956:102957	141.265418878093	-0.103610888217325	0.578216688928452	-0.179190414599302	0.857788189956848	0.983110983833895
HS_H3K27ac_102958:102959:102960:102961:102962	93.5578412367471	-0.595990321935501	0.465686885087773	-1.27980911857367	0.200612276126891	0.82440895492169
HS_H3K27ac_102963:102964	25.3097087850712	0.960540718000023	0.617745298111042	1.55491384707774	0.119966589060254	0.810099139076203
HS_H3K27ac_102965	78.9798569200936	0.370149402175028	0.60284915930315	0.614000030460179	0.539215307076734	0.915236509629885
HS_H3K27ac_102966:102967:102968	74.9480224551578	0.622347393709079	0.641611246369372	0.969975818271111	0.332058545779472	0.854666552594045
HS_H3K27ac_102969	6.56322296975894	0.83101932008092	0.871834304953134	0.95318492901652	0.340496381019155	0.8572181784545
HS_H3K27ac_102971	42.8018826490132	-0.520238022891759	0.385830217849549	-1.34835997499455	0.177542630766417	0.823483310136745
HS_H3K27ac_102973	43.8330028360947	-0.0846358010151279	0.567416772750738	-0.149159850536015	0.881427500146667	0.986866142599002
HS_H3K27ac_102974	24.2017698593279	-0.312557522145929	0.47001295458562	-0.664997675269378	0.506051979986489	0.905654707733445
HS_H3K27ac_10299	29.0270485608076	-0.533864834533495	0.417196708734806	-1.27964776172971	0.200669044226551	0.82440895492169
HS_H3K27ac_103012	19.6908497485588	-0.944801962870718	0.45471743096011	-2.0777781948579	0.0377297930680629	0.732764137718064
HS_H3K27ac_103013	22.3712348905556	0.915387066532354	0.556633345938681	1.64450634014512	0.100071655757118	0.801197469697901
HS_H3K27ac_103014:103015	33.0877023049027	0.612296447616559	0.472145654198298	1.29683804599713	0.194686916961683	0.82440895492169
HS_H3K27ac_103016	14.0365700314753	0.145302382369858	0.630568636560388	0.23043071593673	0.817757095396669	0.976627046220793
HS_H3K27ac_103017:103018:103019:103020:103021:103022	41.1773657031421	0.989837093816772	0.602793534278149	1.64208313050689	0.100572777217202	0.801197469697901
HS_H3K27ac_103023:103024:103025:103026:103027:103028:103029:103030:103031:103032:103033	278.374347812037	0.261972666954967	0.601701518077335	0.435386415164896	0.663281969313119	0.947358828687324
HS_H3K27ac_103034:103035:103036:103037:103038:103039:103040:103041:103042:103043	106.933879521824	-0.470030178727753	0.666361732003954	-0.705367904777827	0.48058131204427	0.898893233640363
HS_H3K27ac_103044:103045:103046:103047:103048:103049:103050	93.7306369382373	0.0260001428436398	0.446734566500153	0.0582004277110956	0.95358898003738	0.993885032159423
HS_H3K27ac_103051:103052:103053:103054	190.464630831653	0.212428971775656	0.603465181414154	0.3520152915498	0.724826794546433	0.961935781737845
HS_H3K27ac_103055:103056	22.9440656522946	-0.0704094201003465	0.47899103276407	-0.14699527816636	0.883135747313291	0.986979711166879
HS_H3K27ac_103057	145.726200397877	-0.56333673914228	0.697174953052598	-0.808027793706151	0.419074582361437	0.881554653039799
HS_H3K27ac_103058	18.5010387827483	-0.0731775361935962	0.522621887915497	-0.140020037211737	0.888644158939637	0.987764186272173
HS_H3K27ac_103059	21.3067790020834	-0.414474053243872	0.436515784292739	-0.949505305782746	0.342363674773352	0.857858537253682
HS_H3K27ac_103060:103061:103062:103063:103064:103065:103066	165.562968372219	0.0814118115438447	0.522906578528409	0.155690930056681	0.876276646753908	0.985527282516418
HS_H3K27ac_103067	19.9748069793783	-0.136309836584355	0.518128177880386	-0.263081303823284	0.792487913900667	0.973164674758963
HS_H3K27ac_103068	34.4620930380327	-0.482462620845219	0.491666663699647	-0.981279912725483	0.32645472567779	0.853801489195081
HS_H3K27ac_103069	18.0663782054758	0.567496676098652	0.564588715725727	1.00515058181634	0.314824346925657	0.849626010585529
HS_H3K27ac_10307	26.5453889904428	1.19083481081152	0.51069027464733	2.33181415415416	0.0197104700972837	0.618203790130512
HS_H3K27ac_103070	16.581793287027	0.721716015303944	0.535462637411292	1.34783636593787	0.177711018565791	0.823483310136745
HS_H3K27ac_103071	14.8013034733974	0.693449540802649	0.588353288332397	1.1786277982199	0.238546417477643	0.826840045606076
HS_H3K27ac_103072	45.6037435867421	0.364947180588528	0.42400559472539	0.860713125318285	0.389396062353755	0.872915659422
HS_H3K27ac_103073:103074:103075	28.9390197002038	-0.498100873563656	0.401728953547098	-1.23989289087987	0.215015013718969	0.824466348363326
HS_H3K27ac_103076	17.3524489768998	-0.575263798484881	0.479355532304918	-1.20007752016296	0.230109235174474	0.826223264113751
HS_H3K27ac_103077	22.801754872065	-0.365765201331157	0.435793123655597	-0.839309253581104	0.401295791837533	0.876271557785553
HS_H3K27ac_103078	21.6317988416082	-0.406658718233815	0.457478710816103	-0.888912879701814	0.374049902908942	0.868101462050221
HS_H3K27ac_103079:103080	18.9017518910948	-0.480971836393207	0.451517774777178	-1.06523344873979	0.286770300605854	0.842153603903237
HS_H3K27ac_103081:103082:103083	75.395329202383	-0.224681318595455	0.422103963712274	-0.532289051776374	0.59452581377974	0.931455980484534
HS_H3K27ac_103084	24.5505265875737	-0.877252263809463	0.461756665637573	-1.89981505215131	0.0574573949043565	0.777800294216182
HS_H3K27ac_103085	25.4278579089126	-0.0102985996845282	0.513497143229273	-0.0200558071652795	0.98399885382015	0.997927823923344
HS_H3K27ac_10308:10309	82.57161423527	-0.283786516425695	0.558273264393754	-0.508329046947766	0.611222602761698	0.935641635576941
HS_H3K27ac_10310	41.1931430565466	-0.29630023683941	0.446155671847603	-0.664118502881254	0.506614468604602	0.905759736456934
HS_H3K27ac_10311	33.3704966307111	-0.62643106335277	0.378148367275534	-1.65657481973558	0.0976054666945243	0.801197469697901
HS_H3K27ac_103116:103117:103118:103119:103120:103121	85.7090077097679	-0.25868548404538	0.479705343269343	-0.539259125784084	0.589708068136292	0.930637112274088
HS_H3K27ac_103122	80.6219393732117	-0.696937272962265	0.540304954261139	-1.28989613636861	0.197086722434984	0.82440895492169
HS_H3K27ac_103123	10.7674936798067	0.751796289170609	0.742053580035227	1.01312938768508	0.310998362878561	0.847210709031847
HS_H3K27ac_10312:10313	25.1722509786979	0.693638993149592	0.437198874974287	1.58655255732391	0.112614019736508	0.807187535191508
HS_H3K27ac_103130	26.7789133862563	-0.68170398795398	0.432310361114825	-1.57688561105968	0.11482184796255	0.808561752760386
HS_H3K27ac_103131:103132:103133	95.3528400469744	-0.345740952024692	0.509884052880552	-0.678077594448099	0.497722496040197	0.902351062859553
HS_H3K27ac_103134:103135:103136:103137	121.791714005542	0.00317072131142559	0.493021556141495	0.00643120218969818	0.994868678437682	0.999528772292132
HS_H3K27ac_103138:103139:103140:103141:103142:103143:103144:103145	279.517783957415	-0.229582209859076	0.658328357532073	-0.348735106474418	0.727288185726028	0.962823947906437
HS_H3K27ac_103147	20.3800767562058	-0.776710528231101	0.500487299679609	-1.55190856736688	0.120684102668909	0.810099139076203
HS_H3K27ac_103148:103149:103150:103151:103152	288.924368970068	-0.1594992741352	0.676151313104782	-0.235892870491967	0.813515800681402	0.976358298123207
HS_H3K27ac_10314:10315	26.7131673612298	-0.174399232724317	0.374731802856358	-0.465397469323327	0.641646846125817	0.943859365131098
HS_H3K27ac_103153:103154	29.255099183934	-0.720622111595256	0.406463223001911	-1.77290852115264	0.0762438664561974	0.793168418057596
HS_H3K27ac_103155	24.9648724128226	-1.13886073834051	0.544646264838163	-2.09100991205534	0.0365271754533332	0.731883944603401
HS_H3K27ac_103156:103157:103158	259.551256481624	-0.273619065357539	0.67759218762365	-0.403810832467143	0.686351830136992	0.953532436318919
HS_H3K27ac_103159	28.6332930983507	-0.574243542853644	0.366444255456295	-1.5670692999092	0.117098494170817	0.810099139076203
HS_H3K27ac_103160	22.2381803744682	0.00619186245828193	0.404804548206504	0.0152959310504665	0.987796088655967	0.998503560560046
HS_H3K27ac_103161	53.5288281318198	-0.0435918833029238	0.570785175653755	-0.0763717860278964	0.939123315520683	0.992635976218842
HS_H3K27ac_103162:103163:103164	40.736827188014	-0.19100220726566	0.383693818413596	-0.49779850000026	0.618626073305773	0.936980663582331
HS_H3K27ac_103165	55.925169451231	0.0563831740091222	0.67831990163566	0.0831218041416199	0.933754688641008	0.99229565941879
HS_H3K27ac_103166:103167:103168:103169:103170:103171	67.8167927301754	0.495672916697611	0.49857793561615	0.994173390535326	0.32013846039925	0.852676488240038
HS_H3K27ac_10316:10317	28.6106662051816	-0.352935181325123	0.383317504156835	-0.920738493540642	0.357186973841201	0.86148752130824
HS_H3K27ac_103172	24.8720500947435	0.847110522990681	0.491459640397905	1.72366244012393	0.0847687992989185	0.801047986818103
HS_H3K27ac_103173:103174:103175:103176:103177	45.2946277754714	1.21264693761066	0.511186413835597	2.37222059270273	0.0176815307170512	0.597984671669835
HS_H3K27ac_103178	15.0197941940003	0.172365864825601	0.551444596849192	0.312571500039086	0.754606233560311	0.966796298499582
HS_H3K27ac_103179:103180	20.269933270171	0.394767931906812	0.488705646726138	0.80778262856462	0.419215727012975	0.881554653039799
HS_H3K27ac_10318	45.7308745015324	0.42340262302313	0.410287209851769	1.03196641975776	0.302087848794913	0.846404570182148
HS_H3K27ac_103181:103182	19.3262437634176	0.679275242801596	0.521505871594668	1.30252654821411	0.192736448612931	0.82440895492169
HS_H3K27ac_103183:103184	36.3564771244515	0.376425588728811	0.461060712820402	0.816433884436042	0.41425202332547	0.87963469491033
HS_H3K27ac_103185:103186	37.1825498966228	0.343837564849276	0.450459656473098	0.763303794043119	0.445282239918187	0.887564349837037
HS_H3K27ac_103187:103188:103189	28.3196010367085	0.278457470168859	0.510544754775638	0.545412459072718	0.585469873390796	0.928871503207855
HS_H3K27ac_103190	13.1659229321448	-0.35610525275495	0.588894234538116	-0.604701543791224	0.545377322201605	0.916899675555496
HS_H3K27ac_103191:103192	26.3019399823228	0.0486078474781304	0.492553875824556	0.0986853415715363	0.921388107779126	0.9906856303948
HS_H3K27ac_103193	12.9632185646165	-0.436061901482861	0.479374848667818	-0.909647017766318	0.363008694068813	0.864154810580271
HS_H3K27ac_103194	18.4004770704962	0.132666743009379	0.562065029114909	0.236034508708523	0.813405892505688	0.976358298123207
HS_H3K27ac_103195	21.4216948000548	0.317464758689409	0.568038095349413	0.558879345044859	0.576244066746748	0.926395422466313
HS_H3K27ac_103196	16.7752609237044	0.0665640877025943	0.503244667525421	0.132269832147266	0.894770868150505	0.988505432002424
HS_H3K27ac_103197:103198:103199	32.0809308305532	-0.644725148074086	0.423608558171031	-1.5219832924475	0.128013267088425	0.810263502475762
HS_H3K27ac_10319:10320	87.1233581283845	-0.0700640196535544	0.590751100984622	-0.118601589631871	0.905591005899136	0.988991942288009
HS_H3K27ac_103200:103201	35.0172025342461	-0.530902539199521	0.382803816882403	-1.38687890712076	0.165478690682057	0.822973392899827
HS_H3K27ac_103202:103203:103204:103205	39.8963372401763	0.499345326892337	0.449855178936432	1.11001351162148	0.266993204150904	0.83598780395899
HS_H3K27ac_103206:103207	17.0490270184823	0.521176493144994	0.544664753205297	0.95687574802284	0.338629973425991	0.85679160299552
HS_H3K27ac_103208:103209:103210:103211:103212	52.4822740744217	-0.0421196270029384	0.363101323498274	-0.115999651549435	0.907652817955215	0.989434217254703
HS_H3K27ac_10321	310.329488271591	-0.0988027226094666	0.655234368807775	-0.150789896429337	0.880141456612494	0.98639138009421
HS_H3K27ac_103213:103214:103215	29.1095410979394	1.12951789823615	0.526628898244521	2.14480804604782	0.0319681976351422	0.712818684058809
HS_H3K27ac_103216	19.8349649073817	-0.0711563082126058	0.540663986270543	-0.131609114014485	0.895293476296638	0.988505432002424
HS_H3K27ac_103217	16.3684167922178	-0.214377642375874	0.509157849627142	-0.421043577218466	0.673723261274648	0.950050039965086
HS_H3K27ac_103218	20.1322096662866	0.250748531720358	0.560267919743043	0.447551114180087	0.654477190841966	0.945679561960954
HS_H3K27ac_103219:103220	36.6101039123417	-0.188060701375489	0.486859790949946	-0.386272813798302	0.699294632484267	0.957266256181187
HS_H3K27ac_10322	43.1501128269554	-0.910397605770742	0.630974526884858	-1.44284367590147	0.149064512552801	0.817773937298217
HS_H3K27ac_103221	18.9262963861979	-0.498477538805015	0.440563672001274	-1.1314540223906	0.257864044733881	0.832394064242914
HS_H3K27ac_103222	21.7961675090951	-0.416899601944223	0.47511282431448	-0.877474950388363	0.380228718912866	0.869953609990255
HS_H3K27ac_103223:103224	14.6787213235605	0.211040099422466	0.547214528085228	0.38566245702745	0.699746670726425	0.957323068908302
HS_H3K27ac_103225	16.9669317783727	-0.183318291862924	0.569110450460374	-0.32211373330894	0.747366534634034	0.965882188351512
HS_H3K27ac_103226	19.7638944053378	-0.643084377257183	0.506545200986889	-1.26954983682459	0.204245027569536	0.82440895492169
HS_H3K27ac_103227	12.5803674405432	0.324656583485186	0.651315028344416	0.498463215735147	0.618157589778419	0.936980663582331
HS_H3K27ac_103228	14.5356550357038	0.629988712920956	0.592008212994306	1.06415535982947	0.287258325682811	0.842153603903237
HS_H3K27ac_103229:103230:103231	100.266793097967	-0.0039883992063255	0.441687094285773	-0.00902992018088035	0.992795264014238	0.9991311395248
HS_H3K27ac_10323	19.7315161959728	0.658361015780909	0.502388828515867	1.31046109788271	0.190039896270764	0.82440895492169
HS_H3K27ac_103232	14.7920292551294	0.412950849501864	0.624120684288307	0.661652241141083	0.508194118971451	0.906215506349644
HS_H3K27ac_103233	16.8668355234036	-0.335480845643802	0.47786967477498	-0.702034180766489	0.482657847452149	0.898977491205153
HS_H3K27ac_103234:103235:103236:103237	30.9535452661283	0.253726630546493	0.424692944287609	0.597435474168521	0.550216675432342	0.918328573575098
HS_H3K27ac_103238	15.7546466524296	-0.0526737744873034	0.542613031647409	-0.0970742894386121	0.922667398468457	0.991145485264369
HS_H3K27ac_103239:103240:103241	30.0819873925473	0.108698891658008	0.406021026374947	0.267717395398208	0.788916858845542	0.972800966874505
HS_H3K27ac_10324	70.7121768597971	-0.740316364352981	0.649108562513293	-1.14051239978493	0.254072889737978	0.829521144004377
HS_H3K27ac_103242	20.2302171735916	-0.0331422207934395	0.49681975352194	-0.0667087420709328	0.946813574650898	0.992810182567803
HS_H3K27ac_103243:103244	25.2355435263823	0.0050601411889083	0.444822079867369	0.0113756520144348	0.990923738641999	0.998825573680373
HS_H3K27ac_103245	18.4893030812673	0.0197198608505955	0.500809196077872	0.0393759958983046	0.968590617562069	0.996522484652773
HS_H3K27ac_103246:103247	22.3828524330586	-0.745671327256792	0.450119228952485	-1.65660847014271	0.0975986587798133	0.801197469697901
HS_H3K27ac_103248:103249	24.1441456720112	-0.280684869250351	0.439759148719507	-0.638269539286792	0.523298236982652	0.911064432660301
HS_H3K27ac_10325	35.997611589474	-0.564213774735629	0.577242397526504	-0.977429546328021	0.328356541433905	0.854061098534161
HS_H3K27ac_103250	17.6828728210727	0.774605452812211	0.585725576289301	1.32247162181222	0.186011153036458	0.82440895492169
HS_H3K27ac_103251	17.8257162273703	0.508357908189699	0.584659298184351	0.869494267462086	0.384576842204747	0.871049618159434
HS_H3K27ac_103252	15.492466808375	-0.0322294123031417	0.550729598702369	-0.0585213004332449	0.953333396276246	0.993885032159423
HS_H3K27ac_103253	14.2610416411324	-0.319120196359479	0.510818081860433	-0.624723767015495	0.53215237151361	0.913185280276498
HS_H3K27ac_103254	16.3737974601694	-0.489374445828911	0.454124423085365	-1.07762194885722	0.281202503021322	0.840543422626737
HS_H3K27ac_103255:103256	20.3631673099824	-0.728238263676896	0.437156305813647	-1.66585327488638	0.0957426420425432	0.801197469697901
HS_H3K27ac_103257:103258:103259:103260	106.623539817268	-0.3525000908839	0.543315620344644	-0.648794324485456	0.516471326402945	0.909438984614787
HS_H3K27ac_10326	22.8061047358727	-0.938337891426771	0.419873166420856	-2.23481271600538	0.0254296466825109	0.675822628104217
HS_H3K27ac_103261	21.3126710490685	0.924980795775257	0.501288935398293	1.84520489174636	0.0650077391926854	0.785970129260985
HS_H3K27ac_103262:103263	27.0988852238222	-0.730840924725332	0.439086617889351	-1.66445729600783	0.0960210782240163	0.801197469697901
HS_H3K27ac_103264:103265:103266:103267:103268:103269:103270:103271	143.526986727258	-0.362757607223606	0.495293996987828	-0.732408649064489	0.463919181295983	0.893826625202626
HS_H3K27ac_103272:103273:103274:103275	49.0459083669947	-0.260360022482382	0.616466622088561	-0.422342448323145	0.672775078886583	0.949970932628438
HS_H3K27ac_103276	65.261809508268	0.171155802911998	0.626711548963893	0.273101402383537	0.784775268745966	0.972408742840317
HS_H3K27ac_103277	19.0782348493637	-0.713711279989794	0.432811799254125	-1.64901068136255	0.0991454464674978	0.801197469697901
HS_H3K27ac_103278	19.0686835158514	-0.512490224862666	0.416704581566293	-1.22986462720505	0.218747802235627	0.825565284423287
HS_H3K27ac_103279	17.6506399924423	0.417634862301798	0.616037373392711	0.677937541356869	0.497811295724038	0.902351062859553
HS_H3K27ac_10327:10328	42.5755288176948	-0.637807613479383	0.522367091401694	-1.22099501285183	0.22208790805061	0.826208159034598
HS_H3K27ac_103280	18.9685907903911	-0.33175396814985	0.451621352117124	-0.734584329537662	0.462592684494739	0.893496969364183
HS_H3K27ac_103282:103283:103284	24.3782946711407	-0.0606119275621788	0.507874287251782	-0.119344351709875	0.905002546981167	0.988852369166654
HS_H3K27ac_10329	30.5878834603057	0.0464967321653439	0.575784294620941	0.0807537346880125	0.935637802214238	0.992464255345196
HS_H3K27ac_103290	2.30218088753224	-0.396005059284098	1.5385368834092	-0.257390683027762	0.79687719453213	0.97417506053519
HS_H3K27ac_103291	86.4959685523851	0.171043621204961	0.660620435314383	0.258913609179472	0.795701897538814	0.97372640962497
HS_H3K27ac_103292	241.803640201136	-0.178128830953974	0.674989683393483	-0.263898597765877	0.791858056177662	0.973154523737363
HS_H3K27ac_103293	138.081173613225	-0.75120559099275	0.696367123036618	-1.07874936386572	0.280699473333831	0.840543422626737
HS_H3K27ac_103294	51.4594791897642	-0.919239129347974	0.523462827579861	-1.75607336551082	0.0790758822649187	0.794000371587558
HS_H3K27ac_10330	39.2845575470693	-0.687289860318293	0.476443463640062	-1.44254232195222	0.149149441296196	0.817773937298217
HS_H3K27ac_103300	25.8542809075913	1.18974603247595	0.586118681663096	2.0298722250246	0.0423695290154218	0.750395578609748
HS_H3K27ac_103301	37.019404736053	0.145524778128299	0.439139873027573	0.331385936615146	0.740352986312442	0.964813710672905
HS_H3K27ac_103302:103303:103304	139.780402743619	-0.395258549069485	0.615836524720723	-0.641823817203327	0.520987583479403	0.910540912686647
HS_H3K27ac_103305:103306:103307	28.2339691462535	0.341330192759716	0.455309069370753	0.749667019001931	0.453455275879308	0.889672475828748
HS_H3K27ac_103308	29.1329296006263	0.576887419339039	0.498448088257533	1.15736710186955	0.247122408962424	0.828116093048135
HS_H3K27ac_103309:103310	29.4017358970885	0.2955564926192	0.450065435469079	0.65669671413704	0.511375947666705	0.907626509955327
HS_H3K27ac_10331	18.9341989321017	-0.155558370959435	0.611033451497801	-0.254582413742032	0.799045643530826	0.974344446371502
HS_H3K27ac_103311:103312:103313	33.7942965692516	-0.381767019425573	0.395221418979747	-0.965957311754749	0.334065542206799	0.855287166060406
HS_H3K27ac_103314	31.6879129752415	-0.268501718559085	0.385629759170679	-0.696268148849597	0.486260916148965	0.900184114102836
HS_H3K27ac_103315	7.24470250100633	-0.489587682174881	0.726107195593785	-0.674263641988168	0.50014371474003	0.903192808937794
HS_H3K27ac_103316	48.4721149769957	2.22467045387568	0.583562263373681	3.81222466479318	0.000137721606452817	0.0229698152772322
HS_H3K27ac_103317	28.6925797103332	0.65643880936987	0.436297786774687	1.50456598513269	0.132435696879899	0.812516675795704
HS_H3K27ac_103318	19.8114362096482	0.891037769784303	0.542541480492484	1.6423403588892	0.100519487505717	0.801197469697901
HS_H3K27ac_103319:103320:103321:103322:103323	48.2279605544057	0.0643986980038226	0.487346756795246	0.132141431344087	0.894872425750857	0.988505432002424
HS_H3K27ac_10332	26.1139019960858	-0.672088726307006	0.622801026252066	-1.07913875857197	0.280525875382164	0.840543422626737
HS_H3K27ac_103327	10.4860452643382	-1.16197845128226	0.726377857954426	-1.59968869997571	0.109667659916449	0.807187535191508
HS_H3K27ac_103339:103340:103341:103342:103343:103344	187.393861266783	-0.0478014142403653	0.513546537334922	-0.0930809785777806	0.925839228718359	0.991656337381941
HS_H3K27ac_103345:103346	26.8212310445378	0.493894902571669	0.458487689629229	1.07722609296462	0.281379270930655	0.840543422626737
HS_H3K27ac_103347:103348:103349:103350:103351:103352:103353:103354	332.655040296333	-0.221588866632299	0.658563326856704	-0.336473134163018	0.736514107604068	0.964813710672905
HS_H3K27ac_10335	24.2238352941316	-0.275646326140204	0.553866400646847	-0.497676562106463	0.61871203047757	0.936980663582331
HS_H3K27ac_103355:103356:103357:103358	30.8610836326218	-0.193917236248883	0.4990281196309	-0.38858979809056	0.697579614760853	0.956817279116232
HS_H3K27ac_103359	46.5197095637845	-0.549011490371298	0.468343523693785	-1.17224102095251	0.241100303352	0.827925117881727
HS_H3K27ac_10336	28.8973695887879	-0.537139414925381	0.429840855092533	-1.24962392141563	0.211436960445709	0.82440895492169
HS_H3K27ac_103360	42.8981442093668	-0.254625394921648	0.577406125163625	-0.44098145798071	0.659226420557488	0.946437605291962
HS_H3K27ac_103361	21.167211959755	-0.353109403241056	0.433004892762384	-0.815485942868616	0.414794207748316	0.880156814655425
HS_H3K27ac_103362	72.8834808016391	0.278880308402561	0.608190217940323	0.458541259257685	0.646563627284932	0.944967302585702
HS_H3K27ac_103363	45.2619816653832	0.489677609191652	0.356885266437456	1.3720869288883	0.170036378062097	0.823483310136745
HS_H3K27ac_103364	67.8124597262765	0.734629765762539	0.544871786237505	1.3482617091176	0.17757422309799	0.823483310136745
HS_H3K27ac_103365:103366:103367	85.1076905867758	0.267600907518315	0.464408718646012	0.576218526427557	0.564467484329644	0.923024356457384
HS_H3K27ac_103368	27.767863753741	0.0156666784035548	0.474710870749827	0.0330025692877195	0.973672538763547	0.997132043743808
HS_H3K27ac_103369	41.0986308401587	-0.366518287724618	0.413691159320055	-0.885970800843386	0.375633261825353	0.868101462050221
HS_H3K27ac_103370	46.111386003271	0.0627339573022797	0.501038655602892	0.125207818999101	0.900359027294092	0.988505432002424
HS_H3K27ac_103371:103372	22.5838742335856	-0.400594959161913	0.442501647999905	-0.905295971150822	0.365308610226127	0.865504300895864
HS_H3K27ac_103373:103374	50.2736764023334	-0.0656642234455172	0.453148619804022	-0.14490659482515	0.884784619479713	0.986979711166879
HS_H3K27ac_103375:103376:103377:103378:103379:103380	282.606207614779	0.418204024265666	0.604231254750514	0.692125773001169	0.488858347633873	0.900724936833936
HS_H3K27ac_10337:10338	26.7101349007728	0.191025912656005	0.50074017207458	0.381487093125721	0.702841846633426	0.957995312438096
HS_H3K27ac_103381:103382:103383:103384:103385:103386:103387:103388:103389	101.419533157901	-0.0675178721818322	0.402289547679345	-0.16783402047435	0.866713857637315	0.984106653761
HS_H3K27ac_103390	31.3359735092675	-0.312731028979636	0.396857471105671	-0.788018499710605	0.430685884929814	0.883525426842761
HS_H3K27ac_103391:103392:103393:103394	41.8442221235761	0.277971646440428	0.3915545115433	0.709918129521256	0.477754907223431	0.897972656097359
HS_H3K27ac_103395	24.0402327057054	-0.0704252349009441	0.455972070646748	-0.1544507644976	0.877254329538266	0.985863609531228
HS_H3K27ac_103396	38.4631159968287	0.264578223335323	0.425563605067666	0.621712524719434	0.534130914491704	0.91385316141936
HS_H3K27ac_103397	22.1825632442036	0.453185627336276	0.566205799847248	0.800390295292874	0.42348470197307	0.882429640858476
HS_H3K27ac_103398:103399	29.0683967246507	0.0355620899793554	0.456008477763022	0.0779855895526493	0.937839515950462	0.992635976218842
HS_H3K27ac_10339:10340	20.967681785708	0.352160355186984	0.510435767277705	0.689921000374155	0.490243868669131	0.900743888590937
HS_H3K27ac_103400	25.7095548080129	2.18092192958586	0.632649187675199	3.44728480186644	0.000566251316281391	0.0677335383227062
HS_H3K27ac_103401	21.349071070007	0.145249773425874	0.539994690152144	0.268983706830431	0.787942220820518	0.972630320840551
HS_H3K27ac_103402	19.3416038940269	0.363069088643375	0.526347076361435	0.68979026378036	0.490326092306092	0.900743888590937
HS_H3K27ac_103403:103404	27.123589619298	0.153812930470758	0.479174973192654	0.320995333804541	0.748213927034377	0.965882188351512
HS_H3K27ac_103405	22.0398545539938	0.679349099980439	0.513481076155075	1.32302655643588	0.185826546562401	0.82440895492169
HS_H3K27ac_103406	25.7591513546301	-0.679518810426757	0.421375197231534	-1.61262175583956	0.106826708923652	0.806127507012165
HS_H3K27ac_103407:103408	26.2070568337065	-0.0202149408504629	0.440621800999377	-0.0458782130267119	0.963407319374807	0.995425791670996
HS_H3K27ac_103409	21.8661747600479	0.664449479474213	0.55262041364087	1.20236144571022	0.229223519851345	0.826223264113751
HS_H3K27ac_10341	24.9246837945444	0.415776530587804	0.568052088542382	0.731933812011296	0.464208967373448	0.893826625202626
HS_H3K27ac_103410	31.6989624643893	0.162487341136716	0.406502589287064	0.399720310322477	0.689362531014027	0.954224652227849
HS_H3K27ac_103411	128.40529659973	-0.415012676202841	0.679766173665422	-0.610522694833457	0.541515614371293	0.916334115078851
HS_H3K27ac_103412	30.3492356445632	-0.303907964938517	0.571633499308474	-0.531648276922479	0.594969621523192	0.931455980484534
HS_H3K27ac_103413:103414:103415:103416:103417	155.558882808792	-0.491398404023304	0.583959732402623	-0.841493645463382	0.400071443459899	0.875897733230904
HS_H3K27ac_103418:103419:103420:103421:103422:103423	170.287290714501	-0.205436701508228	0.531215142176761	-0.386729754476519	0.69895628595861	0.957261878759073
HS_H3K27ac_103424	31.4413747024587	-0.795657579141605	0.614789229271389	-1.2941957035984	0.195597830453581	0.82440895492169
HS_H3K27ac_103425	45.3999640778303	-0.811777066631637	0.499812013194612	-1.62416477635874	0.104340646196394	0.80394226620679
HS_H3K27ac_103426:103427	42.272275198794	-0.544801834087756	0.495713677000283	-1.09902522235118	0.271757064474102	0.837340763657187
HS_H3K27ac_103428:103429:103430:103431:103432	67.6499917516944	-0.717126720753966	0.490213399938419	-1.46288681795327	0.143498351596805	0.812516675795704
HS_H3K27ac_10342:10343	21.7205915000397	-0.680676839322341	0.451654945949317	-1.50707270102324	0.131792023259199	0.812516675795704
HS_H3K27ac_103433:103434:103435:103436:103437:103438:103439:103440:103441	242.690984449382	-0.0462313824368732	0.564686780484667	-0.0818708424468396	0.934749420936532	0.992376833193485
HS_H3K27ac_103442:103443	131.296219950339	-0.351137263101014	0.579477545925316	-0.60595490812386	0.544544696539271	0.916754280970773
HS_H3K27ac_103444	27.5531757769949	-0.201631566915185	0.50832654701132	-0.396657558218565	0.69162000164551	0.954880269577197
HS_H3K27ac_103445	52.094407281449	-0.680297063835575	0.658478167486666	-1.0331353375499	0.301540568207172	0.846404570182148
HS_H3K27ac_103446	319.234595989354	-0.31416292380177	0.78703548301089	-0.399172503125152	0.689766102370659	0.954296726103987
HS_H3K27ac_103447	34.0062729964075	-0.133819363950902	0.507101968184664	-0.263890444815176	0.79186433868023	0.973154523737363
HS_H3K27ac_103448:103449:103450:103451	145.452312381056	-0.546113433123221	0.602589010729671	-0.906278447497632	0.364788490163389	0.865364956324134
HS_H3K27ac_103452:103453:103454:103455	61.7060900822909	-0.54437428181761	0.426884428663711	-1.27522637338092	0.202229129034817	0.82440895492169
HS_H3K27ac_103456	32.6742684511435	-0.630307972939809	0.400742149164838	-1.57285170589965	0.115753159840224	0.810099139076203
HS_H3K27ac_103457	14.0594637158207	0.947383073665853	0.645686682473307	1.46724889854766	0.14230835935726	0.812516675795704
HS_H3K27ac_103458:103459	25.5578411570015	-0.558010815403456	0.39398540485544	-1.41632357068709	0.156680789768743	0.81993558565466
HS_H3K27ac_10346	171.290892698711	-0.190743249856154	0.70537913666358	-0.270412378169226	0.786843018305991	0.972630320840551
HS_H3K27ac_103460:103461:103462	30.3332752333879	-0.246114343227665	0.416039022198541	-0.591565526539034	0.554141564189498	0.919487619051807
HS_H3K27ac_103463:103464	23.9944174175743	0.34152979642653	0.430783672937725	0.79281044728894	0.427888268751408	0.882519055899244
HS_H3K27ac_103465:103466:103467:103468:103469	55.2552090060602	-0.221760039488995	0.363839834469632	-0.609499066566622	0.542193691270167	0.916334115078851
HS_H3K27ac_10347	22.3348558512962	2.00220801606826	0.668372727115869	2.99564589463142	0.00273864257118321	0.211302279420772
HS_H3K27ac_103470:103471	31.7413648740805	-0.620609973763565	0.429437216015619	-1.44517044778204	0.148410015016067	0.817444912437259
HS_H3K27ac_103472	17.0374048982651	0.867816009670611	0.608091353931433	1.42711453478167	0.153546883624088	0.817845028597245
HS_H3K27ac_103473:103474:103475:103476:103477:103478:103479:103480:103481:103482:103483	35.3593492258312	-0.53563937178743	0.400414721531285	-1.3377114850798	0.180990505592045	0.82440895492169
HS_H3K27ac_10348	8.22725383954308	0.108750931515135	0.734227126410575	0.14811619947466	0.882251065125252	0.986979711166879
HS_H3K27ac_103484:103485	38.7229790696748	-0.0752536031957173	0.468446686405857	-0.16064496853014	0.872373035069891	0.984724317049347
HS_H3K27ac_103486:103487	23.3523113997312	0.151733770211429	0.528818553490975	0.286929740285709	0.774166118046613	0.970153155392429
HS_H3K27ac_103488	26.8142045438413	0.372859757458354	0.533170969237616	0.699324942600511	0.484348982692711	0.899766303722223
HS_H3K27ac_103489	23.1256613090356	1.39374093249874	0.595008161465915	2.3423896053207	0.0191607014718577	0.61141873321123
HS_H3K27ac_10349	39.3838504548202	0.275240565473794	0.528053078029706	0.521236551637542	0.602201994369729	0.932598752090449
HS_H3K27ac_103490	27.4060907712379	-0.56343587861336	0.469123515737278	-1.20103951243599	0.22973587457499	0.826223264113751
HS_H3K27ac_103491:103492:103493:103494	53.9474119330233	-0.218828517898893	0.399529290125625	-0.547715832874446	0.583887038889468	0.928376166006315
HS_H3K27ac_103495	32.8055362721942	0.286902227916099	0.56064425793788	0.511736674110178	0.608835315385642	0.934930584251781
HS_H3K27ac_103496:103497:103498	37.1340642845863	-0.243655528464807	0.485836616332382	-0.501517424322978	0.616007018107756	0.936340251753227
HS_H3K27ac_103499	23.6829123319034	0.845805103709103	0.558866811814998	1.51342875588234	0.130170785264359	0.811299192015122
HS_H3K27ac_103500	24.6755197610926	0.290426402279525	0.474827803592839	0.611645737848501	0.540772170022793	0.916002887884075
HS_H3K27ac_103501	31.7189283521258	-0.340425214330603	0.482680620720188	-0.705280468527343	0.480635712770576	0.898893233640363
HS_H3K27ac_103502:103503:103504	38.2643609616515	-0.568755196852037	0.395692564848814	-1.43736639850523	0.150613911194673	0.817793282151784
HS_H3K27ac_103505	31.0337808961667	-0.730881342527973	0.424260203418992	-1.72271954012658	0.0849392549847418	0.801047986818103
HS_H3K27ac_103506:103507:103508:103509	39.8276999275908	-0.962706881269632	0.349137599351785	-2.75738529180761	0.00582656522160759	0.345006219085422
HS_H3K27ac_103531:103532:103533:103534:103535	93.2133079108309	0.447349562327811	0.606394172163474	0.737720748093226	0.460684161310622	0.891421919837022
HS_H3K27ac_103536	45.35930498967	-0.343782171308119	0.493395611248359	-0.696767793370321	0.485948124632516	0.900184114102836
HS_H3K27ac_103537:103538	40.9395511975141	-0.283971548501027	0.429354020349273	-0.661392545643383	0.508360605182467	0.906232353087329
HS_H3K27ac_103539	24.1080494029486	-0.804883199713584	0.419155231587784	-1.92025087379833	0.054826218385726	0.774008453714695
HS_H3K27ac_103540:103541:103542:103543:103544:103545:103546:103547:103548:103549:103550:103551:103552:103553:103554:103555:103556	318.441408785877	0.289158694187446	0.518449866485	0.557737040512503	0.577023960433494	0.926805573541762
HS_H3K27ac_103557:103558:103559:103560:103561:103562:103563:103564:103565:103566:103567:103568:103569:103570:103571:103572:103573	344.747876407982	0.5112472374326	0.56667261577427	0.902191535643663	0.366955130416711	0.865613481611415
HS_H3K27ac_10356	29.8855158364176	0.169280006760539	0.510241507976837	0.331764476456947	0.740067110094442	0.964813710672905
HS_H3K27ac_10357	21.5322104311506	-0.480611511681783	0.436126024210028	-1.10200145142068	0.27046104061283	0.837012360907619
HS_H3K27ac_103574	25.3034327536087	-0.40088098325906	0.438331003129528	-0.914562238118938	0.360421490375713	0.862873483056215
HS_H3K27ac_103575	12.3595824086999	0.415861426502582	0.58426538985053	0.711768031662752	0.476608431813196	0.897426663166931
HS_H3K27ac_103576	14.4558526774743	-0.315478944217247	0.534753301407776	-0.589952307702872	0.555222624131796	0.919539510914394
HS_H3K27ac_103578	19.313565367885	-0.969859783438797	0.560612340596978	-1.73000077452099	0.0836301368472987	0.798407716113021
HS_H3K27ac_103579	146.198095770767	-0.0820312690292943	0.649109519648626	-0.126375082395493	0.899435025366648	0.988505432002424
HS_H3K27ac_10358	9.69388793472915	2.96426031772717	0.980540901356789	3.02308686320528	0.00250210412200372	0.198641433258228
HS_H3K27ac_103580	13.7769633760505	-0.180966518887249	0.494932847604807	-0.365638530081452	0.714634820175769	0.96055327300096
HS_H3K27ac_103583	53.4656912351917	-0.221955342851249	0.593271492584832	-0.374121031644734	0.708314272036385	0.959517397488048
HS_H3K27ac_103584:103585	33.7229221686593	0.0994188971157298	0.522802684386489	0.190165238406146	0.849179649775159	0.98186197211448
HS_H3K27ac_103586:103587:103588	65.8343029998534	-0.256856810497133	0.508759056289707	-0.50486926438292	0.613650662966428	0.935994502871258
HS_H3K27ac_103589	22.4552827463044	0.128691370386346	0.505113686135415	0.254777041127025	0.79889530875464	0.974344446371502
HS_H3K27ac_103590	22.6680586408772	-0.400539453161334	0.412054085709161	-0.972055531185888	0.331022923192452	0.854471882576438
HS_H3K27ac_103591:103592:103593:103594:103595:103596:103597:103598	18.3667347215825	-0.0318848122974279	0.571441030015575	-0.055797205000416	0.955503361563649	0.994184462261729
HS_H3K27ac_103609:103610:103611:103612:103613	5.65222234978435	1.79216931154062	1.07965502843769	1.6599462461023	0.0969252668346377	0.801197469697901
HS_H3K27ac_103614:103615:103616	76.513488197006	-0.207078846172337	0.468001952307237	-0.442474321210508	0.658146008270916	0.946319219989585
HS_H3K27ac_103617	26.8243368068043	-0.850080253034656	0.447665743248267	-1.89891736380467	0.0575753419424789	0.777800294216182
HS_H3K27ac_103633	19.2684870027177	0.217511717971895	0.449203741557082	0.484216175978255	0.628232458041338	0.939130418462483
HS_H3K27ac_103634	21.9409441241791	-1.01810966577479	0.457604203459378	-2.22486956649026	0.0260899955977942	0.678835024145235
HS_H3K27ac_103635	14.2782152245573	0.522530887531312	0.581550136262444	0.898513911267493	0.36891163209622	0.866400318731181
HS_H3K27ac_103636	13.8832824116443	-0.195125693121469	0.481617787805758	-0.405146358921788	0.68536993162066	0.953394046029835
HS_H3K27ac_103637	22.9732301029486	-0.854981472060512	0.554191240416602	-1.54275529764382	0.122890159366562	0.810099139076203
HS_H3K27ac_103638	21.1153062550973	0.51013429194839	0.66982039954669	0.761598620008633	0.446299598714543	0.888093830030178
HS_H3K27ac_103639:103640	25.0543595140179	-0.3150281967525	0.401701751889329	-0.784234062387888	0.432902781708555	0.884362300139587
HS_H3K27ac_103641	23.4201506960811	-0.227749724514993	0.439356104522468	-0.518371594637413	0.604199029412349	0.932955538333663
HS_H3K27ac_103642	23.6235320093678	-0.629086376800686	0.417719961540409	-1.50600027463574	0.132067103166016	0.812516675795704
HS_H3K27ac_103643	20.9658728071355	1.70199568297626	0.565307325079056	3.01074408108588	0.0026060839915434	0.205069470116018
HS_H3K27ac_103644:103645:103646:103647	45.4893912205476	-0.256118503535376	0.43529575644874	-0.588378130825027	0.556278513347673	0.920186731950028
HS_H3K27ac_103648:103649:103650:103651:103652:103653	53.4336950958698	0.317183182887848	0.483958775337483	0.655392977773084	0.51221477151849	0.907881644152359
HS_H3K27ac_103654:103655	125.148562645277	0.560444419471573	0.607885535820147	0.921957155495454	0.356550924266065	0.86148752130824
HS_H3K27ac_103656	20.0346507693826	-0.48684426432442	0.419462091957331	-1.16063948008428	0.245788542966475	0.828053527342577
HS_H3K27ac_103657:103658:103659	73.846073219081	0.0584131334779662	0.45529768579448	0.128296574528019	0.897914275835408	0.988505432002424
HS_H3K27ac_103660:103661:103662	35.4026999932209	-0.543409024847865	0.415747293588597	-1.30706569405981	0.191190401156118	0.82440895492169
HS_H3K27ac_103663:103664:103665	7.70359051300011	2.09125456820976	0.913266109714079	2.28986332238309	0.0220292409975414	0.643812307424715
HS_H3K27ac_103666	26.4568523735397	0.375003849791676	0.410006420235672	0.914629213796513	0.360386316786006	0.862873483056215
HS_H3K27ac_103667:103668	22.7828440884101	-0.295948370789496	0.423194727735803	-0.699319607247693	0.484352316242839	0.899766303722223
HS_H3K27ac_103669	21.6985290374931	-0.688816799149632	0.392671364532201	-1.75418138771142	0.0793994313776486	0.794000371587558
HS_H3K27ac_103670:103671:103672	41.6283988130753	-0.313079059265459	0.376858423945942	-0.830760411263536	0.406108991205136	0.877057576517338
HS_H3K27ac_103673	24.7529565825466	-0.79445482579262	0.445505211592204	-1.78326718772446	0.0745428200039974	0.793168418057596
HS_H3K27ac_103674:103675:103676	29.5629723773561	-0.64513741092567	0.415414560714236	-1.55299662538661	0.120423940818772	0.810099139076203
HS_H3K27ac_103677:103678:103679:103680:103681:103682:103683:103684:103685:103686:103687:103688:103689:103690	3.2680689789352	-1.12351523915514	1.16675231083357	-0.962942373220976	0.335576443438134	0.856236602951838
HS_H3K27ac_10368	22.1795992164122	0.821299672064438	0.503095296141899	1.63249324404891	0.102575620540794	0.80237085429707
HS_H3K27ac_10369	25.2459790344729	0.588133021828805	0.463840707654879	1.26796335923669	0.204811035756635	0.82440895492169
HS_H3K27ac_103698	68.2498524871373	-0.184397435378267	0.604480190443894	-0.305051246167151	0.760327122375146	0.967637823732873
HS_H3K27ac_103699	23.925647235663	-0.700643009510688	0.528741456233213	-1.32511457395853	0.185133153037927	0.82440895492169
HS_H3K27ac_10370	185.975172485625	0.505747895457419	0.786985674545516	0.642639265002489	0.520458198792466	0.91053101600565
HS_H3K27ac_103700:103701:103702	86.5523576206997	1.2951952421519	0.509074467743896	2.54421567809502	0.0109523435200423	0.482397190920427
HS_H3K27ac_103703	22.0343961788699	-0.767928905618778	0.585462260955344	-1.31166252179208	0.189634027501288	0.82440895492169
HS_H3K27ac_103704	18.4669097905217	-0.206621222286989	0.539827054854176	-0.382754477436859	0.701901817468816	0.957645335490568
HS_H3K27ac_103705	13.4185228353459	1.10730982057099	0.624276881413813	1.77374792105587	0.0761048559581157	0.793168418057596
HS_H3K27ac_103706	15.7656246887625	0.110092562893865	0.5209278162957	0.211339382252093	0.832622454259343	0.980093316121953
HS_H3K27ac_103707	17.4889502793597	-0.250058774664527	0.485840176903666	-0.514693486772111	0.606767225533752	0.933979845207684
HS_H3K27ac_103708	14.1907055488961	0.28286210158228	0.5188732962623	0.545146770165039	0.585652577840911	0.928871503207855
HS_H3K27ac_103709	19.1334860463455	0.651157662626207	0.562257348721789	1.15811320938094	0.246817840094678	0.828053527342577
HS_H3K27ac_10371	31.9602691091623	-0.565089127836518	0.549371294579932	-1.02861058342811	0.303662702678891	0.846857249189386
HS_H3K27ac_103710	16.7993553007605	0.0126723323153622	0.479722825661461	0.0264159461203229	0.978925575423432	0.997132043743808
HS_H3K27ac_103711	13.0375458235987	0.186715702403169	0.605897288055291	0.308163951356273	0.757957581161599	0.966902477832959
HS_H3K27ac_103712	19.1673862738554	-0.301892382164938	0.483563982520339	-0.624307006058376	0.532425983699011	0.913185280276498
HS_H3K27ac_103713	12.2156741473994	0.699732900112689	0.637390373912807	1.09780901744275	0.272287893048647	0.837520073187042
HS_H3K27ac_103714	15.969683553938	-0.123111472536457	0.51692015207169	-0.238163422422314	0.811754345603005	0.976122956206595
HS_H3K27ac_103715	12.601719819888	1.05131569040689	0.648270709374204	1.62172326345232	0.104862615393655	0.803999000440448
HS_H3K27ac_103716	14.8082219243241	1.33839518360484	0.706612652569565	1.89410022412962	0.0582117079986242	0.780314345628244
HS_H3K27ac_103717	18.0123026808871	0.695010095444229	0.650327896066815	1.06870718547928	0.285201632729366	0.841209962648142
HS_H3K27ac_103718:103719	15.7278195836445	0.764770691065664	0.533358810290864	1.43387655047566	0.151607494736123	0.817793282151784
HS_H3K27ac_10372	25.5624488686341	-0.236249629544093	0.39899442520335	-0.592112607647807	0.553775184950414	0.919410908677203
HS_H3K27ac_103720	28.6117899111889	1.50438248097691	0.565501291275556	2.66026356471016	0.00780795252025618	0.399041208803312
HS_H3K27ac_103721:103722:103723:103724	44.5520332314019	-0.4861865034667	0.360222992899102	-1.34968203876669	0.177117996127122	0.823483310136745
HS_H3K27ac_103725	19.7111141454527	0.284372685846653	0.477207207186874	0.595910291303067	0.551235157790446	0.918436771346018
HS_H3K27ac_103726:103727:103728	93.893042988898	-0.481447330638493	0.439542069068777	-1.0953384545386	0.273368386396834	0.837520073187042
HS_H3K27ac_10373	74.026147545606	-0.520132317710462	0.590731493957076	-0.880488551958355	0.378594704200611	0.869212084628043
HS_H3K27ac_103730:103731	20.365210562123	-0.509390906793847	0.398790919201036	-1.2773382799548	0.201482844543213	0.82440895492169
HS_H3K27ac_103732:103733:103734	33.9264028337372	-0.156171543578365	0.37259593002094	-0.419144523585075	0.675110513108856	0.950834511082794
HS_H3K27ac_103735:103736	188.373480293842	-0.286781193551607	0.675997498864603	-0.424234104465299	0.671395090955458	0.949916752679488
HS_H3K27ac_103737	67.7050821656287	0.382542253898314	0.697997386132618	0.548056857372861	0.583652862826581	0.928209598836276
HS_H3K27ac_103738	60.0038755868773	0.801625999856996	0.733258995652746	1.09323718441857	0.274289674707071	0.83759292456585
HS_H3K27ac_103739	13.8558158676836	-0.0766552202225938	0.516254876029719	-0.148483285643933	0.881961375860055	0.986965516421681
HS_H3K27ac_103740	22.1474427089938	0.40720282059868	0.561650708687688	0.725010783926758	0.468445414702972	0.895298120878352
HS_H3K27ac_103741	113.156793095843	0.0906983171544439	0.48882798088197	0.185542400806928	0.85280362653416	0.982354985223922
HS_H3K27ac_103742	15.1981000651632	-0.310017787016005	0.508413028766179	-0.609775457108876	0.542010561555778	0.916334115078851
HS_H3K27ac_103743	16.608089489049	0.254128965809519	0.539295958813692	0.471223567794825	0.637481090288085	0.942627329482132
HS_H3K27ac_103745	16.0956456476249	-0.410896126196496	0.505134637880895	-0.813438824785919	0.415966507116318	0.880495374861537
HS_H3K27ac_103746	11.1889000405409	-0.0834250443378319	0.60531736612004	-0.137820338564825	0.890382409900267	0.988126673359763
HS_H3K27ac_103747	15.7340280838289	0.140671536147391	0.618123590283624	0.227578332810181	0.819974065886446	0.976767663166297
HS_H3K27ac_103749	15.6571481591541	-0.339566739077754	0.515433967806436	-0.658797751577896	0.510025651334054	0.907182528778744
HS_H3K27ac_103752	25.5718811814615	1.18835167776597	0.707227119557908	1.6802970996203	0.0928995251013703	0.801197469697901
HS_H3K27ac_103753:103754	41.9633920745589	1.19709079623396	0.551424870394844	2.17090461548604	0.0299383833797008	0.698875975083704
HS_H3K27ac_103755:103756:103757	192.718583371517	0.328689156609088	0.565048973978939	0.581700298107858	0.56076857070167	0.921593184398488
HS_H3K27ac_103758	15.0334847127001	0.0383966705975009	0.587246772026883	0.065384217379305	0.947868089895576	0.993031901038339
HS_H3K27ac_103759	29.2238494742819	-0.126891813998554	0.561198750874462	-0.22610851111274	0.821117025090409	0.977152855193389
HS_H3K27ac_10376	36.3388001600927	0.519748808053497	0.600868973534892	0.864995250122221	0.38704139583116	0.872211338047899
HS_H3K27ac_103760	8.1274209196469	1.57633539095395	0.944232507067615	1.66943563068949	0.0950310772359846	0.801197469697901
HS_H3K27ac_103761	27.3670940678702	-0.650137859666192	0.507837384738494	-1.28020874241264	0.200471732082535	0.82440895492169
HS_H3K27ac_103762	16.1535330588634	0.030406177813896	0.515773038273894	0.0589526314048026	0.952989837112469	0.993885032159423
HS_H3K27ac_103763	9.93833029572283	-0.933724325022521	0.676934081352309	-1.37934305679694	0.167789007091793	0.823483310136745
HS_H3K27ac_103764	10.4104837215384	0.671904741637014	0.637609255263489	1.05378762320405	0.291980161261918	0.843352785545433
HS_H3K27ac_103766	47.5528750688599	0.0119170595308108	0.412311107628114	0.0289030766097126	0.976941891868612	0.997132043743808
HS_H3K27ac_103767	22.3559711883718	-0.566589520682672	0.604268739083648	-0.9376449318591	0.348426912424887	0.859128776031785
HS_H3K27ac_103769	110.462811952928	0.173561523000105	0.766320050974296	0.226486991668089	0.820822675541143	0.977125470623149
HS_H3K27ac_103771	14.8475870378671	0.587016265201604	0.640252683297854	0.916850925447066	0.359220762694274	0.862600818155162
HS_H3K27ac_103772	25.4905730647253	-0.507664612375557	0.486530263087338	-1.043438920231	0.296745055732964	0.845812527185586
HS_H3K27ac_103773	20.9658085005239	-0.47425074598744	0.518920705746094	-0.913917561461671	0.360760165134034	0.862873483056215
HS_H3K27ac_103775	18.8520610192829	-0.582856111299238	0.42511190766319	-1.37106512612916	0.170354655052689	0.823483310136745
HS_H3K27ac_103776	18.398751402251	-0.0371120829691654	0.52221070686729	-0.0710672578733564	0.943344226691201	0.992715670783686
HS_H3K27ac_10378	258.178487999016	0.00269797656652931	0.773259015619242	0.00348909810559236	0.997216108138849	0.999632436250529
HS_H3K27ac_103781	53.3514135309642	-0.101785692099167	0.523924142761775	-0.194275628457626	0.845960067738271	0.981663829892757
HS_H3K27ac_103782	26.7554900601654	-0.109924976922543	0.467321881486581	-0.235223261048391	0.814035452730326	0.976358298123207
HS_H3K27ac_103783	16.1400792733166	0.409253651316529	0.633425240238489	0.646096216757075	0.51821704533791	0.90987376864118
HS_H3K27ac_103789	17.4801910607606	0.0858903588499186	0.468182449313123	0.1834548881017	0.854441112079349	0.982556138602611
HS_H3K27ac_103790	13.4343376096414	-0.629837621536671	0.560559827183685	-1.12358679839946	0.261188359196727	0.833306683845182
HS_H3K27ac_103795	9.02403734472803	-0.970687301343405	0.645787795733786	-1.50310567613073	0.132811795348692	0.812516675795704
HS_H3K27ac_103796	79.7675653288223	0.448033762503785	0.647814499529698	0.691608111317437	0.489183466421969	0.900724936833936
HS_H3K27ac_103797	87.8321733091379	-0.132128748279602	0.624589986353049	-0.211544775239025	0.832462197075656	0.980093316121953
HS_H3K27ac_103798	158.575425845969	-0.221586892897522	0.678057385472858	-0.326796665953271	0.74382168129256	0.965096313832992
HS_H3K27ac_103799	36.8662149473163	-0.16839864942689	0.816437410034495	-0.206260329765848	0.836587564488144	0.980566892139431
HS_H3K27ac_10380	18.3879492755503	0.83135033208493	0.542766311942404	1.53169110497991	0.125598678451135	0.810099139076203
HS_H3K27ac_103818	39.4382527647503	-0.688928014467917	0.546510214061456	-1.2605949472528	0.207454820023236	0.82440895492169
HS_H3K27ac_103819	21.1309641475029	-0.773756697456928	0.539562280126762	-1.43404519914762	0.151559364795947	0.817793282151784
HS_H3K27ac_10381:10382	18.2772060022872	1.06584311623813	0.626040897050662	1.70251355983198	0.0886591387506359	0.801197469697901
HS_H3K27ac_103820:103821	32.8735234732481	-0.302966224296083	0.46282737153953	-0.654598761711755	0.512726121565626	0.908070454295726
HS_H3K27ac_103822	29.5490501695063	-0.649917008304453	0.565930131662504	-1.14840502730474	0.250801399287496	0.829160974711704
HS_H3K27ac_103823	23.6418878974621	-0.515670386278707	0.558466198221357	-0.923369020221906	0.355814930492529	0.86148752130824
HS_H3K27ac_103824	33.3777031130449	-0.627297118852819	0.563148018739034	-1.11391161467179	0.265317106166503	0.835584850476354
HS_H3K27ac_103825	23.6944112537175	-0.421113107790453	0.584063776428875	-0.721005350417814	0.470906222853122	0.896380970763932
HS_H3K27ac_103826	24.249485506695	-0.429352176151644	0.479120952944734	-0.896124816735304	0.370186104150588	0.867224484170952
HS_H3K27ac_103827:103828	26.0484790290084	-0.382356632575231	0.513657513026297	-0.744380492601996	0.456646317153772	0.890728113210426
HS_H3K27ac_103829	23.2619778804393	-0.305429297559563	0.583286814409795	-0.5236348396948	0.600532544557473	0.932423690360471
HS_H3K27ac_10383	24.3633470910618	1.3609569461715	0.571916361675323	2.37964331390141	0.0173294029814927	0.592104639644167
HS_H3K27ac_103830:103831:103832	26.1131388900501	-0.184092395501422	0.448690378104124	-0.410288262207176	0.681594501459831	0.952653547810918
HS_H3K27ac_103833	19.3377273655365	-0.812986102100065	0.524276479111214	-1.55068200556754	0.120977908894024	0.810099139076203
HS_H3K27ac_103834	27.1787236798381	-0.0350990429544998	0.511565587758928	-0.0686110320834169	0.945299237230156	0.992810182567803
HS_H3K27ac_103835:103836	28.7118148895371	0.615961975335071	0.534254623551181	1.15293709812146	0.24893620365128	0.828377512635692
HS_H3K27ac_103837	22.8154191975552	-0.744330037188408	0.480556926576929	-1.54889045610136	0.121408055589229	0.810099139076203
HS_H3K27ac_103838:103839	28.020169604862	-0.673628055217729	0.378293275330389	-1.78070322457994	0.0749609460989078	0.793168418057596
HS_H3K27ac_103840:103841	10.7363439969134	1.67438683462037	0.884267200842684	1.89353040916221	0.0582873681897354	0.780314345628244
HS_H3K27ac_103842	23.5253520056227	-0.0697488754304174	0.520400707996933	-0.134029170903489	0.893379507494499	0.988505432002424
HS_H3K27ac_103843:103844:103845	29.2850703631007	-0.539346742744974	0.430392736952491	-1.25315019617654	0.210151051061145	0.82440895492169
HS_H3K27ac_103846:103847	37.1411283625019	-0.39814177190869	0.385759684700354	-1.03209792961635	0.302026243657805	0.846404570182148
HS_H3K27ac_103848	21.4397320852614	0.0559521769358183	0.510397815580793	0.109624640286027	0.912707068307739	0.989434217254703
HS_H3K27ac_103849	13.997822460325	-0.284680216762917	0.475273403987548	-0.598982005671782	0.549184884131521	0.91805768496069
HS_H3K27ac_10385	67.6807940300581	-0.396638217796723	0.497470711003477	-0.797309688839049	0.425271194700384	0.882519055899244
HS_H3K27ac_103850:103851	39.0621772879662	-0.040114015636343	0.618980503310624	-0.0648065899035474	0.948327994498489	0.993031901038339
HS_H3K27ac_103852:103853	4.63489394498975	-0.862122509038173	0.877212500051865	-0.982797792994514	0.325706968295327	0.853801489195081
HS_H3K27ac_103854	29.1855584822773	-0.518877660188331	0.501556453484196	-1.034534909448	0.300886165577681	0.846404570182148
HS_H3K27ac_103855:103856	68.7539575108827	-0.499481189483573	0.444973163975415	-1.12249733224624	0.26165104120345	0.833587912625533
HS_H3K27ac_103859:103860	23.2507790126824	-0.532241516927748	0.466382578577295	-1.14121226086823	0.253781603305226	0.829521144004377
HS_H3K27ac_103861:103862	36.8956200549143	-0.619983019727113	0.488890867349179	-1.26814195382444	0.204747261587077	0.82440895492169
HS_H3K27ac_103863	28.6676996844397	-0.865337894459815	0.478444492752887	-1.8086484588438	0.0705056349782051	0.790979616902921
HS_H3K27ac_103864	32.1665069473135	-0.124267582421799	0.497323970476852	-0.249872497202673	0.802685952738474	0.975484356718063
HS_H3K27ac_103865	24.3158495300218	-0.432779886245268	0.505071389856903	-0.856868741600832	0.391517429710962	0.873229181486273
HS_H3K27ac_103866	77.9323932360882	0.489506304068047	0.672529282404581	0.7278587221033	0.466700073535151	0.894848020727209
HS_H3K27ac_103867	21.5051198620201	-0.582845810439651	0.520806706877606	-1.11912116864621	0.263088450101457	0.834196313885098
HS_H3K27ac_103868	24.2610039028333	-0.575993362882083	0.846397551445183	-0.680523427671314	0.496173092920935	0.902248533714434
HS_H3K27ac_103869	27.1923553177776	-0.440138356831506	0.604645719087689	-0.727927682173293	0.466657856575332	0.894848020727209
HS_H3K27ac_103870	19.5121787579116	-0.943714091566633	0.581159038244871	-1.62384825746958	0.104408197880265	0.803999000440448
HS_H3K27ac_103873	15.4225451502813	0.00159818427944521	0.478525356919251	0.00333981105982415	0.997335221273342	0.999632436250529
HS_H3K27ac_103874	67.7687823118254	0.144555328916585	0.633585120816514	0.228154551246868	0.819526092468504	0.976739146662672
HS_H3K27ac_103875	136.481472095723	-0.261445314344964	0.643156149704374	-0.40650363751499	0.684372584815458	0.953194488279424
HS_H3K27ac_103876	19.1559717704833	-0.84094030128285	0.52085260246671	-1.61454564554393	0.106409124382121	0.804807903188009
HS_H3K27ac_103877	18.8722375174515	-0.326557631754733	0.424106688011993	-0.769989346985961	0.441306211967395	0.886567748775755
HS_H3K27ac_103878	13.7186219372607	0.627948130712652	0.568620187022546	1.10433668210192	0.269447116177734	0.836809755967134
HS_H3K27ac_103879	77.5922749883539	-0.534408047192728	0.600526248704194	-0.889899564500079	0.373519817808766	0.868101462050221
HS_H3K27ac_10388	4.47597856891347	-0.680340826711304	0.927317813596724	-0.733665218909699	0.463152801406424	0.893712161475309
HS_H3K27ac_103880	21.9395742950092	-0.694089122023767	0.469119222932529	-1.47955804855942	0.138991229093679	0.812516675795704
HS_H3K27ac_103881	17.2217792007019	-0.058390228942033	0.527803602363969	-0.110628704844965	0.911910784022958	0.989434217254703
HS_H3K27ac_103882	24.6804739037902	0.139618550652475	0.463319852079953	0.301343769375938	0.763152367972612	0.968719179607872
HS_H3K27ac_103883:103884	153.206433034364	0.581163077533378	0.683540477373752	0.850224817360165	0.395200106531771	0.874251260779813
HS_H3K27ac_103885:103886:103887	61.8932589152172	-0.161416135831182	0.535307581084587	-0.301539043224714	0.763003482389666	0.968659524654962
HS_H3K27ac_103888	32.7250232407518	-0.305198498563275	0.552439224415936	-0.552456243283495	0.580635805639581	0.927621516796454
HS_H3K27ac_103889	31.6740609670682	-0.342518958926851	0.529703552086026	-0.646623866458847	0.517875407709653	0.909861835635975
HS_H3K27ac_103890:103891:103892:103893:103894	17.860845066506	0.840964711361965	0.707702256763227	1.18830299511582	0.234714058146256	0.826305626056631
HS_H3K27ac_103895	8.76670406717483	0.240065002117971	0.720793405362029	0.333056601700449	0.739091557748188	0.964813710672905
HS_H3K27ac_103896	28.7620146736913	0.369297146549866	0.62698637166695	0.589003466802679	0.555858948004604	0.919735791248788
HS_H3K27ac_10389:10390:10391	73.9144267256407	0.357008036609168	0.455530970423712	0.783718473141567	0.433205320547699	0.884373254501316
HS_H3K27ac_103907	6.24785747403604	1.33988794653497	1.06893067308259	1.25348442165196	0.210029464997726	0.82440895492169
HS_H3K27ac_103908:103909:103910:103911:103912	38.1001116045889	-0.0841527933608603	0.398923408004025	-0.210949750434327	0.832926482277933	0.980138190788358
HS_H3K27ac_103913	10.6104098944472	0.566486400038134	0.63986656667959	0.885319579952048	0.375984292579182	0.868101462050221
HS_H3K27ac_103917	52.8870464232262	0.559917300972006	0.619122429699955	0.904372502290634	0.365797913858888	0.865504300895864
HS_H3K27ac_103921	13.6973809512835	-0.83405483859786	0.579682790060163	-1.43881249003666	0.150203656646597	0.817793282151784
HS_H3K27ac_103923	20.0845341490148	0.0647854083736563	0.553111308241856	0.117129061381128	0.906757780584165	0.989406393457802
HS_H3K27ac_103924	46.7778084304252	0.487402201148191	0.636081010791449	0.766258059711194	0.443522768068808	0.887462438660317
HS_H3K27ac_103926	291.612091922545	-0.141324714039479	0.706479054450393	-0.200040911544678	0.841448584931413	0.980845217334008
HS_H3K27ac_103927	16.6192444112543	-0.154648232932063	0.643596295973188	-0.240287636674817	0.810107278795406	0.976078020821931
HS_H3K27ac_103928	11.457259580141	0.777499430253853	0.719842302339416	1.08009688750864	0.280099037749259	0.840367839374638
HS_H3K27ac_103929	20.8346453054508	-0.475684927370075	0.513873691898522	-0.925684530789353	0.354609949315247	0.86148752130824
HS_H3K27ac_103930	17.4183328535863	-0.445278913067096	0.548817017027523	-0.811343123941009	0.417168651642684	0.880709109735827
HS_H3K27ac_103931	21.4413405200839	0.32222704752564	0.592607717312361	0.543744264733892	0.586617467390901	0.929196175061588
HS_H3K27ac_103932	23.7999554853046	-0.0853224275278506	0.496090186940469	-0.171989750601718	0.863445586765809	0.983667899187046
HS_H3K27ac_103933	14.1656293637079	-0.811008908017924	0.493535923323369	-1.64326216125618	0.100328703569159	0.801197469697901
HS_H3K27ac_103934	14.873286701116	-0.109606616118001	0.468373570236724	-0.234015373802164	0.814973043442465	0.976358298123207
HS_H3K27ac_103935	15.0882569657389	-0.435188073188847	0.489813018085656	-0.888477964284613	0.374283703935113	0.868101462050221
HS_H3K27ac_103936	4.40233886154068	1.45426250661214	1.29004887725403	1.12729256406754	0.259618805267762	0.833029434937156
HS_H3K27ac_103945:103946	87.7300193723378	0.296880784617027	0.489313219123931	0.606729540535537	0.544030414518071	0.91651345318357
HS_H3K27ac_103954	19.2632784586314	-0.77848371643336	0.501719607614759	-1.55163103976417	0.120750531707411	0.810099139076203
HS_H3K27ac_103955	20.495110111866	-0.340149261439006	0.4371666405925	-0.778076893008111	0.436523684002043	0.885413261105218
HS_H3K27ac_103956	15.1660385934212	-0.326977134796064	0.527726424526089	-0.619595911062624	0.535523859453409	0.914412127864277
HS_H3K27ac_103957	15.0677485587332	0.113825220613116	0.603086222011973	0.188737889307735	0.850298253870529	0.982028287196864
HS_H3K27ac_103958	11.2692818241625	1.34244793566391	0.718855204163812	1.86748030464004	0.0618345447079133	0.785970129260985
HS_H3K27ac_103959	29.6498892369124	0.767088013948609	0.588733047152898	1.30294709573079	0.192592823788711	0.82440895492169
HS_H3K27ac_103961	23.7039282314106	0.407494972781419	0.583661249019092	0.69817034018664	0.485070672790301	0.899945161440192
HS_H3K27ac_103963:103964	46.0670971119647	-0.0433801988682729	0.463018758008494	-0.0936899382972236	0.925355463194978	0.991656337381941
HS_H3K27ac_103967	30.451000299226	0.176766414817595	0.61372355521652	0.288022861946747	0.773329238557065	0.970153155392429
HS_H3K27ac_103968	72.5054191839587	-0.0144858567994867	0.448319954217607	-0.0323114254969243	0.974223697734314	0.997132043743808
HS_H3K27ac_103970	13.1179166750561	0.40275878547607	0.645604361820465	0.62384768334027	0.532727621037091	0.913185280276498
HS_H3K27ac_103971	17.8856624351342	-0.301223064885283	0.546928447258597	-0.550754063708191	0.581802277831942	0.927996375559317
HS_H3K27ac_103972:103973	108.961471449953	0.194619383740371	0.646087595105805	0.301227550590101	0.763240982571929	0.968719179607872
HS_H3K27ac_103975	47.023124655888	-0.0134284916014269	0.398313867344385	-0.0337133419204221	0.973105739707073	0.997132043743808
HS_H3K27ac_103977	66.7578065374159	-0.0844518155367741	0.512478046882888	-0.164791089199716	0.869108417942091	0.98449976693669
HS_H3K27ac_103978	17.4418666778611	-0.554894232794901	0.474133707357454	-1.17033280735841	0.24186706422113	0.827925117881727
HS_H3K27ac_103981	22.4109268925368	-0.203592992862535	0.526639728002402	-0.386588747557621	0.699060689637979	0.957266256181187
HS_H3K27ac_103982	21.379313769457	-0.340921956939009	0.627665942980306	-0.543158284676449	0.587020825489941	0.929336664834537
HS_H3K27ac_103983	22.3505870428402	-0.49912224220988	0.490022120768768	-1.01857083804061	0.308406754714789	0.847190075386512
HS_H3K27ac_103984	21.5341786064802	-0.341146683411848	0.64112083696642	-0.532109804800677	0.594649946974203	0.931455980484534
HS_H3K27ac_103985	22.1343398385253	-0.668356301162023	0.561375181352512	-1.19056973546954	0.233822538554198	0.826223264113751
HS_H3K27ac_103986	12.9784300700249	0.136556526731004	0.555724422566982	0.245727056767143	0.805893525976339	0.975857758907473
HS_H3K27ac_103990:103991	14.016122203699	1.22809847342253	0.641966004347874	1.91302727107811	0.0557445613241965	0.77683555451919
HS_H3K27ac_103992	36.902693363555	0.32131854961743	0.512020874513026	0.627549706685359	0.53029896412953	0.912484884889034
HS_H3K27ac_103993	14.2180046522627	0.641410621124197	0.597903924245231	1.07276536432486	0.283376404611254	0.84085867966143
HS_H3K27ac_103994:103995	26.2150461228858	-0.543991956541514	0.475562321515041	-1.14389204512349	0.252668410467052	0.829448083390856
HS_H3K27ac_103996:103997:103998	49.6987975909552	-0.0974516952797747	0.450805709750165	-0.216172273713619	0.828853464955133	0.97951328938932
HS_H3K27ac_103999	14.4788823901378	-0.0371611568107353	0.476019811743461	-0.0780664079392611	0.937775228199454	0.992635976218842
HS_H3K27ac_104000	19.6327678292097	-0.329930820878472	0.455215480683396	-0.724779439361686	0.468587351292848	0.895299278130721
HS_H3K27ac_104001	15.2938412499738	1.3361427221614	0.564239775342213	2.36804064610833	0.0178825711770543	0.599663341653132
HS_H3K27ac_104002	19.6073610279658	4.17923172734972	0.92347155760372	4.5255662645358	6.02340038018412e-06	0.0023338057603483
HS_H3K27ac_104004	15.0534013080853	-0.467443993550736	0.490887098353967	-0.952243387773197	0.340973561441485	0.8572181784545
HS_H3K27ac_104005	12.5792212147271	0.426461409280864	0.598446084690589	0.712614586661311	0.476084283034202	0.897234456779225
HS_H3K27ac_104006	10.5095949764883	0.00982266898391931	0.616601644003504	0.0159303321349294	0.987289971525619	0.998400579907399
HS_H3K27ac_104007	15.9120073264558	0.084149590386075	0.548814932018127	0.153329629856528	0.87813833569186	0.985955622844653
HS_H3K27ac_104008	17.0158969339125	-0.676011900408779	0.456141655167808	-1.48202185165502	0.138334480741294	0.812516675795704
HS_H3K27ac_104009	18.7391844775884	0.013143982369645	0.485365111012475	0.0270806081265845	0.978395441561689	0.997132043743808
HS_H3K27ac_104010	15.5311180880604	-0.184516000857728	0.509374516508823	-0.362240345517034	0.717172432502594	0.960699752223144
HS_H3K27ac_104011	15.9435616702051	-0.0895933564114185	0.586939961556446	-0.152644839812636	0.878678362275482	0.986161103778206
HS_H3K27ac_104012	19.263124778584	-0.674406150291514	0.448863438044991	-1.50247512523824	0.132974447364085	0.812516675795704
HS_H3K27ac_104013:104014	157.99002339754	0.864448030705986	0.696878632480031	1.24045707590375	0.214806381305969	0.824466348363326
HS_H3K27ac_10402	102.483078002882	0.153105033180011	0.735871799724207	0.208059383764117	0.835182600199132	0.980392131554921
HS_H3K27ac_104027	65.0143668383364	-0.0488514987906934	0.556234533677031	-0.0878253611255612	0.930015480383385	0.992125759622732
HS_H3K27ac_104028	44.8147073836128	0.222807768570407	0.612050962298941	0.364034667527541	0.715832121944154	0.960696760950292
HS_H3K27ac_104029	17.8773817045939	-0.749949412392417	0.558199276702315	-1.34351555742406	0.179105091905448	0.824212259479669
HS_H3K27ac_10403	16.5241876844955	-0.0762140322004619	0.647731651247792	-0.117662973630581	0.906334705688463	0.989366192965848
HS_H3K27ac_104030	21.5611914835726	-0.535852231199495	0.463019031243617	-1.15730066161699	0.24714954332392	0.828116093048135
HS_H3K27ac_104031	15.6524586512551	-0.553185416468444	0.521103742111155	-1.06156485122773	0.288433277463931	0.842478469076798
HS_H3K27ac_104032	17.4196393924889	-0.376440639547883	0.482056171377009	-0.780906172142901	0.43485768166202	0.884954135345122
HS_H3K27ac_104033:104034	25.0915409707573	-0.0821630904972298	0.48088728540943	-0.170857273606799	0.864335993291475	0.983854078866014
HS_H3K27ac_104044	93.6494831252556	0.178824956921242	0.65822876883715	0.271675996837938	0.785871159091446	0.972573984770415
HS_H3K27ac_104045	11.6794152670346	0.729642629549086	0.683469067765756	1.06755764666025	0.285720097116022	0.841226821031584
HS_H3K27ac_104046	11.7851538741233	0.145879207194458	0.62000441758474	0.235287367407379	0.813985699286744	0.976358298123207
HS_H3K27ac_104047	137.970616166178	0.0121215776383776	0.658274293689975	0.0184141743868347	0.985308444834711	0.998064948477328
HS_H3K27ac_104048	22.740730303966	-0.651502082422435	0.542879763416793	-1.2000854080874	0.230106172024084	0.826223264113751
HS_H3K27ac_104049	4.04717902396104	0.605773761480408	1.17328174123475	0.516307158110975	0.605639897575148	0.933603173714051
HS_H3K27ac_10405	31.8351212727912	0.222909652684143	0.495056513514435	0.450271123798965	0.652514957624112	0.945679561960954
HS_H3K27ac_104050	24.2434147630835	-0.309858140505415	0.606172236600334	-0.51117177890434	0.609230777963214	0.935101138443713
HS_H3K27ac_104051	16.3362070664225	0.418799470933429	0.554001120610469	0.755954194590694	0.449676659268155	0.889020653673587
HS_H3K27ac_104052	18.0929044358508	0.118843307230491	0.528254619672703	0.224973531332531	0.821999865400741	0.977616748097215
HS_H3K27ac_104053	16.1175891519962	0.340348895940747	0.515547706787354	0.660169546794492	0.509145032571739	0.906741266572583
HS_H3K27ac_104054	16.4949578174782	1.79237814603506	0.635897942636811	2.81865693510942	0.00482250302089798	0.306969540505231
HS_H3K27ac_104055	13.5630522306495	0.0462983553843208	0.605830695974878	0.0764212769209711	0.939083942567758	0.992635976218842
HS_H3K27ac_104056	15.0749807336157	0.139344456695159	0.477136906378287	0.292042922759538	0.770253806119783	0.970153155392429
HS_H3K27ac_104057	13.9654698163544	0.547910914787988	0.576955306425118	0.949659200091091	0.342285447255443	0.857848420183107
HS_H3K27ac_104058	19.6738186433216	-0.551557473520287	0.452833321659719	-1.21801432699061	0.223218528369114	0.826223264113751
HS_H3K27ac_104059:104060	6.48301023577291	0.0140627570806391	0.834252262301934	0.016856720342401	0.98655092001986	0.998256900619619
HS_H3K27ac_104061	49.6856335895584	1.58511479868111	0.685898202017939	2.31100591023221	0.0208325284424213	0.629675652895706
HS_H3K27ac_104066	19.6990849196948	-0.957452374730416	0.539856134082828	-1.7735324548216	0.0761405189355891	0.793168418057596
HS_H3K27ac_104067	23.0475335723571	0.132469502915482	0.471447363531135	0.280984714652528	0.778722123678799	0.970782078089926
HS_H3K27ac_104071:104072:104073	25.4877534253732	0.115036505532428	0.386166310202471	0.297893685940945	0.765784307190641	0.969059099633763
HS_H3K27ac_104074	30.4888929784546	0.648224694628801	0.547051964897982	1.18494171709937	0.236040491690998	0.826354301037626
HS_H3K27ac_104075	17.127466339083	-0.695447342477146	0.496259328974388	-1.40137887969666	0.161100804566563	0.821267798120766
HS_H3K27ac_104080	16.6728054072291	0.52819826042504	0.575610905493344	0.917630738723292	0.358812219448753	0.862600818155162
HS_H3K27ac_104090	24.8728762471201	-0.755317615996319	0.562661469854264	-1.34240152643108	0.179465840069246	0.824212259479669
HS_H3K27ac_104091	15.3526259713134	0.57254967192103	0.565895001610116	1.01175954954891	0.311653035051723	0.847210709031847
HS_H3K27ac_104094	14.8857866319279	0.762195682444763	0.530680907843786	1.43625985253859	0.150928413505529	0.817793282151784
HS_H3K27ac_104109	17.8462675308648	0.53179395721224	0.592047740862542	0.89822816727158	0.369063919519117	0.866487326846307
HS_H3K27ac_10410:10411	16.002432445822	-0.311728100247105	0.497980173839355	-0.625984962099447	0.531324804906396	0.912613547546239
HS_H3K27ac_104110	24.9024687595018	-0.781090510772594	0.5267102063212	-1.48296065160406	0.138084865438108	0.812516675795704
HS_H3K27ac_104112	18.2791826045055	0.851293825035028	0.514065165917867	1.65600371601728	0.0977210662878178	0.801197469697901
HS_H3K27ac_104113	38.3486413339526	-0.268556070255227	0.485350840940263	-0.553323591105677	0.580041849741684	0.927396007465722
HS_H3K27ac_104115	21.2841151671311	1.7344735659609	0.632106311112155	2.74395862763844	0.00607031878415157	0.355277716337229
HS_H3K27ac_10412	36.6367231530805	1.37925292576949	0.518497664890269	2.66009476833688	0.007811866775783	0.399041208803312
HS_H3K27ac_104120	32.5896514457955	-0.0191896541323489	0.434328114321841	-0.0441823899940523	0.96475901909394	0.995622593283999
HS_H3K27ac_104121	59.8445624712076	1.02282801170656	0.526175034318932	1.94389308688977	0.05190834508573	0.764913133082237
HS_H3K27ac_104122	75.4702096815703	0.176273582639021	0.536956064875509	0.328283064797657	0.742697647635431	0.965006970458345
HS_H3K27ac_104123	39.1481735975416	0.19589766544575	0.62506198475872	0.313405182561804	0.753972847306262	0.966684679229592
HS_H3K27ac_104124	35.9121564443972	-0.639286812955977	0.558262516950816	-1.14513655053846	0.252152596768326	0.829448083390856
HS_H3K27ac_104125	33.6949550149374	-0.679478885388746	0.557137943615915	-1.21958824232796	0.22262100580277	0.826223264113751
HS_H3K27ac_104131	133.189759484337	0.548889209639554	0.673222789316918	0.815315848408046	0.414891539305935	0.880258544735394
HS_H3K27ac_104132	18.2832047386191	-0.940968657241389	0.494268910789405	-1.9037585344758	0.0569416391598965	0.777800294216182
HS_H3K27ac_104133	22.512153135689	0.373895091936402	0.563992367449736	0.662943531713174	0.507366720171287	0.906071612209349
HS_H3K27ac_104134	221.756139952508	0.0682544870165004	0.59756414749052	0.114221188307793	0.909062455987775	0.989434217254703
HS_H3K27ac_104135	26.6266324455862	0.00118512767399188	0.470628266822123	0.00251818209304415	0.997990783510158	0.99969234224713
HS_H3K27ac_104137	17.27029164234	0.462528826071891	0.564348764103265	0.819579762537155	0.412455714358109	0.878872180474414
HS_H3K27ac_104138	15.7524177645671	-0.215341510238141	0.580925082022779	-0.37068723128346	0.710870501815751	0.960117224471993
HS_H3K27ac_104139	28.9904718566877	-0.249591338619796	0.504635422285557	-0.494597342155186	0.620884378703506	0.937485329940947
HS_H3K27ac_10414	52.6907866082791	0.713756680671835	0.708966163069895	1.00675704688246	0.314051540541974	0.849087073736591
HS_H3K27ac_104140	90.5858358456374	-0.15548550084147	0.568484178551341	-0.273508932540025	0.784462026851678	0.972282797907223
HS_H3K27ac_10415	36.2702858464088	-0.21671574653753	0.478912121482214	-0.452516728678329	0.650896772608158	0.945457035954711
HS_H3K27ac_10418	28.1744018325375	0.232528207103417	0.420048165831539	0.55357510404336	0.579869668098316	0.927396007465722
HS_H3K27ac_104182	19.2226018448281	0.47702747184895	0.617849672477301	0.772076919513905	0.440068871306246	0.886380161339558
HS_H3K27ac_104184	87.5783649838628	0.206024251654153	0.413236094848903	0.498563059283299	0.618087234668592	0.936980663582331
HS_H3K27ac_104187	14.3035804824824	0.0735590450483288	0.477989354776041	0.15389264282422	0.877694385176233	0.985873560413213
HS_H3K27ac_104188	22.6900626005789	-0.154296901331806	0.511160372451998	-0.301856148573598	0.762761725659479	0.968574279421696
HS_H3K27ac_104190	24.2655190532362	0.212935311496106	0.548777494425083	0.388017572985904	0.698003029095108	0.956851746918595
HS_H3K27ac_104194	43.0459397594361	0.364271175534773	0.609064798199845	0.598082792851293	0.549784691077027	0.918217151598964
HS_H3K27ac_104195:104196	15.6152624900723	-0.334034289631763	0.569372447669254	-0.586670976088048	0.557424704157988	0.920403800909556
HS_H3K27ac_104205:104206	17.2993621592764	-0.320452889922802	0.471375070981472	-0.679825704943566	0.49661482860431	0.902248533714434
HS_H3K27ac_104207	25.5859062597055	-0.197598476281115	0.494700515348888	-0.399430504214775	0.689576021121508	0.954260439019051
HS_H3K27ac_104226	24.8806230179362	-0.382216738299333	0.43124357745805	-0.886312882738559	0.375448948874558	0.868101462050221
HS_H3K27ac_104230:104231	31.3153877452832	0.453321628160723	0.508294897172342	0.891847686613742	0.37247457773331	0.868101462050221
HS_H3K27ac_104233	23.2539905056863	-0.474862225047311	0.495135117577068	-0.959055837871162	0.337530616395021	0.85652568890275
HS_H3K27ac_104236	22.9335737897217	-0.27981816651618	0.509048059018292	-0.549689094298511	0.582532638206297	0.928125795445477
HS_H3K27ac_104240	179.991375296643	-0.0718030772643531	0.782292201399382	-0.0917854954145141	0.926868468394335	0.991720048758351
HS_H3K27ac_104245	288.160319163067	0.418435736174619	0.744745958432041	0.561850294636814	0.574218021661212	0.925664461598994
HS_H3K27ac_10424:10425	29.1549456602891	-0.323543862395595	0.47750644367052	-0.677569625885175	0.498044610123881	0.902373598275686
HS_H3K27ac_104250	38.2089500129969	1.34546824668233	0.540658489241208	2.48857323699964	0.0128256818071878	0.515427568995509
HS_H3K27ac_104251	59.1695644766738	1.31957488624922	0.566735313263632	2.32837950162351	0.0198919611316121	0.618203790130512
HS_H3K27ac_104269	18.6319538001865	0.837285186642733	0.513387315641336	1.63090353254399	0.102910676259513	0.802612393165042
HS_H3K27ac_104279:104280	84.794960007695	0.0753702901360688	0.493891104978664	0.152605077063141	0.878709720983305	0.986161103778206
HS_H3K27ac_10428	63.168353579097	-0.531459042189209	0.596605636496088	-0.890804594657385	0.373034009804153	0.868101462050221
HS_H3K27ac_104284	42.9248321756032	-0.248991069304753	0.491275158266363	-0.506826093514286	0.612276846011196	0.935643229306132
HS_H3K27ac_104285	248.262458915665	0.154092936141283	0.661450792055583	0.232962055518008	0.815790870460076	0.976358298123207
HS_H3K27ac_104286	10.6578766794429	-0.443548061109324	0.583797879686822	-0.759763055918027	0.447396229722643	0.888629150881504
HS_H3K27ac_104287	20.0396386930439	0.884974576205085	0.621062704021564	1.42493595328558	0.154175715609724	0.818260184993451
HS_H3K27ac_104288	120.292766486668	-0.408666318153314	0.636311986196226	-0.64224205581331	0.520716030405508	0.910540912686647
HS_H3K27ac_104289	12.5871845598001	-0.144158039844969	0.550545317971524	-0.261845910117113	0.793440242368324	0.973365853969194
HS_H3K27ac_10429	123.546172804114	0.028509756118204	0.688310182745142	0.0414199249595589	0.966961128605859	0.996107169617792
HS_H3K27ac_104298	15.6432000901691	-0.170348693268521	0.561538513557687	-0.303360658540157	0.761615023792388	0.968083817527621
HS_H3K27ac_104299	47.8126341880249	0.60960120480671	0.531031038214309	1.14795776694449	0.250985998909815	0.829160974711704
HS_H3K27ac_10430	38.0392441073397	-0.645370409542361	0.451513575629434	-1.42934884879747	0.152903992417826	0.817793282151784
HS_H3K27ac_104300	29.7085256289947	0.2138306374732	0.506023828115449	0.422570293319102	0.672608804474489	0.949970932628438
HS_H3K27ac_104301	50.709355306189	0.139761478723311	0.626677053876362	0.223019939630476	0.82351998771938	0.978124162770551
HS_H3K27ac_104302	14.6404006490912	-0.496110967609763	0.434159777474282	-1.1426921454951	0.253166432065991	0.829448083390856
HS_H3K27ac_104303	228.938723686513	0.2209070790257	0.705310349883373	0.313205497497986	0.754124542009898	0.96671785609684
HS_H3K27ac_104304	28.866558096986	-0.170181298854832	0.477381238052106	-0.356489290507595	0.721474170940525	0.961434919687815
HS_H3K27ac_104309:104310	118.100648517534	-0.0470309153579674	0.681078838773389	-0.069053555448396	0.944946990114582	0.992810182567803
HS_H3K27ac_10431	34.543902017788	-0.794067686888574	0.578402993838855	-1.37286233879662	0.169795146535715	0.823483310136745
HS_H3K27ac_104315	15.9922265489224	-0.0743329316733723	0.565112148810914	-0.131536601769721	0.895350834070154	0.988505432002424
HS_H3K27ac_104318	96.1358204942157	0.0832135476539416	0.562556631287987	0.147920303531792	0.882405664572213	0.986979711166879
HS_H3K27ac_104320	31.658520845755	-0.522466536177321	0.546377518958199	-0.956237249976042	0.338952384414798	0.85679160299552
HS_H3K27ac_104323	21.9279742207014	-0.207176402839909	0.499231387023921	-0.414990740215583	0.678148681779553	0.952065697025019
HS_H3K27ac_10432:10433	49.1039274908752	-0.957907172431532	0.597558702780256	-1.60303442653364	0.108927053668347	0.807187535191508
HS_H3K27ac_104330	24.3138410667168	0.469960459944278	0.601844439703822	0.780866996421123	0.434880724936128	0.884954135345122
HS_H3K27ac_104336	65.8194004383293	0.0284516295733334	0.617148476738763	0.0461017577547662	0.963229145014086	0.995425791670996
HS_H3K27ac_104338	65.4217955154682	-0.568125231091969	0.610053235665994	-0.931271564311511	0.35171310726329	0.860351976218824
HS_H3K27ac_104339	96.3999379213736	0.307894051772268	0.806537003097654	0.381748203231525	0.702648141938178	0.957887344335628
HS_H3K27ac_10434	37.8309183961648	-0.555480198420404	0.482977547556583	-1.15011598619981	0.250096102929825	0.829084557314443
HS_H3K27ac_104340	37.087943112964	-0.516139229258945	0.455102784336775	-1.13411573609931	0.256746003667148	0.832133370515328
HS_H3K27ac_104341	41.1646409730533	-0.933846004579082	0.447866342283489	-2.08509976395587	0.0370602456963139	0.731883944603401
HS_H3K27ac_104342:104343	111.616301857142	-0.483032574052463	0.698704046523102	-0.691326429918553	0.489360426081353	0.900724936833936
HS_H3K27ac_104344:104345	50.3235643238337	-0.600216829284311	0.551070395069206	-1.0891835864435	0.276072935511414	0.838709246295391
HS_H3K27ac_104346	34.1349047899968	0.314939437644675	0.526422402834778	0.598263743998602	0.54966396428115	0.91810700861093
HS_H3K27ac_104347	50.8054615955785	0.414135008285428	0.509453668727834	0.812900237463344	0.41627525836815	0.880558485372502
HS_H3K27ac_104348	132.816566396949	0.737739428806622	0.713316908976544	1.03423796565417	0.301024929469806	0.846404570182148
HS_H3K27ac_104356	15.3582775376189	0.910873614714153	0.68979304234512	1.32050275777995	0.186667215887293	0.82440895492169
HS_H3K27ac_104357	10.2751505989894	0.233362319649079	0.689826006249819	0.338291565604686	0.735143479116766	0.964602938244725
HS_H3K27ac_10436	266.519597649867	-0.23730433202087	0.770950894833297	-0.307807324190449	0.758228948107431	0.967043775393049
HS_H3K27ac_104360	21.9818622213305	-0.0696451431611291	0.491771105806953	-0.141621055687783	0.88737933453272	0.987387150458344
HS_H3K27ac_104361	21.0750410415904	0.0723011203112168	0.410231874207501	0.176244521347568	0.860101845200227	0.983468201784307
HS_H3K27ac_104364	15.5895708510607	0.422575688448286	0.501317393755514	0.842930434315573	0.399267351210202	0.875724566373548
HS_H3K27ac_104370	119.498399008109	1.01966841213839	0.78201226531859	1.30390334955039	0.19226653808218	0.82440895492169
HS_H3K27ac_104371	22.5486279764931	-0.360908616774945	0.494512341521109	-0.729827319708135	0.465495742915024	0.894161251084656
HS_H3K27ac_104372	25.3601496059406	0.0811735567463279	0.511654615813771	0.158649124306684	0.873945323294798	0.984849919981085
HS_H3K27ac_104373	20.9435855596005	-0.16472345614824	0.421328161466443	-0.390962369035375	0.69582505161741	0.955892055462
HS_H3K27ac_104375:104376	16.7921899848674	0.15415250796279	0.494029900783647	0.312030724695546	0.755017173295933	0.966796298499582
HS_H3K27ac_104377	204.169210438015	0.424752864789813	0.77355491574367	0.549092063336537	0.58294227160393	0.928178862409164
HS_H3K27ac_104378	30.8227747514504	-0.220315086980167	0.455393854819312	-0.483790206320596	0.628534766298122	0.939130418462483
HS_H3K27ac_104379	24.7911866729975	-0.280125713125917	0.486455044171616	-0.575851183952554	0.564715773767485	0.923169679193108
HS_H3K27ac_104380	17.694024652044	1.00764069804667	0.495416053448325	2.03392823271071	0.0419588319144668	0.750395578609748
HS_H3K27ac_104382	21.9604801816759	0.0748884932431503	0.508187590201958	0.147363876424824	0.88284481662672	0.986979711166879
HS_H3K27ac_104384	6.62849812379095	0.35831279115348	0.749376084368028	0.47814815368128	0.6325447608962	0.940959540385573
HS_H3K27ac_104385:104386	20.2711939752427	0.0148402057793731	0.504772729886551	0.0293997771684466	0.976545750522876	0.997132043743808
HS_H3K27ac_104390	25.9488100458346	0.786018121595196	0.510393996635759	1.54002227059135	0.12355492494707	0.810099139076203
HS_H3K27ac_104391:104392	106.208553985361	0.353040606369113	0.617922463012967	0.571334799268666	0.567772716905529	0.924067280198449
HS_H3K27ac_104393:104394	14.8212868104321	0.902416255350148	0.667526981961928	1.35187981869715	0.176413764539379	0.823483310136745
HS_H3K27ac_104396	24.2770437207291	-0.905592289257988	0.551790707830764	-1.64118800191129	0.100758395519685	0.801197469697901
HS_H3K27ac_104398	24.8440566858819	0.0935008545930374	0.584976743727173	0.159836874876936	0.873009575543405	0.984793952511431
HS_H3K27ac_104401	86.9572562086728	0.765948674558454	0.514424208885768	1.48894367980364	0.136502200085977	0.812516675795704
HS_H3K27ac_104402	19.8129339096889	-0.151561833381773	0.517361601228724	-0.292951454112203	0.769559258511084	0.970153155392429
HS_H3K27ac_104403	9.39099900994	1.36645136192323	0.682871202274782	2.0010382007197	0.0453882733048536	0.756879568774338
HS_H3K27ac_104405	20.010459289424	0.587101639418096	0.701007484134581	0.837511228775103	0.402305267927513	0.876355195668801
HS_H3K27ac_104406	54.1055460329142	1.14809683644435	0.625003851245452	1.83694361907774	0.0662182190863012	0.785970129260985
HS_H3K27ac_104407	51.649441122003	-0.292948303976479	0.623395462186415	-0.469923702923712	0.638409529038215	0.942869707533345
HS_H3K27ac_104412	20.1964890294052	-0.887987771417975	0.500319543187717	-1.77484126596431	0.0759241004920305	0.793168418057596
HS_H3K27ac_104420	42.3012295357894	-0.552506997435881	0.458153766573648	-1.20594227909085	0.2278397471714	0.826223264113751
HS_H3K27ac_104427:104428	18.7647806146976	-0.00977250499909586	0.441825803745777	-0.0221184569037052	0.982353463597283	0.997826859760852
HS_H3K27ac_104429	67.0820027947725	-0.415056510280189	0.601965816814205	-0.689501793435382	0.490507545024194	0.900743888590937
HS_H3K27ac_104430	24.8215140389808	-0.632764109017896	0.441775037898867	-1.43232200720846	0.152051687688111	0.817793282151784
HS_H3K27ac_104431	14.1851988576768	0.062501596293341	0.522182618275277	0.119692984993982	0.904726357572339	0.988852369166654
HS_H3K27ac_104434	33.4234370866346	-0.528048094499956	0.505244480966874	-1.04513382014474	0.295961125038252	0.845049697975456
HS_H3K27ac_104435	22.733649494998	-0.550488619835361	0.600968290467748	-0.916002771804985	0.359665441109806	0.862600818155162
HS_H3K27ac_104436	30.6416607054532	-0.386927080840861	0.463898757469022	-0.834076562204845	0.404237841619892	0.876774201034056
HS_H3K27ac_104437	30.6934829204739	-0.775472819342163	0.505633086129816	-1.53366708115906	0.125111576187084	0.810099139076203
HS_H3K27ac_104438	93.6549976322011	1.09546697261176	0.782237470094089	1.40042763801636	0.161385298484818	0.821350706708999
HS_H3K27ac_104439	7.94304822740959	1.04123780669208	0.879118642896888	1.18441101790422	0.236250400874463	0.826354301037626
HS_H3K27ac_104440	26.0107336821843	-0.0511278007185475	0.430081742243364	-0.118879263397367	0.905371010657118	0.988923276702144
HS_H3K27ac_104446:104447	21.612129707959	0.35273449979614	0.4582571529364	0.769730483279755	0.441459783764933	0.886567748775755
HS_H3K27ac_104450	51.2800917330385	1.00541423641777	0.945869610695107	1.06295225583884	0.287803603520763	0.842153603903237
HS_H3K27ac_104453	252.306336540846	-0.127947416705231	0.58895464669264	-0.217244939697374	0.828017464051662	0.979475360841095
HS_H3K27ac_104454	22.4859740992343	-0.332391057554532	0.462286818792264	-0.719014784853506	0.47213181010771	0.896687021287774
HS_H3K27ac_104455	18.4534539472294	-0.408755993942428	0.461672524022107	-0.885380811449058	0.375951278045571	0.868101462050221
HS_H3K27ac_104456	22.3376131894013	0.675077278706946	0.57032869025891	1.18366354391269	0.236546275566251	0.826354301037626
HS_H3K27ac_104457:104458:104459:104460:104461	65.1947669538683	0.698812746981117	0.545718208569766	1.2805377134338	0.200356089931957	0.82440895492169
HS_H3K27ac_104462:104463	25.5054082684947	0.386104155466777	0.496748715295741	0.777262514381963	0.437003906221012	0.885560149253208
HS_H3K27ac_104464:104465	28.7178317686458	0.757929284737862	0.570937120830463	1.32751796491251	0.18433740124173	0.82440895492169
HS_H3K27ac_104466	19.5817075977248	0.861269056430161	0.514610412736376	1.67363317009167	0.094202715353919	0.801197469697901
HS_H3K27ac_104469	24.7423588132913	0.740279573775035	0.59462231224795	1.24495761179299	0.213147331866231	0.824466348363326
HS_H3K27ac_10448	23.0780757349098	0.186135896435603	0.53394229608828	0.348606764811956	0.727384548395636	0.962823947906437
HS_H3K27ac_104481	200.836460838695	1.17468473269869	0.637666175262043	1.84216252683619	0.0654513799747752	0.785970129260985
HS_H3K27ac_104482	21.579977802682	-0.69567152459149	0.483826225895099	-1.43785410413515	0.150475454300047	0.817793282151784
HS_H3K27ac_104483	22.1037686315293	0.67304503976607	0.673351949799835	0.999544205621063	0.317531135924178	0.850967210822738
HS_H3K27ac_104486	44.8718875516143	0.156825430116362	0.545138633490134	0.287679904673643	0.77359177379286	0.970153155392429
HS_H3K27ac_104490	35.2710487080571	0.979365536916875	0.53657932203727	1.82520178600705	0.0679705844004058	0.789281922245263
HS_H3K27ac_104491	71.2445613053211	1.18018843502805	0.604537472949155	1.95221717070847	0.0509124264322063	0.762391314861622
HS_H3K27ac_104492	16.5674899175365	-0.495318801378023	0.53134844342805	-0.932192062486195	0.351237276822302	0.860351976218824
HS_H3K27ac_104493	23.2923214982416	-0.757024509981807	0.518700134688326	-1.45946464894729	0.144437263617847	0.812516675795704
HS_H3K27ac_104494	41.4717386286131	-0.386583852912338	0.499113293734026	-0.774541287049641	0.438610762500081	0.885931966796247
HS_H3K27ac_104495	32.9507412727031	-0.0675597758674274	0.550900502352078	-0.12263516838155	0.902396004289124	0.988808609269466
HS_H3K27ac_104496	38.1640848327327	0.739803608526064	0.506407088632797	1.46088715014514	0.1440464135915	0.812516675795704
HS_H3K27ac_104497	3.03385680730836	0.203286574721762	1.13880343073286	0.178508923696288	0.858323313653635	0.983188257602159
HS_H3K27ac_104501	15.8559880737832	0.425617044727611	0.58828473365827	0.723488168868324	0.46938002020582	0.895595771344431
HS_H3K27ac_104502	24.2857431645602	0.0783009555864421	0.512089092786911	0.152904946989419	0.878473234654862	0.986114215793016
HS_H3K27ac_104503	14.9869952925835	0.107422253939839	0.553878491523046	0.193945523402527	0.846218537868714	0.981663829892757
HS_H3K27ac_104504	113.933345019702	0.0980607026395839	0.599631140422091	0.163535040175794	0.870097186418497	0.984701175365744
HS_H3K27ac_104505	42.8267252018611	-0.236306348797992	0.485695645155311	-0.486531742985729	0.626590204972465	0.938876464587186
HS_H3K27ac_104506	15.4520121938717	-0.199766955208656	0.500331802348013	-0.399268953664682	0.689695040537666	0.954296726103987
HS_H3K27ac_104507	131.262399053046	-0.252256300381663	0.639856807775045	-0.394238675460571	0.693404834190405	0.955324420034445
HS_H3K27ac_104508	35.7950017746454	0.395613796894443	0.480294224073714	0.82369051524077	0.410115430054728	0.878872180474414
HS_H3K27ac_104510	44.9632667448069	-0.541178267706737	0.390630816635479	-1.38539573597375	0.165931494127535	0.822973392899827
HS_H3K27ac_104514	51.0250018165765	0.41887153080766	0.4270253219733	0.980905602674892	0.326639294352298	0.853801489195081
HS_H3K27ac_104520	23.9470827596186	0.585953500546141	0.517195536418725	1.13294384673836	0.257237835243498	0.832306803564122
HS_H3K27ac_104521	24.2732768406875	-0.034604644104447	0.611246149652646	-0.0566132713050411	0.954853262528776	0.993943519405532
HS_H3K27ac_104522	26.1689417399433	-0.584489786612668	0.418912496145301	-1.39525507591909	0.162938933904962	0.822868330383307
HS_H3K27ac_104523:104524	132.896050329211	0.0306750647423985	0.6768121541018	0.0453228633033452	0.963849963880413	0.995549123829539
HS_H3K27ac_104525	211.592548551461	-0.190643961556253	0.630350681944204	-0.302441112569666	0.762315817933997	0.968338309674124
HS_H3K27ac_104526	27.6525553310059	-0.688414175532007	0.480784666385943	-1.43185551383494	0.152185175925348	0.817793282151784
HS_H3K27ac_104527	144.114954858065	-0.275347323664188	0.663563286630432	-0.414952619006996	0.678176588811074	0.952065697025019
HS_H3K27ac_104528	23.4022263341968	1.23290629111625	0.591312362030583	2.08503385060717	0.0370662279527871	0.731883944603401
HS_H3K27ac_104529	22.9533463499072	-0.332786093303079	0.432474198212879	-0.76949352048806	0.44160038959743	0.886567748775755
HS_H3K27ac_104530	33.8556818393363	-0.852573399286063	0.400689345732247	-2.12776658118526	0.0333564414554369	0.718801314827227
HS_H3K27ac_104531	64.142495953384	0.324265986876167	0.613119797258405	0.528878676444862	0.596889615056852	0.931999453311133
HS_H3K27ac_104532	104.253179426747	-0.532575260687489	0.63248375040229	-0.842037855278883	0.399766764473946	0.875796575898117
HS_H3K27ac_104533	82.8206161609451	-0.721840157274906	0.621329831775201	-1.1617664569759	0.245330342628227	0.828053527342577
HS_H3K27ac_104537	33.1810076670585	0.183955352831111	0.443552046959062	0.414732282473469	0.678337897135416	0.952065697025019
HS_H3K27ac_104538	26.3448974297853	2.23612227944468	0.612299581013185	3.65200687504069	0.000260198917202085	0.0383266553825849
HS_H3K27ac_104539	29.4486773601131	-0.558587343028974	0.47439226538733	-1.17747987010897	0.239004027437078	0.826840045606076
HS_H3K27ac_104540	23.959839208996	0.370758656438644	0.526805473454102	0.703786644447129	0.481565652188789	0.898977491205153
HS_H3K27ac_104541	21.7438545108319	-0.206696749739355	0.556634602193425	-0.371332915569503	0.71038958464259	0.959990859448793
HS_H3K27ac_104542	31.2965728519036	-0.226130693431778	0.433278018713718	-0.521906682695554	0.601735305193735	0.932598752090449
HS_H3K27ac_104543	83.8491835363647	-0.170338807815447	0.587421780137431	-0.289977003875469	0.77183383036631	0.970153155392429
HS_H3K27ac_104544	46.4744229363786	0.315710159595129	0.518476647101977	0.608918764923725	0.5425782855382	0.916334115078851
HS_H3K27ac_104545	20.5749494047047	4.01759781616662	0.750463501550147	5.35348862118933	8.62744629830757e-08	0.000164009579622636
HS_H3K27ac_104547	27.3580895200931	-0.123138376725478	0.494581550023211	-0.248974869199425	0.803380220882941	0.975696673742263
HS_H3K27ac_104548	41.217717937428	-0.601786043906153	0.44955485789931	-1.33862649536965	0.18069229621042	0.82440895492169
HS_H3K27ac_104549	36.574914044735	-0.713187942026385	0.453551131332339	-1.57245323130679	0.11584547741225	0.810099139076203
HS_H3K27ac_10455	21.2915555070114	0.474880155459258	0.603521231961928	0.786849128597377	0.431370190113497	0.883764687440986
HS_H3K27ac_104551	19.079348004897	0.0849781338326144	0.559519601999456	0.151876955747293	0.879283984074994	0.986338578509975
HS_H3K27ac_104552:104553:104554:104555	51.7471620172245	0.0302146364292496	0.495686534709662	0.0609551285207842	0.951394944818345	0.993606057803231
HS_H3K27ac_104556	34.6904029402175	-0.198583737681499	0.393564525370711	-0.504577330729811	0.613855735225894	0.936016292536545
HS_H3K27ac_104557	31.0909953928709	-0.607048380092486	0.415978065386991	-1.45932786029893	0.14447489080893	0.812516675795704
HS_H3K27ac_104558	29.2145343283338	-0.643886668241313	0.513017525151925	-1.25509682744392	0.209443612031388	0.82440895492169
HS_H3K27ac_10456	74.3150390002268	0.665675176881803	0.657798683399184	1.01197401831502	0.311550476325998	0.847210709031847
HS_H3K27ac_104561:104562	44.96759788619	-0.702325337363166	0.606708196065377	-1.1575998839605	0.247027356648405	0.828116093048135
HS_H3K27ac_104563	21.1682435406648	-0.213545642751905	0.524954978988457	-0.406788489106988	0.684163341775087	0.953117942439387
HS_H3K27ac_104564	36.3321152080719	-0.713445113077924	0.620409045251381	-1.14995923824555	0.250160660315032	0.829084557314443
HS_H3K27ac_10457	22.2581980744712	-0.384186892046737	0.491467522932325	-0.781713692401276	0.434382852930312	0.884755767384919
HS_H3K27ac_104571	244.933076437304	0.290524081442324	0.695394494725963	0.417783119719423	0.676105693779403	0.951126228627265
HS_H3K27ac_104572	30.2876369046282	0.419363017546154	0.550916926620022	0.761209171987189	0.446532140772998	0.888329316329628
HS_H3K27ac_104573:104574	34.7940304986145	0.0148054116841734	0.504081930595673	0.029371042256321	0.976568667768933	0.997132043743808
HS_H3K27ac_104575	59.2297355769863	1.13883891941022	0.715381728076283	1.59193179629098	0.111400030232509	0.807187535191508
HS_H3K27ac_104576:104577	26.8530307220087	0.448271743510303	0.670685137624039	0.668378823926746	0.503891809250784	0.904801213044972
HS_H3K27ac_104578	30.3138414447875	-0.324392305212218	0.503323439145571	-0.644500692761097	0.519250808545855	0.9103962132756
HS_H3K27ac_104579	28.5941098673311	-0.219770092209432	0.56569081697333	-0.388498603150903	0.697647087574669	0.956817279116232
HS_H3K27ac_10458	18.6611619457989	1.57099385456555	0.626835846540552	2.50622848587189	0.0122026736974207	0.503778415374432
HS_H3K27ac_104581	66.6547166192974	1.27763185167606	0.671513758247278	1.90261455701342	0.0570908582676186	0.777800294216182
HS_H3K27ac_104586	11.7452525570072	0.175093446098294	0.530615474390717	0.329981793876906	0.741413718731261	0.964825100891235
HS_H3K27ac_104589	67.4386026335124	0.559153630516683	0.592647023403219	0.943485090511037	0.345432837902665	0.858619891961691
HS_H3K27ac_10459	27.2262483676225	0.139204155079064	0.529958418443999	0.262669957178486	0.792804974562956	0.973319308533533
HS_H3K27ac_104590	83.8127045323233	0.48761365062726	0.724896619609376	0.672666470551373	0.501159503293683	0.903629045287403
HS_H3K27ac_104591	19.1144046569874	1.07968344048485	0.657502196038527	1.64209860741147	0.100569570247984	0.801197469697901
HS_H3K27ac_104592	35.9226147229574	0.875934768206707	0.625571622955877	1.40021499707395	0.161448946222413	0.821440070945493
HS_H3K27ac_104594	11.2179491515648	0.50663675506525	0.73024977051239	0.693785572448398	0.48781669180972	0.900582644398032
HS_H3K27ac_104595:104596	31.5308732350943	0.075854015368108	0.395779310500769	0.191657353872622	0.848010613298086	0.98185080892922
HS_H3K27ac_104597	75.7148727447205	-0.144570966499499	0.534610626122655	-0.270422919851073	0.786834909238384	0.972630320840551
HS_H3K27ac_104599	14.1198453297044	1.23124752468084	0.552922220541544	2.22680058593943	0.025960604223199	0.677720607285172
HS_H3K27ac_10460	19.9117410970097	0.685315655596215	0.566904751860516	1.20887266043738	0.226711771055385	0.826223264113751
HS_H3K27ac_104600	37.2876408496764	0.195799229813977	0.536501843810757	0.364955371678167	0.715144720087445	0.960667478369541
HS_H3K27ac_104601	20.0663243509866	0.834319936693938	0.547931282533934	1.52267257462576	0.127840642670549	0.810099139076203
HS_H3K27ac_104602	26.8281121431528	0.258607953553813	0.638716429091353	0.404886960433619	0.685560603652508	0.953394493456185
HS_H3K27ac_104603	77.8314044397537	0.978407276937076	0.585777418608543	1.67027141343411	0.0948656763711559	0.801197469697901
HS_H3K27ac_104604	17.1390350035042	-0.0702969631589108	0.539516548947346	-0.130296212963379	0.89633207614693	0.988505432002424
HS_H3K27ac_104609	12.4626673081043	0.223955310566245	0.525483148375188	0.42618932930337	0.669969892304351	0.949195023095425
HS_H3K27ac_10461	34.7324733055471	0.120895573895532	0.533634249593006	0.226551376692439	0.820772604929516	0.977115870941383
HS_H3K27ac_104610	31.1823934837483	-0.798858543299183	0.875171061892058	-0.912802740040453	0.361346296985638	0.863329466065196
HS_H3K27ac_104611	34.2927720095209	-0.940542364195567	0.508639762162231	-1.84913259670718	0.0644386685562445	0.785970129260985
HS_H3K27ac_104612	205.683745080986	-0.394435826733355	0.710345458891091	-0.555273243175374	0.578707777499119	0.927087206720309
HS_H3K27ac_104619	16.4489173011866	0.465171318818051	0.619581909518573	0.75078260302903	0.45278350096932	0.889600709652117
HS_H3K27ac_10462	31.1275084424393	-0.698660637812298	0.402252065514004	-1.73687271666222	0.0824096401781518	0.796238155697753
HS_H3K27ac_104620	67.0435078211008	0.0414111314106741	0.492158515443404	0.0841418569652611	0.932943645574573	0.99229565941879
HS_H3K27ac_104623	121.773710930353	0.15154236826693	0.589737545450053	0.256965779839033	0.797205189960608	0.97417506053519
HS_H3K27ac_104624	104.032920355471	0.107456610312378	0.578841179618108	0.185640922063066	0.852726360161447	0.982354985223922
HS_H3K27ac_104625:104626:104627:104628	43.542296107374	-0.474644351912969	0.423346041730503	-1.12117347305947	0.262214028862179	0.833703557181038
HS_H3K27ac_104629	19.2601816178184	0.335419249305745	0.597164471138491	0.561686546197684	0.574329602362776	0.925664461598994
HS_H3K27ac_10463	41.5387020530376	1.16535384897283	0.540443589897645	2.15629137019376	0.0310609207059124	0.704832271830448
HS_H3K27ac_104630	44.0659908871764	0.676950806712311	0.486022008995586	1.39283981832695	0.163668234479693	0.822973392899827
HS_H3K27ac_104631	21.1376411791128	0.743377103842655	0.512265273503576	1.45115654387114	0.14673627443296	0.814632502147478
HS_H3K27ac_104632	22.7005006694468	0.237406314889988	0.525280922792679	0.451960664453235	0.651297320170998	0.945629449925975
HS_H3K27ac_104633	24.258613455587	-0.0931261409160905	0.51378456429231	-0.181255233006782	0.856167242826689	0.98280158238496
HS_H3K27ac_104634	22.6632316060951	0.180693636199058	0.497999867083392	0.362838723747692	0.716725362930816	0.960699752223144
HS_H3K27ac_104635:104636	22.2798175915693	0.320138825962982	0.439513194794578	0.728394118207554	0.466372362754002	0.894645853122868
HS_H3K27ac_104637	27.8194494419835	1.00076821353752	0.422859142546556	2.36667039409543	0.0179489098401641	0.600722127913844
HS_H3K27ac_104638:104639	24.4446674338078	0.0584188885409811	0.527839041120943	0.110675573403817	0.911873616558658	0.989434217254703
HS_H3K27ac_104640	46.3147051356307	-0.267482975115713	0.407322979384379	-0.65668520720334	0.511383348087942	0.907626509955327
HS_H3K27ac_104641	30.5914646181714	-0.078030518933077	0.404027138411977	-0.193131875348212	0.846855689657111	0.981673369023109
HS_H3K27ac_104642	22.2174209569345	3.13905345658187	0.74295300925185	4.22510363036672	2.38830847558952e-05	0.00644951847885332
HS_H3K27ac_104643	205.706638159293	-0.201404427430509	0.532467788357223	-0.378247157545219	0.705246996469879	0.95884330341055
HS_H3K27ac_104644	237.794076294012	-0.329331783240838	0.754534005133179	-0.436470432081732	0.662495447386961	0.947358828687324
HS_H3K27ac_104645:104646	41.2224547242654	-0.547131155765163	0.505649221638415	-1.08203697810972	0.279236097226308	0.839828714286954
HS_H3K27ac_104647	24.2631871781749	-0.167245569048643	0.528969748121251	-0.316172275716431	0.751871749959203	0.966233475464678
HS_H3K27ac_104648:104649:104650	47.2104219205904	0.373111350430866	0.554635898153343	0.672714030363231	0.501129239844804	0.903629045287403
HS_H3K27ac_10464:10465	18.3215273869279	0.18271302444661	0.550889612391284	0.331669031938169	0.740139187150371	0.964813710672905
HS_H3K27ac_104651:104652	32.3967943721152	0.580405500309201	0.486674164993778	1.1925956667879	0.233027763728464	0.826223264113751
HS_H3K27ac_104653:104654	22.3431666567295	-0.239312238923417	0.493017850012716	-0.485402787986773	0.627390655092416	0.938876464587186
HS_H3K27ac_104655	44.9938658219186	-0.495172490755669	0.47939246918603	-1.03291670725748	0.301642879433558	0.846404570182148
HS_H3K27ac_104656	45.3541533566955	-0.0889691192355716	0.496041931589985	-0.17935806142516	0.857656559482563	0.983110983833895
HS_H3K27ac_104657	38.1078944168818	0.33228363632538	0.650098216838503	0.511128361405621	0.609261177701712	0.935101138443713
HS_H3K27ac_104658:104659	21.0225885904206	0.62605929781094	0.534562288252909	1.17116248483795	0.241533471557418	0.827925117881727
HS_H3K27ac_104660:104661	19.2213489562502	-0.0191069608873314	0.488599683124446	-0.0391055531701293	0.968806233567981	0.996635478611529
HS_H3K27ac_104662	25.3785861840316	-0.51600639404689	0.423688841843496	-1.21788997746958	0.223265785390495	0.826223264113751
HS_H3K27ac_104663:104664:104665	35.6440575495367	0.103724824088996	0.424939720649116	0.244093030255093	0.807158770369407	0.975857758907473
HS_H3K27ac_104666	21.5220607322164	-0.19509819299068	0.413577937136588	-0.471732593719687	0.637117669340791	0.942627329482132
HS_H3K27ac_104667	4.88723392822936	0.602668553587189	1.05588175037779	0.570772772018797	0.568153682002323	0.924067280198449
HS_H3K27ac_104668	63.0827255707459	-0.825849667622572	0.508127866774807	-1.62527922915232	0.104103075146915	0.803042245550086
HS_H3K27ac_104669:104670	23.7635287422689	-0.0530594005302175	0.384397500762847	-0.138032636593421	0.890214624149871	0.988092495483304
HS_H3K27ac_104671:104672:104673:104674	23.3066093675418	-0.159360886022499	0.391973243295572	-0.406560623073782	0.684330723073001	0.953174935708823
HS_H3K27ac_104675	19.1263346667654	-0.631779503914467	0.470553105043341	-1.34263167566661	0.179391268361263	0.824212259479669
HS_H3K27ac_104676:104677	26.3313749608849	0.313990471367322	0.429344487278488	0.7313252660064	0.464580501329428	0.893826625202626
HS_H3K27ac_104678	27.4529042988291	0.643541045952048	0.500166205798762	1.28665439306184	0.198214775956508	0.82440895492169
HS_H3K27ac_104679:104680:104681	45.1271113963513	0.740970713578854	0.503710253613742	1.47102567053767	0.141284174710682	0.812516675795704
HS_H3K27ac_104682	23.8422803490516	0.363543498426397	0.473544049098256	0.767707880858545	0.442660753084161	0.887053214142142
HS_H3K27ac_104684	20.6827944608297	0.082815595584846	0.586980802574901	0.141087400510476	0.88780089702236	0.987410700949857
HS_H3K27ac_104685	61.8602220025321	0.417588979738157	0.555148736574161	0.75221098820311	0.451924186682994	0.889600709652117
HS_H3K27ac_104686	25.8101180199193	0.178281280448174	0.555130751068303	0.321151872968821	0.748095301620402	0.965882188351512
HS_H3K27ac_104687:104688:104689	34.4018443091486	0.44615860031501	0.437711748873783	1.0192977489477	0.30806163235428	0.847190075386512
HS_H3K27ac_104690:104691	31.9323474754268	0.107107225745557	0.404194271482891	0.264989469921497	0.791017573724663	0.973154523737363
HS_H3K27ac_104692	28.6594456264972	0.317403891532401	0.508568729415667	0.624112087853081	0.532553975969805	0.913185280276498
HS_H3K27ac_104693:104694	23.544272711569	0.152318137458576	0.446693393280581	0.340990352106911	0.733110844856886	0.964132622775403
HS_H3K27ac_104695	20.2512962102172	0.466045985495482	0.475865342892449	0.979365260480449	0.327399535578835	0.853801489195081
HS_H3K27ac_104696	25.496439247164	-0.423482120383169	0.42522721873204	-0.99589608032601	0.31930063999409	0.8522891629095
HS_H3K27ac_104697:104698	33.6255415037107	-0.239339366895785	0.418864651551221	-0.571400250676243	0.567728359209584	0.924067280198449
HS_H3K27ac_104699:104700	28.071427297738	-0.255821816662984	0.406639317015131	-0.629112350819399	0.529275505208952	0.912323710190763
HS_H3K27ac_104701	17.6114474052551	0.17895631567455	0.578497818135333	0.309346569795852	0.757057909420357	0.966796298499582
HS_H3K27ac_104702:104703:104704:104705:104706:104707	69.0080828433558	-0.259686905588177	0.42027100929814	-0.617903447639319	0.536638986236633	0.914640610386077
HS_H3K27ac_104708	26.4836311125076	0.779861934644913	0.469092941472276	1.66248916941122	0.0964147331635877	0.801197469697901
HS_H3K27ac_104709	32.6714740544806	0.567460885999137	0.495307721762273	1.14567340880563	0.251930310401217	0.829448083390856
HS_H3K27ac_10471	22.8089689498272	-0.469109413791231	0.407527867230896	-1.15111002587081	0.249686973879729	0.829084557314443
HS_H3K27ac_104710:104711:104712:104713:104714	36.9960394928633	-0.05248259366712	0.378489168487979	-0.138663396569001	0.889716143911182	0.987940945483283
HS_H3K27ac_104715:104716:104717	46.3915910609842	0.172735603235075	0.451544823342387	0.382543646401406	0.702058160971422	0.957645335490568
HS_H3K27ac_104718	32.9455420382957	-0.105093863549064	0.521375538946433	-0.201570376242491	0.840252606162075	0.980825891393339
HS_H3K27ac_104719	5.31551539569942	0.991815904160779	0.88959244504453	1.11491043981509	0.264888802510705	0.835290965395321
HS_H3K27ac_104720	19.2612846708287	0.913219852360579	0.645168714780041	1.41547448200728	0.156929425098554	0.81993558565466
HS_H3K27ac_104721	22.4517209865751	-0.359721403555265	0.471519214006752	-0.762898717315291	0.445523801244944	0.887660914380263
HS_H3K27ac_104722:104723	31.8028488455098	-0.293516709069757	0.461181303683748	-0.636445377827012	0.52448617222232	0.911224539818786
HS_H3K27ac_104724	29.2860258169892	0.0311808921190986	0.448491896775905	0.0695238695353252	0.944572633477957	0.992810182567803
HS_H3K27ac_104725:104726:104727:104728	40.940651715229	0.194859447565715	0.426337110045313	0.457054858642272	0.647631615329561	0.94535773489459
HS_H3K27ac_104729	26.9786149514327	-0.509231829641202	0.51668105367961	-0.98558254848836	0.324338005229909	0.853236349404083
HS_H3K27ac_10472:10473	201.108267661367	-0.4220809554864	0.734139993076152	-0.574932518957073	0.565336935978255	0.923677540903963
HS_H3K27ac_104730	27.9632328534824	-0.299348494970621	0.400837946043879	-0.746806777963709	0.455180203636255	0.890018184212842
HS_H3K27ac_104731:104732	38.5643396896263	-0.393151588240056	0.40706791855916	-0.965813247164353	0.334137638541321	0.855287166060406
HS_H3K27ac_104733	35.3416029997276	-0.267370303284677	0.467515996401046	-0.571895518747814	0.567392760153108	0.924067280198449
HS_H3K27ac_104734	32.0397414239913	-0.708327962118032	0.43062910381381	-1.64486783602134	0.0999970691112097	0.801197469697901
HS_H3K27ac_104735	24.1269210493234	0.116713851121085	0.501471123271494	0.232742915204506	0.815961042637192	0.976358298123207
HS_H3K27ac_104736:104737:104738	12.9268853754994	0.70650425272735	0.733482542230154	0.963218907132028	0.335437678703191	0.856236602951838
HS_H3K27ac_104739:104740	25.7505949358215	0.360559537190522	0.471951076069703	0.76397651255121	0.44488123949789	0.887564349837037
HS_H3K27ac_10474	21.5498322826258	-0.639969225739109	0.447176542334321	-1.43113326651346	0.152392024749093	0.817793282151784
HS_H3K27ac_104741:104742:104743	38.1805505255641	-0.0829405110869358	0.452509309595593	-0.183290176197833	0.854570342086016	0.982556138602611
HS_H3K27ac_104744:104745	21.4662317037239	-0.161210153434622	0.476592415927727	-0.338255809465228	0.735170421916515	0.964602938244725
HS_H3K27ac_104746	33.5330729100583	-0.321870692952457	0.507938891251472	-0.633679953427911	0.526289710193871	0.911834113719907
HS_H3K27ac_104747:104748	17.5301777821252	0.225686111056346	0.530792329954965	0.425187212248328	0.670700205485473	0.949644251710385
HS_H3K27ac_104749	397.251270860871	-0.154176416510871	0.652459493183144	-0.236300365190018	0.813199603580548	0.976358298123207
HS_H3K27ac_10475	45.7414250276252	0.132334790363558	0.547425886956488	0.241740103120255	0.808981553167802	0.975857758907473
HS_H3K27ac_104750	25.9250526430818	-0.626788053804844	0.536670936446166	-1.16791875847691	0.242839536761451	0.827925117881727
HS_H3K27ac_104754:104755	16.0673001907615	0.190499502886007	0.528117743657833	0.360714074036928	0.71831320252941	0.961000004631688
HS_H3K27ac_104756:104757:104758:104759:104760:104761	70.4920282266551	-0.0310158312423104	0.318133202995806	-0.0974932228080553	0.922334716008953	0.9910491016265
HS_H3K27ac_10476	28.5957766128543	0.601078186195722	0.551363551794789	1.0901667044169	0.275639717184469	0.838098055752381
HS_H3K27ac_104762	30.8112383846623	0.127466054290983	0.391997298426335	0.325170746846196	0.745051847293918	0.965333046689063
HS_H3K27ac_104763	21.8172947972105	1.69704721758564	0.600360760297116	2.82671241995525	0.00470285412610733	0.302895039862637
HS_H3K27ac_104764	36.4848825594856	-0.18650228690189	0.422849705787756	-0.441060462734487	0.659169225531951	0.946437605291962
HS_H3K27ac_104765	28.0666200993035	0.663788854234196	0.460114233008023	1.4426609885433	0.149115993808239	0.817773937298217
HS_H3K27ac_104766	29.0309156783437	0.405718091536466	0.445339221855612	0.911031572395408	0.362278738536933	0.863971894954674
HS_H3K27ac_104767	44.0910420629473	-0.484625057267924	0.577760485232901	-0.838799242340997	0.401581975961433	0.876271557785553
HS_H3K27ac_104768	27.4894197851187	-0.45931184183884	0.471909545795838	-0.973304833374894	0.330401820955615	0.854326289629608
HS_H3K27ac_104769:104770	33.2176502053486	-0.00966583343791448	0.4719896011822	-0.0204789118525161	0.983661334452953	0.997927823923344
HS_H3K27ac_104771:104772	26.5315647156838	-0.798173909051976	0.423449882071029	-1.88493123471479	0.0594391224434272	0.782205329263868
HS_H3K27ac_104773:104774:104775:104776:104777:104778	47.9278786505122	0.943641406333559	0.464357901110466	2.03214245752454	0.0421392362399181	0.750395578609748
HS_H3K27ac_104779:104780	46.0216542184443	0.205255331933872	0.483963095468001	0.424113602578284	0.671482965690111	0.949941730959626
HS_H3K27ac_10478	21.6134060254349	-0.294483452556754	0.61963625498091	-0.475252134118309	0.634607271732929	0.941763479459779
HS_H3K27ac_10479	33.8599420411533	0.0302142560811013	0.437163901127935	0.06911425212179	0.944898676603851	0.992810182567803
HS_H3K27ac_104791	24.6894081394506	0.930260885567156	0.581341309971313	1.60019745648742	0.109554786241397	0.807187535191508
HS_H3K27ac_104792	24.1208040665611	0.447838660523287	0.596565152887252	0.750695306884488	0.452836048098024	0.889600709652117
HS_H3K27ac_104793	48.5631543124628	-0.473063360930109	0.530957016882534	-0.890963573111167	0.372948712734208	0.868101462050221
HS_H3K27ac_104794	36.7765221531945	-0.454758317593161	0.466665299815844	-0.974484963361576	0.329815801565813	0.854326289629608
HS_H3K27ac_104795	30.2499491884007	-0.258478404195854	0.554959494361584	-0.465760847092458	0.64138669319691	0.943839030852303
HS_H3K27ac_104796	27.2839297480935	-0.147974485112105	0.436914939170307	-0.338680305583293	0.734850578616402	0.964602938244725
HS_H3K27ac_104797	31.6135228082715	-0.235233605984893	0.423128318040883	-0.555939170117572	0.578252439738644	0.926940975263016
HS_H3K27ac_104798	47.6061070212328	0.350671108624197	0.502898279743265	0.697300274725971	0.485614896178425	0.900096028761507
HS_H3K27ac_104799	34.0333729479253	1.49927368463535	0.625814824077437	2.39571455796936	0.0165880026346619	0.581411938952959
HS_H3K27ac_10480	40.5659819518783	0.00689439126215828	0.504181825878896	0.0136744144835842	0.989089735824265	0.998657796604648
HS_H3K27ac_104800	22.7227525575519	0.910194092674548	0.575700233191646	1.58102088586709	0.113873262303879	0.807187535191508
HS_H3K27ac_104801	25.0971170749844	-0.565837104621554	0.421047026641939	-1.3438810128512	0.178986866805672	0.824212259479669
HS_H3K27ac_104802	28.6017740032533	0.0120539553853453	0.445491590329122	0.0270576496773823	0.978413753043861	0.997132043743808
HS_H3K27ac_104808	23.9300040863405	1.08588898734968	0.549000764424156	1.97793711360068	0.047935801434911	0.762391314861622
HS_H3K27ac_10481	47.7681392244458	0.382296472277752	0.46463069479165	0.822796419959257	0.410623772884397	0.878872180474414
HS_H3K27ac_104814	25.9548041216699	1.32997763604903	0.540242065543749	2.46181799025669	0.0138234797130857	0.536525167948464
HS_H3K27ac_104815	33.5936006144416	0.265568888824926	0.635880204771505	0.417639811449004	0.676210484503725	0.951126228627265
HS_H3K27ac_104816	8.45871463249942	1.25304462191467	0.99403676423414	1.26056164822041	0.207466823641954	0.82440895492169
HS_H3K27ac_104817	20.3815175382386	0.672111720389874	0.561503431420288	1.1969859537453	0.231312029618209	0.826223264113751
HS_H3K27ac_104818	30.8297629305776	-0.258250565618125	0.442660447165352	-0.583405558982905	0.559620316486743	0.920981971415326
HS_H3K27ac_104819	24.7940776657673	0.55625196426019	0.638748368458119	0.870846786823004	0.383837815112306	0.871049618159434
HS_H3K27ac_10482	76.8806070886198	0.54130430085005	0.444041882660925	1.21903883842281	0.222829451753864	0.826223264113751
HS_H3K27ac_104820	32.0045933922985	-0.0843158141247316	0.607804632406808	-0.138721901132696	0.889669910829995	0.987940945483283
HS_H3K27ac_104821	49.6472166693813	0.171700682232577	0.415754731772239	0.412985515524184	0.679617225940773	0.952072768527341
HS_H3K27ac_104827	27.4157550406794	-0.899742325435579	0.442737528910428	-2.03222511461776	0.0421308715118882	0.750395578609748
HS_H3K27ac_104828	38.7226449286893	-0.905526556758158	0.543325000739407	-1.66663885432445	0.0955862380583306	0.801197469697901
HS_H3K27ac_104829	26.8197884562239	0.554152979199321	0.479269696612218	1.15624455941284	0.24758113824716	0.828116093048135
HS_H3K27ac_10483	23.3730616579874	0.223714280218004	0.55735408815406	0.401386273058369	0.68813575419622	0.954167143476574
HS_H3K27ac_104830	18.5395068528372	0.355197387259028	0.58933984499501	0.602703839347628	0.546705726989707	0.917389081746034
HS_H3K27ac_104831	27.7271935079654	-1.24228060648442	0.536734136114147	-2.31451760359104	0.0206393467710958	0.626669637991892
HS_H3K27ac_104834	9.49898140295879	3.50244487799152	0.875844137107393	3.99893626000497	6.36278113382986e-05	0.0131102714622254
HS_H3K27ac_104835	23.1885348512065	1.13991878748995	0.488316987717493	2.33438282132718	0.0195756854868808	0.616426576736179
HS_H3K27ac_104836:104837:104838:104839:104840	29.099061708662	-0.174147453458648	0.395705835688467	-0.440093215091604	0.6598695958333	0.946814459327529
HS_H3K27ac_10484	33.0948710663525	0.631479948095967	0.560066420720353	1.12750903238184	0.259527323787486	0.833029434937156
HS_H3K27ac_104841	18.9667205000825	0.738942096344667	0.497201304904217	1.48620305107007	0.137225420767585	0.812516675795704
HS_H3K27ac_104842:104843	34.9710859404207	-0.608104991042854	0.388209504820028	-1.56643509108508	0.117246793203509	0.810099139076203
HS_H3K27ac_104844:104845	28.0189285991215	-0.492510640868872	0.396629915630781	-1.24173851103895	0.214333056074077	0.824466348363326
HS_H3K27ac_104846	68.0335135902901	0.293696420348436	0.551113479944059	0.532914601142124	0.59409269737207	0.931455980484534
HS_H3K27ac_104847:104848	30.9017437078429	-0.713248096267718	0.41717462933949	-1.70971110442886	0.0873193083133498	0.801197469697901
HS_H3K27ac_104849:104850:104851:104852:104853	38.339189824562	-0.186570594969975	0.402970913838517	-0.462987745673226	0.643373150876932	0.944188444017096
HS_H3K27ac_10485	54.8725462549247	0.915093433693464	0.501027326160107	1.82643418016094	0.0677848872423304	0.788854094234446
HS_H3K27ac_104854	24.2888178260093	0.00811246767093588	0.560924617279179	0.0144626700648052	0.988460861120063	0.998626089047694
HS_H3K27ac_104855	39.9065365337485	-0.444936533440366	0.565409252243224	-0.786928285441226	0.431323848377612	0.883720536801263
HS_H3K27ac_104856	12.2598883365896	-0.600560585216033	0.598279977058166	-1.00381194130728	0.315469267506073	0.849840198980595
HS_H3K27ac_104857	52.2781761761673	0.414413521240941	0.637579872971958	0.649978988999812	0.515705793649026	0.909438984614787
HS_H3K27ac_104858	42.8718316253485	-0.692830629092367	0.546377298715902	-1.2680443179478	0.20478212449875	0.82440895492169
HS_H3K27ac_104859:104860	7.71444872934223	0.51087332505185	0.784467270334542	0.651235997180589	0.514894156587969	0.909167032916143
HS_H3K27ac_10486	27.2891808304749	0.26075940212444	0.500918591539197	0.520562435750672	0.602671623137784	0.932598752090449
HS_H3K27ac_104861	38.8205024333402	-0.541848397825584	0.494022944780674	-1.09680816154428	0.272725261683259	0.837520073187042
HS_H3K27ac_104862	30.0422073659546	-0.234760658989803	0.530999509825791	-0.442110877026653	0.658408973812898	0.946356704860265
HS_H3K27ac_104869:104870	25.6327975027316	-0.763970144502192	0.442494299186725	-1.72650844520781	0.0842559813088991	0.799198698705965
HS_H3K27ac_104871	23.1457596707287	0.722771086395197	0.594155728272266	1.2164674209183	0.223806914345796	0.826223264113751
HS_H3K27ac_104872:104873	50.5643453902409	-0.013413575502887	0.409125199547509	-0.0327859919597286	0.973845249005002	0.997132043743808
HS_H3K27ac_104874	26.0964962731088	0.451583917590879	0.517961810445154	0.871847901687525	0.383291358417973	0.871011889941299
HS_H3K27ac_104875	218.675703985868	0.15862916068266	0.719477644545542	0.220478234292961	0.825498721847665	0.978471663777131
HS_H3K27ac_104876	22.4928221982417	-0.429120533156809	0.453477827141621	-0.946287795065214	0.344001816752316	0.858408424195632
HS_H3K27ac_104877	29.7526426802603	-1.15524249091923	0.54859992755482	-2.10580139167771	0.0352216079094392	0.729671509386663
HS_H3K27ac_104878	32.0859728222105	0.762698048701975	0.514702748097776	1.48182237518788	0.138387563827185	0.812516675795704
HS_H3K27ac_104879	22.0766865250914	-0.98127953087948	0.473031138888176	-2.07445017929666	0.0380375211659108	0.733113771321956
HS_H3K27ac_10488	11.5536580790494	-0.902217564358404	0.785930124801508	-1.14796155012669	0.250984437063796	0.829160974711704
HS_H3K27ac_104880	87.1036772635698	0.75081112152439	0.549004724510543	1.36758590227755	0.171441731728471	0.823483310136745
HS_H3K27ac_104881:104882	24.2190704864664	0.0653250069978977	0.509539190048311	0.128204087681075	0.897987465265471	0.988505432002424
HS_H3K27ac_104883	32.3474678968273	-0.673529923796135	0.462051260869939	-1.45769524041127	0.1449245644591	0.812516675795704
HS_H3K27ac_104884	37.0776865661784	0.90134125294541	0.48399601866329	1.86229063502372	0.0625621348052531	0.785970129260985
HS_H3K27ac_104885	30.846203171417	-0.00279390537103727	0.473942896709796	-0.00589502530881485	0.995296477562842	0.999528772292132
HS_H3K27ac_104886	24.3587240706206	0.975076518535187	0.399241056711779	2.44232526225156	0.014592992158492	0.551040040764412
HS_H3K27ac_104888	24.4498989688956	0.990270869389774	0.550322486826693	1.79943740823665	0.0719495166331528	0.791405383899615
HS_H3K27ac_104889	23.8630332918653	0.511954163589533	0.469072926542185	1.0914169942901	0.275089437903798	0.837654672628617
HS_H3K27ac_10489	29.4384912505978	0.555326110512616	0.508427108772543	1.09224331458898	0.274726168550522	0.837654672628617
HS_H3K27ac_104890	10.9832391483034	0.162181982062386	0.710725628033935	0.228192111927955	0.819496893455714	0.976739146662672
HS_H3K27ac_104891	20.8191062455844	0.0688097242406024	0.476663873977601	0.144356910596996	0.885218640707912	0.98700617687104
HS_H3K27ac_104895	32.7944061909219	-0.139723934892147	0.422146588646377	-0.330984398903175	0.740656269896981	0.964813710672905
HS_H3K27ac_104898:104899:104900	138.102451453616	-0.383400589289119	0.645476886119411	-0.593980353958316	0.552525253123407	0.919031172646572
HS_H3K27ac_10490	17.6973503999958	0.00872792099819892	0.509599468204416	0.0171270214016351	0.986335282110717	0.998187874437942
HS_H3K27ac_104901:104902	21.7981316882267	-0.198013981527006	0.585244604384608	-0.338343967707692	0.735103993916857	0.964602938244725
HS_H3K27ac_10491	20.5746145282177	1.30397989556413	0.647828933915283	2.01284602662506	0.0441308301249701	0.75577078362575
HS_H3K27ac_10492	21.9489472007521	0.292173008225142	0.547201305042824	0.533940627576311	0.593382612219667	0.931455980484534
HS_H3K27ac_10493	39.1479723288351	-0.608531922171464	0.518528955769944	-1.17357365562716	0.240565838439346	0.827441027271469
HS_H3K27ac_10494	36.125076964534	-0.104198741181989	0.487061617559942	-0.213933386301304	0.83059900439042	0.979862725393861
HS_H3K27ac_10495	34.8222714340486	0.367444340195873	0.507153005023899	0.724523637947404	0.468744320576051	0.895299278130721
HS_H3K27ac_10496	39.6916998909079	0.281116160580709	0.424478775247086	0.662261995118775	0.507803328871885	0.906215506349644
HS_H3K27ac_10497:10498:10499	73.2619049769777	-0.47222929857072	0.5256533204543	-0.898366433151402	0.368990225759391	0.866452134286489
HS_H3K27ac_105057:105058:105059	30.1848150564809	0.0756590181493848	0.46239887148249	0.163622843426965	0.87002806061102	0.984701175365744
HS_H3K27ac_105060:105061:105062	58.52860386306	-0.108401864336609	0.553832723012184	-0.195730334869044	0.844821239830665	0.981526111917507
HS_H3K27ac_105063:105064	23.7374898634007	-0.606521291958456	0.647195991023504	-0.937152424259114	0.348680158184029	0.859128776031785
HS_H3K27ac_105292:105293:105294:105295:105296	56.5440832383908	0.239447935471617	0.400539628588751	0.597813345748785	0.549964484724364	0.918217151598964
HS_H3K27ac_105301:105302	62.6765157496539	-0.409817798555534	0.531105557881679	-0.771631538163708	0.440332689459044	0.886491271565925
HS_H3K27ac_105303:105304:105305:105306	56.6953471797975	-0.148316688943496	0.372883136011857	-0.397756494245906	0.690809689420022	0.954670619961339
HS_H3K27ac_105307:105308	23.1816764690349	-0.142448649317695	0.417622802941376	-0.341094040637649	0.733032787393477	0.964132622775403
HS_H3K27ac_105313:105314:105315:105316:105317:105318:105319:105320	175.450048163799	0.361332026485579	0.556808657548079	0.648933922968643	0.516381086957158	0.909438984614787
HS_H3K27ac_10533	28.5229265001941	-0.433548914001751	0.611998473385391	-0.708415025291629	0.478687564425275	0.898208981806899
HS_H3K27ac_10534	223.051689994349	0.0924774454543454	0.693484083523056	0.133351936477819	0.893915054963804	0.988505432002424
HS_H3K27ac_105341	16.059190878924	0.0162823868684877	0.47230107711373	0.0344745918599015	0.972498703059914	0.997132043743808
HS_H3K27ac_10535:10536:10537:10538	77.042530515427	-0.527417025494585	0.503867387995099	-1.04673776882682	0.295220539153914	0.844780419128662
HS_H3K27ac_10539	22.2148804738317	0.197197392527662	0.454436394881397	0.433938378943279	0.664333189093335	0.947587636823577
HS_H3K27ac_10540	43.3846569882967	-0.934993840435561	0.534310361367975	-1.74990774657959	0.0801342337682007	0.794756143849345
HS_H3K27ac_105405:105406:105407	31.8798385726859	-0.060674244004308	0.436581871743915	-0.138975637632287	0.889469400557523	0.987940945483283
HS_H3K27ac_105409	13.868278921413	0.471329970064264	0.552676580529049	0.852813357159235	0.393762815483785	0.873650524133885
HS_H3K27ac_10541	25.7185654130439	0.154268492767139	0.448159272365712	0.344226935109023	0.730675627380847	0.963561267247327
HS_H3K27ac_105410	39.4260129285078	1.08569184455269	0.682127146167539	1.5916267966354	0.111468585389742	0.807187535191508
HS_H3K27ac_105413:105414	94.8724076792032	-0.235351678828532	0.703169622168032	-0.33470114664921	0.737850536391944	0.964813710672905
HS_H3K27ac_10542	22.5018765995444	-0.704876214894284	0.47472731794788	-1.48480230280675	0.137596201730218	0.812516675795704
HS_H3K27ac_10543	53.5106988946542	-0.391395773297825	0.642768146338018	-0.608922168168548	0.54257602964517	0.916334115078851
HS_H3K27ac_10544	162.777444142465	0.268828914587555	0.676136662610094	0.397595529799839	0.690928356158804	0.954670619961339
HS_H3K27ac_10547	102.955443968116	-0.398689717348037	0.640377834089862	-0.622585130409262	0.533557185108507	0.913539039501904
HS_H3K27ac_10551	29.5851605801816	-0.462569899837598	0.455242232714351	-1.01609619362324	0.309583581476353	0.847190075386512
HS_H3K27ac_10552	21.7142919191029	-0.10154279053671	0.522171844852545	-0.19446240071673	0.845813833603806	0.981663829892757
HS_H3K27ac_10553	7.68541424698611	0.118946190378565	0.715191636698806	0.166313732257272	0.867910059768242	0.984397116751408
HS_H3K27ac_105548	12.7272931029941	-0.52487474674448	0.639233318942951	-0.821100420128949	0.411589070749457	0.878872180474414
HS_H3K27ac_105549	38.5433207104913	-0.471970370411022	0.555529425265669	-0.849586626640549	0.395554949712247	0.874665296571517
HS_H3K27ac_10555	166.411319559074	-0.147630936319969	0.58238120268154	-0.253495366334303	0.799885441392493	0.974533287206401
HS_H3K27ac_105550	23.0161959692526	-0.48898877355081	0.530344594204459	-0.922020850017931	0.35651770017138	0.86148752130824
HS_H3K27ac_10557	34.7350863950199	-0.649202941346567	0.380284242800311	-1.70715183086738	0.0877938354770137	0.801197469697901
HS_H3K27ac_105573:105574	17.6004182724718	-0.137299691249306	0.477264118175154	-0.287680732786447	0.773591139837814	0.970153155392429
HS_H3K27ac_105575:105576:105577:105578:105579	21.6167127934393	-0.34168957825148	0.423111377828057	-0.807564145415949	0.419341534063148	0.881554653039799
HS_H3K27ac_10558	21.9201105638902	-0.382369711014337	0.476907977562963	-0.801768326393439	0.422686983608505	0.88225919500266
HS_H3K27ac_10559:10560:10561:10562:10563:10564	40.7290793675638	1.0950836598101	0.523027375567485	2.09374061658233	0.0362830926570127	0.731883944603401
HS_H3K27ac_105629	6.43687565091715	0.354158663904599	0.863161256359274	0.410304171202498	0.681582832622092	0.952653547810918
HS_H3K27ac_10567	39.3988927427209	-0.588139546249234	0.614509360998965	-0.95708801781821	0.33852283094247	0.85679160299552
HS_H3K27ac_10568	37.8971995592318	-0.935880659507037	0.853835259958498	-1.09609043265855	0.273039201098565	0.837520073187042
HS_H3K27ac_10569	59.0847879724637	-0.0990799970648701	0.505995834398218	-0.195811882883791	0.844757408926247	0.981526111917507
HS_H3K27ac_105700:105701	32.6226676497436	-0.25889763932068	0.450036173564252	-0.575281842946603	0.565100699261956	0.923509055835856
HS_H3K27ac_105702	25.1032485909494	0.346765956016916	0.570646366706509	0.607672240197164	0.543404877879647	0.916334115078851
HS_H3K27ac_105703	88.9150577260197	0.327470178973337	0.689954114264954	0.4746260254165	0.635053552854576	0.942074948814109
HS_H3K27ac_105704	32.135149204436	-0.892269316358155	0.574675785584725	-1.55264818657755	0.120507207007842	0.810099139076203
HS_H3K27ac_105705	39.0186038868824	-0.126504637552142	0.600864121365857	-0.210537845502535	0.8332479170835	0.980245892259104
HS_H3K27ac_105706	30.1647893368446	-0.486794569910423	0.59886900754074	-0.812856507484747	0.416300333006201	0.880558485372502
HS_H3K27ac_105707	29.5661718441205	-0.374978684758006	0.482499881974386	-0.777158085974231	0.437065507489642	0.885560149253208
HS_H3K27ac_105708	25.1121530357493	0.064571734256847	0.446101922819328	0.14474659478883	0.884910949200072	0.986979711166879
HS_H3K27ac_105709	29.5996584995837	1.18591349676146	0.503371734572076	2.35593978626873	0.0184759123006789	0.603101761166749
HS_H3K27ac_10570:10571	45.9367229731085	0.149882131615287	0.664735677719326	0.225476285746427	0.821608771644993	0.977506300659438
HS_H3K27ac_105710:105711	21.6344272689774	0.566075618805141	0.502995962332806	1.12540787838491	0.260416234119097	0.833306683845182
HS_H3K27ac_105712	21.4113008313341	-0.441606670133062	0.496480081036935	-0.889475100815191	0.37374779904423	0.868101462050221
HS_H3K27ac_105713:105714:105715:105716	29.7351716853336	0.0308145951014955	0.459955870440423	0.0669946772762993	0.946585940600152	0.992810182567803
HS_H3K27ac_105717	9.53725656718631	1.8618114120063	0.945426227283519	1.96928259263107	0.0489206490023242	0.762391314861622
HS_H3K27ac_105718:105719:105720	31.0458141317446	0.233643804632091	0.439589371934481	0.531504671288811	0.595069105118604	0.931455980484534
HS_H3K27ac_10572	41.8100132446287	-0.677214803187481	0.546089286991785	-1.2401173568484	0.214931989994598	0.824466348363326
HS_H3K27ac_10573:10574	130.137910657241	-0.164569090210897	0.659777687295494	-0.249431124119224	0.803027312226294	0.975537491670848
HS_H3K27ac_10575	44.5152227776376	-0.62960530618781	0.564339936409004	-1.11564903627785	0.264572393435195	0.835262380337522
HS_H3K27ac_105798	37.7896704167461	1.64011049310196	0.644571055251856	2.54449913588055	0.0109434582525621	0.482397190920427
HS_H3K27ac_10579:10580:10581:10582	40.1888212633011	0.461322367260408	0.507233430941731	0.909487307261896	0.363092954743577	0.864154810580271
HS_H3K27ac_105801	24.265228908553	-0.202705630501604	0.602838436372329	-0.336252000986228	0.736680842297496	0.964813710672905
HS_H3K27ac_105802:105803	13.7636698462864	0.082531410641476	0.575651591811135	0.143370420260305	0.88599764282253	0.987055849530857
HS_H3K27ac_105804	20.9839373382496	0.260406415173931	0.565176780670893	0.460752147080097	0.644976437367178	0.944802748680465
HS_H3K27ac_105812	28.2907121446539	0.916186255537903	0.632157790312813	1.44929995260288	0.147253834325943	0.815950595116205
HS_H3K27ac_105813	31.5694975993755	-0.65170391606208	0.520684630608928	-1.25162887043531	0.210705129555064	0.82440895492169
HS_H3K27ac_105819	10.9291972507049	2.57115466476479	0.717423755669568	3.58387165806232	0.000338538478628535	0.0467734209658634
HS_H3K27ac_105820	48.2907741397979	0.777512874801536	0.686883994558581	1.13194204692627	0.257658799790442	0.832306803564122
HS_H3K27ac_105821	14.7483315417117	-0.374357448125913	0.547175145075439	-0.684163839485619	0.493871713373944	0.901520345551264
HS_H3K27ac_105822	14.4423421573691	-0.365726805620894	0.567557902369496	-0.644386773744181	0.519324659032781	0.910406363771511
HS_H3K27ac_105823	98.6439504055011	0.280726068256693	0.738286696800995	0.380239911504681	0.703767335099632	0.958362826833625
HS_H3K27ac_105827	50.5545600035952	0.049941360510549	0.455914220591847	0.109541133517874	0.912773298214641	0.989434217254703
HS_H3K27ac_10583:10584:10585	21.0804478340457	-0.48552634025984	0.418422987248036	-1.16037205186346	0.245897360560258	0.828053527342577
HS_H3K27ac_105840:105841	237.459761913645	-0.325770206207229	0.738047176824854	-0.441394827372313	0.658927186293902	0.946437605291962
HS_H3K27ac_105851	21.7850263066726	1.30066221886847	0.608254182297853	2.13835310421516	0.0324880955557332	0.715842762460451
HS_H3K27ac_105852	49.2594361901464	-0.327451029041052	0.431142035307898	-0.759496876260754	0.447555381972048	0.888629150881504
HS_H3K27ac_105853	23.2683076514424	0.400092330983332	0.553992374904586	0.722198263202161	0.470172590994045	0.896173323574656
HS_H3K27ac_105854	13.6899419072959	0.104151771413296	0.600031035206083	0.173577307342986	0.862197667389915	0.983667899187046
HS_H3K27ac_105855	24.6081829934064	-0.323822214330214	0.466820185042482	-0.693676547642741	0.487885076753925	0.900582644398032
HS_H3K27ac_105856:105857:105858	30.8007638921467	0.248383728442222	0.477775684663841	0.519875197535393	0.603150563365306	0.932629374993263
HS_H3K27ac_105859	16.8444629799335	-0.0714550359845074	0.495785354351126	-0.144124943097656	0.885401808603685	0.98700617687104
HS_H3K27ac_10586	48.1169800854635	0.0934103557524381	0.463849393144603	0.201380786809217	0.84040083737401	0.980825891393339
HS_H3K27ac_105860	7.50340972421876	0.126319060781176	0.778525821075451	0.162254169818902	0.871105703552463	0.984701175365744
HS_H3K27ac_105866:105867	25.8690802462124	0.793479428940618	0.543334053866423	1.46038965033414	0.144183015588672	0.812516675795704
HS_H3K27ac_105868	15.7172353514877	0.68497378607513	0.650512047952941	1.05297632569702	0.292351842531533	0.843352785545433
HS_H3K27ac_105869	17.1054988968873	-0.147997319442942	0.52670648493595	-0.28098632478569	0.778720888705806	0.970782078089926
HS_H3K27ac_105870:105871	22.5849566589586	1.5636614932478	0.541706246673216	2.88654875746906	0.00389492393301846	0.270688828179655
HS_H3K27ac_105872	15.1701325885246	0.360930877201648	0.616852838272669	0.585116667716627	0.558469272223407	0.92087399172591
HS_H3K27ac_105873	12.4780439167802	1.41227048994953	0.6986037922874	2.021561442324	0.0432216787915707	0.754385723797327
HS_H3K27ac_105874	13.9847310692272	0.439850242084367	0.585544557704631	0.751181504971382	0.45254342936026	0.889600709652117
HS_H3K27ac_105875	70.3952447029403	0.0137327238613815	0.473731463741459	0.0289884141385133	0.976873830890574	0.997132043743808
HS_H3K27ac_105876	15.1720799578533	-0.0141105316079885	0.522995186842896	-0.0269802322525527	0.978475500669141	0.997132043743808
HS_H3K27ac_105877	17.3371186701402	-0.0476370893090518	0.50499007394797	-0.0943327240803548	0.924844855752003	0.991656337381941
HS_H3K27ac_10587:10588:10589:10590:10591:10592	39.1710806193031	-0.0868809071619997	0.412581166619455	-0.210578945892929	0.833215842662838	0.980245892259104
HS_H3K27ac_105880	20.4470674885192	-0.183500050655483	0.49536519868177	-0.370433876145922	0.711059236698439	0.960117224471993
HS_H3K27ac_105881:105882	166.17316737792	-0.151107128974342	0.662708808860046	-0.228014366119967	0.819635072129727	0.976739146662672
HS_H3K27ac_105883	19.0801755972246	-0.619333500894401	0.50366748296092	-1.22964757870314	0.218829104953948	0.825565284423287
HS_H3K27ac_105884:105885:105886	99.328919860718	0.0970722492930116	0.570395725989605	0.170184040430171	0.864865402521683	0.983854078866014
HS_H3K27ac_105887	19.7292432689986	-0.580078476905328	0.453147650100223	-1.28010920232519	0.200506732696471	0.82440895492169
HS_H3K27ac_105888:105889:105890	32.0832051063994	1.42194090174298	0.44904299797757	3.16660299380508	0.00154230719342633	0.140986011250327
HS_H3K27ac_105891:105892	26.2404998614381	-0.235193319136973	0.427160785156279	-0.550596701078088	0.581910170815848	0.928046617551865
HS_H3K27ac_105893	18.5803144373782	0.670901361407479	0.536788493855168	1.2498430370389	0.211356891241405	0.82440895492169
HS_H3K27ac_105894	9.31882184146888	0.542640176523703	0.718375194848689	0.755371539015904	0.450026085226192	0.889215595411415
HS_H3K27ac_105895	18.2913976299952	0.0661217826307923	0.488718951501962	0.135296129662217	0.892377745025702	0.988408805418318
HS_H3K27ac_105896	21.6666591080695	-0.0259362130521697	0.474788554385473	-0.0546268708725285	0.956435730855695	0.99437838632417
HS_H3K27ac_105897:105898:105899	25.4069583055897	0.25125914269938	0.494322134677781	0.508290293055885	0.6112497764856	0.935641635576941
HS_H3K27ac_105900:105901:105902:105903:105904:105905:105906:105907	133.44853252625	0.116102874320114	0.46706636672756	0.248578965626605	0.803686480860935	0.97577655665524
HS_H3K27ac_105908	35.951650969068	-0.0284903315497324	0.530682888021888	-0.05368616963688	0.957185201941461	0.99437838632417
HS_H3K27ac_105909:105910	159.363762167252	0.114370538437278	0.664490719213603	0.172117585889884	0.863345087538562	0.983667899187046
HS_H3K27ac_105911	26.8725006934625	-0.312656887068791	0.432049059962	-0.723660611821006	0.469274120214539	0.895565014388925
HS_H3K27ac_105912:105913	20.658597942907	-0.641164730802375	0.413468361943797	-1.55069840842993	0.120973976122326	0.810099139076203
HS_H3K27ac_105914	40.7459390855659	0.405679748595486	0.480491869419557	0.844300964104876	0.398501247500061	0.875553221670808
HS_H3K27ac_105915:105916	25.5080363795033	-0.57022200311748	0.494013046552374	-1.15426506870001	0.248391512947848	0.828116093048135
HS_H3K27ac_105917	4.38902290305066	1.47021872397422	1.0616619463058	1.38482756124966	0.166105201220053	0.822973392899827
HS_H3K27ac_105925:105926:105927	28.0723037799676	0.22117820625836	0.429179639401789	0.51535111629864	0.606307685348741	0.933944288970227
HS_H3K27ac_105928	17.8416856039719	-0.364437511204831	0.476545635752735	-0.764748397347461	0.444421380936483	0.887564349837037
HS_H3K27ac_105929	16.8706514037461	-0.212783246265731	0.486031291318621	-0.437797421825336	0.661533140067787	0.947267769422736
HS_H3K27ac_105930	14.0577645084969	-0.50139082983677	0.532272776566365	-0.941980976504546	0.346202379611605	0.858619891961691
HS_H3K27ac_105931:105932	65.4566098508917	0.167920117085619	0.522399915024567	0.321439786370797	0.747877136352215	0.965882188351512
HS_H3K27ac_105933	10.5073560494313	-0.380166866468308	0.613769694950933	-0.619396606896174	0.535655115893984	0.914412127864277
HS_H3K27ac_105934	24.9285063139106	-0.383541588244539	0.586695205994618	-0.653732269031114	0.5132843096815	0.908590619985732
HS_H3K27ac_105935:105936:105937	88.2042204231003	0.0763642865307089	0.417580100599517	0.18287338506091	0.854897366358784	0.982597245953433
HS_H3K27ac_105938	14.372522507659	0.0499353170508664	0.555436849453248	0.089902780307106	0.928364471735931	0.99183924552217
HS_H3K27ac_105939	14.7899561624946	0.991929932326996	0.605319871226155	1.63868721229606	0.101278418611051	0.801197469697901
HS_H3K27ac_10593:10594:10595:10596:10597:10598:10599:10600	82.7209588480299	0.251977773104898	0.503018671740532	0.500931252179985	0.61641950697785	0.936451148386142
HS_H3K27ac_105940	12.5338028736425	0.572367472448519	0.591614057632539	0.967467667585454	0.333310296848895	0.855147969255408
HS_H3K27ac_105941	14.7692816827952	0.473491316216084	0.596803728494297	0.793378616133443	0.427557265628451	0.882519055899244
HS_H3K27ac_105942	11.8398791694914	-0.113246140761883	0.538261216879211	-0.210392532864385	0.83336132014577	0.980289831820205
HS_H3K27ac_105943	12.3897308969648	0.155565969646282	0.572107170378957	0.27191753171567	0.785685430617716	0.972573984770415
HS_H3K27ac_105944	11.4319263751195	-0.894052084039648	0.600680794893307	-1.48839798382176	0.136645967994168	0.812516675795704
HS_H3K27ac_105945	10.1384022854946	1.11135268784497	0.616448735389708	1.80283067194937	0.0714148115795854	0.790979616902921
HS_H3K27ac_105946	14.2212417222692	0.222227410036518	0.647654456138413	0.343126505083484	0.731503292041874	0.963844892843391
HS_H3K27ac_105947	18.8103444028445	0.147352961273176	0.532009476314336	0.276974316874975	0.781799827102075	0.971384036978653
HS_H3K27ac_105948	14.3404556688415	0.0917314185514601	0.578427953550855	0.158587457588	0.873993911127616	0.984849919981085
HS_H3K27ac_105949	14.7135547428604	-0.129471964361545	0.556249435558156	-0.232758823802903	0.815948688612371	0.976358298123207
HS_H3K27ac_105950	12.9771807897058	0.34066116186966	0.564080288297914	0.603923180683355	0.545894716396889	0.917091450149939
HS_H3K27ac_105951	15.821098007464	-0.407345546762928	0.520649504911989	-0.782379591106663	0.433991524285719	0.884755767384919
HS_H3K27ac_105953	16.165872027921	0.00356923664743228	0.537023459404275	0.00664633282760435	0.994697032692909	0.999516094094566
HS_H3K27ac_105957	254.219447439327	0.0530344694403659	0.781649113451188	0.0678494589550607	0.945905471890744	0.992810182567803
HS_H3K27ac_105958	59.3702315083047	-0.179112296194182	0.600955594115167	-0.298045808955157	0.765668201005812	0.969059099633763
HS_H3K27ac_105959	25.7424381640102	-0.771572607534084	0.582005733411163	-1.32571306988998	0.184934756551324	0.82440895492169
HS_H3K27ac_105964	78.1671026069636	-0.0605337245448454	0.548793981929999	-0.110303185781958	0.91216893079465	0.989434217254703
HS_H3K27ac_105968:105969	34.9862662886898	-0.438048421514377	0.558320574638453	-0.784582265839013	0.432698531143533	0.884334308311266
HS_H3K27ac_105972	14.6486877949745	0.270310825361676	0.609996162336732	0.443135288468352	0.657667881987198	0.946092631717005
HS_H3K27ac_105977:105978:105979:105980	34.9653029193531	0.41447267588366	0.518760580683919	0.798967175449668	0.42430944544121	0.882519055899244
HS_H3K27ac_105981:105982:105983:105984:105985	66.0057708436747	0.31827954071482	0.582710099132467	0.546205636711414	0.584924591945059	0.928686043590222
HS_H3K27ac_105989:105990	23.0921226614907	0.188126635642972	0.536837268556665	0.350435125617801	0.726012169148305	0.962423586587868
HS_H3K27ac_105991	19.1763371418501	-0.103422618012712	0.557915643161464	-0.185373217762207	0.852936313482297	0.982354985223922
HS_H3K27ac_105992	36.15800435015	-0.0998272068792112	0.487386888102297	-0.204821281236968	0.837711759466503	0.980713063419717
HS_H3K27ac_105993	90.7508328669535	-0.0335976453271715	0.58241851416165	-0.057686430822916	0.953998402331443	0.993885032159423
HS_H3K27ac_105994	11.1178392714994	-0.161217128993243	0.63344382193767	-0.254508961031602	0.799102382070806	0.974344446371502
HS_H3K27ac_105995	54.2816934207929	-0.663705345376087	0.57922655522846	-1.14584757792105	0.251858224978055	0.829448083390856
HS_H3K27ac_105996	26.4192860639281	0.92947386247423	0.757510451306966	1.22701127208287	0.219818354296026	0.825829694328885
HS_H3K27ac_105999	16.3884888853192	-0.671680676825412	0.474693655411214	-1.41497715246174	0.157075195016862	0.81993558565466
HS_H3K27ac_106000:106001	144.882656091807	1.60555195732141	0.628093564055223	2.55623055099518	0.0105812985184614	0.475929995795572
HS_H3K27ac_106002	16.5400165422072	-0.248441705824811	0.449144444727335	-0.553144336396355	0.580164579210018	0.927503547137297
HS_H3K27ac_106003:106004	28.2765927662613	-0.0236289383067904	0.391377717649454	-0.0603737444448849	0.95185796940005	0.993759458080255
HS_H3K27ac_106005	15.9676372212948	-0.178054282594232	0.529159071977965	-0.336485363330682	0.736504887158198	0.964813710672905
HS_H3K27ac_106006:106007	23.7815913919209	-0.343575536465421	0.414266925552166	-0.829357873567815	0.406901931593467	0.877267690272594
HS_H3K27ac_106008	17.3876982110591	-0.593100516880188	0.51959249035342	-1.1414724575345	0.25367336717715	0.829521144004377
HS_H3K27ac_10602	23.2234683270934	-0.828006474576913	0.524351885193792	-1.57910460123719	0.114312066478153	0.807187535191508
HS_H3K27ac_106022	10.3924077218088	-0.681410102301555	0.621997690310851	-1.09551870194407	0.273289456731426	0.837520073187042
HS_H3K27ac_106029:106030	26.2186955858776	-0.240383470470895	0.423505844125113	-0.567603667825374	0.570304116059323	0.92457058433973
HS_H3K27ac_10603	27.9556961689968	0.0422084866169703	0.560908991727395	0.0752501515209865	0.940015682290809	0.992635976218842
HS_H3K27ac_106047	15.6769956491998	-0.790478206379724	0.53710800147478	-1.47173046055774	0.141093678580538	0.812516675795704
HS_H3K27ac_106048	42.8920148090203	-0.281726117436916	0.440725695893904	-0.63923233898469	0.522671797210736	0.911064432660301
HS_H3K27ac_106049	24.7319516007166	-0.779893790909264	0.426501380699307	-1.82858444591791	0.0674618845447365	0.788368691537415
HS_H3K27ac_10604:10605	123.06492307048	0.502384424809908	0.487713634874332	1.03008074592656	0.302972102792219	0.846841482386035
HS_H3K27ac_106050	14.5173950918368	-0.339382958501792	0.586178326227491	-0.578975617686144	0.562605625276238	0.922414958369822
HS_H3K27ac_106055	9.13225190763946	-0.649441553843214	0.62357554282715	-1.04148015635571	0.297652758153433	0.846170365829594
HS_H3K27ac_106056	15.6398062447332	-0.746830125979609	0.492923369024282	-1.51510391454543	0.129746090505872	0.810905043196355
HS_H3K27ac_106057	19.6859274698088	0.154333538658304	0.480088550218271	0.321468901076971	0.747855075919851	0.965882188351512
HS_H3K27ac_106058	18.8982911206567	0.2310493909566	0.602730835809947	0.38333759819359	0.701469465155254	0.957605584950856
HS_H3K27ac_106059	17.8115310981313	-0.306779351428	0.491510054564566	-0.624156817503518	0.532524603044494	0.913185280276498
HS_H3K27ac_106060	17.7147691020508	0.166154694038401	0.528497234896466	0.314390848366408	0.753224205989946	0.966684679229592
HS_H3K27ac_106061	12.1855922752263	0.914502773052007	0.656348971897903	1.39331790283395	0.163523679226403	0.822973392899827
HS_H3K27ac_106062	10.3747833817514	0.27628290276382	0.673768003380414	0.410056430963862	0.681764552338066	0.95269039290614
HS_H3K27ac_106063	12.799060400955	-0.354927005330999	0.557362219143983	-0.636797746851425	0.524256593926697	0.91121604438457
HS_H3K27ac_106064	13.6147791195487	-0.204367949428335	0.545068141211723	-0.374940184495119	0.707704952553816	0.959517397488048
HS_H3K27ac_106065	33.0608035743804	-0.0548181431348383	0.556510093710768	-0.0985034121651146	0.921532562622404	0.990739224491441
HS_H3K27ac_106066	53.8413114084398	-0.414785624317071	0.659858824821259	-0.628597525280392	0.529612580883327	0.91233511428908
HS_H3K27ac_106067	14.0829746165747	0.0125551102705783	0.584677310918029	0.0214735718936398	0.982867885174719	0.997839201715977
HS_H3K27ac_106068:106069	21.1116225571678	-0.219861573474147	0.431067060624991	-0.510040301282534	0.610023227661268	0.935243632265737
HS_H3K27ac_10606:10607	49.3710700566029	0.768124999763641	0.633759571511125	1.21201325280522	0.225507307606414	0.826223264113751
HS_H3K27ac_106070	2.09986839899813	-0.613201960988491	1.54695553727587	-0.396392750930849	0.691815312983624	0.954880269577197
HS_H3K27ac_106071	17.3545087605906	0.490777760851416	0.649486359495519	0.75563982780581	0.449865169916174	0.889153569909908
HS_H3K27ac_106072	79.4621107561182	-0.227286888511158	0.611567955346852	-0.371646170346272	0.710156308422286	0.959926880665155
HS_H3K27ac_106074	65.9321267127743	0.580943676218006	0.601199735649685	0.966307271559609	0.333890448526068	0.855287166060406
HS_H3K27ac_106075	82.6326799385952	-0.0929260672032336	0.502202512647781	-0.185037041557789	0.853199982240928	0.982354985223922
HS_H3K27ac_106076	2.38629267655429	-0.135795065293998	1.33679676004242	-0.101582431490699	0.919088124942538	0.990309716966371
HS_H3K27ac_106077	12.1690317488716	0.115144777236854	0.60385214261013	0.190683727210347	0.848773388564187	0.98186197211448
HS_H3K27ac_106078	14.4039308810224	-0.695994192798065	0.624161251704665	-1.11508715239406	0.264813076473406	0.835290965395321
HS_H3K27ac_106079	15.0592513037928	1.33472133817402	0.696855215149074	1.91534957213242	0.0554479376051912	0.77683555451919
HS_H3K27ac_10608	23.9685577833424	0.329312466724118	0.526596188919865	0.625360520363035	0.53173446733543	0.912892274478794
HS_H3K27ac_106080	12.7311499210215	0.243444490204035	0.620231127249096	0.39250608282719	0.694684317773721	0.955720462808262
HS_H3K27ac_106082:106083	19.1036739283422	0.779845221834639	0.597803425066432	1.30451782163673	0.192057087142126	0.82440895492169
HS_H3K27ac_106084	19.1486155377515	-0.610218719603391	0.414201891157612	-1.47323982007409	0.140686381359194	0.812516675795704
HS_H3K27ac_106085	13.4676290214188	0.482652709252189	0.628056203034238	0.768486493597894	0.442198211812316	0.886689774913131
HS_H3K27ac_106086:106087	29.8000313024222	0.705463802478034	0.525002555913779	1.34373403430419	0.17903440749469	0.824212259479669
HS_H3K27ac_106088	16.5701244938764	0.432456240653269	0.593523110708569	0.728625781963211	0.466230603210883	0.894566480894345
HS_H3K27ac_106089	13.0663043743176	-0.368416518476903	0.558800859804586	-0.659298410180936	0.509704163117115	0.907057301889375
HS_H3K27ac_10609	27.5149164127342	1.06027031179814	0.547570368505085	1.93631791050486	0.0528287765087528	0.767060923597149
HS_H3K27ac_106090:106091	148.626795162613	-0.114893644922236	0.632916281489273	-0.181530556698412	0.855951150788621	0.982763207445507
HS_H3K27ac_106099:106100	36.6704853296622	0.543964308615719	0.514456640586309	1.0573569581992	0.290348707362452	0.843352785545433
HS_H3K27ac_106101	13.1594221112876	-0.321772678403157	0.555094967934453	-0.579671402175552	0.562136232102819	0.922186457812248
HS_H3K27ac_106102	202.718485480771	-0.370535764640551	0.715154981943057	-0.518119532124094	0.604374873289357	0.933065387555651
HS_H3K27ac_106103	27.8214114075947	-0.70131202049192	0.572610857753953	-1.224762001969	0.220664905576084	0.825829694328885
HS_H3K27ac_106104	31.322609518009	0.642235478561924	0.67951204512647	0.945142154827279	0.344586306449561	0.85860873973548
HS_H3K27ac_106105	14.95545875323	-0.427553135996775	0.552650650827426	-0.773640880286026	0.439143190007335	0.886048030221505
HS_H3K27ac_106106:106107:106108:106109:106110	72.2176568655263	-0.516759061067739	0.43513551018572	-1.18758191177544	0.234998167650026	0.826305626056631
HS_H3K27ac_10610:10611:10612	29.1028807613834	0.245849419382729	0.460183216332662	0.534242472687241	0.593173787390876	0.931455980484534
HS_H3K27ac_106111	18.7782775925188	0.363884557190121	0.51077202164256	0.712420692151318	0.476204305891437	0.897234456779225
HS_H3K27ac_106112	21.316663603301	-0.582643436349071	0.427572242548061	-1.36267834618282	0.172983905148511	0.823483310136745
HS_H3K27ac_106113	176.645884112092	-0.0601642860752731	0.691544750599094	-0.0869998449459012	0.930671635356528	0.992125759622732
HS_H3K27ac_106114	23.4679786330022	-0.76320681093658	0.53069140029777	-1.43813675991046	0.15039525433851	0.817793282151784
HS_H3K27ac_106118	67.494638620851	-0.462952694828272	0.478504134879191	-0.967499883663816	0.333294199382784	0.855147969255408
HS_H3K27ac_106119	20.2805326082692	-0.98547006341475	0.433647541447782	-2.27251389486643	0.0230554897282217	0.648691049896783
HS_H3K27ac_106120	13.5032154567727	1.610017038677	0.591391793828816	2.72242032351067	0.00648056584609039	0.363976065865665
HS_H3K27ac_106121	120.94432868644	-0.149827579062684	0.679056635705797	-0.220640770128041	0.8253721533177	0.978471663777131
HS_H3K27ac_106122	54.9170182398529	0.0999728434702624	0.429814592088533	0.232595275522125	0.81607569629574	0.976358298123207
HS_H3K27ac_106123:106124	68.4843000117616	0.0629863027445658	0.487316285871634	0.129251380613939	0.897158741287033	0.988505432002424
HS_H3K27ac_106127	21.2631807652062	-0.805326603640423	0.459719264087295	-1.75177911075639	0.0798117974856986	0.794592009328553
HS_H3K27ac_106129	1.78237162339663	0.207211403248105	1.76215302828634	0.117589902762086	0.906392605864747	0.989366192965848
HS_H3K27ac_106134	22.9969292624125	-0.760720614302962	0.400627643868842	-1.89882207567286	0.0575878736346566	0.777800294216182
HS_H3K27ac_106137	67.3737098407947	0.705982996007155	0.684355802013072	1.0316022658542	0.30225847850542	0.846472671661591
HS_H3K27ac_106138	20.0094396378001	1.01501960915925	0.571153389998079	1.77714012896372	0.075545187133095	0.793168418057596
HS_H3K27ac_10613:10614:10615	39.8072724802206	0.766907693516838	0.478961497526106	1.60118860801549	0.109335151248256	0.807187535191508
HS_H3K27ac_106142	16.6776676690134	0.434234401910084	0.639748237808051	0.67875826184045	0.497291043735574	0.902283140328862
HS_H3K27ac_106143	11.5118350309884	1.058295031208	0.570828900884618	1.85396189570631	0.0637446116144167	0.785970129260985
HS_H3K27ac_106153	36.1695114501587	0.677366053342683	0.713292472301035	0.949632976158496	0.342298776590539	0.857848420183107
HS_H3K27ac_106156	222.30981415453	0.198810906177527	0.618260997398082	0.321564690339859	0.747782497130436	0.965882188351512
HS_H3K27ac_106157	14.1109137162933	-0.983380559213874	0.599921919173754	-1.63918091302322	0.101175587725423	0.801197469697901
HS_H3K27ac_106158	19.1343656485363	-0.204695494145241	0.534043582291667	-0.383293612979786	0.701502074429959	0.957605584950856
HS_H3K27ac_106159	21.0112710681581	0.922620486242732	0.521731601932071	1.76838144905559	0.0769971557274031	0.793168418057596
HS_H3K27ac_106160	15.9205588559822	0.31264013124038	0.617166948519984	0.506573030182702	0.612454435776704	0.935643229306132
HS_H3K27ac_106161	14.4737745937024	0.0458159395556466	0.614818531519361	0.0745194511987539	0.940597064378244	0.992635976218842
HS_H3K27ac_106162	8.60930430786862	-0.138169789796444	0.655702743757504	-0.210720164147342	0.833105639166183	0.98022457135324
HS_H3K27ac_106164	327.136019779236	0.247826148748301	0.80337175071638	0.308482528203549	0.757715192916773	0.966902477832959
HS_H3K27ac_106166	11.5613525124894	0.481934848229928	0.579268454164161	0.831971506070225	0.405425028098645	0.876980666573954
HS_H3K27ac_106167	19.5065022092209	-0.669161649740904	0.501970831320716	-1.33306879202582	0.182509229635417	0.82440895492169
HS_H3K27ac_106168	9.64155044319106	0.518620591693224	0.693580904635591	0.747743469041594	0.454614906153221	0.889980112716711
HS_H3K27ac_10616:10617:10618	25.7269047617215	0.685552912981979	0.490202105486179	1.39851074752535	0.161959747530239	0.822122819190472
HS_H3K27ac_106186	18.449909272212	-0.0468463908315338	0.52693547777006	-0.0889034669477621	0.929158628239268	0.991977550926257
HS_H3K27ac_106189	12.2491030935263	-0.602430318528256	0.652976983200537	-0.922590434314348	0.356220682514807	0.86148752130824
HS_H3K27ac_106190:106191:106192	28.1272568962633	0.62723762055433	0.562063952101166	1.11595418672471	0.264441745399949	0.835161375385738
HS_H3K27ac_10619:10620	26.4873274593944	0.408402233061154	0.50789171961084	0.80411280060656	0.421331832520289	0.881980960777032
HS_H3K27ac_106202	10.56846866831	0.834405216219224	0.736771727735719	1.13251524835726	0.257417877366725	0.832306803564122
HS_H3K27ac_106203	25.2846064506893	0.221130969405699	0.514145956154186	0.430093763762648	0.667127436254587	0.948594928995602
HS_H3K27ac_106204:106205	37.0427992428012	0.122002557780673	0.53445797626703	0.228273434392001	0.819433675660167	0.976739146662672
HS_H3K27ac_106206	14.6795769527899	0.121211863031076	0.543234027563778	0.22313010025287	0.823434252224234	0.978124162770551
HS_H3K27ac_106207:106208	13.0075780135425	0.619702159710619	0.557158837990828	1.11225402426591	0.266028945518903	0.835715853702902
HS_H3K27ac_106209	86.8625443351415	-0.269378095111567	0.604618186945465	-0.445534224619453	0.655933732410553	0.945852830777185
HS_H3K27ac_10621	40.8812881362131	0.476611350635779	0.601928400701317	0.791807381210906	0.428472997808769	0.882519055899244
HS_H3K27ac_106210	11.4950578180974	1.24009636684881	0.647611606352196	1.91487668640454	0.055508231647166	0.77683555451919
HS_H3K27ac_106214:106215	41.7158847023645	-0.684068136783739	0.441619040191801	-1.54900055144053	0.121381587514716	0.810099139076203
HS_H3K27ac_106217	88.8684435097278	-0.0178724662190158	0.651022600762243	-0.0274529120772306	0.978098496395609	0.997132043743808
HS_H3K27ac_106218	22.8615328568567	-0.916345547264777	0.554929362124689	-1.65128322595206	0.0986807557870083	0.801197469697901
HS_H3K27ac_106219	18.8032905325036	0.182973126906615	0.48872533417413	0.374388463441967	0.708115324748035	0.959517397488048
HS_H3K27ac_106220	24.6135652728373	-0.377644839689259	0.590526091470873	-0.639505764679469	0.522493964700154	0.911064432660301
HS_H3K27ac_106221	27.8403752052744	1.00522607977929	0.678264615929651	1.4820559058672	0.138325420074099	0.812516675795704
HS_H3K27ac_106225	16.1739703114354	0.0290171857899337	0.553893588699747	0.0523876542027701	0.958219811128598	0.994428820878396
HS_H3K27ac_106231	25.7913173186321	-0.00745350552873886	0.42307776789853	-0.0176173415250846	0.985944122287325	0.99809466591029
HS_H3K27ac_106232	18.5599101647619	-0.318084067886165	0.507779000458586	-0.626422257712306	0.531038014233185	0.912613547546239
HS_H3K27ac_106233	20.5051213488739	-0.7184413843553	0.436859999721975	-1.64455748938454	0.100061099553996	0.801197469697901
HS_H3K27ac_106234:106235	37.5162713149083	-0.679052317586247	0.535976638396616	-1.26694387206436	0.205175360035605	0.82440895492169
HS_H3K27ac_106236	21.9661410952844	0.0472996927042573	0.584881286016699	0.0808705866217556	0.935544871802339	0.99242426272256
HS_H3K27ac_106237	16.3463975023502	0.691001924880228	0.541975634497922	1.27496861647731	0.202320350364239	0.82440895492169
HS_H3K27ac_106238	17.2782900204763	0.167620616772924	0.441304364255207	0.379829954901576	0.704071645025221	0.958367191155012
HS_H3K27ac_106239	13.3265485517864	-0.434175949046136	0.556279364468373	-0.780499829363742	0.435096727935007	0.885040970324769
HS_H3K27ac_10624	158.040036598938	0.435229218464991	0.68989587933705	0.630862180077407	0.528130642403319	0.912323710190763
HS_H3K27ac_106244	27.238597711522	-0.614021822604993	0.49755232277328	-1.23408492835996	0.217171259047967	0.824814248501529
HS_H3K27ac_106245	62.1831610380798	-0.187219505806189	0.714999525484505	-0.261845636441959	0.793440453370591	0.973365853969194
HS_H3K27ac_106246	157.897911160057	-0.0967291525805431	0.61610582119369	-0.157000874286714	0.875244159066395	0.985101176947258
HS_H3K27ac_106249	326.476630844264	0.47296710038316	0.831243474365805	0.568987444676193	0.569364660456152	0.924133060234412
HS_H3K27ac_106250	133.183285722328	0.68595717005676	0.74760725298491	0.917536804676512	0.358861415903567	0.862600818155162
HS_H3K27ac_106259:106260	16.475331450842	0.3768482057538	0.556079550776903	0.677687581259378	0.49796980212972	0.902351062859553
HS_H3K27ac_10626	178.836570905732	0.0353408248112016	0.686732665707984	0.0514622742967486	0.95895716274747	0.994584987514289
[truncated: 33,647 more rows]
