# Supplementary material for: Transposable elements are the primary source of novelty in primate gene regulation
Source: Genome Res. 2017 Oct;27(10):1623–33. doi: 10.1101/gr.218149.116 (PMC5630026; doi:10.1101/gr.218149.116)
Supplement: Supplemental Material [file supp_gr.218149.116_Supplemental_FILE_S3.zip › FILE_S3/HSVsCH_Dbinding_me1_NO_FDR.csv]

	baseMean	log2FoldChange	lfcSE	stat	pvalue	padj
HS_H3K4me1_10000:10001	17.6249551606013	0.328830198230107	0.555337797215798	0.592126449664882	0.553765916515228	0.961273952324952
HS_H3K4me1_10002	13.2790312924172	0.998645778949217	0.594346113078672	1.68024280292892	0.0929100845217229	0.730066864371962
HS_H3K4me1_10003	18.931026302149	0.639427293695699	0.586465120728071	1.0903074557987	0.27557773200681	0.862197586569538
HS_H3K4me1_100036	22.6066698962052	-0.610878680273931	0.567855653112691	-1.07576402017909	0.282032807363643	0.862197586569538
HS_H3K4me1_100037	41.4313509168215	-0.245852497686164	0.558714610234413	-0.440032340630961	0.659913684146666	0.982564050978891
HS_H3K4me1_10004	15.6289840133329	0.556056023210019	0.613489071737796	0.906382931377913	0.364733203937828	0.902064973440991
HS_H3K4me1_100042:100043:100044	4.85722849800337	-0.111426821554138	1.13256522619314	-0.098384462967024	0.921627011578129	0.99644335870975
HS_H3K4me1_100045	15.0913493357854	-0.124502448983471	0.46289355816558	-0.268965611612456	0.787956145777087	0.994036630898775
HS_H3K4me1_100046	25.1697202360194	-0.403305368064287	0.506489259023152	-0.796276250442364	0.425871486508424	0.923459986395962
HS_H3K4me1_100047:100048:100049	30.1277901439025	-0.545266262855384	0.441639666032438	-1.23464060136151	0.216964291308946	0.842014635983633
HS_H3K4me1_100050:100051	24.7678823687394	-0.529712983496109	0.488561298242923	-1.08423034202911	0.278262681649403	0.862197586569538
HS_H3K4me1_100052:100053	14.9621848026835	-0.876068899974059	0.492184921563428	-1.77995883577908	0.0750826976971424	0.709138812387624
HS_H3K4me1_100054	33.4572315313652	0.359624665026418	0.54036979991638	0.665515846892385	0.505720611215167	0.947026213879129
HS_H3K4me1_100058	11.9526658227848	-0.50986484363612	0.635071921620388	-0.802845829390786	0.422063849405181	0.92146118134027
HS_H3K4me1_100059	20.6494566011896	-0.577583357053028	0.509156423414785	-1.13439275336903	0.256629837440668	0.855523189944952
HS_H3K4me1_100061:100062:100063:100064	30.0475969005074	-0.0139402756111849	0.39437010453834	-0.0353482057862974	0.971802084668714	0.999155321320673
HS_H3K4me1_100065:100066:100067:100068:100069:100070:100071:100072:100073:100074:100075:100076:100077	29.822949116819	-0.395853730398234	0.430193534956226	-0.920175916726674	0.357480837406207	0.898680992323988
HS_H3K4me1_100078:100079:100080:100081	102.48439032178	-0.112916766672213	0.459721428720647	-0.245619976833466	0.805976423609213	0.994036630898775
HS_H3K4me1_100121:100122:100123:100124	55.887786526194	1.00099353637444	0.460133387556769	2.17544208580374	0.0295970036031088	0.54553703636468
HS_H3K4me1_100125:100126:100127:100128:100129	150.755263949034	-0.0179411248831239	0.526375417647647	-0.0340842757500001	0.972809947333734	0.999155321320673
HS_H3K4me1_100132:100133	25.7599330331087	-0.516410997512019	0.460431332366044	-1.12158092034769	0.262040667743397	0.859146955227581
HS_H3K4me1_100137:100138	24.2952474191457	0.219245571171862	0.460910482560112	0.475679290160792	0.634302877340134	0.977989157806151
HS_H3K4me1_100165:100166:100167:100168:100169:100170	198.937137643617	0.149849006113773	0.658929831151529	0.227412691047696	0.820102852765963	0.994036630898775
HS_H3K4me1_10017	9.64678953980545	-0.119695020386529	0.798232411258873	-0.149950088092465	0.880803993838685	0.995094826284228
HS_H3K4me1_100171:100172:100173:100174:100175:100176	20.943846031907	-0.168970645599718	0.45736421919932	-0.369444391377018	0.71179651505016	0.98842763699341
HS_H3K4me1_10018	10.6340985855696	1.10557969218136	0.729689778812722	1.51513660226987	0.129737814060637	0.766898880267122
HS_H3K4me1_10019	47.1823487219004	1.33104935395785	0.622073617723161	2.1396974827989	0.0323792226195429	0.566623375025023
HS_H3K4me1_10028	7.53648906858495	-0.42665809097036	0.673260294708025	-0.633719371725895	0.526263980360751	0.954373139314017
HS_H3K4me1_100331:100332:100333:100334:100335:100336:100337:100338:100339:100340:100341:100342:100343:100344:100345:100346:100347:100348:100349:100350:100351	113.545974003759	0.754939460897373	0.458907141521405	1.64508109068544	0.0999530895408676	0.738310073929153
HS_H3K4me1_10036	67.4028747831289	0.430057536249415	0.559570198833412	0.768549749693597	0.442160646161402	0.928425554177249
HS_H3K4me1_10037	35.7276719665399	0.394321432915591	0.596218884032445	0.661370250886137	0.508374899291835	0.947649533612971
HS_H3K4me1_10038	2.49966137336079	-0.235624764325399	1.7611945176031	-0.133786905404448	0.893571082075909	0.996106445116242
HS_H3K4me1_10042	29.0911467426772	0.68852467250618	0.490046588701334	1.40501880511163	0.160015686413766	0.796596926056973
HS_H3K4me1_10043	17.5151779656917	1.10098249590784	0.692384837874706	1.59013085741065	0.111805311746082	0.752190043442762
HS_H3K4me1_10044	10.2006325351281	-0.868569895699837	0.584543959567249	-1.48589320184381	0.137307372049473	0.77963878402037
HS_H3K4me1_10047	14.7542788867314	1.18626110603653	0.536893524656986	2.20949043256652	0.0271405471485957	0.534963918915007
HS_H3K4me1_100492:100493	49.0080709607792	0.284205194016986	0.466118569651996	0.609727250791946	0.542042499678298	0.959716257460785
HS_H3K4me1_100499	16.2390544754879	-0.483183909187526	0.533000270541464	-0.906535954844206	0.364652243098695	0.902064973440991
HS_H3K4me1_100500:100501	13.1908916026809	0.151312628641834	0.524862935308167	0.288289796178869	0.773124917224123	0.994036630898775
HS_H3K4me1_100502:100503	36.636844141288	-0.766913574335199	0.416407832272016	-1.84173666991503	0.0655136775764082	0.678872798362763
HS_H3K4me1_100504:100505:100506:100507:100508	56.5183253671937	-0.821439019020774	0.431650584237402	-1.90301843439413	0.0570381398604971	0.663891969125419
HS_H3K4me1_100509	16.1242962845827	-0.502366357237163	0.518727155015471	-0.968459723729289	0.332814824529113	0.88564538094886
HS_H3K4me1_100510:100511	21.5387573577423	-0.738984448725262	0.444235027667667	-1.66349882989888	0.0962126248815651	0.732761680075222
HS_H3K4me1_100512	12.9380652316878	-0.418661712108899	0.559494874768709	-0.748285160399318	0.454288173480151	0.932207961656882
HS_H3K4me1_100513	16.4808998504198	-0.160525395403936	0.45143203283892	-0.355591503762902	0.722146507332024	0.989025305625453
HS_H3K4me1_100515:100516	122.745328374076	0.248878126829688	0.576321278313284	0.431839212249942	0.665858277830639	0.982862449851055
HS_H3K4me1_100517:100518:100519	71.0369788862244	0.102327253218365	0.414278505280731	0.247001116191207	0.804907360239074	0.994036630898775
HS_H3K4me1_100520:100521:100522:100523:100524	36.7188340552155	-0.069253402486746	0.405742340392332	-0.170683203581321	0.864472870614523	0.995094826284228
HS_H3K4me1_100525:100526:100527	24.6730117243683	0.0416130261082758	0.391458905597441	0.106302412624299	0.915342417441188	0.99644335870975
HS_H3K4me1_100533:100534:100535:100536:100537:100538:100539:100540:100541:100542:100543:100544	102.209179777379	0.267946350319995	0.429721268241993	0.623535231142211	0.532932857875012	0.956365126706777
HS_H3K4me1_100545	31.7881240295175	2.86142492055718	0.646450049516103	4.42636661981709	9.58335928099911e-06	0.00263616466569681
HS_H3K4me1_100547:100548:100549:100550:100551	32.1827713792182	0.566545611128215	0.514720059023106	1.10068687084679	0.271032962328091	0.862197586569538
HS_H3K4me1_100553:100554:100555:100556	35.8957819002616	-0.0826504856931243	0.444586911646669	-0.185904001057975	0.852520044509139	0.995094826284228
HS_H3K4me1_100557:100558:100559	75.8851513230188	0.452902833128677	0.575829873257651	0.786521947127305	0.431561766487549	0.925026161081933
HS_H3K4me1_100560	29.0018411117045	0.655122679010584	0.547650086491508	1.19624317638219	0.231601676288705	0.846699696452931
HS_H3K4me1_10060	24.9881454915797	-0.306725912464522	0.467477446003924	-0.656129862705606	0.511740571664951	0.949061460387005
HS_H3K4me1_10062	10.2657197564917	0.422510735356092	0.545986991426611	0.773847622728358	0.439020906480134	0.927249734244395
HS_H3K4me1_100623:100624:100625:100626:100627:100628:100629:100630:100631:100632:100633:100634:100635:100636:100637:100638:100639:100640	419.658424137719	0.0199178215232973	0.662641012034752	0.0300582384149997	0.976020606585887	0.999155321320673
HS_H3K4me1_10064	13.911402871348	-0.0993670893861476	0.524455163641681	-0.189467272466474	0.849726603295532	0.994906110571057
HS_H3K4me1_100641:100642:100643:100644	193.730246833988	0.434178225086774	0.474305965219144	0.915396931358792	0.359983288765258	0.899722815901177
HS_H3K4me1_100645	14.7470556567216	0.0709005122271288	0.495695646667569	0.143032347981618	0.886264633846401	0.995616220193546
HS_H3K4me1_100646	35.2646875684593	1.0100163497481	0.454538863305389	2.22206819105257	0.0262786975528161	0.529470218050233
HS_H3K4me1_100647	15.9481739800258	-0.184715682709758	0.474995679137909	-0.388878658949082	0.697365909750461	0.986719496980647
HS_H3K4me1_100648:100649:100650:100651:100652:100653:100654:100655:100656:100657:100658:100659:100660:100661:100662:100663:100664:100665:100666:100667	191.3187000799	0.0284305218072499	0.574887379046055	0.0494540719513209	0.960557437656319	0.999155321320673
HS_H3K4me1_10066	7.10614855777677	-0.128213710271625	0.799902843847189	-0.160286603876756	0.87265531099792	0.995094826284228
HS_H3K4me1_100738:100739:100740:100741:100742:100743:100744	13.3894483553206	0.74188014457522	0.630368881267694	1.17689842665341	0.239236050142611	0.848216122762356
HS_H3K4me1_100816	16.3356612973206	-0.669702975168757	0.439725571412417	-1.52300211474544	0.127758176350353	0.764013844055915
HS_H3K4me1_100817	16.6035178011433	-0.815332104721433	0.462858830389993	-1.76151355702657	0.0781515204649531	0.712677846027545
HS_H3K4me1_100818:100819:100820:100821	32.3709810048445	-0.165307299171567	0.456485202364009	-0.3621306853223	0.717254374030525	0.988597413594538
HS_H3K4me1_100822	13.8772411260783	0.764837360499314	0.536723284200762	1.42501244684817	0.154153603188424	0.793608367230333
HS_H3K4me1_100826	17.1891507501991	-0.555191743969397	0.464257440538068	-1.19587042767896	0.231747126987273	0.846699696452931
HS_H3K4me1_100827:100828	16.4810837056128	5.53543024659029	1.11862921459471	4.94840486406915	7.48241465645529e-07	0.000414608781189148
HS_H3K4me1_100832	3.62763715143703	0.908806569603162	1.31732271493337	0.689889090426203	0.490263936979466	0.942920776147632
HS_H3K4me1_100835:100836	17.6322001952373	0.141243441873935	0.468490421012849	0.301486296280242	0.763043698173378	0.994036630898775
HS_H3K4me1_100838	10.8165530559705	-0.113668995549274	0.598192009785077	-0.190020919186322	0.849292738038761	0.99487633609541
HS_H3K4me1_100839:100840:100841	32.7869085076835	-0.367358755442377	0.436149521503432	-0.842277102989981	0.399632864440814	0.914094807027737
HS_H3K4me1_100842	10.2208682533608	0.846301469272832	0.551767658653662	1.53380042487058	0.12507875845021	0.761475766359953
HS_H3K4me1_100843	16.2582192094362	-0.00731860720026023	0.449548765257393	-0.0162798961222147	0.987011095987546	0.999155321320673
HS_H3K4me1_100844	13.6049268490145	0.270966119082359	0.626789427372616	0.432308056340706	0.665517532587235	0.982862449851055
HS_H3K4me1_100846:100847:100848:100849	23.7754249151619	-0.635714490633114	0.470890085640329	-1.35002734187672	0.177007212674339	0.811635005678292
HS_H3K4me1_100850	10.35200033629	-0.778611139253424	0.625941146638944	-1.24390470802927	0.213534636415396	0.839154881552803
HS_H3K4me1_100851	13.1503121675451	0.470774874751982	0.659567732899173	0.713762743793818	0.475373900911121	0.936877687962178
HS_H3K4me1_100853:100854	41.1200337446632	-0.517565353768409	0.475130207180923	-1.08931266828785	0.276016028158299	0.862197586569538
HS_H3K4me1_100855	12.3027886272704	-0.621000691555257	0.500258160041788	-1.24136044378243	0.21447262494883	0.840579661473883
HS_H3K4me1_100857:100858	37.9525390885685	-0.296493208905914	0.490414759427083	-0.604576439037613	0.545460465525059	0.960074669180934
HS_H3K4me1_100859:100860	24.9499274654969	-0.550242681092217	0.417323048369339	-1.31850537189895	0.187334527970318	0.818112565800835
HS_H3K4me1_100861	10.7766490219275	0.757991139947883	0.680341630414844	1.11413311498473	0.265222084043758	0.859460211349431
HS_H3K4me1_100862	7.43739360967549	1.16414338353431	0.81052350229061	1.43628578350207	0.150921037689095	0.790984164385263
HS_H3K4me1_100865:100866:100867:100868	61.9993750149939	-0.145698312575716	0.555937840987096	-0.262076624100674	0.793262368344303	0.994036630898775
HS_H3K4me1_100869	12.258755332999	-0.368755372949266	0.645051767597539	-0.571667874537691	0.567547002557566	0.965383375152285
HS_H3K4me1_100871:100872:100873:100874	151.316056878518	-0.000469236742812485	0.651090530498387	-0.000720693545417257	0.99942496979682	0.999850624656316
HS_H3K4me1_100875:100876	15.3999014509568	0.0775446074116414	0.497170283538597	0.155971927484723	0.87605514900124	0.995094826284228
HS_H3K4me1_10092	30.5586105239161	0.317506854066048	0.549202496971451	0.578123471427977	0.563180761553174	0.96350990640773
HS_H3K4me1_10093:10094	54.6990264895304	2.23869613156806	0.611496423617688	3.66101263245933	0.00025122037056707	0.032352347401049
HS_H3K4me1_10095	21.8574643048951	-0.180866549492887	0.414894172115188	-0.435934177071721	0.662884487409982	0.982702678499695
HS_H3K4me1_10098	10.9704591251779	0.10519417818183	0.911923436672914	0.115354177720909	0.908164397313184	0.99644335870975
HS_H3K4me1_10100	27.4648620870583	-0.646377953764463	0.47586662426813	-1.35831747973201	0.174362966104569	0.810847823953697
HS_H3K4me1_10101	215.964546852205	-0.0246555626938183	0.732726911109276	-0.033649047578302	0.973157010080598	0.999155321320673
HS_H3K4me1_10103	51.4127473345564	0.226628691616363	0.447253932436869	0.506711456692116	0.61235729074518	0.973385364734352
HS_H3K4me1_10104	18.0729201057052	-0.77172685744236	0.415085305057134	-1.85920062223387	0.062998706664947	0.674282157291224
HS_H3K4me1_10105	21.7929191218218	0.0862357109677029	0.545556188102874	0.158069348031007	0.874402153649735	0.995094826284228
HS_H3K4me1_10106	17.0666327348252	-0.188154462190765	0.507361756292665	-0.370848728460784	0.710750205034861	0.988186958261151
HS_H3K4me1_10107	20.4167930465708	-0.594967781321608	0.405302636057107	-1.46795931827538	0.142115273736139	0.782227111438107
HS_H3K4me1_10110:10111	67.7285631747192	0.102453118815476	0.518121810902697	0.197739444006375	0.843248927141546	0.994517280603533
HS_H3K4me1_10112	82.534482110831	0.231220554894106	0.6005968677488	0.384984616654401	0.70024881292279	0.987433652231328
HS_H3K4me1_10113	21.3445418924261	-0.623139674543921	0.397214644548808	-1.56877316356687	0.116700803688393	0.755530570074188
HS_H3K4me1_10114	19.2906990787261	-1.06811662147799	0.469019839156436	-2.27733782732746	0.0227660596920237	0.503419680708014
HS_H3K4me1_10118	95.7468053427914	0.0849770661505506	0.61125446595483	0.139020769390714	0.88943373681441	0.99597214586706
HS_H3K4me1_10119	33.1704618346065	-0.687347954008099	0.664754766397464	-1.03398725176966	0.301142122990376	0.874069037775249
HS_H3K4me1_10124	13.4114196112602	-1.01828986264032	0.580974524051445	-1.7527272203594	0.0796488409916724	0.715176505876754
HS_H3K4me1_101248	25.7390281967028	0.756803147871053	0.64372985442473	1.17565333139221	0.239733434718464	0.848216122762356
HS_H3K4me1_101249	37.6278922638527	-0.344182051187237	0.41798059829971	-0.823440256766283	0.410257678188805	0.918857472668618
HS_H3K4me1_101254	10.6577234466624	-0.308718607710875	0.626324168541904	-0.492905468472626	0.622079383183993	0.974879159453088
HS_H3K4me1_10125:10126	18.2992184439056	0.160642946810759	0.470568408825586	0.341380644764661	0.732817044131777	0.990597022312066
HS_H3K4me1_101268	10.1293982147461	-0.352349557941859	0.591378495788038	-0.595810568783597	0.551301782488124	0.961023870480806
HS_H3K4me1_10127	23.9807831162015	-0.4575402375166	0.549269079181312	-0.832998351552149	0.404845658972296	0.917024666863557
HS_H3K4me1_101270	7.39759245919744	-0.302737442958973	0.770677333084916	-0.392819964935463	0.69445245771772	0.986055395020893
HS_H3K4me1_101272	17.7409178744574	1.12182471955983	0.633271835275789	1.77147420281414	0.0764818788409297	0.710311070669984
HS_H3K4me1_101274	11.8595139147862	2.17721132817062	0.837532210318726	2.59955533810702	0.00933446269012667	0.340252185582222
HS_H3K4me1_10128	148.291286693386	0.276024116950383	0.623810113391139	0.442480990649331	0.658141183075999	0.982510356308414
HS_H3K4me1_101285	10.3433186633945	-1.25012292178616	0.5932513465045	-2.10723992309839	0.0350967879556652	0.58329941169657
HS_H3K4me1_101286	17.7526737900453	-0.817735487690027	0.806180725859441	-1.01433271902931	0.310424016630304	0.877499430033873
HS_H3K4me1_101287	10.6026708853976	-1.09312872234659	0.689714297217213	-1.58490077232998	0.112988881035584	0.752190043442762
HS_H3K4me1_101288	11.4763915249867	-0.603479813849972	0.612738228450316	-0.984890097972572	0.324678057764312	0.881411252210232
HS_H3K4me1_101289	27.8415696183265	0.292419378942908	0.495956111689387	0.589607370593403	0.555453909110406	0.961780345067357
HS_H3K4me1_101290:101291:101292	20.3296368681429	-1.30593790748962	0.45895128538165	-2.84548262328896	0.00443441788361771	0.230961174655526
HS_H3K4me1_101293	5.6387467961195	-0.287084687744467	0.940818217309003	-0.305143631854417	0.760256761420323	0.994036630898775
HS_H3K4me1_101297	15.4120347463948	-0.738282303347094	0.548223949731546	-1.34668013629944	0.178083272400827	0.812313260748342
HS_H3K4me1_101299	10.7713638613894	-0.267921029868853	0.585499298909068	-0.457594108768459	0.647244076784354	0.98018688574524
HS_H3K4me1_10129:10130	98.5461822309645	0.16999017722251	0.660636129290623	0.257312868136718	0.796937259483129	0.994036630898775
HS_H3K4me1_10131	230.436098403491	0.140147875851646	0.686803720306571	0.204058119820737	0.838308081229466	0.994250859375716
HS_H3K4me1_10132	18.4851569780747	0.756345884873224	0.447727851304201	1.68929827052313	0.0911622846559098	0.729558303085674
HS_H3K4me1_101321	15.9045888018674	0.651879580902406	0.565387082858667	1.15297926087455	0.248918897022948	0.854198297698858
HS_H3K4me1_101322	21.6990671275035	-0.501817505339044	0.826255938704993	-0.607339060249967	0.543625921445559	0.959716257460785
HS_H3K4me1_101324	25.6161009947448	-1.17146911524174	0.53479693998972	-2.19049330249396	0.0284884800001608	0.541056447447849
HS_H3K4me1_101325	13.1938214479748	-0.403706670348348	0.622238020282674	-0.648797818823334	0.516469067488452	0.9506590129565
HS_H3K4me1_101326	20.0870161670391	-0.105459974646492	0.519534692497954	-0.202989282851227	0.839143408881178	0.994333245353733
HS_H3K4me1_101327	11.2971937759111	0.00651195124140979	0.710687421984512	0.00916289080117097	0.992689173198658	0.999157712601136
HS_H3K4me1_101328	32.397814387967	-0.487102289145698	0.493128051514956	-0.987780532154385	0.32326014389146	0.881411252210232
HS_H3K4me1_101329	74.8061147277144	-0.446011509454205	0.673805837832856	-0.661928829362329	0.508016834589038	0.947471450237654
HS_H3K4me1_101330	11.0337705669843	0.153492595490721	0.772301464864483	0.198746995148655	0.842460660449907	0.994517280603533
HS_H3K4me1_101331	12.7305174514864	3.02050818408771	0.871628510627527	3.4653618453957	0.000529518507733113	0.0549649340656415
HS_H3K4me1_101334	12.731166522996	0.453483676416184	1.02712266334564	0.441508782348407	0.658844704942617	0.982510356308414
HS_H3K4me1_101337	19.6134702789163	0.492442822496684	0.54830112716048	0.898124767765712	0.369119035976138	0.903880973255984
HS_H3K4me1_101338	15.3140171869113	-1.05516848002293	0.598424779158439	-1.76324329601927	0.0778594643799932	0.711744166283871
HS_H3K4me1_101339	30.3880586323513	-0.542614058837957	0.536598733591917	-1.01121009959486	0.311915882959309	0.877723567822631
HS_H3K4me1_10134	20.9850500923018	-0.527795976369389	0.529028250723496	-0.997670683271788	0.31843907363898	0.881411252210232
HS_H3K4me1_101340	14.8490799092211	-1.06989785782796	0.477447214079121	-2.24087150637485	0.0250343994119493	0.521070360102475
HS_H3K4me1_101341	113.277474939087	-0.158167194714937	0.665832084496466	-0.237548172276124	0.812231552369257	0.994036630898775
HS_H3K4me1_101343	66.7091959351984	-0.408945435252666	0.643941311110555	-0.635066314579802	0.525385165532856	0.954373139314017
HS_H3K4me1_101348	15.6811481801882	-0.352534656387882	0.597469102277738	-0.590046673616946	0.555159358712841	0.961780345067357
HS_H3K4me1_101349:101350	21.082171518554	-0.589149097734364	0.572940615270554	-1.02828998683599	0.30381343977945	0.874587743293809
HS_H3K4me1_10135	27.1670135007994	-0.539901514615438	0.472714012877791	-1.1421313942623	0.253399407659051	0.854198297698858
HS_H3K4me1_101355	15.545773555601	-1.66087716101036	0.581178867683207	-2.85777280173869	0.0042662573721356	0.225184347818299
HS_H3K4me1_101357:101358	13.7795461271478	-0.0444521250050567	0.706299163985811	-0.0629366807603211	0.949816925706542	0.999155321320673
HS_H3K4me1_101359	121.915615029279	-0.660827143001007	0.752764110620603	-0.877867493518255	0.380015631669478	0.907515110540882
HS_H3K4me1_10136	27.6493632374949	-0.192152982104947	0.434909306693237	-0.441823109203964	0.658617214636734	0.982510356308414
HS_H3K4me1_101360	19.3852831124502	-1.30276960610249	0.531358778214763	-2.45177017773092	0.0142155422954845	0.412953787165088
HS_H3K4me1_101361	18.9047103064884	-0.235674152547363	0.560317995690682	-0.420607859037004	0.674041453970129	0.984235291985663
HS_H3K4me1_101362	15.1612319531389	5.00473837083342	1.18445942772685	4.22533541772574	2.38585143097063e-05	0.00532101344180225
HS_H3K4me1_101363	24.3414133893731	-0.335809767567572	0.878391860830051	-0.382300636586322	0.702238382558286	0.987915863095291
HS_H3K4me1_101367	48.9753686823088	4.43483253426072	0.960300608001124	4.61817111986617	3.87136950180928e-06	0.00143431262065494
HS_H3K4me1_101368	42.5779923600644	2.76288503793795	0.675487760889044	4.09020739961532	4.30987619120905e-05	0.00799839201558839
HS_H3K4me1_101370	20.6723659311472	-0.315207636134785	0.598845608707586	-0.52635876685321	0.598638958816749	0.971381911026057
HS_H3K4me1_101373:101374	34.4875596922326	-0.85329399033241	0.472941647551004	-1.80422678939559	0.0711957612980661	0.699328595623821
HS_H3K4me1_101375	44.8851883217808	1.33364646519844	0.619649129906662	2.15226069211028	0.0313768278752518	0.560131036984294
HS_H3K4me1_101379	17.7908778329989	-1.0554180709966	0.499483355482831	-2.11301950187384	0.0345990987317726	0.578621871985102
HS_H3K4me1_101380	16.648500962815	-1.03556869025777	0.550755970474811	-1.88026775155066	0.0600715960146264	0.670288363185773
HS_H3K4me1_101382:101383	73.0187904126035	0.787770791515981	0.68939955042546	1.14269118833891	0.253166829608993	0.854198297698858
HS_H3K4me1_101384	99.7864747196401	-0.63801723243644	0.725515321640066	-0.879398702420465	0.379185135431499	0.907256476051798
HS_H3K4me1_101385	14.9141692624257	0.253602133526391	0.655962452598799	0.386610746578051	0.699044400852044	0.986947189285456
HS_H3K4me1_101386	15.5196751835816	0.05387101932279	0.897439817187788	0.0600274450621101	0.952133776099389	0.999155321320673
HS_H3K4me1_101388:101389	33.1233666378059	-0.273809923584017	0.786936032787755	-0.347944320981253	0.727881999104893	0.990089980389647
HS_H3K4me1_10139	16.8154569977992	0.872288247139345	0.595402152142759	1.46504046718695	0.142909877391076	0.783244688582367
HS_H3K4me1_101390	12.4169749962944	0.0201468848050284	0.551433218096062	0.0365354935899395	0.970855377799857	0.999155321320673
HS_H3K4me1_101391	12.9583751139283	0.63058161765618	0.627480425543464	1.00494229299668	0.314924637844337	0.879877847953714
HS_H3K4me1_101392	12.5905629176882	-0.314560514069359	0.660003955766576	-0.476603982932201	0.633644146684539	0.977989157806151
HS_H3K4me1_101393	7.30885151177387	0.764795689800756	0.835647786792334	0.915212966381989	0.360079838906179	0.899722815901177
HS_H3K4me1_101399	6.29295058754602	1.30168823069972	1.05066769442454	1.23891525132755	0.215376884970266	0.84090755290189
HS_H3K4me1_101400	12.9071334603887	-1.11091388947518	0.509021716620211	-2.18244890778216	0.0290764181254325	0.542553115743754
HS_H3K4me1_101401	36.9114350005475	0.208909686780821	0.543230723544883	0.384568982802683	0.700556778112747	0.987483250926906
HS_H3K4me1_101407	14.8442863173371	0.603195557230129	0.624858438371087	0.965331537816101	0.334378780197159	0.887328901896195
HS_H3K4me1_101408	18.0171037320277	-0.723642067825863	0.526044677105458	-1.37562853369732	0.168936668029239	0.807850047553641
HS_H3K4me1_10141	15.4300066913444	0.0963122478514932	0.496342894948175	0.194043772625273	0.846141607629653	0.994606195852365
HS_H3K4me1_101411:101412	65.6149957623399	-0.0152985339580955	0.720329952885896	-0.0212382310312159	0.983055617200161	0.999155321320673
HS_H3K4me1_101416	108.939183308702	-0.689855254373176	0.699478361653432	-0.986242451792921	0.324014152059953	0.881411252210232
HS_H3K4me1_101417	25.7374510172228	-0.762254460292214	0.782661384510802	-0.973926241127454	0.330093163374051	0.884944188871592
HS_H3K4me1_101418:101419	38.7322626084961	-0.279342134973032	0.59537772163621	-0.469184728990778	0.638937600012492	0.978618632725404
HS_H3K4me1_101425	86.5379052068427	0.518552263475244	0.637395712179424	0.813548402611899	0.415903706947996	0.920660604367552
HS_H3K4me1_101426:101427	2.17573014314711	0.43855980179606	2.00102187435088	0.21916791986011	0.826519244214093	0.994036630898775
HS_H3K4me1_101429	11.8004170761908	-0.318285329759534	0.578254617557746	-0.550424190478253	0.582028460486693	0.968784771196782
HS_H3K4me1_101430	19.2583392074317	-1.29764604363667	0.567094454884173	-2.28823617028966	0.0221237713835824	0.49839538115943
HS_H3K4me1_101437	9.44544731867222	-0.242096161710766	0.675040784834896	-0.358639310615845	0.719864934896404	0.988728370482183
HS_H3K4me1_101440	8.34646872011759	3.2652552636071	1.10161663802432	2.96405768658609	0.0030361136553322	0.185103010247367
HS_H3K4me1_101445	5.78055361596717	0.209431316501199	1.08013384075861	0.193893857037299	0.846258993798089	0.994606195852365
HS_H3K4me1_101449	18.7488358294688	-0.876679687038257	0.595271428195484	-1.47273940174794	0.140821317800654	0.780676559685854
HS_H3K4me1_101465:101466	16.181812621435	-0.916222620233433	0.555210739591204	-1.65022495945961	0.098896933681533	0.738310073929153
HS_H3K4me1_101467	15.0612356215115	-0.316638553763613	0.916272377179003	-0.345572519318406	0.729664001372959	0.990295248356363
HS_H3K4me1_101470	9.33018841688875	0.0461579217570863	0.721414796467412	0.063982499365289	0.948984161735477	0.999155321320673
HS_H3K4me1_101476	20.1991877961614	-0.777430650274466	0.446151546349337	-1.74252595701134	0.0814164535128629	0.71743668074337
HS_H3K4me1_101481	15.3125586580127	-0.263517337248057	0.574682988177956	-0.458543827934673	0.64656178230391	0.980079286163519
HS_H3K4me1_101486	88.1642711850742	-0.823210993845387	0.719551620280731	-1.1440610661459	0.252598312726062	0.854198297698858
HS_H3K4me1_101487	16.9205839664173	-1.35147643601056	0.475450015872218	-2.84252054031644	0.00447583468988034	0.231800109681072
HS_H3K4me1_101488	30.3216846877284	-0.759270552538879	0.80933110522731	-0.938145769555749	0.348169503262234	0.895314252809515
HS_H3K4me1_101489	25.0622511628714	-1.39197948859733	0.878067498358155	-1.58527617888159	0.112903598857981	0.752190043442762
HS_H3K4me1_101492	26.2326519227745	-0.204683396534504	0.429030642402921	-0.477083397558995	0.633302736541636	0.977989157806151
HS_H3K4me1_101493	58.3283757054195	-0.511215450010303	0.690750346477812	-0.740087142361967	0.459247119916915	0.932906928311808
HS_H3K4me1_101494	17.6024164551615	-0.661656901567911	0.416864129384589	-1.58722436143572	0.112461839135146	0.752190043442762
HS_H3K4me1_101495	10.9168359195361	-0.627556418174016	0.58751427644431	-1.0681551807933	0.28545051813892	0.863595399223803
HS_H3K4me1_101496:101497	10.324986391115	-0.00289291251581433	0.682144861998621	-0.00424090640709125	0.996616256396908	0.999452579683722
HS_H3K4me1_101498	17.012639867313	-1.70194310748828	0.615938174512667	-2.7631719836733	0.00572425957603808	0.260385842334565
HS_H3K4me1_101499	18.335016651805	0.0889304508668977	0.616311396026922	0.144294672206602	0.885267785245283	0.995198091227389
HS_H3K4me1_101500	15.929899292254	-1.26725194920298	0.55020085597043	-2.30325332185795	0.0212645942852756	0.492398038055777
HS_H3K4me1_101502	10.2585100991566	-0.111178735081906	0.732058824685806	-0.151871313250848	0.879288434512337	0.995094826284228
HS_H3K4me1_101505	3.16356505444842	0.439384922091762	1.66899189004526	0.263263665157682	0.79234736312158	0.994036630898775
HS_H3K4me1_101516	20.391526267749	0.0914445346927136	0.446551405177631	0.204779413148053	0.837744472088326	0.994250859375716
HS_H3K4me1_101536	3.64996356531707	-0.406447059943959	1.3530087181732	-0.300402395405651	0.763870236746737	0.994036630898775
HS_H3K4me1_101541	11.5870274076614	-0.453976848022067	0.662232824984428	-0.68552453290539	0.493012985100523	0.943735719782007
HS_H3K4me1_101545	15.3998095640011	0.369921707447269	0.618292110049943	0.598296018070469	0.549642433073127	0.960491671506412
HS_H3K4me1_101548:101549	13.9269741943148	-0.323068988253047	0.709930513750103	-0.455071280915203	0.649057958438972	0.981017720170696
HS_H3K4me1_10155	23.8109492124427	1.27859396833359	0.639383275753726	1.99973007868612	0.0455294183899534	0.626536830666775
HS_H3K4me1_101550	17.0372438968454	1.47126059408411	0.896338742271942	1.64141136012364	0.100712053312618	0.73955040897899
HS_H3K4me1_101551	11.2105914905538	-0.109765663895009	0.653757863458598	-0.167899569596474	0.866662288734386	0.995094826284228
HS_H3K4me1_101552	90.0846794072815	0.910890391000163	0.70120222015956	1.29904093970622	0.19392987974197	0.823291278684304
HS_H3K4me1_101554	22.0788815096512	-1.43597957058674	0.543864359621269	-2.64032666451377	0.00828261495579505	0.320678349462149
HS_H3K4me1_101555:101556	17.5853149697085	-0.879280410086853	0.530275556511723	-1.65815753581207	0.0972856732850245	0.734200433735493
HS_H3K4me1_101558:101559	28.3381508027184	4.32409227025895	1.1864283825346	3.64462982672521	0.000267776937920658	0.0343010862713047
HS_H3K4me1_101560	31.618058785653	-0.293046912290266	0.51691346808224	-0.566916767283073	0.57077073178771	0.966208760816469
HS_H3K4me1_101561	19.2252251785435	-0.142995474740913	0.571193359918301	-0.250345127893935	0.802320460247837	0.994036630898775
HS_H3K4me1_101562	18.9217501950703	0.0528742859773087	0.527007072953735	0.100329366892483	0.920082843702814	0.99644335870975
HS_H3K4me1_101563	19.937118197527	-0.418868512725946	0.636466442032125	-0.658115628828085	0.51046383390696	0.94816405998376
HS_H3K4me1_101564	24.0650118724273	-0.0688168883893529	0.504387511238004	-0.13643654304692	0.891476186593388	0.996106445116242
HS_H3K4me1_101565	26.0561828345744	-0.147050820117896	0.484337456663091	-0.303612322555068	0.761423262458959	0.994036630898775
HS_H3K4me1_101566	28.1416615760871	-0.793996302954236	0.773918037380327	-1.02594365889426	0.304918141877536	0.874587743293809
HS_H3K4me1_101567	19.0336118212903	-0.557869363182843	0.595472815835721	-0.936851101086616	0.348835155197195	0.895841350598365
HS_H3K4me1_101568	101.762294151446	0.950542677999823	0.705392700466026	1.34753687892125	0.177807384243773	0.812313260748342
HS_H3K4me1_101569:101570	26.2036882272501	0.787514203308264	0.526208062794402	1.49658330799078	0.134501716097556	0.776034926292392
HS_H3K4me1_101571:101572	45.711232315607	-0.726480978817718	0.517872362811298	-1.40281859196729	0.160670941435227	0.796854347735463
HS_H3K4me1_101573	15.2399029680742	-0.425112936047952	0.679870206603849	-0.625285432305551	0.531783739325135	0.955988056914595
HS_H3K4me1_101574	12.3261751918985	0.558574982760103	0.730392938004315	0.764759561184042	0.444414731952886	0.928726946088842
HS_H3K4me1_101575:101576	12.241641259165	-0.250509883311763	0.60106923293035	-0.416773758474494	0.67684389832144	0.984815779428986
HS_H3K4me1_101577	14.1504534842356	0.528686852166188	0.69017610469104	0.766017323075618	0.443665994770687	0.928620074188285
HS_H3K4me1_101578	38.6411111045714	-0.0910917057437358	0.530018010507675	-0.171865302570537	0.863543425183423	0.995094826284228
HS_H3K4me1_101579	17.6364120298083	-0.72183659405432	0.656421104124395	-1.09965476356398	0.271482571473696	0.862197586569538
HS_H3K4me1_101603	19.4878628390439	-0.00532610625459374	0.873411542649665	-0.00609804885155966	0.995134491125302	0.999452579683722
HS_H3K4me1_101604	7.32866912268321	-1.1609983442261	0.898188243069049	-1.29260024631256	0.196149354385304	0.825917028926547
HS_H3K4me1_101612	15.45474738075	-0.362132091148504	0.568997299787793	-0.636439032810104	0.524490306650673	0.954372617935784
HS_H3K4me1_101617	63.7940507406615	0.162346795719765	0.538645185926402	0.301398397240939	0.763110716343471	0.994036630898775
HS_H3K4me1_101618	45.6881971452024	-0.469186813352843	0.575718822080543	-0.814958266706111	0.415096198946043	0.920240765714148
HS_H3K4me1_10162	18.1613924657788	-0.261596983785919	0.612310022435619	-0.427229629110675	0.669212082567382	0.983820607556785
HS_H3K4me1_101625	19.5090062817426	0.17136283809035	0.534076613264279	0.320858157489765	0.748317884177222	0.992621766897392
HS_H3K4me1_101626	28.197192929035	-0.161534298912428	0.563500003578071	-0.286662462975562	0.774370781998882	0.994036630898775
HS_H3K4me1_101630	11.034690270792	-0.098553831585658	0.718440566736068	-0.137177431437921	0.890890549359226	0.996073457898179
HS_H3K4me1_101631	6.01572552652347	-0.572064916318872	0.872664742619002	-0.655538018646217	0.512121416771189	0.949061460387005
HS_H3K4me1_101637	12.8805518082856	-0.838243996900917	0.729617073350382	-1.14888210202062	0.25060459874391	0.854198297698858
HS_H3K4me1_101638	14.0491399684404	-0.801720889561473	0.529726172624412	-1.5134628625003	0.130162127634651	0.767356616854765
HS_H3K4me1_10164	22.643198108804	-0.213352144929495	0.404684987822171	-0.527205484141278	0.598050900700298	0.97112710839726
HS_H3K4me1_101648	21.8135745413095	-0.768477879097432	0.897468387212808	-0.856272922864759	0.391846834822321	0.911558682012282
HS_H3K4me1_101654	10.6280392218189	0.145793012197223	0.766295358137512	0.190256942899372	0.849107791922801	0.99487633609541
HS_H3K4me1_101656	12.0958753531304	0.92761648241023	0.671193643786034	1.38204002823653	0.166959410882464	0.806136333376737
HS_H3K4me1_101658	24.1954004915991	0.267890086539019	0.539640665786733	0.496423089517294	0.619595937945894	0.974489242588174
HS_H3K4me1_10166	8.39269287983995	2.00734304887607	0.799784403481607	2.50985520615024	0.0120780674667783	0.379978678530382
HS_H3K4me1_101679	7.22188131912092	-0.953931538783813	1.00487203012511	-0.949306488971584	0.3424647542113	0.892981283476909
HS_H3K4me1_10168	80.0008074386985	0.572693056699106	0.560980388208967	1.02087892685078	0.307311804314783	0.875217219245039
HS_H3K4me1_101680	17.0416714599364	-0.572001393591235	0.687349504186392	-0.8321841946599	0.405304983785856	0.917024666863557
HS_H3K4me1_10170	24.4589697009867	-0.342141273017694	0.41004419941292	-0.83440095850046	0.404055077310785	0.91696689020081
HS_H3K4me1_101710	11.5926266898609	-0.882447980650886	0.540345324888267	-1.63311856326944	0.102444063123836	0.741236641565674
HS_H3K4me1_101742	22.3184172350352	-0.920714790691774	0.768801774880064	-1.19759711901733	0.231073898233138	0.846319189889348
HS_H3K4me1_101743	16.5493447212715	-0.673078380906618	0.520246971178715	-1.29376703411004	0.195745902796767	0.825705523060384
HS_H3K4me1_101744	22.9884527166069	-0.00132314437105401	0.820546523771025	-0.00161251596676466	0.998713398963642	0.999845847911444
HS_H3K4me1_101745	32.9415971230809	-0.517868607017213	0.599007412853441	-0.864544571410705	0.387288806563677	0.910096266155831
HS_H3K4me1_101754:101755:101756	36.9593659116973	-0.721802295182317	0.41366255742924	-1.74490604048878	0.0810012257368817	0.716718733284072
HS_H3K4me1_101757	26.5386129140142	0.643024292897381	0.566444055353689	1.13519470602595	0.256293747156941	0.855523189944952
HS_H3K4me1_101758:101759	12.2824574664463	-0.726190685550301	0.680495551613181	-1.06714979080876	0.285904201053305	0.86407484768473
HS_H3K4me1_10177	9.13328307699128	0.758949133043065	0.803315228446083	0.944771250647347	0.344775672291529	0.89398347445013
HS_H3K4me1_101775	20.020468217116	-0.792214668351104	0.493065772047564	-1.6067119505401	0.108117570856398	0.751208119262483
HS_H3K4me1_101776	15.5181318331049	-1.17162927612368	0.56125418857735	-2.08751987952819	0.0368411659713359	0.592624555919451
HS_H3K4me1_10180	27.3605346242269	0.415882166410809	0.426545564713033	0.975000564571812	0.329559979911936	0.884944188871592
HS_H3K4me1_101801	16.0497942342521	-1.03882614308836	0.495348406030781	-2.09716258383156	0.035979185429806	0.588938634526341
HS_H3K4me1_101802	20.82884145102	-0.299162636539048	0.619359160949577	-0.4830196361032	0.629081793894915	0.976863917492745
HS_H3K4me1_101805	12.2028712330935	-0.548519355779271	0.575483252800498	-0.953145644308481	0.340516282257342	0.891823067897913
HS_H3K4me1_10181	35.7288172183483	-0.255044900036123	0.464937937135583	-0.548556871068466	0.583309590557171	0.968910302096688
HS_H3K4me1_101810:101811	16.2845248581555	0.199339563489061	0.562155101872739	0.354598869288901	0.722890123359337	0.989331929106274
HS_H3K4me1_10182	24.3582162760392	-0.63172758280633	0.534696870964904	-1.1814686359887	0.237416605892868	0.847556505501533
HS_H3K4me1_101820	14.8318348715659	-0.0761917205212987	0.656515814713003	-0.116054661310187	0.907609220964206	0.99644335870975
HS_H3K4me1_101821	15.199359646033	0.210566346117066	0.607272764044378	0.346740968119029	0.728785929290826	0.990162073296568
HS_H3K4me1_10183	23.9990424979496	-0.811901290434974	0.495813160185163	-1.63751460354898	0.101522990110046	0.740782365680316
HS_H3K4me1_101839	15.6032604744915	0.275905246975013	0.704674594377237	0.391535680690811	0.695401320030019	0.986166042443139
HS_H3K4me1_10184	168.541589362299	1.3316120673938	0.666459632666655	1.99803859397414	0.0457124761367787	0.626549715609507
HS_H3K4me1_101840	7.66089733747448	1.00296427253611	0.971327185400152	1.03257098906681	0.301804710450433	0.87420198438175
HS_H3K4me1_101849	13.0333200460284	-1.49125723645043	0.684721159060682	-2.17790441658933	0.0294131536367816	0.544784306885358
HS_H3K4me1_101856	37.2752597760751	-1.01474288436418	1.01998464979441	-0.994860936945189	0.319803903895554	0.881411252210232
HS_H3K4me1_101862	8.77662651500545	0.351312643268697	0.725243315196903	0.484406592804397	0.628097340459124	0.976676103656247
HS_H3K4me1_101863	18.789436471663	-1.45566062044818	0.519869669849503	-2.80004913706463	0.00510948283025384	0.244763722694681
HS_H3K4me1_101864	20.8174878460266	-0.587189232343558	0.544952077287072	-1.07750618231745	0.281254190319319	0.862197586569538
HS_H3K4me1_101865	24.1039910420353	-0.753805209999595	0.516238988769655	-1.46018651515673	0.144238820376161	0.783650978490089
HS_H3K4me1_101866	20.5242873520549	-1.08160435354859	0.584018823918428	-1.85200255411573	0.0640254561455746	0.676848566680302
HS_H3K4me1_101867	23.3271792178992	-0.803112589362052	0.549524584270854	-1.46146798951256	0.143887054043002	0.783309436263554
HS_H3K4me1_101869	16.8566221018539	0.311953527258477	0.566207401993921	0.550952753637484	0.581666062851996	0.968784771196782
HS_H3K4me1_10186:10187	25.2543462676353	-0.419061094242365	0.440406616267523	-0.951532240350831	0.341334260217127	0.892361906662234
HS_H3K4me1_101870	8.00657403041148	0.3342057492389	0.865679114922856	0.386061929273507	0.699450804292206	0.987114427831761
HS_H3K4me1_101878	20.6776560177052	-1.05946372285794	0.578245524075468	-1.83220393197486	0.066921043288967	0.682995282979862
HS_H3K4me1_101879	18.6577142864356	0.339476942053777	0.624401548945787	0.543683696215898	0.586659153645728	0.969991468458388
HS_H3K4me1_10188	28.8000014113831	-0.310814264740613	0.508775153942949	-0.610906924860301	0.541261200143821	0.959716257460785
HS_H3K4me1_10189	27.744131069	-0.100615845084724	0.447808093626319	-0.224685186616311	0.822224189352305	0.994036630898775
HS_H3K4me1_10190:10191	18.5141900622605	0.226837751754853	0.52138085317355	0.435071120034679	0.663510805344161	0.982757849060114
HS_H3K4me1_10192	31.1787236003084	-0.47883639533006	0.54391452841115	-0.880352280217275	0.378668499097475	0.906560770977769
HS_H3K4me1_10193	18.933248301135	0.637939901328765	0.519777249583705	1.22733325061783	0.219697363115861	0.842014635983633
HS_H3K4me1_101942	21.4772161569945	-0.381566914183244	0.589918180609173	-0.646813281443917	0.517752795514969	0.951126498845995
HS_H3K4me1_101943	19.0931943485213	0.0780960363729515	0.590545701482457	0.132243848658801	0.894791419446177	0.996106445116242
HS_H3K4me1_101953	114.354411068055	-1.45354097331327	0.664571287059313	-2.18718593718531	0.0287289530697885	0.541827100063441
HS_H3K4me1_101965:101966	19.4587017392406	4.37202629071819	1.14044296799078	3.83362115724275	0.000126270563355766	0.0182086689025961
HS_H3K4me1_101971	12.3566342025763	-0.227165312108097	0.776595143498001	-0.292514463952068	0.769893302612831	0.994036630898775
HS_H3K4me1_101972	45.842845667745	-0.419666980245509	0.809233780141505	-0.518597950980401	0.604041138255903	0.971591251422391
HS_H3K4me1_101973	36.9272318704076	-1.12933732656673	0.560508021672428	-2.0148459663379	0.0439207910418866	0.623082696683891
HS_H3K4me1_102000	42.4520081656763	-0.69489998716799	0.624043558728984	-1.11354404263594	0.265474843803253	0.859506113721317
HS_H3K4me1_102001	18.8098954029631	-0.843094217636005	0.553986855574683	-1.52186682617481	0.128042452892561	0.764535168709469
HS_H3K4me1_102005	19.807977677025	-0.847073632415978	0.564330508126268	-1.5010239925332	0.133349356088593	0.774754765889219
HS_H3K4me1_102006:102007	16.7380395257251	-0.47393310507592	0.572818662637216	-0.827370223752777	0.408027252269591	0.917890681934357
HS_H3K4me1_102008	17.7885322825943	-0.333560789221975	0.572119581113792	-0.58302634664698	0.5598755642058	0.962700087760159
HS_H3K4me1_102009	22.5403915048186	-1.18602401427864	0.556725953781022	-2.13035517066112	0.0331423019002604	0.569281679288211
HS_H3K4me1_10201:10202	17.2040347705661	-0.698226163841487	0.450206358151618	-1.55090249437646	0.120925052574001	0.759508862809226
HS_H3K4me1_102021	15.9256742379337	0.253175786978505	0.620774553732453	0.407838538896717	0.683392217675006	0.985725491316172
HS_H3K4me1_102022	14.0882738481292	-0.971555244696691	0.671990704547061	-1.44578673205241	0.148237028643069	0.790383435693937
HS_H3K4me1_10203	18.9156727730994	-0.463893397010455	0.493385022346477	-0.940225941201533	0.347101678119671	0.894765854472053
HS_H3K4me1_102031	13.0131300099903	-0.260020493168545	0.987084559369747	-0.263422713586532	0.792224785733679	0.994036630898775
HS_H3K4me1_10204	20.4678876082485	0.680934213631979	0.55302067412087	1.23129974248151	0.218210778179018	0.842014635983633
HS_H3K4me1_102041	14.2523573900701	0.444206801366193	0.655691703672811	0.677462897392173	0.498112303116338	0.945429696222632
HS_H3K4me1_102046	22.6332710103119	-0.00820080107668855	0.545297729633665	-0.0150391256574604	0.988000966145824	0.999155321320673
HS_H3K4me1_10205:10206	24.3062424137974	-0.222622338566873	0.447718264080318	-0.497237563055807	0.619021535440501	0.974247036120357
HS_H3K4me1_102062	32.4360527497528	0.0437967962752037	0.654265075397246	0.0669404464980985	0.946629113584219	0.999155321320673
HS_H3K4me1_102063	23.5915568562796	0.550786431417316	0.598353663159646	0.920503149439835	0.357309887973531	0.898680992323988
HS_H3K4me1_10208	17.8332353034487	-0.399334086604475	0.577693503912112	-0.691255975530631	0.489404692768205	0.942641270994475
HS_H3K4me1_10209	111.758980665827	-0.03563147859893	0.645237565604634	-0.0552222630831184	0.95596139262009	0.999155321320673
HS_H3K4me1_102091:102092	23.7251719779613	0.623377483053436	0.546233811120255	1.14122829887621	0.253774930914752	0.854198297698858
HS_H3K4me1_102094:102095	29.028117962568	-0.840504645288631	0.550434699276755	-1.52698339402115	0.126765140719859	0.762427102601311
HS_H3K4me1_102096	19.3742266317673	-0.883762219668045	0.534035979101787	-1.65487393031922	0.0979500734175536	0.736766286780573
HS_H3K4me1_10210:10211:10212:10213	17.7843720855881	-0.184031672846666	0.548726768793148	-0.335379433468172	0.737338880216226	0.991488420268041
HS_H3K4me1_102125	8.74651133109116	0.4555424261375	0.799517584081228	0.569771616294081	0.568832609108975	0.965939622552975
HS_H3K4me1_102148	14.7246186319506	-0.194649698355818	0.447501614097023	-0.434969824072222	0.66358433095517	0.982757849060114
HS_H3K4me1_102156	11.9163410807397	-0.239553130740603	0.624514633979077	-0.383582894149809	0.701287620417976	0.987683985900093
HS_H3K4me1_102163	17.436292107588	-0.595669675059464	0.568869895562735	-1.04711056026303	0.295048589339812	0.870776960502769
HS_H3K4me1_10217	8.49542752729591	-0.414128902199211	0.82056799946495	-0.50468565977377	0.613779634677381	0.974038956329535
HS_H3K4me1_102170:102171	14.461408201644	-0.391985248721624	0.619708596893702	-0.63253156513635	0.527039589235707	0.954373139314017
HS_H3K4me1_102172	7.7015683859401	-0.664320472843279	0.823216867869888	-0.806981123409484	0.41967735867054	0.920907841540059
HS_H3K4me1_10218	25.2694912265908	-0.506608058144719	0.42645170475764	-1.18796115126948	0.234848715547033	0.847503298445716
HS_H3K4me1_102181	14.9505922220687	-0.0956274833638923	0.561633362558294	-0.170266742930477	0.864800364624076	0.995094826284228
HS_H3K4me1_102182	16.5953661292376	-0.935059816948518	0.652830514316494	-1.43231634619211	0.152053307067491	0.790984164385263
HS_H3K4me1_102193	25.2754348954382	0.502427549904261	0.567768299607641	0.88491652360913	0.376201655417679	0.906154785553359
HS_H3K4me1_10219:10220	15.0081459076302	0.110205568210444	0.516143601700215	0.213517261179677	0.830923527052831	0.994036630898775
HS_H3K4me1_102214	3.21439492891023	-0.742746741000285	1.55835008206224	-0.476623802026159	0.633630031176408	0.977989157806151
HS_H3K4me1_102219	14.9136664729274	-0.562558689765981	0.652301527741946	-0.862421235948005	0.388455758796479	0.911062265591217
HS_H3K4me1_10221:10222	18.8163177279126	0.247879639846319	0.507803223165714	0.48814113132446	0.625449878778478	0.975776365686921
HS_H3K4me1_102226	20.2955987295195	-0.393027524748531	0.81957943444274	-0.479547812245635	0.631548962829944	0.977590776347008
HS_H3K4me1_102227	15.9077509997345	0.267689601567583	0.681364046715792	0.392873094578237	0.694413214467281	0.986055395020893
HS_H3K4me1_10223	15.3608690614572	-0.940132829466454	0.688723468106593	-1.36503672809498	0.172241506628234	0.808561396222444
HS_H3K4me1_102233	15.698213407297	-1.61926845602661	0.484954210424571	-3.3390130886975	0.000840766027227271	0.0764050093120269
HS_H3K4me1_102237	25.6275220056166	-0.11220742241729	0.881033111858006	-0.127358916375636	0.898656331369799	0.996106445116242
HS_H3K4me1_102238	16.1529235523502	0.0936266709928921	0.534504036284848	0.175165507904596	0.860949585974355	0.995094826284228
HS_H3K4me1_10224	17.4521463857279	-0.594220970787439	0.680234846716176	-0.873552676191219	0.382361907643695	0.908244539936646
HS_H3K4me1_102240	16.9161971309501	-0.455474930782134	0.557782145551465	-0.816582126937423	0.414167272503831	0.920199922520027
HS_H3K4me1_102241	14.6474689694548	-0.621735125904759	0.597912549855369	-1.03984291023019	0.29841288958973	0.871577351506825
HS_H3K4me1_102242	75.3222169686598	-0.846501383228502	0.684674548332805	-1.23635585007468	0.216326319465169	0.841798777693001
HS_H3K4me1_102243	21.8140975374862	-1.32795537382691	0.56683776494314	-2.34274329615304	0.0191425487037981	0.468645458240037
HS_H3K4me1_10225	25.1591992085698	-0.162712283226499	1.34372277966119	-0.121090663706338	0.903619224042774	0.996106445116242
HS_H3K4me1_102253	17.853977507971	1.39479626195526	0.653090529455451	2.13568594099542	0.0327050211056342	0.566808484876586
HS_H3K4me1_10226:10227:10228	31.8971495702976	0.179788693513059	0.473933155862939	0.37935453826964	0.704424605133174	0.987915863095291
HS_H3K4me1_102277	27.0190782147236	-1.63519669746428	0.691793268232469	-2.36370715436738	0.0180931081942699	0.455579807197436
HS_H3K4me1_102282:102283	1.40220229038724	0.0733424286374853	2.94908063335459	0.0248695908168703	0.980158982741593	0.999155321320673
HS_H3K4me1_102284	33.2729883920857	-0.0868451738510832	0.799060212209159	-0.108684142351404	0.913453019910963	0.99644335870975
HS_H3K4me1_102285	13.1639868370203	-1.14514810048495	0.693526448620859	-1.65119600378931	0.0986985588580647	0.738310073929153
HS_H3K4me1_102294:102295	18.0178620181224	0.177437199506324	0.655271744617899	0.270784145606326	0.786557054450899	0.994036630898775
HS_H3K4me1_102299	12.0722131076327	0.207510997790764	0.680842710133986	0.304785517568261	0.76052951237288	0.994036630898775
HS_H3K4me1_102301	17.8928042096295	-0.72821686159844	0.489552546818104	-1.4875152143147	0.136878787942066	0.778483216091043
HS_H3K4me1_102304	30.3232295455474	0.160016094182124	0.57941606210633	0.276167860449749	0.782419141282641	0.994036630898775
HS_H3K4me1_102308:102309	14.5466299466181	-0.52543022610563	0.534865061511157	-0.982360344534618	0.325922355363547	0.882605674074289
HS_H3K4me1_102311	20.9867348090989	-0.489773244639427	0.62443729538425	-0.784343357226994	0.432838665100053	0.925322616505574
HS_H3K4me1_102313	14.4497509318333	0.0612624538264866	0.957437057858528	0.0639858811852453	0.94898146895129	0.999155321320673
HS_H3K4me1_102314	11.5936977199059	-0.596023839473652	0.633887468250036	-0.940267585852559	0.347080321759559	0.894765854472053
HS_H3K4me1_102317:102318	16.6978211482259	-0.83736483527088	0.453968395347922	-1.84454434240763	0.0651038497660883	0.678758377602147
HS_H3K4me1_102319	15.3552628239624	0.264357580188485	1.01451148387828	0.260576232393051	0.79441932041441	0.994036630898775
HS_H3K4me1_10232	20.315386637004	0.609374574123479	0.575440649573128	1.05897032921731	0.289613292645377	0.866700328420009
HS_H3K4me1_102320:102321	55.5060050003535	0.705272630789093	0.875595214041689	0.805477941723324	0.420543930368103	0.920907841540059
HS_H3K4me1_102322	25.8965526855299	-0.445221416602089	0.617171603286977	-0.721389989803318	0.470669603714369	0.936082526925455
HS_H3K4me1_102323:102324:102325	28.5053616080838	-0.184803890000602	0.582511411345137	-0.31725368190445	0.751051119787488	0.992950864805048
HS_H3K4me1_102326	14.8904144464807	-0.0235862731991306	0.542601599860595	-0.0434688604036376	0.965327786851424	0.999155321320673
HS_H3K4me1_102328	18.0230951821081	-0.219307493438892	0.831716056765944	-0.26368072571744	0.792025948713886	0.994036630898775
HS_H3K4me1_102329:102330	32.3965486349333	-0.196254466056973	0.58539889531241	-0.33524912265548	0.737437169330181	0.991488420268041
HS_H3K4me1_10233	28.6741859390682	-0.423943680765441	0.540416669653512	-0.784475580735236	0.432761104988047	0.925322616505574
HS_H3K4me1_102334	15.523831727795	-0.533995356484434	0.622124553345714	-0.858341554938908	0.390703889777082	0.911558682012282
HS_H3K4me1_102335	20.5592208449256	-0.142669060337746	0.573156649588494	-0.248918093230144	0.803424139338519	0.994036630898775
HS_H3K4me1_10234	22.3524670931284	1.2111908412352	0.570765968139698	2.1220446011924	0.0338339928249133	0.574755464814372
HS_H3K4me1_102342	85.9837415611565	-0.238819676709194	0.712658547121762	-0.335110941521326	0.737541399456797	0.991488420268041
HS_H3K4me1_102349	21.0975054926576	-0.659752115794225	0.623033787658605	-1.05893473012693	0.289629506052557	0.866700328420009
HS_H3K4me1_10235	20.1206301060648	-0.164220179960694	0.518239000065157	-0.316881168611483	0.751333771513341	0.992950864805048
HS_H3K4me1_102350	52.3530971381975	-0.13822952252602	0.687729643471795	-0.200993986282474	0.840703276368038	0.994517280603533
HS_H3K4me1_102352	16.9152867489871	-1.22517313073451	0.534162874011123	-2.293632130467	0.0218116381903862	0.49647246777021
HS_H3K4me1_102357	12.71452019716	-1.19623683882233	0.551981354496547	-2.16716892532248	0.0302219758968587	0.55095050987748
HS_H3K4me1_102358	15.5067917530313	-0.464830391577521	0.620891621176145	-0.748649805737434	0.454068304447464	0.932207961656882
HS_H3K4me1_102359	13.3006195447524	-0.0412313243985985	0.649091488720427	-0.0635215915092015	0.949351166423389	0.999155321320673
HS_H3K4me1_10236	19.5804395136216	1.29245357897055	0.537409292622882	2.40497065590845	0.0161737644308096	0.432538519101573
HS_H3K4me1_102360	10.0841482637986	0.0674611008895326	0.698878898704998	0.0965275972912275	0.9231015567909	0.99644335870975
HS_H3K4me1_102361	26.9416674980845	-0.239938954441879	0.769330259845716	-0.311880302862385	0.75513149244538	0.993614709588853
HS_H3K4me1_102362	16.0627506565545	-1.06332631513908	0.577044463078203	-1.84271123487927	0.0653711827949627	0.678758377602147
HS_H3K4me1_102363	21.1780114667258	-0.0762121680838853	0.600421056397529	-0.126931204813421	0.898994848519532	0.996106445116242
HS_H3K4me1_102364	15.3623270643728	-0.624353780620791	0.563293909739638	-1.10839788931745	0.267690016061337	0.86079729827602
HS_H3K4me1_102366	11.3929923939609	1.2611367611443	0.670270478998816	1.88153409803764	0.0598993013936438	0.669845946503738
HS_H3K4me1_102369	14.626292790892	-0.224844994946644	0.604028314772162	-0.372242475142006	0.709712324085829	0.988186958261151
HS_H3K4me1_10237	33.3270991346374	0.649046103146572	0.488663244477068	1.32820732985787	0.184109623608073	0.816674885932884
HS_H3K4me1_102370:102371:102372	36.3624595204991	-0.261362476780154	0.529703448515721	-0.493412828465656	0.621720919819605	0.974879159453088
HS_H3K4me1_102375	20.4824587694111	-0.409137604202002	0.627472823548432	-0.652040357522229	0.51437513793141	0.949782569767657
HS_H3K4me1_102376	40.0616407347591	-0.205951276393634	0.564275663912415	-0.364983446150534	0.715123763185944	0.988511804315485
HS_H3K4me1_102377	14.8802084033266	1.18032945062367	0.898273593649752	1.31399771625024	0.188846972764329	0.819130547210119
HS_H3K4me1_102380	14.7092286837335	0.370392948135502	0.668344536167029	0.554194622820909	0.579445657934282	0.968773280642418
HS_H3K4me1_102381	17.1934197603561	-0.952038017736049	0.479506694193122	-1.98545302759134	0.0470940912324067	0.628879849146031
HS_H3K4me1_102389	17.7764814465814	-0.140468471528729	0.614104096011997	-0.228737232728024	0.819073154326763	0.994036630898775
HS_H3K4me1_10238:10239	16.4422785470487	0.0908352953271959	0.499758737781298	0.181758293472693	0.855772416235823	0.995094826284228
HS_H3K4me1_102390	14.026233825015	0.00811696628000092	0.927470069841006	0.0087517285397602	0.993017220056291	0.999157712601136
HS_H3K4me1_102391:102392	3.58040374499354	-0.154982830518163	1.41375112961077	-0.109625256717448	0.912706579413146	0.99644335870975
HS_H3K4me1_102393	6.71843334000375	0.826712568402753	1.00465630937115	0.82288097998431	0.410575679793711	0.918857472668618
HS_H3K4me1_102400	2.15904906062609	-0.937731589363663	2.21592658218809	-0.423178094843607	0.67216532756708	0.984054409615755
HS_H3K4me1_102401:102402	44.6538483182996	-0.795059913457716	0.592881441533995	-1.34100995200763	0.179917221456638	0.813519165444068
HS_H3K4me1_102403:102404	8.34130170799365	4.46600004329088	1.27729420549183	3.49645369413636	0.000471486316788077	0.0506889887539753
HS_H3K4me1_102405	38.2379143622856	-0.826518322799825	0.426639782548713	-1.93727438604592	0.052711811559661	0.650643693480141
HS_H3K4me1_10240:10241:10242	30.5816847497373	0.0677187927423311	0.50191128888683	0.134921836272147	0.892673674563585	0.996106445116242
HS_H3K4me1_102420	19.7436280432897	0.154217105597317	0.626645527279967	0.24609942764088	0.805605266132009	0.994036630898775
HS_H3K4me1_102421	15.8348013902472	-0.510090086020121	0.561228464887461	-0.908881352128861	0.363412758170909	0.901619927933722
HS_H3K4me1_102422:102423:102424:102425	40.3606250434069	-0.399661780889633	0.51623543503192	-0.774185098054962	0.43882133940747	0.92712189768463
HS_H3K4me1_102427:102428	65.405331472986	0.846410598619223	0.69980019740316	1.20950322929332	0.226469571191309	0.844247711057135
HS_H3K4me1_102429	17.5453141192151	0.819158018219919	0.954240777248116	0.858439544558392	0.390649799576795	0.911558682012282
HS_H3K4me1_102430	17.7665462515373	0.719803313725311	0.588742057297112	1.22261235596094	0.221476144039608	0.842014635983633
HS_H3K4me1_10243:10244:10245	27.5032388979747	0.536793218662298	0.485652959013963	1.10530206539288	0.269028723276226	0.862066604499021
HS_H3K4me1_102441	16.4666967935035	0.0529041422121076	0.620820209548856	0.0852165271013849	0.932089251647672	0.99644335870975
HS_H3K4me1_102442	9.85967727689229	2.92707951944806	1.23349570491676	2.37299530738583	0.0176444880900157	0.449645039347892
HS_H3K4me1_102448	10.5718184256125	-0.0992102209897546	0.768288923346919	-0.129131395722279	0.897253679783032	0.996106445116242
HS_H3K4me1_102459	11.1525286958404	-0.885890866670523	0.719074881376898	-1.23198694546833	0.217953960680238	0.842014635983633
HS_H3K4me1_10246	16.3945110507518	0.557807045053624	0.499767756970041	1.11613251810293	0.264365414658432	0.859253870547268
HS_H3K4me1_102460	20.8039055431037	-1.12220298736477	0.477586968142241	-2.34973536177089	0.0187867626308775	0.466439286039406
HS_H3K4me1_102461:102462	27.8374535646041	-1.3863566034829	0.46980415914454	-2.95092450013065	0.00316824350637363	0.187463489239532
HS_H3K4me1_102466	24.8538925155011	0.411148637355564	0.548481773049749	0.749612216043998	0.453488291243629	0.932207961656882
HS_H3K4me1_102467	21.4522903601062	0.377234395716043	0.859226004639612	0.439039779614523	0.660632712742319	0.982696545248937
HS_H3K4me1_102468	8.28065901743445	-1.72382317368127	0.834111213794034	-2.06665867233734	0.038766327994226	0.603425873495746
HS_H3K4me1_102469	27.1320102807488	-0.632053810106762	0.63247150656084	-0.999339580598106	0.31763021772168	0.881032962316003
HS_H3K4me1_10247	20.0326708822679	-0.276003142627136	0.456009964185933	-0.605256823981589	0.545008364662737	0.960074669180934
HS_H3K4me1_102470:102471:102472	27.350806375244	-0.100225171706787	0.584286203300583	-0.171534380138746	0.863803599597124	0.995094826284228
HS_H3K4me1_102478:102479	11.7020861062657	-0.284418487865605	0.549348207815154	-0.517738082730411	0.604641023728385	0.971591251422391
HS_H3K4me1_10248	28.7594017148954	-0.28053017024858	0.508358435982159	-0.551835379119046	0.581061145473652	0.968784771196782
HS_H3K4me1_102484	10.2366800959101	0.280222463882384	0.69883291699483	0.400986354631686	0.68843017027641	0.985725491316172
HS_H3K4me1_102489	14.7547812793707	-0.715219719061835	0.582907013558805	-1.22698767114711	0.219827224795967	0.842014635983633
HS_H3K4me1_10249	23.3921729171653	-0.760651843210343	0.467241510933675	-1.62796289587018	0.103532753543938	0.743015050112894
HS_H3K4me1_102493	10.8944785979415	0.0611928372764019	0.599722585249467	0.102035238927925	0.918728704421358	0.99644335870975
HS_H3K4me1_102498	22.6558975202885	-1.5809297239718	0.531249153515172	-2.97587245741682	0.00292156339725882	0.181801265459397
HS_H3K4me1_102499	21.4293769599019	-0.833128392593972	0.587607562915657	-1.4178312962142	0.15624002468771	0.794784852861769
HS_H3K4me1_102500	9.55349616484851	-0.245875284501139	0.740082791136282	-0.332226728476736	0.739718062481685	0.991488420268041
HS_H3K4me1_102501:102502	7.20296425075681	0.52310449010543	0.783005573851113	0.668072498555288	0.504087315769069	0.946765772761716
HS_H3K4me1_102503	38.6143185228311	0.523452504745408	0.608589921431427	0.860107087403333	0.38973001473706	0.911388445804804
HS_H3K4me1_102504	19.5639535264994	-0.64293255736556	0.562082874992412	-1.14383943359641	0.252690232703584	0.854198297698858
HS_H3K4me1_102505	15.1613890736457	-0.894162063232701	0.668197597549989	-1.33817012588976	0.180840985136571	0.815027664069315
HS_H3K4me1_102506	17.3762648408955	-0.640322629175491	0.645598573643966	-0.991827825085338	0.321281521732766	0.881411252210232
HS_H3K4me1_102507	21.1111775615259	-0.617923208374802	0.438912510238284	-1.40785052592676	0.159175335459171	0.796596926056973
HS_H3K4me1_102508:102509	12.6523731605331	0.323438950128673	0.698271429149516	0.463199461737417	0.643221402025648	0.978958339352945
HS_H3K4me1_102510	14.9517982980209	-0.508323407404153	0.633047876192809	-0.802977826039387	0.42198755104255	0.92146118134027
HS_H3K4me1_102511:102512	14.750861478064	-0.0958971859234537	0.668451354599238	-0.143461727265027	0.885925535754631	0.995281710768941
HS_H3K4me1_102513:102514	24.6143310628593	0.626198203988481	0.577862406913665	1.08364585841978	0.27852184964565	0.862197586569538
HS_H3K4me1_102516	48.6360785544207	-0.87271945044626	0.600789703462224	-1.45262051832274	0.146329145942821	0.786944140807836
HS_H3K4me1_102517	20.2147815653134	0.516607438847904	0.591748542768538	0.87301852308908	0.382652981571182	0.908244539936646
HS_H3K4me1_102518	20.4388977964871	-0.117637329743218	0.603623290068264	-0.194885339380982	0.845482711616528	0.994517280603533
HS_H3K4me1_10252	24.2072963639666	-0.887020720563714	0.433708299214427	-2.04520116901237	0.040835029296399	0.610804522508065
HS_H3K4me1_102520:102521	14.7505035618616	2.8701604459476	0.864162247627118	3.32132126094226	0.000895923466582731	0.0793221651553137
HS_H3K4me1_102522:102523	19.4065939264498	-1.1121068610314	0.624697110282386	-1.78023372083263	0.0750377189407859	0.709138812387624
HS_H3K4me1_10253	30.3303940207547	-0.12517038263999	0.507759839972806	-0.246514932426901	0.80528364663514	0.994036630898775
HS_H3K4me1_102537	9.57723694824371	0.0977031630634528	0.788192703386642	0.123958471885936	0.901348156026772	0.996106445116242
HS_H3K4me1_102543	8.86160480064914	0.740719138892451	0.810077486000809	0.914380601477069	0.360516891262754	0.899784882583766
HS_H3K4me1_102545	60.4765356655018	-0.477059105865574	0.706638050624392	-0.67511097858945	0.4996052590724	0.945429696222632
HS_H3K4me1_102546	22.6308398776734	-0.563202831448122	0.60745041624155	-0.927158524201533	0.353844233720466	0.897503486775644
HS_H3K4me1_102547	35.4308382652172	-0.5442703736041	0.610399711106594	-0.891662239841811	0.372573998706267	0.904812569799102
HS_H3K4me1_102548	14.6813501205443	0.306094666064419	0.607731170626442	0.503667872998682	0.614494788195089	0.974247036120357
HS_H3K4me1_102549	18.3839556421117	-0.861937561743158	0.512156237824458	-1.68295824220457	0.0923831754125712	0.730066864371962
HS_H3K4me1_10254:10255	17.8660862487117	-0.366460834657299	0.457871684894058	-0.800357057986868	0.423503953349407	0.922055647177369
HS_H3K4me1_102550	18.298492771614	-1.25003670002862	0.783641379798593	-1.59516423233022	0.110675514842154	0.752190043442762
HS_H3K4me1_102553	17.3847691098865	0.417579904320486	0.688646431520733	0.606377794477708	0.544263910403797	0.959716257460785
HS_H3K4me1_102554	11.6135564948814	-0.29309772447407	0.622028010225956	-0.471196987363318	0.637500069881513	0.978618632725404
HS_H3K4me1_102555	68.3699032637698	-0.549300052014071	0.62834380160057	-0.87420302486449	0.382007699033518	0.908244539936646
HS_H3K4me1_102556	16.5200155957287	-1.00562879165415	0.557021878037051	-1.80536677517586	0.0710173067163336	0.699226899747326
HS_H3K4me1_102557	15.5700200141441	-1.09781584283499	0.568242299238986	-1.93195023373873	0.0533656486864133	0.654388901646693
HS_H3K4me1_102558	154.631108216877	0.0311751888907285	0.792756532734622	0.0393250482379368	0.968631236453067	0.999155321320673
HS_H3K4me1_102559	20.8105724105279	-1.2202851231911	0.456343583289843	-2.67404904522575	0.00749414906228825	0.301292316724584
HS_H3K4me1_102561:102562:102563	59.2924974555688	-0.0258890195477426	0.686132880860792	-0.0377317867571998	0.969901531867628	0.999155321320673
HS_H3K4me1_102565	19.0336119281729	-0.408719031441127	0.782315271520446	-0.522447977586802	0.601358458569558	0.97148416175435
HS_H3K4me1_102566	54.4761141671848	-0.161702167125885	0.92827652761398	-0.174196117552946	0.861711336636174	0.995094826284228
HS_H3K4me1_102567:102568	23.9902791128168	0.212592653846516	0.569734043609691	0.373143673317436	0.709041515560958	0.987915863095291
HS_H3K4me1_10256:10257	45.564811919248	-0.251064393971558	0.503835552916206	-0.49830622813018	0.618268218731198	0.974247036120357
HS_H3K4me1_102570	55.3202847306638	-0.986373988155938	0.586544562368634	-1.68166930773798	0.0926329827864685	0.730066864371962
HS_H3K4me1_102579	26.3832190519408	-0.273904169065273	0.754803975467162	-0.362881195605454	0.716693634388687	0.988511804315485
HS_H3K4me1_10258	33.2319781656587	0.170488213871195	0.420397845647492	0.405540170189528	0.685080497172675	0.985725491316172
HS_H3K4me1_10259:10260	111.456064459981	0.0127353569967461	0.693373592053793	0.0183672368585939	0.985345889231093	0.999155321320673
HS_H3K4me1_102608	12.2976950099656	3.86366918306563	1.13785541102519	3.39557130513141	0.000684855325643127	0.0678711356055053
HS_H3K4me1_102609	13.5043026517786	0.0964243305018103	0.663187174187991	0.145395348786521	0.884398736774154	0.995143794096854
HS_H3K4me1_10261	28.9306520913263	-0.613930999662554	0.427134275632816	-1.4373255313051	0.150625517572093	0.790984164385263
HS_H3K4me1_102610	56.6792491381525	-0.694901282981858	0.643458671370595	-1.07994703296435	0.280165767443779	0.862197586569538
HS_H3K4me1_102611:102612	1.58088951956194	-0.509510997112779	2.70642808450619	-0.188259573579523	0.850673174288985	0.995094826284228
HS_H3K4me1_102616	21.1684149186716	-0.00454580276013426	0.582234803131924	-0.00780750778840724	0.993770573365391	0.999331173700741
HS_H3K4me1_10262	52.9896062831286	0.237052798978381	0.432715494505106	0.547826001122278	0.583811383333451	0.968961514633046
HS_H3K4me1_102629	34.4241095476428	-0.254438500702638	0.569256982617834	-0.446965972261868	0.654899628950232	0.982510356308414
HS_H3K4me1_102630	79.814993960807	-0.519850705437069	0.755158647162783	-0.688399328260634	0.491201346736398	0.943310273692658
HS_H3K4me1_10264	149.231432355241	0.0656641590542513	0.687637854954384	0.0954923563052055	0.923923761301633	0.99644335870975
HS_H3K4me1_102642	55.0680937550378	2.35880501593491	0.984343291870195	2.3963235544109	0.016560464617661	0.436811729378437
HS_H3K4me1_102643	27.1979180646636	0.422473448288999	0.585573673874047	0.721469333643352	0.470620801822375	0.936082526925455
HS_H3K4me1_102644	80.0767119316695	0.107202679206084	0.625610547368876	0.171356892330133	0.863943148314064	0.995094826284228
HS_H3K4me1_10265	102.241188364979	-0.170763010288624	0.655783599723229	-0.260395365728411	0.794558817306304	0.994036630898775
HS_H3K4me1_102654	31.6998803458034	-0.324368653541016	0.578317561741042	-0.560883284547843	0.574877105806785	0.966652394424771
HS_H3K4me1_10266	22.0434150650338	-0.418193278148707	0.449356423044242	-0.930649383657599	0.352034960428889	0.896873509326872
HS_H3K4me1_102667:102668	34.1271629808252	0.309379666094074	0.591531644535093	0.523014565581233	0.600964117164313	0.971425810667597
HS_H3K4me1_102679	69.1438877827501	-0.220073534428678	0.718105622689958	-0.306464017931377	0.759251372182118	0.994036630898775
HS_H3K4me1_10267:10268	9.82098814048947	-0.140718192915335	0.712262714212369	-0.197565013733652	0.843385410204075	0.994517280603533
HS_H3K4me1_102680	24.1825968891623	-0.570275168560844	0.78853416208728	-0.723209210177151	0.469551361200709	0.93577844115294
HS_H3K4me1_10269	18.3810976145728	0.308489288424212	0.484891272682015	0.636203012518468	0.524644109903546	0.954372617935784
HS_H3K4me1_102695	15.220948380557	0.357915455168786	0.582993035224947	0.613927497488343	0.539263238635669	0.959407307389494
HS_H3K4me1_10270	20.9863876422335	-0.783736711732597	0.445107611258665	-1.76078029651383	0.0782755959946373	0.712677846027545
HS_H3K4me1_102707	16.9982028989959	-0.576268171229527	0.6093144466359	-0.945764825388884	0.344268550040495	0.893858136750048
HS_H3K4me1_102708	11.8071518055962	-0.0931084507516432	0.651917529875108	-0.142822437631767	0.886430416076436	0.995627108447992
HS_H3K4me1_102709:102710	54.1664645948065	-0.259220310130926	0.551401830883057	-0.470111442531468	0.638275399461318	0.978618632725404
HS_H3K4me1_102711:102712	62.0330153229992	-0.733642226985566	0.622800948065885	-1.17797223858425	0.238807673920343	0.848216122762356
HS_H3K4me1_102713	5.39686762705589	0.0599883397641188	1.07152351191392	0.055984156294405	0.955354428810222	0.999155321320673
HS_H3K4me1_102714	13.4051794246409	0.140865165883746	0.705138159055655	0.199769597028187	0.8416607800696	0.994517280603533
HS_H3K4me1_102715	15.0097566823002	1.05862703507337	0.699016610575201	1.51445190151098	0.129911264126708	0.766982854302375
HS_H3K4me1_102716	12.047503718156	1.79039136285714	0.703610033612288	2.54457906699453	0.0109409538900452	0.364769714478747
HS_H3K4me1_102717	17.3522388259428	-1.14761988407911	0.921810188634359	-1.24496333217935	0.213145229041171	0.838096452250673
HS_H3K4me1_102718	13.1942351810634	-0.443248842290598	0.59740983723543	-0.741951027023213	0.458117007877783	0.932906928311808
HS_H3K4me1_102719	24.3347377231849	0.158922561886126	0.553718795136556	0.287009513279991	0.774105036005708	0.994036630898775
HS_H3K4me1_102742	7.46719548225138	-0.0451061687624982	0.773757079262633	-0.0582949997762644	0.953513650344325	0.999155321320673
HS_H3K4me1_102754	19.4060963808401	-0.80452034814497	0.559341277869631	-1.43833537765916	0.150338918591537	0.790984164385263
HS_H3K4me1_102755:102756	32.1908400323637	-0.358388406956095	0.574138252356084	-0.624219698801432	0.532483311739479	0.956227097447475
HS_H3K4me1_102807	14.1156076355594	-1.21576258800671	0.611076894773271	-1.98954108460899	0.0466415117013168	0.628879849146031
HS_H3K4me1_102808:102809	23.0687413813066	-0.195200484511455	0.464184735360128	-0.420523273691911	0.674103231022525	0.984235291985663
HS_H3K4me1_102810	11.0621209137489	0.0836700187990612	0.826533240248057	0.101230071247891	0.919367825920776	0.99644335870975
HS_H3K4me1_102811:102812:102813	20.6655530374215	-0.913603340302652	0.575991274762215	-1.58614093708245	0.112707342292577	0.752190043442762
HS_H3K4me1_102814	14.4689465303341	0.0163290605187208	0.64088174158068	0.0254790540271074	0.979672855528409	0.999155321320673
HS_H3K4me1_102815:102816:102817	12.1693985550357	-0.298961637108106	0.634863388859804	-0.470907036622527	0.637707122859917	0.978618632725404
HS_H3K4me1_102818	50.4014567229824	-0.72624756569474	0.859906893501459	-0.844565349089748	0.398353562550526	0.913911746645769
HS_H3K4me1_10287	26.628418750491	0.156878935268966	0.484313956331754	0.323919914381952	0.745998666661489	0.992406516900273
HS_H3K4me1_10288	30.5937711823122	-0.564717599855216	0.450516136779908	-1.2534902831485	0.210027333130285	0.834420200870247
HS_H3K4me1_10289	35.5766983631653	-0.177687117775172	0.589203784474222	-0.301571582629483	0.762978673732953	0.994036630898775
HS_H3K4me1_102896:102897	9.97090126461644	0.315815272436274	0.712825418800076	0.443047153071361	0.657731628722154	0.982510356308414
HS_H3K4me1_102898:102899:102900	24.6241670079188	-0.180314037898739	0.590956329369597	-0.305122441265818	0.76027290000085	0.994036630898775
HS_H3K4me1_10290	32.8170547776779	-0.0364641650957554	0.471366343849927	-0.0773584401421855	0.938338401628097	0.998145248295513
HS_H3K4me1_102901:102902:102903:102904	19.0110649815579	-0.413504014980176	0.556214155746888	-0.743425910160305	0.457223862323272	0.932778437126628
HS_H3K4me1_102905	12.8391617630576	-0.48287661908897	0.623234507149111	-0.774791211895205	0.438463043030068	0.92712189768463
HS_H3K4me1_102906:102907:102908:102909:102910:102911:102912:102913	35.3164757211028	-0.151728759414032	0.608425167252581	-0.249379492467713	0.80306724678289	0.994036630898775
HS_H3K4me1_102914:102915:102916	60.4274264706888	2.45301277011752	0.719780300639135	3.40800209166512	0.000654403930709501	0.0656639810806092
HS_H3K4me1_102917	23.0307504924861	-0.125225965072406	0.585707100438501	-0.213803051010741	0.830700645606963	0.994036630898775
HS_H3K4me1_102918	18.4241279993315	-0.316763164191918	0.805489504847535	-0.39325548289034	0.694130794420358	0.986055395020893
HS_H3K4me1_102919:102920	19.4241665853647	-0.70659775002733	0.631955022521255	-1.11811398730289	0.263518313282461	0.859237624177442
HS_H3K4me1_10291:10292:10293	47.6887575741175	0.522202577327622	0.430428410670451	1.21321586675522	0.22504729936805	0.84277559094037
HS_H3K4me1_102921:102922:102923	3.79322016180005	-0.291248034849828	1.39768220725321	-0.208379296336757	0.834932820645234	0.994036630898775
HS_H3K4me1_102924	10.2445011969456	2.14431894439041	0.844927561544461	2.53787311715902	0.0111528411403048	0.368426228176707
HS_H3K4me1_102925	52.0229867712872	-0.0886878211462874	0.640150341459929	-0.138542175802055	0.889811939504387	0.996020115742173
HS_H3K4me1_102926:102927:102928:102929:102930:102931	45.3840373632266	0.831855907058985	0.568671550205273	1.46280556282218	0.143520590499532	0.783309436263554
HS_H3K4me1_102932	8.92462061575749	2.58178587846553	1.03993728510426	2.48263613147277	0.0130414226613359	0.395048478654455
HS_H3K4me1_102933:102934:102935:102936:102937	30.0872552189093	4.84234569392712	1.16438058517118	4.15873105030794	3.20020427451157e-05	0.00653112875752438
HS_H3K4me1_102938:102939:102940	18.7767117318344	2.8099929617462	0.714490217454375	3.93286414999186	8.39396811504407e-05	0.0134762360097661
HS_H3K4me1_10296	17.6242316428547	1.51180642153096	0.589162078431477	2.56602805386904	0.0102870507818315	0.358382027494666
HS_H3K4me1_10297:10298:10299	32.4591423957064	0.463040370150557	0.458513273202532	1.00987342616366	0.3125559357216	0.878495705050457
HS_H3K4me1_10300	27.0029495845702	0.829119035181309	0.590961386589863	1.40300035500751	0.160616733081994	0.796854347735463
HS_H3K4me1_10301	39.7029034120697	0.552197666450376	0.513943536680073	1.07443255346183	0.282628858763203	0.862197586569538
HS_H3K4me1_10302	39.4685546996124	-1.13581125629009	0.500274876615779	-2.27037436693512	0.023184878384165	0.504961442188321
HS_H3K4me1_103021	12.5612047293354	0.689735734271186	0.768611849740129	0.897378481094702	0.369516991184501	0.903880973255984
HS_H3K4me1_103022	71.4220674848659	-0.589881654326676	0.569691126135924	-1.03544118429174	0.300462920605957	0.873939809343422
HS_H3K4me1_103023	14.5026643883409	-1.60522077167459	0.563997249001752	-2.84615000253239	0.00442513444516708	0.230961174655526
HS_H3K4me1_103024:103025	25.9444547141744	-0.60005757998448	0.79635979283629	-0.75350059782317	0.451149152197134	0.930890608106427
HS_H3K4me1_103026:103027:103028:103029:103030:103031:103032:103033:103034:103035:103036	6.56922894285784	0.292409344994077	0.990256707892612	0.295286406709993	0.767775099686534	0.994036630898775
HS_H3K4me1_103037:103038	12.1477207450137	0.240789414162122	0.63705145466706	0.377974828246747	0.705449293421089	0.987915863095291
HS_H3K4me1_103039:103040	12.5195317935115	0.30668589830612	0.653911746468079	0.469001971539123	0.639068226790421	0.978618632725404
HS_H3K4me1_10304	136.691820092401	0.703939568529642	0.768502954119604	0.915988110073141	0.359673131147205	0.899444272511629
HS_H3K4me1_103041	27.6051278909323	0.186828807168754	0.817152445476917	0.228633969344257	0.819153420071846	0.994036630898775
HS_H3K4me1_103049:103050:103051	60.6203595750864	-0.603539358334571	0.581730247829142	-1.03749007480153	0.299507518915221	0.873107380524919
HS_H3K4me1_10305	23.5910239640338	2.17350836415838	0.706977252940136	3.07436817113891	0.00210948927346392	0.145070648978828
HS_H3K4me1_103052	21.177457182951	-0.639748102088212	0.600517705541996	-1.06532762678631	0.286727695059626	0.864279462918372
HS_H3K4me1_103053	14.5000120376197	-0.0702526130129215	0.623184537851593	-0.112731636852087	0.910243318537972	0.99644335870975
HS_H3K4me1_103054	14.4056961286473	0.492614306695924	0.648606421962914	0.759496498978685	0.4475556075767	0.929441226853484
HS_H3K4me1_103055	16.582528516669	-0.133693533893692	0.567977066565097	-0.235385443821206	0.813909582871881	0.994036630898775
HS_H3K4me1_10306	20.4210398272182	-0.232693209384458	0.458000410902341	-0.508063320131114	0.61140893768934	0.972692963077601
HS_H3K4me1_103061:103062:103063:103064	30.2652442221435	-1.02895764501438	0.60624203857603	-1.69727201272819	0.0896452459307377	0.72933676098109
HS_H3K4me1_10307	14.6627645493964	-0.609680278650478	0.503498825247455	-1.21088719194298	0.22593864202843	0.843239526220404
HS_H3K4me1_10309	20.1410347727312	0.485214698817808	0.493371734738179	0.983466754688126	0.325377769795386	0.881907422871412
HS_H3K4me1_10310	23.8862148580273	-0.810908033668507	0.449354622456429	-1.80460596852353	0.0711363634407835	0.699226899747326
HS_H3K4me1_10311	16.9885925835791	0.560967368218498	0.485863010397771	1.15457928719299	0.248262752723644	0.853790855207752
HS_H3K4me1_103139	37.1115836162957	-0.169839975477295	0.947998143220144	-0.17915644317655	0.857814863621937	0.995094826284228
HS_H3K4me1_10314	11.7773756140533	0.472467880172679	0.658467468846782	0.717526533239589	0.473049270609635	0.93645479118958
HS_H3K4me1_10315	22.6532259601114	0.78222868343301	0.514701916109558	1.51977029606882	0.128568717039144	0.765061679514178
HS_H3K4me1_10316	20.4645206580336	-1.04337085970633	0.555781280881419	-1.87730478804835	0.0604763323691524	0.670378441142962
HS_H3K4me1_10317	24.2178025238517	0.0714581026752533	0.467197170853884	0.152950632266568	0.878437206839978	0.995094826284228
HS_H3K4me1_10318:10319	18.6436565995734	0.260697008281177	0.532720523643731	0.489369184611186	0.624580348376419	0.975495650294321
HS_H3K4me1_10320	18.2753048280124	-0.031548900661596	0.512043847475235	-0.0616136700346192	0.950870490513445	0.999155321320673
HS_H3K4me1_10321	22.4195703504842	0.0412543875352615	0.57863915141322	0.0712955344181347	0.943162549205366	0.998973467961154
HS_H3K4me1_10322	21.8399440560548	-0.816006518519469	0.564368755801533	-1.44587472309758	0.148212342786991	0.790383435693937
HS_H3K4me1_10323	22.141575117341	-0.47866849418719	0.509972041565639	-0.938617130299251	0.347927354445074	0.895314252809515
HS_H3K4me1_10324:10325	18.7918218959997	0.0550487324453447	0.496041243433526	0.110976119776463	0.9116352834003	0.99644335870975
HS_H3K4me1_10326	20.403596638265	-0.105935043410701	0.507528099902958	-0.208727444708888	0.834661014221916	0.994036630898775
HS_H3K4me1_10327:10328:10329	33.3114223557923	0.214649420075296	0.482780279988591	0.444610993805233	0.656600901204279	0.982510356308414
HS_H3K4me1_10330	19.0212232005448	-0.566050678542184	0.567286209309805	-0.997822032781082	0.31836566427199	0.881411252210232
HS_H3K4me1_10331:10332	23.4432225639268	-0.0753253419376444	0.518998361678384	-0.14513599174774	0.884603501824839	0.995143794096854
HS_H3K4me1_10333	20.7075441384295	0.830981653868214	0.529365832797508	1.56976820637776	0.116469046730191	0.755530570074188
HS_H3K4me1_10334	21.1824366685398	0.262889741679682	0.543179497127133	0.483983182484061	0.628397804484324	0.976676103656247
HS_H3K4me1_10335	45.5945731105959	-0.5490424392539	0.489873323703748	-1.12078452262474	0.262379593819724	0.859237624177442
HS_H3K4me1_10336	34.7963962048611	-0.15060612387344	0.773432640390552	-0.194724292728827	0.845608793085365	0.99452778643689
HS_H3K4me1_10352	23.0040112055553	-0.713990192326846	0.830934883525983	-0.859261304925731	0.390196367518243	0.911558682012282
HS_H3K4me1_10353	23.2406986040939	-0.643443031317647	0.465680913743405	-1.38172515198291	0.167056108486096	0.806221483880191
HS_H3K4me1_10360	22.2080788848984	-0.666023515047061	0.445897599251294	-1.49366921052138	0.135262099857989	0.776563796106429
HS_H3K4me1_10361:10362	86.7305840404172	0.700400675525245	0.616819007355459	1.13550436541852	0.256164053870968	0.855523189944952
HS_H3K4me1_10363	53.4506721765096	0.642207845567376	0.555312693184714	1.15647967973561	0.247485006524001	0.853271189693967
HS_H3K4me1_10364	20.7097321396708	1.40641765548467	0.611034222534138	2.30170030354739	0.0213520790758835	0.493170004335283
HS_H3K4me1_10365	23.1716241093689	-0.162208467226624	0.513414943737555	-0.315940291970817	0.752047828502683	0.992950864805048
HS_H3K4me1_10366	16.3788264586001	0.732016527735998	0.634035625253077	1.15453532669211	0.248280764015443	0.853790855207752
HS_H3K4me1_10367	17.3014355529566	-0.75966951294687	0.560073646444133	-1.35637432285907	0.174980098768711	0.811012000516131
HS_H3K4me1_10368	26.2632142540465	0.666686441943035	0.505230085575837	1.3195699562966	0.186978639189831	0.818112565800835
HS_H3K4me1_10369	18.0470966872265	1.22406451940303	0.580866101350905	2.10730926896276	0.0350907804354873	0.58329941169657
HS_H3K4me1_10370	24.1594747992292	-0.201701336836656	0.509918517952375	-0.395556014805279	0.692432591005688	0.985725491316172
HS_H3K4me1_10371:10372	20.2559958109083	-0.289778004682167	0.470721523056554	-0.615603898458989	0.538155977679305	0.958925065073845
HS_H3K4me1_10373	24.8004926151613	0.620365684611008	0.518978174531988	1.19535987263906	0.231946456501526	0.846699696452931
HS_H3K4me1_10374	21.0073726669874	-0.103279996915837	0.490052506426989	-0.210752920475522	0.833080077345148	0.994036630898775
HS_H3K4me1_10375:10376	19.5589706042426	-0.443531166335633	0.419421637747098	-1.0574827963527	0.29029130205093	0.867560627798191
HS_H3K4me1_10377	25.218084170625	-0.0370027109317398	0.436214424648009	-0.084826885221868	0.93239901925279	0.99644335870975
HS_H3K4me1_10378	36.2615668245335	-0.757695631192798	0.575582716432964	-1.31639746913951	0.188040671445962	0.818434023090847
HS_H3K4me1_10379:10380	17.7836778136582	1.02446847596369	0.553008459034972	1.85253671842821	0.0639487899583656	0.676785486061258
HS_H3K4me1_10381	22.4924198509938	-0.0814402168478604	0.835586143608415	-0.0974647766371125	0.922357305191247	0.99644335870975
HS_H3K4me1_10382:10383	19.6817324858161	1.58087269352947	0.664502379456957	2.37903240440069	0.0173581499761288	0.446465902188297
HS_H3K4me1_10384:10385	24.3625387137819	0.921467238022476	0.547807543627407	1.68210030829589	0.092549390621741	0.730066864371962
HS_H3K4me1_10386	34.3445423920116	0.00412435091816566	0.518660401392285	0.0079519294457304	0.993655345132181	0.999331173700741
HS_H3K4me1_10387:10388	19.0699033362908	0.521093440248945	0.524384726367719	0.993723527873186	0.320357485035638	0.881411252210232
HS_H3K4me1_10389	31.847807814995	-0.38916768980841	0.537146979350958	-0.724508756018039	0.468753453578264	0.935331897346239
HS_H3K4me1_10390:10391	44.0139284787483	-0.402519492043925	0.425740232794383	-0.945457960132058	0.344425123758757	0.893977573430965
HS_H3K4me1_10392:10393	22.4438372757517	-0.320712709386991	0.441431386016172	-0.726529013447272	0.467514527814913	0.934835312282652
HS_H3K4me1_10394:10395	19.7577687610952	0.744224867359839	0.451564090482594	1.64810462799306	0.0993312027948351	0.738310073929153
HS_H3K4me1_10396	31.6117195456364	-1.13569183786575	0.450266826248323	-2.52226407023691	0.0116602138645766	0.37394208128276
HS_H3K4me1_10397	16.2563639807933	0.544437934488836	0.486306209485667	1.11953728714394	0.262910992847173	0.859237624177442
HS_H3K4me1_10398	17.4977709957927	0.257263235297335	0.467996130279097	0.549712313099496	0.582516710095015	0.968784771196782
HS_H3K4me1_10406	25.3335390154864	-0.158724230320371	0.44027470174137	-0.360511811586237	0.718464425279132	0.988597413594538
HS_H3K4me1_10407	25.9794114817839	-0.371979673265791	0.454588648815155	-0.818277522404756	0.413198737954592	0.920161739280811
HS_H3K4me1_10408	31.4633292013682	0.0748615098019346	0.524127917918598	0.142830609174994	0.886423962291826	0.995627108447992
HS_H3K4me1_10409:10410	22.923008065727	-0.193245513053176	0.5237404485661	-0.368971908857231	0.712148663233129	0.988430303949726
HS_H3K4me1_10411	22.5177836474988	-0.433372153333129	0.544482220484568	-0.795934443823426	0.426070139972291	0.923510883058201
HS_H3K4me1_10412:10413	18.4175918371718	0.0904566230947039	0.576556937264574	0.156891049692105	0.875330713813478	0.995094826284228
HS_H3K4me1_10414	23.5983240954232	0.150144218557456	0.475652026587685	0.31565978943596	0.752260750645753	0.992950864805048
HS_H3K4me1_10415	13.7191315591361	-0.0815136594558255	0.531479389670282	-0.153371252093886	0.878105514150627	0.995094826284228
HS_H3K4me1_10416	18.6025073045255	0.429494311863409	0.46412717459231	0.925380661541047	0.354767934436317	0.898284970804116
HS_H3K4me1_10417	19.0875233574825	-1.26874313081803	0.562899400496993	-2.25394294202096	0.0241997577263804	0.513548639475856
HS_H3K4me1_10418:10419	25.0915585894173	-0.0331427497376316	0.499644514309997	-0.0663326600981527	0.947112981477298	0.999155321320673
HS_H3K4me1_10420:10421	15.1142680380578	0.760996362681864	0.553784166210993	1.37417501097697	0.1693873566292	0.808019258140025
HS_H3K4me1_10422:10423	25.8628722211073	-0.795679584643839	0.441213244174619	-1.8033900730526	0.0713269755372014	0.699328595623821
HS_H3K4me1_10424:10425	20.569771871989	-0.684123457919193	0.471888581910182	-1.44975632838984	0.147126481765574	0.787984060723133
HS_H3K4me1_10426:10427	16.1333173397685	-0.333078673766861	0.564772699270211	-0.589757037118223	0.555353549910694	0.961780345067357
HS_H3K4me1_10428	22.8680718736207	-0.0199961190858405	0.523934085871891	-0.0381653334361029	0.969555860657861	0.999155321320673
HS_H3K4me1_10429	16.9577314471891	0.356464061407666	0.533886976178412	0.667677012762613	0.504339786459189	0.946814721337454
HS_H3K4me1_10430:10431:10432	25.400100556987	0.0622219126356647	0.480931664537015	0.129377866386828	0.897058660538514	0.996106445116242
HS_H3K4me1_10433	24.1005843477682	-0.0194339991882106	0.532648452708489	-0.0364856015058145	0.970895159399809	0.999155321320673
HS_H3K4me1_10434:10435	22.8586842691867	-0.280157627656636	0.496313217176095	-0.564477466972704	0.572429231000483	0.966354993716577
HS_H3K4me1_10436	25.7476273952347	-0.364235643227174	0.457671315715332	-0.795845469707623	0.426121859412449	0.923510883058201
HS_H3K4me1_10437	21.2522411782686	-0.0142572793070949	0.424888564670256	-0.0335553377817066	0.97323173748093	0.999155321320673
HS_H3K4me1_10438	14.9743395005112	0.881472434417387	0.621189930009774	1.4190063164796	0.155897174553891	0.794784852861769
HS_H3K4me1_10439	29.6420641313926	-0.371772621355738	0.428546954324107	-0.867518990870179	0.385657711002427	0.909297843950373
HS_H3K4me1_10440	22.2457288617028	1.11229674459471	0.50190728890727	2.21613985127882	0.026681925709722	0.531915674620468
HS_H3K4me1_10441	22.373140869121	0.234956232110146	0.507709890786214	0.462776550888746	0.643524540918187	0.978970717966504
HS_H3K4me1_10442	33.7531757446926	-0.0792515908359095	0.63962507815311	-0.123903195079131	0.901391923137349	0.996106445116242
HS_H3K4me1_10443	22.1109378410203	1.11657082633561	0.570491883170414	1.95720720885713	0.0503231116149311	0.642566900270822
HS_H3K4me1_10444:10445	17.9965499772183	1.14359121027899	0.495807261431019	2.30652372250117	0.0210813861612049	0.491151331975146
HS_H3K4me1_10446	29.8760953412376	-0.982854037390501	0.44994531454584	-2.18438553667919	0.0289339301074977	0.542553115743754
HS_H3K4me1_10447	28.202963158357	-0.434083953368009	0.489877618727999	-0.886106931145655	0.375559908433677	0.90597744798598
HS_H3K4me1_10448	27.7608500876783	0.174098245583417	0.464568095543635	0.374752909753066	0.70784423870054	0.987915863095291
HS_H3K4me1_10449:10450	20.2134793256878	1.53123999140415	0.582647775647438	2.62807146170367	0.00858704743077921	0.32720455099371
HS_H3K4me1_1044:1045:1046:1047:1048:1049:1050	15.1245966946978	-0.113135701843076	0.601909626489972	-0.187961276683387	0.850907006816337	0.995094826284228
HS_H3K4me1_10451:10452	10.286209286656	0.640565417363826	0.682514981516996	0.938536786313569	0.347968621419603	0.895314252809515
HS_H3K4me1_10453	24.8510292342142	0.108211033406951	0.456884222600588	0.236845634088683	0.812776547686049	0.994036630898775
HS_H3K4me1_10454	32.1467574708997	0.247345525236996	0.491189644174805	0.50356421021973	0.614567648006928	0.974247036120357
HS_H3K4me1_10455:10456:10457	24.5932031424597	0.247656708642008	0.484661463685951	0.510989065973035	0.609358713086617	0.971859225621541
HS_H3K4me1_10458	22.9641485772707	0.311728802435491	0.522842264993541	0.596219592995876	0.551028538258967	0.961023870480806
HS_H3K4me1_10459	63.2393040009835	-0.169195838647905	0.532239898370997	-0.317893940619174	0.750565389062945	0.992950864805048
HS_H3K4me1_10460	25.2524129594016	-0.06858800182278	0.496811119141197	-0.138056495074714	0.890195768355504	0.996073457898179
HS_H3K4me1_10461	21.5104937900727	-0.634302846893429	0.45134748801186	-1.40535366594698	0.159916137461844	0.796596926056973
HS_H3K4me1_10462:10463	23.4100455032861	-0.34150213914508	0.49025066207697	-0.696586798472214	0.486061419952745	0.941002483346147
HS_H3K4me1_10464:10465	23.684788407709	0.515794777255155	0.456666562655435	1.12947787167928	0.258696299172892	0.856545855941593
HS_H3K4me1_10466	23.5353045030033	0.545503581035935	0.552322402796929	0.98765427271017	0.323321996525459	0.881411252210232
HS_H3K4me1_10467	26.9354415705129	1.66746996235457	0.570537748880459	2.92262863522452	0.0034709021674877	0.195752379385103
HS_H3K4me1_10468	28.3549004347668	-0.268275061941326	0.530664757515906	-0.505545277205045	0.613175905781625	0.973667831444501
HS_H3K4me1_10469:10470:10471:10472:10473	47.3902583257578	0.0566385817527088	0.469282493877177	0.120691870017918	0.903935098707141	0.996106445116242
HS_H3K4me1_10474	18.1905436093895	1.18463926951168	0.577637021473124	2.05083681529025	0.0402828410090501	0.608071900862111
HS_H3K4me1_10475	43.4005655636191	0.10875610327154	0.493342982442306	0.220447248956781	0.825522851001285	0.994036630898775
HS_H3K4me1_10476:10477	28.4267484384513	0.146171333073787	0.549072125406529	0.266215177041746	0.790073495064128	0.994036630898775
HS_H3K4me1_10478	36.8646428498666	-1.06608788510612	0.421888296418325	-2.52694349228649	0.0115060013969411	0.371974138979376
HS_H3K4me1_10479	88.8294863296329	0.231439842256262	0.537406194909334	0.430660912450605	0.666714943840521	0.983050910458764
HS_H3K4me1_10495	31.3699847144719	0.444733960359924	0.500668716160471	0.8882799064629	0.374390205438091	0.905397582381187
HS_H3K4me1_10497	27.7764487931068	-0.220791400510682	0.461202153019397	-0.478730203372222	0.632130576019424	0.977590776347008
HS_H3K4me1_10498	59.8131307158799	-0.362981845443818	0.694491258000849	-0.522658624226158	0.601211836297123	0.97148416175435
HS_H3K4me1_10499	29.849373513703	0.281234336422285	0.470476002492886	0.597765528809384	0.549996394502873	0.96068370387407
HS_H3K4me1_10500	26.821765470104	-0.839972029378194	0.587895541228363	-1.42877768323117	0.153068141799731	0.791571946672617
HS_H3K4me1_10501:10502	20.270273569394	-0.352954532378195	0.439468959400607	-0.80313870827098	0.421894566806562	0.92146118134027
HS_H3K4me1_10503:10504	23.5218793456798	-0.876556577026332	0.459969038505976	-1.90568604328994	0.0566909511359534	0.662450270527663
HS_H3K4me1_10505	24.2470178519722	-0.191586456590082	0.47170005817941	-0.406161613228407	0.684623857135146	0.985725491316172
HS_H3K4me1_10506	206.174009433859	0.0760174324893042	0.650251377742932	0.116904685005307	0.906935585516212	0.99644335870975
HS_H3K4me1_1051:1052	19.8957845863956	-0.412061127886017	0.441817677315038	-0.932649708337036	0.351000859176636	0.8965354342499
HS_H3K4me1_10525	28.851223591963	-0.536199751133822	0.416222420334812	-1.28825292665037	0.197657933567927	0.825917028926547
HS_H3K4me1_10526	37.0142176165474	-0.394785544250688	0.910371093278283	-0.433653426790003	0.664540131491514	0.982779804861321
HS_H3K4me1_10527	32.5399054171839	0.557910415335207	0.499970276924798	1.11588716586671	0.264470436100677	0.859253870547268
HS_H3K4me1_10528	28.9187824253339	-0.909644580632641	0.524006079847154	-1.73594279840794	0.0825739492852854	0.720222649744061
HS_H3K4me1_10529	59.7911309380831	-2.29930378777709	0.632021291589864	-3.6380163427614	0.000274745995144903	0.0346410107595788
HS_H3K4me1_10530	31.6667273532868	0.610888566801434	0.632303223946252	0.966132298027571	0.333977984779107	0.886949473913812
HS_H3K4me1_10531	52.1184493905699	0.0995507279357393	0.456626897428112	0.218013280637748	0.827418763848935	0.994036630898775
HS_H3K4me1_10532	48.5881749460087	-0.657028129345196	0.97930805462568	-0.670910574299659	0.502277499608764	0.945550140128881
HS_H3K4me1_10533	20.4142309913869	-0.840301332342806	0.556426001784609	-1.51017624921864	0.130998457371281	0.76926898279074
HS_H3K4me1_10534	36.9418778609439	-0.631387468771482	0.521218243863315	-1.21136870438683	0.22575412804099	0.843146853517855
HS_H3K4me1_10535:10536:10537	48.0037589629385	-0.347778413926015	0.427903435876325	-0.812749757930271	0.416361546622878	0.920782945539279
HS_H3K4me1_10538	47.5054205056339	-0.466336165736418	0.394514744018221	-1.18205003186111	0.237185849407176	0.847503298445716
HS_H3K4me1_10539:10540	28.5864492987274	2.74619751533738	0.642013549959218	4.27747594347786	1.89024377938955e-05	0.00448411207551129
HS_H3K4me1_10541:10542	32.4800873593016	-0.0967885099185265	0.473320889385359	-0.204488143433123	0.837972056417113	0.994250859375716
HS_H3K4me1_10543	36.1651863824888	-0.489162764468482	0.521138001686475	-0.938643435875878	0.347913843822965	0.895314252809515
HS_H3K4me1_10544	29.733832574666	-0.157149844527441	0.469127229741236	-0.334983421478482	0.737637592197163	0.991488420268041
HS_H3K4me1_10545	28.041594525245	-0.752108084992363	0.406645042858672	-1.84954445701618	0.0643792345589877	0.677317923394295
HS_H3K4me1_10547	20.2620810820109	0.957500676789496	0.542139107214959	1.76615312204335	0.0773701632627804	0.711682783609837
HS_H3K4me1_10549	12.6795690047035	-0.551980379424937	0.619836010033565	-0.890526478761772	0.37318325700765	0.904812569799102
HS_H3K4me1_10550	20.7438962233093	0.166858515496814	0.555979149670382	0.300116498245911	0.764088295152092	0.994036630898775
HS_H3K4me1_10552	37.5645492088859	-0.318969039830612	0.492394187027406	-0.64779205001634	0.517119458001668	0.950856803471845
HS_H3K4me1_10553	30.1818756858117	-0.56716484256127	0.416616084427283	-1.3613608877846	0.173399669939584	0.810370338799096
HS_H3K4me1_1055:1056:1057:1058	34.8559389816334	-0.0879727369440296	0.411393189638583	-0.213841014289311	0.830671039873058	0.994036630898775
HS_H3K4me1_10567:10568	19.5672810450198	-0.401057939828924	0.477568358422164	-0.839791692133829	0.40102519238108	0.914941155001366
HS_H3K4me1_10569	45.244946965077	-0.28023366336049	0.459908959130079	-0.609324210362317	0.542309562712464	0.959716257460785
HS_H3K4me1_10570	10.5420013468792	-0.301881447542501	0.682613617397725	-0.442243517926496	0.658312998232789	0.982510356308414
HS_H3K4me1_10574:10575	19.5965309340801	0.0220186825792774	0.520767684190432	0.0422811999433239	0.966274532154664	0.999155321320673
HS_H3K4me1_10576	18.962557265304	-0.231522001791117	0.489101382895504	-0.47336198564906	0.635954945970282	0.978618632725404
HS_H3K4me1_10577:10578	33.2063177339138	-0.226540783668876	0.398214638904601	-0.568891149486716	0.569430011999031	0.966035183765206
HS_H3K4me1_10579:10580	68.3473260481652	0.206467288852611	0.576956972114218	0.357855609398438	0.720451372251651	0.988728370482183
HS_H3K4me1_10581	5.27191805793958	0.00533718032078812	1.44612607990821	0.00369067427449126	0.997055274662488	0.999452579683722
HS_H3K4me1_10582	23.2877150379989	0.186301053311973	0.498167998558276	0.3739723423647	0.708424893257593	0.987915863095291
HS_H3K4me1_10583	33.206904245067	1.29640071520675	0.607109726456231	2.13536475980049	0.0327312268814018	0.566808484876586
HS_H3K4me1_10584:10585	40.1683807732676	0.121692468894552	0.462223543322094	0.263276223491178	0.792337684324893	0.994036630898775
HS_H3K4me1_10586	103.007288238696	-0.205966662948288	0.670403181151623	-0.307228051326483	0.758669795472579	0.994036630898775
HS_H3K4me1_10588	27.1822240789199	-0.66053889234724	0.444935966433122	-1.48457068472689	0.13765758586836	0.77963878402037
HS_H3K4me1_10589	51.2352708381588	-0.389896149047561	0.581306101334902	-0.670724336373229	0.502396156450926	0.945550140128881
HS_H3K4me1_10590	35.3756110856698	-0.0160004331425236	0.443745640403484	-0.0360576683704991	0.971236376107364	0.999155321320673
HS_H3K4me1_10593	18.370265427004	-0.472473352222819	0.4684796145996	-1.00852489094244	0.313202544498418	0.878495705050457
HS_H3K4me1_10594	64.4640716601088	-0.480978073244171	0.596324755547609	-0.80657069620141	0.419913862298664	0.920907841540059
HS_H3K4me1_10595:10596	59.5435491799222	-0.0624710649016839	0.486851009156939	-0.128316597329977	0.897898430913266	0.996106445116242
HS_H3K4me1_10600	29.1214847344841	-1.0917292284613	0.475695543006671	-2.29501672763412	0.0217321656770771	0.496070155294191
HS_H3K4me1_10601	22.7999414364378	-0.0406849680102928	0.517382876425236	-0.0786360930446679	0.937322078317406	0.997952158593139
HS_H3K4me1_10602	14.284929068159	-0.296284256305935	0.60838700968792	-0.486999642641807	0.626258584193718	0.9760895233029
HS_H3K4me1_10603	19.5239812713257	0.482088549333746	0.627073256587566	0.768791435879751	0.442017133747502	0.928367051710043
HS_H3K4me1_10604	24.4112973051677	-0.620108630394461	0.470815529121264	-1.31709468366908	0.187806888827964	0.81815554561259
HS_H3K4me1_10605	11.4118509799481	-0.497435636931667	0.638123687833477	-0.779528556008528	0.43566842286476	0.926913038526964
HS_H3K4me1_10606	32.8186999628818	-0.854925778487696	0.507036481862996	-1.68612281180726	0.0917721470613617	0.730066864371962
HS_H3K4me1_10607:10608	26.9307226471493	-0.944065265591408	0.493226087286272	-1.91406190776658	0.0556122459942973	0.658525652705531
HS_H3K4me1_10609:10610:10611	38.8082508052414	-0.396401542673355	0.451391721497282	-0.878176368318137	0.379848014369043	0.907515110540882
HS_H3K4me1_10612	30.333410289456	-0.64470517257418	0.492844491586179	-1.30813103033626	0.190828870180835	0.820610889281436
HS_H3K4me1_10619	60.2585654427921	0.0729346205095787	0.512605173484751	0.14228225597834	0.886857061606404	0.99563147286866
HS_H3K4me1_10620	24.5861998125884	1.80461167903572	0.936387641279367	1.92720578474328	0.0539539893475211	0.654388901646693
HS_H3K4me1_10621	20.353740895957	0.0224957135800484	0.503556436510994	0.0446736690248964	0.964367421812002	0.999155321320673
HS_H3K4me1_10622	19.3724255912963	-0.778246356826662	0.418935365520453	-1.85767643622025	0.0632149766994018	0.674684695180502
HS_H3K4me1_10623	151.846205516238	0.22024617963863	0.640084170393296	0.344089402341102	0.730779052557976	0.990337136865883
HS_H3K4me1_10624	204.440905056631	0.0193687729448676	0.724587950432921	0.026730741151982	0.978674493994188	0.999155321320673
HS_H3K4me1_10625:10626:10627:10628:10629:10630	162.369329873883	0.068319132670037	0.608187480864267	0.112332356090184	0.910559887703136	0.99644335870975
HS_H3K4me1_10631	12.6833338952588	-0.00731257671985581	0.503899205921722	-0.0145119830194608	0.988421519203708	0.999155321320673
HS_H3K4me1_10632:10633	22.3541501236704	-0.391010146816843	0.457635249134931	-0.85441440001829	0.392875419978112	0.911671913001806
HS_H3K4me1_10636	25.0067972477843	-0.723218330759599	0.510699829434952	-1.41613192148464	0.156736883539312	0.795312246317682
HS_H3K4me1_10637	22.9066905862164	-0.465159142176623	0.463735974032178	-1.00306891900594	0.315827609692755	0.880657524472424
HS_H3K4me1_10638	21.4374972305007	0.114797904301838	0.551851995174808	0.208022994037512	0.835211013420497	0.994036630898775
HS_H3K4me1_10639	25.5659339965518	0.57541866803893	0.481623551023123	1.1947477792906	0.232185588724129	0.846699696452931
HS_H3K4me1_10640	17.2614528315445	0.853213480783035	0.585184828241628	1.45802392612738	0.144833948223835	0.784677422075679
HS_H3K4me1_10641	19.7811646738805	0.502543538424104	0.49663501154114	1.01189712111643	0.311587245921532	0.877723567822631
HS_H3K4me1_10642	15.5855305754957	0.608086994105274	0.562436706824586	1.08116519908244	0.279623635330758	0.862197586569538
HS_H3K4me1_10643	17.8247356904836	-0.400951434655271	0.513070559500589	-0.781474257742537	0.434523611286108	0.926605393785409
HS_H3K4me1_10644	20.7335442894363	1.76787307293024	0.691328779742636	2.55721029520625	0.010551540734714	0.360428658118273
HS_H3K4me1_10645	27.6802571232095	-0.26080328225725	0.440142305342707	-0.592543091385367	0.553486974181454	0.961273952324952
HS_H3K4me1_10646	21.0603780041686	-0.325551970565774	0.515358765357364	-0.631699686605753	0.527583132866665	0.954571625493539
HS_H3K4me1_10647	25.7300018163453	-0.496060306485966	0.421825907073393	-1.17598349975137	0.239601469699509	0.848216122762356
HS_H3K4me1_10649	35.3403675702138	-0.347900127896696	0.569448189275696	-0.610942548327713	0.541237615430817	0.959716257460785
HS_H3K4me1_10651:10652:10653	125.308712268264	0.683558955817778	0.664326986820087	1.02894955252345	0.303503381306467	0.874587743293809
HS_H3K4me1_10665	14.36499820571	0.557928580443595	0.636303508555735	0.876827760560314	0.38058019829119	0.907839767261287
HS_H3K4me1_10666	26.1687537924454	-0.514483878223556	0.4858649088196	-1.05890314135566	0.289643893494071	0.866700328420009
HS_H3K4me1_10667	23.5950798803598	-0.2570443841641	0.445833786589336	-0.576547565249621	0.564245129223625	0.963556844270166
HS_H3K4me1_10668	16.2640038331248	0.29507335974486	0.615294131011933	0.479564723394278	0.631536935342775	0.977590776347008
HS_H3K4me1_10669	17.0036030202847	-0.345973699839994	0.496284239429018	-0.697128122057718	0.485722616312946	0.941002483346147
HS_H3K4me1_10670	19.8443939775986	-0.978068254994526	0.492890764356226	-1.98435094695272	0.0472167303461963	0.628879849146031
HS_H3K4me1_10682	18.3090592658724	0.409900248156605	0.564406416491061	0.726250156234885	0.467685429354469	0.934835312282652
HS_H3K4me1_10683	22.1444576405223	0.761069024711029	0.528432812542188	1.44023801445954	0.149800071573551	0.790984164385263
HS_H3K4me1_10688	23.8310870119127	-1.02886313115128	0.535441146908929	-1.92152421809726	0.0546656521772134	0.655606691101421
HS_H3K4me1_10689	22.0724461763317	-0.627280137300476	0.561475805930223	-1.11719887246296	0.263909302613765	0.859253870547268
HS_H3K4me1_10690	26.838099940109	0.55850844418955	0.452229024231687	1.23501238147734	0.21682589615725	0.842014635983633
HS_H3K4me1_10691	18.1977593758208	-0.125118926708172	0.5790309734787	-0.216083305451664	0.82892281263808	0.994036630898775
HS_H3K4me1_10692	20.2607435309352	0.363956553614328	0.517754757200671	0.702951635987123	0.48208589019729	0.940289720724619
HS_H3K4me1_10693	19.2409359959391	0.73429857119218	0.533205168189125	1.37714076119331	0.168468732565016	0.807054708102388
HS_H3K4me1_10694	17.5930490878972	0.674865390327829	0.495206629539349	1.36279554850791	0.172946954456719	0.809663405370666
HS_H3K4me1_10695	22.6364238793269	-0.270003915047921	0.480254573607802	-0.562209981717778	0.573972961401215	0.966379811383328
HS_H3K4me1_10696	19.7850403385185	-0.408107530526864	0.56041108962621	-0.728228862849714	0.466473500330554	0.934835312282652
HS_H3K4me1_10697:10698	19.8539461918747	0.811702379311378	0.554002915700558	1.46515903853132	0.142877532216503	0.783244688582367
HS_H3K4me1_10709	8.49727722427722	1.89702688221713	1.27738527149974	1.48508592085916	0.137521065145197	0.77963878402037
HS_H3K4me1_10710	37.368668580403	0.419062624905864	0.504983672807548	0.829853810076689	0.40662144283988	0.917373604344154
HS_H3K4me1_10711	24.538526157869	-0.0576254055772839	0.534786425351853	-0.107754054414097	0.914190789866783	0.99644335870975
HS_H3K4me1_10712	29.3684516901421	0.152284203506292	0.501102345419855	0.303898404982915	0.761205292998726	0.994036630898775
HS_H3K4me1_10713	26.0907705095043	0.435026373117513	0.493620584574159	0.881297066435764	0.378157053477705	0.906285925260334
HS_H3K4me1_10714	18.5867236180433	-0.618869955020802	0.535646384404364	-1.1553703582056	0.2479387950161	0.85343905320035
HS_H3K4me1_10715:10716	27.9000499834693	0.575555308747257	0.552272788676409	1.04215764482376	0.297338596438368	0.870874516997042
HS_H3K4me1_10721	24.1222036001278	-0.423128370182321	0.443106841520489	-0.95491274458861	0.33962182420561	0.891127998531217
HS_H3K4me1_10734:10735:10736	32.379205262842	-0.227125027366531	0.401574214374377	-0.565586681705586	0.571674783581396	0.966354993716577
HS_H3K4me1_10737	43.191749707605	0.181938437464234	0.533335571730601	0.341133138511404	0.733003354952734	0.990597022312066
HS_H3K4me1_10738	33.9080904567792	0.851224923018392	0.493510324028942	1.72483711398198	0.0845568311686619	0.723125074312243
HS_H3K4me1_10739	25.6621399891624	-0.767191328258498	0.454842086126356	-1.6867201863228	0.0916571686728828	0.730066864371962
HS_H3K4me1_10740	30.0458811987259	-0.174021251128984	0.426364297112586	-0.408151555623879	0.683162411716268	0.985725491316172
HS_H3K4me1_10741:10742	22.5360990572436	-0.639160273750236	0.521130357738668	-1.22648827545517	0.220014984763075	0.842014635983633
HS_H3K4me1_10743:10744:10745:10746	37.4416302066529	-0.699393066603903	0.468558396244665	-1.49264866921455	0.135529176415445	0.776735370489362
HS_H3K4me1_10747	30.7193098132932	0.585563223577314	0.554683785250969	1.05567034614573	0.291118849587959	0.868045665313558
HS_H3K4me1_10748:10749	22.8276793563852	0.284963103383659	0.483244813742141	0.589686832181328	0.555400624874318	0.961780345067357
HS_H3K4me1_10750	20.5678918959167	-0.283208216113244	0.597728973071111	-0.473807074564463	0.635637489229522	0.978519855007558
HS_H3K4me1_10751:10752:10753:10754	30.1285387239817	-0.129090866026776	0.454821808648447	-0.283827344186471	0.776542698264092	0.994036630898775
HS_H3K4me1_10755:10756:10757	23.5967962179416	1.03212926330695	0.630710645927064	1.63645448189614	0.101744504704569	0.740782365680316
HS_H3K4me1_10758:10759	30.2115137020852	0.980338732065318	0.449177024340525	2.18252198786133	0.029071030293323	0.542553115743754
HS_H3K4me1_10760	31.7428390658094	-0.229613697948998	0.512289914691005	-0.448210459281621	0.654001314942275	0.982179415957162
HS_H3K4me1_10761:10762:10763:10764:10765:10766:10767	58.1831169290628	-0.147401215024141	0.411077385066935	-0.358572912008137	0.719914614058114	0.988728370482183
HS_H3K4me1_10768:10769:10770:10771:10772:10773:10774:10775:10776:10777	82.8441720678648	0.0984577115604194	0.471916826929027	0.208633610717226	0.834734270359981	0.994036630898775
HS_H3K4me1_10778	30.7425994861478	-0.546224947244277	0.576525486950497	-0.947442844432615	0.343413167776807	0.893437975237342
HS_H3K4me1_10779:10780:10781:10782	50.9813367393719	0.0911174899656788	0.430321740990896	0.211742706180413	0.83230776871584	0.994036630898775
HS_H3K4me1_10783:10784	17.660281243198	-0.522743472751496	0.569309693746705	-0.918205817489686	0.358511123590806	0.898680992323988
HS_H3K4me1_10785	25.5558151412839	1.15259475651371	0.569973992577005	2.02218833056316	0.0431568993724011	0.62011005410869
HS_H3K4me1_10786:10787:10788:10789	36.0670106961657	-0.225962896638804	0.438736718944082	-0.515030739124443	0.606531539956652	0.971591251422391
HS_H3K4me1_10790:10791	20.2272559870003	0.800182691004799	0.497873546016658	1.60720065849417	0.10801035764723	0.751172384446787
HS_H3K4me1_10792:10793	17.668216192231	0.217606383496579	0.525920106948009	0.413763194488571	0.679047541129839	0.984837905447413
HS_H3K4me1_10794:10795	34.2200717345484	-0.48665602801747	0.465170171760575	-1.04618923903821	0.295473670194969	0.870874516997042
HS_H3K4me1_10796	30.4978235629035	0.181510781071161	0.499177640883691	0.363619613951124	0.716142078194206	0.988511804315485
HS_H3K4me1_10797	24.0180089484387	0.953234013023632	0.580426248965993	1.64229997303151	0.100527852708284	0.73955040897899
HS_H3K4me1_10798:10799	23.0983414872962	-0.387950994846566	0.47827447828226	-0.811147181091298	0.417281153792582	0.920782945539279
HS_H3K4me1_10800:10801	22.0148387949885	-0.249679917484877	0.547617809401709	-0.455938271543179	0.64843436757354	0.980706137176719
HS_H3K4me1_10802	22.290985663161	-0.95115325837931	0.521536062883906	-1.82375357347251	0.0681893355518766	0.688237878776317
HS_H3K4me1_10803:10804	64.4896628689735	0.132198820091168	0.557898647690103	0.236958488138514	0.812688994824491	0.994036630898775
HS_H3K4me1_10805:10806	2.65012453186796	0.36960643697412	1.87939825869487	0.196662115261716	0.844091958704735	0.994517280603533
HS_H3K4me1_10807	21.5858997794374	0.635542091378354	0.523280279603696	1.21453476492498	0.224543582677748	0.842107348561152
HS_H3K4me1_10808:10809:10810	30.3793993481987	0.074205461084786	0.436921835923906	0.169836925013996	0.865138386797684	0.995094826284228
HS_H3K4me1_10811	21.823210965591	0.260042672004764	0.583400949362036	0.445735771066413	0.655788122204303	0.982510356308414
HS_H3K4me1_10812:10813	26.2051378024409	0.615537207922608	0.492407052828038	1.25005765938444	0.211278485225084	0.836724938797178
HS_H3K4me1_10814	23.5473152825426	-0.267097622869795	0.550036367447609	-0.485599932435807	0.627250844364478	0.976594885097457
HS_H3K4me1_10815	29.3227772676446	-0.533984308210101	0.494397179709897	-1.08007150955722	0.280110337700965	0.862197586569538
HS_H3K4me1_10816:10817	26.3278732505101	-0.0832769422614848	0.438706594279825	-0.189823775952562	0.84944722410965	0.994899425964234
HS_H3K4me1_10818:10819:10820	27.406745083961	0.0996778894668146	0.429799448961547	0.231917210940241	0.816602316537491	0.994036630898775
HS_H3K4me1_10821	33.6200421379325	0.63087316505445	0.530610396239994	1.18895741494124	0.234456424950105	0.847503298445716
HS_H3K4me1_10822	28.940779361722	-0.285172838669028	0.435576841523641	-0.65470156235005	0.512659919160607	0.94930735074148
HS_H3K4me1_10823:10824:10825	55.7807287988114	0.260522535419552	0.502255544795256	0.518705145456888	0.603966372972263	0.971591251422391
HS_H3K4me1_10826:10827:10828:10829:10830	44.4612183571297	-0.314827969277297	0.40308648096271	-0.781043235499684	0.434777066142549	0.926709349936369
HS_H3K4me1_10831	22.574330223222	-0.597795041728526	0.417542563007161	-1.43169845350179	0.152230139198397	0.790984164385263
HS_H3K4me1_10832	16.641574320582	0.551475558503396	0.598863892457202	0.920869609020229	0.357118507171355	0.898680992323988
HS_H3K4me1_10876	35.6226322980331	0.27362394045879	0.535682653505258	0.510794849652723	0.609494715950152	0.971859225621541
HS_H3K4me1_10877	11.9769517877639	1.16080454253888	0.617619807344596	1.87948075617855	0.0601788787220401	0.670378441142962
HS_H3K4me1_10899	24.5169774012686	1.429905186607	0.605448692955405	2.36172809231306	0.0181899782465258	0.456303183471702
HS_H3K4me1_10900	19.7762272882395	-0.502669648050451	0.530469127309059	-0.947594538819576	0.343335907441553	0.893437975237342
HS_H3K4me1_10902	21.4849096292772	-0.302649827958169	0.394644232007071	-0.766892819943068	0.443145242979604	0.928620074188285
HS_H3K4me1_10903	42.5389425156637	0.463611601107152	0.548426898383333	0.845348035396875	0.397916548773742	0.913911746645769
HS_H3K4me1_10906	87.3023641075379	0.115279810435065	0.597588759037935	0.192908264574212	0.847030812414014	0.994606195852365
HS_H3K4me1_10918:10919:10920	32.8149439291635	1.46966688428442	0.626483757261078	2.34589782616178	0.0189813100060913	0.467390498534448
HS_H3K4me1_10921	6.00957248233799	-1.18099071976517	1.14071983659963	-1.03530304451055	0.300527408467919	0.873964623925181
HS_H3K4me1_10923	27.1754837189792	-0.115864874041996	0.429417904983976	-0.26981845120389	0.78729992711253	0.994036630898775
HS_H3K4me1_10924	33.5883365167405	-0.328384251509041	0.566732503190379	-0.579434300415851	0.56229616547536	0.963347584262133
HS_H3K4me1_10939	20.7521467576028	0.536452356521514	0.44208500192185	1.21345975138135	0.224954093600921	0.84277559094037
HS_H3K4me1_10941	7.41413973811713	-0.923578377432317	0.882868505900759	-1.04611091148848	0.295509828007767	0.870874516997042
HS_H3K4me1_10942	25.9892390321651	0.0131987472315465	0.49699361564815	0.0265571766235538	0.978812929305177	0.999155321320673
HS_H3K4me1_10946	19.4853109677731	0.247932555170267	0.459424649494393	0.539658800291021	0.589432357708736	0.970258689928042
HS_H3K4me1_10947:10948	11.2585834442575	-0.101479234450824	0.586227134181316	-0.173105659110343	0.862568376780315	0.995094826284228
HS_H3K4me1_10959	59.2788830999284	0.148171233038458	0.631065983748761	0.234795151147693	0.814367731377832	0.994036630898775
HS_H3K4me1_10960	26.8365429809621	-0.082726421045555	0.468273561154385	-0.176662591929423	0.859773425952704	0.995094826284228
HS_H3K4me1_10961	30.2020393569514	-0.631908387133449	0.430544260705466	-1.4676966918524	0.142186629755335	0.782227111438107
HS_H3K4me1_10962	93.8914840776251	-0.1909795283359	0.623394907348054	-0.306354007844457	0.759335122290614	0.994036630898775
HS_H3K4me1_10963	22.9893813196682	-0.374177335689358	0.467174737069325	-0.800936578969664	0.423168362452654	0.922055647177369
HS_H3K4me1_10964	26.4493401919501	0.561350616058032	0.527086174388227	1.06500728597098	0.286872632654528	0.864279462918372
HS_H3K4me1_10965	21.3412774034694	-0.260312280351049	0.611510071963596	-0.42568764160363	0.670335468474048	0.984054409615755
HS_H3K4me1_10966:10967	18.1596421363827	-0.740821257966397	0.472614596751183	-1.56749550915038	0.116998915101731	0.755785373787521
HS_H3K4me1_10970	34.0200427710831	-0.128017347522768	0.4171441631036	-0.306889940806804	0.758927145942692	0.994036630898775
HS_H3K4me1_10974	27.9710394660841	0.756340021590518	0.994458620440157	0.760554542989184	0.446923179538357	0.929441226853484
HS_H3K4me1_10975	20.322921913544	-0.915060793439955	0.601365614143638	-1.52163803835546	0.128099800919471	0.764535168709469
HS_H3K4me1_10976	22.0737210039797	-0.582479766171536	0.511978022798271	-1.13770462838997	0.255243840121243	0.854431770614369
HS_H3K4me1_10978	16.152386314311	0.350147756006802	0.655595948562732	0.534090786824466	0.593278723674414	0.970450020827747
HS_H3K4me1_10979	17.4890253989191	-0.328141602413156	0.451585790921463	-0.72664288604737	0.467444749355594	0.934835312282652
HS_H3K4me1_10984:10985	7.4978226172238	0.310759015959376	0.907260064063109	0.342524738240611	0.731956030225222	0.990337136865883
HS_H3K4me1_10986	18.1703836098475	-0.544670241114574	0.53417749887941	-1.01964280086147	0.30789789826465	0.875217219245039
HS_H3K4me1_10987	14.835816342029	0.0481709522208082	0.621222956757777	0.0775421315274908	0.938192276036517	0.998145248295513
HS_H3K4me1_10988	20.9462859299084	-0.218478091454036	0.474200251203133	-0.460729598729054	0.64499261661642	0.97966913691971
HS_H3K4me1_10989	21.7729135090034	-0.266255502618519	0.558152900622684	-0.477029685452643	0.633340983177137	0.977989157806151
HS_H3K4me1_10990	22.657606684979	0.470474118896748	0.610420111514999	0.770738234245067	0.440862104355051	0.927314587751547
HS_H3K4me1_10991	23.5692799834226	1.09612982933855	0.64824086949018	1.69092983939846	0.0908502034513474	0.729558303085674
HS_H3K4me1_10992	23.8907570688284	0.00221280495510876	0.580421391700977	0.00381241109777835	0.996958143414284	0.999452579683722
HS_H3K4me1_10993	28.2030501136527	-0.343701600352228	0.436033591947411	-0.788245691844955	0.430553007302053	0.924447559587929
HS_H3K4me1_10994	21.8446087021731	0.213581166533501	0.561212470205949	0.380570956406445	0.703521635778283	0.987915863095291
HS_H3K4me1_10995:10996	17.1427935956951	0.304571959649108	0.537024787655435	0.567146929993346	0.570614360601155	0.966208760816469
HS_H3K4me1_11016	63.5691000852111	0.419386662851296	0.689846583768118	0.607941929001806	0.543225989391892	0.959716257460785
HS_H3K4me1_11020	27.8389154993719	0.971757329414264	0.528379693568967	1.83912694079987	0.0658965172969392	0.68046097742461
HS_H3K4me1_11023	65.5836192429886	-0.233488937729577	0.641814775624355	-0.363794893164371	0.716011176401269	0.988511804315485
HS_H3K4me1_11024:11025	17.2111111629181	0.28625113463813	0.568464410053326	0.503551549711401	0.614576546758075	0.974247036120357
HS_H3K4me1_11026	16.3974646479868	0.0594561326399352	0.557990209633994	0.106554078572337	0.915142751083073	0.99644335870975
HS_H3K4me1_11027:11028:11029:11030:11031:11032	48.6003837773644	-0.213254042993166	0.403189741015796	-0.528917334195792	0.59686279662535	0.971008573302787
HS_H3K4me1_11033:11034	23.1365189391511	0.530526486017474	0.484976851654458	1.09392125460757	0.273989515980185	0.862197586569538
HS_H3K4me1_11035:11036:11037:11038	34.1649365236444	-0.531768896734982	0.470654895260325	-1.12984885972737	0.258539916061991	0.856535735122419
HS_H3K4me1_11039:11040	34.7121454291241	0.0527053801098147	0.4419281155279	0.119262337601798	0.905067520727468	0.99644335870975
HS_H3K4me1_11041	28.1080307585155	-0.276557871459643	0.487555287264533	-0.5672338680015	0.570555300742238	0.966208760816469
HS_H3K4me1_11042	32.9212808114436	-0.520796055779713	0.415224157955255	-1.25425278323	0.209750140032923	0.834319508751558
HS_H3K4me1_11043	29.6055197688243	0.148752375745294	0.576268199235033	0.258130460682639	0.796306223746668	0.994036630898775
HS_H3K4me1_11044	26.2097736350254	1.85426196747768	0.569726188695251	3.25465461176042	0.00113530344312831	0.0940267779711111
HS_H3K4me1_11045	21.9698335474923	0.398037935282049	0.608001155353298	0.654666412682649	0.512682554632792	0.94930735074148
HS_H3K4me1_11046:11047:11048	94.6454864241402	-0.250849290327082	0.484918143124687	-0.517302340371663	0.604945120568978	0.971591251422391
HS_H3K4me1_11077	15.7698292468265	-0.661796763024606	0.477001356774925	-1.38741065119628	0.165316578974307	0.803624112809703
HS_H3K4me1_11078	19.2053168314932	-0.0156699214870563	0.652762400705023	-0.0240055515914089	0.980848180454682	0.999155321320673
HS_H3K4me1_11079	20.9384021406044	-0.115724507772642	0.50385805770013	-0.229676802829886	0.818342921724802	0.994036630898775
HS_H3K4me1_11081	23.4855329273048	0.829239548823801	0.52507163364895	1.5792884164415	0.114269917570383	0.754563828341739
HS_H3K4me1_11083:11084	39.1740117148566	-0.164176993817442	0.536702167939979	-0.305899628554887	0.75968106878202	0.994036630898775
HS_H3K4me1_11087	86.6394511755173	-0.368533226157516	0.638207083332092	-0.577450855345254	0.563634928267136	0.96350990640773
HS_H3K4me1_11089	130.717499119639	-0.149954042790783	0.611425012250109	-0.24525336678481	0.806260257111758	0.994036630898775
HS_H3K4me1_11090	15.7718093428698	0.805667381469292	0.603456454515714	1.33508785172553	0.181847595007376	0.815027664069315
HS_H3K4me1_11097	31.3677273246892	-0.118854692661192	0.479645790483698	-0.247796801346538	0.8042916299198	0.994036630898775
HS_H3K4me1_11098	173.312982375385	-0.388899536099517	0.712539273631681	-0.545793825675557	0.585207667936466	0.969125022514927
HS_H3K4me1_11104	17.5951423744952	0.741527176477645	0.509781749921044	1.4545973381599	0.145780768365141	0.786152577128478
HS_H3K4me1_11110	40.9144422185009	-0.365062018253431	0.590425449248529	-0.618303324692505	0.536375410730408	0.958156891384749
HS_H3K4me1_11111	20.3374332835736	0.063447920490532	0.540035368490403	0.117488453891256	0.906472993136619	0.99644335870975
HS_H3K4me1_11112	35.5812535734195	2.51695773157332	0.919792822244455	2.73643984895589	0.00621079483817213	0.27147408886029
HS_H3K4me1_11116	91.5811964083995	0.954518156166025	0.532885837400219	1.79122447844142	0.0732572795944259	0.704284914004363
HS_H3K4me1_11117	28.7011519601157	0.470214867693565	0.575999228029969	0.816346350500838	0.414302071637743	0.920238193062177
HS_H3K4me1_11124	280.069606155841	0.190867667573652	0.742012574418707	0.257229694150639	0.797001462424325	0.994036630898775
HS_H3K4me1_11125	114.908158659253	0.0510218244939275	0.709784990154297	0.0718834931728214	0.942694626602322	0.998973467961154
HS_H3K4me1_11126	55.1882771684387	-0.393290632910473	0.575576818713169	-0.683298249901311	0.494418399831912	0.94446266162216
HS_H3K4me1_11127:11128:11129	81.95363204496	-0.141402045883401	0.604968938024884	-0.233734390306143	0.815191187541376	0.994036630898775
HS_H3K4me1_11130	20.5067601834297	-0.641678838487048	0.605439876344636	-1.05985559187347	0.289210301282977	0.866410443776808
HS_H3K4me1_11133	23.7076972032436	-0.467901191506973	0.403739968273749	-1.15891719491522	0.246489939270745	0.852475342699193
HS_H3K4me1_11134	12.8349052195477	-0.501403041874008	0.673854876525407	-0.744081640336846	0.456827085808009	0.932416274846313
HS_H3K4me1_11136	71.1811927268516	-0.177918279152323	0.686313582088929	-0.259237590214658	0.795451929381052	0.994036630898775
HS_H3K4me1_11137	127.555232357961	0.0245300871792879	0.719865190974468	0.03407594572823	0.972816589870875	0.999155321320673
HS_H3K4me1_11138	22.6893408668006	-0.726005975916711	0.477710365938671	-1.51976182155929	0.128570847688913	0.765061679514178
HS_H3K4me1_11139:11140	54.7805384928567	0.04219621648598	0.646455578504672	0.0652731879637961	0.947956489712438	0.999155321320673
HS_H3K4me1_11143:11144	55.4118610176955	0.365340200107542	0.535081517033923	0.682774845471591	0.494749126954379	0.944474710686908
HS_H3K4me1_11145	15.9338964379566	-0.249689135125452	0.531843026557026	-0.469479005378442	0.638727288071134	0.978618632725404
HS_H3K4me1_11146	17.7803211715358	-0.565796633564625	0.515639969103498	-1.09727070721133	0.272523072020685	0.862197586569538
HS_H3K4me1_11153	59.5918095277382	1.71291904649739	0.58269466028073	2.93965118141316	0.00328581928987457	0.190698424619445
HS_H3K4me1_11154	27.8433007852702	0.0544252865373611	0.434135358922586	0.125364786393882	0.900234764525534	0.996106445116242
HS_H3K4me1_11155	24.1429417371096	0.0787850764321845	0.522977358999824	0.150647203127222	0.880254023566627	0.995094826284228
HS_H3K4me1_11156	30.4205740369169	0.211696703036912	0.477015715592994	0.443793980191502	0.657191541064502	0.982510356308414
HS_H3K4me1_11158	21.9103427487092	0.410370542570235	0.494158241256329	0.830443587315118	0.406288030455447	0.917195492052362
HS_H3K4me1_11159	22.2566377458702	-0.363827148948238	0.538669238301901	-0.675418462905298	0.49940993862999	0.945429696222632
HS_H3K4me1_11160	22.5084493995848	-0.669879422177313	0.445441930273944	-1.50385353656613	0.132619082819927	0.77367556988117
HS_H3K4me1_11165	23.8276459804105	-0.529568935559673	0.403311743845317	-1.31305111651492	0.189165724268708	0.819329244977396
HS_H3K4me1_11166	26.4157260723224	-0.629180439449811	0.498569130903506	-1.26197231326699	0.206958749170391	0.831970808544118
HS_H3K4me1_11167:11168	19.3819810850551	-0.453873583006424	0.479254778728452	-0.947040286610457	0.343618250638123	0.893437975237342
HS_H3K4me1_11169	21.1518233961063	-0.0331323526414207	0.410121865675134	-0.0807866037254047	0.935611661923274	0.997715097304888
HS_H3K4me1_1116:1117:1118:1119	42.5539248355798	-0.622148558711924	0.44136340396353	-1.4096061275695	0.158656016677217	0.796596926056973
HS_H3K4me1_11170	22.7755816520821	0.692506690447225	0.573719041080256	1.2070484694796	0.227413478242539	0.844320157165926
HS_H3K4me1_11171	19.8115807975203	-0.466963370845962	0.649209429963739	-0.719280018578971	0.47196840481494	0.93645479118958
HS_H3K4me1_11172	23.7966636111321	0.540763238624989	0.48935777269749	1.10504679560751	0.269139312688519	0.862066604499021
HS_H3K4me1_11173	13.357089905507	0.273877273545854	0.547461310910044	0.500267814524806	0.616886513663164	0.974247036120357
HS_H3K4me1_11174	15.0009288744976	0.141148601129677	0.596919735245786	0.236461609150112	0.813074494104927	0.994036630898775
HS_H3K4me1_11175	173.467575079971	0.240933026962039	0.701359603238084	0.343522817467222	0.731205178186616	0.990337136865883
HS_H3K4me1_11176	29.2733509765416	-0.518775455008206	0.447326438565321	-1.15972455523094	0.24616096936736	0.8523907296801
HS_H3K4me1_11177	28.9106441196813	-0.439405477400618	0.415075110655184	-1.05861678072441	0.289774341442575	0.866982940815019
HS_H3K4me1_11178	104.697860342544	0.00749807459691213	0.520835678400707	0.0143962384065852	0.988513860396741	0.999155321320673
HS_H3K4me1_11179	5.94283526870491	0.0420597626804877	1.0976330345418	0.0383186013511749	0.969433659943655	0.999155321320673
HS_H3K4me1_11180	25.3232573235355	-0.547478438386207	0.438549158806838	-1.24838556269435	0.211889893544726	0.836774842329966
HS_H3K4me1_11181	20.2290371831137	0.433240035144865	0.54529638838391	0.794503767811216	0.42690221636123	0.92357658430562
HS_H3K4me1_11192	17.9294373575698	0.7429892093775	0.497263472982796	1.49415601536292	0.135134845930583	0.776563796106429
HS_H3K4me1_11193	23.0579503114163	-0.365592501725142	0.425595295165497	-0.859014434318352	0.390332552490229	0.911558682012282
HS_H3K4me1_11194	32.6813755506351	-0.661861220575568	0.467830390230039	-1.41474610114602	0.157142952287514	0.795839999491652
HS_H3K4me1_11195:11196:11197	9.41254050158877	-0.683054793483907	0.765751127085663	-0.892006252845508	0.372389580886492	0.904812569799102
HS_H3K4me1_11198:11199	17.3573067606712	0.631481301240192	0.568641809459384	1.11050803992156	0.266780165516009	0.860168690046397
HS_H3K4me1_11200	28.7781859277807	-0.192437791532035	0.468369674440101	-0.410867317065477	0.681169828742758	0.985182699571737
HS_H3K4me1_11201:11202	13.4615979938141	0.176206734312377	0.592692647930066	0.2972986672397	0.766238499059531	0.994036630898775
HS_H3K4me1_11203:11204	22.6015451756267	-0.349309679560159	0.47278622285591	-0.738832188150748	0.460008903638274	0.932906928311808
HS_H3K4me1_11205	16.5364294382359	0.296719076459482	0.556007903628848	0.533659817644518	0.593576914549523	0.970450020827747
HS_H3K4me1_11206	30.0394691278538	-0.259400175050627	0.437118017172342	-0.59343281416001	0.552891533843906	0.961273952324952
HS_H3K4me1_11207	20.120568413669	-0.674265263601729	0.438744079182543	-1.53680766440884	0.12434041599824	0.761280087923805
HS_H3K4me1_1120:1121:1122:1123:1124:1125:1126:1127	49.4993681463812	0.956597158217913	0.486196143218731	1.96751284756193	0.0491241162438679	0.636362093013911
HS_H3K4me1_11220	24.5346894626139	-0.325797758648112	0.524139930098866	-0.621585458270005	0.534214485367697	0.95692898219465
HS_H3K4me1_11221	32.5376886265024	-0.407646726469041	0.431533243418244	-0.944647330620477	0.344838954690827	0.89398347445013
HS_H3K4me1_11222	22.0135440947849	-0.13045356174379	0.567551769702538	-0.229853149453067	0.818205882913195	0.994036630898775
HS_H3K4me1_11223:11224:11225	24.9230064929268	-0.778858746046926	0.459666340467726	-1.69440021484804	0.0901892587336	0.729558303085674
HS_H3K4me1_11228	34.3980469778058	-0.709304544001624	0.49101966924998	-1.44455423768475	0.148583134677893	0.790813768995549
HS_H3K4me1_11229	15.988004628067	0.0865375833273402	0.461481737859751	0.187521143802314	0.851252047364942	0.995094826284228
HS_H3K4me1_11232	24.0435911896947	0.663166302606652	0.624740712951864	1.06150645997318	0.288459798700744	0.866410443776808
HS_H3K4me1_11233	34.3654678303457	-0.986433960714425	0.39878531164457	-2.47359652402046	0.0133760665386043	0.399655625784948
HS_H3K4me1_11234	33.7478493014469	-0.437365578631742	0.437619504167548	-0.999419757269983	0.317591392837565	0.881032962316003
HS_H3K4me1_11235:11236	25.3124151408179	0.188933373784723	0.474527078867084	0.398150879473085	0.690518971561344	0.985725491316172
HS_H3K4me1_11237	28.3315098768565	-0.054867598244117	0.490851044580358	-0.111780546970262	0.910997412113735	0.99644335870975
HS_H3K4me1_11238	21.2858454026288	-0.593602526692062	0.455213434156127	-1.30400924522907	0.192230430167626	0.821060077894995
HS_H3K4me1_11242	20.4418207399684	-0.614691503701688	0.462672617920946	-1.32856685244061	0.183990914086748	0.816639589859875
HS_H3K4me1_11243	17.8068037004368	0.189887268834961	0.523830001152041	0.3624978875157	0.716980001864911	0.988592293566953
HS_H3K4me1_11244	16.8592891197094	0.279788006565205	0.54272650643651	0.515523018034011	0.60618758904298	0.971591251422391
HS_H3K4me1_11245	23.60452492094	0.43943412283517	0.557776831914303	0.787831436682341	0.430795310148181	0.924800874852066
HS_H3K4me1_11246	178.428069166333	0.85473392216121	0.744052036907247	1.14875557052975	0.250656784391416	0.854198297698858
HS_H3K4me1_11247	26.0102699654995	-0.788387424517569	0.516257860360433	-1.52711945919263	0.126731308973887	0.762427102601311
HS_H3K4me1_11248:11249	26.4176121536854	-0.888683438324261	0.393529648393202	-2.25823757359272	0.0239308519042301	0.511357298502982
HS_H3K4me1_11250	20.2589759137383	-0.0186463292013081	0.571279368326586	-0.0326395984786352	0.973961991621839	0.999155321320673
HS_H3K4me1_11251:11252	16.5165773333383	0.312480276645533	0.501974742451525	0.622501991075196	0.53361183495079	0.956887588366401
HS_H3K4me1_11253	36.255324161797	-1.23749831132397	0.428794268475418	-2.88599545820401	0.00390177787817821	0.210678508659838
HS_H3K4me1_11254	9.24677921487728	4.84780903683411	1.15048417985373	4.21371203683172	2.51207530747037e-05	0.00544076992489211
HS_H3K4me1_11255	71.4011324391993	-0.208057749542983	0.686862636886676	-0.302910274004771	0.761958241453076	0.994036630898775
HS_H3K4me1_11256	24.1738117713713	0.153327418684181	0.465850529085766	0.329134366306477	0.742054129457068	0.991904282059564
HS_H3K4me1_11257	24.3957798036395	-0.0655848349013048	0.525955429672471	-0.124696564007613	0.900763777694635	0.996106445116242
HS_H3K4me1_11258	21.2336515654267	-0.797703040702642	0.471182371591564	-1.69298150524638	0.0904589876511537	0.729558303085674
HS_H3K4me1_11259	6.77892176847374	0.173055591452795	0.824028582565864	0.210011636870573	0.83365859065777	0.994036630898775
HS_H3K4me1_11260	28.1943411571954	-1.28095128781801	0.473384336856276	-2.70594353908021	0.0068110625057133	0.28525914306537
HS_H3K4me1_11261	22.147680022981	0.120268797275174	0.554081716661677	0.217059674879347	0.828161839521281	0.994036630898775
HS_H3K4me1_11262	20.2919749910842	0.0040581679244507	0.561989122639585	0.00722107912941454	0.994238462521934	0.999398022940957
HS_H3K4me1_11263	23.3086574448726	0.645725033928177	0.520734414459132	1.24002757643523	0.214965194501663	0.840797760920748
HS_H3K4me1_11264:11265:11266	24.4281261369753	-0.190680972480285	0.507381381793616	-0.375813893300971	0.707055258344218	0.987915863095291
HS_H3K4me1_11267	25.924730084773	0.342315866822112	0.508890196744068	0.672671371962526	0.50115638436347	0.945550140128881
HS_H3K4me1_11268	20.9758628735305	0.393816347524395	0.489691434072421	0.804213265993445	0.421273818610008	0.920907841540059
HS_H3K4me1_11269	38.1709868554544	0.612126272012597	0.501441553102183	1.22073304102075	0.222187113321378	0.842014635983633
HS_H3K4me1_11270:11271	11.4534912064802	-0.670705580329913	0.557020075925199	-1.2040958832873	0.228552520902305	0.844511362597443
HS_H3K4me1_11272	15.3490623911337	1.16513015356004	0.688993078531345	1.69106220347472	0.0908249230067563	0.729558303085674
HS_H3K4me1_11273	31.0867559063122	-0.330381882380289	0.39494531836382	-0.836525632836959	0.402859262660829	0.916263886327031
HS_H3K4me1_11274:11275	21.2501626746896	0.0175392776868598	0.49372754677865	0.0355242031790523	0.971661747206742	0.999155321320673
HS_H3K4me1_11276	31.9210508478948	-0.483228346204544	0.935227229874238	-0.51669618972656	0.60536825632364	0.971591251422391
HS_H3K4me1_11277	17.8555088530557	0.108906468368081	0.612284942531908	0.177868931281787	0.858825910981178	0.995094826284228
HS_H3K4me1_11278:11279:11280:11281:11282	35.5434492370009	0.760522982723654	0.514930894213995	1.47694184068046	0.139691227956037	0.780477641344933
HS_H3K4me1_1128	12.1451719191572	-0.539159514660842	0.556966760019297	-0.968028172169847	0.333030300083791	0.885726716053408
HS_H3K4me1_11283:11284	22.1241761974392	-0.0466166862623703	0.485801689781969	-0.0959582628938407	0.923553720922896	0.99644335870975
HS_H3K4me1_11285	85.5662174453446	0.505556774094706	0.553744978491488	0.912977622789365	0.361254310640039	0.899976870308459
HS_H3K4me1_11286	15.6088309455821	0.675807670898635	0.544070172110069	1.24213328636938	0.214187389090503	0.840336183470219
HS_H3K4me1_11287	5.36884982353992	1.20384385071795	1.15823543047111	1.03937750395728	0.29862920221187	0.871622665738613
HS_H3K4me1_11288	31.9943132062095	0.202997070909903	0.446825464424047	0.454309539344548	0.649606051063587	0.981217333114415
HS_H3K4me1_11290	19.7538366470742	-0.236484517674652	0.457054369250268	-0.517410036058884	0.604869955285142	0.971591251422391
HS_H3K4me1_11291	20.5538240939645	-0.169071789935376	0.467288148046504	-0.361814847310336	0.71749039625303	0.988597413594538
HS_H3K4me1_11292:11293	16.042731183127	0.728084419279824	0.554332624746994	1.31344320499291	0.189033646999666	0.819329244977396
HS_H3K4me1_11294:11295	26.6740674538112	0.420882359087957	0.523370891629365	0.804176093511163	0.421295283377503	0.920907841540059
HS_H3K4me1_11296:11297:11298:11299	35.2909687585507	0.0202169068310613	0.452682051004591	0.0446602792980106	0.964378094616184	0.999155321320673
HS_H3K4me1_11300:11301	22.2297573966318	-0.493384167819248	0.451821274475963	-1.09198967753675	0.274837638355217	0.862197586569538
HS_H3K4me1_11302	18.1242455152411	-0.176195002452648	0.458449051441909	-0.384328426241655	0.700735041736147	0.987483250926906
HS_H3K4me1_11303	28.7481614545836	-0.836657881434525	0.4827585139337	-1.7330774233625	0.0830819085204303	0.720222649744061
HS_H3K4me1_11305	17.1990549935503	0.00214831546013976	0.522861558022148	0.00410876536471009	0.996721688775588	0.999452579683722
HS_H3K4me1_11306	72.1858558591118	-0.150128528630458	0.632839902171248	-0.237229871434108	0.812478463591811	0.994036630898775
HS_H3K4me1_11307	10.1661779390193	-0.0393547176160768	0.617589638310372	-0.0637230859697471	0.94919072215664	0.999155321320673
HS_H3K4me1_11309:11310	2.62768371381208	-0.050452514677284	1.87601370744676	-0.0268934680365153	0.978544703386437	0.999155321320673
HS_H3K4me1_11311	18.0617045881424	0.383270451766791	0.538407663864493	0.711859205375748	0.476551965967508	0.937838068515937
HS_H3K4me1_11312	38.6133597884519	0.341601591210436	0.46367355762166	0.736728643666088	0.461287384266962	0.93306960175235
HS_H3K4me1_11314	24.9123703106665	-0.185616069562002	0.46887887423655	-0.39587211060475	0.692199376381215	0.985725491316172
HS_H3K4me1_11315	20.6435791978866	-0.243698974197085	0.449989648619915	-0.541565733666301	0.588117702914078	0.97008240274747
HS_H3K4me1_11316:11317:11318	38.5343494079208	0.343829224211099	0.457319085631911	0.751836595089849	0.452149331787574	0.931530516563295
HS_H3K4me1_11319	46.3691623855898	1.38656545002115	0.522436119059455	2.65403826312276	0.0079534807536593	0.3145085771915
HS_H3K4me1_11327	25.8859920974843	-0.358832104845798	0.388502239234382	-0.923629437897051	0.355679281580474	0.898507128817893
HS_H3K4me1_11331	34.3759967363086	-0.124139955721998	0.464930213281055	-0.26700771895621	0.789463217922695	0.994036630898775
HS_H3K4me1_11332	22.258673822766	-0.851436791499403	0.472548010150454	-1.80179954885074	0.0715769487556204	0.699510881141025
HS_H3K4me1_11333	32.130974624146	-0.791455302971629	0.479315586322348	-1.65121962555868	0.0986937371234509	0.738310073929153
HS_H3K4me1_11338	87.3803306435637	0.288250831182883	0.647010988231054	0.445511492735183	0.655950156216606	0.982510356308414
HS_H3K4me1_11339	75.7367246298885	0.056410395927896	0.542885056530766	0.103908544266035	0.917241926471818	0.99644335870975
HS_H3K4me1_11341	26.3251697634429	0.15149385742748	0.470488121088392	0.321992948678545	0.747458036422226	0.992406516900273
HS_H3K4me1_11342:11343:11344:11345	68.535340948413	-0.365514989550905	0.616944766930607	-0.592459826459664	0.553542714685135	0.961273952324952
HS_H3K4me1_11346	37.9080184674989	-0.188556862449414	0.43348667700822	-0.43497729561326	0.663578907631107	0.982757849060114
HS_H3K4me1_11347	89.5180081093197	-0.320210835781521	0.624103323013197	-0.513073435077273	0.607899953123347	0.971752185271586
HS_H3K4me1_11348	25.7422166339399	-0.287198228761081	0.41015965365303	-0.700210823281105	0.483795653364109	0.940791902803171
HS_H3K4me1_11349	25.2731432341326	-0.0863498470762973	0.51842279021541	-0.166562598531631	0.867714224563227	0.995094826284228
HS_H3K4me1_11350:11351	20.3778929542771	0.243905133883424	0.492133884691769	0.49560727572373	0.620171518522887	0.97480799372088
HS_H3K4me1_11352	77.4711089240537	-0.258067697765779	0.662589164925247	-0.389483727514461	0.696918345807574	0.986491953431963
HS_H3K4me1_11353	25.4405215514071	-0.013189338917438	0.644024679267196	-0.0204795551196042	0.983660821307693	0.999155321320673
HS_H3K4me1_11354	89.1400693740383	-0.240043322249747	0.597543540567242	-0.401716872417157	0.687892405821715	0.985725491316172
HS_H3K4me1_11355	138.512206818169	-0.371313765435767	0.648042847269969	-0.572977183530398	0.566660142808731	0.964471662952849
HS_H3K4me1_11356	135.254610023588	0.390967979801371	0.667223303737718	0.58596271684638	0.55790056958535	0.962073864429245
HS_H3K4me1_11357	95.2397830077888	0.0587517328613086	0.717008960777569	0.0819400259622899	0.934694405323663	0.997355251406995
HS_H3K4me1_11358:11359	44.5118298957252	0.162951633904551	0.428360599363366	0.38040761486171	0.703642862917951	0.987915863095291
HS_H3K4me1_11360	34.6515346010546	0.775515392924191	0.433711768384665	1.78808934747737	0.0737615939744439	0.705911099364432
HS_H3K4me1_11361:11362	87.4855919125388	0.495043038791343	0.722151265962727	0.685511557099304	0.493021170301014	0.943735719782007
HS_H3K4me1_11363:11364:11365	56.1069487756802	0.152273375665754	0.55110068397615	0.276307723966359	0.782311723896251	0.994036630898775
HS_H3K4me1_11366	27.0021259970072	-0.384898621102815	0.49651966191876	-0.775193110410584	0.438225558656172	0.92712189768463
HS_H3K4me1_11367	21.4316060565036	-0.758199561309811	0.44410818797909	-1.70724067205334	0.0877773282303576	0.726241888575006
HS_H3K4me1_11368:11369	20.2280594113762	-0.200884443344247	0.482659602071577	-0.416203142923191	0.67726136010932	0.984837905447413
HS_H3K4me1_11370	30.9115067563106	-0.646791236088673	0.45813073359734	-1.41180494705066	0.158007401439939	0.796596926056973
HS_H3K4me1_11371:11372	24.6097234516146	0.00532882690400687	0.46352026728399	0.0114964269744477	0.990827380467344	0.999155321320673
HS_H3K4me1_11373:11374:11375	127.246577236513	0.611810487251237	0.728756603081528	0.839526509487821	0.401173919582141	0.914941155001366
HS_H3K4me1_11376	25.418306211517	-0.381856719535009	0.430022672591061	-0.887992061521239	0.374545021516543	0.905410679301163
HS_H3K4me1_11377:11378	17.3576305064861	-0.479612261348927	0.532566571477855	-0.900567716854662	0.367818205718239	0.902995294747744
HS_H3K4me1_11379	23.3574859070182	0.419580705352129	0.505038622663541	0.830789342682917	0.406092644221722	0.917123388283394
HS_H3K4me1_11380:11381	20.868800551293	0.00138170303901559	0.444769928718727	0.00310655678317988	0.997521330292258	0.999452579683722
HS_H3K4me1_11382:11383	24.2307596167775	0.636707347322181	0.522536943859636	1.21849250049048	0.223036872948539	0.842014635983633
HS_H3K4me1_11384:11385:11386:11387:11388	108.412291631389	0.106937444799502	0.513293674959037	0.208335792970829	0.83496678598299	0.994036630898775
HS_H3K4me1_11389:11390	26.5469441743213	-0.157895147617864	0.382162257842576	-0.413162588344624	0.679487496037373	0.984837905447413
HS_H3K4me1_11391:11392	56.2961390886414	-0.417810254835686	0.524141319182607	-0.797132833349709	0.425373889423287	0.923036042988971
HS_H3K4me1_11393:11394	31.513176898283	-1.13559530755373	0.422420887329615	-2.68830292633618	0.00718162132927626	0.294506803825413
HS_H3K4me1_11395	58.2210115796161	0.00978742301438013	0.541187469963639	0.0180850879918519	0.98557097406606	0.999155321320673
HS_H3K4me1_11396	21.5253824024853	0.395210361818882	0.517020920599369	0.764399168530212	0.444629404103763	0.928726946088842
HS_H3K4me1_11397:11398	37.1035783024105	1.12360846141267	0.518235809778933	2.16814129824794	0.0301479374988754	0.550851768473383
HS_H3K4me1_11399	23.8239893704047	0.398198183468376	0.509036361483144	0.782258819995047	0.434062482707166	0.926605393785409
HS_H3K4me1_11400:11401	38.2477899259882	-0.0911952889732392	0.439003996308621	-0.207732252416966	0.835438033180399	0.994036630898775
HS_H3K4me1_11402	50.5645676912771	-0.627862021964611	0.578129981457816	-1.08602224776752	0.277469149445333	0.862197586569538
HS_H3K4me1_11403	184.623007028712	0.635585662436152	0.675659246375195	0.940689653617513	0.346863922632939	0.894631785889092
HS_H3K4me1_11404:11405	29.815668501545	-0.653091107727371	0.414824846924554	-1.57437798764776	0.115400089686043	0.754563828341739
HS_H3K4me1_11406	21.1383382770377	-0.0388626703645011	0.517015531763303	-0.075167316989411	0.940081588027731	0.998659847497971
HS_H3K4me1_11407:11408	8.02759454154105	-0.359646636033719	0.723428650484286	-0.497141820126919	0.619089045500781	0.974247036120357
HS_H3K4me1_11409	21.3218609424593	-0.525376908342077	0.439662151623488	-1.19495595971152	0.232104237306071	0.846699696452931
HS_H3K4me1_11410	25.2758127372821	-0.639501871221255	0.465089467107803	-1.37500828646594	0.169128875709592	0.807966987668794
HS_H3K4me1_11411	33.0153155763014	-0.25215876075366	0.42293415531589	-0.596212808978085	0.551033069705852	0.961023870480806
HS_H3K4me1_11412	72.761304921753	0.749970292754348	0.662796383003886	1.13152441984577	0.257834431189621	0.856165215108982
HS_H3K4me1_11413:11414:11415:11416:11417	22.743438923641	0.224099562545331	0.512818429815642	0.436995921979431	0.662114305516189	0.982702678499695
HS_H3K4me1_11418:11419:11420	50.3842558305324	-0.544505571408167	0.423528632420573	-1.28564052044411	0.19856854829259	0.826710698216873
HS_H3K4me1_11429:11430:11431	43.5736150905583	0.123431018526338	0.433843055698278	0.284506152409592	0.776022519823977	0.994036630898775
HS_H3K4me1_11432	33.7396002397863	-0.133864343214491	0.421857722929463	-0.317321068072219	0.750999992785162	0.992950864805048
HS_H3K4me1_11433	22.4648943731913	-0.0559298163488273	0.449339953560127	-0.124471051162254	0.900942319933216	0.996106445116242
HS_H3K4me1_11434	69.3219551009368	0.0333252912177668	0.649130128696332	0.0513383830830577	0.959055883138527	0.999155321320673
HS_H3K4me1_11435:11436	53.5757395854164	0.190504607241158	0.603261820511268	0.315790923217558	0.752161208071751	0.992950864805048
HS_H3K4me1_11437	47.9025998817537	0.00550636271552531	0.609669243347977	0.00903172134006189	0.992793826955737	0.999157712601136
HS_H3K4me1_11438	24.3206192670515	0.602778824716287	0.517696440590155	1.16434801836602	0.244283004235288	0.851557961815062
HS_H3K4me1_11439:11440	24.6259399086631	-0.243949429993261	0.466475032944918	-0.522963530230495	0.60099963263585	0.971425810667597
HS_H3K4me1_11441	58.0604119680092	-0.398608679357541	0.649100054559138	-0.614094355034789	0.539152978287492	0.959369000996725
HS_H3K4me1_11442	62.1953074872224	-0.2977328902121	0.519123733934622	-0.573529720853789	0.566286081443038	0.964243895447305
HS_H3K4me1_11443:11444	20.3948891652551	-0.325830144713481	0.46587065001605	-0.699400455259966	0.484301803409935	0.940804051630571
HS_H3K4me1_11445:11446	17.1967479712172	-0.176904923808485	0.598387313718164	-0.295636153629763	0.767507960514754	0.994036630898775
HS_H3K4me1_11447	24.8137933660537	-0.685458834620356	0.429306187148839	-1.59666656372392	0.110340052650695	0.752190043442762
HS_H3K4me1_11448	20.8419757129896	0.456164922013299	0.570243645406195	0.799947400883992	0.423741272847153	0.922081662926373
HS_H3K4me1_11449	90.8681691058412	0.262561056632728	0.494963805913061	0.530465164313138	0.595789455649093	0.970955939460599
HS_H3K4me1_11450	14.4506276764491	0.578525539472185	0.536007729401909	1.07932312863794	0.280443705905857	0.862197586569538
HS_H3K4me1_11451	18.9559518899497	1.48161600132145	0.63246194805295	2.34261682601245	0.0191490379083214	0.468645458240037
HS_H3K4me1_11452	21.7357079961688	0.361878574156428	0.551854230619099	0.655750294331264	0.511984802714295	0.949061460387005
HS_H3K4me1_11453	37.4333421854006	1.62105425343287	0.524920853986542	3.08818794513816	0.00201381066472117	0.140978454732021
HS_H3K4me1_11454:11455	82.0491406429608	-0.420948372273498	0.663656056451287	-0.634286944542329	0.525893575106102	0.954373139314017
HS_H3K4me1_11456:11457	42.7111093809162	0.298316645694213	0.506433873846828	0.589053499577792	0.555825385494838	0.961825641622829
HS_H3K4me1_11458	30.680421693748	1.02290929952475	0.55246794600732	1.85152696535122	0.0640937791038115	0.676976486130696
HS_H3K4me1_11459:11460:11461	34.1975460386731	0.270605905404518	0.469937380779374	0.575833965273689	0.56472741328612	0.963599991469539
HS_H3K4me1_11462	32.6104845122201	-0.319105844352822	0.524050648470412	-0.60892176220795	0.542576298742134	0.959716257460785
HS_H3K4me1_11463:11464	35.635129737208	-0.211579723823835	0.581334525923229	-0.363955200300242	0.715891463343274	0.988511804315485
HS_H3K4me1_11465	49.4504681904579	0.0156644827370451	0.499844443795437	0.0313387153373176	0.974999415185814	0.999155321320673
HS_H3K4me1_11474	22.0256832222147	0.665682366694738	0.556647005600951	1.1958788244555	0.231743849757534	0.846699696452931
HS_H3K4me1_11475	24.1503984220794	-0.402502703177141	0.503837969092352	-0.798873304253422	0.424363879795233	0.922300294691964
HS_H3K4me1_11476	46.4472820118432	-1.02218707907669	0.589946022442708	-1.73267899128172	0.0831527406189174	0.720577293841227
HS_H3K4me1_11479	25.1412176798849	0.330014045662489	0.541451726487828	0.609498556414535	0.542194029313178	0.959716257460785
HS_H3K4me1_11480	186.954664881844	-0.203895325516224	0.655615713247266	-0.310998228682363	0.75580196821665	0.993677926607898
HS_H3K4me1_11481	130.070459231246	0.277988381044328	0.621479101443904	0.447301253410563	0.654657562121595	0.982510356308414
HS_H3K4me1_11482	27.941373985179	-1.04109323374121	0.460279799503263	-2.2618703555202	0.0237054144062352	0.509708740831212
HS_H3K4me1_11483	17.9976635709716	-0.327681284874121	0.597112968293481	-0.548776031126266	0.583159161208625	0.968904355063647
HS_H3K4me1_11484	32.5189682439916	-0.877248495708662	0.506727719628741	-1.73120289600772	0.0834155830324785	0.72078007556087
HS_H3K4me1_11485	31.2693203852982	0.197522080449615	0.543213948797118	0.363617467642361	0.716143681149426	0.988511804315485
HS_H3K4me1_11486	22.8895036293205	-0.295122455415706	0.605476027844248	-0.48742219649301	0.625959166879883	0.975943472339053
HS_H3K4me1_11487:11488:11489	58.3227891201388	0.0400693184798347	0.415699245362703	0.0963901641074035	0.923210703654948	0.99644335870975
HS_H3K4me1_11490	55.0220735544871	-0.214423074325587	0.535253117049295	-0.400601262273153	0.688713716172641	0.985725491316172
HS_H3K4me1_11491:11492	27.5916117810897	-1.04712003715261	0.406244280034755	-2.57756253715874	0.0099499875236294	0.354643362899282
HS_H3K4me1_11493:11494	79.6214202419014	0.462579099948529	0.63944082749171	0.723411893736995	0.469426866205799	0.93577844115294
HS_H3K4me1_11495:11496	20.9767713278384	-0.236164585018708	0.427104019983601	-0.552943952688097	0.580301789375238	0.968784771196782
HS_H3K4me1_11497	36.9992848284336	0.381619993475149	0.462055761196795	0.825917617576491	0.408850826033096	0.918296862546575
HS_H3K4me1_11498	74.6989887182624	-0.0991300141821803	0.631265862392732	-0.157033700201118	0.875218288659881	0.995094826284228
HS_H3K4me1_11499:11500	58.2626424177547	0.133228156617505	0.569721766449963	0.233847755980385	0.815103173341552	0.994036630898775
HS_H3K4me1_11501	32.0337076687337	-0.0693633458000825	0.431869302657913	-0.160611892008045	0.872399088036145	0.995094826284228
HS_H3K4me1_11502	141.778658264934	-0.298230842725714	0.584168172813181	-0.510522237610999	0.609685639342969	0.971859225621541
HS_H3K4me1_11503	36.2116561929427	-0.291875735568788	0.57181099616246	-0.510440928082226	0.609742589482429	0.971859225621541
HS_H3K4me1_11504:11505	18.640240288803	-0.547002929805294	0.441652503414207	-1.23853691664074	0.215517042459533	0.84090755290189
HS_H3K4me1_11506	37.7060722368811	0.9727836847895	0.489873421771116	1.98578580007963	0.0470571131462647	0.628879849146031
HS_H3K4me1_11507	28.2292811392376	-0.217964636725287	0.445835816290341	-0.488889920372261	0.624919632158626	0.975495650294321
HS_H3K4me1_11508	36.1287230595713	-0.400393212788818	0.513029264187953	-0.780449071307033	0.435126593579964	0.926828111320776
HS_H3K4me1_11509	24.5920915917351	-0.391651907568473	0.447689763713246	-0.874828819671949	0.381667053608109	0.908244539936646
HS_H3K4me1_11510	24.9964314818478	-0.00563969878675888	0.519813138670108	-0.0108494733341822	0.99134354256096	0.999155321320673
HS_H3K4me1_11511	21.0669953310459	0.395821782881286	0.572430746333733	0.691475406267778	0.489266830928591	0.942641270994475
HS_H3K4me1_11512	29.1825238876998	-0.23149593973078	0.426984128743076	-0.542165209775456	0.587704699580542	0.97008240274747
HS_H3K4me1_11513	26.4857401324722	-0.410700799473682	0.51906948860949	-0.791225083512206	0.428812656578694	0.924086478364931
HS_H3K4me1_11514:11515	31.6569274744706	0.528570195171548	0.435452160302846	1.21384216995029	0.224807999628408	0.842618871136394
HS_H3K4me1_11516	43.5861566731734	-0.945942424701579	0.432742843673333	-2.18592274495392	0.0288212578812342	0.542553115743754
HS_H3K4me1_11517:11518	20.8515920466906	0.268462969605373	0.497660656161046	0.539449856607707	0.5895764874633	0.970258689928042
HS_H3K4me1_11519	20.4116280400839	-0.74979770351051	0.570455735698976	-1.31438367008755	0.188717123037717	0.819063403197285
HS_H3K4me1_11520	155.181805906867	-0.0102752595449286	0.559417146989435	-0.0183677951243112	0.985345443874626	0.999155321320673
HS_H3K4me1_11521	28.9877038142292	-1.24738378384119	0.56585689781231	-2.20441561932667	0.0274951282067308	0.535117477821395
HS_H3K4me1_11522:11523	44.9615408002218	-0.0962423071588553	0.416610032371675	-0.231012936992822	0.817304751578446	0.994036630898775
HS_H3K4me1_11524	24.9091249434914	1.45735392765897	0.480049626569993	3.03584014442824	0.00239866498686948	0.158867775824733
HS_H3K4me1_11525	66.6432351755596	0.348372439135476	0.602299962108134	0.578403554793734	0.562991694525951	0.96350990640773
HS_H3K4me1_11526	37.714892248517	-1.17307368082854	0.421052791422789	-2.78604893430246	0.00533548166062382	0.249978734146192
HS_H3K4me1_11527	31.9466994554476	-0.607313904831189	0.813240887439759	-0.746782305477939	0.455194978200354	0.932207961656882
HS_H3K4me1_11528	27.5871018951659	-0.58909690055956	0.509763222845465	-1.1556284842819	0.247833151821708	0.853348293132739
HS_H3K4me1_11529	27.7215217417757	-0.13142431336632	0.45096487764925	-0.291429155306722	0.770723119057166	0.994036630898775
HS_H3K4me1_11530	44.2691814826997	-0.675583415097593	0.418060411800472	-1.61599471279292	0.106095456331168	0.746966874752741
HS_H3K4me1_11531	26.2725275787529	-0.550152681626295	0.419357664996171	-1.31189370684644	0.189556001179445	0.819329244977396
HS_H3K4me1_11537:11538	95.6553330379925	-0.0553966072375084	0.532260268416555	-0.104078043251867	0.917107415161498	0.99644335870975
HS_H3K4me1_11539	20.2434261728247	-0.02057942711588	0.468951588729394	-0.0438839053123568	0.964996944641301	0.999155321320673
HS_H3K4me1_11543:11544	18.2824482846346	0.0703302415083197	0.495622539419241	0.141902831115653	0.887156758042583	0.99563147286866
HS_H3K4me1_11545	20.0433432968925	-0.452343622423901	0.592724443464342	-0.763160060988972	0.445367944385188	0.928837366859187
HS_H3K4me1_11546	245.247437056534	-0.25821292028009	0.793248474603237	-0.325513289400578	0.744792626334034	0.992406516900273
HS_H3K4me1_11547:11548:11549	58.5226734691358	-0.650469603304807	0.544959884177557	-1.19361006597116	0.232630534617805	0.846699696452931
HS_H3K4me1_11550	25.927414761883	-0.821174209609403	0.426457229173111	-1.92557225774233	0.0541578055009044	0.654388901646693
HS_H3K4me1_11551	27.8733729936267	0.350132225479369	0.4039441475263	0.866783756178994	0.386060503947286	0.909475642529433
HS_H3K4me1_11552	29.6273294510848	-0.104750727620395	0.478104551148476	-0.219095859616414	0.826575375971708	0.994036630898775
HS_H3K4me1_11553	16.7726646895342	0.87052741185167	0.616604328582797	1.41180879130785	0.158006269209274	0.796596926056973
HS_H3K4me1_11554	29.7060236063106	-0.516391977684103	0.500609163028155	-1.03152721887965	0.302293650845598	0.874434407352717
HS_H3K4me1_11555:11556:11557	23.6105373125306	-0.64359264624725	0.415788897254849	-1.54788319384289	0.121650421623273	0.759508862809226
HS_H3K4me1_11558:11559:11560:11561	56.6416941640105	-0.170550396278436	0.414919956470077	-0.411044090839569	0.681040204846246	0.985182699571737
HS_H3K4me1_11562	55.9463870349548	-0.0512612534826675	0.414916156059597	-0.123546053182139	0.901674708429351	0.996106445116242
HS_H3K4me1_11563	17.6082965560253	-0.0164794584885972	0.525521551000834	-0.0313582924567275	0.974983802577856	0.999155321320673
HS_H3K4me1_11564	27.8270816909645	-0.363637712185607	0.450967663762383	-0.806349859215648	0.420041149296865	0.920907841540059
HS_H3K4me1_11565	158.865912796311	-0.116302747745646	0.721607496799399	-0.161171756476328	0.871958125341779	0.995094826284228
HS_H3K4me1_11566	17.2771898266102	-1.13715144573977	0.494154021414185	-2.30120852297313	0.0213798473767144	0.493170004335283
HS_H3K4me1_11567	29.4908629129358	-0.0326323040480474	0.400315927613832	-0.0815163769339861	0.935031301310895	0.997493744935279
HS_H3K4me1_11582	26.0510177319939	0.970323417127496	0.555545589715716	1.7466134824759	0.0807044069108744	0.716718733284072
HS_H3K4me1_11583	15.7291303076822	-1.12926530353308	0.522991116937709	-2.15924375569763	0.0308312610823475	0.555774401360606
HS_H3K4me1_11584	21.7092249768379	0.814987450776204	0.506574548909422	1.60882036519748	0.107655626460527	0.751154322726896
HS_H3K4me1_11585:11586:11587	43.2023757049549	0.378319292482823	0.515108397421938	0.734445981421135	0.462676971312724	0.933660749726067
HS_H3K4me1_11588	26.4590157696369	-0.445464356483054	0.509670478992232	-0.874024246732649	0.382105049436664	0.908244539936646
HS_H3K4me1_11589:11590	28.5444964006742	-0.265740117328502	0.406892525484744	-0.653096581245667	0.51369401614952	0.949782569767657
HS_H3K4me1_11592:11593:11594:11595	31.7073136924378	-0.737951540307055	0.383179923503484	-1.92586170371305	0.0541216443862075	0.654388901646693
HS_H3K4me1_11596	26.9785336973961	0.657204595478375	0.490562480374526	1.33969600564769	0.180344196697226	0.814360983480652
HS_H3K4me1_11597	25.7213724834476	0.559677057089149	0.49179652619422	1.13802564125498	0.255109775582508	0.854413487187697
HS_H3K4me1_11598:11599:11600	66.9981873374942	0.0443439197038655	0.447262519072181	0.0991451727183719	0.921023006104803	0.99644335870975
HS_H3K4me1_11601	24.0089242269086	0.137526512245738	0.455133944968433	0.302167117540038	0.762524669694769	0.994036630898775
HS_H3K4me1_11602	25.5492550484588	1.09818856521235	0.513439992946902	2.13888395975792	0.0324450674289396	0.566623375025023
HS_H3K4me1_11603	32.9968686078949	0.0902492661909316	0.55738228590959	0.161916279853878	0.871371782518062	0.995094826284228
HS_H3K4me1_11604	16.2861207358889	0.339139996527244	0.658020109851237	0.515394577536416	0.606277320868357	0.971591251422391
HS_H3K4me1_11605	24.3586327630981	-0.135763127684686	0.553995887942144	-0.245061616231463	0.806408722651263	0.994036630898775
HS_H3K4me1_11606	27.8336659676365	-0.496839805622931	0.475458863479287	-1.04496906837993	0.296037265687067	0.870874516997042
HS_H3K4me1_11607	24.9615841586272	-0.817673510762323	0.489630530695137	-1.66998064765581	0.0949231925472846	0.73028704491471
HS_H3K4me1_11608	11.2260301644286	-0.518622289409068	0.602382763267543	-0.86095141002354	0.389264805154751	0.91131140277054
HS_H3K4me1_11609	23.3581836895306	-0.0629223615971408	0.471781644799265	-0.133371788179494	0.89389935582772	0.996106445116242
HS_H3K4me1_11610	25.0321879422443	-0.453768503210844	0.467761957841073	-0.970084239652974	0.33200450414069	0.885105639248899
HS_H3K4me1_11611	22.4675729488069	-0.586433794214507	0.497649485856062	-1.17840731454935	0.238634263054843	0.848216122762356
HS_H3K4me1_11612	20.3441686389834	-0.150002698357432	0.45936531262993	-0.326543372416705	0.744013279600448	0.992293143477167
HS_H3K4me1_11613	30.5643347294713	-0.340647292723579	0.408431491288036	-0.834037776199157	0.404259696898364	0.917024666863557
HS_H3K4me1_11614	17.471628269465	0.573485657094475	0.507560250725235	1.12988685830902	0.258523902166844	0.856535735122419
HS_H3K4me1_11615	44.2651201850733	-0.830228988189269	0.410170632313398	-2.02410636643269	0.0429592087132608	0.618987158961545
HS_H3K4me1_11616:11617:11618	31.3032743067191	-0.517277525916517	0.413958856172355	-1.24958680845602	0.211450524430294	0.836774842329966
HS_H3K4me1_11619:11620	19.2669424566779	0.223737145566878	0.525586981612121	0.425690044453945	0.670333717348388	0.984054409615755
HS_H3K4me1_11621	19.4278564619393	1.02605460306861	0.532053355958288	1.92848065251007	0.0537953684864098	0.654388901646693
HS_H3K4me1_11622	21.0375464800398	-1.06941715784118	0.551957049223385	-1.93750067934792	0.0526841704158192	0.650643693480141
HS_H3K4me1_11623:11624	64.2503738216463	0.456497600612531	0.529664232718016	0.861862237270535	0.388763331521765	0.911062265591217
HS_H3K4me1_11625	15.1047751348656	1.53631201548532	0.652939403116361	2.35291668438569	0.0186268071023925	0.46389937490572
HS_H3K4me1_11626	18.3989719194929	-0.249880598243679	0.810392508041351	-0.308345148510342	0.757819714927106	0.994036630898775
HS_H3K4me1_11627	25.7821902924417	-0.803287104658623	0.413107281924783	-1.94449998778981	0.0518351868931652	0.648646294340696
HS_H3K4me1_11628	71.6884557295793	-0.206551048484737	0.437575437569884	-0.472035289804743	0.636901599714502	0.978618632725404
HS_H3K4me1_11629	5.20453502223602	1.47769236839041	1.3305151673018	1.11061670299263	0.266733370052681	0.860132969685144
HS_H3K4me1_11630	28.3475218083621	-0.0884381706019	0.424817521993135	-0.20817919700433	0.835089051137114	0.994036630898775
HS_H3K4me1_11631	17.5092315303595	0.238874110490501	0.558028544365727	0.428067906028021	0.668601682014697	0.983583732820887
HS_H3K4me1_11632	27.8372025747901	-0.185495401872273	0.620841478260499	-0.298780620122229	0.76510743879209	0.994036630898775
HS_H3K4me1_11633	32.3044512783764	0.0699029266790938	0.54652537079119	0.127904266508062	0.89822473459668	0.996106445116242
HS_H3K4me1_11639	10.5107025063968	0.0492092236719846	0.708203376971905	0.0694845933697614	0.944603895721377	0.999005945455902
HS_H3K4me1_11640:11641	24.7340286773706	0.61336338126311	0.564457751562739	1.08664178951387	0.277195148896661	0.862197586569538
HS_H3K4me1_11642:11643	26.4772520168703	-0.748125343293997	0.428354305297138	-1.74651061992955	0.0807222633243927	0.716718733284072
HS_H3K4me1_11644	48.7479475394308	-0.234069212632535	0.550687265766554	-0.42504925605409	0.670800768253689	0.984054409615755
HS_H3K4me1_11645	22.6152231509238	0.278937743384082	0.467596485741238	0.596535157748047	0.550817774146997	0.961023870480806
HS_H3K4me1_11650	19.0562203957668	0.660249505103807	0.52326781414037	1.26178122800936	0.207027518775398	0.832048849657731
HS_H3K4me1_11651	9.36315233669326	0.828176429900926	0.776003801995935	1.06723243851486	0.285866887848536	0.86407484768473
HS_H3K4me1_11654	32.9965724472267	-0.0698449670531118	0.577566678405498	-0.12092970329579	0.903746714988934	0.996106445116242
HS_H3K4me1_11655	174.028206171779	0.0944464526455136	0.696411183957242	0.13561880512722	0.892122638464185	0.996106445116242
HS_H3K4me1_11663	79.7254193992891	0.669393072133661	0.647684352606561	1.03351743706596	0.30136181466024	0.874069037775249
HS_H3K4me1_11666	12.7186893866223	0.93929653921539	0.725170810002503	1.29527626630772	0.195224943516304	0.82480826136134
HS_H3K4me1_11669	79.140536155843	0.392708879206906	0.658832221271005	0.596068113440627	0.551129724781038	0.961023870480806
HS_H3K4me1_11670:11671	9.2989051165631	-0.333086343291602	0.643143743967175	-0.517903418039937	0.604525657106648	0.971591251422391
HS_H3K4me1_11673	29.6369382130925	-0.536273510968896	0.46773209472271	-1.14653990397392	0.251571826068678	0.854198297698858
HS_H3K4me1_11674:11675	31.9363764862295	0.54575245693312	0.529517459045921	1.03065998601151	0.302700295277638	0.874587743293809
HS_H3K4me1_11676	25.7821746213211	-0.312050790205255	0.493508738401888	-0.632310567013987	0.5271839599865	0.954416187369937
HS_H3K4me1_11677	26.8040492882124	-1.04777475218026	0.446575017262559	-2.34624578554119	0.0189635975529748	0.467390498534448
HS_H3K4me1_11678	16.9344335125045	-0.319813374930065	0.65967656098473	-0.484803301867608	0.627815880319225	0.976676103656247
HS_H3K4me1_11680	21.0543647076902	0.192312143006527	0.512552071890179	0.375205083646082	0.707507949723528	0.987915863095291
HS_H3K4me1_11685	20.9277063459582	-0.945229256307383	0.495063388984722	-1.90930954972425	0.0562221711087522	0.661337775349099
HS_H3K4me1_11686	24.4711647658702	-1.048079801286	0.410413196731089	-2.55371856858862	0.0106579362951898	0.360636104132231
HS_H3K4me1_11689	126.684568256615	1.55000322248472	0.571306466534175	2.71308538110517	0.00666599287652101	0.282623965440507
HS_H3K4me1_11690	174.402812727419	0.125384677546067	0.745884139074478	0.168102083121983	0.866502970578424	0.995094826284228
HS_H3K4me1_11693	10.4845477468671	-0.0398582810856123	0.648360786997096	-0.0614754653349985	0.9509805532677	0.999155321320673
HS_H3K4me1_11694	20.5638024388697	1.01145757781812	0.53363312862926	1.89541751355702	0.0580371102603906	0.667188684673119
HS_H3K4me1_11696	24.8471918644269	0.714513453278763	0.540863302322036	1.32106107072011	0.186481002016829	0.818038643692985
HS_H3K4me1_11697	26.1869091977724	-0.291333733029483	0.466941930408774	-0.623918551873124	0.532681076013859	0.956298301174071
HS_H3K4me1_11698	83.4725439559601	0.55238591790144	0.537359804849295	1.02796285266696	0.30396730192915	0.874587743293809
HS_H3K4me1_11699	19.2109321264645	-0.527830508116093	0.444667175160215	-1.18702377328822	0.235218243387708	0.847503298445716
HS_H3K4me1_11702	21.7531950982157	0.307587609528172	0.525407419927872	0.585426847550796	0.558260740877696	0.962330669214616
HS_H3K4me1_11707	74.3706980143572	-0.314604106646427	0.606443779931649	-0.518768791200869	0.603921983732923	0.971591251422391
HS_H3K4me1_11710	35.908167052	-0.286819675338195	0.94262980750825	-0.304276050951937	0.760917589253666	0.994036630898775
HS_H3K4me1_11711:11712	30.6461170441219	0.149951943220372	0.785023016539304	0.191015983049032	0.848513071053757	0.99464266916543
HS_H3K4me1_11713	21.9295888669063	-0.693313207884651	0.437638698194612	-1.58421366927735	0.113145103675519	0.752190043442762
HS_H3K4me1_11714	21.5148445576714	0.848605412998813	0.492917195440539	1.72159831478466	0.0851423086867868	0.725547444371974
HS_H3K4me1_11715:11716	17.0063530484093	-0.1311876054309	0.47789749950264	-0.274509922247825	0.783692779537331	0.994036630898775
HS_H3K4me1_11717:11718	16.8369952354347	-0.436018026326168	0.461848442222121	-0.944071661751909	0.345133029395113	0.89398347445013
HS_H3K4me1_11719:11720	22.5338076512303	-1.02123387220128	0.450459953605307	-2.26709136745169	0.0233846448190621	0.506837961372708
HS_H3K4me1_11721	64.3462343930146	-0.0823438460876408	0.550424821563074	-0.149600531919698	0.881079788495735	0.995094826284228
HS_H3K4me1_11722	25.9872935791228	-0.340630073717314	0.394284627730964	-0.863919234380449	0.387632259814236	0.910490560493362
HS_H3K4me1_11723	23.5829040243977	0.0876303126063582	0.476007099440212	0.184094549659894	0.853939282148867	0.995094826284228
HS_H3K4me1_11724	29.4818697291173	-0.687924969793071	0.448652552414744	-1.53331339828674	0.125198654961973	0.761475766359953
HS_H3K4me1_11725	32.6995238174498	-0.309854295258469	0.482011339188306	-0.642836112072084	0.520330448194596	0.952534994558895
HS_H3K4me1_11726	36.3735087821359	0.657910708196899	0.562590096886691	1.16943172629184	0.242229733604005	0.849162945991806
HS_H3K4me1_11727	22.3802433053539	-0.853564483205008	0.499234048258523	-1.70974813553382	0.0873124574190751	0.726241888575006
HS_H3K4me1_11728	28.5942815564819	-0.237063493370311	0.433112848395872	-0.547348097033664	0.58413960622121	0.968961514633046
HS_H3K4me1_11729	20.4888029633109	-0.248817324704619	0.519904461316438	-0.478582784372718	0.632235468045305	0.977590776347008
HS_H3K4me1_11731	17.4812488475217	0.57515513400626	0.507137732628876	1.13412017485822	0.256744142001323	0.855523189944952
HS_H3K4me1_11732	19.5188424050107	-0.0338071626284583	0.557764628954354	-0.0606118797669849	0.951668312235117	0.999155321320673
HS_H3K4me1_11733	19.993016204301	0.9207768005427	0.588350627620694	1.56501371344898	0.11757969387583	0.756587565594022
HS_H3K4me1_11734	20.0014397100941	-0.30577811705138	0.506772402137855	-0.603383522388816	0.546253581337104	0.960074669180934
HS_H3K4me1_11735	21.677133522179	-0.0569029171785054	0.498338602550008	-0.114185248518441	0.909090945398935	0.99644335870975
HS_H3K4me1_11736	23.6748373706771	-0.321105521864331	0.440270760144465	-0.729336469582872	0.465795868981957	0.934835312282652
HS_H3K4me1_11737	32.6628420760589	-0.54820056889336	0.409508133306882	-1.33868053966719	0.180674694148272	0.814795502711366
HS_H3K4me1_11738	38.479759857517	0.403741552177544	0.477617393664596	0.845324222972226	0.397929840204853	0.913911746645769
HS_H3K4me1_11739:11740	162.322791626634	-0.0566341952107898	0.667090851590067	-0.0848972746002999	0.932343058520365	0.99644335870975
HS_H3K4me1_11742	26.2439576770073	0.534212121729159	0.512487462657985	1.0423906156816	0.297230615540666	0.870874516997042
HS_H3K4me1_11743	42.6243122507578	0.507458568858814	0.492912132484971	1.02951121592505	0.303239512034867	0.874587743293809
HS_H3K4me1_11746	22.8256068013627	0.20794930411699	0.501673425121181	0.414511300985814	0.67849969243644	0.984837905447413
HS_H3K4me1_11747	29.6635701187099	1.72755451130623	0.528280170584457	3.2701483180695	0.00107491108259422	0.0911479179261764
HS_H3K4me1_11748	24.3699985362672	-0.440158791308306	0.540651605487315	-0.814126485228079	0.415572494587181	0.920462577441247
HS_H3K4me1_11749	20.9229395549897	-0.657020151726193	0.427116640965063	-1.53826868052171	0.123982934219195	0.761058011752504
HS_H3K4me1_11750	23.5699691346722	-0.653165336999289	0.527797686470585	-1.23752974623107	0.215890478037803	0.841448428796755
HS_H3K4me1_11751	25.7017598661312	-0.425002279408592	0.476636285008906	-0.891670006618674	0.372569834483407	0.904812569799102
HS_H3K4me1_11752:11753	12.4465126158854	-0.307761959143493	0.543358634704166	-0.566406677812445	0.571117356276471	0.966303132506468
HS_H3K4me1_11754	22.0565292261534	-0.779625442776022	0.481922523608266	-1.61774020632774	0.105718597266412	0.746680770636032
HS_H3K4me1_11755	32.3828280352719	-0.0886144305996288	0.460830845249826	-0.192292750177322	0.847512896952801	0.994636138221687
HS_H3K4me1_11756	16.5891573593591	0.263605944908959	0.531160351142018	0.496283173889382	0.619694635978604	0.974489242588174
HS_H3K4me1_11757	18.7121490135001	-0.563000190750306	0.472784688850028	-1.19081730865632	0.233725312438135	0.846699696452931
HS_H3K4me1_11758	12.0541605437229	1.05113887378253	0.772376224617678	1.36091562671137	0.173540354576567	0.810370338799096
HS_H3K4me1_11759	140.679455786036	0.149777868940278	0.669749579297144	0.223632643558298	0.823043161003112	0.994036630898775
HS_H3K4me1_11760	45.7703958810347	-0.452331090270924	0.511751205659563	-0.883888665563462	0.376756316359663	0.906285925260334
HS_H3K4me1_11762:11763	55.7892010612601	0.00260930788761567	0.526865205354037	0.00495251510462205	0.996048480814305	0.999452579683722
HS_H3K4me1_11765	26.3903385528612	-0.0275474056605712	0.5681694245879	-0.0484844915415004	0.961330123862804	0.999155321320673
HS_H3K4me1_11766:11767	135.683374466068	-0.054900017883353	0.701570307245295	-0.0782530522121398	0.937626761795692	0.997952158593139
HS_H3K4me1_11768	22.9151596985323	-1.13544071103003	0.432315345745604	-2.62641778091814	0.0086288835905267	0.32776147417518
HS_H3K4me1_11769	18.1186076405589	0.267864875570398	0.57197604419123	0.468314850404543	0.639559450124326	0.978618632725404
HS_H3K4me1_11770	16.289955594077	-0.397677522901188	0.497135843924413	-0.799937336567615	0.42374710421087	0.922081662926373
HS_H3K4me1_11771:11772	18.5530734182234	0.584520631607168	0.521153720824342	1.12158967354698	0.262036944291656	0.859146955227581
HS_H3K4me1_11773:11774	20.3602715311541	-0.174819455990402	0.448036282904695	-0.390190398994069	0.696395760597769	0.986389995689653
HS_H3K4me1_11775:11776:11777	106.689218261269	0.159597057807308	0.628828692557726	0.253800533748159	0.799649661071953	0.994036630898775
HS_H3K4me1_11793:11794	27.7137242137534	1.03284595402244	0.549016207135939	1.88126678338059	0.0599356371144297	0.669845946503738
HS_H3K4me1_11795	44.6864532128924	-0.951932039163565	0.467399563575498	-2.03665581516916	0.0416845452556394	0.614514177821896
HS_H3K4me1_11796	97.5084376141495	-0.48576175604365	0.592578678459487	-0.819742210952432	0.412363081206407	0.919748793332656
HS_H3K4me1_11797	28.9086481003992	0.604951585139564	0.507500210854718	1.19202233260302	0.233252488641202	0.846699696452931
HS_H3K4me1_11798:11799:11800:11801	4.26533265408765	0.516927960256146	1.33921179977342	0.385994179818012	0.699500979259382	0.987114427831761
HS_H3K4me1_11804:11805:11806:11807	121.602829478977	0.460289942402222	0.607758677637331	0.757356430008708	0.44883635172229	0.929487111373316
HS_H3K4me1_11811	47.6812564675352	0.263616516067254	0.528015239650275	0.499259294564788	0.617596727397721	0.974247036120357
HS_H3K4me1_11812	19.9994966645117	0.19707549498337	0.520216140143745	0.378833872645539	0.704811232158218	0.987915863095291
HS_H3K4me1_11816:11817	23.5873792208782	0.121708268326678	0.409558196158797	0.29716965615184	0.766336986883534	0.994036630898775
HS_H3K4me1_11818	17.6034727736294	0.726038785325108	0.540209748963561	1.34399422949711	0.178950252915306	0.812496227508747
HS_H3K4me1_11819	22.1336263625156	-0.113460065267422	0.52440940187665	-0.216357801483715	0.828708856766509	0.994036630898775
HS_H3K4me1_11820	20.0134070916157	0.787555520048682	0.58054244650436	1.35658559471545	0.174912921466034	0.811012000516131
HS_H3K4me1_11821:11822	111.192118945284	-0.035104510040588	0.639335072190829	-0.0549078434259742	0.956211883157381	0.999155321320673
HS_H3K4me1_11832	6.28601609409713	-0.414073500694706	1.03809525699908	-0.398878135607427	0.689983000347141	0.985725491316172
HS_H3K4me1_11833	18.0635617874997	-0.0974033834395432	0.478162650764967	-0.203703453801163	0.838585243046166	0.994279445770163
HS_H3K4me1_11834	5.50903671099004	-0.400434773604597	1.06628560280882	-0.375541761559723	0.707257594008276	0.987915863095291
HS_H3K4me1_11838	82.7337329835704	-0.167567140093152	0.58366222651052	-0.28709608482798	0.774038749906593	0.994036630898775
HS_H3K4me1_11839	16.6307131271142	0.0745090170131887	0.552551638958853	0.13484534613558	0.892734152200219	0.996106445116242
HS_H3K4me1_11840	16.997962714794	-0.360786267461318	0.518667836149127	-0.695601775001112	0.486678254275951	0.941238051521984
HS_H3K4me1_11846	20.1020028274364	-0.357635927760671	0.41517315886188	-0.861413894725429	0.389010126048947	0.911062265591217
HS_H3K4me1_11847:11848	17.7014286907048	-0.126334528112016	0.477637963107884	-0.264498506965371	0.791395815128959	0.994036630898775
HS_H3K4me1_11854	15.1020595976707	-0.297998518534728	0.486479179728939	-0.612561710658963	0.540166182241972	0.959716257460785
HS_H3K4me1_11857	11.3013678207101	-0.330950060596444	0.684439865063965	-0.483534167849084	0.628716505336342	0.976676103656247
HS_H3K4me1_11858	21.0691828999189	0.60833854917109	0.479776672966359	1.26796191530084	0.204811551429158	0.831027592561265
HS_H3K4me1_11861:11862	131.934130213443	-0.106656304571769	0.653079916414475	-0.16331279203521	0.870272162531103	0.995094826284228
HS_H3K4me1_11865	30.4911242384085	-0.613491307114119	0.503091151648498	-1.21944364376887	0.222675853512187	0.842014635983633
HS_H3K4me1_11866	141.114924337782	-0.0139084832286053	0.65962221151039	-0.0210855289374776	0.983177428564888	0.999155321320673
HS_H3K4me1_11869	25.0697842249338	-0.254054318968343	0.53579931683339	-0.474159467895221	0.635386194482449	0.97828593667453
HS_H3K4me1_11870	27.2612167929179	-0.337343695431197	0.608245113443214	-0.554618011678759	0.579155966452043	0.968556360061282
HS_H3K4me1_11872	19.3974206505248	-0.348442665630998	0.527541508476638	-0.660502842017461	0.5089311952916	0.947806128297294
HS_H3K4me1_11873:11874	21.4524167917608	0.016397532833348	0.554318825565853	0.0295814106919592	0.976400890944473	0.999155321320673
HS_H3K4me1_11875	27.525441529731	-0.343905245208118	0.417427550863415	-0.823868104768788	0.410014505088098	0.918857472668618
HS_H3K4me1_11876	23.4726807557426	0.205257308215813	0.566129448010183	0.362562500391467	0.716931727132627	0.988592293566953
HS_H3K4me1_11878	22.6477836715948	-0.879366889499774	0.439073185010052	-2.00277976319516	0.0452009329194354	0.625629662108576
HS_H3K4me1_11880	27.0980441006238	-0.342251599058104	0.515871714703806	-0.663443234631718	0.507046723795933	0.947393777960181
HS_H3K4me1_11881	18.208630893763	0.0487843260360811	0.525055966918992	0.0929126209580012	0.925972979047939	0.99644335870975
HS_H3K4me1_11882	17.4348842767321	-0.527284501066391	0.543908968219647	-0.969435203086149	0.332328095261546	0.885105639248899
HS_H3K4me1_11883	15.7629910265842	0.491044653212917	0.546909419714985	0.897853713086199	0.369263544266514	0.903880973255984
HS_H3K4me1_11884	17.3821254759396	0.740243032698483	0.555893296640879	1.33162791703297	0.182982486591	0.815743277606132
HS_H3K4me1_11885	20.5023341966852	0.0587601114164378	0.597050990035378	0.0984172414033783	0.921600984481993	0.99644335870975
HS_H3K4me1_11886	22.2395581843917	0.549944150275298	0.471552616656543	1.16624132885652	0.243516887142473	0.850648923145494
HS_H3K4me1_11887:11888	19.5609559087606	0.0766856039310351	0.46149162372427	0.166169005002034	0.86802395073092	0.995094826284228
HS_H3K4me1_11889	23.0222836260666	-0.804280420824942	0.503679150225707	-1.59681102635384	0.110307837330671	0.752190043442762
HS_H3K4me1_11890	10.8430422103728	3.61231662969624	0.832659480354258	4.33828799758501	1.43596908124879e-05	0.00356505231078694
HS_H3K4me1_11891:11892	16.9876774599893	-0.300394979427809	0.490162485614588	-0.612847756088801	0.539977010414166	0.95968460256782
HS_H3K4me1_11893	19.0420190987764	-0.250531750960015	0.504019470520636	-0.497067604751903	0.619141378306707	0.974265726109653
HS_H3K4me1_11894:11895	25.1327758592825	-0.392764882547197	0.49377407970611	-0.795434387282878	0.426360863567773	0.92357658430562
HS_H3K4me1_11896:11897	20.0614042536297	0.0149846838911163	0.480183035778118	0.0312061917531805	0.975105102015743	0.999155321320673
HS_H3K4me1_11898	20.6486183478553	0.736149884110879	0.458652859000004	1.60502626259847	0.108488025150359	0.751644244124887
HS_H3K4me1_11899	25.1702599937434	-0.48008651286078	0.531974874663865	-0.90246087874757	0.366812094122922	0.902552910431663
HS_H3K4me1_11900	16.2014317129208	-0.257166408602885	0.470697233845858	-0.546352071164074	0.584823949281399	0.969125022514927
HS_H3K4me1_11901	29.006228194137	0.0135183379824638	0.517585805450302	0.0261180616626509	0.979163170852958	0.999155321320673
HS_H3K4me1_11902	23.9770640611193	-0.0777132456155588	0.49262381756499	-0.157753731842871	0.87465085866013	0.995094826284228
HS_H3K4me1_11903	18.561015545342	-0.656333137565404	0.49808609992042	-1.31771020646886	0.187600676564086	0.818112565800835
HS_H3K4me1_11904:11905:11906	21.3819559472524	-0.292534492712816	0.501490648615554	-0.583329905593265	0.559671234254667	0.962700087760159
HS_H3K4me1_11907	21.3335580646097	-0.443270359819544	0.428709179392211	-1.0339651706268	0.301152446040022	0.874069037775249
HS_H3K4me1_11908	15.9021339653736	-0.290057178915992	0.631825493289493	-0.459077992256783	0.646178160023668	0.980061911946978
HS_H3K4me1_11909:11910	19.467985823014	-0.395331653820303	0.541208505558256	-0.73046090325672	0.465108502664439	0.934485479823545
HS_H3K4me1_11911	19.8524914497814	-0.128329019092432	0.432957393805245	-0.296401033747348	0.766923835962956	0.994036630898775
HS_H3K4me1_11913	23.7237041122166	-0.595070879756874	0.475454280677187	-1.25158380929775	0.210721557266206	0.835308683100966
HS_H3K4me1_11914	18.260121975162	-0.283450837697283	0.48264915116341	-0.587281334721161	0.557014774802478	0.961994270279742
HS_H3K4me1_11918	35.8842125505461	-0.80947396086895	0.597848426873366	-1.35397857464031	0.17574321329004	0.81104083350413
HS_H3K4me1_11919	22.3536240398892	-0.133083763919904	0.607717247343871	-0.218989611536563	0.826658140165237	0.994036630898775
HS_H3K4me1_11920:11921	27.4826513759543	-0.475118183444967	0.42905303004004	-1.1073647082754	0.268136277909675	0.861657038246703
HS_H3K4me1_11923	32.9841162982186	-0.211626861500049	0.428227398816574	-0.494192716498031	0.621170083116692	0.974879159453088
HS_H3K4me1_11929	34.062403874157	-0.507961172472555	0.473894443940106	-1.07188674391117	0.283770904964066	0.862197586569538
HS_H3K4me1_11934	122.384350948867	0.587798345009272	0.666951038510988	0.881321582947933	0.378143787503309	0.906285925260334
HS_H3K4me1_11936	24.176736811207	0.465609938988692	0.419824355545909	1.10905890246231	0.267404772604659	0.860472369403411
HS_H3K4me1_11938	18.4476231630368	-0.487907264811067	0.570921702924201	-0.854595756847318	0.392774977450025	0.911671913001806
HS_H3K4me1_11939:11940	45.1131028022892	-0.215265775067935	0.549831530587225	-0.391512241646145	0.695418641839108	0.986166042443139
HS_H3K4me1_11941	23.2422665106354	-0.000307603366639376	0.589236829943337	-0.000522036897573012	0.999583474838176	0.999850624656316
HS_H3K4me1_11942	76.3127400342574	-0.795062059627622	0.559431553410186	-1.42119631039951	0.155259697025504	0.794784852861769
HS_H3K4me1_11944	17.2072684063859	0.651113908017404	0.526417364121424	1.23687771793792	0.216132483446234	0.841787894737642
HS_H3K4me1_11945	18.3284019777579	0.478301328634706	0.525555323391779	0.910087496684251	0.362776367961906	0.901232751464274
HS_H3K4me1_11946	19.3594521134348	-0.202110972878244	0.432854939298673	-0.466925416643533	0.640553240074722	0.978618632725404
HS_H3K4me1_11947	32.9064044265852	0.15709071502938	0.520956309425971	0.301542974309062	0.763000485243791	0.994036630898775
HS_H3K4me1_11948	22.9585810489645	0.22468775995826	0.56375974009018	0.398552333521223	0.690223089859981	0.985725491316172
HS_H3K4me1_11949	23.2109180663488	-1.07175379253815	0.44491651620179	-2.40888740586124	0.0160012336730169	0.432538519101573
HS_H3K4me1_11950:11951	105.434084024928	0.0820744618005691	0.639336494411589	0.128374435869027	0.89785266096701	0.996106445116242
HS_H3K4me1_11952:11953	58.9306509118444	-0.48342440792071	0.598923667214607	-0.807155292708594	0.419577019423971	0.920907841540059
HS_H3K4me1_11961	27.1646545793558	-0.569431424292345	0.512903703260839	-1.1102111774045	0.266908037360065	0.860412989403164
HS_H3K4me1_11962	27.1838565144264	-0.25687967846378	0.575599886142825	-0.446281670041958	0.65539379513891	0.982510356308414
HS_H3K4me1_11963	92.2485743313656	-0.0460003873279807	0.522560050250526	-0.088028901761486	0.929853705020271	0.99644335870975
HS_H3K4me1_11965	21.5148169098678	-0.708126217355956	0.555699788080112	-1.27429636027479	0.20255840594774	0.828574256424159
HS_H3K4me1_11971	27.7478328807032	-0.985653375133434	0.444852213762722	-2.21568724317772	0.0267129291721163	0.531981433456838
HS_H3K4me1_11975	26.912896613344	0.511768654078438	0.457544712314687	1.11851069481152	0.263348941421569	0.859237624177442
HS_H3K4me1_11976	17.7271075250629	0.773647794859443	0.563904770385622	1.37194759734057	0.170079751589674	0.808019258140025
HS_H3K4me1_11977	22.747385383477	-0.0427149299421067	0.451279004118781	-0.0946530406960031	0.924590418533161	0.99644335870975
HS_H3K4me1_11978	14.0017488364475	0.179925315379273	0.601031659834076	0.29936079478566	0.764664772501141	0.994036630898775
HS_H3K4me1_11979:11980	16.5032264105369	0.438728510271318	0.554760564768	0.790843001709744	0.429035612913679	0.924129557681273
HS_H3K4me1_11982	27.1741349488048	-0.922260540936553	0.461315886999761	-1.99919527362176	0.0455872297618089	0.626549715609507
HS_H3K4me1_11983	20.529943956182	1.70437443229761	0.733130824016035	2.324788941435	0.0200832486175933	0.480760231817975
HS_H3K4me1_11984:11985:11986	133.109037507309	1.24929178508075	0.585709973603329	2.13295289713954	0.0329285903747942	0.568552213860091
HS_H3K4me1_11987	22.884107470276	0.240485090042163	0.544070755951447	0.442010689623657	0.658481470599713	0.982510356308414
HS_H3K4me1_11988	23.862012458335	0.144934791829926	0.568736977437468	0.254836238155205	0.79884958505403	0.994036630898775
HS_H3K4me1_12004	7.83509111897514	-0.482312760154575	0.849887312977019	-0.567502012078649	0.570373159964344	0.966208760816469
HS_H3K4me1_12005	89.9631890860905	0.0946745857519391	0.678041036964132	0.139629580793275	0.888952667475264	0.99597214586706
HS_H3K4me1_12006	22.5761141517997	-0.11880158662146	0.54748723950825	-0.216994256757777	0.828212820755246	0.994036630898775
HS_H3K4me1_12012	9.46259743843654	-0.15664047711829	0.748122280412371	-0.209378174156166	0.834153029662553	0.994036630898775
HS_H3K4me1_12013	36.710178944766	-0.30290024409199	0.629490013094543	-0.481183557786639	0.630386045654474	0.977538964868741
HS_H3K4me1_12014	26.5305421893066	-0.477840084589913	0.439440330406609	-1.08738331811232	0.276867440481562	0.862197586569538
HS_H3K4me1_12015:12016	188.99207708239	0.00490031253882756	0.738223709345694	0.00663797772516793	0.994703698953094	0.999433399702709
HS_H3K4me1_12017	34.9571320938493	0.517949847052651	0.587331003450273	0.881870434235476	0.377846877103424	0.906285925260334
HS_H3K4me1_12018	35.3483002021171	0.191649046435503	0.600571083587369	0.319111345306092	0.749642080769555	0.992950864805048
HS_H3K4me1_12019:12020:12021:12022	152.164881410353	-0.473662925157839	0.68956512715304	-0.686900927129855	0.492145162663607	0.943634845777171
HS_H3K4me1_12023	33.7165229680434	1.58728994627874	0.53232371483711	2.98181332530798	0.00286546662633851	0.179915238312485
HS_H3K4me1_12024	26.8103055529163	-0.905031045089784	0.442123744295925	-2.04700846033735	0.0406572538667553	0.609276905799129
HS_H3K4me1_12025	16.289222689634	-0.322866214637359	0.678733420530258	-0.47568928370305	0.634295756611993	0.977989157806151
HS_H3K4me1_12026	27.2929494833573	-0.0231105753355661	0.566423089943901	-0.0408009061527753	0.967454616956513	0.999155321320673
HS_H3K4me1_12027	19.4947422965873	-1.14559004035406	0.445205494546142	-2.57317138801692	0.0100771291854199	0.355258162127383
HS_H3K4me1_12028	24.7224541913306	0.341963127910708	0.46423662210397	0.736613855151915	0.461357206871904	0.93306960175235
HS_H3K4me1_12029:12030	19.2484888890566	-0.107187900825879	0.500208740674187	-0.214286341101137	0.830323768881161	0.994036630898775
HS_H3K4me1_12031	15.8633458440182	0.387785802995973	0.604627810847985	0.641362828567391	0.521286977660911	0.952896536524665
HS_H3K4me1_12041	18.7295443354806	0.410506051818212	0.506802493358094	0.809992170910963	0.417944675430833	0.920782945539279
HS_H3K4me1_12042	17.059603808283	0.215328771529129	0.581209847158313	0.370483694627556	0.711022123419675	0.988186958261151
HS_H3K4me1_12043	11.6197925936724	-0.904282813596279	0.510045294863421	-1.77294609459818	0.0762376396061587	0.710311070669984
HS_H3K4me1_12045	13.509664511608	-0.672536022181024	0.500637939349397	-1.34335808239986	0.179156053090871	0.812796622340958
HS_H3K4me1_12046	14.9546317594572	-0.189684868643254	0.515550388602107	-0.367926923995881	0.712927723805442	0.988511804315485
HS_H3K4me1_12047	92.5306309162991	0.717134876580942	0.571660532726337	1.25447680139963	0.209668752647121	0.834319508751558
HS_H3K4me1_12048	16.223682133034	0.478877986774144	0.56447848667334	0.848354716928773	0.39624045340397	0.913617191746664
HS_H3K4me1_12069	34.9041311856218	0.0423833813830544	0.465676394892146	0.0910146656518217	0.927480937918042	0.99644335870975
HS_H3K4me1_12070	17.0455710563377	0.692546879344852	0.53731607453873	1.28890035523204	0.197432730556592	0.825917028926547
HS_H3K4me1_12071	16.684159857716	1.180951478061	0.633466227890134	1.86426904239925	0.0622839319296128	0.67178487629238
HS_H3K4me1_12072	35.3178954211197	-0.63318416314689	0.45945492265692	-1.37812031588504	0.168166144062467	0.80693086679965
HS_H3K4me1_12073	12.9024416184992	-0.0803623510280281	0.566749377801753	-0.141795217031784	0.887241762152239	0.99563147286866
HS_H3K4me1_12102	30.2644077233966	0.751087232729226	0.481781532830123	1.55897887641547	0.119001379845887	0.758045583435878
HS_H3K4me1_12105:12106	18.993843461261	0.0800766102054259	0.505147310260935	0.158521303744174	0.87404603494011	0.995094826284228
HS_H3K4me1_12108:12109	13.1299541786227	-0.417986779586578	0.550043098179178	-0.759916415586798	0.447304548611394	0.929441226853484
HS_H3K4me1_12114	10.1880419686963	-1.22730718541967	0.688605910434591	-1.78230707407826	0.0746991697427334	0.708356863245241
HS_H3K4me1_12115	14.3435781466034	0.0229304590914203	0.554356961613671	0.0413640680630623	0.967005657798964	0.999155321320673
HS_H3K4me1_12116	16.7664662038317	-0.67748931112594	0.473026515205645	-1.43224383696843	0.152074050076904	0.790984164385263
HS_H3K4me1_12117	26.7764296509046	-0.687565884289761	0.475022964035577	-1.44743714798232	0.147774527821772	0.789070106209293
HS_H3K4me1_12118:12119	15.497614876425	0.819220561897363	0.603406723837529	1.3576589877675	0.174571916098425	0.810964676597658
HS_H3K4me1_12120	61.8943485982381	0.00597563506925491	0.536087911932532	0.0111467446593106	0.991106368705663	0.999155321320673
HS_H3K4me1_12121:12122	62.3128825207976	0.218928323382789	0.550278851242256	0.39784978631935	0.690740915808056	0.985725491316172
HS_H3K4me1_12123:12124	155.192774056501	-0.377823111681736	0.701360961925018	-0.538699945096358	0.590093911627127	0.970300632879285
HS_H3K4me1_12125:12126:12127	24.5641262280852	-0.330518019682889	0.438259334000075	-0.754160822237805	0.45075265932291	0.930568667824917
HS_H3K4me1_12128	25.5618634455416	0.461152781791659	0.457431079505897	1.0081360940533	0.3133891320413	0.878495705050457
HS_H3K4me1_12129:12130	9.48766298265351	-0.572783932926759	0.627341167071391	-0.913034187762106	0.361224561248085	0.899976870308459
HS_H3K4me1_12131	25.9083065238021	-0.877830446873985	0.446481278119176	-1.96610807640555	0.0492861276720367	0.63675350139377
HS_H3K4me1_12132	21.4178178783111	0.36818468683417	0.525565273520325	0.700549875314263	0.483583969085282	0.940791902803171
HS_H3K4me1_12211	26.0622218486236	0.412217871483559	0.5275609389127	0.781365414075457	0.434587606786399	0.926605393785409
HS_H3K4me1_12212	18.5375004354546	0.245146141061651	0.587980670196993	0.416928911930929	0.676730405362712	0.984815779428986
HS_H3K4me1_12213	19.2218536001805	-0.750095134726505	0.471256898522907	-1.59169051334332	0.111454260954611	0.752190043442762
HS_H3K4me1_12214	18.2219568041377	-0.566740524639378	0.44906533710155	-1.26204469108516	0.206932705473128	0.831970808544118
HS_H3K4me1_12215	21.824491245279	-0.11252529342358	0.572380164406877	-0.196591881446805	0.844146924299945	0.994517280603533
HS_H3K4me1_12216:12217:12218	18.6505422056925	0.287953683754451	0.493790406035211	0.583149612133043	0.559792588048617	0.962700087760159
HS_H3K4me1_12219:12220	3.48091627657305	0.974940987150858	1.47110918960196	0.6627251016049	0.507506630271266	0.947471450237654
HS_H3K4me1_12221:12222:12223	18.6314659322576	0.761369434875541	0.545637690244947	1.39537544507556	0.162902651981741	0.800551434992708
HS_H3K4me1_12224	18.9385636104904	-0.150711133779651	0.570699720467088	-0.26408131697752	0.79171725991368	0.994036630898775
HS_H3K4me1_12225:12226:12227:12228:12229	32.0077072612767	0.043042006505131	0.458501731198957	0.0938753413047722	0.925208182106251	0.99644335870975
HS_H3K4me1_12230:12231:12232:12233	28.9790424773489	-0.272391644701958	0.430718560611793	-0.63241213546742	0.527117606175495	0.954373139314017
HS_H3K4me1_12234	21.2880235438327	0.11145368161251	0.500013553410324	0.222901321078887	0.823612308182691	0.994036630898775
HS_H3K4me1_12235	24.772404934513	-0.926837938313304	0.451200347409456	-2.0541605156882	0.0399601585440572	0.60792779090063
HS_H3K4me1_12236	19.4655246629345	-0.0369852998005018	0.532474947513435	-0.06945922990972	0.944624084057769	0.999005945455902
HS_H3K4me1_12237	19.311685929328	0.218957308287284	0.605953948754856	0.361343149487199	0.717842940990358	0.988597413594538
HS_H3K4me1_12238	15.9186564355337	0.38870284348242	0.530527146923805	0.73267286271073	0.463757979219981	0.933982510171204
HS_H3K4me1_12239	20.3482091763647	0.623274239788545	0.546034011424032	1.1414568080898	0.253679876095739	0.854198297698858
HS_H3K4me1_12240:12241	80.5845879153455	0.0846720080974432	0.544733151306795	0.155437589752557	0.876476351935263	0.995094826284228
HS_H3K4me1_12242	47.730874057643	-0.275868058022922	0.458089760113798	-0.602213980846006	0.547031710516574	0.960074669180934
HS_H3K4me1_12275	18.3849771085462	0.173168766203247	0.520399772847658	0.332761033417939	0.739314674322214	0.991488420268041
HS_H3K4me1_12276	24.1331195813911	-0.644920200357332	0.425771989062532	-1.51470791156864	0.129846389976943	0.766975904690884
HS_H3K4me1_12277	25.916549220148	-0.91764480769777	0.489771730403518	-1.87361734198446	0.0609831860399467	0.670686006382173
HS_H3K4me1_12278	21.0306157109354	-1.09549985411114	0.45076185864915	-2.43032952564831	0.0150851006667314	0.419491217385943
HS_H3K4me1_12279	23.5841068192177	-0.240443071131874	0.505103922419512	-0.476026933190541	0.634055190123169	0.977989157806151
HS_H3K4me1_12280	19.7082480885882	0.998474354746299	0.521086235145321	1.91614033801496	0.0553472350374942	0.658525652705531
HS_H3K4me1_12281:12282:12283	20.0997430852181	0.240776179122234	0.512289301489539	0.470000404892606	0.638354728289353	0.978618632725404
HS_H3K4me1_12290	6.10611425506108	-0.0180966453694976	1.02806157596701	-0.0176026862520132	0.985955813690476	0.999155321320673
HS_H3K4me1_12291	14.2386688865123	0.220757658326662	0.574388103891408	0.384335359369487	0.700729903734581	0.987483250926906
HS_H3K4me1_12292	20.7546630056456	-0.695515605877019	0.475646189789808	-1.46225413092108	0.143671583010137	0.783309436263554
HS_H3K4me1_12294	18.3877163714981	0.0544996311858183	0.429854310507958	0.12678628515186	0.899109550995064	0.996106445116242
HS_H3K4me1_12295	10.7088601992308	2.62404763707714	0.73594949620905	3.56552677947858	0.000363126079000245	0.0430778435196251
HS_H3K4me1_12298	24.5587075411069	-0.328179699539513	0.422202315171041	-0.777304357998517	0.436979224495031	0.92712189768463
HS_H3K4me1_12299:12300:12301:12302	64.3593954216832	-0.125665965773882	0.472591319913769	-0.265908323912534	0.79030981426632	0.994036630898775
HS_H3K4me1_12303	27.9598188385726	0.941970376353378	0.619592283036079	1.52030682457439	0.128433879620846	0.765061679514178
HS_H3K4me1_12305	79.5541476496938	-0.246816667270968	0.551805446214515	-0.447289291840404	0.654666197531157	0.982510356308414
HS_H3K4me1_12306	16.565435099696	1.20392810788608	0.643777042972181	1.87010102492596	0.0614697901937116	0.671040565478224
HS_H3K4me1_12319	15.10006714716	0.294231710602124	0.539567184885191	0.545310609770923	0.585539908265837	0.969125022514927
HS_H3K4me1_12320	199.839559512591	2.62888236465423	0.808541593335785	3.25138791414341	0.00114843048135478	0.0940267779711111
HS_H3K4me1_12338	18.633925490636	-0.699276164066203	0.483051985879981	-1.44762092798837	0.147723094928536	0.789070106209293
HS_H3K4me1_12339	23.1905543743181	-2.1993953558578	0.572592915885577	-3.84111520565391	0.000122476612477401	0.0179280634309379
HS_H3K4me1_12340	30.6952408405246	0.700256687688514	0.470149092575035	1.48943537007201	0.136372760413703	0.777928632636393
HS_H3K4me1_12341	14.7149228256892	-0.111299019883588	0.57609493796669	-0.193195622020937	0.846805767271061	0.994606195852365
HS_H3K4me1_12342:12343	15.1326190652567	-0.446742494583519	0.552153596230679	-0.809090980540999	0.418462815897664	0.920782945539279
HS_H3K4me1_12344	15.3316077646648	0.871664388316805	0.574303532246432	1.51777647075793	0.129070758600601	0.765586701630464
HS_H3K4me1_12345	24.1566908575367	-0.180295430300037	0.552457998844427	-0.326351379973065	0.744158518608453	0.992293143477167
HS_H3K4me1_12346:12347	90.4814558760051	0.581473006195679	0.646569780701369	0.899319800509272	0.368482343590168	0.903216489309059
HS_H3K4me1_12349	19.3921464942127	-0.436823652539905	0.445112342669118	-0.981378431162997	0.326406158454328	0.882762480134651
HS_H3K4me1_12350	16.5879223571002	-0.656956233993723	0.511511998252384	-1.28434178716875	0.199022391701971	0.826747839950844
HS_H3K4me1_12352	14.5259850062313	-0.303359180572615	0.550177367127122	-0.551384332940984	0.581370238302717	0.968784771196782
HS_H3K4me1_12353	15.0449524644762	0.809681021464886	0.546883618659046	1.48053624910217	0.138730194323797	0.780477641344933
HS_H3K4me1_12354	17.3040371512002	-0.0599361110944445	0.629923348206757	-0.095148260919473	0.924197065256848	0.99644335870975
HS_H3K4me1_12355	18.896289765653	-0.513692103285644	0.598022387816792	-0.858984736609923	0.390348937033206	0.911558682012282
HS_H3K4me1_12356	23.6479908279846	-0.700743614957951	0.419378793963153	-1.67090855580914	0.0947397413122506	0.73028704491471
HS_H3K4me1_12357	20.5634898102374	-0.409689118037761	0.451043216650581	-0.908314553714136	0.363712055423665	0.901619927933722
HS_H3K4me1_12358	14.3961017595972	0.464665463386414	0.612753392157686	0.758323771575036	0.448257179733888	0.929441226853484
HS_H3K4me1_12359:12360:12361	14.0768400270543	0.416121298315438	0.557188885256152	0.746822683162709	0.455170601471548	0.932207961656882
HS_H3K4me1_1235:1236:1237	47.3699059043017	-0.0981954622674414	0.450788857505761	-0.217830278261007	0.827561352345498	0.994036630898775
HS_H3K4me1_12362	13.9156662955726	0.673019512382104	0.641884340172699	1.04850589157702	0.294405589301851	0.870776960502769
HS_H3K4me1_12380	18.9752894049833	0.934226136879831	0.527496679748123	1.77105595683734	0.0765513970272579	0.710408764242938
HS_H3K4me1_12381:12382	14.1990427818016	-0.744624601780534	0.562619810918236	-1.32349516908275	0.185670761770908	0.817974417945891
HS_H3K4me1_12386:12387	30.4335986858194	0.0306814143531884	0.515055623650751	0.0595691279627555	0.952498807004785	0.999155321320673
HS_H3K4me1_12388	15.458108220153	-0.0367253049996583	0.482193463466851	-0.0761630087965368	0.939289411879118	0.998145248295513
HS_H3K4me1_12389	18.9531635744907	-0.326495471183859	0.46317378846011	-0.704909214032472	0.480866735724752	0.940038687330181
HS_H3K4me1_12390	16.8160889470457	0.317442673375264	0.596590169606511	0.532095045388759	0.594660168778628	0.970691126179551
HS_H3K4me1_12391	24.5706296551788	-0.776251152175779	0.491664367060575	-1.57882328714731	0.114376595616974	0.754563828341739
HS_H3K4me1_12392	20.3321086965908	0.989797681896725	0.584092329362507	1.69459113249615	0.0901530104138139	0.729558303085674
HS_H3K4me1_12393	18.4707655916572	-0.0823202140561966	0.530486430698709	-0.155178736518806	0.876680411016923	0.995094826284228
HS_H3K4me1_12394:12395	5.37210297592941	0.298402565782599	1.00671262116009	0.296412858556134	0.766914806617562	0.994036630898775
HS_H3K4me1_12399:12400	68.2945971410492	0.259246534219833	0.594950571840993	0.435744659287628	0.663021999730175	0.982757849060114
HS_H3K4me1_12401	13.3919625425575	-1.29656300617649	0.651438457303203	-1.99030774379509	0.0465570454984177	0.628879849146031
HS_H3K4me1_12402	24.9204419619016	-0.578443975832787	0.533538167346386	-1.0841660657751	0.278291174580868	0.862197586569538
HS_H3K4me1_12403	19.8687771375386	-1.24462771597952	0.511552631156913	-2.43303941798659	0.0149726707965686	0.41878264590356
HS_H3K4me1_12404	76.4029059223747	0.756727885306153	0.610536762206643	1.23944688043212	0.215180049171771	0.84090755290189
HS_H3K4me1_12405	24.6091693738771	0.116827721825762	0.508818166524071	0.229606035145829	0.818397916793057	0.994036630898775
HS_H3K4me1_12406	16.6182896702612	0.969504611058317	0.576374999706246	1.68207262902179	0.0925547571710178	0.730066864371962
HS_H3K4me1_12407	23.0236881421518	0.284095568328227	0.537148978437635	0.528895296709965	0.596878084845495	0.971008573302787
HS_H3K4me1_12408:12409	23.3716316986296	0.0647579761732714	0.510494679754161	0.126853381125258	0.899056444935101	0.996106445116242
HS_H3K4me1_12410	14.6876155059557	0.292451765213009	0.587044395204417	0.498176573359794	0.618359592798054	0.974247036120357
HS_H3K4me1_12411	17.4442866777373	0.750221311917113	0.596649477029343	1.2573903787738	0.208612311422264	0.83349171724147
HS_H3K4me1_12412	35.6446157201723	-0.621413057586848	0.48155444801358	-1.29043156002439	0.196900860225273	0.825917028926547
HS_H3K4me1_12413	21.8978621572151	-0.320626674283538	0.480785205822659	-0.666881323303038	0.504847941638613	0.947026213879129
HS_H3K4me1_12414:12415	19.252879171423	1.11162471909596	0.589343197667507	1.88620946758277	0.059266733214697	0.668141354103456
HS_H3K4me1_12416	23.8780377952862	0.947220590474712	0.52715280506767	1.79686151978859	0.0723576068620855	0.702206750985566
HS_H3K4me1_12417	63.1937514737621	0.215018589150954	0.63603158877114	0.338062751830276	0.735315899435715	0.990962378672164
HS_H3K4me1_12418	18.8678208989689	0.31714750114108	0.475841955936059	0.666497556982337	0.505093124686708	0.947026213879129
HS_H3K4me1_12419	14.520601419303	1.16488132050059	0.668348936355776	1.74292387873346	0.0813469123465006	0.717318324104148
HS_H3K4me1_12420	24.7182939210267	0.769305564761928	0.548003509774781	1.40383328033446	0.160368501207299	0.796820254197578
HS_H3K4me1_12421	18.4981918057912	-0.201612573540941	0.536998683920784	-0.37544332896481	0.707330785802913	0.987915863095291
HS_H3K4me1_12422	19.8711592451896	-0.523523101206396	0.417030118286173	-1.25536041223561	0.209347953554947	0.834106656023281
HS_H3K4me1_12423:12424	15.5248609448254	0.982353720158351	0.569279983201323	1.72560734462175	0.0844180771343757	0.723125074312243
HS_H3K4me1_12425	20.4773045680262	1.50061776881171	0.511551975802707	2.93346099671886	0.00335205767889265	0.193120222543284
HS_H3K4me1_12426	17.2834698996713	-0.29961707390227	0.516920427651251	-0.579619333798917	0.562171352148204	0.963347584262133
HS_H3K4me1_12427	53.5814885936236	-0.0948310318227343	0.528254998621149	-0.179517528599374	0.857531355060012	0.995094826284228
HS_H3K4me1_12428	13.6522500723535	-0.649028121184553	0.59035256109657	-1.09939070981414	0.271597681244754	0.862197586569538
HS_H3K4me1_12429	18.0562528861854	-0.0938202083521375	0.592955478511644	-0.158224709530692	0.874279733612145	0.995094826284228
HS_H3K4me1_12431	20.831275854952	0.75959103585881	0.529998175386893	1.43319556770986	0.151801955973597	0.790984164385263
HS_H3K4me1_12432	16.8287623208815	0.661712148692692	0.620314770501714	1.06673608329122	0.286091028281738	0.86407484768473
HS_H3K4me1_12433	15.5157466394271	-1.04240034397135	0.56528788548563	-1.84401677576344	0.0651806953866829	0.678758377602147
HS_H3K4me1_12434	20.5198920636872	1.06302445568173	0.524789007000413	2.02562256735858	0.0428034771177318	0.618925246053041
HS_H3K4me1_12435	16.264554859593	-1.0470736778601	0.447627961387093	-2.33916057123749	0.0193271248334009	0.471088886880526
HS_H3K4me1_12436	17.3119688393631	-0.200486501414305	0.511630825701736	-0.391857744574566	0.695163326042941	0.986094316885557
HS_H3K4me1_12437	16.5509059236204	0.461527295046157	0.485786333289564	0.950062328680319	0.342080583223176	0.892522709120316
HS_H3K4me1_12438	18.8915781717069	-0.747917727402079	0.476934046076924	-1.56817852186096	0.116839475418135	0.755535184822261
HS_H3K4me1_12439	12.0802051380762	-0.732246224466363	0.645399918767879	-1.13456200283428	0.256558881229746	0.855523189944952
HS_H3K4me1_12440	10.6175548371067	-0.172164821084903	0.655786021347726	-0.262532008125275	0.792911311578869	0.994036630898775
HS_H3K4me1_12445	17.6617524237452	1.05980915083284	0.636021164753504	1.66631113800054	0.0956514594538312	0.731287776206603
HS_H3K4me1_12449	14.3474696928323	-0.269697130045498	0.638060503348344	-0.422682690168426	0.672526786536665	0.984187534842973
HS_H3K4me1_12450	20.5061476059502	0.717335401424236	0.455125010861982	1.57612828191015	0.114996242392648	0.754563828341739
HS_H3K4me1_12451:12452	18.9753926539598	1.25954175882323	0.531338156791425	2.37050876682598	0.0177636226566394	0.451248481874672
HS_H3K4me1_12453	23.5007288142087	-0.112387255317559	0.450065274818351	-0.249713234070146	0.802809123064807	0.994036630898775
HS_H3K4me1_12459	19.2283019008939	-0.353092334506842	0.498817490985472	-0.707858767761465	0.479032967158736	0.939496043254065
HS_H3K4me1_12460	15.1755516995652	0.164555794040652	0.622764872169722	0.264234226100996	0.791599439356751	0.994036630898775
HS_H3K4me1_12462:12463	22.2967000649581	0.35045674397131	0.473112681128021	0.740746883249317	0.458846926838875	0.932906928311808
HS_H3K4me1_12475	13.7305942950779	1.50437299158598	0.668752399646366	2.2495216351844	0.0244793279221124	0.5153069711716
HS_H3K4me1_12476	19.8799535509175	0.45102321783148	0.544030995608831	0.829039561113121	0.407082021616158	0.917487060791794
HS_H3K4me1_12477	20.1725281026766	-0.0678466801431547	0.443502267622188	-0.15297933087673	0.878414574990125	0.995094826284228
HS_H3K4me1_12478:12479	11.2251957237874	-0.408489841211242	0.583318694683921	-0.700285872772496	0.48374879251496	0.940791902803171
HS_H3K4me1_12480	7.24982372384704	0.579827344261318	0.818358346275758	0.708524996292927	0.478619295104964	0.939004384190793
HS_H3K4me1_12481	13.9593865279811	0.671372462937789	0.627046691772178	1.07068974567163	0.284308955042967	0.862525605359629
HS_H3K4me1_12483	16.3476109720717	0.453458991195234	0.51356026756619	0.882971327482591	0.377251763389704	0.906285925260334
HS_H3K4me1_12484	28.3100909399646	0.508035121163262	0.553362500887134	0.918087366507119	0.358573128359148	0.898680992323988
HS_H3K4me1_12485	14.3022398805959	-0.530909102826909	0.51239047194126	-1.03614163787139	0.300136069471369	0.873807928349474
HS_H3K4me1_12486	19.3166491555561	0.258667657414459	0.58732342851674	0.440417740643709	0.659634578216376	0.982564050978891
HS_H3K4me1_12487:12488	14.9467182791476	0.594035374489956	0.546215976881805	1.08754668415439	0.276795278601957	0.862197586569538
HS_H3K4me1_12491	15.4922058713076	0.00687611399658954	0.566030581419956	0.0121479549379469	0.990307572700057	0.999155321320673
HS_H3K4me1_12492:12493	14.0182582446508	0.703302336117944	0.595067123806383	1.18188740056622	0.237250381926277	0.847503298445716
HS_H3K4me1_12494	15.8059690912928	0.257429275605676	0.493622742831311	0.521510160024472	0.602011429740846	0.971591251422391
HS_H3K4me1_12495	20.7975636983861	0.357307433685061	0.567523934096209	0.629590070512318	0.528962821766617	0.955115164849792
HS_H3K4me1_12496	19.719211883133	-0.665094144237069	0.493820070587528	-1.34683497867101	0.178033386504169	0.812313260748342
HS_H3K4me1_12497:12498	20.5850690411212	-0.303920692163985	0.501200184400922	-0.606385834688503	0.544258572598924	0.959716257460785
HS_H3K4me1_12499	15.9755452852742	-0.0620579668761555	0.51433190812232	-0.120657431312616	0.903962377471785	0.996106445116242
HS_H3K4me1_12500:12501:12502:12503:12504	36.816783345069	-0.196726910951539	0.464338287682147	-0.42367152606249	0.671805383795556	0.984054409615755
HS_H3K4me1_12505:12506	17.6247717029544	0.532308820803801	0.552726118989683	0.963060732097837	0.335517046422074	0.888123183085943
HS_H3K4me1_12507	21.222022092045	-0.0658325625975343	0.492035166175778	-0.133796458308461	0.893563527875654	0.996106445116242
HS_H3K4me1_12508	18.1193054139476	-0.645918572414326	0.571257269439127	-1.13069646019298	0.258182871753159	0.856165215108982
HS_H3K4me1_12509	12.8648609551347	0.955036992689121	0.639712169076233	1.49291671919924	0.135458988086832	0.776735370489362
HS_H3K4me1_12510	15.0630570936254	0.715386821580924	0.617860531082403	1.15784515370754	0.246927232935934	0.852862133542074
HS_H3K4me1_12511	15.2635116983916	-0.531010104381896	0.567798977204964	-0.935207926924835	0.349681154150687	0.896389664515566
HS_H3K4me1_12514	14.6299154025705	0.836891558340255	0.549096892520849	1.52412364691807	0.127477826628236	0.763472027073158
HS_H3K4me1_12515:12516	16.7256617349966	0.196355835087744	0.541801226730758	0.362413050026777	0.717043388890394	0.988592293566953
HS_H3K4me1_12517	18.0788954202762	0.445608248913659	0.591851035049002	0.752906090426564	0.451506348021833	0.930934517707057
HS_H3K4me1_12519:12520:12521	33.8273290526834	0.0338280608798491	0.47777387012662	0.0708034972085934	0.943554148442763	0.998973467961154
HS_H3K4me1_12522:12523:12524	16.7094585628536	-0.3560106751687	0.524761078887563	-0.678424314401146	0.497502696957539	0.945214861636782
HS_H3K4me1_12525:12526	15.2831309845809	0.0922228968730132	0.461436898488326	0.199860256462231	0.841589874027679	0.994517280603533
HS_H3K4me1_12528:12529	18.4705801694419	-0.450356831467872	0.451346562648572	-0.997807159148632	0.318372877969672	0.881411252210232
HS_H3K4me1_12531:12532	25.1779563955782	-0.160247508184797	0.528391143838912	-0.303274402028303	0.76168075234605	0.994036630898775
HS_H3K4me1_12533:12534:12535	15.9680108943209	0.222330452054142	0.574499537822303	0.386998487234484	0.698757327880102	0.986947189285456
HS_H3K4me1_12536	24.2414009536277	-0.160177037387746	0.575008634366942	-0.278564577667767	0.780578999927921	0.994036630898775
HS_H3K4me1_12540:12541	7.10925970780521	0.727153776135466	0.961672386719841	0.756134611097348	0.449568492392348	0.929773069402426
HS_H3K4me1_12542:12543	19.1493816438804	-0.251603757209065	0.487738444346379	-0.515857956504211	0.605953620389124	0.971591251422391
HS_H3K4me1_12544:12545	19.2815380700903	0.906335011968464	0.598694934674711	1.51385114434099	0.130063597605824	0.767248920565657
HS_H3K4me1_12546	17.3097830549749	0.82801419046654	0.548273297263335	1.51022162596557	0.130986882250626	0.76926898279074
HS_H3K4me1_12547	15.9037575181006	0.798811922591932	0.683552635326229	1.16861801316982	0.242557567464896	0.84923327759618
HS_H3K4me1_12548	17.0724245587663	-0.802138779431105	0.476777083588651	-1.68241890611329	0.0924876378099875	0.730066864371962
HS_H3K4me1_12549:12550	37.3863654249814	-0.274162457346137	0.507995187793523	-0.539694989113897	0.589407396240063	0.970258689928042
HS_H3K4me1_12551	23.3223644413862	0.440624869925369	0.583082684116497	0.755681624456086	0.449840103892762	0.929919642134416
HS_H3K4me1_12552:12553	20.607180017031	-0.246740823525133	0.527123870069289	-0.468088882965403	0.639721028943173	0.978618632725404
HS_H3K4me1_12554	19.1242533797624	-0.378509675431575	0.552167297331008	-0.685498176478695	0.493029610936693	0.943735719782007
HS_H3K4me1_12555:12556	38.3701531506108	-0.147024905533619	0.508218355042438	-0.289294757017074	0.772355824167539	0.994036630898775
HS_H3K4me1_12557	55.5409095969393	-0.539365958447083	0.526289946337335	-1.02484564297826	0.305436026081221	0.87496253153371
HS_H3K4me1_12581	3.21164615348513	-0.161002579931872	1.58876357689064	-0.101338287378773	0.91928192368609	0.99644335870975
HS_H3K4me1_12582	17.1234926841054	0.0731328598641829	0.494638965605662	0.147850988194258	0.882460368732752	0.995094826284228
HS_H3K4me1_12585	15.529144572563	0.523240536382061	0.541125880679876	0.966947904477709	0.333570077166533	0.886354915405985
HS_H3K4me1_12586	14.9111539627199	-0.618129089562139	0.615593064292607	-1.00411964561759	0.315320947182922	0.880008937481385
HS_H3K4me1_12587:12588:12589	46.5324413633763	-0.0862720578988513	0.480714277203275	-0.179466394051721	0.857571502565684	0.995094826284228
HS_H3K4me1_12592	18.2347969212767	-0.581526273087322	0.472233228185849	-1.23143870100234	0.218158829876334	0.842014635983633
HS_H3K4me1_12593	15.1245209954882	0.12696721400852	0.484196166389442	0.262222675068434	0.793149772694354	0.994036630898775
HS_H3K4me1_12595	11.1313713154078	-0.142176737813736	0.602156433590775	-0.236112627686976	0.813345275449326	0.994036630898775
HS_H3K4me1_12596	93.767977760933	0.199043224425815	0.575983855286149	0.345570839528011	0.729665263966253	0.990295248356363
HS_H3K4me1_12604	41.6680916895279	-1.14961433289583	0.516225060671537	-2.22696343219049	0.0259497178328072	0.527071805946448
HS_H3K4me1_12605	17.4617497000983	-1.12491076110379	0.470871626936728	-2.38899669623744	0.0168944542846471	0.440316285803974
HS_H3K4me1_12611:12612	13.6556337670626	-0.796825440225895	0.593114929484796	-1.34345874739328	0.179123475206326	0.812796622340958
HS_H3K4me1_12613	16.4075020824214	0.249484262645775	0.950667167754367	0.262430712985596	0.792989396646673	0.994036630898775
HS_H3K4me1_12617	21.8959692379517	-0.21298940168097	0.460947039029139	-0.462069139503695	0.644031739982313	0.97926331369201
HS_H3K4me1_12618	64.9934136435333	0.913569745618762	1.37436963489637	0.664719099158244	0.506230175550175	0.947026213879129
HS_H3K4me1_12637	17.7876654211222	-1.06563564133069	0.474444935298245	-2.24606811465024	0.0246996453137286	0.5181028140577
HS_H3K4me1_12638	24.9934220662143	-0.058266197418992	0.47070687537715	-0.123784462192754	0.901485934562369	0.996106445116242
HS_H3K4me1_12708	33.6381154178133	-0.924314247382406	0.449038767548087	-2.05842861281108	0.0395490074392619	0.606250284629093
HS_H3K4me1_12709	18.221370369588	0.750988694222401	0.541940196805713	1.38574089659497	0.165826035496851	0.804637558885647
HS_H3K4me1_12781:12782:12783:12784	15.1841238733895	-0.179722188424148	0.477797291883672	-0.376147356791432	0.706807349450742	0.987915863095291
HS_H3K4me1_12800	12.2357047947111	-0.390454944240769	0.570060718230673	-0.684935712554699	0.493384489092236	0.943889836854086
HS_H3K4me1_12804:12805	2.9120380058789	-0.319032702466309	1.64821017728607	-0.193563118868509	0.846517978841076	0.994606195852365
HS_H3K4me1_12912:12913	8.15926654752908	-0.97274941464205	0.785669447849143	-1.23811536429864	0.215673287693649	0.841109484431267
HS_H3K4me1_12920	33.4513348482522	-0.112816572073261	0.479689680069971	-0.235186573237941	0.814063926762791	0.994036630898775
HS_H3K4me1_12924:12925:12926:12927:12928:12929:12930:12931	51.5831783299323	1.86058319296946	0.525950347509151	3.5375643381186	0.000403835784987102	0.0460908690713715
HS_H3K4me1_12932:12933:12934	21.7179187721685	1.08897370356431	0.536696995872867	2.02902887837715	0.0424553490128234	0.617327483081421
HS_H3K4me1_12935	16.4624203200939	0.119129835014538	0.51217071764516	0.232597903219202	0.816073655650837	0.994036630898775
HS_H3K4me1_12936:12937:12938:12939	30.0183924739957	3.87526913274517	0.757596855488016	5.11521280041331	3.13387444207661e-07	0.00021853120956717
HS_H3K4me1_12944:12945:12946:12947:12948:12949:12950:12951:12952	38.7488601240658	6.35542025993275	1.09869541069438	5.78451516049939	7.27217648108797e-09	1.71630630236523e-05
HS_H3K4me1_12955	19.0830864363111	-0.00290862397173373	0.54428631004964	-0.00534392270764345	0.995736186871438	0.999452579683722
HS_H3K4me1_12956:12957:12958:12959:12960	153.278138218406	0.253000444079118	0.727962356760352	0.347546053349578	0.728181126485462	0.990089980389647
HS_H3K4me1_12961:12962:12963:12964	22.2310808120665	-0.455444334705062	0.567259714993709	-0.802885032493649	0.422041187890537	0.92146118134027
HS_H3K4me1_12965:12966:12967:12968:12969:12970:12971:12972	76.8283966409913	0.346397631671613	0.567302619837128	0.61060467475201	0.541461327144667	0.959716257460785
HS_H3K4me1_12974:12975:12976:12977:12978:12979:12980:12981:12982:12983:12984:12985:12986:12987	59.1086886428656	-0.272505625562432	0.508699813293382	-0.535690437545473	0.592172513524757	0.970337778323632
HS_H3K4me1_1311	14.7983205529431	-0.954351069982537	0.453727743867913	-2.10335621500008	0.0354346428499062	0.585680898497901
HS_H3K4me1_1312	13.512889647356	-1.01436769614975	0.530840021629462	-1.91087268257591	0.0560209443941705	0.660027584589244
HS_H3K4me1_1313	20.7708792473387	-0.217444963778877	0.579340815980874	-0.375331683493979	0.707413805605828	0.987915863095291
HS_H3K4me1_1314	16.9600233791481	-0.613466003493751	0.435408469779278	-1.40894366112064	0.158851827835143	0.796596926056973
HS_H3K4me1_13179:13180:13181	26.1645752847312	-0.0284796383521049	0.479802717447861	-0.0593569759329254	0.952667780835943	0.999155321320673
HS_H3K4me1_13182:13183:13184:13185:13186:13187:13188:13189:13190	78.7813568872243	0.393126180472143	0.461485915575181	0.851870376113566	0.394286040436137	0.912034192512096
HS_H3K4me1_13241	15.6725972395615	-0.506361404977296	0.5258661639321	-0.962909271802242	0.33559305620887	0.888202217784593
HS_H3K4me1_13611:13612:13613:13614	23.3472117660271	0.962519175543589	0.582079571930697	1.65358693546144	0.0982114689778513	0.73710412730749
HS_H3K4me1_13615	13.3814641176981	0.922808860228612	0.678814362215543	1.35944215619821	0.174006520302721	0.810370338799096
HS_H3K4me1_13616	33.4850024402882	0.0931693281903097	0.443904247392202	0.209886093087981	0.833756576592655	0.994036630898775
HS_H3K4me1_13617	14.6850059013389	-0.501524622067534	0.563494217976791	-0.890026208020808	0.373451813715802	0.904812569799102
HS_H3K4me1_13618	16.0282293890389	-0.25308636550164	0.620314331279313	-0.40799696660189	0.683275901914016	0.985725491316172
HS_H3K4me1_13896:13897:13898:13899:13900:13901:13902	63.0216385459275	-0.428225666537526	0.386336231881822	-1.10842740390065	0.267677275332762	0.86079729827602
HS_H3K4me1_13903:13904:13905	22.2890214370725	0.161913545576147	0.478148170351459	0.338626299578086	0.734891267741718	0.990962378672164
HS_H3K4me1_13906:13907	27.300156610206	-0.882668748311384	0.518317189879833	-1.70295094499185	0.0885772489637836	0.726890484547532
HS_H3K4me1_13908:13909:13910	83.4834415357992	-0.231687511012074	0.46473267611991	-0.498539317154222	0.618103964326583	0.974247036120357
HS_H3K4me1_13911	24.9797408518295	-0.463122633059549	0.455657119747582	-1.0163840593912	0.309446533516277	0.876381326303523
HS_H3K4me1_13913	77.7151063166283	-0.129393608887001	0.541874683031587	-0.238788806598403	0.811269350232264	0.994036630898775
HS_H3K4me1_1404	10.4871874859249	0.495130687062342	0.663180493006546	0.746600197508305	0.455304929164416	0.932207961656882
HS_H3K4me1_1422	13.4937618323838	-0.160968327006007	0.539021867567144	-0.298630420566298	0.765222051757646	0.994036630898775
HS_H3K4me1_14385:14386:14387:14388:14389:14390:14391	42.296499351674	-0.285832621398658	0.393538800079372	-0.726313698524795	0.467646483528789	0.934835312282652
HS_H3K4me1_1439:1440:1441:1442	150.372982802303	0.335217908917299	0.635156315424438	0.527772299159605	0.59765738562558	0.97112710839726
HS_H3K4me1_1443:1444	15.1853818121181	-0.308579029960703	0.483248216791276	-0.638551823345857	0.523114530659633	0.954005613581619
HS_H3K4me1_1445	20.9645410687889	-0.623123363127765	0.452247875174638	-1.37783591108558	0.168253955818149	0.80693086679965
HS_H3K4me1_1446	19.1976554144962	0.702945865031828	0.568330713966504	1.23686059499726	0.216138841390623	0.841787894737642
HS_H3K4me1_14533	20.195872081687	0.688373714351546	0.589002704068856	1.16871061812829	0.24252024247049	0.84923327759618
HS_H3K4me1_1459:1460:1461	9.82147425987575	-0.886581732914843	0.821871265789591	-1.07873552686269	0.280705643417496	0.862197586569538
HS_H3K4me1_1462	19.8709500482422	-0.214155177348327	0.50405231064795	-0.424866968813286	0.670933655053517	0.984054409615755
HS_H3K4me1_14622:14623	89.0363860194825	-0.101034265058933	0.531653967832426	-0.190037639464732	0.849279635901814	0.99487633609541
HS_H3K4me1_14624:14625:14626:14627:14628	159.945319190206	0.562249849284963	0.699972608340151	0.803245502160762	0.421832850352036	0.92146118134027
HS_H3K4me1_14629:14630	37.730610751988	0.319830581824298	0.4365614454241	0.732612980776616	0.463794511661725	0.933982510171204
HS_H3K4me1_14633:14634:14635:14636	33.4403574963762	0.156396334256004	0.391193368157801	0.39979290802526	0.689309054677235	0.985725491316172
HS_H3K4me1_1463:1464	12.0427305926769	0.516757501821285	0.601042538618122	0.859768599755651	0.389916611454913	0.911555020734113
HS_H3K4me1_1467	26.5640112940045	-0.164214077167581	0.544129669085016	-0.301792176566509	0.762810495169995	0.994036630898775
HS_H3K4me1_14673	16.2184206928021	-0.726635017481624	0.438796042629722	-1.65597440926511	0.0977270013452126	0.73637723604362
HS_H3K4me1_14674	13.1019691934373	-0.401980952318097	0.490845218105231	-0.818956643541992	0.412811150623582	0.920066462685525
HS_H3K4me1_14675	12.359390501245	-0.180939305407863	0.506155799487436	-0.357477491300293	0.720734373847684	0.988728370482183
HS_H3K4me1_14676:14677	16.6012113270092	0.0946917718138013	0.580851746487254	0.163022272699457	0.870500898178015	0.995094826284228
HS_H3K4me1_14678	17.5764490731082	-0.520118856391759	0.432979237875018	-1.20125588225525	0.229651958279258	0.845509625329627
HS_H3K4me1_14679:14680:14681	29.1912571018699	-0.247586126215164	0.375484732774037	-0.659377345081456	0.509653486282386	0.9480093177082
HS_H3K4me1_1468	10.6480986535305	-0.270748044566732	0.799364404607206	-0.338704154208333	0.734832610857147	0.990962378672164
HS_H3K4me1_14684:14685	21.2629562495739	-0.415535925704636	0.419413563982241	-0.990754618804437	0.321805413689804	0.881411252210232
HS_H3K4me1_14686:14687	26.8830213269638	-0.370461014647912	0.416766751354168	-0.888892920186654	0.37406063072977	0.905153847342809
HS_H3K4me1_14689	14.9001895579437	-0.97735384107304	0.506779509886638	-1.92855832172785	0.0537857173665784	0.654388901646693
HS_H3K4me1_1469	16.9404745960523	-0.33591947481283	0.572483671085012	-0.586775644056662	0.557354396574804	0.961994270279742
HS_H3K4me1_14690:14691:14692:14693:14694:14695:14696	79.4723011132469	0.0464935053584334	0.520856331034242	0.0892635888021429	0.928872430444153	0.99644335870975
HS_H3K4me1_14697	14.0072599069015	0.865345897626018	0.566055053604014	1.52873098140623	0.126331148545393	0.761750057168645
HS_H3K4me1_14698	25.9039238595401	0.569806215597878	0.488458903698281	1.16653870219928	0.243396710316226	0.850475852849006
HS_H3K4me1_14699:14700:14701	27.3296578389909	-0.202445166632891	0.482274342870034	-0.41977179509101	0.674652171154457	0.984423522168608
HS_H3K4me1_1470	19.7203365120274	0.255768917168953	0.53155410322973	0.481171936431112	0.630394304518363	0.977538964868741
HS_H3K4me1_14702	21.9277634153939	-0.697824356710135	0.459062521412048	-1.52010744541652	0.128483973664441	0.765061679514178
HS_H3K4me1_14704:14705	25.6769998721193	-0.550128420931413	0.45671614447705	-1.20453027024329	0.228384689587243	0.844511362597443
HS_H3K4me1_14706:14707:14708	25.5756649274948	-0.179852561142631	0.509772419258548	-0.352809517243445	0.72423124830172	0.989420779275515
HS_H3K4me1_14709:14710:14711:14712:14713	9.66772628678607	-0.454784193439614	0.577981664405911	-0.786848824879371	0.431370367928313	0.925026161081933
HS_H3K4me1_1471	14.5597289048671	1.09801526739016	0.573286285228152	1.91530007900534	0.0554542455370513	0.658525652705531
HS_H3K4me1_14791	19.2434386070985	-0.760378081961747	0.49248034847622	-1.54397649431988	0.122594027121686	0.760019616665125
HS_H3K4me1_14805	15.7452226965888	0.256136306208435	0.544211085298892	0.470656172076612	0.637886287313932	0.978618632725404
HS_H3K4me1_1481	13.1016273941772	0.415916729096303	0.59703345269373	0.696638902258736	0.486028803673087	0.941002483346147
HS_H3K4me1_14810	13.4630596893525	-0.400691185132723	0.534462851400121	-0.749708205318743	0.45343046458477	0.932207961656882
HS_H3K4me1_14821	14.6037228289305	0.834342207876243	0.536935236115623	1.5538972892004	0.120208918456586	0.759508862809226
HS_H3K4me1_14822	21.066440011035	-0.859882410421201	0.419738420091791	-2.04861496889695	0.0404997797529186	0.608071900862111
HS_H3K4me1_14823	15.999409917023	0.0367829429009232	0.549254921312233	0.0669687998662707	0.946606541520649	0.999155321320673
HS_H3K4me1_14824:14825	32.8834201141747	-0.131413835088961	0.562238481555162	-0.233733263375122	0.815192062473406	0.994036630898775
HS_H3K4me1_14826:14827	20.3517407026168	-0.0847730323480726	0.469741868667345	-0.180467269371949	0.856785747758944	0.995094826284228
HS_H3K4me1_14828:14829	68.7641276899989	-0.572953546717737	0.640676404422712	-0.894294752799586	0.371164206702208	0.904787716436696
HS_H3K4me1_14830:14831	37.7867968151919	-0.144257133689862	0.404601483063319	-0.356541287485312	0.721435237923097	0.989016193956685
HS_H3K4me1_14832	16.04380037005	1.05297629383068	0.747860021186467	1.40798580483036	0.159135273370486	0.796596926056973
HS_H3K4me1_14833	15.0360571617388	-0.0278152572889309	0.503215445133845	-0.0552750468172387	0.955919341521257	0.999155321320673
HS_H3K4me1_14834:14835:14836	24.3067405497641	0.520090038967702	0.483936776233423	1.074706582574	0.282506115716492	0.862197586569538
HS_H3K4me1_14838	59.3256110904975	-0.0389649982722306	0.641288553420167	-0.0607604768000607	0.951549967079012	0.999155321320673
HS_H3K4me1_14845	14.6356874592802	-0.377865309529084	0.511819702695393	-0.738278162288663	0.460345433920314	0.932906928311808
HS_H3K4me1_14846	13.4343369945426	-0.105215699145401	0.634929658609111	-0.165712370998527	0.868383310017166	0.995094826284228
HS_H3K4me1_14847:14848	19.0191786603741	-0.121894874536976	0.469699376421884	-0.259516790219218	0.795236528949514	0.994036630898775
HS_H3K4me1_14849	13.7695758861274	1.52113907302346	0.618267177073416	2.46032642428765	0.0138810699320934	0.407663324517895
HS_H3K4me1_1485	17.5401066633473	0.150427956805757	0.54845839902556	0.274274141982366	0.783873954542642	0.994036630898775
HS_H3K4me1_14850	15.2506312990592	0.846883121591148	0.59454886507396	1.42441298157351	0.154326958541655	0.793789041950965
HS_H3K4me1_14851:14852	34.2061871755368	-0.105513256879049	0.48282910028877	-0.218531270828423	0.827015196434198	0.994036630898775
HS_H3K4me1_14855	15.4670920711174	-0.116727070987778	0.574225181398991	-0.20327752033339	0.838918124890795	0.994333245353733
HS_H3K4me1_14856	20.8901317062808	-0.337378439428195	0.504317170431071	-0.668980671706689	0.503507807584239	0.946341607917244
HS_H3K4me1_14857	44.2308062967897	0.101794388074339	0.423449440566789	0.240393251997421	0.810025408982061	0.994036630898775
HS_H3K4me1_14858:14859:14860:14861	26.4920514986635	0.0443688408439052	0.502746952931191	0.0882528289534514	0.929675729644499	0.99644335870975
HS_H3K4me1_1486	18.9031909901809	1.13414510377931	0.604054580470675	1.87755401655194	0.0604422012950159	0.670378441142962
HS_H3K4me1_14862:14863	17.8296365804062	0.357278511596418	0.539536929787632	0.662194730093912	0.507846431150194	0.947471450237654
HS_H3K4me1_14864	97.000118918758	0.121279650647591	0.657030982725316	0.184587414956494	0.853552657724027	0.995094826284228
HS_H3K4me1_14865	14.8169727414757	0.170690403274062	0.596655471425293	0.286078669263379	0.774817868580885	0.994036630898775
HS_H3K4me1_14866	15.389588288936	0.724281943453341	0.587542868868817	1.23273037905776	0.217676373745227	0.842014635983633
HS_H3K4me1_14867	20.2014565822383	0.335754185656076	0.535114265433695	0.627443907487603	0.530368293973497	0.95551202629384
HS_H3K4me1_1487	9.54832075546168	0.367342244254604	0.696328746815653	0.527541403301929	0.597817672399148	0.97112710839726
HS_H3K4me1_14871	70.0492858164716	-0.101976525241761	0.491550310891266	-0.207458978221089	0.835651426353285	0.994036630898775
HS_H3K4me1_14873	31.1779071582923	0.813704539408572	0.4477610232498	1.81727416447013	0.0691751438421663	0.691386142913332
HS_H3K4me1_14875	21.2076104147353	-0.308210545068818	0.476697992375714	-0.646553058746467	0.517921246847023	0.951126498845995
HS_H3K4me1_14876	15.5923800915084	0.120523698667264	0.572609878870935	0.21048134709955	0.833292008444791	0.994036630898775
HS_H3K4me1_14877	6.48328048870567	0.722952530911443	0.844139733265555	0.856437035743716	0.391756086389922	0.911558682012282
HS_H3K4me1_14878	4.12750200975085	-0.0370308159049223	1.13789436780871	-0.0325432807759073	0.974038801225259	0.999155321320673
HS_H3K4me1_14879	47.6547437912626	0.270160638069876	0.559031628424588	0.483265390244946	0.628907310965041	0.976764486266647
HS_H3K4me1_14882:14883	28.1851097495035	0.494095303063765	0.501226942501587	0.985771635893656	0.324245187437281	0.881411252210232
HS_H3K4me1_14884	17.7095925892371	-0.795240574703794	0.560794583885297	-1.41806036926072	0.156173140379053	0.794784852861769
HS_H3K4me1_14885:14886:14887	19.9611515249494	0.0450671631839743	0.528433194599352	0.0852845045401498	0.932035210233097	0.99644335870975
HS_H3K4me1_14888	14.6241087421876	0.983324981386996	0.61571493560181	1.59704584789043	0.110255487733564	0.752190043442762
HS_H3K4me1_14889	14.4638077007679	0.69041498383711	0.701488518177077	0.984214232944619	0.325010189125481	0.881610852505561
HS_H3K4me1_14890:14891:14892	63.0633872451517	0.115574675153388	0.482249062989943	0.239657645857984	0.810595671810399	0.994036630898775
HS_H3K4me1_14893	16.6712272513634	0.0988681048472276	0.576243769980671	0.171573403475657	0.863772918303891	0.995094826284228
HS_H3K4me1_14894:14895	22.5457770739645	0.19491173273486	0.51793269661939	0.376326372146561	0.706674275746479	0.987915863095291
HS_H3K4me1_14896	8.86154569467079	0.825166501011181	0.773305419144042	1.0670641645374	0.285942862470887	0.86407484768473
HS_H3K4me1_14898	11.0032383132283	-0.130465427022828	0.594300975328725	-0.219527533083155	0.826239134600653	0.994036630898775
HS_H3K4me1_14899	13.0392850488601	-0.382910561056105	0.540167105060171	-0.708874267738778	0.47840250481896	0.938889986398003
HS_H3K4me1_14900:14901	13.3967411215559	0.0840270847961755	0.550481261212737	0.152642952116226	0.87867985099419	0.995094826284228
HS_H3K4me1_14902	17.6395599672083	-0.478907741046359	0.475294348080009	-1.0076024320107	0.313645360940233	0.878495705050457
HS_H3K4me1_14903	16.7737624570822	-0.707246096215944	0.458313000703541	-1.54315084915827	0.122794179581869	0.760019616665125
HS_H3K4me1_14904:14905:14906	23.7067564165523	-0.0668826527209908	0.521552699079053	-0.12823757376597	0.897960965965066	0.996106445116242
HS_H3K4me1_14907	14.0061344600622	0.289249253740664	0.609271092065755	0.474746393694725	0.63496774580411	0.977989157806151
HS_H3K4me1_14908	13.0711915783253	-0.0202114720830511	0.625985202411998	-0.0322874598395838	0.974242809590434	0.999155321320673
HS_H3K4me1_14909	15.9540964182053	0.276153691643179	0.587821463940026	0.469791779619932	0.638503788029499	0.978618632725404
HS_H3K4me1_14910	51.3909251403647	0.136674262203883	0.610276726160136	0.223954570681137	0.822792652704717	0.994036630898775
HS_H3K4me1_14911	86.4479334989599	-0.060104018525861	0.681670823981474	-0.088171616579991	0.929740276123376	0.99644335870975
HS_H3K4me1_14912	12.9408032503607	-0.695226059454415	0.538497000380499	-1.29104908469903	0.196686657604162	0.825917028926547
HS_H3K4me1_14913	11.5695248863864	0.515637325245844	0.652574602093418	0.790158433367943	0.429435247833338	0.924435473167288
HS_H3K4me1_14914	14.6559457353773	0.420773781669632	0.555967863370271	0.756831121710716	0.449151045009861	0.929487111373316
HS_H3K4me1_14915	10.6937995166962	-0.657506298640087	0.769516702444953	-0.854440581407811	0.392860918735928	0.911671913001806
HS_H3K4me1_14916	16.3160992726618	0.447287806760705	0.553832843892062	0.807622393098591	0.419307991689931	0.920907841540059
HS_H3K4me1_14917:14918:14919:14920:14921	22.7101817404739	-0.353184148101284	0.562686353499842	-0.627674984304348	0.530216876096462	0.955451583444561
HS_H3K4me1_1492	26.5547903372401	-0.175803887211502	0.417957513337778	-0.420626215826448	0.674028047347589	0.984235291985663
HS_H3K4me1_14922	16.7773964813775	-0.699307640727881	0.545979599784006	-1.28083108051021	0.200253004608052	0.827312418022906
HS_H3K4me1_14923	14.5987206116471	-0.115938847453734	0.588929874008166	-0.196863586940618	0.843934289427675	0.994517280603533
HS_H3K4me1_14924	8.6737101972758	0.309713851217601	0.819976878281111	0.377710468942544	0.7056456898651	0.987915863095291
HS_H3K4me1_14925	14.1656379869196	0.86204014876102	0.590955868101602	1.45872170037038	0.144641720898969	0.784264415627165
HS_H3K4me1_14928	65.3782439482243	0.105232132096352	0.695923349863704	0.151212245022331	0.879808291233203	0.995094826284228
HS_H3K4me1_14929	12.2303336266719	0.00519825530793707	0.628814448287802	0.008266755514431	0.993404158532995	0.99929653073482
HS_H3K4me1_1493	16.2172680207742	-0.0135790171446643	0.582599004633836	-0.0233076559291389	0.981404864825567	0.999155321320673
HS_H3K4me1_14934	21.2790256031612	0.173913016749	0.476748791331918	0.364789633263947	0.715268444102782	0.988511804315485
HS_H3K4me1_14935	11.7928295548974	0.278145190134694	0.60666005180031	0.458486081800304	0.646603259636491	0.980079286163519
HS_H3K4me1_14936	14.8064760659439	-0.634718866021629	0.531540999741507	-1.19411083308776	0.23243461618348	0.846699696452931
HS_H3K4me1_14937	16.6741397872769	-0.205979626660259	0.498992633144535	-0.412790917096758	0.679759806674981	0.984837905447413
HS_H3K4me1_14938	10.7250440624575	-0.28005527644798	0.642945950233852	-0.435581367836781	0.663140491577817	0.982757849060114
HS_H3K4me1_14939	40.9827942205753	0.618554067840277	0.514576998776971	1.20206318842551	0.22933904727163	0.845058902089974
HS_H3K4me1_14940	15.2234596635748	-0.428444570506004	0.476440283424207	-0.899261849620995	0.36851320302557	0.903216489309059
HS_H3K4me1_14941	23.2862536086197	0.646474548544546	0.551557993779437	1.17208807747434	0.241161696130356	0.848432909371258
HS_H3K4me1_14942	18.1770111040949	-0.258080231183426	0.494733567212434	-0.521654984191943	0.601910572624517	0.971591251422391
HS_H3K4me1_14943	107.350312356888	0.219133964860919	0.730994264840025	0.299775217674075	0.764348619882383	0.994036630898775
HS_H3K4me1_14945	13.799818429176	-0.50603002756922	0.533605029330857	-0.948323197410235	0.342964944958357	0.893437975237342
HS_H3K4me1_14946	77.0392807797525	-0.298687251989529	0.689842444090613	-0.43297894258054	0.665030067818947	0.982779804861321
HS_H3K4me1_14947	10.2850370036011	-0.384163925131317	0.709627528117648	-0.54135995280559	0.588259504593897	0.97008240274747
HS_H3K4me1_14948	13.4081950453062	0.532725029144765	0.5710816894462	0.93283507244186	0.350905129678277	0.8965354342499
HS_H3K4me1_1494:1495	23.2828932072458	0.439637734485638	0.465520015824568	0.944401356635363	0.344964588488552	0.89398347445013
HS_H3K4me1_14954	40.2873727010651	0.773201537592676	0.478000841927088	1.61757358935911	0.105754524633042	0.746680770636032
HS_H3K4me1_14955	13.8608715606139	0.160202861200763	0.623552712501971	0.256919516167218	0.797240904430014	0.994036630898775
HS_H3K4me1_14957	15.8924446229394	-0.659913735321748	0.471677165075954	-1.39907925204622	0.161789218729806	0.798730620223695
HS_H3K4me1_14959	15.9256247841104	-0.708074457963322	0.467083002912022	-1.51594995653629	0.129532006875925	0.766504490101116
HS_H3K4me1_1496	22.90144792228	-0.605150222268721	0.43555238060435	-1.38938563813851	0.164715515129504	0.802978860153265
HS_H3K4me1_14960	13.3001453741596	0.567898978530306	0.584069478686632	0.972314081207107	0.330894320701754	0.884944188871592
HS_H3K4me1_14961	19.3938820251582	1.40204632481212	0.545210931648467	2.57156678897281	0.0101239485585876	0.35530209822729
HS_H3K4me1_14962:14963	62.8842524922207	0.522784553305278	0.50676692245533	1.03160749082111	0.302256029816372	0.874434407352717
HS_H3K4me1_14964	88.0990276947653	0.24772111511505	0.658825997417561	0.376003855473306	0.706914029742752	0.987915863095291
HS_H3K4me1_14965	14.1620407335203	-1.00754423177417	0.501931834989772	-2.00733279210055	0.0447142397405087	0.623938138086727
HS_H3K4me1_14966	13.3953839081952	0.574413921587632	0.609649339674325	0.942203795208709	0.346088311234201	0.894100212888575
HS_H3K4me1_14967	13.4748629021443	-0.706143068699102	0.5164998100983	-1.36717004516364	0.171572012137134	0.808019258140025
HS_H3K4me1_14968	10.6964129935677	0.534143532567293	0.673617870405614	0.79294739055195	0.427808474867524	0.92357658430562
HS_H3K4me1_14969	11.8124765355006	0.786519659214747	0.581836791785603	1.35178742616291	0.176443327662773	0.811208136077684
HS_H3K4me1_14970:14971	23.7806079094617	-0.0210799464821335	0.433767641768084	-0.0485973236643685	0.961240202853307	0.999155321320673
HS_H3K4me1_14972	24.0618268923944	0.812302224050537	0.629065750374462	1.29128350028117	0.196605389876528	0.825917028926547
HS_H3K4me1_14973	11.6220900805331	-0.0126550999915975	0.533982309593767	-0.0236994742414314	0.98109232538361	0.999155321320673
HS_H3K4me1_14974	13.1546076953233	-0.174990840688	0.599215701442895	-0.292033136425876	0.770261288511059	0.994036630898775
HS_H3K4me1_14975:14976	20.4719767298741	0.0762300496497204	0.487938038813646	0.156228954469431	0.875852554581322	0.995094826284228
HS_H3K4me1_14985	35.7497305033257	0.612266640050272	0.493827287363725	1.23983962757269	0.215034717728618	0.840891269374535
HS_H3K4me1_14986	22.1949648865099	0.171408370996154	0.622510410792549	0.275350207842991	0.783047194346471	0.994036630898775
HS_H3K4me1_14989:14990	12.5588947855392	-0.395021807925399	0.541666569116279	-0.72927116135277	0.465835809235787	0.934835312282652
HS_H3K4me1_14991	16.2945975843139	-0.262209902396387	0.451035679174374	-0.581350687990727	0.561004124958528	0.962904047455772
HS_H3K4me1_14994	8.57858999818632	1.20091798707104	0.922674609801318	1.30156175786569	0.193066239905728	0.821987042930609
HS_H3K4me1_14995	10.7303475582933	0.149825799615689	0.68229501996901	0.219590932412924	0.826189753942668	0.994036630898775
HS_H3K4me1_14996	13.8433833342965	0.525108749846766	0.654964575749985	0.801736108010843	0.422705624218172	0.92173097088211
HS_H3K4me1_14997	14.6025181801116	-0.239762759993911	0.579801692296436	-0.413525457375394	0.679221674818166	0.984837905447413
HS_H3K4me1_14998	12.6261107317679	0.757490381464379	0.576324504583954	1.31434699624859	0.188729458697024	0.819063403197285
HS_H3K4me1_14999	15.1173132079152	0.268517098892673	0.570498710337231	0.470670825415097	0.637875821493241	0.978618632725404
HS_H3K4me1_1499:1500	14.8104030912774	3.17491173627028	0.91421484396585	3.47282890583745	0.000515003551156807	0.0536896775712477
HS_H3K4me1_15005:15006:15007	20.4803229673091	-0.133111601255008	0.503418778809112	-0.264415248016566	0.791459963297647	0.994036630898775
HS_H3K4me1_15008:15009	20.6166670923737	0.486681211332691	0.49049352399274	0.992227598380881	0.321086512523954	0.881411252210232
HS_H3K4me1_1501	31.0536370184968	2.38875182830279	0.570432743165646	4.18761345123054	2.81903113112449e-05	0.00585240583618449
HS_H3K4me1_15010	13.8421773071453	-0.157193133263219	0.541196184005371	-0.290454991939964	0.771468178484412	0.994036630898775
HS_H3K4me1_15017	12.0164788654223	-0.27993131997559	0.609472444797046	-0.459301027249569	0.646018010192754	0.980061911946978
HS_H3K4me1_15018	14.3008361035525	0.692704469886553	0.630499956685418	1.09865902850834	0.271916819964066	0.862197586569538
HS_H3K4me1_15019	16.2039946267229	-0.0234036245185625	0.597483242452563	-0.0391703446317502	0.968754577039439	0.999155321320673
HS_H3K4me1_15020	15.8029315657684	0.381575541647185	0.515807598411749	0.739763320319659	0.4594436190627	0.932906928311808
HS_H3K4me1_15021	16.4894476921303	0.454509486943396	0.592886917501466	0.766604007487266	0.443316992066832	0.928620074188285
HS_H3K4me1_15022	19.1841709061146	-0.328064872483417	0.462848042841359	-0.708796067213492	0.478451038662748	0.938889986398003
HS_H3K4me1_15023	11.7580800091756	0.292811553549476	0.671703008351119	0.435924135978284	0.662891772847892	0.982702678499695
HS_H3K4me1_15024	11.8062378284609	-0.396064401891032	0.626767079273684	-0.631916408803735	0.527441500564006	0.954571625493539
HS_H3K4me1_15026	13.3004467246341	0.0166125844114482	0.634910705990034	0.0261652296216106	0.979125549124014	0.999155321320673
HS_H3K4me1_1502:1503:1504	21.0286898647818	-0.208769054508684	0.435965795166195	-0.478865674379567	0.632034191792884	0.977590776347008
HS_H3K4me1_15030	15.6560304270799	0.239974661322606	0.557369557120918	0.430548562002904	0.666796649347998	0.983050910458764
HS_H3K4me1_15031	10.6879223990571	-0.497797501140297	0.598972094934485	-0.831086298260265	0.405924879526846	0.917024666863557
HS_H3K4me1_15032	11.7583425462737	0.186805476848573	0.662843022745903	0.281824610712067	0.778077998893235	0.994036630898775
HS_H3K4me1_15033	16.3570039325042	-0.544193657177732	0.506326444811596	-1.07478813866857	0.282469592111515	0.862197586569538
HS_H3K4me1_15034	12.2425032709129	0.277410002443975	0.699624274991156	0.39651283175885	0.691726743592819	0.985725491316172
HS_H3K4me1_15037	6.22674985664101	-0.996628765119327	0.792953431790396	-1.25685661372201	0.208805561420056	0.83349171724147
HS_H3K4me1_15038	59.6144245848526	0.588243464355268	0.538236827123112	1.09290824171107	0.274434089297695	0.862197586569538
HS_H3K4me1_15039	11.8474776941854	0.6408545697792	0.678556975943617	0.944437375930021	0.344946189431149	0.89398347445013
HS_H3K4me1_15040	14.3090777147336	0.0879057601636074	0.658126740422382	0.133569652719459	0.893742882731805	0.996106445116242
HS_H3K4me1_15041	14.4836117830684	-0.623667318157508	0.510949248866976	-1.22060521576357	0.222235530575493	0.842014635983633
HS_H3K4me1_15042:15043	19.7244012618501	-0.443123613502641	0.535039040488206	-0.828207999734569	0.40755271414044	0.917838760870246
HS_H3K4me1_15044	8.17580799082709	-0.303973489217005	0.693634355000083	-0.438233035929958	0.661217362918542	0.982702678499695
HS_H3K4me1_15049	11.1740166713322	-0.350785089065088	0.630747886380228	-0.556141521263263	0.578114112420628	0.967907255641042
HS_H3K4me1_1505	16.5330209052838	0.353963377322243	0.525113521582901	0.674070201535198	0.500266683194632	0.945429696222632
HS_H3K4me1_15050	5.27899756099921	-0.467311128212283	0.935423083017577	-0.499571944178228	0.61737651692538	0.974247036120357
HS_H3K4me1_15051	117.828419160542	-0.146808726006223	0.717247024106705	-0.204683632098809	0.83781930935649	0.994250859375716
HS_H3K4me1_15052	11.7914121919036	-0.627942627438986	0.585897670221998	-1.07176160506161	0.283827122516794	0.862197586569538
HS_H3K4me1_15053	11.9395005296091	0.00384004137867905	0.6655349204316	0.00576985708907473	0.995396345654171	0.999452579683722
HS_H3K4me1_15054	17.5479501028963	0.920466372589632	0.645638460475222	1.42566843355664	0.153964072395327	0.793331858673101
HS_H3K4me1_15055	54.5803394051025	-0.356398964621763	0.470954150537968	-0.756759366521455	0.449194040675122	0.929487111373316
HS_H3K4me1_15056	16.9166384495838	-0.86641166763159	0.519617009348278	-1.6674043613743	0.0954340272290116	0.731287776206603
HS_H3K4me1_15057	17.6876431139544	-0.208089960567943	0.454373791688131	-0.45797086974323	0.646973369743484	0.98018688574524
HS_H3K4me1_15059	4.87162414959855	-0.184069808508717	1.06278671762027	-0.173195435600547	0.862497811289221	0.995094826284228
HS_H3K4me1_1506	13.7284876667625	0.702154215119049	0.545231397852293	1.28780957568637	0.19781225815629	0.825917028926547
HS_H3K4me1_15068:15069:15070:15071	32.4721200500281	-0.0808936540841487	0.442815457822334	-0.182680285105595	0.855048885644932	0.995094826284228
HS_H3K4me1_1507	16.0923139848969	0.520178652773491	0.585295247563515	0.888745731216693	0.37413974759147	0.90516710885049
HS_H3K4me1_15072	15.6216916258191	-0.92485791992743	0.544028124233209	-1.70001858126542	0.0891274304705485	0.727549492375914
HS_H3K4me1_15074	19.9780903055699	-0.152530946458196	0.525734999333606	-0.290128955940799	0.77171758439455	0.994036630898775
HS_H3K4me1_15075	18.438035298713	-0.482982520978323	0.608968206382944	-0.793116152725064	0.42771015270934	0.92357658430562
HS_H3K4me1_15077	26.5758774786885	-0.438528577265356	0.448737071356779	-0.977250611230855	0.328445097422098	0.884614988404948
HS_H3K4me1_15078	13.3629963547882	-0.214109869070132	0.625505440738856	-0.34229897156006	0.73212590945735	0.990337136865883
HS_H3K4me1_15079	22.4032615653838	-0.673536368496588	0.850327672503507	-0.7920903791283	0.428307979460343	0.923850210913198
HS_H3K4me1_15080	16.0417705725355	0.698532394532708	0.547583490738961	1.27566372315214	0.202074417567108	0.828034052042042
HS_H3K4me1_15081	47.6179592571905	0.030591791739109	0.531210105289489	0.0575888738457594	0.954076112349834	0.999155321320673
HS_H3K4me1_15082	21.1024500810689	2.70185228554059	0.863253715894833	3.12984726945531	0.00174897210678967	0.128020505397292
HS_H3K4me1_15083	66.4215896721398	-0.183919499418739	0.536371409003684	-0.342895792600825	0.731676857115424	0.990337136865883
HS_H3K4me1_15084	14.1625472585068	2.75719863631982	0.717946344425284	3.84039651114452	0.000122835747284476	0.0179280634309379
HS_H3K4me1_15085	111.29696945445	0.154981137450313	0.579075680564167	0.26763537591377	0.788979997941029	0.994036630898775
HS_H3K4me1_15086	91.4567150537056	0.168522769671016	0.668396533665909	0.252129927644494	0.800940638117638	0.994036630898775
HS_H3K4me1_15087	16.9600720133388	2.36524439212746	0.753640523451837	3.13842517556531	0.00169858295621686	0.125862383851121
HS_H3K4me1_15088	28.5012365642593	0.858593164733299	0.511136752669631	1.67977192062384	0.0930017003886228	0.730066864371962
HS_H3K4me1_15089	27.6871136697208	-0.137595257962384	0.425622598275973	-0.323279963328375	0.746483226954083	0.992406516900273
HS_H3K4me1_1508:1509	12.8030014056823	-0.0522069906937446	0.558694840092498	-0.093444554965106	0.925550395596331	0.99644335870975
HS_H3K4me1_15090	23.1631899190612	-0.580754791417858	0.525718087405232	-1.10468862557929	0.269294533723369	0.862066604499021
HS_H3K4me1_15091:15092	20.3543880331824	-0.0726538463236714	0.477530515312828	-0.152144928949883	0.879072628486974	0.995094826284228
HS_H3K4me1_15093:15094:15095	32.5088052430494	0.305110797728107	0.462413579237394	0.659822313677057	0.509367862247345	0.947959571765114
HS_H3K4me1_15096	22.340681140273	-0.0375064851218835	0.523352966927254	-0.0716657542654131	0.942867910195563	0.998973467961154
HS_H3K4me1_15097	19.0020235599717	0.353837710317189	0.517906409952373	0.68320782194939	0.49447553070836	0.94446266162216
HS_H3K4me1_15098	24.2198567870547	-0.388603460963739	0.431538724649944	-0.900506579748935	0.367850725352774	0.902995294747744
HS_H3K4me1_15099	39.4577842063642	-0.394534880899884	0.398226102967387	-0.99073083848598	0.321817028503813	0.881411252210232
HS_H3K4me1_1510	25.7402307408277	-0.453954127758713	0.423199961938752	-1.072670530685	0.283418966999025	0.862197586569538
HS_H3K4me1_15101	8.82295061578533	2.19017963094223	0.841486553120306	2.60275059990068	0.00924792006936522	0.339494529131788
HS_H3K4me1_15102	113.297888938885	0.331436908058187	0.600809782418464	0.551650318881362	0.581187954210452	0.968784771196782
HS_H3K4me1_15103	18.0064461625063	1.37031749502941	0.59971972395604	2.28492984354447	0.0223169417944354	0.50060583006934
HS_H3K4me1_15104	82.9939850501234	1.12663883582604	0.597426369552477	1.8858204010479	0.0593191607988021	0.668159041326825
HS_H3K4me1_15106	28.4591091985702	-0.697644474505196	0.540543664010149	-1.29063482000614	0.196830335980432	0.825917028926547
HS_H3K4me1_1511	20.7197795477382	-0.107405082480384	0.434743694099583	-0.247053801902372	0.804866586360396	0.994036630898775
HS_H3K4me1_15110:15111	37.4953568715985	-0.128919703217333	0.493047437924432	-0.26147525228007	0.793726031682914	0.994036630898775
HS_H3K4me1_15127	19.8086042493563	0.594746194602876	0.498605977447942	1.19281801964553	0.232940651313544	0.846699696452931
HS_H3K4me1_15128	19.5920200908449	-0.564453102847842	0.477799899386779	-1.1813587729346	0.237460228437892	0.847556505501533
HS_H3K4me1_15129	24.0709927518308	-0.443665815406794	0.513790608628309	-0.863514840396304	0.387854463551474	0.910716769817336
HS_H3K4me1_15130	21.5162741920352	1.95533029454592	0.493578623861679	3.96153763558019	7.44686409678446e-05	0.0125243028951205
HS_H3K4me1_15131	51.3159721789694	-0.327851652433692	0.571203024233467	-0.573966940867754	0.565990172553514	0.964080869672777
HS_H3K4me1_15132:15133	21.4450990847926	-0.414674321495779	0.469648101296107	-0.882946870968679	0.377264977653807	0.906285925260334
HS_H3K4me1_15134:15135	19.5208581426435	-0.127692485617144	0.472177984791498	-0.270432950561067	0.786827193251464	0.994036630898775
HS_H3K4me1_15136:15137	13.2482997055393	-0.592787561673583	0.532108401987909	-1.11403533464043	0.265264028253502	0.859460211349431
HS_H3K4me1_15138	21.0857018933396	1.84797523146292	0.612407254082376	3.01755934330318	0.00254819143365695	0.165852827311694
HS_H3K4me1_15139	44.1901539563934	-0.140173374396536	0.484391253950291	-0.289380481694082	0.772290229707048	0.994036630898775
HS_H3K4me1_15140	18.4497313251224	-0.0608404957510219	0.555586170779229	-0.109506857713343	0.912800482813445	0.99644335870975
HS_H3K4me1_15141	25.9960928177267	0.520415156589133	0.541515922081618	0.961033896452439	0.336535124791267	0.888885786175159
HS_H3K4me1_15142	16.3706256659997	0.982682237246089	0.532258398656732	1.84625031700035	0.0648558680242435	0.678758377602147
HS_H3K4me1_15143:15144	30.1462190986747	0.309641953412016	0.445819709220904	0.694545232091988	0.48734034493005	0.941677781160673
HS_H3K4me1_15145	21.6985788546549	-0.510515721876792	0.548352164572725	-0.930999738597885	0.35185369938556	0.896839626228096
HS_H3K4me1_15146	19.911152994508	-0.26506310786323	0.493574855670261	-0.537027169877367	0.591248846570369	0.970300632879285
HS_H3K4me1_15147	23.3690239635973	-0.45746681786244	0.545807585790166	-0.838146683505993	0.401948326815185	0.915354319878346
HS_H3K4me1_15148	19.1815535825768	1.49565289523223	0.588329232731961	2.54220394299808	0.0110155877792618	0.365538616824898
HS_H3K4me1_15149:15150	30.7180995983042	-0.385730728880906	0.432277359189627	-0.892322303448924	0.372220202965861	0.904812569799102
HS_H3K4me1_15151	25.7607225959915	0.0429068467768314	0.44422109243876	0.0965889452508304	0.923052835856139	0.99644335870975
HS_H3K4me1_15152	19.981145375784	0.446589675403481	0.550737307468671	0.810894176492457	0.417426444852686	0.920782945539279
HS_H3K4me1_15153	11.5832884107508	0.879117527578218	0.81102998569096	1.08395194146768	0.278386107773447	0.862197586569538
HS_H3K4me1_15157	19.9099948060064	-0.256704712437704	0.531813478699497	-0.482696890393702	0.629310971513265	0.976863917492745
HS_H3K4me1_15158:15159:15160	103.899658148904	0.213965628779375	0.661913542492866	0.323253136615921	0.746503541885239	0.992406516900273
HS_H3K4me1_15161:15162:15163	167.249358651861	0.404212925066664	0.749113694512708	0.539588220089343	0.589481042250227	0.970258689928042
HS_H3K4me1_15164	31.7944754599113	-0.352881528172847	0.546980373117957	-0.64514477212649	0.518833372054662	0.951652986003495
HS_H3K4me1_15165	17.8043230263275	-0.743710962032006	0.519498254375601	-1.43159472773569	0.152259839381762	0.790984164385263
HS_H3K4me1_15166:15167	19.0550619242634	0.585230549802125	0.535764142336827	1.09232870130043	0.274688649276651	0.862197586569538
HS_H3K4me1_15168	19.157746727498	0.343899131755649	0.540574245163108	0.636173726056602	0.524663196115433	0.954372617935784
HS_H3K4me1_15169	15.3831621699246	-0.0674920879136624	0.536941202050088	-0.125697353184989	0.899971497102415	0.996106445116242
HS_H3K4me1_15170:15171:15172	31.6101133382216	0.26504563044077	0.424175555171791	0.624848903264657	0.532070230881694	0.956037739857442
HS_H3K4me1_15173	18.5201096374843	0.171528799871703	0.589783501183751	0.290833499966393	0.771178662971265	0.994036630898775
HS_H3K4me1_15174:15175	29.7977022727867	0.420843115401168	0.436169280624654	0.964861887564532	0.334613993103024	0.887659636693877
HS_H3K4me1_15176	17.7418755091349	0.966861124580143	0.552238958768638	1.75080209251447	0.0799800060505882	0.716718733284072
HS_H3K4me1_15177	67.7119917442449	0.425245578376711	0.456849912276515	0.930821188643078	0.351946067323133	0.896873509326872
HS_H3K4me1_15178	49.422214187114	0.0148922223540723	0.839461596422489	0.017740206839167	0.985846105268492	0.999155321320673
HS_H3K4me1_15188	27.607863941353	-0.0318290928947273	0.4717082848354	-0.0674762218896238	0.946202591057597	0.999116718464985
HS_H3K4me1_15189	42.1891623158649	-0.615848023060412	0.479127961722621	-1.2853518731118	0.198669350882933	0.826741888364056
HS_H3K4me1_15190	39.1094336852997	-0.444790721153181	0.406292220329247	-1.09475569281818	0.273623682227595	0.862197586569538
HS_H3K4me1_15191	62.5621238392077	-0.496425511058595	0.547103668888038	-0.907370100565321	0.364211115198008	0.902064973440991
HS_H3K4me1_15192	14.3121475052188	0.343149022384257	0.698488381060822	0.491273773034138	0.623232826995814	0.975255407038439
HS_H3K4me1_15193	27.8496969093396	-0.384922706757004	0.48593422638655	-0.792129234483696	0.428285325479535	0.923850210913198
HS_H3K4me1_15206	190.118765250246	-0.0885359226762675	0.756118165676645	-0.117092706795422	0.906786589113995	0.99644335870975
HS_H3K4me1_15209	28.9132887909806	1.06033514338586	0.586948906132478	1.80652035008058	0.0708370983612952	0.699138935547832
HS_H3K4me1_15212:15213	7.14016906322737	0.0111511030488656	1.03694099635372	0.0107538452892471	0.991419838250503	0.999155321320673
HS_H3K4me1_15214	25.3047938644447	-0.655048682747717	0.522334598355903	-1.25407867832141	0.20981340937272	0.834319508751558
HS_H3K4me1_15215	22.0164650563753	0.772834439922747	0.518760042928051	1.48977248818282	0.136284067316325	0.777723438178136
HS_H3K4me1_15216	26.7818165679235	0.592765711661242	0.483874444537935	1.22504033505487	0.220560023591705	0.842014635983633
HS_H3K4me1_15217	20.3355308264766	0.399178830984022	0.506415424835301	0.788243823959046	0.430554099673541	0.924447559587929
HS_H3K4me1_15218	118.768223713488	0.231648688490213	0.563199733366229	0.411308235367328	0.680846531659646	0.985164167511558
HS_H3K4me1_15219	24.0687446681748	-0.740593626637402	0.428397483591224	-1.7287534474504	0.0838532311083969	0.723125074312243
HS_H3K4me1_15220	5.31277857096917	3.40855213175083	1.24846060261051	2.73020400052962	0.00632951447062214	0.274643905372112
HS_H3K4me1_15221	26.6357973166631	1.05826832621395	0.596096190991437	1.77533146865747	0.0758431723335913	0.710311070669984
HS_H3K4me1_15222	31.1469994197873	-0.564408586228918	0.566633428953464	-0.996073576653155	0.319214397271669	0.881411252210232
HS_H3K4me1_15225	9.63437565520646	0.399514934997587	0.711378305584698	0.561606857928028	0.574383906886425	0.966379811383328
HS_H3K4me1_15232:15233	57.5765750757116	-0.0148102689013881	0.575294930531284	-0.0257437848230487	0.97946170017866	0.999155321320673
HS_H3K4me1_15234	80.5448512111467	0.1633470478042	0.621804083634999	0.262698576775648	0.792782913838934	0.994036630898775
HS_H3K4me1_15235:15236	18.1129253396761	0.658612172837323	0.593641976129271	1.10944340077108	0.267238948273745	0.860472369403411
HS_H3K4me1_15237	27.064644364262	-0.299871414498196	0.521660791007706	-0.574839856986235	0.565399608288793	0.963944159776622
HS_H3K4me1_15238	103.758920544839	0.380071674689804	0.696696962948465	0.545533703895187	0.585386506600411	0.969125022514927
HS_H3K4me1_15239	12.6909638487262	0.0683302702921094	0.593220088200226	0.11518536147253	0.908298201297044	0.99644335870975
HS_H3K4me1_15249	30.4973737998201	0.040084469629285	0.538359226622866	0.0744567338071558	0.940646966982773	0.998875651367058
HS_H3K4me1_15250	26.3089913624704	-0.195529004212165	0.492717946373505	-0.396837593701011	0.691487226337929	0.985725491316172
HS_H3K4me1_15251	39.2795633694946	0.301623434407871	0.570944412664586	0.528288617450866	0.59729903067555	0.97112710839726
HS_H3K4me1_15252	8.59625481681575	-0.513173860829927	0.794398106229222	-0.645990790770908	0.518285319520604	0.951249681022421
HS_H3K4me1_15254	53.488886219947	-0.213253941636325	0.499699084238936	-0.426764723735926	0.669550702804643	0.983903637535807
HS_H3K4me1_15255	48.2657481515299	-0.00797077259590669	0.51356881679225	-0.0155203593662328	0.987617042023262	0.999155321320673
HS_H3K4me1_15272	91.3975020290296	-0.108668781430979	0.655486824492396	-0.165783319161497	0.868327473840623	0.995094826284228
HS_H3K4me1_15273	32.8941071127473	-1.11243785099069	0.447366649623871	-2.48663563080973	0.0128957402728066	0.392035685052265
HS_H3K4me1_15279	13.2878534920988	0.152482534009342	0.487157878677409	0.313004347632269	0.754277359071529	0.99304482109226
HS_H3K4me1_15283	21.8689063167266	-0.107965128448025	0.531587610927929	-0.203099406811915	0.839057335363265	0.994333245353733
HS_H3K4me1_15284	17.0371051026767	-0.244451417598537	0.467737599113008	-0.522625117292476	0.601235157985933	0.97148416175435
HS_H3K4me1_15285	42.79653214538	1.06606621785108	0.54906111171344	1.9416166891227	0.0521835209816597	0.648901223150523
HS_H3K4me1_15289	42.7051405373424	-0.0475478112614739	0.562546193014747	-0.0845225011774765	0.93264101349896	0.996621445113682
HS_H3K4me1_15290	22.478778105074	-0.738481968285868	0.425734225044387	-1.73460794280486	0.0828102716660949	0.720222649744061
HS_H3K4me1_15291	24.0628905736837	-1.02175148715681	0.520120551042626	-1.96445128943401	0.0494777798785683	0.638202407624897
HS_H3K4me1_15292	27.0795191577685	-0.672330407182933	0.414528848235658	-1.62191463885938	0.104821626658539	0.744291321657718
HS_H3K4me1_15294:15295	64.3590680230671	-0.0813102730248152	0.597921736496439	-0.135988153736069	0.891830645914622	0.996106445116242
HS_H3K4me1_15296	63.2739177146519	0.256141484992249	0.721342552458587	0.355089941830313	0.722522211564478	0.989127966773442
HS_H3K4me1_15297	78.7413262006103	3.20821990677794	0.835299180773232	3.84080336797183	0.000122632317395174	0.0179280634309379
HS_H3K4me1_15298	19.866385322074	-0.507533725954831	0.472157177758836	-1.07492536354931	0.282408145347445	0.862197586569538
HS_H3K4me1_15304	31.6071444417447	-0.060924070716652	0.546940274479776	-0.111390719534414	0.911306519001861	0.99644335870975
HS_H3K4me1_15307	40.9817793927545	0.52449101763482	0.509594976705609	1.02923113768803	0.303371073626553	0.874587743293809
HS_H3K4me1_15308	101.546645997897	-0.346426422293156	0.671546287829525	-0.515863803540372	0.605949536346581	0.971591251422391
HS_H3K4me1_15309	19.9360928877618	0.772897110035264	0.507647525343643	1.52250739233303	0.127881994563057	0.764485148208461
HS_H3K4me1_15310	18.8914379189607	0.131200918391694	0.507827567501298	0.258357219631167	0.796131229821958	0.994036630898775
HS_H3K4me1_15311	194.51668810073	0.145500881494223	0.614264986737724	0.236869892693963	0.812757727514325	0.994036630898775
HS_H3K4me1_15314	9.51703427895923	0.0208114470252294	0.651990634962086	0.0319198557605657	0.974535964099898	0.999155321320673
HS_H3K4me1_15315	110.488799860184	3.29331316585785	0.74875189210382	4.39840379782467	1.09049945108682e-05	0.00285450084576877
HS_H3K4me1_15316:15317	88.5914632454461	-0.208876542654236	0.641616756374547	-0.32554720645778	0.744766960986777	0.992406516900273
HS_H3K4me1_15318:15319:15320:15321:15322:15323:15324:15325:15326	263.808231359547	0.129762207749656	0.6825142035279	0.190123820250067	0.849212104645311	0.99487633609541
HS_H3K4me1_15327:15328	22.5457103688488	0.379669782263755	0.497097453084679	0.763773340434073	0.445002326544746	0.928759820661861
HS_H3K4me1_15329:15330:15331	40.988726232634	0.235176672291504	0.659130459600938	0.356798368010316	0.721242758101643	0.989016193956685
HS_H3K4me1_15332	76.7138952047661	-0.20956983252324	0.632619729078451	-0.331272995277153	0.74043828743295	0.991582156140205
HS_H3K4me1_15333	145.452750364601	0.763117056326519	0.640857158466164	1.19077558274136	0.233741696892119	0.846699696452931
HS_H3K4me1_15334	5.89954782058987	-0.797013804010837	1.04986629446225	-0.759157435775264	0.447758384495864	0.929441226853484
HS_H3K4me1_15335	21.1333649719085	-1.44148792124185	0.573661475796975	-2.51278494732321	0.0119782327843184	0.379978678530382
HS_H3K4me1_15336	84.3651123268311	0.0835078658334721	0.610493079837784	0.136787571540797	0.891198707771008	0.996106445116242
HS_H3K4me1_15338	70.3465487817347	0.619128585917551	0.590430579072554	1.04860521772107	0.294359853422701	0.870776960502769
HS_H3K4me1_15339	33.2912941313538	0.864852113677912	0.451187956681829	1.91683333047782	0.0552591090972122	0.65846109118212
HS_H3K4me1_15340:15341:15342:15343:15344	97.3831328458071	0.62502297858733	0.583050856458358	1.07198706881922	0.283725840307036	0.862197586569538
HS_H3K4me1_15351	22.8148249741692	-1.26316815521197	0.454784534787198	-2.77750903689596	0.00547773168355358	0.252710219163482
HS_H3K4me1_15353	24.9654141240245	-0.758212866998482	0.480336620222459	-1.57850314774528	0.114450065561821	0.754563828341739
HS_H3K4me1_15354	34.0902262052988	-0.910757667404692	0.506157680673785	-1.7993556201544	0.0719624450310545	0.701500180386332
HS_H3K4me1_15358	22.664050581414	-1.18368572997197	0.443096623830717	-2.67139415267627	0.00755368913284974	0.302675443755886
HS_H3K4me1_15361	24.0545513881606	1.17453030169946	0.492129173401778	2.38663010684913	0.0170035895899273	0.441726477351273
HS_H3K4me1_15362	18.7967089930899	-0.000343363618478858	0.424848708633203	-0.000808202099951077	0.999355148092642	0.999850624656316
HS_H3K4me1_15363	20.0642266851625	-0.56988950089775	0.529408983907406	-1.07646360039373	0.281719971503027	0.862197586569538
HS_H3K4me1_15364	49.5215132848675	-1.02981632104958	0.498564918105779	-2.06556114088855	0.0388699368221469	0.603425873495746
HS_H3K4me1_15366	23.3278232313334	-0.212249697326332	0.3923723347157	-0.540939507063159	0.588549278958501	0.97008240274747
HS_H3K4me1_15367	32.2833441232012	0.409698388660252	0.565257684334909	0.724799326067207	0.468575149288039	0.935331897346239
HS_H3K4me1_15368	61.3555965212378	-0.571208168510119	0.761681334973169	-0.749930636714684	0.453296481603613	0.932190659665644
HS_H3K4me1_15369	12.9812082233737	-0.116794083077906	0.588251244554261	-0.198544557549394	0.842619026679676	0.994517280603533
HS_H3K4me1_15370:15371	116.222136142897	-0.384713961811111	0.670982017463393	-0.573359571193128	0.566401258166217	0.964295190356586
HS_H3K4me1_15373	40.1648167988446	2.21961366018579	1.05350082363528	2.10689314178859	0.0351268432349424	0.583396302609574
HS_H3K4me1_15374	17.1803837224872	0.210676596167041	0.468887132213626	0.449311959516638	0.65320663163866	0.982077938276505
HS_H3K4me1_15375	19.8696619716945	-0.887140920961793	0.471319209559013	-1.88225071876837	0.0598019822306737	0.669526423095809
HS_H3K4me1_15376:15377	21.1500762738728	-0.788634774996366	0.428319711924622	-1.84122923377188	0.0655879730343652	0.679350351231648
HS_H3K4me1_15378	23.2733276032064	-0.820364812528859	0.459179255045694	-1.78658944957612	0.0740038681663673	0.706365895038628
[truncated: 22,083 more rows]
