# Supplementary material for: Transposable elements are the primary source of novelty in primate gene regulation
Source: Genome Res. 2017 Oct;27(10):1623–33. doi: 10.1101/gr.218149.116 (PMC5630026; doi:10.1101/gr.218149.116)
Supplement: Supplemental Material [file supp_gr.218149.116_Supplemental_FILE_S3.zip › FILE_S3/HSVsCH_DExpression.csv]

	baseMean	log2FoldChange	lfcSE	stat	pvalue	padj
ENSG00000137509	14.8477173690523	-4.68546287567054	1.09669882617399	-4.27233326401611	1.9343818505913e-05	0.000595178752555619
ENSG00000074201	15.1722435090298	4.90549027741114	1.15029395101333	4.26455365873195	2.00302204903783e-05	0.000613071565375662
ENSG00000149257	5.84958010185567	-3.66225074837965	1.20827698148047	-3.03096955790087	0.00243769823910225	0.0282753648924439
ENSG00000149380	4.12703327314593	3.75758667811659	1.04482518181456	3.59637836407306	0.000322678361621507	0.00604642575603532
ENSG00000175029	152.946046205376	5.70347512529336	0.987573807740049	5.77523935992705	7.68437662147913e-09	5.68643869989456e-07
ENSG00000110169	590.26664199838	-3.06085625250044	0.929557898448142	-3.29280861107244	0.00099191971202933	0.0143533728626818
ENSG00000129167	21.7488716129449	4.61047292866507	0.948079261150543	4.86296148179639	1.15642357414297e-06	5.24066063134868e-05
ENSG00000148965	765.452972821458	-5.10971872656428	1.35957332166468	-3.7583252371471	0.000171054448471969	0.00367641288884974
ENSG00000007372	16.4816221716684	3.32735120185066	1.11796372690855	2.97626042935364	0.00291786959641037	0.0321240407921187
ENSG00000149100	21.9284724163959	-4.28215153366605	1.18661701999963	-3.60870564090457	0.000307728534082462	0.00585987299754422
ENSG00000176148	75.0444472462037	5.93033014567088	0.919711634590168	6.44803210335975	1.13311766964219e-10	1.20440107213241e-08
ENSG00000135387	40.659196999718	-3.10779499540826	0.938491683588282	-3.31147846033727	0.000928043841256522	0.0137003643838021
ENSG00000121691	34.42190908095	-3.29040838759067	1.15863746194728	-2.83989470015979	0.00451284277820296	0.0442152001579541
ENSG00000149084	2.61070014047698	-2.8172133785378	1.01010050897124	-2.78904262844798	0.00528641063074074	0.0489486178929151
ENSG00000180423	6.91326334592132	4.64065051804049	1.03248481587852	4.49464287190689	6.96868021565579e-06	0.000239640614945434
ENSG00000175216	182.686211760538	2.48782965123292	0.729937990295853	3.40827533887443	0.000653748930128817	0.0103572255976506
ENSG00000149179	157.867546897509	4.45600605774789	1.07555651383823	4.14297714756632	3.42826118109224e-05	0.000997095266898769
ENSG00000134575	17.1893977539965	-3.57667322957064	0.995146614251719	-3.59411686514157	0.000325493725732673	0.00607934926719875
ENSG00000025434	43.3524345049427	3.79465330032446	0.947094181827778	4.00662718991815	6.15919644733659e-05	0.00162192173113197
ENSG00000025796	57.8851977215821	-3.16776444107519	1.09162312324832	-2.90188470142419	0.00370925032734108	0.0380425919537473
ENSG00000111817	16.8941080028148	4.06604664129879	0.933393059453973	4.35619978112693	1.32339996018939e-05	0.000418194387419848
ENSG00000047932	5.6990863878675	-3.6761895502407	1.0796703010152	-3.40491865598602	0.000661837650984593	0.0104570348855566
ENSG00000111906	32.5582857708509	4.59516529621433	1.11144918194472	4.13439082133661	3.55897391704549e-05	0.0010207111451769
ENSG00000112282	58.3274694186906	-3.71593111484956	1.32998014461166	-2.79397487992919	0.00520645228484545	0.0486326530041629
ENSG00000079950	12.8087476888445	-4.65558611276815	1.29889979974545	-3.58425346872832	0.00033804368705214	0.0061768148561553
ENSG00000074276	3.5607469637411	3.4714081274716	1.0585676459959	3.27934463196795	0.00104048485532887	0.0147637729714868
ENSG00000048162	285.980273024105	3.54532404057004	0.915071225982194	3.8743694915821	0.000106901113497616	0.00250981489761872
ENSG00000113578	3.2942370673161	-3.22021633684372	1.13580481129141	-2.83518462400449	0.00457992096153153	0.0446981935577852
ENSG00000113073	5.78849456955709	-3.39090628454725	1.14244260527185	-2.96811959646793	0.00299627723213508	0.0326883774352205
ENSG00000120729	4.41473463740608	-3.64596278550421	1.06683282800061	-3.41755773707978	0.00063185690444257	0.0101200971599213
ENSG00000145824	3.80116504252618	-2.83797713971115	0.989632386782671	-2.86770843154953	0.00413456365922206	0.0414184480274836
ENSG00000113648	151.341406894855	-2.82874012413447	0.924726377587484	-3.0590023088931	0.00222075438413201	0.0262937981462873
ENSG00000170881	7.63634968644605	-3.51050106088368	1.1644876451901	-3.01463143502103	0.00257291703977068	0.0291497539040686
ENSG00000147689	113.45185751441	-5.16153561981619	1.31473947230793	-3.92589994332145	8.64060702333662e-05	0.00214948887908195
ENSG00000172167	52.524678880358	7.59657502448731	1.00791557774952	7.53691598005558	4.81216152598786e-14	9.70065388997414e-12
ENSG00000120526	10.7814026235922	3.67140370984095	0.895394964529607	4.10031757523867	4.12583561356996e-05	0.00115404952138421
ENSG00000147647	105.122513514151	-2.73385818536169	0.978871415001575	-2.79286752423687	0.00522430825976981	0.0486326530041629
ENSG00000177459	7.32306639323692	-3.35515363622276	1.18604550752319	-2.82885742152449	0.00467145055008208	0.0452143400890085
ENSG00000156471	5.19549671018476	-3.35276549992496	1.16891944751755	-2.86826051790418	0.00412735526840234	0.0414184480274836
ENSG00000175305	23.496378437495	4.58753465035736	1.01351491039242	4.52636128321102	6.00079572190703e-06	0.00021132922765222
ENSG00000162244	7.06369104728139	4.65953359995262	1.05024897503924	4.43659904526784	9.13912943029935e-06	0.00030184943869791
ENSG00000104325	84.3647691805422	-2.73913300312954	0.882903892784333	-3.10241355318005	0.00191949600476849	0.0234147115582562
ENSG00000104231	4.53659012203055	3.84489481527928	1.06296319489224	3.61714764326252	0.000297867413772351	0.00569063039514106
ENSG00000164597	70.0949806008492	3.88017009273512	1.04106095055526	3.72713056873912	0.000193672139453687	0.00402920757027136
ENSG00000128536	3.10662463295067	3.20735565427343	1.06131136932041	3.02206849656871	0.00251053732261809	0.028834187009873
ENSG00000135250	6.84369763123779	2.95248347250631	1.00489179673489	2.93811083153386	0.0033021895041565	0.0347205033116887
ENSG00000105819	102.854963975799	4.50828332250227	1.08152468020014	4.16845163595156	3.06675814702081e-05	0.000896413406374184
ENSG00000135164	106.649386304453	-2.58843606623951	0.910848327554613	-2.84178604487179	0.00448615872755188	0.0441516564331116
ENSG00000151883	24.5538113266737	4.39246979750532	1.16103859231414	3.78322462886475	0.000154809582128492	0.00338016474213466
ENSG00000147862	5.17974624905883	-3.66217156669976	1.1295186641888	-3.24224086135829	0.00118593746265587	0.0163513924685996
ENSG00000165092	70.1675035722526	-4.02234385743242	1.17428455778665	-3.4253570233555	0.000613992002800126	0.00991546201207055
ENSG00000106772	8.81817849357328	-4.8778147713193	1.04815924457039	-4.65369627428946	3.26036955918904e-06	0.000124575950607968
ENSG00000166226	14.3552627128969	-3.99030022534865	1.17454215428472	-3.39732397921358	0.000680483504541007	0.0106823281084584
ENSG00000081377	13.1373296605857	5.61541277836531	1.03739948806889	5.41297045443733	6.19877216125878e-08	3.85510872922541e-06
ENSG00000100288	29.2834694713994	-4.28352947773135	1.19395133143209	-3.58769186395013	0.000333618225212147	0.00613311995154155
ENSG00000205560	24.7522275092158	-5.80081115857141	1.16820782040064	-4.96556439468278	6.85015579308424e-07	3.29562528074916e-05
ENSG00000025708	93.2991281513951	-3.79912246515214	0.97894235262714	-3.88084390766894	0.000104094636367848	0.00247372863498553
ENSG00000130489	125.825316858211	-1.93041216232135	0.68179538858149	-2.83136582419202	0.00463496756359663	0.0450100006258902
ENSG00000025770	120.335545181666	-8.23330578770438	1.05058735968972	-7.83685974494874	4.61953546420963e-15	1.03868478168344e-12
ENSG00000100413	417.727734246522	3.26669210489564	0.991157010290686	3.29583715897604	0.000981288764547351	0.0142701843719995
ENSG00000100412	77.3891594773925	3.06707070789346	0.788068314532724	3.89188430918206	9.94686761113527e-05	0.00239297893229205
ENSG00000100226	279.434933967309	9.92274418686574	0.966467818408008	10.2670197577926	9.92225615628259e-25	9.66758491493801e-22
ENSG00000100292	24.6991735608473	-4.02950015486216	1.10396305986751	-3.65003169159097	0.00026220795581787	0.00517860712740292
ENSG00000017427	73.5808270793965	-4.33362881237161	1.15392812695493	-3.75554483086179	0.000172964795257392	0.00370385418708685
ENSG00000184752	17.2490337430354	-4.08154534096028	1.23743938828698	-3.29838000923058	0.000972444318670869	0.0141768316382791
ENSG00000187109	132.536241746836	-3.61294055760536	0.911596873045454	-3.96330951151168	7.39178476285814e-05	0.00187066552916315
ENSG00000138326	533.254935504678	-3.93892432508409	0.857932376460343	-4.59118274721756	4.40741205378845e-06	0.000164112935455078
ENSG00000138286	132.292801403513	1.79249856221686	0.640321559154312	2.79937249744372	0.00512020332451635	0.0482008190581684
ENSG00000138303	37.0968886535605	5.62273231205113	1.00450155557113	5.59753469854429	2.17421346543385e-08	1.49534728457956e-06
ENSG00000204130	215.452928790317	4.67213356624039	0.802123036580142	5.82470936897669	5.72120734152642e-09	4.45949041580846e-07
ENSG00000107798	4.90599213918934	-3.41313566800701	1.17151622168019	-2.91343440649237	0.00357476928776315	0.0370323975439047
ENSG00000138207	551.609443149252	-2.45256646312827	0.851120776532613	-2.88157278115076	0.00395695837903397	0.0400907776149611
ENSG00000187144	110.685416144393	8.34021244553742	1.02065645642407	8.17141986712932	3.0478091550887e-16	8.48452015268979e-14
ENSG00000154727	133.515014336409	2.14339612223608	0.767410682606525	2.79302356719351	0.00522178874186398	0.0486326530041629
ENSG00000114480	9.74520969216374	-4.07154454625618	1.23783594815382	-3.28924406528078	0.00100456871745664	0.0144292597598317
ENSG00000121957	94.442987313804	4.88028282591865	0.979735313859553	4.98122580341965	6.31827622390772e-07	3.18419334525556e-05
ENSG00000117543	4.44586881482468	2.70137029671886	0.932232932812706	2.89774175706104	0.00375859933100889	0.0383589310533067
ENSG00000122483	55.3436906772575	7.13403702373874	0.985039692336087	7.24238533659481	4.40861127624976e-13	7.15909486693224e-11
ENSG00000117133	9.95767043901011	-3.91164375131445	1.12420955197545	-3.47946140863235	0.000502422725358276	0.00837115523299061
ENSG00000162613	17.2025572861692	-5.07295185036572	1.24792413179967	-4.06511239032606	4.80093211026732e-05	0.00130540693565687
ENSG00000116754	169.119040296999	-2.97328501813585	0.705706300228272	-4.21320458266292	2.51772821459499e-05	0.000754802007308836
ENSG00000033122	2.98479782247073	3.16302960797371	0.999055368976975	3.16602032899601	0.00154539992927134	0.0201660892556256
ENSG00000162437	79.3675228188378	3.70444821248183	1.02105549228283	3.62805767216391	0.000285561480918246	0.00552778946174856
ENSG00000138594	19.925149786314	5.31794005657701	1.08247687682962	4.91275164431438	8.98070063080615e-07	4.20009407101542e-05
ENSG00000069966	9.84144479044367	3.0276173624497	0.965237940135363	3.13665391356779	0.00170887715149445	0.0216235840425033
ENSG00000260916	60.5957184671438	-5.12663504541751	1.13537615656619	-4.51536260980008	6.32085156072697e-06	0.000218649101917218
ENSG00000128918	75.975552742172	7.70370069949238	1.04254697468931	7.38930799908382	1.47594923184161e-13	2.61466642707456e-11
ENSG00000185088	71.0029431942499	-4.77325235398522	1.19584237512785	-3.99153973237893	6.56456871088504e-05	0.0017129315785297
ENSG00000140455	95.2416154560757	-2.67437860789665	0.777761847336132	-3.43855721009782	0.00058482294951115	0.00954119684413252
ENSG00000174446	161.12940469746	-7.72579703198459	0.851712052217786	-9.07090255664137	1.18035173507281e-19	6.27303294839602e-17
ENSG00000174444	133.04422077562	-2.56761926436921	0.839904964760859	-3.05703546484009	0.00223537826357487	0.0262938054906614
ENSG00000140505	22.8258097146263	-4.24821779344565	1.23199087659124	-3.44825426402502	0.000564222620448838	0.00923934296678966
ENSG00000178802	67.7824573445659	7.04368120551036	1.14294766058285	6.16273294782233	7.15000342242613e-10	6.2905163612163e-08
ENSG00000166557	119.408342822752	-6.06923802526051	1.49057660208135	-4.07173842443641	4.666356477505e-05	0.00128072863697156
ENSG00000169609	153.896654960636	6.1741323370864	0.923262706243285	6.68729744560859	2.27329533613315e-11	2.71218051735396e-09
ENSG00000186628	11.0879486868538	3.8586040345528	1.114580432792	3.46193412429383	0.000536308408093444	0.00888175340995545
ENSG00000152234	41.5534474875927	-4.16470872225955	1.22109252323169	-3.4106414076121	0.000648102672141734	0.0103231734392636
ENSG00000152217	80.8627651539229	-4.45020760430507	0.860862506187044	-5.1694754648057	2.34751950650385e-07	1.28257934906743e-05
ENSG00000153391	37.3535648460463	-4.81601189457993	1.27424655002789	-3.77949769177284	0.000157145050017844	0.00340248134223822
ENSG00000118271	841.114439636396	-3.60145588776764	1.14618690151844	-3.14211921545824	0.00167729726836888	0.021270021325129
ENSG00000101557	6.13614343775161	3.59122691959702	0.982382676474219	3.65562932408985	0.000256551834250875	0.00508407465434106
ENSG00000176890	33.4646514481977	4.53560099039128	0.988768707456691	4.58712028018944	4.49401792614411e-06	0.000166278663267332
ENSG00000132199	133.724014116715	-5.14472044073275	1.09471001388844	-4.69961942017736	2.60646770045342e-06	0.000106555315922033
ENSG00000163521	81.5873035125539	3.81811305555848	0.989871038997924	3.85718230470069	0.000114701615241325	0.00263994347519994
ENSG00000135913	9.8813141615221	5.06330937966351	1.0885831573867	4.65128396053703	3.29874733031772e-06	0.000125223875928814
ENSG00000127831	21.942620630833	4.97744089851321	1.06710120834079	4.66445062530901	3.09442616969679e-06	0.000123061329170391
ENSG00000115425	19.453650838323	-4.40852374114179	1.25885529221217	-3.50200993586382	0.000461762398295057	0.00783777677668951
ENSG00000115414	175.310136903473	-2.57699830757718	0.868417838259719	-2.96746358036749	0.00300267852937281	0.0326883774352205
ENSG00000144445	120.946351391722	-2.57171818107434	0.721501170837948	-3.56439917912753	0.00036469059391347	0.00651982022023898
ENSG00000173166	6.94607338165877	3.73484526381708	1.10155800642975	3.39051165895662	0.000697622871169963	0.0108754754796256
ENSG00000138443	261.826381321874	3.39423109431775	1.21240967693328	2.79957440038194	0.00511700230313211	0.0482008190581684
ENSG00000204217	7.68779406565472	-4.29049433543202	1.19888999292157	-3.57872228541714	0.000345278127872452	0.00626862091783339
ENSG00000003402	43.8942610060358	-3.94783430801711	1.22672056200951	-3.21820178961548	0.00128997030706744	0.0174239659563348
ENSG00000137054	3.64548826510226	-2.9419013641123	1.05217745121162	-2.79601255541506	0.00517373904597515	0.0485484405501938
ENSG00000165275	35.4105748346809	-3.21270700088466	1.04417802690805	-3.07678089185417	0.00209249049193101	0.0251184792932827
ENSG00000106785	111.388847586916	8.66969292493333	0.986591744217396	8.78751821687955	1.52900093928255e-18	6.3846710650327e-16
ENSG00000070159	11.0090889191134	-4.36756910465201	1.26282195868812	-3.45857868134415	0.00054303363506965	0.00896772494524625
ENSG00000106853	25.7891072368081	3.57594183086456	1.20324227997453	2.9719216905678	0.00295942156782068	0.0324592466894553
ENSG00000119314	3.52056118297443	-3.36932525195696	1.11116412276005	-3.03224805673873	0.00242739637241457	0.0282680462014653
ENSG00000119321	165.722864549506	3.37852830395051	0.756757033448107	4.46448219788127	8.02626214093801e-06	0.000268123019862421
ENSG00000136875	10.0066511458722	5.06125477929126	1.08567345058898	4.66185737207215	3.13368339745433e-06	0.000123311679364136
ENSG00000157653	9.83325317804275	5.15559681743143	1.06418647311463	4.84463667569666	1.26843576808131e-06	5.70405807707948e-05
ENSG00000136888	11.095614097502	-3.5546102810756	1.13603024524634	-3.1289750391327	0.00175417208980991	0.0220535269613521
ENSG00000106804	20.8735376758371	-3.48364338888102	1.14914693171829	-3.03150388581904	0.00243338788334821	0.0282753648924439
ENSG00000148187	37.1761787995156	-4.2853545015807	0.995965490062697	-4.30271384333903	1.68718698706281e-05	0.000527448937238995
ENSG00000136918	134.06950441455	8.92682704407795	0.965248679672977	9.24821471613132	2.28273415064914e-20	1.66810798058686e-17
ENSG00000197958	38.998288634405	4.93937428522514	1.10557019934493	4.46771655762052	7.90589619773517e-06	0.000265619937769884
ENSG00000136877	59.1079293647645	-3.24248613861604	1.05384549515415	-3.07681358750008	0.00209226100060902	0.0251184792932827
ENSG00000106991	111.264140407963	-2.32385960285055	0.813906105679166	-2.85519372153057	0.00430105852190191	0.042761884556188
ENSG00000167113	16.3373558445338	-4.17205372915701	1.00817179447966	-4.13823690763965	3.49984891183446e-05	0.00101287706626655
ENSG00000119392	7.04431308223088	-3.03378828190548	0.934573357932766	-3.24617458453564	0.0011696708526079	0.016165238308146
ENSG00000272410	6.28081538293071	-3.88012619464071	1.10990161823197	-3.49591903543812	0.000472432024082708	0.00795918620399859
ENSG00000114026	726.678092652937	1.98546918939722	0.550783703527437	3.60480743471801	0.000312384464024341	0.00592921940482564
ENSG00000134077	21.7716979050455	3.95478054491276	1.02466569397737	3.85958129383818	0.000113581468542433	0.00263490978213915
ENSG00000135835	6.76490576376863	3.54220949155449	1.12269829781405	3.15508583067362	0.00160450895292472	0.0205700862692936
ENSG00000117601	105.821356373038	-2.8306554734005	0.942533452142799	-3.00324138837211	0.00267120466864876	0.030146452689036
ENSG00000007933	22.5382033929906	-4.80294022644216	1.19281665934895	-4.0265536105638	5.66003391488486e-05	0.00151089307152589
ENSG00000143164	172.106465551893	5.77207372619731	0.807084385246935	7.15175988001712	8.5672337422931e-13	1.31800127519593e-10
ENSG00000143162	4.88459372588595	-3.18197603359775	1.08786316764072	-2.92497818498496	0.00344480371056966	0.0358971880427633
ENSG00000143222	14.6700501758827	-3.1369539887067	1.11787617949727	-2.80617303261391	0.00501337630769041	0.0475011311098187
ENSG00000152942	14.1635353383937	4.47657913805302	1.06213943442927	4.21468123011406	2.50131227961564e-05	0.000753745958073868
ENSG00000071082	175.177174942049	5.89368897114705	0.951117539964692	6.19659371581544	5.76981811890616e-10	5.5295666759222e-08
ENSG00000198780	49.9235455544326	-3.12480058632001	0.990383793108497	-3.15514107567558	0.00160420515238995	0.0205700862692936
ENSG00000113231	13.4882185210504	3.36731626078624	1.1420885962648	2.94838445265897	0.00319439530585227	0.034087687731859
ENSG00000145685	4.07266800889113	-3.67699730198486	1.09235107418076	-3.36613144701902	0.000762303732980353	0.0116355812611048
ENSG00000132837	213.369497883935	4.88634270807403	1.18996226820689	4.10630054298871	4.0204630978919e-05	0.00112998208030173
ENSG00000152348	1244.74511558274	12.1089143417236	0.928379932368887	13.0430591178614	6.96070940691527e-39	4.06923071928267e-35
ENSG00000175745	9.62635978031794	-3.9905437574078	1.13941106856789	-3.50228628410943	0.00046128368345347	0.00783777677668951
ENSG00000169660	169.816801777081	-2.17886836209647	0.686624327220912	-3.17330492922579	0.00150714142382104	0.0197550420709816
ENSG00000185298	7.17718453664564	4.10522639933406	1.14349905814125	3.59005665121149	0.000330606101021292	0.00611621286889389
ENSG00000092931	468.768403720185	7.68534951761514	0.738017266963827	10.4135090893365	2.15142024459381e-25	3.14430068747385e-22
ENSG00000070731	241.047020784922	5.02478505413461	0.87653070852434	5.73258301764916	9.89125940579785e-09	7.22803781078678e-07
ENSG00000180901	210.436601412643	6.6829274620313	0.992188487858399	6.7355422319565	1.63319717318087e-11	2.03141929242881e-09
ENSG00000161513	6.05463988312364	-3.07484512214605	1.04607174626316	-2.93942086967762	0.00328826224006814	0.034636362262051
ENSG00000109066	5.60920522005467	-3.74236688789344	1.15250524936038	-3.24715821465489	0.00116563572628441	0.0161476456299968
ENSG00000133193	70.300324383912	6.2346447526409	1.06321186050064	5.86397216233568	4.51923278081737e-09	3.61910066255594e-07
ENSG00000133195	10.8243569707719	-3.77234971685146	1.21341530731485	-3.10886939872156	0.00187804714152964	0.0230169047995435
ENSG00000141337	80.6080417685659	7.54747235130068	1.14035349544623	6.61853748108808	3.62769935467431e-11	4.2415060854852e-09
ENSG00000130935	3.51823892978549	-3.32799874827713	1.16278428929939	-2.86209469710185	0.00420851143260563	0.0420563381795086
ENSG00000141699	16.4155549707264	2.77916208505901	0.964853763539632	2.88039720637401	0.00397174443066834	0.0401709652970365
ENSG00000108788	34.2871914891856	-3.51683290680331	0.932560213412364	-3.77115906964843	0.000162491047364643	0.00350524967857456
ENSG00000108244	9.27445834169362	-4.34051411293534	1.18616689495866	-3.65927773855686	0.000252927102431943	0.0050292919755685
ENSG00000073584	90.752448133498	-4.16165942339392	1.05281818067666	-3.95287571945154	7.7217547945491e-05	0.00194574907452302
ENSG00000131759	9.88173543720871	3.10485455255384	1.01229703650378	3.06713784649339	0.00216119167360532	0.0258370685560259
ENSG00000141736	71.4331281571643	5.42609957002101	0.925692019677464	5.86166830293256	4.58239694025689e-09	3.62009358280294e-07
ENSG00000108298	250.357938175066	-2.51835104224377	0.752247746882338	-3.34776814245171	0.000814651359597838	0.0122428068077351
ENSG00000108424	21.2285932708047	-2.98993811779982	1.01006186063813	-2.96015346615588	0.00307485828940394	0.0332881880738064
ENSG00000108465	24.2620962137512	-4.25494566262922	1.43373791991073	-2.96772904136773	0.00300008670329589	0.0326883774352205
ENSG00000002919	16.8823023448373	-3.28085945725882	1.15784147186348	-2.83359988131921	0.00460269217091911	0.0448455640519885
ENSG00000108798	9.90772368859342	-4.02664313051337	1.07910301249773	-3.73147242096299	0.000190363853282849	0.00398877091860765
ENSG00000167085	12.1550138728141	-3.5167567527715	1.10790900564535	-3.1742288715516	0.0015023517589111	0.019745059109199
ENSG00000167100	231.171056764184	7.15240233629395	0.798081784250283	8.96199171243197	3.18865827189218e-19	1.55340802145681e-16
ENSG00000148459	23.6413202842418	-5.00245444666047	1.05385224644672	-4.74682714159151	2.06632397570531e-06	8.81732114012647e-05
ENSG00000113811	9.28672635267383	-3.88263939125685	1.24995138209915	-3.10623232780175	0.00189487774815724	0.0231745927107264
ENSG00000148450	5.32774673654403	-3.60125054511453	1.2073176957172	-2.98285244877095	0.00285575632718474	0.0317390712713346
ENSG00000150867	9.07972286766477	-4.75740430841982	1.15749136835379	-4.11009916660192	3.95489236648406e-05	0.00111692274272782
ENSG00000197889	24.2757882377556	-6.33945564521941	1.10636579104196	-5.72998161778755	1.00441518461757e-08	7.24914959169666e-07
ENSG00000151657	14.5443445565863	5.36626344749795	1.13770496208003	4.71674434616775	2.39648512074788e-06	9.8660929689381e-05
ENSG00000156050	110.176772612363	4.8601810097132	0.768341703719063	6.32554628518548	2.52338251792106e-10	2.58801652627483e-08
ENSG00000187097	74.8169262720045	4.10388816449392	1.09408796394893	3.75096728939564	0.000176153682030637	0.00374817949240288
ENSG00000071246	23.6814834754244	3.00932542601372	0.901993078042341	3.3363065629562	0.000848994877150567	0.0127262155174929
ENSG00000100591	16.4724759550079	-3.62690685874912	1.2471771084017	-2.90809287174707	0.0036364032680001	0.0374927927772991
ENSG00000042317	6.46406104689688	3.40724377187011	1.09320179000754	3.11675648815634	0.00182852541899449	0.0226396846765644
ENSG00000070778	5.79713057775245	-3.52878891334954	1.12972766086675	-3.12357485399816	0.0017866841239926	0.0223164639978356
ENSG00000165521	68.2130140057433	3.17386474624165	0.934260629158129	3.3971941524515	0.000680806448987433	0.0106823281084584
ENSG00000119720	96.1230048291549	5.95474551536363	1.13409830216552	5.25064317969021	1.51569036249462e-07	8.60264646518792e-06
ENSG00000165934	23.9975221821787	-4.44503659785772	1.02768553330805	-4.32528867420118	1.52332243246459e-05	0.000478781878504731
ENSG00000119698	246.634119930234	-2.4441393009723	0.694671705594639	-3.51840917268988	0.000434142401612103	0.00747485189076843
ENSG00000196136	337.230225112058	-6.88760571500626	1.33289561691382	-5.16740067834703	2.37372033670408e-07	1.28488602670112e-05
ENSG00000182512	7.68491659630599	3.89028334366634	1.20227293692059	3.23577386149157	0.0012131345102644	0.0166088626393576
ENSG00000164587	388.632128085133	-3.32382699407408	0.805729239687218	-4.12524062719181	3.7034734479048e-05	0.00105612223299763
ENSG00000090061	98.8107919062808	2.99697575682172	1.00753239457115	2.97457012099087	0.0029339939021498	0.0322408427668566
ENSG00000107672	5.06241529750032	-3.36310314783317	1.13552551624925	-2.96171517038368	0.00305930648958709	0.0331812722414214
ENSG00000023041	37.866305908754	6.12365023545496	0.993707758634389	6.16242570539093	7.1638945395523e-10	6.2905163612163e-08
ENSG00000065621	6.10604187122874	3.52730508402711	1.18472905886894	2.97730950179835	0.00290790292857541	0.0320747179631167
ENSG00000148835	64.5647735623647	3.29703958807926	0.87171254665088	3.78225551616355	0.00015541370894131	0.00338016474213466
ENSG00000148842	92.1066809777656	6.44550250712154	0.8613187342036	7.4832953831908	7.24817178724945e-14	1.36686491187936e-11
ENSG00000059915	23.134229366495	4.66521499644403	1.14997883965645	4.05678333858537	4.97531959101693e-05	0.00134656103375393
ENSG00000148840	4.10309083891191	-3.24339688415544	1.10266132811679	-2.94142616726641	0.00326704715588941	0.0345999233212491
ENSG00000186862	8.8056731559809	4.99495658400601	1.05786395574751	4.72173813737367	2.33837628441024e-06	9.80009449372222e-05
ENSG00000107815	11.9654811457842	5.07077161093577	1.06362067433751	4.76746243588596	1.86560765012834e-06	8.07877209085204e-05
ENSG00000166135	88.3589798847729	8.39868945875677	0.966250876224515	8.69203812944877	3.55994555008931e-18	1.30071510536388e-15
ENSG00000171160	25.9580283580285	3.74940567731168	1.12798258258548	3.32399252896046	0.000887385731468546	0.0132001450029647
ENSG00000138115	34.8486900138424	-4.20598387460607	1.17688998038598	-3.57381228891645	0.000351821189165375	0.00634798355512587
ENSG00000119185	69.1893765046227	3.97020643023619	1.04846937524306	3.78666895188598	0.000152680295973587	0.00336818494438336
ENSG00000119705	45.5461110863774	3.07342662974727	1.08229892429329	2.83972067306094	0.00451530525047872	0.0442152001579541
ENSG00000138018	3.02405204797166	-3.09033412240735	1.07461814941233	-2.87575091123981	0.00403067650454192	0.0406801745845688
ENSG00000138028	4166.25013327565	2.77217039964766	0.84388219208179	3.28502061740269	0.00101974909323202	0.0145756801932382
ENSG00000115234	48.221720650416	4.59868351693104	1.09996439457112	4.1807567041514	2.90540603849861e-05	0.00085782846975065
ENSG00000171174	4.17357638401259	3.74014835401033	1.09136465816159	3.42703818200474	0.0006102032631694	0.00988157417309781
ENSG00000124181	27.0864803543313	5.46464633083702	1.23537500168267	4.42347167733991	9.71273700239142e-06	0.000317210393944024
ENSG00000183798	172.10212097693	8.07200533402054	0.927599334206885	8.70203873197285	3.25974284130434e-18	1.27043044335101e-15
ENSG00000124201	85.2235243894785	5.45236857790086	1.00240943217749	5.43926304250444	5.35014147687862e-08	3.39966598628613e-06
ENSG00000101158	149.579329555704	-3.20812732940034	0.938280962753337	-3.41915423711279	0.00062816109354758	0.0100980266501142
ENSG00000115970	30.1560767838876	-3.8511308612239	0.878043059501948	-4.38603872503517	1.15433579108874e-05	0.000370782804104657
ENSG00000138075	10.2504034271539	-2.65528489676073	0.942127638591153	-2.81839189086036	0.00482648614126533	0.0461688916645536
ENSG00000138078	171.189789632254	5.03839309290846	1.08010237104266	4.66473662866299	3.09012558631966e-06	0.000123061329170391
ENSG00000116016	30.0615676464619	-3.42273683130665	0.991267810572907	-3.45288810430399	0.000554619012135076	0.00913324716884974
ENSG00000116062	88.0945792541941	3.8560900335666	0.966931062362905	3.98796789519142	6.66416793524568e-05	0.00172383742254187
ENSG00000138081	68.1350084714837	2.70991927336592	0.830628326973768	3.26249320588304	0.00110436820000921	0.0154282167671041
ENSG00000170634	148.789290034179	-3.92449455177846	0.939905761424024	-4.17541280503757	2.97446171898965e-05	0.000873804181367514
ENSG00000173209	139.052253382794	2.97044835823978	0.883669445659582	3.36149266315596	0.000775224161143141	0.0117713258338774
ENSG00000125872	3.03844622314306	3.09501993128703	1.01442196115146	3.05101826440539	0.00228066700875203	0.0267726492633822
ENSG00000101082	149.554169738639	4.12612284335024	0.886223331441395	4.6558499386823	3.22646879274472e-06	0.000124575950607968
ENSG00000153162	54.559169849486	-3.66756687286111	1.11024499682908	-3.30338518375304	0.000955250781287792	0.0139959801188181
ENSG00000050393	14.7171971267318	-3.91140267259913	1.16355914613689	-3.36158474245619	0.00077496572648998	0.0117713258338774
ENSG00000124532	94.8088659461672	2.87224581319064	0.950679895673156	3.02125439515775	0.0025172976739907	0.0288551415728425
ENSG00000112293	45.5796052816785	4.71539909109651	1.03897575023414	4.53850736172991	5.66538183593489e-06	0.000201950135444362
ENSG00000111802	41.0516736708395	-3.90205687429935	1.05509583480244	-3.69829616001657	0.000217051553791059	0.00440584508146713
ENSG00000166347	626.48088472298	-4.50284162985864	0.917185471344069	-4.90941229505091	9.1349742756759e-07	4.23833806473026e-05
ENSG00000049759	244.210496835713	-4.19483727050201	0.933648167169534	-4.49295293238689	7.02423137787962e-06	0.000240138342895229
ENSG00000105926	9.31909544122665	-4.74803785379601	1.19586028205821	-3.9703951414994	7.17535306030646e-05	0.00182378756480659
ENSG00000259494	14.5370912940961	-5.06497212104643	1.30131512015597	-3.89219493618068	9.93413730438441e-05	0.00239297893229205
ENSG00000140521	26.1720355147824	-3.67002575557519	0.908257343520404	-4.04073336897027	5.32843119680637e-05	0.00143548427541613
ENSG00000167476	216.73643586814	9.67638109439439	0.941748280769628	10.2749124070463	9.14274508232613e-25	9.66758491493801e-22
ENSG00000204590	15.9526949748272	-3.87284362928613	1.00956528086226	-3.83614977921822	0.000124978204936354	0.00279932025309551
ENSG00000204444	39.1399374287243	3.44438462520616	1.0361004193429	3.32437335310665	0.000886174726817322	0.0132001450029647
ENSG00000204351	17.2575209104483	-3.56442567272162	1.10582837632745	-3.22330819955932	0.00126719130055414	0.0171879358307181
ENSG00000168394	73.4747765074011	-2.39140466691546	0.817413329099829	-2.92557581554118	0.00343819387511766	0.0358922882034604
ENSG00000231389	406.887065413179	3.32572380024151	0.939604156027852	3.53949456151929	0.000400894030613369	0.00701684581726274
ENSG00000197753	22.0965008960311	6.38789917978008	1.0197062581979	6.26445030460954	3.74142851615463e-10	3.64539851757333e-08
ENSG00000198663	5.49886392555023	3.99149645636228	1.10193309063412	3.62226753174763	0.000292031865093571	0.0055974369945476
ENSG00000124615	34.6834532527718	4.05427116532486	1.09435792013891	3.70470308727718	0.000211638487538641	0.00432600908444369
ENSG00000172432	24.7798933823826	3.89498851237851	1.09220137160402	3.56618167092967	0.000362220318016523	0.00649552140835765
ENSG00000180113	15.2024655393842	-3.34125023629859	1.14617907199357	-2.91512061068005	0.00355551106597334	0.0369192143724336
ENSG00000055955	1281.71393620653	-6.87591904871661	0.880851166020379	-7.8059941497058	5.90343190884346e-15	1.27820233107774e-12
ENSG00000016391	12.93251937859	3.58080598756763	0.994645126165063	3.60008398309227	0.000318114417018139	0.00599902219963885
ENSG00000129048	71.7088952564756	6.18262508737815	1.01909388223391	6.06678657890233	1.30494776678588e-09	1.12187127126916e-07
ENSG00000091527	12.3142858602661	-4.02215558667479	1.18446735454842	-3.39575047909044	0.000684407204024649	0.010697979985904
ENSG00000091513	4176.21600246069	-4.04573621229466	0.868124568567555	-4.66031760738013	3.15721825369841e-06	0.000123311679364136
ENSG00000182923	41.3848193787793	4.42816837647012	1.04380936177017	4.24231525281639	2.21225635971542e-05	0.000673585972859186
ENSG00000114054	43.3589608751525	3.91471097083424	1.37320867815703	2.85077645743409	0.00436126188957494	0.0430674611595526
ENSG00000175110	273.144001814558	-1.81953654720848	0.58139389666939	-3.12961067811683	0.00175038119281576	0.0220532940801745
ENSG00000184432	123.605793036563	2.9802634247269	0.822413414502515	3.62380205888263	0.000290303809520348	0.00558261865281564
ENSG00000114115	46.3563988748575	-4.20961933615552	1.49804057366132	-2.81008365872688	0.00495286238877007	0.0471570578578988
ENSG00000124275	4.70932368987438	3.32156705935325	0.977827644101946	3.39688397989999	0.000681578580987854	0.0106823281084584
ENSG00000102572	352.732153033086	5.63366445298722	0.914344828655722	6.16142212043774	7.20945255219795e-10	6.2905163612163e-08
ENSG00000088387	28.4291971737082	-3.72934992982657	1.16133716099845	-3.21125514197815	0.00132156541603718	0.0177198885829206
ENSG00000151914	13.714719664277	-3.76147296017589	1.15716651301773	-3.25058919166828	0.00115166137626653	0.0159919534576108
ENSG00000112208	4.47945815404922	3.92944799136599	1.01396613611049	3.87532467942084	0.00010648262370383	0.00250981489761872
ENSG00000005812	49.7886950482152	4.32464867890174	1.15301368416522	3.75073491173072	0.000176317030518439	0.00374817949240288
ENSG00000179562	136.237585677481	9.02191309663048	0.950095774957144	9.49579330256199	2.18540945507671e-21	1.82512909633978e-18
ENSG00000106278	19.5862284217377	-4.03429919780706	1.29227675488683	-3.12185387731465	0.00179716114591174	0.0223536256574469
ENSG00000183765	11.7496692215601	5.45781743970604	1.03077036294457	5.29489170033456	1.1908696577463e-07	6.89289506849985e-06
ENSG00000100219	57.1839294831396	-3.65536790777172	0.949873482353965	-3.84826819116271	0.000118955785135534	0.0027038379231781
ENSG00000100330	437.56872602449	3.56984495052735	0.894580164186234	3.99052549278767	6.5927062122679e-05	0.0017129315785297
ENSG00000176635	9.46619063359299	4.9653694574349	1.08912432374196	4.55904743764709	5.13861642330295e-06	0.000186586034848628
ENSG00000198855	7.81669924800133	3.69167975271729	1.02494606736687	3.60182830126993	0.000315987046699771	0.00597818859225522
ENSG00000110921	20.0402298157542	5.04402526558381	1.08833347905433	4.63463208902354	3.57572854884627e-06	0.000134862639332615
ENSG00000111725	22.4718753105098	4.1002884636079	1.12496592635602	3.64481124943001	0.000267588116871441	0.00524818064283611
ENSG00000111445	171.857293987949	4.30925289234286	0.861459386595352	5.00227051837444	5.66590079031914e-07	2.90551368598296e-05
ENSG00000089127	20.7932093972682	-3.82138397220554	1.27349608742872	-3.00070334720949	0.00269356837999317	0.0303134769334635
ENSG00000118816	7.78221130421595	-3.17369763465397	1.12970896929555	-2.80930551222673	0.00496485069626628	0.0471943368623945
ENSG00000109686	557.531391813743	10.6360905093147	0.879565068376839	12.0924430627318	1.15791487730521e-33	3.38458518636313e-30
ENSG00000188846	430.086757210724	-5.12354169330735	0.719664701585482	-7.11934555358872	1.08440725222683e-12	1.62549866577386e-10
ENSG00000171557	1138.23675272119	-2.44982464521131	0.865244589305603	-2.83136661643548	0.00463495608183241	0.0450100006258902
ENSG00000132763	1214.30602992112	3.04320325772988	0.697025042808197	4.36598840906679	1.26549190515223e-05	0.000404265884017482
ENSG00000112306	44.0715806706678	-3.87452829962448	1.02353465141982	-3.78543930510787	0.000153437281451343	0.00337215920061861
ENSG00000133112	1640.18673834528	6.74890353727266	0.880359241796363	7.66607904689181	1.77333925599133e-14	3.70247903233048e-12
ENSG00000110925	30.2265550345299	-3.06946127609891	1.03904418272534	-2.95412007220707	0.00313561979357965	0.0336963847670342
ENSG00000196876	3.15400865689907	3.09398032362088	1.04593703432351	2.95809424667901	0.00309547465721485	0.0334494359446913
ENSG00000167778	33.0073023844366	5.2428438132769	1.0241086495722	5.11942147492554	3.06474343906944e-07	1.61409821124324e-05
ENSG00000139651	19.5370713896402	4.39515780719083	0.931407595001521	4.71883397856945	2.37200297887096e-06	9.83455986842526e-05
ENSG00000123349	52.5727185520887	-4.31942742718337	1.2281722845628	-3.51695562705276	0.000436526750378326	0.00748368147422784
ENSG00000258311	57.425239293224	-3.4874910550409	1.1882691506174	-2.93493359920088	0.00333619071899022	0.0350150286233696
ENSG00000123342	59.9744489443178	7.45930033812954	0.947669636399252	7.87120326707075	3.51246403696737e-15	8.5557769833797e-13
ENSG00000185664	7.41713299699905	3.07397530162127	0.96198642516102	3.19544561255814	0.00139615094005046	0.0185920236800341
ENSG00000135517	40.6418907674056	7.26297871082206	1.00714479756056	7.21145432952037	5.53574152946938e-13	8.74647161656163e-11
ENSG00000076067	15.3572410835308	4.97940018495667	1.00294324939144	4.9647875769422	6.87763058931574e-07	3.29562528074916e-05
ENSG00000166888	28.5263170439964	3.22767595198269	0.926687234962419	3.48302623604564	0.000495779775106392	0.00830466637613744
ENSG00000135454	108.804402586649	3.61914481376069	1.12478629868877	3.21762882245252	0.00129254968362339	0.0174239659563348
ENSG00000135439	7.92012363215022	2.91582328603433	0.964370814368201	3.02354990693555	0.00249827818582179	0.0287498706187288
ENSG00000135452	501.587637876241	2.71490346883104	0.606601900547174	4.47559341040988	7.61993744013902e-06	0.000258989269041004
ENSG00000005187	86.272915313235	-3.13893662987234	0.837621318765436	-3.74744118798074	0.000178647705666373	0.00378396553378846
ENSG00000167191	6.31144717690296	3.9944413670268	1.0742496557152	3.71835480307175	0.000200524496291972	0.00415697235930094
ENSG00000103540	8.52363401645118	-4.13925718842874	1.26699883029902	-3.26697790829994	0.00108702162581604	0.0153125986133025
ENSG00000103528	5.24534610461672	4.10051194973204	1.13152225935546	3.62388977841919	0.000290205317163511	0.00558261865281564
ENSG00000133392	148.430092592673	-3.42352194931738	0.796827452222508	-4.29644076615144	1.73562317880608e-05	0.000536849370544992
ENSG00000103197	13.8392874264	5.01404506265904	1.040258417385	4.81999951056715	1.43558573583521e-06	6.35790470582776e-05
ENSG00000167971	115.750071359196	8.20623640676103	0.983096793986824	8.3473330977733	6.98215952557417e-17	2.14830024139508e-14
ENSG00000140992	54.5829014046132	-4.24632349917412	0.950098368723951	-4.46935142608153	7.8457134548214e-06	0.000265121623450208
ENSG00000217930	8.67146614914373	-3.90566512718611	1.28962097254171	-3.02853722942211	0.00245740796372654	0.0283353194397345
ENSG00000162819	16.8531719843039	-4.95440707500147	1.32368932605028	-3.74287756008789	0.000181924887183623	0.00382565787940813
ENSG00000086061	19.2957770585944	-3.64715970827618	1.02888435578945	-3.5447712736168	0.000392953915966344	0.00690459408410706
ENSG00000006744	6.91535390386053	-3.71459877225056	1.21251393219385	-3.06355141464608	0.00218726616168282	0.0259893454902393
ENSG00000166579	70.159320806471	3.83224401333518	0.93813208692957	4.08497275248073	4.4081989150873e-05	0.001221342694673
ENSG00000141499	9.84576794547431	2.85589662142051	1.00518110589332	2.84117618673544	0.00449474725811759	0.0441618360856394
ENSG00000174326	11.0875935431053	3.74607831798011	1.15114840933451	3.25420969842259	0.00113708310594431	0.0158271138984534
ENSG00000166136	35.4746587104932	-5.80867521225372	1.22581612103137	-4.73861871498839	2.15179952992389e-06	9.11552177676452e-05
ENSG00000167840	4.92267401110632	3.56870700488165	1.08721825396806	3.28242005858237	0.00102920163245984	0.0146749091301469
ENSG00000129197	678.407832620606	-5.20258107324646	0.964280784645668	-5.39529684308517	6.84103577603534e-08	4.16590574444819e-06
ENSG00000108561	83.8713262130427	-5.6164807555439	0.812034633889631	-6.91655321231936	4.62764642652426e-12	6.44124309749067e-10
ENSG00000064270	61.6559804322719	-3.05290393096503	1.03625129146283	-2.94610386121246	0.00321804325388993	0.0342671782554473
ENSG00000154099	93.0827374671799	2.935409221776	0.939136320009677	3.12564763946703	0.00177413989004799	0.0222377566872111
ENSG00000186187	49.4439159860293	4.91059360883439	1.34176378194872	3.65980485902106	0.000252407391935836	0.0050292919755685
ENSG00000103091	9.14075646720596	5.0397378425722	1.03560075009706	4.86648724626733	1.13599250662282e-06	5.1882907763414e-05
ENSG00000090863	26.6766023971381	-3.88107059510477	1.22536062989807	-3.16728847035638	0.00153867603951067	0.0201232665033096
ENSG00000157350	36.8413883676842	4.85492789909133	1.2639387472907	3.84111010877548	0.000122479155921184	0.00275389671352016
ENSG00000157353	22.1148079260449	-3.97465391663553	1.06574899848252	-3.7294465416293	0.00019190081262196	0.00400661482352849
ENSG00000103043	14.0780036687801	-3.00810911105884	1.03812262675752	-2.89764333569569	0.00375977890755127	0.0383589310533067
ENSG00000140832	18.4203867729392	-2.7746338696135	0.907526795177072	-3.05735751755091	0.00223297771155094	0.0262938054906614
ENSG00000040199	11.1453673486396	3.11940243944637	1.02652567415198	3.03879631848793	0.0023752538513362	0.027716035957907
ENSG00000118557	93.1511722495377	6.11467101915585	0.9438378297361	6.47851868881493	9.26274603287014e-11	1.00277802422516e-08
ENSG00000213380	51.5959847346616	6.01699149233632	1.1254027157838	5.34652298945777	8.96598976020763e-08	5.34848736103815e-06
ENSG00000180228	7.26296159876691	-3.88548635804379	1.13247108444505	-3.43098063289433	0.000601403535992088	0.0097661251983604
ENSG00000140199	41.1861959789139	6.35227709523746	1.00942281264478	6.29297952816611	3.11429425210485e-10	3.13899382720775e-08
ENSG00000137801	10.0502764675975	-2.75700338864642	0.96674952845767	-2.85182801489945	0.00434686122438348	0.0429978861552383
ENSG00000111669	55.0901169087368	-3.34504087091601	0.760801853024416	-4.39673070934103	1.09893545465981e-05	0.000354937937455317
ENSG00000104129	520.747941099753	3.75823346351051	0.623150031954433	6.03102506746774	1.62922910630706e-09	1.38035845731465e-07
ENSG00000104147	12.5170765786834	-2.90625780782613	0.920066723203792	-3.15874678926129	0.00158449091703549	0.0204479777063786
ENSG00000128886	54.6300317350201	-4.25275039340015	0.855004616534463	-4.97395021168139	6.56021645109013e-07	3.27786541650196e-05
ENSG00000140263	74.4913608461343	-3.27079407311995	1.06955032917586	-3.05810206766078	0.00222743694280171	0.0262938054906614
ENSG00000140274	8.85776523184313	-3.49587310511816	1.16088498270478	-3.01138627616065	0.0026005779599575	0.0294061484601771
ENSG00000140254	550.780422403249	-8.90877803281159	1.2109254608141	-7.3569995190474	1.88090026873164e-13	3.23404205029564e-11
ENSG00000171766	18.8508255560418	-3.41916789130251	1.1458073840133	-2.98406864801877	0.00284442947035266	0.0316733993974889
ENSG00000180815	338.12200471507	-2.26857038779227	0.621946540044742	-3.6475327728796	0.000264770548119477	0.00521161152965139
ENSG00000100473	18.2401552531736	3.66731419800341	1.16060489463607	3.15983002911026	0.00157861202009051	0.0204479777063786
ENSG00000197045	4.10715005032717	-3.64895375445636	1.11856932616246	-3.26216146743003	0.00110566145945285	0.0154282167671041
ENSG00000139926	5.31203189627858	-3.7565464053323	1.19963515915693	-3.1314073922044	0.00173970644227677	0.021966142249568
ENSG00000100504	65.228780060986	-3.56087359694993	1.01081737715579	-3.52276650305461	0.000427067432013011	0.00738649765546764
ENSG00000170075	21.3512628811582	5.09973374425125	0.914630778166518	5.57572942654986	2.46494802546007e-08	1.675591413586e-06
ENSG00000130024	515.278143484628	-2.41414265782261	0.60591200609578	-3.98431229870859	6.76758244129185e-05	0.00173523188385053
ENSG00000146477	4327.72126467591	-3.88819340875792	0.859628442429323	-4.52310930728377	6.09377492348168e-06	0.00021204885834925
ENSG00000164691	3.9298212075865	-3.33362320698188	1.16815412213115	-2.85375289426715	0.00432061238854245	0.0428810260557678
ENSG00000139160	8.36101797235024	3.40721020494762	1.05508567177869	3.22932089410679	0.00124084577863935	0.0169485617334712
ENSG00000102910	45.8028676782624	4.14972156851219	1.03377236123122	4.01415410600634	5.96593603797888e-05	0.00157813855556672
ENSG00000166971	68.0169389153615	3.36582054361435	1.14288630568903	2.94501782623525	0.00322936056363969	0.0343251670091593
ENSG00000125124	15.60881708365	4.28971667368562	1.10405449495336	3.88542113934949	0.000102152649713538	0.00243748730704221
ENSG00000172775	15.1187058349565	-2.83046296268306	1.01496990965135	-2.78871613411213	0.00529174247490975	0.0489486178929151
ENSG00000019169	21.3048707155496	-3.23252944594293	1.02365737715501	-3.15782362153919	0.00158951698106555	0.0204676569852625
ENSG00000080293	21.203353020325	-4.24920146800446	0.852163020937874	-4.98637157867737	6.15237676395325e-07	3.12754735322354e-05
ENSG00000115109	5.2065223309219	-4.14116851600663	1.02955647888833	-4.02228396491477	5.76365110075686e-05	0.00153155928795566
ENSG00000273331	6.33762696974426	-3.94384847877523	1.09662118052755	-3.59636358371079	0.000322696687629665	0.00604642575603532
ENSG00000187527	2.88088515982142	-3.0003467112992	1.05386980288845	-2.84698043636494	0.00441360746566666	0.0435108756227442
ENSG00000188001	4.53790732100086	3.94458714794598	1.02470303612605	3.84949298370259	0.000118362573838061	0.0027029203385051
ENSG00000113905	1188.24495337347	-4.71337863305748	1.19823968142546	-3.93358583105037	8.36879357851659e-05	0.00209974108412051
ENSG00000145192	181.025256864132	-3.46154351673289	1.09566956084722	-3.15929513826802	0.00158151243438566	0.0204479777063786
ENSG00000163900	9.35547136817297	5.1153271132931	1.02984751141714	4.96707236419309	6.79712294651087e-07	3.29562528074916e-05
ENSG00000164323	2.95256026411376	-3.08810017360542	1.05383329103942	-2.930349799976	0.00338580630857396	0.0354720854478914
ENSG00000164120	5.88430484589983	2.72314984203685	0.874089513951594	3.11541300813232	0.00183687520393518	0.0226547941818673
ENSG00000150712	5.0150113881355	-3.87035172074104	1.15460434971359	-3.35210214797919	0.000802004216260524	0.012083805794482
ENSG00000113456	13.0880945793676	4.80291369743314	1.22721545200516	3.91366788088075	9.09046470894255e-05	0.00225181596137619
ENSG00000113460	16.8396218703459	3.84180737912014	1.12665814852661	3.40991398690391	0.000649833702642664	0.0103231734392636
ENSG00000145604	4.49605723861618	-3.69259292283113	1.11223740033684	-3.31996831046397	0.000900276668040755	0.0133579121862088
ENSG00000178913	10.4678430878986	-4.26755006578463	1.16528270168688	-3.66224441468742	0.000250015147009134	0.00500544023772397
ENSG00000105339	4.84192557776138	-3.59343228277185	1.05104968757764	-3.41889857848076	0.00062875157383537	0.0100980266501142
ENSG00000198203	14.7486016372632	-4.9889338351413	1.12556433730793	-4.43238442244324	9.31966623372418e-06	0.000306082970799728
ENSG00000169554	14.963139936767	-3.36265289910218	1.09006192273276	-3.08482741115486	0.00203670301944141	0.0245496203126897
ENSG00000115947	5.39944331476879	3.45471454561946	1.15880745670039	2.98126709976174	0.00287058301936996	0.0318433175165784
ENSG00000162384	157.129283534682	6.6231594435338	1.13974085132604	5.81110998682554	6.20599716667324e-09	4.71172200472361e-07
ENSG00000162385	14.9471626340557	-4.40775235092602	1.23781179255362	-3.56092289428974	0.000369553601690923	0.00656659682518279
ENSG00000162409	27.4342850184093	-4.20347759113312	1.28654835791485	-3.26725191888303	0.00108596998094907	0.0153125986133025
ENSG00000087086	53.9192546334362	4.93141531282981	0.96557239152272	5.10724556348686	3.26888819164302e-07	1.70624289003081e-05
ENSG00000188976	71.1451302252284	3.21403028070996	1.03138331544714	3.11623257092982	0.00183177742935597	0.0226396846765644
ENSG00000157873	108.126907349389	-3.77712539866029	1.33578208457151	-2.82765088878394	0.00468909117207457	0.045235028039518
ENSG00000162426	13.8529109020721	-4.82548412821633	1.03553920001227	-4.65987586772103	3.1640013521417e-06	0.000123311679364136
ENSG00000171621	4.32654307820753	-3.73209786425403	1.13100244780301	-3.29981413524232	0.000967488810895227	0.0141398489712337
ENSG00000171608	12.9411010753887	4.32330708881873	0.928995810427181	4.65374228849401	3.25964169259939e-06	0.000124575950607968
ENSG00000177000	36.2660266543464	-4.75344494783027	0.965003215282241	-4.92583327449329	8.40016015106997e-07	3.96026905186734e-05
ENSG00000175206	3.39745783313227	3.41480781203841	1.01141044421804	3.37628292406901	0.000734723241157664	0.0113031370205466
ENSG00000115317	110.928870231216	3.54393925757778	0.862052312370845	4.11104895459432	3.93865672899978e-05	0.00111692274272782
ENSG00000124357	19.005073591145	-4.64835416259015	1.13406772333248	-4.09883295940289	4.15238569779687e-05	0.00115594508520574
ENSG00000196975	57.0745267983256	-5.36635908533311	1.21911746871108	-4.40183921817371	1.07337088177483e-05	0.000348607009714202
ENSG00000139117	6.7464802763544	3.25331158143373	1.09206842290578	2.97903639844957	0.00289156427315925	0.0320153120092595
ENSG00000139219	5.32570681321951	-3.41249433587336	1.15744808920788	-2.94829147647457	0.00319535629097823	0.034087687731859
ENSG00000134285	11.1370364457635	-3.64563852056657	1.23996665610904	-2.94011012522418	0.00328095613502636	0.0346217862190688
ENSG00000066044	45.2745990327323	4.95944027986393	1.06015106218805	4.67805056915957	2.8961513101427e-06	0.000116764831442029
ENSG00000143061	3.69806344123517	-3.13599012661007	1.05779283985996	-2.9646543334754	0.00303023204289125	0.0329270195590004
ENSG00000052723	4.25534870169286	-3.31454360994024	1.11672842726228	-2.96808385013179	0.00299662571804029	0.0326883774352205
ENSG00000134245	31.0088647250814	5.05823596057528	1.13735857205227	4.44735379401774	8.69345905042891e-06	0.000288761145504588
ENSG00000120896	11.0553603505896	-3.1061611020079	1.03584688070335	-2.9986682007468	0.00271162433817449	0.0303681147144982
ENSG00000130643	71.0180337772561	-8.04729276818775	0.978344748621483	-8.22541622421608	1.94514185968606e-16	5.68564965586236e-14
ENSG00000130640	96.4938041107732	5.81804812631865	0.848370346558265	6.85791075786861	6.98748846734283e-12	9.49973432095027e-10
ENSG00000189319	28.7058585636777	-3.04217705677992	0.929221332177441	-3.27389928689131	0.00106074410275162	0.0150147942486343
ENSG00000179988	2.96076469623187	3.14021869838651	1.01516239130546	3.09331662134203	0.0019793283685574	0.024006542826943
ENSG00000106397	280.092257695921	3.99222532029845	1.0251416018585	3.89431597845689	9.84762165236532e-05	0.00238876332695965
ENSG00000129103	11.591541091144	-3.29999801333192	1.00607481791568	-3.28007217213591	0.00103780534390736	0.0147615816070133
ENSG00000104450	19.8293894295023	4.15566384070222	1.07517529453157	3.86510354342989	0.000111042082228481	0.00258626299883545
ENSG00000171121	18.9535188100709	4.72448103445217	1.18284815424058	3.99415683028682	6.49248805497594e-05	0.00170202175647486
ENSG00000158435	18.0222236616997	-4.95464440474526	1.05595700524349	-4.69208914770427	2.70429233578514e-06	0.000109786756909722
ENSG00000121988	4.69237341858416	2.64055758883874	0.936874998934451	2.81847374712952	0.00482525567673404	0.0461688916645536
ENSG00000144224	35.8512558717495	-3.08088566198507	1.02859023196851	-2.99525074828767	0.00274219314618511	0.0306517421273387
ENSG00000170011	4.67425156067869	-3.47368407903099	1.10506570784579	-3.1434185807852	0.00166986863199193	0.0212218522230974
ENSG00000168038	4.27518109699655	-2.77977543224869	0.972225994475984	-2.85918649371944	0.00424729007517491	0.0423403026927347
ENSG00000011376	5.14362018698758	-3.39437562091997	1.16759471484617	-2.90715226590177	0.0036473561060433	0.0375395137252273
ENSG00000072201	104.157999329389	3.33955556735324	0.858680122327516	3.8891730232454	0.000100586389121647	0.00240995094592274
ENSG00000186432	11.0203189820392	-4.23213153253572	1.28563995277705	-3.2918481752174	0.000995313284180376	0.0143669171835024
ENSG00000163581	8.832081349186	-3.59888107109257	1.22950786680405	-2.92709072325612	0.00342149058069716	0.0357818138367721
ENSG00000157045	149.608650202478	-3.31599777632831	0.834113089193467	-3.97547744938839	7.02381995967e-05	0.00179306775040309
ENSG00000137713	74.4120363251805	-3.21980728329358	0.919535288135416	-3.50155923849593	0.000462544130680445	0.00783777677668951
ENSG00000197580	17.2145819183956	-3.91271648167065	1.23852009892515	-3.15918690788007	0.00158209990380158	0.0204479777063786
ENSG00000109906	70.5189346056051	5.01272802913546	1.00958871512031	4.96511891828952	6.86589861623287e-07	3.29562528074916e-05
ENSG00000076053	29.1772132643999	6.76667973412192	1.01110945582319	6.69233157216679	2.19642486393308e-11	2.67506244886516e-09
ENSG00000165802	12.3938859932924	-3.11503934828027	1.07962150442311	-2.88530687423161	0.00391032295016159	0.0397560834202516
ENSG00000148290	11.4713944583442	3.6270195636389	1.03556316548701	3.50246096473812	0.000460981325145047	0.00783777677668951
ENSG00000197859	6.68940280603083	-3.43222827749579	1.19016670398251	-2.88382145628083	0.0039288143466388	0.0398747372750875
ENSG00000130707	258.861904453938	-3.28617559676353	0.969648581604383	-3.38903769789073	0.000701383672559647	0.0108918966881573
ENSG00000148331	92.1340230619376	7.53758827599382	0.855642069588887	8.80927731804425	1.25955232076713e-18	5.66410989784975e-16
ENSG00000148090	12.4133495780371	-4.33410819980081	1.14427679780775	-3.78763967608559	0.000152085190925301	0.00336776525056557
ENSG00000163472	294.034389437145	5.21398623167019	0.843592995519889	6.18068933639843	6.38223008064998e-10	5.92230429388568e-08
ENSG00000125459	781.936750442932	-6.98591143494537	0.805919054411999	-8.66825445645073	4.38795239312801e-18	1.50893939354272e-15
ENSG00000163463	9.85456337846862	-4.66257538078496	1.14379491791656	-4.0764085482019	4.57366315147048e-05	0.00126120918790078
ENSG00000164638	3.72446187207503	3.46500288611726	1.02253507024823	3.38863965348015	0.000702402506232521	0.0108918966881573
ENSG00000146555	4.98646470685958	4.08168694160017	1.05535282032046	3.86760414432847	0.000109909893598747	0.0025701329519131
ENSG00000151466	24.2179557091127	5.37278125250889	0.954554496434676	5.62857466239652	1.81704848065404e-08	1.27981511059078e-06
ENSG00000108387	26.7877699684491	-3.7947591691164	0.972955293136313	-3.90024001707624	9.60973712436659e-05	0.00236044215248097
ENSG00000003509	8.73726355173719	4.90995079135863	1.03248745520059	4.75545806065482	1.97996962804497e-06	8.51095768055214e-05
ENSG00000168434	43.7288239145424	-2.82185907068845	0.827539935088837	-3.40993703268897	0.000649778795094541	0.0103231734392636
ENSG00000103353	34.9054185079474	-4.51431521121607	1.2402348562968	-3.63988738769631	0.000272757302547027	0.00531513063563307
ENSG00000166851	9.99523911897213	-3.75643397535213	1.29398452353034	-2.9029976070375	0.0036960946125719	0.0379742866521886
ENSG00000134398	5.04361929381866	-3.95046787354065	1.12930702321696	-3.49813451286905	0.000468524765423225	0.0079161727707057
ENSG00000169189	13.8982857203848	3.2102539745717	1.07463782715269	2.98728919963428	0.0028146332758959	0.0314014239139073
ENSG00000176046	1553.93462943018	-4.04770589963377	0.764338721505315	-5.29569650960778	1.18563613172851e-07	6.89289506849985e-06
ENSG00000102879	31.5210510139575	-3.64933986487468	1.17866924256594	-3.0961526211799	0.00196049424769564	0.0238275454719932
ENSG00000169592	114.87486122966	-2.54440263459028	0.831816766301451	-3.05884990260966	0.00222188441400375	0.0262937981462873
ENSG00000149930	15.4145484423553	-3.45230536432082	1.16730242607776	-2.95750722965674	0.00310137476118848	0.0334513595090551
ENSG00000169951	26.7988509643462	-3.62812110914897	0.858719995397843	-4.22503392094424	2.38904789591189e-05	0.000723646321217664
ENSG00000156853	589.586756110478	-3.2557011826696	0.921815148003082	-3.53183736427243	0.000412683080733546	0.00718019431538187
ENSG00000099364	215.885301629984	-7.09633040027474	0.967757402538632	-7.33275755024923	2.25464611184075e-13	3.76590319137743e-11
ENSG00000170322	74.5561619915203	-3.20404318215152	0.89236045344742	-3.59052574525627	0.000330011630064635	0.00611621286889389
ENSG00000166086	7.10180511885468	3.21891041153142	0.900118865625575	3.57609481864854	0.000348765196756576	0.00631232613077072
ENSG00000151503	15.8212732950839	3.86693270124228	1.14526758926511	3.37644471692732	0.000734291267556403	0.0113031370205466
ENSG00000136536	446.783638556262	6.99227027632704	0.767331818938121	9.11244666747087	8.05446799669295e-20	4.7086419908667e-17
ENSG00000257767	18.267832001278	-3.79559144594272	1.14738128330786	-3.30804720380323	0.000939489726956676	0.0137996405622832
ENSG00000204842	1132.153335632	-10.095344575679	0.920102290139461	-10.9719807067851	5.21179966021547e-28	1.01560602712066e-24
ENSG00000204209	18.3258826587687	-4.34928867126514	1.32386343537177	-3.28530009596026	0.00101873803759804	0.0145756801932382
ENSG00000158104	241.975090446057	-2.64522199222838	0.942963349091049	-2.80522248799828	0.00502818588437684	0.0475643603237331
ENSG00000111325	14.0404054592237	-4.41042520033623	1.26759669916728	-3.47935995986228	0.000502612980974975	0.00837115523299061
ENSG00000182196	93.6390797759604	-5.61512494852629	1.02507508320792	-5.47776942441528	4.30720881992009e-08	2.82920705182616e-06
ENSG00000111361	39.0002171648322	5.13672634868644	0.98062068506654	5.23823984840569	1.62115290865575e-07	9.11274990769375e-06
ENSG00000119242	11.4325307126673	-3.58292477299977	0.986469468117786	-3.63206859289432	0.000281158359338111	0.00546063710528438
ENSG00000089351	9.25146872757776	-3.90677878055295	1.23893748856251	-3.15333002400778	0.00161419202913753	0.0206489422370634
ENSG00000126246	6.54175087844468	3.04260097281663	0.938627017077279	3.24154421027721	0.00118883992632423	0.0163528428453916
ENSG00000130402	129.375173026679	2.78663871849208	0.789968041027448	3.52753348713667	0.000419450700528851	0.00727628722638475
ENSG00000187695	57.5072328174778	-5.13455405757364	0.871180251762381	-5.89379069048746	3.7743521165092e-09	3.06456423237677e-07
ENSG00000236699	47.2184463045636	5.4528881301708	1.19273269644011	4.57176041743953	4.83643734454958e-06	0.00017671132947648
ENSG00000145348	17.9484703386974	4.10483332535538	1.08027424714974	3.79980670296069	0.000144808994263749	0.00321883414625808
ENSG00000138801	6.18539133086992	-3.84462134808487	1.24326748887856	-3.09235251663563	0.00198576880332823	0.0240347917686477
ENSG00000111752	474.997235433299	6.21266887394719	0.77906140600276	7.97455608258585	1.52929490778509e-15	3.88706870909201e-13
ENSG00000060237	39.774459219032	-2.55020139755427	0.792625460974465	-3.21741039509255	0.00129353424992291	0.0174239659563348
ENSG00000167460	61.6896965336439	-3.61784541447137	1.07392320884667	-3.36881201995505	0.000754928963551206	0.0115531798976972
ENSG00000105655	26.3071937026627	5.62373101188546	1.03671370554627	5.42457477102821	5.80926690484749e-08	3.65171766943424e-06
ENSG00000051128	6.13105675622699	-3.76635708515518	1.01459262483726	-3.71218653965607	0.00020547645642542	0.00422963156430636
ENSG00000064607	7.62148971315098	3.66267687221155	1.15191239059943	3.17964881887031	0.0014745363279153	0.019591225847711
ENSG00000184162	67.9886826174496	2.79046684256789	0.987622247383215	2.82543943290206	0.00472158134415724	0.045398625884775
ENSG00000136156	111.265226789103	-3.76726528679367	1.27736699784579	-2.9492426946578	0.00318553709997603	0.034087687731859
ENSG00000111615	70.8860132181781	-2.49951959824398	0.720103229541362	-3.47105733692645	0.000518413292367833	0.00860978439540441
ENSG00000110013	58.5284518749092	3.29784728465929	1.16578851447677	2.82885552886017	0.00467147817546376	0.0452143400890085
ENSG00000172269	37.6888368749338	2.96754126242071	0.967828411174284	3.06618531565956	0.00216808893764242	0.0258666284274645
ENSG00000118094	42.6855881562643	4.70307793319388	0.81386221713259	5.77871516110409	7.52732372745474e-09	5.64163262957697e-07
ENSG00000019144	28.0501585878181	-2.85499544244324	1.01105935645859	-2.82376640323409	0.00474629633739283	0.0455613274029532
ENSG00000167257	82.2113339995527	4.57846667607199	0.846916492607338	5.40604264533403	6.44324616265429e-08	3.964970217566e-06
ENSG00000145425	19.1395520845495	3.72884983886565	1.15057075743122	3.24086964211635	0.00119165663870611	0.016353109647596
ENSG00000241837	33.2126309682019	-4.73835673882039	1.33285279691576	-3.55504880192696	0.000377908939538764	0.00669471412285944
ENSG00000159147	86.6102095883549	4.20713438941182	0.789908739550341	5.32610183779806	1.0034288697051e-07	5.92529815383436e-06
ENSG00000170262	24.6866513889408	4.92811890970756	0.952906512218104	5.17167093153374	2.32009901704876e-07	1.27955649562897e-05
ENSG00000176927	6.41211647790639	4.04932692392036	1.05397830187051	3.84194524378156	0.000122063070625049	0.00275389671352016
ENSG00000167524	9.29095566204141	-3.65717648649086	0.948597954402338	-3.85534932846767	0.000115564489627494	0.00264937257396993
ENSG00000109072	296.801870708805	-3.00415444637112	0.901757536386255	-3.33144368098115	0.000863967800939131	0.0129175339240158
ENSG00000109084	65.8398626112699	5.85442690883534	1.00625235714606	5.818050379966	5.95379591163093e-09	4.57972248676242e-07
ENSG00000005156	102.368387556435	5.97590243654022	0.968516595966287	6.17016007926851	6.82208886466797e-10	6.23155179732015e-08
ENSG00000073598	6.52976337603108	3.29674085613156	1.02894155237557	3.20401178134967	0.00135526930716258	0.0181302159489072
ENSG00000137154	43.9635011816239	-3.34791880248561	1.02629851620009	-3.26212963347292	0.00110578563554851	0.0154282167671041
ENSG00000178460	27.8010725936609	6.64389189943265	1.016391320005	6.53674600389144	6.28716867112397e-11	7.06822847142129e-09
ENSG00000165782	7.2761119071439	4.01108959019208	1.1345492475565	3.53540368461821	0.000407152640852375	0.00710511742812831
ENSG00000029364	32.647443561178	6.85241910168989	1.01560569283692	6.74712553308835	1.50802797888743e-11	1.91650686186433e-09
ENSG00000089775	66.0334784936461	7.97692843847914	0.978854666637937	8.14924698257549	3.66197358187069e-16	9.7308625270982e-14
ENSG00000140009	3.56940967754924	3.25164326424208	1.02296702309327	3.17863938019204	0.00147968058067469	0.019614994727039
ENSG00000256646	11.2466312528222	-4.38937656746232	1.30241521692	-3.37018218954973	0.000751185003491753	0.0115260565102698
ENSG00000078967	70.7807679716679	-5.0363543890455	1.01407665465908	-4.96644347930352	6.81919154062954e-07	3.29562528074916e-05
ENSG00000015676	4.9312569284603	-3.7021325919014	1.17652581639729	-3.14666498627112	0.00165144061257678	0.0210793052862967
ENSG00000104213	174.323117300661	8.3047340617102	1.11466724062719	7.45041547739162	9.30467367516443e-14	1.6998475720316e-11
ENSG00000163608	140.151609933577	2.67926954126489	0.844102838140575	3.17410322558196	0.00150300227567457	0.019745059109199
ENSG00000119888	4.15577659635227	-3.43979747514356	1.08275474059937	-3.17689440291846	0.00148861226868514	0.0196764513992284
ENSG00000146674	53.7452688876017	-3.7672059884334	1.2103701119404	-3.11244135266527	0.0018554687600942	0.0228359376242331
ENSG00000008394	68.413212134774	5.21306113994687	1.14644785357517	4.54714196000285	5.4379320607885e-06	0.000195031600167911
ENSG00000135678	9.81811580757859	3.63287853219238	0.988977300095693	3.6733689760532	0.000239373443662153	0.00482543845396189
ENSG00000029639	10.1936707508111	-4.32625972225315	1.20732480146834	-3.58334370087617	0.000339223779011402	0.006177888511217
ENSG00000160961	9.85824199637491	5.16492176037499	1.05907849694651	4.87680731434569	1.07816660335521e-06	4.9629621757595e-05
ENSG00000132016	3.17356425449366	3.17103879982442	1.03478643813823	3.06443791970226	0.00218079429816894	0.0259652209105817
ENSG00000095066	147.561362362551	6.74100520126549	1.0717809656447	6.28953621807479	3.18415815239047e-10	3.15501500997876e-08
ENSG00000198551	7.82043904674703	4.5684433411072	1.10503523712634	4.13420603037736	3.56183841286499e-05	0.0010207111451769
ENSG00000198003	18.1453903272615	5.18891769961434	0.966914927552487	5.36646767130676	8.02935843116556e-08	4.8391370503705e-06
ENSG00000205517	3.26428393395538	-3.24880780569664	1.07629186426722	-3.01851933806871	0.00254013189706858	0.0289937563785283
ENSG00000129347	111.525082301187	4.95136555694716	0.963897213596984	5.13681903744706	2.79427788632989e-07	1.49865582784262e-05
ENSG00000177398	3.93779872477256	-2.89538560181632	0.983628160386211	-2.94357737854869	0.00324442707307381	0.034422723537549
ENSG00000065802	5.1879111674379	3.7119831230836	1.12132214064392	3.31036281951233	0.000931751110941631	0.013720445830138
ENSG00000102390	7.76291722608825	3.63769447881164	1.13273407092008	3.21142850047486	0.0013207683261317	0.0177198885829206
ENSG00000110075	5.82595261449023	-3.11013625202715	1.05486346962083	-2.94837800492333	0.00319446193998819	0.034087687731859
ENSG00000110721	10.2342257489185	3.39981007222047	1.12621957205514	3.01878084574259	0.00253794048062971	0.0289937563785283
ENSG00000172725	27.9605198389391	-4.03761214032837	1.17040449679629	-3.44975788403102	0.000561089532631336	0.00921384665101908
ENSG00000173715	24.4308956818286	-3.96293959715059	1.01735770513001	-3.89532568256723	9.80668698195637e-05	0.00238876332695965
ENSG00000130876	10.1978492338888	3.79870128427736	0.975313413261026	3.8948518831256	9.82587535962542e-05	0.00238876332695965
ENSG00000171853	102.231141682223	-6.04949531399734	1.09312042956323	-5.53415264264569	3.12736536184287e-08	2.07756567106062e-06
ENSG00000162298	43.3331464700128	4.16647086662354	0.842430185119153	4.94577585207756	7.58411876083709e-07	3.60461449397184e-05
ENSG00000168569	648.96103883089	3.8631138620419	0.921825895899365	4.19071961335271	2.78071118422446e-05	0.000825179572739908
ENSG00000254772	66.745141624329	-5.68880916919343	1.03995072245301	-5.47026801017533	4.49355542572613e-08	2.91881389097722e-06
ENSG00000167995	7840.74544891686	5.22498810211319	0.623892010135542	8.37482772215347	5.53047142967565e-17	1.79617422099355e-14
ENSG00000149485	14.5495966417911	4.48227001352583	1.19663618714855	3.74572494268837	0.000179873589558909	0.00379617691177394
ENSG00000168496	10.4858565956353	3.34630969885344	1.01728616428724	3.289447764384	0.00100384187511653	0.0144292597598317
ENSG00000134825	5.21422489183509	4.15120634350865	1.06189118969646	3.90925773166577	9.25801500523756e-05	0.00228364370129193
ENSG00000143653	4.60604482697687	-3.34936793245534	1.0653783553554	-3.14382952837259	0.00166752550046665	0.0212218522230974
ENSG00000166526	146.943841482229	5.7394944952666	0.76346747755913	7.51766730603411	5.57621784457676e-14	1.08661898397986e-11
ENSG00000205356	51.0669819755319	6.88437253113138	1.01743864305243	6.76637611333251	1.32048005238966e-11	1.71545030805999e-09
ENSG00000090621	38.8494122344354	-3.42371133338305	1.03156973735876	-3.31893347525796	0.00090361953714372	0.0133735691497271
ENSG00000257950	341.034224091601	4.65610038925462	0.89021886822397	5.23028724221917	1.69246858195753e-07	9.42302031440356e-06
ENSG00000167716	497.867487625196	-3.67367145648784	0.947122121758234	-3.87877272855591	0.000104984780583297	0.00248478148700387
ENSG00000108953	36.2319492668944	-2.4571720800627	0.865573742870449	-2.8387784406608	0.00452865892829716	0.0442718061786374
ENSG00000176783	26.4078416937639	3.1162172604457	1.1145109900076	2.7960399568823	0.00517330040595598	0.0485484405501938
ENSG00000168883	5.54909714778913	3.81998033510836	1.06578217398229	3.5842036284347	0.000338108237080003	0.0061768148561553
ENSG00000115486	102.024056201478	3.18275439387908	0.887103223520317	3.58780614193788	0.000333472076241579	0.00613311995154155
ENSG00000115459	22.1953837082886	4.49673279673264	1.25200289800188	3.59163130046197	0.00032861454256694	0.00611621286889389
ENSG00000100865	37.4913125172828	3.01447921723949	1.01231308136107	2.97781316150383	0.00290312897959399	0.0320747179631167
ENSG00000153094	3.78946284080991	3.44193270678349	1.05409388354971	3.26529995145463	0.00109348214830806	0.0153665784591561
ENSG00000144029	23.6874807679285	-3.04231138929044	1.09021447767111	-2.79056227155354	0.00526165776592851	0.0489024662951002
ENSG00000186281	536.771181986225	-2.45764748740568	0.859654327582108	-2.85887874759863	0.00425141253517538	0.0423403026927347
ENSG00000163126	47.7451798253015	6.84886537052574	1.21850854946907	5.62069537674556	1.90190368578696e-08	1.32363439846554e-06
ENSG00000039068	8.07689610067382	-3.52666328944611	1.17605097159637	-2.9987333666831	0.00271104447184202	0.0303681147144982
ENSG00000132600	10.9723771298017	4.41675625476511	1.19104438632451	3.70830533729726	0.000208650970168569	0.00427990726879107
ENSG00000167264	7.60323577633799	4.7391762204265	1.0469767173242	4.52653448926599	5.99588175926267e-06	0.00021132922765222
ENSG00000102901	15.865982963179	5.86821363718766	1.02751519387867	5.71107237357367	1.12266486668467e-08	8.00377903736412e-07
ENSG00000102904	24.1695875423924	6.52348728215729	1.01313842444136	6.43889040705798	1.20350055634707e-10	1.25636861650089e-08
ENSG00000039523	9.91656792676339	3.40470408886673	1.1238531586926	3.02949194254834	0.00244965437978348	0.0283353194397345
ENSG00000135740	3.95050906612882	3.70527380047052	1.01065793515305	3.6661996820016	0.000246181722219887	0.00494563006219059
ENSG00000125149	48.8200319352519	4.71763695142495	1.03081476842421	4.57660978085979	4.7257176748107e-06	0.000173751858660021
ENSG00000185800	63.628115187032	-3.82832625207825	1.26856947736771	-3.01782939001659	0.00254592192357933	0.0289937563785283
ENSG00000090372	12.1567525728107	-3.64669750119564	1.1971242652891	-3.04621467205409	0.0023174231293941	0.0271496104497754
ENSG00000105373	46.3598410495708	-2.2526084531146	0.797210341307559	-2.8256136886282	0.00471901384484709	0.045398625884775
ENSG00000065923	4.4536805532009	3.87873053895756	1.06441295578195	3.64400913939283	0.000268423881664043	0.00524818064283611
ENSG00000078061	7.2376868591736	3.97406787272253	1.1153906991682	3.56293796934668	0.000366727359032545	0.00653624433202517
ENSG00000011007	12.8455750000497	3.02251095815086	0.967832012494883	3.12297063863326	0.0017903560750915	0.0223164639978356
ENSG00000117616	32.9607579267634	-3.20036203873243	1.13570970948536	-2.81794019369848	0.00483328116638844	0.0461688916645536
ENSG00000142751	6.03966836426302	-3.61466220940005	1.12049882438859	-3.22594020691849	0.00125559585005869	0.0170702635801003
ENSG00000117751	3.33138148624233	-3.0471325727268	1.08567490854148	-2.80667126849269	0.00500562950895242	0.0475011311098187
ENSG00000185896	86.7618680870318	-3.19355211970359	1.05441245939644	-3.02875036352627	0.00245567507707194	0.0283353194397345
ENSG00000154945	18.4581364162424	-5.35421634521025	1.11476585642778	-4.80299635509792	1.56308731869334e-06	6.87053268051224e-05
ENSG00000108848	196.278769534973	-2.73756984706751	0.715447739123119	-3.82637290939347	0.000130045240951531	0.00290169648321622
ENSG00000053524	10.4717224804175	5.2310222907776	1.08306837934618	4.8298172031718	1.36658449543376e-06	6.09851371015705e-05
ENSG00000167699	256.357730353869	-2.23521173056717	0.718546403741106	-3.11074096109807	0.00186618567972706	0.0229195829489168
ENSG00000177370	8.86497914252723	3.63393893601004	1.16532844404882	3.118381735697	0.00181847105831313	0.0225706620104003
ENSG00000273749	143.71803181654	3.71309387491058	1.06403872321814	3.4896228810926	0.000483702617338503	0.00812564799126692
ENSG00000159921	4.03897968496816	2.78821639160012	0.977213617583897	2.85323120905112	0.00432771217463274	0.0428810260557678
ENSG00000137103	97.9586711827066	6.63481852771435	0.93454982624398	7.09948077822681	1.25226460274842e-12	1.81492508559799e-10
ENSG00000137135	657.162747082352	4.32158480535023	0.915396852782671	4.72099591801441	2.34692649524651e-06	9.80009449372222e-05
ENSG00000107140	21.6428873877667	-3.08929575867956	0.914810518949872	-3.37697883297824	0.000732866895998265	0.0113031370205466
ENSG00000165272	3.81407817628736	2.90773719796763	1.01146082479477	2.87478973647607	0.00404296637592105	0.0406801745845688
ENSG00000136709	171.253894145601	5.58953000279897	0.862376298758084	6.48154409026373	9.07886284793514e-11	1.00141570205715e-08
ENSG00000182899	23.6766047222441	3.63730949489838	1.20635518114794	3.01512320064577	0.00256874890625028	0.0291497539040686
ENSG00000197622	9.28685449467899	3.88359269818192	0.974151071631132	3.98664315143562	6.70147010825285e-05	0.00172584996708573
ENSG00000117360	10.9557928076991	-3.76442794259671	1.12225824591069	-3.35433306577484	0.000795565398411073	0.0120177656824577
ENSG00000276180	88.6127909598356	8.22066910575444	1.04794521501457	7.84455999032369	4.34474165531298e-15	1.01597438867839e-12
ENSG00000176014	233.343124881922	8.26534554054151	0.895434111099654	9.2305457633182	2.69256442034374e-20	1.7489701779255e-17
ENSG00000154889	1217.07959764422	-2.57561330927649	0.923149577054423	-2.79002815285333	0.00527034585609729	0.0489054632932456
ENSG00000141404	84.7141439729686	3.33990342323203	1.05649017391983	3.161319911609	0.00157055901807525	0.0204479777063786
ENSG00000162757	6.46451613530739	2.75672551127401	0.918790227328963	3.00038619183854	0.0026963749581596	0.0303134769334635
ENSG00000047849	7.57239652104928	-2.97613562565811	0.963036905180408	-3.09036508325772	0.00199910603857298	0.02414622706921
ENSG00000178252	94.4615565333394	4.47625427848253	0.851445361594875	5.25724195631049	1.46231866567736e-07	8.38109305838218e-06
ENSG00000088543	11.6905807543758	3.87933706868907	1.02572078227586	3.78205953873881	0.000155536147046566	0.00338016474213466
ENSG00000159263	8.81052717008891	3.45589553948936	1.18634626202644	2.91305805910849	0.00357908050159189	0.0370323975439047
ENSG00000125971	11.8499607090111	-3.72139949439584	1.19074587874213	-3.12526758297667	0.00177643386468142	0.0222377566872111
ENSG00000138398	44.7421911403487	-2.58133377206195	0.912809970128192	-2.82789831020298	0.00468546873470712	0.045235028039518
ENSG00000132464	23.4186172164244	6.06625369496242	1.02659817887324	5.90908285228069	3.44017656003374e-09	2.8325735450644e-07
ENSG00000178127	28.6337021900775	-5.24004469976291	1.30113230107933	-4.02729583718437	5.64220231011344e-05	0.00151089307152589
ENSG00000169026	10.1813772499052	3.57524869802424	0.909445965264373	3.93123817640439	8.45094976568587e-05	0.00211129283462391
ENSG00000185619	44.7183548704896	-2.98929894775172	1.02670809800956	-2.91153732355571	0.00359654936146252	0.0371473985284628
ENSG00000090316	15.277041722001	-3.75949576190868	1.23573044540478	-3.04232672739336	0.00234756929506869	0.0274477801979431
ENSG00000087266	29.6711970237758	-4.97279384946619	1.22224928694654	-4.06855941956766	4.73046983688132e-05	0.00129225825543964
ENSG00000163956	104.373802890922	-3.61014170665442	1.13654413441221	-3.17642016473164	0.00149104823295555	0.0196764513992284
ENSG00000126106	113.316906889798	7.29066750494519	1.0272561026121	7.09722481706998	1.27286911579743e-12	1.81492508559799e-10
ENSG00000187147	169.260137465945	-2.95671236044441	1.02193517177996	-2.893248458505	0.00381279555594391	0.0388320606621047
ENSG00000196517	6.16936696851973	3.99104828744446	1.12597090785596	3.54453943667524	0.000393299663018756	0.00690459408410706
ENSG00000198198	441.681721134334	5.58100174940959	0.944036209347446	5.9118513613661	3.38283741499973e-09	2.82515250401263e-07
ENSG00000162365	29.0904448400858	-4.43922774753673	1.26184385840974	-3.51804838447392	0.000434733089781263	0.00747485189076843
ENSG00000142512	8.81910930943287	-3.58359292645165	1.1674364411385	-3.06962572022927	0.00214327178597963	0.0256753419279445
ENSG00000039650	23.7132431976442	-3.45387701311612	1.16855747743335	-2.95567576248136	0.00311984878730382	0.0335886482699413
ENSG00000105552	134.173429494357	2.68342911221415	0.9254526520184	2.89958552321572	0.00373656394032196	0.0382556090982875
ENSG00000063176	450.34724221056	-2.48904849933745	0.893785395870865	-2.7848390797572	0.00535542939002241	0.0494594632133823
ENSG00000105617	32.0683557362389	3.85260742781528	0.883861091571021	4.35883813028522	1.30754778054984e-05	0.000415430669842086
ENSG00000181826	276.715185343708	4.94798245314176	0.730130221196407	6.77684926537335	1.22824912737615e-11	1.63189645423659e-09
ENSG00000109787	10.8172914930115	-4.18613604097752	1.24677273130654	-3.35757747652269	0.000786287043279598	0.0119083783808615
ENSG00000241973	31.874498649739	4.36978425021391	0.871283098449164	5.01534375909723	5.29387290949846e-07	2.73875938309097e-05
ENSG00000099937	37.2972251009252	-3.70296295216661	0.996429383038733	-3.71623219387005	0.000202215761585569	0.00417722029056268
ENSG00000099901	29.8558635429202	4.81829758869008	1.24888674090496	3.85807409981683	0.000114284003092286	0.00263994347519994
ENSG00000147140	52.7876366028669	-3.831180916043	0.995757725256978	-3.84750308118803	0.00011932777697228	0.0027038379231781
ENSG00000128641	20.4296161437711	-3.34356243588246	1.19287401533937	-2.80294682664474	0.00506380173352163	0.0478238851925161
ENSG00000155465	52.466590313583	-3.09583528272873	0.95913063111707	-3.22775144729045	0.00124767332388775	0.0170020938262186
ENSG00000259431	3.48929119708204	-3.16430842714377	1.02010385611956	-3.10194732444272	0.00192252164693175	0.0234147115582562
ENSG00000129535	6.23674944241388	3.64063844096206	1.02434354789557	3.55411858496248	0.000379248168845241	0.00669814137483165
ENSG00000139899	191.577427917532	2.92492117783737	1.04706175632157	2.7934562218306	0.0052148087067241	0.0486326530041629
ENSG00000073578	25.2542679868745	-3.67910423289034	1.14883903049115	-3.20245407341136	0.00136262025850799	0.0181869361443783
ENSG00000185787	26.9386169409945	-3.81574350104793	1.06834407316305	-3.57164287882522	0.000354748927783247	0.0063811145594488
ENSG00000105329	29.6939188547952	5.2283519828573	0.960370392340645	5.4440995105176	5.2068107944862e-08	3.3449468026996e-06
ENSG00000188493	18.4570324267718	3.3272525377117	0.898845984515776	3.70169372176051	0.000214165047748746	0.00436240024090304
ENSG00000123815	21.9728875036488	4.72925667978547	1.02487942268657	4.61445178339949	3.9413425740671e-06	0.000147699286461515
ENSG00000196235	25.1369552787056	-3.81599504799855	1.15859995789814	-3.29362608895765	0.000989039705633433	0.0143472112137297
ENSG00000206199	7.17404153244903	4.69884528024635	1.03332598323483	4.54730197099717	5.4338007585346e-06	0.000195031600167911
ENSG00000160678	11.1884689335412	4.96770839306436	1.09824848863863	4.52330091455191	6.08825855633988e-06	0.00021204885834925
ENSG00000185010	3.16302469697064	3.23108446426815	1.0708046391345	3.01743599736339	0.00254922866550864	0.0289937563785283
ENSG00000145916	138.30584318461	5.94209294650019	1.07087920134379	5.54879853772839	2.87639392614496e-08	1.93280447037281e-06
ENSG00000156931	3.20418442381887	-3.18327565512242	1.11013134059903	-2.86747661173561	0.00413759385016258	0.0414184480274836
ENSG00000092201	7.04444854389675	-3.2312919013268	1.10619662861001	-2.92108276029288	0.00348817153669991	0.0362844320347823
ENSG00000165801	16.7090119026469	4.74718106056572	0.990309851651551	4.79363206641718	1.6378854886202e-06	7.14558101975647e-05
ENSG00000183208	39.1361287302369	6.92632403609653	1.12013382005706	6.18347907372684	6.27040492615803e-10	5.91238503198707e-08
ENSG00000185347	27.2591776826295	-3.81766210501075	1.11041505518053	-3.43804966188079	0.000585920230421412	0.00954119684413252
ENSG00000143740	73.2814155624756	3.16562434194917	0.860704440478389	3.67794586976881	0.00023511983959015	0.00475609198008309
ENSG00000091732	2.98018256134948	-3.04809697253062	1.09060949681375	-2.79485643709845	0.00519227672582642	0.0486326530041629
ENSG00000182541	7.36086513405684	3.50168384863615	1.21803490698502	2.87486329706576	0.00404202460732434	0.0406801745845688
ENSG00000172322	28.3951162322844	6.73392613359816	1.02736678258016	6.55454921044495	5.58102090524309e-11	6.39738200236296e-09
ENSG00000104880	14.8973987071333	-4.23854951078252	1.00875485188105	-4.20176369201972	2.64843514699103e-05	0.000789936319862732
ENSG00000080824	40.2086884738075	-2.50911137768134	0.890732558455673	-2.81690767207563	0.00484884623813847	0.0462420148583319
ENSG00000145439	7.28887128704882	3.07960114120742	1.04734522006815	2.94038783220593	0.00327801662420896	0.0346217862190688
ENSG00000142937	69.6993985776871	4.60683333806001	1.07123698905362	4.30048008529829	1.70428487454512e-05	0.000529960073222914
ENSG00000147679	10.7180470772481	5.31513252554603	1.03550705808162	5.13287908958616	2.85343227260555e-07	1.51646955142291e-05
