# Supplementary material for: Transposable elements are the primary source of novelty in primate gene regulation
Source: Genome Res. 2017 Oct;27(10):1623–33. doi: 10.1101/gr.218149.116 (PMC5630026; doi:10.1101/gr.218149.116)
Supplement: Supplemental Material [file supp_gr.218149.116_Supplemental_FILE_S3.zip › FILE_S3/HSVsML_Dbinding_27Ac_NO_FDR.csv]

	baseMean	log2FoldChange	lfcSE	stat	pvalue	padj
HS_H3K27ac_10000:10001	30.7109789003723	-1.3953448678175	0.43696127480847	-3.19329182758613	0.00140660715665458	0.00891851986946087
HS_H3K27ac_10002	144.787574811018	-1.66604709958296	0.518428920869269	-3.21364613839335	0.0013106108454136	0.00849727795482235
HS_H3K27ac_10003	22.6932615967915	-0.977913156291944	0.475708635973895	-2.05569771566142	0.039811662254661	0.105042673036983
HS_H3K27ac_10004:10005:10006:10007:10008	145.554853005208	-1.73670734574963	0.610289599250172	-2.84571021345182	0.00443125005728029	0.0206283834005399
HS_H3K27ac_10009	35.5508788039153	-0.968738501662492	0.470654059424377	-2.05828141129237	0.0395631275277089	0.104572686033866
HS_H3K27ac_10010	41.9287986712875	-2.09613782481863	0.435599453659937	-4.81207634033222	1.49370272397558e-06	7.34313013191534e-05
HS_H3K27ac_10011	28.35877108975	-0.918864220097986	0.419397905296673	-2.19091275491231	0.0284581065495995	0.0820328049544739
HS_H3K27ac_10012	39.3241866204199	-0.93131963896848	0.512127166816893	-1.81853199617795	0.0689828609575065	0.156671746523815
HS_H3K27ac_10013	22.0379664580686	-0.0101427242742793	0.607072505058567	-0.0167075994873145	0.986669884493908	0.992741185013826
HS_H3K27ac_10014:10015	21.9994692983281	0.0773648725180629	0.483784272984167	0.159916055230251	0.872947201038982	0.921186845194856
HS_H3K27ac_10016	25.4092701291656	0.0728123908952592	0.464873226288668	0.156628488752857	0.875537648876022	0.922918589775097
HS_H3K27ac_10017	35.0737181714549	-1.11876815741577	0.45608876629073	-2.45296144106873	0.0141685525421552	0.0491965930175011
HS_H3K27ac_10018	28.6354317839831	-1.2918244961226	0.441557472120295	-2.92560895848833	0.00343782764991293	0.0171184497579905
HS_H3K27ac_10019	33.2726168645528	-0.422373233323091	0.504621843377425	-0.837009413814023	0.402587276556503	0.54822191989616
HS_H3K27ac_10020	25.6689565227666	-0.591414472392685	0.499585977333595	-1.18380919246213	0.236488602557558	0.37756405817023
HS_H3K27ac_10021	52.5445284551271	-0.221673452362782	0.51028405602015	-0.434411872657116	0.663989377691542	0.772598836533138
HS_H3K27ac_10022	154.047144252735	-1.35916933547388	0.644121195503038	-2.11011428433497	0.03484851319969	0.0955105414052091
HS_H3K27ac_10023	26.9530242124307	-1.43042831608262	0.453120488067945	-3.15683875205424	0.00159489515031509	0.00979941119851687
HS_H3K27ac_100232	8.41694927381268	-1.41203947349542	0.764086638695798	-1.84800963920217	0.0646009484037625	0.149390160314934
HS_H3K27ac_100233	28.1299375465746	0.812538373234243	0.57488832244797	1.41338472448757	0.157542634572635	0.283945659489686
HS_H3K27ac_100241:100242:100243	28.1032099438033	1.27901643604598	0.525693412836256	2.43300829878265	0.0149739576901251	0.0512493226905615
HS_H3K27ac_100247	38.4919582356091	2.82728062167012	0.644931970630398	4.3838431810204	1.16603725612966e-05	0.000281412078754218
HS_H3K27ac_100248:100249:100250	36.36228118831	0.223683558206915	0.531683659199748	0.4207079798984	0.673968333367076	0.780211587789126
HS_H3K27ac_10024:10025	24.093123874273	-1.27157024053621	0.447653790929381	-2.84052155103229	0.00450398295921512	0.0208605243264584
HS_H3K27ac_100251	22.9426638230929	1.71303814844349	0.60790027339062	2.81795916769187	0.00483299556045725	0.0220189827153438
HS_H3K27ac_100252:100253	18.4227686524745	0.0578062919259357	0.537617342149123	0.107523116153313	0.914373987588863	0.947741628345178
HS_H3K27ac_10026	23.3061882972515	-0.770936649459577	0.478045340380113	-1.61268520857577	0.106812915687503	0.215030856815848
HS_H3K27ac_10027	28.7040787621771	-0.702222299258099	0.461707364508256	-1.5209250560818	0.128278645374316	0.245158538968233
HS_H3K27ac_100271:100272	22.9113756393839	2.87691259559881	0.826723002821523	3.47989905419372	0.000501602740298184	0.00421601775068829
HS_H3K27ac_10028	28.8933065222717	0.223078004714327	0.541042024102194	0.412311788690542	0.680110909090479	0.784545272497305
HS_H3K27ac_10029	34.6490230490849	0.144775941930564	0.578099808068989	0.250434163633708	0.802251612396328	0.873726274838971
HS_H3K27ac_10030:10031	61.3039487063968	0.0871431658901953	0.646051701376791	0.13488574630248	0.892702209355424	0.934078813945562
HS_H3K27ac_10032:10033	38.4502073834935	-0.391060200960259	0.509892066770621	-0.76694701966442	0.44311301608523	0.585614955189608
HS_H3K27ac_10034	65.1071481499755	-1.35979199421077	0.664421547752479	-2.04658021524212	0.0406993190680027	0.106801002709414
HS_H3K27ac_100370:100371:100372:100373	48.5829563276583	1.30218212844913	0.623255242358535	2.08932398790805	0.0366785684760319	0.0989876883391402
HS_H3K27ac_100374:100375:100376	51.5086671729878	-0.263469997319855	0.464183330431566	-0.567599006786603	0.570307281718623	0.696376442560532
HS_H3K27ac_100377:100378:100379:100380:100381:100382	57.3285878082533	0.0631913206382705	0.57968608755347	0.109009551885169	0.913194914178198	0.947070085560386
HS_H3K27ac_100397:100398:100399	42.2905870931879	-2.25363316943836	0.553472313384048	-4.07180831803341	4.66495618144481e-05	0.00074334835960564
HS_H3K27ac_100400	19.7722228165379	0.267998688082336	0.653393243054152	0.410164462108042	0.681685308241765	0.785700342664531
HS_H3K27ac_10046	29.8675316425195	-1.24526652781184	0.424925220270669	-2.93055452679092	0.00338357606635059	0.0168993908450516
HS_H3K27ac_100461	21.6285157155445	3.74789145793393	0.830933270306734	4.51046021607779	6.46871327717467e-06	0.000191514745413761
HS_H3K27ac_100462:100463:100464	38.5409268148742	4.11744594641315	0.850761472681492	4.83971839184899	1.30023238357298e-06	6.64965330629016e-05
HS_H3K27ac_100465	27.8058713288315	1.23048722400801	0.506862212999866	2.42765625933203	0.0151967388587368	0.0518177686396148
HS_H3K27ac_100466	20.5447142161364	1.48736862737588	0.561579643735054	2.64854441212189	0.00808392267719265	0.0323108940196909
HS_H3K27ac_100467	22.0591565419695	1.93170877073242	0.573150885740952	3.37033199946148	0.000750776698375069	0.00563770511697445
HS_H3K27ac_10053:10054:10055	68.3944728612777	1.08445522895325	0.624795719826893	1.73569567546608	0.0826176585634233	0.178776073333728
HS_H3K27ac_100549	119.199460127688	0.939745061882881	0.698554265012787	1.34527138255419	0.178537611605489	0.31023455704832
HS_H3K27ac_100558:100559:100560	55.4921549803609	3.75825258051781	0.733810947242561	5.12155425677442	3.03027520163284e-07	2.48872984831224e-05
HS_H3K27ac_100561:100562	24.676113662626	1.45397999871431	0.561352591682985	2.59013678792352	0.00959378020587747	0.036634160601897
HS_H3K27ac_100563	27.4952936877196	4.1835118100183	0.956148342695754	4.37537945024655	1.21221420844767e-05	0.000288967128487424
HS_H3K27ac_100565:100566:100567	107.716498294745	2.98712423262179	0.705166754147568	4.23605369233939	2.27482403473188e-05	0.000446030679549244
HS_H3K27ac_100568	16.8095991470217	1.37728576103869	0.515066267565857	2.67399720728671	0.00749530756812523	0.0306115643415894
HS_H3K27ac_10056:10057	22.9705921693942	0.964685573980636	0.649501309602242	1.48527117608341	0.137472004094583	0.257871233908093
HS_H3K27ac_100570:100571:100572:100573:100574:100575:100576	17.0239833251248	1.2340752598433	0.662746311665363	1.86206281064363	0.0625942372647982	0.145831919306921
HS_H3K27ac_10058:10059	40.1451722730171	-0.191758021342773	0.504697602632483	-0.379946368563216	0.703985226588968	0.801943044694742
HS_H3K27ac_10060	203.964999898908	-1.14701172035979	0.709630010330525	-1.61635176593722	0.106018280578709	0.213860428357685
HS_H3K27ac_10061:10062	37.6536236330027	-0.922141143532156	0.390932799874264	-2.35882265143458	0.0183330148781585	0.0594095623546152
HS_H3K27ac_10063	41.6898223884484	-0.921037627752459	0.427152217474884	-2.15622813150119	0.0310658559243235	0.0876294611283086
HS_H3K27ac_10064	59.1094789005992	0.150152326748802	0.517697328367984	0.29003882871513	0.771786532670902	0.852488014377549
HS_H3K27ac_10065:10066	42.7657504492353	-0.533358205377046	0.406497582778877	-1.31208210816638	0.189492432118943	0.323482938332065
HS_H3K27ac_10067	33.8269661101427	-1.64890849249899	0.39066251826702	-4.22080034658444	2.4343647384069e-05	0.000467577368470611
HS_H3K27ac_100676	67.5732054767949	-1.1470373235489	0.488565212346421	-2.34776708321096	0.0188863273460146	0.0606560973579635
HS_H3K27ac_100677	14.493929003997	2.37609727270702	0.831892254269245	2.85625603617892	0.0042866929841167	0.0201242536694092
HS_H3K27ac_100678	18.3817794438546	1.72992642025911	0.642884724328503	2.69088120279421	0.00712635664674379	0.0294967613829342
HS_H3K27ac_10068	29.7941235606126	-0.443369377850225	0.526659198758856	-0.841852527963217	0.399870505362046	0.545425971701913
HS_H3K27ac_100680	15.2362924175754	2.08435110888626	0.730769983295411	2.85226700128933	0.00434086224338952	0.0203063484944702
HS_H3K27ac_100682	15.2982033915258	0.486526536733921	0.540872827249775	0.899521129962854	0.36837514611464	0.51480379732632
HS_H3K27ac_10069	102.953250498631	-0.141517467731185	0.633525087680227	-0.223381000189556	0.823238990404063	0.888311602423051
HS_H3K27ac_100690	12.7336345417251	0.210656354833991	0.657441149639429	0.320418572749096	0.748651048113378	0.835541085289887
HS_H3K27ac_100691	16.8137318294225	1.89773552532573	0.720392648438405	2.63430717878569	0.0084309175101762	0.0332789753595379
HS_H3K27ac_100693	23.9062365978967	-0.250327855250788	0.624788697131561	-0.400660025381473	0.688670445701641	0.790581517744379
HS_H3K27ac_100694	74.163272768687	-1.10857738731887	0.623528882133215	-1.77790864077733	0.0754188608426679	0.167291892569866
HS_H3K27ac_100695:100696:100697	106.674263144391	-1.2819258179212	0.469992583441723	-2.72754478067238	0.00638075961650326	0.02723282534601
HS_H3K27ac_100698	6.62840622932471	1.71532279913939	0.926019142918344	1.85236213771301	0.0639738383944705	0.148242309264077
HS_H3K27ac_100704	13.9161477891066	-0.54302378932371	0.599361705901625	-0.906003476659948	0.36493401226446	0.511514436034002
HS_H3K27ac_100706	21.404828509482	-2.03127278204388	0.536852446029056	-3.78367053567255	0.000154532355254172	0.00178036856347454
HS_H3K27ac_100707	17.4268382432177	1.54232361975632	0.702392447717275	2.1958146400474	0.0281052133573701	0.0812336852658786
HS_H3K27ac_100708	22.3920341071651	-1.59708358987018	0.492265455040241	-3.24435438952266	0.00117717186571307	0.00786384338928185
HS_H3K27ac_100709	10.7292747239817	2.4848722785568	0.971207333896572	2.55853945067246	0.0105112892796343	0.03920533825069
HS_H3K27ac_10070:10071	68.7249867156347	0.431301839937878	0.614033620606372	0.702407531874163	0.482425049513035	0.620656271517726
HS_H3K27ac_100710	18.7091981359474	3.54718828318342	1.13013477181748	3.13873032813497	0.00169681524535808	0.0102481660854005
HS_H3K27ac_100711	25.155068176963	0.30554507131314	0.647556551224882	0.47184307028504	0.637038805708454	0.751319437006969
HS_H3K27ac_100713	18.8296465252255	-0.672261587773303	0.592070346002064	-1.13544208439542	0.256190135095775	0.399446835605984
HS_H3K27ac_100715:100716	14.0017846170237	1.19735993586434	0.66042534902272	1.81301329156454	0.0698297713164216	0.158091586430306
HS_H3K27ac_100718	19.4487581305312	-0.74940327093602	0.491486892048075	-1.52476756361331	0.127317082982892	0.243983911618094
HS_H3K27ac_100719	16.6658585441611	-0.111874603733872	0.622979660311909	-0.179579865701971	0.857482412538671	0.910509921875289
HS_H3K27ac_10072	25.9048488079999	-1.31490299754989	0.459994471461971	-2.85851913256873	0.00425623441071681	0.0200122864535778
HS_H3K27ac_100720	24.6383754725528	-1.64523332766328	0.409302935504292	-4.01959816299932	5.8297488370582e-05	0.000867671094136854
HS_H3K27ac_100721:100722	17.283950222751	0.909458336112517	0.663847820087426	1.36998014995778	0.170693098105281	0.300574330635818
HS_H3K27ac_100724	13.5299351591549	1.10746679557364	0.710523385231312	1.55866340023854	0.11907606864626	0.232822420216366
HS_H3K27ac_100727	219.689150824453	-1.67206128235829	0.811548120219279	-2.06033535251921	0.0393664924748391	0.104153488058612
HS_H3K27ac_100728	50.2272986548297	-2.5383454281266	0.50347188179316	-5.04168260417256	4.61456220464523e-07	3.28981368693568e-05
HS_H3K27ac_100729:100730	39.4777623091423	0.290364030521448	0.626477220594911	0.463486972831534	0.643015350425439	0.755892397891541
HS_H3K27ac_10073	24.558119219003	2.63191886759687	0.752901364256869	3.4957020833594	0.000472816274592254	0.00402820480977904
HS_H3K27ac_10074	182.627064804171	-0.929099516675206	0.666316033630219	-1.39438264994659	0.163202084547193	0.291183543659937
HS_H3K27ac_100741	91.2916726985013	-0.176681623061945	0.691846559821197	-0.255376890372349	0.798432017984624	0.871030075381175
HS_H3K27ac_100744	24.6471652670034	-0.385000338667341	0.644900041666189	-0.59699226824771	0.550512542699704	0.679111290424877
HS_H3K27ac_100745	5.37544528534943	-0.718944732890205	0.997501590675455	-0.720745450043216	0.4710661432797	0.611196182890722
HS_H3K27ac_10075	36.5219350861212	2.82023810117274	0.818530339339409	3.44549000278817	0.00057002505195023	0.00461746889260196
HS_H3K27ac_100750	10.5827285096887	0.709146673324286	0.752704645497555	0.942131389205821	0.346125375672377	0.492809759594886
HS_H3K27ac_100755	25.727547448746	1.73753652572391	0.720181480195103	2.41263705538943	0.0158375817330299	0.05339510436542
HS_H3K27ac_100761	18.816914363745	-1.80009138996232	0.502918268462956	-3.57929210935974	0.00034452619634407	0.00319318273397834
HS_H3K27ac_10076:10077:10078	27.0853985343873	-0.724846836374783	0.65804237175626	-1.10152000461646	0.270670402871029	0.413984260737179
HS_H3K27ac_100778	53.0552745517871	-0.234057688089343	0.461521808396074	-0.5071432895073	0.612054282665055	0.730872900736275
HS_H3K27ac_100779	33.7739058080996	-0.930780756553481	0.547530175811369	-1.69996248183798	0.0891379828391888	0.189011270618556
HS_H3K27ac_100780	27.1488384021286	-2.7501385071436	0.500210695081817	-5.4979602279271	3.84209555000654e-08	5.3083450707903e-06
HS_H3K27ac_100781	28.8248857303795	-1.3110196431732	0.470112865747688	-2.78873380988648	0.00529145369482014	0.0235638564780816
HS_H3K27ac_100782	24.0625478135681	-1.5906117728359	0.48721365599524	-3.26471098103095	0.00109575822772213	0.0074370521297378
HS_H3K27ac_100783:100784	11.8930716198635	-0.666350639416126	0.633640314080378	-1.05162286017616	0.29297261528193	0.438249649262422
HS_H3K27ac_10079	20.6254549825605	-0.835046477914124	0.56460513398876	-1.47899200280872	0.139142452199595	0.260134484332432
HS_H3K27ac_10080	81.0492319678871	0.420272035975954	0.679296818943486	0.618686889524384	0.536122648510517	0.666969210026204
HS_H3K27ac_100803	20.8698252521658	-0.0835610980204151	0.497297878608024	-0.168030272428085	0.866559463702453	0.916751231580494
HS_H3K27ac_100804	32.7927582234015	0.969530610296742	0.574897589441934	1.68644055585254	0.0917109755325288	0.192987101405211
HS_H3K27ac_10081	27.581529776293	-1.21865126714974	0.454955126258798	-2.67861860832516	0.00739265447087964	0.0302929717518078
HS_H3K27ac_100812	37.2322669204502	-0.649890205875459	0.576131907538167	-1.12802328316177	0.259310086240319	0.40239132749734
HS_H3K27ac_100813	22.2763776037337	-1.36997859740421	0.465012827462507	-2.94610926085619	0.00321798707590422	0.016296116963728
HS_H3K27ac_100820	12.3281968074621	-2.39019839718362	0.553546267998554	-4.31797400753113	1.57467969000821e-05	0.0003454217368002
HS_H3K27ac_100821	138.038427439028	-2.01085070333086	0.648137933414989	-3.1025042659297	0.00191890782289823	0.0112151234770769
HS_H3K27ac_100822	17.1955908909918	0.76432900638572	0.554731881590493	1.3778350077776	0.168254234774949	0.297632398034233
HS_H3K27ac_100823	18.482032032443	-0.838772439740631	0.527609066641635	-1.58976123189017	0.111888635596679	0.222479070925377
HS_H3K27ac_100824	18.2208070187586	-0.455827226113594	0.515484246370854	-0.884269944858138	0.3765505085644	0.522907765331201
HS_H3K27ac_100825	12.752258055493	-0.634158405246451	0.572846310458163	-1.10703061828093	0.268280690688251	0.411583107392872
HS_H3K27ac_100826:100827	66.6242483373463	-0.591844047858	0.527879915374346	-1.12117174876467	0.26221476268534	0.405576127340173
HS_H3K27ac_100828	21.3876731374587	0.809793919369581	0.522794942107694	1.54897045504079	0.121388822556659	0.235920693959891
HS_H3K27ac_100829:100830	30.2648152175642	0.768860115753096	0.533605400508963	1.44087768793146	0.149619240545166	0.273897260090027
HS_H3K27ac_10082:10083:10084	82.2848447641849	-1.02401526471549	0.535930807714212	-1.91072289552265	0.0560402009043569	0.134618842336863
HS_H3K27ac_100831:100832:100833	116.693019261919	1.17550670131898	0.641479141209616	1.83249403730005	0.0668778493016875	0.153107901238995
HS_H3K27ac_100835	8.48000282260295	0.628337425919892	0.854887793038627	0.734994032008013	0.462343128756939	0.603224964799938
HS_H3K27ac_100836	26.6998033009572	0.790913631013658	0.509862391507982	1.55122959486075	0.120846672233945	0.235185900795046
HS_H3K27ac_100837	14.7990116939417	1.90304354976753	0.679628602718299	2.80012280553815	0.00510831687248845	0.0229160663524696
HS_H3K27ac_100838	20.855726966352	1.08038690769312	0.549329127655533	1.96673879701969	0.04921333166347	0.122469870181238
HS_H3K27ac_100839:100840:100841	93.889088447926	-0.563654841357806	0.687444147879254	-0.81992819794403	0.412257040769749	0.557527675668809
HS_H3K27ac_100842	22.0983920110687	-1.17349834336107	0.429628342452008	-2.7314267412238	0.0063060759032588	0.0269916404475941
HS_H3K27ac_100843	87.7564747254511	1.62115357602148	0.649281551747185	2.49684219682361	0.0125304704328864	0.044824397125238
HS_H3K27ac_10085	44.8915180365697	0.0655062251762988	0.4646519776081	0.140979116270002	0.887886440356791	0.930649223156365
HS_H3K27ac_10086	62.5461161705761	-0.0905966250837988	0.57607978996907	-0.157264022556082	0.875036773235323	0.922581585339594
HS_H3K27ac_100862	28.5429528640199	0.717174359413211	0.637154031749085	1.12559023984272	0.260339001234613	0.403523513730652
HS_H3K27ac_100863	37.6241164623052	1.13950373727753	0.49529832152889	2.30064122519152	0.0214119188008795	0.0664272634966189
HS_H3K27ac_100864:100865:100866:100867	185.571254433346	-0.764071280367751	0.605709799731674	-1.26144777698203	0.207147564064842	0.34408117747695
HS_H3K27ac_100868	62.892099228374	0.081304164329059	0.419152346999535	0.193972823750285	0.846197161244313	0.903641222579831
HS_H3K27ac_100869	25.6867640621876	-0.125168772260688	0.443033387422788	-0.282526725556327	0.777539656885087	0.856653848344125
HS_H3K27ac_100870	240.697979018339	-0.582161113923116	0.757042698881621	-0.768993763209318	0.441897012988579	0.584701593355266
HS_H3K27ac_100871:100872	21.1369603180008	1.22702432174938	0.518855209668699	2.36486846211463	0.0180364757238758	0.0587202679380103
HS_H3K27ac_100873	21.941633596228	3.4764605104358	0.779914519864764	4.45748915027074	8.29252328758032e-06	0.000223278815960638
HS_H3K27ac_100874	15.1554758982978	-1.47048058626483	0.54095571364111	-2.71830123831616	0.00656180669291972	0.0278017388117869
HS_H3K27ac_100875	294.190691058608	-0.692791657269407	0.688706892798907	-1.00593106372713	0.314448732167885	0.460324746076578
HS_H3K27ac_100876	78.1725792169966	4.68012553158914	0.950938534427687	4.92158574098149	8.58457771887269e-07	4.97789947634508e-05
HS_H3K27ac_10087:10088:10089	115.29271713651	-0.588226427400279	0.574459165379077	-1.02396560600111	0.3058515204799	0.451463137149635
HS_H3K27ac_100896	19.302330534343	0.684532202030461	0.518571217916247	1.32003508559748	0.1868233040865	0.32012226589758
HS_H3K27ac_1008:1009:1010:1011:1012:1013:1014:1015	6.06094616370708	-1.05638268971175	0.868675295766761	-1.21608464619602	0.223952678739872	0.363062451626409
HS_H3K27ac_10090	33.4818390520799	2.63852247328642	0.699470358979566	3.77217195755896	0.000161832659007558	0.00183774672283639
HS_H3K27ac_100904:100905:100906:100907:100908:100909:100910:100911:100912:100913	117.510285108868	4.51867396503393	0.734236613545849	6.15424766576527	7.54347233642571e-10	2.27876792291721e-07
HS_H3K27ac_10091	69.3018510757076	0.493425905540464	0.536334917085828	0.919995864191521	0.357574920493056	0.504337261737643
HS_H3K27ac_100914:100915	47.141964824227	1.21136082241436	0.582232765280791	2.08054389008864	0.0374756743102547	0.100599330401772
HS_H3K27ac_100916	32.6246434417134	1.93807212546046	0.542338991317668	3.57354377333578	0.000352182336342265	0.00325100169464174
HS_H3K27ac_100917	35.4739549611771	0.613594694468467	0.464964491857558	1.31965925401556	0.186948809826995	0.320306526079935
HS_H3K27ac_100926	100.573767725099	0.00184676385575449	0.653200216170176	0.00282725542649447	0.997744179551023	0.998893105582805
HS_H3K27ac_100927:100928	18.0732804264658	-0.238905017328856	0.479876796087323	-0.497846570779769	0.618592188405116	0.736336644222559
HS_H3K27ac_100929	20.5026780635717	1.52847302021116	0.639940759120498	2.38846017920755	0.0169191417399794	0.0560710046916425
HS_H3K27ac_10092:10093	33.0023305728461	-1.35055289087511	0.483440125577021	-2.79363010934007	0.00521200574801865	0.0232845164674612
HS_H3K27ac_100930:100931:100932:100933:100934	9.60239934550657	-0.241833414203977	0.655954206075314	-0.368674233603756	0.712370556515018	0.808182788602268
HS_H3K27ac_100935:100936	18.3215466317655	1.29540349616129	0.529694065271958	2.44556920889079	0.0144623688401502	0.0499440784677407
HS_H3K27ac_100937	55.4481341244054	0.508248423752276	0.499642916314015	1.01722331520628	0.309047207029922	0.454836458021758
HS_H3K27ac_100938:100939	23.4254131054943	0.605236778607856	0.538893551637623	1.12311007761853	0.261390746609945	0.404652764425349
HS_H3K27ac_100940	35.9569293032203	-1.60452278628531	0.435155642653462	-3.68723883827259	0.000226700562720194	0.00233812472083949
HS_H3K27ac_100941:100942	32.0711231991646	-0.681929816994566	0.476739384878414	-1.4304037774611	0.152601164720952	0.277588340357372
HS_H3K27ac_100944:100945	51.9834105766346	-2.94935651341363	0.434068704215034	-6.79467670618461	1.08555685733548e-11	9.92198967604633e-09
HS_H3K27ac_100946	29.9765756787883	0.260460264392287	0.470594981262955	0.553470127737612	0.579941530246053	0.704025999880436
HS_H3K27ac_100947	20.5086147163049	-1.27242344090363	0.526297361144312	-2.41768919026506	0.015619411964832	0.0528946949361961
HS_H3K27ac_100948:100949:100950	27.9272443232586	-1.21623752812065	0.518216460613676	-2.34696815049135	0.0189268725759487	0.0607315959890421
HS_H3K27ac_10094:10095:10096:10097:10098:10099	83.105601623312	-0.647779947666043	0.532286483721221	-1.2169761349892	0.223613296021237	0.362743221533312
HS_H3K27ac_100951	30.4816991928976	1.71284836562721	0.606456161289889	2.82435644150124	0.004737566605274	0.0216951823242031
HS_H3K27ac_100952	29.5007089388037	0.00543153623671351	0.456490193636489	0.0118984729845889	0.990506616111178	0.994860491346831
HS_H3K27ac_100953	21.4314380987134	0.92956316165806	0.642725202974775	1.44628397541545	0.148097568463864	0.271753625319823
HS_H3K27ac_100954	20.9950641696965	0.331428960071659	0.580429079913172	0.571006814684817	0.567995023437869	0.69416637314315
HS_H3K27ac_100955	25.3927890924496	-1.16807650395309	0.464208104679101	-2.51627770428644	0.0118601691063247	0.0429685524915185
HS_H3K27ac_100956	16.7112556870774	0.192144095593016	0.581296036429051	0.330544307119954	0.740988719877731	0.829924032485514
HS_H3K27ac_100957	38.2294589797776	2.79798066319314	0.624012699419914	4.48385211678249	7.33074760640732e-06	0.000207396906560857
HS_H3K27ac_100958:100959	21.9618148470202	-0.0650432079989584	0.522293471635268	-0.12453383304852	0.90089261397474	0.93930060160212
HS_H3K27ac_100960:100961	36.8520176101489	-1.52761368844802	0.461212241705655	-3.31217073249963	0.000925750300181573	0.00658274390589913
HS_H3K27ac_100962	27.5238078511185	0.119140392376909	0.450265531319195	0.264600294914536	0.791317392919298	0.866211146910738
HS_H3K27ac_100963	18.3658109036974	-1.79208092926277	0.545288781763709	-3.28648046539005	0.001014478100083	0.00700951470353918
HS_H3K27ac_100964:100965:100966	46.6259033191509	-0.80155716511814	0.399320969019739	-2.00730046079428	0.0447176801297735	0.114249313783394
HS_H3K27ac_100968:100969	47.7880648201266	1.77229960565233	0.554232593021444	3.19775420638923	0.00138502277717751	0.00882246638943344
HS_H3K27ac_100970:100971	51.3730445363623	1.21864592598285	0.555062697590379	2.19551040138925	0.0281270056021566	0.081268966660815
HS_H3K27ac_100972:100973:100974:100975:100976:100977:100978:100979:100980	88.1296023390151	-1.20332148859911	0.646638261589752	-1.86088816588235	0.0627599713060536	0.146132466991677
HS_H3K27ac_100981:100982:100983:100984	30.2686842772531	-0.25600789043132	0.448019614480418	-0.571421165852794	0.567714184936102	0.69398970631798
HS_H3K27ac_100985	21.3907084899874	0.00257266779512287	0.550784608313526	0.00467091446690975	0.996273163013702	0.998317633283288
HS_H3K27ac_100986	11.7163632616484	-1.16922213521262	0.636597035110947	-1.8366754331629	0.0662578240512909	0.152130524710616
HS_H3K27ac_100987:100988	17.706273174756	0.906606128184655	0.599654636936435	1.5118804597533	0.130564275844306	0.24815218217788
HS_H3K27ac_100989	28.4920154050581	-1.47552654055721	0.464857514393215	-3.17414798055536	0.00150277053248179	0.0093728868846308
HS_H3K27ac_100990	26.2836089206794	-2.02100079934341	0.463542731087256	-4.3599018252386	1.30120808775969e-05	0.000304149924565782
HS_H3K27ac_100992:100993	30.7729538389206	-0.876976522879254	0.482984094485743	-1.81574617651336	0.0694093171233823	0.157388877114938
HS_H3K27ac_100994	24.0408370720835	1.51750666992236	0.589717447909767	2.57327755063227	0.0100740383587345	0.0380181854538548
HS_H3K27ac_100996	24.689604765507	3.02101221417038	0.827923667939869	3.64890186276181	0.000263363679653643	0.00260348859690637
HS_H3K27ac_100998:100999:101000	39.7698645398394	-1.62539976335048	0.378941628993382	-4.2893143402275	1.79225561989761e-05	0.00037802806998148
HS_H3K27ac_10100	33.840984294609	-0.478059439414993	0.547495247297016	-0.873175505678218	0.382567423584674	0.528432820445005
HS_H3K27ac_101007	21.0648145981699	2.60361637045893	0.782038067458203	3.32927063118712	0.000870737510155462	0.00629629015674206
HS_H3K27ac_101008:101009	27.0675838524615	-0.238903708205091	0.43250276824784	-0.552374980564727	0.580691468574864	0.704694675935407
HS_H3K27ac_10101	35.6032518531557	1.58544527417423	0.60085056482808	2.63866819302712	0.00832324011903854	0.0329728326868781
HS_H3K27ac_101010	33.7991342779863	-1.58687273406094	0.39458423651246	-4.02163235938299	5.77962162421075e-05	0.000863093390936809
HS_H3K27ac_101011:101012	19.6879759375531	-1.60128869555831	0.510015780900814	-3.13968460491564	0.00169129815296986	0.01022177245859
HS_H3K27ac_101013	31.3312966313478	0.163400866062994	0.491642949381994	0.332356776942276	0.739619872230523	0.828916119986438
HS_H3K27ac_10102	17.8856511585581	2.26602580851812	0.855561442042753	2.64858337129793	0.0080829909566599	0.0323108940196909
HS_H3K27ac_101021	27.7686838989175	-0.925868825902273	0.499265466392989	-1.85446198110063	0.0636730945139131	0.147704421484626
HS_H3K27ac_101022	28.6310388925803	0.225647867200271	0.536827893101134	0.420335586321258	0.674240316663883	0.780349047949634
HS_H3K27ac_101023	137.150721740683	-0.22654083180587	0.616045315716015	-0.367734038432818	0.713071557263659	0.808745057545677
HS_H3K27ac_101024	29.495760646203	-1.97207749708622	0.471592063712704	-4.18174445422308	2.89281001709741e-05	0.000528263862036139
HS_H3K27ac_101025	23.8454795371995	-1.18859783675779	0.546688989800629	-2.17417555307133	0.0296919536100135	0.0846615128452285
HS_H3K27ac_101026:101027:101028	23.3626084195117	-0.640668763886417	0.479142368167888	-1.33711566008275	0.18118488619768	0.313216122861421
HS_H3K27ac_101029	5.25359447320878	-1.29432785352421	0.92296683842831	-1.4023557506446	0.160809039983635	0.288224006398666
HS_H3K27ac_10103	65.3008010443027	1.34272613584513	0.907889717859322	1.47895290521748	0.139152902071784	0.260134484332432
HS_H3K27ac_101033:101034	16.2472979654475	-2.32712581802732	0.519542670320937	-4.47918130880334	7.49298693806781e-06	0.000209650716165122
HS_H3K27ac_101035:101036	45.2618687825071	-1.73257523517144	0.457268101161729	-3.78897025786336	0.000151273021311529	0.00175701470109832
HS_H3K27ac_101037:101038	47.6442844828947	-1.88251567301981	0.487379677957921	-3.86252393802588	0.000112221564890011	0.00140804290815534
HS_H3K27ac_101039	20.0367321323787	0.280451118681761	0.593443476315559	0.472582697214845	0.63651092937675	0.750970396470514
HS_H3K27ac_101040	30.1796999643842	0.508081381056195	0.556235310193077	0.91342885240391	0.361017036803525	0.507425310275559
HS_H3K27ac_101041	19.9832893172574	-2.40983738221029	0.48487733835035	-4.96999383474807	6.69550306037295e-07	4.24675982366644e-05
HS_H3K27ac_10104:10105	67.9002162288816	-0.95881856095191	0.501561642993323	-1.91166644089782	0.0559189913778724	0.134445458428142
HS_H3K27ac_10106	33.9420453433503	2.39915004648488	0.623861305981379	3.84564649783953	0.00012023500177295	0.00147942591411756
HS_H3K27ac_101060	50.9233446882402	-0.87538886462806	0.62491506313097	-1.40081255241658	0.161270134012556	0.288774163316296
HS_H3K27ac_10107	42.8394065037852	1.87428646018857	0.575197044998826	3.25851197686941	0.00111998148699545	0.00756122322320012
HS_H3K27ac_101084	12.0441623343211	-0.155825435883188	0.648270542995852	-0.240370995669604	0.810042661243436	0.87901551653577
HS_H3K27ac_101085	18.475102535358	-0.178863359525382	0.494112742468576	-0.361988963554724	0.717360277788772	0.812165299731891
HS_H3K27ac_101086:101087	19.5649085333121	-0.323444837275552	0.503270408687167	-0.64268598290786	0.520427878156762	0.653831887526026
HS_H3K27ac_101088	18.4461921625399	-0.391272463150941	0.600003879290721	-0.65211655566873	0.514325984698113	0.648703702871309
HS_H3K27ac_101089:101090	27.738806365121	1.01844709800021	0.573295256127744	1.77647920005338	0.0756539672621171	0.16769860811053
HS_H3K27ac_10108:10109	9.31478207639392	-0.821052579334663	0.649974682122721	-1.26320701700753	0.206514791736632	0.34327005205148
HS_H3K27ac_101091	23.0614095583367	-0.688656631324952	0.4685042311171	-1.46990482814407	0.141587531762972	0.263032676370054
HS_H3K27ac_101092	37.0669138405707	-0.079347119630306	0.53428428382613	-0.148511049327679	0.881939466547668	0.927141191795603
HS_H3K27ac_101093	29.2982998338082	0.0988321801713588	0.615753681530638	0.160506032096604	0.872482470305293	0.920915860954518
HS_H3K27ac_101094	83.7145919557815	0.711880210412803	0.682671556028958	1.04278580838163	0.297047505543055	0.442461885528718
HS_H3K27ac_101096	23.9945737671334	2.36647098928216	0.664240032830128	3.56267444345282	0.000367095815127809	0.00335355798426665
HS_H3K27ac_101097	37.2357862045002	1.03576637577859	0.510036330034777	2.03076979968851	0.0422783519533158	0.109699674896484
HS_H3K27ac_101098	366.285242669499	4.58622774726114	0.891054829145855	5.14696469537951	2.64735127156491e-07	2.23090977366909e-05
HS_H3K27ac_101111	99.0918811092156	-1.27372007678219	0.468604236609663	-2.71811472725367	0.00656550683748792	0.0278115337764818
HS_H3K27ac_101112	20.0029504791534	-0.289067117228773	0.550931898872036	-0.52468756632281	0.599800402182485	0.720560971157888
HS_H3K27ac_101113	56.6805182559163	-0.0503339610222222	0.459545427950874	-0.109529891846956	0.912782214122889	0.946890018177769
HS_H3K27ac_101114	25.0968301487359	-0.946264644326619	0.528082353493949	-1.79188840162117	0.0731508442295137	0.163553596776344
HS_H3K27ac_101115	173.406437866627	2.83847116668085	0.786521382540306	3.60889256120813	0.000307506921483049	0.00294265549615699
HS_H3K27ac_101116	31.1428691894826	0.743605322868762	0.520971439020093	1.42734374127577	0.153480838351073	0.278591402579812
HS_H3K27ac_101117	28.7145580163624	-1.31754600609278	0.573111584599347	-2.29893452077723	0.0215086577964351	0.0666230114539211
HS_H3K27ac_101118	27.2463122579376	1.37059179766227	0.57045010183672	2.4026497554287	0.0162767685000401	0.0544790319204159
HS_H3K27ac_101119:101120:101121	27.2545326166241	0.555664502788906	0.492530308688086	1.12818336859103	0.259242486259702	0.40239132749734
HS_H3K27ac_101122:101123	24.7517614752357	1.35244527564373	0.545244422960918	2.48043853121753	0.0131220886613191	0.0464564262648119
HS_H3K27ac_101182:101183:101184:101185:101186:101187:101188	75.7330620953313	1.09441535850867	0.490164452587487	2.23275138115677	0.0255653440639737	0.0758023746664699
HS_H3K27ac_101235:101236	12.37335329207	0.437358128804328	0.660024709269315	0.662639023451877	0.507561771105168	0.643290556188971
HS_H3K27ac_101237	18.8776365890946	1.60957074881477	0.716224731011762	2.24729847926507	0.0246209580095267	0.0736830383013676
HS_H3K27ac_101240:101241:101242:101243	23.6739746972498	-0.0490411782850608	0.610396133687445	-0.0803431994052775	0.93596430108446	0.960871593700151
HS_H3K27ac_101244:101245:101246	8.20195712432502	1.16392097387726	0.936532627797642	1.24279810369698	0.213942241494143	0.351712638486382
HS_H3K27ac_101247:101248	25.6357065610198	1.87837423912498	0.629356723668008	2.98459390117812	0.00283955031308155	0.0149004284498903
HS_H3K27ac_101249:101250:101251	35.2522064292497	-0.620124815724395	0.487496799288883	-1.27205925583302	0.203352066266912	0.339529492033778
HS_H3K27ac_101252:101253:101254:101255:101256:101257	59.9129585495405	2.95890319858574	0.597494027105578	4.95218874893103	7.33833730649111e-07	4.47149353208858e-05
HS_H3K27ac_101260	12.507334540604	3.20117386677387	1.10065874851712	2.90841631985092	0.00363264380937982	0.0177772132384889
HS_H3K27ac_101261:101262	10.9502067354753	0.85326239910937	0.682298183791719	1.25057111301038	0.211090995257661	0.348681631925606
HS_H3K27ac_101263:101264	23.0442701495515	-0.123916802674811	0.481672981297671	-0.257263345643692	0.796975486290503	0.870266762171035
HS_H3K27ac_101267:101268	19.449448037739	2.12687604968999	0.775608416250535	2.74220341750775	0.00610285346417282	0.0263400308250278
HS_H3K27ac_101269	9.80422102548647	2.81798886976788	0.872121658138662	3.23118780902909	0.00123276909778436	0.00813761699566563
HS_H3K27ac_101270:101271	33.1910623772023	1.67055727969603	0.523634404923071	3.19031229420736	0.0014211912848986	0.00898701162701713
HS_H3K27ac_101272	26.3503223996738	-2.13410658836088	0.434790918809278	-4.90835133862815	9.18452098377741e-07	5.15577062972803e-05
HS_H3K27ac_101273	9.89727969519953	-0.0259655747039056	0.667964609370864	-0.0388726802881995	0.968991898071978	0.981748289404549
HS_H3K27ac_101274	16.6660509104038	0.775252948489385	0.653145788225981	1.1869523810221	0.235246404100569	0.376119906731055
HS_H3K27ac_101275:101276:101277:101278	36.2300236540075	-0.22776113558525	0.475305271556915	-0.479189163711972	0.631804062533651	0.747197362677338
HS_H3K27ac_101279:101280	24.3280516978364	0.742506633874706	0.478572170115841	1.55150399509227	0.120780950680836	0.235098441979417
HS_H3K27ac_101281:101282:101283	34.2352587155531	1.57516739911314	0.499800049068432	3.15159512698942	0.00162381259378896	0.00992667187758552
HS_H3K27ac_101285	15.8773683071713	0.456747594679434	0.547808465054659	0.833772429262956	0.404409234510777	0.549994047913266
HS_H3K27ac_10130	26.5338936326377	0.297677166709431	0.488404936450777	0.609488447992851	0.542200727496806	0.672232110661518
HS_H3K27ac_101337:101338	21.0209387060155	-0.755982609727672	0.507192765820402	-1.49052325007996	0.136086707825194	0.255922596190509
HS_H3K27ac_101339:101340	42.7253834365231	4.40772180174019	0.964984858269212	4.5676590300555	4.93201460818743e-06	0.000160407475112636
HS_H3K27ac_10134	46.7927087024053	3.62498244453055	0.737864875296575	4.91279984438009	8.9784923227238e-07	5.09629518050657e-05
HS_H3K27ac_101341	19.741680675353	-0.125282056014971	0.500910077475236	-0.250108875122731	0.802503152702833	0.873973522997928
HS_H3K27ac_101342:101343:101344:101345:101346	150.857360423216	0.20404835368099	0.525835906516586	0.388045683362922	0.697982226803124	0.797649219563483
HS_H3K27ac_101347	21.6367247389331	-0.975611478502409	0.452817980653689	-2.15453343326609	0.0311983629803004	0.0878850044883665
HS_H3K27ac_101348	15.5294480364885	0.848016651143299	0.566450005533632	1.49707236800962	0.134374428752365	0.253380812912971
HS_H3K27ac_101349	21.1091014191984	0.839455647739467	0.550853130686529	1.52391917368837	0.127528903157455	0.244310316297766
HS_H3K27ac_10135	26.5698212954285	-0.0579098250792708	0.476167098283865	-0.121616603263815	0.903202663596488	0.94067557256356
HS_H3K27ac_101350	19.7311462404171	2.6030222839707	0.687744601873523	3.78486763382753	0.000153790410955009	0.00177583835079438
HS_H3K27ac_101351:101352:101353:101354:101355:101356	51.3666644310807	0.839483892198832	0.496654586046737	1.69027713784129	0.0909749468222091	0.191881119114278
HS_H3K27ac_101357:101358	17.6153971516231	2.93408922238253	0.940629526139758	3.11928250267001	0.00181292049932526	0.0107401303172591
HS_H3K27ac_101359	18.0172954152988	1.56996400079038	0.770143747112073	2.03853372396714	0.0414965856674651	0.108273969386998
HS_H3K27ac_101360:101361:101362:101363:101364	33.8691120671069	0.570696802681902	0.482379045150241	1.18308788165571	0.236774320056683	0.377817154426811
HS_H3K27ac_101365:101366	25.2336721878952	-1.12998085788028	0.543739432829631	-2.07816610246536	0.0376940630302963	0.100995382650176
HS_H3K27ac_101367	13.2560110185592	0.442278648473263	0.626979698946728	0.705411433920831	0.480554230512194	0.619143242882772
HS_H3K27ac_101368	11.5663812344069	1.91152935840199	0.860205998076772	2.22217627251582	0.0262713953192093	0.0772984034295118
HS_H3K27ac_101369	14.6699634156035	-0.225688032273966	0.650945119240851	-0.346708233310313	0.728810524180177	0.821164457594797
HS_H3K27ac_101370:101371	34.838915552028	1.30653379707848	0.484237106366957	2.69812821012602	0.0069730579290686	0.0290473381054116
HS_H3K27ac_101372:101373	19.2776198835777	2.04002857660083	0.638037658284132	3.19734822876609	0.00138697377287985	0.00883173760415775
HS_H3K27ac_101374:101375	17.8773034285581	0.957878099479482	0.687434643688345	1.39340969832435	0.163495934647133	0.291515410485779
HS_H3K27ac_101376	25.1780515308141	2.3178969094849	0.652657571654435	3.55147478578884	0.000383078694846776	0.00345764512281722
HS_H3K27ac_101377:101378:101379:101380:101381	59.4755428725554	-2.08278561393232	0.376686842414241	-5.52922316209254	3.21651956175359e-08	4.58624225193074e-06
HS_H3K27ac_10138	111.96335612636	5.98080678791182	1.1765136301294	5.08349978678444	3.70542995030166e-07	2.84010040460708e-05
HS_H3K27ac_101382:101383:101384	19.6748704833446	0.533080662423534	0.543064097573856	0.981616469961975	0.326288830422122	0.472435584273405
HS_H3K27ac_101385	8.37382068157652	-1.31843212316618	0.680545201359868	-1.93731749269804	0.0527065452587809	0.128851074157774
HS_H3K27ac_10139	62.2920887535147	2.43046609613811	0.705570970828606	3.44467983608202	0.000571736164769048	0.00462658509179512
HS_H3K27ac_10140:10141	20.8223356346219	-0.840946268011286	0.632133362798884	-1.33033046110372	0.183409415089831	0.316080642539747
HS_H3K27ac_10142	43.0676459526244	-2.19053868790176	0.464738126968	-4.71349037401571	2.43509233526362e-06	0.000100697565409289
HS_H3K27ac_101422	9.33532572745273	-1.44494997575316	0.641578585110939	-2.25217924863141	0.0243109468349001	0.0730373376213104
HS_H3K27ac_101423:101424:101425	25.392075247541	-1.12029332992237	0.4691693216975	-2.38782306965222	0.0169484990078994	0.0561421982748425
HS_H3K27ac_101427:101428:101429:101430:101431	17.6442190836596	1.64642007919539	0.71938765684778	2.28864099004658	0.0221002202246202	0.0679847406651702
HS_H3K27ac_101432:101433	48.7016210330911	-0.660142606093307	0.385397398177665	-1.71288807141606	0.0867331332067777	0.185286423725806
HS_H3K27ac_101434:101435	25.7289195144967	-0.935913704742781	0.493021663164558	-1.89832166549322	0.0576537216456116	0.137484918502774
HS_H3K27ac_101436	17.7196423402796	0.986323873948139	0.543632838332987	1.81431989460503	0.0696284904044821	0.157746102005731
HS_H3K27ac_101439:101440:101441	58.5938306430277	-0.475515277729838	0.463593546763726	-1.02571591224541	0.305025511693013	0.450710470477912
HS_H3K27ac_101442:101443	51.7260506132682	-1.64976782302715	0.591240873616004	-2.79034805719238	0.00526514066791153	0.0234660170353056
HS_H3K27ac_101465	19.3428577748576	0.65483783488851	0.628915124419651	1.04121813812759	0.297774319457855	0.443174121806802
HS_H3K27ac_101466	31.649364635349	-1.95074903298111	0.493902606878101	-3.94966336645105	7.82611814716812e-05	0.00108673460959387
HS_H3K27ac_101467:101468:101469:101470	55.9479675722727	-1.7176821136959	0.424250077082014	-4.04874909041879	5.14921117564674e-05	0.000796652697773888
HS_H3K27ac_101473	32.6911346940255	0.589012756817363	0.560896642938574	1.05012708532447	0.29365968735729	0.438937991258721
HS_H3K27ac_101474	27.1981666192075	-1.06478075869329	0.443590727692462	-2.40036748340577	0.0163786198690978	0.0547479636021999
HS_H3K27ac_101475:101476	66.8602314411422	1.93429167238773	0.545619586769284	3.54512872941574	0.000392421385320694	0.00351717301034588
HS_H3K27ac_10147:10148	37.7379013708641	-1.73395384689699	0.455608534818029	-3.80579755291358	0.00014134796734665	0.00166837405431745
HS_H3K27ac_101493:101494:101495	9.96580033146942	-0.139201981528995	0.675462500502125	-0.206083951996617	0.83672533416481	0.897282271648768
HS_H3K27ac_101496	12.3794321518696	0.88160585035529	0.685636537865991	1.28582098774847	0.198505543771679	0.333943467323
HS_H3K27ac_101497:101498	9.87404612608883	-1.19747191946635	0.648727402670087	-1.84587842988856	0.0649098592836732	0.149914270054802
HS_H3K27ac_101499	2.41224155868133	-1.14820787368148	1.33157824896244	-0.862290950288621	0.388527431434064	0.534253320252234
HS_H3K27ac_10149:10150	19.5017339886836	-0.862502472588011	0.451246168379641	-1.91137904989893	0.0559558869928049	0.134516020214832
HS_H3K27ac_101500	14.8863269790701	-1.97272133862761	0.550593613502674	-3.58289905703389	0.000339801943391564	0.00316213530290365
HS_H3K27ac_10151	28.4852393940232	-1.39082656209116	0.494832612221794	-2.81070108909426	0.00494336874587161	0.0223680959236965
HS_H3K27ac_101519:101520:101521	17.6401269872532	-0.063834433533739	0.53455327416497	-0.119416411083545	0.904945460163678	0.941837179592726
HS_H3K27ac_10152	128.573306135401	-1.10160680339079	0.473462198458052	-2.3267048710086	0.0199809784322936	0.0631924369796414
HS_H3K27ac_10153:10154	102.486875085062	-0.116632609791099	0.666374148517885	-0.175025711982537	0.861059430182225	0.91300269047164
HS_H3K27ac_10156	30.3724037974114	0.881906921757309	0.531280524222247	1.65996471082457	0.0969215519613868	0.200561107698572
HS_H3K27ac_10157	29.5258657077212	-0.336282088407113	0.443933810070097	-0.757505017142115	0.448747361229666	0.590696028005638
HS_H3K27ac_10158	24.3779332762379	-0.47912655502292	0.508579582536243	-0.942087672166382	0.3461477555315	0.492821939276904
HS_H3K27ac_101616	18.0790439144227	1.70967297369072	0.685740141696245	2.49317907722549	0.0126604975395913	0.0451567035517582
HS_H3K27ac_101617	17.7837859249032	2.3715482877439	0.785754176299732	3.01818095184931	0.00254297011904461	0.0137572792325792
HS_H3K27ac_101618:101619	28.7189079887855	-0.230074753497446	0.525556317804586	-0.437773737472209	0.66155031060848	0.77064125398529
HS_H3K27ac_10163	25.2640387902123	-0.138371614245562	0.458828201585686	-0.301576088320981	0.762975238527851	0.846099282994145
HS_H3K27ac_10164	19.1497713112327	-1.10943633026461	0.520107121553715	-2.13309198103343	0.0329171814766308	0.091419232638565
HS_H3K27ac_10165:10166	19.1877973140406	0.536806927303487	0.578275739030926	0.92828886130182	0.353257750416209	0.499839679717332
HS_H3K27ac_10167	18.8816873497158	1.10858715022994	0.681849176400879	1.62585391109744	0.103980736611558	0.210884008719596
HS_H3K27ac_10168	17.4294272040645	1.08892062552896	0.625789257275157	1.74007561310719	0.0818457417636041	0.177526670981224
HS_H3K27ac_10169:10170	32.8803636831416	-0.674295029870168	0.524125911462282	-1.28651344099536	0.198263930999167	0.333678757525794
HS_H3K27ac_1016:1017:1018:1019:1020:1021:1022	48.5955056880294	-0.363765567448648	0.57582064046718	-0.631734157972375	0.527560603840292	0.65960804224802
HS_H3K27ac_101713:101714	62.5664058430006	2.49055604788663	0.774873305488991	3.21414614523976	0.00130833063818062	0.00848558113693345
HS_H3K27ac_101715:101716	39.2824918469009	-2.24919959545631	0.409466851015268	-5.49299556210581	3.95172726693649e-08	5.3764606930236e-06
HS_H3K27ac_10171:10172:10173	80.7522778980051	-1.34909685382751	0.586193986190062	-2.30145120149714	0.021366140650026	0.0663545434405668
HS_H3K27ac_101725	25.1102279015459	-0.94275922463967	0.499506247863598	-1.88738224731298	0.0591089311428407	0.140042206859845
HS_H3K27ac_101726	36.8713846633582	1.10308849243848	0.47698820067292	2.31261169748493	0.0207439978157025	0.0649030585568799
HS_H3K27ac_101727:101728	28.0741866532289	1.11936048411199	0.498476640818662	2.24556256492508	0.0247320405642139	0.0739409811248819
HS_H3K27ac_101729	18.7855846361101	0.36452103830442	0.54539953660297	0.668355973631451	0.503906391648973	0.640182737070329
HS_H3K27ac_101730	30.0928619608627	0.846034912023483	0.456218869973017	1.85444962430756	0.0636748608571525	0.147704421484626
HS_H3K27ac_101731	29.0738876356276	0.927390818428431	0.55844163860779	1.66067634344108	0.0967784670345108	0.200346433353399
HS_H3K27ac_101732	28.2532174457313	0.709562091083783	0.509271680523473	1.39328794083825	0.163532735809435	0.291551860591334
HS_H3K27ac_101733:101734	39.8046545570422	0.160076241810644	0.482399619857448	0.331833266904205	0.740015162869988	0.829202203434666
HS_H3K27ac_101735	31.5363990253573	3.3380540052851	0.742506991144675	4.49565330036697	6.93566672376761e-06	0.000199378045189855
HS_H3K27ac_101736	24.5913988774037	-0.377359182798728	0.58122596720478	-0.649246943686146	0.516178773385618	0.650281270758217
HS_H3K27ac_101737	23.7042474213417	1.55091005389751	0.671478199530394	2.30969531845137	0.0209050281865431	0.0652879112997201
HS_H3K27ac_101742	25.9137894964773	0.283623870896383	0.620635340590623	0.456989559483471	0.647678549836079	0.759470692702288
HS_H3K27ac_101743	55.5657988699231	-1.78488188296946	0.633762212236449	-2.81632739931099	0.00485761363422014	0.022086032602731
HS_H3K27ac_101744	36.4764573929628	-1.3295645592225	0.462639379515723	-2.87386811000449	0.00405478250581122	0.0192947239623744
HS_H3K27ac_101745	23.2071735782633	1.11209215694744	0.531634665966178	2.09183529243029	0.036453252096857	0.0985747704630986
HS_H3K27ac_101746	22.85001382605	-1.36958711704235	0.461039882893517	-2.97064780696786	0.00297172364486713	0.0153610877385345
HS_H3K27ac_101747	69.1434263779132	-0.63020076270814	0.583643616419932	-1.07976982010664	0.280244693635432	0.424655770673721
HS_H3K27ac_101748	39.3304692316895	-0.176060950545166	0.62923810846665	-0.279800203096722	0.779630795873635	0.857849092188416
HS_H3K27ac_101749	33.13344736048	0.382937298383061	0.528887370249635	0.724043189388913	0.469039220357733	0.609413262148955
HS_H3K27ac_10174:10175:10176	60.82518422057	0.248016551064999	0.524277381981054	0.473063610197782	0.636167797752537	0.750714646230573
HS_H3K27ac_101750:101751	17.579655851952	-0.646417110168863	0.495046127365168	-1.30577147145732	0.191630284439599	0.326195173064034
HS_H3K27ac_101753	17.8962530996517	1.03334918911919	0.697203450149901	1.48213435962919	0.138304547937584	0.259064840556127
HS_H3K27ac_101757	11.3265220509597	-0.435721742382885	0.55751347163125	-0.781544777936917	0.434482151282338	0.577434328047155
HS_H3K27ac_101758	358.238902039952	-1.57711227953244	0.773876100376959	-2.03793899147966	0.0415560345408564	0.10834599233787
HS_H3K27ac_101759	22.6727580275272	0.243421958640667	0.496295046559457	0.490478315929564	0.623795470323022	0.740330059435141
HS_H3K27ac_101760	21.2817622672022	0.670006991232328	0.536465866451548	1.24892753319813	0.21169158013717	0.34939843800387
HS_H3K27ac_101761	25.5235069788313	-0.156801437034258	0.511566775547565	-0.306512159368487	0.759214723243878	0.84321445785173
HS_H3K27ac_101762	21.8104391460437	-0.484220572524536	0.616085360772893	-0.785963444930862	0.431888903278743	0.575023786885073
HS_H3K27ac_101763	29.7684263148285	-0.721641926808646	0.610660142227792	-1.18174067194884	0.237308614866617	0.378466416962795
HS_H3K27ac_101764	6.49794253314678	-0.0651338698426815	0.967241022113331	-0.0673398546521219	0.946311149454344	0.96659428143302
HS_H3K27ac_101768	29.515716008638	-0.613639677652826	0.459349352194281	-1.33588884956844	0.181585606050117	0.313771899426171
HS_H3K27ac_101769	21.4645506655319	-1.28721070990818	0.526365050420936	-2.44547146296813	0.014466289638441	0.0499440784677407
HS_H3K27ac_10177	26.0333380405531	-0.732552636431977	0.592885162188419	-1.23557255797738	0.216617490423217	0.354883126373103
HS_H3K27ac_101770	25.3811560011051	0.217024725890491	0.511675959870834	0.424144855164343	0.6714601746388	0.778420365070075
HS_H3K27ac_101782	12.0345440909125	1.22073976273761	0.693888755259935	1.75927301528372	0.0785311476922777	0.172492720053844
HS_H3K27ac_101783	37.6442878607947	-0.403828877800867	0.450192494280465	-0.897013795057377	0.369711555932624	0.516104880468938
HS_H3K27ac_101785:101786	27.0324115603596	-1.27418766950301	0.447338672713186	-2.8483736086908	0.0043943304076594	0.0205080258852353
HS_H3K27ac_101787	39.757809778685	-1.90692526822073	0.450739490393499	-4.23065941383563	2.3300724485491e-05	0.000452877658129668
HS_H3K27ac_101791	23.080030311099	0.784574329425567	0.585919419246215	1.33904817566027	0.180554990023994	0.312460587163573
HS_H3K27ac_101792	85.9776067535325	-0.461652088572563	0.662565497246992	-0.6967644564813	0.485950213257762	0.623872033062427
HS_H3K27ac_101793	25.8353811351216	-1.00291473945536	0.499263436292053	-2.00878868058883	0.0445595492024049	0.114004215017106
HS_H3K27ac_101794	22.5998161441535	0.159708232968659	0.511662579350252	0.312135847752377	0.754937283966732	0.840139066038467
HS_H3K27ac_101795	13.9140888926625	-0.859839461099785	0.549181645661241	-1.56567406775676	0.117424940233721	0.230417138798847
HS_H3K27ac_101796	16.7962990506733	4.73551744980692	1.14780444716367	4.12571798402492	3.69579932871028e-05	0.000632759187661895
HS_H3K27ac_101797	9.05653344453986	0.722312552990232	0.850502428006405	0.849277473179409	0.395726912660099	0.54141744385725
HS_H3K27ac_101798	24.9841252489668	-0.330806789838947	0.43653586435689	-0.757799798021854	0.448570843316852	0.590529094097297
HS_H3K27ac_101799	519.787242131304	-1.63645259590611	0.751293104611702	-2.178181306152	0.0293925412531513	0.0840399876080719
HS_H3K27ac_101800	17.3351711715926	1.01982403065212	0.583682482439024	1.74722398107718	0.0805984934711713	0.17555844169101
HS_H3K27ac_101804	31.4725329805682	-0.418209431784702	0.603626616396393	-0.692828017229229	0.488417487460378	0.626173563444563
HS_H3K27ac_101805	15.1261449823554	1.56567880625903	0.773170466498859	2.02501113803387	0.0428662205489203	0.110883644130709
HS_H3K27ac_101806:101807:101808:101809	32.414665887741	-0.755946030335256	0.497679214470403	-1.518942339474	0.128777010427303	0.245819049421841
HS_H3K27ac_101810	17.1533384777134	0.457660981611393	0.585599149643065	0.78152603515621	0.434493170254188	0.577434328047155
HS_H3K27ac_101811	32.9609876773677	0.879421643103288	0.852263051838426	1.03186644218153	0.302134688386074	0.447719522020785
HS_H3K27ac_101817	44.3158099262938	1.44510094425945	0.599791138603492	2.40934027072176	0.0159813899506155	0.0537680628767946
HS_H3K27ac_101818	149.739765671778	-1.07283751344879	0.773780613893108	-1.38648797112019	0.165597950807822	0.294027921622615
HS_H3K27ac_101819	24.630495488137	-0.28502698327094	0.469046488356338	-0.607673205847355	0.543404237297591	0.673353662107108
HS_H3K27ac_101822	290.961936968602	-1.58842423115419	0.755511123505073	-2.10244982732345	0.035513890306593	0.0967280012886576
HS_H3K27ac_101823	169.992989360247	-1.31279247996866	0.550401758158564	-2.38515313679368	0.0170720131811964	0.0564098055113946
HS_H3K27ac_101824	21.2369508228049	0.503183728143374	0.532117924692587	0.94562446554318	0.344340161056537	0.491150789525082
HS_H3K27ac_101835	232.907747697205	-2.04861720392284	0.752564088905554	-2.72218304610059	0.00648522100195829	0.0275631558168362
HS_H3K27ac_101836	36.1900186547223	0.722381327805084	0.558692562623277	1.2929854022277	0.196016107960098	0.331209242716422
HS_H3K27ac_101837	22.2592512552427	2.16736751332454	0.740964226722777	2.92506363351794	0.00344385793574655	0.0171404300443482
HS_H3K27ac_101838:101839	35.7113680587873	2.17227266773636	0.642214778035916	3.38247069676568	0.000718369414179922	0.00547171897836343
HS_H3K27ac_101848	22.0747364568818	-0.281015136583689	0.488268426527405	-0.575534114671895	0.5649301254264	0.691630005871323
HS_H3K27ac_101849	109.906542750123	-1.54950589983906	0.484334143132194	-3.19924977788761	0.00137785736420789	0.00879128909557572
HS_H3K27ac_101850	17.5380492793164	1.43974877089939	0.583687403532514	2.46664355301474	0.0136386047795151	0.0478223200836706
HS_H3K27ac_101853	21.3983552240492	2.12755611100766	0.629068039111304	3.38207630769686	0.000719401580275488	0.00547359417940236
HS_H3K27ac_101854	21.5321614012479	0.760040370820745	0.522878256125592	1.45357042852091	0.146065440452468	0.268980146219387
HS_H3K27ac_101856	20.8252857297508	-0.255184872826975	0.522495563539192	-0.488396247995767	0.625269198967666	0.741511273750796
HS_H3K27ac_101858	21.1036764832136	-0.643137295575352	0.514290871678508	-1.25053220072976	0.211105200041842	0.348688937523354
HS_H3K27ac_101859	173.703621589441	-0.571470739211946	0.747540682096183	-0.764467744564058	0.44458855142048	0.58693394703657
HS_H3K27ac_101864:101865	250.910267424206	-1.4398107402491	0.74109440123296	-1.94281691759334	0.0520382830990344	0.127637558614751
HS_H3K27ac_101866	32.460588624423	-0.56417582873822	0.472730193612176	-1.19344149445437	0.232696512320404	0.373097331691846
HS_H3K27ac_101867:101868	20.7353639942041	-0.655250513556619	0.463244791336887	-1.41448004556213	0.157221002223406	0.28358970980951
HS_H3K27ac_101872	25.1642946624794	-1.68910487900453	0.452670412702313	-3.73142319799754	0.000190401059387162	0.00205416503589108
HS_H3K27ac_101873	24.1691230809459	0.314507618519155	0.456000700598609	0.689708630066334	0.49037743762831	0.627941018848968
HS_H3K27ac_101875	37.4685343291516	0.512082566451389	0.559862151740687	0.914658304475943	0.360371039916727	0.506897091345263
HS_H3K27ac_101876	33.1891064183834	0.575005700565427	0.525782937302049	1.09361803088544	0.274122537846402	0.417748728564363
HS_H3K27ac_101877	393.840748813955	-1.17115862090845	0.810186910837139	-1.44554127602275	0.148305907844729	0.271952839333888
HS_H3K27ac_101878	184.6510192029	-0.468270516733098	0.646003708888147	-0.724872799165581	0.46853006948504	0.609044666941279
HS_H3K27ac_101880	89.2010050464813	-1.20754254722336	0.457553689637819	-2.63912754846149	0.00831197014537831	0.0329392426683886
HS_H3K27ac_101881	15.8883354078743	1.51307814207385	0.640722672008695	2.36151802983696	0.0182002868816559	0.0591132051192261
HS_H3K27ac_101882	48.357075479975	-0.739471809431696	0.682576966800163	-1.08335300691181	0.278651765740718	0.422843921467989
HS_H3K27ac_101883	27.5062663265852	1.47725016283809	0.581659383806487	2.53971689267814	0.0110942232443866	0.0408326981692725
HS_H3K27ac_101884	23.0799557863145	0.323190785632845	0.542622847155365	0.595608510270318	0.551436790084144	0.679920989946019
HS_H3K27ac_101888	412.860996040466	-1.21839783386224	0.767899557763135	-1.58666302323626	0.112588985270997	0.223498343424435
HS_H3K27ac_101889	20.8254485265461	1.91903381119373	0.625854705488826	3.06626089787862	0.00216754091154109	0.0122777949043054
HS_H3K27ac_101890	19.6978882996704	2.57959608115433	0.753475930464089	3.42359453946389	0.000617987516841698	0.00490291186853754
HS_H3K27ac_101891	27.5799700237615	-0.0191731606170643	0.546386727170398	-0.0350908242525534	0.972007318093446	0.983582205747853
HS_H3K27ac_101892	229.269561308316	-2.29482038600614	0.745648265106591	-3.07761781713271	0.00208662336095172	0.0119332225773279
HS_H3K27ac_101893	44.5261644037716	-0.827094208439461	0.648988369161281	-1.27443610354428	0.202508904052764	0.338569128739966
HS_H3K27ac_101897	17.5658732228328	-0.79376983801303	0.518224378581162	-1.53171072381095	0.125593834916871	0.241525563198466
HS_H3K27ac_101901:101902	16.9753972247533	1.44681767355934	0.651909558805821	2.21935336584058	0.0264626936461711	0.077680461433311
HS_H3K27ac_101909:101910	21.8788575262477	-0.99041620418725	0.472590499341887	-2.09571755159376	0.0361072539422491	0.0978859915648199
HS_H3K27ac_10191	76.1225171868376	-0.641680515130607	0.626951609623381	-1.0234928904897	0.306074859662182	0.451661883073279
HS_H3K27ac_101911:101912	21.1441513555088	3.88815742624823	0.869818314025273	4.47007997366132	7.81903548664799e-06	0.000215725494548804
HS_H3K27ac_101913	40.2773263656737	-0.663822465831358	0.89714553025425	-0.73992729545588	0.459344111075435	0.600431983256141
HS_H3K27ac_101914	142.470898639682	-0.845024348519727	0.804411239456861	-1.05048799304481	0.293493808459983	0.438800448635372
HS_H3K27ac_101915	25.867376530024	0.575765019193051	0.615173299769237	0.935939546480693	0.349304314343475	0.495850487399447
HS_H3K27ac_101916	155.28160062792	-1.93356261580307	0.498883292348192	-3.87578146123515	0.000106283043916228	0.00135209328459595
HS_H3K27ac_101919	23.3073145845779	-0.106963989595508	0.558251680958673	-0.191605315745438	0.848051378304521	0.904672734731197
HS_H3K27ac_101922	22.3851843941526	2.15250166966826	0.657907376000064	3.27173968280309	0.00106887943869393	0.00729350621586594
HS_H3K27ac_101923	29.8934370221469	1.00241365853713	0.495474162791653	2.02314012276488	0.0430587029078108	0.111206384861022
HS_H3K27ac_101924	33.7177605357775	1.10779267904603	0.625657033594844	1.77060692929635	0.0766260888702868	0.169368981451618
HS_H3K27ac_101926	14.3567456929403	0.724459371063347	0.554796199603462	1.30581170451627	0.191616598734954	0.326195173064034
HS_H3K27ac_101929	25.4117662510454	1.5282475333915	0.570393336559406	2.67928714351721	0.00737790947820971	0.0302428258827203
HS_H3K27ac_101932	25.1828917619858	0.333758908769125	0.525488004155126	0.635140871209304	0.525336542890013	0.65775013726229
HS_H3K27ac_101933	35.3757607472672	0.113781356743966	0.612779067323442	0.185680880453296	0.852695022759624	0.907453852255248
HS_H3K27ac_101934	21.4968219432747	-1.19613356397068	0.65121169462853	-1.83678145499673	0.0662421647039601	0.152118459934729
HS_H3K27ac_101935	5.72711120863176	0.0783459182656913	0.918543548658483	0.0852936351032176	0.932027951546524	0.958569732560876
HS_H3K27ac_101936	24.7785737728295	-0.600477844229794	0.462132049322541	-1.29936420793594	0.193818968817423	0.328649555820848
HS_H3K27ac_101937	28.793317079903	-1.04431449615882	0.44733810572002	-2.33450824511792	0.0195691248413282	0.0622989215052233
HS_H3K27ac_101939	34.5840436917538	-0.112428147974701	0.438670760458418	-0.256292778340667	0.797724773129751	0.870761644020935
HS_H3K27ac_10194	32.666372622969	0.145360077618998	0.527646500306077	0.275487618196421	0.782941637188573	0.860186087200613
HS_H3K27ac_101940:101941	18.230284177487	0.0247554823176903	0.512450971772746	0.0483080015090077	0.961470777718697	0.977141950991729
HS_H3K27ac_101945	24.8209080114471	-0.527897307640976	0.489141045117109	-1.07923330685649	0.280483735355039	0.42486335225378
HS_H3K27ac_101947	21.8527203788948	0.789714408159137	0.531531655059791	1.48573354125128	0.137349615031177	0.257709462964593
HS_H3K27ac_101948	27.6828991302637	3.50368171261525	0.813874128273155	4.30494297693087	1.67028753440111e-05	0.000360399903529256
HS_H3K27ac_101949	18.7240752749605	0.369133323256651	0.650842723679862	0.567162095889424	0.570604057697595	0.696633591359263
HS_H3K27ac_10196	29.8699817156198	-0.439525054247697	0.567909915274762	-0.773934461128485	0.438969549344039	0.581929731708788
HS_H3K27ac_101962	117.749425498119	2.51777269854205	0.73287804162341	3.43545932003215	0.000591550267839191	0.00474705106875187
HS_H3K27ac_101963	23.5226925197065	-0.622071290822084	0.502691026056669	-1.23748238694828	0.215908049231893	0.354062580987259
HS_H3K27ac_10197	24.9344925735336	0.88661419982614	0.581874320398372	1.52372113486488	0.127578387574257	0.2443625017817
HS_H3K27ac_101976	48.3843778463608	-0.0218548219407315	0.534902225297681	-0.0408576014589749	0.96740941833642	0.9808773682957
HS_H3K27ac_101977:101978	72.3313587489718	-0.710816777643366	0.621632555920849	-1.14346774613567	0.252844438835166	0.396066657880046
HS_H3K27ac_10198	18.7091191639719	-0.412885088544964	0.58900762900768	-0.700984279678286	0.483312825854111	0.621529284119015
HS_H3K27ac_10199:10200	17.030470474821	1.87402104960493	0.551706249533324	3.39677328504095	0.000681854337686613	0.00526831169066447
HS_H3K27ac_102000	13.934592023157	0.469237932305742	0.609590182338572	0.769759661327884	0.441442472255606	0.584285652053259
HS_H3K27ac_102001	33.4272145986135	0.639022644345042	0.54640702087676	1.16949932912588	0.242202511378795	0.38405474735803
HS_H3K27ac_102004	24.2613771015975	-0.918662585414931	0.506889361884513	-1.81235325594431	0.0699316305876694	0.158271930408131
HS_H3K27ac_10201	14.8955559225018	0.125188849263816	0.583155389588432	0.214674941703222	0.830020760715387	0.892731882097058
HS_H3K27ac_102012	21.1535840816297	0.242405021035267	0.53313310207262	0.454680116640455	0.649339387469333	0.760667514730417
HS_H3K27ac_102013	154.358296262056	-1.53877720484752	0.474818458743554	-3.24076955415627	0.00119207508874297	0.00793083965384943
HS_H3K27ac_102014	26.3029416928497	-1.57076718150187	0.477269682021401	-3.29115223671684	0.000997779002907896	0.00693310532897755
HS_H3K27ac_102015	24.4400780006482	-0.532717991514726	0.596300856542957	-0.893371166030431	0.371658438539136	0.517950453521231
HS_H3K27ac_102016	7.9851434098228	-0.951862540200835	0.680525941377471	-1.39871602583458	0.161898156539183	0.289579090169889
HS_H3K27ac_102019	51.0609939435594	-1.83078374884151	0.434541238527144	-4.21314155371503	2.51843118484683e-05	0.000478102097654499
HS_H3K27ac_102027	94.9756071801519	-0.0128100097389248	0.778166939791803	-0.0164617758528165	0.986865996403732	0.992882452944043
HS_H3K27ac_102028	35.3925131494952	0.0610804464841178	0.589558026068788	0.103603790947273	0.917483779115619	0.949501416512465
HS_H3K27ac_102035	169.130139896764	-0.802077033673075	0.733768460087752	-1.09309281783133	0.274353049081889	0.41803833408451
HS_H3K27ac_102036	57.4528668422466	1.7042817904237	0.637591952073078	2.67299765136992	0.00751767767936263	0.0306818340460912
HS_H3K27ac_102038	21.9276467401326	0.51035784875429	0.644204003128944	0.792230172857427	0.428226478266512	0.5715777637133
HS_H3K27ac_102039:102040	168.187181778949	-0.834296643751884	0.654671607985929	-1.27437425661174	0.202530811286029	0.3385898742661
HS_H3K27ac_102041	23.6041986292076	-0.965270855517037	0.496779417146064	-1.9430572648569	0.0520092397010718	0.127583879869548
HS_H3K27ac_102042	19.5540950569888	-0.924886216875801	0.511184997112065	-1.80929843814067	0.0704046515193127	0.159032980436179
HS_H3K27ac_102043	21.2304580411431	-0.977038333759549	0.515016217424393	-1.89710207310701	0.0578144676668164	0.137757654709314
HS_H3K27ac_102044	21.0877328556219	-1.48095989900184	0.548525585704292	-2.6998921064007	0.00693619663797729	0.0289415504339621
HS_H3K27ac_102045	32.3180400139856	-0.248467498149334	0.641180036925824	-0.387515960946985	0.698374271078279	0.797898572786956
HS_H3K27ac_102046	15.479782828628	-0.24825290381074	0.566232746529956	-0.438429082973579	0.66107526786339	0.770188554002431
HS_H3K27ac_102047	22.1446435701662	-0.618563323126775	0.527698683537865	-1.17219038520188	0.241120627742781	0.382816047413111
HS_H3K27ac_102048	30.1708290844008	-0.454132176723817	0.502793624535209	-0.903217850352865	0.366410285896109	0.512721247195285
HS_H3K27ac_102049	35.3683402667882	-1.23012011766067	0.499340621091248	-2.46348898067294	0.0137592124781972	0.0481369071686119
HS_H3K27ac_10206	22.0347655115256	-1.61291252850032	0.535900774308771	-3.00972233261042	0.00261486619771588	0.0140301397204466
HS_H3K27ac_102063:102064	20.0688215594116	1.02632854964228	0.544930833374965	1.88341067670155	0.0596447345587062	0.140910983438979
HS_H3K27ac_10207	81.5825068435641	0.178544866252373	0.470220190855952	0.379704805800372	0.704164552383702	0.802014558400788
HS_H3K27ac_102071	18.7643705194864	-0.585697166081549	0.514237021545154	-1.13896343814701	0.254718404119487	0.39791796972755
HS_H3K27ac_102072	21.6083420956718	-0.409378555517277	0.508677271127986	-0.804790343019426	0.420940675280196	0.565081138532456
HS_H3K27ac_102073	23.5447412535895	-1.05787136697609	0.440913775334681	-2.399270392886	0.0164277788911188	0.0548814064060752
HS_H3K27ac_102074	27.626005293971	0.704330811304387	0.509216739825965	1.38316507730108	0.166614255150357	0.29544979301013
HS_H3K27ac_102075	32.1537890526513	0.763002075690505	0.507485359089835	1.50349574036763	0.132711254552116	0.251174757341231
HS_H3K27ac_102076	25.0014778468191	0.543772746972412	0.503065137107519	1.08091916307091	0.279733073580696	0.424060778296228
HS_H3K27ac_102077	33.8141573156595	2.30911101684248	0.58473913904378	3.94895922413976	7.84917192754728e-05	0.00108825975312855
HS_H3K27ac_102078	32.1242862121593	0.911776373577623	0.506152281253875	1.80138746252197	0.0716418308666435	0.161160210972635
HS_H3K27ac_10208	31.0271368692234	0.962051010243334	0.620970294553177	1.54927058296015	0.121316688214554	0.235840193509033
HS_H3K27ac_102080	10.1139127339221	0.334387492952766	0.84107128051602	0.397573310014354	0.690944737698816	0.792375771965769
HS_H3K27ac_102081	241.516461032224	-1.52285299095964	0.665549332373805	-2.28811436941586	0.0221308616516317	0.0680476748412026
HS_H3K27ac_102082	36.3921462123674	1.38687461377095	0.645004720575308	2.15017746309506	0.031541180114278	0.0885637578852742
HS_H3K27ac_102083	27.6625264133021	-0.678511669589284	0.532626141430015	-1.27389855061862	0.202699372145372	0.338760458506912
HS_H3K27ac_102084	27.8481203504269	-1.19506200422951	0.552207337196557	-2.16415451901923	0.0304524924957642	0.0863146706373225
HS_H3K27ac_102085:102086	30.9083899735209	-0.477702450650759	0.421147968484474	-1.13428648930636	0.256674394589687	0.399834613885592
HS_H3K27ac_102087:102088	28.3703763355413	-1.8001149031672	0.372992186728488	-4.82614641061519	1.39200192548588e-06	7.01828863307914e-05
HS_H3K27ac_102089	20.427957271154	-0.598761947907219	0.565581819592977	-1.05866547891889	0.28975215480755	0.434976008013052
HS_H3K27ac_102099:102100:102101:102102:102103	13.2472822070734	-1.28223963318478	0.587742013664945	-2.1816368463932	0.0291363452438868	0.0835352821172354
HS_H3K27ac_10209:10210	22.6874805246655	-0.1555230629557	0.476118946981586	-0.326647498364973	0.743934513904994	0.832207427668521
HS_H3K27ac_102104:102105:102106:102107	53.6184520020637	-0.482815456200321	0.429691610224234	-1.12363249528741	0.261168964696618	0.404404845290999
HS_H3K27ac_102108:102109	4.57083387344027	-0.0785270274451001	0.964130752833558	-0.0814485247092378	0.935085260128962	0.960384048824646
HS_H3K27ac_10211	26.31107613775	-1.21109114115873	0.470479670921763	-2.57416253243412	0.0100483057634654	0.0379349615806491
HS_H3K27ac_102115:102116:102117	21.3258152004576	-1.06620018949656	0.472099437832738	-2.25842291698367	0.0239193053024367	0.0721404143168338
HS_H3K27ac_102118	22.4463256299995	-1.08459487144475	0.56958985200931	-1.90416817929373	0.0568882845213237	0.136097356589086
HS_H3K27ac_102119:102120:102121	16.9427894435182	-1.0093253538572	0.485594867337904	-2.078533818511	0.0376602194133719	0.100942640890973
HS_H3K27ac_10212	24.9476473139383	-1.08656345301822	0.479977400283658	-2.26378044544615	0.0235876218029528	0.0713513549548586
HS_H3K27ac_102122	30.6851967658236	-0.408454338521981	0.467841873477763	-0.873060667882682	0.382630010842583	0.528447476423663
HS_H3K27ac_102123:102124:102125	51.9463153094354	-0.632974265099553	0.47743157338908	-1.32579054335754	0.184909086236867	0.317896657084951
HS_H3K27ac_102126	87.7914109343327	-0.732538196691609	0.508706521248829	-1.44000158459399	0.149866950755945	0.274153614217716
HS_H3K27ac_102127	48.8998425378141	-0.491386032082047	0.560293122370674	-0.877015998345523	0.380477948512118	0.526685957683714
HS_H3K27ac_102128:102129:102130:102131	56.7500862306495	-0.429066880324024	0.592345184092836	-0.72435277916732	0.468849182099516	0.609311430518353
HS_H3K27ac_10213	22.8349386997019	-0.639517648288357	0.56459362782444	-1.13270433241095	0.257338437700046	0.400615347444822
HS_H3K27ac_102132	11.5223178716213	2.19291460352722	0.853516189331347	2.56927124633121	0.0101912651984386	0.0382679700056401
HS_H3K27ac_102133:102134	140.835854672063	-1.01099128478012	0.692730324939071	-1.45942980750705	0.144446846927727	0.266923395831299
HS_H3K27ac_102135	28.9925677389581	-0.254353529403607	0.425808615856785	-0.597342373854537	0.550278819132063	0.678892423312966
HS_H3K27ac_102136	217.059663633395	0.128966698821394	0.746332931297922	0.17280049347027	0.862808249145869	0.914177179474293
HS_H3K27ac_10214	55.7901945845532	-2.61867015595863	0.554381043129582	-4.72359253335171	2.31714454195343e-06	9.80639201615595e-05
HS_H3K27ac_102141	25.7604727796193	-0.104374292772274	0.487591581298338	-0.214060900096655	0.830499566243125	0.893058238206354
HS_H3K27ac_102142	6.47488909846091	-1.84375232286832	0.766337351799165	-2.40592777911668	0.0161314533931992	0.054124791759599
HS_H3K27ac_102143	39.9006974355434	-0.386265637723702	0.464003765838647	-0.832462290528095	0.405148054772299	0.550746736364028
HS_H3K27ac_102144	20.4861714908816	0.608811884288899	0.60482721036629	1.00658811947332	0.314132746035036	0.460010511263039
HS_H3K27ac_102145	205.092352211472	-0.480915863789209	0.685449556122572	-0.701606499695817	0.482924597082475	0.621164442232956
HS_H3K27ac_10215	28.7826180246044	-1.3506434195079	0.448575430377348	-3.01096165336502	0.00260421738465888	0.0139888385915537
HS_H3K27ac_102159	25.978494782794	-0.616096215137647	0.56346210980632	-1.09341196935038	0.274212960602097	0.417860601642542
HS_H3K27ac_10216	179.135870682293	-1.08734525114876	0.623487876828981	-1.74397176201552	0.0811640138973597	0.176477518566871
HS_H3K27ac_102160	43.7632023804901	-1.65293849048425	0.485566010111427	-3.40414785232791	0.000663708176194973	0.00516900625926284
HS_H3K27ac_102161:102162:102163	22.5320186949024	0.0754680959091589	0.496913273017096	0.151873777592901	0.879286490797768	0.925310608773278
HS_H3K27ac_102164:102165	35.8915453478365	-2.02463758068325	0.479463496264393	-4.22271475609228	2.41377222682448e-05	0.000464764609588902
HS_H3K27ac_102166:102167	18.9258474690737	-0.688019067535674	0.537271410683728	-1.28058008271854	0.200341199530842	0.336032486282534
HS_H3K27ac_102168	24.8565239920364	-1.13716560538106	0.547143867020996	-2.07836672203331	0.0376755953271485	0.10096866935054
HS_H3K27ac_102169	56.8439208057717	-1.73468900290187	0.491486621608028	-3.52947349253653	0.000416387415008083	0.00366485562599537
HS_H3K27ac_10217	21.6612294099509	-0.609347266233823	0.48805748041819	-1.24851537100037	0.211842382929865	0.349546189183784
HS_H3K27ac_102170	19.828513484264	-0.741970803277383	0.570870174943701	-1.29971898313054	0.193697301695594	0.328490128752137
HS_H3K27ac_102171	21.4508626734955	-0.720229192598674	0.559828468888854	-1.28651762570807	0.198262471511305	0.333678757525794
HS_H3K27ac_102172:102173	17.1584564674988	0.0506833859859783	0.544627550250654	0.0930606355896836	0.925855389927075	0.954816559136293
HS_H3K27ac_102174	24.6215131171119	-1.17959085932431	0.477898623601286	-2.46828678943518	0.0135761501704764	0.047673672443779
HS_H3K27ac_102175	39.1862559487255	-0.762215232955242	0.532862278812973	-1.43041694498095	0.15259738774028	0.277588340357372
HS_H3K27ac_102176	31.0970154102269	-1.16123383180191	0.447547449968668	-2.59466081615078	0.00946843070685223	0.0363267335030088
HS_H3K27ac_102177	38.1627386272278	-2.73243194232998	0.543617821913608	-5.02638403706386	4.99814484790308e-07	3.44213549337726e-05
HS_H3K27ac_10218	23.7711059088966	-1.14031968036065	0.554694546469475	-2.05576147740873	0.0398055128824349	0.105042673036983
HS_H3K27ac_102187	17.5115638278283	-1.48234213428094	0.528083363331371	-2.80702297631515	0.0050001675141053	0.0225443930189473
HS_H3K27ac_102189	27.8365825997993	0.786790225873622	0.658499606133677	1.19482262182842	0.232156339904437	0.372415503003175
HS_H3K27ac_10219	17.5495517020527	2.05505928249876	0.865773391405363	2.3736687947442	0.0176123408870233	0.0577189945075693
HS_H3K27ac_102190	27.5591838425893	-1.15091435121345	0.397353510654486	-2.89644943445388	0.00377411459115978	0.018313652153074
HS_H3K27ac_102191	19.4235251922305	0.138106059664193	0.549503259948816	0.251328917824904	0.801559819328337	0.873266338206483
HS_H3K27ac_102192:102193	45.6312988723493	-1.44085072325426	0.418126752183974	-3.44596636242087	0.000569021183993099	0.00461563707074476
HS_H3K27ac_102194	294.152801736525	-1.44032699983801	0.752407681891991	-1.91429066249854	0.0555830268646993	0.133841726533208
HS_H3K27ac_102195:102196	21.9301332376888	-0.898088048093555	0.432013827646535	-2.07884097827617	0.0376319690581925	0.100904857006795
HS_H3K27ac_102197:102198:102199	46.0513678348119	-1.39905195111578	0.387415472825021	-3.61124438555316	0.000304731338380559	0.0029200143247079
HS_H3K27ac_102200:102201:102202:102203:102204	51.8494792841094	-1.36448476046083	0.421401338180433	-3.23796969025427	0.00120383598394493	0.00799214993563227
HS_H3K27ac_102205	431.422471640091	-0.785692224974842	0.793302820116562	-0.990406443858851	0.321975497075925	0.467900793704123
HS_H3K27ac_102207	53.3668884542187	-0.984491976007351	0.535447347965014	-1.83863451700517	0.0659689608167322	0.151652881289387
HS_H3K27ac_102208	87.0131379456094	-0.832570060165542	0.617335440360785	-1.34865100192364	0.177449090600434	0.308975687941729
HS_H3K27ac_102209:102210:102211:102212:102213	71.989090751798	-0.981812035730507	0.490555739400437	-2.00142808833608	0.0453462762223589	0.115326295820648
HS_H3K27ac_10220:10221:10222:10223	69.3599997022357	-0.860435197762357	0.476915078769931	-1.80416857437515	0.0712048841951352	0.160460823240599
HS_H3K27ac_102214	23.140248315788	1.25511417772944	0.510966290254929	2.45635416986754	0.0140354754742213	0.0488821259163743
HS_H3K27ac_102215	20.7325510580684	0.798057104201391	0.529530340717679	1.50710364040666	0.131784093828939	0.249778051184472
HS_H3K27ac_102217:102218	10.8805655336996	-0.120668140517281	0.677277778733885	-0.178166395393719	0.858592300040465	0.911498380654686
HS_H3K27ac_102219	26.2710412646347	0.843242333634676	0.53254437348552	1.58342173087968	0.113325373191368	0.224509323224559
HS_H3K27ac_102221	24.3345483069629	0.620472830720699	0.54428133617964	1.13998549918293	0.254292342441846	0.397496265509649
HS_H3K27ac_102227	81.3754093170668	-1.87904722871898	0.43528559116373	-4.31681467722231	1.58296952997691e-05	0.000346813348897093
HS_H3K27ac_102228	20.2501748879243	3.60164016377333	0.761749652150637	4.72811527199897	2.26613526389104e-06	9.66251885366748e-05
HS_H3K27ac_102229	41.4321588660136	2.10406920943991	0.632528287647065	3.32644286513542	0.000879620507454583	0.00634030662161298
HS_H3K27ac_102230	193.105348387965	-0.307440862503315	0.658048366893446	-0.467201011309701	0.640356070172005	0.753835286570386
HS_H3K27ac_102231	14.6837469167934	0.184091004831237	0.543278352484995	0.338852089337246	0.734721158501254	0.825501809743923
HS_H3K27ac_102235	26.280767051298	-1.24367939030603	0.55299746196487	-2.24897847792479	0.0245138653871981	0.0734550475447262
HS_H3K27ac_10224	71.5542199426436	0.99927413394667	0.501356569137034	1.99314060184089	0.0462460531090644	0.117088344990817
HS_H3K27ac_10225	30.633835637667	0.29579595336218	0.461303489940905	0.641217679493543	0.52138126466463	0.654591313054219
HS_H3K27ac_102252	276.801811232077	-0.337038816724369	0.752891683183852	-0.447659104559488	0.654399240216178	0.765111365676525
HS_H3K27ac_10226	88.8307572191976	0.334950700089711	0.562290228368751	0.595690060382926	0.551382299532542	0.679877320181847
HS_H3K27ac_10227	22.7569686613705	-1.4826566894419	0.481144501414692	-3.08152059325733	0.00205946230468404	0.0118120021420382
HS_H3K27ac_102276	33.4836446433224	-0.891013102551618	0.412346217488744	-2.16083733707571	0.0307079067881427	0.0869086181318091
HS_H3K27ac_10228	32.1005357310944	-1.14531020954997	0.434079076646559	-2.63848287366893	0.00832779067234121	0.0329799384853099
HS_H3K27ac_102287	19.7719387694946	-1.20683678352183	0.470028643277623	-2.5675813608002	0.0102410753369253	0.0384185825573606
HS_H3K27ac_102288	21.8530699329714	0.467261342680555	0.577608854634836	0.808958067265014	0.418539266526839	0.562990592249649
HS_H3K27ac_102289:102290	30.8276523087089	-0.495653165435106	0.39525620776762	-1.25400475867165	0.209840275788454	0.347194878887636
HS_H3K27ac_10229	31.9387915529699	0.196276009022564	0.510992247822016	0.384107606053016	0.700898694296796	0.799546686408846
HS_H3K27ac_102291	13.1764155883665	-0.362536874065499	0.576995167557631	-0.628318735493202	0.529795160600025	0.661602588264654
HS_H3K27ac_102292	196.245030048475	-2.16652797118836	0.612625776398032	-3.53646231460678	0.000405524353133998	0.00359782716255238
HS_H3K27ac_102293:102294	25.2146398120634	0.0944314963282156	0.499795506533887	0.188940266756506	0.8501396336081	0.905843169115631
HS_H3K27ac_102295:102296:102297:102298	46.187942108287	-0.764540099428367	0.393462838665719	-1.9431062461223	0.0520033225021637	0.127582720851729
HS_H3K27ac_102299	30.0958353461972	1.29146335783111	0.535558655680656	2.41143214498094	0.0158900083267284	0.0535313521231037
HS_H3K27ac_10230	43.215098859893	0.654209096825062	0.480752159247685	1.3608032418384	0.173575877165218	0.304267800217918
HS_H3K27ac_102300:102301:102302:102303	61.254516004936	-0.330030965955188	0.413107196805554	-0.798899095700165	0.424348923355141	0.56814684953115
HS_H3K27ac_102304	14.0776298300329	-0.457164952548287	0.565423637989206	-0.808535267775653	0.4187825119985	0.563193523627396
HS_H3K27ac_102305	18.9442237391176	-0.771464156341971	0.459680960562904	-1.6782599727369	0.0932963584693841	0.195332500512498
HS_H3K27ac_102306	42.1341196948536	-0.994834060428525	0.44403183762055	-2.2404565982466	0.025061295425932	0.0746249216233206
HS_H3K27ac_102307:102308	37.9215176895386	-1.20310695907734	0.41135358948489	-2.92475133274978	0.00344731573906917	0.0171504559434556
HS_H3K27ac_102309	20.7024415430836	-0.689979201384143	0.48620503094713	-1.41911160409027	0.155866481381373	0.281802424189512
HS_H3K27ac_10231	162.04731356391	-1.59171057535113	0.676278610132865	-2.35363140501873	0.0185910356154291	0.0599724937147136
HS_H3K27ac_102310	172.795631594183	-1.78707676342271	0.653630954152762	-2.73407608998433	0.00625555867017468	0.0268224355718178
HS_H3K27ac_102311	66.0922140358401	0.100474435831032	0.60152827670987	0.167031941342124	0.867344916404339	0.917320700514748
HS_H3K27ac_102312	144.894529462651	-0.137432673451018	0.684102600447517	-0.200894826830236	0.840780812845521	0.900051348854966
HS_H3K27ac_10232:10233:10234	38.3130928717694	0.854884265553383	0.477562825094145	1.79009801565868	0.073438155760998	0.164031361630211
HS_H3K27ac_102340	24.5551806241763	1.87835025042024	0.7021873681304	2.67499863379972	0.00747295547169994	0.0305524206900833
HS_H3K27ac_102341	24.1854661808646	-1.28148556135561	0.525691594468732	-2.43771362304298	0.0147804781716662	0.0507234933000109
HS_H3K27ac_102342:102343:102344:102345	36.7250435773921	-0.28396455386469	0.424587391381737	-0.668801192943065	0.50362230565795	0.639913050099212
HS_H3K27ac_102364	21.3754423245499	0.562163851690628	0.526687992820064	1.06735649825737	0.285810884406692	0.43051473137589
HS_H3K27ac_102365:102366	59.7522172812212	-1.55472827871705	0.547897951784509	-2.83762381964247	0.00454507143516567	0.0209998206581874
HS_H3K27ac_102382:102383	36.8785442344374	-2.72025529121852	0.53356136649632	-5.09829883126909	3.42719486217764e-07	2.68496237488317e-05
HS_H3K27ac_102384	15.3781169258865	-0.895193353983045	0.565551763042357	-1.58286723246586	0.11345172869455	0.224692909754981
HS_H3K27ac_102385	56.1767893753492	-1.30535538481039	0.614005900539073	-2.12596553822094	0.033506129092959	0.0926578337973325
HS_H3K27ac_102386	15.7669194647945	0.00675397577467732	0.536854446286732	0.012580646060385	0.989962361524808	0.994588843665664
HS_H3K27ac_102387:102388:102389:102390	44.3792826334214	0.191727726838074	0.521627956509469	0.367556463271335	0.713203982879148	0.808815754608449
HS_H3K27ac_102391	22.7449003692314	2.09980727664182	0.603019483466368	3.48215494559378	0.000497395794204892	0.004193512412542
HS_H3K27ac_102392	34.6626122213744	0.481205865174307	0.528971135651205	0.909701555987369	0.362979923390546	0.50936594064617
HS_H3K27ac_102393	20.1211562693788	-0.703618742402986	0.572453121468739	-1.22912901688389	0.219023437356365	0.357592151697202
HS_H3K27ac_102398:102399	16.8126153952001	0.922286665455889	0.620521039343226	1.48631006360728	0.137197126043232	0.257490374351425
HS_H3K27ac_102408	26.357240241775	-1.1842055646738	0.585025213961486	-2.02419577210182	0.0429500124340739	0.111038304556498
HS_H3K27ac_102417	17.7158299404284	-0.369731901813182	0.667264149896805	-0.554101253409707	0.579509552381963	0.703798763388214
HS_H3K27ac_102418	26.3824966893452	-0.68933887020689	0.525642771708032	-1.31142081145136	0.189715631474127	0.323724432720284
HS_H3K27ac_102420:102421	35.0321725255676	-1.12539469215259	0.443700724277716	-2.53638236445203	0.011200436582673	0.0411259541023857
HS_H3K27ac_102422	24.2872424912414	-0.935443686783252	0.45197096193318	-2.06969864343088	0.0384805738760117	0.102478784937192
HS_H3K27ac_102427:102428:102429:102430	171.365242974139	-2.35556926598801	0.512218107256361	-4.59876219254598	4.25008585138347e-06	0.000144787388441213
HS_H3K27ac_102431	32.5854776363494	-1.08916110253338	0.615046079588096	-1.77086097884375	0.0765838226327015	0.169307054177951
HS_H3K27ac_102432	26.4258975640298	-1.07835792871255	0.463059161584021	-2.32876923333886	0.0198712941367653	0.0629516664414447
HS_H3K27ac_102435	203.928798764464	-0.757564977697806	0.830083204028885	-0.912637400709826	0.361433277106359	0.507790107036626
HS_H3K27ac_102436	30.6427387489274	0.764124030369768	0.489837264303365	1.55995487900759	0.118770544313686	0.232333033502617
HS_H3K27ac_102437	25.1970534723404	3.61316194392767	0.831307687637239	4.3463593536553	1.38415734795995e-05	0.000316660523365174
HS_H3K27ac_102462	45.7274343385588	1.8021300847253	0.6026710472329	2.99023836137408	0.00278759824928152	0.014691621992726
HS_H3K27ac_102468	30.0582593512571	-2.3494267328477	0.478750114142522	-4.90741759311266	9.22834091771781e-07	5.17222390492089e-05
HS_H3K27ac_102469	192.883381836181	-1.05075727938246	0.661875678260866	-1.58754478204036	0.112389312905345	0.223250456830534
HS_H3K27ac_102470	18.1297814941574	3.62062338196899	0.849398261361288	4.26257451500595	2.02085079050134e-05	0.000410925540662925
HS_H3K27ac_102471	27.5858790673297	1.50026608436484	0.576105374134663	2.60415221194266	0.00921018432315517	0.0356119134812007
HS_H3K27ac_102473:102474:102475	28.9174878028349	0.177501265394349	0.469834393755749	0.377795384402244	0.705582602773374	0.802962598041685
HS_H3K27ac_102476:102477	20.2443030833119	-0.113925921804177	0.549528793685553	-0.207315654999812	0.835763348808271	0.896579754820891
HS_H3K27ac_102478:102479:102480:102481	60.4073531714162	-1.13297699848267	0.45461382259611	-2.49217454940703	0.0126963625757025	0.0452453957469504
HS_H3K27ac_10248	29.3737934570496	1.48190705515902	0.704181041774888	2.10444043114804	0.0353400457046248	0.0963834176883746
HS_H3K27ac_102488	36.1076268119013	0.279769723175853	0.549789888583691	0.508866621568042	0.610845717672156	0.72986982375697
HS_H3K27ac_102489	22.4019719412988	-1.68098085673272	0.477906516715714	-3.5173842539014	0.000435822377028521	0.0037933440550477
HS_H3K27ac_10249	32.5545835185142	-1.20722396926916	0.458521512568166	-2.63286222386281	0.00846686856334221	0.0333676060595795
HS_H3K27ac_102490	35.4640723559277	0.423254677329238	0.604963204667013	0.699637059021148	0.484153992732467	0.622251783845016
HS_H3K27ac_102491	39.260543507723	-0.586762980546524	0.506157371864108	-1.15925009327743	0.246354258015065	0.388690037515677
HS_H3K27ac_102492	24.3841469475269	0.570689047335582	0.53340262976004	1.06990295040787	0.284662994929876	0.429385359055481
HS_H3K27ac_102493:102494	26.2618080579284	2.48148844445947	0.657611902809423	3.77348468581264	0.000160983105444953	0.00182992109785404
HS_H3K27ac_102495:102496	47.5837879922094	-0.298614076757424	0.543096529385949	-0.549836098372884	0.582431796755052	0.706048761337547
HS_H3K27ac_102497:102498	12.8167936915135	-0.394299113946818	0.596439250293073	-0.661088474229472	0.508555576357481	0.644114982761468
HS_H3K27ac_102499	34.2539062871112	-0.0885246311776342	0.503629261281158	-0.175773407113877	0.860471962380757	0.912624105775967
HS_H3K27ac_102500	36.5690148927099	1.96848209992026	0.63582752481609	3.09593722053734	0.0019619189477962	0.0113950203539339
HS_H3K27ac_102501	30.9310073228167	-0.807277820542918	0.542596055004982	-1.48780628442922	0.136801987869844	0.256938914569179
HS_H3K27ac_102502	19.2782593748152	3.66581873026555	1.11744785768227	3.28052777144244	0.00103613063646494	0.00711910421500177
HS_H3K27ac_102503	12.5810045790436	0.834210015472402	0.68368614279795	1.22016516534684	0.222402269280842	0.36145312044795
HS_H3K27ac_102506:102507	145.179393502114	0.558102617423551	0.670470323794393	0.832404653296331	0.405180576377648	0.550757581816566
HS_H3K27ac_102508	33.3637953862497	0.202447341959931	0.442689305267769	0.457312475252765	0.647446464152184	0.759273478785654
HS_H3K27ac_102509:102510	30.0098309284265	0.433902893346996	0.465115385607494	0.932893012731172	0.350875210371848	0.497585047299287
HS_H3K27ac_102511:102512:102513	4.65887123059008	-1.12282070978671	0.957711570088321	-1.17239965022367	0.241036639876507	0.382735615974924
HS_H3K27ac_102514:102515	39.5640548761776	0.926010205676759	0.534933551230504	1.73107520279232	0.0834383524449492	0.180111988715213
HS_H3K27ac_102516:102517	31.2120134699892	4.82704070989505	1.13385529162895	4.25719291124028	2.0700972071432e-05	0.000418314541076114
HS_H3K27ac_102518	25.959697240407	0.761865789428799	0.533512703957128	1.42801808425169	0.153286653388431	0.278352320258992
HS_H3K27ac_102519:102520	26.8934019448476	1.32699242037693	0.53153929455795	2.4965086005175	0.012542262726636	0.0448426777486126
HS_H3K27ac_102521	26.6249751088479	-1.92867587785267	0.468227676228254	-4.11909841252628	3.80357686752997e-05	0.000646409954165163
HS_H3K27ac_102522	40.7495558128125	1.56732628253683	0.650091799602692	2.41093070777806	0.0159118711831547	0.0535796863966309
HS_H3K27ac_102523:102524	24.0033810391449	1.68695094731535	0.620081416160868	2.7205313743473	0.00651770865401565	0.0276692296124283
HS_H3K27ac_102525:102526	34.5408412996542	2.69715551758575	0.751368959552336	3.58965523301989	0.000331115603602753	0.00310032750355233
HS_H3K27ac_102527	32.2828934647626	0.681282885298962	0.490435801521539	1.38913774888647	0.164790866846011	0.293091270311991
HS_H3K27ac_102528	29.7738927820294	-0.058378222342932	0.489503268731383	-0.119260127709111	0.905069271471717	0.941931600562928
HS_H3K27ac_102529:102530	27.4048176380545	0.229141518614418	0.460048404081406	0.498081324881353	0.618426722826494	0.736213437593868
HS_H3K27ac_102531	28.9587710267803	-0.111000720242518	0.542638410483205	-0.204557432902095	0.837917915685714	0.898129902935058
HS_H3K27ac_102532:102533	81.6690250338702	-1.6925886609597	0.562120201653302	-3.01107958045535	0.00260320616960717	0.0139876224181214
HS_H3K27ac_102544	20.2232452352037	1.74357061095193	0.558906794114834	3.11960890315047	0.00181091305379266	0.0107344081754371
HS_H3K27ac_102545	40.6894420795316	0.263056450969632	0.55283478963705	0.475831940935439	0.634194112324246	0.749164948565092
HS_H3K27ac_102546:102547	15.2338735692232	2.08727992288334	0.726938094379833	2.87133105146188	0.0040874721080013	0.0194269374349086
HS_H3K27ac_102550	18.6028609173601	-0.472558883315356	0.530297556956655	-0.891120234510117	0.372864670657071	0.519164643968672
HS_H3K27ac_102551	20.0927148338385	-0.980338288833941	0.544304826362063	-1.80108321909649	0.0716897642596825	0.161206998284169
HS_H3K27ac_102552	49.6551857111879	-1.78460329780463	0.465395959068076	-3.8345913045274	0.000125773246644787	0.00152649409257749
HS_H3K27ac_102553	23.8894593963234	0.210142123542739	0.539396838725474	0.389587236067748	0.696841791993081	0.796677972910785
HS_H3K27ac_102554:102555	20.1453932650836	-1.50498791777613	0.434453580966759	-3.46409371152423	0.00053202113678884	0.00438788186996183
HS_H3K27ac_102556	63.9390227942687	-0.981889348133626	0.581105359169424	-1.68969246736434	0.0910868051073133	0.192066267663726
HS_H3K27ac_102557	20.4494827376191	-0.316783007633758	0.475396731253748	-0.666355039502095	0.505184193125814	0.641226545768175
HS_H3K27ac_102558:102559	29.4443507001661	-0.547994360740176	0.558169347965061	-0.981770788270657	0.326212782411061	0.472363847821614
HS_H3K27ac_102560:102561	24.9071480500451	-0.913497677254696	0.53986729928445	-1.692078180074	0.0906310681988064	0.191321008897791
HS_H3K27ac_102562:102563	23.5224356371643	-0.384453910102491	0.468825724711156	-0.820035867996267	0.41219566010624	0.557465815538454
HS_H3K27ac_102564	71.4681495053793	0.0185308065685687	1.04059923339415	0.0178078226217083	0.985792164200631	0.992250169003662
HS_H3K27ac_10257	23.0131694009695	0.154383319243708	0.506568130370664	0.304763189762338	0.760546518909005	0.844325304837596
HS_H3K27ac_102572	18.7959908059809	-0.133620156011088	0.554951733941749	-0.240777977324265	0.809727199092654	0.878833716129974
HS_H3K27ac_102575	26.8662504403724	-1.12544013514021	0.561632510147207	-2.00387284355249	0.0450836832410983	0.11485512956062
HS_H3K27ac_102577:102578:102579	32.5130759670842	0.442625203378748	0.481965449894242	0.918375380384368	0.358422375336959	0.505092863856938
HS_H3K27ac_10258	223.843921688141	-0.824180036455279	0.702802810437444	-1.17270452567241	0.240914315935768	0.382641879688383
HS_H3K27ac_102580	22.6351248596245	-0.980669831297731	0.433553956173145	-2.26193260915855	0.0237015672798693	0.0716109567094611
HS_H3K27ac_102581	20.1507947879248	-0.602219771530175	0.501341994156799	-1.20121549471043	0.229667620421816	0.369587467724079
HS_H3K27ac_102582	30.2717855481442	-2.10023344533759	0.447386144464133	-4.69445348570907	2.67320425951066e-06	0.000106706650654554
HS_H3K27ac_102583:102584	36.5043405162265	-2.97739909048976	0.450343750570413	-6.61139204600605	3.80722712797668e-11	2.88749825965653e-08
HS_H3K27ac_102585:102586:102587	31.0351615378722	3.25970952120785	0.833838515288281	3.90928154725604	9.25710242138404e-05	0.00122441066015828
HS_H3K27ac_102588	23.3216812198662	1.7324580171684	0.643857442288053	2.69074783233355	0.0071292060168162	0.0295051291855835
HS_H3K27ac_102589	5.11787724985435	-0.296573540129469	1.14973418276242	-0.257949658778435	0.796445759140719	0.869821548770798
HS_H3K27ac_102593:102594:102595	32.0645758899235	-0.399107860415397	0.48799716177907	-0.81784873289096	0.413443567236495	0.558602486362889
HS_H3K27ac_102597:102598:102599	64.64920553235	-0.737357964977754	0.509998066352771	-1.44580541304977	0.148231787433376	0.271887943544825
HS_H3K27ac_10259:10260	24.7652167065738	0.337906572446395	0.505697929715603	0.668198449292502	0.504006925189704	0.640242003325334
HS_H3K27ac_102600:102601	36.7019880626341	-0.815482585516834	0.405566892930574	-2.01072276788735	0.0443547477675396	0.113615215501704
HS_H3K27ac_102602	44.0681477813915	2.52398542714418	0.65626119874077	3.84600740069226	0.000120058137900327	0.00147775980096515
HS_H3K27ac_102603	6.11677437708307	-0.336275001348957	0.849392869457006	-0.395900428930994	0.692178484620782	0.793331219664718
HS_H3K27ac_102604:102605	32.684284763015	1.2290870630923	0.486031699857985	2.52882078154868	0.0114446449946039	0.0417901880227053
HS_H3K27ac_10261	22.6430016138375	-0.0214653197018561	0.539672503018988	-0.0397747144458476	0.968272735223527	0.98134968922629
HS_H3K27ac_102612:102613:102614	18.2263208761762	-0.792901834316874	0.561402760911618	-1.41235827381636	0.157844495961427	0.284282786127781
HS_H3K27ac_102615	27.534696669275	0.0661573122701148	0.573842760192299	0.115288223289504	0.908216672573647	0.943746837411387
HS_H3K27ac_102616:102617:102618:102619:102620:102621:102622	96.9940171514424	-1.83557736841264	0.498505479452327	-3.68216086697634	0.000231265399541761	0.00236751477084021
HS_H3K27ac_10262	26.1360611772568	-0.66178089964474	0.488331054655563	-1.35518905327763	0.175357331464083	0.306529042074645
HS_H3K27ac_102623:102624:102625:102626:102627:102628	87.4246992253926	-1.49057980073367	0.631935397560352	-2.3587534524703	0.0183364335564326	0.0594146450825013
HS_H3K27ac_102629:102630:102631	66.1997059368264	-0.945740720050235	0.439774632195413	-2.15051221879028	0.0315147205366851	0.0885034056764103
HS_H3K27ac_10263	28.4334634035533	-0.551592351903668	0.511532364412082	-1.07831369093846	0.280893789259206	0.425325764646656
HS_H3K27ac_102632:102633	19.6536895584264	-0.449348124309032	0.478031194814912	-0.939997492178339	0.347218847047301	0.493819282679706
HS_H3K27ac_102634	25.5629351644991	-0.615182031497704	0.469485528568946	-1.31033225533673	0.190083460222261	0.324181379985777
HS_H3K27ac_102635:102636:102637	34.6080521500024	-0.985241177829142	0.487871319147368	-2.0194693542367	0.0434384594178072	0.1119843295297
HS_H3K27ac_102638	76.5775174871273	-0.946246019463473	0.44709230720813	-2.11644442144914	0.0343070274236748	0.0943966267498503
HS_H3K27ac_102639	29.3460388345853	1.1640483117693	0.513186233664565	2.26827657370514	0.0233123548277694	0.0707468244671094
HS_H3K27ac_102640	10.9788711412305	-1.21993762303432	0.582349818646013	-2.0948536154278	0.0361840072742051	0.0980549736427182
HS_H3K27ac_102647:102648:102649:102650:102651:102652:102653:102654:102655:102656:102657:102658:102659:102660:102661	308.621119294032	-0.916146125051808	0.55876154998623	-1.63960123074751	0.101088107040245	0.206655266090612
HS_H3K27ac_10264:10265	133.025719721895	-1.66204218668034	0.690779180529368	-2.40603977874182	0.0161265086491613	0.0541183889388067
HS_H3K27ac_10266	31.1810446174827	-0.491602012683232	0.444088527886789	-1.10699102051237	0.268297810646595	0.411591657699627
HS_H3K27ac_102662:102663:102664	81.4963161260687	-1.56213193336981	0.485342181815221	-3.21861975303135	0.00128809172236431	0.00841003636625521
HS_H3K27ac_10267	181.344909215713	-1.54148780584582	0.506353430874286	-3.04429221143864	0.00233228482107798	0.0129074095221465
HS_H3K27ac_10268	48.3113713272427	-2.18242406245629	0.410971212763084	-5.31040616636671	1.09381189666297e-07	1.19601284872541e-05
HS_H3K27ac_10269	144.190793987884	-1.40868283060987	0.637039644273544	-2.21129539310898	0.0270153881684116	0.078940120227166
HS_H3K27ac_102691	21.6316809520136	-1.74648881884308	0.469981557853558	-3.71607947090399	0.000202337964446005	0.00214978810153272
HS_H3K27ac_102692:102693:102694	42.6356371674743	-0.638446691384382	0.511107526493367	-1.2491435916913	0.211612559195397	0.349305460773372
HS_H3K27ac_102696:102697:102698:102699:102700	202.562721756272	-0.0573153141265606	0.653155975822983	-0.0877513430912773	0.930074311094698	0.957252879194417
HS_H3K27ac_1026:1027:1028	57.8308843071418	0.0371143323831783	0.522316910850108	0.0710571142005953	0.943352299761498	0.965176121621652
HS_H3K27ac_10270	29.1417911226284	-0.519204870695067	0.467399997521672	-1.11083627181875	0.266638830553784	0.409911060245835
HS_H3K27ac_102701:102702:102703:102704:102705	99.666062936066	-1.22921621794382	0.470099363422824	-2.61480085612925	0.00892794932222933	0.0347657506598412
HS_H3K27ac_102706:102707:102708:102709:102710:102711:102712:102713	156.12968811273	-1.7956027031449	0.539651077950707	-3.32734015831785	0.00087679273841333	0.00632419141106466
HS_H3K27ac_102714:102715:102716	74.4295006342784	-1.10556014195126	0.670076163544352	-1.64990220828544	0.0989629390056465	0.203521197934303
HS_H3K27ac_102717	13.6598343676703	-0.981993968193451	0.510138262476754	-1.92495650772363	0.0542347995616551	0.131585465911704
HS_H3K27ac_102718	22.2649349157617	0.928494009414923	0.518383641712479	1.79113292685634	0.0732719664168851	0.163762776029612
HS_H3K27ac_10271:10272:10273	58.322801497743	-3.37384842381835	0.514621173468906	-6.55598447509701	5.52759820031184e-11	3.7852258816031e-08
HS_H3K27ac_102728	13.1956818014971	-0.114513941226662	0.589342326502801	-0.194308021122793	0.845934705382863	0.903550430230352
HS_H3K27ac_102730	79.3421691255735	1.14227120478461	0.719947798257397	1.58660281696733	0.112602629042509	0.223512268339974
HS_H3K27ac_102731	23.5276646382722	-0.213231479809357	0.525128970340094	-0.406055448952396	0.684701859117845	0.787623675942775
HS_H3K27ac_102732:102733:102734:102735:102736:102737:102738:102739:102740:102741:102742:102743:102744	257.897408812353	-1.12163160930558	0.505704945168814	-2.21795657729066	0.0265577932698541	0.0778903323101217
HS_H3K27ac_10274	32.905296177475	-0.360535933394336	0.469451986361359	-0.767993200303163	0.442491224622096	0.585096898615596
HS_H3K27ac_102746	29.9690538544972	2.78739398901849	0.796754497023163	3.49843521364832	0.000467996773409571	0.00399382642685123
HS_H3K27ac_102747	23.9365575788291	1.03765943241271	0.643072982753945	1.61359512876587	0.106615274146055	0.214736583919667
HS_H3K27ac_102758	16.2417709848787	1.04744178840359	0.678677513293981	1.54335714368935	0.122744145865215	0.237686757035606
HS_H3K27ac_102760	171.928582697671	-1.16852506847739	0.710230589951769	-1.64527561190619	0.0999129868270819	0.204942935230646
HS_H3K27ac_102762	26.8324238690561	-0.319376536682961	0.626534432651295	-0.509750973033454	0.610225937120373	0.729324853464973
HS_H3K27ac_102763	13.9069475630126	-1.62372328316858	0.57534989374652	-2.82214927093381	0.00477029681202137	0.0218170387684519
HS_H3K27ac_102764:102765	128.395512335729	0.0320300475338042	0.665545805618258	0.048125985113902	0.961615837069241	0.97721464572712
HS_H3K27ac_102766:102767:102768:102769	70.3523520655567	-1.29415142326382	0.385881704462504	-3.353751702394	0.000797238676510637	0.00587642056718324
HS_H3K27ac_102770:102771	26.6904766175695	0.356441584426078	0.561777764583914	0.634488594773913	0.525762007689377	0.658190367566747
HS_H3K27ac_102772:102773:102774	33.5295925924561	1.18732347729088	0.432833648540151	2.74314042195067	0.00608546560384902	0.0262745284538278
HS_H3K27ac_102775	15.5286938197675	1.91766090408186	0.595376472589913	3.22092153850144	0.00127779125157781	0.00836513259021903
HS_H3K27ac_102785	99.1608931067198	-0.786198366545123	0.547198563872792	-1.43676979153749	0.15078341660733	0.275307364051881
HS_H3K27ac_10280	30.7505443270134	1.37408551998262	0.623561517437495	2.20360859603617	0.0275518822326463	0.0801058243792132
HS_H3K27ac_102802:102803:102804:102805:102806:102807:102808:102809:102810:102811:102812:102813:102814:102815:102816	334.919535189803	-1.02287762972756	0.580512044810884	-1.76202653996746	0.0780648134830895	0.171697312359981
HS_H3K27ac_10281	14.2208700728563	0.670291676310221	0.590890120962033	1.13437617677363	0.256636787751446	0.399821711134312
HS_H3K27ac_102817	21.5099334505501	-1.17582018651357	0.467945471419108	-2.51272906423849	0.0119801302070313	0.0432624578421473
HS_H3K27ac_102818	17.1675967117088	0.760538052003009	0.646787654875516	1.17586977158583	0.239646919935341	0.381155368017811
HS_H3K27ac_102819	108.721513631497	-0.470726709164502	0.632992097875008	-0.743653373785801	0.457086204180636	0.598281814393461
HS_H3K27ac_10282	24.5759508109583	-0.732905910271792	0.520185155199049	-1.40893276739384	0.15885504931972	0.285698642182176
HS_H3K27ac_10283	20.9497655975415	-1.23942738951166	0.43812190569089	-2.82895553363662	0.00467001870547671	0.0214716874223571
HS_H3K27ac_102836	22.7018378377624	0.323371072637875	0.482262589319395	0.67052904330448	0.502520598472204	0.638854782736196
HS_H3K27ac_102837	23.2857665369608	0.909570015935582	0.580779319712887	1.56611984115625	0.117320563919606	0.230286829376557
HS_H3K27ac_102838	24.9795431487734	0.243735661082023	0.525166087235248	0.464111577282487	0.642567807560037	0.755665338269443
HS_H3K27ac_102839	10.0006253608681	-0.808260683499783	0.622464168931264	-1.2984854773047	0.194120563558036	0.328967552861849
HS_H3K27ac_102840:102841	33.7357450794588	0.13910537880185	0.432034569278124	0.32197742656167	0.747469795638758	0.834721439077042
HS_H3K27ac_102842	29.455774530605	1.4593471985943	0.575271749836402	2.53679621676071	0.0111872054149251	0.0410900694714498
HS_H3K27ac_102843:102844:102845:102846:102847:102848:102849:102850:102851:102852:102853	52.5072623776294	-0.899543423181278	0.410615921267068	-2.1907173506704	0.0284722527180117	0.082066945935655
HS_H3K27ac_10284:10285:10286	32.9226210250231	0.0948162033466358	0.437445621382796	0.216749691188851	0.828403420445663	0.891855386474831
HS_H3K27ac_102854:102855:102856:102857:102858:102859	52.5559413648084	-1.08480955961116	0.45321977000208	-2.39356186868498	0.0166856669890193	0.0555140270198416
HS_H3K27ac_102860:102861	29.9587596904946	-1.11098388854224	0.469360529713077	-2.36701601053116	0.0179321570488336	0.0584701747182584
HS_H3K27ac_102862:102863:102864:102865:102866:102867:102868:102869:102870:102871	93.9044787050566	-1.23857003103381	0.447622646472451	-2.76699590781326	0.00565754653050923	0.024806034859152
HS_H3K27ac_102872:102873:102874	40.3220552341351	-0.968666580947062	0.457582545642964	-2.1169220508312	0.0342664638769339	0.094299573176653
HS_H3K27ac_102875:102876:102877:102878:102879:102880:102881	72.2432411062236	-0.796879561729108	0.443074328363944	-1.79852343211035	0.0720940987892377	0.161932340607509
HS_H3K27ac_10287:10288	22.4781596829764	0.192505351921706	0.519605964890099	0.370483337238868	0.711022389661118	0.807091809758947
HS_H3K27ac_102882	58.2663376144557	1.81135720653861	0.664941895192876	2.7240834419272	0.00644802133703961	0.0274461789557292
HS_H3K27ac_102883	41.4660342790292	-0.150238328048699	0.480057597659137	-0.312958963218775	0.75431183973266	0.83975396669103
HS_H3K27ac_102884:102885	31.9878956092356	-1.26521781475801	0.423315791367982	-2.98882734959956	0.00280050329344553	0.0147498138886169
HS_H3K27ac_102886:102887:102888	34.8603942155998	-0.857758826092041	0.479547424675453	-1.78868404240217	0.0736657143265626	0.164405713303572
HS_H3K27ac_10289:10290	53.8294402416052	-2.06608954731741	0.435095616734169	-4.74858736299274	2.0484239972942e-06	9.07057413758372e-05
HS_H3K27ac_102905:102906:102907:102908:102909	111.861955714573	-1.44786284874263	0.618116817717142	-2.34237737470069	0.0191613294631892	0.0612743114779621
HS_H3K27ac_10291	32.3794036644467	0.0783009255547622	0.48455553897548	0.161593293764256	0.871626138704549	0.920319470979335
HS_H3K27ac_102910	18.7418762656093	0.045380423974672	0.469559942562596	0.0966445811518992	0.923008651537539	0.953021272110885
HS_H3K27ac_102911:102912	3.62849701081148	-2.14175856669439	1.10028175535766	-1.946554649539	0.0515881500772359	0.126900227565603
HS_H3K27ac_102913	28.3919330881851	0.573586606553774	0.516400251956569	1.11074036927855	0.266680120365113	0.409956855724289
HS_H3K27ac_102914	17.957993555079	1.45274301406661	0.575473497892265	2.52443078506211	0.0115885822893943	0.0422076841001073
HS_H3K27ac_102917:102918	6.766376099789	-0.533337198533493	0.909664405518995	-0.586301052671403	0.557673223759875	0.685240252814357
HS_H3K27ac_102919	30.5600602167098	-0.170551416305117	0.57444544156996	-0.296897501421545	0.766544763789582	0.848708297205217
HS_H3K27ac_10292	170.268570546189	-0.153840282591088	0.694693155766243	-0.221450695626047	0.824741522712741	0.889227074759334
HS_H3K27ac_102920	22.8759551168046	-0.522194047635175	0.73260411083168	-0.712791588136682	0.475974731631598	0.615355987369068
HS_H3K27ac_102925	159.880205747861	-0.867095667811121	0.646300216785921	-1.34162985759656	0.179716040193734	0.311568404685854
HS_H3K27ac_102926:102927:102928	43.6257011229067	-0.65678435376705	0.376189776444786	-1.74588570687393	0.0808308140083136	0.175956958542922
HS_H3K27ac_102929	24.9597005795706	-1.71244243384735	0.475048762149324	-3.60477191036038	0.000312427195177095	0.0029769526327941
HS_H3K27ac_10293	49.487100509241	-0.682653522883438	0.455092794403988	-1.50003149089072	0.133606245481471	0.25231006681749
HS_H3K27ac_102930:102931:102932	93.9760318171131	-1.21921326850365	0.599254134145799	-2.03455128472591	0.0418960433472045	0.109041060247843
HS_H3K27ac_102933	23.7187870483289	3.31996963418264	0.789808522477131	4.20351204082984	2.62805165164408e-05	0.000494613978261864
HS_H3K27ac_102934:102935:102936	30.5671577415991	-0.98378250017873	0.445618663349974	-2.20767795671543	0.0272667305188959	0.0795116063544309
HS_H3K27ac_102937:102938	269.965274626756	-0.902688428240958	0.806763277197918	-1.11890123627864	0.263182275509238	0.406543395423917
HS_H3K27ac_102939	20.0869136428679	-0.508397558964123	0.431919874155801	-1.17706451910276	0.239169755405694	0.380515291282811
HS_H3K27ac_102940	30.0314627471794	-0.0557494130021928	0.654954422886202	-0.0851195305415614	0.932166363528307	0.958684425687537
HS_H3K27ac_102944	16.1835550870056	-0.0176479493805735	0.511103551488784	-0.0345291073191863	0.972455231897881	0.983776495824729
HS_H3K27ac_102945:102946	51.732599504724	-0.118373410264479	0.550774219433921	-0.214921842903508	0.829828254637238	0.892683204138152
HS_H3K27ac_102947:102948	18.6762561440566	-0.913919489706406	0.582207118311221	-1.56974976939026	0.116473337627374	0.229141155310192
HS_H3K27ac_102949:102950	20.0215631698367	-0.882091589282854	0.476014003835839	-1.85307907367166	0.0638710257448534	0.148064513017026
HS_H3K27ac_10294:10295:10296:10297:10298	41.0617182608346	1.87738490755462	0.554951476658068	3.38297128040866	0.000717061304874063	0.00546628898065459
HS_H3K27ac_102951:102952:102953	36.6281318936407	-0.329956015740668	0.423411908408859	-0.779279016928482	0.435815372373753	0.578846216694045
HS_H3K27ac_102954:102955:102956:102957	141.265418878093	-0.53594586406772	0.579723447254105	-0.924485401800219	0.355233648559065	0.501570887924283
HS_H3K27ac_102958:102959:102960:102961:102962	93.5578412367471	0.186567088652666	0.480095324512309	0.388604260710485	0.697568914456275	0.797330261165535
HS_H3K27ac_102963:102964	25.3097087850712	-0.975842527298033	0.547418184756929	-1.78262716597794	0.0746470146266054	0.166044772753821
HS_H3K27ac_102965	78.9798569200936	-1.0413247240777	0.585835941521531	-1.77750228395542	0.0754856353881374	0.167398342605795
HS_H3K27ac_102966:102967:102968	74.9480224551578	-0.119264413165046	0.6399026362907	-0.186378999555903	0.852147559813671	0.907209929813906
HS_H3K27ac_102969	6.56322296975894	0.429172394633637	0.89809979743525	0.477867154473531	0.632744760390106	0.747962849572731
HS_H3K27ac_102971	42.8018826490132	0.846335556722541	0.443874516850073	1.90670003479476	0.0565594424877376	0.135541289606867
HS_H3K27ac_102973	43.8330028360947	-1.78230365367518	0.547339635849874	-3.25630291858498	0.00112873259699408	0.00760726075864075
HS_H3K27ac_102974	24.2017698593279	-0.239463481326737	0.487870287403056	-0.490834321150004	0.623543633279214	0.740203688286628
HS_H3K27ac_10299	29.0270485608076	1.00147233897626	0.484691750519288	2.06620462985661	0.0388091618817835	0.103122727129188
HS_H3K27ac_103012	19.6908497485588	-0.822633309517713	0.477524171249628	-1.72270506719057	0.0849418735334332	0.18234495778216
HS_H3K27ac_103013	22.3712348905556	-1.1654539511362	0.486929220805336	-2.39347712427002	0.0166895220263963	0.0555164895626096
HS_H3K27ac_103014:103015	33.0877023049027	-0.991053912793217	0.436302321806127	-2.27148438883073	0.0231176709572494	0.0703552025770859
HS_H3K27ac_103016	14.0365700314753	-1.38025991504032	0.591811407417961	-2.33226311243697	0.0196868538111809	0.0625619676342474
HS_H3K27ac_103017:103018:103019:103020:103021:103022	41.1773657031421	-1.08911902144783	0.56277238952033	-1.93527444083765	0.0529566270599364	0.129311681612446
HS_H3K27ac_103023:103024:103025:103026:103027:103028:103029:103030:103031:103032:103033	278.374347812037	-0.907645881471844	0.599404339243471	-1.51424643107759	0.129963349496442	0.247405797391197
HS_H3K27ac_103034:103035:103036:103037:103038:103039:103040:103041:103042:103043	106.933879521824	-1.2836881341459	0.664863289898294	-1.9307550193398	0.0535133553327533	0.130314050019902
HS_H3K27ac_103044:103045:103046:103047:103048:103049:103050	93.7306369382373	-0.54445597942833	0.447678942118961	-1.21617509381009	0.223918229272026	0.363056138304782
HS_H3K27ac_103051:103052:103053:103054	190.464630831653	-0.438587085055694	0.603479057557461	-0.726764383226229	0.467370305099571	0.608113662417116
HS_H3K27ac_103055:103056	22.9440656522946	-0.771959930030252	0.476367145505734	-1.62051463312127	0.105121773536069	0.212581309324712
HS_H3K27ac_103057	145.726200397877	-0.569914611411338	0.701518876893016	-0.812400963371728	0.416561593630827	0.561198630581823
HS_H3K27ac_103058	18.5010387827483	-1.04479454646767	0.507393217937739	-2.05914172584758	0.0394806636649524	0.104385679943695
HS_H3K27ac_103059	21.3067790020834	0.0966195760324324	0.472963519218289	0.204285472571171	0.838130421806724	0.898256073834109
HS_H3K27ac_103060:103061:103062:103063:103064:103065:103066	165.562968372219	-1.05918032301889	0.51971372790812	-2.03800720693325	0.0415492121320783	0.108336128714802
HS_H3K27ac_103067	19.9748069793783	-0.565518954818148	0.525990757050606	-1.07514998550391	0.28230758334931	0.426765738594975
HS_H3K27ac_103068	34.4620930380327	-1.29785638563431	0.487790823275528	-2.66068225088608	0.00779825109992201	0.0315380597580917
HS_H3K27ac_103069	18.0663782054758	-0.682463916688259	0.532006713187944	-1.28281072356913	0.199558396249351	0.335128540806734
HS_H3K27ac_10307	26.5453889904428	0.546434293412743	0.510439819033824	1.07051658792421	0.284386846485193	0.429141374252762
HS_H3K27ac_103070	16.581793287027	-0.329064383699262	0.509551110903885	-0.645792692151215	0.51841362135401	0.65217476431216
HS_H3K27ac_103071	14.8013034733974	-0.427891114904678	0.556022602276136	-0.769557052452655	0.441562689328693	0.584389382334989
HS_H3K27ac_103072	45.6037435867421	-1.06932236721271	0.399340753278948	-2.67771911189279	0.00741253517702448	0.0303535013119144
HS_H3K27ac_103073:103074:103075	28.9390197002038	-0.423121802447983	0.425996653891586	-0.993251469425074	0.320587421436091	0.466342368752716
HS_H3K27ac_103076	17.3524489768998	0.187216968151657	0.541568038929944	0.345694270514134	0.729572490572049	0.821659378816822
HS_H3K27ac_103077	22.801754872065	-0.905174477708267	0.438985592320713	-2.0619685327781	0.0392107319368504	0.103903192879941
HS_H3K27ac_103078	21.6317988416082	1.25011025102565	0.546005103427125	2.28955781398205	0.0220469628538651	0.0678870785957271
HS_H3K27ac_103079:103080	18.9017518910948	0.29418017643831	0.515751549164227	0.570391260898834	0.568412355521497	0.694509728694018
HS_H3K27ac_103081:103082:103083	75.395329202383	0.567171820576205	0.443768931132825	1.2780791551323	0.201221517924392	0.337043087706141
HS_H3K27ac_103084	24.5505265875737	-0.123684938588406	0.503272971442413	-0.245761138798925	0.805867141287209	0.876325201901277
HS_H3K27ac_103085	25.4278579089126	0.0622713218570527	0.535470175550549	0.116292792204585	0.907420497842471	0.943255699017101
HS_H3K27ac_10308:10309	82.57161423527	-1.55013268688086	0.549930401096986	-2.81877976520064	0.00482065812267703	0.0219740638671286
HS_H3K27ac_10310	41.1931430565466	-1.12008342293977	0.442724675995683	-2.52997739604353	0.0114069875166949	0.0416825706837627
HS_H3K27ac_10311	33.3704966307111	0.654563143205275	0.42974434763013	1.5231454394105	0.127722322741577	0.244550137854985
HS_H3K27ac_103116:103117:103118:103119:103120:103121	85.7090077097679	-0.113400234809211	0.489905457115131	-0.231473712248445	0.816946805516321	0.883790161743089
HS_H3K27ac_103122	80.6219393732117	-0.298489215802404	0.552255834412134	-0.540490832695576	0.588858581401874	0.711540779411905
HS_H3K27ac_103123	10.7674936798067	-1.36134462091827	0.620617586242488	-2.19353213814081	0.0282690617034893	0.0816000464395967
HS_H3K27ac_10312:10313	25.1722509786979	0.116428621635523	0.440153677790696	0.264518116081464	0.79138070718208	0.866227251987116
HS_H3K27ac_103130	26.7789133862563	0.835199666580591	0.506419859427712	1.64922376370552	0.0991018012582935	0.203665771556825
HS_H3K27ac_103131:103132:103133	95.3528400469744	0.133781655456825	0.52248018631205	0.256051155549322	0.79791133714088	0.87080850908468
HS_H3K27ac_103134:103135:103136:103137	121.791714005542	-0.247219416407147	0.495906329416406	-0.498520389320459	0.618117301780542	0.735918815606854
HS_H3K27ac_103138:103139:103140:103141:103142:103143:103144:103145	279.517783957415	-0.812987057456878	0.65854746634808	-1.23451550419779	0.21701087301586	0.355331629743837
HS_H3K27ac_103147	20.3800767562058	0.611318473275817	0.589799415649729	1.03648538308974	0.299975755126962	0.445485001265559
HS_H3K27ac_103148:103149:103150:103151:103152	288.924368970068	-0.478174279365027	0.677458689858973	-0.705835332135999	0.480290546929975	0.618848249986116
HS_H3K27ac_10314:10315	26.7131673612298	-0.409618208192213	0.388447302702545	-1.05450135795094	0.291653439235727	0.436800071215357
HS_H3K27ac_103153:103154	29.255099183934	-0.253698111260335	0.440533357568025	-0.575888538068674	0.564690523450527	0.691493926640141
HS_H3K27ac_103155	24.9648724128226	1.58994497116585	0.677204876069578	2.34780496619238	0.0188844067011226	0.0606553938789167
HS_H3K27ac_103156:103157:103158	259.551256481624	-0.460499697321259	0.679436351192408	-0.677767235316573	0.497919288439143	0.634839078464185
HS_H3K27ac_103159	28.6332930983507	1.18209799769544	0.457005645529276	2.58661574372107	0.00969236121304183	0.0369433177716092
HS_H3K27ac_103160	22.2381803744682	0.394092220461609	0.451639353551655	0.872581668011214	0.382891136197366	0.528746656370485
HS_H3K27ac_103161	53.5288281318198	0.21246182249685	0.590349323294366	0.359891701596666	0.718928122985737	0.813320380588072
HS_H3K27ac_103162:103163:103164	40.736827188014	-0.682729154308043	0.387549075355968	-1.7616585813834	0.0781269997660007	0.17174930827375
HS_H3K27ac_103165	55.925169451231	0.557832531626387	0.70646103129969	0.789615430875404	0.42975239371743	0.573014460773709
HS_H3K27ac_103166:103167:103168:103169:103170:103171	67.8167927301754	-0.544839370901528	0.491501113073336	-1.10852113333919	0.267636817374637	0.410949041229219
HS_H3K27ac_10316:10317	28.6106662051816	-0.82939491254141	0.389281969219588	-2.13057623553471	0.0331240690887231	0.0918324643043762
HS_H3K27ac_103172	24.8720500947435	-1.0996157587042	0.433230245741982	-2.53817864637063	0.0111431086833924	0.040983001664074
HS_H3K27ac_103173:103174:103175:103176:103177	45.2946277754714	-0.220789078706662	0.483766266049679	-0.456396185929981	0.64810510793698	0.759720960160531
HS_H3K27ac_103178	15.0197941940003	-0.424435417204276	0.554415052689867	-0.76555536352239	0.443940912427212	0.586361262945769
HS_H3K27ac_103179:103180	20.269933270171	-0.964560680169665	0.454272323621729	-2.12330936756088	0.033727936238456	0.0930612079099421
HS_H3K27ac_10318	45.7308745015324	-0.0315176201133046	0.415343952671489	-0.0758831804594325	0.939512038321828	0.962905293790106
HS_H3K27ac_103181:103182	19.3262437634176	-1.03337416881595	0.463265384661045	-2.23063108756126	0.025705575806342	0.0761490031740104
HS_H3K27ac_103183:103184	36.3564771244515	-1.29896686660697	0.433438854650659	-2.99688607209408	0.0027275262544994	0.0144667489070049
HS_H3K27ac_103185:103186	37.1825498966228	-1.72714818462134	0.401070870977922	-4.30634162089625	1.65976666433443e-05	0.000359441327562972
HS_H3K27ac_103187:103188:103189	28.3196010367085	-1.08980652891415	0.484815473781773	-2.24787901345884	0.024583905732011	0.0736030491956377
HS_H3K27ac_103190	13.1659229321448	-1.14387898204629	0.580792451831465	-1.96951420156924	0.0488940733899122	0.121900979632592
HS_H3K27ac_103191:103192	26.3019399823228	-0.980407508420223	0.475764559758271	-2.06069890728799	0.0393317739569903	0.10411558105383
HS_H3K27ac_103193	12.9632185646165	0.693841143468159	0.613731816449993	1.13052822889571	0.258253710513463	0.401540249714861
HS_H3K27ac_103194	18.4004770704962	-1.0382863355958	0.535680240068234	-1.93825767301693	0.0525917936261957	0.128667609855825
HS_H3K27ac_103195	21.4216948000548	-1.34117320676486	0.519584568201979	-2.58124141639923	0.00984457114836878	0.0373710919497573
HS_H3K27ac_103196	16.7752609237044	-0.793902638722765	0.48973246670532	-1.62109456222854	0.104997360027342	0.212450240990783
HS_H3K27ac_103197:103198:103199	32.0809308305532	-0.553914018194398	0.443375226942852	-1.24931206015665	0.211550958562147	0.349263372187777
HS_H3K27ac_10319:10320	87.1233581283845	1.79079014423384	0.639358522833118	2.80091698206901	0.00509576262872386	0.0228799035978701
HS_H3K27ac_103200:103201	35.0172025342461	-0.472625573798589	0.400920384393415	-1.17885144332001	0.23845733563546	0.379619051675299
HS_H3K27ac_103202:103203:103204:103205	39.8963372401763	-0.755222560908119	0.429996484650654	-1.7563458955291	0.0790293651044189	0.17318882221683
HS_H3K27ac_103206:103207	17.0490270184823	-1.0598955424549	0.494341931427408	-2.14405348822921	0.032028601251835	0.0895795621987375
HS_H3K27ac_103208:103209:103210:103211:103212	52.4822740744217	-1.50966027193499	0.344047097102391	-4.38794654757892	1.14425887526255e-05	0.000278418101485385
HS_H3K27ac_10321	310.329488271591	-1.28833494812382	0.65313374267077	-1.97254385121125	0.048547555550679	0.121295728966111
HS_H3K27ac_103213:103214:103215	29.1095410979394	-0.855100848751181	0.462730912254168	-1.8479440774458	0.0646104332174202	0.149396957866383
HS_H3K27ac_103216	19.8349649073817	1.85082092969836	0.735279327081837	2.51716709763059	0.0118302707772233	0.0428776646797054
HS_H3K27ac_103217	16.3684167922178	0.61823463913855	0.601656043820342	1.02755493855416	0.304159230085895	0.449896672710147
HS_H3K27ac_103218	20.1322096662866	-0.781585804619804	0.540850755127371	-1.44510439748899	0.148428563981769	0.272122850984629
HS_H3K27ac_103219:103220	36.6101039123417	-0.854190951317777	0.486439779374774	-1.75600554793376	0.0790874612609627	0.173279376210688
HS_H3K27ac_10322	43.1501128269554	1.336137345473	0.693660581206684	1.92621201445334	0.0540779062562848	0.131294828308489
HS_H3K27ac_103221	18.9262963861979	-0.602709732289807	0.461868882731428	-1.3049368659033	0.191914346613898	0.326429298057881
HS_H3K27ac_103222	21.7961675090951	-0.744751657444089	0.488603839192815	-1.52424438308638	0.127447674728514	0.244181661562624
HS_H3K27ac_103223:103224	14.6787213235605	-0.871848368273347	0.521525844533164	-1.67172610410855	0.0945783441987633	0.197165896093872
HS_H3K27ac_103225	16.9669317783727	-0.421250314736091	0.589248746139151	-0.714893866972459	0.47467462699169	0.614356310431029
HS_H3K27ac_103226	19.7638944053378	-0.224498985348674	0.543881136727212	-0.412772148524197	0.679773558865876	0.784453625848221
HS_H3K27ac_103227	12.5803674405432	-0.755448196647829	0.626458640633887	-1.20590274863704	0.227854990705961	0.367549959213715
HS_H3K27ac_103228	14.5356550357038	-0.87404061018102	0.540504027839574	-1.61708436045262	0.10586007229767	0.213618132981218
HS_H3K27ac_103229:103230:103231	100.266793097967	-1.42437616767453	0.431877264269207	-3.29810408076183	0.000973400459606978	0.00681484892509652
HS_H3K27ac_10323	19.7315161959728	2.76953662169838	0.632498766161705	4.37872256811695	1.1937698478394e-05	0.000286167585716768
HS_H3K27ac_103232	14.7920292551294	-1.12551158475067	0.57079566839865	-1.97182923253125	0.0486291040491571	0.121422880564322
HS_H3K27ac_103233	16.8668355234036	0.150252013943974	0.52418862938842	0.286637301002266	0.774390050244354	0.854345643175804
HS_H3K27ac_103234:103235:103236:103237	30.9535452661283	-0.357677302762531	0.425936772898291	-0.839742716574368	0.40105265774057	0.546689217507471
HS_H3K27ac_103238	15.7546466524296	-1.04795453066128	0.522489620119126	-2.00569444886264	0.0448888578434896	0.114582008606641
HS_H3K27ac_103239:103240:103241	30.0819873925473	-1.02559369665093	0.386580339783059	-2.65298979566958	0.00797822827609777	0.0320080951187148
HS_H3K27ac_10324	70.7121768597971	0.718838806977187	0.667619329468375	1.07671958442186	0.281605560303538	0.42602326056815
HS_H3K27ac_103242	20.2302171735916	-1.00557503898035	0.480689999637163	-2.09194083450745	0.0364438086549465	0.0985641884153432
HS_H3K27ac_103243:103244	25.2355435263823	-1.29053561771759	0.42115412810842	-3.06428343351145	0.00218192084853489	0.0123298589991875
HS_H3K27ac_103245	18.4893030812673	-0.938279417434236	0.486023628230028	-1.93052222759459	0.053542163823544	0.130375296922881
HS_H3K27ac_103246:103247	22.3828524330586	-0.542664728990643	0.476232982241559	-1.13949421654166	0.254497079146251	0.397711656433462
HS_H3K27ac_103248:103249	24.1441456720112	-0.865684092119389	0.441828369082376	-1.95932210943654	0.0500750760802157	0.124128684699412
HS_H3K27ac_10325	35.997611589474	2.31900774386957	0.684949584499876	3.38566194702172	0.000710067976653364	0.00542923275327881
HS_H3K27ac_103250	17.6828728210727	-0.894846816144424	0.517301106136352	-1.72983743032739	0.0836593248626181	0.180439298968529
HS_H3K27ac_103251	17.8257162273703	-0.983215572772455	0.533000906220462	-1.84467898890546	0.0650842490645158	0.15021970617416
HS_H3K27ac_103252	15.492466808375	-1.00378372934557	0.533678423731553	-1.88087748109991	0.0599885871420181	0.141547175300482
HS_H3K27ac_103253	14.2610416411324	-0.461114768072125	0.53648827570173	-0.859505769196883	0.390061538454344	0.535722185395067
HS_H3K27ac_103254	16.3737974601694	-0.506774083401635	0.482128940104663	-1.05111732826414	0.293204706453887	0.438456533878866
HS_H3K27ac_103255:103256	20.3631673099824	0.0369154661035054	0.490867903043355	0.075204481439164	0.940052018781571	0.963264847830738
HS_H3K27ac_103257:103258:103259:103260	106.623539817268	-0.132024604946792	0.55135052687539	-0.239456749402237	0.810751429955156	0.879409836965021
HS_H3K27ac_10326	22.8061047358727	2.67649646210118	0.706311256855955	3.78940082877233	0.000151011082086311	0.00175511608478925
HS_H3K27ac_103261	21.3126710490685	-0.767991513017399	0.441228819510294	-1.74057423055404	0.0817582379467361	0.177401640482673
HS_H3K27ac_103262:103263	27.0988852238222	-0.395697539488736	0.464805539358225	-0.851318467579131	0.394592468935849	0.540354737383124
HS_H3K27ac_103264:103265:103266:103267:103268:103269:103270:103271	143.526986727258	0.263395011644009	0.505488648710117	0.521070082020888	0.602317951559223	0.722827858019112
HS_H3K27ac_103272:103273:103274:103275	49.0459083669947	-0.309810302763123	0.628612821797531	-0.492847571701153	0.622120294497467	0.739301907509558
HS_H3K27ac_103276	65.261809508268	-0.0192883034369402	0.635648143143824	-0.0303443086320414	0.975792459649252	0.985859588930821
HS_H3K27ac_103277	19.0782348493637	-0.331193306118738	0.476620160273346	-0.694878928177934	0.487131179208417	0.625064003386005
HS_H3K27ac_103278	19.0686835158514	-0.130443521355147	0.461976891498949	-0.282359407484441	0.777667937250883	0.85676870008484
HS_H3K27ac_103279	17.6506399924423	-0.798220226914311	0.586443776048344	-1.36111978592899	0.173475837869257	0.30415226583481
HS_H3K27ac_10327:10328	42.5755288176948	0.224768230093369	0.545697632861369	0.411891524826296	0.680418933033093	0.784748221661683
HS_H3K27ac_103280	18.9685907903911	0.0980512076524511	0.499643917798647	0.196242171994106	0.844420621255543	0.90242124806004
HS_H3K27ac_103282:103283:103284	24.3782946711407	-0.697955908403958	0.508129065813234	-1.37357997281048	0.169572117893399	0.29916197547281
HS_H3K27ac_10329	30.5878834603057	-0.77544831423895	0.571621789502716	-1.35657584871555	0.174916019940722	0.306015040334085
HS_H3K27ac_103290	2.30218088753224	-2.04891947828537	1.42021768197389	-1.44267988231049	0.14911066891989	0.273148615258667
HS_H3K27ac_103291	86.4959685523851	-1.09525005491494	0.650982224841782	-1.68245769718387	0.0924801213189749	0.19414289779365
HS_H3K27ac_103292	241.803640201136	-1.55109803043396	0.671618912806675	-2.30949129164926	0.0209163343657146	0.0653046907944525
HS_H3K27ac_103293	138.081173613225	0.861789942146838	0.717799076307818	1.20060051704117	0.229906200399913	0.369854518433763
HS_H3K27ac_103294	51.4594791897642	1.46617555520816	0.608046464686458	2.41128867670368	0.0158962608998743	0.0535422957608352
HS_H3K27ac_10330	39.2845575470693	0.688028519435257	0.524095026794416	1.31279345206446	0.189252557061364	0.323274710034952
HS_H3K27ac_103300	25.8542809075913	2.225773194864	0.653704401933851	3.40486187377583	0.000661975278124756	0.00515803837161325
HS_H3K27ac_103301	37.019404736053	-0.942896022387193	0.427610014533166	-2.20503727775548	0.0274514787801631	0.0799065337741054
HS_H3K27ac_103302:103303:103304	139.780402743619	-0.85274124426958	0.617181295624101	-1.38167058904026	0.167072868888275	0.296042127772106
HS_H3K27ac_103305:103306:103307	28.2339691462535	-1.36415465809649	0.415101107720293	-3.28631900210611	0.00101505984385982	0.00701217503764089
HS_H3K27ac_103308	29.1329296006263	-1.41398263560281	0.442656073626708	-3.1943143217667	0.00140163417194635	0.00889714144780009
HS_H3K27ac_103309:103310	29.4017358970885	-0.729362683019988	0.434516823751123	-1.67856028386543	0.0932377723728963	0.195269108364547
HS_H3K27ac_10331	18.9341989321017	-1.20880728378039	0.596518744578483	-2.0264363773423	0.0427200863232685	0.110583305349947
HS_H3K27ac_103311:103312:103313	33.7942965692516	0.432452799392552	0.432448032070346	1.00001102403492	0.317305172904887	0.463161877115017
HS_H3K27ac_103314	31.6879129752415	1.22512870219635	0.462047043794226	2.6515237325963	0.0080129481452774	0.0321220815999278
HS_H3K27ac_103315	7.24470250100633	-0.0639959564974132	0.797495427363775	-0.0802461735849196	0.936041467332584	0.960893474624207
HS_H3K27ac_103316	48.4721149769957	-1.3959911263101	0.469427536218983	-2.97381601759911	0.00294121369390336	0.0152615348320244
HS_H3K27ac_103317	28.6925797103332	0.444709010735027	0.452912796160231	0.981886611518255	0.326155712321674	0.472300394922749
HS_H3K27ac_103318	19.8114362096482	0.41421314810722	0.552217815582471	0.750090157215072	0.453200407165101	0.594691025724543
HS_H3K27ac_103319:103320:103321:103322:103323	48.2279605544057	-0.725341581356402	0.484711818283192	-1.49643881992707	0.134539339748467	0.25362469219281
HS_H3K27ac_10332	26.1139019960858	-0.227884347393401	0.64438476075535	-0.353646394626518	0.723603900439217	0.816847219021957
HS_H3K27ac_103327	10.4860452643382	-2.15674853622834	0.705372801418385	-3.05760093370696	0.00223116487710018	0.0125097780563853
HS_H3K27ac_103339:103340:103341:103342:103343:103344	187.393861266783	-1.47309732818159	0.509388726190241	-2.89189228666092	0.00382929206392308	0.0185008057618056
HS_H3K27ac_103345:103346	26.8212310445378	-1.14827975360201	0.414511264108371	-2.77020156755451	0.00560216117533693	0.0246050563400764
HS_H3K27ac_103347:103348:103349:103350:103351:103352:103353:103354	332.655040296333	-0.6635702320676	0.659170805351549	-1.00667418320158	0.314091372411792	0.45999737423403
HS_H3K27ac_10335	24.2238352941316	2.69520370474757	0.760120089980115	3.54576038743836	0.000391482001918904	0.00351328485407886
HS_H3K27ac_103355:103356:103357:103358	30.8610836326218	-0.313984453481738	0.519822975007366	-0.604021885483782	0.545829091784231	0.675342721476595
HS_H3K27ac_103359	46.5197095637845	0.366843889789674	0.511002462913732	0.717890649093809	0.472824713978116	0.612572136165732
HS_H3K27ac_10336	28.8973695887879	1.38337502350994	0.520207243249872	2.65927674299119	0.00783086105762812	0.031633405264028
HS_H3K27ac_103360	42.8981442093668	3.84567053213811	0.785718240133835	4.89446513483391	9.85734495429012e-07	5.39746418188365e-05
HS_H3K27ac_103361	21.167211959755	0.848195422241545	0.51740002088807	1.63934168534763	0.101142119078906	0.206714751257766
HS_H3K27ac_103362	72.8834808016391	1.37029240491924	0.641215405502211	2.13702352307959	0.0325960784127389	0.0907631893225332
HS_H3K27ac_103363	45.2619816653832	0.0193350902691563	0.363092667990756	0.0532511173418918	0.9575318276104	0.974676019503708
HS_H3K27ac_103364	67.8124597262765	-0.421608505624156	0.534071183374745	-0.789423804819524	0.429864347248117	0.57303305967851
HS_H3K27ac_103365:103366:103367	85.1076905867758	-0.733981016758994	0.459746738339685	-1.59648988355996	0.110379462617623	0.220178305790027
HS_H3K27ac_103368	27.767863753741	-0.708645760183402	0.472508378614435	-1.49975279223917	0.133678449920713	0.252415617431599
HS_H3K27ac_103369	41.0986308401587	1.16481648532919	0.473082834728651	2.46218294095853	0.0138094209232658	0.0482740627861854
HS_H3K27ac_103370	46.111386003271	-0.491396765269036	0.50272675641435	-0.977462923942771	0.328340024378066	0.474480419547595
HS_H3K27ac_103371:103372	22.5838742335856	-0.483765797509786	0.466023384000159	-1.03807193827343	0.299236564722644	0.444774688770885
HS_H3K27ac_103373:103374	50.2736764023334	-0.0925446682034556	0.466868938055065	-0.198224085305372	0.842869744013443	0.901381707455206
HS_H3K27ac_103375:103376:103377:103378:103379:103380	282.606207614779	-0.977893881160776	0.601334061198928	-1.62620736834875	0.10390554923263	0.210791486423445
HS_H3K27ac_10337:10338	26.7101349007728	-1.44213604122766	0.461010381429881	-3.12820730143798	0.00175876087644406	0.010510816418037
HS_H3K27ac_103381:103382:103383:103384:103385:103386:103387:103388:103389	101.419533157901	-0.80137502829253	0.401338574126053	-1.99675555741829	0.0458517435846841	0.116263426648147
HS_H3K27ac_103390	31.3359735092675	-1.1180075584634	0.391896949457075	-2.85281005634839	0.00433345149509558	0.0202770034122049
HS_H3K27ac_103391:103392:103393:103394	41.8442221235761	-1.26580359437401	0.365542984006222	-3.46280369137781	0.000534578263042019	0.00440492558223839
HS_H3K27ac_103395	24.0402327057054	-0.536231225716836	0.463224943525623	-1.15760438467661	0.247025519115579	0.389381132830871
HS_H3K27ac_103396	38.4631159968287	-0.688543132483284	0.416691847257091	-1.65240365756056	0.0984522904240263	0.202798633022528
HS_H3K27ac_103397	22.1825632442036	-0.564538002138978	0.54580769167507	-1.03431668470341	0.300988139360891	0.446484528325356
HS_H3K27ac_103398:103399	29.0683967246507	-1.15847610047147	0.434907762741176	-2.6637282654366	0.00772799607092855	0.0313285736317888
HS_H3K27ac_10339:10340	20.967681785708	0.456101251873563	0.560701540373341	0.813447474337006	0.415961549766978	0.560686912573027
HS_H3K27ac_103400	25.7095548080129	-1.14441247446601	0.473021548653611	-2.41936647013952	0.0155475677982127	0.0527014646001418
HS_H3K27ac_103401	21.349071070007	-1.36652275079445	0.512281830085166	-2.6675214121244	0.00764130198821775	0.0310512825663486
HS_H3K27ac_103402	19.3416038940269	-1.00748115739884	0.492837290169686	-2.04424701112198	0.0409291510906465	0.107237083408834
HS_H3K27ac_103403:103404	27.123589619298	-1.17719102746384	0.446354341253738	-2.63734642785661	0.00835574502949234	0.0330756533031267
HS_H3K27ac_103405	22.0398545539938	0.226555161143568	0.52550442230743	0.431119418841025	0.66638154159615	0.77455323706387
HS_H3K27ac_103406	25.7591513546301	4.0178994664526	0.926077931816921	4.33861916844264	1.43380731931948e-05	0.000323273217612032
HS_H3K27ac_103407:103408	26.2070568337065	-0.06150498010826	0.468688834488837	-0.131227747670453	0.895595146290835	0.936144055617943
HS_H3K27ac_103409	21.8661747600479	-1.27048500650721	0.482877539605789	-2.63107082500547	0.00851162958127558	0.0334921677949166
HS_H3K27ac_10341	24.9246837945444	1.44527312501537	0.726190752842438	1.99021141395469	0.0465676515017493	0.11765188925022
HS_H3K27ac_103410	31.6989624643893	-0.751174156806821	0.395933051712743	-1.89722518379651	0.0577982244142204	0.13774520035134
HS_H3K27ac_103411	128.40529659973	-0.983642327264048	0.680261595622056	-1.44597656782986	0.148183774204986	0.271841841146154
HS_H3K27ac_103412	30.3492356445632	1.63584869646294	0.647538005351091	2.52625897313315	0.0115284464106664	0.0420445059090049
HS_H3K27ac_103413:103414:103415:103416:103417	155.558882808792	0.239263094567742	0.592032134308165	0.404138695693164	0.686110731202412	0.788684396144507
HS_H3K27ac_103418:103419:103420:103421:103422:103423	170.287290714501	-0.691836789975991	0.532170454993169	-1.30002855943003	0.193591180974301	0.328399808511176
HS_H3K27ac_103424	31.4413747024587	1.58303744937395	0.690905442153864	2.29125051387482	0.0219489289241791	0.0676633676754553
HS_H3K27ac_103425	45.3999640778303	0.888154743308806	0.544637449608987	1.63072653918022	0.102948034071574	0.209412219904511
HS_H3K27ac_103426:103427	42.272275198794	0.487606574795387	0.534509611806983	0.912250339422273	0.361636949906348	0.507956131939541
HS_H3K27ac_103428:103429:103430:103431:103432	67.6499917516944	0.409028151981442	0.515190560263938	0.793935649309824	0.427232894726168	0.570636382097159
HS_H3K27ac_10342:10343	21.7205915000397	-0.357571211137114	0.488223323162294	-0.732392727207445	0.463928896538887	0.604695387085899
HS_H3K27ac_103433:103434:103435:103436:103437:103438:103439:103440:103441	242.690984449382	-0.452036483525539	0.565685588245454	-0.799094926437118	0.424235371315137	0.568026124059437
HS_H3K27ac_103442:103443	131.296219950339	0.521402359513536	0.596475181389249	0.87413923626988	0.382042432215081	0.52806563025859
HS_H3K27ac_103444	27.5531757769949	0.343612143614244	0.539185570427077	0.637279931920426	0.5239425203117	0.656568798208516
HS_H3K27ac_103445	52.094407281449	4.56725312308571	0.915683486973365	4.98780767378692	6.10683168506561e-07	3.94801297223016e-05
HS_H3K27ac_103446	319.234595989354	-1.06593447997669	0.786617188294152	-1.35508668744992	0.175389939614406	0.306529042074645
HS_H3K27ac_103447	34.0062729964075	3.56847689472791	0.813028716895968	4.3891154402908	1.13812645245253e-05	0.00027749422383121
HS_H3K27ac_103448:103449:103450:103451	145.452312381056	0.151947534587347	0.613016664645123	0.247868521935386	0.80423613585957	0.875185655928114
HS_H3K27ac_103452:103453:103454:103455	61.7060900822909	-0.210955260228312	0.443476126247438	-0.475685719574923	0.634298296166836	0.749178166506396
HS_H3K27ac_103456	32.6742684511435	0.137802536443824	0.441825399109606	0.311893650119554	0.755121348441172	0.840265205298559
HS_H3K27ac_103457	14.0594637158207	-0.189448966143034	0.611336887942394	-0.309892908279544	0.756642395896617	0.841379924012067
HS_H3K27ac_103458:103459	25.5578411570015	0.805624645038437	0.476829055259409	1.68954604622437	0.0911148354901266	0.192102645406107
HS_H3K27ac_10346	171.290892698711	1.28981306922896	0.724831055451825	1.77946717311243	0.0751632021360436	0.166922154591079
HS_H3K27ac_103460:103461:103462	30.3332752333879	-0.44706405448694	0.430077849833374	-1.03949565098539	0.298574279646113	0.443975420167919
HS_H3K27ac_103463:103464	23.9944174175743	0.480937984477899	0.464858337945571	1.03459042297357	0.300860228451457	0.446424830511619
HS_H3K27ac_103465:103466:103467:103468:103469	55.2552090060602	-0.37129398404024	0.374392810500859	-0.991723060983802	0.321332638396946	0.467087858004964
HS_H3K27ac_10347	22.3348558512962	-0.502634727479539	0.575301110353585	-0.87368982682932	0.382287192599136	0.528234765644843
HS_H3K27ac_103470:103471	31.7413648740805	1.61208473902317	0.538275122581521	2.9949084982634	0.00274527182099071	0.0145276067890491
HS_H3K27ac_103472	17.0374048982651	0.510400699475551	0.624916725642443	0.816749942083621	0.414071344303889	0.559238704923898
HS_H3K27ac_103473:103474:103475:103476:103477:103478:103479:103480:103481:103482:103483	35.3593492258312	0.106405655525606	0.433434477133066	0.245494212249617	0.806073789045161	0.876469703331111
HS_H3K27ac_10348	8.22725383954308	-0.106154798815645	0.762550979594268	-0.139210100906469	0.889284126856953	0.931537843437855
HS_H3K27ac_103484:103485	38.7229790696748	-0.839529622768059	0.465926522345332	-1.80184982503705	0.0715690361741943	0.161108295766677
HS_H3K27ac_103486:103487	23.3523113997312	-1.16913025183877	0.49577555347283	-2.35818455276627	0.0183645604122293	0.059469315641211
HS_H3K27ac_103488	26.8142045438413	-1.24057944068196	0.491948612724359	-2.52176631581856	0.0116767250029374	0.0424246804051275
HS_H3K27ac_103489	23.1256613090356	-0.715882792927881	0.52072732015227	-1.37477479137938	0.169201275710489	0.298714708235159
HS_H3K27ac_10349	39.3838504548202	-1.57203761021308	0.503267175408326	-3.12366410334154	0.00178614232305025	0.0106171320157875
HS_H3K27ac_103490	27.4060907712379	-0.303725577527685	0.492980594420635	-0.61610047325419	0.537828209758108	0.668506101451282
HS_H3K27ac_103491:103492:103493:103494	53.9474119330233	-0.781536977143682	0.401283833692541	-1.94759148394322	0.0514638635607701	0.126694726678404
HS_H3K27ac_103495	32.8055362721942	-1.13301505144022	0.536627456511717	-2.11136243159314	0.0347411716073649	0.095307833991201
HS_H3K27ac_103496:103497:103498	37.1340642845863	-0.770039242253662	0.488240297853047	-1.57717264560049	0.114755805310503	0.226575021385742
HS_H3K27ac_103499	23.6829123319034	-0.107200200730363	0.545471795182832	-0.196527486255144	0.84419732120468	0.902262464369814
HS_H3K27ac_103500	24.6755197610926	-0.235864089595417	0.480204504668018	-0.491174254515747	0.623303206484901	0.740066154765198
HS_H3K27ac_103501	31.7189283521258	-1.00071472201959	0.48221864160664	-2.07523027041311	0.0379651984347267	0.101553914408245
HS_H3K27ac_103502:103503:103504	38.2643609616515	0.268385373841455	0.433819516623454	0.618656753689595	0.536142505304687	0.666969210026204
HS_H3K27ac_103505	31.0337808961667	-0.344461153197713	0.456274841796669	-0.754942244550086	0.450283636999793	0.592127883000503
HS_H3K27ac_103506:103507:103508:103509	39.8276999275908	-0.256778501678255	0.383248910238497	-0.670004518782483	0.502854909587385	0.639165814689485
HS_H3K27ac_103531:103532:103533:103534:103535	93.2133079108309	-1.06503433691834	0.594426389296341	-1.79170096768261	0.0731808794590411	0.163579709612904
HS_H3K27ac_103536	45.35930498967	0.719971315326117	0.529532241733155	1.35963640848319	0.173945010726672	0.304750017318537
HS_H3K27ac_103537:103538	40.9395511975141	-0.155550529574812	0.453228858125223	-0.343205263270845	0.731444045377918	0.823065043296334
HS_H3K27ac_103539	24.1080494029486	-0.0653876287928774	0.459357487009531	-0.142345843143993	0.886806837573516	0.929984894005636
HS_H3K27ac_103540:103541:103542:103543:103544:103545:103546:103547:103548:103549:103550:103551:103552:103553:103554:103555:103556	318.441408785877	-0.88673329523328	0.516764717474429	-1.71593234841378	0.0861744252348746	0.184457669003924
HS_H3K27ac_103557:103558:103559:103560:103561:103562:103563:103564:103565:103566:103567:103568:103569:103570:103571:103572:103573	344.747876407982	-0.934555290552191	0.564210064704629	-1.65639599329275	0.0976416519757799	0.201594806042783
HS_H3K27ac_10356	29.8855158364176	0.523219195384849	0.540205756314784	0.968555387032868	0.332767071620561	0.478974966080618
HS_H3K27ac_10357	21.5322104311506	1.08231478952859	0.503256302355271	2.15062341884899	0.0315059353358078	0.0884909275928991
HS_H3K27ac_103574	25.3034327536087	-0.376382342422639	0.456662722488008	-0.824202028954798	0.409824774382207	0.55516507971529
HS_H3K27ac_103575	12.3595824086999	-0.748818254457609	0.553438451779365	-1.35302896293179	0.176046377809213	0.307419251623338
HS_H3K27ac_103576	14.4558526774743	0.843530736905887	0.62220699877827	1.35570756767795	0.175192230631161	0.306393006234833
HS_H3K27ac_103578	19.313565367885	1.57469442177565	0.706760012404866	2.22804685343968	0.0258773907681821	0.0764927001677271
HS_H3K27ac_103579	146.198095770767	-0.807367297966446	0.64865806376933	-1.24467318462806	0.21325190672548	0.351044961407031
HS_H3K27ac_10358	9.69388793472915	-0.661452324058103	0.595533402109342	-1.11068887440281	0.266702292747198	0.409973260048584
HS_H3K27ac_103580	13.7769633760505	1.18478173695638	0.610587156642298	1.9403974093914	0.0523314111977525	0.128180133550133
HS_H3K27ac_103583	53.4656912351917	-0.727589718763502	0.595831235443001	-1.22113389745762	0.222035327154595	0.361089890717279
HS_H3K27ac_103584:103585	33.7229221686593	0.213178538389363	0.545656411050917	0.390682733808237	0.696031762994114	0.796109360618905
HS_H3K27ac_103586:103587:103588	65.8343029998534	-0.0449527647102907	0.522975149647577	-0.0859558331606836	0.931501527256124	0.958119642989414
HS_H3K27ac_103589	22.4552827463044	-1.02062632742497	0.481986806974395	-2.11753996718667	0.0342140470202955	0.0941916836643076
HS_H3K27ac_103590	22.6680586408772	-0.630776712416762	0.42751194328191	-1.47545986101449	0.140088951982663	0.261322454465122
HS_H3K27ac_103591:103592:103593:103594:103595:103596:103597:103598	18.3667347215825	-1.39167355953067	0.538238447113908	-2.58560786022064	0.0097207453272256	0.0370356656620654
HS_H3K27ac_103609:103610:103611:103612:103613	5.65222234978435	-0.583539646849572	0.825539168638521	-0.706858825138419	0.479654213876093	0.61854258403253
HS_H3K27ac_103614:103615:103616	76.513488197006	-0.783601237110828	0.469143127096501	-1.67028182201131	0.0948636179755343	0.197587269274039
HS_H3K27ac_103617	26.8243368068043	-0.299817961703981	0.482409749696213	-0.621500626578929	0.534270282359572	0.665604352825836
HS_H3K27ac_103633	19.2684870027177	-0.139116225325134	0.466099900387145	-0.298468687098159	0.765345471668454	0.847936367349217
HS_H3K27ac_103634	21.9409441241791	-1.35964924543324	0.463847500441605	-2.93124193649591	0.00337609738072982	0.016871782219876
HS_H3K27ac_103635	14.2782152245573	-1.05256483429909	0.521642355261666	-2.01779020373279	0.0436131155720782	0.112296526847898
HS_H3K27ac_103636	13.8832824116443	0.131350201500377	0.525394576243023	0.25000296432375	0.802585056216038	0.873982614830967
HS_H3K27ac_103637	22.9732301029486	-0.588481476713468	0.581209667525462	-1.01251150762679	0.311293547317099	0.457092181070412
HS_H3K27ac_103638	21.1153062550973	-1.33974322952506	0.621783240212425	-2.15467890235728	0.0311869698745497	0.0878780688283847
HS_H3K27ac_103639:103640	25.0543595140179	0.586618989473851	0.466125935082023	1.25849892769992	0.208211374759267	0.345333271201788
HS_H3K27ac_103641	23.4201506960811	-1.14715210295284	0.430925022222618	-2.66206890710612	0.00776619781475597	0.0314512482736641
HS_H3K27ac_103642	23.6235320093678	-0.0646164484887444	0.473074805164917	-0.136588226181732	0.891356283419069	0.933081348489256
HS_H3K27ac_103643	20.9658728071355	-0.936745847224532	0.421570598566486	-2.22203789925069	0.0262807444516638	0.0773131481987298
HS_H3K27ac_103644:103645:103646:103647	45.4893912205476	0.306796808052522	0.468557808971715	0.654768317117178	0.51261693225971	0.647258091010932
HS_H3K27ac_103648:103649:103650:103651:103652:103653	53.4336950958698	-1.44249320184375	0.45823505346176	-3.14793290244027	0.00164429431828517	0.0100153298420412
HS_H3K27ac_103654:103655	125.148562645277	-1.40334706278793	0.595113393201677	-2.35811708964909	0.018367898346176	0.059469315641211
HS_H3K27ac_103656	20.0346507693826	-0.243490408744175	0.458763382899766	-0.530753799933014	0.595589399015321	0.717001582064284
HS_H3K27ac_103657:103658:103659	73.846073219081	-0.965053268508608	0.449182564572229	-2.14846555637719	0.0316767897836777	0.0888255859525625
HS_H3K27ac_103660:103661:103662	35.4026999932209	0.261345055557188	0.455236036284636	0.574086923544389	0.565908981703318	0.692424108804328
HS_H3K27ac_103663:103664:103665	7.70359051300011	0.828522714486491	0.806643748957019	1.02712345512844	0.304362335440789	0.449991696769903
HS_H3K27ac_103666	26.4568523735397	0.557665039159896	0.441043745267834	1.26442114902058	0.206078905896831	0.342821556361345
HS_H3K27ac_103667:103668	22.7828440884101	-0.869313565719034	0.425990306010181	-2.04068861064237	0.0412817881476432	0.107860108289246
HS_H3K27ac_103669	21.6985290374931	0.1770593819355	0.450079790762286	0.393395539123452	0.694027363890844	0.794737527137341
HS_H3K27ac_103670:103671:103672	41.6283988130753	4.95801302071893	1.0794718629453	4.59299884592748	4.36921479864208e-06	0.000147459720098302
HS_H3K27ac_103673	24.7529565825466	0.123318060681099	0.48855982097039	0.252411384211174	0.800723101640905	0.872674830497805
HS_H3K27ac_103674:103675:103676	29.5629723773561	2.67058624948204	0.706978540655278	3.77746437254905	0.000158433160370664	0.00181102035776028
HS_H3K27ac_103677:103678:103679:103680:103681:103682:103683:103684:103685:103686:103687:103688:103689:103690	3.2680689789352	-1.13247652817282	1.24551375656148	-0.909244496262552	0.363221081343308	0.509578820275643
HS_H3K27ac_10368	22.1795992164122	-0.743695805187556	0.465641338894766	-1.59714300056084	0.110233834885177	0.219975816962746
HS_H3K27ac_10369	25.2459790344729	0.122947527452417	0.472149487479043	0.260399578338787	0.794555568174826	0.868449016746692
HS_H3K27ac_103698	68.2498524871373	1.74826898329285	0.664614371069348	2.6305013243694	0.00852590374173366	0.0335409297845534
HS_H3K27ac_103699	23.925647235663	0.447272522722509	0.594108560536219	0.7528464533802	0.451542188368875	0.593345111755701
HS_H3K27ac_10370	185.975172485625	-0.550886817050215	0.783419687523322	-0.70318224806396	0.481942180674192	0.620258907907435
HS_H3K27ac_103700:103701:103702	86.5523576206997	-1.51327314949631	0.471666826541117	-3.20835187963849	0.00133498054307909	0.00861922051052296
HS_H3K27ac_103703	22.0343961788699	0.160506386113337	0.634898980138057	0.252806180407528	0.800417991534528	0.872529043615895
HS_H3K27ac_103704	18.4669097905217	-0.214862776152037	0.571191514361947	-0.376165910643912	0.70679355675457	0.803760645894351
HS_H3K27ac_103705	13.4185228353459	-0.00724539260316578	0.584037661904224	-0.0124056941457209	0.990101942062982	0.994645391642372
HS_H3K27ac_103706	15.7656246887625	-0.0396047755249655	0.549900195066185	-0.0720217520930298	0.942584597134717	0.964695241019384
HS_H3K27ac_103707	17.4889502793597	-1.83808308423788	0.447640823802282	-4.10615606643094	4.02297726270571e-05	0.000672060759754827
HS_H3K27ac_103708	14.1907055488961	1.11034616299094	0.659468436951839	1.68369871971906	0.0922399089071901	0.193786986085089
HS_H3K27ac_103709	19.1334860463455	-0.776580194265829	0.511314585055095	-1.51879139958848	0.128815011409753	0.245827908569515
HS_H3K27ac_10371	31.9602691091623	1.02126383417609	0.613889689837671	1.66359502542898	0.0961933866918789	0.199540820648203
HS_H3K27ac_103710	16.7993553007605	-0.256812961697547	0.49866414413287	-0.515001859907375	0.606551720318722	0.726272845901282
HS_H3K27ac_103711	13.0375458235987	-0.598830600219344	0.598190019235023	-1.00107086538344	0.316792549198047	0.462645250450922
HS_H3K27ac_103712	19.1673862738554	0.306046200414489	0.539487526371946	0.567290596082266	0.570516765054466	0.696579572088765
HS_H3K27ac_103713	12.2156741473994	-0.652704694475285	0.582243002869702	-1.12101767004206	0.262280341036681	0.405659957330392
HS_H3K27ac_103714	15.969683553938	-0.300825777829788	0.541785792143842	-0.555248554303025	0.578724662132559	0.703204912270835
HS_H3K27ac_103715	12.601719819888	-0.604951954711304	0.576728643559922	-1.04893689860308	0.294207161610672	0.439516721125435
HS_H3K27ac_103716	14.8082219243241	-1.06555317357718	0.579550741327077	-1.83858478230437	0.0659762812449085	0.15165992914529
HS_H3K27ac_103717	18.0123026808871	-1.5150908670038	0.57511463567059	-2.63441542439133	0.00842822982125263	0.0332741920709238
HS_H3K27ac_103718:103719	15.7278195836445	-0.417907233048672	0.501975887655486	-0.832524516268176	0.405112945868923	0.550745249840369
HS_H3K27ac_10372	25.5624488686341	0.929329637186699	0.461320783720334	2.01449765538872	0.043957310785053	0.112913619676011
HS_H3K27ac_103720	28.6117899111889	-1.44131371630039	0.4385411699144	-3.28660982179101	0.00101401225840214	0.00700765431620838
HS_H3K27ac_103721:103722:103723:103724	44.5520332314019	0.618997821734126	0.410098033533717	1.50938988026928	0.131199177654393	0.24900407243527
HS_H3K27ac_103725	19.7111141454527	-0.682264981448271	0.462344180007753	-1.47566469083017	0.14003392926759	0.261233485590983
HS_H3K27ac_103726:103727:103728	93.893042988898	-1.62876048504993	0.435186867535137	-3.74266919926858	0.000182075853833268	0.00199283356484059
HS_H3K27ac_10373	74.026147545606	-0.542957302804433	0.598662180192754	-0.90695106650902	0.364432674588122	0.510997054455518
HS_H3K27ac_103730:103731	20.365210562123	2.17441956126419	0.628337593119644	3.46059122528126	0.000538990577155745	0.00443612517046726
HS_H3K27ac_103732:103733:103734	33.9264028337372	0.82759129336174	0.440030614338446	1.88075844360503	0.0600047854869384	0.141576024852224
HS_H3K27ac_103735:103736	188.373480293842	1.30872343973834	0.700931611068376	1.86712001438136	0.0618848300537122	0.144690191007125
HS_H3K27ac_103737	67.7050821656287	-1.68162206063615	0.67481126895305	-2.49198870559043	0.0127030076765005	0.0452585119076997
HS_H3K27ac_103738	60.0038755868773	-0.832100257805388	0.706803121902647	-1.17727303688961	0.239086545214692	0.380399883535212
HS_H3K27ac_103739	13.8558158676836	0.202893385672451	0.556770436872273	0.364411204754745	0.715550969679966	0.810631808841954
HS_H3K27ac_103740	22.1474427089938	0.534267874043941	0.587808548724652	0.908914773701613	0.363395114760156	0.509722671889998
HS_H3K27ac_103741	113.156793095843	-1.65490725094262	0.479197713947934	-3.45349571330056	0.000553371098314868	0.0045190071410153
HS_H3K27ac_103742	15.1981000651632	-0.494290336242214	0.528177110943605	-0.935842023443895	0.349354531236853	0.495902023752344
HS_H3K27ac_103743	16.608089489049	0.338397555244548	0.575141105891088	0.588373099711341	0.556281889568831	0.684073006367356
HS_H3K27ac_103745	16.0956456476249	0.221443628610842	0.555752311029409	0.398457413880414	0.690293043744145	0.791883173086081
HS_H3K27ac_103746	11.1889000405409	-0.629658469747918	0.610924909605179	-1.03066425979397	0.302698290414702	0.448331045004466
HS_H3K27ac_103747	15.7340280838289	0.407874232968809	0.660461221755084	0.617559698486067	0.536865617585115	0.667693120933253
HS_H3K27ac_103749	15.6571481591541	-0.068994266883698	0.558173780385113	-0.123607144062008	0.901626335727236	0.939582890818366
HS_H3K27ac_103752	25.5718811814615	-2.22929642034469	0.603611809381681	-3.69326177138301	0.000221395913166408	0.00229882863988633
HS_H3K27ac_103753:103754	41.9633920745589	-1.94541572990518	0.479195155424012	-4.05975667300684	4.91238813624037e-05	0.000772076664481589
HS_H3K27ac_103755:103756:103757	192.718583371517	-2.70274129613071	0.55083348633717	-4.90663941675532	9.26501383032346e-07	5.17337797160336e-05
HS_H3K27ac_103758	15.0334847127001	-0.611831357476972	0.586921379913308	-1.04244176207611	0.297206912937193	0.44264383799445
HS_H3K27ac_103759	29.2238494742819	-2.78242649427954	0.493770286048822	-5.63506264531362	1.7499471231324e-08	2.86140436473292e-06
HS_H3K27ac_10376	36.3388001600927	-0.450498706343248	0.591500427883984	-0.7616202543671	0.446286682713927	0.588630766373886
HS_H3K27ac_103760	8.1274209196469	-1.29622955299421	0.694474240142826	-1.86649047303414	0.0619727757303907	0.144800836633817
HS_H3K27ac_103761	27.3670940678702	-1.49807382837323	0.50331924704478	-2.97638891651594	0.00291664723646899	0.0151854386408814
HS_H3K27ac_103762	16.1535330588634	-0.948053564698492	0.500073233289043	-1.89582945374426	0.0579825997991828	0.138047538902062
HS_H3K27ac_103763	9.93833029572283	0.604800530585272	0.790694126450198	0.76489822088411	0.444332153419434	0.586707566429449
HS_H3K27ac_103764	10.4104837215384	0.176913984830802	0.649732149242046	0.272287565017652	0.785400916819974	0.861867315381787
HS_H3K27ac_103766	47.5528750688599	-0.985021614333291	0.404824759366802	-2.43320496472101	0.0149658264678017	0.0512313310545723
HS_H3K27ac_103767	22.3559711883718	0.310223522847535	0.667873612424195	0.464494355034495	0.642293602955623	0.755417637948929
HS_H3K27ac_103769	110.462811952928	-1.16154026676436	0.760162799417986	-1.52801514051159	0.126508778858378	0.242853025409418
HS_H3K27ac_103771	14.8475870378671	-1.76253354396466	0.546555074592961	-3.22480501215231	0.00126058494456898	0.0082829144578997
HS_H3K27ac_103772	25.4905730647253	-0.0707109586832436	0.514874867900192	-0.137336201651526	0.890765056747147	0.932626775915197
HS_H3K27ac_103773	20.9658085005239	0.415377502206439	0.573709358662977	0.724020788460679	0.469052972572483	0.609413262148955
HS_H3K27ac_103775	18.8520610192829	-0.397891784967421	0.458842171077456	-0.867164811885292	0.385851713309573	0.531866596002825
HS_H3K27ac_103776	18.398751402251	-0.145681356276111	0.550191057603485	-0.2647832135089	0.791176469164499	0.866163280707547
HS_H3K27ac_10378	258.178487999016	-1.31065870183691	0.770010276049943	-1.70213144240156	0.0887307309185152	0.18841339335923
HS_H3K27ac_103781	53.3514135309642	0.586020794436816	0.560818177179469	1.04493901639226	0.296051155740118	0.441438948277096
HS_H3K27ac_103782	26.7554900601654	-1.22467748862428	0.456185050000886	-2.6846068029233	0.00726151783666325	0.0298792640893107
HS_H3K27ac_103783	16.1400792733166	-0.772326726400458	0.608604335115027	-1.2690128575152	0.204436478329862	0.340848583093839
HS_H3K27ac_103789	17.4801910607606	-1.0494667439791	0.451917445759144	-2.32225322086465	0.0202193047913584	0.0637313059150023
HS_H3K27ac_103790	13.4343376096414	-1.25214571299248	0.561452165607841	-2.23019126061591	0.025734748205273	0.076222753180321
HS_H3K27ac_103795	9.02403734472803	1.44171752415371	0.886691805244519	1.62595110908478	0.103960056360975	0.21085406367245
HS_H3K27ac_103796	79.7675653288223	-0.58228622848677	0.642587592371604	-0.906158530602374	0.364851949011568	0.511444121847747
HS_H3K27ac_103797	87.8321733091379	0.481578256372983	0.641417551191984	0.750803054076144	0.452771191143428	0.594266996298786
HS_H3K27ac_103798	158.575425845969	-0.525403337479301	0.680446166476704	-0.772145341342428	0.440028350209226	0.582943121550454
HS_H3K27ac_103799	36.8662149473163	-0.309184534363977	0.827871837382856	-0.373469081085544	0.708799353086021	0.805337766235435
HS_H3K27ac_10380	18.3879492755503	2.07958371112725	0.681309841872756	3.05233182220145	0.00227070933415894	0.0126551110368711
HS_H3K27ac_103818	39.4382527647503	-1.6723634472212	0.54227775702637	-3.08396098780034	0.00204264378956795	0.0117419900859441
HS_H3K27ac_103819	21.1309641475029	1.47237121220977	0.686345471877977	2.14523337377177	0.0319341924934826	0.0893926673176283
HS_H3K27ac_10381:10382	18.2772060022872	-0.599901602806876	0.574153012097348	-1.04484621724002	0.296094050336584	0.44148444046923
HS_H3K27ac_103820:103821	32.8735234732481	-0.0222823965293022	0.495438377972353	-0.0449751119816269	0.964127146636625	0.978678558748409
HS_H3K27ac_103822	29.5490501695063	0.633818726259996	0.621880610609072	1.0191967966958	0.30810954712379	0.453687744414021
HS_H3K27ac_103823	23.6418878974621	-0.663585967902268	0.56871296056749	-1.1668205472935	0.24328284736034	0.385168126893479
HS_H3K27ac_103824	33.3777031130449	1.11411962178566	0.636432868761394	1.75056895467062	0.0800201868250456	0.1745975135928
HS_H3K27ac_103825	23.6944112537175	-0.316083410624052	0.605154424514666	-0.522318598062884	0.601448522218247	0.722102863691197
HS_H3K27ac_103826	24.249485506695	-0.128897752135552	0.503682061184829	-0.25591094475817	0.79801960327913	0.870817261697206
HS_H3K27ac_103827:103828	26.0484790290084	1.24571291747862	0.583357486837308	2.13541943934292	0.0327267642054201	0.0910535620407746
HS_H3K27ac_103829	23.2619778804393	0.0105360388896397	0.608166086880472	0.0173242788720484	0.986177916769518	0.992386246821733
HS_H3K27ac_10383	24.3633470910618	-0.383852735009138	0.518415445140025	-0.740434604346054	0.459036328136097	0.600117690630797
HS_H3K27ac_103830:103831:103832	26.1131388900501	-0.96968382304449	0.443498513718261	-2.18644210307432	0.0287832761396533	0.0827026165785976
HS_H3K27ac_103833	19.3377273655365	-0.356832081911327	0.55770752043918	-0.639819383519037	0.522290029376553	0.655432155858356
HS_H3K27ac_103834	27.1787236798381	-0.392720845454274	0.519886700224584	-0.755396984159478	0.450010822237492	0.591834628448851
HS_H3K27ac_103835:103836	28.7118148895371	-0.580184808962834	0.512524267051183	-1.13201431866034	0.257628414627034	0.400899842387797
HS_H3K27ac_103837	22.8154191975552	-0.0369758157963926	0.517855184163551	-0.0714018453945124	0.943077940947918	0.965006208606886
HS_H3K27ac_103838:103839	28.020169604862	0.168070362683392	0.423259006166741	0.397086323585944	0.691303804843063	0.792660043342635
HS_H3K27ac_103840:103841	10.7363439969134	-2.18156473721831	0.56474647056253	-3.86290990901689	0.000112044337214037	0.00140730530103297
HS_H3K27ac_103842	23.5253520056227	-0.067729194724405	0.550728455189828	-0.122981106362227	0.90212205932221	0.939989562309252
HS_H3K27ac_103843:103844:103845	29.2850703631007	-0.22179110237783	0.457889498289433	-0.48437691453154	0.628118398999286	0.743924924435278
HS_H3K27ac_103846:103847	37.1411283625019	0.448390293981944	0.430939437621345	1.04049491607666	0.298110024792027	0.443478736902786
HS_H3K27ac_103848	21.4397320852614	-0.1656056549731	0.526423690538262	-0.314586250485365	0.75307582003162	0.838800758705344
HS_H3K27ac_103849	13.997822460325	0.28024524648007	0.536362195788375	0.522492540825236	0.601327438626249	0.721981807311505
HS_H3K27ac_10385	67.6807940300581	-0.169704265350534	0.511517261329916	-0.331766448915747	0.740065620572279	0.829206610640581
HS_H3K27ac_103850:103851	39.0621772879662	0.253929438798147	0.650509532041321	0.390354677818953	0.696274296654537	0.796284564103681
HS_H3K27ac_103852:103853	4.63489394498975	-0.564214290621833	0.946810059433015	-0.595910747885068	0.551234852756738	0.679719024538767
HS_H3K27ac_103854	29.1855584822773	1.57323545321674	0.613737212660709	2.5633698279372	0.0103661564236344	0.0387574704260877
HS_H3K27ac_103855:103856	68.7539575108827	0.513799476645222	0.47811041083102	1.07464607547903	0.282533214929083	0.426925772758036
HS_H3K27ac_103859:103860	23.2507790126824	3.94789411560796	1.10816596192733	3.56254771509294	0.000367273127143338	0.00335377751606603
HS_H3K27ac_103861:103862	36.8956200549143	0.945701584715165	0.555769362270483	1.7016079851032	0.0888288796371233	0.188537339066223
HS_H3K27ac_103863	28.6676996844397	0.644714458525921	0.537106817323647	1.20034681693014	0.230004674447796	0.369979540855873
HS_H3K27ac_103864	32.1665069473135	-0.0624235874998854	0.522160097617939	-0.119548751014599	0.904840619212545	0.941799689096938
HS_H3K27ac_103865	24.3158495300218	1.02547209170831	0.582027028055476	1.76189771656201	0.0780865805012258	0.171713402131197
HS_H3K27ac_103866	77.9323932360882	1.29096690035145	0.721545293631589	1.7891695944047	0.0735875068319933	0.164313472095542
HS_H3K27ac_103867	21.5051198620201	0.416674280835023	0.568154050136202	0.733382575967091	0.463325123335127	0.604068977283787
HS_H3K27ac_103868	24.2610039028333	2.13154387502736	0.938565145964833	2.27106651487272	0.023142951687104	0.070364521992367
HS_H3K27ac_103869	27.1923553177776	0.594896636242105	0.641077668229328	0.927963436763012	0.353426536168989	0.499930250328562
HS_H3K27ac_103870	19.5121787579116	0.585251321370451	0.653365556691094	0.895748659195319	0.370387015823239	0.516825161122492
HS_H3K27ac_103873	15.4225451502813	1.53455981026522	0.637477338923658	2.4072382131359	0.0160736815332355	0.0540072063279963
HS_H3K27ac_103874	67.7687823118254	1.4220642330133	0.671592747238685	2.11745025368461	0.0342216530183936	0.0942053474008541
HS_H3K27ac_103875	136.481472095723	-1.33795691012719	0.640086125977215	-2.09027637973646	0.036592979806848	0.0988523642690244
HS_H3K27ac_103876	19.1559717704833	-1.22449751456601	0.528210908528638	-2.31819808109779	0.0204385582813034	0.064228657203171
HS_H3K27ac_103877	18.8722375174515	-0.46577545883981	0.44716447151835	-1.04162000451034	0.297587890273386	0.443026141692496
HS_H3K27ac_103878	13.7186219372607	-0.556361395115658	0.533856254655712	-1.04215580554443	0.297339449040011	0.442785729225894
HS_H3K27ac_103879	77.5922749883539	-1.41346153041246	0.598076810031037	-2.36334448469772	0.0181108260679362	0.0588762887385
HS_H3K27ac_10388	4.47597856891347	-1.43217353076101	0.919173542178989	-1.55811004673383	0.119207163498215	0.232976509131935
HS_H3K27ac_103880	21.9395742950092	3.11518493337626	0.78711233859555	3.95773866146566	7.56626740004145e-05	0.00105684626858103
HS_H3K27ac_103881	17.2217792007019	-0.714488902156118	0.527443335779001	-1.35462684555652	0.17553647588025	0.306732122345393
HS_H3K27ac_103882	24.6804739037902	-1.5992752015625	0.420265266592882	-3.80539466068164	0.000141578260313008	0.00167053911523253
HS_H3K27ac_103883:103884	153.206433034364	-1.48410938194383	0.670805579164686	-2.21242850095538	0.0269370714057736	0.0787887788077629
HS_H3K27ac_103885:103886:103887	61.8932589152172	-0.480615929944245	0.5400414584908	-0.889961173142843	0.373486734702018	0.519789322324874
HS_H3K27ac_103888	32.7250232407518	-0.0689414354949401	0.580625677729218	-0.118736456445682	0.905484152776567	0.942253338487039
HS_H3K27ac_103889	31.6740609670682	0.099271044105567	0.5573450312211	0.178114163659218	0.858633318898722	0.911514780078142
HS_H3K27ac_103890:103891:103892:103893:103894	17.860845066506	-2.5617357969655	0.527611893705936	-4.85534126035695	1.20179594364803e-06	6.27998634833403e-05
HS_H3K27ac_103895	8.76670406717483	0.500787008951007	0.800151837837958	0.625864973708182	0.531403510372891	0.663040692035145
HS_H3K27ac_103896	28.7620146736913	-0.167357836126221	0.631813625526683	-0.264884816288523	0.7910981955151	0.866130790507134
HS_H3K27ac_10389:10390:10391	73.9144267256407	-2.12155307419281	0.427715418573268	-4.96019779055355	7.04214393616882e-07	4.34894065239164e-05
HS_H3K27ac_103907	6.24785747403604	-0.269876832706843	0.896124458992397	-0.301159989551331	0.763292497996597	0.846371664110857
HS_H3K27ac_103908:103909:103910:103911:103912	38.1001116045889	1.52446153779616	0.514129535338412	2.96513122280113	0.00302553844903017	0.0155962897402935
HS_H3K27ac_103913	10.6104098944472	0.255653584627092	0.665279526194363	0.384279952352543	0.700770965142711	0.799477734788833
HS_H3K27ac_103917	52.8870464232262	-0.791232675910257	0.60896395577881	-1.29930953778429	0.193837722467038	0.328656214764931
HS_H3K27ac_103921	13.6973809512835	1.05755881891825	0.714328494444386	1.4804936764294	0.138741547061624	0.259644942429279
HS_H3K27ac_103923	20.0845341490148	-1.24774745312819	0.521958584814411	-2.39051045318441	0.0168249701875723	0.0558315851150811
HS_H3K27ac_103924	46.7778084304252	-0.949775370226903	0.616136629404166	-1.5415012270012	0.123194844533025	0.23833487194381
HS_H3K27ac_103926	291.612091922545	-1.7820923835707	0.703064217246578	-2.53475051048671	0.0112527437141989	0.0412670064234912
HS_H3K27ac_103927	16.6192444112543	-0.919524471133603	0.638259959035286	-1.44067391055432	0.14967682883853	0.273932342803216
HS_H3K27ac_103928	11.457259580141	-1.31922738598429	0.638758678584153	-2.06529857082871	0.038894758722769	0.103265497499763
HS_H3K27ac_103929	20.8346453054508	-0.134064896180593	0.54609569763893	-0.245497074524169	0.806071573073016	0.876469703331111
HS_H3K27ac_103930	17.4183328535863	2.6298216751558	0.757577236954329	3.4713578324085	0.000517833450375706	0.00431378620520972
HS_H3K27ac_103931	21.4413405200839	0.0822193842340459	0.609993544580846	0.134787302200948	0.892780045592332	0.934132837418818
HS_H3K27ac_103932	23.7999554853046	-1.20948510390873	0.476614721579547	-2.53765787993367	0.0111597019302581	0.0410313290362021
HS_H3K27ac_103933	14.1656293637079	0.428631751531687	0.578958219897852	0.740350057742185	0.459087614307507	0.600140718043326
HS_H3K27ac_103934	14.873286701116	0.879529608667323	0.588835278402222	1.49367682427909	0.135260108860149	0.254660214463047
HS_H3K27ac_103935	15.0882569657389	-0.47160653598952	0.525227296530922	-0.897909417702465	0.369233843406105	0.515660146609231
HS_H3K27ac_103936	4.40233886154068	-0.953331182072717	1.08491769151293	-0.878712910233116	0.379556956870192	0.525833163023508
HS_H3K27ac_103945:103946	87.7300193723378	-1.13582069352063	0.47895962625268	-2.37143306296429	0.017719255929998	0.0579787586635497
HS_H3K27ac_103954	19.2632784586314	1.77696259392153	0.677343110227051	2.62343052891743	0.00870491956741593	0.0341171591973731
HS_H3K27ac_103955	20.495110111866	1.3778732301842	0.575912314478483	2.39250524002415	0.0167337891443569	0.0556196707924251
HS_H3K27ac_103956	15.1660385934212	-0.687016301018004	0.539546899676039	-1.273320820545	0.202904221447929	0.339007446811947
HS_H3K27ac_103957	15.0677485587332	-0.453580752038205	0.60713813894405	-0.747079985498991	0.455015280727162	0.596304216794133
HS_H3K27ac_103958	11.2692818241625	0.192794644475429	0.662666735247557	0.290937562156949	0.771099072835917	0.851954175070796
HS_H3K27ac_103959	29.6498892369124	-2.95436342437684	0.473775147890342	-6.23579231104086	4.49497142778333e-10	1.65184470640397e-07
HS_H3K27ac_103961	23.7039282314106	-1.58204956098054	0.526931505897305	-3.00238179587779	0.00267875981221535	0.0142793615109575
HS_H3K27ac_103963:103964	46.0670971119647	-2.87154580437893	0.422255969545263	-6.80048598832448	1.04266812428209e-11	9.78077577846298e-09
HS_H3K27ac_103967	30.451000299226	-0.725293312516223	0.605435590883939	-1.19796940159612	0.23092892929977	0.371062529375812
HS_H3K27ac_103968	72.5054191839587	-1.24865488246958	0.438541278917219	-2.84729156067719	0.00440929586366511	0.0205467787947622
HS_H3K27ac_103970	13.1179166750561	-0.342443470932792	0.636795578794453	-0.53776044045577	0.590742446326392	0.7128746823437
HS_H3K27ac_103971	17.8856624351342	0.910982718796489	0.646362506063231	1.40939907598442	0.158717197135072	0.285490132568509
HS_H3K27ac_103972:103973	108.961471449953	-2.21470175859819	0.630412665891189	-3.51309844872383	0.000442913333102585	0.00383951572757168
HS_H3K27ac_103975	47.023124655888	-1.43041235579038	0.380472829574604	-3.75956505853435	0.000170209011973075	0.00190077394761661
HS_H3K27ac_103977	66.7578065374159	-0.525697098686606	0.515250330552008	-1.02027513135878	0.307597994182308	0.453121667105652
HS_H3K27ac_103978	17.4418666778611	1.03134286288076	0.57820171401539	1.78370772324156	0.0744711705177288	0.16574671230488
HS_H3K27ac_103981	22.4109268925368	0.513655596517162	0.589818013167983	0.870871328188598	0.383824413554107	0.529891752345069
HS_H3K27ac_103982	21.379313769457	1.16213198716789	0.773334762887535	1.50275410202515	0.132902465666231	0.251410320363903
HS_H3K27ac_103983	22.3505870428402	0.178627741158778	0.531786839683339	0.335901018658424	0.73694550886731	0.827088555432263
HS_H3K27ac_103984	21.5341786064802	0.860493132103749	0.717368463723471	1.1995134656985	0.230328351960188	0.370383201785215
HS_H3K27ac_103985	22.1343398385253	0.140873466211021	0.597379319325497	0.235819121375146	0.813573029846145	0.881611923450241
HS_H3K27ac_103986	12.9784300700249	1.6170948318415	0.789595116814045	2.04800510718247	0.0405594989737059	0.106534809551007
HS_H3K27ac_103990:103991	14.016122203699	-1.39668418681342	0.489182958642056	-2.85513663577026	0.00430183171941627	0.0201746168361909
HS_H3K27ac_103992	36.902693363555	-3.21742830115145	0.432722511767868	-7.4353152740004	1.0431885446837e-13	3.09879157198294e-10
HS_H3K27ac_103993	14.2180046522627	0.670505243380353	0.666363737715082	1.00621508259059	0.314312118392093	0.460216462197763
HS_H3K27ac_103994:103995	26.2150461228858	-1.11795636743208	0.478017541329328	-2.33873502700997	0.0193491511767649	0.0617386098892977
HS_H3K27ac_103996:103997:103998	49.6987975909552	-0.962874187273906	0.445987546784106	-2.15897101660557	0.030852415567304	0.087206819864572
HS_H3K27ac_103999	14.4788823901378	2.31147739117923	0.822660911195088	2.80975716692473	0.00495788920664613	0.0224104639437114
HS_H3K27ac_104000	19.6327678292097	-0.766956742507585	0.463867313538118	-1.65339682302181	0.0982501290228328	0.202544909189343
HS_H3K27ac_104001	15.2938412499738	-0.708636068458829	0.475264535494641	-1.4910350247811	0.135952299558581	0.255769845157154
HS_H3K27ac_104002	19.6073610279658	0.849558252925381	0.516799497074341	1.64388366810499	0.100200234310628	0.205307670991358
HS_H3K27ac_104004	15.0534013080853	0.888366250145668	0.66364820544813	1.33861018963473	0.1806976071884	0.312573463602536
HS_H3K27ac_104005	12.5792212147271	-0.396934619768404	0.588078309057178	-0.674968985686243	0.49969546960928	0.636329833870119
HS_H3K27ac_104006	10.5095949764883	2.19621116068362	0.990097337047834	2.21817702008173	0.0265427649456038	0.077871884712016
HS_H3K27ac_104007	15.9120073264558	-0.539537193536182	0.549879736219357	-0.981191264194814	0.326498431287616	0.472648004235638
HS_H3K27ac_104008	17.0158969339125	0.702328310927545	0.564918838194999	1.2432375474884	0.213780310252439	0.351559925228753
HS_H3K27ac_104009	18.7391844775884	0.685173671799692	0.545270167861219	1.25657648663824	0.208907033509146	0.346020171760933
HS_H3K27ac_104010	15.5311180880604	0.0484709957165134	0.554434558791954	0.0874241963237751	0.930334337122962	0.957374130219294
HS_H3K27ac_104011	15.9435616702051	-0.994782369492456	0.574097864869606	-1.73277489843722	0.0831356860539363	0.179581545574998
HS_H3K27ac_104012	19.263124778584	-0.738671835377703	0.474529539818151	-1.55664036354992	0.119555894949779	0.233453269316889
HS_H3K27ac_104013:104014	157.99002339754	-1.1041018064149	0.68523778660825	-1.61126812909708	0.10712129412385	0.215476523151112
HS_H3K27ac_10402	102.483078002882	-1.4350738353883	0.72643948914539	-1.97548984716755	0.0482125856567729	0.120670258974956
HS_H3K27ac_104027	65.0143668383364	-0.0564363075531204	0.570988601702408	-0.0988396395039322	0.921265594798216	0.95189671166325
HS_H3K27ac_104028	44.8147073836128	-1.24135678861083	0.593395314085679	-2.09195583305801	0.0364424668196529	0.0985641884153432
HS_H3K27ac_104029	17.8773817045939	2.255774498339	0.791220274520372	2.85100694582987	0.00435810174608943	0.0203682830524589
HS_H3K27ac_10403	16.5241876844955	1.58927661865741	0.763713727578145	2.08098474764524	0.0374353021509479	0.100506046582262
HS_H3K27ac_104030	21.5611914835726	-0.328003153304019	0.49840683968477	-0.658103234521167	0.510471797592363	0.645626266197529
HS_H3K27ac_104031	15.6524586512551	4.00842131351406	1.13302137771671	3.53781613687813	0.000403450890959399	0.00358461396964948
HS_H3K27ac_104032	17.4196393924889	3.31641007904005	0.852492003943272	3.89025359029729	0.000100139517640211	0.00129849881622515
HS_H3K27ac_104033:104034	25.0915409707573	4.39601170729674	1.11433283983365	3.94497187030132	7.98093469204973e-05	0.0011030957659279
HS_H3K27ac_104044	93.6494831252556	-0.808964777769991	0.654798961313209	-1.23543992212144	0.216666822684845	0.354910720097081
HS_H3K27ac_104045	11.6794152670346	-1.24144560085367	0.614855417634369	-2.01908540650107	0.0434783433896511	0.11206283647632
HS_H3K27ac_104046	11.7851538741233	-0.158160251856331	0.638326777618421	-0.2477731741827	0.80430991173768	0.875219217101207
HS_H3K27ac_104047	137.970616166178	-2.28195787797249	0.642741367501338	-3.55035165519782	0.000384716885124567	0.00346566037077339
HS_H3K27ac_104048	22.740730303966	0.301318000290433	0.578118769690977	0.521204320094118	0.602224445003822	0.722766659930852
HS_H3K27ac_104049	4.04717902396104	-1.38080343438616	1.03129302350422	-1.33890504727196	0.180601586341418	0.31250419805428
HS_H3K27ac_10405	31.8351212727912	0.42835196100593	0.532785881633124	0.803985195127398	0.421405525280545	0.56550168859505
HS_H3K27ac_104050	24.2434147630835	0.128659766108956	0.638438867535503	0.201522452111362	0.840290075289592	0.899623968276702
HS_H3K27ac_104051	16.3362070664225	0.0180262484346586	0.571453022129126	0.0315445850080487	0.9748352361262	0.985227582278268
HS_H3K27ac_104052	18.0929044358508	-0.151483209131485	0.543400522910504	-0.278768979315895	0.780422121998929	0.858396906960436
HS_H3K27ac_104053	16.1175891519962	0.327127123214613	0.557566065618956	0.586705582326764	0.557401457972481	0.684953542846355
HS_H3K27ac_104054	16.4949578174782	1.43491109317954	0.656447050749527	2.18587484175787	0.0288247633144282	0.0827817848135762
HS_H3K27ac_104055	13.5630522306495	-0.677166929574851	0.601169668744677	-1.12641566063848	0.259989621063533	0.403176702094726
HS_H3K27ac_104056	15.0749807336157	2.45885311644074	0.673987815380593	3.64821597709782	0.000264067613240482	0.0026081890112414
HS_H3K27ac_104057	13.9654698163544	-0.830562817588592	0.529932178906911	-1.56730021434401	0.117044535313806	0.229858933711417
HS_H3K27ac_104058	19.6738186433216	1.66417061746341	0.622476139226228	2.67346892931842	0.00750712300703959	0.0306554341221468
HS_H3K27ac_104059:104060	6.48301023577291	0.0614944954370411	0.906813308721042	0.0678138430982802	0.945933823932147	0.966497795640257
HS_H3K27ac_104061	49.6856335895584	1.27298335649747	0.699032261705139	1.82106524438844	0.068596939684702	0.155994035853326
HS_H3K27ac_104066	19.6990849196948	3.19183008284351	0.837806795535692	3.80974480017516	0.000139110307824086	0.00164851264384886
HS_H3K27ac_104067	23.0475335723571	-0.983282328551663	0.448983782030174	-2.19001747480843	0.0285229695071627	0.082154727617773
HS_H3K27ac_104071:104072:104073	25.4877534253732	1.41234360816091	0.490666793808177	2.87841693382058	0.00399676522039775	0.0190900030880742
HS_H3K27ac_104074	30.4888929784546	-1.53156082946584	0.476816254188998	-3.21205666965113	0.00131788376403177	0.00853511712439618
HS_H3K27ac_104075	17.127466339083	2.0550084544726	0.784986301781268	2.61789084702425	0.00884751012472258	0.0345279555403833
HS_H3K27ac_104080	16.6728054072291	0.10952615868188	0.589136215744645	0.185909736585186	0.852515546622547	0.907390716306979
HS_H3K27ac_104090	24.8728762471201	1.04235295164075	0.649356042408093	1.60521021376079	0.10844755046724	0.217381487637557
HS_H3K27ac_104091	15.3526259713134	1.13668776184769	0.699074896303703	1.62598852835058	0.103952095752634	0.210849914942437
HS_H3K27ac_104094	14.8857866319279	0.30077287267859	0.544680314347462	0.552200740059648	0.580810827396503	0.704763768283324
HS_H3K27ac_104109	17.8462675308648	1.10999004291816	0.66114461779321	1.67889144529849	0.0931732020852691	0.19521847772477
HS_H3K27ac_10410:10411	16.002432445822	0.173423057859795	0.550113250093552	0.315249737813628	0.752572044036785	0.838475435448372
HS_H3K27ac_104110	24.9024687595018	1.06483935441758	0.614475016816286	1.73292538390693	0.0831089318832121	0.17953610974212
HS_H3K27ac_104112	18.2791826045055	1.75480548223374	0.660566293867426	2.65651683793894	0.00789525080733779	0.0317932795163085
HS_H3K27ac_104113	38.3486413339526	2.14581325976068	0.625355676538917	3.43134849536644	0.000600588503479464	0.00479797799081779
HS_H3K27ac_104115	21.2841151671311	0.107538665102323	0.565532510613423	0.190154700364931	0.849187907259015	0.905316190398219
HS_H3K27ac_10412	36.6367231530805	-0.951206811418461	0.470283379168279	-2.02262476956068	0.0431118484636072	0.111298632234429
HS_H3K27ac_104120	32.5896514457955	0.0436021010099373	0.452753839245196	0.0963042104350305	0.923278967188935	0.953065829376537
HS_H3K27ac_104121	59.8445624712076	-0.435586779463081	0.505607640785118	-0.861511465267204	0.388956409276193	0.534583866791262
HS_H3K27ac_104122	75.4702096815703	1.44584288535708	0.577246106496201	2.50472522739587	0.0122546554296235	0.0440224508002745
HS_H3K27ac_104123	39.1481735975416	3.86933769673373	0.81893104934737	4.7248638329409	2.30269598776271e-06	9.77165490235592e-05
HS_H3K27ac_104124	35.9121564443972	1.54541770148034	0.635359409079217	2.43235195606847	0.0150011225851899	0.0513311266674928
HS_H3K27ac_104125	33.6949550149374	1.87904553398349	0.631141896020003	2.97721565599241	0.00290879323951359	0.0151633290166279
HS_H3K27ac_104131	133.189759484337	-2.86007629748257	0.653309543374185	-4.37782721297927	1.19868318989387e-05	0.000286766852261455
HS_H3K27ac_104132	18.2832047386191	0.977706650361387	0.597459184469431	1.63644090805907	0.101747343478694	0.20767821665381
HS_H3K27ac_104133	22.512153135689	-0.524744625222253	0.55079366754689	-0.952706351108478	0.34073887453346	0.487235872946679
HS_H3K27ac_104134	221.756139952508	-0.0121483899484478	0.600534482947686	-0.0202292962242871	0.983860457656732	0.990977391173548
HS_H3K27ac_104135	26.6266324455862	2.58955521048491	0.698821370578095	3.70560392041635	0.000210887639595704	0.00221487943459884
HS_H3K27ac_104137	17.27029164234	1.15835767234827	0.632710259052019	1.8307869293661	0.0671323520040374	0.153594340149931
HS_H3K27ac_104138	15.7524177645671	1.13655584487774	0.666415475889936	1.70547636721668	0.0881056162159639	0.187432131513144
HS_H3K27ac_104139	28.9904718566877	0.372616629530063	0.532726540858745	0.699451971980619	0.484269617893185	0.622336856835221
HS_H3K27ac_10414	52.6907866082791	-1.99021230597195	0.644115041624261	-3.08983982263983	0.00200264465819993	0.0115717736239577
HS_H3K27ac_104140	90.5858358456374	0.34498446025937	0.581068341268168	0.593707204055292	0.552707963849096	0.681064300309903
HS_H3K27ac_10415	36.2702858464088	-0.91576649271736	0.477629497317308	-1.91731561358946	0.0551978475279326	0.133178724311675
HS_H3K27ac_10418	28.1744018325375	-0.604658555257581	0.41124990294902	-1.47029470626413	0.141481954169096	0.262971411946584
HS_H3K27ac_104182	19.2226018448281	-0.659907359410037	0.597365278896104	-1.10469654451545	0.269291101210294	0.412636347935452
HS_H3K27ac_104184	87.5783649838628	-1.89561094421768	0.386524852031606	-4.90424078621128	9.37893839322467e-07	5.21562617729932e-05
HS_H3K27ac_104187	14.3035804824824	0.983313737777833	0.571202499326864	1.72148010370512	0.0851637395450895	0.18273320049505
HS_H3K27ac_104188	22.6900626005789	1.48508295414614	0.577292202262268	2.57249785866925	0.0100967580531062	0.0380493749403767
HS_H3K27ac_104190	24.2655190532362	0.0301802408886742	0.565199453226625	0.0533975054582598	0.9574151927351	0.97458512651309
HS_H3K27ac_104194	43.0459397594361	0.341780820570018	0.623850073361889	0.547857306048202	0.583789886215624	0.707311623802176
HS_H3K27ac_104195:104196	15.6152624900723	1.22669809523183	0.697849933202136	1.75782505216134	0.0787772813180866	0.172814563888427
HS_H3K27ac_104205:104206	17.2993621592764	-0.435610662498399	0.495142519111741	-0.879768239818832	0.378984873322517	0.525203903057867
HS_H3K27ac_104207	25.5859062597055	-0.566527541343017	0.501271812732993	-1.13018032722455	0.258400247540017	0.401680485971456
HS_H3K27ac_104226	24.8806230179362	-0.335572722808887	0.448999540297874	-0.747378766994422	0.454834958518809	0.596155571825322
HS_H3K27ac_104230:104231	31.3153877452832	-1.5814270833788	0.443994392846927	-3.56181769152211	0.000368296099969241	0.0033577068098467
HS_H3K27ac_104233	23.2539905056863	1.80230569504105	0.63015088512685	2.86011769177829	0.00423483814240646	0.0199335824821078
HS_H3K27ac_104236	22.9335737897217	-0.358871947301031	0.521248010855748	-0.688485979470427	0.491146796448974	0.628722929908071
HS_H3K27ac_104240	179.991375296643	-2.54095841228155	0.770436411030367	-3.29807674702617	0.000973495223211342	0.00681484892509652
HS_H3K27ac_104245	288.160319163067	-1.1740983072144	0.740223906524426	-1.58613940574704	0.112707689590777	0.223646086793188
HS_H3K27ac_10424:10425	29.1549456602891	0.229241537235534	0.50562355696024	0.45338381505346	0.650272388807046	0.761410162316985
HS_H3K27ac_104250	38.2089500129969	-0.820286928457681	0.460667639295431	-1.7806480388166	0.0749699666984902	0.166555277839475
HS_H3K27ac_104251	59.1695644766738	-1.68176069079923	0.487250049408849	-3.45153518781499	0.000557407068637103	0.00454779866528683
HS_H3K27ac_104269	18.6319538001865	1.97511988324966	0.652972115519458	3.02481505152544	0.0024878520986043	0.013549576150779
HS_H3K27ac_104279:104280	84.794960007695	-1.62164918665196	0.483456716952682	-3.35427997954712	0.000795718055679503	0.00586885284766223
HS_H3K27ac_10428	63.168353579097	1.30342289635226	0.637065071349091	2.04598078747599	0.0407582609688287	0.106912502344186
HS_H3K27ac_104284	42.9248321756032	-0.822045302526377	0.493003079219213	-1.66742427618967	0.0954300700265044	0.198396143483307
HS_H3K27ac_104285	248.262458915665	-1.73598335587006	0.655075784464171	-2.65004965385804	0.00804799418563725	0.0322219495423412
HS_H3K27ac_104286	10.6578766794429	0.638493072195591	0.696979237110234	0.916086216345361	0.359621676647996	0.506282554731219
HS_H3K27ac_104287	20.0396386930439	-1.81318546717115	0.529869835715387	-3.42194506075843	0.000621748753834414	0.00492726902605192
HS_H3K27ac_104288	120.292766486668	1.42160848899386	0.678630610319665	2.09481928368103	0.0361870602270257	0.0980557923871195
HS_H3K27ac_104289	12.5871845598001	1.52887897482802	0.734145061394081	2.08252980946954	0.0372941029734723	0.100202426667098
HS_H3K27ac_10429	123.546172804114	-0.128801270258365	0.693145342268379	-0.185821446677909	0.852584785425283	0.907390716306979
HS_H3K27ac_104298	15.6432000901691	0.506591017342526	0.647363339900368	0.782545112023941	0.433894284246155	0.576853485612354
HS_H3K27ac_104299	47.8126341880249	-1.08767406219948	0.501340664444361	-2.16953089852577	0.0300424011587906	0.08541847584799
HS_H3K27ac_10430	38.0392441073397	1.20300342649346	0.546702726408245	2.20047087454093	0.0277735041611747	0.0805479073573536
HS_H3K27ac_104300	29.7085256289947	0.563527912292967	0.5467256465121	1.03073253630602	0.302666262595758	0.448302235373074
HS_H3K27ac_104301	50.709355306189	0.199789695784735	0.643714159363561	0.310370205282213	0.756279448906179	0.841160012347021
HS_H3K27ac_104302	14.6404006490912	0.698030411176482	0.526677278304823	1.32534749443375	0.185055923106917	0.318057060514424
HS_H3K27ac_104303	228.938723686513	-1.89338011240473	0.697366426169736	-2.71504339949955	0.00662670856958692	0.0279942704043014
HS_H3K27ac_104304	28.866558096986	0.073525089024042	0.502960136353682	0.146184724612726	0.883775564007556	0.928089316362637
HS_H3K27ac_104309:104310	118.100648517534	1.0785912971342	0.714521507005118	1.50952950549391	0.131163520984172	0.248999034403888
HS_H3K27ac_10431	34.543902017788	-0.798994600521138	0.591872878207176	-1.34994291838705	0.177034293458324	0.308509627211704
HS_H3K27ac_104315	15.9922265489224	2.02103601013239	0.715604849600189	2.82423464746159	0.0047393673807802	0.0216978537959531
HS_H3K27ac_104318	96.1358204942157	-0.563902169065687	0.562613959658754	-1.00228968617791	0.316203702385938	0.462135757864278
HS_H3K27ac_104320	31.658520845755	0.663338011676494	0.591870631834104	1.12074831221297	0.262395011218491	0.405784493270903
HS_H3K27ac_104323	21.9279742207014	2.11497659388305	0.624065828008606	3.38902804633919	0.000701408360396954	0.00538663269735916
HS_H3K27ac_10432:10433	49.1039274908752	1.75311232283857	0.670904544395514	2.61305775535941	0.00897361363250033	0.0348940145679183
HS_H3K27ac_104330	24.3138410667168	-0.81878426525127	0.584330672057176	-1.40123444550443	0.161143977011955	0.288635656729218
HS_H3K27ac_104336	65.8194004383293	1.08963407360258	0.654439384417364	1.66498853759033	0.0959150426810687	0.199137259677871
HS_H3K27ac_104338	65.4217955154682	2.81818814633581	0.731424556514758	3.85301275604485	0.000116673309646282	0.00144924959512369
HS_H3K27ac_104339	96.3999379213736	-1.2725214751465	0.795254462142144	-1.60014377249611	0.109566692336867	0.21896139009026
HS_H3K27ac_10434	37.8309183961648	1.93357449614859	0.584173673559668	3.30993090525004	0.000933190040825472	0.00661979944184374
HS_H3K27ac_104340	37.087943112964	-0.0979981179375867	0.474249985095643	-0.206638104412008	0.836292499436611	0.896987495784962
HS_H3K27ac_104341	41.1646409730533	4.43146897517896	0.937656503161418	4.72611127874414	2.28860264739413e-06	9.73892438530883e-05
HS_H3K27ac_104342:104343	111.616301857142	0.301061317355114	0.716354585607794	0.4202685700681	0.674289267522189	0.780380364613505
HS_H3K27ac_104344:104345	50.3235643238337	0.933552486918039	0.595179571738038	1.56852239432864	0.116759267845686	0.229479660162676
HS_H3K27ac_104346	34.1349047899968	0.601918020047791	0.54959466568205	1.09520353386401	0.273427477855009	0.417020189783487
HS_H3K27ac_104347	50.8054615955785	-0.0434558976477877	0.513535001482274	-0.0846211018184858	0.932562622413514	0.95885917737715
HS_H3K27ac_104348	132.816566396949	-1.39467250999346	0.701358821564387	-1.98852921944095	0.0467531907324153	0.118053710905127
HS_H3K27ac_104356	15.3582775376189	2.25029192511487	0.816565453461929	2.75580103906489	0.00585485992186412	0.0254667702850671
HS_H3K27ac_104357	10.2751505989894	0.61866465109357	0.757717742918797	0.816484313420481	0.414223191725262	0.559359013987903
HS_H3K27ac_10436	266.519597649867	-1.22679160589465	0.769599049565355	-1.59406590560046	0.11092127430437	0.221024078699401
HS_H3K27ac_104360	21.9818622213305	0.762660347628613	0.537466503719247	1.41899140197767	0.155901522761816	0.281818782041025
HS_H3K27ac_104361	21.0750410415904	3.50924776933755	0.80827724402774	4.34163870784059	1.41423951475926e-05	0.000320483037146272
HS_H3K27ac_104364	15.5895708510607	3.00281370411125	0.845863022871463	3.54999996798247	0.000385231198123452	0.00346941669739984
HS_H3K27ac_104370	119.498399008109	0.060683410804149	0.775702195079737	0.0782302940343118	0.937644864698715	0.961764337444382
HS_H3K27ac_104371	22.5486279764931	1.46502632715124	0.590991495984991	2.47892962437558	0.0131777303821696	0.0465866683727876
HS_H3K27ac_104372	25.3601496059406	0.714351114222453	0.576333781919176	1.2394746527675	0.215169770022032	0.353193112092713
HS_H3K27ac_104373	20.9435855596005	1.60635335840946	0.525892895561421	3.05452568758243	0.00225416709569034	0.0125895875301522
HS_H3K27ac_104375:104376	16.7921899848674	-0.186191494636153	0.507551858328662	-0.366842307009318	0.713736647889142	0.809142147716705
HS_H3K27ac_104377	204.169210438015	-2.23102235302227	0.761728361188378	-2.92889495349974	0.00340169362910761	0.0169732322372858
HS_H3K27ac_104378	30.8227747514504	0.235372494427769	0.490615797828596	0.479749114214214	0.63140579988827	0.746888757888435
HS_H3K27ac_104379	24.7911866729975	0.741334064807933	0.530989931650577	1.39613582220571	0.162673598319308	0.290543295204432
HS_H3K27ac_104380	17.694024652044	1.78932758458427	0.604430637919276	2.96035222626031	0.00307287499600534	0.0157524893983481
HS_H3K27ac_104382	21.9604801816759	0.884641022388453	0.565341853220377	1.56478954697806	0.117632263530394	0.230661611666421
HS_H3K27ac_104384	6.62849812379095	0.621410661895882	0.851536396470773	0.729752321182445	0.465541593158644	0.606265367153771
HS_H3K27ac_104385:104386	20.2711939752427	-0.48381106718507	0.509767909250735	-0.949081059057216	0.34257938696203	0.489327994548115
HS_H3K27ac_104390	25.9488100458346	-1.149579667446	0.46548458723616	-2.46964066903201	0.0135248831528644	0.0475498554953154
HS_H3K27ac_104391:104392	106.208553985361	1.74449783664355	0.677143127375448	2.57626159982615	0.00998750517214857	0.0377894713264418
HS_H3K27ac_104393:104394	14.8212868104321	-0.612319432335163	0.610513360712681	-1.00295828353433	0.315880989432193	0.461788564956469
HS_H3K27ac_104396	24.2770437207291	0.433166781071249	0.60250704142289	0.718940611960776	0.472177512147816	0.612156377451212
HS_H3K27ac_104398	24.8440566858819	0.517166386087556	0.614784082482814	0.841216291740951	0.400226775220832	0.54579301539928
HS_H3K27ac_104401	86.9572562086728	-0.708012562588681	0.497909036222457	-1.42197170784495	0.155034464378169	0.280681331300195
HS_H3K27ac_104402	19.8129339096889	-0.524310724968864	0.527759657989977	-0.993464955176284	0.320483420648746	0.466245694736969
HS_H3K27ac_104403	9.39099900994	1.07227474369325	0.70829511419729	1.51388132178273	0.13005594223213	0.247502755688779
HS_H3K27ac_104405	20.010459289424	-1.06614589602786	0.660557069383365	-1.61401027321245	0.106525197979837	0.214627922631091
HS_H3K27ac_104406	54.1055460329142	-1.1071213617873	0.582127387368955	-1.90185410583612	0.0571902305172682	0.136672228279602
HS_H3K27ac_104407	51.649441122003	-1.18116570660223	0.618604446517343	-1.90940384158573	0.0562100156052058	0.134954012006679
HS_H3K27ac_104412	20.1964890294052	3.17775782200573	0.808253119566836	3.93163694030501	8.43694149658274e-05	0.00114134048040679
HS_H3K27ac_104420	42.3012295357894	2.83528864963145	0.625938680353864	4.52965879665492	5.90790170286665e-06	0.000180456781577022
HS_H3K27ac_104427:104428	18.7647806146976	4.11565302760115	1.0942200231397	3.76126641860557	0.000169055247304154	0.00189098475132189
HS_H3K27ac_104429	67.0820027947725	-1.62906750897525	0.595150351037605	-2.73723691187459	0.00619576555846404	0.0266410445231615
HS_H3K27ac_104430	24.8215140389808	-0.492701379184162	0.463185712017972	-1.06372318143752	0.287454119804945	0.432400285038911
HS_H3K27ac_104431	14.1851988576768	-0.09905906749001	0.546099027848328	-0.181393964168569	0.856058356189628	0.90968964876715
HS_H3K27ac_104434	33.4234370866346	0.83411868247503	0.544060813437687	1.53313501335373	0.125242592286543	0.241058177356701
HS_H3K27ac_104435	22.733649494998	-0.0901651329443618	0.623156097399593	-0.144691086744746	0.884954776846905	0.928876126701694
HS_H3K27ac_104436	30.6416607054532	-0.105103486244962	0.486395360320203	-0.216086531285518	0.82892029818887	0.8921943640691
HS_H3K27ac_104437	30.6934829204739	0.101945646161772	0.540866970818051	0.188485619684969	0.85049598731724	0.90606036951316
HS_H3K27ac_104438	93.6549976322011	-0.981674457536555	0.750859718990042	-1.30740061386829	0.191076688976374	0.325540608254263
HS_H3K27ac_104439	7.94304822740959	-1.05231455923798	0.779866425109195	-1.34935230618581	0.177223832295448	0.30873427455789
HS_H3K27ac_104440	26.0107336821843	-0.841310981629121	0.4247737026751	-1.9806098549199	0.0476350429132934	0.119644781545044
HS_H3K27ac_104446:104447	21.612129707959	-1.0751852113694	0.419973230474337	-2.56012796376339	0.0104633627879808	0.039059276357772
HS_H3K27ac_104450	51.2800917330385	-0.117905549684343	0.923473499692374	-0.127676159330636	0.898405257755075	0.937788919673706
HS_H3K27ac_104453	252.306336540846	-1.4731671315337	0.585824914420141	-2.51468842528124	0.0119137620504503	0.0430926394774581
HS_H3K27ac_104454	22.4859740992343	-0.239923262095841	0.490261023563853	-0.489378617846811	0.624573671138627	0.740955544139999
HS_H3K27ac_104455	18.4534539472294	0.592097119950759	0.550180287016419	1.07618744968427	0.281843431488017	0.426190597667749
HS_H3K27ac_104456	22.3376131894013	-0.187459760962591	0.560422964071257	-0.334496929962984	0.73800460715621	0.827784455512051
HS_H3K27ac_104457:104458:104459:104460:104461	65.1947669538683	-2.35468313299205	0.499276007964187	-4.71619524157257	2.40295857256771e-06	0.000100065258502043
HS_H3K27ac_104462:104463	25.5054082684947	-0.2033161913703	0.499430613788504	-0.407095972407489	0.683937501402678	0.787074614204999
HS_H3K27ac_104464:104465	28.7178317686458	-1.93401809488343	0.507635215922117	-3.80985801264849	0.000139046623598009	0.00164830593441125
HS_H3K27ac_104466	19.5817075977248	-0.578027752906237	0.474316086361876	-1.21865517431605	0.222975098200379	0.362070442349249
HS_H3K27ac_104469	24.7423588132913	-1.43839921130918	0.554612915675685	-2.59351913858115	0.00949992516395022	0.0363829370079651
HS_H3K27ac_10448	23.0780757349098	-0.527796452766478	0.531106319239895	-0.993767977609166	0.320335839432208	0.466183201290131
HS_H3K27ac_104481	200.836460838695	-1.43467972807721	0.625146920079892	-2.29494808659356	0.0217360995607049	0.0671349973954498
HS_H3K27ac_104482	21.579977802682	0.0891479517222039	0.52598353766414	0.169488102456788	0.865412729844503	0.915909716570011
HS_H3K27ac_104483	22.1037686315293	-1.58401129941987	0.588473431346307	-2.69172950730499	0.00710825711184521	0.0294457795478018
HS_H3K27ac_104486	44.8718875516143	-0.395628979837179	0.547841577289703	-0.722159464045147	0.470196442229374	0.61036498105274
HS_H3K27ac_104490	35.2710487080571	-1.41690120157393	0.485911360145327	-2.91596640414038	0.00354588680502932	0.017475000836731
HS_H3K27ac_104491	71.2445613053211	-0.932027244774174	0.582217107576708	-1.60082421599296	0.109415858478343	0.218758019881147
HS_H3K27ac_104492	16.5674899175365	0.287752879394768	0.585188906614474	0.491726476941472	0.622912718259188	0.739759504367213
HS_H3K27ac_104493	23.2923214982416	1.39008531215006	0.624925486478164	2.22440169624707	0.0261214298406814	0.0769969807410014
HS_H3K27ac_104494	41.4717386286131	3.73278554234315	0.706861242367795	5.28078966366769	1.28628290064043e-07	1.34459942159028e-05
HS_H3K27ac_104495	32.9507412727031	0.351718634064383	0.579127454637708	0.607325090958451	0.543635190153411	0.673540022529925
HS_H3K27ac_104496	38.1640848327327	-2.06748781350325	0.45002859167106	-4.59412546617581	4.34567868839824e-06	0.000147109271155407
HS_H3K27ac_104497	3.03385680730836	-0.22154139264683	1.16004932587561	-0.190975838445154	0.848544522877202	0.904982139918042
HS_H3K27ac_104501	15.8559880737832	1.13087721036678	0.655644040261227	1.7248341187029	0.0845573711164164	0.18172206453274
HS_H3K27ac_104502	24.2857431645602	-0.32597492923018	0.522774091334567	-0.623548363688057	0.532924230847357	0.664287062726331
HS_H3K27ac_104503	14.9869952925835	1.71742084580254	0.736769163781247	2.33101618556944	0.0197525062340297	0.0626979374192541
HS_H3K27ac_104504	113.933345019702	-0.735357657134524	0.597832327544927	-1.23003996815355	0.218682138311388	0.35725741763597
HS_H3K27ac_104505	42.8267252018611	0.285394147691539	0.515300944933581	0.553839752279757	0.579688520126395	0.703944163944453
HS_H3K27ac_104506	15.4520121938717	1.6683757753405	0.660283098210731	2.5267582645407	0.0115120710843163	0.0419890807194861
HS_H3K27ac_104507	131.262399053046	-0.587026499158384	0.641761572327872	-0.914711201901748	0.360343262058835	0.506897091345263
HS_H3K27ac_104508	35.7950017746454	1.81416403133447	0.548366914108843	3.30830322665014	0.000938631199199135	0.00664253478790001
HS_H3K27ac_104510	44.9632667448069	-1.69690191396886	0.382942159020709	-4.43122250709694	9.37003388266023e-06	0.000241856790572995
HS_H3K27ac_104514	51.0250018165765	-1.55272274952465	0.397171423267253	-3.90945233861863	9.25056039728264e-05	0.00122399953942664
HS_H3K27ac_104520	23.9470827596186	-1.11269302173826	0.475458587846487	-2.34025223264559	0.0192707201672491	0.0615523379105521
HS_H3K27ac_104521	24.2732768406875	-0.949061355800994	0.604649392505596	-1.5696060685155	0.116506785833093	0.229194309481591
HS_H3K27ac_104522	26.1689417399433	-0.496990295245933	0.447193065961623	-1.11135510157616	0.266415530221604	0.409726809486552
HS_H3K27ac_104523:104524	132.896050329211	-0.322239328702379	0.679389678708469	-0.474307071186247	0.635280949767344	0.749990883467137
HS_H3K27ac_104525	211.592548551461	-1.26272686306406	0.627537416237938	-2.01219374397475	0.0441995177146507	0.11339686256344
HS_H3K27ac_104526	27.6525553310059	1.00320427798344	0.570964356402082	1.75703485994311	0.0789118675208597	0.173015895537493
HS_H3K27ac_104527	144.114954858065	1.23909578292368	0.688283143931579	1.80027041755777	0.0718179495986065	0.161464688198797
HS_H3K27ac_104528	23.4022263341968	-0.72130143057926	0.541674469892917	-1.331614227124	0.182986987414126	0.315437627013451
HS_H3K27ac_104529	22.9533463499072	0.54254782036715	0.486872963314944	1.11435191774285	0.265128242173794	0.408381355134693
HS_H3K27ac_104530	33.8556818393363	0.158137210670096	0.440558002187062	0.358947538996127	0.719634335201291	0.81386102073623
HS_H3K27ac_104531	64.142495953384	0.121494434395341	0.624618508683882	0.1945098211248	0.845776706438891	0.903435811864215
HS_H3K27ac_104532	104.253179426747	-0.48290637934672	0.637944466133912	-0.756972440364978	0.449066373786702	0.590998917162698
HS_H3K27ac_104533	82.8206161609451	0.463196523036638	0.638509291362892	0.725434272143401	0.468185654092954	0.608819555559134
HS_H3K27ac_104537	33.1810076670585	1.48907852562792	0.563321223861697	2.64339148349488	0.00820800715345439	0.0326250673397348
HS_H3K27ac_104538	26.3448974297853	0.755305126473014	0.560203244733392	1.34826981738114	0.177571616145019	0.309098438768696
HS_H3K27ac_104539	29.4486773601131	0.240643444091752	0.509780066236726	0.472053459971903	0.636888630521402	0.751241963056449
HS_H3K27ac_104540	23.959839208996	-0.670092470724213	0.509095826361313	-1.31624035402843	0.188093383261695	0.321803539224688
HS_H3K27ac_104541	21.7438545108319	-0.934542777515966	0.554023021981461	-1.68683022263872	0.0916360022984856	0.192882015821188
HS_H3K27ac_104542	31.2965728519036	0.576965833380211	0.470590633356492	1.22604614814578	0.220181309293933	0.358940041667042
HS_H3K27ac_104543	83.8491835363647	1.17576670800581	0.638604807761793	1.84114916410773	0.0655997026497424	0.151028030785553
HS_H3K27ac_104544	46.4744229363786	-1.84693370735956	0.486552650166856	-3.79595858069252	0.000147074054233105	0.00172114305226306
HS_H3K27ac_104545	20.5749494047047	1.24832545594345	0.543902386219023	2.29512774272103	0.021725804607871	0.0671206475170887
HS_H3K27ac_104547	27.3580895200931	-0.961074899804739	0.486766262715641	-1.97440737663896	0.0483354399460753	0.120901346734812
HS_H3K27ac_104548	41.217717937428	-0.773038944395523	0.457798792639908	-1.68859978843058	0.0912961512602727	0.192393887545
HS_H3K27ac_104549	36.574914044735	1.9969724978274	0.556779110190597	3.58665126129426	0.000334951801903187	0.00312716284817068
HS_H3K27ac_10455	21.2915555070114	-0.595009235334059	0.586457636494154	-1.01458178444231	0.310305226009492	0.456154976665625
HS_H3K27ac_104551	19.079348004897	-1.26029395148112	0.534290246164205	-2.3588189388241	0.0183331982803335	0.0594095623546152
HS_H3K27ac_104552:104553:104554:104555	51.7471620172245	-1.6190588549549	0.478494311487924	-3.38365329761243	0.000715282640536744	0.00546095413151335
HS_H3K27ac_104556	34.6904029402175	-0.134276910771956	0.417092694362272	-0.321935417682784	0.747501620942114	0.834730828611341
HS_H3K27ac_104557	31.0909953928709	-0.0736679084131591	0.448832169213429	-0.16413241622645	0.869626903389262	0.918970921944461
HS_H3K27ac_104558	29.2145343283338	0.758501762386819	0.555707188691221	1.36493062861614	0.172274854553527	0.30253766210538
HS_H3K27ac_10456	74.3150390002268	-1.32981805402969	0.62502402351362	-2.1276271055215	0.0333680130326869	0.0923618723841558
HS_H3K27ac_104561:104562	44.96759788619	0.591210083516103	0.65988096565112	0.895934440134582	0.370287778832059	0.516787837760761
HS_H3K27ac_104563	21.1682435406648	-0.918473879085714	0.522650695547384	-1.75733790638846	0.0788602303002803	0.172934590543451
HS_H3K27ac_104564	36.3321152080719	0.0188933326408193	0.64219006780763	0.0294201570343796	0.976529496773327	0.986352623671248
HS_H3K27ac_10457	22.2581980744712	0.976594789951953	0.557701648870494	1.7511061549304	0.0799276262265621	0.174480994823445
HS_H3K27ac_104571	244.933076437304	-1.41128966273257	0.691336651455201	-2.04139280010966	0.0412117995329287	0.107740066457703
HS_H3K27ac_104572	30.2876369046282	-1.11367072258865	0.513377134069844	-2.16930332241314	0.0300596631682049	0.0854607396150766
HS_H3K27ac_104573:104574	34.7940304986145	-0.244086083854237	0.515328348468263	-0.473651574922564	0.635748390720513	0.750393613762365
HS_H3K27ac_104575	59.2297355769863	-0.789247122783854	0.683872550294666	-1.15408510320203	0.248465280114622	0.390942104390457
HS_H3K27ac_104576:104577	26.8530307220087	-1.61584457077449	0.623028211285604	-2.59353355354525	0.0094995269293365	0.0363829370079651
HS_H3K27ac_104578	30.3138414447875	-0.968495738719649	0.503431707749823	-1.92378772296348	0.0543811969267713	0.131832980525822
HS_H3K27ac_104579	28.5941098673311	-0.443199036736671	0.573446623570317	-0.772868857396499	0.439599997148165	0.582548849338023
HS_H3K27ac_10458	18.6611619457989	-0.58604425197798	0.544324737421861	-1.0766445316333	0.281639101627634	0.42602326056815
HS_H3K27ac_104581	66.6547166192974	-0.23698525303811	0.649248878744326	-0.365014497208604	0.715100584586695	0.810261958508403
HS_H3K27ac_104586	11.7452525570072	1.78335644103911	0.697705812579712	2.55602921587437	0.0105874229102622	0.0394233027326028
HS_H3K27ac_104589	67.4386026335124	-3.80400163484926	0.52081330323944	-7.3039640331545	2.79411096986106e-13	5.8587576253922e-10
HS_H3K27ac_10459	27.2262483676225	1.26094026565552	0.627037778434092	2.01094783922666	0.0443309665340615	0.11357065111471
HS_H3K27ac_104590	83.8127045323233	-0.882592585397856	0.711624160527804	-1.24025101219617	0.214882565571488	0.352884176373411
HS_H3K27ac_104591	19.1144046569874	-0.36557005073249	0.621280838491998	-0.588413529089065	0.556254758975586	0.684063242201192
HS_H3K27ac_104592	35.9226147229574	0.84371680640928	0.656353581817208	1.28546080920794	0.198631303383925	0.334059362851352
HS_H3K27ac_104594	11.2179491515648	0.342139760215527	0.769263624683373	0.444762691536794	0.65649125867004	0.766551605298488
HS_H3K27ac_104595:104596	31.5308732350943	-0.654068808271638	0.393188059367343	-1.66350119920748	0.0962121510054351	0.199568131203942
HS_H3K27ac_104597	75.7148727447205	-0.16468830083124	0.541525039708584	-0.304119456636511	0.761036884203035	0.844606643242361
HS_H3K27ac_104599	14.1198453297044	1.79017509719316	0.624210203666319	2.86790425193069	0.00413200559740649	0.0195655514778363
HS_H3K27ac_10460	19.9117410970097	-1.64310131509019	0.48642059340586	-3.37794356851831	0.000730300658079238	0.00553407679802137
HS_H3K27ac_104600	37.2876408496764	0.812320673151524	0.588025325646924	1.38143824376584	0.167144253824065	0.296124456849535
HS_H3K27ac_104601	20.0663243509866	-0.698604437040556	0.504529458956706	-1.38466530474785	0.166154832721108	0.29478176225247
HS_H3K27ac_104602	26.8281121431528	-1.07727954082037	0.614481121755364	-1.75315319328762	0.0795757149336501	0.174043191466738
HS_H3K27ac_104603	77.8314044397537	-2.91654556819628	0.523851581173457	-5.56750360791706	2.58414729238387e-08	3.88668837064623e-06
HS_H3K27ac_104604	17.1390350035042	-0.292123414717857	0.558480042326737	-0.523068673145085	0.60092646477671	0.721646220511087
HS_H3K27ac_104609	12.4626673081043	1.95040957915414	0.743181982237033	2.62440374736113	0.0086800822596539	0.0340347829972086
HS_H3K27ac_10461	34.7324733055471	-1.39832509141335	0.514630653905486	-2.71714302442263	0.00658481456825368	0.0278734473459174
HS_H3K27ac_104610	31.1823934837483	1.59810383893161	0.91971520906644	1.73760727579331	0.0822800369375715	0.178230080011951
HS_H3K27ac_104611	34.2927720095209	1.8454815700915	0.619656940811382	2.97823109618528	0.00289917300907887	0.0151375305524572
HS_H3K27ac_104612	205.683745080986	-0.448355550379786	0.712949355425049	-0.628874333033773	0.529431330855867	0.661257274996012
HS_H3K27ac_104619	16.4489173011866	-0.549573457476502	0.6028115347102	-0.911683711793451	0.361935240770863	0.508258031454179
HS_H3K27ac_10462	31.1275084424393	1.29054631582171	0.505585077482372	2.55257991839506	0.01069283753017	0.0397328141978985
HS_H3K27ac_104620	67.0435078211008	-0.0797352024834427	0.507613160774245	-0.15707867455963	0.875182844168815	0.922681011009482
HS_H3K27ac_104623	121.773710930353	-1.19582542745937	0.585061519475777	-2.04393108699208	0.0409603555411762	0.107254175625023
HS_H3K27ac_104624	104.032920355471	-0.930244355774835	0.575978199590474	-1.61506868912095	0.106295820622121	0.214233593522724
HS_H3K27ac_104625:104626:104627:104628	43.542296107374	-1.14237315883314	0.423044692231191	-2.70036045791787	0.00692643864390336	0.0289245351336199
HS_H3K27ac_104629	19.2601816178184	-0.459925424602503	0.592447507709414	-0.776314219601864	0.437563479198328	0.5805725539406
HS_H3K27ac_10463	41.5387020530376	-0.859769911010153	0.488967096884283	-1.7583389894507	0.0786898473614297	0.172691405624616
HS_H3K27ac_104630	44.0659908871764	-2.05215727215749	0.438384374712527	-4.68118252048378	2.85224849342277e-06	0.000111042659605151
HS_H3K27ac_104631	21.1376411791128	-0.468235262469069	0.485307237294063	-0.964822336216985	0.334633806300652	0.480869302472465
HS_H3K27ac_104632	22.7005006694468	-0.327778627334119	0.528954471749395	-0.619672665305328	0.535473315466447	0.666462353460788
HS_H3K27ac_104633	24.258613455587	-0.245013174353954	0.5412134107748	-0.452710833612185	0.650756977485993	0.761877466399505
HS_H3K27ac_104634	22.6632316060951	-1.10261176130009	0.474070816956879	-2.32583766361721	0.0200272125468059	0.0632895364537494
HS_H3K27ac_104635:104636	22.2798175915693	-0.565148639126415	0.428956688260158	-1.31749580923578	0.187672484882832	0.321206769872446
HS_H3K27ac_104637	27.8194494419835	0.501179194797432	0.430618235804069	1.16385966298341	0.244480888662399	0.386481252262179
HS_H3K27ac_104638:104639	24.4446674338078	-1.25163783831676	0.500125094643938	-2.50264954052717	0.0123267538210544	0.0442051777369521
HS_H3K27ac_104640	46.3147051356307	-2.23622687807866	0.37726366813934	-5.92749068339315	3.07598795523425e-09	7.16644880080262e-07
HS_H3K27ac_104641	30.5914646181714	-0.35554604995472	0.416068938476028	-0.854536393072285	0.392807853724317	0.538498144521845
HS_H3K27ac_104642	22.2174209569345	0.100188328367148	0.520082938369392	0.192639136906254	0.847241592145941	0.904323086406581
HS_H3K27ac_104643	205.706638159293	-0.691068504342914	0.533324386123468	-1.29577518359141	0.195052950216703	0.330113828858826
HS_H3K27ac_104644	237.794076294012	-0.762960543249667	0.755742985931803	-1.00955028025694	0.312710800692075	0.458549886933634
HS_H3K27ac_104645:104646	41.2224547242654	-0.760099334848432	0.51464691227266	-1.47693363493014	0.139693427766656	0.260808439812188
HS_H3K27ac_104647	24.2631871781749	-0.622688352678924	0.533803769620866	-1.16651171856877	0.243407613431125	0.385213937669097
HS_H3K27ac_104648:104649:104650	47.2104219205904	-0.875817557916005	0.542200598289824	-1.61530171799599	0.106245371799794	0.214185189637792
HS_H3K27ac_10464:10465	18.3215273869279	-0.860541427401645	0.527380081035449	-1.63172910458065	0.10273656600368	0.209116848392128
HS_H3K27ac_104651:104652	32.3967943721152	-1.17777899009243	0.44930372258109	-2.62134260389944	0.00875841948430625	0.0342642922465501
HS_H3K27ac_104653:104654	22.3431666567295	0.403926075130547	0.537309585525308	0.751756689275594	0.452197392169201	0.593833931670473
HS_H3K27ac_104655	44.9938658219186	0.192223454558735	0.505158678499186	0.380520938747061	0.703558756567499	0.801657843987929
HS_H3K27ac_104656	45.3541533566955	-0.651372595356212	0.498309634526051	-1.30716436172409	0.19115689627691	0.325638170833297
HS_H3K27ac_104657	38.1078944168818	0.372691604537949	0.66491212262515	0.560512572799123	0.575129866297369	0.700197384269819
HS_H3K27ac_104658:104659	21.0225885904206	-0.352057798220221	0.518113496491157	-0.679499377268644	0.496821502067334	0.633711417114871
HS_H3K27ac_104660:104661	19.2213489562502	-0.875921873115013	0.478718061478226	-1.82972388885906	0.0672912368674858	0.153878844584193
HS_H3K27ac_104662	25.3785861840316	0.441794220858623	0.483441807146657	0.913851914186232	0.36079466350446	0.507252763874733
HS_H3K27ac_104663:104664:104665	35.6440575495367	-0.589152527628881	0.423066496822661	-1.39257665651516	0.163747846065271	0.291804015439817
HS_H3K27ac_104666	21.5220607322164	-0.189965170366464	0.441622647560836	-0.430152691252763	0.667084573067024	0.775121418687144
HS_H3K27ac_104667	4.88723392822936	-1.84560667241225	0.904115617511538	-2.04133922328656	0.0412171209392817	0.107746076048814
HS_H3K27ac_104668	63.0827255707459	0.315991922892338	0.536091168926914	0.589436911495585	0.555568221600744	0.683501926802655
HS_H3K27ac_104669:104670	23.7635287422689	1.77841360502425	0.536729609972841	3.31342555353754	0.000921606381938825	0.00656375246565262
HS_H3K27ac_104671:104672:104673:104674	23.3066093675418	1.58482539681399	0.542756814885613	2.91995485519237	0.0035008209557731	0.0173103431529322
HS_H3K27ac_104675	19.1263346667654	0.768375456682849	0.543631378177659	1.41341263129176	0.157534433776223	0.283945659489686
HS_H3K27ac_104676:104677	26.3313749608849	-0.148393366846066	0.436184147325587	-0.340208069816206	0.733699841435319	0.824692225516456
HS_H3K27ac_104678	27.4529042988291	-0.656624584828784	0.473154136901865	-1.38776042227645	0.165210010180798	0.293583811387649
HS_H3K27ac_104679:104680:104681	45.1271113963513	-0.495578274573455	0.486969425806378	-1.01767841739309	0.308830807257545	0.454580788516433
HS_H3K27ac_104682	23.8422803490516	-0.24741081803395	0.474793446775329	-0.521091476123561	0.602303048576642	0.722827858019112
HS_H3K27ac_104684	20.6827944608297	-0.624122092032371	0.58461674731895	-1.06757477423388	0.285712367574896	0.43045236917053
HS_H3K27ac_104685	61.8602220025321	-2.40601218140181	0.521663092059451	-4.61219553007521	3.98437920103518e-06	0.000138215648633186
HS_H3K27ac_104686	25.8101180199193	0.124028649266102	0.575830856070185	0.215390766157527	0.829462668603287	0.892535583814797
HS_H3K27ac_104687:104688:104689	34.4018443091486	0.234680061580045	0.45656192102296	0.514015844891811	0.607240912748984	0.726812343583448
HS_H3K27ac_104690:104691	31.9323474754268	0.413591678927241	0.44698702614768	0.92528788249571	0.354816180184317	0.501140247200657
HS_H3K27ac_104692	28.6594456264972	-0.0656295666079777	0.51918174634416	-0.126409618731997	0.89940768858425	0.938396983977809
HS_H3K27ac_104693:104694	23.544272711569	0.0666002285167509	0.469542834859067	0.141840581033977	0.88720592907628	0.9301844921278
HS_H3K27ac_104695	20.2512962102172	-0.0327936676016891	0.484703091081532	-0.0676572281157022	0.946058498270958	0.966497795640257
HS_H3K27ac_104696	25.496439247164	0.563882441208349	0.471666014436225	1.19551212923905	0.231887000160024	0.372117409071455
HS_H3K27ac_104697:104698	33.6255415037107	-1.4546340160682	0.404166243206415	-3.5990982436534	0.00031932254627998	0.00302647473669135
HS_H3K27ac_104699:104700	28.071427297738	0.108465930103837	0.450912823690965	0.240547450427301	0.809905882741897	0.878974123800202
HS_H3K27ac_104701	17.6114474052551	-0.214158648085619	0.593007879746482	-0.361139633046992	0.717995066783242	0.812566988125073
HS_H3K27ac_104702:104703:104704:104705:104706:104707	69.0080828433558	-1.0543302389652	0.418216481456135	-2.52101551640016	0.0117016692003702	0.0424936532514667
HS_H3K27ac_104708	26.4836311125076	2.63492693955755	0.748696141186205	3.51935424080439	0.000432598671186318	0.0037739628568545
HS_H3K27ac_104709	32.6714740544806	-1.01338357257347	0.463920436180854	-2.18439088589408	0.0289335373714315	0.083027280079057
HS_H3K27ac_10471	22.8089689498272	0.583999546124026	0.464004035907573	1.25860876399867	0.208171679934514	0.345283500206862
HS_H3K27ac_104710:104711:104712:104713:104714	36.9960394928633	-0.619771695681498	0.380778020289964	-1.62764566927876	0.103600039502881	0.210387227717182
HS_H3K27ac_104715:104716:104717	46.3915910609842	-0.671352885507247	0.446621103895309	-1.50318218205966	0.1327920709565	0.251247673105913
HS_H3K27ac_104718	32.9455420382957	1.13566263194294	0.576442821190236	1.97012191009341	0.0488244004175814	0.121774039832431
HS_H3K27ac_104719	5.31551539569942	-0.391427176642038	0.819689018233808	-0.477531317285975	0.632983825716178	0.748146206819817
HS_H3K27ac_104720	19.2612846708287	-0.337989796720345	0.616955789271393	-0.547834711332396	0.583805401988133	0.707311623802176
HS_H3K27ac_104721	22.4517209865751	2.47764384192921	0.728805417604428	3.39959580716783	0.000674855324405096	0.00523181663630797
HS_H3K27ac_104722:104723	31.8028488455098	-0.774338935362536	0.465839663890124	-1.66224346140087	0.096463968995517	0.199945554375216
HS_H3K27ac_104724	29.2860258169892	-0.839654465883312	0.439503587800626	-1.91046100461917	0.0560738826451133	0.134681599674396
HS_H3K27ac_104725:104726:104727:104728	40.940651715229	-0.814921025873682	0.416852794817428	-1.95493717687703	0.0505904858324439	0.12503282659525
HS_H3K27ac_104729	26.9786149514327	0.137222242049167	0.554973682993045	0.247259007506644	0.804707781218863	0.875531048396761
HS_H3K27ac_10472:10473	201.108267661367	-0.800239809836497	0.735648997686278	-1.08780112846394	0.276682911256582	0.420743102028588
HS_H3K27ac_104730	27.9632328534824	1.6991986879267	0.513553398261867	3.3087088775533	0.000937272407956398	0.00663721342676985
HS_H3K27ac_104731:104732	38.5643396896263	-0.988646525628791	0.408411184539439	-2.42071364118904	0.0154900741639624	0.0525665635613675
HS_H3K27ac_104733	35.3416029997276	0.145915247017699	0.492577087446131	0.296228246779051	0.767055778552697	0.848987321596615
HS_H3K27ac_104734	32.0397414239913	1.08496911576533	0.491450934918088	2.20768552601526	0.0272662024983678	0.0795116063544309
HS_H3K27ac_104735	24.1269210493234	0.783795776941697	0.544965359406731	1.43824880501573	0.15036347199424	0.274709462493294
HS_H3K27ac_104736:104737:104738	12.9268853754994	-0.431306439272974	0.695066300045259	-0.620525609204316	0.534911799092434	0.666042545425769
HS_H3K27ac_104739:104740	25.7505949358215	-1.08348041230417	0.439723419971315	-2.46400433339405	0.013739445031667	0.0480907558521999
HS_H3K27ac_10474	21.5498322826258	1.02883532786973	0.541204354293166	1.90101080988794	0.0573005967242484	0.136844236287857
HS_H3K27ac_104741:104742:104743	38.1805505255641	0.32252899153962	0.487874238783268	0.661090432534396	0.508554320563183	0.644114982761468
HS_H3K27ac_104744:104745	21.4662317037239	-1.0986272687753	0.464259067799038	-2.36640993138526	0.017961544100437	0.0585351253432234
HS_H3K27ac_104746	33.5330729100583	0.0356772994988234	0.528714992460988	0.0674792657812817	0.946200167906324	0.966538305772847
HS_H3K27ac_104747:104748	17.5301777821252	-1.10165810548812	0.494401224776873	-2.22826734700203	0.0258626924199466	0.0764809634977116
HS_H3K27ac_104749	397.251270860871	-1.40188500989551	0.651358105974937	-2.1522492727671	0.0313777267753109	0.088229900499545
HS_H3K27ac_10475	45.7414250276252	-3.00019262470321	0.49922281224314	-6.00972662131075	1.85836425767898e-09	4.80023567603078e-07
HS_H3K27ac_104750	25.9250526430818	1.41418067235594	0.624587555798589	2.26418323456314	0.0235628473021346	0.0713167459854112
HS_H3K27ac_104754:104755	16.0673001907615	-0.729919788054129	0.512944927100933	-1.42299835613834	0.154736631788125	0.280319350017199
HS_H3K27ac_104756:104757:104758:104759:104760:104761	70.4920282266551	-0.175471345710791	0.328351105371477	-0.534401568443855	0.593063734079246	0.714949773918252
HS_H3K27ac_10476	28.5957766128543	-0.387058042580284	0.538730744091918	-0.718462881179554	0.472471927018414	0.612337199931074
HS_H3K27ac_104762	30.8112383846623	0.545924317424549	0.445738021129466	1.22476497751127	0.22066378413769	0.359533626184459
HS_H3K27ac_104763	21.8172947972105	2.98018839636124	0.861862361409582	3.45784725009585	0.000544510015832428	0.00446814088958626
HS_H3K27ac_104764	36.4848825594856	-0.916114148169434	0.421096444943881	-2.1755447218072	0.0295893205911216	0.084436833620654
HS_H3K27ac_104765	28.0666200993035	-0.469059532067964	0.440599000663085	-1.06459508841837	0.287059203417869	0.431933827143662
HS_H3K27ac_104766	29.0309156783437	-0.917288922629857	0.418089404001432	-2.19400184231102	0.028235277107787	0.0815441513687795
HS_H3K27ac_104767	44.0910420629473	0.264194850721302	0.607122612277491	0.435158970162931	0.663447042007136	0.772320736076104
HS_H3K27ac_104768	27.4894197851187	-0.428127910296065	0.493758696850567	-0.867079229240666	0.385898600328768	0.531881214977462
HS_H3K27ac_104769:104770	33.2176502053486	-0.410123957528076	0.480121001979474	-0.854209575996865	0.392988878274745	0.538684159007174
HS_H3K27ac_104771:104772	26.5315647156838	1.23122485897273	0.522647774596742	2.35574495638618	0.0184856046689137	0.0597134448598186
HS_H3K27ac_104773:104774:104775:104776:104777:104778	47.9278786505122	-0.880142961711169	0.42611516072548	-2.06550492175093	0.0388752503315532	0.103229080253169
HS_H3K27ac_104779:104780	46.0216542184443	-1.56672921776751	0.454660192432428	-3.44593444476748	0.000569088394936969	0.00461563707074476
HS_H3K27ac_10478	21.6134060254349	0.0575002364267002	0.639870303176015	0.0898623301336163	0.928396616196713	0.956143320636442
HS_H3K27ac_10479	33.8599420411533	-0.0104674120491019	0.451416205264672	-0.0231879403686111	0.981500358214272	0.989446274011797
HS_H3K27ac_104791	24.6894081394506	0.95888945387078	0.611852972853636	1.56718933537022	0.117070442485669	0.229890878929848
HS_H3K27ac_104792	24.1208040665611	-0.297193166402669	0.592986267304133	-0.501180521015748	0.616244081886756	0.73427719424172
HS_H3K27ac_104793	48.5631543124628	1.08382060837562	0.58098310512471	1.86549419219854	0.0621121655183587	0.145040959847194
HS_H3K27ac_104794	36.7765221531945	0.656713211231145	0.519556646053445	1.26398770224487	0.206234440968546	0.342952358273929
HS_H3K27ac_104795	30.2499491884007	-0.78394733156055	0.558215693786173	-1.40438067271689	0.160205523025262	0.287387956004152
HS_H3K27ac_104796	27.2839297480935	-0.963650167080801	0.432420438453935	-2.22850282129636	0.0258470034114914	0.0764472522076024
HS_H3K27ac_104797	31.6135228082715	0.866753514104436	0.488786120361786	1.77327767298893	0.076182706838269	0.16859705504973
HS_H3K27ac_104798	47.6061070212328	-1.94870621990683	0.470647173300802	-4.1404821498022	3.46576579241112e-05	0.000604702336937283
HS_H3K27ac_104799	34.0333729479253	-1.48070006229001	0.513087108003243	-2.88586487400236	0.0039033970753167	0.0187445092478431
HS_H3K27ac_10480	40.5659819518783	-1.8879810753877	0.480542609400682	-3.92885258966386	8.53521372866572e-05	0.00115157542987138
HS_H3K27ac_104800	22.7227525575519	-0.506220309262014	0.535004606003864	-0.946198039383529	0.344047585987711	0.490949569660446
HS_H3K27ac_104801	25.0971170749844	0.685977666885455	0.484458548856803	1.41596772005404	0.156784955737541	0.282989342863961
HS_H3K27ac_104802	28.6017740032533	0.469877939467708	0.491796848257777	0.955430969377461	0.339359798893127	0.485738009610681
HS_H3K27ac_104808	23.9300040863405	-0.595834381965693	0.510645327169528	-1.16682626916095	0.243280536163639	0.385168126893479
HS_H3K27ac_10481	47.7681392244458	-1.05002245517014	0.445357706131558	-2.35770581874689	0.0183882586597572	0.0595014404671119
HS_H3K27ac_104814	25.9548041216699	-0.58128737750055	0.480820387638274	-1.20894910541493	0.226682398900278	0.366172148058155
HS_H3K27ac_104815	33.5936006144416	-0.985941891017097	0.618874764586657	-1.59312020369032	0.11113322776106	0.221359803127556
HS_H3K27ac_104816	8.45871463249942	-1.32447054401261	0.826499382781628	-1.6025063921464	0.109043675160649	0.218234284699146
HS_H3K27ac_104817	20.3815175382386	-0.496853145684418	0.538508791926322	-0.922646302406881	0.356191557723622	0.502736488681608
HS_H3K27ac_104818	30.8297629305776	2.33751908263434	0.574374716819166	4.06967614378868	4.70785344931198e-05	0.000748844908764724
HS_H3K27ac_104819	24.7940776657673	-0.665639341646027	0.62185768171808	-1.07040462989375	0.284437216183132	0.429184262109038
HS_H3K27ac_10482	76.8806070886198	-2.76797108872059	0.399704092394413	-6.92505065969968	4.35819532121114e-12	4.85475720062163e-09
HS_H3K27ac_104820	32.0045933922985	0.786853684270783	0.641697374743024	1.22620679971753	0.22012086310972	0.358874327040298
HS_H3K27ac_104821	49.6472166693813	-1.32437299868413	0.39853865248497	-3.3230729075496	0.000890316416550613	0.00639972151328154
HS_H3K27ac_104827	27.4157550406794	0.262358343258836	0.482734572949153	0.543483640825681	0.586796851431171	0.7098435730178
HS_H3K27ac_104828	38.7226449286893	0.441604621961203	0.574562654343518	0.76859263062576	0.442135181668018	0.58495269869184
HS_H3K27ac_104829	26.8197884562239	-0.761508421572249	0.453195364280749	-1.68030937999733	0.0928971369925041	0.194811821698718
HS_H3K27ac_10483	23.3730616579874	-0.554788636773897	0.553320195610614	-1.00265387234179	0.316027893243373	0.461969665062673
HS_H3K27ac_104830	18.5395068528372	-1.03295594662668	0.558926490559966	-1.84810697662909	0.0645868687260094	0.149381230379401
HS_H3K27ac_104831	27.7271935079654	0.462756096701707	0.5877705683452	0.78730736383168	0.431101960005117	0.57422076972344
HS_H3K27ac_104834	9.49898140295879	3.6508219599322	0.990046002965205	3.68752759871554	0.000226443540151411	0.00233626814247097
HS_H3K27ac_104835	23.1885348512065	1.98067130113797	0.637376587176504	3.10753695850689	0.00188653395053427	0.0110732259793645
HS_H3K27ac_104836:104837:104838:104839:104840	29.099061708662	-0.0148755936586731	0.43090509454574	-0.0345217400466221	0.972461106628518	0.983776495824729
HS_H3K27ac_10484	33.0948710663525	-1.32297634136203	0.520467234984152	-2.54190130028514	0.0110251301870962	0.0406371410039532
HS_H3K27ac_104841	18.9667205000825	0.583022204126138	0.53346432914708	1.09289819819498	0.274438499485103	0.41815066264783
HS_H3K27ac_104842:104843	34.9710859404207	-0.812524456895498	0.399763508461367	-2.03251282245042	0.0421017670252786	0.109440646640639
HS_H3K27ac_104844:104845	28.0189285991215	-0.0896980621436205	0.442780273975954	-0.20257917395049	0.839463969262211	0.89912472221694
HS_H3K27ac_104846	68.0335135902901	0.0794223214739701	0.560938309812829	0.141588335267155	0.887405181210394	0.930256590090157
HS_H3K27ac_104847:104848	30.9017437078429	-0.14874583613719	0.452506013156396	-0.328715711642445	0.742370577538825	0.830978856351474
HS_H3K27ac_104849:104850:104851:104852:104853	38.339189824562	1.00979122689399	0.464080119243509	2.17589848179672	0.0295628523620691	0.0843848042359318
HS_H3K27ac_10485	54.8725462549247	-1.68839699028454	0.450109593707687	-3.75107976787766	0.000176074667077916	0.00194857422622148
HS_H3K27ac_104854	24.2888178260093	-0.038479937020957	0.588997292365057	-0.0653312630121692	0.947910251222421	0.967728514579975
HS_H3K27ac_104855	39.9065365337485	1.07905474192936	0.636578682423645	1.69508463246221	0.0900593670342955	0.190400388229588
HS_H3K27ac_104856	12.2598883365896	1.3031460649021	0.803205266165013	1.62243217244342	0.104710845157053	0.212026970374251
HS_H3K27ac_104857	52.2781761761673	0.816488824428753	0.662915596808522	1.23166331937215	0.218074877261457	0.356484319676322
HS_H3K27ac_104858	42.8718316253485	-0.591126756902636	0.561104331910784	-1.05350595831191	0.292109164938738	0.437317231978424
HS_H3K27ac_104859:104860	7.71444872934223	-1.01996379704795	0.71327290040943	-1.42997693654486	0.152723638604162	0.277768601545178
HS_H3K27ac_10486	27.2891808304749	-0.816043009168338	0.4858136618494	-1.67974487597121	0.0930069644550355	0.194973315394272
HS_H3K27ac_104861	38.8205024333402	4.84499613335421	1.12634645214717	4.30151497713524	1.6963430588401e-05	0.000363388489635903
HS_H3K27ac_104862	30.0422073659546	-0.226626626640235	0.543087374580822	-0.417293123072794	0.676464017972937	0.782059364468697
HS_H3K27ac_104869:104870	25.6327975027316	0.642682930191848	0.519431245101755	1.23728200075055	0.215982407717327	0.354151934564232
HS_H3K27ac_104871	23.1457596707287	-0.928171295811699	0.546085792093805	-1.69968036021025	0.089191065508884	0.189064267431594
HS_H3K27ac_104872:104873	50.5643453902409	-1.49770627689918	0.391240345852401	-3.82809772247826	0.000129137485965283	0.00156041858465034
HS_H3K27ac_104874	26.0964962731088	-0.844464349878429	0.494674116163599	-1.70711246512673	0.0878011506777329	0.186962952034556
HS_H3K27ac_104875	218.675703985868	-0.341017598892196	0.720327942761338	-0.473419922577102	0.635913619049571	0.750514083522862
HS_H3K27ac_104876	22.4928221982417	1.90497222417719	0.624868293704052	3.04859798996205	0.00229911918073511	0.0127754329409951
HS_H3K27ac_104877	29.7526426802603	1.85931723841758	0.681401504686532	2.72866617644605	0.00635910413415291	0.0271668468233636
HS_H3K27ac_104878	32.0859728222105	-1.31472503250416	0.463249620721525	-2.83804880499727	0.00453902417114544	0.0209773182425321
HS_H3K27ac_104879	22.0766865250914	1.31650392101491	0.578031473782374	2.27756442465029	0.0227525421077768	0.0695587020491716
HS_H3K27ac_10488	11.5536580790494	0.207042287655403	0.854128975912558	0.242401667071647	0.808468942754348	0.878136508422862
HS_H3K27ac_104880	87.1036772635698	0.554818016914898	0.556910499141219	0.996242695676328	0.319132239135713	0.464887118767129
HS_H3K27ac_104881:104882	24.2190704864664	-1.54912124184673	0.466148135413384	-3.32323809570311	0.00088978932837943	0.00639722275099095
HS_H3K27ac_104883	32.3474678968273	0.615899375483879	0.505145998858545	1.21925023038012	0.222749232305945	0.36190151024511
HS_H3K27ac_104884	37.0776865661784	-0.0616341816653608	0.473535318290672	-0.130157517897171	0.896441804400079	0.936589617200458
HS_H3K27ac_104885	30.846203171417	-0.884323092256171	0.467836659281383	-1.89023898557785	0.0587260048460046	0.139363554924529
HS_H3K27ac_104886	24.3587240706206	2.32130134019257	0.549478640207285	4.22455245815722	2.394160808355e-05	0.000462559654062993
HS_H3K27ac_104888	24.4498989688956	-0.283157763644827	0.525214719954534	-0.539127623211587	0.589798796525871	0.712206455775024
HS_H3K27ac_104889	23.8630332918653	-0.424041411899867	0.456209504107852	-0.929488333937954	0.352636068299926	0.499267795631694
HS_H3K27ac_10489	29.4384912505978	-0.528461465394104	0.492064216258463	-1.0739684942189	0.282836802487918	0.427293946237946
HS_H3K27ac_104890	10.9832391483034	-1.34008045139027	0.677130097214812	-1.97905905660127	0.0478093575329537	0.119972710920075
HS_H3K27ac_104891	20.8191062455844	-0.338395998954992	0.486293249256623	-0.695868181333555	0.486511385492668	0.6244105059168
HS_H3K27ac_104895	32.7944061909219	0.478408655896725	0.456674372309158	1.04759251866416	0.294826385795003	0.440275716298646
HS_H3K27ac_104898:104899:104900	138.102451453616	0.179352683352548	0.654065440754806	0.274212138689931	0.783921600199758	0.86084414751881
HS_H3K27ac_10490	17.6973503999958	0.475548988451699	0.572945624616389	0.830007190944339	0.406534717987699	0.552114015216578
HS_H3K27ac_104901:104902	21.7981316882267	1.95607362764221	0.706726707131455	2.76779355853375	0.00564371925915327	0.0247540318336136
HS_H3K27ac_10491	20.5746145282177	-1.20990138276218	0.531939364629483	-2.27450995961716	0.022935342968361	0.0699540716565582
HS_H3K27ac_10492	21.9489472007521	2.09873371928497	0.800637663109864	2.62132774410462	0.00875880129469127	0.0342642922465501
HS_H3K27ac_10493	39.1479723288351	0.108742313013104	0.54623647168632	0.199075526167996	0.842203665339539	0.900996154102437
HS_H3K27ac_10494	36.125076964534	-0.35126048685227	0.497636130721626	-0.705858086194233	0.480276395122222	0.618848249986116
HS_H3K27ac_10495	34.8222714340486	0.354861210761394	0.530173345702633	0.669330538092405	0.503284650628951	0.639598012632165
HS_H3K27ac_10496	39.6916998909079	-1.45749284928843	0.395784850264349	-3.68253824853314	0.000230923207662312	0.00236469079584337
HS_H3K27ac_10497:10498:10499	73.2619049769777	1.58087844101495	0.577503138321037	2.73743696979899	0.00619199844578291	0.0266280584628276
HS_H3K27ac_105057:105058:105059	30.1848150564809	4.40104480736311	1.10495136993075	3.98302126874502	6.80446633401904e-05	0.00097413021372719
HS_H3K27ac_105060:105061:105062	58.52860386306	4.27800459337819	0.986445195010879	4.33678892148794	1.44579343932069e-05	0.000325153015381864
HS_H3K27ac_105063:105064	23.7374898634007	3.46779652759246	1.19149011435417	2.9104702471427	0.00360885324990988	0.0176923645917051
HS_H3K27ac_105292:105293:105294:105295:105296	56.5440832383908	0.500398692297839	0.426412571586477	1.17350830074286	0.240592030114329	0.382300339029795
HS_H3K27ac_105301:105302	62.6765157496539	2.07105705393974	0.61086078031923	3.39039126535088	0.000697929350341465	0.00536866413946307
HS_H3K27ac_105303:105304:105305:105306	56.6953471797975	0.0833451807635352	0.389616260906039	0.213916073650824	0.830612505396784	0.893125799142523
HS_H3K27ac_105307:105308	23.1816764690349	1.45505415951608	0.558452060063038	2.60551310232759	0.00917367648552041	0.0355239654805343
HS_H3K27ac_105313:105314:105315:105316:105317:105318:105319:105320	175.450048163799	0.81598691991881	0.569099295780793	1.43382170030503	0.151623150705715	0.27650068194894
HS_H3K27ac_10533	28.5229265001941	1.40614400079749	0.680659994536874	2.06585374795567	0.038842291247198	0.103159021254933
HS_H3K27ac_10534	223.051689994349	0.550491580830763	0.702525986876552	0.783588922138328	0.433281358055267	0.576203556868582
HS_H3K27ac_105341	16.059190878924	1.03613697727365	0.618470544600814	1.67532146246741	0.0938711766393758	0.196127540149299
HS_H3K27ac_10535:10536:10537:10538	77.042530515427	1.85131290739978	0.561093186569848	3.29947493876638	0.000968658761083753	0.00679433494639737
HS_H3K27ac_10539	22.2148804738317	-0.992294140643578	0.430442829972817	-2.30528672229537	0.0211505206702923	0.0658442513984978
HS_H3K27ac_10540	43.3846569882967	3.03257702636584	0.731412320364815	4.14619352440392	3.38048138843919e-05	0.000594184613275657
HS_H3K27ac_105405:105406:105407	31.8798385726859	1.760476417736	0.580410327330085	3.03315832754781	0.0024200859083726	0.0132881057131623
HS_H3K27ac_105409	13.868278921413	-0.523250608114489	0.526329746839357	-0.994149791564399	0.320149947596345	0.465969745294978
HS_H3K27ac_10541	25.7185654130439	1.94298770393431	0.551673775966634	3.52198670406227	0.000428325625123034	0.0037448852373715
HS_H3K27ac_105410	39.4260129285078	0.721178818821976	0.696137847404982	1.03597128285776	0.300215540038467	0.445719114446069
HS_H3K27ac_105413:105414	94.8724076792032	0.331892829788732	0.719134680416819	0.461516929758363	0.644427777988344	0.756903771925682
HS_H3K27ac_10542	22.5018765995444	1.75215925376423	0.584971126764885	2.99529185902617	0.00274182355104139	0.0145179801396942
HS_H3K27ac_10543	53.5106988946542	4.0012189340724	0.869424197593987	4.60214811727719	4.18155650448891e-06	0.000142773719500969
HS_H3K27ac_10544	162.777444142465	-0.453414575750755	0.67559250564574	-0.671136183367481	0.502133778285163	0.63846800892037
HS_H3K27ac_10547	102.955443968116	4.56641462129457	0.869715593635655	5.25046883683628	1.5171257052009e-07	1.48569952987888e-05
HS_H3K27ac_10551	29.5851605801816	0.745433478387885	0.49384261064274	1.50945556807603	0.131182401751824	0.24900407243527
HS_H3K27ac_10552	21.7142919191029	0.971314360692708	0.576688758854071	1.68429563742978	0.0921245480975604	0.193624507163068
HS_H3K27ac_10553	7.68541424698611	-0.360632713102179	0.724926267512245	-0.497475025066722	0.618854110579329	0.736574631063166
HS_H3K27ac_105548	12.7272931029941	1.31391339695414	0.747361760618906	1.75806880441148	0.0787358029395487	0.172746749035708
HS_H3K27ac_105549	38.5433207104913	0.61719076488763	0.584576159856423	1.05579188354041	0.291063307196207	0.436238481563143
HS_H3K27ac_10555	166.411319559074	4.49761259975829	0.769843592891378	5.84224203628969	5.15029028213507e-09	1.09932483471249e-06
HS_H3K27ac_105550	23.0161959692526	1.13369321073777	0.600074306459251	1.88925471151588	0.0588577068140296	0.139553134035712
HS_H3K27ac_10557	34.7350863950199	0.773930569230929	0.444405742854674	1.74149542771326	0.0815967740343132	0.177124303916969
HS_H3K27ac_105573:105574	17.6004182724718	0.368974016656837	0.536674285899901	0.687519462644158	0.491755440406871	0.629287315813348
HS_H3K27ac_105575:105576:105577:105578:105579	21.6167127934393	0.177327600903422	0.46745257390356	0.379348859762629	0.704428821370661	0.802130850782177
HS_H3K27ac_10558	21.9201105638902	1.14071756680378	0.585553204625617	1.94810233774251	0.0514027191579554	0.126586547790815
HS_H3K27ac_10559:10560:10561:10562:10563:10564	40.7290793675638	-1.05342688845996	0.470852325406254	-2.23727659739401	0.0252682677864946	0.075134523983766
HS_H3K27ac_105629	6.43687565091715	-0.666040723647462	0.835337541435619	-0.797331247082225	0.425258677459804	0.568966243411406
HS_H3K27ac_10567	39.3988927427209	3.93608641384943	0.818002550350918	4.81182657946589	1.49557102501558e-06	7.34313013191534e-05
HS_H3K27ac_10568	37.8971995592318	0.828293452258816	0.882483039733289	0.938594188177429	0.347939137859168	0.494542785124124
HS_H3K27ac_10569	59.0847879724637	-0.849488931585637	0.504274699430332	-1.68457575314662	0.092070452671309	0.193522221588624
HS_H3K27ac_105700:105701	32.6226676497436	-0.473139969634174	0.46190687677962	-1.02431895565805	0.305684647480882	0.451328954318167
HS_H3K27ac_105702	25.1032485909494	-1.05463914508916	0.546311948098219	-1.93047058326382	0.0535485566780875	0.130377184332273
HS_H3K27ac_105703	88.9150577260197	0.732065040299757	0.70748067771648	1.03474916468762	0.300786069090975	0.446382786346557
HS_H3K27ac_105704	32.135149204436	1.24518926740368	0.635577454370612	1.95914637758311	0.0500956467962718	0.124145538494154
HS_H3K27ac_105705	39.0186038868824	0.00140635613017292	0.615261932415298	0.00228578440511031	0.998176209501999	0.999073093836925
HS_H3K27ac_105706	30.1647893368446	1.63658128663894	0.659465240851918	2.48167937482915	0.0130764876920066	0.0463298360271612
HS_H3K27ac_105707	29.5661718441205	-1.06976372536498	0.480865865891725	-2.22466138947333	0.0261039780999119	0.0769633903986915
HS_H3K27ac_105708	25.1121530357493	-0.743979178062062	0.440541647332999	-1.68878284849128	0.0912610518697974	0.192331290939506
HS_H3K27ac_105709	29.5996584995837	-0.85321303808902	0.421331340337805	-2.0250405237003	0.0428632032837188	0.110883644130709
HS_H3K27ac_10570:10571	45.9367229731085	-0.146016329865353	0.672592955526799	-0.21709464642101	0.828134586019028	0.891671765034564
HS_H3K27ac_105710:105711	21.6344272689774	-0.0180440272253639	0.506019768037939	-0.0356587397668839	0.971554470508583	0.983315506957756
HS_H3K27ac_105712	21.4113008313341	-1.429249126727	0.48641168354491	-2.93835278854901	0.00329961317476806	0.0165892822606181
HS_H3K27ac_105713:105714:105715:105716	29.7351716853336	-0.628474860208885	0.45953357717268	-1.36763642838817	0.171425907871401	0.301432908049722
HS_H3K27ac_105717	9.53725656718631	-0.644304247172841	0.719606197603546	-0.895356723328013	0.370596426975936	0.516995939103954
HS_H3K27ac_105718:105719:105720	31.0458141317446	0.460689626888177	0.471634313460846	0.976794125744674	0.328671084811484	0.474760428683614
HS_H3K27ac_10572	41.8100132446287	-0.853720574268765	0.552464062247466	-1.54529612441353	0.122274652483513	0.237086720105923
HS_H3K27ac_10573:10574	130.137910657241	-0.675950158191082	0.661139171368816	-1.02240222250272	0.306590569056539	0.452179545061417
HS_H3K27ac_10575	44.5152227776376	3.02746916855463	0.751927532524433	4.02627784939669	5.66667252233919e-05	0.000851218747287411
HS_H3K27ac_105798	37.7896704167461	-1.97869585836267	0.483316700352705	-4.09399438694897	4.24004578983123e-05	0.000695859448546611
HS_H3K27ac_10579:10580:10581:10582	40.1888212633011	-0.519950273880863	0.495587722549291	-1.04915890814698	0.294104987505942	0.439437749282677
HS_H3K27ac_105801	24.265228908553	-1.84215929238845	0.581553171089463	-3.16765410966191	0.00153674237124525	0.00952006994200272
HS_H3K27ac_105802:105803	13.7636698462864	1.52038324747987	0.7441451044645	2.04312739324404	0.0410398288431833	0.107400759044425
HS_H3K27ac_105804	20.9839373382496	0.587202303034283	0.606752291148781	0.967779292472909	0.333154607724255	0.479427363127698
HS_H3K27ac_105812	28.2907121446539	-1.15678012490888	0.571807606467222	-2.02302332432368	0.0430707428368181	0.111221363312172
HS_H3K27ac_105813	31.5694975993755	0.493671818766488	0.550151459078284	0.897338015959422	0.369538576720924	0.515984649057701
HS_H3K27ac_105819	10.9291972507049	2.92326287106628	0.876531304500877	3.33503533308588	0.000852885616116696	0.00619058453921722
HS_H3K27ac_105820	48.2907741397979	-0.533202756921357	0.670762498894724	-0.794920344831388	0.426659838871592	0.570174629266798
HS_H3K27ac_105821	14.7483315417117	1.6023210739391	0.71905618856367	2.22836698914972	0.0258560525313026	0.0764676718269985
HS_H3K27ac_105822	14.4423421573691	-0.0017295453087106	0.608014817049692	-0.00284457756655172	0.997730358538489	0.998893105582805
HS_H3K27ac_105823	98.6439504055011	-1.75714002162956	0.719664623053069	-2.44160955720618	0.0146219509684045	0.0502908205538159
HS_H3K27ac_105827	50.5545600035952	-1.08867349701425	0.445783053886043	-2.44215989711567	0.014599678656148	0.0502433042457088
HS_H3K27ac_10583:10584:10585	21.0804478340457	-0.0959293467608598	0.467174956883098	-0.205339231796332	0.837307094503338	0.89764356964409
HS_H3K27ac_105840:105841	237.459761913645	-0.534505928416327	0.740637914067357	-0.721683184541531	0.470489282795489	0.610700639958051
HS_H3K27ac_105851	21.7850263066726	-1.58358499955425	0.470333797963515	-3.36693855812822	0.000760076207528178	0.00568478315013626
HS_H3K27ac_105852	49.2594361901464	1.95995825797678	0.576957654115232	3.39705738193627	0.000681146820139332	0.00526456191471956
HS_H3K27ac_105853	23.2683076514424	-0.527450317104858	0.542351892177935	-0.972524157676972	0.330789852704098	0.476841438429727
HS_H3K27ac_105854	13.6899419072959	1.84269070259065	0.879701584101463	2.09467703127168	0.0361997123716826	0.0980751650985024
HS_H3K27ac_105855	24.6081829934064	-1.50601932188707	0.451529679185355	-3.33537171820956	0.000851854466697136	0.00618561913218295
HS_H3K27ac_105856:105857:105858	30.8007638921467	-1.05214922978453	0.454451770490371	-2.31520548076909	0.0206016894624824	0.0645654846649944
HS_H3K27ac_105859	16.8444629799335	0.190668607045451	0.53863077033236	0.353987587689801	0.723348185348827	0.816650100706789
HS_H3K27ac_10586	48.1169800854635	-0.399200997946189	0.467737309795194	-0.853472642840883	0.393397252311743	0.539057371257953
HS_H3K27ac_105860	7.50340972421876	-1.09738258842978	0.727881613517387	-1.507638835836	0.131646987519467	0.249597814856598
HS_H3K27ac_105866:105867	25.8690802462124	-1.35964416316317	0.473580016476841	-2.87099141825731	0.00409186633436456	0.0194426376106051
HS_H3K27ac_105868	15.7172353514877	-1.16320721199983	0.577373552073889	-2.01465274573395	0.043941046691139	0.112885152723578
HS_H3K27ac_105869	17.1054988968873	-0.380424205953985	0.548564832443161	-0.693489964093538	0.488002121803988	0.62585878069779
HS_H3K27ac_105870:105871	22.5849566589586	-0.532956708550352	0.446429678805192	-1.19382006585391	0.232548360713052	0.372926887978111
HS_H3K27ac_105872	15.1701325885246	-1.41550881391937	0.552081115533894	-2.56395079290204	0.0103488215188636	0.0387087189781126
HS_H3K27ac_105873	12.4780439167802	-0.999636644790803	0.551596298409221	-1.81226133618683	0.0699458256726368	0.15827588793699
HS_H3K27ac_105874	13.9847310692272	-0.887789046649981	0.541866073934633	-1.63839201115418	0.10133994459475	0.207024108259755
HS_H3K27ac_105875	70.3952447029403	-1.19162332862467	0.462834504975442	-2.57462076793063	0.0100350046766302	0.0378993932386399
HS_H3K27ac_105876	15.1720799578533	-1.02250552656026	0.504098152438404	-2.02838578482034	0.0425208897700289	0.110232700853996
HS_H3K27ac_105877	17.3371186701402	0.926949445577398	0.598039065112355	1.54998143039912	0.121145973106753	0.235590254084195
HS_H3K27ac_10587:10588:10589:10590:10591:10592	39.1710806193031	-0.942571944746498	0.405968773937941	-2.3217843471148	0.0202445505107704	0.0637883185279697
HS_H3K27ac_105880	20.4470674885192	1.98095500492971	0.619039680139662	3.20004527736054	0.00137406000102881	0.00878402847859987
HS_H3K27ac_105881:105882	166.17316737792	-0.839454778435694	0.66247493426157	-1.26714949505432	0.205101840633508	0.341584041588056
HS_H3K27ac_105883	19.0801755972246	-0.28474310064246	0.545662071722997	-0.521830479702112	0.601788365864225	0.722437883999467
HS_H3K27ac_105884:105885:105886	99.328919860718	-0.972500045081652	0.566210139078332	-1.71756028011909	0.0858768504699064	0.183909054481843
HS_H3K27ac_105887	19.7292432689986	0.65340387849019	0.554931532885258	1.17744954065404	0.239016126359969	0.380372732721436
HS_H3K27ac_105888:105889:105890	32.0832051063994	0.213625198334519	0.421232016245635	0.507143783225505	0.612053936271253	0.730872900736275
HS_H3K27ac_105891:105892	26.2404998614381	-0.514861459080018	0.437429279099152	-1.17701645427195	0.239188938842404	0.380519572989525
HS_H3K27ac_105893	18.5803144373782	-0.283118933698945	0.520338535805052	-0.544105258821378	0.586369041853999	0.709518682437546
HS_H3K27ac_105894	9.31882184146888	-0.882212426866363	0.647141605016643	-1.36324479839876	0.172805372897587	0.303260378617561
HS_H3K27ac_105895	18.2913976299952	-1.06328325270289	0.461333222908477	-2.30480529019658	0.0211774806988332	0.0659006963763081
HS_H3K27ac_105896	21.6666591080695	-1.36083749555541	0.445069850734027	-3.05758184543631	0.00223130698767036	0.0125097780563853
HS_H3K27ac_105897:105898:105899	25.4069583055897	-0.724615330143596	0.480687694077859	-1.50745554560885	0.131693930337353	0.249673536900612
HS_H3K27ac_105900:105901:105902:105903:105904:105905:105906:105907	133.44853252625	-0.882679955748576	0.464165070482044	-1.90165096833309	0.0572167999231827	0.136705329547279
HS_H3K27ac_105908	35.951650969068	-0.713340649054363	0.529672391550603	-1.34675822344841	0.178058113597444	0.309597557060363
HS_H3K27ac_105909:105910	159.363762167252	-0.799101069532121	0.66254429640135	-1.20610965013583	0.227775214443251	0.367455469303879
HS_H3K27ac_105911	26.8725006934625	-0.562856018750907	0.443945764051832	-1.26784860748258	0.204852019971594	0.341285992891542
HS_H3K27ac_105912:105913	20.658597942907	0.815888883997473	0.500674692625963	1.62957883834364	0.103190539911339	0.209782707065108
HS_H3K27ac_105914	40.7459390855659	-0.942193618278055	0.458171842754779	-2.05641973241541	0.0397420759119475	0.104952292040101
HS_H3K27ac_105915:105916	25.5080363795033	0.0872212909861835	0.53364528925916	0.163444319179262	0.870168610353262	0.919325141809495
HS_H3K27ac_105917	4.38902290305066	-0.502666104725503	0.90131467590017	-0.557703228590476	0.577047052664389	0.701742239691868
HS_H3K27ac_105925:105926:105927	28.0723037799676	-0.42607723768593	0.428987685136389	-0.993215545454334	0.320604924168887	0.466346328528693
HS_H3K27ac_105928	17.8416856039719	-1.48805565230731	0.459131677853963	-3.24102152842658	0.00119102188816435	0.00792813561634108
HS_H3K27ac_105929	16.8706514037461	-0.745056434300375	0.491011535131191	-1.5173908981615	0.129168020567573	0.24631700988737
HS_H3K27ac_105930	14.0577645084969	-0.737647854862008	0.551311596437559	-1.33798719204985	0.180900611985414	0.312876429637655
HS_H3K27ac_105931:105932	65.4566098508917	-1.94361493027172	0.498937085966455	-3.89551104726336	9.79918953955095e-05	0.00127668826873843
HS_H3K27ac_105933	10.5073560494313	-1.59321778857555	0.582298802162601	-2.73608288847323	0.00621753625844456	0.0267193439625926
HS_H3K27ac_105934	24.9285063139106	-1.12161129637295	0.584587957887386	-1.91863564967415	0.0550304606224351	0.132868268711773
HS_H3K27ac_105935:105936:105937	88.2042204231003	-1.67225493847193	0.40292620301515	-4.1502759710295	3.32074650999886e-05	0.00058599668364069
HS_H3K27ac_105938	14.372522507659	0.993051322136704	0.651170546790372	1.52502493706367	0.127252877891786	0.243926440381296
HS_H3K27ac_105939	14.7899561624946	-0.753330278270831	0.548814066869508	-1.37265118324664	0.169860812001481	0.299536904820669
HS_H3K27ac_10593:10594:10595:10596:10597:10598:10599:10600	82.7209588480299	-1.5703394361006	0.488002756451328	-3.21789050438945	0.00129137105705752	0.00841539537474814
HS_H3K27ac_105940	12.5338028736425	-0.810508820134169	0.545812670628052	-1.48495786878956	0.137554985002673	0.257972588804402
HS_H3K27ac_105941	14.7692816827952	-0.309617276599037	0.588273117962091	-0.526315527848051	0.598668996005411	0.719614062775548
HS_H3K27ac_105942	11.8398791694914	2.14409522343979	0.721457200984342	2.97189524273156	0.00295967650529303	0.0153165837264337
HS_H3K27ac_105943	12.3897308969648	-0.507489603787891	0.57114291041284	-0.888550999295538	0.374244435595632	0.520597742487489
HS_H3K27ac_105944	11.4319263751195	0.506346273444202	0.70042972538248	0.722908030734566	0.469736389355791	0.610056593980272
HS_H3K27ac_105945	10.1384022854946	2.06329817499428	0.74889650924491	2.7551178961625	0.0058670990054263	0.0255015987254513
HS_H3K27ac_105946	14.2212417222692	-0.729128086865387	0.632801707062728	-1.15222206060375	0.249229834635898	0.39186832011959
HS_H3K27ac_105947	18.8103444028445	-0.941702477977785	0.512358029647588	-1.83797739761297	0.0660657359447285	0.151777469933346
HS_H3K27ac_105948	14.3404556688415	-0.94468563280783	0.557721699967749	-1.69382979515134	0.0902976305704406	0.190797234102782
HS_H3K27ac_105949	14.7135547428604	-1.24791392772961	0.535711191458271	-2.32945278655209	0.019835091419002	0.0628872781928084
HS_H3K27ac_105950	12.9771807897058	-0.37805185971667	0.559240967830853	-0.676008878932874	0.499035007792041	0.635779827627443
HS_H3K27ac_105951	15.821098007464	-0.0286957430893742	0.560911448925968	-0.0511591324162142	0.959198716783055	0.975685805533291
HS_H3K27ac_105953	16.165872027921	2.28121746805361	0.735762214194284	3.100481954692	0.00193205986017847	0.011258820627092
HS_H3K27ac_105957	254.219447439327	-1.46129463538946	0.777139626852361	-1.88035017762268	0.0600603689253674	0.141632171918077
HS_H3K27ac_105958	59.3702315083047	-0.316004706887173	0.607921835846605	-0.519811410371694	0.603195025685402	0.723493047733162
HS_H3K27ac_105959	25.7424381640102	1.08415280970825	0.646973905912627	1.67572880420723	0.0937913251192035	0.196020249186855
HS_H3K27ac_105964	78.1671026069636	-2.23238865567755	0.527429403155338	-4.23258286762611	2.31022748204326e-05	0.000450287394285019
HS_H3K27ac_105968:105969	34.9862662886898	2.5132565784838	0.686136523037846	3.66291035981651	0.00024936582102635	0.00249758192085003
HS_H3K27ac_105972	14.6486877949745	-1.06581162863317	0.570776261904088	-1.86730195309395	0.0618594328238322	0.144659275893087
HS_H3K27ac_105977:105978:105979:105980	34.9653029193531	-1.35178208270646	0.489468050080305	-2.76173711948038	0.00574947503169108	0.025136871395529
HS_H3K27ac_105981:105982:105983:105984:105985	66.0057708436747	-2.01236959661482	0.557125943556238	-3.61205508357679	0.000303780016008111	0.00291324790170167
HS_H3K27ac_105989:105990	23.0921226614907	-1.06192447485169	0.508444886856285	-2.08857341730304	0.0367461401660896	0.0991111465163764
HS_H3K27ac_105991	19.1763371418501	-0.763551521754756	0.557451735899805	-1.36971772188004	0.170775034449122	0.300675835054526
HS_H3K27ac_105992	36.15800435015	-1.9377112973302	0.461744211006531	-4.19650371599958	2.71067016440645e-05	0.000504040420868192
HS_H3K27ac_105993	90.7508328669535	-2.12064335891351	0.563098691300493	-3.76602430741905	0.000165867650825158	0.00186709221532606
HS_H3K27ac_105994	11.1178392714994	-1.49847426850535	0.592907041127115	-2.52733424392591	0.0114932062568667	0.0419288537746668
HS_H3K27ac_105995	54.2816934207929	-0.24367081949493	0.592368468634638	-0.41135008427537	0.680815849587561	0.78507899114901
HS_H3K27ac_105996	26.4192860639281	-1.52594284893731	0.677990062517574	-2.250686157952	0.0244054220899286	0.073240922362148
HS_H3K27ac_105999	16.3884888853192	-0.0428907305115835	0.523956855028051	-0.0818592792516996	0.934758616167021	0.960159226346127
HS_H3K27ac_106000:106001	144.882656091807	-1.21795274296829	0.595850287772035	-2.04405832801119	0.0409477852706551	0.107244509553942
HS_H3K27ac_106002	16.5400165422072	0.213449358151517	0.508182664201573	0.420024871345969	0.674467284642797	0.7805103667947
HS_H3K27ac_106003:106004	28.2765927662613	-0.720988472528069	0.389080833367502	-1.85305574239651	0.0638743694314831	0.148064513017026
HS_H3K27ac_106005	15.9676372212948	-0.760396624622537	0.531832575360549	-1.42976692262041	0.152783925551439	0.277835721365503
HS_H3K27ac_106006:106007	23.7815913919209	-0.298825892906889	0.437559419661422	-0.682937858218472	0.494646110302117	0.631795730537095
HS_H3K27ac_106008	17.3876982110591	0.745104420913691	0.605852375717266	1.22984484468112	0.218755211537567	0.357301515325702
HS_H3K27ac_10602	23.2234683270934	2.90201019886796	0.774871848794116	3.74514857312751	0.000180287051267337	0.00198071763043201
HS_H3K27ac_106022	10.3924077218088	1.68578019715427	0.781804905515818	2.15626710098734	0.0310628146223951	0.0876278165582381
HS_H3K27ac_106029:106030	26.2186955858776	-0.339847365566258	0.444654310685399	-0.764295672839448	0.444691063469387	0.587004060451406
HS_H3K27ac_10603	27.9556961689968	0.0308262785404844	0.583701236696563	0.0528117410114541	0.957881906582526	0.974921007396303
HS_H3K27ac_106047	15.6769956491998	1.62850885078917	0.723169987397918	2.2519032581106	0.0243283862046052	0.0730835710980412
HS_H3K27ac_106048	42.8920148090203	2.35759400736806	0.710775501986334	3.31693200001903	0.000910117646714157	0.0064962061743638
HS_H3K27ac_106049	24.7319516007166	2.98430621938636	0.823104501171939	3.62567112090541	0.000288211968115344	0.00279679213468228
HS_H3K27ac_10604:10605	123.06492307048	-1.69178743565514	0.473848335561308	-3.57031418850738	0.000356553303521343	0.00328161607470224
HS_H3K27ac_106050	14.5173950918368	0.757490900331734	0.667489896210219	1.13483500594168	0.256444456013331	0.399672372769851
HS_H3K27ac_106055	9.13225190763946	1.71218982875881	0.918647494616186	1.86381592372836	0.0623475587787183	0.145409649321264
HS_H3K27ac_106056	15.6398062447332	0.261356385082329	0.562078096461373	0.464982333821097	0.641944107796744	0.75518100612266
HS_H3K27ac_106057	19.6859274698088	-0.182204060844166	0.492769021937777	-0.3697555096456	0.711564667578229	0.807568374732204
HS_H3K27ac_106058	18.8982911206567	-0.984441027046861	0.577659453382628	-1.70418924382216	0.0883457380442028	0.187787287437544
HS_H3K27ac_106059	17.8115310981313	-1.01050355798744	0.488685027639937	-2.06780134613	0.038658707069426	0.102853281997071
HS_H3K27ac_106060	17.7147691020508	-1.24657944125756	0.490280680600358	-2.54258323972933	0.0110036388111497	0.0405747087061387
HS_H3K27ac_106061	12.1855922752263	-0.574843636958417	0.588511509412962	-0.976775522252438	0.328680296780964	0.474760428683614
HS_H3K27ac_106062	10.3747833817514	-0.046002930825893	0.698759329621814	-0.0658351579374131	0.947509064956601	0.967402060248131
HS_H3K27ac_106063	12.799060400955	-1.17352013445896	0.547524974424849	-2.14331800241933	0.0320875722453532	0.0896952321406728
HS_H3K27ac_106064	13.6147791195487	-0.632798778574925	0.554873637129554	-1.14043763522176	0.254104020953581	0.397271575917165
HS_H3K27ac_106065	33.0608035743804	-0.0629474147124648	0.571919731471248	-0.110063372967627	0.912359115768701	0.946588847707632
HS_H3K27ac_106066	53.8413114084398	-0.218016646879988	0.674509294149975	-0.323222598666687	0.74652666742063	0.83406016570681
HS_H3K27ac_106067	14.0829746165747	-1.26831038127308	0.548224982706349	-2.31348519546115	0.0206959777941079	0.0648097008212923
HS_H3K27ac_106068:106069	21.1116225571678	0.562329971651966	0.505822488645241	1.11171405834104	0.266261113329481	0.409577682895727
HS_H3K27ac_10606:10607	49.3710700566029	-1.40116146993832	0.608426147553743	-2.30292776793351	0.0212829075153184	0.0661555837816587
HS_H3K27ac_106070	2.09986839899813	-1.28337412685156	1.54257559073807	-0.831968387518377	0.405426788409462	0.550987201175938
HS_H3K27ac_106071	17.3545087605906	-0.866430182027849	0.606701781254718	-1.42809895866135	0.153263377208185	0.278324231696112
HS_H3K27ac_106072	79.4621107561182	0.258017509643259	0.631807584802791	0.408379886296862	0.682994797820579	0.786446766906108
HS_H3K27ac_106074	65.9321267127743	-2.19606952920038	0.558011145602968	-3.9355298662133	8.30133394113621e-05	0.00112899408495132
HS_H3K27ac_106075	82.6326799385952	-1.24265972212983	0.495671654591083	-2.50702195822554	0.0121753147811389	0.0438119594880351
HS_H3K27ac_106076	2.38629267655429	-1.09432119045663	1.30600172257934	-0.837917111085702	0.40207725795382	0.547799616598691
HS_H3K27ac_106077	12.1690317488716	-0.198605845478593	0.629043299358506	-0.315726827837018	0.752209861832527	0.838145538396796
HS_H3K27ac_106078	14.4039308810224	-0.464428039144004	0.647809562133273	-0.716920629597713	0.47342307205948	0.613213620153787
HS_H3K27ac_106079	15.0592513037928	-0.399267503336334	0.627811096759782	-0.635967579096655	0.524797553731406	0.657408864719197
HS_H3K27ac_10608	23.9685577833424	1.67789315403373	0.638989343731304	2.62585467268651	0.00864317108775258	0.0339087031250306
HS_H3K27ac_106080	12.7311499210215	-0.625694099204634	0.608622192377327	-1.02805008926905	0.303926266575193	0.449626715017196
HS_H3K27ac_106082:106083	19.1036739283422	-2.03679805198625	0.4918862816444	-4.1407905200713	3.46110937898124e-05	0.000604580388343083
HS_H3K27ac_106084	19.1486155377515	-0.175531518921013	0.468617424717912	-0.374573179874129	0.707977922525783	0.80478100706735
HS_H3K27ac_106085	13.4676290214188	-1.10502864393029	0.56321666028695	-1.9619956614339	0.0497629893703966	0.123613346278548
HS_H3K27ac_106086:106087	29.8000313024222	-1.48249766778552	0.462116935522805	-3.20805742838299	0.00133634811056392	0.00862492571956575
HS_H3K27ac_106088	16.5701244938764	-1.16448377213225	0.541453707231716	-2.15066174001448	0.0315029083139142	0.0884909275928991
HS_H3K27ac_106089	13.0663043743176	-0.628724498095658	0.578560244392404	-1.08670532444886	0.277167060154826	0.421317570417012
HS_H3K27ac_10609	27.5149164127342	-1.37761770975405	0.466053146775508	-2.95592405991763	0.00311733834368759	0.0159289911982637
HS_H3K27ac_106090:106091	148.626795162613	-1.38019502851474	0.62882236733356	-2.19488857301192	0.0281715917154114	0.0813780031027191
HS_H3K27ac_106099:106100	36.6704853296622	-1.19627838659035	0.479884902762983	-2.49284438769102	0.0126724371115976	0.0451885848959063
HS_H3K27ac_106101	13.1594221112876	-0.700886379379339	0.56884005345444	-1.23213260937413	0.21789955193205	0.35637749154255
HS_H3K27ac_106102	202.718485480771	-1.41757506920389	0.711900092380649	-1.99125563316533	0.0464527904078278	0.117444937008116
HS_H3K27ac_106103	27.8214114075947	0.610050753290588	0.633842869144797	0.96246370037055	0.335816728855961	0.482002138787985
HS_H3K27ac_106104	31.322609518009	-1.07679877689502	0.635781363938655	-1.6936620636759	0.0903295171543118	0.190841984855536
HS_H3K27ac_106105	14.95545875323	0.433943905080709	0.626020663295926	0.693178245580657	0.488197698602405	0.625959323922928
HS_H3K27ac_106106:106107:106108:106109:106110	72.2176568655263	-0.367138530874526	0.445667801305219	-0.823794157440351	0.41005652790973	0.555331294170823
HS_H3K27ac_10610:10611:10612	29.1028807613834	0.410083118625616	0.498093902979559	0.823304835037191	0.410334664782649	0.555576346676265
HS_H3K27ac_106111	18.7782775925188	-0.76462177738602	0.482161002648091	-1.58582252232474	0.112779575106764	0.223738909965255
HS_H3K27ac_106112	21.316663603301	1.11189160475415	0.52665332226553	2.11124008478874	0.0347516810254868	0.0953184381220761
HS_H3K27ac_106113	176.645884112092	-1.46057361540418	0.685299390407749	-2.13129273985659	0.0330650328124616	0.0917226583371989
HS_H3K27ac_106114	23.4679786330022	0.207905077375385	0.589726746062374	0.352544765458875	0.724429752606576	0.817500185525134
HS_H3K27ac_106118	67.494638620851	-0.754554733574386	0.483500925509813	-1.56060659610686	0.118616601490774	0.232115029465313
HS_H3K27ac_106119	20.2805326082692	1.27106567595115	0.609053669892022	2.08695183821239	0.0368924883086368	0.0994381579016763
HS_H3K27ac_106120	13.5032154567727	-0.496965496631065	0.49782314074001	-0.998277211244801	0.318144954918512	0.463960850264913
HS_H3K27ac_106121	120.94432868644	-1.35719438926916	0.674564725572584	-2.0119557661678	0.0442246000459459	0.113424495710474
HS_H3K27ac_106122	54.9170182398529	-1.72827726697657	0.408112366979014	-4.23480738839125	2.28747687360971e-05	0.000447772655885183
HS_H3K27ac_106123:106124	68.4843000117616	-1.23617874402928	0.477903981851951	-2.58666759636298	0.00969090293404724	0.0369417095483957
HS_H3K27ac_106127	21.2631807652062	4.63885916623401	1.11200766983365	4.17160716789656	3.02458745865769e-05	0.000547003777530757
HS_H3K27ac_106129	1.78237162339663	-1.67424181597656	1.58324058884416	-1.05747782603201	0.290293569285206	0.435403709952892
HS_H3K27ac_106134	22.9969292624125	0.726055585961434	0.471411882230056	1.54017243376803	0.123518327398145	0.238706115393564
HS_H3K27ac_106137	67.3737098407947	-1.13445014760298	0.657215016056844	-1.72614763796702	0.0843208553954481	0.181361323322642
HS_H3K27ac_106138	20.0094396378001	-1.19235992548305	0.477654987141557	-2.49627860606777	0.0125503985205202	0.0448627663119197
HS_H3K27ac_10613:10614:10615	39.8072724802206	-0.446592458012263	0.459919766960668	-0.971022535003274	0.331537056904669	0.477725358979054
HS_H3K27ac_106142	16.6776676690134	-0.959935594638305	0.599945292574223	-1.60003854771399	0.109590032173603	0.218995755514086
HS_H3K27ac_106143	11.5118350309884	2.55321777938969	0.802996180908627	3.17961385133938	0.00147471425185544	0.00924347885029698
HS_H3K27ac_106153	36.1695114501587	-1.12495877307345	0.669676447223125	-1.67985417097793	0.0929856923596356	0.194960233581678
HS_H3K27ac_106156	222.30981415453	-1.63598334299236	0.613101611034431	-2.66837227883338	0.00762197516114804	0.0309939455389326
HS_H3K27ac_106157	14.1109137162933	3.35689324527769	1.16935620381015	2.87071914814307	0.00409539210235355	0.0194516118428374
HS_H3K27ac_106158	19.1343656485363	-0.0254846798908939	0.562268529619588	-0.0453247488493371	0.963848460976839	0.978527385708078
HS_H3K27ac_106159	21.0112710681581	-1.00562723451934	0.451734989114906	-2.22614421895831	0.026004522874732	0.0767285177048836
HS_H3K27ac_106160	15.9205588559822	-1.00238229862055	0.581447511257143	-1.7239428825713	0.0847181548629866	0.181985256613596
HS_H3K27ac_106161	14.4737745937024	-1.65402875795043	0.561057808693658	-2.94805407271953	0.00319781124887323	0.0162308386412267
HS_H3K27ac_106162	8.60930430786862	-0.101849607593943	0.694088249481926	-0.146738700258886	0.88333827083568	0.927876116169402
HS_H3K27ac_106164	327.136019779236	-1.67742419010099	0.798295343272311	-2.1012576413449	0.0356183559396681	0.0969383217917116
HS_H3K27ac_106166	11.5613525124894	0.162050241094124	0.602315007127	0.269045664107046	0.787894542859529	0.863604713101404
HS_H3K27ac_106167	19.5065022092209	-0.403332333112413	0.528911741196342	-0.762570201599455	0.445719761409329	0.588078862020097
HS_H3K27ac_106168	9.64155044319106	-0.342409532068642	0.679434867180161	-0.503962261297737	0.614287896907469	0.732730102167168
HS_H3K27ac_10616:10617:10618	25.7269047617215	1.42688580465714	0.572825163510271	2.49096215660847	0.0127397688388481	0.0453713457917454
HS_H3K27ac_106186	18.449909272212	2.00402559850539	0.659502590029187	3.03869253707814	0.00237607218236844	0.0130988971563108
HS_H3K27ac_106189	12.2491030935263	-1.38502838886587	0.647218942961653	-2.13996886822877	0.032357282745591	0.0902593079670476
HS_H3K27ac_106190:106191:106192	28.1272568962633	-1.45713180569314	0.517204063926958	-2.81732474147559	0.00484255354292272	0.0220513111383525
HS_H3K27ac_10619:10620	26.4873274593944	-1.09761411055813	0.4679947157968	-2.34535577755263	0.0190089311575898	0.0609290855177993
HS_H3K27ac_106202	10.56846866831	-0.393636683889442	0.688272600870528	-0.571919735569264	0.567376353007081	0.693624304797668
HS_H3K27ac_106203	25.2846064506893	-1.29894790278935	0.486399065557724	-2.67053947009525	0.00757294675869379	0.0308544130941135
HS_H3K27ac_106204:106205	37.0427992428012	-1.45485051122827	0.51490147814165	-2.82549297873259	0.00472079226059866	0.0216433904721929
HS_H3K27ac_106206	14.6795769527899	-0.598683529017121	0.540498387231436	-1.10765090731116	0.268012608819114	0.411366580001987
HS_H3K27ac_106207:106208	13.0075780135425	1.08831928512068	0.606415153524894	1.79467692849467	0.0727051885031641	0.162822714668831
HS_H3K27ac_106209	86.8625443351415	-1.59668739065229	0.594496887403684	-2.68577922691139	0.00723608841317459	0.0298258833847704
HS_H3K27ac_10621	40.8812881362131	-0.887881687221255	0.583896381710251	-1.52061515541614	0.128356441342586	0.245263667011408
HS_H3K27ac_106210	11.4950578180974	-0.615370637819671	0.558540370945375	-1.10174782313068	0.270571319727683	0.413903753455197
HS_H3K27ac_106214:106215	41.7158847023645	-0.553959721676229	0.453981189502693	-1.22022615580847	0.222379154150236	0.361432032137484
HS_H3K27ac_106217	88.8684435097278	-1.02648012173916	0.647728871377102	-1.58473732930388	0.11302602671274	0.224103112037063
HS_H3K27ac_106218	22.8615328568567	0.384775787174477	0.607068901766114	0.633825560912556	0.526194669808714	0.658477626821183
HS_H3K27ac_106219	18.8032905325036	0.602929000643746	0.538780484986543	1.11906243348589	0.263113504864445	0.406529848685248
HS_H3K27ac_106220	24.6135652728373	0.180728749160793	0.631013578039192	0.286410238147947	0.774563934100086	0.854511033237339
HS_H3K27ac_106221	27.8403752052744	-0.464260175925519	0.650007777906726	-0.714237877922961	0.475080098473049	0.614625229548222
HS_H3K27ac_106225	16.1739703114354	-0.695308514218876	0.550422334020873	-1.26322729155919	0.206507507473072	0.34327005205148
HS_H3K27ac_106231	25.7913173186321	-0.90026793857007	0.414711078561859	-2.17083165873464	0.0299438998666358	0.0852006984346129
HS_H3K27ac_106232	18.5599101647619	0.25455392137564	0.554879447308239	0.458755361386153	0.646409853491833	0.758493963998669
HS_H3K27ac_106233	20.5051213488739	1.32802406870379	0.555383141273554	2.39118541779732	0.0167940690784943	0.0557653829876114
HS_H3K27ac_106234:106235	37.5162713149083	-0.544171093287817	0.549884964368962	-0.989608970145778	0.322365283862804	0.468316789874317
HS_H3K27ac_106236	21.9661410952844	0.135209020059843	0.610500758229331	0.22147232126623	0.824724685934011	0.889227074759334
HS_H3K27ac_106237	16.3463975023502	-0.567696539060036	0.498331772026535	-1.1391939485444	0.254622269020569	0.397836403822041
HS_H3K27ac_106238	17.2782900204763	0.607887487957974	0.486797284765606	1.24874872350751	0.211756993880041	0.349436352467419
HS_H3K27ac_106239	13.3265485517864	1.14426083940492	0.665347368707043	1.71979464144953	0.085469777012291	0.183180355422085
HS_H3K27ac_10624	158.040036598938	-0.723402274544178	0.68619455908235	-1.05422327380675	0.291780706898047	0.436939768347386
HS_H3K27ac_106244	27.238597711522	-0.863972478450694	0.508279084409921	-1.69979939161516	0.0891686660188861	0.18905051263363
HS_H3K27ac_106245	62.1831610380798	-0.216051680231545	0.726231330405633	-0.297497052503739	0.766087057951967	0.848467897087333
HS_H3K27ac_106246	157.897911160057	-1.47233951331801	0.611221106757753	-2.40884926426723	0.0160029059576126	0.0538302902486609
HS_H3K27ac_106249	326.476630844264	-1.01098657190845	0.827720668976799	-1.22141032573006	0.221930699569321	0.360966495567075
HS_H3K27ac_106250	133.183285722328	-0.423569428555888	0.741499654743832	-0.571233480482495	0.567841385895064	0.694097594184742
HS_H3K27ac_106259:106260	16.475331450842	-0.30728590774214	0.553470165802386	-0.555198684100083	0.578758768895884	0.703222383885969
HS_H3K27ac_10626	178.836570905732	-1.08741557982706	0.683608498627924	-1.59069932865027	0.111677258097474	0.222170305957281
[truncated: 33,647 more rows]
