# Supplementary material for: Transposable elements are the primary source of novelty in primate gene regulation
Source: Genome Res. 2017 Oct;27(10):1623–33. doi: 10.1101/gr.218149.116 (PMC5630026; doi:10.1101/gr.218149.116)
Supplement: Supplemental Material [file supp_gr.218149.116_Supplemental_FILE_S3.zip › FILE_S3/HSVsML_Dbinding_me1_NO_FDR.csv]

	baseMean	log2FoldChange	lfcSE	stat	pvalue	padj
HS_H3K4me1_10000:10001	17.6249551606013	-1.27066920950257	0.511592270746285	-2.48375372764913	0.0130005682103856	0.0417668828000059
HS_H3K4me1_10002	13.2790312924172	-0.110683343707255	0.550238219512943	-0.201155317428203	0.840577128825183	0.895936019136411
HS_H3K4me1_10003	18.931026302149	0.599992393793628	0.601281200970854	0.99785656498965	0.318348916596291	0.450333564936084
HS_H3K4me1_100036	22.6066698962052	-1.08260478256691	0.566754752292667	-1.91018209937808	0.0561097711313496	0.126368194831567
HS_H3K4me1_100037	41.4313509168215	0.270542053494973	0.571646165031439	0.473268378315971	0.636021719299774	0.740651597880907
HS_H3K4me1_10004	15.6289840133329	-2.22450826247476	0.514330180111079	-4.32505878226773	1.52491194013431e-05	0.000229949463633779
HS_H3K4me1_100042:100043:100044	4.85722849800337	-2.41554067143727	1.04551869285046	-2.31037540309454	0.0208673796413733	0.0599675699908773
HS_H3K4me1_100045	15.0913493357854	1.37527054879374	0.539402590897472	2.54961798849636	0.0107841013155154	0.0361300400501172
HS_H3K4me1_100046	25.1697202360194	2.30698200990702	0.662109746072942	3.48428946045581	0.000493445512192405	0.00322648786983912
HS_H3K4me1_100047:100048:100049	30.1277901439025	-0.132566810151798	0.461839339811695	-0.287040965816922	0.774080953238077	0.847106130867917
HS_H3K4me1_100050:100051	24.7678823687394	3.02097054031797	0.750304931280168	4.02632371769649	5.66556778889701e-05	0.000611008524371777
HS_H3K4me1_100052:100053	14.9621848026835	0.75183198817776	0.585993315058141	1.28300437711165	0.199490542580606	0.320810099928291
HS_H3K4me1_100054	33.4572315313652	1.3302469224877	0.587757131242104	2.26325951958507	0.0236196961023875	0.0659642260857819
HS_H3K4me1_100058	11.9526658227848	-1.74305603475834	0.605859649437419	-2.8769964072981	0.00401480166283429	0.0166841162457938
HS_H3K4me1_100059	20.6494566011896	0.43370050387226	0.545400047459221	0.795197040947612	0.426498892802505	0.557961013497931
HS_H3K4me1_100061:100062:100063:100064	30.0475969005074	0.458269610827492	0.42258032828743	1.08445561743183	0.278162835303362	0.407269372431341
HS_H3K4me1_100065:100066:100067:100068:100069:100070:100071:100072:100073:100074:100075:100076:100077	29.822949116819	-0.0853158275082808	0.443633577209263	-0.192311474809846	0.847498230562523	0.90060243528403
HS_H3K4me1_100078:100079:100080:100081	102.48439032178	-1.85711402988092	0.452440846716125	-4.10465598621366	4.04916980862033e-05	0.00047557290855608
HS_H3K4me1_100121:100122:100123:100124	55.887786526194	1.82548523401847	0.501558307577991	3.63962715089634	0.000273033092478158	0.00205217944227809
HS_H3K4me1_100125:100126:100127:100128:100129	150.755263949034	0.705900304420704	0.533691221778004	1.32267550151749	0.18594331396016	0.304039033595096
HS_H3K4me1_100132:100133	25.7599330331087	2.43602110757031	0.650742629922827	3.74344786334222	0.000181512278847644	0.00149595438029054
HS_H3K4me1_100137:100138	24.2952474191457	-0.422475491868179	0.454082061677701	-0.930394586183949	0.352166820602907	0.484289708414756
HS_H3K4me1_100165:100166:100167:100168:100169:100170	198.937137643617	-1.15509816632721	0.655664583918377	-1.76172115233696	0.0781164222118402	0.16171332471347
HS_H3K4me1_10017	9.64678953980545	-0.606985528735302	0.790939519517658	-0.767423442320169	0.442829795103633	0.573068253301396
HS_H3K4me1_100171:100172:100173:100174:100175:100176	20.943846031907	-0.660391650821513	0.454706131979719	-1.45234824071158	0.146404800326808	0.254859071958233
HS_H3K4me1_10018	10.6340985855696	0.339082706550367	0.692626405727725	0.48956075561991	0.624444752466755	0.731218291136281
HS_H3K4me1_10019	47.1823487219004	-1.39616590915325	0.570579391497286	-2.44692663275045	0.0144080164523408	0.0450732465842129
HS_H3K4me1_10028	7.53648906858495	3.81149004135963	1.05387025096373	3.61665967691389	0.000298429252276124	0.00219913502243379
HS_H3K4me1_100331:100332:100333:100334:100335:100336:100337:100338:100339:100340:100341:100342:100343:100344:100345:100346:100347:100348:100349:100350:100351	113.545974003759	1.12173535734461	0.46963453419792	2.38852826115183	0.0169160072440569	0.0510618308412356
HS_H3K4me1_10036	67.4028747831289	-1.11255396590813	0.547489852872437	-2.03209970024294	0.042143563740397	0.101673141854963
HS_H3K4me1_10037	35.7276719665399	-1.39203971856406	0.562841904749506	-2.47323396999658	0.01338964507959	0.0426367562534552
HS_H3K4me1_10038	2.49966137336079	0.889764613744268	1.88126247384114	0.472961442710095	0.636240687772166	0.740870762677303
HS_H3K4me1_10042	29.0911467426772	-1.0586732342315	0.448176250216007	-2.36218057900492	0.0181677902177963	0.0539079255821796
HS_H3K4me1_10043	17.5151779656917	-1.83734488311482	0.554473595411701	-3.3136742638765	0.000920787085168416	0.00520281430901591
HS_H3K4me1_10044	10.2006325351281	1.1220495539259	0.712686803814584	1.57439361570924	0.115396478878541	0.215208956687496
HS_H3K4me1_10047	14.7542788867314	3.42913203569838	0.848059366753767	4.0435047004133	5.26581000515187e-05	0.000575864707372631
HS_H3K4me1_100492:100493	49.0080709607792	0.677248717889474	0.48113653245196	1.40760194292063	0.159248971816764	0.271295538999102
HS_H3K4me1_100499	16.2390544754879	3.91795131502165	0.978788122410601	4.00285948032588	6.25814753841591e-05	0.000661293150592944
HS_H3K4me1_100500:100501	13.1908916026809	2.36465707402837	0.753892393618867	3.1365976020496	0.00170920536110327	0.00853079450903399
HS_H3K4me1_100502:100503	36.636844141288	1.91604511999128	0.544182110639941	3.52096307932296	0.000429982480925824	0.0029005148755338
HS_H3K4me1_100504:100505:100506:100507:100508	56.5183253671937	3.50900706591131	0.621746018083849	5.64379499642905	1.66342127483672e-08	2.00204051782246e-06
HS_H3K4me1_100509	16.1242962845827	1.60978563145648	0.66103119215205	2.43526425162429	0.014880917858596	0.0462223995705802
HS_H3K4me1_100510:100511	21.5387573577423	1.83723458263304	0.574619060865062	3.19730880466647	0.00138716336715595	0.00721504712912516
HS_H3K4me1_100512	12.9380652316878	1.55022630055107	0.704256406095376	2.20122428015391	0.0277201502410548	0.0743712854395144
HS_H3K4me1_100513	16.4808998504198	0.3790583206561	0.488285944299169	0.77630397737571	0.437569525215478	0.568000717240143
HS_H3K4me1_100515:100516	122.745328374076	-0.0353057048819304	0.57694418155364	-0.0611943165573774	0.951204455982055	0.970579065001293
HS_H3K4me1_100517:100518:100519	71.0369788862244	-0.859730302156964	0.410007633844852	-2.09686413419875	0.036005604268176	0.090312151024499
HS_H3K4me1_100520:100521:100522:100523:100524	36.7188340552155	3.92942495288883	0.707734368851904	5.55211831702225	2.82228457581955e-08	2.91700674484491e-06
HS_H3K4me1_100525:100526:100527	24.6730117243683	0.636827904089281	0.423933420680987	1.50218848767882	0.13304843712975	0.238150175632425
HS_H3K4me1_100533:100534:100535:100536:100537:100538:100539:100540:100541:100542:100543:100544	102.209179777379	0.504191066021672	0.437450654339503	1.15256672042916	0.249088269469549	0.376710412557371
HS_H3K4me1_100545	31.7881240295175	1.06854349781316	0.576338128438982	1.85402187550445	0.0637360304166842	0.138766032410685
HS_H3K4me1_100547:100548:100549:100550:100551	32.1827713792182	-0.646917853579127	0.495638221244242	-1.30522188534031	0.191817304025345	0.311381484026853
HS_H3K4me1_100553:100554:100555:100556	35.8957819002616	-1.55615943146744	0.429827461228328	-3.62042812951124	0.000294115942416299	0.00217600618287844
HS_H3K4me1_100557:100558:100559	75.8851513230188	-1.79178674009657	0.563351739183106	-3.18058260136868	0.00146979230945226	0.00755830416319225
HS_H3K4me1_100560	29.0018411117045	-1.46225193564336	0.511881159731492	-2.85662386248086	0.00428172906825858	0.0175600475854569
HS_H3K4me1_10060	24.9881454915797	0.283499249720099	0.495309890014671	0.572367431855039	0.567073075099913	0.68320650125431
HS_H3K4me1_10062	10.2657197564917	1.89743636245996	0.660508369183425	2.87269087113268	0.0040699214209063	0.0168753181229796
HS_H3K4me1_100623:100624:100625:100626:100627:100628:100629:100630:100631:100632:100633:100634:100635:100636:100637:100638:100639:100640	419.658424137719	-0.385405828247975	0.662671115372651	-0.581594427925599	0.560839897026215	0.67774720996514
HS_H3K4me1_10064	13.911402871348	-0.220561699151761	0.532760160475416	-0.413998109308586	0.678875491491726	0.774616263714219
HS_H3K4me1_100641:100642:100643:100644	193.730246833988	-0.610929150295946	0.471085302895943	-1.29685461749779	0.194681213987445	0.314757502198432
HS_H3K4me1_100645	14.7470556567216	2.9528413728604	0.746075687267091	3.95783085182255	7.56334850748e-05	0.000764975047279015
HS_H3K4me1_100646	35.2646875684593	-0.409656908310156	0.425488799749666	-0.962791285108269	0.335652275074844	0.467397830944397
HS_H3K4me1_100647	15.9481739800258	3.28884679449487	0.842653664199729	3.90296385599688	9.50218969791445e-05	0.000909144744955009
HS_H3K4me1_100648:100649:100650:100651:100652:100653:100654:100655:100656:100657:100658:100659:100660:100661:100662:100663:100664:100665:100666:100667	191.3187000799	-0.355560000517771	0.575027237809341	-0.61833592765507	0.536353923641739	0.65649650307793
HS_H3K4me1_10066	7.10614855777677	1.06003430194547	0.93322856426875	1.13587854308347	0.256007399513435	0.384027045912704
HS_H3K4me1_100738:100739:100740:100741:100742:100743:100744	13.3894483553206	0.836681464807344	0.670607872099611	1.24764635134355	0.212160596095994	0.335296723663454
HS_H3K4me1_100816	16.3356612973206	3.13876315900538	0.719776670539342	4.36074589171312	1.29619827497824e-05	0.000205183792546094
HS_H3K4me1_100817	16.6035178011433	2.70697423238119	0.779980484082796	3.47056662009231	0.000519361490415024	0.00334240069806911
HS_H3K4me1_100818:100819:100820:100821	32.3709810048445	0.926324989161829	0.495172896436869	1.87071020208782	0.0613852599623429	0.134989850785357
HS_H3K4me1_100822	13.8772411260783	1.0694869626066	0.58143650348497	1.83938737281954	0.0658582300418371	0.142339141749569
HS_H3K4me1_100826	17.1891507501991	1.76451252590479	0.640772895343747	2.75372528820559	0.00589212020684133	0.0225085721480255
HS_H3K4me1_100827:100828	16.4810837056128	4.16902790959684	0.85898332478766	4.85344451899275	1.21335298354843e-06	3.72508995693631e-05
HS_H3K4me1_100832	3.62763715143703	1.38134413896028	1.40834856340034	0.980825468110775	0.326678816741286	0.458519803245544
HS_H3K4me1_100835:100836	17.6322001952373	-0.352577868545071	0.465807683050576	-0.756917245838534	0.449099442568501	0.578787334324813
HS_H3K4me1_100838	10.8165530559705	2.38545230469379	0.895111760839682	2.66497705544173	0.00769935757398669	0.0276927368999268
HS_H3K4me1_100839:100840:100841	32.7869085076835	0.450909378184204	0.4628726773655	0.974154233407366	0.329979964839086	0.461857363273806
HS_H3K4me1_100842	10.2208682533608	2.69781626884303	0.762380172615641	3.5386758021095	0.000402139406357576	0.00275985214702284
HS_H3K4me1_100843	16.2582192094362	1.66916145022234	0.564526225826082	2.95674739960898	0.00310902703353958	0.0136701824030856
HS_H3K4me1_100844	13.6049268490145	0.454524862321872	0.675592671969512	0.672779444153567	0.501087617062926	0.625752022795932
HS_H3K4me1_100846:100847:100848:100849	23.7754249151619	-0.409594458585843	0.487671839563189	-0.83989770447422	0.400965744820171	0.532983223864843
HS_H3K4me1_100850	10.35200033629	3.16246715599074	1.17495919399861	2.69155488304941	0.00711197954063788	0.0260505066706179
HS_H3K4me1_100851	13.1503121675451	1.1991643748553	0.788524203266111	1.52077053549947	0.128317430892959	0.232168679203439
HS_H3K4me1_100853:100854	41.1200337446632	0.542957745828258	0.512263402584725	1.05991906329568	0.289181422192096	0.419345276644189
HS_H3K4me1_100855	12.3027886272704	2.67998410186583	0.851496098123987	3.14738271586959	0.00164739180596808	0.00827372043197566
HS_H3K4me1_100857:100858	37.9525390885685	2.36358691763001	0.579094322118249	4.08152321194297	4.47415082809085e-05	0.00050799858671421
HS_H3K4me1_100859:100860	24.9499274654969	0.264023069314312	0.456052249355835	0.578931623925195	0.562635310898421	0.679133053834684
HS_H3K4me1_100861	10.7766490219275	-0.595431225959074	0.629307593323936	-0.94616882471427	0.34406248430181	0.476235931792047
HS_H3K4me1_100862	7.43739360967549	-0.451773161412085	0.733996261495389	-0.615497905250466	0.538225952271828	0.658180946661766
HS_H3K4me1_100865:100866:100867:100868	61.9993750149939	-0.750825834259161	0.55450217865525	-1.35405389403523	0.175719184172243	0.291658239247085
HS_H3K4me1_100869	12.258755332999	0.739119560636399	0.753938751350438	0.980344304245544	0.326916192217602	0.458760896275526
HS_H3K4me1_100871:100872:100873:100874	151.316056878518	-0.599919228455581	0.65004958854663	-0.922882252409189	0.35606857035953	0.488233406103639
HS_H3K4me1_100875:100876	15.3999014509568	3.05027008548552	0.790585393912853	3.85824239730611	0.000114205353331328	0.0010453414363075
HS_H3K4me1_10092	30.5586105239161	2.52711363283221	0.630351606018129	4.00905400843784	6.09624738765723e-05	0.000648333361977385
HS_H3K4me1_10093:10094	54.6990264895304	-0.197357803671205	0.560081657961648	-0.352373267122271	0.724558347684229	0.80950193128887
HS_H3K4me1_10095	21.8574643048951	0.900754293609069	0.463652667770215	1.94273506058091	0.0520481777405604	0.119339637850916
HS_H3K4me1_10098	10.9704591251779	-1.78164902948538	0.836019920639745	-2.13110834502845	0.0330802173864009	0.0848755016321857
HS_H3K4me1_10100	27.4648620870583	1.71930054605016	0.544302912092025	3.15872009473923	0.00158463604615504	0.00802583737839265
HS_H3K4me1_10101	215.964546852205	-1.72742781358754	0.729115044127637	-2.36921159081878	0.0178260519878164	0.0531164295929963
HS_H3K4me1_10103	51.4127473345564	-1.27824798112954	0.429030795378197	-2.97938515113524	0.00288827481354296	0.0128760088923967
HS_H3K4me1_10104	18.0729201057052	3.8457791012602	0.822426447099825	4.6761374404019	2.92328722763098e-06	7.01880388991119e-05
HS_H3K4me1_10105	21.7929191218218	1.54784261271321	0.61257398136128	2.52678477997637	0.0115112020315836	0.0379951709600599
HS_H3K4me1_10106	17.0666327348252	0.402368166321222	0.566409822014098	0.710383455022797	0.477466380204987	0.603841264998241
HS_H3K4me1_10107	20.4167930465708	0.552141617983587	0.449521327095325	1.22828792473844	0.219338902321334	0.34308388189805
HS_H3K4me1_10110:10111	67.7285631747192	-0.833196229544335	0.51225879183706	-1.62651425963102	0.103840302402764	0.19930518549959
HS_H3K4me1_10112	82.534482110831	-0.782635086963552	0.595781142057471	-1.31362849831198	0.188971253536709	0.307923792385887
HS_H3K4me1_10113	21.3445418924261	4.61544498984077	0.916839336603382	5.03408264193772	4.80142517854695e-07	2.00742918662791e-05
HS_H3K4me1_10114	19.2906990787261	1.35070195855013	0.549358273186168	2.45869048392833	0.0139444780156243	0.043988855065793
HS_H3K4me1_10118	95.7468053427914	-0.669530421030862	0.60871400608946	-1.09990966912705	0.271371481402786	0.400154106877094
HS_H3K4me1_10119	33.1704618346065	5.34809288974936	1.21261415341392	4.41038303461382	1.03187931125615e-05	0.000173168763579587
HS_H3K4me1_10124	13.4114196112602	1.63365931537261	0.772662360151279	2.11432496213839	0.0344875217589292	0.0875346225757308
HS_H3K4me1_101248	25.7390281967028	-4.14377420653598	0.498696349295629	-8.30921303592607	9.63388306799185e-17	7.73343906811266e-13
HS_H3K4me1_101249	37.6278922638527	-1.6488424433867	0.40410306167736	-4.08025229143933	4.49868468771301e-05	0.000509582900515074
HS_H3K4me1_101254	10.6577234466624	0.884328966014742	0.720680683430273	1.22707460647556	0.219794551097343	0.343528840831141
HS_H3K4me1_10125:10126	18.2992184439056	-0.52012770771133	0.458952153260008	-1.13329396978919	0.257090823262748	0.385100529067208
HS_H3K4me1_101268	10.1293982147461	1.35676221220584	0.689128139487554	1.96880976767942	0.0489749402203538	0.113865081134057
HS_H3K4me1_10127	23.9807831162015	0.350571543015919	0.583356234357848	0.600956195148621	0.547869162867072	0.667011772013928
HS_H3K4me1_101270	7.39759245919744	2.00943074836835	0.970650785760012	2.07018917395197	0.038434632677331	0.0949786439862086
HS_H3K4me1_101272	17.7409178744574	-1.70260530993467	0.520434343559549	-3.27150836797121	0.00106975422685675	0.00585629035943719
HS_H3K4me1_101274	11.8595139147862	1.16882610480116	0.782390675000764	1.4939162008801	0.135197523418595	0.240794138748127
HS_H3K4me1_10128	148.291286693386	-1.04886924570932	0.619938304590902	-1.69189294796274	0.090666386835268	0.180195421949899
HS_H3K4me1_101285	10.3433186633945	-0.0963563487541199	0.662750136382569	-0.145388651717302	0.884404024082151	0.925779239155827
HS_H3K4me1_101286	17.7526737900453	1.85439641272373	0.890120721911998	2.08330888954079	0.0372230769703374	0.0927476605897222
HS_H3K4me1_101287	10.6026708853976	-1.49606134045352	0.689862906083729	-2.16863572060497	0.03011035101754	0.0791785841018124
HS_H3K4me1_101288	11.4763915249867	0.70428655171965	0.6840886386271	1.02952528656679	0.303232903610774	0.434463040501825
HS_H3K4me1_101289	27.8415696183265	-1.20430832477453	0.465856431766493	-2.58514907738395	0.00973369013494161	0.0332444654417336
HS_H3K4me1_101290:101291:101292	20.3296368681429	1.40962847887849	0.586719273821578	2.40256037558971	0.0162807467747709	0.0495354319431502
HS_H3K4me1_101293	5.6387467961195	1.70984882287435	1.19867998779393	1.42644312100445	0.153740474173651	0.264266816491783
HS_H3K4me1_101297	15.4120347463948	0.293206037239879	0.605000376694468	0.484637776329768	0.627933312048358	0.733965442932998
HS_H3K4me1_101299	10.7713638613894	0.35376170753862	0.624235484799925	0.566711947898965	0.57090990202686	0.686305989817608
HS_H3K4me1_10129:10130	98.5461822309645	-1.18798121334517	0.65516368776128	-1.81325863373862	0.0697919402166887	0.148645043273927
HS_H3K4me1_10131	230.436098403491	-1.25619994252028	0.683694453848732	-1.83737038592128	0.0661552355370247	0.142780998584211
HS_H3K4me1_10132	18.4851569780747	1.65331054067045	0.505269693175546	3.27213478861088	0.00106738675495012	0.00584465844308974
HS_H3K4me1_101321	15.9045888018674	-0.0970702444644044	0.548050407492177	-0.177119190383578	0.859414768488684	0.908082313124992
HS_H3K4me1_101322	21.6990671275035	-0.458180435373119	0.833603610124097	-0.549638257090694	0.582567513270913	0.696055748051393
HS_H3K4me1_101324	25.6161009947448	-0.510430918058577	0.555015850323485	-0.919669082893899	0.35774571376506	0.489919378953095
HS_H3K4me1_101325	13.1938214479748	1.2035595817094	0.763070707419485	1.57725826716575	0.114736110768692	0.214175259245923
HS_H3K4me1_101326	20.0870161670391	0.0203361359776598	0.532802299329045	0.0381682586641779	0.969553528362894	0.981660208956705
HS_H3K4me1_101327	11.2971937759111	1.20921738947673	0.810085202743885	1.49270395926369	0.135514696532441	0.241148667841148
HS_H3K4me1_101328	32.397814387967	0.85122613488015	0.536238253702586	1.58740285498592	0.112421433111613	0.211048717819915
HS_H3K4me1_101329	74.8061147277144	-1.43588937436921	0.669765935672541	-2.14386742874191	0.0320435106516707	0.0830038508415347
HS_H3K4me1_101330	11.0337705669843	2.95405269424835	1.10584544759357	2.67130700829547	0.00755565064950928	0.027312395518085
HS_H3K4me1_101331	12.7305174514864	1.13577382654578	0.701703491482826	1.6185950908491	0.105534412056999	0.201608734821247
HS_H3K4me1_101334	12.731166522996	-0.240110129199443	1.01934947485773	-0.23555231559123	0.81378007890371	0.877118196310216
HS_H3K4me1_101337	19.6134702789163	-0.563038942664404	0.525637221794031	-1.07115500828255	0.28409973777309	0.413770177505386
HS_H3K4me1_101338	15.3140171869113	0.999916747909227	0.683309463615499	1.46334391831559	0.143373296008481	0.250887004167651
HS_H3K4me1_101339	30.3880586323513	-0.339662750171223	0.548568564132152	-0.619180121464994	0.535797705819917	0.656147540014297
HS_H3K4me1_10134	20.9850500923018	0.905227994032825	0.566868868454708	1.59689135249302	0.11028992773081	0.207922501926833
HS_H3K4me1_101340	14.8490799092211	1.23128119667511	0.558702760725551	2.20382157245139	0.0275368948303507	0.0740363404381495
HS_H3K4me1_101341	113.277474939087	-0.446291243715055	0.666628016034031	-0.669475679060378	0.503192090002673	0.627438873763033
HS_H3K4me1_101343	66.7091959351984	-0.564752398198227	0.646849606217806	-0.873081459383412	0.382618678890078	0.514670417167385
HS_H3K4me1_101348	15.6811481801882	3.81140430464216	0.924734364513496	4.1216207063391	3.76216259250295e-05	0.000449853026577239
HS_H3K4me1_101349:101350	21.082171518554	-2.24812195701532	0.547358248428508	-4.10722221409797	4.0044593437242e-05	0.00047225950007623
HS_H3K4me1_10135	27.1670135007994	1.08311346413595	0.528708166288366	2.04860362142619	0.0405008902453006	0.0988789982651388
HS_H3K4me1_101355	15.545773555601	0.504417531700904	0.64084545028483	0.787112604882676	0.43121595123356	0.562299249383073
HS_H3K4me1_101357:101358	13.7795461271478	-1.0939427806704	0.680672399926517	-1.6071501955838	0.108021424349884	0.204988204115556
HS_H3K4me1_101359	121.915615029279	-1.14304399959653	0.752420198900497	-1.51915645176305	0.12872311995429	0.232516514756917
HS_H3K4me1_10136	27.6493632374949	1.28846431441622	0.489896317666107	2.63007552405075	0.00853659012774116	0.0300026508254907
HS_H3K4me1_101360	19.3852831124502	-0.860510972610017	0.547375346968668	-1.57206746225506	0.115934906521524	0.21587140966132
HS_H3K4me1_101361	18.9047103064884	2.10648687842629	0.710024281013432	2.96678146755722	0.0030093477020622	0.0132997826747589
HS_H3K4me1_101362	15.1612319531389	1.97905417576918	0.728635949312484	2.71610833590704	0.00660542994204849	0.0246203318161913
HS_H3K4me1_101363	24.3414133893731	-2.20046474939118	0.860315127535011	-2.55774271422611	0.0105354008021064	0.0354874237614276
HS_H3K4me1_101367	48.9753686823088	-1.62956894243305	0.64143511074678	-2.54050474495518	0.0110692591664498	0.0368801742178256
HS_H3K4me1_101368	42.5779923600644	-1.46183156329437	0.543354531346932	-2.69038257520483	0.00713701472614955	0.0261126691940342
HS_H3K4me1_101370	20.6723659311472	-1.78941622903995	0.559685842758692	-3.19717972536149	0.00138778428915605	0.00721671804177411
HS_H3K4me1_101373:101374	34.4875596922326	-0.718270606544752	0.479353137712166	-1.49841640752135	0.134025096132217	0.239240409536436
HS_H3K4me1_101375	44.8851883217808	-0.320708966563254	0.593020021630401	-0.540806304788029	0.588641096717785	0.701348450977523
HS_H3K4me1_101379	17.7908778329989	1.93791727660362	0.646447030850796	2.9977974746873	0.00271938320456571	0.0122936336272483
HS_H3K4me1_101380	16.648500962815	1.21413676982731	0.623404039002948	1.94759208132364	0.0514637920244077	0.118326431118177
HS_H3K4me1_101382:101383	73.0187904126035	-1.41573640475788	0.667194138327482	-2.12192572360849	0.0338439759122185	0.0862831492608559
HS_H3K4me1_101384	99.7864747196401	-1.54779163213678	0.722744819174293	-2.14154649203169	0.0322299934558285	0.0833661283556749
HS_H3K4me1_101385	14.9141692624257	-0.372262740573295	0.647694961702703	-0.574750094696841	0.565460322571005	0.681929901177517
HS_H3K4me1_101386	15.5196751835816	1.28963629025902	0.938503296990864	1.37414145948554	0.169397770457175	0.284122935516763
HS_H3K4me1_101388:101389	33.1233666378059	-0.572037353015675	0.788350277557932	-0.725613181475209	0.468075938065527	0.595813982794758
HS_H3K4me1_10139	16.8154569977992	0.139467473919925	0.582155588408424	0.239570789488115	0.810663011984136	0.875129399973192
HS_H3K4me1_101390	12.4169749962944	0.69661098062161	0.592030777397845	1.17664656503742	0.239336603820037	0.365508535303071
HS_H3K4me1_101391	12.9583751139283	2.44272496964315	0.739782856564365	3.30194860284738	0.000960156621588488	0.00537482374734867
HS_H3K4me1_101392	12.5905629176882	-0.656264791654165	0.662211932826791	-0.991019278152782	0.321676166897401	0.453390146701615
HS_H3K4me1_101393	7.30885151177387	0.371444966087653	0.83637934569106	0.44411063950981	0.656962594574622	0.757076646241165
HS_H3K4me1_101399	6.29295058754602	1.06338506058711	1.0640667246576	0.999359378453722	0.317620630486107	0.449540994614542
HS_H3K4me1_101400	12.9071334603887	2.42283885563394	0.76361219608447	3.17286558289324	0.00150942390186388	0.0077274545928329
HS_H3K4me1_101401	36.9114350005475	4.17885546567258	0.888844677523674	4.70144623840792	2.58325281979399e-06	6.43328794273825e-05
HS_H3K4me1_101407	14.8442863173371	0.135152822694537	0.621314578185898	0.217527203512838	0.827797509170086	0.887085192732936
HS_H3K4me1_101408	18.0171037320277	-0.399794938269309	0.546930761115221	-0.730979068454854	0.464791938199983	0.592981535056791
HS_H3K4me1_10141	15.4300066913444	-0.0588288554156138	0.506507574361899	-0.116146052681891	0.907536791000792	0.941553526971665
HS_H3K4me1_101411:101412	65.6149957623399	-2.07143921715675	0.705782269585379	-2.93495502284811	0.00333596038965085	0.014456789453476
HS_H3K4me1_101416	108.939183308702	0.464003646553154	0.711685650996739	0.651978364188321	0.514415129850286	0.63688988520151
HS_H3K4me1_101417	25.7374510172228	1.61977728543715	0.837922838261851	1.93308645077289	0.0532255489103255	0.121472485676503
HS_H3K4me1_101418:101419	38.7322626084961	-0.532500034946755	0.597764822110046	-0.890818621723316	0.373026483344763	0.505487807334365
HS_H3K4me1_101425	86.5379052068427	-0.623325468148813	0.630866481374236	-0.988046578082581	0.32312983717781	0.454719379355813
HS_H3K4me1_101426:101427	2.17573014314711	-0.166325823560536	1.98812656947379	-0.0836595748552157	0.933327099014841	0.958399420027094
HS_H3K4me1_101429	11.8004170761908	0.318630128348619	0.632716333612545	0.503590805897762	0.614548954762153	0.723023495460558
HS_H3K4me1_101430	19.2583392074317	0.478130003127271	0.618855823106478	0.772603222390631	0.439757236843128	0.5701030242063
HS_H3K4me1_101437	9.44544731867222	1.37412706528686	0.776884588577228	1.76876602456925	0.0769329288166616	0.159868237682057
HS_H3K4me1_101440	8.34646872011759	0.0649487783971034	0.787747411512273	0.0824487360389016	0.934289882184712	0.959020030807392
HS_H3K4me1_101445	5.78055361596717	1.4534703297236	1.22750197034224	1.18408798098984	0.236378237337346	0.362470176515394
HS_H3K4me1_101449	18.7488358294688	-0.471867236401347	0.614192445223538	-0.7682726156451	0.442325240203599	0.572569148279029
HS_H3K4me1_101465:101466	16.181812621435	0.0139512057285935	0.600115329533071	0.023247541000908	0.981452816605654	0.988265041373866
HS_H3K4me1_101467	15.0612356215115	1.02052018389049	0.948593331981891	1.07582474964094	0.282005641237993	0.411608248346011
HS_H3K4me1_101470	9.33018841688875	2.41159250412628	0.981690500411641	2.45657109151515	0.0140270045421483	0.0441739667038073
HS_H3K4me1_101476	20.1991877961614	0.69330904692964	0.489168638242056	1.41732112962354	0.156389060230441	0.267692184836838
HS_H3K4me1_101481	15.3125586580127	-0.72257295428289	0.573648544930652	-1.25960914686926	0.207810394231206	0.330416605960379
HS_H3K4me1_101486	88.1642711850742	-0.910041965645197	0.721565273795491	-1.26120532499895	0.207234880612789	0.329784602849216
HS_H3K4me1_101487	16.9205839664173	1.56871475780799	0.597804865437585	2.62412510921889	0.00868718684735437	0.0303944259273555
HS_H3K4me1_101488	30.3216846877284	-0.852340909113056	0.81306733193192	-1.04830298259287	0.294499035910273	0.42500903594362
HS_H3K4me1_101489	25.0622511628714	0.404852322546845	0.9044839588268	0.447605862542854	0.654437671395748	0.755275499883761
HS_H3K4me1_101492	26.2326519227745	-0.624677434081441	0.42882332868481	-1.4567244650549	0.145192453669947	0.253316284088942
HS_H3K4me1_101493	58.3283757054195	-0.88326352019312	0.691084988390289	-1.27808234158068	0.201220394512503	0.322729906137202
HS_H3K4me1_101494	17.6024164551615	0.0226210393732795	0.448233615129404	0.0504670747791837	0.959750186476572	0.975219577667882
HS_H3K4me1_101495	10.9168359195361	1.48966456330817	0.718904539317146	2.07213125225657	0.0382532025112398	0.0946971240620555
HS_H3K4me1_101496:101497	10.324986391115	2.07499221589159	0.896194481917543	2.31533696955133	0.0205944980344244	0.0593817889924579
HS_H3K4me1_101498	17.012639867313	-1.18396705399051	0.631241729114625	-1.87561594771489	0.0607080349499739	0.133929177140461
HS_H3K4me1_101499	18.335016651805	-1.17896623514464	0.595074143192203	-1.98120897812871	0.0475678428022044	0.111497838267733
HS_H3K4me1_101500	15.929899292254	-0.585202008835818	0.571849360019793	-1.02334994099768	0.306142418866571	0.437421825114541
HS_H3K4me1_101502	10.2585100991566	1.35095853648054	0.863236047176984	1.5649931914898	0.117584505748019	0.218022025517692
HS_H3K4me1_101505	3.16356505444842	-1.12834382706202	1.59928217133064	-0.705531423590628	0.480479583587059	0.60644178888593
HS_H3K4me1_101516	20.391526267749	1.35423925946428	0.510953629798352	2.65041518542247	0.00803929094557856	0.0286224430146988
HS_H3K4me1_101536	3.64996356531707	-0.311809076343022	1.37771527134864	-0.226323307019594	0.820949972256413	0.882160760956968
HS_H3K4me1_101541	11.5870274076614	-0.106061670480331	0.70517975109924	-0.150403737933486	0.880446092373521	0.922948800615468
HS_H3K4me1_101545	15.3998095640011	-0.596510825974931	0.597228750703005	-0.998797906619148	0.317892600330031	0.449793748598578
HS_H3K4me1_101548:101549	13.9269741943148	-1.27716079247139	0.690472727149153	-1.84969042549237	0.0643581812658413	0.139741567148498
HS_H3K4me1_10155	23.8109492124427	2.73243994293207	0.719621604635684	3.79705101310208	0.000146427664700137	0.00126662033811376
HS_H3K4me1_101550	17.0372438968454	0.172238443085623	0.860042714027662	0.200267312630339	0.841271525410454	0.896399739011231
HS_H3K4me1_101551	11.2105914905538	1.48762676979136	0.805080713874526	1.84779829420086	0.0646315277858017	0.14025920988895
HS_H3K4me1_101552	90.0846794072815	-0.526207183030264	0.691655498628788	-0.760793753643937	0.446780265884207	0.576843541994368
HS_H3K4me1_101554	22.0788815096512	-0.220038695898871	0.586842212034994	-0.374953763356325	0.707694853615601	0.79631250760876
HS_H3K4me1_101555:101556	17.5853149697085	-0.345381639650212	0.559902737451973	-0.616860066128607	0.537327028780212	0.657348717657356
HS_H3K4me1_101558:101559	28.3381508027184	-1.20387730629253	0.630089543795573	-1.91064479350116	0.056050243827394	0.126291352156746
HS_H3K4me1_101560	31.618058785653	-1.78228628581565	0.500116261523918	-3.56374391903355	0.00036560264260555	0.00257214222589158
HS_H3K4me1_101561	19.2252251785435	-0.670330033173717	0.568797901928173	-1.1785029988707	0.238596137498663	0.364585798429112
HS_H3K4me1_101562	18.9217501950703	0.113562250602075	0.547828012546886	0.2072954430974	0.83577913274107	0.892745065912486
HS_H3K4me1_101563	19.937118197527	-1.44736528041219	0.621414842925094	-2.32914500979606	0.0198513849260589	0.0577432984870099
HS_H3K4me1_101564	24.0650118724273	1.72061378999176	0.584652432967611	2.94296866474698	0.00325081320616401	0.0141796927424093
HS_H3K4me1_101565	26.0561828345744	0.500877399672867	0.512472697765919	0.977373822754655	0.328384117684001	0.460445200702539
HS_H3K4me1_101566	28.1416615760871	-1.09374185337227	0.775143498633698	-1.41101854727563	0.158239145227087	0.270112536283086
HS_H3K4me1_101567	19.0336118212903	0.450443299569271	0.632739549736767	0.711893700586071	0.476530603295754	0.602937068049758
HS_H3K4me1_101568	101.762294151446	-1.41367518764035	0.691269753626513	-2.04504128847527	0.0408507877210989	0.0995047049271614
HS_H3K4me1_101569:101570	26.2036882272501	-0.277142313909226	0.504563507897819	-0.54927141890204	0.582819198491467	0.696306590170735
HS_H3K4me1_101571:101572	45.711232315607	-0.887910836694951	0.521662373016573	-1.70207951085393	0.0887404642242039	0.177510412779075
HS_H3K4me1_101573	15.2399029680742	-0.77878073759099	0.681606022267906	-1.14256727808794	0.253218297873076	0.381077555891727
HS_H3K4me1_101574	12.3261751918985	-0.847992826411406	0.68136985565676	-1.24454115392886	0.213300462814778	0.336634231961825
HS_H3K4me1_101575:101576	12.241641259165	-0.0649204663323217	0.621065818849294	-0.104530734685425	0.916748179120807	0.947069179768662
HS_H3K4me1_101577	14.1504534842356	-0.743393630956936	0.648916741752478	-1.14559169632349	0.251964134666242	0.379688398162346
HS_H3K4me1_101578	38.6411111045714	0.0519240264751141	0.542784330436909	0.0956623534679388	0.923788741306727	0.951892536397612
HS_H3K4me1_101579	17.6364120298083	-0.672014929476621	0.675664581631085	-0.994598426121947	0.319931613298094	0.451779908049227
HS_H3K4me1_101603	19.4878628390439	0.898841777575639	0.902032882490817	0.996462318639242	0.319025566810003	0.451078775241809
HS_H3K4me1_101604	7.32866912268321	0.880911955948429	1.00217374938301	0.879001227572331	0.379400610241894	0.511746695185689
HS_H3K4me1_101612	15.45474738075	0.0284462686103743	0.594318984962736	0.0478636377603821	0.961824919022513	0.976564314212952
HS_H3K4me1_101617	63.7940507406615	0.00326089063628828	0.541605805033514	0.00602078228479567	0.995196139794201	0.997640321297255
HS_H3K4me1_101618	45.6881971452024	1.78537265813683	0.64531348274199	2.76667496632898	0.00566311866572452	0.0218311547475553
HS_H3K4me1_10162	18.1613924657788	-0.978969910959407	0.601286883500818	-1.62812450732276	0.103498487992593	0.19877847753726
HS_H3K4me1_101625	19.5090062817426	-0.0936595071736659	0.539787626427076	-0.173511771274956	0.862249176075297	0.910093121416783
HS_H3K4me1_101626	28.197192929035	0.171099265733799	0.574193934226028	0.297981667055449	0.765717155949825	0.840780619623549
HS_H3K4me1_101630	11.034690270792	-0.525787115379462	0.717804941635029	-0.732493028233846	0.463867696471487	0.592053310707354
HS_H3K4me1_101631	6.01572552652347	3.53194964987377	1.32514154219575	2.66533765443754	0.0076911056750902	0.0276732716072796
HS_H3K4me1_101637	12.8805518082856	-0.245751474995258	0.763679989186028	-0.321799023773286	0.747604953911363	0.827077476116017
HS_H3K4me1_101638	14.0491399684404	1.4865253550983	0.636288019933337	2.33624602150146	0.0194784229993988	0.0569366625065671
HS_H3K4me1_10164	22.643198108804	0.767926833248962	0.443396121222141	1.73192050289549	0.0832877176974804	0.169581107226428
HS_H3K4me1_101648	21.8135745413095	1.87515807190516	0.959103052744864	1.9551163626668	0.0505693373740193	0.116670893144389
HS_H3K4me1_101654	10.6280392218189	-0.557780708304924	0.754865484942001	-0.738914044199253	0.459959193738452	0.588624577723956
HS_H3K4me1_101656	12.0958753531304	3.7128392540456	1.17280183624768	3.16578567605644	0.00154664705978955	0.00786783998602701
HS_H3K4me1_101658	24.1954004915991	1.11260933452614	0.579792623609402	1.91897807805794	0.0549871082552771	0.124454844079284
HS_H3K4me1_10166	8.39269287983995	1.21374217532783	0.771262806389314	1.57370764578937	0.115555053417548	0.215370079436683
HS_H3K4me1_101679	7.22188131912092	-2.58368936908371	0.958386253812453	-2.69587481957907	0.00702040441773421	0.0258193920567922
HS_H3K4me1_10168	80.0008074386985	-0.879155674730244	0.550485328597893	-1.59705559632168	0.110253314905624	0.207900001086081
HS_H3K4me1_101680	17.0416714599364	-1.31965085583891	0.677441897331532	-1.94799120195705	0.0514160158898948	0.118249977320737
HS_H3K4me1_10170	24.4589697009867	1.37762871000718	0.503616074526618	2.73547406385332	0.00622904949131225	0.023503132372775
HS_H3K4me1_101710	11.5926266898609	4.09169225687089	1.14335280881128	3.57867862425153	0.000345335805796567	0.00246411166672383
HS_H3K4me1_101742	22.3184172350352	0.751662074770471	0.818595452734966	0.91823387518112	0.358496437400708	0.49066920608287
HS_H3K4me1_101743	16.5493447212715	1.42732084978961	0.634848775436838	2.24828479633984	0.0245580355562468	0.0679134797965659
HS_H3K4me1_101744	22.9884527166069	-1.31590965600263	0.802524014297102	-1.63971374383754	0.101064699928869	0.195410686767324
HS_H3K4me1_101745	32.9415971230809	0.3614823515706	0.646809680456832	0.558869730142706	0.576250629121062	0.690651851415588
HS_H3K4me1_101754:101755:101756	36.9593659116973	-0.194797274576933	0.429024883004706	-0.454046565347578	0.649795311672783	0.751747247103381
HS_H3K4me1_101757	26.5386129140142	0.477548297410301	0.575149269476144	0.830303232142258	0.406367361124914	0.538321073249914
HS_H3K4me1_101758:101759	12.2824574664463	-0.855190043506865	0.690873940228497	-1.23783803920006	0.215776120656414	0.339273996973607
HS_H3K4me1_10177	9.13328307699128	0.360290963435275	0.803184371358204	0.448578155008188	0.653735995197769	0.754905966320304
HS_H3K4me1_101775	20.020468217116	0.29076259107131	0.53241440726782	0.546120816984293	0.584982891220132	0.697922119710836
HS_H3K4me1_101776	15.5181318331049	-0.426409322354059	0.593582619691125	-0.718365579126869	0.472531904502679	0.59952127518221
HS_H3K4me1_10180	27.3605346242269	-0.839140368280577	0.401759477176571	-2.08866353116987	0.0367380218793381	0.0918336145835811
HS_H3K4me1_101801	16.0497942342521	-0.163446836681039	0.540675391888828	-0.302301231261966	0.762422439814076	0.838194804638328
HS_H3K4me1_101802	20.82884145102	-1.05578455717427	0.609609147683044	-1.73190405883345	0.0832906459710236	0.169581107226428
HS_H3K4me1_101805	12.2028712330935	-1.02690864613586	0.572837971169636	-1.79266860407157	0.0730259295393791	0.153711252090493
HS_H3K4me1_10181	35.7288172183483	-0.799836110096945	0.462565212696639	-1.72913156489676	0.0837855509932649	0.17030077979573
HS_H3K4me1_101810:101811	16.2845248581555	0.374239336606753	0.587580409696276	0.636915953001563	0.524179590843805	0.645774629843719
HS_H3K4me1_10182	24.3582162760392	0.63106297357813	0.574353335282514	1.09873650035953	0.271883016782796	0.400629432182788
HS_H3K4me1_101820	14.8318348715659	-0.690445773294601	0.648939967425567	-1.06395939216642	0.287347095727547	0.417408276125765
HS_H3K4me1_101821	15.199359646033	0.578771155964514	0.640032416218478	0.904284128894728	0.365844760287203	0.497955484939073
HS_H3K4me1_10183	23.9990424979496	-0.390669133539878	0.514852749539072	-0.758797799739107	0.447973522056899	0.577878279728375
HS_H3K4me1_101839	15.6032604744915	-0.506126744305938	0.688356614121415	-0.735268222782944	0.462176157132963	0.590394982817526
HS_H3K4me1_10184	168.541589362299	-1.45780175684103	0.65423360138337	-2.22825876530726	0.025863264350299	0.0705760312706742
HS_H3K4me1_101840	7.66089733747448	-0.860644503527669	0.868769827038756	-0.990647323078907	0.321857821375421	0.453487218020356
HS_H3K4me1_101849	13.0333200460284	1.51945979862849	0.834309414563975	1.82121856963892	0.0685736388027449	0.146738081539693
HS_H3K4me1_101856	37.2752597760751	-0.139177937443036	1.03065963816236	-0.135037729517755	0.8925820436823	0.931685373085204
HS_H3K4me1_101862	8.77662651500545	-0.190626943499348	0.719967962830738	-0.264771425036538	0.791185551008615	0.860616458595537
HS_H3K4me1_101863	18.789436471663	0.936829175199136	0.603667343292003	1.55189639726126	0.120687015107039	0.222302638657466
HS_H3K4me1_101864	20.8174878460266	0.751598575354872	0.6081754718275	1.23582520205296	0.216523544956739	0.340071741319259
HS_H3K4me1_101865	24.1039910420353	0.428727351853353	0.554182960368072	0.77362059556758	0.439155189018034	0.569506476140673
HS_H3K4me1_101866	20.5242873520549	-1.0395221320098	0.595028684859986	-1.7470117970101	0.080635291796287	0.165602856646613
HS_H3K4me1_101867	23.3271792178992	-0.255406056572193	0.576172197959852	-0.443280771749403	0.657562662014081	0.757509383640287
HS_H3K4me1_101869	16.8566221018539	-0.233155751806936	0.560516984233833	-0.415965543177314	0.677435217100775	0.773688461454087
HS_H3K4me1_10186:10187	25.2543462676353	-0.345444925862819	0.454203514185795	-0.760550975661349	0.446925310994129	0.576927375095118
HS_H3K4me1_101870	8.00657403041148	0.510660361987094	0.898167906596206	0.568557792186483	0.569656275390759	0.685291526354827
HS_H3K4me1_101878	20.6776560177052	-0.306942277326047	0.598037542949805	-0.513249177989833	0.607777029454262	0.717228716779415
HS_H3K4me1_101879	18.6577142864356	0.227773216206049	0.635158642279346	0.358608387014395	0.71988807165903	0.805667094604181
HS_H3K4me1_10188	28.8000014113831	0.625740505848669	0.568824388486107	1.1000592072257	0.271306325886781	0.400097914268553
HS_H3K4me1_10189	27.744131069	-1.66615594325169	0.421465958603649	-3.95323966085374	7.71001435522381e-05	0.000774280924530858
HS_H3K4me1_10190:10191	18.5141900622605	-0.953271077486883	0.486978504003608	-1.95752188166363	0.0502861417149698	0.116161709565616
HS_H3K4me1_10192	31.1787236003084	0.55044211955423	0.576259787400612	0.955197866637824	0.33947764447362	0.471470624810479
HS_H3K4me1_10193	18.933248301135	1.2763101961285	0.58169528804207	2.19412160002951	0.0282266688158214	0.0753691804437976
HS_H3K4me1_101942	21.4772161569945	-0.967480733576234	0.585819278488879	-1.65150033312637	0.0986364527881795	0.191933020042416
HS_H3K4me1_101943	19.0931943485213	-1.53427726717951	0.552480615621815	-2.77706986235651	0.00548513877078631	0.0212984701512538
HS_H3K4me1_101953	114.354411068055	2.83977611983322	0.872586950461	3.25443340441079	0.00113618795513747	0.00614731034275907
HS_H3K4me1_101965:101966	19.4587017392406	-0.101855593674837	0.567438089046537	-0.179500804829624	0.857544485430733	0.906716995879124
HS_H3K4me1_101971	12.3566342025763	-1.42316106522065	0.750621074433426	-1.89597802898735	0.0579629498516374	0.129486433982109
HS_H3K4me1_101972	45.842845667745	0.739049426270671	0.833966562594557	0.88618592089761	0.375517349106969	0.50767466463785
HS_H3K4me1_101973	36.9272318704076	-1.4139551193571	0.562008868844253	-2.51589467309446	0.0118730659196593	0.0388646423103488
HS_H3K4me1_102000	42.4520081656763	-0.897457896351115	0.626155337257769	-1.43328315347675	0.151776934369348	0.261713599705187
HS_H3K4me1_102001	18.8098954029631	-0.604393170203717	0.570166277777194	-1.06002966811709	0.289131102348669	0.419314158602854
HS_H3K4me1_102005	19.807977677025	-0.0691661388605223	0.598256095487479	-0.115612927945453	0.907959316598565	0.941665644372379
HS_H3K4me1_102006:102007	16.7380395257251	-1.02331046078493	0.568995494428396	-1.79845090304788	0.0721055823664362	0.152199722547858
HS_H3K4me1_102008	17.7885322825943	-0.237882021973716	0.595652515637766	-0.39936374938166	0.689625200594244	0.783145480759026
HS_H3K4me1_102009	22.5403915048186	-2.40087571125958	0.543758283918062	-4.41533634018413	1.00853057565284e-05	0.00017052523081343
HS_H3K4me1_10201:10202	17.2040347705661	1.91813319093716	0.622851278719258	3.07960063095853	0.0020727833339946	0.00992775820390971
HS_H3K4me1_102021	15.9256742379337	-0.18176340362995	0.619924162449595	-0.293202644193964	0.769367263091203	0.843480944630899
HS_H3K4me1_102022	14.0882738481292	-1.46720527670734	0.669137803101051	-2.19268029680542	0.0283304213014803	0.0756038206499835
HS_H3K4me1_10203	18.9156727730994	0.683521166320307	0.569831012904063	1.19951555959869	0.230327538273945	0.355720373033615
HS_H3K4me1_102031	13.0131300099903	3.08343590196857	1.12917761027252	2.73069167677209	0.00632015688080051	0.0237592909777455
HS_H3K4me1_10204	20.4678876082485	-0.1248535486977	0.531668888085275	-0.234833279689058	0.814338136452407	0.877366276040035
HS_H3K4me1_102041	14.2523573900701	0.00608054567827094	0.654900697024251	0.00928468347323468	0.992592000839774	0.995775903529408
HS_H3K4me1_102046	22.6332710103119	-1.13481314450594	0.525817143935395	-2.15818970072488	0.0309130858306642	0.0807227383594465
HS_H3K4me1_10205:10206	24.3062424137974	-1.26303422344481	0.432192582022275	-2.9223875558783	0.00347359019591459	0.0149137099479435
HS_H3K4me1_102062	32.4360527497528	-1.2054665033162	0.639587389965861	-1.88475651995038	0.0594627176871874	0.132089398334365
HS_H3K4me1_102063	23.5915568562796	-1.0595439863888	0.560826180458219	-1.88925557206175	0.0588575915606431	0.131083743638528
HS_H3K4me1_10208	17.8332353034487	-0.805548914592442	0.577231547539099	-1.39553861535587	0.162853478582725	0.275836086033843
HS_H3K4me1_10209	111.758980665827	-0.992327894357384	0.642282276828877	-1.54500276616191	0.12234559428277	0.224550461208571
HS_H3K4me1_102091:102092	23.7251719779613	-1.33832403162696	0.509179660493093	-2.62839256055694	0.0085789450661353	0.0301339199362121
HS_H3K4me1_102094:102095	29.028117962568	-0.130660665720706	0.567182330356546	-0.230368011708984	0.817805815687231	0.879803424318959
HS_H3K4me1_102096	19.3742266317673	-0.12638783739045	0.570466278985871	-0.221551811292216	0.824662799165321	0.884626181637859
HS_H3K4me1_10210:10211:10212:10213	17.7843720855881	-1.0195245074705	0.530868763580699	-1.9204831352175	0.0547969013878095	0.124199433338469
HS_H3K4me1_102125	8.74651133109116	-1.00077313161788	0.756530084133148	-1.32284644405727	0.185886448517156	0.30400009695672
HS_H3K4me1_102148	14.7246186319506	0.362638353830706	0.47830254429166	0.758177764594067	0.448344570617328	0.578247319494778
HS_H3K4me1_102156	11.9163410807397	-2.41908347311381	0.568442176783685	-4.25563684735934	2.0845481766526e-05	0.000285227779489476
HS_H3K4me1_102163	17.436292107588	1.68542555440445	0.672018264669413	2.50800557516627	0.0121414751461326	0.0395925530763933
HS_H3K4me1_10217	8.49542752729591	-1.66562906932714	0.776067757561405	-2.14624181084517	0.0318536913932538	0.0826973475778717
HS_H3K4me1_102170:102171	14.461408201644	-0.227678625609199	0.6468564896365	-0.351977029305438	0.72485548951	0.809683654083205
HS_H3K4me1_102172	7.7015683859401	-0.686214846717242	0.838559771919047	-0.818325502482473	0.413171347739344	0.544966173527159
HS_H3K4me1_10218	25.2694912265908	1.03760976235913	0.484587614058694	2.14122221091984	0.0322561227211142	0.0834183792278643
HS_H3K4me1_102181	14.9505922220687	1.0500882510851	0.628906302785591	1.66970540195572	0.0949776644456782	0.186486108045726
HS_H3K4me1_102182	16.5953661292376	-1.36979262160317	0.65176671040462	-2.1016609159937	0.0355829895840824	0.0895693064872867
HS_H3K4me1_102193	25.2754348954382	-0.647603667738698	0.548086833235707	-1.18157129211713	0.237375850067689	0.363436023989451
HS_H3K4me1_10219:10220	15.0081459076302	0.600376059538823	0.565533029208011	1.061610955561	0.288412338093247	0.418537441988641
HS_H3K4me1_102214	3.21439492891023	-1.20302080657398	1.55624717766664	-0.773026819799752	0.43950650835995	0.56987001207798
HS_H3K4me1_102219	14.9136664729274	-0.03593065955908	0.670414574679422	-0.0535946874010925	0.9572580892703	0.974002421235734
HS_H3K4me1_10221:10222	18.8163177279126	0.429671604194187	0.540321593328456	0.795214571284021	0.426488697109267	0.557961013497931
HS_H3K4me1_102226	20.2955987295195	1.27197037914055	0.85609085739584	1.48578900025844	0.137334940557368	0.243506113864125
HS_H3K4me1_102227	15.9077509997345	2.35231546619164	0.895751018880027	2.62608182029508	0.00863740522896486	0.030273030523058
HS_H3K4me1_10223	15.3608690614572	0.262457761530352	0.821058811750233	0.319657688066067	0.749227838106091	0.828158824436454
HS_H3K4me1_102233	15.698213407297	2.39748045803716	0.697051284482584	3.43946064143155	0.000582874531188874	0.00364876123215245
HS_H3K4me1_102237	25.6275220056166	-0.53463608817263	0.880931861024208	-0.606898344613215	0.543918376775151	0.663356748176805
HS_H3K4me1_102238	16.1529235523502	0.344537607420932	0.56297746248093	0.61199182983742	0.540543163122416	0.660444467494369
HS_H3K4me1_10224	17.4521463857279	-2.34258769949654	0.643762894455385	-3.63889829574341	0.000273806899589306	0.00205550959411464
HS_H3K4me1_102240	16.9161971309501	-0.39127281238375	0.570319045765462	-0.686059522803762	0.492675574309164	0.61778772093274
HS_H3K4me1_102241	14.6474689694548	-0.898897400448138	0.602109334280134	-1.49291390993437	0.135459723541346	0.241122112670758
HS_H3K4me1_102242	75.3222169686598	0.773047720191527	0.702030542839576	1.10115966901483	0.270827171301974	0.399513625684174
HS_H3K4me1_102243	21.8140975374862	-0.651994383031362	0.589520917489515	-1.10597328048662	0.268738084562509	0.397381220215789
HS_H3K4me1_10225	25.1591992085698	0.0297915623630299	1.35053663467759	0.0220590553399849	0.9824008476268	0.988930201586281
HS_H3K4me1_102253	17.853977507971	-0.459264027505142	0.594335638803213	-0.772735130657723	0.439679151173416	0.570032480137723
HS_H3K4me1_10226:10227:10228	31.8971495702976	-0.872173166012842	0.453740894157016	-1.92218329280902	0.0545826983074818	0.123853815192761
HS_H3K4me1_102277	27.0190782147236	-1.03356682118333	0.708125826850449	-1.45958074397647	0.144405334624796	0.252162226701062
HS_H3K4me1_102282:102283	1.40220229038724	-0.338387360116086	2.94908142946772	-0.114743308453562	0.908648585427228	0.942096492627481
HS_H3K4me1_102284	33.2729883920857	-0.856388791319007	0.795756992403142	-1.07619386256696	0.281840564034465	0.411400440239907
HS_H3K4me1_102285	13.1639868370203	0.481185605149128	0.770204239515488	0.624750657633133	0.532134719713027	0.652704460031197
HS_H3K4me1_102294:102295	18.0178620181224	-0.723396364587409	0.632913016870733	-1.14296332245471	0.253053819576485	0.380925245845788
HS_H3K4me1_102299	12.0722131076327	0.975186031726541	0.732033995773875	1.33215948624847	0.182807786339585	0.299971184970692
HS_H3K4me1_102301	17.8928042096295	1.51058651411067	0.612016199617421	2.46821328431332	0.0135789384775143	0.0430987093333085
HS_H3K4me1_102304	30.3232295455474	-0.2352321570434	0.579815958609812	-0.405701418787094	0.684961999681319	0.779475232791113
HS_H3K4me1_102308:102309	14.5466299466181	-0.0829798835316163	0.565587592595427	-0.146714469373045	0.883357397289543	0.924994036069518
HS_H3K4me1_102311	20.9867348090989	4.41155796968861	1.18487273685276	3.72323358659304	0.000196687392523247	0.00159000529934369
HS_H3K4me1_102313	14.4497509318333	-0.981524585030858	0.942034624299918	-1.04191986123683	0.297448835051589	0.428132678196446
HS_H3K4me1_102314	11.5936977199059	-1.61384542412219	0.620646022900994	-2.60026708393108	0.00931512298050866	0.0320833512037485
HS_H3K4me1_102317:102318	16.6978211482259	0.753842795556758	0.545775680194294	1.38123192900129	0.167207660447362	0.281390278049851
HS_H3K4me1_102319	15.3552628239624	0.938233850217739	1.03687429779623	0.904867496679063	0.36553558828001	0.497672322306604
HS_H3K4me1_10232	20.315386637004	-1.05135040637702	0.513677824734557	-2.04671168532593	0.0406864012428428	0.0992413567031439
HS_H3K4me1_102320:102321	55.5060050003535	-0.967767879830316	0.861959474850194	-1.12275334057731	0.261542266934018	0.389903369955469
HS_H3K4me1_102322	25.8965526855299	-2.51975633805974	0.589790525201774	-4.27229029696213	1.93475472578955e-05	0.000270259647949327
HS_H3K4me1_102323:102324:102325	28.5053616080838	-2.44703056116056	0.53251261478918	-4.59525369578208	4.32223072169911e-06	9.33524307084824e-05
HS_H3K4me1_102326	14.8904144464807	3.29041167253775	0.880179569695249	3.73834134059373	0.00018523833568459	0.00152093747015216
HS_H3K4me1_102328	18.0230951821081	-1.07116618730257	0.82282908722105	-1.30180884941761	0.192981737901077	0.312618472496551
HS_H3K4me1_102329:102330	32.3965486349333	-0.843177859948881	0.58089615073337	-1.45151221760445	0.146637282660326	0.255134675314353
HS_H3K4me1_10233	28.6741859390682	0.17140252807244	0.56441258261555	0.303683038528556	0.761369381391079	0.837505037328598
HS_H3K4me1_102334	15.523831727795	-0.981176987672544	0.620447649659872	-1.5814017318148	0.113786211751524	0.212897175930402
HS_H3K4me1_102335	20.5592208449256	-0.742442153617367	0.568802624959715	-1.3052720241401	0.191800236646082	0.311374767352767
HS_H3K4me1_10234	22.3524670931284	-0.996801806359207	0.497498316504258	-2.00362850142564	0.0451098704132546	0.107080916637949
HS_H3K4me1_102342	85.9837415611565	-1.247917532133	0.709198208747907	-1.75961743380063	0.0784726935563529	0.162257245574575
HS_H3K4me1_102349	21.0975054926576	-1.36622400282499	0.617108185902014	-2.21391327167052	0.0268347455937431	0.0725655319856771
HS_H3K4me1_10235	20.1206301060648	-0.842259412247371	0.506411904757986	-1.66319038777314	0.0962743311324881	0.188463537825766
HS_H3K4me1_102350	52.3530971381975	-1.13596699802939	0.6817406398032	-1.66627443298277	0.0956587666255532	0.187471876454799
HS_H3K4me1_102352	16.9152867489871	-1.16488226240999	0.543150260391703	-2.14467772061807	0.0319786234221823	0.0829055021264931
HS_H3K4me1_102357	12.71452019716	1.86442801353864	0.694284974899108	2.68539300279337	0.00724445662410187	0.0264254777978826
HS_H3K4me1_102358	15.5067917530313	0.430880315449065	0.662595668462852	0.65029147632169	0.515503961857961	0.637926685442828
HS_H3K4me1_102359	13.3006195447524	-0.529911364066971	0.646939123985048	-0.819105452770882	0.412726251152728	0.544511913994027
HS_H3K4me1_10236	19.5804395136216	0.0116255605478774	0.485783167652232	0.0239315837229669	0.980907181324688	0.988145424035714
HS_H3K4me1_102360	10.0841482637986	0.901621977930761	0.772243440627961	1.16753594850556	0.242993999635683	0.369921075872464
HS_H3K4me1_102361	26.9416674980845	1.06475235613942	0.7982345117351	1.33388414117175	0.182241829720405	0.29947101626249
HS_H3K4me1_102362	16.0627506565545	-0.562637619768616	0.592902340866549	-0.948954964398184	0.342643517710296	0.474690283236458
HS_H3K4me1_102363	21.1780114667258	-0.538140639845198	0.59918606318631	-0.898119420507731	0.369121886437612	0.501364538589429
HS_H3K4me1_102364	15.3623270643728	0.381113409388596	0.602805806404847	0.63223247908239	0.527234977069003	0.648619866624133
HS_H3K4me1_102366	11.3929923939609	4.47714738846208	1.0384167232196	4.31151317996955	1.6214110765619e-05	0.000238285239037716
HS_H3K4me1_102369	14.626292790892	2.21177279917472	0.725534114980009	3.04847525913467	0.00230005851342427	0.010778363323659
HS_H3K4me1_10237	33.3270991346374	-1.27468090725163	0.450725608623166	-2.82806408791683	0.00468304304077245	0.018877067662174
HS_H3K4me1_102370:102371:102372	36.3624595204991	-1.16570726493113	0.521444968372755	-2.23553267484561	0.0253823989677221	0.0695203668386925
HS_H3K4me1_102375	20.4824587694111	-1.4885679002169	0.606509876769907	-2.45431765785014	0.0141152230321395	0.0443879343248868
HS_H3K4me1_102376	40.0616407347591	2.57380744434013	0.745871877888415	3.450736675616	0.00055905874305578	0.00353088189097018
HS_H3K4me1_102377	14.8802084033266	0.471457254621803	0.887474084530429	0.531234954169119	0.595255973665365	0.706438921660076
HS_H3K4me1_102380	14.7092286837335	-0.0548125215062106	0.667547829096437	-0.0821102535535205	0.934559039502766	0.959214541589124
HS_H3K4me1_102381	17.1934197603561	0.258420947540429	0.518595304567876	0.498309462627628	0.618265939297896	0.726084090030817
HS_H3K4me1_102389	17.7764814465814	0.343366008120404	0.639922050213353	0.53657474063587	0.591561395923596	0.703127735369636
HS_H3K4me1_10238:10239	16.4422785470487	0.344703900940448	0.535423222204536	0.643797068646322	0.519707034878877	0.641561657471453
HS_H3K4me1_102390	14.026233825015	1.44957420730317	0.974391892998399	1.4876706361365	0.136837775103869	0.242821258569846
HS_H3K4me1_102391:102392	3.58040374499354	-0.396812301123912	1.42652861065513	-0.278166381073617	0.780884640805387	0.852162496762001
HS_H3K4me1_102393	6.71843334000375	2.62969978389281	1.18367567733886	2.22163877676772	0.026307727105742	0.0715000352703318
HS_H3K4me1_102400	2.15904906062609	-1.34956394422331	2.21592670530708	-0.609029143875177	0.542505121540374	0.662136148037873
HS_H3K4me1_102401:102402	44.6538483182996	-1.41338964169857	0.59082874810747	-2.39221541982497	0.0167470097337602	0.050672382008847
HS_H3K4me1_102403:102404	8.34130170799365	1.62753251640511	0.885068043854329	1.83887840907403	0.0659330721421398	0.142448071835648
HS_H3K4me1_102405	38.2379143622856	1.96292720895579	0.524076658474213	3.74549634526868	0.000180037468316335	0.00148940649673445
HS_H3K4me1_10240:10241:10242	30.5816847497373	-1.91218629059766	0.461008479846163	-4.14783322691972	3.35636743170412e-05	0.000414078076282267
HS_H3K4me1_102420	19.7436280432897	-0.517831513268996	0.619936739648612	-0.835297345923568	0.403550311391767	0.535443448977219
HS_H3K4me1_102421	15.8348013902472	-0.403027789272092	0.575267153008415	-0.700592389404505	0.483557429318336	0.609313670309842
HS_H3K4me1_102422:102423:102424:102425	40.3606250434069	-0.987620793419436	0.513986129502456	-1.92149308460029	0.0546695733673402	0.12400420701067
HS_H3K4me1_102427:102428	65.405331472986	-1.05533828683566	0.684480916896891	-1.54180819477051	0.123120210113757	0.225512052523406
HS_H3K4me1_102429	17.5453141192151	0.29076327760766	0.951057475733301	0.305726294179509	0.759813051421816	0.836280525792513
HS_H3K4me1_102430	17.7665462515373	0.601157320711749	0.599783005026791	1.00229135482906	0.316202896706143	0.448061086112229
HS_H3K4me1_10243:10244:10245	27.5032388979747	-0.94526226294752	0.441908956855177	-2.13904300486334	0.0324321856464179	0.0837330638767957
HS_H3K4me1_102441	16.4666967935035	-0.794901894444367	0.60548892393556	-1.31282648289858	0.189241424045067	0.30828059080385
HS_H3K4me1_102442	9.85967727689229	-1.25967328252832	0.746125228450643	-1.68828667694843	0.0913562114775393	0.181193133585223
HS_H3K4me1_102448	10.5718184256125	1.8627416326291	0.903814344365948	2.06097816906842	0.0393051228539217	0.0965898204350966
HS_H3K4me1_102459	11.1525286958404	2.41772180039369	0.951697436017312	2.54043113797956	0.011071589379652	0.0368828351695641
HS_H3K4me1_10246	16.3945110507518	1.87301434546713	0.629724688562488	2.97433843628201	0.00293621033032682	0.013029264266617
HS_H3K4me1_102460	20.8039055431037	0.255713141798846	0.521801887281451	0.490057909010433	0.624092921567671	0.730966671717945
HS_H3K4me1_102461:102462	27.8374535646041	-1.82127827273397	0.469466299307694	-3.87946541726158	0.0001046862827971	0.000978670443447112
HS_H3K4me1_102466	24.8538925155011	-0.36578552052259	0.539959227091584	-0.677431743305589	0.498132063648802	0.623072578652182
HS_H3K4me1_102467	21.4522903601062	1.22694276198665	0.894570394402889	1.37154411733647	0.170205400580853	0.285120092987487
HS_H3K4me1_102468	8.28065901743445	1.00979724042759	0.977794824274485	1.03272917319526	0.301730657137647	0.432748358357978
HS_H3K4me1_102469	27.1320102807488	4.84237752052003	1.19279864868435	4.05967723543377	4.91405959947626e-05	0.000546354493419147
HS_H3K4me1_10247	20.0326708822679	1.42397187301284	0.577582242428641	2.46540106050572	0.0136859966494903	0.0433723083712363
HS_H3K4me1_102470:102471:102472	27.350806375244	-1.07850508992159	0.572159577056397	-1.88497253767943	0.0594335456100427	0.132048957042259
HS_H3K4me1_102478:102479	11.7020861062657	1.96896929503504	0.74161497947472	2.6549750875173	0.00793142657976959	0.0283515830331024
HS_H3K4me1_10248	28.7594017148954	-0.894459164505481	0.505697723724402	-1.76876248901794	0.0769335190805314	0.159868237682057
HS_H3K4me1_102484	10.2366800959101	1.47442194215417	0.813691400733217	1.81201612899629	0.069983704366576	0.148948083831718
HS_H3K4me1_102489	14.7547812793707	1.62016357799268	0.689193319353975	2.35081149583888	0.0187325211143924	0.055246154546296
HS_H3K4me1_10249	23.3921729171653	0.700462294272347	0.50996066756823	1.3735614113389	0.169577883719482	0.284345815048919
HS_H3K4me1_102493	10.8944785979415	1.29139414429919	0.701016550313062	1.84217354600611	0.0654497686549879	0.141626500920965
HS_H3K4me1_102498	22.6558975202885	2.81219524502653	0.727679284158915	3.86460808524595	0.000111267711169179	0.00102507613633365
HS_H3K4me1_102499	21.4293769599019	1.22169491023334	0.66862409581763	1.82717750956819	0.0676730842642667	0.145293081040695
HS_H3K4me1_102500	9.55349616484851	0.577389512044847	0.811420086314392	0.711579022732169	0.476725500790146	0.603094321812791
HS_H3K4me1_102501:102502	7.20296425075681	-0.00409354925982615	0.776691970174191	-0.00527049257237471	0.99579477481754	0.997875531513137
HS_H3K4me1_102503	38.6143185228311	-0.661394067175301	0.597083009138912	-1.10770873907321	0.267987623972814	0.396612460700178
HS_H3K4me1_102504	19.5639535264994	0.372869759754446	0.607382424335989	0.61389619589681	0.539283924151014	0.659206916471484
HS_H3K4me1_102505	15.1613890736457	-0.376118911540135	0.6979525024302	-0.53888897916481	0.589963462128878	0.702117303036222
HS_H3K4me1_102506	17.3762648408955	-0.513755349216153	0.663009397160137	-0.774883963058016	0.438408229216084	0.568778022863664
HS_H3K4me1_102507	21.1111775615259	1.06220168362604	0.510909804385364	2.07903953791589	0.0376137165617614	0.0934213616171967
HS_H3K4me1_102508:102509	12.6523731605331	-1.02170632302019	0.64528832673984	-1.5833330321999	0.113345577819361	0.212336694285947
HS_H3K4me1_102510	14.9517982980209	-1.73184884842522	0.610521733193457	-2.83667026784851	0.00455866642029042	0.0184755645798442
HS_H3K4me1_102511:102512	14.750861478064	-0.80461384481191	0.656088953725951	-1.22637919788541	0.220056010437275	0.343759006444632
HS_H3K4me1_102513:102514	24.6143310628593	-0.666378157425672	0.555159962087943	-1.20033540408685	0.230009105063602	0.355433731271925
HS_H3K4me1_102516	48.6360785544207	-1.02877549631287	0.603551036412817	-1.70453770144668	0.0882806788287288	0.176801218382792
HS_H3K4me1_102517	20.2147815653134	0.107995154901564	0.591713813134195	0.18251247901335	0.855180561996115	0.905068871650942
HS_H3K4me1_102518	20.4388977964871	1.33360857535103	0.671383021888097	1.98636029192485	0.0469933323900291	0.110453108034589
HS_H3K4me1_10252	24.2072963639666	3.47107836924235	0.722533807533144	4.80403592614332	1.55498909521132e-06	4.43366710825377e-05
HS_H3K4me1_102520:102521	14.7505035618616	-0.276820382717288	0.627296910041471	-0.441290843755292	0.659002453930971	0.758681379461021
HS_H3K4me1_102522:102523	19.4065939264498	-1.90316704182839	0.614406381027628	-3.09757043643531	0.00195114022845864	0.00946743346858615
HS_H3K4me1_10253	30.3303940207547	1.41715578108687	0.559349510027675	2.53357830065276	0.011290451263981	0.0374360663669488
HS_H3K4me1_102537	9.57723694824371	1.20802706850493	0.919708559056535	1.31348899236532	0.189018227693169	0.307967304047758
HS_H3K4me1_102543	8.86160480064914	0.555376519855644	0.823935198041991	0.674053640596308	0.500277211588172	0.625132197047708
HS_H3K4me1_102545	60.4765356655018	-0.659223509761953	0.708727391714347	-0.930151024877636	0.352292895176124	0.484380102862199
HS_H3K4me1_102546	22.6308398776734	-0.983347221544005	0.607333256639415	-1.61912296221881	0.105420809157659	0.20145810090255
HS_H3K4me1_102547	35.4308382652172	0.427536396472458	0.641817848815683	0.666133541255312	0.505325747313163	0.629139737663981
HS_H3K4me1_102548	14.6813501205443	-0.458237549680252	0.591055905035553	-0.775286306720323	0.438170498933098	0.568566299655523
HS_H3K4me1_102549	18.3839556421117	1.42487177695287	0.594640465694293	2.39619040269857	0.0165664821307726	0.0502081578999832
HS_H3K4me1_10254:10255	17.8660862487117	0.026449451630134	0.490540888085713	0.0539189541025832	0.956999735441446	0.973993577213628
HS_H3K4me1_102550	18.298492771614	0.259524778094458	0.811910065620418	0.319647198727784	0.749235790548834	0.828158824436454
HS_H3K4me1_102553	17.3847691098865	-0.725910502892676	0.661923665746463	-1.09666800034118	0.272786549719061	0.401592229510603
HS_H3K4me1_102554	11.6135564948814	2.5138285549173	0.827826654868344	3.03666056188671	0.00239214668377332	0.0111018840698842
HS_H3K4me1_102555	68.3699032637698	-1.30779561060154	0.625848837936391	-2.08963495868065	0.0366506037101833	0.0916341194506473
HS_H3K4me1_102556	16.5200155957287	0.21717193663783	0.608837515400095	0.356699334624799	0.721316903706731	0.806731761833384
HS_H3K4me1_102557	15.5700200141441	1.18317687618829	0.662847741539402	1.7849904314986	0.0742628689385224	0.155621163398668
HS_H3K4me1_102558	154.631108216877	-0.68409986991374	0.791535028636293	-0.864269861931885	0.387439662124326	0.519563533983629
HS_H3K4me1_102559	20.8105724105279	4.04301364427038	0.940279819853241	4.29979837799924	1.70953567667559e-05	0.000247039187715643
HS_H3K4me1_102561:102562:102563	59.2924974555688	-0.901398006019893	0.681697990346349	-1.32228350205627	0.186073764363198	0.304194907126835
HS_H3K4me1_102565	19.0336119281729	-1.0337673067078	0.779112392264598	-1.32685260428602	0.184557445227283	0.302283086373324
HS_H3K4me1_102566	54.4761141671848	-1.28258227649216	0.922950139869573	-1.38965499986099	0.164633665771413	0.278069009616156
HS_H3K4me1_102567:102568	23.9902791128168	-0.724217284307998	0.557532797689829	-1.29896803795012	0.193954898229291	0.313857133393213
HS_H3K4me1_10256:10257	45.564811919248	3.32302398939433	0.728241616862075	4.56307894584894	5.04088487212486e-06	0.00010447038682488
HS_H3K4me1_102570	55.3202847306638	-0.359766411715482	0.59763344739563	-0.601985068411539	0.547184076631477	0.666327211440091
HS_H3K4me1_102579	26.3832190519408	-0.034043701605249	0.763878802207865	-0.0445668887614781	0.96445253536412	0.97805811077773
HS_H3K4me1_10258	33.2319781656587	-0.276428546110436	0.419682093647785	-0.658661759208689	0.510112994515815	0.633202931146437
HS_H3K4me1_10259:10260	111.456064459981	-1.76208703427162	0.686434155103585	-2.56701538111214	0.0102578062225506	0.0347047610918043
HS_H3K4me1_102608	12.2976950099656	0.154515547473279	0.599121791557085	0.257903400695377	0.796481460252028	0.864665127610754
HS_H3K4me1_102609	13.5043026517786	-0.362112207683283	0.661049503547531	-0.547783797945544	0.583840364872407	0.697065982027667
HS_H3K4me1_10261	28.9306520913263	0.924696357079903	0.476256018303474	1.94159511175075	0.0521861351266527	0.119562888578125
HS_H3K4me1_102610	56.6792491381525	-1.31529277486267	0.642101143074683	-2.04841992425746	0.0405188709098664	0.0988931395949446
HS_H3K4me1_102611:102612	1.58088951956194	-0.85967873500035	2.71215978950243	-0.316972008186164	0.751264842136873	0.829449840837162
HS_H3K4me1_102616	21.1684149186716	-0.480046635344276	0.580283808895255	-0.827261812212525	0.408088683435448	0.539957398224653
HS_H3K4me1_10262	52.9896062831286	-0.584330655954338	0.42795188338957	-1.36541204428446	0.172123580466246	0.287354832303279
HS_H3K4me1_102629	34.4241095476428	2.38731828183775	0.710193315686348	3.36150485946293	0.000775189925744259	0.00456656648526743
HS_H3K4me1_102630	79.814993960807	-0.629124029035127	0.757387336135365	-0.830650314600304	0.406171202195853	0.538120420931976
HS_H3K4me1_10264	149.231432355241	-0.224899478609654	0.688429089558759	-0.326685031211858	0.743906122976084	0.824424632006906
HS_H3K4me1_102642	55.0680937550378	-1.32335243449609	0.901744376358862	-1.46754719983909	0.142227259260432	0.249553140802166
HS_H3K4me1_102643	27.1979180646636	-0.923311997227776	0.561615820916491	-1.64402775498924	0.100170469407903	0.194243114927217
HS_H3K4me1_102644	80.0767119316695	-1.0366060024828	0.619885229998365	-1.67225472122563	0.0944741040789931	0.185754161515691
HS_H3K4me1_10265	102.241188364979	-0.141996784539275	0.658726177250427	-0.215562686656815	0.829328643691318	0.888271321712076
HS_H3K4me1_102654	31.6998803458034	-0.84077326320701	0.576126180448787	-1.45935611284332	0.144467118613699	0.252233535159509
HS_H3K4me1_10266	22.0434150650338	0.197026461178698	0.470025395574706	0.419182586799999	0.67508269720516	0.771696330631655
HS_H3K4me1_102667:102668	34.1271629808252	-0.147139402583008	0.59049431399413	-0.249180049825967	0.803221510737873	0.869356423442223
HS_H3K4me1_102679	69.1438877827501	0.54056682411487	0.732668512811805	0.73780545316504	0.460632679068734	0.589173368245871
HS_H3K4me1_10267:10268	9.82098814048947	-0.332057277900316	0.725408911480651	-0.457751859185939	0.647130725635282	0.749925515362536
HS_H3K4me1_102680	24.1825968891623	-0.930915262425204	0.789334028559693	-1.17936795924516	0.238251687849458	0.364244359242676
HS_H3K4me1_10269	18.3810976145728	2.83152170035299	0.682316463273316	4.14986571886185	3.32670374800444e-05	0.000411261189216852
HS_H3K4me1_102695	15.220948380557	1.36699154802832	0.656104118545848	2.08349789216083	0.0372058636299785	0.0927143634040916
HS_H3K4me1_10270	20.9863876422335	0.820790339145083	0.519625044997179	1.57958194480318	0.114202636752293	0.213506733022908
HS_H3K4me1_102707	16.9982028989959	-0.732709766518423	0.615399789643163	-1.19062401198298	0.233801220809941	0.359823543805553
HS_H3K4me1_102708	11.8071518055962	-0.0878387128602386	0.670332820940361	-0.131037463952632	0.895745670958541	0.93366288296501
HS_H3K4me1_102709:102710	54.1664645948065	-0.222713154918105	0.55795659499393	-0.399158567021737	0.689776370295322	0.783190497739375
HS_H3K4me1_102711:102712	62.0330153229992	-0.486397645752433	0.629733562031527	-0.77238641082319	0.439885599966548	0.570146664068591
HS_H3K4me1_102713	5.39686762705589	0.496602946457344	1.10959615315299	0.447552873219879	0.654475921085223	0.755275499883761
HS_H3K4me1_102714	13.4051794246409	-0.111181694294168	0.713614918075851	-0.155800686726045	0.876190129307407	0.919928966036578
HS_H3K4me1_102715	15.0097566823002	-1.76990880093506	0.578793997742521	-3.05792528574634	0.00222875137092773	0.0105158288625943
HS_H3K4me1_102716	12.047503718156	-0.182484112973331	0.584494932841603	-0.312208203561593	0.754882297961449	0.832413365974065
HS_H3K4me1_102717	17.3522388259428	-0.750706703369562	0.940519520330562	-0.798183011773868	0.424764294359783	0.556386931562268
HS_H3K4me1_102718	13.1942351810634	-0.700277965774044	0.60189066734765	-1.16346373812366	0.244641402285503	0.371807976587792
HS_H3K4me1_102719	24.3347377231849	0.743130872549085	0.585852539547438	1.26846061488978	0.204633507086469	0.326594480592242
HS_H3K4me1_102742	7.46719548225138	0.582529576151669	0.832380610925045	0.69983559024073	0.484029985542223	0.609804347989945
HS_H3K4me1_102754	19.4060963808401	0.534223627269123	0.624614333513603	0.855285571600621	0.392393073185634	0.524424773209192
HS_H3K4me1_102755:102756	32.1908400323637	-0.369270309074448	0.583849472490614	-0.632475195188918	0.527076411937585	0.648574430232986
HS_H3K4me1_102807	14.1156076355594	3.88981057943905	1.17937526761775	3.29819582133189	0.000973082465744269	0.00543833184962949
HS_H3K4me1_102808:102809	23.0687413813066	1.06635334575653	0.528847271527044	2.01637297414325	0.0437609893543758	0.104640111950023
HS_H3K4me1_102810	11.0621209137489	1.31383977102563	0.934488910818575	1.4059447424312	0.159740533851175	0.271940586469956
HS_H3K4me1_102811:102812:102813	20.6655530374215	0.514630321956829	0.634073569634517	0.811625569338057	0.417006514834969	0.548817613111316
HS_H3K4me1_102814	14.4689465303341	0.762812333223983	0.691072030948994	1.10381016603504	0.269675494014127	0.398375981281327
HS_H3K4me1_102815:102816:102817	12.1693985550357	2.2243255470667	0.872313489469234	2.54991533883089	0.0107749081101015	0.0361092871009553
HS_H3K4me1_102818	50.4014567229824	-0.700346278551098	0.863082408991034	-0.811447749664857	0.41710858727289	0.548817613111316
HS_H3K4me1_10287	26.628418750491	-0.382697969289995	0.478494345690142	-0.799796220659666	0.423828873097333	0.555373104904232
HS_H3K4me1_10288	30.5937711823122	0.0624282514824596	0.472987537552412	0.131987095908509	0.894994498423929	0.933292100853889
HS_H3K4me1_10289	35.5766983631653	-0.701023346129504	0.587831631542405	-1.19255805321346	0.233042502092189	0.358938952411676
HS_H3K4me1_102896:102897	9.97090126461644	0.746162172659047	0.773076268940236	0.965185716645935	0.334451799771557	0.466184421027877
HS_H3K4me1_102898:102899:102900	24.6241670079188	1.79342638022317	0.720638221151692	2.48866397532592	0.0128224092319988	0.0413689769858233
HS_H3K4me1_10290	32.8170547776779	-0.214811672107997	0.476739702886647	-0.450584817684194	0.652288810995454	0.753835259928617
HS_H3K4me1_102901:102902:102903:102904	19.0110649815579	0.37162919155692	0.597393639432877	0.622084279152551	0.533886451644566	0.654402887387613
HS_H3K4me1_102905	12.8391617630576	0.857580407549169	0.723408486057586	1.1854718655884	0.235830932084191	0.36192203074506
HS_H3K4me1_102906:102907:102908:102909:102910:102911:102912:102913	35.3164757211028	-0.949073287997179	0.601288939270352	-1.57839804794822	0.114474193389506	0.213836393137994
HS_H3K4me1_102914:102915:102916	60.4274264706888	-0.738379015292374	0.651618370138524	-1.13314640766712	0.257152775511273	0.385145415751133
HS_H3K4me1_102917	23.0307504924861	-0.279688646480015	0.593947073232169	-0.470898265325212	0.637713386858396	0.741868208411376
HS_H3K4me1_102918	18.4241279993315	-0.60266389253131	0.807564024825149	-0.746273823504949	0.455502020748276	0.584878681080244
HS_H3K4me1_102919:102920	19.4241665853647	-0.600265336187943	0.64817488009984	-0.926085466464673	0.354401566231442	0.486562594879012
HS_H3K4me1_10291:10292:10293	47.6887575741175	-1.19982016898596	0.409336234519229	-2.93113598994033	0.00337724904611551	0.0145808829342991
HS_H3K4me1_102921:102922:102923	3.79322016180005	-0.23088597368887	1.43292778433256	-0.161128827435232	0.871991935878274	0.916960386001511
HS_H3K4me1_102924	10.2445011969456	2.58089731145018	0.945459209001094	2.72978176835041	0.00633762638158818	0.0238138115964123
HS_H3K4me1_102925	52.0229867712872	-1.14226880442072	0.632066619530013	-1.80719685097447	0.0707315917667665	0.150111588809603
HS_H3K4me1_102926:102927:102928:102929:102930:102931	45.3840373632266	-0.373742357670067	0.550374179871976	-0.679069570009633	0.497093782304193	0.622161658201214
HS_H3K4me1_102932	8.92462061575749	2.1922143678141	1.04039855019977	2.10709094836126	0.0351096967951214	0.0886838387056968
HS_H3K4me1_102933:102934:102935:102936:102937	30.0872552189093	-0.278080098737269	0.595759523621027	-0.466765679291366	0.640667533286687	0.744298110695644
HS_H3K4me1_102938:102939:102940	18.7767117318344	-0.396368052021239	0.505950373645634	-0.783412905034939	0.433384680329004	0.564271727491516
HS_H3K4me1_10296	17.6242316428547	0.916073055427579	0.573699683725326	1.59678152422718	0.110314415732455	0.207952388232406
HS_H3K4me1_10297:10298:10299	32.4591423957064	-0.127691644937274	0.451129717994597	-0.283048621813035	0.777139565481924	0.849218396221785
HS_H3K4me1_10300	27.0029495845702	-1.8900669205371	0.519772945433546	-3.63633185825127	0.000276548013313784	0.00206553822062836
HS_H3K4me1_10301	39.7029034120697	-1.38303183202423	0.49187131406013	-2.81177574802657	0.00492688397669358	0.0196439105838965
HS_H3K4me1_10302	39.4685546996124	-1.2120709251436	0.50462644451844	-2.40191717717106	0.0163094005847969	0.0496097725147939
HS_H3K4me1_103021	12.5612047293354	0.733559239697029	0.802522631800784	0.914066732362416	0.360681781868212	0.492931086257891
HS_H3K4me1_103022	71.4220674848659	-0.441821456872712	0.574164245180266	-0.769503605599818	0.441594404905398	0.57186902876596
HS_H3K4me1_103023	14.5026643883409	2.31660118966732	0.804685578072521	2.87888990780265	0.00399077620911325	0.0166129425527857
HS_H3K4me1_103024:103025	25.9444547141744	0.441908871119328	0.820035838718794	0.538889704881383	0.589962961348654	0.702117303036222
HS_H3K4me1_103026:103027:103028:103029:103030:103031:103032:103033:103034:103035:103036	6.56922894285784	2.60616309662348	1.36435773548046	1.91017577637416	0.0561105849735881	0.126368194831567
HS_H3K4me1_103037:103038	12.1477207450137	0.00842064548539315	0.645229433169866	0.0130506220772112	0.98958740571321	0.993589489446968
HS_H3K4me1_103039:103040	12.5195317935115	0.0474621158075103	0.660624736562357	0.0718442909880809	0.942725824756005	0.965005666572052
HS_H3K4me1_10304	136.691820092401	-0.397679510838282	0.764275989764608	-0.520334952509453	0.60283013854498	0.712823106964559
HS_H3K4me1_103041	27.6051278909323	-0.738858241770615	0.807141004368892	-0.915401692853323	0.359980790011044	0.492109298846857
HS_H3K4me1_103049:103050:103051	60.6203595750864	-0.305840753586127	0.587715163377821	-0.520389421005142	0.602792181970921	0.712813224955743
HS_H3K4me1_10305	23.5910239640338	-0.836320705822929	0.501241899619248	-1.66849719957213	0.0952170673872761	0.186819082354602
HS_H3K4me1_103052	21.177457182951	-0.254351579806411	0.623157359286399	-0.408165892636939	0.683151886684536	0.778113973189093
HS_H3K4me1_103053	14.5000120376197	-0.235693447232424	0.632845761650379	-0.372434266791589	0.709569544749025	0.79784106773842
HS_H3K4me1_103054	14.4056961286473	-0.192815888962133	0.636265672908983	-0.303043048166635	0.761857055406067	0.837820711144012
HS_H3K4me1_103055	16.582528516669	-0.600876534588207	0.566298139783937	-1.06106040683351	0.28866244973922	0.418769223772282
HS_H3K4me1_10306	20.4210398272182	1.19309603054624	0.526049400481569	2.26803039686772	0.0233273540548285	0.0652461487048059
HS_H3K4me1_103061:103062:103063:103064	30.2652442221435	4.41633100310515	1.0205963234466	4.32720645925022	1.51012399138213e-05	0.000228578290134912
HS_H3K4me1_10307	14.6627645493964	2.17205052366246	0.722569055394741	3.00601099292283	0.00264699428135977	0.0120318830282571
HS_H3K4me1_10309	20.1410347727312	-0.66626871408336	0.469201276164985	-1.42000618482777	0.155605880482852	0.26675637188363
HS_H3K4me1_10310	23.8862148580273	2.01442047065429	0.611906861933787	3.29203772006771	0.000994642702557637	0.00554210679384383
HS_H3K4me1_10311	16.9885925835791	0.446661061699429	0.501523094050097	0.890609160372607	0.373138883157114	0.505566028141646
HS_H3K4me1_103139	37.1115836162957	0.147035901611785	0.955525129311949	0.153879680503706	0.877704605874428	0.920997050922351
HS_H3K4me1_10314	11.7773756140533	1.10009481518926	0.697712870884651	1.57671566785692	0.11486096361873	0.214358472246301
HS_H3K4me1_10315	22.6532259601114	-0.327638279808372	0.487012694097301	-0.672751005835	0.501105712134355	0.625752022795932
HS_H3K4me1_10316	20.4645206580336	-1.36289126417044	0.558296636751576	-2.44115972487379	0.0146401779704791	0.0456099309036324
HS_H3K4me1_10317	24.2178025238517	-1.18492790487301	0.446520532155056	-2.65369186754785	0.00796164929363353	0.0284216481306378
HS_H3K4me1_10318:10319	18.6436565995734	-1.32083725942579	0.487251093940786	-2.71079383063696	0.0067122347505846	0.0249335241807155
HS_H3K4me1_10320	18.2753048280124	-0.836827783791203	0.496370504112234	-1.6858934543016	0.0918163229390002	0.181865495066376
HS_H3K4me1_10321	22.4195703504842	-2.09145906215283	0.535242747968126	-3.90749630909034	9.32574656588368e-05	0.000895327483127148
HS_H3K4me1_10322	21.8399440560548	-2.36223449317238	0.532052834245521	-4.43984946818702	9.00218225403089e-06	0.000156640573006916
HS_H3K4me1_10323	22.141575117341	0.36262559889804	0.570660533383929	0.635448883678229	0.525135694746015	0.646771226966375
HS_H3K4me1_10324:10325	18.7918218959997	-0.457105115899271	0.49129799712862	-0.930402970439147	0.352162481171749	0.484289708414756
HS_H3K4me1_10326	20.403596638265	-1.81964161946697	0.467865722285451	-3.88923901195049	0.00010055904543142	0.000950417163296493
HS_H3K4me1_10327:10328:10329	33.3114223557923	-0.177274089087527	0.483210139566483	-0.366867485948391	0.713717865394805	0.801032466534822
HS_H3K4me1_10330	19.0212232005448	-0.808895837816125	0.574066955441615	-1.40906183529387	0.158816884636188	0.270796058536836
HS_H3K4me1_10331:10332	23.4432225639268	-1.15663712570815	0.495040823999966	-2.33644796476065	0.0194679065905841	0.0569170968209841
HS_H3K4me1_10333	20.7075441384295	-0.181354800253436	0.495888694591853	-0.365716746986342	0.714576448289249	0.801771887793025
HS_H3K4me1_10334	21.1824366685398	-0.379850169530102	0.530650849177166	-0.715819394464556	0.474102875231171	0.600849670630305
HS_H3K4me1_10335	45.5945731105959	-0.333670410704989	0.496880968746458	-0.671529866693787	0.501883039556748	0.6264016652033
HS_H3K4me1_10336	34.7963962048611	1.50845686377817	0.803037961092605	1.87843780352025	0.0603212980668909	0.133374041087278
HS_H3K4me1_10352	23.0040112055553	-0.145153138927311	0.861602554961551	-0.168468788876548	0.866214495581701	0.912918051754859
HS_H3K4me1_10353	23.2406986040939	-0.244107996496932	0.490948431209229	-0.497217184085266	0.619035904749753	0.726881986356407
HS_H3K4me1_10360	22.2080788848984	0.00700303783650381	0.475443755766615	0.0147294769393111	0.988248002710266	0.993072747810082
HS_H3K4me1_10361:10362	86.7305840404172	-0.468510867323195	0.608309209958938	-0.770185391989742	0.441189927951399	0.571437414345484
HS_H3K4me1_10363	53.4506721765096	-1.28401328814232	0.535356265035939	-2.39842768638585	0.0164656273085261	0.049976091528445
HS_H3K4me1_10364	20.7097321396708	-0.568361953127178	0.516840959073559	-1.09968442544873	0.271469642964105	0.400216219275273
HS_H3K4me1_10365	23.1716241093689	-0.597064817683505	0.511906570440292	-1.16635505805282	0.243470921093375	0.370436360991323
HS_H3K4me1_10366	16.3788264586001	-0.913871262520533	0.562321691228226	-1.62517519202301	0.104125234834268	0.199772458992897
HS_H3K4me1_10367	17.3014355529566	0.534182970999597	0.631999764451399	0.845226534954945	0.397984369730913	0.52989769402664
HS_H3K4me1_10368	26.2632142540465	-0.0561914029410153	0.491869202126188	-0.114240539350946	0.909047116496533	0.942387975009449
HS_H3K4me1_10369	18.0470966872265	1.06087039534201	0.597987674257088	1.77406732782575	0.0760520142947923	0.158556368128057
HS_H3K4me1_10370	24.1594747992292	-1.03887564367849	0.491843299067868	-2.11220859498817	0.034668561640083	0.0878829790964716
HS_H3K4me1_10371:10372	20.2559958109083	-1.02870130827524	0.461745071139422	-2.22785552585711	0.0258901507321315	0.0706340330725265
HS_H3K4me1_10373	24.8004926151613	-1.89160446969853	0.443649243481388	-4.26373874742758	2.01034480801559e-05	0.00027743910410677
HS_H3K4me1_10374	21.0073726669874	0.175490871739448	0.513250198188413	0.341920709156795	0.732410564256182	0.815416863437629
HS_H3K4me1_10375:10376	19.5589706042426	1.01212235056193	0.503265436137399	2.01111039599708	0.044313797337306	0.105576263106154
HS_H3K4me1_10377	25.218084170625	-0.0291775274350871	0.447392807710559	-0.0652168003871075	0.948001384830304	0.968388943774481
HS_H3K4me1_10378	36.2615668245335	-1.74381313956846	0.564082688184055	-3.09141403573703	0.00199205653491358	0.00961569562513305
HS_H3K4me1_10379:10380	17.7836778136582	-0.487676961009267	0.502674613515279	-0.970164292958558	0.3319646059557	0.463716235923671
HS_H3K4me1_10381	22.4924198509938	-2.31901433296283	0.801747045659326	-2.8924513604609	0.00382248363562252	0.0160259489751152
HS_H3K4me1_10382:10383	19.6817324858161	-1.50018024639028	0.515848789043893	-2.90817828451398	0.00363541016613378	0.0154352103862992
HS_H3K4me1_10384:10385	24.3625387137819	-2.21865814651024	0.449353970059353	-4.93743973424157	7.91548556688237e-07	2.7810818159614e-05
HS_H3K4me1_10386	34.3445423920116	-1.82005873888797	0.487922937787778	-3.73021761825759	0.000191314455908323	0.00156018785207729
HS_H3K4me1_10387:10388	19.0699033362908	-0.576877823543772	0.488530750761912	-1.18084239864957	0.237665337370378	0.363763610941492
HS_H3K4me1_10389	31.847807814995	-1.88907164450053	0.513295261680527	-3.68028264729294	0.00023297557044665	0.00181746604713191
HS_H3K4me1_10390:10391	44.0139284787483	-0.00243701951842836	0.442864109531912	-0.00550286073306817	0.995609374539951	0.997875531513137
HS_H3K4me1_10392:10393	22.4438372757517	-0.426901219812606	0.449707623277717	-0.949286153303593	0.3424750940398	0.474484248916491
HS_H3K4me1_10394:10395	19.7577687610952	2.23835677405593	0.610698614012923	3.66523964963275	0.000247107080572973	0.00190423246224221
HS_H3K4me1_10396	31.6117195456364	-1.45936961667951	0.451610492589641	-3.23147854318252	0.00123151569645347	0.00656717471257583
HS_H3K4me1_10397	16.2563639807933	1.81137567890365	0.606899669804572	2.98463777297314	0.00283914312723331	0.0127204176353549
HS_H3K4me1_10398	17.4977709957927	2.04813888197808	0.618530187646808	3.31129979244862	0.000928636633315601	0.00523243504995468
HS_H3K4me1_10406	25.3335390154864	0.819946487000384	0.50296059717765	1.63024000607899	0.103050781697873	0.198216367799376
HS_H3K4me1_10407	25.9794114817839	-0.23729300517427	0.474314390474223	-0.50028632894107	0.616873478901548	0.724979118584114
HS_H3K4me1_10408	31.4633292013682	0.0147791464499981	0.54028377948838	0.0273544144967543	0.978177056590965	0.986244918435153
HS_H3K4me1_10409:10410	22.923008065727	-1.57458135211479	0.49325259868963	-3.19224137145512	0.00141173307423899	0.00731283198404462
HS_H3K4me1_10411	22.5177836474988	-2.29240268530414	0.509837644461223	-4.49633860937566	6.91336097732366e-06	0.000130271955442808
HS_H3K4me1_10412:10413	18.4175918371718	-1.31265302018071	0.539402219297646	-2.43353285029104	0.0149522785722552	0.0463886107903779
HS_H3K4me1_10414	23.5983240954232	1.2786110049717	0.550272047976908	2.32359795427107	0.020147052185222	0.0583992911319831
HS_H3K4me1_10415	13.7191315591361	1.77337470715819	0.684035107449899	2.59252001519246	0.00952756372412862	0.0326981316238372
HS_H3K4me1_10416	18.6025073045255	0.343679198028871	0.477264885915951	0.720101579166659	0.471462455296655	0.598542825054248
HS_H3K4me1_10417	19.0875233574825	-1.63177600204979	0.564195429244034	-2.89221769172466	0.00382532792601551	0.0160322915270285
HS_H3K4me1_10418:10419	25.0915585894173	-1.53260517838926	0.474444653328226	-3.23031394207533	0.00123654357344405	0.00658960883728252
HS_H3K4me1_10420:10421	15.1142680380578	-0.307012638206519	0.515883332108105	-0.59512028999259	0.551763066834684	0.670343970109618
HS_H3K4me1_10422:10423	25.8628722211073	-1.57149997292545	0.431916624616964	-3.6384336313035	0.000274301294469194	0.00205671303067117
HS_H3K4me1_10424:10425	20.569771871989	-1.18867113732259	0.468690642363968	-2.53615291170997	0.0112077783455272	0.0372181078484536
HS_H3K4me1_10426:10427	16.1333173397685	-1.24662304383752	0.54321874245322	-2.29488223879697	0.021739873943279	0.061869492354295
HS_H3K4me1_10428	22.8680718736207	-0.234932177657144	0.530413428097342	-0.442922756499348	0.657821606743705	0.757684136866362
HS_H3K4me1_10429	16.9577314471891	0.244127843584762	0.551848874766115	0.442381700403446	0.658213018895949	0.758062454378395
HS_H3K4me1_10430:10431:10432	25.400100556987	-1.48779556237676	0.442355047846183	-3.36335161002638	0.000770022207651011	0.00454167886471997
HS_H3K4me1_10433	24.1005843477682	-1.4097894199475	0.50153464933528	-2.81095119114103	0.00493952784902938	0.0196780330290034
HS_H3K4me1_10434:10435	22.8586842691867	-0.533036554082011	0.501754408780736	-1.06234553150672	0.28807885134023	0.41822491547959
HS_H3K4me1_10436	25.7476273952347	0.280621106923495	0.485175462795687	0.578390970776829	0.56300018856356	0.679471311064832
HS_H3K4me1_10437	21.2522411782686	0.260445991675785	0.451062880894751	0.577405064143498	0.563665854014786	0.680172425534102
HS_H3K4me1_10438	14.9743395005112	-1.03453884624703	0.53797158921298	-1.92303621044467	0.0544755024521491	0.123692160103022
HS_H3K4me1_10439	29.6420641313926	2.27593565274528	0.536267926248116	4.24402717624449	2.19543746800825e-05	0.000297025421935813
HS_H3K4me1_10440	22.2457288617028	0.383609210105704	0.482190498457346	0.795555307151365	0.426290552395889	0.557779357935224
HS_H3K4me1_10441	22.373140869121	0.656744004259187	0.540883767458636	1.21420542410604	0.224669289755998	0.34913774240767
HS_H3K4me1_10442	33.7531757446926	-0.0469886668669831	0.652220425678113	-0.0720441510523517	0.942566771656878	0.964924885012792
HS_H3K4me1_10443	22.1109378410203	-0.994767062422512	0.499650076586141	-1.9909274691185	0.0464888617788513	0.10957822656332
HS_H3K4me1_10444:10445	17.9965499772183	0.313689272804527	0.470460560237593	0.666770605906066	0.504918671029211	0.628839189713422
HS_H3K4me1_10446	29.8760953412376	-1.873427325066	0.440751737210735	-4.25052737607307	2.13267765808029e-05	0.000290657291238763
HS_H3K4me1_10447	28.202963158357	-0.450903554010392	0.498463529562121	-0.904586849927599	0.36568430447886	0.497790369140235
HS_H3K4me1_10448	27.7608500876783	-0.301845941253396	0.461471120149856	-0.654094975987611	0.513050618067515	0.635694416386405
HS_H3K4me1_10449:10450	20.2134793256878	-1.48220709315309	0.463773901670214	-3.19596917337336	0.0013936200043515	0.00724205092337743
HS_H3K4me1_1044:1045:1046:1047:1048:1049:1050	15.1245966946978	-1.81634230540786	0.5534682320052	-3.28174626902668	0.00103166392222381	0.00569828682912699
HS_H3K4me1_10451:10452	10.286209286656	0.138019566718962	0.674126565159998	0.204738359014534	0.837776549018068	0.894138222542683
HS_H3K4me1_10453	24.8510292342142	-0.136666615806401	0.461510639675158	-0.296128851769477	0.767131681057664	0.841878532765062
HS_H3K4me1_10454	32.1467574708997	-1.33849986443934	0.460738827207381	-2.9051162728182	0.00367116694078135	0.0155348870616581
HS_H3K4me1_10455:10456:10457	24.5932031424597	-1.06928030591951	0.455939215299082	-2.34522556963671	0.0190155713902681	0.0559136740195893
HS_H3K4me1_10458	22.9641485772707	-1.33345246728928	0.476684256661862	-2.79734950054197	0.00515237649779987	0.0202711208658743
HS_H3K4me1_10459	63.2393040009835	-0.505522033454187	0.533291067161869	-0.94792893521456	0.343165633324379	0.475276902560254
HS_H3K4me1_10460	25.2524129594016	-0.316913824609745	0.500671076896924	-0.632978095267504	0.526747947479769	0.648280978631765
HS_H3K4me1_10461	21.5104937900727	0.10736200362295	0.490513938515303	0.218876560262314	0.826746205965824	0.886372635209197
HS_H3K4me1_10462:10463	23.4100455032861	-0.953676762673501	0.484946594175008	-1.96656038856381	0.0492339139115001	0.114279625524506
HS_H3K4me1_10464:10465	23.684788407709	0.292165306233305	0.465375565057096	0.627805428928053	0.530131409248236	0.65128091978808
HS_H3K4me1_10466	23.5353045030033	-0.666185524433309	0.527515146493436	-1.26287468494822	0.206634218963086	0.329002661888862
HS_H3K4me1_10467	26.9354415705129	-1.32472041696117	0.472926266278057	-2.80111406665305	0.00509265146242441	0.0200938288933819
HS_H3K4me1_10468	28.3549004347668	-1.50286496405544	0.504105558642364	-2.98125053035102	0.00287073835220434	0.0128238028191031
HS_H3K4me1_10469:10470:10471:10472:10473	47.3902583257578	-1.22721676228092	0.448304670230817	-2.73746147156813	0.00619153721656743	0.0234005726703717
HS_H3K4me1_10474	18.1905436093895	0.273038002683544	0.546970393903747	0.499182415952831	0.617650881061222	0.725574074034944
HS_H3K4me1_10475	43.4005655636191	-1.93058022143841	0.459809401320834	-4.19865321564259	2.68507150676167e-05	0.000347831587013634
HS_H3K4me1_10476:10477	28.4267484384513	-1.23498708612352	0.512039743961119	-2.41189692926902	0.0158697671461387	0.0486662081259789
HS_H3K4me1_10478	36.8646428498666	0.681625789384223	0.472521572789539	1.44252840216423	0.149153365117244	0.258206551560167
HS_H3K4me1_10479	88.8294863296329	-1.08718105822914	0.530452935986051	-2.04953349199244	0.0404099763195577	0.0987180730598851
HS_H3K4me1_10495	31.3699847144719	2.93938526952825	0.634305154373977	4.63402393825611	3.58625497631509e-06	8.19394614227895e-05
HS_H3K4me1_10497	27.7764487931068	3.30488745619023	0.701308876022011	4.71245633583925	2.44748534923909e-06	6.21733567303541e-05
HS_H3K4me1_10498	59.8131307158799	-0.784944137078944	0.694447017680707	-1.13031536905504	0.258343360751046	0.386447904441684
HS_H3K4me1_10499	29.849373513703	-0.226551683742618	0.466706420721683	-0.48542654157681	0.627373808833195	0.73352507959028
HS_H3K4me1_10500	26.821765470104	0.800279942667686	0.626724919485561	1.2769237631792	0.201629163704848	0.323105770584253
HS_H3K4me1_10501:10502	20.270273569394	0.825058097345504	0.496643861325161	1.66126708008443	0.0966598185196957	0.18894170045384
HS_H3K4me1_10503:10504	23.5218793456798	0.20399743063114	0.511088561928612	0.399143017134541	0.689787827300562	0.783190497739375
HS_H3K4me1_10505	24.2470178519722	1.18758035331954	0.53534276159058	2.21835511475128	0.0265306290002418	0.0719250937277749
HS_H3K4me1_10506	206.174009433859	-0.889893421897425	0.648544935148591	-1.37213841889543	0.170020351462688	0.284874223194903
HS_H3K4me1_1051:1052	19.8957845863956	0.193989258883767	0.47648571999177	0.407125021264263	0.68391616705592	0.778726673051569
HS_H3K4me1_10525	28.851223591963	0.208470549343757	0.445854470881708	0.467575325490158	0.64008831358984	0.74366107525427
HS_H3K4me1_10526	37.0142176165474	3.19246669714231	0.987244148753109	3.23371549091924	0.00122191115093066	0.00652797826207646
HS_H3K4me1_10527	32.5399054171839	0.810428471920054	0.5163114212515	1.56965048333743	0.116496446912976	0.216571517257857
HS_H3K4me1_10528	28.9187824253339	0.786382081212797	0.576326047445272	1.36447430182734	0.172418336818785	0.28774624998406
HS_H3K4me1_10529	59.7911309380831	0.44374909438515	0.655573509225771	0.676886860344945	0.498477741508876	0.623440195846105
HS_H3K4me1_10530	31.6667273532868	-1.67413735269833	0.600058876226837	-2.78995515110998	0.00527153432431064	0.0206421283899266
HS_H3K4me1_10531	52.1184493905699	1.23772486699893	0.4917101470235	2.51718390293821	0.0118297064848876	0.0387384915389652
HS_H3K4me1_10532	48.5881749460087	5.14268732565091	1.20481900870275	4.2684314311974	1.96852318301611e-05	0.000273548616811275
HS_H3K4me1_10533	20.4142309913869	-1.08505720755196	0.562973613927245	-1.92736778546816	0.0539338113599889	0.122763142265714
HS_H3K4me1_10534	36.9418778609439	2.27762718132202	0.605819087592161	3.75958306360813	0.000170196763283462	0.00143010413586613
HS_H3K4me1_10535:10536:10537	48.0037589629385	1.28209525452989	0.471843778216344	2.71720284068691	0.00658362454615472	0.0245542583739349
HS_H3K4me1_10538	47.5054205056339	0.80987156951782	0.432080980609783	1.87435135046878	0.0608820141828392	0.134190066405925
HS_H3K4me1_10539:10540	28.5864492987274	-0.801419114866231	0.454989471889035	-1.76140144856294	0.0781704800423868	0.161810340414368
HS_H3K4me1_10541:10542	32.4800873593016	-1.53125122095682	0.445931059412267	-3.43382948695029	0.000595118433481063	0.00371093788583401
HS_H3K4me1_10543	36.1651863824888	0.262956234844908	0.53672915251858	0.489923518428236	0.624188020101256	0.731042500733316
HS_H3K4me1_10544	29.733832574666	1.00049531966122	0.522107171901584	1.91626427198325	0.0553314661015991	0.125069679618801
HS_H3K4me1_10545	28.041594525245	1.99836637895699	0.512048573362039	3.90268908638099	9.51298687406202e-05	0.000909576066078255
HS_H3K4me1_10547	20.2620810820109	-0.917469667588338	0.490655274145201	-1.86988648840413	0.0614995825039927	0.135143073807934
HS_H3K4me1_10549	12.6795690047035	-0.460011152973284	0.641573091320099	-0.717005060213431	0.473370974356036	0.600166110847434
HS_H3K4me1_10550	20.7438962233093	-1.67159911457402	0.502221062502367	-3.32841300252344	0.00087342279349274	0.00499733136443149
HS_H3K4me1_10552	37.5645492088859	0.0141224713787223	0.502326348526806	0.0281141361987877	0.977571119474186	0.9858022303573
HS_H3K4me1_10553	30.1818756858117	1.25631112805274	0.487040408867982	2.57948027551298	0.00989491091932554	0.0336995113504734
HS_H3K4me1_1055:1056:1057:1058	34.8559389816334	-0.0490474812914498	0.423054302234861	-0.115936609159504	0.907702781403297	0.941591486428022
HS_H3K4me1_10567:10568	19.5672810450198	-0.621805047788865	0.483225898463525	-1.28677922637419	0.19817124954479	0.319136019228142
HS_H3K4me1_10569	45.244946965077	-1.05110265531904	0.45526454040321	-2.30877338785955	0.0209561594997576	0.0601867898715758
HS_H3K4me1_10570	10.5420013468792	-0.815741343438777	0.676554838769127	-1.20572834113917	0.227922253522896	0.35289317934084
HS_H3K4me1_10574:10575	19.5965309340801	-1.35300804814964	0.484629525139572	-2.79183990649347	0.0052409279448748	0.0205554161465187
HS_H3K4me1_10576	18.962557265304	-0.757618096444287	0.485653793261114	-1.55999625032672	0.118760767294682	0.2195774892891
HS_H3K4me1_10577:10578	33.2063177339138	0.610759185200886	0.441326642264749	1.38391641634564	0.166384049468752	0.280376508243404
HS_H3K4me1_10579:10580	68.3473260481652	-1.09516082638174	0.56667446444719	-1.93261015819746	0.0532842401049285	0.121548836810352
HS_H3K4me1_10581	5.27191805793958	-2.20159456209889	1.2633251550882	-1.74269826990438	0.0813863340330993	0.166704575672799
HS_H3K4me1_10582	23.2877150379989	-0.604612808404404	0.48139634098985	-1.25595638546233	0.209131783499204	0.331904020708306
HS_H3K4me1_10583	33.206904245067	-0.965563720296804	0.529309921557666	-1.82419350360054	0.0681228233880357	0.146045921199205
HS_H3K4me1_10584:10585	40.1683807732676	-0.416298126986723	0.459056810731836	-0.906855354837353	0.364483292838088	0.496811914111319
HS_H3K4me1_10586	103.007288238696	-0.906073761045275	0.668573796076075	-1.35523373240637	0.175343100556896	0.291194576071386
HS_H3K4me1_10588	27.1822240789199	1.77606341404107	0.529630935848167	3.35339817565005	0.000798257792324393	0.00466706583023939
HS_H3K4me1_10589	51.2352708381588	1.42763858472713	0.61225344823881	2.33177712405513	0.0197124190735941	0.0574367182250808
HS_H3K4me1_10590	35.3756110856698	-0.428353231389066	0.443710045483377	-0.965389978769624	0.334349518925551	0.466095809827214
HS_H3K4me1_10593	18.370265427004	1.96488937327533	0.602230023677669	3.26268916530638	0.00110360492306448	0.00600746242252234
HS_H3K4me1_10594	64.4640716601088	0.715810846787447	0.612354307461562	1.16894882270813	0.242424251217352	0.369217102062754
HS_H3K4me1_10595:10596	59.5435491799222	-1.41189304984609	0.473461583483334	-2.98206464705872	0.00286311533989025	0.0128016233968134
HS_H3K4me1_10600	29.1214847344841	0.5389037890659	0.521547329477282	1.03327878144063	0.301473454105101	0.432482499658012
HS_H3K4me1_10601	22.7999414364378	-0.253107533800817	0.523619784302571	-0.483380386663465	0.628825671798883	0.7346582544457
HS_H3K4me1_10602	14.284929068159	2.19404420870645	0.908868968759998	2.41403797920382	0.015776817750486	0.048430506700727
HS_H3K4me1_10603	19.5239812713257	-1.55879579259475	0.568001554456395	-2.74435127926119	0.00606306198932305	0.0230409750397472
HS_H3K4me1_10604	24.4112973051677	-1.27594008399979	0.466387373616542	-2.73579465521476	0.00622298452919998	0.0234966938589204
HS_H3K4me1_10605	11.4118509799481	1.10787686924859	0.776038046197696	1.42760638434776	0.153405184973049	0.26391653554229
HS_H3K4me1_10606	32.8186999628818	2.7837301779414	0.674424714448979	4.12756252596077	3.66628760905117e-05	0.000441237072469617
HS_H3K4me1_10607:10608	26.9307226471493	-0.681296261815046	0.510671292043135	-1.33411897717857	0.182164867396941	0.299397243844613
HS_H3K4me1_10609:10610:10611	38.8082508052414	-0.560979375502572	0.456613704006841	-1.2285644749159	0.219235141810532	0.342943857426518
HS_H3K4me1_10612	30.333410289456	1.13482398685087	0.552134547751678	2.05533957523928	0.0398462173619978	0.0976668301793008
HS_H3K4me1_10619	60.2585654427921	-0.408431691073971	0.51177192039788	-0.798073662885673	0.424827744081319	0.556439776621686
HS_H3K4me1_10620	24.5861998125884	0.741048768980441	0.914914948978358	0.809964652788694	0.417960491412279	0.549717343210841
HS_H3K4me1_10621	20.353740895957	-0.539118250694665	0.49618210472485	-1.08653304010959	0.277243231418248	0.406241040402449
HS_H3K4me1_10622	19.3724255912963	0.874844481139046	0.490204279897944	1.7846528825109	0.0743176379819077	0.155712598647677
HS_H3K4me1_10623	151.846205516238	-1.2740713670742	0.635682540562988	-2.00425729161262	0.045042506277501	0.106984282096339
HS_H3K4me1_10624	204.440905056631	-1.29761785245147	0.721916051155343	-1.79746363912366	0.0722620455866601	0.152449810058515
HS_H3K4me1_10625:10626:10627:10628:10629:10630	162.369329873883	-0.986193299918279	0.605752658647526	-1.62804617666915	0.103515094866875	0.198779862698719
HS_H3K4me1_10631	12.6833338952588	1.49401038495283	0.597312167170735	2.50122208631619	0.012376553849305	0.0402254353841902
HS_H3K4me1_10632:10633	22.3541501236704	-0.645869733670166	0.461798425828504	-1.39859665504797	0.161933969983817	0.27456832113992
HS_H3K4me1_10636	25.0067972477843	2.08988911220739	0.623745418597554	3.35054823634032	0.000806517613209682	0.00469790502408142
HS_H3K4me1_10637	22.9066905862164	1.25013187258037	0.532592091285154	2.34725955010668	0.0189120754565904	0.0556705294151827
HS_H3K4me1_10638	21.4374972305007	-1.22059287514941	0.509401031269539	-2.39613349840974	0.0165690543867201	0.0502096347981619
HS_H3K4me1_10639	25.5659339965518	-0.568205446246342	0.461626064187082	-1.23087817245966	0.218368432458266	0.341987942411391
HS_H3K4me1_10640	17.2614528315445	0.848584958644439	0.600774832704356	1.41248419948715	0.157807439838783	0.269545270316872
HS_H3K4me1_10641	19.7811646738805	-0.676027138785466	0.466775026873476	-1.44829328876823	0.147535043807663	0.256205441602675
HS_H3K4me1_10642	15.5855305754957	-0.000615695776945639	0.550991708715825	-0.0011174320179529	0.999108418430675	0.999510168799312
HS_H3K4me1_10643	17.8247356904836	-1.07203290678391	0.504709509272035	-2.1240592600091	0.0336651885969868	0.0859706040658011
HS_H3K4me1_10644	20.7335442894363	-0.414069951078399	0.574859032209823	-0.72029824335658	0.47134138608914	0.598420669538099
HS_H3K4me1_10645	27.6802571232095	0.593626741376876	0.472176284008014	1.25721422587755	0.208676073361903	0.331333632142239
HS_H3K4me1_10646	21.0603780041686	-0.443334331981877	0.525319040180881	-0.843933491977038	0.398706571490261	0.530536614798789
HS_H3K4me1_10647	25.7300018163453	0.937496121607152	0.475508911199826	1.97156372788392	0.048659431324848	0.11331751524659
HS_H3K4me1_10649	35.3403675702138	2.15616721303332	0.650177746619235	3.31627347174655	0.000912265114618429	0.00516253081867022
HS_H3K4me1_10651:10652:10653	125.308712268264	-0.686602826780096	0.658357709366295	-1.04290238727665	0.296993503871788	0.427686274008276
HS_H3K4me1_10665	14.36499820571	-1.92481753924083	0.539860239911223	-3.56539970337019	0.000363302079363137	0.002558199027843
HS_H3K4me1_10666	26.1687537924454	0.0740595673488661	0.516509655654963	0.143384671589449	0.885986388185067	0.926739530047031
HS_H3K4me1_10667	23.5950798803598	2.70127613658725	0.637448306190214	4.23763952363721	2.25882049314888e-05	0.000303384914199728
HS_H3K4me1_10668	16.2640038331248	-0.719002469608556	0.589531125267377	-1.21961748717247	0.222609914110592	0.346758858448337
HS_H3K4me1_10669	17.0036030202847	2.46309844528002	0.74520608717162	3.30525808589211	0.000948889792616771	0.00532288935145518
HS_H3K4me1_10670	19.8443939775986	0.679390828974604	0.573895664007014	1.18382289949885	0.236483175442137	0.362470176515394
HS_H3K4me1_10682	18.3090592658724	-1.32723976568331	0.505744610427334	-2.62432804684135	0.00868201192288207	0.0303833821356137
HS_H3K4me1_10683	22.1444576405223	0.369537423077015	0.528762902223882	0.698871689982044	0.48463222111988	0.610386320643363
HS_H3K4me1_10688	23.8310870119127	-2.60216049749135	0.511013351500854	-5.09215755292648	3.54011730979202e-07	1.63320124625309e-05
HS_H3K4me1_10689	22.0724461763317	-1.4381950135843	0.547566064693724	-2.62652327512069	0.00862620928178653	0.0302469964944647
HS_H3K4me1_10690	26.838099940109	-1.03499637257286	0.41871232406935	-2.47185552723648	0.0134413824313333	0.042762600260781
HS_H3K4me1_10691	18.1977593758208	-1.22413465550972	0.554923774196887	-2.20595100161521	0.0273874306403836	0.0737497601120113
HS_H3K4me1_10692	20.2607435309352	-0.122741822921029	0.513352964478227	-0.239098303534264	0.811029357215974	0.875485632725586
HS_H3K4me1_10693	19.2409359959391	0.0286951133442069	0.516726860811957	0.0555324592553926	0.955714271092931	0.973295178097009
HS_H3K4me1_10694	17.5930490878972	1.82129735138649	0.617700289456133	2.94851302885107	0.00319306679942069	0.0139657527540227
HS_H3K4me1_10695	22.6364238793269	-1.05094618373152	0.467654711259985	-2.24726953118893	0.0246228068703807	0.0680319452790853
HS_H3K4me1_10696	19.7850403385185	-1.15090998806979	0.546811582526174	-2.10476519672972	0.0353117520999703	0.0890765880662407
HS_H3K4me1_10697:10698	19.8539461918747	-1.44880301450529	0.477219694468185	-3.03592460935594	0.00239799315412529	0.0111204450486511
HS_H3K4me1_10709	8.49727722427722	-1.79952129670186	0.835029373448151	-2.15503951588069	0.0311587421009098	0.0812610815761435
HS_H3K4me1_10710	37.368668580403	-1.22446937415755	0.471927947284483	-2.59461085363404	0.00946980702806165	0.0325416513769664
HS_H3K4me1_10711	24.538526157869	-1.82288326031415	0.498696008427707	-3.6552994800607	0.000256881927071236	0.00195828761244999
HS_H3K4me1_10712	29.3684516901421	-1.62426665509994	0.46543302498996	-3.48979674387089	0.000483388051621849	0.00318071343844637
HS_H3K4me1_10713	26.0907705095043	-0.239133114169062	0.483532344108567	-0.494554536180871	0.620914601111842	0.728484138359903
HS_H3K4me1_10714	18.5867236180433	-1.00892008131296	0.536126112588612	-1.88187080916751	0.0598535587045019	0.132676123041404
HS_H3K4me1_10715:10716	27.9000499834693	-2.47464665132659	0.471095462314907	-5.25296218980008	1.496722711429e-07	8.94393953762611e-06
HS_H3K4me1_10721	24.1222036001278	0.44059489468331	0.476359488457606	0.924921000544993	0.355007001919547	0.48711062732759
HS_H3K4me1_10734:10735:10736	32.379205262842	-0.0219722756044454	0.421272943897718	-0.052156863911441	0.958403703733659	0.974468144112897
HS_H3K4me1_10737	43.191749707605	-2.50634915251329	0.484088018974939	-5.17746577950949	2.24920182891187e-07	1.18523585216314e-05
HS_H3K4me1_10738	33.9080904567792	-0.952726634612879	0.444305310300472	-2.14430620684811	0.0320083598168738	0.0829666182707189
HS_H3K4me1_10739	25.6621399891624	0.4476170489818	0.499080270392555	0.896883879280027	0.369780883069353	0.501973822609127
HS_H3K4me1_10740	30.0458811987259	0.807800152675095	0.477564372174627	1.69150003589404	0.0907413409402012	0.180314627652605
HS_H3K4me1_10741:10742	22.5360990572436	-0.692497369763056	0.535927238847775	-1.29214811184425	0.196305857009134	0.316846884363015
HS_H3K4me1_10743:10744:10745:10746	37.4416302066529	-2.29226683548856	0.444055037591127	-5.16212325373777	2.44164432258378e-07	1.25640338838595e-05
HS_H3K4me1_10747	30.7193098132932	-0.938252323183282	0.506450183698647	-1.85260535662392	0.0639389441276116	0.139063100885902
HS_H3K4me1_10748:10749	22.8276793563852	-1.08672885731145	0.445388900801762	-2.43995495926187	0.0146890932196189	0.0457445678151897
HS_H3K4me1_10750	20.5678918959167	1.29252146738351	0.713033963951916	1.81270673309844	0.069877065458198	0.148786869174564
HS_H3K4me1_10751:10752:10753:10754	30.1285387239817	-0.507000532127843	0.455667944436586	-1.11265349761377	0.265857274663339	0.394356322047584
HS_H3K4me1_10755:10756:10757	23.5967962179416	-0.762676816566297	0.55304815223052	-1.37904233743539	0.167881700733392	0.282224836684232
HS_H3K4me1_10758:10759	30.2115137020852	-0.698041803420267	0.407369314725504	-1.71353555161764	0.0866140586836354	0.174313869398237
HS_H3K4me1_10760	31.7428390658094	0.360849424540718	0.543851155790161	0.66350769084317	0.507005455485505	0.630536324055047
HS_H3K4me1_10761:10762:10763:10764:10765:10766:10767	58.1831169290628	-0.621717505963575	0.409627167305152	-1.51776433690597	0.129073818537753	0.232957782959318
HS_H3K4me1_10768:10769:10770:10771:10772:10773:10774:10775:10776:10777	82.8441720678648	-1.60853996626387	0.457839836893336	-3.51332460971197	0.000442536469468544	0.00296279212058423
HS_H3K4me1_10778	30.7425994861478	-0.319565717645731	0.588965418497049	-0.542588253247897	0.587413328592519	0.700024137923844
HS_H3K4me1_10779:10780:10781:10782	50.9813367393719	-0.71487259658631	0.421581024810408	-1.69569443242328	0.0899437634671116	0.179262245453528
HS_H3K4me1_10783:10784	17.660281243198	-0.488301236195019	0.591584202219931	-0.825412907178148	0.409137209549043	0.541008251721944
HS_H3K4me1_10785	25.5558151412839	-1.56218753449894	0.454114635756018	-3.44007308176312	0.00058155712827982	0.00364422377448423
HS_H3K4me1_10786:10787:10788:10789	36.0670106961657	-1.46481359466791	0.4211378876429	-3.47822800476691	0.000504740394733163	0.00328251638832407
HS_H3K4me1_10790:10791	20.2272559870003	-0.370105816529813	0.46832933929198	-0.790268269524474	0.42937111349974	0.560615777544416
HS_H3K4me1_10792:10793	17.668216192231	-1.3868746977641	0.477140569878963	-2.90663755152052	0.00365336236371945	0.0154758614675623
HS_H3K4me1_10794:10795	34.2200717345484	-0.771046571986918	0.468492465703122	-1.6458035687505	0.0998042073222889	0.193673240993986
HS_H3K4me1_10796	30.4978235629035	-0.891112735478229	0.475245817566	-1.87505644982236	0.0607849579953971	0.134025211357366
HS_H3K4me1_10797	24.0180089484387	-0.33982540341682	0.537774830611224	-0.631910204928299	0.527445554651381	0.648819729637562
HS_H3K4me1_10798:10799	23.0983414872962	0.230132675355283	0.511069886291555	0.450295901848532	0.65249709359419	0.753967420370197
HS_H3K4me1_10800:10801	22.0148387949885	-1.28269676686958	0.519965564583784	-2.46688791381087	0.0136293013055594	0.0432244586026564
HS_H3K4me1_10802	22.290985663161	-0.910113142427081	0.537207643532116	-1.69415523659181	0.0902357883770309	0.179591591379806
HS_H3K4me1_10803:10804	64.4896628689735	-0.842834775130993	0.552392025346109	-1.52579098983716	0.127061925332865	0.230501339801586
HS_H3K4me1_10805:10806	2.65012453186796	-1.04593314678245	1.78424919247687	-0.58620351416861	0.557738760439336	0.675525063063928
HS_H3K4me1_10807	21.5858997794374	-0.125990957887516	0.50369408596516	-0.250133883637122	0.802483813299509	0.869183016635728
HS_H3K4me1_10808:10809:10810	30.3793993481987	-0.548603599869699	0.430186354611049	-1.27526964532782	0.202213817836879	0.323655002070167
HS_H3K4me1_10811	21.823210965591	0.305936742965124	0.60226876319493	0.507973784564524	0.611471728149946	0.720423784604061
HS_H3K4me1_10812:10813	26.2051378024409	-0.465209668668009	0.460866012791603	-1.00942498634277	0.312770860345805	0.444537255071896
HS_H3K4me1_10814	23.5473152825426	-0.986781409572576	0.536996928975258	-1.83759227721401	0.0661225076535608	0.142741851995925
HS_H3K4me1_10815	29.3227772676446	-1.09904212827623	0.489909163527677	-2.24335899406818	0.0248736739330603	0.0685600042906379
HS_H3K4me1_10816:10817	26.3278732505101	-0.468453384131035	0.439290871238075	-1.06638542888626	0.286249445767314	0.416153833156246
HS_H3K4me1_10818:10819:10820	27.406745083961	1.58105867093801	0.491685850014453	3.2155870885679	0.00130177989150241	0.00686584830205017
HS_H3K4me1_10821	33.6200421379325	-1.59745747873604	0.486336459393006	-3.28467555307249	0.00102099869646636	0.00565234266857535
HS_H3K4me1_10822	28.940779361722	-0.0227599975802424	0.461008334786276	-0.0493700349057548	0.960624407712165	0.975819672945727
HS_H3K4me1_10823:10824:10825	55.7807287988114	-1.46664779678507	0.485745358144777	-3.01937583590441	0.00253296094507942	0.011640985778512
HS_H3K4me1_10826:10827:10828:10829:10830	44.4612183571297	-1.1723015009943	0.396517454013465	-2.95649406887015	0.00311158215941335	0.0136739272925168
HS_H3K4me1_10831	22.574330223222	2.29384665571607	0.577570763370914	3.97154219221268	7.14088500725933e-05	0.000731527331012611
HS_H3K4me1_10832	16.641574320582	0.0437477897471237	0.592901045097446	0.0737859885875789	0.94118067611957	0.963997662568539
HS_H3K4me1_10876	35.6226322980331	-2.20741187055296	0.485587901533343	-4.54585434188663	5.47128653544697e-06	0.000110873882751912
HS_H3K4me1_10877	11.9769517877639	-1.42753859268574	0.529413088510443	-2.69645504364516	0.00700818568290183	0.0257902089877203
HS_H3K4me1_10899	24.5169774012686	-0.273293183363088	0.520844478448727	-0.524711683950378	0.59978363377169	0.710197141729268
HS_H3K4me1_10900	19.7762272882395	-1.3797256305978	0.514104284357788	-2.68374661051762	0.00728022604982536	0.0265198008972764
HS_H3K4me1_10902	21.4849096292772	1.19402046859341	0.4567481886228	2.61417669152374	0.00894427676164667	0.0310727168167881
HS_H3K4me1_10903	42.5389425156637	2.97701582278409	0.666194846683693	4.46868635745777	7.87014290984716e-06	0.000143040589852784
HS_H3K4me1_10906	87.3023641075379	1.07672144086205	0.613019617739094	1.75642248584662	0.0790162961882273	0.163000723385719
HS_H3K4me1_10918:10919:10920	32.8149439291635	-0.601562602483586	0.586147632473968	-1.02629878405301	0.304750770266802	0.435989309663466
HS_H3K4me1_10921	6.00957248233799	-2.52787198600077	1.10054829013751	-2.29692055192318	0.021623302349399	0.0616397214936349
HS_H3K4me1_10923	27.1754837189792	3.11129465673562	0.596545348792108	5.21552076977115	1.8330151872304e-07	1.01244659951565e-05
HS_H3K4me1_10924	33.5883365167405	2.90120180205971	0.661850046784143	4.38347298781096	1.16802137494501e-05	0.000188907258236574
HS_H3K4me1_10939	20.7521467576028	-0.497239822234868	0.424490414575536	-1.17138056634819	0.241445840186633	0.368052837281586
HS_H3K4me1_10941	7.41413973811713	-0.858569184246437	0.904342337922742	-0.949385147905996	0.342424761343789	0.474441810176694
HS_H3K4me1_10942	25.9892390321651	1.308900312675	0.540407164449266	2.4220632122983	0.0154326657898041	0.0475499643445967
HS_H3K4me1_10946	19.4853109677731	1.65951948926596	0.540762667503492	3.06884995764846	0.00214884484959422	0.0102148601792199
HS_H3K4me1_10947:10948	11.2585834442575	0.6966930785757	0.653740853582419	1.06570221940071	0.286558274067272	0.416419041521123
HS_H3K4me1_10959	59.2788830999284	-0.894754364916898	0.621484880306409	-1.43970415575639	0.149951117131599	0.259214640786118
HS_H3K4me1_10960	26.8365429809621	-1.18249332947972	0.447093411764148	-2.64484624099877	0.00817280450223326	0.0290072840050035
HS_H3K4me1_10961	30.2020393569514	-2.02228795684607	0.412398871597078	-4.90371845348278	9.40392515163962e-07	3.11506637554038e-05
HS_H3K4me1_10962	93.8914840776251	-0.107678569654177	0.627330058303447	-0.171645799892617	0.863715998659362	0.911162111429593
HS_H3K4me1_10963	22.9893813196682	-0.059539239921871	0.495437790465373	-0.120175006968978	0.904344515820565	0.939859512773642
HS_H3K4me1_10964	26.4493401919501	-0.528290184221279	0.500677047587667	-1.05515159276155	0.291355999169229	0.421787506582108
HS_H3K4me1_10965	21.3412774034694	-1.53828862728896	0.589199017193794	-2.61081329465796	0.00903271930051344	0.0312779975742664
HS_H3K4me1_10966:10967	18.1596421363827	1.10904688221695	0.563435853709515	1.96836405584641	0.0490261645232536	0.11396217124025
HS_H3K4me1_10970	34.0200427710831	0.543361978225772	0.457411386692028	1.18790654110151	0.234870232375061	0.360815573874472
HS_H3K4me1_10974	27.9710394660841	3.90731356495917	1.10771098847513	3.52737636947881	0.000419699709703137	0.00284389656980049
HS_H3K4me1_10975	20.322921913544	-3.26911696232481	0.562406586894329	-5.81272879533157	6.14625936895394e-09	1.03506446239964e-06
HS_H3K4me1_10976	22.0737210039797	-1.7031062931419	0.491238675131647	-3.46696296395124	0.000526374410887964	0.0033659449184822
HS_H3K4me1_10978	16.152386314311	-1.67137372020241	0.596927088637682	-2.79996293017435	0.00511084754013323	0.0201472303914697
HS_H3K4me1_10979	17.4890253989191	2.5713907315917	0.719646673804735	3.57312946087402	0.00035274025721581	0.00250728774329137
HS_H3K4me1_10984:10985	7.4978226172238	-1.28546478841441	0.822728515811882	-1.56244102849151	0.118184128045483	0.218809582391236
HS_H3K4me1_10986	18.1703836098475	-1.21132669390777	0.526503574856249	-2.30069984660313	0.0214086027777703	0.0611652594725666
HS_H3K4me1_10987	14.835816342029	1.882376963416	0.811513590148792	2.31958772627685	0.0203631904474812	0.0588416549503529
HS_H3K4me1_10988	20.9462859299084	0.124710034192547	0.502879138091527	0.247992061603178	0.804140548916385	0.86999922274156
HS_H3K4me1_10989	21.7729135090034	-2.07367821225499	0.516785202233287	-4.01265013644661	6.00408678079977e-05	0.000641768388172304
HS_H3K4me1_10990	22.657606684979	-1.27072408273047	0.556634251427954	-2.28287080694483	0.0224379795500309	0.063391767189564
HS_H3K4me1_10991	23.5692799834226	-1.35643783134022	0.580792264770793	-2.33549569031456	0.0195175407802065	0.0570132497212399
HS_H3K4me1_10992	23.8907570688284	-1.10639327767799	0.554294999040764	-1.99603691101789	0.0459299052405231	0.108631307994724
HS_H3K4me1_10993	28.2030501136527	-0.404960273624918	0.443617452417895	-0.912859202039324	0.361316597008323	0.493523463086968
HS_H3K4me1_10994	21.8446087021731	-0.587916990526597	0.543020777865889	-1.08267862757877	0.278951093686713	0.408097942905256
HS_H3K4me1_10995:10996	17.1427935956951	-1.21614004018867	0.4895489598379	-2.4842051356648	0.0129840988220666	0.0417467380284391
HS_H3K4me1_11016	63.5691000852111	-0.928157323718755	0.682230896719854	-1.36047389260924	0.17368000909705	0.289350534699076
HS_H3K4me1_11020	27.8389154993719	1.07752671627786	0.538290649788694	2.00175633126982	0.0453109446502026	0.107423835069504
HS_H3K4me1_11023	65.5836192429886	1.85726466122399	0.707435486696484	2.62534845388782	0.00865603319942502	0.0303159578858491
HS_H3K4me1_11024:11025	17.2111111629181	-0.630534443684995	0.541613269648637	-1.16417835200759	0.244351741273021	0.371541775055998
HS_H3K4me1_11026	16.3974646479868	2.66837992768428	0.826394251820248	3.22894299156463	0.00124248660253115	0.00661835044506859
HS_H3K4me1_11027:11028:11029:11030:11031:11032	48.6003837773644	0.187915592596811	0.419708604839232	0.447728710896436	0.654348998316124	0.755273800682942
HS_H3K4me1_11033:11034	23.1365189391511	-0.249722885720019	0.46930006278009	-0.532117733461794	0.594644455919781	0.705951579367028
HS_H3K4me1_11035:11036:11037:11038	34.1649365236444	-0.606306938685329	0.478888195375161	-1.26607200707954	0.205487303530089	0.327457996533325
HS_H3K4me1_11039:11040	34.7121454291241	-1.20782045561056	0.422095215362454	-2.86148814687086	0.00421657270357131	0.0173460033904005
HS_H3K4me1_11041	28.1080307585155	-0.381822323420798	0.498501493400422	-0.76594017966983	0.443711896969761	0.573999483281215
HS_H3K4me1_11042	32.9212808114436	-1.55175729751836	0.40467531386779	-3.83457365532637	0.00012578227746363	0.00112689315694908
HS_H3K4me1_11043	29.6055197688243	-1.36775687977513	0.549599108662357	-2.48864464701197	0.0128231062664596	0.0413689769858233
HS_H3K4me1_11044	26.2097736350254	-0.547849495763268	0.482612854545531	-1.13517385747872	0.2563024807009	0.384302119434597
HS_H3K4me1_11045	21.9698335474923	-0.639587782765983	0.580980583937934	-1.10087634672884	0.27095047783464	0.399671040500661
HS_H3K4me1_11046:11047:11048	94.6454864241402	-0.020087205607022	0.490340241951525	-0.0409658516443117	0.967323119437334	0.980184943292513
HS_H3K4me1_11077	15.7698292468265	1.15014821206269	0.556539125877133	2.06660800397456	0.0387711060020106	0.0956547254113738
HS_H3K4me1_11078	19.2053168314932	-0.879652701458201	0.638730174350792	-1.37718983192282	0.168453564697104	0.282893915274454
HS_H3K4me1_11079	20.9384021406044	-0.20052219829507	0.515852321313257	-0.38872016274848	0.697483165422013	0.789100328370427
HS_H3K4me1_11081	23.4855329273048	-0.182523137718634	0.499258796121801	-0.365588226259524	0.714672361906472	0.801842145892269
HS_H3K4me1_11083:11084	39.1740117148566	-0.10878382762865	0.54635070289388	-0.199109888671233	0.842176786061894	0.897085162860162
HS_H3K4me1_11087	86.6394511755173	0.665817563975896	0.653070572624477	1.01951855111186	0.307956850639955	0.439271271522325
HS_H3K4me1_11089	130.717499119639	-1.54708825459669	0.607486602917374	-2.54670349464006	0.0108745787483439	0.0363876066996828
HS_H3K4me1_11090	15.7718093428698	0.214325944740694	0.588639549248249	0.36410388159343	0.715780438394876	0.802636641712861
HS_H3K4me1_11097	31.3677273246892	2.35755010264892	0.57988987227901	4.06551349721556	4.79268203584519e-05	0.000536076956745118
HS_H3K4me1_11098	173.312982375385	-1.05561649829907	0.711603616259679	-1.48343329654168	0.13795932643742	0.244154763566673
HS_H3K4me1_11104	17.5951423744952	1.42336397860542	0.592888321765912	2.40072864711848	0.0163624649511573	0.0497212468080467
HS_H3K4me1_11110	40.9144422185009	1.18235836232388	0.643055963571647	1.8386554659362	0.0659658775533819	0.142487242195761
HS_H3K4me1_11111	20.3374332835736	-1.38169733653637	0.510181295378832	-2.70824773281897	0.0067639512115929	0.0250729593118622
HS_H3K4me1_11112	35.5812535734195	-0.0409208085122028	0.874978310214662	-0.0467677975950782	0.962698294733689	0.977126324328012
HS_H3K4me1_11116	91.5811964083995	-1.60620928116604	0.512668151875875	-3.13303893617899	0.00173006490351386	0.00860234424259744
HS_H3K4me1_11117	28.7011519601157	0.427313962623495	0.585436188026413	0.729906984506765	0.465447042700641	0.593597187010371
HS_H3K4me1_11124	280.069606155841	-0.63710827054903	0.740894319272575	-0.859917877592253	0.389834312970317	0.521896423045742
HS_H3K4me1_11125	114.908158659253	-0.205258262333847	0.711192194659213	-0.28861152284187	0.772878676634573	0.846194129095891
HS_H3K4me1_11126	55.1882771684387	-1.14151492602094	0.571243645925934	-1.99829780893343	0.0456843829171964	0.108210023547942
HS_H3K4me1_11127:11128:11129	81.95363204496	-1.5378175000869	0.593876643964404	-2.5894561029059	0.00961276779597792	0.0329061370380583
HS_H3K4me1_11130	20.5067601834297	-1.70091195687753	0.578614081193367	-2.93963111538777	0.00328603206736878	0.014291586010511
HS_H3K4me1_11133	23.7076972032436	-0.0637054044080482	0.423406849893897	-0.150459078364019	0.880402433890858	0.9229432096883
HS_H3K4me1_11134	12.8349052195477	-1.09292728268352	0.666675913814961	-1.63936818480421	0.101136603423026	0.195502623505644
HS_H3K4me1_11136	71.1811927268516	1.64025245272277	0.707661261218147	2.31784971512965	0.0204574901151019	0.0590786997184175
HS_H3K4me1_11137	127.555232357961	-0.795917484490096	0.717475606896583	-1.10933037561069	0.267287685808424	0.395948222084681
HS_H3K4me1_11138	22.6893408668006	0.14606275405666	0.507569834261705	0.287768784110502	0.773523733722119	0.846649832414808
HS_H3K4me1_11139:11140	54.7805384928567	-1.29661765683699	0.635991587201762	-2.03873397530595	0.0414765849541672	0.100496943240392
HS_H3K4me1_11143:11144	55.4118610176955	-0.429213044611899	0.529294614844355	-0.810915192738384	0.417414374874863	0.54908903565502
HS_H3K4me1_11145	15.9338964379566	-0.472268662445181	0.539375872398543	-0.875583589501429	0.381256449901156	0.513674489566949
HS_H3K4me1_11146	17.7803211715358	0.948030869611965	0.575846761887685	1.64632491203775	0.0996968831769893	0.19349615898358
HS_H3K4me1_11153	59.5918095277382	-0.950000249050813	0.543214409502019	-1.74884950110529	0.0803170375892177	0.165090039196273
HS_H3K4me1_11154	27.8433007852702	1.84000273033966	0.517340291097565	3.55665847412733	0.000375601939048017	0.00262485371333556
HS_H3K4me1_11155	24.1429417371096	-1.09425665766233	0.499635529926926	-2.19010977426359	0.0285162765383298	0.0759152080031017
HS_H3K4me1_11156	30.4205740369169	-0.349881404382758	0.472163237136881	-0.741017887170506	0.458682594870103	0.587835259400695
HS_H3K4me1_11158	21.9103427487092	-0.768553391330584	0.459159273380246	-1.67382744047101	0.0941645177427249	0.185312569770393
HS_H3K4me1_11159	22.2566377458702	-0.947347485364763	0.532176877430258	-1.78013650262156	0.0750536239989598	0.157004983768498
HS_H3K4me1_11160	22.5084493995848	0.72920009811475	0.508948433550938	1.43275831114581	0.151926918927823	0.261897212714377
HS_H3K4me1_11165	23.8276459804105	0.860748348174661	0.462321673465482	1.86179536365372	0.0626319402799995	0.136944106212361
HS_H3K4me1_11166	26.4157260723224	1.5108127734769	0.57290411945686	2.63711277710696	0.0083615027759053	0.0295035472306742
HS_H3K4me1_11167:11168	19.3819810850551	2.32767084179145	0.64107958712437	3.63086095477234	0.000282477344932241	0.00210477086035217
HS_H3K4me1_11169	21.1518233961063	0.415922473209596	0.441624159837507	0.941801900880225	0.346294071792281	0.478591324929797
HS_H3K4me1_1116:1117:1118:1119	42.5539248355798	-0.963032500915331	0.442334953674456	-2.17715668390089	0.0294688789573315	0.0778402482231499
HS_H3K4me1_11170	22.7755816520821	-1.32119899050431	0.524850940507644	-2.5172842202139	0.0118263385057249	0.0387380146755804
HS_H3K4me1_11171	19.8115807975203	-2.02116498437437	0.617150615120251	-3.27499468501794	0.00105663961575949	0.00580428723237228
HS_H3K4me1_11172	23.7966636111321	-0.307802179823085	0.470132751874654	-0.654713330640599	0.512652340803771	0.635458805396151
HS_H3K4me1_11173	13.357089905507	1.78362962042997	0.662664232195975	2.69160388288843	0.00711093484470114	0.0260505066706179
HS_H3K4me1_11174	15.0009288744976	-0.267508861587123	0.59665414978513	-0.448348279624737	0.653901862215278	0.754974812823297
HS_H3K4me1_11175	173.467575079971	-1.84618432249256	0.695786506788938	-2.65337758706002	0.00796906701011673	0.0284439116255567
HS_H3K4me1_11176	29.2733509765416	1.98523034621767	0.532242487906185	3.72993586819321	0.000191528514141423	0.00156087637142259
HS_H3K4me1_11177	28.9106441196813	1.92599679394471	0.506460548263441	3.80285651182229	0.000143037210058112	0.00124757173263213
HS_H3K4me1_11178	104.697860342544	-0.251168497654068	0.522322591959634	-0.480868531287803	0.630609939575982	0.736200725463874
HS_H3K4me1_11179	5.94283526870491	-1.79146109658609	1.02926956283234	-1.74051692702965	0.0817682904463488	0.167259319674592
HS_H3K4me1_11180	25.3232573235355	1.63121298327566	0.525069621314142	3.10666036856802	0.00189213647437701	0.00923706275612146
HS_H3K4me1_11181	20.2290371831137	-0.975399998332264	0.507307778035375	-1.92269868620908	0.0545179019434747	0.12375342771258
HS_H3K4me1_11192	17.9294373575698	2.02773191798358	0.592762123884162	3.42081896983661	0.00062432875362762	0.00384234220415546
HS_H3K4me1_11193	23.0579503114163	-0.117698563585738	0.444780363042427	-0.26462176248215	0.791300853568105	0.860670572947342
HS_H3K4me1_11194	32.6813755506351	-0.982231308900587	0.469479518752767	-2.09217073304925	0.0364232455583363	0.0911697951913372
HS_H3K4me1_11195:11196:11197	9.41254050158877	-1.92075191243842	0.727549135155719	-2.6400305073929	0.00828985644816459	0.0293280921088144
HS_H3K4me1_11198:11199	17.3573067606712	-1.08979754598571	0.504144270547373	-2.16167793556885	0.0306430095154155	0.0802114081685038
HS_H3K4me1_11200	28.7781859277807	-0.0625636809669614	0.488145748706547	-0.128165985533497	0.898017617637457	0.935252385032256
HS_H3K4me1_11201:11202	13.4615979938141	1.59933808584758	0.721093664402919	2.21793390345742	0.0265593394379003	0.0719867205788988
HS_H3K4me1_11203:11204	22.6015451756267	-0.361349967251389	0.488619957298431	-0.73953174006499	0.459584173644764	0.588405081284577
HS_H3K4me1_11205	16.5364294382359	-0.481495692495976	0.540547320868567	-0.890755857826276	0.373060161105958	0.505487807334365
HS_H3K4me1_11206	30.0394691278538	-1.66117659727953	0.42191435978488	-3.9372364527401	8.24253787944896e-05	0.000811184295925173
HS_H3K4me1_11207	20.120568413669	0.867482798011084	0.523608709438757	1.65673867216784	0.0975723207927637	0.190200471857806
HS_H3K4me1_1120:1121:1122:1123:1124:1125:1126:1127	49.4993681463812	-2.09879602497477	0.44722449332621	-4.69293622396457	2.69311467037193e-06	6.63823822844389e-05
HS_H3K4me1_11220	24.5346894626139	-0.99233617018047	0.515149977485553	-1.92630537426025	0.0540662547753672	0.122983238641768
HS_H3K4me1_11221	32.5376886265024	0.184482913167923	0.459840793671736	0.401188662917145	0.688281226968352	0.782365170766159
HS_H3K4me1_11222	22.0135440947849	-0.747229543129023	0.556244994826397	-1.34334609763497	0.179159931974855	0.295779082869573
HS_H3K4me1_11223:11224:11225	24.9230064929268	1.31376591897361	0.556103809721929	2.36244725536144	0.0181547246427201	0.0538824351547925
HS_H3K4me1_11228	34.3980469778058	1.39972104866427	0.548793430997893	2.55054264428621	0.0107555365043189	0.0360566436321015
HS_H3K4me1_11229	15.988004628067	2.11173183315465	0.636130849212109	3.31965009364059	0.000901303394047664	0.00511764150314949
HS_H3K4me1_11232	24.0435911896947	-0.282650013838574	0.602780531507553	-0.468910323184571	0.639133737113437	0.743125659384212
HS_H3K4me1_11233	34.3654678303457	-0.165459950392003	0.430100790094234	-0.384700410235821	0.700459391224705	0.791166599102919
HS_H3K4me1_11234	33.7478493014469	0.330448981060809	0.460623369458335	0.717395171350938	0.473130298193074	0.599995989525309
HS_H3K4me1_11235:11236	25.3124151408179	-0.741474285145086	0.45494770822706	-1.62980112161599	0.103143536672754	0.198299748535307
HS_H3K4me1_11237	28.3315098768565	0.840944752789187	0.520142426982007	1.61675862065041	0.105930394671554	0.202076660684439
HS_H3K4me1_11238	21.2858454026288	0.720010508439435	0.519037468600347	1.38720333694028	0.165379768217757	0.279074737454981
HS_H3K4me1_11242	20.4418207399684	1.055099750981	0.532995702755513	1.9795652113634	0.0477524053002833	0.111832483170419
HS_H3K4me1_11243	17.8068037004368	-0.434822931826846	0.515497278394579	-0.843501896229252	0.398947805691884	0.53079895340729
HS_H3K4me1_11244	16.8592891197094	2.89248296770053	0.865874401026579	3.3405341054906	0.000836174098585253	0.00482548397846395
HS_H3K4me1_11245	23.60452492094	-0.55053776691688	0.540877809631295	-1.01785977740919	0.308744599016696	0.440134223259342
HS_H3K4me1_11246	178.428069166333	-0.41393855478424	0.739903589912069	-0.559449312623869	0.575855114823635	0.690383973474525
HS_H3K4me1_11247	26.0102699654995	2.03840806862535	0.61619744691504	3.30804367793235	0.000939501555423532	0.00528202601763645
HS_H3K4me1_11248:11249	26.4176121536854	-0.0692702156308623	0.426300448511509	-0.16249153823959	0.870918791233377	0.916272010942865
HS_H3K4me1_11250	20.2589759137383	-1.19660981815017	0.540172142967423	-2.21523792688868	0.0267437379152317	0.0723568418837063
HS_H3K4me1_11251:11252	16.5165773333383	2.00662525556018	0.690004871593579	2.90813201206223	0.00363594814944144	0.0154352103862992
HS_H3K4me1_11253	36.255324161797	0.318597967897049	0.468953173897792	0.679381195459158	0.496896361587503	0.621979218241605
HS_H3K4me1_11254	9.24677921487728	2.00154925630544	0.687987956868219	2.90927949584564	0.0036226283543049	0.0153998474895623
HS_H3K4me1_11255	71.4011324391993	-0.351075603400255	0.689746975705321	-0.508991870593202	0.6107579223593	0.719829309756602
HS_H3K4me1_11256	24.1738117713713	-1.3417802950059	0.429578808210961	-3.12347878749869	0.00178726747827151	0.00881084450598453
HS_H3K4me1_11257	24.3957798036395	0.33074076500025	0.56708943814767	0.58322504838139	0.559741811082802	0.677064821454365
HS_H3K4me1_11258	21.2336515654267	2.07322204545265	0.639098822127802	3.24397725933856	0.00117873156525185	0.00633932703379638
HS_H3K4me1_11259	6.77892176847374	0.867493609940473	0.926881217399674	0.935927488501913	0.349310523030553	0.481544222086082
HS_H3K4me1_11260	28.1943411571954	-1.82866110578865	0.470851347555064	-3.88373340181381	0.000102864693557256	0.00096708857594692
HS_H3K4me1_11261	22.147680022981	-1.29989474210178	0.519206211461731	-2.50361939708341	0.0122930194931979	0.0400000669416553
HS_H3K4me1_11262	20.2919749910842	-0.637489329120038	0.552179635111725	-1.15449627002461	0.248296766898344	0.375808103855566
HS_H3K4me1_11263	23.3086574448726	-1.40608321756253	0.451462901360976	-3.1145044550145	0.00184254174194349	0.00903708558645277
HS_H3K4me1_11264:11265:11266	24.4281261369753	-1.45992432055447	0.480288526619394	-3.03968185713375	0.00236828174137576	0.011023615790874
HS_H3K4me1_11267	25.924730084773	-0.0806165997096772	0.508298782158105	-0.158600812237637	0.873983388823465	0.918493038169176
HS_H3K4me1_11268	20.9758628735305	-0.292057676435673	0.478052876821453	-0.610931741228185	0.541244770276405	0.661100454341469
HS_H3K4me1_11269	38.1709868554544	0.266931724938118	0.503153667746123	0.530517299285203	0.595753318039276	0.70689754576034
HS_H3K4me1_11270:11271	11.4534912064802	1.86089215473756	0.779486484998529	2.38733087814996	0.0169712092192968	0.0512027888272495
HS_H3K4me1_11272	15.3490623911337	0.469237188167837	0.675143592587576	0.69501835360597	0.487043799618319	0.612287992399685
HS_H3K4me1_11273	31.0867559063122	-0.338200622364874	0.402743715886383	-0.839741525502246	0.401053325704621	0.533040796380523
HS_H3K4me1_11274:11275	21.2501626746896	-1.87976938633408	0.446259956668978	-4.21227438904727	2.52812176232074e-05	0.000330881675435914
HS_H3K4me1_11276	31.9210508478948	3.12413299375947	1.03886730290042	3.00724932340944	0.00263623449094131	0.0119965606596464
HS_H3K4me1_11277	17.8555088530557	-1.46048214092195	0.567932987831479	-2.57157476711903	0.0101237152920181	0.0343234283629986
HS_H3K4me1_11278:11279:11280:11281:11282	35.5434492370009	-1.61934673286432	0.463956552563854	-3.49029822709844	0.000482481798654669	0.00317636049076045
HS_H3K4me1_1128	12.1451719191572	1.23549125338977	0.689597455777037	1.79161225587414	0.0731950985422372	0.154005809151792
HS_H3K4me1_11283:11284	22.1241761974392	-1.75924940740952	0.45108367161462	-3.90005118365828	9.61723542372343e-05	0.000917572448217345
HS_H3K4me1_11285	85.5662174453446	-1.33471042659371	0.53758128216006	-2.48280673246415	0.0130351788970877	0.0418495104918899
HS_H3K4me1_11286	15.6088309455821	1.16070636171664	0.602704950859826	1.925828483839	0.0541257935934806	0.123060551483969
HS_H3K4me1_11287	5.36884982353992	-0.0186407059023537	1.0563998951012	-0.0176455014704143	0.985921657393782	0.991438339458705
HS_H3K4me1_11288	31.9943132062095	1.08327676453225	0.489882313719981	2.21130000858013	0.0270150687636578	0.0729182790816416
HS_H3K4me1_11290	19.7538366470742	1.31746851960888	0.545844331769055	2.41363414975663	0.0157943124689878	0.0484718533042137
HS_H3K4me1_11291	20.5538240939645	2.58588636475995	0.624776850264579	4.13889593326784	3.48981193918158e-05	0.000426174701416687
HS_H3K4me1_11292:11293	16.042731183127	-0.252739001819035	0.522281153275062	-0.483913693293714	0.628447121876822	0.734459069641737
HS_H3K4me1_11294:11295	26.6740674538112	-0.610682868938846	0.500295052048996	-1.22064543000725	0.222220297534604	0.346286346915255
HS_H3K4me1_11296:11297:11298:11299	35.2909687585507	-0.255848903818885	0.456574399984917	-0.560366292607156	0.57522961822433	0.689805779607525
HS_H3K4me1_11300:11301	22.2297573966318	-1.61221188526687	0.438694291219516	-3.67502362701169	0.000237827404615287	0.00184574913243485
HS_H3K4me1_11302	18.1242455152411	-0.231656936746546	0.469384752714368	-0.493533152508503	0.621635920834953	0.72904627668975
HS_H3K4me1_11303	28.7481614545836	1.09198366701373	0.535318576923016	2.03987627944915	0.0413626498758621	0.100301614571595
HS_H3K4me1_11305	17.1990549935503	-0.000546003030476184	0.541072182813877	-0.00100911310508824	0.999194844369996	0.999510168799312
HS_H3K4me1_11306	72.1858558591118	-0.804753512906611	0.630839822113757	-1.27568597399277	0.202066548690752	0.323526801779847
HS_H3K4me1_11307	10.1661779390193	2.70583131148278	1.00035299777471	2.7048764960988	0.006832978874668	0.025265130855175
HS_H3K4me1_11309:11310	2.62768371381208	-0.0949406937351064	1.91518715287509	-0.049572541039961	0.96046302879542	0.975738057770567
HS_H3K4me1_11311	18.0617045881424	0.494880913938829	0.564180288541438	0.877168032967322	0.380395376423348	0.512801245803128
HS_H3K4me1_11312	38.6133597884519	-0.833227988097878	0.45175775253415	-1.84441325782205	0.0651229366316836	0.141084073404481
HS_H3K4me1_11314	24.9123703106665	-0.0779425686788559	0.481125015771326	-0.162000657051474	0.871305336452876	0.916558559929155
HS_H3K4me1_11315	20.6435791978866	0.0616841053393302	0.476698816622336	0.129398486399431	0.897042345291226	0.934539978527998
HS_H3K4me1_11316:11317:11318	38.5343494079208	-1.02420305567893	0.429476411605276	-2.38477138208992	0.0170897379752246	0.0514894369972925
HS_H3K4me1_11319	46.3691623855898	-0.315765982573064	0.493645193061042	-0.639661819889368	0.52239248236075	0.644044434253383
HS_H3K4me1_11327	25.8859920974843	1.00463980444439	0.449044303411062	2.23728437664808	0.0252677596691605	0.0692984917673893
HS_H3K4me1_11331	34.3759967363086	-0.868264618686456	0.457994351057747	-1.89579765925318	0.0579868055261714	0.129515697521912
HS_H3K4me1_11332	22.258673822766	-0.349839275144828	0.494700026823795	-0.707174562716237	0.479458004220062	0.605628516004591
HS_H3K4me1_11333	32.130974624146	2.73753724774193	0.62590620377038	4.3737180287579	1.22148131699215e-05	0.000195974104435743
HS_H3K4me1_11338	87.3803306435637	-1.07576377181499	0.638823417831225	-1.68397673251734	0.0921861654969693	0.182313150816951
HS_H3K4me1_11339	75.7367246298885	1.23410327565425	0.564206450764048	2.18732571026621	0.028718755138467	0.0763192519581287
HS_H3K4me1_11341	26.3251697634429	0.125120892869157	0.482615782937983	0.259255700481796	0.795437956990788	0.863873820980169
HS_H3K4me1_11342:11343:11344:11345	68.535340948413	-1.08176704718127	0.614270695134526	-1.76105918082966	0.0782283869004093	0.161902373095192
HS_H3K4me1_11346	37.9080184674989	-0.390455242095684	0.437050986088706	-0.893386022509593	0.371650485277858	0.50394633932778
HS_H3K4me1_11347	89.5180081093197	0.685176021299219	0.638361387674991	1.07333562857668	0.283120554999307	0.412743459379702
HS_H3K4me1_11348	25.7422166339399	0.786732668103508	0.46182304733037	1.70353704227479	0.0884676120183294	0.177052857361041
HS_H3K4me1_11349	25.2731432341326	-1.02850003837193	0.505893906011961	-2.0330350418327	0.0420489828452314	0.101495800829795
HS_H3K4me1_11350:11351	20.3778929542771	-0.155405244515498	0.492200148998361	-0.315735874586286	0.752202994532633	0.830181141811864
HS_H3K4me1_11352	77.4711089240537	-1.26187656905863	0.657677208760673	-1.91868678471694	0.0550239849772467	0.124503204568454
HS_H3K4me1_11353	25.4405215514071	-0.689877317190741	0.636851586808786	-1.08326230393436	0.278692012162224	0.407842795144061
HS_H3K4me1_11354	89.1400693740383	-1.15402344312897	0.594341905994208	-1.94168277802747	0.052175514850193	0.119551926605361
HS_H3K4me1_11355	138.512206818169	-0.645436303482302	0.648747839372217	-0.994895496078847	0.319787093639319	0.451763804851835
HS_H3K4me1_11356	135.254610023588	-0.256113091139565	0.665886991872896	-0.384619453849388	0.700519378807418	0.791170817440426
HS_H3K4me1_11357	95.2397830077888	-0.51406059035575	0.716010316277842	-0.717951373980306	0.472787269585696	0.599800572650839
HS_H3K4me1_11358:11359	44.5118298957252	-0.719436966473861	0.417283733373588	-1.72409540304261	0.0846906218303113	0.171561200783778
HS_H3K4me1_11360	34.6515346010546	0.267966768764319	0.430928229835424	0.621836190371327	0.534049586639835	0.654502908165929
HS_H3K4me1_11361:11362	87.4855919125388	-1.1793390612636	0.710892245068471	-1.65895614904338	0.0971246288925344	0.18955344181723
HS_H3K4me1_11363:11364:11365	56.1069487756802	-1.10224740655402	0.540340968357013	-2.03991085463233	0.0413592054337819	0.100301614571595
HS_H3K4me1_11366	27.0021259970072	0.049571142494719	0.514656803771018	0.0963188325336397	0.923267354426764	0.951518142222165
HS_H3K4me1_11367	21.4316060565036	-0.399550186659995	0.464760272584039	-0.859690920737522	0.389959440915656	0.521954382844088
HS_H3K4me1_11368:11369	20.2280594113762	-1.38403261844178	0.457026322049779	-3.02834333968849	0.00245898535595579	0.0113567410756622
HS_H3K4me1_11370	30.9115067563106	-0.0967622397600454	0.474034545949915	-0.204124869351334	0.838255920534404	0.894372383957711
HS_H3K4me1_11371:11372	24.6097234516146	-0.535006592562232	0.459517100110902	-1.16428005058595	0.244310538434294	0.37150282491108
HS_H3K4me1_11373:11374:11375	127.246577236513	-0.608141098226114	0.724111773239167	-0.839844234966264	0.400995727760706	0.532993659119844
HS_H3K4me1_11376	25.418306211517	0.681326915273807	0.468221635722089	1.45513761708826	0.145631166951882	0.253897760264622
HS_H3K4me1_11377:11378	17.3576305064861	-0.775857799540555	0.536859192120194	-1.44517931503882	0.148407524950837	0.257322342563615
HS_H3K4me1_11379	23.3574859070182	-0.952646705745179	0.467694091258694	-2.03690130696615	0.0416599331422721	0.100839733634757
HS_H3K4me1_11380:11381	20.868800551293	0.368273737632487	0.470600063729172	0.782562022440409	0.433884350443055	0.564688958492898
HS_H3K4me1_11382:11383	24.2307596167775	-0.564262966023383	0.478224736091112	-1.17991170978633	0.238035332074222	0.36405225879661
HS_H3K4me1_11384:11385:11386:11387:11388	108.412291631389	-0.220369155588519	0.51403622539989	-0.42870355181113	0.668138975520788	0.766232811490624
HS_H3K4me1_11389:11390	26.5469441743213	0.500638835898773	0.415057016201053	1.2061929237603	0.2277431117461	0.352678902776001
HS_H3K4me1_11391:11392	56.2961390886414	-0.952178952552597	0.523147315366527	-1.82009717833586	0.0687442072471816	0.146985527739202
HS_H3K4me1_11393:11394	31.513176898283	-0.325902443863365	0.444805751116158	-0.732684869846159	0.463750654165599	0.591935297271212
HS_H3K4me1_11395	58.2210115796161	0.065032511745777	0.546127746141915	0.119079303707228	0.905212527312536	0.940355796857065
HS_H3K4me1_11396	21.5253824024853	2.02090176708854	0.602280484135553	3.35541632232882	0.000792456264652196	0.00464103398962893
HS_H3K4me1_11397:11398	37.1035783024105	-0.757090698832556	0.473619651374785	-1.5985204512417	0.10992719765292	0.207466048109531
HS_H3K4me1_11399	23.8239893704047	-0.865225151459575	0.470875938064747	-1.83748006962421	0.066139056058029	0.142758873172847
HS_H3K4me1_11400:11401	38.2477899259882	-0.879516600902903	0.431862587956313	-2.03656585550743	0.0416935673650671	0.100860886871157
HS_H3K4me1_11402	50.5645676912771	-0.954985846129491	0.578964445267427	-1.64947235350243	0.0990509025127053	0.19256832439743
HS_H3K4me1_11403	184.623007028712	-0.750336956466165	0.671153685123856	-1.11798083374555	0.263575179228279	0.391864271278887
HS_H3K4me1_11404:11405	29.815668501545	-0.336497784008084	0.436670996430938	-0.770597971375236	0.44094526400789	0.571189618997259
HS_H3K4me1_11406	21.1383382770377	-0.606424070769301	0.511652707862075	-1.18522595786354	0.235928119281756	0.362048108618062
HS_H3K4me1_11407:11408	8.02759454154105	0.200067470263999	0.780205240631562	0.256429282764171	0.797619379185623	0.865588296586372
HS_H3K4me1_11409	21.3218609424593	1.98308005520345	0.58401551295346	3.3955948279091	0.0006847964786369	0.00413315007482051
HS_H3K4me1_11410	25.2758127372821	-0.203387628950332	0.487244071262393	-0.417424533095658	0.676367913406566	0.772726034947432
HS_H3K4me1_11411	33.0153155763014	0.11175549709424	0.447210325424814	0.249894715619728	0.802668769931643	0.869239224817826
HS_H3K4me1_11412	72.761304921753	-0.944842922747132	0.646403064607642	-1.46169313618685	0.143825318992168	0.251386364637059
HS_H3K4me1_11413:11414:11415:11416:11417	22.743438923641	-1.04345963789853	0.482455002983274	-2.16281234819054	0.0305556154744068	0.0800261372326986
HS_H3K4me1_11418:11419:11420	50.3842558305324	-0.460778274523713	0.431886035841233	-1.06689783017921	0.286017974775745	0.41593507660323
HS_H3K4me1_11429:11430:11431	43.5736150905583	-0.502455777664652	0.429191986530027	-1.17070167532007	0.241718711588028	0.368445472021196
HS_H3K4me1_11432	33.7396002397863	-0.421168563215121	0.424461943602026	-0.99224104672622	0.321079953772568	0.452893307957066
HS_H3K4me1_11433	22.4648943731913	1.03151232261201	0.499360426871418	2.06566693535292	0.0388599394110613	0.0958248065632991
HS_H3K4me1_11434	69.3219551009368	-0.566638421913082	0.647191180256098	-0.87553483298221	0.381282965828843	0.513681475977074
HS_H3K4me1_11435:11436	53.5757395854164	-0.318469236108455	0.602018406865068	-0.529002489752501	0.596803722736381	0.707642897633557
HS_H3K4me1_11437	47.9025998817537	-0.158564772602408	0.612309895544995	-0.258961636511322	0.79566484063903	0.864007709580289
HS_H3K4me1_11438	24.3206192670515	-0.644745281827696	0.482323925624204	-1.33674745865715	0.181305084848211	0.298359235568854
HS_H3K4me1_11439:11440	24.6259399086631	0.444909568763057	0.507276161473967	0.877055936297707	0.380456256596094	0.512832245145259
HS_H3K4me1_11441	58.0604119680092	-1.39718290649043	0.645015436081508	-2.16612320935816	0.030301773086655	0.0795429801038614
HS_H3K4me1_11442	62.1953074872224	-1.0449616644457	0.515082396481287	-2.028727193133	0.0424860845593824	0.102236760643764
HS_H3K4me1_11443:11444	20.3948891652551	-0.103140920436976	0.487389144444361	-0.211619240216275	0.832404097748387	0.890377342186046
HS_H3K4me1_11445:11446	17.1967479712172	-0.474951906457303	0.604621811075221	-0.785535516181063	0.432139655235551	0.563015969345517
HS_H3K4me1_11447	24.8137933660537	0.255202439843946	0.466866548535376	0.546628240221002	0.584634163474659	0.697678886263466
HS_H3K4me1_11448	20.8419757129896	-1.05652373892317	0.523926115247645	-2.01655101392261	0.0437423894550228	0.104619361176907
HS_H3K4me1_11449	90.8681691058412	-0.835624069588322	0.488813375864952	-1.70949509740745	0.0873592790732141	0.175417841069494
HS_H3K4me1_11450	14.4506276764491	0.473109479809242	0.554470106925188	0.853264177635958	0.393512820643218	0.525450654928521
HS_H3K4me1_11451	18.9559518899497	0.9393032706059	0.615640610752225	1.52573312124131	0.127076342340189	0.230510129273609
HS_H3K4me1_11452	21.7357079961688	-0.0981222766220232	0.548932375024757	-0.178751119603025	0.858133127902277	0.907140247844372
HS_H3K4me1_11453	37.4333421854006	-1.42538348390503	0.45649693372097	-3.12243824353107	0.00179359730586009	0.00883481495596698
HS_H3K4me1_11454:11455	82.0491406429608	-1.12640692315359	0.661197819460018	-1.70358535675979	0.0884585790622171	0.17704949309976
HS_H3K4me1_11456:11457	42.7111093809162	-0.968030419944993	0.486960998037874	-1.98790133880435	0.0468226026639657	0.110147691448043
HS_H3K4me1_11458	30.680421693748	-0.612309887924872	0.495519104024736	-1.23569380665958	0.216572400552356	0.340126291254848
HS_H3K4me1_11459:11460:11461	34.1975460386731	0.160963110825481	0.478865885327571	0.336134011123746	0.736769811875203	0.818701117090192
HS_H3K4me1_11462	32.6104845122201	-1.14613283919288	0.5174273749903	-2.21506030525418	0.0267559255450532	0.0723810603208235
HS_H3K4me1_11463:11464	35.635129737208	-1.63386995294402	0.558991477269855	-2.92288884425202	0.00346800296816509	0.0149021876259759
HS_H3K4me1_11465	49.4504681904579	-0.824573604149077	0.494518682743664	-1.66742659665398	0.0954296089437992	0.187125467398505
HS_H3K4me1_11474	22.0256832222147	-1.08218958898362	0.496832386110674	-2.17817843449229	0.029392754963227	0.0776903001892692
HS_H3K4me1_11475	24.1503984220794	-1.17160522263286	0.491873543350378	-2.38192364373273	0.0172224681019691	0.0517404536965595
HS_H3K4me1_11476	46.4472820118432	3.45993081313155	0.735112693375274	4.70666721485282	2.5179945485112e-06	6.33629516376663e-05
HS_H3K4me1_11479	25.1412176798849	-0.982056524248183	0.509685348313043	-1.92678978804981	0.0540058326494369	0.122869009151038
HS_H3K4me1_11480	186.954664881844	-1.21782542915468	0.653728416269211	-1.86289198824297	0.0624774642446567	0.136680804318661
HS_H3K4me1_11481	130.070459231246	-0.671598205566125	0.618233111627887	-1.0863187249834	0.277338005458308	0.406330464649691
HS_H3K4me1_11482	27.941373985179	0.73361728882911	0.511307813302883	1.43478599337292	0.151348090449678	0.261124669592737
HS_H3K4me1_11483	17.9976635709716	0.794987725816787	0.641613375902537	1.23904481370655	0.215328902519093	0.33870516984523
HS_H3K4me1_11484	32.5189682439916	0.729217086952585	0.535614751428483	1.36145818427847	0.173368939501266	0.288912241441387
HS_H3K4me1_11485	31.2693203852982	-2.24126849188268	0.502610059038971	-4.45925912459484	8.22434427833999e-06	0.000147915353929039
HS_H3K4me1_11486	22.8895036293205	-1.96762140629979	0.560152809672186	-3.51265114148278	0.00044365958637996	0.00296866078332931
HS_H3K4me1_11487:11488:11489	58.3227891201388	-0.626088512912802	0.41169274635865	-1.52076644160104	0.128318458607997	0.232168679203439
HS_H3K4me1_11490	55.0220735544871	-0.600055067682	0.535654476305838	-1.12022785998225	0.262616674611342	0.391018595152116
HS_H3K4me1_11491:11492	27.5916117810897	-0.01821398142153	0.445705025509437	-0.0408655509340769	0.967403080865916	0.980219889566467
HS_H3K4me1_11493:11494	79.6214202419014	-0.413760054290643	0.634261510183616	-0.65234930331948	0.514175861005522	0.636691849276788
HS_H3K4me1_11495:11496	20.9767713278384	-0.643615626482125	0.426961780254319	-1.50743147571372	0.131700095888755	0.236386801013117
HS_H3K4me1_11497	36.9992848284336	-0.0281918963945254	0.46211555061307	-0.0610061625433819	0.951354301199416	0.970619991589745
HS_H3K4me1_11498	74.6989887182624	0.207292032802863	0.639658757877741	0.324066590584355	0.745887620022377	0.825790424854361
HS_H3K4me1_11499:11500	58.2626424177547	-0.48811944125482	0.566902400197383	-0.861029060883968	0.389222037624105	0.521402075433259
HS_H3K4me1_11501	32.0337076687337	0.681791237300536	0.46138119173742	1.47771788167853	0.139483306109974	0.245957163193996
HS_H3K4me1_11502	141.778658264934	-0.82530836214778	0.583666992281422	-1.41400554264999	0.157360275089145	0.26897225812313
HS_H3K4me1_11503	36.2116561929427	0.387789824128524	0.591093212716691	0.656055281613241	0.511788555632088	0.634616754890682
HS_H3K4me1_11504:11505	18.640240288803	1.15895735649728	0.525831649368831	2.20404640513442	0.027521080719447	0.0740167232556802
HS_H3K4me1_11506	37.7060722368811	0.44468847224502	0.48706293690063	0.913000022286125	0.361242529819338	0.49347340195753
HS_H3K4me1_11507	28.2292811392376	1.30257861943477	0.516618384858076	2.5213555258832	0.0116903670391522	0.0384390249913795
HS_H3K4me1_11508	36.1287230595713	-1.01258105238676	0.509162000004607	-1.98872078508922	0.0467320304804883	0.109977597774956
HS_H3K4me1_11509	24.5920915917351	0.309317163318174	0.476857281360828	0.648657733474181	0.51655962966575	0.638855228102434
HS_H3K4me1_11510	24.9964314818478	-0.0462836844519667	0.530851452329555	-0.0871876383663609	0.93052236509222	0.956416542729442
HS_H3K4me1_11511	21.0669953310459	-1.354722194015	0.514270282149261	-2.63426109001144	0.0084320621060308	0.0296959519797358
HS_H3K4me1_11512	29.1825238876998	1.63309186009852	0.500575559108214	3.26242827957464	0.00110462120059118	0.00601163565031339
HS_H3K4me1_11513	26.4857401324722	1.22521996909191	0.573496120035465	2.13640498390145	0.0326464181785359	0.0841295925709473
HS_H3K4me1_11514:11515	31.6569274744706	-0.0858115907357207	0.427814404018748	-0.200581350065904	0.841025942186525	0.896255719078498
HS_H3K4me1_11516	43.5861566731734	-1.01004849532489	0.438086440789029	-2.30559177660397	0.0211334532155372	0.0605083605203385
HS_H3K4me1_11517:11518	20.8515920466906	-0.662178795442492	0.475836557380031	-1.39160975585497	0.164040603001871	0.277320168584841
HS_H3K4me1_11519	20.4116280400839	-1.97955176107006	0.543387077068836	-3.64298645405453	0.000269493025544364	0.00203318641640331
HS_H3K4me1_11520	155.181805906867	-0.963601705695069	0.557255386767237	-1.72919226727468	0.0837746898557357	0.170293076821628
HS_H3K4me1_11521	28.9877038142292	-2.716817481859	0.540054698871097	-5.03063391085773	4.88860804294185e-07	2.01933891749786e-05
HS_H3K4me1_11522:11523	44.9615408002218	-0.226434371104709	0.424142146224573	-0.533864349771121	0.593435388651314	0.704863675930995
HS_H3K4me1_11524	24.9091249434914	0.409479085010357	0.440933467887015	0.928664106566033	0.353063187768766	0.485217581912197
HS_H3K4me1_11525	66.6432351755596	-0.705723349540522	0.595190037893216	-1.18571095719034	0.235736465902839	0.36184623442362
HS_H3K4me1_11526	37.714892248517	0.553229041871683	0.468832353169456	1.18001464304176	0.237994391038794	0.364012761193791
HS_H3K4me1_11527	31.9466994554476	2.97426232867744	0.893867809657036	3.3274073599525	0.000876581295841408	0.00500826352703506
HS_H3K4me1_11528	27.5871018951659	-1.31155196259126	0.500339219783077	-2.6213255142379	0.00875885859059273	0.0306140540752763
HS_H3K4me1_11529	27.7215217417757	-0.224813067002999	0.461829496504555	-0.48678802177977	0.626408559721249	0.732787862392262
HS_H3K4me1_11530	44.2691814826997	0.390016726571347	0.446346860871588	0.873797400097663	0.382228596573194	0.514356944039827
HS_H3K4me1_11531	26.2725275787529	-0.520274788724681	0.429775741763958	-1.21057272006391	0.226059204709614	0.350634919993361
HS_H3K4me1_11537:11538	95.6553330379925	-0.804681461427694	0.530049279453759	-1.51812575286765	0.128982700150646	0.232845681036571
HS_H3K4me1_11539	20.2434261728247	-0.171302586256811	0.47607785352573	-0.35982053142817	0.718981348303646	0.805206393951116
HS_H3K4me1_11543:11544	18.2824482846346	1.63051163815263	0.586440728681485	2.78035197490215	0.00543000088609602	0.0211457440716307
HS_H3K4me1_11545	20.0433432968925	-0.863718275628704	0.59240377233075	-1.45798915531968	0.144843532226184	0.252799097193141
HS_H3K4me1_11546	245.247437056534	-0.529223694703947	0.793655800512327	-0.666817648610795	0.504888618186868	0.628839189713422
HS_H3K4me1_11547:11548:11549	58.5226734691358	3.31227308096845	0.659602898678593	5.02161692679649	5.1238296418713e-07	2.08497237285829e-05
HS_H3K4me1_11550	25.927414761883	-1.14431989812874	0.42807791830938	-2.67315796770839	0.00751408576559	0.0271988897349975
HS_H3K4me1_11551	27.8733729936267	0.80950842975959	0.433692856447633	1.86654776006746	0.0619647685703613	0.135942020288917
HS_H3K4me1_11552	29.6273294510848	1.22718961210403	0.52880646847019	2.32067814082197	0.0203042213420874	0.0587303456050384
HS_H3K4me1_11553	16.7726646895342	-0.229153655305325	0.568285565301531	-0.403236804341031	0.686774026826852	0.781020594731973
HS_H3K4me1_11554	29.7060236063106	0.838381465733543	0.557052253870605	1.50503199638482	0.132315850777758	0.237103230778329
HS_H3K4me1_11555:11556:11557	23.6105373125306	0.0634404864190607	0.459096414452551	0.138185541036539	0.890093782047097	0.930003458054858
HS_H3K4me1_11558:11559:11560:11561	56.6416941640105	-1.6934405840522	0.402054723479434	-4.21196539962756	2.53158328624863e-05	0.000331131598886657
HS_H3K4me1_11562	55.9463870349548	-0.783131264476273	0.411090501945907	-1.90500938544992	0.0567788511074294	0.127456030235749
HS_H3K4me1_11563	17.6082965560253	-0.30779090311196	0.530145704478336	-0.580577943972642	0.561524940901327	0.678336775860835
HS_H3K4me1_11564	27.8270816909645	0.833800474699401	0.510897581550479	1.63203057679187	0.102673045001772	0.197647663447855
HS_H3K4me1_11565	158.865912796311	-1.46333256861362	0.716784688609713	-2.0415231963896	0.0411988506258215	0.10002527681934
HS_H3K4me1_11566	17.2771898266102	1.58293116486298	0.658512596110668	2.40379785324099	0.0162257428545864	0.0494117778735647
HS_H3K4me1_11567	29.4908629129358	0.841058655812722	0.433862629451241	1.93853675961101	0.0525577705543248	0.12025373902165
HS_H3K4me1_11582	26.0510177319939	-2.20454306571292	0.481173617845291	-4.58159588130565	4.61440950583738e-06	9.78206071475139e-05
HS_H3K4me1_11583	15.7291303076822	3.85999619854979	0.977684959846659	3.94809816769115	7.87745037433356e-05	0.000785852360872829
HS_H3K4me1_11584	21.7092249768379	0.406688645760437	0.506137914845771	0.803513496680767	0.421677998964204	0.553367640513103
HS_H3K4me1_11585:11586:11587	43.2023757049549	-0.84934426777953	0.497051858451656	-1.70876389120701	0.0874946938347089	0.175613055772357
HS_H3K4me1_11588	26.4590157696369	-1.33441296664381	0.495690393249164	-2.69202910691282	0.00710187468434222	0.026029368225718
HS_H3K4me1_11589:11590	28.5444964006742	-0.692495626156099	0.406470204661878	-1.70368115107515	0.0884406713967296	0.177043079682132
HS_H3K4me1_11592:11593:11594:11595	31.7073136924378	0.85569084683754	0.444067381853889	1.92693920293179	0.0539872071396078	0.122849846200136
HS_H3K4me1_11596	26.9785336973961	0.18862593364511	0.487856132526454	0.386642538791663	0.699020861114045	0.790124435306781
HS_H3K4me1_11597	25.7213724834476	-0.23449218039708	0.476381042768027	-0.492236590764729	0.622552100121557	0.729694328585969
HS_H3K4me1_11598:11599:11600	66.9981873374942	-0.894591538248712	0.440332776749268	-2.03162604622119	0.0421915278230165	0.101727710556056
HS_H3K4me1_11601	24.0089242269086	0.605124395590919	0.484641663710079	1.24860168017439	0.211810797518513	0.334925325482107
HS_H3K4me1_11602	25.5492550484588	0.0495859683035289	0.486696351379342	0.101882761526767	0.91884973306277	0.948751844600507
HS_H3K4me1_11603	32.9968686078949	-2.11606201768961	0.521317463469882	-4.05906605085724	4.92693770996179e-05	0.000547420392166807
HS_H3K4me1_11604	16.2861207358889	0.02836043880783	0.66356086559656	0.0427397700470674	0.965908976606584	0.979163999605984
HS_H3K4me1_11605	24.3586327630981	-0.572902877332754	0.553031833105951	-1.0359311038484	0.300234285579521	0.431192871262287
HS_H3K4me1_11606	27.8336659676365	-1.57589302040929	0.458236231194594	-3.43904063696805	0.000583779596279922	0.00365252799106602
HS_H3K4me1_11607	24.9615841586272	1.4105034240947	0.612906588911322	2.30133506412472	0.0213726992503131	0.0610771737683682
HS_H3K4me1_11608	11.2260301644286	1.41661796169385	0.800276971501261	1.77015959741585	0.0767005577262084	0.15953557014705
HS_H3K4me1_11609	23.3581836895306	0.771315312099102	0.51218310477492	1.50593665606767	0.132083435446001	0.236898286468354
HS_H3K4me1_11610	25.0321879422443	-1.85240623561037	0.44721769125913	-4.14206833006755	3.44187760046412e-05	0.00042138940708885
HS_H3K4me1_11611	22.4675729488069	1.32237517348861	0.583024624401673	2.26812919753723	0.0233213332553939	0.0652368855217093
HS_H3K4me1_11612	20.3441686389834	0.071921089037379	0.486198103043037	0.147925482611381	0.882401577228046	0.924395109744467
HS_H3K4me1_11613	30.5643347294713	-0.164432591600986	0.420496128460045	-0.391044246241164	0.695764530794367	0.787562934457812
HS_H3K4me1_11614	17.471628269465	1.36837557964783	0.590894676826472	2.31576900810309	0.0205708842486686	0.059348809059876
HS_H3K4me1_11615	44.2651201850733	2.2063612783074	0.51380347816296	4.29417349644258	1.75345318019729e-05	0.000251498865309775
HS_H3K4me1_11616:11617:11618	31.3032743067191	-0.531073981791584	0.4208728638507	-1.26183944703067	0.207006564596183	0.329464813205029
HS_H3K4me1_11619:11620	19.2669424566779	-0.153788123001512	0.526629304786736	-0.292023481419801	0.77026867051343	0.844080125822462
HS_H3K4me1_11621	19.4278564619393	0.923423543504271	0.547816828395419	1.68564289309808	0.0918646023260572	0.18191623659371
HS_H3K4me1_11622	21.0375464800398	-1.07292955184967	0.563084361188243	-1.90545080951197	0.0567214958901594	0.127374772848454
HS_H3K4me1_11623:11624	64.2503738216463	-1.34944176860158	0.504773359752587	-2.6733617028898	0.00750952326611114	0.0271864611086122
HS_H3K4me1_11625	15.1047751348656	-0.397306159316598	0.538695664614549	-0.737533612045831	0.460797910689433	0.589250447672979
HS_H3K4me1_11626	18.3989719194929	-0.105271685808025	0.819317442529865	-0.12848705561909	0.897763541435516	0.935078136968561
HS_H3K4me1_11627	25.7821902924417	2.5557014609968	0.566253584582324	4.51335149230342	6.38111365066444e-06	0.00012264164320455
HS_H3K4me1_11628	71.6884557295793	-0.686875139850324	0.436970874143248	-1.57190142523127	0.115973413978174	0.215915868219744
HS_H3K4me1_11629	5.20453502223602	0.417476788636971	1.23117080408375	0.339089253296306	0.734542493991582	0.817093276377906
HS_H3K4me1_11630	28.3475218083621	-0.935602005526169	0.412936820305433	-2.26572676380406	0.0234681178201536	0.0655941519666827
HS_H3K4me1_11631	17.5092315303595	-0.73065338739183	0.537533926978113	-1.3592693423081	0.174061255111098	0.289805250662712
HS_H3K4me1_11632	27.8372025747901	-0.973812548749011	0.60859339313892	-1.60010371411759	0.109575577195083	0.207127083988382
HS_H3K4me1_11633	32.3044512783764	0.830489604293149	0.566980377909247	1.46475898752546	0.142986684963922	0.250375645941886
HS_H3K4me1_11639	10.5107025063968	-1.54071841286893	0.650973348600466	-2.36679184513672	0.0179430212784122	0.0534253014869835
HS_H3K4me1_11640:11641	24.7340286773706	-1.69363904262662	0.492580960902	-3.43829578700175	0.000585387887356438	0.00365973808497345
HS_H3K4me1_11642:11643	26.4772520168703	-0.316000445352414	0.454629762211047	-0.695072059989159	0.487010143441851	0.612277644185156
HS_H3K4me1_11644	48.7479475394308	-0.438971204643396	0.552724004055743	-0.794196020839227	0.427081324669039	0.558486825641517
HS_H3K4me1_11645	22.6152231509238	0.353073884454441	0.486490446429263	0.725757077134667	0.467987704483131	0.595764650809471
HS_H3K4me1_11650	19.0562203957668	1.0783496652744	0.559044322668593	1.92891622640385	0.0537412630704332	0.12239572536367
HS_H3K4me1_11651	9.36315233669326	-0.103268727211099	0.750038521978213	-0.137684564439077	0.890489718998935	0.930157163866075
HS_H3K4me1_11654	32.9965724472267	2.42296274564525	0.648122823920877	3.73843144573634	0.000185171970356146	0.00152093747015216
HS_H3K4me1_11655	174.028206171779	-0.747678725633918	0.694998463539677	-1.07579910583678	0.282017112270957	0.411608248346011
HS_H3K4me1_11663	79.7254193992891	0.200609201476146	0.647181636084084	0.309973568919502	0.756581056025083	0.833828428501948
HS_H3K4me1_11666	12.7186893866223	-0.392085516406494	0.660295033361912	-0.593803522056162	0.552643533089163	0.671007439944199
HS_H3K4me1_11669	79.140536155843	-1.16881997312886	0.649151213893823	-1.80053575825251	0.0717760826099888	0.151676835432398
HS_H3K4me1_11670:11671	9.2989051165631	2.43494664783111	0.940204250418343	2.58980604134441	0.00960300214349469	0.0328867317434072
HS_H3K4me1_11673	29.6369382130925	0.180623226221349	0.486550281943599	0.37123239452215	0.710464446938696	0.798348411701632
HS_H3K4me1_11674:11675	31.9363764862295	-0.530944394524245	0.513832182925958	-1.03330311367584	0.301462070597806	0.432482499658012
HS_H3K4me1_11676	25.7821746213211	-0.667173387117485	0.495199970767687	-1.34728074818582	0.17788983006734	0.294287482838613
HS_H3K4me1_11677	26.8040492882124	2.53352132954726	0.624985321108612	4.05372933407979	5.04075357917329e-05	0.00055735274423164
HS_H3K4me1_11678	16.9344335125045	-0.947944352619032	0.652195839023149	-1.45346580873446	0.146094466217474	0.254466001406713
HS_H3K4me1_11680	21.0543647076902	-0.601850365764672	0.498239036506513	-1.20795506105794	0.22706454854728	0.351854350306647
HS_H3K4me1_11685	20.9277063459582	-1.80483690627934	0.484888718369461	-3.7221672476697	0.000197520116170586	0.00159459585572244
HS_H3K4me1_11686	24.4711647658702	1.20099185078023	0.510054367304665	2.35463497181048	0.0185409089541214	0.0547989898666117
HS_H3K4me1_11689	126.684568256615	-1.38771719274988	0.552219480122517	-2.51298123789838	0.0119715701561599	0.0391392007196093
HS_H3K4me1_11690	174.402812727419	-1.40614739655585	0.74206154823612	-1.89492017191601	0.0581029783038545	0.129690974465977
HS_H3K4me1_11693	10.4845477468671	-0.590813087944792	0.639923871237381	-0.923255272228513	0.355874190899209	0.488022451183574
HS_H3K4me1_11694	20.5638024388697	-0.941689253049432	0.471882709804024	-1.99560024871545	0.0459774524405409	0.108722408648184
HS_H3K4me1_11696	24.8471918644269	-0.221055435851016	0.522683978092299	-0.422923688339994	0.672350939110275	0.769633772965759
HS_H3K4me1_11697	26.1869091977724	0.349884405871351	0.495656593471067	0.705900840380478	0.480249804918857	0.606342445321165
HS_H3K4me1_11698	83.4725439559601	-1.73207792080433	0.52036634730719	-3.32857405127667	0.00087291795604483	0.00499562980453222
HS_H3K4me1_11699	19.2109321264645	1.02903912298175	0.516267934318682	1.99322687809339	0.0462366091779598	0.109141806730798
HS_H3K4me1_11702	21.7531950982157	-1.11060003231207	0.495256646963025	-2.24247375400695	0.0249307697418282	0.0686512805340184
HS_H3K4me1_11707	74.3706980143572	-0.396922448548292	0.609909422045946	-0.650789173278898	0.515182590074633	0.637643374321699
HS_H3K4me1_11710	35.908167052	2.57106480213412	1.00921266462151	2.54759466687664	0.0108468418852801	0.0363099313707693
HS_H3K4me1_11711:11712	30.6461170441219	5.06797050195485	1.13184323710433	4.47762581938519	7.54777444101178e-06	0.000138816299364092
HS_H3K4me1_11713	21.9295888669063	0.343053548301673	0.475557573779173	0.72137122236428	0.470681147382353	0.598244755964629
HS_H3K4me1_11714	21.5148445576714	-0.699452909831519	0.444249890947539	-1.57445825893093	0.115381544237971	0.215208956687496
HS_H3K4me1_11715:11716	17.0063530484093	-0.424911031811008	0.481270026452484	-0.882895273871703	0.377292857365589	0.509645871162111
HS_H3K4me1_11717:11718	16.8369952354347	2.26057443866599	0.690435357552505	3.27412901720359	0.00105988207653884	0.00581414126815679
HS_H3K4me1_11719:11720	22.5338076512303	0.744270875324298	0.515279097331147	1.44440339066576	0.148625537517426	0.257514943125021
HS_H3K4me1_11721	64.3462343930146	-2.0216322574913	0.539545934998264	-3.74691407414236	0.00017902337544729	0.00148519560396652
HS_H3K4me1_11722	25.9872935791228	3.29551040256849	0.611046346010945	5.39322495598307	6.92042232349154e-08	5.32452429374834e-06
HS_H3K4me1_11723	23.5829040243977	-0.280538440691946	0.477263023825491	-0.587806778835068	0.556661993450073	0.674526221508738
HS_H3K4me1_11724	29.4818697291173	4.19588996024024	0.736995867968882	5.69323403644565	1.24655331050831e-08	1.64942290239896e-06
HS_H3K4me1_11725	32.6995238174498	-0.0610093585074995	0.497009551544522	-0.122752889391974	0.902302780844572	0.938406973240321
HS_H3K4me1_11726	36.3735087821359	-1.56344914729442	0.531721287965355	-2.94035462314665	0.0032783680136606	0.0142662917428577
HS_H3K4me1_11727	22.3802433053539	0.702530129107187	0.560943801138638	1.25240733150299	0.210421476180756	0.333357673138936
HS_H3K4me1_11728	28.5942815564819	-2.1872809530254	0.407350444449981	-5.36953127909003	7.8941544889179e-08	5.79594598786954e-06
HS_H3K4me1_11729	20.4888029633109	-1.20566050506031	0.500855431078712	-2.4072026182558	0.0160752483646818	0.0490838254238961
HS_H3K4me1_11731	17.4812488475217	-0.0915790123036533	0.495146583456653	-0.184953335766418	0.853265636679249	0.903986653291374
HS_H3K4me1_11732	19.5188424050107	-0.947970698124263	0.53499633444924	-1.77191998726527	0.0764078400684406	0.159050359108668
HS_H3K4me1_11733	19.993016204301	-1.47179928921828	0.4990591833582	-2.94914779308229	0.00318651550913283	0.0139421632432661
HS_H3K4me1_11734	20.0014397100941	-0.846340366765299	0.501175373935007	-1.68871099974488	0.091274826640731	0.18110574072358
HS_H3K4me1_11735	21.677133522179	-0.751745527037432	0.485735328473019	-1.54764433009363	0.121707952145129	0.223635808298412
HS_H3K4me1_11736	23.6748373706771	0.248921365811789	0.463518861237438	0.537025322221523	0.591250122822522	0.703107030466995
HS_H3K4me1_11737	32.6628420760589	1.0094442641243	0.461440076162264	2.18759556499668	0.0286990751871641	0.0762922098087301
HS_H3K4me1_11738	38.479759857517	-1.07927545095702	0.452612428299395	-2.38454665288842	0.0171001796550344	0.0515015665898622
HS_H3K4me1_11739:11740	162.322791626634	-1.20010582761575	0.663916041695276	-1.80761685551586	0.0706661530278359	0.150016069923867
HS_H3K4me1_11742	26.2439576770073	-0.817580231622678	0.490417153344049	-1.66711181704754	0.0954921728217807	0.187191087170869
HS_H3K4me1_11743	42.6243122507578	-1.45747355602318	0.464313733983546	-3.13898437489431	0.00169534487505406	0.00847520698285512
HS_H3K4me1_11746	22.8256068013627	-0.0734190122726277	0.505125382484999	-0.145348095380671	0.884436043249423	0.925779239155827
HS_H3K4me1_11747	29.6635701187099	-0.901294739481036	0.45613311935702	-1.97594671650138	0.0481608123482781	0.112559072493326
HS_H3K4me1_11748	24.3699985362672	-2.068550460488	0.514550630157416	-4.02011063489547	5.81708171050035e-05	0.000624830337878098
HS_H3K4me1_11749	20.9229395549897	1.19204047093915	0.524216750235764	2.27394578750686	0.0229692462514945	0.0645067508138183
HS_H3K4me1_11750	23.5699691346722	-2.5538782783046	0.495856899225736	-5.15043409155422	2.59884248559946e-07	1.31758578396223e-05
HS_H3K4me1_11751	25.7017598661312	-0.0521397273778869	0.500043462269204	-0.104270391100158	0.916954774284261	0.947241972988743
HS_H3K4me1_11752:11753	12.4465126158854	0.909546384103639	0.640922054640014	1.4191216818315	0.155863543784734	0.267077405822112
HS_H3K4me1_11754	22.0565292261534	0.619928464095214	0.534426498583511	1.15998825982305	0.246053586063475	0.373400155740625
HS_H3K4me1_11755	32.3828280352719	-1.69510890764819	0.442808704491427	-3.82808397950319	0.00012914469512164	0.00115102240855638
HS_H3K4me1_11756	16.5891573593591	0.615370643656395	0.566163182890093	1.08691391855456	0.277074854509603	0.406063036255202
HS_H3K4me1_11757	18.7121490135001	1.96264514746052	0.696138495073402	2.81933144245037	0.00481237984721248	0.0192895691545557
HS_H3K4me1_11758	12.0541605437229	0.266781001798813	0.748079394974921	0.356621240460389	0.721375374110128	0.806731761833384
HS_H3K4me1_11759	140.679455786036	0.0536023854486116	0.671653519818818	0.0798066024623397	0.936391073071083	0.960847164650878
HS_H3K4me1_11760	45.7703958810347	-0.133567431303857	0.527977993504199	-0.252979163804476	0.800284314471634	0.867542059919238
HS_H3K4me1_11762:11763	55.7892010612601	0.147269896327537	0.53585802416708	0.274830066334171	0.783446797625322	0.854133993409073
HS_H3K4me1_11765	26.3903385528612	1.36813957347733	0.655552722171784	2.08700158996338	0.0368879908234016	0.0920842329231013
HS_H3K4me1_11766:11767	135.683374466068	-1.20358984518629	0.69800333801211	-1.72433250622278	0.0846478342801128	0.171532541882645
HS_H3K4me1_11768	22.9151596985323	0.592976779236202	0.491704316360312	1.20596211891229	0.227832096913219	0.352794017352376
HS_H3K4me1_11769	18.1186076405589	-1.34115362788655	0.527327988964384	-2.54330067046211	0.0109810691116996	0.0366463105306849
HS_H3K4me1_11770	16.289955594077	0.841244055315628	0.542948112913267	1.54940045891643	0.121285483531463	0.223063770765594
HS_H3K4me1_11771:11772	18.5530734182234	-0.969633110802652	0.475279626901682	-2.04013186326464	0.0413371938942004	0.100280276353393
HS_H3K4me1_11773:11774	20.3602715311541	0.00775439576726043	0.467010524240984	0.0166043276644854	0.986752272058054	0.992045208763302
HS_H3K4me1_11775:11776:11777	106.689218261269	-0.831853555306243	0.625580150468004	-1.3297313776403	0.183606792653628	0.300913214964248
HS_H3K4me1_11793:11794	27.7137242137534	-1.71227849056709	0.462155102708948	-3.70498666038843	0.000211401857908371	0.00168241227433886
HS_H3K4me1_11795	44.6864532128924	-1.04854514001078	0.471679334558638	-2.22300419625534	0.0262155170180126	0.0713438897985963
HS_H3K4me1_11796	97.5084376141495	-1.65017819419985	0.588425291324199	-2.80439712318665	0.00504107721839399	0.0199604113076889
HS_H3K4me1_11797	28.9086481003992	1.43514988627417	0.560926227905868	2.55853589095322	0.0105113968976531	0.0354382556473864
HS_H3K4me1_11798:11799:11800:11801	4.26533265408765	-1.40722766022817	1.23434507652772	-1.14006017197944	0.254261233401273	0.382241027702695
HS_H3K4me1_11804:11805:11806:11807	121.602829478977	-1.19247652975835	0.597622176769242	-1.99536860597259	0.0460026923357902	0.108745032690551
HS_H3K4me1_11811	47.6812564675352	4.62796024544975	0.975837173065761	4.74255375096053	2.11040808700155e-06	5.55163238939128e-05
HS_H3K4me1_11812	19.9994966645117	0.259928354785393	0.541459108131645	0.480051680508801	0.631190645284321	0.736592998630404
HS_H3K4me1_11816:11817	23.5873792208782	0.205005789386822	0.426933005928471	0.480182573237659	0.631097577271817	0.736572876064976
HS_H3K4me1_11818	17.6034727736294	0.155629959392118	0.530759950231775	0.293220992511129	0.769353239234567	0.843480944630899
HS_H3K4me1_11819	22.1336263625156	1.2217253643296	0.580699303049026	2.10388639682326	0.0353883578747176	0.0892192665765232
HS_H3K4me1_11820	20.0134070916157	0.0476814192025171	0.56483072351662	0.0844171841532521	0.932724745074199	0.957985128625276
HS_H3K4me1_11821:11822	111.192118945284	-1.49344322419214	0.632564568538649	-2.36093404289508	0.0182289724209303	0.0540536916856739
HS_H3K4me1_11832	6.28601609409713	-0.395035297490928	1.07905739248535	-0.366092943936058	0.714295722522724	0.801531596374458
HS_H3K4me1_11833	18.0635617874997	0.653118571746886	0.534836871308685	1.22115472358661	0.222027443273293	0.346097798492294
HS_H3K4me1_11834	5.50903671099004	-1.458600635214	1.03884011899967	-1.40406652432574	0.160299040858843	0.272640829293218
HS_H3K4me1_11838	82.7337329835704	-0.691582810443855	0.582874329975679	-1.18650414828306	0.235423264243624	0.361526785455615
HS_H3K4me1_11839	16.6307131271142	0.267716862133568	0.566602198095896	0.472495276285987	0.636573312627054	0.741060332742295
HS_H3K4me1_11840	16.997962714794	-0.477650942759389	0.530319818742565	-0.900684692289911	0.367755989928324	0.500073390708859
HS_H3K4me1_11846	20.1020028274364	0.807388509206095	0.460925056453912	1.7516698168194	0.0798305998058067	0.164314573036191
HS_H3K4me1_11847:11848	17.7014286907048	1.94432528834711	0.633662969063414	3.06839026939024	0.00215215350730316	0.0102285693236382
HS_H3K4me1_11854	15.1020595976707	1.15997637777213	0.576406504384368	2.01242763388148	0.0441748779393219	0.105335411778224
HS_H3K4me1_11857	11.3013678207101	0.0773957358654381	0.738928112018544	0.104740548649604	0.916581685733957	0.946943884416572
HS_H3K4me1_11858	21.0691828999189	0.472011402341683	0.493839016717529	0.955800142076803	0.339173216550674	0.47112934192613
HS_H3K4me1_11861:11862	131.934130213443	-0.807102483269587	0.651629078374638	-1.23859187696588	0.215496677834497	0.338923131897229
HS_H3K4me1_11865	30.4911242384085	1.81495034202362	0.57549816525756	3.15370308993314	0.00161213012373224	0.0081356491281894
HS_H3K4me1_11866	141.114924337782	-1.00039179529509	0.657215262046588	-1.52216762614404	0.127967084655755	0.231721171033285
HS_H3K4me1_11869	25.0697842249338	-0.455713961027994	0.543417132990757	-0.838608010976616	0.401689313752429	0.533621031210614
HS_H3K4me1_11870	27.2612167929179	-0.774974092940146	0.607415612231926	-1.27585474810654	0.202006870009597	0.323452755556589
HS_H3K4me1_11872	19.3974206505248	1.64941064565298	0.642420441730063	2.56749402495826	0.01024365547957	0.0346714984200991
HS_H3K4me1_11873:11874	21.4524167917608	-0.694243954470851	0.540200408055286	-1.28515999639859	0.198736379542759	0.319870339732052
HS_H3K4me1_11875	27.525441529731	-0.793119137689367	0.41628131799127	-1.90524797393382	0.0567478447812587	0.127410276836257
HS_H3K4me1_11876	23.4726807557426	1.18296763966307	0.632209605443498	1.87116366071852	0.0613223999510356	0.134889115420245
HS_H3K4me1_11878	22.6477836715948	0.912240038581741	0.529868837552621	1.72163368352672	0.0851358974239584	0.172273745468891
HS_H3K4me1_11880	27.0980441006238	3.0288683712147	0.692106276841905	4.37630530535785	1.20707911018544e-05	0.000194051262559986
HS_H3K4me1_11881	18.208630893763	0.34365888296706	0.554236792559095	0.620057866206018	0.535219690367604	0.655567993808636
HS_H3K4me1_11882	17.4348842767321	0.162712509276742	0.590744991464953	0.275436121554312	0.782981195887996	0.853858314512282
HS_H3K4me1_11883	15.7629910265842	1.09246477601198	0.613060418610334	1.78198549906116	0.0747515964852501	0.156481914686874
HS_H3K4me1_11884	17.3821254759396	-1.58171674189008	0.482287947934519	-3.27961075673579	0.0010395039830737	0.00573370016499792
HS_H3K4me1_11885	20.5023341966852	0.00348947161574186	0.61555959282583	0.0056687795242096	0.995476992563571	0.997836864191847
HS_H3K4me1_11886	22.2395581843917	-0.587759261140959	0.449680787319453	-1.30705886868014	0.191192719030873	0.310702683021896
HS_H3K4me1_11887:11888	19.5609559087606	0.387009025888577	0.492237779587491	0.786223735636263	0.431736422860316	0.562642812669632
HS_H3K4me1_11889	23.0222836260666	1.11809759693149	0.564728462892678	1.97988532613412	0.0477164156221099	0.111769936874978
HS_H3K4me1_11890	10.8430422103728	0.340386146881062	0.578300891859056	0.588596959943859	0.556131673723903	0.674053196769794
HS_H3K4me1_11891:11892	16.9876774599893	0.884293663909272	0.572797887557333	1.5438144642612	0.122633286246196	0.224958470397691
HS_H3K4me1_11893	19.0420190987764	-0.436248019980549	0.512889198421931	-0.850569716271674	0.395008417917606	0.526838320795956
HS_H3K4me1_11894:11895	25.1327758592825	-1.39374550821838	0.481438194859003	-2.89496247514505	0.00379203860592832	0.0159177050214338
HS_H3K4me1_11896:11897	20.0614042536297	0.311721818682982	0.506929758711163	0.614921127288947	0.538606809525003	0.658579801319174
HS_H3K4me1_11898	20.6486183478553	0.43500844611841	0.462229772005778	0.941108670328082	0.346649172789641	0.478889707384129
HS_H3K4me1_11899	25.1702599937434	-2.49536212264116	0.50331168429667	-4.95788633663092	7.12642331228197e-07	2.57685474784346e-05
HS_H3K4me1_11900	16.2014317129208	0.829320603250699	0.529067065715933	1.56751507888412	0.116994344447284	0.217228820584386
HS_H3K4me1_11901	29.006228194137	-0.390313831847726	0.517733348702613	-0.753889686314033	0.450915464110813	0.580723365245019
HS_H3K4me1_11902	23.9770640611193	-0.360133038299371	0.497589107294043	-0.723755872104645	0.469215625008062	0.596940487764717
HS_H3K4me1_11903	18.561015545342	0.508894755754249	0.583115312856018	0.872717187380576	0.382817247142268	0.514855631949072
HS_H3K4me1_11904:11905:11906	21.3819559472524	0.838850366457317	0.613768116359737	1.36672196567092	0.17171247015228	0.286786858048908
HS_H3K4me1_11907	21.3335580646097	-0.184847950141664	0.448925968236471	-0.411755975863475	0.680518292293076	0.775811471075642
HS_H3K4me1_11908	15.9021339653736	-1.31642627228037	0.600540300068792	-2.19206982800251	0.028374464973638	0.0756686426989008
HS_H3K4me1_11909:11910	19.467985823014	-1.84745846753806	0.513763526145304	-3.59593153955339	0.000323232805034439	0.00234108042431259
HS_H3K4me1_11911	19.8524914497814	1.0072523125791	0.497168197704613	2.02597896894754	0.0427669398621233	0.102758144424908
HS_H3K4me1_11913	23.7237041122166	1.59914839436045	0.572483274246387	2.79335391320482	0.00521645849457193	0.0204830838849309
HS_H3K4me1_11914	18.260121975162	1.58989723549081	0.575533678476497	2.76247471685662	0.00573650044776594	0.02207164144162
HS_H3K4me1_11918	35.8842125505461	0.0387738285282943	0.611617175796998	0.0633955847916928	0.949451503006923	0.969500131250539
HS_H3K4me1_11919	22.3536240398892	-1.94489268637667	0.561635803643604	-3.4629072323367	0.000534372598330478	0.00340784950218304
HS_H3K4me1_11920:11921	27.4826513759543	0.185308850063612	0.458795165094105	0.403903232122341	0.686283879491313	0.780573767813244
HS_H3K4me1_11923	32.9841162982186	0.112423129163787	0.448710278384282	0.250547256391364	0.802164164408207	0.86895404647917
HS_H3K4me1_11929	34.062403874157	-0.0508923927566573	0.492004324695785	-0.103438913444765	0.917614629308128	0.947761001157932
HS_H3K4me1_11934	122.384350948867	-0.218148807267035	0.664352971290468	-0.32836280816701	0.742637360166677	0.823473289784231
HS_H3K4me1_11936	24.176736811207	1.09176720084114	0.448864810714047	2.43228512189309	0.0150038911704905	0.0464959394330289
HS_H3K4me1_11938	18.4476231630368	2.37879030916796	0.721206699048665	3.29834749497722	0.000972556941085954	0.00543665651235653
HS_H3K4me1_11939:11940	45.1131028022892	0.509518120213923	0.574633739549849	0.886683264740187	0.375249450889038	0.507346587405834
HS_H3K4me1_11941	23.2422665106354	-2.72679511284385	0.509470802959676	-5.3522107586991	8.68861160372121e-08	6.064902743212e-06
HS_H3K4me1_11942	76.3127400342574	0.0798873645128564	0.579606082876372	0.137830445319698	0.890374422105459	0.930100031875939
HS_H3K4me1_11944	17.2072684063859	0.761570984316962	0.552688082627593	1.37793994163271	0.168221831746093	0.282623004891126
HS_H3K4me1_11945	18.3284019777579	2.14014539813821	0.619976079031129	3.45198060138504	0.000556487733293297	0.00351925882173561
HS_H3K4me1_11946	19.3594521134348	2.04166022428689	0.588789430820385	3.46755583136429	0.000525214624626618	0.00336209957210479
HS_H3K4me1_11947	32.9064044265852	2.72127899753777	0.619382493143	4.3935355417117	1.11521946818313e-05	0.000182464991573972
HS_H3K4me1_11948	22.9585810489645	1.4603989635461	0.614206169787803	2.37770155264093	0.0174209194384137	0.0521739313413604
HS_H3K4me1_11949	23.2109180663488	0.870306526170098	0.535442894220768	1.62539560345956	0.104078292106312	0.19969830535449
HS_H3K4me1_11950:11951	105.434084024928	-1.50539079776764	0.63169988242474	-2.38307911660407	0.0171685040864139	0.0516164755199928
HS_H3K4me1_11952:11953	58.9306509118444	0.0344228064671887	0.610371951893548	0.0563964421372892	0.955025991209538	0.972882230131476
HS_H3K4me1_11961	27.1646545793558	2.81834108451135	0.677065729304971	4.16258121261648	3.14670170022443e-05	0.000394270917506789
HS_H3K4me1_11962	27.1838565144264	-2.37254394811846	0.545784781790631	-4.34703206698899	1.37992051241157e-05	0.000214118851674584
HS_H3K4me1_11963	92.2485743313656	-1.21765707742137	0.516796757779264	-2.35616237736046	0.0184648443154698	0.0546278109097228
HS_H3K4me1_11965	21.5148169098678	3.97974340260448	0.993956172432313	4.00394254091269	6.22955013480627e-05	0.000659428687236944
HS_H3K4me1_11971	27.7478328807032	1.99625100571661	0.565110664186149	3.53249572557887	0.000411656880915074	0.00280122096812569
HS_H3K4me1_11975	26.912896613344	-1.272815548886	0.416934217680554	-3.05279704785756	0.00226719216490382	0.0106602518726971
HS_H3K4me1_11976	17.7271075250629	-0.20390099209442	0.532651725454643	-0.38280358881853	0.701865400327938	0.792167950543261
HS_H3K4me1_11977	22.747385383477	0.748857995924803	0.505718288303484	1.48078092733599	0.138664960523836	0.244938880942834
HS_H3K4me1_11978	14.0017488364475	0.764013281472054	0.658661854051919	1.15994766779348	0.246070113429272	0.373400155740625
HS_H3K4me1_11979:11980	16.5032264105369	-1.82784331368014	0.494930067629678	-3.69313451177873	0.000221506780778612	0.0017455256199969
HS_H3K4me1_11982	27.1741349488048	1.39408226348512	0.537823509186171	2.59208130487756	0.00953972232314622	0.0327305304154448
HS_H3K4me1_11983	20.529943956182	-0.12940970363343	0.625876073681905	-0.206765698634457	0.836192845764115	0.892849558870778
HS_H3K4me1_11984:11985:11986	133.109037507309	-1.29856224957838	0.56878550665233	-2.28304384410435	0.0224277858697918	0.0633778384553304
HS_H3K4me1_11987	22.884107470276	-0.886399704256355	0.51657731485091	-1.71590907841584	0.0861786848618366	0.173671990361598
HS_H3K4me1_11988	23.862012458335	-0.521886318254715	0.55631704670191	-0.938109521088173	0.348188129365802	0.480381926748052
HS_H3K4me1_12004	7.83509111897514	-0.637018029018183	0.864135269167127	-0.737173972348283	0.461016559322817	0.589413929794652
HS_H3K4me1_12005	89.9631890860905	-0.666243453645778	0.675663560661127	-0.986057991633985	0.324104656238086	0.45582481641801
HS_H3K4me1_12006	22.5761141517997	-1.23550275874403	0.514156736342923	-2.40296911702816	0.0162625607715606	0.0495006673317217
HS_H3K4me1_12012	9.46259743843654	-1.69889076511471	0.707188143211675	-2.40231794243501	0.0162915417171297	0.0495620146073672
HS_H3K4me1_12013	36.710178944766	2.99989964995896	0.745917472477059	4.02175811755263	5.7765360945799e-05	0.000621615880371584
HS_H3K4me1_12014	26.5305421893066	2.33496346041577	0.571651057251951	4.08459571760514	4.41536232057166e-05	0.000503937229402875
HS_H3K4me1_12015:12016	188.99207708239	-1.07357026964153	0.735801181794984	-1.45904939568398	0.144551512784308	0.252362587420017
HS_H3K4me1_12017	34.9571320938493	-1.69210995468639	0.536674549357385	-3.15295360421418	0.00161627493099064	0.0081446187252807
HS_H3K4me1_12018	35.3483002021171	-0.0900031782473226	0.603834491191041	-0.149052728123885	0.881512026598369	0.923744511750661
HS_H3K4me1_12019:12020:12021:12022	152.164881410353	-1.35197506110539	0.687554737710901	-1.96635262176589	0.0492578922136911	0.114324263713388
HS_H3K4me1_12023	33.7165229680434	0.436539247986199	0.501115598620074	0.871134822360948	0.383680542603776	0.515872638433596
HS_H3K4me1_12024	26.8103055529163	0.765707067459927	0.511795430845574	1.49611938933266	0.134622546050575	0.240022222106311
HS_H3K4me1_12025	16.289222689634	0.16323863937928	0.725436112790043	0.225021385758507	0.82196263743189	0.882737434651926
HS_H3K4me1_12026	27.2929494833573	3.02201317786977	0.707747756696338	4.26990145751374	1.95559351002903e-05	0.00027190879277436
HS_H3K4me1_12027	19.4947422965873	0.474451189998922	0.529495962617686	0.896043073970503	0.370229758491724	0.502415927194731
HS_H3K4me1_12028	24.7224541913306	0.959996019472433	0.503603275956985	1.90625451680825	0.0566171922069593	0.127197995813172
HS_H3K4me1_12029:12030	19.2484888890566	-0.914332166059527	0.484008355621488	-1.88908343304422	0.0588806499654721	0.13112297137678
HS_H3K4me1_12031	15.8633458440182	-2.11572448887816	0.534773818931466	-3.95629781036327	7.61202567747727e-05	0.000767963143548419
HS_H3K4me1_12041	18.7295443354806	0.645787293912786	0.540929143331382	1.19384821815224	0.232537346157114	0.358329391299865
HS_H3K4me1_12042	17.059603808283	4.15295203445786	1.15169610577088	3.60594432302792	0.000311019822279462	0.00226969071519212
HS_H3K4me1_12043	11.6197925936724	3.8625725000322	1.12760265087831	3.42547305739622	0.000613729801262554	0.00379456766983436
HS_H3K4me1_12045	13.509664511608	3.57847787527141	0.959583796290181	3.72919789715714	0.000192090251400716	0.00156327139305672
HS_H3K4me1_12046	14.9546317594572	0.481762432952008	0.582148563963077	0.827559256819817	0.407920150269066	0.539843548869574
HS_H3K4me1_12047	92.5306309162991	0.313418908645048	0.571829093184675	0.548098920430108	0.583623981830131	0.696922335024209
HS_H3K4me1_12048	16.223682133034	-0.189238070938582	0.547578266825131	-0.345590908923007	0.72965017910621	0.813312294160237
HS_H3K4me1_12069	34.9041311856218	-0.22264267300763	0.468638365649055	-0.47508417860598	0.634726974938806	0.73953723017448
HS_H3K4me1_12070	17.0455710563377	-0.184177302332365	0.517706513217024	-0.355756200917561	0.722023152494154	0.807231270119045
HS_H3K4me1_12071	16.684159857716	0.343708401299422	0.604209945360965	0.568855914965262	0.569453925099	0.685215545915215
HS_H3K4me1_12072	35.3178954211197	1.15465131479588	0.53730865610192	2.14895349569217	0.031638086539974	0.0822439982788919
HS_H3K4me1_12073	12.9024416184992	0.881358900241787	0.661003374941926	1.33336520455621	0.182411985270576	0.299648392175035
HS_H3K4me1_12102	30.2644077233966	-1.17455075082935	0.432369972469355	-2.71654098484511	0.00659680269462864	0.0245957892076245
HS_H3K4me1_12105:12106	18.993843461261	-0.597229637115426	0.492067489657906	-1.21371488600198	0.224856617923116	0.349309577656075
HS_H3K4me1_12108:12109	13.1299541786227	1.34804180463582	0.697645072522518	1.93227453002946	0.0533256303761201	0.121620213156333
HS_H3K4me1_12114	10.1880419686963	1.24383536619888	0.960587391359718	1.29486955313688	0.195365233266531	0.315693856775455
HS_H3K4me1_12115	14.3435781466034	1.68418449053612	0.714987084771333	2.35554533278703	0.0184955401293559	0.0547119023946872
HS_H3K4me1_12116	16.7664662038317	0.678359541524835	0.54537833497678	1.24383294681795	0.213561051834996	0.336985283682051
HS_H3K4me1_12117	26.7764296509046	1.39248802792963	0.559538629173604	2.48863609289359	0.0128234147632161	0.0413689769858233
HS_H3K4me1_12118:12119	15.497614876425	0.292561635295192	0.595223274805514	0.491515785216539	0.623061690356727	0.730042895303396
HS_H3K4me1_12120	61.8943485982381	2.17456651106391	0.596379990791739	3.64627677762462	0.000266067394952502	0.00201365022163612
HS_H3K4me1_12121:12122	62.3128825207976	-0.7243367032413	0.544644299044635	-1.32992616375837	0.183542600017946	0.300828482517674
HS_H3K4me1_12123:12124	155.192774056501	-1.74851803977096	0.697373021664686	-2.50729234635018	0.0121660042271358	0.0396617996206693
HS_H3K4me1_12125:12126:12127	24.5641262280852	0.747612946838401	0.503649308682754	1.48439188528564	0.137704986286204	0.243828714487879
HS_H3K4me1_12128	25.5618634455416	1.14082757787989	0.493926273170861	2.30971227862838	0.0209040885753406	0.0600587283549692
HS_H3K4me1_12129:12130	9.48766298265351	-0.0217368249263262	0.668023920516177	-0.0325389918815038	0.974042221456521	0.983788163935095
HS_H3K4me1_12131	25.9083065238021	1.18310876768656	0.520372466358667	2.27358064496652	0.0229912122753106	0.0645232926248725
HS_H3K4me1_12132	21.4178178783111	-2.56177885547364	0.45552842024831	-5.62375198034231	1.86853872987151e-08	2.16467808014764e-06
HS_H3K4me1_12211	26.0622218486236	-0.835221885371941	0.496669487206193	-1.68164525280209	0.0926376500048267	0.182935620124333
HS_H3K4me1_12212	18.5375004354546	-0.944230616047238	0.551455481647622	-1.71225175462232	0.0868502834650015	0.174599593155035
HS_H3K4me1_12213	19.2218536001805	1.44715567221686	0.581641664996654	2.48805365795998	0.0128444352198386	0.0414248947320414
HS_H3K4me1_12214	18.2219568041377	0.64685822098186	0.510944696538191	1.26600437457229	0.205511516078814	0.327474911017668
HS_H3K4me1_12215	21.824491245279	-0.759102023757062	0.565449251402262	-1.34247595495893	0.179441721620196	0.296183381772279
HS_H3K4me1_12216:12217:12218	18.6505422056925	0.951689668988692	0.55509651315901	1.71445802023274	0.0864446405913379	0.174016537216467
HS_H3K4me1_12219:12220	3.48091627657305	0.464934940390536	1.46132284136018	0.318160318330329	0.750363331365913	0.82894856396871
HS_H3K4me1_12221:12222:12223	18.6314659322576	-0.0119907481537998	0.52451096132606	-0.0228608151934231	0.981761297165938	0.988451672659815
HS_H3K4me1_12224	18.9385636104904	-0.651758482015494	0.567380314612538	-1.148715359398	0.250673370341054	0.378311468606459
HS_H3K4me1_12225:12226:12227:12228:12229	32.0077072612767	-0.378901803073764	0.457902371344783	-0.827472899869447	0.40796907614953	0.539878629070941
HS_H3K4me1_12230:12231:12232:12233	28.9790424773489	0.229351549431642	0.454617949473679	0.504492947753531	0.61391501667775	0.722489441022019
HS_H3K4me1_12234	21.2880235438327	-0.0700534075174292	0.508188929939577	-0.13784914111718	0.890359646057214	0.930100031875939
HS_H3K4me1_12235	24.772404934513	-0.599305985008318	0.469854411546014	-1.27551422372806	0.202127292933876	0.323602544105412
HS_H3K4me1_12236	19.4655246629345	0.278568950063307	0.548834024442993	0.507565015390626	0.611758430448502	0.720655800130158
HS_H3K4me1_12237	19.311685929328	-0.413643525130005	0.596966470188165	-0.692909142785899	0.488366571662335	0.613443733250773
HS_H3K4me1_12238	15.9186564355337	-0.0836735581583155	0.528213506803757	-0.158408592511441	0.874134843422012	0.91854131254125
HS_H3K4me1_12239	20.3482091763647	-0.56582326555809	0.513186032594616	-1.10256949647937	0.270214162989573	0.39887810917708
HS_H3K4me1_12240:12241	80.5845879153455	-1.24582725365188	0.536841606332704	-2.32066076652001	0.0203051597669442	0.0587303456050384
HS_H3K4me1_12242	47.730874057643	0.442417250674393	0.472847985676692	0.93564372499388	0.349456653882876	0.481635388245145
HS_H3K4me1_12275	18.3849771085462	1.93037521754877	0.645477512905622	2.9906157518318	0.0027841558728623	0.0125276610108875
HS_H3K4me1_12276	24.1331195813911	1.37320165752061	0.514523169726029	2.66888206074726	0.00761041683284429	0.0274690741154077
HS_H3K4me1_12277	25.916549220148	1.89146689827979	0.622540755912616	3.03830211968531	0.00237915299097526	0.0110564960109352
HS_H3K4me1_12278	21.0306157109354	0.38258856016966	0.504860723666572	0.757810109273494	0.448564669543813	0.578318760403917
HS_H3K4me1_12279	23.5841068192177	-0.448744172309701	0.512978174500006	-0.874782192726011	0.38169242811295	0.513852183944539
HS_H3K4me1_12280	19.7082480885882	2.05870481792198	0.636202735320566	3.23592575703821	0.00121248915882684	0.00648726148030839
HS_H3K4me1_12281:12282:12283	20.0997430852181	0.18170973592995	0.529899193654113	0.342913780783292	0.731663324106403	0.814869175004874
HS_H3K4me1_12290	6.10611425506108	-0.978920644408313	0.995301535948537	-0.983541780105249	0.325340863015296	0.457056274829913
HS_H3K4me1_12291	14.2386688865123	1.69967345698331	0.709210498485704	2.39657120222053	0.0165492777981565	0.0501686439998998
HS_H3K4me1_12292	20.7546630056456	-0.786923906883098	0.486020419297339	-1.61911696636283	0.105422098977408	0.20145810090255
HS_H3K4me1_12294	18.3877163714981	0.171771376928384	0.448782186987681	0.382749988544219	0.701905146112951	0.792167950543261
HS_H3K4me1_12295	10.7088601992308	2.505448882656	0.765207629171709	3.27420792362983	0.00105958614237359	0.00581384221477347
HS_H3K4me1_12298	24.5587075411069	0.415919194754224	0.452344972682198	0.919473454713144	0.357847984013955	0.490031567782558
HS_H3K4me1_12299:12300:12301:12302	64.3593954216832	-0.239416028644771	0.475975308800199	-0.503000941893965	0.614963609939332	0.723228678740001
HS_H3K4me1_12303	27.9598188385726	-2.44733676096821	0.526201641789809	-4.65094854634793	3.30411765825493e-06	7.74778592464413e-05
HS_H3K4me1_12305	79.5541476496938	1.55882977321603	0.577679030572324	2.69843579343991	0.00696661752178064	0.0256686173744678
HS_H3K4me1_12306	16.565435099696	-0.0781478159768251	0.601446500489882	-0.129933112775905	0.896619346142299	0.934371331247516
HS_H3K4me1_12319	15.10006714716	1.35806755105414	0.641814350535958	2.11598190336514	0.0343463467145624	0.0872682761743081
HS_H3K4me1_12320	199.839559512591	0.00014361947711768	0.78583607206327	0.000182760097459763	0.999854178540718	0.99989569899994
HS_H3K4me1_12338	18.633925490636	2.41513402047391	0.781645403074513	3.08980774526948	0.00200286094584822	0.00965899625060062
HS_H3K4me1_12339	23.1905543743181	-0.817174269156122	0.613066958339744	-1.33292825202833	0.182555350168134	0.299709450717911
HS_H3K4me1_12340	30.6952408405246	1.60352475753137	0.523931310874382	3.0605629483286	0.0022092131576125	0.0104379578696536
HS_H3K4me1_12341	14.7149228256892	1.72842088581934	0.734308213290462	2.35380846153718	0.0185821833014981	0.0549007653375876
HS_H3K4me1_12342:12343	15.1326190652567	2.1535461505042	0.868667077286339	2.47913867903426	0.0131700089548215	0.0421651645631963
HS_H3K4me1_12344	15.3316077646648	-0.43858878836049	0.538037322434479	-0.815164246182755	0.414978300602618	0.546945631216276
HS_H3K4me1_12345	24.1566908575367	-1.74070997548457	0.52215156536093	-3.33372547543993	0.000856911871559918	0.00491782962902456
HS_H3K4me1_12346:12347	90.4814558760051	-0.45966807548878	0.640479106268935	-0.717694099603878	0.472945922205858	0.599856938882471
HS_H3K4me1_12349	19.3921464942127	1.80998289552565	0.555169898532789	3.26023240868984	0.00111320955186351	0.00604744246063096
HS_H3K4me1_12350	16.5879223571002	0.773615261521019	0.609783847507553	1.26867129177513	0.204558325640588	0.326539413898756
HS_H3K4me1_12352	14.5259850062313	0.661177563106459	0.638343655326147	1.03577055648598	0.30030919683617	0.431258578101074
HS_H3K4me1_12353	15.0449524644762	1.77014679332607	0.654339582225244	2.70524180625945	0.00682546851824278	0.0252412366179857
HS_H3K4me1_12354	17.3040371512002	-0.713032542939395	0.61944998548075	-1.15107362927132	0.249701945819976	0.377424058517631
HS_H3K4me1_12355	18.896289765653	-1.01096412037447	0.594896971930757	-1.69939362288794	0.0892450427342116	0.178234834070327
HS_H3K4me1_12356	23.6479908279846	2.00848301652684	0.583009987071581	3.44502334619568	0.000571010070908134	0.00359035627352733
HS_H3K4me1_12357	20.5634898102374	1.57125621719127	0.577159146282706	2.72239680738184	0.00648102707581955	0.0242354183291749
HS_H3K4me1_12358	14.3961017595972	0.997643487810772	0.659348740804973	1.51307407760086	0.130260843350005	0.234485097141188
HS_H3K4me1_12359:12360:12361	14.0768400270543	2.66084306791967	0.86117493023626	3.08978231308903	0.00200303244230128	0.00965899625060062
HS_H3K4me1_1235:1236:1237	47.3699059043017	-0.0607203932938901	0.458734240909492	-0.132365077377928	0.894695535802305	0.933133732922959
HS_H3K4me1_12362	13.9156662955726	-0.0731515295821009	0.621327670704391	-0.117734221460264	0.906278250538029	0.940824989774474
HS_H3K4me1_12380	18.9752894049833	1.88159200861125	0.660663874376981	2.8480322317996	0.00439904690230644	0.0179257094106616
HS_H3K4me1_12381:12382	14.1990427818016	0.791329620200617	0.652032427277931	1.21363537624074	0.224886991856391	0.349334228077508
HS_H3K4me1_12386:12387	30.4335986858194	-2.12855013770771	0.465381293296916	-4.57377674686567	4.7901024625749e-06	0.000100571270709441
HS_H3K4me1_12388	15.458108220153	3.46331966513354	0.847123103145597	4.08833102564822	4.3448785777335e-05	0.000498336066861894
HS_H3K4me1_12389	18.9531635744907	1.54454581234956	0.579665374270395	2.66454730764904	0.00770920222693763	0.02769560990682
HS_H3K4me1_12390	16.8160889470457	0.400241049859813	0.618059555018743	0.647576833995674	0.517258684675098	0.639370242752856
HS_H3K4me1_12391	24.5706296551788	0.405000793588589	0.526736539060001	0.76888684105975	0.441960489824364	0.572220027739265
HS_H3K4me1_12392	20.3321086965908	-0.303541235947025	0.541559528734033	-0.560494682194205	0.575142065885596	0.689735134239178
HS_H3K4me1_12393	18.4707655916572	2.85072566023008	0.949903523733855	3.00106862328979	0.00269033927891129	0.0121897931354171
HS_H3K4me1_12394:12395	5.37210297592941	0.767386585569706	1.09725117456712	0.699371851547529	0.484319674327355	0.610105476651743
HS_H3K4me1_12399:12400	68.2945971410492	4.22637169149733	0.830677884049006	5.08785869065943	3.62129029817309e-07	1.6600737527544e-05
HS_H3K4me1_12401	13.3919625425575	0.741928744317289	0.752198683213741	0.986346773630906	0.323962974516441	0.455705394410334
HS_H3K4me1_12402	24.9204419619016	2.09354344660017	0.718676162652587	2.91305535844271	0.00357911145591149	0.01525795044809
HS_H3K4me1_12403	19.8687771375386	0.292355342706398	0.576748782764363	0.506902400912119	0.612223300987982	0.720991810572282
HS_H3K4me1_12404	76.4029059223747	0.344352486448821	0.610595321046335	0.563961882083747	0.572780073948643	0.687855173986704
HS_H3K4me1_12405	24.6091693738771	-2.44373640273807	0.452879099531601	-5.39600172599168	6.8142291045534e-08	5.27653586160306e-06
HS_H3K4me1_12406	16.6182896702612	0.891343927471187	0.600425698472479	1.48451994932732	0.137671034738951	0.243796886431606
HS_H3K4me1_12407	23.0236881421518	-0.479174932208877	0.522721677767851	-0.916692290733131	0.359303906999806	0.49133727807858
HS_H3K4me1_12408:12409	23.3716316986296	-1.92043311030401	0.463081295590867	-4.14707553206968	3.36748994231817e-05	0.00041479963749924
HS_H3K4me1_12410	14.6876155059557	-0.190739261343374	0.583812026401198	-0.32671348433699	0.743884600442805	0.824424632006906
HS_H3K4me1_12411	17.4442866777373	0.645489016020831	0.619034162531196	1.04273569229437	0.297070722332868	0.427771892801968
HS_H3K4me1_12412	35.6446157201723	0.97308402733756	0.524119808240025	1.85660608898782	0.0633672170187616	0.138175418348951
HS_H3K4me1_12413	21.8978621572151	-1.44007063440646	0.461248411431747	-3.1221151091586	0.00179556718287962	0.00884270938611593
HS_H3K4me1_12414:12415	19.252879171423	-1.29463658537261	0.50543073510514	-2.56145203576371	0.0104235633234652	0.0351766048144183
HS_H3K4me1_12416	23.8780377952862	-0.930299594204664	0.483522181455882	-1.92400603298806	0.0543538272630168	0.123506699588779
HS_H3K4me1_12417	63.1937514737621	-0.788516863799256	0.628935049245918	-1.25373337794526	0.209938931641114	0.332724537794098
HS_H3K4me1_12418	18.8678208989689	0.43970678762691	0.499105486877567	0.88098968892877	0.378323400895081	0.510665553520282
HS_H3K4me1_12419	14.520601419303	-0.884799997255443	0.563758285266885	-1.56946695131332	0.116539174318779	0.216634225854483
HS_H3K4me1_12420	24.7182939210267	-2.08526184023512	0.468670891277569	-4.44930948143765	8.61468081387599e-06	0.000151984427369789
HS_H3K4me1_12421	18.4981918057912	-1.18462041550894	0.518455548101154	-2.28490257235671	0.0223185411781236	0.0631654846223497
HS_H3K4me1_12422	19.8711592451896	0.326124604027224	0.452538563339549	0.720655940613234	0.471121226651243	0.598333810600393
HS_H3K4me1_12423:12424	15.5248609448254	0.906759919348972	0.593734449154848	1.52721460012923	0.126707656956453	0.230101334350751
HS_H3K4me1_12425	20.4773045680262	-0.370572000137766	0.442083342186951	-0.838240134325296	0.401895850608912	0.53374818697203
HS_H3K4me1_12426	17.2834698996713	0.321271732905483	0.56851108419742	0.565110763599324	0.571998427807727	0.687197113418093
HS_H3K4me1_12427	53.5814885936236	1.57108616610162	0.578563707629351	2.71549380886524	0.00661770137392788	0.0246584379524882
HS_H3K4me1_12428	13.6522500723535	-0.103245256010168	0.633910182092958	-0.16287048059283	0.870620413520329	0.916118185720378
HS_H3K4me1_12429	18.0562528861854	-2.34546102168718	0.542183579910119	-4.32595362271207	1.51873376527134e-05	0.0002293049939515
HS_H3K4me1_12431	20.831275854952	0.0546159902533346	0.515450886379043	0.105957699747114	0.91561591390121	0.946461867657904
HS_H3K4me1_12432	16.8287623208815	-0.479982167324776	0.576692499034225	-0.832301734682854	0.405238651724023	0.537121317123558
HS_H3K4me1_12433	15.5157466394271	-0.772493332635931	0.59130070800853	-1.3064305896701	0.191406168924891	0.310881726583208
HS_H3K4me1_12434	20.5198920636872	-1.49652184820339	0.44964048158112	-3.32826315580172	0.000873892759171247	0.00499883264284132
HS_H3K4me1_12435	16.264554859593	3.12458551299247	0.835809488209039	3.73839440335595	0.000185199250551746	0.00152093747015216
HS_H3K4me1_12436	17.3119688393631	-0.135527205647604	0.534339696879552	-0.253634918833578	0.799777617219222	0.867266056280318
HS_H3K4me1_12437	16.5509059236204	1.69707803111519	0.580879536895364	2.92156621695711	0.00348276233231437	0.0149450966655015
HS_H3K4me1_12438	18.8915781717069	-0.489529235835312	0.497885778954571	-0.983215943349889	0.325501169603805	0.457174802659444
HS_H3K4me1_12439	12.0802051380762	0.666432680173531	0.762940161702279	0.873505831291645	0.382387429216947	0.514449948067179
HS_H3K4me1_12440	10.6175548371067	-0.234933306030835	0.677184826166215	-0.346926417948371	0.728646599150889	0.81267448132418
HS_H3K4me1_12445	17.6617524237452	-0.531244362345094	0.576045741777796	-0.922226003625275	0.356410701989493	0.48859125208123
HS_H3K4me1_12449	14.3474696928323	2.25525162299397	0.926460185929145	2.43426717871549	0.0149219760639639	0.0463081221098426
HS_H3K4me1_12450	20.5061476059502	1.15104219223474	0.492403101871998	2.33760142423709	0.0194079340002914	0.0567762228613968
HS_H3K4me1_12451:12452	18.9753926539598	0.644910791809249	0.515704669503602	1.25054285901661	0.211101309204896	0.334083047136249
HS_H3K4me1_12453	23.5007288142087	0.752726220845687	0.489028597655264	1.53922740807954	0.123748788682787	0.226229281792976
HS_H3K4me1_12459	19.2283019008939	2.03290025792314	0.620438041853886	3.27655643398136	0.00105081310408453	0.00578415569658595
HS_H3K4me1_12460	15.1755516995652	-1.29642721612772	0.583967206476907	-2.22003427889232	0.0264164407995159	0.0717204878617747
HS_H3K4me1_12462:12463	22.2967000649581	0.545116225320031	0.496462461611562	1.09800089124671	0.27220410009755	0.400993012238431
HS_H3K4me1_12475	13.7305942950779	0.187752494154667	0.609877789466079	0.307852650805724	0.758194456246186	0.835004515520038
HS_H3K4me1_12476	19.8799535509175	-1.57873747748113	0.505857445034262	-3.12091379296434	0.0018029080428819	0.008867980287721
HS_H3K4me1_12477	20.1725281026766	0.812014873331971	0.485182247613832	1.67362857426365	0.0942036191400189	0.185374371313118
HS_H3K4me1_12478:12479	11.2251957237874	2.14474190819466	0.779989308592852	2.74970680311491	0.00596486102874785	0.0227431575830123
HS_H3K4me1_12480	7.24982372384704	-0.21106735588698	0.79677740036094	-0.264901283333797	0.791085509685245	0.860552951677662
HS_H3K4me1_12481	13.9593865279811	-1.11014090573327	0.570886290150467	-1.9445919877331	0.0518241043956921	0.118961784582695
HS_H3K4me1_12483	16.3476109720717	0.752930165563569	0.557908351028378	1.34955887320151	0.177157523778778	0.293416286839962
HS_H3K4me1_12484	28.3100909399646	-1.65010195646916	0.507554319549297	-3.2510844512848	0.00114965702424328	0.00620763238964721
HS_H3K4me1_12485	14.3022398805959	2.69080122818864	0.798566502470332	3.36953931809656	0.000752939484098525	0.00446311620502375
HS_H3K4me1_12486	19.3166491555561	-0.612287432358491	0.560618363052215	-1.09216442541227	0.274760835890812	0.403585876786981
HS_H3K4me1_12487:12488	14.9467182791476	0.115038097921457	0.542159925384547	0.212184804769298	0.831962860882452	0.890063510251942
HS_H3K4me1_12491	15.4922058713076	-1.10110232225099	0.534160481210727	-2.06136987100812	0.0392677669604194	0.0965240751189976
HS_H3K4me1_12492:12493	14.0182582446508	-0.239921810869752	0.567120202996004	-0.423052837127444	0.672256711405674	0.769633772965759
HS_H3K4me1_12494	15.8059690912928	1.88341732788584	0.617702377448768	3.0490692551075	0.0022955155698288	0.0107591681495946
HS_H3K4me1_12495	20.7975636983861	-1.91429439667381	0.517943490613139	-3.69595222522766	0.000219064167498885	0.00173080816329007
HS_H3K4me1_12496	19.719211883133	0.046153689946242	0.534221708963205	0.0863942613560485	0.931153008650038	0.95669724622681
HS_H3K4me1_12497:12498	20.5850690411212	1.4718996157674	0.601347357094236	2.44766955138832	0.0143783457139668	0.0450155124133839
HS_H3K4me1_12499	15.9755452852742	-0.77073178804843	0.501677767262583	-1.53630844008485	0.124462750471719	0.227017492756186
HS_H3K4me1_12500:12501:12502:12503:12504	36.816783345069	-1.92726246099853	0.445293411179889	-4.32807315942961	1.50419508762722e-05	0.000228110995593443
HS_H3K4me1_12505:12506	17.6247717029544	-1.6783549712194	0.487784566909656	-3.44077095725386	0.000580059327721019	0.00363775748181708
HS_H3K4me1_12507	21.222022092045	-1.94666448253083	0.449215652992062	-4.33347428916336	1.46774429111524e-05	0.000223851919054067
HS_H3K4me1_12508	18.1193054139476	1.03818926616072	0.727145892946135	1.42775923818307	0.153361169039981	0.263859660843096
HS_H3K4me1_12509	12.8648609551347	2.39140648893903	0.794545416517085	3.0097794779584	0.00261437430449688	0.0119241215910784
HS_H3K4me1_12510	15.0630570936254	0.0744072565480751	0.604879437468252	0.123011714300472	0.902097821750385	0.938406973240321
HS_H3K4me1_12511	15.2635116983916	0.251599875094088	0.624386467170945	0.402955362300005	0.686981062673698	0.781192074457503
HS_H3K4me1_12514	14.6299154025705	1.22533227239097	0.607701227552929	2.01633996581692	0.0437644384835409	0.104640111950023
HS_H3K4me1_12515:12516	16.7256617349966	-0.65518318861315	0.519853290817071	-1.26032324924476	0.207552776304045	0.330180463671411
HS_H3K4me1_12517	18.0788954202762	-0.693383946016947	0.560592033650232	-1.23687798683484	0.216132383602796	0.339634588053673
HS_H3K4me1_12519:12520:12521	33.8273290526834	-2.0019695411354	0.443130618279265	-4.5177865364152	6.24894339630732e-06	0.000120970301342342
HS_H3K4me1_12522:12523:12524	16.7094585628536	-0.206493087347009	0.549639344437048	-0.375688329878393	0.707148614815276	0.796294442251075
HS_H3K4me1_12525:12526	15.2831309845809	1.49671878822858	0.563915356882925	2.65415504288052	0.00795072859966002	0.0283995025418292
HS_H3K4me1_12528:12529	18.4705801694419	-0.481861856336927	0.462347697405673	-1.04220667484828	0.297315869074028	0.427996936998072
HS_H3K4me1_12531:12532	25.1779563955782	-0.702235208797253	0.523963089440717	-1.34023793459731	0.180168002316742	0.297145239034501
HS_H3K4me1_12533:12534:12535	15.9680108943209	-0.460359116760215	0.560957144113903	-0.820667178572805	0.411835870918661	0.543681144801184
HS_H3K4me1_12536	24.2414009536277	-2.46304611904858	0.521582331267277	-4.72225758312053	2.33241017728793e-06	6.00739057641155e-05
HS_H3K4me1_12540:12541	7.10925970780521	-1.75872699485372	0.812257435811743	-2.16523348056039	0.0303698095724326	0.0796597748374265
HS_H3K4me1_12542:12543	19.1493816438804	-0.810417939806016	0.48281356159177	-1.67853184805783	0.0932433184973186	0.183905454222148
HS_H3K4me1_12544:12545	19.2815380700903	-2.63700544013826	0.485289349616762	-5.43388277987294	5.51408115005994e-08	4.65930183353486e-06
HS_H3K4me1_12546	17.3097830549749	-0.284484662532823	0.5099759274844	-0.557839394373229	0.576954059372245	0.691290786199865
HS_H3K4me1_12547	15.9037575181006	-0.538361637230173	0.625399651023018	-0.8608281701941	0.389332687454648	0.521441953593986
HS_H3K4me1_12548	17.0724245587663	2.13829239548355	0.704500330373482	3.035190053566	0.00240384156877708	0.0111423783208959
HS_H3K4me1_12549:12550	37.3863654249814	-2.25291889218287	0.488578027719623	-4.611175215345	4.00398862440282e-06	8.87065814653807e-05
HS_H3K4me1_12551	23.3223644413862	-1.11266953857778	0.551711666320853	-2.01675912709573	0.0437206562375454	0.104587349112205
HS_H3K4me1_12552:12553	20.607180017031	-2.11407005891279	0.483550810403032	-4.37197087344501	1.23129954884355e-05	0.000197220045445909
HS_H3K4me1_12554	19.1242533797624	-1.01382924698874	0.543374492290872	-1.86580205985458	0.0620690640444258	0.136121227603849
HS_H3K4me1_12555:12556	38.3701531506108	-1.54168852208467	0.493851682365443	-3.12176424043006	0.00179770838452168	0.00884963477433589
HS_H3K4me1_12557	55.5409095969393	-1.63123284683229	0.51900072484566	-3.1430261437831	0.00167210904743672	0.008375151846999
HS_H3K4me1_12581	3.21164615348513	-1.08082563785679	1.54937940360641	-0.69758616601009	0.485436035577639	0.611032333722596
HS_H3K4me1_12582	17.1234926841054	3.09772861260478	0.84912832197734	3.64812777106667	0.000264158268164972	0.00200171787726522
HS_H3K4me1_12585	15.529144572563	2.46522134805449	0.792395229623769	3.11110069305312	0.00186391369521766	0.00912332715614464
HS_H3K4me1_12586	14.9111539627199	0.708493989591511	0.715249326535876	0.990555269758753	0.321902788477575	0.453522667297546
HS_H3K4me1_12587:12588:12589	46.5324413633763	0.207012168115685	0.498419796494036	0.415336970103999	0.67789524076754	0.773995594718707
HS_H3K4me1_12592	18.2347969212767	-0.475096092643331	0.48831439289997	-0.972930758444086	0.330587716634803	0.462511670946338
HS_H3K4me1_12593	15.1245209954882	3.82318696956655	0.854451675654544	4.47443322834827	7.66142630648921e-06	0.000140643529850188
HS_H3K4me1_12595	11.1313713154078	3.48295960604928	1.00966801870377	3.44960872438129	0.000561399610573997	0.00354287877930896
HS_H3K4me1_12596	93.767977760933	1.91752186033361	0.615054905597163	3.11764338904324	0.00182303241961817	0.00895233824005809
HS_H3K4me1_12604	41.6680916895279	1.34210094114553	0.574598861676386	2.33571806465116	0.0195059403628534	0.0569936976241488
HS_H3K4me1_12605	17.4617497000983	1.68327925515658	0.596176804172802	2.82345647025321	0.00475088768687549	0.01908120034612
HS_H3K4me1_12611:12612	13.6556337670626	-0.665200629556135	0.614514518733524	-1.08248155133433	0.279038608625174	0.408147545406917
HS_H3K4me1_12613	16.4075020824214	-1.86762408173521	0.898818689030989	-2.07786520744099	0.0377217758628898	0.0936028651550862
HS_H3K4me1_12617	21.8959692379517	2.95881486252438	0.829779845069902	3.56578299666356	0.000362771460688961	0.00255579172586405
HS_H3K4me1_12618	64.9934136435333	3.88174815613666	1.41335680804651	2.74647430432084	0.0060239604653736	0.0229236265629936
HS_H3K4me1_12637	17.7876654211222	1.27031506030185	0.602293986431475	2.10912791580126	0.0349335418485835	0.0883799388985621
HS_H3K4me1_12638	24.9934220662143	4.82964374864191	0.949703998027591	5.0854200452693	3.66813337146563e-07	1.67151075483549e-05
HS_H3K4me1_12708	33.6381154178133	3.85739220126456	0.937930239931383	4.11266428678828	3.91118948862116e-05	0.000463529848744955
HS_H3K4me1_12709	18.221370369588	2.79151255437102	0.73514885118274	3.79720725929165	0.000146335433174103	0.00126627736316879
HS_H3K4me1_12781:12782:12783:12784	15.1841238733895	2.76362718827054	0.777785336063933	3.55320042706922	0.000380574385789357	0.00265190751116299
HS_H3K4me1_12800	12.2357047947111	1.49915977479759	0.704522163655174	2.12791002488794	0.0333445442519565	0.0854077126861961
HS_H3K4me1_12804:12805	2.9120380058789	-0.136419316375538	1.69335841932033	-0.0805613949291925	0.935790768755024	0.960355974310001
HS_H3K4me1_12912:12913	8.15926654752908	-1.3359297590124	0.787350378444077	-1.69674111499431	0.0897456158387834	0.178920176908373
HS_H3K4me1_12920	33.4513348482522	-1.46279945640162	0.457058542254174	-3.20046410069752	0.00137206460432728	0.00716126133537266
HS_H3K4me1_12924:12925:12926:12927:12928:12929:12930:12931	51.5831783299323	-0.451250542088691	0.477158607639856	-0.945703451354859	0.344299861650774	0.476464157468908
HS_H3K4me1_12932:12933:12934	21.7179187721685	-0.560251226075756	0.485576581028929	-1.15378551595012	0.248588113764457	0.376107241042637
HS_H3K4me1_12935	16.4624203200939	-0.110923411655469	0.517365041156073	-0.214400670380833	0.830234618931387	0.888846363168208
HS_H3K4me1_12936:12937:12938:12939	30.0183924739957	-0.277783617479211	0.434288405316318	-0.639629366289171	0.52241358602714	0.644044434253383
HS_H3K4me1_12944:12945:12946:12947:12948:12949:12950:12951:12952	38.7488601240658	0.581516932287206	0.437896787522761	1.32797716004478	0.18418565235348	0.301779757788577
HS_H3K4me1_12955	19.0830864363111	-0.711175960816506	0.533213662943466	-1.33375419693983	0.182284426439476	0.299520575703839
HS_H3K4me1_12956:12957:12958:12959:12960	153.278138218406	0.0403403644900197	0.729428436038885	0.0553040743915682	0.955896216241135	0.973356984334842
HS_H3K4me1_12961:12962:12963:12964	22.2310808120665	-1.99777753234838	0.541131312277838	-3.69185350583195	0.000222625690169629	0.00175262238334914
HS_H3K4me1_12965:12966:12967:12968:12969:12970:12971:12972	76.8283966409913	-0.971081931096647	0.560122033634345	-1.73369707453891	0.0829718458755035	0.169117900327878
HS_H3K4me1_12974:12975:12976:12977:12978:12979:12980:12981:12982:12983:12984:12985:12986:12987	59.1086886428656	-1.54397854365287	0.50040940280626	-3.08543071931573	0.00203257570799144	0.00976652783294159
HS_H3K4me1_1311	14.7983205529431	2.55887737608553	0.696161353004092	3.67569582115324	0.000237202013767319	0.00184322794519504
HS_H3K4me1_1312	13.512889647356	-0.746275843538321	0.551934087082872	-1.35211044398907	0.176339986766027	0.292346107758466
HS_H3K4me1_1313	20.7708792473387	-1.26029845495926	0.560855296754854	-2.24710092291439	0.0246335779642474	0.0680538975031554
HS_H3K4me1_1314	16.9600233791481	-0.839843391732133	0.439965979680754	-1.90888257392432	0.0562772414950434	0.126601450694408
HS_H3K4me1_13179:13180:13181	26.1645752847312	2.37428254932986	0.641777130866779	3.69954371250837	0.000215987438196338	0.00171222361773086
HS_H3K4me1_13182:13183:13184:13185:13186:13187:13188:13189:13190	78.7813568872243	-0.106678581681137	0.460322992893347	-0.231747236892539	0.816734340220208	0.87914567685935
HS_H3K4me1_13241	15.6725972395615	-1.7174408421539	0.503152990847993	-3.41335711680735	0.000641677966296964	0.00392703653986365
HS_H3K4me1_13611:13612:13613:13614	23.3472117660271	-0.204540605048719	0.537044159768838	-0.380863661447804	0.7033044178284	0.793254577378722
HS_H3K4me1_13615	13.3814641176981	-1.08963212951515	0.566353932235085	-1.9239420219349	0.0543618511774981	0.123506699588779
HS_H3K4me1_13616	33.4850024402882	-1.32429951550877	0.416860781404501	-3.17683882625488	0.00148889755308514	0.00764023670858646
HS_H3K4me1_13617	14.6850059013389	-0.422971856225691	0.586337526212173	-0.721379473966389	0.470676071883443	0.598244755964629
HS_H3K4me1_13618	16.0282293890389	-1.04092248833651	0.601248364735741	-1.73126872252536	0.0834038472477844	0.169782878226639
HS_H3K4me1_13896:13897:13898:13899:13900:13901:13902	63.0216385459275	3.8615628771905	0.635162365683789	6.0796468522396	1.20447526393484e-09	3.15284492457379e-07
HS_H3K4me1_13903:13904:13905	22.2890214370725	-0.0581424625763446	0.486273211662771	-0.119567480136385	0.904825781958204	0.940156814131142
HS_H3K4me1_13906:13907	27.300156610206	1.44657593261482	0.623051209192804	2.32176089424325	0.0202458140131589	0.058622062410111
HS_H3K4me1_13908:13909:13910	83.4834415357992	0.913230775142933	0.48630616292347	1.87789266262424	0.0603958503483134	0.133457826008087
HS_H3K4me1_13911	24.9797408518295	1.68842942837507	0.552943450909101	3.05353002300525	0.00226166089823694	0.0106419143711102
HS_H3K4me1_13913	77.7151063166283	0.477730871946326	0.557792496007182	0.856467011238127	0.391739512413034	0.523900202028694
HS_H3K4me1_1404	10.4871874859249	0.0115407089855707	0.658346250619273	0.0175298469076341	0.986013922112705	0.991489718665421
HS_H3K4me1_1422	13.4937618323838	2.19166464491391	0.740291908093813	2.96054113377689	0.00307099109627827	0.0135251659803536
HS_H3K4me1_14385:14386:14387:14388:14389:14390:14391	42.296499351674	-0.11574675812196	0.405313960405579	-0.285573085136613	0.775205120280813	0.84779698940066
HS_H3K4me1_1439:1440:1441:1442	150.372982802303	-0.47610628773534	0.633116028094786	-0.752004793131	0.452048176343571	0.581933189859725
HS_H3K4me1_1443:1444	15.1853818121181	0.322660951134322	0.523918767573511	0.61586064692567	0.537986496411448	0.657988359907592
HS_H3K4me1_1445	20.9645410687889	-0.950553268053076	0.454368707683907	-2.09203066139483	0.0364357729815131	0.0911916737622946
HS_H3K4me1_1446	19.1976554144962	-1.81587917014873	0.496837221144088	-3.65487747871874	0.000257304827439808	0.00196027043796439
HS_H3K4me1_14533	20.195872081687	-3.09526272677771	0.470895192187468	-6.57314574056101	4.9263195590622e-11	3.04193916977784e-08
HS_H3K4me1_1459:1460:1461	9.82147425987575	-0.605289939193313	0.868057281030492	-0.697292623909287	0.485619683206984	0.611166696029789
HS_H3K4me1_1462	19.8709500482422	1.80996114284841	0.622447624521283	2.90781275651976	0.00363966192429762	0.0154449935613983
HS_H3K4me1_14622:14623	89.0363860194825	-0.0647799568640302	0.536915492713039	-0.120652053709042	0.903966637060912	0.939628994893858
HS_H3K4me1_14624:14625:14626:14627:14628	159.945319190206	-0.556702791721511	0.696421373639696	-0.79937637297377	0.424072206252809	0.555661726480229
HS_H3K4me1_14629:14630	37.730610751988	0.171504997400427	0.4431073351041	0.387050684593464	0.698718685618737	0.790028602514345
HS_H3K4me1_14633:14634:14635:14636	33.4403574963762	3.65510556446816	0.692030312845295	5.28171309352061	1.27981509590627e-07	7.91577754217927e-06
HS_H3K4me1_1463:1464	12.0427305926769	-0.0213450035986126	0.592596117362778	-0.0360194793270061	0.971266826774794	0.982274019590382
HS_H3K4me1_1467	26.5640112940045	-1.7569659650316	0.513533941277281	-3.42132393559345	0.000623170591428663	0.00383817016535936
HS_H3K4me1_14673	16.2184206928021	3.68065729272644	0.830004592651571	4.43450232120769	9.22852256172613e-06	0.000159770870116095
HS_H3K4me1_14674	13.1019691934373	2.91292515595694	0.794817958981132	3.66489599667701	0.000247439113855317	0.00190560560916653
HS_H3K4me1_14675	12.359390501245	0.972702283153231	0.585845556797018	1.66033909768176	0.0968462545222558	0.18920982351857
HS_H3K4me1_14676:14677	16.6012113270092	0.696418679203758	0.656584046303676	1.0606695108179	0.28884012064544	0.418951260939799
HS_H3K4me1_14678	17.5764490731082	3.58377250074485	0.923628673892579	3.88010095620056	0.000104413117051811	0.000977254832818393
HS_H3K4me1_14679:14680:14681	29.1912571018699	2.6048437959848	0.545967907394673	4.77105661469182	1.83262016540749e-06	5.03559156331967e-05
HS_H3K4me1_1468	10.6480986535305	-3.05702019803399	0.706491085000403	-4.32704709647149	1.51121657917758e-05	0.000228599985299965
HS_H3K4me1_14684:14685	21.2629562495739	1.87662301851928	0.559872683412187	3.35187458527545	0.000802663712826194	0.00468259387894389
HS_H3K4me1_14686:14687	26.8830213269638	-0.579998092473072	0.421270517559254	-1.37678301304694	0.168579344264995	0.283045929623483
HS_H3K4me1_14689	14.9001895579437	-1.10849769777235	0.513615706113412	-2.15822391055849	0.0309104272471306	0.0807227383594465
HS_H3K4me1_1469	16.9404745960523	-1.81792009424343	0.537366049275792	-3.38302000413581	0.000716934099831684	0.00428842697271401
HS_H3K4me1_14690:14691:14692:14693:14694:14695:14696	79.4723011132469	-3.01580393860683	0.503071745169071	-5.99477901028468	2.03762342219051e-09	4.58598572459738e-07
HS_H3K4me1_14697	14.0072599069015	0.718583969427142	0.576519938035331	1.24641651054765	0.212611522883765	0.335855079966338
HS_H3K4me1_14698	25.9039238595401	-2.32485023619184	0.423877049643664	-5.4847277958225	4.14106558514225e-08	3.86917385364985e-06
HS_H3K4me1_14699:14700:14701	27.3296578389909	-1.60883662949069	0.453775754783445	-3.54544422554809	0.000391951925698271	0.00271079444993273
HS_H3K4me1_1470	19.7203365120274	-1.46978061786972	0.493626093217579	-2.97751808112355	0.00290592503654935	0.0129362502694283
HS_H3K4me1_14702	21.9277634153939	-1.48521312104058	0.452601134089312	-3.28150552258118	0.00103254502473438	0.00570184574309868
HS_H3K4me1_14704:14705	25.6769998721193	-0.908769322809934	0.457484646419944	-1.98644769812829	0.0469836348282563	0.110453108034589
HS_H3K4me1_14706:14707:14708	25.5756649274948	0.476680909635203	0.53753844082121	0.886784783069591	0.375194781748049	0.507346587405834
HS_H3K4me1_14709:14710:14711:14712:14713	9.66772628678607	1.01195616620972	0.647204053392622	1.56358131705924	0.117915925248003	0.218518761971712
HS_H3K4me1_1471	14.5597289048671	3.7166242611206	1.11321484977824	3.33864057047116	0.000841894214739439	0.00484687938784489
HS_H3K4me1_14791	19.2434386070985	0.0966208748369765	0.539236826000517	0.179180779535417	0.857795755195099	0.906903036992202
HS_H3K4me1_14805	15.7452226965888	-1.22679508382059	0.507033659996912	-2.41955353383849	0.0155395732127221	0.0478363801749679
HS_H3K4me1_1481	13.1016273941772	2.70393225374916	0.972022851286174	2.78175790843943	0.00540653535205191	0.0210645824863475
HS_H3K4me1_14810	13.4630596893525	1.25870288773734	0.63487485330496	1.98260000563091	0.0474121267548774	0.111208613666208
HS_H3K4me1_14821	14.6037228289305	-0.399725845788577	0.492617010194849	-0.811433299127185	0.417116882849283	0.548817613111316
HS_H3K4me1_14822	21.066440011035	-0.114350805926017	0.45228960876945	-0.252826515818334	0.800402276555504	0.867630879726758
HS_H3K4me1_14823	15.999409917023	-0.995615454223324	0.52174823464296	-1.9082296558313	0.0563615402555942	0.126764525125905
HS_H3K4me1_14824:14825	32.8834201141747	-0.80897835871764	0.556468855448784	-1.45377113345402	0.14600976913239	0.254373671435015
HS_H3K4me1_14826:14827	20.3517407026168	-1.05739491001419	0.452309340074026	-2.33776934573391	0.0193992166200446	0.0567645121074016
HS_H3K4me1_14828:14829	68.7641276899989	-1.12139642944584	0.639611088290553	-1.75324732478126	0.0795595629035064	0.163905644649681
HS_H3K4me1_14830:14831	37.7867968151919	-0.261969360281674	0.410977870369508	-0.637429358534898	0.523845210135054	0.64547893729392
HS_H3K4me1_14832	16.04380037005	-1.26263620881495	0.624120760104033	-2.02306394775986	0.0430665549301093	0.103288037382808
HS_H3K4me1_14833	15.0360571617388	-0.506773496803109	0.499620933020962	-1.01431598099563	0.310432000835977	0.441938013959091
HS_H3K4me1_14834:14835:14836	24.3067405497641	-0.728855067550883	0.447162902926904	-1.62995423542553	0.103111169668275	0.198260133046198
HS_H3K4me1_14838	59.3256110904975	-0.704313604934466	0.638650384634764	-1.10281559657598	0.270107253608285	0.39876873939553
HS_H3K4me1_14845	14.6356874592802	-0.0666544177148959	0.539343670484063	-0.123584314348351	0.901644412604335	0.938146500079395
HS_H3K4me1_14846	13.4343369945426	-0.884333896075785	0.612124322137722	-1.44469654953005	0.148543139530657	0.257418160342784
HS_H3K4me1_14847:14848	19.0191786603741	-0.119903798284577	0.485599334270911	-0.246919198241083	0.80497075822705	0.870648611601978
HS_H3K4me1_14849	13.7695758861274	0.312380475986055	0.554684337057661	0.563168013077647	0.573320481928352	0.688270381146489
HS_H3K4me1_1485	17.5401066633473	-0.618697114233972	0.53510257652198	-1.15622151972307	0.247590559702748	0.375116442828661
HS_H3K4me1_14850	15.2506312990592	-0.483311272518572	0.536201817528899	-0.901360750222604	0.36739654303473	0.499725701743144
HS_H3K4me1_14851:14852	34.2061871755368	-0.960588170762076	0.474010490009891	-2.02651247389489	0.0427122957666352	0.10266468775847
HS_H3K4me1_14855	15.4670920711174	-0.955275717452762	0.555000510753348	-1.72121592492967	0.0852116491121131	0.172355697456569
HS_H3K4me1_14856	20.8901317062808	-0.183851707471976	0.522079254404036	-0.352152869360508	0.724723620565355	0.809630113153933
HS_H3K4me1_14857	44.2308062967897	-1.08595882665595	0.406624157860888	-2.67066972205687	0.0075700090940162	0.0273519818457762
HS_H3K4me1_14858:14859:14860:14861	26.4920514986635	-1.0905697164781	0.47238524756197	-2.3086447388157	0.0209633031793114	0.0601939886651261
HS_H3K4me1_1486	18.9031909901809	1.05965123456525	0.628768493235538	1.68528042668369	0.0919344802638412	0.181955276071699
HS_H3K4me1_14862:14863	17.8296365804062	-0.693322467304526	0.510868473655274	-1.35714475067093	0.174735221679437	0.290505599481132
HS_H3K4me1_14864	97.000118918758	-1.09013156510341	0.651957557233819	-1.6720897748754	0.0945066206197668	0.185758116043521
HS_H3K4me1_14865	14.8169727414757	-1.05368532885593	0.552902055067101	-1.90573596028334	0.0566844712498709	0.127303500572544
HS_H3K4me1_14866	15.389588288936	-0.528502083977456	0.541855332210509	-0.975356432908801	0.329383486611564	0.461299579959838
HS_H3K4me1_14867	20.2014565822383	-1.63425869189027	0.481038459129185	-3.39735557703378	0.000680404926421731	0.00411282917622694
HS_H3K4me1_1487	9.54832075546168	-0.344233272418689	0.67669933466525	-0.508694563131164	0.610966333916258	0.719969233380863
HS_H3K4me1_14871	70.0492858164716	-0.734515530871545	0.489353165380885	-1.50099270390913	0.133357448689693	0.238558415098176
HS_H3K4me1_14873	31.1779071582923	-0.541892366172356	0.424363918308455	-1.27695202818462	0.201619184055697	0.323105770584253
HS_H3K4me1_14875	21.2076104147353	-0.583299913619639	0.481807364486004	-1.21064964260542	0.226029709794121	0.350611753382417
HS_H3K4me1_14876	15.5923800915084	-0.965866403367617	0.543268274064637	-1.77788111229315	0.0754233829350745	0.157627866687709
HS_H3K4me1_14877	6.48328048870567	1.05762763954186	0.904627693460019	1.16913029214996	0.242351140923223	0.369152446281661
HS_H3K4me1_14878	4.12750200975085	1.62696551567859	1.30692973245759	1.24487604442145	0.213177317818567	0.336483985561167
HS_H3K4me1_14879	47.6547437912626	-1.11323333200063	0.542577335336059	-2.05175052384215	0.0401939138542552	0.0983089410357683
HS_H3K4me1_14882:14883	28.1851097495035	-1.7953398522256	0.441644726228971	-4.0651223610328	4.80072686700095e-05	0.000536229612296461
HS_H3K4me1_14884	17.7095925892371	-0.872585575561126	0.571010538317551	-1.5281426821511	0.126477116170018	0.229815716267337
HS_H3K4me1_14885:14886:14887	19.9611515249494	-0.818801548088361	0.512444577368732	-1.59783434979972	0.110079847797675	0.20772158710732
HS_H3K4me1_14888	14.6241087421876	-0.309676863818489	0.557214914265268	-0.555758390327406	0.57837603403214	0.692682099242192
HS_H3K4me1_14889	14.4638077007679	-1.91716472251107	0.573756720377143	-3.34142443028969	0.000833497025440152	0.00481464988406087
HS_H3K4me1_14890:14891:14892	63.0633872451517	-0.309481271135011	0.482055244179344	-0.642003743081096	0.520870752651639	0.642570025375584
HS_H3K4me1_14893	16.6712272513634	-1.47335522291379	0.528784906828825	-2.78630347403379	0.00533129343701493	0.0208152089089159
HS_H3K4me1_14894:14895	22.5457770739645	-0.990963672574901	0.485771331489696	-2.03997973601273	0.0413523440705453	0.100301614571595
HS_H3K4me1_14896	8.86154569467079	-0.615738241918684	0.700832615002281	-0.878581031672849	0.379628484220515	0.511996704581006
HS_H3K4me1_14898	11.0032383132283	0.185060365244965	0.631785080766787	0.292916643457867	0.769585866911415	0.843605391549943
HS_H3K4me1_14899	13.0392850488601	0.131445919279904	0.581149392002245	0.226182666778727	0.821059351220392	0.882160760956968
HS_H3K4me1_14900:14901	13.3967411215559	0.561207788385998	0.609852657613435	0.920235045924368	0.357449943948875	0.489653558030535
HS_H3K4me1_14902	17.6395599672083	-1.59570909352009	0.458995845148603	-3.4765218691761	0.000507962799717213	0.00329723993067114
HS_H3K4me1_14903	16.7737624570822	0.959909311556762	0.53934617347764	1.77976475733086	0.0751144675270035	0.15711861434772
HS_H3K4me1_14904:14905:14906	23.7067564165523	-0.650341377310448	0.514396437789438	-1.26428048394973	0.206129371845996	0.328350809154338
HS_H3K4me1_14907	14.0061344600622	-0.718571011501651	0.579283045354583	-1.24044889154629	0.214809406791398	0.338217726992511
HS_H3K4me1_14908	13.0711915783253	-0.716436631327744	0.609509792343723	-1.17543087958088	0.239822375389253	0.366064679224439
HS_H3K4me1_14909	15.9540964182053	0.453180641335205	0.624250352812602	0.725959768053586	0.467863434600472	0.59570092164791
HS_H3K4me1_14910	51.3909251403647	-0.754638424759821	0.60263882509052	-1.25222337715541	0.210488479984538	0.33336820468145
HS_H3K4me1_14911	86.4479334989599	0.333631662734329	0.690535916415755	0.483148891756497	0.628990021118956	0.73480827052424
HS_H3K4me1_14912	12.9408032503607	0.0794784381449205	0.589816527349956	0.134751120830772	0.892808653169751	0.931685373085204
HS_H3K4me1_14913	11.5695248863864	-1.01421834330319	0.592141347726832	-1.71279770817672	0.0867497619182094	0.174494596273745
HS_H3K4me1_14914	14.6559457353773	-0.349355537006883	0.537242068170764	-0.65027583970926	0.515514060382668	0.637926685442828
HS_H3K4me1_14915	10.6937995166962	-1.90819756481747	0.725377762479198	-2.63062594901673	0.00852277827843966	0.0299663149712654
HS_H3K4me1_14916	16.3160992726618	-0.487842207962707	0.522120413042621	-0.934348084802584	0.35012436804147	0.48233482244578
HS_H3K4me1_14917:14918:14919:14920:14921	22.7101817404739	-2.19614262400606	0.519457191638364	-4.22776440360646	2.36024739430002e-05	0.000313510632926272
HS_H3K4me1_1492	26.5547903372401	1.90268827286044	0.50062569908955	3.80062045620254	0.000144334234056673	0.00125663666831265
HS_H3K4me1_14922	16.7773964813775	0.0945648093896183	0.605450636581009	0.156189131988741	0.875883943019335	0.919767894117282
HS_H3K4me1_14923	14.5987206116471	-1.10867249750356	0.561242607010745	-1.97538904504863	0.0482240150400792	0.112652122436239
HS_H3K4me1_14924	8.6737101972758	-0.83962226468639	0.771965402078419	-1.08764235084346	0.276753026762449	0.40574494036852
HS_H3K4me1_14925	14.1656379869196	-0.313373959733386	0.546294083924177	-0.573636012095055	0.566214137094709	0.682495062291144
HS_H3K4me1_14928	65.3782439482243	-0.795436849019636	0.690669076072317	-1.15169026177212	0.249448375372424	0.377077131110333
HS_H3K4me1_14929	12.2303336266719	-0.748110919593521	0.612396186911781	-1.22161263505922	0.221854148249867	0.345894833494322
HS_H3K4me1_1493	16.2172680207742	-1.29366991026078	0.537972358056716	-2.40471446327432	0.0161851063375925	0.0493340896758017
HS_H3K4me1_14934	21.2790256031612	0.189929251835154	0.493827210462735	0.384606696048975	0.700528832334615	0.791170817440426
HS_H3K4me1_14935	11.7928295548974	-0.460530172637102	0.592362704449728	-0.777446265907151	0.436895525181521	0.567278699381107
HS_H3K4me1_14936	14.8064760659439	-0.286230467312747	0.558655738474817	-0.512355727507933	0.608402069898086	0.717720125761032
HS_H3K4me1_14937	16.6741397872769	0.986336763039303	0.560758731007292	1.75893251143419	0.0785889722652058	0.162409496472451
HS_H3K4me1_14938	10.7250440624575	0.155602166427373	0.689865279918495	0.225554424837493	0.821547991053641	0.882488903187197
HS_H3K4me1_14939	40.9827942205753	0.94769493603842	0.540695577155397	1.75273291678147	0.0796478627362047	0.164022561177808
HS_H3K4me1_14940	15.2234596635748	-0.399634939341919	0.491974691218382	-0.812307922491332	0.416614965710009	0.548516844580857
HS_H3K4me1_14941	23.2862536086197	-0.128449544861207	0.538954097261273	-0.238331140840993	0.811624270206355	0.875735278243176
HS_H3K4me1_14942	18.1770111040949	-0.0553119535081718	0.516215037265408	-0.107149055171234	0.914670730742406	0.945856258061604
HS_H3K4me1_14943	107.350312356888	-0.950268982514455	0.726869676580097	-1.30734437428377	0.19109577999677	0.310649964485096
HS_H3K4me1_14945	13.799818429176	-0.614764388950291	0.54532006484119	-1.12734599107283	0.259596224453805	0.387888333889467
HS_H3K4me1_14946	77.0392807797525	-0.497968066727072	0.691703950455745	-0.719915024916331	0.471577316532208	0.598562427487937
HS_H3K4me1_14947	10.2850370036011	0.347899869139646	0.795655781173032	0.437249219287691	0.661930618280625	0.761070095461161
HS_H3K4me1_14948	13.4081950453062	-1.07153245218674	0.519909520257637	-2.06099794374942	0.0393032362560386	0.0965898204350966
HS_H3K4me1_1494:1495	23.2828932072458	2.74697430520795	0.630741387181719	4.3551515106405	1.32974911319747e-05	0.000208347548106842
HS_H3K4me1_14954	40.2873727010651	0.394523305229945	0.478766892037791	0.824040491920239	0.409916550779419	0.541592712781586
HS_H3K4me1_14955	13.8608715606139	-0.133951148186067	0.62978310865155	-0.212694094754104	0.831565573085978	0.889836131128928
HS_H3K4me1_14957	15.8924446229394	1.10631849802322	0.582005520044467	1.90087286103179	0.057318667602884	0.128392535876909
HS_H3K4me1_14959	15.9256247841104	-0.531839151798019	0.480456020244025	-1.10694658696939	0.268317022228816	0.396977976857796
HS_H3K4me1_1496	22.90144792228	1.04959828848143	0.526126337145872	1.99495485091146	0.0460478043078095	0.108824653909781
HS_H3K4me1_14960	13.3001453741596	0.277881688557723	0.590385762020351	0.470678167452392	0.637870577633751	0.741979387073177
HS_H3K4me1_14961	19.3938820251582	-0.579412677646858	0.4646047596484	-1.24710878572433	0.212357611927728	0.33554202548675
HS_H3K4me1_14962:14963	62.8842524922207	-1.11074803255889	0.493883473023334	-2.24900830505502	0.0245119676895264	0.0678112815507379
HS_H3K4me1_14964	88.0990276947653	-0.748822220886945	0.653652811393812	-1.14559626736738	0.251962242433529	0.379688398162346
HS_H3K4me1_14965	14.1620407335203	0.303838753693259	0.577329651606366	0.52628295263868	0.59869162574048	0.70932262772224
HS_H3K4me1_14966	13.3953839081952	-0.921094853742542	0.545779145365505	-1.68766956664438	0.0914746769314142	0.181323003528053
HS_H3K4me1_14967	13.4748629021443	-0.387568906013033	0.541949545504109	-0.715138354166392	0.47452355634928	0.601129736139051
HS_H3K4me1_14968	10.6964129935677	-0.16406161484422	0.652577879782549	-0.251405418306376	0.801500679006575	0.868430637624239
HS_H3K4me1_14969	11.8124765355006	0.574815726008641	0.595111603678298	0.965895678148079	0.3340963851795	0.465900582347669
HS_H3K4me1_14970:14971	23.7806079094617	0.258114329096249	0.456475672334703	0.565450350894038	0.571767485337904	0.68705676273177
HS_H3K4me1_14972	24.0618268923944	-0.368253893239856	0.589671460535685	-0.624506895594569	0.532294743198584	0.65275089142012
HS_H3K4me1_14973	11.6220900805331	1.91192182816368	0.669172955727351	2.85714150848421	0.00427475212421057	0.0175433845697408
HS_H3K4me1_14974	13.1546076953233	-0.195546305438504	0.619683933973069	-0.315558133296711	0.752337919819457	0.830226919917564
HS_H3K4me1_14975:14976	20.4719767298741	-0.117586572341809	0.495308027761018	-0.237400901562903	0.812345790375756	0.876278222791891
HS_H3K4me1_14985	35.7497305033257	-0.993892565821755	0.465463998994326	-2.13527269126966	0.0327387422405947	0.0842863363949113
HS_H3K4me1_14986	22.1949648865099	-0.518504328145495	0.610437837504736	-0.849397426386552	0.395660184749067	0.527473902188166
HS_H3K4me1_14989:14990	12.5588947855392	0.506771871717641	0.609274535744158	0.831762763724695	0.405542865754184	0.537431203678456
HS_H3K4me1_14991	16.2945975843139	1.23696218077283	0.553013999760369	2.23676467740206	0.025301724296014	0.0693744875892757
HS_H3K4me1_14994	8.57858999818632	-0.777432668126921	0.788023768374513	-0.986559922844157	0.3238584255024	0.455584940881406
HS_H3K4me1_14995	10.7303475582933	0.375637404952352	0.72891082317864	0.515340687787115	0.606314971398266	0.716099908838306
HS_H3K4me1_14996	13.8433833342965	-0.779876037476455	0.589798594572887	-1.32227517096953	0.186076537533652	0.304194907126835
HS_H3K4me1_14997	14.6025181801116	-0.887062334964341	0.567351100705722	-1.56351566756623	0.117931353441495	0.218519978272449
HS_H3K4me1_14998	12.6261107317679	0.142351802202939	0.562066804192917	0.253264916449469	0.800063505086304	0.867533416307942
HS_H3K4me1_14999	15.1173132079152	-0.36324916180218	0.55861231692908	-0.650270591595813	0.515517449771733	0.637926685442828
HS_H3K4me1_1499:1500	14.8104030912774	-1.11362762785481	0.591887448890416	-1.88148545799118	0.0599059116095585	0.132743298066009
HS_H3K4me1_15005:15006:15007	20.4803229673091	-0.0138695073438079	0.527517349313651	-0.0262920401800118	0.979024403734416	0.986775000927955
HS_H3K4me1_15008:15009	20.6166670923737	0.144821981360851	0.493554489643778	0.293426530200092	0.769196149272246	0.843438599109728
HS_H3K4me1_1501	31.0536370184968	-2.22911448024926	0.382637484171577	-5.82565632605329	5.68885790512763e-09	9.9274692805278e-07
HS_H3K4me1_15010	13.8421773071453	1.20964784754886	0.689876983245881	1.75342543225235	0.0795290087216996	0.163861874404173
HS_H3K4me1_15017	12.0164788654223	-0.509938367924348	0.618595868937517	-0.824348162557574	0.409741759888037	0.541539284357377
HS_H3K4me1_15018	14.3008361035525	-0.548214413960765	0.576054832048129	-0.951670541520537	0.341264093804772	0.473351106266935
HS_H3K4me1_15019	16.2039946267229	-1.40341510608461	0.55722208757839	-2.51859202527964	0.0117825089524777	0.0386259706770444
HS_H3K4me1_15020	15.8029315657684	-0.452219130650644	0.495269454797032	-0.913076965014872	0.361202064294846	0.493446114837105
HS_H3K4me1_15021	16.4894476921303	-1.23490783580395	0.535696836208563	-2.30523638060682	0.0211533383866921	0.0605437003836842
HS_H3K4me1_15022	19.1841709061146	0.182811707299426	0.500745650211452	0.365078972173256	0.715052456973491	0.80204440003892
HS_H3K4me1_15023	11.7580800091756	0.719952588452175	0.742158718243239	0.970079001640473	0.332007114849096	0.463716235923671
HS_H3K4me1_15024	11.8062378284609	-0.838832429831824	0.624171522128335	-1.34391333166167	0.17897641444065	0.295597696492678
HS_H3K4me1_15026	13.3004467246341	-0.975511057709098	0.603526223488982	-1.6163523965366	0.106018144316316	0.202196004706226
HS_H3K4me1_1502:1503:1504	21.0286898647818	2.85732170541952	0.677529175475396	4.21726740168001	2.47280676131449e-05	0.000324812025576299
HS_H3K4me1_15030	15.6560304270799	-1.03323298486815	0.517622614284711	-1.99611252745583	0.0459216757410271	0.108631307994724
HS_H3K4me1_15031	10.6879223990571	-0.00661591879342064	0.641144405135911	-0.0103189215103861	0.991766837954362	0.995155374650706
HS_H3K4me1_15032	11.7583425462737	-0.23995649369029	0.660608770143808	-0.363235404274233	0.716429042346186	0.803027423680747
HS_H3K4me1_15033	16.3570039325042	0.462828234095764	0.554723672069683	0.834340154204964	0.404089330578597	0.535883256183621
HS_H3K4me1_15034	12.2425032709129	-0.41260252261664	0.681386028513505	-0.605534169106408	0.544824128309765	0.664192298165221
HS_H3K4me1_15037	6.22674985664101	0.841441962908336	0.915384798053282	0.919222128986414	0.357979398754392	0.490165043447504
HS_H3K4me1_15038	59.6144245848526	-0.742520088347459	0.527473022545795	-1.40769301293128	0.159221991664478	0.271268765706682
HS_H3K4me1_15039	11.8474776941854	-0.748113109871732	0.611928221710104	-1.22255042884122	0.221499545869554	0.345498546773146
HS_H3K4me1_15040	14.3090777147336	-1.6829827981227	0.584850531447691	-2.8776289113678	0.00400676164457863	0.0166593290615923
HS_H3K4me1_15041	14.4836117830684	2.09265768133439	0.681435541014833	3.07095470573472	0.00213375516902419	0.0101652011830743
HS_H3K4me1_15042:15043	19.7244012618501	-1.43035674187404	0.512244728599487	-2.79233081770257	0.00523298247725361	0.0205278846745759
HS_H3K4me1_15044	8.17580799082709	-1.02562130161821	0.683146977429421	-1.50131865543411	0.133273162069189	0.238446083874459
HS_H3K4me1_15049	11.1740166713322	-0.329235384348297	0.649886107485311	-0.506604742825247	0.612432179859451	0.721132004467793
HS_H3K4me1_1505	16.5330209052838	1.21470346174889	0.583397867576386	2.08211844653314	0.0373316520079766	0.0929412636882139
HS_H3K4me1_15050	5.27899756099921	0.301951749954694	0.984134452752523	0.306819610989297	0.758980680350079	0.835631726063668
HS_H3K4me1_15051	117.828419160542	-1.27854836721805	0.713347034723712	-1.79232309799009	0.0730812254090032	0.153813771013512
HS_H3K4me1_15052	11.7914121919036	3.34075435132761	0.998620898686658	3.34536795266474	0.00082173476894684	0.00476384610153534
HS_H3K4me1_15053	11.9395005296091	-0.732684546796058	0.646157293485635	-1.13391051092786	0.256832087665049	0.384831036551607
HS_H3K4me1_15054	17.5479501028963	-1.71796314916804	0.554587204606311	-3.09773311554778	0.00195006957944486	0.00946743346858615
HS_H3K4me1_15055	54.5803394051025	-1.19329199886	0.46593578742935	-2.56106534645814	0.0104351726313846	0.0352108487192105
HS_H3K4me1_15056	16.9166384495838	0.440807661280526	0.582517252052977	0.756728937601383	0.449212274370301	0.578901374826649
HS_H3K4me1_15057	17.6876431139544	0.390359108091801	0.485602567959553	0.803865411445508	0.421474707796124	0.553161148462928
HS_H3K4me1_15059	4.87162414959855	-0.625349853430135	1.06166024205332	-0.589030114022793	0.555841072647041	0.673870555350686
HS_H3K4me1_1506	13.7284876667625	2.11422980938041	0.715864385236076	2.95339432018703	0.00314300202841607	0.0137893559570625
HS_H3K4me1_15068:15069:15070:15071	32.4721200500281	-0.275403779009433	0.449892167609766	-0.612155087012578	0.540435153706626	0.660346002920644
HS_H3K4me1_1507	16.0923139848969	2.06750400147237	0.754478038467148	2.74031038156242	0.00613811885541804	0.0232564786463463
HS_H3K4me1_15072	15.6216916258191	-1.17805384339755	0.548917752977631	-2.14613908369176	0.0318618838875745	0.0827097000949195
HS_H3K4me1_15074	19.9780903055699	-0.556523741794125	0.525570270326567	-1.0588950197817	0.289647592628998	0.419933899279109
HS_H3K4me1_15075	18.438035298713	-1.15495567557246	0.599659961204074	-1.92601766049778	0.0541021687206049	0.123041687329267
HS_H3K4me1_15077	26.5758774786885	1.48689854870914	0.517914972034185	2.87093177258254	0.00409263848165452	0.0169578320569863
HS_H3K4me1_15078	13.3629963547882	-2.3413034166702	0.570336733895252	-4.10512470532926	4.04096828215356e-05	0.000475168936380966
HS_H3K4me1_15079	22.4032615653838	2.18043712375924	0.924552931471999	2.35836916366457	0.0183554289654942	0.0543441652750223
HS_H3K4me1_15080	16.0417705725355	-0.191796680515238	0.522190907674604	-0.36729226360784	0.713401024194988	0.800788825611247
HS_H3K4me1_15081	47.6179592571905	-0.431491588770794	0.530577712336416	-0.813248613234633	0.416075532586334	0.548066256488381
HS_H3K4me1_15082	21.1024500810689	-1.28136284500613	0.518454750273032	-2.47150372203423	0.0134546150674337	0.0427910776616401
HS_H3K4me1_15083	66.4215896721398	-0.134225426659475	0.542696295558346	-0.247330648390328	0.804652341449576	0.870396518294421
HS_H3K4me1_15084	14.1625472585068	0.264690401223083	0.536699824784765	0.493181456374116	0.621884379247285	0.729250287898588
HS_H3K4me1_15085	111.29696945445	-0.844098761086585	0.575592108880549	-1.4664877229263	0.142515463436042	0.249858575310626
HS_H3K4me1_15086	91.4567150537056	-0.823905939362513	0.664845370011755	-1.23924445671923	0.215254981311046	0.338675712787966
HS_H3K4me1_15087	16.9600720133388	-0.735654649562607	0.524011400252321	-1.40389054361866	0.160351446023929	0.272691442917044
HS_H3K4me1_15088	28.5012365642593	-0.209315604270308	0.488639783075914	-0.428363820384615	0.668386261002795	0.766469644843534
HS_H3K4me1_15089	27.6871136697208	-1.37755642736854	0.407369397204112	-3.38159036202298	0.000720675256307938	0.00430652643235925
HS_H3K4me1_1508:1509	12.8030014056823	1.79447558782691	0.743640782482682	2.41309464206087	0.0158177116705696	0.0485312947446372
HS_H3K4me1_15090	23.1631899190612	-1.26292882153399	0.516770115947753	-2.44388903800637	0.0145298946419251	0.0453661250832153
HS_H3K4me1_15091:15092	20.3543880331824	-0.654376716466558	0.470776041043595	-1.3899957929379	0.164530154882285	0.27797216148977
HS_H3K4me1_15093:15094:15095	32.5088052430494	-1.23879711928888	0.424722473199115	-2.91672138269008	0.00353731595159898	0.0151226065589218
HS_H3K4me1_15096	22.340681140273	-0.262859361882939	0.529207607794605	-0.496703671699594	0.619398032827367	0.72720083007745
HS_H3K4me1_15097	19.0020235599717	-0.0503034084124781	0.51801316225962	-0.0971083595502671	0.922640342279027	0.951075452562431
HS_H3K4me1_15098	24.2198567870547	0.815175996073417	0.491142574575111	1.65975429187467	0.0969638923909555	0.189320938589184
HS_H3K4me1_15099	39.4577842063642	-0.318700185304262	0.409445895836379	-0.778369470899813	0.436351231143878	0.566846191935223
HS_H3K4me1_1510	25.7402307408277	-0.0277587515589174	0.440776839368703	-0.062976883265179	0.94978491225508	0.969631177349878
HS_H3K4me1_15101	8.82295061578533	4.00049955171401	1.11464584518263	3.58903195037573	0.000331908165421472	0.00239087949627194
HS_H3K4me1_15102	113.297888938885	-1.18606703815886	0.592039994294365	-2.0033562759092	0.0451390610678018	0.1071204178799
HS_H3K4me1_15103	18.0064461625063	-0.0419687381061658	0.528179832885658	-0.0794591832044661	0.936667396004433	0.960978680305923
HS_H3K4me1_15104	82.9939850501234	-1.83522231095189	0.570653100603085	-3.21600339858376	0.00129989292709601	0.00685890040979977
HS_H3K4me1_15106	28.4591091985702	1.94887245778178	0.624352092270814	3.12143177208486	0.00179973946170489	0.00885420341507194
HS_H3K4me1_1511	20.7197795477382	1.95983090189782	0.578869069035898	3.38562035308243	0.000710175599762668	0.00425645813675574
HS_H3K4me1_15110:15111	37.4953568715985	0.459961701215897	0.51827748485155	0.887481541567726	0.374819699667939	0.507110841160528
HS_H3K4me1_15127	19.8086042493563	0.549829732747683	0.514539185929883	1.06858670395341	0.285255942379508	0.415077559177239
HS_H3K4me1_15128	19.5920200908449	0.377574918543211	0.522263345208369	0.722958871242569	0.469705152905281	0.597414148741152
HS_H3K4me1_15129	24.0709927518308	-0.917646704856659	0.512208216063336	-1.79155014714405	0.07320505492279	0.154007524473716
HS_H3K4me1_15130	21.5162741920352	0.888529502282999	0.447915230793359	1.98370013162806	0.0472892788931831	0.110974509287238
HS_H3K4me1_15131	51.3159721789694	0.461363450172809	0.592959990334572	0.778068432429124	0.436528671466833	0.56698578643354
HS_H3K4me1_15132:15133	21.4450990847926	-0.940201185044717	0.46659238474445	-2.01503756980444	0.043900712705429	0.104828870244821
HS_H3K4me1_15134:15135	19.5208581426435	0.794185481155078	0.549716446657919	1.44471842889811	0.148536991309004	0.257418160342784
HS_H3K4me1_15136:15137	13.2482997055393	2.39934428989748	0.864922313129069	2.774057569653	0.0055361880269836	0.0214551786394945
HS_H3K4me1_15138	21.0857018933396	-1.61962363773165	0.456948575126397	-3.54443306291883	0.000393458397271978	0.00271809097048301
HS_H3K4me1_15139	44.1901539563934	-0.637137591377027	0.482986045987138	-1.31916355901097	0.187114438148782	0.305663403846083
HS_H3K4me1_15140	18.4497313251224	-0.26132978345183	0.564830458204163	-0.46266942523374	0.643601337094893	0.747021756309968
HS_H3K4me1_15141	25.9960928177267	0.398619050815217	0.555849777339497	0.717134497603212	0.473291111457136	0.600112443893614
HS_H3K4me1_15142	16.3706256659997	1.46908983294088	0.596689359163806	2.46206809352129	0.0138138437641946	0.0436740167427248
HS_H3K4me1_15143:15144	30.1462190986747	-1.71300250458405	0.40462508006638	-4.23355493510939	2.30025959562953e-05	0.000307578298622711
HS_H3K4me1_15145	21.6985788546549	-0.60691479051005	0.558358375138359	-1.08696281372991	0.277053244213569	0.406061482998671
HS_H3K4me1_15146	19.911152994508	-0.258141552150073	0.506772698585917	-0.5093833051196	0.610483576133522	0.719576402547475
HS_H3K4me1_15147	23.3690239635973	-1.78620024025154	0.520293415462991	-3.43306331997699	0.000596802702975434	0.00372047701088646
HS_H3K4me1_15148	19.1815535825768	-1.38333036195861	0.463554620755881	-2.9841798571718	0.00284339579312978	0.0127347326557841
HS_H3K4me1_15149:15150	30.7180995983042	-1.82519981790655	0.415134216111229	-4.39664991964313	1.09934438331869e-05	0.000180220636072707
HS_H3K4me1_15151	25.7607225959915	-0.647397031373913	0.433471300471452	-1.49351763466184	0.13530174166188	0.24091212885038
HS_H3K4me1_15152	19.981145375784	0.0230453565031765	0.549862982786574	0.0419110891705933	0.966569576286783	0.979595303357524
HS_H3K4me1_15153	11.5832884107508	-1.05992787143479	0.711503473910273	-1.48970161116664	0.136302710798759	0.24217514250079
HS_H3K4me1_15157	19.9099948060064	-0.824883794581204	0.525949448008424	-1.56837087234283	0.116794604718103	0.216958320797698
HS_H3K4me1_15158:15159:15160	103.899658148904	-1.06366342426492	0.655981099870033	-1.62148486362741	0.104913693603402	0.200789284698175
HS_H3K4me1_15161:15162:15163	167.249358651861	-0.929458372366894	0.744898908421866	-1.24776444408548	0.212117333235905	0.335250352365103
HS_H3K4me1_15164	31.7944754599113	-0.846657108503602	0.545787008923897	-1.55125918107306	0.120839584699531	0.22251558944289
HS_H3K4me1_15165	17.8043230263275	-0.920499422353384	0.528231040952553	-1.74260759211245	0.0814021829553977	0.16672285847354
HS_H3K4me1_15166:15167	19.0550619242634	-0.435625287805359	0.498569514250918	-0.873750350459894	0.382254224212307	0.514356944039827
HS_H3K4me1_15168	19.157746727498	-0.586106280195592	0.521387985533417	-1.12412693897417	0.260959178456902	0.389224509822812
HS_H3K4me1_15169	15.3831621699246	-0.649789073615652	0.530882261025258	-1.2239796303624	0.220959911825411	0.34472380128139
HS_H3K4me1_15170:15171:15172	31.6101133382216	-0.677858395895277	0.407978188273995	-1.661506461321	0.0966117723189372	0.188901046566101
HS_H3K4me1_15173	18.5201096374843	-0.845009264502558	0.563714644313586	-1.4990017964346	0.133873166021942	0.239040081867013
HS_H3K4me1_15174:15175	29.7977022727867	-1.11097928924529	0.406488072514608	-2.73311657676097	0.00627381223758741	0.0236315746184138
HS_H3K4me1_15176	17.7418755091349	-1.3934132941485	0.468213983568118	-2.9760181093476	0.00292017617519931	0.0129820348257615
HS_H3K4me1_15177	67.7119917442449	-0.953799728917644	0.445845540789908	-2.13930530117625	0.0324109506528862	0.0837109087969546
HS_H3K4me1_15178	49.422214187114	-1.61567279907999	0.829782557800429	-1.94710383327746	0.0515222875467267	0.118449616105038
HS_H3K4me1_15188	27.607863941353	0.496265551819433	0.495621141407551	1.00130020767486	0.316681692537764	0.448477113565556
HS_H3K4me1_15189	42.1891623158649	-0.0431414519804068	0.4924511208769	-0.0876055513968279	0.930190189770325	0.956197556240618
HS_H3K4me1_15190	39.1094336852997	1.92238411618589	0.492935851643921	3.89986670633676	9.62456608336938e-05	0.000917572448217345
HS_H3K4me1_15191	62.5621238392077	1.42203192717318	0.590287892302589	2.40904810299621	0.0159941897358133	0.048892114396783
HS_H3K4me1_15192	14.3121475052188	-1.21164892461536	0.632189572030707	-1.91659112744193	0.0552898960852755	0.124987447435052
HS_H3K4me1_15193	27.8496969093396	0.903058216116821	0.516714159506007	1.74769396097093	0.0805170350962102	0.165402306507458
HS_H3K4me1_15206	190.118765250246	-1.06783651063054	0.75407547149895	-1.41608705095247	0.156750018886948	0.268138510785301
HS_H3K4me1_15209	28.9132887909806	-0.283424969110498	0.567958114278635	-0.499024420965403	0.617762180013284	0.725598635276784
HS_H3K4me1_15212:15213	7.14016906322737	-1.3325989158941	0.975224319330051	-1.36645373734071	0.171796591979163	0.286907456868392
HS_H3K4me1_15214	25.3047938644447	-0.816790580859811	0.528709141609586	-1.54487697786575	0.122376023077308	0.224572078621331
HS_H3K4me1_15215	22.0164650563753	-0.49224101836825	0.475891022609118	-1.03435659632638	0.300969487422263	0.4319653850708
HS_H3K4me1_15216	26.7818165679235	-1.99069253453636	0.424439895031377	-4.69016357284038	2.72986729559659e-06	6.69456865708321e-05
HS_H3K4me1_15217	20.3355308264766	0.627553376121281	0.539125412547394	1.16402113778325	0.244415445690047	0.371591714842659
HS_H3K4me1_15218	118.768223713488	-1.14023238790879	0.557993990007524	-2.04344922764027	0.0410079885612028	0.0996889382740768
HS_H3K4me1_15219	24.0687446681748	0.50143174260449	0.47592850219116	1.05358628511618	0.292072371030338	0.422570552066842
HS_H3K4me1_15220	5.31277857096917	2.60260275120059	1.19658687907705	2.17502197016235	0.0296284700404645	0.0781294888509353
HS_H3K4me1_15221	26.6357973166631	-1.16276031257354	0.546307086815252	-2.12840056560855	0.0333038862975777	0.0853126465076338
HS_H3K4me1_15222	31.1469994197873	-2.44163209647977	0.547755953382976	-4.45751813631617	8.29140241319236e-06	0.000148566631632811
HS_H3K4me1_15225	9.63437565520646	-0.725831334907708	0.671905902302628	-1.08025741762392	0.280027566242299	0.409399213832384
HS_H3K4me1_15232:15233	57.5765750757116	-0.845264738638062	0.570533842703791	-1.48153304041055	0.138464587179553	0.244725676555361
HS_H3K4me1_15234	80.5448512111467	-1.09986219364254	0.615895524786082	-1.78579344934281	0.0741327077685888	0.155404098691115
HS_H3K4me1_15235:15236	18.1129253396761	-1.20166006106863	0.53197998347332	-2.25884450242459	0.0238930591862281	0.0665270726468661
HS_H3K4me1_15237	27.064644364262	-0.681306497625614	0.522356140440784	-1.30429499125003	0.192133022429566	0.311767902846763
HS_H3K4me1_15238	103.758920544839	-0.49116393597201	0.693318516176393	-0.708424662708776	0.478681581363428	0.604869862650544
HS_H3K4me1_15239	12.6909638487262	0.975082793447154	0.662898996201596	1.47093720013813	0.141308101135371	0.24844611788046
HS_H3K4me1_15249	30.4973737998201	-0.938238274210846	0.521121780186768	-1.80042038134462	0.0717942849878609	0.151676835432398
HS_H3K4me1_15250	26.3089913624704	-0.948346875142475	0.480636443546316	-1.97310646721921	0.0484834336172695	0.113058163420307
HS_H3K4me1_15251	39.2795633694946	-2.58487800481055	0.53012238899728	-4.87600233164989	1.08257329107714e-06	3.44530792193755e-05
HS_H3K4me1_15252	8.59625481681575	0.730466994560825	0.863273518610237	0.84615939075345	0.397463832728624	0.529263147347013
HS_H3K4me1_15254	53.488886219947	-0.140009248235116	0.508562420462864	-0.275303959949868	0.783082722379745	0.853891696642473
HS_H3K4me1_15255	48.2657481515299	-2.56836382265988	0.474776213050458	-5.40963037334585	6.31549608715549e-08	5.1036471675516e-06
HS_H3K4me1_15272	91.3975020290296	-1.05220785826201	0.65090677512883	-1.61652620385424	0.105980592642251	0.202156406495895
HS_H3K4me1_15273	32.8941071127473	3.25798213877947	0.725983623331393	4.48767993392088	7.20029928219012e-06	0.00013439846534187
HS_H3K4me1_15279	13.2878534920988	2.49321200323412	0.646358799136371	3.85731888629877	0.000114637563252239	0.00104770466726392
HS_H3K4me1_15283	21.8689063167266	-0.778034655697102	0.52450319388703	-1.48337448611358	0.137974942253984	0.244155526442827
HS_H3K4me1_15284	17.0371051026767	1.48464751668936	0.552389111871514	2.68768425152213	0.00719493955927665	0.026288656420346
HS_H3K4me1_15285	42.79653214538	-1.2795647356758	0.503593490380271	-2.54086829976611	0.0110577563174115	0.0368469472306495
HS_H3K4me1_15289	42.7051405373424	-0.863305811477071	0.558205448953853	-1.54657360134161	0.121966099460118	0.223990513780108
HS_H3K4me1_15290	22.478778105074	1.57825814635891	0.553419974745522	2.85182721690636	0.00434687213622102	0.017762542782568
HS_H3K4me1_15291	24.0628905736837	1.04902605442493	0.574500244527191	1.8259801704493	0.067853248819734	0.145571664862079
HS_H3K4me1_15292	27.0795191577685	0.930084150839912	0.467162658119531	1.99092143747914	0.0464895249895127	0.10957822656332
HS_H3K4me1_15294:15295	64.3590680230671	-2.25110620133676	0.575260129512644	-3.91319697967576	9.10821763922423e-05	0.000879487157930224
HS_H3K4me1_15296	63.2739177146519	-0.556561604320291	0.717785944218195	-0.775386602096942	0.438111249575555	0.568550687733929
HS_H3K4me1_15297	78.7413262006103	-1.34909494569698	0.720524960936354	-1.87237780623696	0.061154353271846	0.134617836882321
HS_H3K4me1_15298	19.866385322074	0.847050721452491	0.523409329321343	1.61833325086273	0.105590798518984	0.201668459825058
HS_H3K4me1_15304	31.6071444417447	1.82077522774498	0.597032658230458	3.04970792241344	0.00229064014582117	0.0107446817280221
HS_H3K4me1_15307	40.9817793927545	-1.6894643609204	0.464832155365978	-3.63456861023357	0.000278446152212153	0.00207730490631136
HS_H3K4me1_15308	101.546645997897	-1.12733650954431	0.668921960008834	-1.68530348372689	0.0919300339498111	0.181955276071699
HS_H3K4me1_15309	19.9360928877618	0.0101403962495314	0.489855365718	0.020700796519128	0.983484333626575	0.989729636674579
HS_H3K4me1_15310	18.8914379189607	0.592882910596292	0.553340929262534	1.07146043106997	0.283962453256222	0.41369532966221
HS_H3K4me1_15311	194.51668810073	-1.43953489823008	0.609967384587544	-2.36001946104624	0.018273976382619	0.0541562760578676
HS_H3K4me1_15314	9.51703427895923	0.308668514829606	0.680297115772144	0.45372603774641	0.650026023780964	0.751905793010864
HS_H3K4me1_15315	110.488799860184	-1.26152485563543	0.661695020576538	-1.9065049855389	0.0565847194704261	0.127138758563799
HS_H3K4me1_15316:15317	88.5914632454461	-0.96075888807554	0.639180474200779	-1.50311050924523	0.132810549231136	0.237848118285432
HS_H3K4me1_15318:15319:15320:15321:15322:15323:15324:15325:15326	263.808231359547	-0.546182984977083	0.681712036278816	-0.801193107809084	0.423019860620279	0.554498314207483
HS_H3K4me1_15327:15328	22.5457103688488	-0.629630028176205	0.468549905435069	-1.34378434585653	0.179018133002488	0.295646322792889
HS_H3K4me1_15329:15330:15331	40.988726232634	-1.4212967784666	0.640337609539826	-2.21960534145106	0.0264455693778727	0.0717833861314169
HS_H3K4me1_15332	76.7138952047661	-0.479001096638512	0.63415209601171	-0.755341028833668	0.450044386809236	0.579812930762363
HS_H3K4me1_15333	145.452750364601	-1.15831981805948	0.632663032904396	-1.83086375813982	0.0671208809461686	0.144319087950549
HS_H3K4me1_15334	5.89954782058987	-0.896686299919515	1.06911136128212	-0.83872114018522	0.401625812469044	0.533566106685029
HS_H3K4me1_15335	21.1333649719085	-0.232536123544929	0.613321327729296	-0.379142405508461	0.704582117859124	0.794269176100224
HS_H3K4me1_15336	84.3651123268311	-2.40886317007396	0.591371306249598	-4.07335145384491	4.63414126778864e-05	0.000521710351832664
HS_H3K4me1_15338	70.3465487817347	-1.16614911449241	0.575066870642448	-2.02784958415292	0.0425756019571624	0.102407675422731
HS_H3K4me1_15339	33.2912941313538	0.559773164326587	0.454283474742171	1.23221115327668	0.217870218068198	0.341385294522634
HS_H3K4me1_15340:15341:15342:15343:15344	97.3831328458071	-1.23324902961505	0.567173782695085	-2.17437594480288	0.0296769131298161	0.0782096106360507
HS_H3K4me1_15351	22.8148249741692	4.91760794643744	1.11197794822322	4.42239700373111	9.76118848816506e-06	0.000166479420093478
HS_H3K4me1_15353	24.9654141240245	0.0930539431541847	0.509316073186342	0.182703723783992	0.855030493787353	0.905068871650942
HS_H3K4me1_15354	34.0902262052988	1.95465615252802	0.594897622578688	3.28570173814987	0.00101728666142399	0.00563697592738439
HS_H3K4me1_15358	22.664050581414	1.32513778342594	0.547257165048885	2.42141696455919	0.0154601326208084	0.0476258389644889
HS_H3K4me1_15361	24.0545513881606	-0.214567473761945	0.451728497156818	-0.474992113874669	0.63479259424522	0.739577902980812
HS_H3K4me1_15362	18.7967089930899	1.06172876229509	0.488061035880985	2.17540160807673	0.0296000341115683	0.0780668077400929
HS_H3K4me1_15363	20.0642266851625	-1.71570122430911	0.507678912138096	-3.37950067116914	0.000726176300718584	0.00433617100766301
HS_H3K4me1_15364	49.5215132848675	-1.19273672880054	0.502222401844019	-2.37491741591204	0.0175528769380483	0.0524888356159494
HS_H3K4me1_15366	23.3278232313334	-0.265478586453364	0.401851603398849	-0.660638365525866	0.50884425887527	0.632137603416778
HS_H3K4me1_15367	32.2833441232012	-1.92008554700344	0.53206992376775	-3.60870904599668	0.000307724495670355	0.00225246848168191
HS_H3K4me1_15368	61.3555965212378	0.34723363842486	0.783223647078417	0.443339063778414	0.65752050453257	0.757509383640287
HS_H3K4me1_15369	12.9812082233737	-1.25195104563265	0.558197203386377	-2.24284721965198	0.0249066683001264	0.0686272752864581
HS_H3K4me1_15370:15371	116.222136142897	-1.0550571469836	0.669631568624411	-1.57557856651076	0.115122958897673	0.214780841042281
HS_H3K4me1_15373	40.1648167988446	3.37091984183256	1.14974659107025	2.93188070137673	0.00336916142170994	0.0145509586365887
HS_H3K4me1_15374	17.1803837224872	3.11034971164718	0.769131719953912	4.0439753438248	5.25524483230827e-05	0.000574996847122435
HS_H3K4me1_15375	19.8696619716945	-0.0125197211086207	0.526776551853426	-0.0237666636158556	0.981038731114958	0.988159892699694
HS_H3K4me1_15376:15377	21.1500762738728	0.773472155416505	0.506576688802293	1.52686093243895	0.126795596030006	0.230191597707848
HS_H3K4me1_15378	23.2733276032064	2.47011712266699	0.637594180345201	3.87412118681767	0.0001070101554147	0.000995372175626425
[truncated: 22,083 more rows]
