# Supplementary material for: Transposable elements are the primary source of novelty in primate gene regulation
Source: Genome Res. 2017 Oct;27(10):1623–33. doi: 10.1101/gr.218149.116 (PMC5630026; doi:10.1101/gr.218149.116)
Supplement: Supplemental Material [file supp_gr.218149.116_Supplemental_FILE_S3.zip › FILE_S3/HSVsML_DExpression.csv]

	baseMean	log2FoldChange	lfcSE	stat	pvalue	padj
ENSG00000207145	3.94182256970674	-3.31181149286337	1.02658202795281	-3.22605637220019	0.00125508634210226	0.00772407647006678
ENSG00000166004	60.6016708660803	5.44650514195271	0.983069396803107	5.54030586209323	3.01943807622293e-08	7.85177647280101e-07
ENSG00000168959	18.3449832257236	-5.28432227403934	1.1737233028156	-4.50218740768201	6.72576341430988e-06	9.52566269281165e-05
ENSG00000109861	30.8152175300489	-5.04884151804727	1.19144392846136	-4.23758214502581	2.25939766088802e-05	0.000272028048545246
ENSG00000123892	5.98550497101576	-3.9483211398006	1.13838969847152	-3.46833878161573	0.000523686641226577	0.00374610117089361
ENSG00000119335	68.6992696564971	-3.61632622599098	1.02010538386188	-3.54505160270835	0.000392536230092522	0.00293707827822766
ENSG00000174804	19.6091460377894	3.5471100735423	1.10270008870594	3.21674960387912	0.00129651699749908	0.00787700562005981
ENSG00000074201	15.1722435090298	3.28806384701055	0.994568079428288	3.30602189535446	0.000946306927280571	0.00613938389938162
ENSG00000178795	5.42541658182488	2.65772342762686	1.03773307358859	2.56108578908079	0.0104345586086459	0.04130210503547
ENSG00000062282	46.9177993427362	-4.56947574384251	1.41691356180128	-3.22495024892942	0.00125994562053274	0.007744826457225
ENSG00000166439	15.4700233543786	2.52129553464599	0.952373547312069	2.64738089561808	0.00811179287797137	0.033883690461309
ENSG00000149380	4.12703327314593	3.63585241991311	0.971433694558842	3.74276951713546	0.000182003154395698	0.00156889196269424
ENSG00000181924	15.9649796285601	-3.22605815834051	1.03325981664051	-3.12221389662628	0.0017949647482929	0.0103161696810855
ENSG00000175029	152.946046205376	2.3222962353533	0.908293949806574	2.55676726223691	0.0105649877487356	0.0416148645649691
ENSG00000167333	6.1770121078935	-4.01577824017442	1.09999094600865	-3.65073753992776	0.000261488344913945	0.00209752660996078
ENSG00000110169	590.26664199838	-3.47074459904571	0.87669873352807	-3.95887944890545	7.53022311292238e-05	0.000759606767114348
ENSG00000179532	56.382366107181	-3.60158221430195	0.973772757046522	-3.69858592596659	0.000216803956295804	0.00180055118154042
ENSG00000166333	129.58790831479	3.13791946445877	0.669642376249739	4.68596309873989	2.78646469896763e-06	4.36546136171596e-05
ENSG00000183801	4.20151367759215	-3.31513884358917	1.03919241296952	-3.19011070732903	0.00142218302361169	0.00848096925264675
ENSG00000175348	5.70313141006098	3.69472045018342	1.00769958731237	3.66648999037262	0.000245902539787547	0.00199596110305798
ENSG00000133789	4.19399889146715	-2.86735676877281	1.12203250045691	-2.5555024186957	0.0106034624173081	0.0417363331500122
ENSG00000110328	26.2888706788883	-6.01435993328693	1.20263654245687	-5.00097886681555	5.70399654547674e-07	1.05515621227551e-05
ENSG00000133816	6.36146151977417	-3.65337065262569	1.1373699004685	-3.21212180058642	0.00131758501467994	0.00795440239595073
ENSG00000166689	7.48066455910412	3.88476865415972	1.0466196878604	3.71172900645634	0.000205848309283457	0.00173453854236858
ENSG00000070081	61.1276403350788	-3.85665880472462	1.29326339156687	-2.98211395286775	0.00286265425713699	0.0148273806216606
ENSG00000129167	21.7488716129449	6.13496458708171	1.00722157377203	6.09097813910631	1.12222876663079e-09	4.00863466070508e-08
ENSG00000148965	765.452972821458	-9.34672080675493	1.29845137316294	-7.19836029283632	6.09409418294974e-13	3.64783279158642e-11
ENSG00000179057	12.174975893082	3.25361669422917	1.03481677347877	3.14414761880154	0.00166571389704852	0.00969628869428705
ENSG00000166833	30.072139817747	-4.3654119270263	1.15664143161824	-3.77421369120308	0.000160513131857112	0.00141648932076964
ENSG00000198168	52.5443007560278	-4.71747600037404	1.33399436546465	-3.53635376767944	0.000405691029766793	0.00302480562146921
ENSG00000007372	16.4816221716684	3.25841470024352	1.05234683348859	3.09633154826123	0.00195931151276898	0.0110113654105573
ENSG00000176148	75.0444472462037	5.87396064933886	0.85617966524792	6.86066358237785	6.85414056216704e-12	3.37128076487984e-10
ENSG00000121691	34.42190908095	-2.92539310159313	1.10412774172136	-2.64950602276543	0.00806095354559249	0.0337825298855907
ENSG00000110435	18.5986430053822	2.72311860048345	0.865984700248306	3.14453430840365	0.00166351404311455	0.00969237520988231
ENSG00000026508	6.65769793259419	-3.23359521377334	1.21322209710225	-2.66529534987591	0.00769207335641063	0.0324941447712553
ENSG00000151348	4.25612502619096	-2.9778292829908	1.10636223331098	-2.69155001258416	0.00711208338841063	0.0305940129487901
ENSG00000157570	13.5256583143239	4.33775735770968	1.07057682260067	4.05179457105404	5.08262827171146e-05	0.000545673035262423
ENSG00000121653	11.7995176846825	-2.95754007349938	1.1529805089748	-2.56512581997518	0.0103138397487158	0.0410055117292674
ENSG00000121680	21.4204652922805	-5.33676035406108	1.00967792559243	-5.28560664622805	1.25288855304588e-07	2.79914713699863e-06
ENSG00000135365	5.28855377244917	-2.90607917802977	1.02903603467521	-2.82407911881046	0.0047416678372546	0.0221219723730738
ENSG00000180423	6.91326334592132	4.52353136968224	0.959040431516713	4.71672644971632	2.39669583969623e-06	3.82086309117401e-05
ENSG00000175220	13.676696309339	-3.42147780222688	1.08108231398835	-3.16486335772557	0.00155155797216131	0.00914928934327464
ENSG00000175213	3.8861028667376	-2.99155873323967	1.05043886938322	-2.84791321078608	0.004400692386038	0.0208687542521757
ENSG00000149179	157.867546897509	4.00445817212207	1.01038755937712	3.96328926950636	7.39241181079981e-05	0.000751680335569308
ENSG00000134574	635.758702948263	-4.77850785144887	0.7835503153545	-6.09853350551834	1.07045962334492e-09	3.85912858529747e-08
ENSG00000025434	43.3524345049427	5.91776431401952	1.01332498396469	5.83994711239224	5.22173961173579e-09	1.60834649691571e-07
ENSG00000213619	27.7421080104888	-4.36221097691153	1.20949497576438	-3.60663836090324	0.000310189493219402	0.00241491083984921
ENSG00000130347	6.22423998796573	-3.49795455467872	1.05065388171531	-3.32931197947695	0.000870608239967891	0.0057184361103481
ENSG00000025796	57.8851977215821	-4.92617175175542	1.03407895225828	-4.76382556766808	1.89956728896948e-06	3.10638001250293e-05
ENSG00000112333	9.70409489254322	-3.69525302772568	1.22382725502977	-3.01942370750339	0.00253256069128108	0.0134179557896226
ENSG00000112335	12.7757830265758	-3.38036374199356	0.970616716882447	-3.48269680832517	0.000496390202131812	0.00358315794371598
ENSG00000112394	3.74544771724368	-2.91288824410345	1.15819982762544	-2.51501353620084	0.011902781370523	0.0456057655772755
ENSG00000112769	10.1670339162095	4.57908833806381	1.1087458923434	4.12997096060092	3.62809058569358e-05	0.00041107562082546
ENSG00000152795	43.1988878866005	-4.33376420631487	1.02000883557222	-4.2487516334931	2.14965088276296e-05	0.000260794165413595
ENSG00000196591	25.3526010846948	-4.14900265856484	1.11223690692628	-3.73032276912192	0.00019123462568306	0.00162434230248865
ENSG00000111817	16.8941080028148	5.75932245012132	1.00265043732519	5.74409807817536	9.24122158613915e-09	2.7528427682654e-07
ENSG00000164451	3.14314215966935	-2.81494939940757	1.07149169784767	-2.62713132081381	0.00861080958309292	0.0355700434926592
ENSG00000111877	5.24117386924205	2.99299564194665	1.07648114895036	2.78035118856007	0.0054300140361138	0.0245744929095165
ENSG00000111875	14.2268136948847	-3.65492425400747	0.941702288903583	-3.88118866978955	0.000103947158966473	0.000990307392856264
ENSG00000111907	12.765958247207	-3.52166952617029	1.15301653113671	-3.05430965738055	0.00225579109728875	0.012233328642989
ENSG00000111911	8.816162598939	-3.07185471918688	1.13534691028386	-2.70565295185314	0.00681702471079938	0.0296870430954167
ENSG00000118518	21.6460610997794	-5.64296511462617	1.13784185943686	-4.95935798795358	7.07265282937516e-07	1.27851801146397e-05
ENSG00000163946	65.7522031202737	-3.80936386730031	0.856399987001824	-4.44811294385528	8.66279786644988e-06	0.000119230916404825
ENSG00000017260	248.084096800361	-4.59458447060947	0.667331316153727	-6.88501252584865	5.77824504583206e-12	2.90975911236543e-10
ENSG00000144597	18.0940215624949	2.75918194402555	0.914488003989612	3.01718768533665	0.00255131792443391	0.0135013446459826
ENSG00000206560	33.9684356590076	3.0104399222116	0.997059607028509	3.01931790335331	0.00253344539573962	0.0134179557896226
ENSG00000131386	114.904743947254	-5.32649170165872	1.07501549855843	-4.95480456681919	7.24030243414866e-07	1.2904415433897e-05
ENSG00000174748	128.3588558178	-3.19888401270685	0.935876682363631	-3.41806145295533	0.000630688650921582	0.00439749394516202
ENSG00000077092	11.6932819375467	-3.77849648870139	1.07318627053215	-3.52082074887873	0.000430213332605921	0.00316304008735176
ENSG00000151093	5.4238059864678	3.29574684629157	1.07868234140445	3.05534513710542	0.00224801663803167	0.0122015958668186
ENSG00000170275	6.82729634863948	3.27084063567469	1.13944872974095	2.87054656370393	0.00409762841591481	0.01966630498929
ENSG00000074276	3.5607469637411	3.34863862825504	0.985440349508466	3.39811398013621	0.000678521442655917	0.00465429032827221
ENSG00000113194	8.67208155286005	-2.96432489818704	1.14997903177007	-2.57772082472173	0.0099454312562401	0.0398382331570981
ENSG00000048162	285.980273024105	8.09658665922809	1.00545200683279	8.05268337444833	8.09982504486027e-16	6.94505269049168e-14
ENSG00000184347	22.7446888036055	-2.93250527400534	1.12283192358286	-2.6117045769842	0.00900920677060287	0.0368320985563629
ENSG00000170584	24.9093951274939	5.88324061953797	1.12446898397296	5.23201680383514	1.67670503979506e-07	3.61860322363934e-06
ENSG00000151500	23.5683867552073	-5.63658412121482	1.03714378723044	-5.43471810814833	5.48831274643452e-08	1.36562134808341e-06
ENSG00000177556	77.9418722365691	-4.0289116788926	1.1076027387009	-3.63750606432962	0.000275290712634994	0.0021833994645863
ENSG00000113140	26.664494792204	-3.2291082979216	1.20328088979743	-2.68358645541625	0.00728371401441209	0.031191266657224
ENSG00000198624	117.340479464042	-8.08774838656776	1.04625646163696	-7.73017771752996	1.07396547981913e-14	7.65652917916e-13
ENSG00000157510	6.70351400429756	-3.97686858756329	1.14981517791279	-3.45870246275781	0.000542784153798461	0.00386094782046103
ENSG00000113555	6.73674819589287	2.66065701474041	1.03099766932318	2.5806624921733	0.00986109366061722	0.0395253564602756
ENSG00000197948	29.2995443011719	4.63473736089278	0.94740366003725	4.89204080202788	9.97957488703349e-07	1.73006564639966e-05
ENSG00000164620	316.098113729316	-5.4566704570864	0.769017273657846	-7.09564094852076	1.28753355404418e-12	7.16614070211433e-11
ENSG00000146007	24.1566326027274	-2.66025400882501	0.962485605400306	-2.76394160483947	0.00571077584115735	0.0256802783218592
ENSG00000170445	57.1998392678109	2.42969261060607	0.917948415674878	2.64687270996568	0.00812399262718479	0.0339123244865049
ENSG00000131495	139.246949938677	4.34403345350593	0.771773305028467	5.62863916800764	1.81636920045429e-08	4.92515494738568e-07
ENSG00000113119	15.8228107696906	2.89780642828483	0.981320560883969	2.95296618026071	0.00314736442675548	0.0159250616329852
ENSG00000120727	340.564785542968	-8.7613434359684	1.06529523680609	-8.2243336243915	1.96279043432499e-16	1.88695534936243e-14
ENSG00000280987	26.4411419093638	-6.00576407385032	1.03206615949946	-5.81916577592567	5.91420555109668e-09	1.79548489099083e-07
ENSG00000044115	50.0235772398241	-3.02983072631138	0.836107176304244	-3.62373486579055	0.000290379275763072	0.00228309356222638
ENSG00000112984	26.1400151773872	2.12779127669573	0.760617271317735	2.79745327503467	0.0051507216623239	0.0236478501790486
ENSG00000120708	202.991232285459	-6.71084620117946	1.29958048835537	-5.1638557683119	2.41914126875208e-07	5.03260700007605e-06
ENSG00000145826	34.8260047778668	-4.82547749814632	1.06522032070518	-4.53002764249918	5.89759697268718e-06	8.48531809335605e-05
ENSG00000145839	4.51364789903774	-3.50445128603363	1.08968438880018	-3.21602412776813	0.00129979903612334	0.00787700562005981
ENSG00000113648	151.341406894855	-6.9045934336422	0.87087155370552	-7.9283717607533	2.22037780066122e-15	1.78332875255639e-13
ENSG00000152700	5.45498683949201	2.87879128899745	1.04656439789533	2.75070630606848	0.00594669326169116	0.0265603188634447
ENSG00000072364	256.884993464064	4.12258548893307	0.855002547105741	4.8217230497013	1.42323457529009e-06	2.39533776663543e-05
ENSG00000164406	29.7930990929293	-3.59058681878849	1.18864845809774	-3.02073064102964	0.00252165576097535	0.01338030061365
ENSG00000164405	42.9454088429042	-3.34409976564544	0.913172230788629	-3.66206905214082	0.000250186396841446	0.00202478659178441
ENSG00000125347	27.0210441095374	-3.10998357328493	1.02485270259801	-3.03456639710379	0.0024088172661415	0.0128761125136207
ENSG00000139343	116.242278690547	-4.54633163425087	1.36104750104344	-3.34031812318485	0.000836824725979917	0.00553088842327351
ENSG00000169567	50.9967125528354	-2.698971397937	0.995211027833808	-2.71195889359428	0.00668868869010497	0.0292628188818259
ENSG00000066583	5.88632485296148	2.85301466062083	1.00242896506588	2.84610157931074	0.00442580743310249	0.0209721793599965
ENSG00000136997	16.0086565347833	-2.94346579719779	1.13353955547607	-2.59670320544005	0.00941232134280189	0.0380632115488069
ENSG00000172164	40.0978790779134	3.70615244381344	1.08191677513077	3.42554300756219	0.000613571785567794	0.00429229655945717
ENSG00000172167	52.524678880358	7.49888263743094	0.936866771967144	8.00421453915533	1.20231616943746e-15	1.01715947934409e-13
ENSG00000120533	37.6853170379737	-4.74419929372944	1.12548932302146	-4.21523260744339	2.49520874825572e-05	0.000296481264188812
ENSG00000120526	10.7814026235922	5.12180266590061	0.965157309179562	5.306702458954	1.11626165186246e-07	2.53710915573289e-06
ENSG00000147647	105.122513514151	-5.10167357261114	0.923549388093797	-5.52398565618778	3.31394529948695e-08	8.54755403465232e-07
ENSG00000164934	184.534660179098	-5.1055131055697	0.891851807538298	-5.7246204609508	1.03665230702336e-08	3.04516615188112e-07
ENSG00000132549	7.30703546107342	-2.80441393979455	0.923442345663278	-3.03691286517756	0.00239014537011045	0.0128086759910057
ENSG00000104375	9.31906863648037	-4.66594376267318	1.08987165801194	-4.28118643913031	1.85899526648023e-05	0.000234034225512243
ENSG00000175305	23.496378437495	3.89498913966267	0.92558982705658	4.20811576122106	2.57508945848552e-05	0.000305400796525058
ENSG00000162244	7.06369104728139	4.54367990091851	0.977113375027191	4.65010511271742	3.31765897968265e-06	5.03601584356134e-05
ENSG00000133740	140.813252562216	4.3918752648829	1.02834358167257	4.270824793538	1.9475136701243e-05	0.000242769631374041
ENSG00000104231	4.53659012203055	3.72842387540932	0.990457386909055	3.76434556871215	0.000166985827518527	0.00145940093058548
ENSG00000205189	8.82810204960184	4.26808716339435	1.05194610492652	4.05732493652086	4.96379988892915e-05	0.000534725132347291
ENSG00000091136	47.7208415748097	-2.87312177733127	0.844219108407551	-3.40328920385472	0.000665797663387785	0.00458187220628579
ENSG00000164597	70.0949806008492	7.34154153153681	1.09814647902895	6.68539368083997	2.30304673519194e-11	1.04377368105663e-09
ENSG00000105851	9.96343351401248	-4.72834170494662	1.12739972977658	-4.19402416025385	2.74048774042582e-05	0.000319955385323008
ENSG00000128536	3.10662463295067	3.08302119696146	0.988334227602323	3.11941154202541	0.001812126630335	0.0103763493604857
ENSG00000105819	102.854963975799	2.49534614009458	1.00337039588332	2.48696408657521	0.0128838404432761	0.0483715784689862
ENSG00000161048	52.9614420178197	2.77120418742261	1.01878178710775	2.72011555613872	0.00652591064544347	0.028655296225148
ENSG00000135164	106.649386304453	-5.33840299061129	0.85723018860275	-6.22750232269895	4.7392971671503e-10	1.77933967606915e-08
ENSG00000005469	21.9588459039589	-2.43485728681934	0.937167652557207	-2.59810214338433	0.00937406048416537	0.0379568690312886
ENSG00000005471	39.2804213802932	-3.30630246915377	1.07215398644159	-3.08379440916614	0.00204378778317309	0.0113454361191892
ENSG00000085563	6.38629398627102	-2.98071861401226	1.15276227728895	-2.5857183850796	0.00971762910257296	0.0390242763644465
ENSG00000106443	8.78078981342785	-3.5881484263185	1.10455555068129	-3.24849974644131	0.00116015312220979	0.00729551195284554
ENSG00000005108	10.8399452927224	2.82689253585962	1.06057230675444	2.66544064733357	0.00768875025521505	0.0324941447712553
ENSG00000068796	7.22123423601371	-2.89910978441189	0.903320681299508	-3.20939157536088	0.00133016203882576	0.00800247975010401
ENSG00000113448	2.84148541936406	2.87448476874139	1.01289994977169	2.83787630692381	0.00454147782673441	0.0214083780168127
ENSG00000062194	8.19706578729412	-2.92739162158415	1.15934132933832	-2.52504723803381	0.0115682738358282	0.0446476262094464
ENSG00000155542	3.93278223400697	-3.14085496684658	1.16204068752744	-2.70287865180489	0.00687418375708707	0.0298540013269798
ENSG00000039123	1126.21724943583	8.39588818370833	0.74399999727429	11.2847959871874	1.56003099740781e-29	1.23729958481907e-26
ENSG00000185305	10.3382655731487	-4.70941712496244	1.19839380932867	-3.92977424307676	8.5025653032843e-05	0.000837116112569327
ENSG00000213949	10.6353392843743	-4.13779309260504	1.08868682051481	-3.80071937552106	0.000144276622534782	0.00130403870367976
ENSG00000151883	24.5538113266737	2.56487461308264	1.01064982834309	2.53784697840164	0.0111536741258468	0.0434438688327183
ENSG00000137033	4.39618842560658	-3.41567641562799	1.10298502143747	-3.09675684550683	0.00195650286244465	0.0110053286012512
ENSG00000120215	24.2528820908556	-3.27843357160673	1.13175323749052	-2.89677419335341	0.00377021016142094	0.0184298794100276
ENSG00000099219	20.3453266761441	2.87817706013092	0.926905149352669	3.10514734127972	0.00190184260630808	0.0107727819818923
ENSG00000106993	46.1983143844851	-4.58212648697895	0.91187405601553	-5.02495542750798	5.03549473410665e-07	9.50899228806746e-06
ENSG00000106686	20.0245171522551	5.35674823034691	1.14238275998857	4.68910107712104	2.74407827856257e-06	4.32039123510658e-05
ENSG00000107282	2.9548409008197	-2.77723932094535	1.05444900787261	-2.63382989619244	0.00844277736233277	0.0350126943555565
ENSG00000107362	9.77629069178801	-4.68018908193505	1.03159067401622	-4.53686641399537	5.70962470551362e-06	8.25229356639725e-05
ENSG00000165092	70.1675035722526	-3.18263143270085	1.11620778247515	-2.85128941283985	0.00435423177333917	0.0206793417678421
ENSG00000165113	4.24414012580632	-3.25646061702456	1.10840482060023	-2.93797045673359	0.00330368503800223	0.0165314523392146
ENSG00000165118	7.62507661059814	-4.29091834006879	1.11983321444429	-3.83174769664081	0.000127236186423438	0.00117001971428509
ENSG00000135040	7.57965992945367	-3.73583286869266	1.05774372579009	-3.53188846939474	0.000412603336787344	0.00306553650107225
ENSG00000135052	19.1963616214318	4.46474620128585	0.964997779939903	4.62669064540636	3.71554851650346e-06	5.57332277475519e-05
ENSG00000081377	13.1373296605857	5.50435424220036	0.964561829632792	5.70658518002507	1.1526523584748e-08	3.30931186177492e-07
ENSG00000008735	3.50498473418016	-2.89757739312908	1.10555492110277	-2.62092577928086	0.00876913509925936	0.0360597292318863
ENSG00000100288	29.2834694713994	-5.23688357092524	1.14123986043796	-4.58876678993278	4.45872204519938e-06	6.54874800388658e-05
ENSG00000205560	24.7522275092158	-3.70232439378738	1.12948773273301	-3.27787924250305	0.00104590128970421	0.00664288656974297
ENSG00000025708	93.2991281513951	-6.26433223676716	0.929262016966288	-6.7411904526325	1.57094124355617e-11	7.27563663530211e-10
ENSG00000130489	125.825316858211	-3.48877058220312	0.639610429446913	-5.45452422534753	4.91041407744613e-08	1.23148526962038e-06
ENSG00000100241	38.7593742636758	2.38711990791091	0.789376930351533	3.02405582951082	0.00249410407864507	0.0132846269151033
ENSG00000100239	34.1068234569448	3.39175537638054	1.01462439348022	3.34286795998137	0.000829173437913368	0.00548603280871774
ENSG00000184164	64.5012997225196	-2.9002437938987	0.967791643744701	-2.99676465760411	0.00272861272866995	0.0142260047357525
ENSG00000186951	11.8459069146636	-3.84169023209062	1.06763575870467	-3.59831543742188	0.000320285017308474	0.00247830296929545
ENSG00000188677	4.4242009535702	-2.98755813530024	1.18690773669791	-2.51709382534813	0.0118327314090757	0.0453647618070001
ENSG00000189306	75.0087800264903	-5.43836973653411	1.16482360508591	-4.66883544666236	3.02911871945415e-06	4.69920740218499e-05
ENSG00000100413	417.727734246522	9.23165278768375	1.05200333737303	8.77530751065504	1.7043748478383e-18	2.35092574120305e-16
ENSG00000100412	77.3891594773925	5.47771090408219	0.786931557201384	6.96084793392062	3.38230712093011e-12	1.77361476713236e-10
ENSG00000196236	15.7102902334834	-4.80143123964583	1.29843371169663	-3.69786396979167	0.000217421342493678	0.00180331819362403
ENSG00000100307	5.61579772253853	-3.66153806513971	1.13607874973942	-3.22296149450867	0.00126872607586596	0.00776284180459933
ENSG00000100226	279.434933967309	9.84252996160704	0.898272183313504	10.9571799555235	6.13823683463401e-28	3.24559272631273e-25
ENSG00000100221	13.1178768744171	4.60729649966851	1.08459602165667	4.24793785674326	2.15747216752094e-05	0.000261243528681687
ENSG00000128298	4.51408475490896	2.87810859576141	0.999167434237175	2.8805068071086	0.00397036378557847	0.0191814850937154
ENSG00000128346	446.498365155787	-4.75154839835064	0.680563015098377	-6.98179050717852	2.91441502720332e-12	1.56585949883236e-10
ENSG00000100129	15.7838290393123	-2.07344817231471	0.818374076855465	-2.53361907586536	0.0112891377291419	0.0438696164347187
ENSG00000187045	46.3665414403284	-2.73244797965101	1.07090330495474	-2.55153566807461	0.0107249345735091	0.0421213963284879
ENSG00000100292	24.6991735608473	-3.72938039971752	1.056182003794	-3.5310016515344	0.000413989163039149	0.00307223536781684
ENSG00000100234	11.10577431407	2.93971202686114	0.997388084052871	2.94741041512714	0.00320447586918822	0.0161240280650272
ENSG00000013503	7.87770058371318	2.65647970816826	1.06675066019	2.49025363405456	0.012765196225403	0.0480113633966699
ENSG00000120820	4.90355943343532	-3.10783749991451	1.15297984328611	-2.69548294188462	0.00702866765276114	0.0303586768255748
ENSG00000204954	17.8650684887675	5.1590318412647	1.10710604998173	4.65992561539144	3.16323675782874e-06	4.85974267032043e-05
ENSG00000139351	7713.63164692726	-6.66709741167581	0.611063055488016	-10.9106537399013	1.02516447695382e-27	5.00359123559384e-25
ENSG00000111666	57.5064436426257	-2.86707413347526	1.05096202522356	-2.72804731728092	0.00637104684603431	0.0280919334524584
ENSG00000120800	31.6749204039828	-2.45538953405435	0.7839107425895	-3.13223100622838	0.00173483317236923	0.0100250605452484
ENSG00000185046	61.5336809426985	2.98843944176237	0.900551902983513	3.31845330831207	0.000905174543567355	0.00589574641240688
ENSG00000075415	29.6875857769077	-2.8272233494203	1.1348609710706	-2.49125084172483	0.0127294213962036	0.0479052068558196
ENSG00000111144	40.543783599744	3.73537231785816	0.985209658288399	3.79144914631431	0.000149770818142317	0.0013422257642839
ENSG00000084110	15.4632314573474	-4.45092045348555	0.989911278269063	-4.49628219335811	6.91519463634066e-06	9.77214030458385e-05
ENSG00000136014	7.57339941000544	-2.5401705543331	0.870521547265212	-2.91798699562713	0.00352299042195714	0.0174693727889134
ENSG00000173598	8.5313586261937	4.5376936465919	1.04071050973372	4.36018816390441	1.29950650649576e-05	0.00016896247507614
ENSG00000133639	12.3351691946538	-3.26777348471953	1.10882399542293	-2.94706238159386	0.00320808478113586	0.0161293961460436
ENSG00000139220	32.6670063022952	-3.56336089248219	0.870877246379433	-4.09169134604956	4.28238385674143e-05	0.000471731346719174
ENSG00000175183	6.18354338376075	-3.50291267812205	1.18197066314767	-2.96362066110299	0.0030404283600568	0.0155241986469116
ENSG00000187109	132.536241746836	-3.61030002733937	0.861591128392928	-4.19027066129782	2.78621901206715e-05	0.000323783143435276
ENSG00000122378	81.3664120290167	-3.77439129794344	0.959677135217192	-3.93298033206681	8.38991048635312e-05	0.000829170165187561
ENSG00000138326	533.254935504678	-3.46837473194085	0.808367217112215	-4.29059301084866	1.78196631506661e-05	0.000225680165051849
ENSG00000156042	25.9550534419618	-4.78736351070874	0.889859792804443	-5.37990765446442	7.45240566557508e-08	1.77099303176307e-06
ENSG00000138286	132.292801403513	1.82979419184355	0.601324451226011	3.04293994384042	0.00234279083689075	0.0126040411380919
ENSG00000138308	14.8704186096373	-3.53584422549671	1.03641140495544	-3.41162226562794	0.000645775330743553	0.00448298082447247
ENSG00000168209	3.32273140558281	2.54264023159219	0.988383067446266	2.57252508196214	0.0100959640167435	0.0402886111234199
ENSG00000138303	37.0968886535605	6.32806296578756	1.00480819885923	6.29778197766686	3.01934776970611e-10	1.16107646053244e-08
ENSG00000166224	20.6451120130615	-4.09885226291484	1.1133826263419	-3.68144083259312	0.00023191961347576	0.00190366099288965
ENSG00000156521	10.9093983258408	-3.91989856553391	1.16253107069879	-3.37186563381714	0.000746608634452896	0.00505289101119509
ENSG00000042286	14.4195896780934	-3.58562277718546	1.20029418016386	-2.9872866472584	0.00281465677692012	0.0146145640340083
ENSG00000099284	136.053021340787	-5.48311731882363	0.767634853868735	-7.14287175887045	9.14008934281078e-13	5.17802382858343e-11
ENSG00000197467	4.0804339665894	-2.89469113291457	1.08728228165194	-2.66231794793583	0.00776045362654302	0.0326742390580063
ENSG00000204130	215.452928790317	6.64551188025219	0.890265510968694	7.4646403779264	8.35274228852531e-14	5.4079744714993e-12
ENSG00000151150	29.3634022158696	-6.07001873343221	1.18209920232869	-5.13494867560564	2.82221031728789e-07	5.75785352514201e-06
ENSG00000165443	6.67633538496628	3.18390334341449	1.07160653970332	2.9711496015095	0.00296687218370386	0.0152181115647542
ENSG00000165471	44.9434915963222	-3.83686402899427	1.13810842689303	-3.37126405387286	0.000748241021664391	0.00505289101119509
ENSG00000149806	75.0011425993048	-3.91264976874697	0.939686733360322	-4.16378100258511	3.1302036345876e-05	0.000359803298214825
ENSG00000107789	4.95621979739961	-2.78504393439519	1.06330039507252	-2.61924470949269	0.00881247057680682	0.0361676104850189
ENSG00000119917	7.97386906977128	-3.86221932431117	1.24862216371796	-3.09318498144453	0.00198020662077647	0.0110981832617864
ENSG00000152779	7.37359686237044	-4.23720913311652	1.17206025893476	-3.61518027833104	0.000300138685773326	0.00235108637189106
ENSG00000244038	35.6754215693005	-2.71702916772022	0.840841484034625	-3.23132150269638	0.00123219257680742	0.00761996159719064
ENSG00000158828	73.2818459937056	3.25133698173067	0.853913113885543	3.8075735444982	0.000140337010584065	0.00127387458105278
ENSG00000162542	5.78260240183483	-3.74826117967118	1.16059867859278	-3.22959283756546	0.00123966625929004	0.00765144203812775
ENSG00000053372	32.1457538902039	3.57798245672378	0.887026095307419	4.03368342335379	5.4909282521645e-05	0.000579699496838332
ENSG00000127463	385.17021007912	-3.13179719946238	0.845135438836758	-3.70567491971817	0.000210828567880558	0.0017644541264979
ENSG00000117115	146.790557618567	-6.0321921261734	0.942755293136282	-6.39847070612141	1.56940844183112e-10	6.2628280273072e-09
ENSG00000157191	31.3530407053506	-3.15439560407099	1.05146761594864	-2.99999311079597	0.00269985712770712	0.0140992538891372
ENSG00000187144	110.685416144393	4.19592474710181	0.787641506984809	5.32720115673479	9.97376871921909e-08	2.28460514525073e-06
ENSG00000116809	293.751342154746	2.33913090432897	0.850571329631528	2.75007024436422	0.00595824905046222	0.0265858581049105
ENSG00000116138	243.785027894681	8.74721376037858	0.904443547646019	9.67137615514514	3.98976494847673e-22	9.37594762892031e-20
ENSG00000154727	133.515014336409	8.2951354207955	0.905848417582756	9.15731071533023	5.32067010386483e-20	9.12423021865468e-18
ENSG00000154640	13.4101862884229	3.82598216313739	1.10506821331737	3.46221356928905	0.000535751838745212	0.00381520248803409
ENSG00000179021	8.87559705591876	-4.45123745264736	1.19280535805948	-3.73173831134433	0.000190162993155157	0.00161740508253281
ENSG00000184500	52.0565821339826	2.42467904687694	0.850267395980178	2.85166649731617	0.00434907033822909	0.0206703005963023
ENSG00000170854	60.4343731232968	2.95719195584015	0.940040323577521	3.14581394188064	0.00165625332973892	0.00966782647395899
ENSG00000168386	6.35948139441674	-2.79208184253608	0.966047843780592	-2.89021072870405	0.00384983662220743	0.0187038387196831
ENSG00000114021	43.1968778051159	4.08161455687224	1.08410890903	3.76494881914053	0.000166583199826701	0.00145940093058548
ENSG00000162777	19.8415128729569	-4.43006417186029	1.2226349180369	-3.62337448939649	0.000290784337205594	0.00228344878659591
ENSG00000168679	15.0024565477124	-3.75152578845653	1.15502235087232	-3.24801142213676	0.00116214605300253	0.00730080862010005
ENSG00000156150	5.18659087526107	3.51845783384618	0.984568220500856	3.57360491694147	0.000352100069147953	0.00267874692894935
ENSG00000134202	26.0549660803963	-4.04039960420863	1.12570209090916	-3.58922634757253	0.000331660781023691	0.00255697163498824
ENSG00000134243	3.00281360710922	-2.81278999800852	1.05213444918877	-2.67341307964706	0.00750837311371392	0.0319093284705391
ENSG00000240038	51.1336033264556	-5.88710870108916	1.13564461908627	-5.18393571558143	2.17251841210138e-07	4.56444679628584e-06
ENSG00000185946	85.1969703161928	-6.57628783792132	1.07352342650501	-6.12589131783667	9.0177347014023e-10	3.2883636023217e-08
ENSG00000117543	4.44586881482468	3.65408221336623	0.971008285125487	3.76318335213175	0.000167764108421249	0.00146418606318133
ENSG00000162694	11.3923821008146	3.33149793137752	1.19949190318913	2.7774242764957	0.00547916054307766	0.0247411540633028
ENSG00000137996	3.42455281417224	-3.05120218729168	1.07634483741527	-2.83478127197491	0.00458570703694663	0.0215050341089626
ENSG00000117519	34.4144130089125	-3.72578978758535	0.999785340783776	-3.72658973441693	0.000194087993262353	0.00164637475568132
ENSG00000117525	3.96668521463279	-2.91684570362506	1.15787418663916	-2.5191387261957	0.0117642296537058	0.0452056399943322
ENSG00000122483	55.3436906772575	7.3827677990596	0.953581717811007	7.74214486410991	9.77535183258564e-15	7.21216364857627e-13
ENSG00000143033	4.43027869175699	-3.2177319814048	1.1343917771476	-2.83652618630196	0.00456072382088212	0.0214672052251462
ENSG00000154511	12.1179914214057	2.68450382505914	1.04997446129203	2.55673249590829	0.010566043627134	0.0416148645649691
ENSG00000122484	12.0328038197386	-3.94885349488908	1.25557511118086	-3.14505556834046	0.00166055285676395	0.00968401459206552
ENSG00000067829	28.5210347101443	-4.63323932099445	0.976175369069204	-4.74631861016151	2.07152322447685e-06	3.34448215249506e-05
ENSG00000097033	18.3946156371646	-3.08922975748044	1.10663401554555	-2.7915550345319	0.00524554363367163	0.0239273719307308
ENSG00000153904	3.75703216890593	3.13058403681226	0.973130682751752	3.21702325525264	0.00129528099242659	0.00787700562005981
ENSG00000117151	47.0401503730287	-4.25696731054575	1.05570489746193	-4.03234589588447	5.52228264454957e-05	0.000582041252153937
ENSG00000203943	15.9397145828613	-4.40280582584084	1.08600840434596	-4.05411763686342	5.03238891219141e-05	0.00054119504487889
ENSG00000116754	169.119040296999	-4.17017837570782	0.664636584819479	-6.2743738020989	3.5104422103581e-10	1.34179251956158e-08
ENSG00000033122	2.98479782247073	3.03523159625246	0.925213955676789	3.28057264768797	0.00103596581420343	0.00659298203723245
ENSG00000171202	6.81723098077299	-3.78777055144015	1.0730271515337	-3.52998574735617	0.000415582053985204	0.00308045342585995
ENSG00000142864	51.0675406997375	-3.46404665511332	0.991995203926075	-3.49199939818607	0.000479419327526166	0.00347542668188403
ENSG00000198160	31.6913011805705	-3.66831185582593	0.951508626218726	-3.85525864374317	0.000115607338033439	0.00108349861125875
ENSG00000162437	79.3675228188378	-3.98096141515461	0.757733827208561	-5.25377285823466	1.49014640199513e-07	3.26033755884796e-06
ENSG00000188467	10.0898663984983	-3.98805524915668	1.13585467504192	-3.51106117427346	0.000446321676773043	0.00326257032157254
ENSG00000103995	10.0991178759146	4.36651611515897	1.16541846413678	3.74673668688887	0.000179149964868173	0.00154864649467106
ENSG00000185634	3.56967868304853	-2.87814836042496	1.14867115537371	-2.50563300641825	0.0122232415881773	0.0464966833794873
ENSG00000166200	3.83467289797777	-2.63018936833736	1.03813460653154	-2.53357257506805	0.0112906357191325	0.0438696164347187
ENSG00000104064	64.3594564027697	4.34046253894642	0.876860180959245	4.95000529525489	7.42114624315793e-07	1.31528415957645e-05
ENSG00000140284	61.1195351347315	-3.39582113370041	0.935454896590238	-3.63012812918964	0.000283280563296756	0.0022411660525161
ENSG00000140287	3.91478961741616	2.94238725797121	1.01178946746043	2.90810228076059	0.00363629385646934	0.0179132643783369
ENSG00000138594	19.925149786314	5.80596529251147	1.06375611997136	5.45798532530914	4.81567447401924e-08	1.21251803720841e-06
ENSG00000069966	9.84144479044367	4.87065429342354	1.0337385169234	4.71168889780709	2.45672226474213e-06	3.90674254881926e-05
ENSG00000128918	75.975552742172	7.65025905683889	0.977767310859275	7.82421233750977	5.10845206082649e-15	3.90519618384869e-13
ENSG00000130717	24.9064382924212	-4.72985491344676	0.896165231469772	-5.27788263520275	1.30685118065984e-07	2.90360759331089e-06
ENSG00000157470	4.33514731006926	-3.013882468466	1.06157145587494	-2.8390764011095	0.00452443225606053	0.0213438830220848
ENSG00000185088	71.0029431942499	-6.51519256530392	1.14101162504761	-5.71001418590458	1.12966757019283e-08	3.27294097391484e-07
ENSG00000140455	95.2416154560757	-3.77576006248913	0.73389736745156	-5.14480665818487	2.67796469679591e-07	5.51678116921105e-06
ENSG00000180304	105.494066592003	-4.11719064714963	0.944085726193293	-4.3610347375453	1.29448811004e-05	0.000168655586410755
ENSG00000166831	12.3072680474124	-4.65691054854861	1.11433507292254	-4.17909357939801	2.9267324680968e-05	0.000339490265266439
ENSG00000140451	24.5347902090857	-5.81641209244412	1.09805028050406	-5.29703620655157	1.1769736483231e-07	2.64819070872696e-06
ENSG00000103707	5.56434251648955	-3.84567562525962	1.10474081100223	-3.4810659540773	0.000499422498284361	0.00360094971774349
ENSG00000138614	3.96854381340881	-3.28325519102707	1.0974555560127	-2.991697634623	0.00277430896010223	0.0144286806162694
ENSG00000074621	13.7282056559955	3.00593227833377	1.07420613531507	2.79828254513935	0.0051375149878494	0.0236042958710387
ENSG00000169032	159.287931823889	-2.65556939915143	0.726359157682025	-3.65600043871678	0.000256180915233746	0.00206277653192655
ENSG00000174444	133.04422077562	-2.88506218227928	0.791450599793102	-3.64528396722863	0.00026709670795867	0.00213711048171219
ENSG00000188501	50.0700937279595	-2.14952318283086	0.764461448058953	-2.81181371315548	0.00492630251958954	0.022798971179282
ENSG00000137764	10.4639721760321	-3.45177828858652	1.11638671672007	-3.09191988482971	0.00198866512807837	0.0110981832617864
ENSG00000033800	13.4322821894294	4.99551174486613	1.11512942315514	4.47975960559972	7.47271528257979e-06	0.00010513165957421
ENSG00000166233	135.474551597856	-5.4575939993964	1.03058321898689	-5.29563639194656	1.18602629542501e-07	2.65912962702179e-06
ENSG00000159322	7.3850214598213	-4.07107080278916	1.14044799663146	-3.56971191568038	0.000357374020277568	0.00270589279076512
ENSG00000140464	25.6211428397839	-3.86512034300751	1.27914940582273	-3.02163322393253	0.00251414978624731	0.0133603688389776
ENSG00000140497	6.03765495356641	-3.58051141723315	1.11983939137228	-3.19734369483599	0.00138699557576835	0.00831018595679907
ENSG00000140398	200.444941306364	3.41083544769	1.25773382152298	2.71188974115354	0.00669008419356155	0.0292628188818259
ENSG00000140400	34.9619984910308	3.29963751609919	0.950281773787952	3.47227275858022	0.000516071710854523	0.00370415724589587
ENSG00000140374	45.1469297444825	-3.56315678640298	0.977933454681569	-3.64355751339257	0.000268895532977596	0.00214609076319855
ENSG00000167196	512.08227581848	-6.49555888252541	0.81596502774266	-7.96058490459469	1.7122791178622e-15	1.41096246790074e-13
ENSG00000188266	16.0515270378168	-5.16039681934401	1.15214829903137	-4.47893454660521	7.50165295369962e-06	0.000105305283166425
ENSG00000103740	296.000322293499	4.48658009705409	0.689139376067986	6.51041030720536	7.49458080630423e-11	3.21304832540543e-09
ENSG00000166557	119.408342822752	-6.53581396250242	1.43104584196997	-4.56715904607588	4.94378900638188e-06	7.21111292999839e-05
ENSG00000136379	3.59167625621402	-3.06311537184672	1.14970583552135	-2.66426008915377	0.00771578810960279	0.0325726384267663
ENSG00000172349	261.321669630309	5.60095038993595	0.826109596817393	6.77991202561227	1.20249083270569e-11	5.7366949876072e-10
ENSG00000166503	4.49476545230285	3.41319557035365	0.99970134949976	3.41421522743926	0.000639660234530644	0.00445026775010629
ENSG00000169609	153.896654960636	6.09947074582107	0.856553279883902	7.1209472767973	1.07187791786648e-12	6.01864193704673e-11
ENSG00000103942	36.314297304366	-4.02393015812396	1.21346993399167	-3.31605262347734	0.00091298635405269	0.00593534673818065
ENSG00000156232	13.3159369635896	2.75909491062525	0.975321651751391	2.8289076795032	0.00467071703731769	0.0218713650197644
ENSG00000186628	11.0879486868538	3.78837716958496	1.04835362152079	3.61364437706561	0.000301923107191394	0.00235962831596599
ENSG00000141644	8.2630695063605	-3.09389222750117	1.21264347433164	-2.55136179181306	0.0107302873063897	0.0421213963284879
ENSG00000167306	20.7987151150585	-2.74278779361121	1.09598290424981	-2.50258264337491	0.0123290837118452	0.0467591369705067
ENSG00000152234	41.5534474875927	-3.35271006397392	1.1639938752664	-2.88035026232985	0.00397233592011695	0.0191814850937154
ENSG00000152217	80.8627651539229	3.33238702260172	0.988347491885633	3.37167549870945	0.000747124208265058	0.00505289101119509
ENSG00000153391	37.3535648460463	-4.33816722916695	1.22074189904734	-3.55371371503874	0.000379832442724789	0.00285549389702463
ENSG00000134769	5.82883082419274	2.97544715966573	1.06670796306209	2.78937372054898	0.00528100865834472	0.0240718390353429
ENSG00000118271	841.114439636396	-4.63590174149928	1.08584481829547	-4.26939620044105	1.96002836897185e-05	0.000243850588257381
ENSG00000053747	38.0442037009176	-6.50674120438211	1.06441881953957	-6.11295204945429	9.78047659589324e-10	3.54612137148243e-08
ENSG00000141458	167.735960989754	3.23371617387097	0.626626655761781	5.16051486820296	2.46271601903978e-07	5.10651409830307e-06
ENSG00000141452	394.827860751112	-3.77494812319582	0.706714208632765	-5.34154836153496	9.21560226521897e-08	2.12629077719325e-06
ENSG00000101557	6.13614343775161	3.83081803038449	0.95294386891994	4.01998287131677	5.82023729080147e-05	0.000605616645642101
ENSG00000176890	33.4646514481977	6.30527828229003	1.03595552323021	6.08643724648485	1.15450878450211e-09	4.06964346536994e-08
ENSG00000085982	55.7701537110531	-6.39003588115085	1.14866569081735	-5.56300752449907	2.65164452128529e-08	6.98119688280296e-07
ENSG00000066248	22.5468830508384	4.06543186446891	0.843930304147901	4.81726019848723	1.45542843497658e-06	2.43659456990142e-05
ENSG00000144535	3.48410162764816	-2.75935429164139	1.09881115021745	-2.51121795687579	0.0120315386134203	0.0459603326322406
ENSG00000135931	4.9109647558965	-3.23445623202542	1.14611830553231	-2.82209630228633	0.00477108479429744	0.0222102223182812
ENSG00000135914	6.23278793977507	-3.33685210022646	1.05413294766198	-3.16549454945645	0.00154819562408631	0.00914125274074459
ENSG00000135916	6.19046491853245	-3.25754695721437	1.12009334964017	-2.90828166979194	0.00363420842623403	0.0179132643783369
ENSG00000079263	3.03056742797843	-2.63599805632165	1.06252494202975	-2.48088110881057	0.0131058078382126	0.0488906048556734
ENSG00000183258	5.06033593697315	-2.54780454284459	1.01114133915293	-2.51973136117547	0.0117444429354598	0.0451627214699955
ENSG00000135917	6.0820775140397	-3.06042514204621	1.02380087459429	-2.98927771795368	0.00279637833064294	0.0145315483275425
ENSG00000168955	5.21781837030536	-3.23477569635706	1.13684756691689	-2.84539087780231	0.00443569546889357	0.0209876866145635
ENSG00000036257	14.5869978846881	-4.10121111546116	1.22378170774014	-3.35126035102661	0.000804446330575441	0.00536720501314529
ENSG00000163521	81.5873035125539	-2.69210598410117	0.762715746668684	-3.52963210194558	0.000416137895500916	0.00308065859931612
ENSG00000163516	410.350658155908	-6.94613216676782	0.828646732206684	-8.3825011271936	5.18146976578892e-17	5.6063651984216e-15
ENSG00000115657	26.6607226797631	-5.6253631798996	1.07452224058078	-5.23522265752184	1.64786091652534e-07	3.56849061957451e-06
ENSG00000135913	9.8813141615221	4.96017020761544	1.01741503972696	4.87526723503772	1.08661254137322e-06	1.87352080842748e-05
ENSG00000079308	5.67383561991897	2.86687745347448	1.10997874619254	2.58282193538252	0.00979958862737007	0.039313016104093
ENSG00000115461	4.51829911168145	2.92683802431977	1.00214163784216	2.92058319283283	0.00349376902920949	0.0173540876350392
ENSG00000115425	19.453650838323	-3.54975884627778	1.2070702535911	-2.94080550466474	0.00327360010510083	0.0164067872566072
ENSG00000115414	175.310136903473	-2.91415358642292	0.81856671202462	-3.56006852418312	0.000370758034351277	0.00279669723498175
ENSG00000144445	120.946351391722	-2.02512260298937	0.680104358795008	-2.97766449633911	0.00290453736077814	0.0149953535835129
ENSG00000114933	11.2776680223943	3.23266521329289	1.03105036308474	3.1353126181162	0.00171671061671204	0.00993843874364771
ENSG00000118257	4.08102241442289	-2.74045090013181	1.04623844190476	-2.61933684556897	0.00881009049910472	0.0361676104850189
ENSG00000173166	6.94607338165877	3.64641246047241	1.03326853456705	3.52900755078184	0.00041712122882167	0.00308106425712863
ENSG00000138443	261.826381321874	3.3178979078617	1.15022852978558	2.8845553922056	0.00391966795809058	0.0189849566367059
ENSG00000196141	49.2548413968601	-3.52441216114616	1.10650813715516	-3.18516605780002	0.00144670966961934	0.00861104395284682
ENSG00000168795	81.119517547739	-2.5479379182272	0.891920655308534	-2.8566867501749	0.0042808809037107	0.0204226987474018
ENSG00000147912	27.5209648285422	-4.03727763929218	0.936363875218012	-4.31165463143501	1.62037394621446e-05	0.000206451258809854
ENSG00000136842	150.735608148232	7.12669936185926	0.85317646197526	8.35313640200486	6.64738108926568e-17	7.02960550189846e-15
ENSG00000136925	183.961244551251	7.78250327274859	0.868949161219897	8.95622393124003	3.35987261969946e-19	5.16720399169804e-17
ENSG00000136938	96.1006810688525	-1.91389510705674	0.699141329939266	-2.73749387298131	0.006190927329404	0.0274778144239099
ENSG00000106785	111.388847586916	8.57550716180131	0.916041010795656	9.36148825296893	7.8621339127103e-21	1.55891373987959e-18
ENSG00000106803	13.2212374194646	-3.57963198169672	0.931776443846755	-3.84172835161891	0.000122171003472075	0.00113662025957524
ENSG00000136897	19.8506523974599	-5.33521832367254	1.14638017927223	-4.65396944237082	3.25605078701759e-06	4.96626015471793e-05
ENSG00000136872	702.753762013712	-4.58793504662471	0.934512108267336	-4.90944419664196	9.13348846273951e-07	1.59647339658629e-05
ENSG00000155827	10.3632186851002	-2.50229005391295	0.985413117091166	-2.53933097754923	0.0111064696839229	0.043313183862625
ENSG00000198785	6.95174535875487	3.47506804435122	1.01760280094915	3.414955266544	0.000637924873089453	0.0044430662126812
ENSG00000165029	17.0006603358149	-3.83097811863322	1.0044094482416	-3.81415977850471	0.000136647042805396	0.00124572627385091
ENSG00000059769	14.8141410256932	-3.55368549815444	0.912072053288464	-3.89627714755833	9.76826045881447e-05	0.000943373099104685
ENSG00000119321	165.722864549506	6.87035395137222	0.764758526282118	8.98369055755745	2.61833416759309e-19	4.15333257334454e-17
ENSG00000136875	10.0066511458722	3.66540951832612	0.91135664849588	4.02192656889658	5.77240551437499e-05	0.000602399884682719
ENSG00000157653	9.83325317804275	5.04373493556712	0.991528714204353	5.08682690003027	3.64103870480203e-07	7.19700641182831e-06
ENSG00000106927	529.060977906702	-2.84103770469799	0.882083828802547	-3.22082506438734	0.00127822144126425	0.00779088861174031
ENSG00000136883	40.5416922465404	-4.90487745815232	0.973017882135456	-5.04089138360718	4.63368419789035e-07	8.8026126453935e-06
ENSG00000106948	8.74303068430645	-3.70992621776496	1.21493907565323	-3.05359033395996	0.00226120632328845	0.0122478941954091
ENSG00000136888	11.095614097502	-3.65215892637163	1.08825128662086	-3.35598861335786	0.000790818246749384	0.00528879983646598
ENSG00000136861	12.2734867412779	2.75033621058469	1.0727208016791	2.56388820490817	0.0103506877864967	0.0411240538543028
ENSG00000148180	165.677844293234	-4.81018421064754	0.814049837939989	-5.90895543056682	3.44283826741238e-09	1.0977290857654e-07
ENSG00000136918	134.06950441455	8.83803484185168	0.895633475313836	9.86791481722451	5.73442508312254e-23	1.65386032510966e-20
ENSG00000136935	3.87552755109552	-2.95904687360241	1.09426616531438	-2.70413814060702	0.00684818128938322	0.0297818439212725
ENSG00000136859	95.5789315677193	-7.60487007077094	0.938015141067607	-8.10740652023529	5.1711623704061e-16	4.75522104930821e-14
ENSG00000196152	6.67387326892001	-3.53319291392234	1.09850299305422	-3.21637076663654	0.00129822989377142	0.00787700562005981
ENSG00000197958	38.998288634405	4.91549078005937	1.04368728522678	4.70973523356787	2.48038792820956e-06	3.93451535112241e-05
ENSG00000136877	59.1079293647645	-4.91672566584682	1.00064157848084	-4.91357322300292	8.94313104482261e-07	1.57186056729638e-05
ENSG00000106991	111.264140407963	2.2705509273727	0.796034962400896	2.85232563218652	0.0043400615896235	0.0206584326977953
ENSG00000171159	21.2752092479897	-2.89218676384929	1.15991051499544	-2.49345680245055	0.0126505976489039	0.0476934296389157
ENSG00000150995	79.9812123135915	-3.61417282432498	0.885664321975438	-4.08074790261813	4.48910226763157e-05	0.000490247054873017
ENSG00000113851	410.885357012514	-6.57126585067663	0.741720321625869	-8.85949280218217	8.03792959420789e-19	1.15910598352839e-16
ENSG00000151276	24.3387731610932	-2.80187936686662	1.0731776517775	-2.61082530206054	0.0090324021747062	0.0369031499024539
ENSG00000163635	10.7789284152181	-3.81171927681414	1.21908297537711	-3.12671028453581	0.00176774033774213	0.0101873864150534
ENSG00000163632	8.4646825788746	-3.91576767040269	1.09628261011623	-3.57185969591136	0.000354455299566848	0.00269021396621011
ENSG00000144724	64.4198375333419	-4.31460872538876	1.15203575172202	-3.74520384366497	0.000180247363956822	0.00155601295823951
ENSG00000168291	59.7987154266062	-4.28161069555434	1.02077737367277	-4.19446081582808	2.73521427002667e-05	0.000319955385323008
ENSG00000174840	37.068116465888	-4.87128919604437	0.826047850906888	-5.89710292290737	3.69939127988695e-09	1.16779291894939e-07
ENSG00000047410	2740.50870200646	6.86338328839114	0.756777032198976	9.06922778621878	1.19863470276879e-19	1.95008645873537e-17
ENSG00000116679	16.0291814815068	-3.64854975472578	1.07020618430997	-3.40920264544933	0.000651530627109971	0.00451799106995931
ENSG00000116667	196.714904013823	2.78761709891764	0.968658425306141	2.87781226703998	0.00400443367003911	0.0193070909091171
ENSG00000198756	5.19211099380217	-3.36801220287444	1.08723679692866	-3.09777245618319	0.00194981074575528	0.0109899062998116
ENSG00000135835	6.76490576376863	4.23954126137196	1.11598607646654	3.79891949440383	0.000145328285289852	0.00131167563323487
ENSG00000116260	34.2899586414416	-4.50057695511339	0.799031396006687	-5.63254082080615	1.77573795832022e-08	4.83564692941709e-07
ENSG00000143337	25.542186806702	-4.72386984948417	1.22525768139876	-3.85540929161235	0.000115536165351825	0.00108349861125875
ENSG00000186283	10.406338380005	-3.41154711618773	1.11795810187091	-3.051587631485	0.00227634591187486	0.0122818153153452
ENSG00000000457	30.1501795099407	3.01276886719188	0.84325199899679	3.57279777667429	0.000353187505005482	0.00268380205899375
ENSG00000000460	37.6506470164099	2.7701829192098	1.10323149321844	2.51097157417832	0.0120399391552553	0.0459647496631138
ENSG00000143156	342.831873893109	2.43597942300895	0.876552154975724	2.77904675629531	0.0054518677114399	0.0246382483113149
ENSG00000143164	172.106465551893	5.98068236781959	0.762516442119314	7.84334872989371	4.38687503257988e-15	3.3944783026487e-13
ENSG00000152382	68.9607811630524	-4.77789953710921	0.901718829318424	-5.29865783186611	1.16657012352671e-07	2.6341236419135e-06
ENSG00000143183	32.6488544743258	-4.78560398549049	1.08586232149706	-4.40719222939117	1.04719244764583e-05	0.000139296353884964
ENSG00000143198	73.7409738588703	-4.92518113755288	1.30305000363674	-3.77973302928281	0.000156996601455515	0.00138932138944943
ENSG00000158864	35.6005095012641	-4.62758370885346	1.03270248791112	-4.48104247159684	7.42793264925969e-06	0.000104733850354562
ENSG00000158796	157.261822931987	2.52547729671107	0.809019936908154	3.12165026039127	0.00179840446075655	0.0103172480140147
ENSG00000158769	50.4825566682849	-5.04437073132014	1.29886747847817	-3.88366851499773	0.000102892162110246	0.000983208988839624
ENSG00000145642	12.1536512830762	-4.92653641803791	1.10300680085652	-4.46646060043535	7.95242996579767e-06	0.000110482253901557
ENSG00000113597	20.4282016552982	-5.15462489923196	1.20805120927544	-4.26689271088398	1.98214424322555e-05	0.000245638773891916
ENSG00000153044	18.9386090496588	-5.34882715760292	1.09458916797929	-4.88660706142135	1.02588552038142e-06	1.77363586561857e-05
ENSG00000152942	14.1635353383937	4.38812207132585	0.993338911625971	4.41754774726689	9.98270228013756e-06	0.000133911725089795
ENSG00000071082	175.177174942049	-2.71529680938074	0.677660237565558	-4.00687049181937	6.15285781010512e-05	0.000636865951143834
ENSG00000164347	126.688433911917	5.9626483595997	0.770497343687174	7.73870073460054	1.0043787905066e-14	7.32503842041885e-13
ENSG00000113161	6.58656142871792	-3.10629790741329	1.12673974286904	-2.75689033521057	0.00583539186079686	0.0261479953084436
ENSG00000132837	213.369497883935	4.62328459488621	1.12719377820635	4.10158810692075	4.10324208465612e-05	0.000456755632055142
ENSG00000145692	101.219517593602	-3.37457488577515	1.19519635136273	-2.8234481153892	0.00475101151151759	0.0221492785015276
ENSG00000152409	11.3538606229404	-3.61396059164738	1.16376469291623	-3.10540491015526	0.00190018706848453	0.0107727819818923
ENSG00000039319	5.05898144879984	2.70980074858626	1.07593923638831	2.51854440933158	0.0117841022144406	0.0452056399943322
ENSG00000113318	8.34402862549442	2.61711181422994	0.969626802635795	2.69909186412307	0.00695289807649878	0.0301134049797848
ENSG00000152348	1244.74511558274	12.021440420111	0.858954634595337	13.9954311158406	1.6621865893579e-44	3.51552463649196e-41
ENSG00000164180	2.46438699081927	2.39120867205364	0.93603826729381	2.55460567757223	0.0106308153966261	0.0418180556054512
ENSG00000153347	2.9042936872689	-2.74963795204575	1.05541453171763	-2.60526823291969	0.00918023591372885	0.0373991664011186
ENSG00000145757	48.8247016379213	-3.1329072010805	0.928403643178181	-3.3745098095002	0.000739472804163296	0.00501813362825253
ENSG00000118985	7.29070351345158	-3.05660268677539	1.10217304284926	-2.773251175581	0.00554992652663885	0.0249923944723375
ENSG00000141580	8.30615261440467	-2.85190339432088	1.08613804688596	-2.62572828794416	0.00864638069625382	0.0356547503978903
ENSG00000169660	169.816801777081	2.66632495127882	0.673700984707215	3.9577275554044	7.56661910739685e-05	0.000760858926092441
ENSG00000169696	47.5544440586992	-2.71855178335345	0.866535727370898	-3.13726450910644	0.00170532203791606	0.00989055606085688
ENSG00000185269	10.7393310185984	-3.51266025438101	1.13405438671011	-3.09743544537685	0.00195202906223604	0.0109899062998116
ENSG00000185298	7.17718453664564	4.01903489278382	1.07515200374021	3.7381085453987	0.000185409900335562	0.00158761918708386
ENSG00000141527	28.4600477410093	4.61476500708161	1.05131227676228	4.38952831531054	1.13596787240283e-05	0.000149537679468796
ENSG00000171298	7.06210724256105	-2.69715680290799	1.087932140056	-2.47915904274062	0.0131692570358212	0.0490369342090876
ENSG00000087157	23.3721576184102	-4.83600733519566	0.96440806343226	-5.01448247745322	5.31763982568529e-07	9.92365432175681e-06
ENSG00000183077	66.1381072589839	-5.07323213980458	1.14776567751092	-4.42009396099607	9.8657994844957e-06	0.000132623935866791
ENSG00000108639	11.3224920485648	-3.32989011599118	1.19919871097946	-2.77676258780453	0.00549032661619043	0.0247591488128844
ENSG00000078687	7.66728485243009	3.84275998443301	1.08299117891949	3.5482837341916	0.000387750277841349	0.00290812708381012
ENSG00000092931	468.768403720185	8.5725662963587	0.781975166050039	10.9627091352031	5.77444194063946e-28	3.24559272631273e-25
ENSG00000267168	237.62967651277	-8.15594517704982	0.879088813402509	-9.27772604167521	1.73134004598535e-20	3.24158252560721e-18
ENSG00000070495	9.86435208687539	-3.37392572573104	1.21180927617444	-2.78420523102627	0.00536590696518703	0.0243673669815132
ENSG00000070731	241.047020784922	9.27319937730783	0.979072738742336	9.47141004990057	2.76091218005425e-21	6.04068544222215e-19
ENSG00000129667	5.08897689604435	-3.09240888371403	1.09569874051716	-2.82231672754724	0.0047678064367814	0.0222102223182812
ENSG00000129646	24.4566213602403	-5.80894831490886	1.0871075961973	-5.3434897660807	9.11739792158765e-08	2.11130984717057e-06
ENSG00000167881	9.50933026913277	-3.35814259113149	1.27118019869627	-2.64175181030637	0.00824784706007124	0.0342715059568775
ENSG00000108469	21.2178909675266	2.62046094469287	0.935614902010373	2.80079008902299	0.00509776666435386	0.023455641396175
ENSG00000073350	21.899859111234	-3.31286638595125	1.02013682106417	-3.24747261107131	0.00116434869961098	0.0073074109782707
ENSG00000125450	50.5267256869948	-5.75233928964725	1.06062247134466	-5.42355026888542	5.84267740760195e-08	1.43689101361374e-06
ENSG00000125458	18.8450012265265	-3.54446518607479	1.18873841718267	-2.98170323667608	0.00286649713570857	0.0148351748173498
ENSG00000180901	210.436601412643	5.85706868131699	0.92266489578318	6.34799124588496	2.18144492929799e-10	8.43979760755837e-09
ENSG00000161509	16.5961240627462	3.51829666028814	0.948250204267102	3.71030414172957	0.000207010399019276	0.00173740870605464
ENSG00000133193	70.300324383912	3.58344516245605	0.886606693295844	4.04175288721887	5.30531249304446e-05	0.000563856076522062
ENSG00000108604	16.5562350216685	-4.13383871647506	0.98557271409384	-4.19435182951043	2.73652958872171e-05	0.000319955385323008
ENSG00000108592	116.872905977641	4.41338661508693	0.945520682365644	4.66767855785541	3.04621982279432e-06	4.71421092088535e-05
ENSG00000108588	19.6708450877213	-3.3941772294313	1.05159410968722	-3.22764952576699	0.00124811790915078	0.00768864867336085
ENSG00000136490	100.007380309731	3.21396842479821	0.898174645323846	3.57833350287836	0.000345792040475034	0.00264343433351095
ENSG00000186868	153.570533370838	-8.53225109871028	1.07605947393844	-7.92916312281677	2.20627588858459e-15	1.78332875255639e-13
ENSG00000108433	13.5705861893136	-4.62456735503517	1.19495735186463	-3.87006895921343	0.000108804572326007	0.00102488769777647
ENSG00000180329	7.87896728987957	-3.8660609233932	1.2011789734385	-3.21855527684289	0.00128838135319569	0.00784527800962252
ENSG00000030582	8.46657465476886	-3.03095632764527	1.18378036141143	-2.56040430002693	0.0104550454204497	0.0413058923989746
ENSG00000108309	349.114430488459	-5.98266766053197	0.986488757994776	-6.06460804752896	1.32275830973289e-09	4.56135949742129e-08
ENSG00000161664	4.38409774578341	3.09503081631659	1.01272072323613	3.05615432300672	0.00224195830702566	0.0121895676590213
ENSG00000161653	91.5032233569771	-5.01961905656411	0.838446571485205	-5.98680849475295	2.13998496861217e-09	7.10900765751006e-08
ENSG00000198863	14.7439979753541	-3.74061106263717	0.968186810849421	-3.86352201942868	0.000111763813565961	0.00105057984752003
ENSG00000176563	334.832564883649	4.95736710920469	0.710691600518019	6.97541254967878	3.04974538313764e-12	1.61255287133403e-10
ENSG00000131475	5.0708436749762	-2.90705349233278	1.14862983870984	-2.5308880148874	0.0113774166864073	0.0441487161146663
ENSG00000141699	16.4155549707264	2.71661795693498	0.906810250018974	2.99579537932896	0.00273730047646312	0.0142595825313288
ENSG00000131470	745.364182108569	2.99393166781499	0.6549366919197	4.57132987776178	4.84638653362651e-06	7.08532777784797e-05
ENSG00000187595	28.3545202148205	4.77023444882375	0.960710468444422	4.96531952706594	6.85880493287743e-07	1.24340335140306e-05
ENSG00000173786	275.231481226204	5.53308328299085	0.940780346751688	5.88137635112744	4.06868841656036e-09	1.27171566517613e-07
ENSG00000131473	5.45663932115633	-3.08534016652265	1.06695509161453	-2.89172448847297	0.00383133766725915	0.0186527198278753
ENSG00000126368	86.825087007876	-2.27667536291628	0.608585435465406	-3.74092975323215	0.000183340763358179	0.00157415039716867
ENSG00000108298	250.357938175066	-2.71196029042463	0.707689789568948	-3.83213143724524	0.000127037833000677	0.00116989121972322
ENSG00000108424	21.2285932708047	-3.55004695152497	0.959542565874673	-3.699728472482	0.000215830261931939	0.00179481390820204
ENSG00000136436	6.47768255263522	-2.93228385913545	1.10623285683428	-2.65069315291069	0.00803267823182118	0.0336862811506315
ENSG00000167100	231.171056764184	8.91969586666152	0.8849754495677	10.0790319901176	6.8396610855438e-24	2.16988247938877e-21
ENSG00000108821	3.87756024525163	3.0709672267915	1.09793793519383	2.79703171586776	0.0051574470263114	0.0236488712091848
ENSG00000108826	7.79183828819648	-2.80212595337705	1.13171021665163	-2.47601012357002	0.0132859810901901	0.0494135697639253
ENSG00000167107	140.092564973215	2.88741563196744	0.839788697049395	3.4382644611822	0.000585455616832944	0.00412288111965042
ENSG00000120549	8.12767997277853	-3.38885251529405	1.12072105028458	-3.02381445805228	0.0024960947139945	0.0132846269151033
ENSG00000241058	4.1342363360821	-3.39577363599495	1.04735887531225	-3.24222548358372	0.00118600146048811	0.00742128132820224
ENSG00000165985	22.1783013834489	-2.69631978379158	0.895039155288368	-3.0125160087805	0.00259091770058137	0.0136653140566823
ENSG00000165983	9.19434480453785	-3.51791419049611	1.14343277757957	-3.07662528088697	0.00209358304454663	0.0115712407819237
ENSG00000152465	33.4510565552308	5.75481344160472	1.05713957920429	5.44375932451265	5.21676945962487e-08	1.30316544178424e-06
ENSG00000107537	209.769816070357	-6.65944135524789	1.03406492509478	-6.4400611544169	1.19425373331803e-10	4.88873544380833e-09
ENSG00000151657	14.5443445565863	3.5245677096906	0.963199846953052	3.65922785478017	0.000252976336914658	0.00204215630753626
ENSG00000151655	106.433452815996	-2.13983825967417	0.854285417992738	-2.50482826302012	0.0122510862699839	0.0465467918461365
ENSG00000134453	39.5364745310579	-5.33797212593762	1.01143741695363	-5.27760990098151	1.3087971184979e-07	2.90360759331089e-06
ENSG00000134460	24.0849998165956	-3.63309869867603	1.23185317430667	-2.94929523619637	0.00318499552891943	0.0160498970461586
ENSG00000177465	8.47348093923882	-3.64591592006768	0.953180131433243	-3.82500201151437	0.000130771018754842	0.0012007845354551
ENSG00000156050	110.176772612363	3.01681894059266	0.703790016029138	4.2865327326095	1.81483471834323e-05	0.000229384985814497
ENSG00000187097	74.8169262720045	3.44633836406993	1.02984976654913	3.34644768199354	0.000818541244181906	0.00544309594677864
ENSG00000198208	17.3467487867454	-3.89203800136992	1.10915131478456	-3.50902347541813	0.000449755205387139	0.00328388582069206
ENSG00000119718	14.197866343958	-3.00165109580789	0.993702061415526	-3.02067512221122	0.00252211812985429	0.01338030061365
ENSG00000071246	23.6814834754244	6.1354410515474	1.00841661911861	6.08423238493431	1.17050731047278e-09	4.10324247787283e-08
ENSG00000165555	4.50732439418358	-3.31168517647357	1.12472521345069	-2.94443935004643	0.00323540351731187	0.016228170211339
ENSG00000100591	16.4724759550079	-3.74187402225242	1.19222976093912	-3.1385510954742	0.0016978533126831	0.00986527405583723
ENSG00000100603	9.86759065093173	-2.72430844472717	1.06053301844777	-2.56881058612823	0.0102048219374356	0.040646324666057
ENSG00000165409	3.93879912013312	3.38387838783019	1.03072771503983	3.28299932024184	0.0010270891334253	0.00654962869505884
ENSG00000053254	12.2334233720473	-3.26977114362733	1.13460589350602	-2.88185630124262	0.00395339983203654	0.0191337314525338
ENSG00000119720	96.1230048291549	5.7679952733028	1.06970340722899	5.39214443398331	6.9621769769469e-08	1.66698161957465e-06
ENSG00000100600	15.0660072430963	-2.7407257144628	1.01688927284806	-2.69520565084406	0.00703451995934865	0.0303593022085883
ENSG00000119698	246.634119930234	2.44210957988352	0.712241903536221	3.42876425517602	0.000606335946637166	0.0042463593613828
ENSG00000170054	153.619819277363	-6.50786260030367	1.0217445767554	-6.36936348707589	1.89814279129839e-10	7.43439259925205e-09
ENSG00000165953	3.6265766980968	2.85871211886186	1.0937622049179	2.61365048637464	0.00895806240540622	0.0366466189312073
ENSG00000196136	337.230225112058	-4.38222676592566	1.27162142773057	-3.44617247740667	0.000568587333096577	0.00401587170845722
ENSG00000164587	388.632128085133	-3.51862322990236	0.758639710002503	-4.63806887974629	3.5167959445047e-06	5.30256063630559e-05
ENSG00000090061	98.8107919062808	3.11438601109408	0.951812123249247	3.27205961662092	0.00106767060115646	0.00676760236197579
ENSG00000140105	146.711836155824	3.68485074616874	1.26976982412302	2.90198323835088	0.00370808380188403	0.018164341679597
ENSG00000198825	22.8296571891024	-2.60928735544218	0.801836394635375	-3.25413933927098	0.00113736478008991	0.00716641462727951
ENSG00000163682	88.0795001019092	-4.84219496510783	0.837894283801594	-5.77900465335365	7.5143848448982e-09	2.24899867173958e-07
ENSG00000187164	11.4731249955114	-3.7833848516944	1.16731801432445	-3.24109180640369	0.00119072829405081	0.00742426114663162
ENSG00000188316	32.1994784114708	-3.34698892789526	0.917071672193181	-3.64964814570154	0.000262599758189702	0.00210378215367886
ENSG00000166295	22.443279607225	-4.94814740735399	1.09466577019775	-4.52023580353674	6.17707893030888e-06	8.84730605255301e-05
ENSG00000196865	3.64256412671077	-2.97646981756239	1.08794045731311	-2.73587566079985	0.00622145290345866	0.027585687402128
ENSG00000151532	14.6248394902732	3.5903671721059	1.13566278101848	3.16147295844811	0.00156973392661763	0.00923073379461432
ENSG00000023041	37.866305908754	5.64614222370918	0.906563565146554	6.2280709712798	4.72213162206242e-10	1.77933967606915e-08
ENSG00000150593	30.4149749589211	4.84683030045751	0.934433921784904	5.18691604345801	2.1380505821516e-07	4.50695380191094e-06
ENSG00000148835	64.5647735623647	3.41323969655832	0.823293628809849	4.14583518822136	3.38577305376001e-05	0.000386380036440778
ENSG00000148842	92.1066809777656	8.23363015662193	0.946083376945121	8.7028589205405	3.23626132375247e-18	4.10681561984188e-16
ENSG00000148795	28.4618088569377	4.21335647758495	0.998688178713048	4.21889090848602	2.4550701918084e-05	0.000293360082241513
ENSG00000138175	14.6800853198019	-4.39282195627712	1.08519637852881	-4.04795117565029	5.16679205000737e-05	0.000551907332614424
ENSG00000107874	15.2333020861862	-3.97728758410836	1.01223845261934	-3.92920025298036	8.52288429818417e-05	0.000837116112569327
ENSG00000186862	8.8056731559809	4.88166243887861	0.985012375597851	4.95594020929504	7.19813507841995e-07	1.28653991753731e-05
ENSG00000107815	11.9654811457842	4.16138509546515	0.923023811903179	4.50842658856743	6.53101591633403e-06	9.31220134587402e-05
ENSG00000166135	88.3589798847729	8.29695912429894	0.894321643988525	9.27737708247325	1.73701821703145e-20	3.24158252560721e-18
ENSG00000075290	98.4071047862921	-3.38915490209124	1.06527765824693	-3.18147562361214	0.0014652685321447	0.00870517681316302
ENSG00000155229	13.2946024174095	3.7503276801924	1.04674328441446	3.58285334717032	0.000339861431539313	0.00261067891418516
ENSG00000171307	20.197337908678	-2.96175539395744	0.962943988446685	-3.07572966807241	0.00209988136621416	0.0115849226551695
ENSG00000138185	60.2444287583538	4.66057673869571	0.871735664515277	5.34631876199214	8.97610719821358e-08	2.09290673292415e-06
ENSG00000115738	14.6931129536412	-2.91133116432789	1.04678412173758	-2.78121448718129	0.00541559437084125	0.0245267282533817
ENSG00000134317	3.6451691235892	2.86002973515885	1.07455500185484	2.6615945486476	0.00777714954994139	0.0327228208848661
ENSG00000143882	2362.92050736877	8.5874200683182	0.710618628966934	12.0844285785221	1.27654556915446e-33	1.15709737661215e-30
ENSG00000068697	4.50943468532609	2.66571660432481	0.996037324078051	2.67632200107787	0.0074435092747682	0.0316761008372933
ENSG00000138031	57.9284585792441	-1.905683389359	0.701965252839439	-2.71478307743943	0.00663191946276495	0.0290805314383162
ENSG00000084693	654.052597741148	3.64522529911024	0.63653291620752	5.72668782131267	1.0241036959825e-08	3.03641960327521e-07
ENSG00000138028	4166.25013327565	3.15599164315935	0.794534332161459	3.97212746562349	7.12335836396512e-05	0.000728995303538043
ENSG00000115234	48.221720650416	2.53949819143197	1.01441254745255	2.50341756695469	0.0123000329637053	0.0466768595422906
ENSG00000163795	29.0927414123906	-2.03920666302625	0.725776132383271	-2.80969099428772	0.00495890859315395	0.0229331450609051
ENSG00000157992	30.0009950242955	3.41419602703248	0.994486991871864	3.43312286127156	0.000596671654153303	0.0041899218801064
ENSG00000163798	32.0100634149691	2.27128553486963	0.843454634759629	2.69283662839426	0.00708469751564222	0.0304968831321234
ENSG00000171174	4.17357638401259	3.62106699211872	1.01869323774134	3.5546196420695	0.0003785262489162	0.00284904988063261
ENSG00000188735	13.4782568943511	5.06493613284245	1.11746112776801	4.53253899127483	5.82789141451011e-06	8.40408432387878e-05
ENSG00000101413	3.65458326380796	2.84907963001418	0.992750478131012	2.86988492352878	0.00410621208485939	0.0196781840471547
ENSG00000198900	9.57652041499504	-3.85049791150462	1.11206635516614	-3.46247136568516	0.000535238864116789	0.00381520248803409
ENSG00000124181	27.0864803543313	2.7128902248676	1.0835690363442	2.50366163472194	0.0122915522100923	0.0466725905284476
ENSG00000132793	6.33624138144729	2.71647795736896	1.0885679463741	2.49546017445879	0.0125793875256162	0.0474833610406428
ENSG00000183798	172.10212097693	8.03051888148566	0.865918410143608	9.27399023674047	1.7930935770147e-20	3.25062249890236e-18
ENSG00000101473	317.855832017988	-3.29313231534791	0.904221020291763	-3.64195505462296	0.000270575321233769	0.00215463893909595
ENSG00000100979	411.004052640766	6.28698951435915	0.780277339109919	8.05737806192202	7.7948285115553e-16	6.77509409668745e-14
ENSG00000100982	35.5981390629369	-4.60376375566781	1.07651997497892	-4.2765242286916	1.89833904997995e-05	0.000237573200633585
ENSG00000198026	32.1339524501871	-4.17430335789775	0.935334936201602	-4.46289686863361	8.08589764935139e-06	0.000112019695600731
ENSG00000158296	10.5941451931547	-4.7786428915028	1.02232576332584	-4.6742858909834	2.94978188058316e-06	4.59861573275188e-05
ENSG00000124151	10.4972445955194	4.14922819471832	1.03829483314426	3.99619458969399	6.43688305646328e-05	0.000663019853786681
ENSG00000124207	15.6701519850857	-3.27636244052317	1.1282337555884	-2.90397484058121	0.00368457767847718	0.0180755574367709
ENSG00000124214	26.2665803924708	-3.87005303871455	0.99507104361209	-3.88922284851776	0.000100565742411993	0.000963881624779596
ENSG00000124228	27.7078091079835	-3.05045388822247	0.9863528762338	-3.09265979926986	0.00198371400137688	0.0110981832617864
ENSG00000124201	85.2235243894785	4.51419886978416	0.910566623181758	4.95757120331335	7.13798859357633e-07	1.28388532716921e-05
ENSG00000124226	5.13085927840601	-3.31149910160519	1.18448492423289	-2.79572921010355	0.00517827678106847	0.0236715894638901
ENSG00000042062	5.7297028517369	-2.96716909281749	1.19677760363822	-2.47929864646303	0.0131641032648489	0.0490369342090876
ENSG00000087589	3.85347901351154	-3.2171262984809	1.10948434999588	-2.89965901591386	0.00373568804610107	0.0182752048207489
ENSG00000022277	14.1757659263755	-3.12599854802686	1.09609880833822	-2.85193134437044	0.00434544849660869	0.0206685687488622
ENSG00000124253	287.595348522377	-3.01540530380665	0.785184532147288	-3.84037787341564	0.00012284507383282	0.00113954969805445
ENSG00000124209	25.1828049784907	-4.38708773487219	1.40889347217002	-3.1138534044842	0.00184661214024087	0.0105192752771665
ENSG00000101160	72.488292672377	-2.46804597891538	0.897020307491121	-2.75138250305421	0.00593443045853068	0.0265355611412101
ENSG00000180389	21.5675552566672	-5.36708663411795	1.05955087528826	-5.06543551545631	4.07467696808326e-07	7.88226383002691e-06
ENSG00000101181	9.05081313365092	-3.42953310566679	1.09854629266519	-3.1218831000252	0.00179698277259097	0.0103172480140147
ENSG00000101199	7.12851368783042	-3.02098424803012	1.01868202182191	-2.9655811954226	0.00302111585358134	0.0154713317925534
ENSG00000130584	75.60203656113	4.20413348120524	0.941213450638789	4.46671632067301	7.94293424015269e-06	0.000110482253901557
ENSG00000198276	22.5240270523404	-4.17358698971664	0.979998842973155	-4.25876726247418	2.05557350502306e-05	0.000252274930161921
ENSG00000171700	4.08230006185667	-3.31913400639644	1.10408290081006	-3.00623622008929	0.00264503431243752	0.0139275873132084
ENSG00000143924	35.973169739486	-3.95376378034174	0.832213786020667	-4.75089916408036	2.02514106939106e-06	3.28632227245173e-05
ENSG00000138079	339.561763948329	-2.42163313867448	0.666604221570721	-3.63278998289027	0.000280373210874266	0.00222093386141975
ENSG00000138078	171.189789632254	5.16785356929363	1.02348564263423	5.04926825938923	4.43505582278736e-07	8.50164024035825e-06
ENSG00000116016	30.0615676464619	-3.91772309922207	0.951216846874119	-4.1186435165614	3.8110918501004e-05	0.000427232823125213
ENSG00000151665	240.463594795957	-2.57123065231476	0.971203225324271	-2.64746922710874	0.00810967402350158	0.033883690461309
ENSG00000138081	68.1350084714837	4.66009627229029	0.832317733015404	5.59893906790527	2.15667577800199e-08	5.773885152499e-07
ENSG00000170634	148.789290034179	-3.32873202781297	0.890763222441831	-3.73694371742019	0.000186270597369216	0.00159069574738584
ENSG00000115355	44.5191537412822	-3.21344732545316	1.07078504464755	-3.00101999137545	0.00269076898886243	0.0140633683973081
ENSG00000138035	5.61087913083856	-3.60727751496564	1.0679631751634	-3.37771713375204	0.00073090223349309	0.00498128321322627
ENSG00000173209	139.052253382794	8.43312770572124	0.992074212299797	8.50050087096994	1.88774389313231e-17	2.13888125034366e-15
ENSG00000169764	89.7099168087624	-2.86413940774673	0.896292249598223	-3.19554186598246	0.00139568532540033	0.00834648764341669
ENSG00000138069	17.2164152985277	-2.66439558923539	0.808003269345662	-3.29750595117403	0.00097547607412973	0.00628328986181685
ENSG00000138071	5.69836505627191	2.65247517707611	1.07260911858103	2.47291872791937	0.0134014615717625	0.0497757071155924
ENSG00000154920	340.592680344318	6.44364728624222	0.830532797753248	7.758450122227	8.59735427515119e-15	6.41767210303933e-13
ENSG00000125872	3.03844622314306	2.45937597532334	0.882481889378725	2.78688549297569	0.00532172799007405	0.0242052789225949
ENSG00000125772	5.42184149534497	-3.28042665890392	1.15531136825989	-2.83943077946585	0.00451940992914679	0.0213360535717533
ENSG00000088812	9.81207585463563	-2.75614906432317	1.02757911419038	-2.68217699859998	0.007314474829798	0.0312527560909551
ENSG00000197183	3.22636624578821	2.79340947059523	1.02486242875489	2.72564335682492	0.0064176300616899	0.0282580588073715
ENSG00000101444	29.9023658394751	-3.98157115010271	1.18107537845804	-3.37114059163681	0.000748576446102976	0.00505289101119509
ENSG00000131069	20.2279151622124	-3.73348201604187	0.989336407387563	-3.77372346571222	0.000160829026931081	0.0014171775904215
ENSG00000100983	27.4575650295432	-3.69745596258366	0.935599312539914	-3.95196524091709	7.75120013962372e-05	0.000773291900721895
ENSG00000125966	93.8142031403732	7.10548404144681	0.918687308650744	7.73438794085714	1.03901751671868e-14	7.49155243588638e-13
ENSG00000080845	14.6765019708462	-2.75506681580069	1.03471189965161	-2.66264147220914	0.00775299714458812	0.0326645198422388
ENSG00000101082	149.554169738639	6.21642271011398	0.877048046934482	7.08789299724461	1.36169186268023e-12	7.44821971440175e-11
ENSG00000101342	70.8321139441632	4.24518361207737	0.826279458590969	5.13770924345204	2.78107729883772e-07	5.71065872528328e-06
ENSG00000163879	16.7702479753634	3.58773136275879	0.984579691115233	3.64392176187888	0.000268515072991568	0.00214575332258375
ENSG00000119535	4.37156780520808	-2.82865552436965	1.14020344140579	-2.48083405263372	0.0131075380150473	0.0488906048556734
ENSG00000116871	59.8514846124366	-2.93731576558631	0.888939321577491	-3.30429276137073	0.000952163434427044	0.00614595828223764
ENSG00000116560	32.8029930673174	-2.79849138405599	0.958188044251755	-2.92060770413945	0.00349349419733488	0.0173540876350392
ENSG00000137266	13.1220406258423	2.74625924550261	1.05527573945909	2.60240915508045	0.00925713369790945	0.0375793431306689
ENSG00000168994	7.98812665601083	2.75626702071758	0.967749835489266	2.84811933791143	0.00439784300040902	0.0208687542521757
ENSG00000185689	1175.01712379619	2.02828477236003	0.676267090057958	2.99923625173923	0.0027065734570039	0.0141227044281988
ENSG00000198721	29.5953214044101	-4.99529786838109	1.24434477370206	-4.0144001678245	5.95971615431394e-05	0.000618893600640294
ENSG00000153046	5.28746444903495	-3.74314622668494	1.13984270879267	-3.28391469964283	0.00102375903238489	0.00653496082543473
ENSG00000124782	22.3827515441853	-2.75523725641158	0.988321635063169	-2.78779413367338	0.00530682551954205	0.0241721521331617
ENSG00000153162	54.559169849486	-3.01485225444295	1.07394457306236	-2.8072698815788	0.00499633631497475	0.0230558210316471
ENSG00000145979	4.27616181218842	-3.01714154732413	1.17988682895032	-2.55714486618035	0.0105535256893092	0.0416148645649691
ENSG00000008083	42.7834241501602	-5.44075052344793	0.954862978404985	-5.69793849640733	1.21264778785274e-08	3.46587847474127e-07
ENSG00000124789	2.89952165427645	2.52174267303273	0.949682721709655	2.65535279876735	0.00792255022551507	0.0332904511131742
ENSG00000111802	41.0516736708395	-3.07032650392747	1.0026827723396	-3.06211155574495	0.0021978152708836	0.0120113160152941
ENSG00000089157	56.8009250021927	-3.96139532900747	0.886143037997709	-4.4703791139165	7.80810669814818e-06	0.000109124310572137
ENSG00000166377	5.92608257649382	-3.183972301691	1.1942393627798	-2.66610899031141	0.00767348113426697	0.0324864256964248
ENSG00000166347	626.48088472298	-3.57706489495702	0.866032750008816	-4.13040372309316	3.6212672785003e-05	0.000411036509518505
ENSG00000138092	73.8300253670292	7.56809802331776	0.874599827556926	8.65321234336188	5.00697403804468e-18	6.10947120603721e-16
ENSG00000074695	15.208648999058	-4.06553678153154	1.26548733388685	-3.21262542315975	0.00131527705527461	0.007952173453565
ENSG00000074657	16.0699259619764	-5.14533607315494	1.16285423629737	-4.42474724049518	9.65552658616287e-06	0.000130772050028338
ENSG00000049759	244.210496835713	3.35597725837508	0.938442808309652	3.5761127142313	0.000348741335436005	0.00266277229042293
ENSG00000134440	10.7790587496072	-2.910624723659	1.09877875223868	-2.64896342209823	0.00807390696815521	0.0337921765916523
ENSG00000119547	70.7130187606188	-7.31121897603562	1.10253839587109	-6.6312601932191	3.32832932410504e-11	1.48292158089035e-09
ENSG00000177511	1583.32787332221	-11.9783226153884	0.936576650330939	-12.789473889997	1.87740515690723e-37	2.9780339301441e-34
ENSG00000136243	15.4508992172986	-5.43107975824038	1.06347688247366	-5.10690909012295	3.27471196687263e-07	6.57533146512874e-06
ENSG00000136231	39.0483369710939	-4.08647831438826	1.03873262158076	-3.93410029634901	8.35089096919619e-05	0.000826620954751167
ENSG00000153790	3.91702433130591	-3.14257198506317	1.16045213174766	-2.70805826374793	0.00676781399542468	0.0295237077491138
ENSG00000106049	6.0557620524782	-3.04390285612866	1.0883999277717	-2.79667682665185	0.00516311491933972	0.0236488712091848
ENSG00000106125	3.85544102312826	-3.23740812248286	1.09453065523426	-2.9578048883336	0.00309838171564724	0.0157778747879468
ENSG00000147400	8.22208590806087	-4.52190113865746	1.03061431970623	-4.3875784104634	1.14619677468699e-05	0.000150571812326894
ENSG00000122557	2.9406522500631	2.76807690013998	0.967460367651632	2.86117859986252	0.00422069209031903	0.0201810786081946
ENSG00000154237	155.887260741004	-7.22942906043881	1.206316334861	-5.99297949593945	2.06030837349888e-09	6.8803455946581e-08
ENSG00000183060	29.5675707869045	4.64026126278689	1.05210912230167	4.41043724878607	1.03162098646841e-05	0.000137513343679455
ENSG00000168904	9.03805870459673	-3.76604429663639	1.22976390685683	-3.06241244814386	0.0021956069396844	0.012009591407153
ENSG00000182253	90.9666818415483	-4.50255129784354	0.974095406860686	-4.6222898354016	3.79527240572011e-06	5.66611845042214e-05
ENSG00000181026	10.7572126522019	-3.9079571158063	1.06521397448869	-3.66870620307263	0.000243781029312987	0.0019881627647698
ENSG00000140534	7.91253848786502	2.6502327455878	1.00777632071639	2.62978271180637	0.0085439458362912	0.0353398541924822
ENSG00000172081	15.9904469811525	-4.36015415725855	1.0200524368128	-4.27444119528016	1.91617268404119e-05	0.000239332985831523
ENSG00000167476	216.73643586814	9.57871620494684	0.870460880159648	11.0041891867559	3.64782516363095e-28	2.57171674035982e-25
ENSG00000105355	17.0932870154522	-5.01549288234353	1.24491751394513	-4.0287752611412	5.60681854501951e-05	0.000588020887076839
ENSG00000124564	12.5888623839912	-4.47482369914004	1.24696301076841	-3.58857773686691	0.000332486857949524	0.00256022950690501
ENSG00000092421	12.5224755983454	2.45055370803676	0.912107220588981	2.68669477964921	0.00721628603157063	0.0309792522803218
ENSG00000177879	19.8179579971814	4.22306921659412	1.03261442198272	4.08968645671771	4.31956708352367e-05	0.000475002654158712
ENSG00000129596	96.6780104471054	-4.47094353886514	0.958679119219408	-4.66364965005763	3.10650087371316e-06	4.79580244372506e-05
ENSG00000116791	45.9633602363156	2.73501625364247	0.817812659054354	3.34430657603785	0.000824885274749428	0.00546906694700639
ENSG00000145730	3.5146043954268	-2.6905467482611	1.06349916110267	-2.52990020741666	0.0114094972226684	0.0441954362795183
ENSG00000106153	9.66824094580941	-3.00831752621525	1.06390603116947	-2.82761582139773	0.00468960479031257	0.0219112977868434
ENSG00000234127	32.9125007820024	-3.33268986740016	1.0289479664661	-3.2389294463997	0.00119979248478734	0.00746341501566241
ENSG00000137411	10.0841584708068	-3.48885942458092	1.12937991216436	-3.08918140565721	0.00200708845580371	0.0111710318000654
ENSG00000204539	2.35665701114866	2.48141496193817	0.95252579920976	2.60508950413398	0.00918502624553573	0.0373991664011186
ENSG00000204435	29.8363311627169	-5.25752575933385	0.98306067781738	-5.34811927480079	8.88728922583977e-08	2.08080627815326e-06
ENSG00000204348	41.9491591174969	4.15814065571275	1.05734830806738	3.93261201061834	8.40278039740901e-05	0.000829170165187561
ENSG00000248993	4.39794512453445	-3.1382685558684	1.12781609051887	-2.78260665214006	0.00539241387284603	0.0244391900165772
ENSG00000231389	406.887065413179	5.98332410138333	0.994511298281074	6.01634603018084	1.783980187199e-09	5.98907634273949e-08
ENSG00000272325	10.6486920238641	3.14718672394521	1.08025613270557	2.9133708466555	0.00357549706009666	0.0177055094788161
ENSG00000197753	22.0965008960311	6.2799193689091	0.947104674737431	6.6306497438101	3.34212428790103e-11	1.48292158089035e-09
ENSG00000189325	19.5641716315814	-5.69059975502967	1.13395425000355	-5.01836802940846	5.21122729018866e-07	9.75375727322921e-06
ENSG00000112078	8.67276916048652	-3.81745245912427	1.04120103299826	-3.66639326906107	0.000245995521290991	0.00199596110305798
ENSG00000112079	5.49786813663658	-3.21974655497608	1.14729932259031	-2.80637013513327	0.00501031037277159	0.0231035024093283
ENSG00000112081	33.0790009935681	-3.07188215265589	1.18175480470197	-2.5994242971837	0.00933802726451877	0.0378351104683088
ENSG00000198663	5.49886392555023	3.88548711523557	1.03102659076917	3.76856149979304	0.000164191034518543	0.00144092961828514
ENSG00000137193	17.2399138171669	-4.61102629400076	1.13836216025298	-4.05057938062176	5.10909736874703e-05	0.000547588223052363
ENSG00000137200	40.7411766774973	-5.71030662990036	1.04080257616703	-5.48644551873588	4.10101825505799e-08	1.04923229146544e-06
ENSG00000198937	9.55725105604188	-3.48766173285211	1.07610070806979	-3.24101797043509	0.00119103675385052	0.00742426114663162
ENSG00000112167	7.03671048270348	-3.24891249194291	1.09905782996376	-2.95608875472005	0.00311567419150373	0.015820130468702
ENSG00000164626	32.5643361261737	-4.696912982513	1.1184162956566	-4.19961064654869	2.6737434954108e-05	0.000314747726871642
ENSG00000146122	87.6996480132136	2.63351823942104	0.964616007039368	2.7301208151251	0.00633111188637442	0.0279936619644918
ENSG00000124615	34.6834532527718	4.26396791708404	1.03938647846773	4.10238925117634	4.08905595474707e-05	0.00045597645048981
ENSG00000188112	35.9823134760187	-2.80557680331588	1.11883916740783	-2.50757828742798	0.0121561649868722	0.0462970389205906
ENSG00000112640	290.125795098146	3.23517432505248	0.565127829640912	5.72467706484769	1.03630674729663e-08	3.04516615188112e-07
ENSG00000124541	8.1653539255128	-3.45780379651313	1.03942397562403	-3.32665387522662	0.000878954761682969	0.0057494515081221
ENSG00000044090	33.0759600573928	-2.82098513365316	0.904479484826748	-3.11890449808656	0.00181524787866654	0.0103763493604857
ENSG00000146215	425.481487463324	3.34379223741092	1.13280255479481	2.95178733774713	0.00315940441117667	0.0159732438158693
ENSG00000171453	66.1364468486665	-2.46759708878759	0.84042908052559	-2.9361157841473	0.00332350247191308	0.0166175123595654
ENSG00000172432	24.7798933823826	2.32392268351715	0.932304424436189	2.49266508085333	0.0126788377266461	0.0477715115056827
ENSG00000153291	7.18198109076834	-4.08516649619604	1.17624447532621	-3.47305902972517	0.000514562168652927	0.00369750505107908
ENSG00000146072	7.68304860660408	-3.95300389611671	1.13421893642262	-3.48522121186292	0.00049173033701005	0.00355356376802821
ENSG00000145050	14.8257669917336	-2.61100338049575	1.05172816949193	-2.48258386171882	0.0130433361925452	0.0487971510269452
ENSG00000145041	47.5516914120821	3.9493414867608	0.90222864978837	4.37731775386114	1.20148750184792e-05	0.000156860868296812
ENSG00000055955	1281.71393620653	-7.33215099732876	0.841089773390906	-8.7174416207306	2.84558451908144e-18	3.68474158644321e-16
ENSG00000163931	109.172275601262	-3.92840455255868	1.01936615100286	-3.85377182545632	0.000116311997805607	0.0010882725078103
ENSG00000016391	12.93251937859	3.46739568614336	0.932348942809601	3.71898923990248	0.000200021571286529	0.00169218249308403
ENSG00000129048	71.7088952564756	6.43816456832424	0.972878519537131	6.61764489505569	3.64966430968266e-11	1.60813333645392e-09
ENSG00000091527	12.3142858602661	-3.47022669990844	1.13772495550125	-3.05014554100166	0.00228730495496136	0.0123199914594481
ENSG00000091513	4176.21600246069	-6.62143725709667	0.817715570271576	-8.09748217818279	5.61083206417193e-16	5.0141872460804e-14
ENSG00000182923	41.3848193787793	4.37751872152821	0.980116704411462	4.46632396103974	7.95750827943447e-06	0.000110482253901557
ENSG00000114054	43.3589608751525	3.69796737887516	1.30778085586904	2.82766593675039	0.00468887078603385	0.0219112977868434
ENSG00000118007	23.693771208388	2.63608307331278	0.972163104768	2.71156461336996	0.00669664881484368	0.0292632484367652
ENSG00000158220	5.08018394856064	-3.21000231282644	1.19165279621842	-2.69373958842126	0.00706553441232598	0.0304350413076771
ENSG00000175110	273.144001814558	-4.07733465436337	0.544221778944644	-7.49204609611572	6.78080972262238e-14	4.4354884216535e-12
ENSG00000114115	46.3563988748575	-4.29355306436655	1.4380858491138	-2.98560274896828	0.00283020039918382	0.0146762736819886
ENSG00000114125	9.78841304637366	-3.50302766720221	1.2964819408191	-2.701948678891	0.00689344017736457	0.0299171531637334
ENSG00000163714	16.5904991733119	-3.69958939127939	1.17984393201717	-3.13565997237807	0.00171467882763304	0.00993574169984624
ENSG00000174963	4.22368444634713	3.35608456446578	0.984592591575727	3.40860229213664	0.000652965992038371	0.00452082228102991
ENSG00000163755	6912.06670087435	4.13139681360962	0.608993414662505	6.78397617139945	1.16912620322701e-11	5.61977709051164e-10
ENSG00000047457	323.661049182278	-2.13960962281548	0.754703051136755	-2.83503507716412	0.00458206543569856	0.0215050341089626
ENSG00000169903	15.6617367900454	-2.94927623921701	1.12561150970667	-2.62015465707666	0.00878898978699243	0.0361179664497843
ENSG00000164237	32.505903625975	-4.07189647993659	1.09012555314467	-3.73525459355617	0.000187525373265419	0.00159925872764662
ENSG00000124275	4.70932368987438	3.81788929190549	0.97492077345163	3.91610210375204	8.99921471244376e-05	0.000877112401696708
ENSG00000183098	11.0112288889731	4.20946570260416	1.06512832882113	3.95207374426248	7.74768552173296e-05	0.000773291900721895
ENSG00000102580	7.98818172661513	-3.68203190816994	1.03359177858448	-3.56236570806759	0.000367527922402826	0.00277945729159229
ENSG00000102595	4.92170333040607	-2.84094357756087	1.08853954254089	-2.60986713530818	0.00905773945916377	0.0369590719410895
ENSG00000102572	352.732153033086	9.73858997275073	0.998371954260416	9.75447069721122	1.7651907129071e-22	4.30774425899828e-20
ENSG00000102466	14.094705551188	5.28141844600657	1.0836381396891	4.87378420209705	1.09480578671304e-06	1.88253190154316e-05
ENSG00000134884	12.6896531605246	-2.98469820069801	1.14654065135305	-2.6032205636806	0.00923525183842483	0.0375145153103749
ENSG00000001084	32.2299712253904	-5.03152254843182	1.15909253220068	-4.34091533561937	1.41890391868936e-05	0.000181877684122908
ENSG00000151914	13.714719664277	-3.25367845491296	1.11154393315103	-2.92717035995991	0.00342061455763783	0.0170359492686123
ENSG00000112208	4.47945815404922	3.80701245006524	0.940067305681425	4.04972327731966	5.12782326624738e-05	0.000548668442231697
ENSG00000102471	13.0184545295531	-4.24418739974553	1.18199326690674	-3.59070353323797	0.000329786585392679	0.00254871605885085
ENSG00000005812	49.7886950482152	3.21823219744418	1.08028423962032	2.97906058369905	0.00289133604589801	0.0149393544065333
ENSG00000102805	72.8039502556222	3.15303074052881	0.960516090620206	3.28264229128415	0.00102839070100733	0.0065513443753931
ENSG00000136153	9.53496379602217	-3.74943072193478	1.09284886579881	-3.43087762569453	0.000601631942157816	0.00421807146186889
ENSG00000083520	4.7357013627254	3.55750623916088	0.996279180191095	3.57079251468301	0.000355902744975225	0.00269797242158638
ENSG00000179562	136.237585677481	8.9218400383496	0.878396643394634	10.156960531942	3.08545484523584e-24	1.08762283294563e-21
ENSG00000170775	2.78556866595049	-2.66473368611454	1.00425500275066	-2.65344327766934	0.00796751605465233	0.0334572398191721
ENSG00000106278	19.5862284217377	-4.37915028688704	1.23724717596988	-3.53943041612056	0.000400991468872256	0.00299680903415131
ENSG00000006652	6.84220958359556	-3.53682648403157	1.09111580265531	-3.24147672999004	0.00118912141842263	0.00742426114663162
ENSG00000128203	3.98094844293542	3.09367642999641	1.00490335120225	3.07858106582607	0.00207988933943358	0.011515617677754
ENSG00000100109	492.615600197222	-2.06395225463097	0.584796600640537	-3.52935063639271	0.000416580784588374	0.00308065859931612
ENSG00000183765	11.7496692215601	5.3453650979914	0.957716095355657	5.58136709188994	2.38635374162946e-08	6.36193886161299e-07
ENSG00000166913	21.548536901892	-3.44455762913186	1.00315288259459	-3.43373147692376	0.000595333642452558	0.00418779596603268
ENSG00000100219	57.1839294831396	-2.23551634203962	0.901184064121444	-2.48064344570829	0.0131145483789371	0.0488906048556734
ENSG00000100319	24.5286425224108	-3.88444116092678	1.07715165436623	-3.60621565698871	0.00031069495786604	0.00241588174958336
ENSG00000100330	437.56872602449	5.0447381488602	0.864457125897485	5.83572972878524	5.35556491265596e-09	1.64159707105324e-07
ENSG00000176635	9.46619063359299	4.86450154668414	1.01833926234344	4.77689678338608	1.78021091584794e-06	2.94920059035384e-05
ENSG00000099995	16.6317272649626	-2.10697230117543	0.806027112354085	-2.61402162393992	0.00894833728754363	0.0366304516706221
ENSG00000187860	15.4091057914995	4.77848871386492	1.12221482417538	4.25808732064846	2.06183416062734e-05	0.000252527851763668
ENSG00000198855	7.81669924800133	3.28681973322701	0.941303452924136	3.49177486071743	0.00047982250170692	0.00347542668188403
ENSG00000136003	11.0983117693	-4.01780631428865	1.13160876237723	-3.55052598377573	0.000384462182182561	0.0028868787526016
ENSG00000110921	20.0402298157542	3.50172100187324	0.966311090019663	3.62380297405258	0.000290302781796916	0.00228309356222638
ENSG00000111199	15.4300894606079	-4.28988496314151	0.989226587589475	-4.3366049972383	1.44700321213577e-05	0.00018510555203632
ENSG00000076513	17.4811303856445	5.01885259994075	0.933136310932152	5.37847744337286	7.51183913838232e-08	1.77845594526253e-06
ENSG00000167272	28.2353865132563	-4.76726625298723	1.04735289357618	-4.55172872699042	5.32069114634898e-06	7.74307002834502e-05
ENSG00000022840	40.2604958401959	-2.888898031752	0.946271064423635	-3.05292863785452	0.00226619823253116	0.0122478941954091
ENSG00000111786	218.446522470708	4.02317246444559	0.965960834553215	4.16494367114421	3.11429445871819e-05	0.000358624289302485
ENSG00000111707	41.2028882019761	-6.53971731134493	1.1019721750042	-5.93455756840685	2.94638937864202e-09	9.48976680582925e-08
ENSG00000135108	17.9320299236756	-5.30271560387164	1.01699603271646	-5.2140966466779	1.84715151372348e-07	3.93294508542802e-06
ENSG00000122965	5.05798411236151	-3.30873582993321	1.11884306617988	-2.95728322402746	0.00310362894189067	0.0157919211197244
ENSG00000151176	11.0145680893698	-4.45935953165274	1.17097744572667	-3.8082369117583	0.000139961148666923	0.00127228293451523
ENSG00000186710	229.967270911432	8.06545812748595	0.820440124936311	9.83064806601464	8.30823888601879e-23	2.19649065549122e-20
ENSG00000089127	20.7932093972682	-4.61280202621707	1.2171645361924	-3.78979331803989	0.000150772682019422	0.00134739812311723
ENSG00000118762	12.845755803586	-4.92098404756579	1.12395883075082	-4.37826005092953	1.19630554760289e-05	0.000156506364938977
ENSG00000168152	12.3862408841353	-3.50719645935325	1.12514628428736	-3.11710264552366	0.0018263796945772	0.0104212042824571
ENSG00000138674	6.33165931183314	-2.83066588726233	1.10477793715299	-2.56220349091778	0.0104010357608209	0.0412208444112485
ENSG00000138668	159.510795956069	-3.99251174599305	0.990496495100568	-4.03081865078955	5.55829180281161e-05	0.000584443043469307
ENSG00000163291	108.316403590191	2.68731562465283	1.0251115301122	2.62148609757487	0.00875473329574573	0.0360472308640536
ENSG00000138757	4.72267327075305	-3.58474922542349	1.11588366374468	-3.2124757641794	0.00131596251004622	0.007952173453565
ENSG00000081051	229.889528247406	-8.8050206196286	1.06569236876075	-8.26225360876667	1.42947588530534e-16	1.41719132691599e-14
ENSG00000163631	5747.1532161986	-3.53330028390477	1.11694596254527	-3.16335830235973	0.00155960252977486	0.00917966424065071
ENSG00000164163	15.0089729672228	3.21601713617919	0.995116799214589	3.23179865792386	0.00123013699212793	0.00761996159719064
ENSG00000164164	13.6460790881698	3.34419539081991	1.09616137260416	3.05082397026551	0.00228214328375335	0.0123026330802167
ENSG00000120519	3.98307200724724	-3.02348270995889	1.16820297855832	-2.58814843435014	0.0096493390148981	0.0387991483203602
ENSG00000151617	3.42455281417224	-3.05120218729168	1.07634483741527	-2.83478127197491	0.00458570703694663	0.0215050341089626
ENSG00000109686	557.531391813743	10.875160856385	0.854505151760078	12.7268523004042	4.19409199805412e-37	5.32230274553067e-34
ENSG00000188846	430.086757210724	-4.54017654797377	0.678232132788154	-6.69413365791075	2.16953057603909e-11	9.903360794941e-10
ENSG00000001036	6.67408844571659	2.66946328870389	1.04037514456722	2.5658660749862	0.0102918556637079	0.0409672673690254
ENSG00000132763	1214.30602992112	5.89328903828245	0.658981212693125	8.94303043056076	3.78641426683307e-19	5.58716244722228e-17
ENSG00000051620	29.2342606321711	4.42686802496777	0.887062015962656	4.99048312892041	6.02284611364096e-07	1.10129563662974e-05
ENSG00000016402	3.39276326082482	-3.01890549417931	1.07319237396998	-2.81301429958145	0.00490794685552119	0.0227472043815062
ENSG00000029363	16.56530579213	-4.45272819032638	1.10473117149163	-4.0305988508627	5.56349248629568e-05	0.000584443043469307
ENSG00000118515	12.7886620747404	-5.02041184567689	1.19502065354483	-4.20110885178819	2.65610837234111e-05	0.0003138362685755
ENSG00000028839	3.21749219643883	2.79890918782116	1.02154100089755	2.73988923142779	0.00614598937912632	0.0273146326091918
ENSG00000133112	1640.18673834528	-4.20241744288835	0.633261902322418	-6.63614442535774	3.21994360488958e-11	1.44897462220031e-09
ENSG00000050426	3.71481452440097	-2.9380616375248	1.15691471155179	-2.53956632082578	0.0110989999891455	0.043313183862625
ENSG00000110925	30.2265550345299	-4.35269961498922	0.985478061542779	-4.41684070386611	1.00153983194945e-05	0.000134066882567916
ENSG00000196876	3.15400865689907	2.97293310447975	0.973649875534785	3.05339031943782	0.00226271419176437	0.0122478941954091
ENSG00000167778	33.0073023844366	3.49177802134072	0.908102949107561	3.84513454644351	0.000120486309862261	0.00112424358246477
ENSG00000167780	5.20732309616499	-2.99629324590008	1.13405395248656	-2.64210819893562	0.00823917303101723	0.0342578983498062
ENSG00000139651	19.5370713896402	5.9149359943022	0.99174659061383	5.96416065382309	2.45894719116682e-09	8.08758058278844e-08
ENSG00000123349	52.5727185520887	-3.03813590682863	1.17211925792276	-2.59200238055371	0.00954191113236242	0.0384402705618029
ENSG00000139625	896.248900454813	2.83190784840815	0.716306155236923	3.9534880828596	7.7020101676149e-05	0.000770808430812563
ENSG00000094916	58.240908470041	-6.21219064619411	1.32678878852682	-4.68212476613682	2.8391657992551e-06	4.43707068873734e-05
ENSG00000123360	5.65393896189697	3.12966235374579	1.01634046623525	3.07934443005969	0.00207456686486632	0.0114961805743029
ENSG00000135424	456.717255680364	8.23994170962878	0.836086992630432	9.85536407366525	6.49807623332021e-23	1.79262146523551e-20
ENSG00000258311	57.425239293224	-4.26561881891801	1.13044440078295	-3.77339992658078	0.000161037831787849	0.0014171775904215
ENSG00000123342	59.9744489443178	7.39341876779652	0.882081817070403	8.38178344085106	5.21316858482071e-17	5.6063651984216e-15
ENSG00000185664	7.41713299699905	4.29307438323278	1.0056699041548	4.26887029779503	1.96465461522346e-05	0.000243947818661308
ENSG00000139531	6.87532893683739	-3.46063904291698	1.04955723184502	-3.29723709952768	0.00097641037096161	0.00628328986181685
ENSG00000257411	5.81365263175534	-3.57679995558471	1.01259081673783	-3.5323250976221	0.000411922612780884	0.00306406679729743
ENSG00000135517	40.6418907674056	7.15881564120577	0.935012959139645	7.65638119902956	1.91245503326089e-14	1.3334645259385e-12
ENSG00000176422	582.356495875475	6.44977599802155	1.19603009348758	5.39265360724683	6.94247066130447e-08	1.66698161957465e-06
ENSG00000076067	15.3572410835308	4.88723792479406	0.93342197213671	5.23582910053704	1.6424587797403e-07	3.56849061957451e-06
ENSG00000166888	28.5263170439964	3.8027051836011	0.893152122194819	4.25762318546184	2.06611816926728e-05	0.000252527851763668
ENSG00000166986	205.964013420197	2.62216884468473	0.876114674866645	2.99295163054295	0.00276293534415239	0.0143813164550016
ENSG00000175197	138.417919014292	3.65184614572735	0.785997408071239	4.6461300103885	3.38219895662451e-06	5.12173087822971e-05
ENSG00000166987	7.00977827979584	3.07188289586345	1.09149710082737	2.81437568046212	0.00488720768412368	0.0226676409033368
ENSG00000135506	73.1515565331427	-2.6010871825989	0.924006181953734	-2.81501058477674	0.00487756273520578	0.0226394554168842
ENSG00000135439	7.92012363215022	2.59811974155529	0.894722980811282	2.90382587379109	0.0036863311778064	0.0180755574367709
ENSG00000005189	5.24235131210253	-2.59532876930804	0.920769053535154	-2.81865334129515	0.00482255700932131	0.0224169408235485
ENSG00000196678	619.853022351485	1.90228727435738	0.718048514261387	2.64924616732081	0.00806715471142567	0.0337862024052778
ENSG00000005187	86.272915313235	-2.50525769047229	0.791453196632322	-3.16538956584205	0.00154875440446027	0.00914125274074459
ENSG00000066654	12.3751084553598	-4.28381682819409	1.18887789741116	-3.6032437288323	0.000314270587256531	0.00244069385084785
ENSG00000167191	6.31144717690296	3.89482125493599	1.00421949737649	3.87845611951487	0.000105121483046624	0.000995837848165059
ENSG00000103544	6.72452846157275	2.58224567201671	0.995964479768406	2.59270860002674	0.00952234145431957	0.0383858046554369
ENSG00000167186	6.74442557454465	-3.31833421367769	1.16610066588281	-2.8456670258099	0.0044318510281445	0.0209851453534156
ENSG00000103528	5.24534610461672	3.98652141738561	1.05952993945375	3.762537771647	0.000168197895685397	0.00146595556060968
ENSG00000134419	47.9676267569808	-4.53257611146964	1.33449554335279	-3.39647152367552	0.000682606595131098	0.0046772557733335
ENSG00000091262	9.73046686035001	-2.6096970441281	1.0495598484121	-2.48646806380443	0.0129018149078461	0.0483907896952109
ENSG00000133392	148.430092592673	-2.09555175295147	0.753081009904581	-2.78263789073234	0.00539189475815862	0.0244391900165772
ENSG00000242612	13.7574993636775	-3.98636217385264	1.07351020878303	-3.71339009283548	0.000204501298335956	0.00172547970470963
ENSG00000090581	65.728187327273	2.30839068706983	0.87513285303749	2.6377602886895	0.00834555515433311	0.0346548085433531
ENSG00000140990	26.9086716563761	-2.54057765887684	0.908525799699878	-2.79637370751177	0.00516796045509657	0.0236488712091848
ENSG00000103197	13.8392874264	4.94028929975508	0.97337578729727	5.07541831657079	3.86644429702325e-07	7.5484889429577e-06
ENSG00000167971	115.750071359196	7.70026904532367	0.873768881153759	8.81270689699538	1.22159644134581e-18	1.72245098229759e-16
ENSG00000182685	312.232443355839	-1.88827906686543	0.62859043800336	-3.00398948616418	0.00266464533057548	0.014007601178543
ENSG00000205937	17.6234359253501	-2.91087268376259	0.978107672228482	-2.9760247940092	0.0029201125233948	0.0150466183665288
ENSG00000167972	5.80487253439712	-3.82105981244159	1.10271268817005	-3.46514541224935	0.000529944855044361	0.00378233982593529
ENSG00000185883	7.80897449857286	-3.42938300611634	1.16238332879896	-2.95030298624446	0.00317462438813144	0.016011917124558
ENSG00000103363	30.2238568669862	-2.67432947981043	0.859190194211614	-3.1126163890457	0.00185436878832731	0.010552439427746
ENSG00000131652	49.4169540908558	4.57416221550079	0.846622156293102	5.40283783208386	6.55947583137145e-08	1.58854481488748e-06
ENSG00000006194	14.2039544611847	3.05720745898276	1.06511226577034	2.87031476139433	0.00410063380627749	0.01966630498929
ENSG00000213918	1667.66097665197	4.61905091778946	0.884512456335966	5.22214343585796	1.7686388580372e-07	3.77845574217039e-06
ENSG00000168140	10.5742725577881	-3.23095234735035	1.17462880234155	-2.75061563355986	0.00594833933884238	0.0265603188634447
ENSG00000103415	28.1758771123833	-2.47979552407705	0.874156670478542	-2.83678613665389	0.00455701249112821	0.0214656601753589
ENSG00000118900	33.7157112850462	2.6263280917819	0.823428792733499	3.18950237708278	0.00142517967003094	0.00849085916088855
ENSG00000118898	30.2974522573477	-3.68195322054343	0.793870189915516	-4.63797893826353	3.51832628508219e-06	5.30256063630559e-05
ENSG00000196660	8.07011463499964	-3.17247263683559	1.17588358951494	-2.69794787947016	0.00697683631211628	0.0301758871168219
ENSG00000186063	7.94193598538437	-3.21732405245284	1.00200251034443	-3.21089420359526	0.00132322640914307	0.00797328733714415
ENSG00000162819	16.8531719843039	-3.66731499890305	1.27422797601303	-2.87806818555172	0.00400118645481649	0.0193061049854073
ENSG00000143786	3.12791733654466	2.62459595029849	1.04466718132988	2.5123752303172	0.0119921502701809	0.0458374659423481
ENSG00000196187	1063.45171766987	6.49054548229697	0.900620981617126	7.20674469591277	5.73052999654372e-13	3.46287741219713e-11
ENSG00000132432	5.54218916824592	-2.90723769155704	1.06110790069645	-2.73981344371189	0.00614740667705688	0.0273146326091918
ENSG00000171953	10.5251012397116	-3.06098214571814	1.15672331309065	-2.64625266135556	0.00813890005496339	0.0339522162056165
ENSG00000108591	150.258165696142	7.20231467634082	1.10981540365993	6.48965102898116	8.60354221654328e-11	3.66372317878974e-09
ENSG00000131899	26.9287564046382	3.21473431767461	0.96544440501812	3.32979744971879	0.00086909180913157	0.00571439122169929
ENSG00000176994	1724.55675952712	10.8683789347025	0.775865172398239	14.0080768171456	1.39121545819075e-44	3.51552463649196e-41
ENSG00000072134	5.25589891021553	2.74831298914884	1.03004686718742	2.66814363180697	0.00762716440424418	0.0323491698829742
ENSG00000006740	28.5243138266241	2.96745768313444	1.0019427106305	2.96170394938758	0.00305941797445218	0.0156045072732308
ENSG00000170222	26.6838310578733	-2.76062720436076	1.02801491888533	-2.68539605179475	0.00724439052823854	0.0310788762012668
ENSG00000154914	2.27875610111055	2.33073048368701	0.936983081472472	2.4874840643059	0.0128650217087662	0.0483295220498055
ENSG00000166579	70.159320806471	-3.23602417275293	0.646856577955122	-5.00269191508082	5.6535253397098e-07	1.04887772749879e-05
ENSG00000196544	65.0112772659898	-2.38573459561472	0.765076034365648	-3.11829738281218	0.00181899164276924	0.0103883906150953
ENSG00000183914	10.3182188506329	-3.23956063065273	1.0589024264774	-3.05935707544805	0.00221812597576811	0.0120806946920589
ENSG00000141499	9.84576794547431	3.78255910111857	1.0231792094035	3.69686860948217	0.000218275239428454	0.00180803706811167
ENSG00000129255	67.7801520834823	5.22937177900476	0.978231973893515	5.34573794208652	9.00494149863347e-08	2.09290673292415e-06
ENSG00000072818	150.739793606939	-4.08493123849596	0.721772912331762	-5.65957958341658	1.51744269052653e-08	4.20444273859861e-07
ENSG00000072778	149.87852581808	-1.91232423980187	0.734134177684253	-2.60487019666362	0.00919090722526023	0.0373991664011186
ENSG00000166136	35.4746587104932	-4.67776199099202	1.17730524285119	-3.97327882415903	7.08899838893158e-05	0.0007266509657152
ENSG00000161921	197.567370444451	-2.23157530607818	0.688547646250211	-3.24098893988122	0.0011911580531554	0.00742426114663162
ENSG00000141497	14.9230050146908	-4.09106517895929	1.10428418747284	-3.70472132569581	0.000211623260877053	0.0017644541264979
ENSG00000108556	69.778607597116	4.89620538317371	1.03177231646475	4.74543201541792	2.08061787496818e-06	3.35063969966322e-05
ENSG00000108528	12.3821351443306	2.75659045705837	0.939331849206826	2.93462896992797	0.00333946740851435	0.0166841895330894
ENSG00000108523	18.2081341914012	-2.39749409288712	0.878352156334393	-2.72953629771062	0.00634234665531933	0.0280087939711682
ENSG00000091640	91.7744890222057	-3.73920894980182	0.904350893377206	-4.13468818042312	3.55436906332217e-05	0.000404166159619698
ENSG00000167840	4.92267401110632	3.46723668802141	1.0173530743746	3.40809574901301	0.000654179356075908	0.00452153378464231
ENSG00000029725	17.1044534746415	3.51374166123604	0.938887720351323	3.74245139761891	0.000182233786683318	0.00156889196269424
ENSG00000108561	83.8713262130427	-2.81104103531723	0.783406752430053	-3.58822671185517	0.000332934729379631	0.00256057073686516
ENSG00000064270	61.6559804322719	-2.74877674228084	0.989754809450835	-2.77722999275547	0.00548243697604473	0.0247411540633028
ENSG00000103150	65.0596865015017	-3.73519777428025	1.41060195132745	-2.6479459855881	0.0080982463153047	0.0338717026174083
ENSG00000230989	172.637959657798	-6.10417860326577	1.46200556995211	-4.17520885605499	2.97712787695854e-05	0.00034345229780549
ENSG00000197943	35.5116689411038	-5.8331287405403	1.07369408268012	-5.43276603143777	5.54871408495277e-08	1.3752574558213e-06
ENSG00000166451	87.6703193278288	4.43424884930131	0.760348423485112	5.83186433000888	5.4811478018303e-09	1.67201359627948e-07
ENSG00000034713	18.9468809284159	-3.45613065460359	1.0654512360564	-3.24381871046105	0.00117938784673647	0.00738718251484988
ENSG00000153774	17.0400846345591	-3.85783117651327	1.19684810600679	-3.22332563100649	0.00126711418123343	0.00776046281846152
ENSG00000103091	9.14075646720596	4.92868973862534	0.962997745102911	5.11806986432625	3.08678267947484e-07	6.25739172564467e-06
ENSG00000090861	32.6392357346139	-6.0467398936492	0.996214033932778	-6.06971964626751	1.28133734622094e-09	4.44266965124144e-08
ENSG00000157353	22.1148079260449	-3.41301375397528	1.02534099081981	-3.32866215681713	0.000872641887245497	0.00572282417546417
ENSG00000040199	11.1453673486396	3.02906701476666	0.959057672618078	3.15837837624278	0.00158649493579714	0.0093091314244849
ENSG00000140830	11.6310799376093	-4.53783742426812	1.23487777557234	-3.67472596400476	0.000238104835985643	0.00194687523753725
ENSG00000118557	93.1511722495377	6.06213418721873	0.886650666828483	6.83711681952799	8.08028500150992e-12	3.94380064112157e-10
ENSG00000140836	65.9220324801888	-4.30745102093222	0.838738548345034	-5.13563020256016	2.81200114560478e-07	5.75553137705237e-06
ENSG00000198373	20.2923957951875	-4.88680145922168	1.27243702121298	-3.8405055635392	0.000122781189505769	0.00113954969805445
ENSG00000213380	51.5959847346616	3.35873617477983	1.00365844546216	3.34649321187469	0.000818406833414404	0.00544309594677864
ENSG00000168807	56.8746363603096	-6.43947970252482	0.896729480695694	-7.1810728220165	6.91664965486342e-13	3.98964927819167e-11
ENSG00000154518	42.5200225664874	-3.69296661125759	1.4037767866602	-2.63073634380558	0.00852001054167527	0.0353099065231415
ENSG00000163328	21.3561698261028	-2.57214562495656	0.981056349300609	-2.62181232177971	0.00874635812659999	0.0360361313722577
ENSG00000090266	27.6873687260017	4.29686883646625	1.08497294302246	3.96034653592028	7.48410772373779e-05	0.000756764718297746
ENSG00000146963	64.3008181890579	-2.84968206743713	0.886070480532445	-3.21608961143219	0.00129950247488286	0.00787700562005981
ENSG00000122786	135.873720653012	-2.44298779253608	0.840843261163332	-2.9054021187684	0.00366781548033375	0.0180405342811765
ENSG00000205060	17.9482489466107	-4.79929644022638	1.24545083535547	-3.85346117565257	0.000116459737242427	0.0010882725078103
ENSG00000140199	41.1861959789139	4.94776401077501	0.873593278971236	5.66369285327105	1.48149491354569e-08	4.12284439756464e-07
ENSG00000248905	3.1367165764351	-2.84564725075955	1.12499408530734	-2.52947752163705	0.011423249093524	0.0441954362795183
ENSG00000171262	4.52523098930781	-3.01118189713632	1.17500956761758	-2.5626871304901	0.0103865598541222	0.0411892014215033
ENSG00000172575	6.55897694724855	-3.33393141004612	1.10618405510948	-3.01390297089047	0.00257910276235647	0.0136143153304091
ENSG00000111669	55.0901169087368	-2.95480298345056	0.722796863007426	-4.08801301538051	4.350837486286e-05	0.000477613561427071
ENSG00000104129	520.747941099753	2.60706520654862	0.582985882221604	4.47191825059947	7.75210637427365e-06	0.000108580827692641
ENSG00000166140	81.8873869460826	-1.91523699530561	0.747250767153561	-2.56304453537219	0.0103758738239096	0.0411892014215033
ENSG00000166143	86.1432555997456	-7.93575050839387	0.958187569410226	-8.2820428502098	1.21080006037825e-16	1.21944863223809e-14
ENSG00000128908	11.97032409285	-3.89100286266463	1.05063632200812	-3.70347263002257	0.000212668135695405	0.0017708390039204
ENSG00000166947	10.2767354518591	4.10745255888003	0.995038884425625	4.12793170515242	3.66040786671941e-05	0.000413998002038051
ENSG00000137822	52.0720589572009	4.43885881734177	0.870956471853169	5.09653347875931	3.45929409744828e-07	6.85913157759667e-06
ENSG00000137770	8.35133973541729	-3.41808864046195	1.22775059287952	-2.78402524118949	0.00536888558552489	0.0243673669815132
ENSG00000104133	117.214001042097	-2.33365066272035	0.81588424243283	-2.86027176571249	0.00423278106901138	0.0202236414780702
ENSG00000166710	329.639470593782	-4.62749065286667	1.22408618533185	-3.78036343218116	0.00015659959959416	0.00138774365841473
ENSG00000140263	74.4913608461343	-4.97250973341566	1.01273716124751	-4.90997064558232	9.10900274120413e-07	1.59647339658629e-05
ENSG00000173698	10.4668259790536	-2.69198829115934	1.05182005000532	-2.55936202313858	0.0104864473993436	0.0413784258388276
ENSG00000131828	22.837978878666	-2.49606306078038	0.989128469974353	-2.52349733785855	0.0116193940345783	0.0447726558260605
ENSG00000180815	338.12200471507	6.90029953288648	0.799437716730368	8.63144105973397	6.05837797309144e-18	7.2529072149557e-16
ENSG00000130066	38.9142348006517	-2.95504025575403	1.04472599381257	-2.82853137880686	0.00467621166126147	0.0218809461583363
ENSG00000180574	8.90662888877873	-3.42374182850153	1.08408019735238	-3.15819976867324	0.00158746732880893	0.0093091314244849
ENSG00000182400	46.3618383503721	-5.79674606586162	0.844420000372694	-6.86476642346599	6.66001344818422e-12	3.30138947880694e-10
ENSG00000151327	17.257270419396	3.07840668447684	1.05409190455	2.92043480382391	0.00349543325414975	0.0173540876350392
ENSG00000105982	36.1850187247907	-2.51820739884075	0.996181042585629	-2.52786119308659	0.0114759713349235	0.0443453338124786
ENSG00000106565	48.5402969620472	-1.9884998979139	0.670868366075598	-2.96406865857471	0.00303600540199265	0.0155225256048697
ENSG00000088808	28.0305428432959	-5.39076327537942	1.07917399895512	-4.99526793695813	5.8754136809266e-07	1.08056521175302e-05
ENSG00000131981	5.75201739120702	-3.36941228474208	1.13089044438625	-2.97943297820569	0.00288782397172294	0.0149333684601321
ENSG00000100504	65.228780060986	-4.85217965189916	0.959402833434604	-5.05749981426326	4.24788842655733e-07	8.16753092924432e-06
ENSG00000131969	764.1581074697	-7.92527569313484	0.732573310494618	-10.8184062667856	2.81632016771056e-27	1.27639653315168e-24
ENSG00000165516	897.933812821342	-2.31151574235115	0.553380003625842	-4.17708577687248	2.95267700465968e-05	0.000341874737127111
ENSG00000076356	7.55978414389363	-3.03483792440856	1.14260324145318	-2.65607326699756	0.00790564362274414	0.0332414239803257
ENSG00000182795	21.3499883125329	-5.86108844688095	1.09236755679049	-5.36549113935747	8.0729243512559e-08	1.90418977727579e-06
ENSG00000162896	8.75255564776281	-3.08383538370329	0.994401713752991	-3.10119677093529	0.00192740164688567	0.0108899051197592
ENSG00000162892	16.4431372824767	3.74066473625764	1.09411612629792	3.41889187660056	0.000628767059732559	0.00438891858526192
ENSG00000136634	5.21527286995465	-3.71552828382568	1.15099498002752	-3.22810120660722	0.00124614877316166	0.00768397858669651
ENSG00000174502	29.6260114967649	-6.33521659321304	1.07918138991462	-5.87039088369961	4.34768852539857e-09	1.34566261920263e-07
ENSG00000117280	8.91192522398839	-3.86240707259277	1.15645212622092	-3.3398763208767	0.000838157078935978	0.00553392993324535
ENSG00000163531	9.69104626617293	-4.71765290737065	1.09579794413682	-4.30522153524102	1.66818710944603e-05	0.000211692944188701
ENSG00000159346	9.63905133261659	-2.93029121350949	1.09821340974851	-2.66823477795679	0.00762509542349737	0.0323491698829742
ENSG00000170075	21.3512628811582	6.1816774857169	0.959687955339382	6.44134111647866	1.18422376723002e-10	4.87915571628215e-09
ENSG00000159176	21.8193483442846	3.02119123556693	1.02547948649006	2.94612547141986	0.00321781842629117	0.016165524873173
ENSG00000071994	15.0768073651527	-4.89969248739054	1.2748508754583	-3.84334558787446	0.000121368373179063	0.00113081105406924
ENSG00000130024	515.278143484628	-2.90736623935116	0.568985187151694	-5.10973977003736	3.22602845680784e-07	6.51883775746679e-06
ENSG00000185345	4.24350917645238	-3.37619690985124	1.12483071404023	-3.00151557715243	0.00268639294528384	0.0140520719190651
ENSG00000026652	6.14386988433091	-3.87893246122791	1.15076255900137	-3.37074962240171	0.000749639559883034	0.00505290462158342
ENSG00000197081	25.5406679772056	-3.10141157404983	1.00954333835562	-3.07209354588136	0.00212563099159448	0.0117075769458915
ENSG00000146425	17.9022343098455	-4.47363444428709	1.20743735440645	-3.70506546609718	0.000211336142047799	0.0017644541264979
ENSG00000122335	67.127920735858	-5.58036813940476	1.07468932716536	-5.19254076350023	2.07443431505212e-07	4.38742857633523e-06
ENSG00000139160	8.36101797235024	3.30810644518126	0.98575383850104	3.35591535733875	0.000791027745438332	0.00528879983646598
ENSG00000151743	22.4714520718571	3.14393019471996	0.984491982472613	3.193454340607	0.00140581567536778	0.00839915297571428
ENSG00000087470	93.9225871293839	-4.34047297146305	0.827478083734562	-5.24542348224341	1.55923762955466e-07	3.39978101701866e-06
ENSG00000102910	45.8028676782624	4.73774404618399	0.988885642299359	4.79099285451023	1.65958037481702e-06	2.76378936436064e-05
ENSG00000121281	25.3030971218509	3.05882494624113	0.954007437898072	3.20629045930766	0.0013445819174783	0.00807895100984831
ENSG00000103449	15.8903649249158	2.97030476740805	1.0309588551776	2.88110893319439	0.00396278654848648	0.0191645431784655
ENSG00000159398	5.28550243941823	-3.78623374063295	1.07630122297936	-3.51781978854591	0.000435107738849985	0.00319532245717958
ENSG00000087258	7.61957896715024	-3.9266921925169	1.1358711563824	-3.45698732682226	0.000546250537713835	0.0038754687234228
ENSG00000159461	4.38658500438162	-2.58223930599608	0.974031314015331	-2.65108448654602	0.0080233768460012	0.0336695278358979
ENSG00000125124	15.60881708365	3.31794366226974	1.00900209913759	3.28834168442826	0.00100779447027702	0.00645252867195526
ENSG00000205358	48.2679545488071	-3.73310467361458	0.90913278644793	-4.10622598729519	4.02176032143677e-05	0.00044926178238585
ENSG00000051108	9.26584935979549	-3.16242241425637	1.0859061689095	-2.91224279297738	0.00358843593421346	0.0177187750992875
ENSG00000140848	10.0280131795172	-3.28864354601171	0.895650080113123	-3.67179506710517	0.000240852786800029	0.00196680943661028
ENSG00000172775	15.1187058349565	-3.00987099419003	0.965028327588275	-3.1189457429836	0.00181499379988809	0.0103763493604857
ENSG00000088682	15.2274717488741	-2.78821088726334	1.09317843275828	-2.55055424047125	0.0107551786981487	0.0421765196784633
ENSG00000102978	59.948748265572	5.20983332863191	0.886129669851977	5.87931259485103	4.11973724730356e-09	1.28135945265398e-07
ENSG00000125170	61.1510218525715	4.4617936718001	0.836872213754966	5.33151130897327	9.73987544942813e-08	2.2391126712544e-06
ENSG00000140854	30.7691596298784	-4.61696093373198	1.08349948022646	-4.26115657459014	2.03371683969532e-05	0.000250076227671837
ENSG00000103005	14.9092518545661	-4.86844061148509	1.26784710887834	-3.83992720998685	0.000123070794681769	0.0011399769230012
ENSG00000103023	4.94530883315965	2.89863225739666	0.958666854334082	3.02360746519199	0.00249780298025504	0.0132846269151033
ENSG00000103037	234.171499769782	6.05298562872726	0.895744909327537	6.75748817067955	1.40404501512535e-11	6.64825792609728e-10
ENSG00000041802	12.7446543757394	-3.82260557657836	1.23612916234782	-3.09239980174723	0.00198545248019879	0.0110981832617864
ENSG00000152492	6.48393463641881	-3.01909378016118	1.14900292259402	-2.62757711124458	0.00859953486859456	0.0355466115578062
ENSG00000188001	4.53790732100086	3.82284798341144	0.95098119387722	4.01989861421487	5.82231920948277e-05	0.000605616645642101
ENSG00000145012	152.015943317305	-5.32961956448529	1.20456758594513	-4.4245085345739	9.66620826844609e-06	0.000130772050028338
ENSG00000113889	161.38394995224	-2.65072337706517	0.803282842599196	-3.29986305756037	0.000967320176970355	0.00623744565333018
ENSG00000113905	1188.24495337347	-4.32309577336001	1.13669226871118	-3.8032244015011	0.000142824870060542	0.00129275863128979
ENSG00000145192	181.025256864132	-2.93221868881408	1.03824570771973	-2.82420497095435	0.00473980625413774	0.0221219723730738
ENSG00000136527	10.9427108203225	-4.00240727198172	1.16858634192702	-3.42499918780641	0.000614801258532948	0.00429616077686295
ENSG00000163900	9.35547136817297	5.00082210997872	0.956577975720678	5.22782484743195	1.71515875127163e-07	3.68904483959949e-06
ENSG00000083857	12.6870035076015	-4.40332800249108	1.09415131476071	-4.02442326128731	5.7115113912291e-05	0.000597027014453849
ENSG00000109775	110.513925568295	3.26465579169406	0.933329240702614	3.49786082908579	0.000469005802077989	0.0034048533343076
ENSG00000109762	21.389471355808	-5.77781569996393	1.04050617358755	-5.55288939809234	2.80985872775252e-08	7.33685334468713e-07
ENSG00000111640	226.245156102219	-3.1858875874845	0.753758246077396	-4.22667029390929	2.37174791908183e-05	0.000283938500878758
ENSG00000164120	5.88430484589983	4.12715522906932	0.949057465551081	4.34868843971723	1.36954112483414e-05	0.000176262442942649
ENSG00000109572	24.9473491443841	-3.25474957871261	1.06237716987635	-3.06364789361148	0.00218656097150747	0.0119797048566612
ENSG00000039560	5.8524606330492	-3.42160524246827	1.15006968560281	-2.9751286250753	0.00292865720855091	0.0150708272410832
ENSG00000113460	16.8396218703459	2.42254528724111	0.978368121771985	2.47610815738097	0.0132823334273499	0.0494135697639253
ENSG00000168724	39.3466256974912	-4.43943223722217	1.07777242465457	-4.11908129737595	3.80385935877279e-05	0.000427176772237404
ENSG00000113569	4.30080296276289	-3.26327846883279	1.13457386308012	-2.87621509275182	0.00402475349158914	0.0193561644591517
ENSG00000164318	8.58311989157082	-4.53163648775551	1.03960764014981	-4.35898728784108	1.30665701853257e-05	0.000169544760380146
ENSG00000113600	334.512821883523	-4.33581954439582	0.799356122803875	-5.42414003058763	5.82342174880959e-08	1.43689101361374e-06
ENSG00000145592	281.627610900283	-4.05562523651526	1.14398423026706	-3.54517582429305	0.000392351274592237	0.00293707827822766
ENSG00000171495	112.360879572331	-6.42828001865788	1.0888407918373	-5.9037832407168	3.55258870697071e-09	1.12705876728646e-07
ENSG00000151876	3.56958421508515	-3.13835601381783	1.02539805717702	-3.06062215727023	0.00220877638046198	0.0120401083625698
ENSG00000198865	48143.1198712731	7.20052969316904	0.90116040106468	7.99028639592012	1.34625635398345e-15	1.12394691658223e-13
ENSG00000169398	11.1271893153986	-4.27455442129539	1.13685257628026	-3.75999009060749	0.000169920087604806	0.00147893409581961
ENSG00000123908	2.37412801216536	2.51474093594898	0.951160071395846	2.64386722232626	0.00819648018173568	0.0341251094180531
ENSG00000115919	11.1584267707599	-3.33029642150596	1.21399596247555	-2.74325164534724	0.00608340461236126	0.0270681642815093
ENSG00000115145	14.8185597953358	-3.39630497305215	0.979480458393169	-3.46745557193021	0.000525410587888598	0.00375420065332563
ENSG00000162385	14.9471626340557	-3.62138689973737	1.19029720248594	-3.04242242372248	0.00234682299904212	0.0126040411380919
ENSG00000157193	4.53835673383002	2.59726831480975	1.02620605876748	2.53094229235908	0.0113756562668853	0.0441487161146663
ENSG00000162391	73.2646951926344	-4.49641304955185	0.870531720871707	-5.16513406892211	2.4026664395779e-07	5.01477584181638e-06
ENSG00000162402	102.14487619927	3.48658411846707	0.852091201223544	4.09179687979476	4.28043503557565e-05	0.000471731346719174
ENSG00000162409	27.4342850184093	-4.83118121016338	1.23081495922604	-3.92518889533266	8.66617062590568e-05	0.00084987407451888
ENSG00000187889	21.9897971301492	-3.78684162585597	1.17928261195932	-3.2111400502754	0.00132209484455505	0.00797328733714415
ENSG00000021852	53.8417753288985	-2.50060786262672	0.927861494950966	-2.69502277681959	0.00703838196199109	0.0303593022085883
ENSG00000173406	12.3395002887492	4.26117937852205	1.09763487393053	3.88214649491151	0.000103538468497264	0.000987897116714493
ENSG00000132854	20.6302521475387	-5.84127222756813	1.06528761491838	-5.48328183465805	4.17507072833427e-08	1.06388850487072e-06
ENSG00000162607	17.235320241952	-5.0299574435275	1.05457651104677	-4.76964676421134	1.84549245674934e-06	3.02574926048438e-05
ENSG00000116641	15.3830267896815	-5.07856085893773	1.14501838610814	-4.43535310921905	9.19214924088402e-06	0.000125349764113925
ENSG00000160075	42.8397084370821	-4.79546835146242	1.17141067292127	-4.09375504450841	4.24442719334085e-05	0.000469179277730796
ENSG00000008130	23.5088968197244	-3.50900237348467	0.960924584968943	-3.65169382527358	0.000260516367309817	0.00209237512731746
ENSG00000116151	14.6386119682317	-4.93558789347059	1.24508475172811	-3.96405777728805	7.36864058179547e-05	0.00075046588268848
ENSG00000157916	132.641560075816	3.92180573634146	1.05481280549611	3.71801111619697	0.000200797436492058	0.00169648433361133
ENSG00000157911	561.021841131134	9.54478993870889	0.869416983440897	10.9783799034307	4.85553419064775e-28	3.080836443966e-25
ENSG00000142606	50.8830027106749	4.22472585955451	0.838544246791677	5.03816688948566	4.70011545280372e-07	8.90215896956405e-06
ENSG00000198912	14.2888783154973	-3.45652278533748	1.10613424253412	-3.12486735553787	0.00177885253599324	0.010232837117749
ENSG00000171608	12.9411010753887	5.40349889963848	0.971702774556272	5.56085568666405	2.68455120725818e-08	7.03862702894759e-07
ENSG00000009724	193.459996327899	-3.69671400603503	0.647543897932873	-5.70882378451236	1.13759595423624e-08	3.28093014983135e-07
ENSG00000116670	392.348555292256	-5.44384714314756	0.792585827010338	-6.86846390337555	6.48968891548945e-12	3.24228946210871e-10
ENSG00000175206	3.39745783313227	3.2891523411253	0.937593673174588	3.50807864347953	0.000451355601018999	0.00329178309019028
ENSG00000120949	6.47718216535396	-3.68547079832739	1.14045996033089	-3.23156526885705	0.00123114203619475	0.00761996159719064
ENSG00000115364	14.1681913708468	2.9506457753722	1.15129308958656	2.5628971476167	0.0103802793769137	0.0411892014215033
ENSG00000115318	174.523142145845	7.21214654924171	0.929210678635471	7.76158379909346	8.38752700064991e-15	6.33557843084806e-13
ENSG00000115317	110.928870231216	5.59917975848562	0.870667922338774	6.43090162716136	1.26849239454143e-10	5.15934887395216e-09
ENSG00000274049	9.53782263837342	-3.46603503481738	1.15347531527076	-3.00486277333451	0.00265700695342207	0.0139790291206161
ENSG00000163170	18.7335634497253	-4.55414414118643	1.19397948492243	-3.8142566088414	0.000136593481215751	0.00124572627385091
ENSG00000114956	3.78388714208988	2.87049421490287	1.05588907225554	2.71855660819661	0.00655674351787831	0.0287707729052129
ENSG00000135632	27.0311371105466	-4.74000918585001	1.25186396820448	-3.78636122313553	0.000152869407029438	0.00136229829719352
ENSG00000003137	8.97016473280413	-4.51460320041434	1.11546256447614	-4.04729243651002	5.18134924806738e-05	0.000552532117293908
ENSG00000143977	12.3116532914469	-4.92079217768413	1.11776158661959	-4.40236293373252	1.07078237593824e-05	0.000141839544370107
ENSG00000002549	14.8285256870622	-3.72883255236466	1.15657902539917	-3.22401882662339	0.00126405089047062	0.00774918154592856
ENSG00000015153	11.1932452545717	-4.84191040289716	1.18670114885106	-4.08014301459554	4.50080011519425e-05	0.000490680012558548
ENSG00000079337	23.9881010359825	3.0025005404106	1.01555874855865	2.95650108343999	0.00311151138380978	0.0158193427325906
ENSG00000061273	17.5886163821428	3.73610312020589	1.12593956588957	3.31820928350992	0.000905965760771743	0.00589574641240688
ENSG00000172602	9.48174390073096	-3.55849129999184	1.23153691541947	-2.88947189112866	0.00385889504955792	0.0187335035114346
ENSG00000139537	9.72416574323738	3.19155844634615	0.986092421120034	3.23657131724132	0.00120974993395583	0.00751062948233832
ENSG00000139636	3.1367165764351	-2.84564725075955	1.12499408530734	-2.52947752163705	0.011423249093524	0.0441954362795183
ENSG00000161791	88.8060082464517	5.87347067250776	0.807177587413974	7.27655321962682	3.42457051603416e-13	2.10960193439192e-11
ENSG00000139644	48.5490409409727	-3.22212438126146	1.06170328154167	-3.03486335333042	0.00240644689573301	0.0128742879877116
ENSG00000171017	9.84407604374139	-2.71038313163414	1.01060921551388	-2.68192995870907	0.00731987836311296	0.0312547969138302
ENSG00000104980	6.1749122796237	-3.03744311141367	1.08396978946359	-2.80214738541446	0.00507636763244891	0.0233741310797448
ENSG00000066044	45.2745990327323	4.46184975557675	0.990336091198656	4.50538942812469	6.62513301562134e-06	9.40413176378465e-05
ENSG00000133246	7.37331711289953	-3.37531500178457	1.20799245772379	-2.79415238083907	0.00520359523775395	0.0237702028679257
ENSG00000035681	17.6032286539946	-3.02627044472977	0.925289737443772	-3.2706192690413	0.00107312279653357	0.00679129986168913
ENSG00000168300	6.6897445716814	-3.29716005988681	1.11572259226851	-2.95517907653277	0.00312487612743376	0.0158491918693583
ENSG00000162836	83.4197942368147	-4.05855456401963	1.26001404168135	-3.2210391549319	0.00127726696655387	0.00779088861174031
ENSG00000116874	3.92974045714499	2.90872224585314	1.05289709508857	2.76258929711308	0.00573448731396389	0.0257686416480884
ENSG00000155761	49.727425726281	5.3039834683718	0.880251844198081	6.02552951559425	1.68556852350719e-09	5.68879376683675e-08
ENSG00000134242	4.2199899964643	-3.25502013856424	1.06984838429352	-3.04250600959098	0.00234617132523383	0.0126040411380919
ENSG00000081026	22.1765490873914	-3.84099669787618	1.0504485350647	-3.65653011038717	0.000255652393717325	0.00206113651605645
ENSG00000134245	31.0088647250814	3.18764150609416	1.03083033955907	3.09230470210806	0.00198608871512745	0.0110981832617864
ENSG00000012232	5.83110892596615	-3.39715458276463	1.12666304529159	-3.01523565271942	0.0025677966467691	0.0135659198365944
ENSG00000168077	36.6234056488921	-2.92340168045636	1.04192222915188	-2.80577724388891	0.0050195379355165	0.0231292434283603
ENSG00000120899	5.13365690476822	-2.90945217167235	1.06010650570397	-2.7444904413074	0.00606049194080427	0.0269851377995811
ENSG00000120907	27.4168790243126	-2.70564927345	0.963213136380978	-2.80898294599238	0.00496982791635584	0.0229669032259853
ENSG00000104756	9.89464994000125	-3.9690658810039	1.16779655683318	-3.39876484288255	0.000676908899711441	0.00464825429509642
ENSG00000147454	26.2063439455639	-5.61808210710172	1.18653676157814	-4.73485718186213	2.19209404139245e-06	3.51233249814018e-05
ENSG00000158941	76.3758908748803	3.60504861814167	0.879203048510222	4.10035955204011	4.12508726934612e-05	0.000458383165043803
ENSG00000197181	17.6271204276791	-3.08212327377591	1.1327413116651	-2.72094187970002	0.00650962055467759	0.028623383520048
ENSG00000147416	9.24656752163233	-3.54282515434146	1.20133229245569	-2.94908009764677	0.00318721359781872	0.0160498970461586
ENSG00000130640	96.4938041107732	5.1788100259377	0.766836673168455	6.75347203275977	1.44348340445365e-11	6.78437200093214e-10
ENSG00000176171	83.587218213865	-4.18606895674765	0.983280175039025	-4.25724942189698	2.06957419885118e-05	0.000252527851763668
ENSG00000175470	31.5921227784678	-4.60804968523837	1.18421380636056	-3.89123117843077	9.97368486788778e-05	0.000957383214625537
ENSG00000132334	7.88324573397151	-4.33548987939619	1.17483760040966	-3.69028866447961	0.000223999718459589	0.00184581586185207
ENSG00000189319	28.7058585636777	3.1737358588008	1.03950262207892	3.05312924796051	0.00226468374207279	0.0122478941954091
ENSG00000107902	19.110418172975	-3.56138864669561	1.14804928288158	-3.10212174668721	0.00192138920242059	0.010865610061817
ENSG00000179988	2.96076469623187	3.01307040163807	0.941575220093196	3.20003154006096	0.00137412549484625	0.00824085658298626
ENSG00000152601	6.28104802140093	3.54906594296454	0.964991529375765	3.67782082528782	0.000235235103053926	0.00192589255338988
ENSG00000114850	18.8621355194232	-2.83477706812117	1.00950326383599	-2.80809103811052	0.00498361361484726	0.0230138488982575
ENSG00000163660	219.184653530524	-2.67616982002924	0.802234443821931	-3.33589493774374	0.000850252895654856	0.00559632222295649
ENSG00000168827	38.946689218703	-4.75113477715688	1.21085642207077	-3.92378046691252	8.71701755776502e-05	0.000853541302531158
ENSG00000118849	8.19446172502008	-3.93854749451903	1.17622491901746	-3.34846459281703	0.000812606633637542	0.00541595492692248
ENSG00000106397	280.092257695921	-4.09956227581388	0.892174800892241	-4.59502136993111	4.32704921080269e-06	6.38491331221932e-05
ENSG00000128581	10.1417703221401	-4.08073484650094	1.12470896452387	-3.62825848749987	0.00028533950160813	0.00225183972351192
ENSG00000189143	67.5217697823997	-6.11684644563333	1.0307115907418	-5.93458587307729	2.94588115044403e-09	9.48976680582925e-08
ENSG00000086730	5.8523204215468	3.32858997121471	0.997523641820406	3.33685321496769	0.00084732685510709	0.00558285451262148
ENSG00000274523	4.04650608627588	3.22438726365773	1.01772735294499	3.16822305534714	0.00153373797596165	0.00907795471779539
ENSG00000164776	461.555565230313	7.77028912033496	0.813075656573043	9.55666186475836	1.21616135258287e-21	2.75590849362082e-19
ENSG00000140691	11.0892860923876	3.48584863906743	1.1314929452108	3.08075154495817	0.00206478863707071	0.0114519964180189
ENSG00000145075	6.62558934850279	3.68757866924301	1.02144306324842	3.61016565868654	0.000306001508254025	0.00238816675260983
ENSG00000163728	16.3828492018132	-3.50347121125432	0.917413195558107	-3.8188585342104	0.000134070617066922	0.0012275296757426
ENSG00000104450	19.8293894295023	3.03259550573265	0.986051258087769	3.07549478879395	0.00210153600884162	0.0115849226551695
ENSG00000136518	50.0836779679656	-2.88126907237847	0.833316131163188	-3.45759426060388	0.000545021540340674	0.00387252147084163
ENSG00000071051	3.48934260198652	-2.84514134195468	1.06072189615688	-2.6822688890113	0.00731246581314469	0.0312527560909551
ENSG00000115590	38.8232334139324	-5.12530994976768	1.20434834919384	-4.25567067302283	2.08423302327323e-05	0.000253828378746039
ENSG00000170485	69.9125939483397	-6.53264655305324	0.932739811105115	-7.00371794500047	2.4925767388153e-12	1.35174353912676e-10
ENSG00000158411	20.7610764723184	3.30164767796418	1.16274727069395	2.83952305129359	0.00451810306178917	0.0213360535717533
ENSG00000144182	6.09075872031003	-3.00885879314889	1.16202866143204	-2.58931547302878	0.0096166948154209	0.0387169597740137
ENSG00000115084	4.01375326563408	-3.00620800367011	1.10138347773788	-2.72948347640419	0.00634336279536151	0.0280087939711682
ENSG00000150551	1037.83578390474	-4.5003591492602	0.62601389006917	-7.18891261144851	6.53093560040405e-13	3.83692466523738e-11
ENSG00000121988	4.69237341858416	3.73037934666135	0.982914657929114	3.7952220129882	0.000147511394938463	0.00132760255444616
ENSG00000048991	6.48095411568822	-2.7117811455245	1.09067066983402	-2.48634278020622	0.0129063583397055	0.0483907896952109
ENSG00000089009	32.1397361156516	-3.39507982658991	0.86266351288182	-3.93557832908486	8.2996588228574e-05	0.000822833362984847
ENSG00000100567	57.2944457616501	-3.45637562701548	0.848953692662657	-4.07133587719597	4.67442914531107e-05	0.000506130596023869
ENSG00000114742	24.0769945935056	3.34075548456831	1.0039895678065	3.32748027638088	0.000876351925773624	0.00573834155731027
ENSG00000244607	23.2143459406669	-3.6185718473616	0.942660065737779	-3.83868159783505	0.000123696711846681	0.00114410442662856
ENSG00000163817	78.9236892611679	-7.60795201081689	1.13210099017741	-6.72020612721544	1.81467668370909e-11	8.34356779574942e-10
ENSG00000012223	4.97616197125612	-3.13069260969703	1.1388787511342	-2.7489252974289	0.00597910112788335	0.0266414302362499
ENSG00000163825	16.09904855481	-5.06934502329393	1.06258210682823	-4.77077958561314	1.83514268115134e-06	3.01657521033814e-05
ENSG00000088727	9.69522293054582	2.48665882893255	0.992273781332129	2.50602089434854	0.0122098404346648	0.0464735678212046
ENSG00000151806	20.0012997735105	-4.08560618266544	1.05343179771964	-3.87837750057435	0.000105155454416169	0.000995837848165059
ENSG00000145247	25.886889154532	-3.61128471901633	1.24344055410486	-2.90426808671692	0.0036811280717027	0.0180755574367709
ENSG00000171497	193.318490499536	2.01784288668967	0.802663807529238	2.513932816905	0.0119393175629142	0.0456786219270812
ENSG00000186432	11.0203189820392	-3.31955379174204	1.23844208278451	-2.68042715754487	0.00735282654520848	0.0313743674709804
ENSG00000014641	8.60111813757022	-2.95025033160801	1.1700558149509	-2.52146119348317	0.0116868565446569	0.0449685292758327
ENSG00000163584	12.8370459304539	-4.464536628701	1.20930224858627	-3.69182860109641	0.000222647495985394	0.00183945099222308
ENSG00000154310	4.52948633148053	-3.07445695656062	1.08401038641517	-2.83618772946251	0.00456556009620756	0.0214740391478406
ENSG00000166266	21.9143172960888	4.68432269585885	0.917803275091613	5.10384177414411	3.32826582694694e-07	6.66178128453576e-06
ENSG00000075239	76.2367189385222	-2.9528951214734	1.00665878985161	-2.93336247717928	0.00335312165330398	0.0167392265068558
ENSG00000110723	21.6833435476983	-5.7493075939864	1.15177890191268	-4.9916764271675	5.98574718279553e-07	1.09767531430167e-05
ENSG00000157045	149.608650202478	-4.57542362467113	0.78763310478859	-5.80907988358263	6.28171132550699e-09	1.88897906921051e-07
ENSG00000137710	12.580719408468	-3.17617114354493	1.16139708690551	-2.73478483746476	0.00624210632971814	0.0276386354934136
ENSG00000170145	107.371507377372	7.13039512110858	0.975465355050396	7.30973692114385	2.67665915898461e-13	1.68152498651063e-11
ENSG00000137713	74.4120363251805	-4.52113351003402	0.869652896892365	-5.19877933620405	2.00601492951752e-07	4.25691128019688e-06
ENSG00000109846	25.6277136417723	4.90113398674183	1.05700782536946	4.63680009656383	3.53844321953602e-06	5.32024223411281e-05
ENSG00000150764	7.02702483081922	-2.95062988926881	1.16663266940804	-2.52918503539421	0.0114327735984265	0.0442053311895284
ENSG00000150776	408.250268133512	-3.54646218975689	0.799648682996171	-4.4350253619737	9.20614500820943e-06	0.000125349764113925
ENSG00000150782	24.3641899174688	-5.85606348017646	1.16651192998718	-5.02014881257221	5.16314647745668e-07	9.70130947853762e-06
ENSG00000109906	70.5189346056051	3.46122999865218	0.839972711343818	4.12064576849739	3.77811936908318e-05	0.000425793381826515
ENSG00000076053	29.1772132643999	6.66468506680684	0.939445405593758	7.09427607727195	1.30030325872833e-12	7.17428189272282e-11
ENSG00000076043	5.46096386001773	-3.77847486893119	1.06095326533302	-3.56139614476342	0.000368888020743402	0.00278642201382962
ENSG00000109917	27.7585190836461	-4.32028220421857	1.22919191103882	-3.51473367618193	0.00044019520334025	0.00322149776838972
ENSG00000160584	23.8614125909426	-2.84812218306097	1.12066679575942	-2.54145317219909	0.0110392732776442	0.0432104805346406
ENSG00000198569	3.87320626801286	-2.42360983931673	0.960992555783163	-2.52198607026836	0.0116694329167412	0.0449287329227687
ENSG00000130559	3.21432374237751	-2.7112381302621	1.08562469383199	-2.49739909718899	0.0125108064378805	0.0473916817005084
ENSG00000165716	5.40029910375998	3.56452055171209	0.997451753208403	3.57362703533926	0.000352070313823321	0.00267874692894935
ENSG00000148303	287.325228677114	-3.6138773482818	0.755393564413495	-4.78409867191243	1.71756299730207e-06	2.85286314604231e-05
ENSG00000148290	11.4713944583442	3.54582285350335	0.968658420399594	3.66055028153332	0.000251674157502071	0.00203423252146579
ENSG00000123454	106.801022892736	3.11149294278335	0.946902135393996	3.28597098525783	0.00101631478055629	0.00650052145426377
ENSG00000148308	29.9946603253035	-6.2758163190981	1.04055517099848	-6.03121919338122	1.62727289582956e-09	5.52629988052856e-08
ENSG00000165698	13.7865351493537	-2.81287894441112	0.973150278895848	-2.8904877339219	0.00384644541599015	0.0187016828846418
ENSG00000130714	71.232989038692	2.72068312316918	0.993895065307147	2.73739473928105	0.00619279347930515	0.0274778144239099
ENSG00000130707	258.861904453938	-3.17899029633324	0.915779391526754	-3.47134946008486	0.00051784959758635	0.00371271830133942
ENSG00000148358	9.18663576687655	3.49596565489336	1.03757863415085	3.36935008087792	0.000753456661785227	0.00505357560150873
ENSG00000136819	64.0660769563662	-2.4515358789533	0.987587465191253	-2.48234811129214	0.0130519698109867	0.0488006767535124
ENSG00000148331	92.1340230619376	8.27998935567165	0.883110871856316	9.37593412055606	6.85659015988451e-21	1.40338917949894e-18
ENSG00000167130	4.44529182133634	-2.91236928010301	1.06782901872463	-2.72737416668205	0.00638406018492692	0.0281297651898342
ENSG00000167136	584.972435508515	-1.51036551198246	0.560549958982161	-2.69443514851908	0.00705080460991712	0.0303922250339158
ENSG00000160633	51.399771129758	-3.95848415949292	0.92372527054051	-4.28534791213047	1.82453431374467e-05	0.000230152489477335
ENSG00000167815	84.481541989583	-5.39139620087185	1.29101017210448	-4.17610667782991	2.96540793218759e-05	0.000342723375769222
ENSG00000148110	2.5551940600326	2.46875095125579	0.972148334382052	2.53947969043742	0.0111017490813777	0.043313183862625
ENSG00000127080	10.7735664188906	3.44065403151847	1.05276153637223	3.26821783722723	0.00108227031434796	0.00683284093983863
ENSG00000173702	4.69714843181387	-3.54190390108334	1.11884772295467	-3.16567109930726	0.00154725634757849	0.00914125274074459
ENSG00000173175	25.1568129981201	2.83117668976519	1.00672914285782	2.81225263999835	0.00491958461583913	0.0227844995529192
ENSG00000065485	12.5453161378824	-3.25391539797687	1.06395569274034	-3.05831851850526	0.00222582853131026	0.0121122487402775
ENSG00000065518	13.1311712236831	-3.45692190956156	0.890935465086697	-3.88010360461424	0.000104411980126046	0.000991757505837965
ENSG00000082701	117.407199540257	-2.59044961193439	0.867677488061772	-2.98549823820019	0.00283116768900774	0.0146762736819886
ENSG00000138495	17.8764985141194	-2.88271415220101	1.15855096848826	-2.48820658789188	0.0128389129291549	0.0482600133504074
ENSG00000144843	4.41563020980909	-3.08199838530003	1.11007802680749	-2.77637995786986	0.00549679290901935	0.0247707038407157
ENSG00000113845	21.4450988388789	-3.73631954791673	0.983687843623574	-3.79827764685329	0.000145705056985334	0.00131320821956242
ENSG00000163389	3.89957563570067	-2.9497554783108	1.10156144665616	-2.67779476784062	0.00741086118100467	0.0315795259862153
ENSG00000073734	6.06812685409929	-2.91583039197039	1.14805351029618	-2.53980355952063	0.0110914746517364	0.043313183862625
ENSG00000066294	3.34129135156462	-2.95779231363473	1.13555307951997	-2.60471515332871	0.00919506691658708	0.0373991664011186
ENSG00000122218	54.8831734541478	2.91189934668566	0.807245611061835	3.60720368966194	0.000309514682739666	0.00241261752086386
ENSG00000143314	15.6420505768479	-3.45101359658788	1.03889743091621	-3.32180395666626	0.00089437509134602	0.00583228155661921
ENSG00000143319	6.70610647828085	3.65165042247743	1.09920768472857	3.3220750484283	0.000893506580306471	0.00583228155661921
ENSG00000125459	781.936750442932	-9.68852051184158	0.774586353620614	-12.5079927713095	6.75085918609444e-36	7.13903358929487e-33
ENSG00000143627	14.6693585698057	-2.6180768243966	1.04141520328499	-2.51396063370138	0.0119383759070508	0.0456786219270812
ENSG00000169231	9.93828348609848	3.0605228218397	1.04532302707037	2.9278249331378	0.00341342182663119	0.0170134811390219
ENSG00000163357	4.92336575996958	2.8894180318983	1.06873187015115	2.70359489840014	0.00685938580549151	0.0298101389971532
ENSG00000164638	3.72446187207503	3.34493640724709	0.949717054367944	3.52203468587095	0.000428248107429575	0.00315957469958215
ENSG00000157927	8.07660322360585	-4.41307326851022	1.12940766709584	-3.90742279965037	9.32858335433436e-05	0.000902284472305663
ENSG00000146555	4.98646470685958	3.96259791479683	0.98213861575265	4.03466257332743	5.46808197053154e-05	0.000579215026761647
ENSG00000106268	14.7088068895864	3.04592882320902	1.1766560487098	2.58863142423726	0.00963581694435564	0.0387693459175247
ENSG00000146540	23.9189471348515	-4.89414668544568	1.09876106541335	-4.45424108980829	8.4190455837406e-06	0.000116127922236596
ENSG00000151466	24.2179557091127	6.31001941363408	0.982515622428262	6.42230949777575	1.34222171905306e-10	5.42445656521761e-09
ENSG00000141179	19.8237775303003	-3.46602079144516	1.27400531322881	-2.72057012278934	0.00651694481558516	0.0286357443593406
ENSG00000181610	10.5825335642019	-3.56421979048057	1.02475517228502	-3.47811837097927	0.000504946887457357	0.00363664926324283
ENSG00000141367	40.4010070190564	1.76454125142715	0.701938312304688	2.51381242553009	0.0119433938182865	0.0456786219270812
ENSG00000062716	3.7333017114844	2.60752059148765	1.03035327039639	2.53070540600555	0.0113833411447745	0.0441487161146663
ENSG00000108423	4.41401763223744	-3.09484047636446	1.12173104312102	-2.75898620738319	0.00579809820748868	0.0260360460909524
ENSG00000189050	13.1127479571319	-5.1198134621288	0.990280377533433	-5.17006453756168	2.34013164615779e-07	4.90037468477597e-06
ENSG00000275700	3.14287277863462	2.44014249566182	0.986803632840696	2.47277413099648	0.013406884706154	0.0497757071155924
ENSG00000275410	17.3390811926557	2.61911072004599	1.03978789614018	2.5188894098195	0.0117725625859214	0.0452056399943322
ENSG00000270647	29.3427576889771	3.50023097345286	1.034860118063	3.38232280127329	0.000718756314056906	0.00490377291687212
ENSG00000115875	20.2817206693543	-4.84119353232025	1.18774024308956	-4.07596994417508	4.5822937735871e-05	0.00049784546715628
ENSG00000143891	22.1819394340966	-3.59642732109852	1.02253901506264	-3.51715413115872	0.000436200411541448	0.00319964348119131
ENSG00000138061	21.1819806250585	-4.89184726763205	1.18176738706033	-4.13943329389097	3.48164816488106e-05	0.000396607856484207
ENSG00000115825	55.5982525594624	-2.66760401588059	0.811045624241917	-3.28909242112488	0.00100511013282676	0.00644184221493512
ENSG00000003509	8.73726355173719	4.80217939053526	0.960488496659916	4.99972608441929	5.7411817302229e-07	1.0589476185542e-05
ENSG00000115816	348.295610287761	-4.39132694505688	0.721489841685401	-6.0864709263248	1.15426606359558e-09	4.06964346536994e-08
ENSG00000152133	20.5042234814474	-4.33339032423043	1.09749887436342	-3.94842347947183	7.8667553225989e-05	0.000782896763853394
ENSG00000155714	239.914187011031	-8.069415874116	0.901182263528466	-8.954255094326	3.42037143658499e-19	5.16720399169804e-17
ENSG00000197006	2.72952068244706	2.52954381237819	0.974608653812483	2.59544567194545	0.00944683362675953	0.0381541434511707
ENSG00000140749	17.0043047864786	-4.95700569922354	1.12136646166781	-4.42050468662222	9.84706499064022e-06	0.000132623935866791
ENSG00000168434	43.7288239145424	4.12943073967167	0.968134239676952	4.26534933941556	1.99589660820014e-05	0.000246380622160114
ENSG00000103353	34.9054185079474	-5.87062479953402	1.18594456283134	-4.95016797877837	7.41494545176432e-07	1.31528415957645e-05
ENSG00000169189	13.8982857203848	2.66687682464171	1.00051825804664	2.66549541019708	0.00768749810651828	0.0324941447712553
ENSG00000176046	1553.93462943018	-5.67696088177308	0.719274030950364	-7.89262594990704	2.95893460038166e-15	2.3178321036323e-13
ENSG00000213648	15.8891925924044	-4.35993276782828	1.10057482958273	-3.9615050704742	7.44788001664193e-05	0.000754900937789026
ENSG00000169592	114.87486122966	4.85858397562617	0.955531869582108	5.08469066317069	3.68225705862237e-07	7.25587609843446e-06
ENSG00000079616	817.871947050087	-9.35185255145529	1.38535915090552	-6.75048960794214	1.47347074657971e-11	6.87439109341782e-10
ENSG00000169221	36.3273992490707	3.64627985532143	0.994397111811857	3.66682466391889	0.000245581060995773	0.00199596110305798
ENSG00000005844	5.83725522685569	-3.43304190717856	1.10002899860706	-3.12086491494837	0.00180320730399242	0.0103354564984931
ENSG00000169951	26.7988509643462	-2.90822096299053	0.822165595209133	-3.53726910969897	0.000404287501495574	0.00301788729057578
ENSG00000156853	589.586756110478	-8.92028173559173	0.870236782547968	-10.2504076068516	1.178455229409e-24	4.39841084152949e-22
ENSG00000156873	26.6737322865664	3.64297120569865	1.03957806807205	3.50427862763083	0.000457846049595264	0.00333146007417655
ENSG00000196118	113.580008295159	-4.34138190982944	0.816380943456039	-5.31783837512275	1.05007280152937e-07	2.39665896608052e-06
ENSG00000099365	11.6018938953649	-4.67139699541161	1.2071028876609	-3.86992446390692	0.000108869079322512	0.00102488769777647
ENSG00000170322	74.5561619915203	-3.57974996143661	0.843616339131774	-4.24333882048893	2.20218557665204e-05	0.000265643868514395
ENSG00000166086	7.10180511885468	4.46802401208541	0.960491601569472	4.6518095575063	3.29034881250736e-06	5.00653794133314e-05
ENSG00000151502	14.5762241895998	-2.54952920118363	0.969308291725508	-2.63025625897113	0.00853205272948484	0.0353136820408228
ENSG00000123636	32.2618498825491	3.56933388172856	0.998377719850491	3.57513375024342	0.000350048895986174	0.00266954356374071
ENSG00000136536	446.783638556262	4.30198595418903	0.696984979160201	6.17227929269366	6.73124563187606e-10	2.48312520547986e-08
ENSG00000089022	14.5028467755079	-3.58025990198956	1.15058939994153	-3.11167467923093	0.00186029379154635	0.0105766703470982
ENSG00000257767	18.267832001278	-3.71654632105659	1.10088994107635	-3.3759472063328	0.000735620332999431	0.00499733513156465
ENSG00000204842	1132.153335632	-2.72392479922943	0.885566020046814	-3.07591386476802	0.0020985846007306	0.0115849226551695
ENSG00000111252	30.3410152019156	-4.39513978985237	1.1917037143348	-3.68811453466494	0.000225921957528051	0.00185924101234174
ENSG00000122986	458.957561075471	-7.80383672116354	0.77072071383815	-10.1253756140805	4.26338631366581e-24	1.42374664001103e-21
ENSG00000111231	6.28914632358225	3.10808885257855	0.963828087356332	3.2247336359575	0.00126089924827635	0.007744826457225
ENSG00000196510	12.5086749454471	-3.2728221249933	1.26171702510174	-2.59394306320738	0.00948821983914911	0.0382916898381076
ENSG00000204209	18.3258826587687	-4.15933128599362	1.26925603369747	-3.27698366252951	0.00104922440283467	0.00665732883598599
ENSG00000089094	27.7692471506721	3.13999403305343	1.02579635681826	3.06103059557828	0.00220576553617201	0.0120340346749883
ENSG00000158104	241.975090446057	-2.6976307003363	0.889703203112009	-3.03205685997366	0.00242893445639908	0.0129727181194042
ENSG00000110987	2.48549791553481	2.54405743694952	0.95024329732139	2.67726954151729	0.00742248956214946	0.0316078498468714
ENSG00000130779	12.6038860005881	-3.53349967842579	1.15231265279064	-3.06644179413327	0.00216622979767098	0.0118899031714726
ENSG00000111011	36.7323278289594	-3.71535322065534	1.18693322797967	-3.13021249474951	0.00174679895278131	0.0100814452921082
ENSG00000130787	52.1498466055623	-3.43567111385165	0.998999992951714	-3.43911024833983	0.000583629500755632	0.0041145879803272
ENSG00000111325	14.0404054592237	-3.91574797747454	1.2178740935	-3.21523218071026	0.00130339054071757	0.00789123376035591
ENSG00000182196	93.6390797759604	-5.84084783209223	0.983900080155585	-5.93642377909819	2.91306248495733e-09	9.47865716259191e-08
ENSG00000150977	37.9650663548079	-4.96356796033656	1.19317816878258	-4.15995539492727	3.1830975299448e-05	0.000365221588200719
ENSG00000111364	20.2698567061112	-4.8140143572202	1.04882778561251	-4.5898997178158	4.43459011786634e-06	6.5284163104088e-05
ENSG00000105220	64.2568679341649	-3.86896089721682	1.00952171710925	-3.83246920957336	0.000126863481533176	0.00116989121972322
ENSG00000197841	21.360608315965	-4.1524915011337	0.998944483338497	-4.15687915634308	3.22624531258968e-05	0.000369024219995058
ENSG00000105711	68.5018493336311	-4.98734606550721	1.12691092382568	-4.42567904886039	9.61393757043035e-06	0.000130621914099316
ENSG00000089327	16.6636275847878	-3.12930395162921	1.16612385202511	-2.68350908541558	0.00728539956698759	0.031191266657224
ENSG00000105679	53.5403593802749	-2.65556515428481	0.751303024334462	-3.53461262403041	0.000408373362481097	0.00304123120298423
ENSG00000126267	18.1769483576391	-2.90290865237155	1.03813512266351	-2.79627245914161	0.00516957988449793	0.0236488712091848
ENSG00000272333	26.4827993033608	2.71202145221071	0.896064817985376	3.02659070836879	0.00247328600538036	0.01318739470936
ENSG00000126246	6.54175087844468	4.15939541017587	0.982804277032519	4.23217064412332	2.31446695151158e-05	0.000277604778966748
ENSG00000161270	26.1044204150217	-5.80211543768756	1.21605479382875	-4.7712615148036	1.83075657089831e-06	3.01657521033814e-05
ENSG00000105290	4.31501718484461	-3.07319653195144	1.12372613966392	-2.7348269506933	0.00624130782234927	0.0276386354934136
ENSG00000167604	8.85365421473513	-3.94088284687763	0.934819261166031	-4.21566286723921	2.49045578459453e-05	0.000296471706440006
ENSG00000105270	28.7604510263725	-3.95670942606338	1.01108831252554	-3.91331734038162	9.10367693934723e-05	0.000885932978223284
ENSG00000075702	9.21848096464375	-3.69687738429914	0.940797728095894	-3.92951351166775	8.51178939905757e-05	0.000837116112569327
ENSG00000105254	50.8968189448276	2.38922685760418	0.962883875269377	2.48132398824912	0.0130895337958298	0.0488906048556734
ENSG00000126247	12.6982005490553	-2.76240016336816	1.10640732113495	-2.49672983050627	0.0125344413722245	0.0474486672667913
ENSG00000171777	21.3961714957445	2.69138206072989	0.988672955793761	2.72221672996922	0.00648455997352231	0.0285329632676831
ENSG00000178982	13.6410596415317	-2.7954454196666	1.07510166814182	-2.60016843290568	0.00931780141125576	0.037779566786447
ENSG00000130402	129.375173026679	2.18536484773384	0.739904243118044	2.95357793668604	0.00314113281475403	0.0159062152510889
ENSG00000132155	113.47290577636	-1.86901225989364	0.713834542219253	-2.61827097086537	0.00883765952876131	0.0362241277196321
ENSG00000075975	64.6697143792343	5.63835472281531	0.873656943935608	6.45373995130849	1.09123000006848e-10	4.52539500028401e-09
ENSG00000197548	345.735967128882	5.07043363818693	0.851994154791359	5.951254019376	2.66095715350354e-09	8.70297584483504e-08
ENSG00000147548	11.9210750592734	2.82576971430234	1.08098566001645	2.61406771506974	0.00894713019525478	0.0366304516706221
ENSG00000156735	85.5263073742419	-4.94891955968775	0.875527222887984	-5.65250220702837	1.58128767565228e-08	4.34340705714878e-07
ENSG00000175324	9.62606317167154	-3.21470505565437	1.2243427779106	-2.62565771093975	0.00864817350076488	0.0356547503978903
ENSG00000187840	39.6496942852354	-3.31307217799299	0.946101028553065	-3.50181648471505	0.000462097787243071	0.0033585457732615
ENSG00000104221	63.2693989415162	4.97241031284569	0.844871400218476	5.8854049403967	3.97080562804593e-09	1.24726543118572e-07
ENSG00000109320	10.4860368711277	-3.55551422929084	1.13172185353465	-3.14168558129905	0.00167978316796323	0.00976922474860378
ENSG00000164039	70.7983860861601	-2.91078464038609	0.984706575447848	-2.9559918791669	0.00311665296861742	0.015820130468702
ENSG00000236699	47.2184463045636	2.68831653668553	1.08185285663318	2.48491883180103	0.0129580976420075	0.048506861084683
ENSG00000145348	17.9484703386974	2.62740257531908	0.915341487533225	2.87040695860921	0.00409943820067256	0.01966630498929
ENSG00000198856	3.93632956288781	-2.70929760608684	1.0540580133267	-2.57034961248107	0.0101595927094832	0.0404915928025571
ENSG00000164089	27.2653781887375	-5.03583448494692	1.0744146511647	-4.6870493430892	2.77172158458633e-06	4.35311224113868e-05
ENSG00000111752	474.997235433299	6.70831807978122	0.788427230046749	8.50848096581274	1.76226822193862e-17	2.03301670330919e-15
ENSG00000177575	13.715765740141	3.17757361585392	1.0766089515492	2.95146497832988	0.00316270409719519	0.0159771954591588
ENSG00000111667	8.03889450461159	-3.10327785945315	0.927482102429365	-3.3459167042951	0.000820110279766806	0.00544309594677864
ENSG00000010292	13.1068829551059	3.96467828743454	1.00595260740414	3.94121776538299	8.10689844242551e-05	0.000804980760832393
ENSG00000139190	144.965922568614	3.76778878773934	0.896654116489121	4.20205374452776	2.64504313781825e-05	0.000313111916221209
ENSG00000111319	7.2236110797452	-2.92030965559042	1.0194582916347	-2.86457001679561	0.00417575827974965	0.0199812867911098
ENSG00000067182	33.1766362993217	-4.22296398545568	1.03313431153399	-4.08752660550539	4.35996688294928e-05	0.000477789116965685
ENSG00000047617	2.56884298387803	2.66570237017506	0.987579233494874	2.699228861609	0.00695003631342347	0.0301134049797848
ENSG00000010219	3.36812041049202	2.54889127948297	0.982696981523465	2.59377135313008	0.00949295951384449	0.0382916898381076
ENSG00000123562	11.2306589083243	-3.08624316431011	0.917494562102058	-3.36377270426461	0.000768848356197151	0.00515136517430932
ENSG00000004478	25.4207683588171	-2.86016758039455	0.879593102065263	-3.25169396358264	0.00114719470907651	0.00722118098124056
ENSG00000015475	50.8279451691214	3.94018770416611	0.854072929601071	4.61340895795226	3.96117815213688e-06	5.89992379702078e-05
ENSG00000060237	39.774459219032	3.10241789669856	0.864327539331028	3.58940072544694	0.000331439019464662	0.00255697163498824
ENSG00000082805	3.84664622471298	-2.82127589058916	1.1073722659996	-2.54772128326915	0.0108429061801662	0.042494280242838
ENSG00000141867	43.4467512744441	-3.73328739509767	1.00009234086815	-3.73294269192872	0.000189255666464275	0.00161184859559171
ENSG00000161031	223.190263191583	-7.24464791328541	0.872503861410168	-8.30328464286266	1.01271858253954e-16	1.03640313003442e-14
ENSG00000167460	61.6896965336439	-4.35131471262265	1.02102791134695	-4.26170006154128	2.02877617889815e-05	0.000249953103982695
ENSG00000105072	207.370056311505	8.12139361483982	0.827459313359131	9.81485552669707	9.7177089399445e-23	2.46635452895792e-20
ENSG00000131351	10.0348597542211	-4.77134150824311	1.09771955502276	-4.34659425206668	1.38267651949578e-05	0.000177592763485845
ENSG00000105393	6.9140051796377	-3.90988741875051	1.09163135914928	-3.58169210327334	0.000341375980089409	0.00261914219306808
ENSG00000105655	26.3071937026627	3.60344382123133	0.84806948429355	4.24899597022175	2.14730781309618e-05	0.000260794165413595
ENSG00000064490	611.384463627078	-3.7075327085236	0.593389309242054	-6.2480611813841	4.15578900243049e-10	1.57895097128272e-08
ENSG00000184162	67.9886826174496	4.49281108914981	0.96159781130677	4.67223514479954	2.97939580416582e-06	4.63339862191964e-05
ENSG00000198915	13.4533796082762	-5.21865235400482	1.04803593774382	-4.9794593544563	6.37621417257936e-07	1.1625597392246e-05
ENSG00000165512	8.32188051665232	2.59853294746885	1.02472586563098	2.53583229878636	0.0112180441043774	0.0436410115525903
ENSG00000136159	9.80243486413455	3.39146512657839	1.10437365871528	3.07093989413302	0.00213386101828768	0.0117223793602038
ENSG00000136156	111.265226789103	-4.73607939133504	1.21570006197771	-3.89576305822536	9.78900513653358e-05	0.000943939781022881
ENSG00000139687	4.76996947113605	-3.08052923792899	1.1803374250446	-2.60987169648763	0.00905761869543484	0.0369590719410895
ENSG00000121390	5.27794914681373	-2.61379344625361	1.04703190203946	-2.49638376936017	0.0125466779081953	0.0474486672667913
ENSG00000110013	58.5284518749092	3.56509227718584	1.10671168071722	3.22133789613158	0.00127593619542628	0.00779088861174031
ENSG00000149547	6.55636196740267	-2.83536183059117	1.07971963420651	-2.62601673690493	0.00863905693813855	0.0356547503978903
ENSG00000149554	7.98165414899619	3.51221903054113	1.08263116298311	3.24415105589928	0.00117801255671356	0.00738585936002719
ENSG00000109929	27.9162855319974	-3.46055822542968	1.13039174220896	-3.06137960515107	0.00220319575767415	0.0120303589349763
ENSG00000172269	37.6888368749338	3.46618577411344	0.959205285159143	3.61360162182422	0.000301972922389973	0.00235962831596599
ENSG00000118094	42.6855881562643	7.11776942616837	0.929871952075018	7.65456943860388	1.93960988232134e-14	1.33769833731836e-12
ENSG00000186318	308.554781781638	-3.29067342122045	0.69937733595835	-4.70514735326856	2.53682657251591e-06	4.00402104542622e-05
ENSG00000167257	82.2113339995527	5.16164256941264	0.810335910756507	6.3697566662125	1.89328335669416e-10	7.43439259925205e-09
ENSG00000186416	4.09457406063065	-2.37290100151213	0.89799963196073	-2.64242981517825	0.00823135232399876	0.0342478232759162
ENSG00000122121	3.12145811920239	-2.8515075734098	1.12256488466229	-2.54017171957739	0.0110798053938341	0.043313183862625
ENSG00000159200	16.4379276090812	2.77460342125956	1.11023092271612	2.49912280813763	0.0124501157559308	0.0471899548813506
ENSG00000159197	6.09082615913263	3.64237641500757	1.00544599573503	3.62264749221544	0.00029160309022408	0.00228704772246203
ENSG00000241837	33.2126309682019	-4.40067785963818	1.27704715473908	-3.44597914282759	0.000568994273585979	0.00401587170845722
ENSG00000159147	86.6102095883549	7.42667800947685	0.911452377485973	8.14817997399008	3.69442248305558e-16	3.44722215514524e-14
ENSG00000159140	51.6268714278793	-2.7419252535038	0.692778569838396	-3.95786673098651	7.56221280425312e-05	0.000760858926092441
ENSG00000159128	103.817493883458	3.1950744409802	0.783956592260981	4.075575704728	4.59006459080258e-05	0.00049784546715628
ENSG00000170262	24.6866513889408	5.18476314718481	0.923912341300073	5.61174790661323	2.00293083950871e-08	5.38499837995031e-07
ENSG00000142168	190.398915761223	-2.5127167038493	0.692516914127456	-3.62838315222268	0.000285201779786633	0.00225183972351192
ENSG00000171189	2.8133124878802	2.45212247207516	0.951650348175103	2.57670527497561	0.00997469591798415	0.0399302495896589
ENSG00000156253	5.51154599926314	-3.22849761924432	1.08907900836871	-2.96442920526047	0.00303245008482902	0.0155168514421291
ENSG00000176927	6.41211647790639	3.94810953600719	0.983655738597703	4.01371067243058	5.9771605545133e-05	0.000619690910431159
ENSG00000196535	18.7623756661267	-3.38842861282132	0.981529802041382	-3.45219126894984	0.000556053406746397	0.00393767730558693
ENSG00000004139	794.256222107872	4.78479821242212	0.785597929503706	6.09064514139551	1.12456575193933e-09	4.00863466070508e-08
ENSG00000109072	296.801870708805	-2.83899570956399	0.850465191873064	-3.3381680246212	0.000843327360547662	0.00556227869300927
ENSG00000109079	145.410066088325	3.52561439811851	0.72041369618286	4.89387475113135	9.88697747130382e-07	1.72343055097315e-05
ENSG00000109083	425.629663847027	-3.30831107543094	0.687324673013151	-4.81331633408079	1.48446030221884e-06	2.47865805725751e-05
ENSG00000109084	65.8398626112699	2.97359114609977	0.881480359730517	3.37340601327618	0.000742443879075643	0.00503291283411854
ENSG00000073598	6.52976337603108	3.19172231094192	0.958900687797165	3.32852228761469	0.000873080189416756	0.00572282417546417
ENSG00000179041	34.8834128585606	-5.56978065010902	1.02828054691954	-5.41659634308422	6.07442657449106e-08	1.48239371596715e-06
ENSG00000178460	27.8010725936609	6.54911538220591	0.945968500767064	6.9231854727672	4.41598974809608e-12	2.25963346384433e-10
ENSG00000104218	4.50634478098537	2.72013115898952	1.00582385838977	2.70438122569908	0.00684317292194644	0.0297804747529151
ENSG00000067167	24.8929502525031	-2.680885884	0.974932186523936	-2.74981780379878	0.00596284092544467	0.0265876498046005
ENSG00000104313	3.99684123641367	-2.85935105116507	1.15009272544561	-2.48619175471891	0.0129118371873904	0.0483907896952109
ENSG00000180190	23.6623672198347	-5.78615324106572	1.02906012435479	-5.6227552735984	1.87935553863661e-08	5.07425995431884e-07
ENSG00000172748	2.43621812356751	2.54225728795023	0.98695165935737	2.57586809226863	0.00999887830619782	0.039976611753513
ENSG00000136710	7.07723242193791	-3.2408126638185	1.19678125575012	-2.70794069362928	0.00677021194246819	0.0295237077491138
ENSG00000129484	10.411696879804	-3.09921021845454	1.15500535795667	-2.68328644287623	0.00729025192319357	0.031191266657224
ENSG00000100823	29.2431687428103	-3.98376428156483	1.00419341273188	-3.9671284745108	7.27437839489175e-05	0.000743251705565027
ENSG00000165782	7.2761119071439	3.92503935235279	1.06629205698938	3.68101715343817	0.00023230537409877	0.00190436382255387
ENSG00000100650	724.257953378187	-6.33545907195424	0.874260049385473	-7.24665284248949	4.27197054799452e-13	2.6063128006755e-11
ENSG00000100647	8.2244670825059	-3.9595995829726	1.15987558022043	-3.41381407669613	0.000640602750865156	0.00445194354243091
ENSG00000029364	32.647443561178	6.76115369634767	0.945711779726178	7.14927511879496	8.72373343788063e-13	4.98667465435609e-11
ENSG00000054690	98.8268435482685	-2.34543611735767	0.839510055884775	-2.79381539377246	0.00520902057601577	0.023777867305626
ENSG00000142541	296.883325759142	-2.80760566692068	0.73261044035901	-3.83233095278417	0.00012693481970072	0.00116989121972322
ENSG00000070182	42.8175802662987	3.32164230150024	0.905792287266005	3.66711259104017	0.000245304801145619	0.00199596110305798
ENSG00000089775	66.0334784936461	7.87414119725605	0.906801571651575	8.68342252971036	3.84034522584945e-18	4.77784126627741e-16
ENSG00000100714	128.401722707345	-3.35168830131475	0.992577923049451	-3.37675080563702	0.000733474681170468	0.00499345155796848
ENSG00000140009	3.56940967754924	3.13313422647791	0.950763174212667	3.29538870610179	0.000982856261471533	0.0063055844075196
ENSG00000010072	51.981469918818	-3.19531216315333	0.948204156387401	-3.36985673562882	0.000752072734936844	0.00505357560150873
ENSG00000116957	114.102610991834	-2.31980926097592	0.818012513761934	-2.83590925804718	0.00456954271088132	0.0214768507411422
ENSG00000116962	211.36047024557	2.32855797373673	0.880437232016471	2.64477453821849	0.00817453641626476	0.0340784714593955
ENSG00000135299	21.7887591986911	4.31133537019787	1.090205231118	3.95460895539513	7.66599311665141e-05	0.000768415897711741
ENSG00000083099	19.3351860084084	5.2254614563284	1.05632849013011	4.946814845148	7.54376685773024e-07	1.33329249894981e-05
ENSG00000112159	54.7589205251595	-4.67560972535015	0.846155110324955	-5.52571232897777	3.28151441552727e-08	8.49845263939614e-07
ENSG00000112182	13.9472638672476	-4.95853555063878	1.20311987374356	-4.12139775832151	3.76580592334477e-05	0.000425160828890081
ENSG00000078053	4.59791930332017	-3.58321198976145	1.04375731029149	-3.43299343097367	0.000596956561011219	0.0041899218801064
ENSG00000006715	3.64008646365766	-2.74844733628301	1.08103906772562	-2.54241259019937	0.0110090133498714	0.0431186356203298
ENSG00000122641	12.4307881561892	-4.48062006706506	1.19286273936314	-3.75619081660413	0.000172519173714879	0.00149949884550809
ENSG00000136197	9.83229945190453	-3.32277071228942	1.23080218882743	-2.69967891059324	0.00694064261119038	0.0301014199371176
ENSG00000078967	70.7807679716679	-3.3505987232572	0.964324445150712	-3.47455541556197	0.000511700658796219	0.00368111188215647
ENSG00000106624	19.0860763729757	3.1365742835593	1.16646055398953	2.68896729754949	0.00716734403548162	0.0307936072076468
ENSG00000106636	5.3654290495228	-3.20318607240164	1.10988776138067	-2.88604504334471	0.0039011632000947	0.0189097635634842
ENSG00000139597	6.13458620438316	-3.47470640616633	1.17148851108964	-2.96606101833162	0.00301640636933856	0.0154596917717715
ENSG00000163466	9.58479486756231	-2.90366445654775	1.10892899057651	-2.61844038817868	0.00883327237617606	0.0362241277196321
ENSG00000189403	97.709335621103	-4.20660850690744	0.986141542651591	-4.26572487312164	1.99254203763995e-05	0.000246380622160114
ENSG00000122025	4.49822101227639	-3.34646349175999	1.06218500577652	-3.15054672543936	0.00162965187094906	0.00953887557303668
ENSG00000104763	11.3116827859156	-3.90227668295158	1.03654909733916	-3.76468099096202	0.000166761843644897	0.00145940093058548
ENSG00000104213	174.323117300661	4.50570018480885	0.9289130079126	4.85050822459016	1.23145527131291e-06	2.10042572486032e-05
ENSG00000157110	122.859452942236	-3.10363852420344	1.01312989938261	-3.063416178019	0.00218825499272976	0.0119797048566612
ENSG00000197265	4.21795408757631	-3.24584853899914	1.11729051283691	-2.90510704396623	0.00367127519276739	0.0180435639799451
ENSG00000206530	9.33241658847929	3.84762267924111	1.00850490057873	3.81517499521632	0.0001360864592806	0.00124419104342278
ENSG00000165714	6.22288526951036	-3.7044782092467	1.21766783280228	-3.04227319590221	0.00234798685976747	0.0126040411380919
ENSG00000273079	6.96025982510229	3.87357055325832	1.0817245871052	3.58092124320145	0.000342384856315773	0.00262371004024587
ENSG00000023697	3.54656303818683	-2.67783221195881	1.0746802517216	-2.49174785492616	0.0127116242025072	0.0478666205132987
ENSG00000048540	5.50704438492558	3.0121561320213	1.14917881947955	2.62113787772862	0.00876368106656797	0.0360597292318863
ENSG00000090382	10.9733539414659	-4.31274175319178	1.16753435199626	-3.69388853168886	0.000220850643968698	0.00182698479267457
ENSG00000135678	9.81811580757859	4.84627549489433	1.02713222350917	4.7182586467175	2.37871950835623e-06	3.80175699761216e-05
ENSG00000111581	4.1628510518072	-3.08628042840843	1.12124497746877	-2.75254782891047	0.00591335079180143	0.0264599511805219
ENSG00000102362	69.8145338434391	5.34310596542542	1.05857177649876	5.04746686436114	4.47706388131099e-07	8.55631636352959e-06
ENSG00000151846	8.2137412581029	-3.5924906710911	1.18306120373672	-3.03660593361032	0.0023925802067589	0.0128109041450508
ENSG00000029639	10.1936707508111	-3.33437863181326	1.16645416837615	-2.85855948927264	0.00425569304342801	0.0203178121599328
ENSG00000146426	209.313424553642	-2.89625556747989	0.636778206174616	-4.54829568505315	5.40821138570902e-06	7.85242591357523e-05
ENSG00000009765	18.5763687994058	-4.62136006026877	1.21909504401398	-3.79081194937234	0.000150155611907546	0.00134377624478615
ENSG00000160961	9.85824199637491	5.05274939183255	0.986339414895873	5.1227288654646	3.01145231082157e-07	6.12425157441117e-06
ENSG00000123136	33.3716953977077	2.78063689322829	1.08048482617727	2.57350850827412	0.010067317155825	0.0401995766857834
ENSG00000072071	11.3217424531039	2.80699469295932	1.06561207872238	2.63416185777921	0.00843452696967272	0.0350013561952736
ENSG00000132016	3.17356425449366	3.04853932745848	0.962070959762979	3.16872606591258	0.00153108626680545	0.00907072116048607
ENSG00000104979	8.28245846986848	2.85848939330442	1.14092875482119	2.5054056892031	0.0122311012338306	0.0464987042112972
ENSG00000179218	1560.16342044003	-3.08729790720883	0.771772016298834	-4.00027189637492	6.32697473213221e-05	0.000652758612607787
ENSG00000105610	5.91691590708333	-4.00057823017772	1.02968743404663	-3.88523555585757	0.000102230717744176	0.000978361846284758
ENSG00000095066	147.561362362551	6.67408584793274	1.01119189627224	6.60021690495813	4.10556656732305e-11	1.78423423764827e-09
ENSG00000105576	12.6934981451486	-2.85431561348966	1.11850404789839	-2.55190458975339	0.010713585282914	0.0421175332218647
ENSG00000123154	789.542625733732	5.47474650763694	0.762075701968245	7.18399299898564	6.77043327974052e-13	3.94113753761042e-11
ENSG00000104774	8.18081586187484	-2.66075645445307	1.06065331929265	-2.50860144974376	0.0121210156798394	0.0461908975907393
ENSG00000198551	7.82043904674703	2.8209404357395	0.918588648643696	3.07095068059532	0.00213378393370429	0.0117223793602038
ENSG00000102575	9.36753367541518	-4.09116986038688	1.10968961920331	-3.68676951607791	0.000227118885634066	0.00186667011573594
ENSG00000198003	18.1453903272615	5.93229882840118	0.981745557321248	6.04260318181405	1.51647305153298e-09	5.20109270917662e-08
ENSG00000130158	248.066528803999	-3.84827114535948	0.797672761166821	-4.82437326771733	1.40444183094082e-06	2.36999558971263e-05
ENSG00000130733	207.296802771803	4.31016408403746	0.858603305312391	5.01997145523364	5.16791584514691e-07	9.70130947853762e-06
ENSG00000099203	282.851510248186	-4.18473614515299	0.633421549474149	-6.60655790543762	3.93358453716604e-11	1.72128233712542e-09
ENSG00000129353	4.34166061282181	-3.04161454952317	1.09133036844273	-2.78707038443673	0.0053186925555131	0.0242052789225949
ENSG00000130734	94.062321281427	4.40111823616855	0.776726524120981	5.66623914530186	1.45965768816957e-08	4.07996829578674e-07
ENSG00000079999	6.01424674899409	-2.60722900399728	1.00948186625349	-2.58273981054612	0.00980192143052404	0.039313016104093
ENSG00000105364	10.85561256163	-3.24969386639218	1.21437304808871	-2.67602601318172	0.0074500862409585	0.0316828399456311
ENSG00000130816	7.1198048938379	-3.26788677973298	1.09916460220196	-2.97306406445987	0.00294842903884811	0.0151480018230698
ENSG00000105519	32.5942061608172	3.70180700586902	1.03404031890762	3.57994455165897	0.000343667123993625	0.00263035935071116
ENSG00000157601	63.3408252819885	-5.07908649474042	1.14378551406586	-4.44059347865457	8.97111245995877e-06	0.000122941055201811
ENSG00000157617	5.06062826964315	-3.67041617997682	1.1329996212588	-3.23955640505763	0.00119715785667281	0.007454334249842
ENSG00000275895	57.97353907858	-6.47832442400899	1.14559585528937	-5.65498242167838	1.5586222342739e-08	4.29976438107299e-07
ENSG00000160223	3.7872675894093	-3.07210541688264	1.15323937258462	-2.66389224120704	0.00772423017875958	0.032586596066642
ENSG00000160226	47.8096273735275	4.30761030714419	0.979777257300876	4.39651999987317	1.10000229557725e-05	0.000145104252919702
ENSG00000184900	6.3603230358457	-2.72777484593146	1.09298959958189	-2.49570064250834	0.0125708639570157	0.0474833610406428
ENSG00000160255	7.36997709421967	-3.81230779236159	1.15359996934894	-3.30470517827175	0.000950763554130804	0.00614583731645022
ENSG00000160256	5.92226451848639	-2.83289444832387	0.984993649894658	-2.87605351428087	0.00402681435556821	0.0193561644591517
ENSG00000108518	68.9969226804001	-3.20899154302728	0.809762987836024	-3.96287752247463	7.40517765389035e-05	0.000751773635422949
ENSG00000160310	12.8893725721226	-4.61616606977941	1.23471441721987	-3.73865082111322	0.000185010486792986	0.00158633991716419
ENSG00000170522	59.3510508720219	-5.55450265775239	0.970806400305284	-5.72153485597715	1.05565994287837e-08	3.08671075463745e-07
ENSG00000145365	22.6610772891905	-5.14109315562458	1.10255327699044	-4.66289771470984	3.1178774217104e-06	4.80168258270691e-05
ENSG00000100911	14.1439141834666	-3.43471565662962	1.03656684800088	-3.31354959234304	0.000921197691314958	0.00598259913141598
ENSG00000196776	13.9540688140785	-4.8467092392506	1.23715899613891	-3.91761225062976	8.94304052698096e-05	0.000874323453677876
ENSG00000124831	38.8099944212479	-3.7931475817359	1.0139437501614	-3.74098423224375	0.000183301021704983	0.00157415039716867
ENSG00000132330	13.7711092648967	-3.52664899726511	1.19529248178356	-2.95044857305787	0.00317312864584248	0.016011917124558
ENSG00000115677	142.130493050585	-2.45034119152302	0.765001531782423	-3.2030539675049	0.0013597849655804	0.00816256916424563
ENSG00000110721	10.2342257489185	3.13998968178804	1.05480477441887	2.97684439617556	0.00291231780420508	0.0150232979412043
ENSG00000110719	9.96222723532481	-3.97922117300776	1.10584838036914	-3.59834245240695	0.000320251756823885	0.00247830296929545
ENSG00000084207	22.3317860448663	-5.43752828991507	0.976043493329421	-5.57098974285142	2.53296242245126e-08	6.72453831399716e-07
ENSG00000172725	27.9605198389391	-4.07837690386425	1.11623465440882	-3.65369135222222	0.000258496979715973	0.00207878749847636
ENSG00000172531	54.152325343508	2.99637973235211	0.977774530428602	3.06448944936075	0.00218041865013498	0.0119574384918811
ENSG00000173898	10.0466278399967	-2.32013278846542	0.929746952643146	-2.49544543477082	0.0125799101511931	0.0474833610406428
ENSG00000174871	4.52812214744631	2.95180452172492	1.04850363260638	2.81525445399488	0.00487386265238257	0.022638842261616
ENSG00000174996	31.2774685152115	-2.60734542669071	1.00757958572872	-2.58773149398912	0.00966102552567908	0.0388215370237073
ENSG00000087365	42.3516517019694	-2.0111246269183	0.792126461569895	-2.53889337686372	0.0111203708146518	0.043340757259807
ENSG00000110619	44.1057090912728	-3.06550380822371	1.00315943014973	-3.05584906654982	0.00224424198608751	0.0121915371590114
ENSG00000110651	70.1290482579394	-3.33414800371298	1.01499282166462	-3.28489811213135	0.00102019256714484	0.00651875311030613
ENSG00000169021	21.077744124251	-4.30828773014264	0.965780311225702	-4.46093969825794	8.16010510187168e-06	0.000112801452878814
ENSG00000105186	20.3170053715021	-4.21540365700198	0.993125036841867	-4.2445850226543	2.18998321542836e-05	0.00026467511432177
ENSG00000130876	10.1978492338888	4.53892214088535	0.987719728893234	4.59535433798749	4.32014497663232e-06	6.38491331221932e-05
ENSG00000124299	14.8066888517619	-2.54709854323573	0.994779693228684	-2.56046495578211	0.0104532205473887	0.0413058923989746
ENSG00000132669	18.5585310047457	-3.04841636084839	1.12967703996465	-2.69848483504965	0.00696559114621276	0.0301478006976262
ENSG00000137804	26.8553300147763	-5.83685377299019	0.984692016007984	-5.92759327596992	3.07406741246424e-09	9.85098875357858e-08
ENSG00000151247	11.1380533000464	-4.06786394676153	1.25899145196887	-3.23104969489665	0.001233364942524	0.00761996159719064
ENSG00000197894	51.2604480244535	-3.47036310495954	1.12030461204072	-3.09769599059136	0.00195031386445643	0.0109899062998116
ENSG00000164032	7.6654004060498	-3.31900175388644	1.13957116098321	-2.91250065596854	0.00358547447377157	0.0177187750992875
ENSG00000166148	40.9115525972505	-5.00968721301743	0.953018507813059	-5.25665259588024	1.46701057688028e-07	3.23200767718937e-06
ENSG00000171853	102.231141682223	-3.43816693689358	1.05158127897191	-3.26952086885281	0.00107729790372594	0.00680822230990147
ENSG00000171863	47.0365225533586	-3.55074801680783	1.1686599586725	-3.0383072428024	0.00237911254046248	0.0127603288835456
ENSG00000172893	6.32211610078228	-2.71418406530942	0.969176302867054	-2.80050601451998	0.00510225566657103	0.023459284206082
ENSG00000176485	30.1954756097774	-3.4654096049906	1.11788600501034	-3.09996689238322	0.00193542275072437	0.0109254958659663
ENSG00000176340	6.88120709655995	-2.8469386045597	1.11591020173961	-2.55122553779108	0.0107344835087731	0.0421213963284879
ENSG00000002330	29.5672197291542	-3.72273280294426	0.992866409124973	-3.74948005968412	0.000177201585488382	0.00153598915290135
ENSG00000173264	200.523560687718	6.27012290696109	0.817070762582191	7.67390438393072	1.66838465924925e-14	1.17621118477072e-12
ENSG00000182450	5.57153953798747	-3.15737383088667	1.14093223364405	-2.76736315951234	0.00565117643259546	0.0254302939466796
ENSG00000173153	260.748122224628	3.39531195757139	0.650077648574399	5.2229329296542	1.76111191383976e-07	3.77508618017341e-06
ENSG00000173113	185.443219979298	3.8611660998942	0.837483048602407	4.61044089947579	4.01815864044675e-06	5.95682630225109e-05
ENSG00000174276	40.9691898079052	-2.69093655575388	1.0504094500854	-2.56179774042885	0.0104131942001002	0.0412432691633181
ENSG00000149792	177.987589710729	2.98464726863674	0.905376638039553	3.29658082971912	0.00097869448098474	0.00629160737775904
ENSG00000162241	39.6655703949228	-6.26205614126751	1.11160314215523	-5.63335591974518	1.76736178810301e-08	4.83358213168689e-07
ENSG00000142186	37.3887557304524	3.66324883040952	0.965975895828494	3.79227768128483	0.00014927186645106	0.00134154389891214
ENSG00000175315	5.12070552206539	-3.30772976844139	1.14234997603811	-2.89554850774649	0.00378496527153395	0.018473542036833
ENSG00000185475	119.116742568482	-1.79891360723535	0.674063037051871	-2.66876168600374	0.00761314468159338	0.0323329337380924
ENSG00000162191	54.0049903198219	-2.84616330705893	0.902304193244984	-3.15432791775375	0.00160868218005272	0.00942482773077977
ENSG00000204922	13.4441456596698	2.88221464869519	1.10848112502075	2.60014770088326	0.0093183643846792	0.037779566786447
ENSG00000149499	7.24772743429413	-2.86817503889511	1.12049242224357	-2.55974514593517	0.0104748948404603	0.0413585611466835
ENSG00000254772	66.745141624329	-5.38319019891494	0.999253273846643	-5.38721297173464	7.15586235871489e-08	1.70691528819722e-06
ENSG00000167995	7840.74544891686	14.4201529264283	0.811740010431351	17.7644969338958	1.3312834975683e-70	8.44699379207087e-67
ENSG00000134824	10.5802168038981	3.93280380392834	1.18994743685065	3.30502313138892	0.000949685617065445	0.00614583731645022
ENSG00000149485	14.5495966417911	4.43184794207334	1.13167098315746	3.91619826613216	8.99562776722755e-05	0.000877112401696708
ENSG00000168496	10.4858565956353	4.63096913848583	1.0511451537818	4.40564190571073	1.05471077739355e-05	0.000140002926413433
ENSG00000134825	5.21422489183509	4.03295720702559	0.988793871185663	4.07866323260041	4.52953941143881e-05	0.000492966167505647
ENSG00000011347	5.26841185529472	3.01501440850529	1.05189730129685	2.8662630893607	0.00415348909795609	0.0198897270388916
ENSG00000149532	7.41815440155031	-3.47156765765384	1.13739685298229	-3.05220438104016	0.00227167367849686	0.012267037863883
ENSG00000149483	21.5019423460106	3.78578662781394	1.09136483199582	3.46885525062297	0.000522680983862539	0.00374312736185983
ENSG00000162144	219.289902301507	4.34471233662816	0.99905392026721	4.34882667340529	1.36867828107709e-05	0.000176262442942649
ENSG00000167992	6.78449479079986	-2.8834678171924	1.14249179889917	-2.52384115139446	0.0116080368004469	0.0447726558260605
ENSG00000163050	30.3703354471564	-3.54619352462086	1.01630883946459	-3.48928729822821	0.000484310319247864	0.003503932697409
ENSG00000117020	65.7229756301537	4.87880041557328	0.947305896869321	5.15018478370804	2.60229946048679e-07	5.37836810318849e-06
ENSG00000054282	30.4965018483294	2.78071308681334	0.961121506578585	2.89319619608988	0.00381343007903691	0.0185838816063665
ENSG00000087087	19.4565939863538	3.4235591321495	0.927679841339667	3.6904533003601	0.000223854784063815	0.00184581586185207
ENSG00000130427	10.413094206996	-4.02457910977786	1.14816342831716	-3.50523192998456	0.00045620966971649	0.00332336435631588
ENSG00000066923	14.620548176659	4.93972030866904	0.939953357018567	5.25528237309276	1.47797529448632e-07	3.24489731609541e-06
ENSG00000221838	156.679513701904	7.26497120990186	0.800903065793952	9.07097440399974	1.17957359478939e-19	1.95008645873537e-17
ENSG00000166526	146.943841482229	6.79010315019978	0.822609204664258	8.25434861620727	1.52732933943588e-16	1.49090840903395e-14
ENSG00000197343	12.7133792861022	3.01907614490863	1.11921231480311	2.69750082712389	0.00698621111972543	0.030195851195271
ENSG00000106246	373.527270586133	6.1686358100903	0.84486469239691	7.30132986453685	2.84937218853743e-13	1.77247711139902e-11
ENSG00000205356	51.0669819755319	7.37573765219438	1.00592767802591	7.33227429099967	2.26279367175884e-13	1.43574258473098e-11
ENSG00000086232	184.701000545632	6.69996790361307	0.78634658194043	8.52037518504865	1.59037277748638e-17	1.86868801354649e-15
ENSG00000106346	7.04910339072798	-3.1766346732898	1.08431331835873	-2.92962801388266	0.00339367994596491	0.016928379919141
ENSG00000072657	26.0003999938447	-5.67809944238196	1.1193477820131	-5.07268566001009	3.92240134763348e-07	7.63424434071608e-06
ENSG00000198815	15.4875771708293	2.94527332413466	1.05305738663461	2.79687827227275	0.00515989696518548	0.0236488712091848
ENSG00000187815	4.6553689779094	-3.51417540455807	1.07450486585677	-3.27050673870704	0.00107354984417245	0.00679129986168913
ENSG00000183520	3.25536108852827	-2.96249382891074	1.06331886637599	-2.786082258662	0.00533493316910345	0.0242479591389408
ENSG00000091622	2.41711347390531	2.55001765800841	0.940342083053144	2.71179787012073	0.00669193856541047	0.0292628188818259
ENSG00000167716	497.867487625196	-6.67714925749682	0.901795965056437	-7.4042793672058	1.31864564306752e-13	8.45131980329635e-12
ENSG00000108953	36.2319492668944	-3.39460631736223	0.81664639306872	-4.15676398766213	3.22787142785276e-05	0.000369024219995058
ENSG00000184985	4.9688782226595	-3.54100914178104	1.14527476653519	-3.09184245147886	0.00198918392728687	0.0110981832617864
ENSG00000125089	18.3936054485018	-4.80075503658749	1.09090734080492	-4.400699176747	1.07902630209457e-05	0.000142633789308125
ENSG00000176783	26.4078416937639	-2.73430481870297	0.890210724496264	-3.07152536299785	0.00212968070228266	0.0117197086348512
ENSG00000127022	125.037317000174	-2.83720612509004	0.702776227407635	-4.03714015136195	5.41067477786087e-05	0.000574092499423532
ENSG00000113269	49.8634218715189	-4.58554074186473	1.17724346799003	-3.8951507199219	9.81376866094658e-05	0.000944891686702671
ENSG00000153574	3.40757492247315	-2.95044994362308	1.13588638842234	-2.59748683820486	0.00939087191398256	0.0380006902386603
ENSG00000144115	11.9998258598996	-4.05302868795734	1.22010252902512	-3.32187549123087	0.000894145836303467	0.00583228155661921
ENSG00000153563	3.46925754469664	-2.96290994724628	1.14134439573192	-2.5959823856201	0.00943209004556827	0.0381188607255609
ENSG00000156508	34.5200016031331	3.51883385113276	1.08694831648498	3.23735158127125	0.00120644676750786	0.00749745811933144
ENSG00000168883	5.54909714778913	2.86855191513375	0.917577293164443	3.12622373777472	0.00177066782294619	0.0101949975831158
ENSG00000115486	102.024056201478	8.02435027879111	0.991999233700234	8.08906902968026	6.01224920341331e-16	5.29829461050798e-14
ENSG00000168906	410.602095031416	4.78409233212923	0.823154647248988	5.81189980293234	6.17678090012504e-09	1.86627022910921e-07
ENSG00000176407	13.98383549875	-2.86184524123825	1.13411219925898	-2.52342338183837	0.0116218383208072	0.0447726558260605
ENSG00000163541	20.7981750416506	-3.70659904459358	1.19373182012789	-3.10505172275333	0.00190245753663369	0.0107727819818923
ENSG00000100865	37.4913125172828	5.85378236373832	1.07234061126547	5.45888340163699	4.79138271173767e-08	1.21120809983966e-06
ENSG00000196663	4.3415069378435	2.82156599289582	1.04180694446263	2.70833863019716	0.00676209875280919	0.0295237077491138
ENSG00000205436	7.96027889909945	-2.60745801635375	0.979053096366404	-2.66324474743087	0.00773911019875671	0.0326276772166853
ENSG00000100664	35.5796139890103	-3.61605323259133	1.10977256923804	-3.25837323143973	0.00112052927077412	0.00706735409847095
ENSG00000153094	3.78946284080991	3.32460318276253	0.98189742000447	3.38589664768382	0.000709460979471058	0.0048507865460602
ENSG00000186281	536.771181986225	-5.62568966420111	0.808947406605836	-6.95433302370701	3.54233921715536e-12	1.84230674859433e-10
ENSG00000168763	7.31492606015389	2.76774935837688	1.09081954318003	2.5373118548171	0.0111707395047187	0.043483645495362
ENSG00000163126	47.7451798253015	3.61445751825235	1.04793119605978	3.4491362904766	0.000562382775154687	0.00397805876070958
ENSG00000103056	142.268708529877	-4.17405908251349	0.770149916128036	-5.41980073632775	5.96655012646785e-08	1.46168959661925e-06
ENSG00000132600	10.9723771298017	4.35426648132854	1.12500403144964	3.87044522473201	0.000108636765396327	0.00102488769777647
ENSG00000103064	90.2499001429356	3.86075853030663	0.771551553432544	5.00388925811964	5.6185041830596e-07	1.04543721529364e-05
ENSG00000072736	635.483946693745	-2.75148673236879	0.607726277057896	-4.52750989423922	5.96828074615828e-06	8.56758853718875e-05
ENSG00000167264	7.60323577633799	4.62715666775811	0.974423363587852	4.74861014284468	2.04819332441341e-06	3.31525169474569e-05
ENSG00000124067	12.4229946127346	-3.57003093436152	1.04873057827009	-3.40414498092579	0.000663715153466683	0.0045774702703762
ENSG00000141086	121.637629966242	2.95293187430555	0.89602804918893	3.2955797276419	0.000982188292296951	0.0063055844075196
ENSG00000102901	15.865982963179	5.7625141034411	0.955470268586717	6.03107631173571	1.62871249434017e-09	5.52629988052856e-08
ENSG00000102904	24.1695875423924	6.41574942713351	0.940522632880494	6.82147266088036	9.01119201457562e-12	4.3645811704185e-10
ENSG00000159720	10.4106682005078	-3.49953390385405	1.2083257437395	-2.89618418045432	0.00377730634640884	0.0184503531701032
ENSG00000135740	3.95050906612882	3.58132472098208	0.936730388761242	3.82321825356614	0.000131721087366044	0.00120776054817565
ENSG00000102890	21.8262436921959	-2.86197638980449	0.99123133795115	-2.88729409596767	0.00388570840738246	0.0188492506459035
ENSG00000179044	3.29295811891183	2.62094957004589	0.959417559049996	2.73181321867939	0.00629868382909839	0.027869699369337
ENSG00000125149	48.8200319352519	4.66572659476771	0.966970510987501	4.82509708595241	1.39935085294002e-06	2.36999558971263e-05
ENSG00000105372	183.351969935092	-3.39021940920259	0.89548009800456	-3.78592379301022	0.000153138604032889	0.00136278322943714
ENSG00000105409	8.60809860809329	-3.33932300321605	1.24187894157867	-2.68892795538599	0.00716818878576744	0.0307936072076468
ENSG00000079435	42.4064544523083	-2.82415883829282	0.989353155753629	-2.85455079601131	0.00430977390684259	0.0205296662454326
ENSG00000130208	892.577710846711	-3.53168793218434	1.04780626889898	-3.37055430666145	0.000750171182589689	0.00505290462158342
ENSG00000104856	4.2985843562953	-2.87660134637934	1.15232830211598	-2.49633836216392	0.0125482842669308	0.0474486672667913
ENSG00000104866	7.64029982260446	-2.84191786058086	1.04136742233297	-2.72902512565078	0.00635218638620351	0.0280282493883597
ENSG00000125743	34.245622910077	-2.21236254343439	0.890099912856657	-2.48552158187962	0.0129361743061252	0.0484533801489755
ENSG00000185800	63.628115187032	-5.45394953396952	1.21012991784282	-4.50691240134921	6.57777729959881e-06	9.35784685335302e-05
ENSG00000105373	46.3598410495708	-2.23225258848063	0.753863349302109	-2.96108384967534	0.00306558466397036	0.0156234013597526
ENSG00000065923	4.4536805532009	3.75891066714428	0.991325093147564	3.79180421551656	0.000149556800113285	0.00134220353142687
ENSG00000102221	7.10119995275121	-3.91977727902462	1.00284511194895	-3.90865671310581	9.28107343873391e-05	0.000899583915298249
ENSG00000130988	36.2849744633491	-4.07602581747803	1.02025406720662	-3.99510861901085	6.46645994317275e-05	0.000664986845047505
ENSG00000078061	7.2376868591736	3.88396314529195	1.04666093006987	3.71081315229056	0.000206594555059767	0.00173621516801883
ENSG00000126768	113.255940180636	3.80755372747151	0.929220300733016	4.09757914723551	4.17493439664268e-05	0.000463111166900311
ENSG00000102007	11.0491360420703	4.08494891396666	0.968985217419063	4.21569786673022	2.49006953369632e-05	0.000296471706440006
ENSG00000164307	123.389042533004	3.9952068488183	0.702351001888913	5.68833366518099	1.28284981153348e-08	3.65008163864572e-07
ENSG00000134748	18.8970194347208	-3.64927004493891	1.17531685991673	-3.10492444156502	0.00190327637536663	0.0107727819818923
ENSG00000154222	28.9006194194296	2.98577630006565	1.0319862574944	2.89323261659987	0.00381298788392979	0.0185838816063665
ENSG00000117834	3.73679083203966	3.15092489142231	1.049654599615	3.00186832180607	0.00268328215798941	0.0140473806043257
ENSG00000185896	86.7618680870318	-4.929723752803	0.998159753222198	-4.9388123863832	7.85997872009331e-07	1.38532124941645e-05
ENSG00000064692	7.98939091096471	3.18419169865242	1.11477807211799	2.85634583088158	0.0042854806989798	0.0204292825206813
ENSG00000064652	20.9576714958828	5.38331903851816	1.0833185258345	4.96928549649911	6.72000646430856e-07	1.22173183427043e-05
ENSG00000108848	196.278769534973	-3.40196726441646	0.674406046791635	-5.04439021654788	4.54969962662094e-07	8.66902226153449e-06
ENSG00000008294	5.47687261605728	-3.14701718969989	1.17259826412853	-2.68379826746439	0.00727910135011098	0.031191266657224
ENSG00000104321	6.57742118272704	4.04690002723026	1.01086370026909	4.00340820048536	6.24364349693288e-05	0.000645210390684677
ENSG00000164764	2.34248083806311	2.48260273540429	0.92698228838761	2.67815552303865	0.00740288361903226	0.0315667315609944
ENSG00000175606	8.07397823469986	-3.23577779430913	1.16418818643156	-2.77942847386844	0.00544546444126023	0.0246268509478233
ENSG00000086666	15.8530559548594	-4.28474281366782	1.0485805021222	-4.08623162932746	4.38436087925299e-05	0.000479633961704487
ENSG00000054277	105.002475291304	3.16464614498331	0.869814983417331	3.63829803500285	0.000274445724194844	0.00217942192742964
ENSG00000114416	94.9916606565496	-4.86807133093421	0.851911652828228	-5.71429128216863	1.10162164344526e-08	3.20632537966063e-07
ENSG00000078070	7.02952505639147	-3.69864891016744	0.980284461810867	-3.77303635246342	0.00016127277870647	0.00141727947492043
ENSG00000053524	10.4717224804175	5.12102301593288	1.01077188931605	5.06644780099501	4.05307825803261e-07	7.86445918875134e-06
ENSG00000155368	166.293674133146	-4.54994776993511	0.857484613190264	-5.3061567519061	1.11960687723437e-07	2.53710915573289e-06
ENSG00000167699	256.357730353869	3.0656122871753	0.709206956250879	4.32259196015394	1.54206774182333e-05	0.000196869614122113
ENSG00000177370	8.86497914252723	3.54878535424436	1.09742941259128	3.2337253891026	0.00122186880631707	0.00757845315355015
ENSG00000067533	12.4132033775328	-4.05798599290393	1.15406556358348	-3.51625256047282	0.000437684419147156	0.0032068217546059
ENSG00000109381	79.397519727303	-5.69541858433641	1.24305136325181	-4.58180470470445	4.60980302546755e-06	6.75501159274633e-05
ENSG00000140157	8.08070103820044	3.67096396832251	1.11988513805104	3.27798257481225	0.00104551849512159	0.00664288656974297
ENSG00000072840	17.0609234230554	-5.09636949675657	1.09413335685377	-4.65790524055623	3.19443180384189e-06	4.89581396023593e-05
ENSG00000072832	36.088401781308	5.04584454095231	0.934096063135638	5.40184756160311	6.59579915559774e-08	1.59126789514326e-06
ENSG00000159921	4.03897968496816	3.28500074137977	0.974705005263101	3.37025122846584	0.000750996813143247	0.00505310156881644
ENSG00000137103	97.9586711827066	6.55976847245136	0.867606490354812	7.56076463855026	4.00706734361101e-14	2.70477045693743e-12
ENSG00000159899	9.63071428397686	-2.62159686676424	1.01789634661263	-2.57550474121301	0.0100093901003771	0.0399934384048443
ENSG00000137135	657.162747082352	8.2517172773994	0.980504743147959	8.41578517091805	3.90271956328739e-17	4.34434309281728e-15
ENSG00000137101	74.303412180994	4.5526942084208	0.817346413850307	5.57009137285406	2.54605775766297e-08	6.73114019682148e-07
ENSG00000137094	6.50863709412607	-3.34907397154138	1.14650560242094	-2.92111435344889	0.00348781782009117	0.0173540876350392
ENSG00000213927	3.0174291882964	2.83101404450079	0.979063680728229	2.89155251106351	0.00383343524910155	0.0186527198278753
ENSG00000186638	49.1608743227342	5.7786865939366	0.951575892979814	6.07275429796873	1.25734761877647e-09	4.38344540721797e-08
ENSG00000137073	9.8013553186643	-3.65711859609183	1.17675387268769	-3.1078024733745	0.001884839982072	0.0107066335597554
ENSG00000165272	3.81407817628736	3.40113594232697	1.00539947321391	3.38287022516007	0.000717325200825997	0.0048992770713035
ENSG00000107262	23.2806514582753	-3.03053519478531	0.968206784687204	-3.13004953354503	0.00174776829335209	0.0100814452921082
ENSG00000197579	151.049132597242	-2.73669943457086	0.723333616140018	-3.78345396025547	0.000154666944988163	0.00137253393839146
ENSG00000122729	25.5206203913973	-2.89655865927316	1.11221823790869	-2.6043078242626	0.00920600324374536	0.0374196608466139
ENSG00000169994	24.0338568670975	4.53036474975489	1.02478373527763	4.42080079318154	9.83357971957084e-06	0.000132623935866791
ENSG00000115718	85.7759243092757	-2.52298342720434	0.795576042201829	-3.17126621890442	0.00151775978858322	0.00900017369958928
ENSG00000169967	3.65824554778667	3.23744198042074	0.979347920419671	3.30571180365955	0.000947354733766035	0.00613990376480642
ENSG00000182899	23.6766047222441	3.59913433689392	1.14278613846021	3.14943821574823	0.00163584694577447	0.00955750356440056
ENSG00000143450	406.462681191966	-3.56219829099985	0.76540754963376	-4.65398896666793	3.25574231914934e-06	4.96626015471793e-05
ENSG00000143373	24.510120938235	3.06366947690985	0.96931050637617	3.16066880195447	0.00157407368306705	0.00924768288801892
ENSG00000163157	11.6143753243232	-3.72806652310926	1.09448526700664	-3.40622814714109	0.00065867111507513	0.00454762592508346
ENSG00000197622	9.28685449467899	4.82176082939189	1.00066527778031	4.81855515171623	1.44601556261849e-06	2.42724040868104e-05
ENSG00000143443	117.8187414527	2.75476961147258	0.915326355570077	3.00960372735785	0.00261588739285733	0.0137855527472423
ENSG00000163141	11.6995477926216	-4.91946023504946	1.17249161445628	-4.19573170024826	2.71992070774062e-05	0.000319590683159523
ENSG00000143412	34.6533450102587	5.11154258430088	0.925820946252384	5.52109196167122	3.36899389226262e-08	8.65435880421308e-07
ENSG00000118298	660.490685355672	-6.26685454318685	0.666672654382742	-9.40019738621078	5.44608071813354e-21	1.15184607188524e-18
ENSG00000159164	5.05694287091019	-3.26494246060162	1.13465926082123	-2.87746513278229	0.00400884209756231	0.0193136697866612
ENSG00000276180	88.6127909598356	8.13854699672723	0.97924378880467	8.31105296737361	9.4856571044845e-17	9.86663841441872e-15
ENSG00000176014	233.343124881922	9.34394580804353	0.929486692533751	10.0528021359534	8.9291612080786e-24	2.69788227929803e-21
ENSG00000154889	1217.07959764422	-9.25429613307797	0.868151975429461	-10.6597651044911	1.56993449749611e-26	6.64082292440855e-24
ENSG00000141404	84.7141439729686	4.06174232859905	1.00428193009069	4.04442438612061	5.24518329696369e-05	0.000558400805691856
ENSG00000196104	5.97640617249954	-3.99418924492497	1.0687259410112	-3.7373372271153	0.000185979411944975	0.00159034955362651
ENSG00000009790	118.219339053862	-2.70355408403494	0.84241283020721	-3.20929832392266	0.00133059355970997	0.00800247975010401
ENSG00000162757	6.46451613530739	4.2518800232766	0.98720100779972	4.30700535117283	1.65479608323469e-05	0.000210414451866215
ENSG00000170385	30.7466068136946	-3.42072786797712	1.08588178594169	-3.15018440521185	0.00163167437328665	0.00954191142719244
ENSG00000117650	32.3776520953154	-6.26457199296025	1.2277653025824	-5.10241817372081	3.35340752687937e-07	6.69099709372629e-06
ENSG00000123685	4.41461814759559	-3.47462628374602	1.10726450967369	-3.13802732173723	0.00170089021785555	0.00987387779715776
ENSG00000178252	94.4615565333394	3.60869442442384	0.743470766344203	4.85384844675001	1.21088288503792e-06	2.07090347858911e-05
ENSG00000178035	40.1288685764025	2.83716145888873	0.960436004185438	2.95403488262081	0.00313648550901399	0.0158953678551867
ENSG00000172037	8.04576396781771	3.0459791139023	1.02430406688686	2.9737059652217	0.00294226869082077	0.0151286019799496
ENSG00000067560	13.8158718539699	4.21743835059727	1.10844104346459	3.80483777235012	0.000141897159213984	0.00128619639316104
ENSG00000145020	16.1803103644339	-3.23584407854181	1.19595106158225	-2.70566596116464	0.00681675768834626	0.0296870430954167
ENSG00000164061	279.893519426843	-3.96878031214315	1.00056398828887	-3.96654322821515	7.29225545771523e-05	0.000743880399987189
ENSG00000114349	574.997817228565	-10.1649979246522	0.959618653445515	-10.5927473253618	3.2200012845245e-26	1.27693175939425e-23
ENSG00000214706	6.6084283100365	-2.66500604590554	1.05523682143372	-2.52550516791547	0.0115532082234734	0.0446166197065969
ENSG00000004838	32.0576212722699	-6.20471641987459	1.25184182777461	-4.95646996466373	7.17854584315336e-07	1.28653991753731e-05
ENSG00000272104	3.41547614428118	-2.96989164110282	1.07892120807579	-2.75264923784333	0.0059115195936326	0.0264599511805219
ENSG00000126062	9.94266008598951	-3.52327535595806	1.18526782534362	-2.97255631227199	0.00295331029225686	0.0151608040488429
ENSG00000088543	11.6905807543758	3.78294722669021	0.956296509509317	3.95583084228893	7.62691162102259e-05	0.000765708136635891
ENSG00000114735	28.5097762065004	-5.49065713010374	1.18714666754249	-4.62508743040988	3.74440422034957e-06	5.60335961748066e-05
ENSG00000185658	7.16174247517957	-3.31145627308477	1.0709846674756	-3.09197355821175	0.00198830559223964	0.0110981832617864
ENSG00000142197	4.96080814303636	-3.63956798140648	1.1287741952562	-3.22435434536169	0.00126257066129008	0.00774759269428007
ENSG00000188848	14.2353581031545	-4.92661172986628	1.17511402255861	-4.19245420894511	2.75952794913841e-05	0.000321269813528132
ENSG00000121774	6.92148975142443	-3.09690917911031	1.08917734215702	-2.84334704665924	0.00446424309607591	0.0211070211956793
ENSG00000103264	21.4910988065232	-4.10495644701226	0.999649361952827	-4.10639630579384	4.01879746610633e-05	0.00044926178238585
ENSG00000140948	11.4904563402964	3.28056164381929	1.03683918382492	3.16400237857257	0.00155615523701138	0.00916787834618126
ENSG00000103257	5.04730838448745	3.11891792578076	1.07166389047478	2.91035086047266	0.00361023221241627	0.0178125376265795
ENSG00000158545	30.839717758461	-2.38777436607524	0.928810326278565	-2.57078791925394	0.0101467443535257	0.0404658032200631
ENSG00000167513	20.1894099987581	-4.05002532033214	1.1882356690026	-3.4084360754224	0.000653363913586199	0.00452082228102991
ENSG00000105193	38.7841823757417	-3.0731994038142	0.903514700882958	-3.40138284502834	0.000670458595094331	0.00460894884710025
ENSG00000185324	212.773556541811	-4.55101095469726	0.703546239126604	-6.46867355917782	9.88669174490728e-11	4.15437477625409e-09
ENSG00000138382	338.904171160707	4.42014523295698	0.778686977535288	5.67640831357896	1.37552226596936e-08	3.86180919361752e-07
ENSG00000115844	8.24726812709243	-4.47675119815818	1.09969377936071	-4.07090708538941	4.68304268542227e-05	0.000506199418040959
ENSG00000091409	15.9265019831942	-3.24215324798021	0.920802605355422	-3.52100790019894	0.000429909808027275	0.00316304008735176
ENSG00000173542	60.7197787474106	-7.26598952523648	1.12260307140011	-6.4724475732766	9.64279838355845e-11	4.07890371624523e-09
ENSG00000132464	23.4186172164244	6.30331240638166	0.992830909528051	6.34882772674552	2.16961825420863e-10	8.43979760755837e-09
ENSG00000109193	38.8708025890215	-6.69719460502669	0.970267097856439	-6.90242369325154	5.11226850295531e-12	2.59498749210012e-10
ENSG00000103381	11.5535005218478	-4.75482874985625	1.11143677939101	-4.27809195990578	1.8850214947838e-05	0.000236372754632474
ENSG00000166676	235.428959234152	2.57220392207542	0.894168643008606	2.87664294894164	0.0040193009934332	0.0193493663151241
ENSG00000063601	7.85950398027352	-3.84944547870621	1.15116009518878	-3.34397056916304	0.000825884983711151	0.00546997935453784
ENSG00000017797	8.25504131067651	-2.99695202514279	1.05828601568862	-2.83189230577962	0.00462734308829496	0.0216842628472906
ENSG00000101558	3677.05304981216	-4.46441439872479	0.925300505300639	-4.82482650031004	1.40125193741103e-06	2.36999558971263e-05
ENSG00000169026	10.1813772499052	4.96569695851548	0.972054499016883	5.10845530115615	3.24803219860894e-07	6.542464857198e-06
ENSG00000127415	496.489210887699	-2.8276243982326	0.794319963046956	-3.55980527970873	0.000371129877360856	0.00279669723498175
ENSG00000145217	388.234845886952	-5.45505724870281	0.664672036266226	-8.20714119304074	2.26517138101714e-16	2.1451511063513e-14
ENSG00000090316	15.277041722001	-4.47163930877592	1.18164261053468	-3.78425699015083	0.000154168459190731	0.00137002643356469
ENSG00000125388	11.2633946461254	-4.3791343990146	1.15587719695094	-3.78858101065251	0.000151510189193358	0.00135208459976351
ENSG00000159788	79.8864066017493	-2.58777484230419	1.0376838259445	-2.49379895648734	0.0126384105282767	0.0476758114161212
ENSG00000163956	104.373802890922	-3.24033518219524	1.07882702349445	-3.00357250201188	0.00266829963874595	0.0140151996753668
ENSG00000113262	8.11418956385586	-4.15979053639158	1.07384840035071	-3.87372233830495	0.000107185527652033	0.00101355018323718
ENSG00000104368	10.5762143752698	3.65493001167768	1.08259834790244	3.3760720388676	0.000735286641615834	0.00499733513156465
ENSG00000176907	23.630321014279	-3.9049960563498	1.15038375535194	-3.39451599362608	0.000687500242718247	0.00470570554481907
ENSG00000131203	3.34129135156462	-2.95779231363473	1.13555307951997	-2.60471515332871	0.00919506691658708	0.0373991664011186
ENSG00000154930	8.91046016008259	-4.41211620124652	1.11412722919094	-3.96015471630696	7.49012203453089e-05	0.000756764718297746
ENSG00000126016	3.23112850258569	-2.53479977351608	1.02161264819668	-2.48117501089128	0.0130950061201421	0.0488906048556734
ENSG00000126106	113.316906889798	7.25502835204018	0.964841144083924	7.51940192074678	5.50273802054203e-14	3.67524976214097e-12
ENSG00000171872	2.90075873919047	-2.71650109211308	1.05457694544852	-2.57591549278343	0.00999750772830031	0.039976611753513
ENSG00000122026	30.6741724116329	-3.43377345284067	0.993342669199839	-3.45678642356787	0.000546657920798015	0.0038754687234228
ENSG00000198198	441.681721134334	2.76738870653619	0.869684303255725	3.18206123322713	0.00146230898284465	0.00869573617258602
ENSG00000117399	122.175652596324	-8.28021337331801	0.949153997074803	-8.72378286225079	2.69058814867023e-18	3.55662120902346e-16
ENSG00000243710	248.505994233351	7.81812404283024	0.894094616693078	8.74417975107217	2.24641582629089e-18	3.0326613654927e-16
ENSG00000134684	34.37709047965	-5.04240539053608	1.13377081990662	-4.44746442755635	8.68898424298249e-06	0.000119332478402
ENSG00000121905	20.3350315813225	4.04694365012672	1.024994411864	3.94825923271831	7.87215343323034e-05	0.000782896763853394
ENSG00000142920	12.4665489946382	-5.16070613223117	1.01951469726379	-5.06192421362993	4.15046019071714e-07	8.0044589392402e-06
ENSG00000083097	149.681875150967	7.01385973137263	0.865378278916991	8.10496392415856	5.27611700791861e-16	4.78242320217765e-14
ENSG00000125844	917.941770551624	-2.41250475535566	0.780422441879621	-3.09128060124107	0.00199295201546344	0.0111020900246844
ENSG00000149474	3.12099849097734	-2.88754456721778	1.02354063179586	-2.82113330679547	0.00478543124527728	0.0222606754041674
ENSG00000132780	59.0708946738448	-2.33456344502495	0.882954079487831	-2.64403721468635	0.00819236484573652	0.0341251094180531
ENSG00000085998	9.58441400055083	3.40180869552613	1.1028176632062	3.08465198647266	0.00203790456529984	0.0113226834210399
ENSG00000085999	131.176759788521	5.95664640905722	0.79366940732869	7.50519845423542	6.13356074159478e-14	4.0539003026478e-12
ENSG00000173660	46.8335559076988	-5.93758059871142	0.956987970318734	-6.2044464328364	5.4889765264287e-10	2.03669918480644e-08
ENSG00000162365	29.0904448400858	-4.38693884807375	1.20565180362138	-3.63864495113501	0.000274076350209415	0.0021792160928305
ENSG00000162368	23.4902889378225	-3.33165186106027	1.10947910639806	-3.00289734330962	0.00267422621435369	0.0140231118430365
ENSG00000010361	260.783835434858	7.45954077577886	0.808106004058456	9.23089389054863	2.68382687401858e-20	4.73024486545776e-18
ENSG00000126453	91.8115592918927	5.97646390486837	0.856138883058674	6.98071775868493	2.93675776770766e-12	1.56585949883236e-10
ENSG00000104870	44.5667349742187	-4.4255420001992	1.05375774319653	-4.19977174903077	2.67184185579427e-05	0.000314747726871642
ENSG00000142534	72.5155738323491	-2.49112911255257	0.971159788425545	-2.56510735127452	0.0103143887659434	0.0410055117292674
ENSG00000177380	16.8157124226746	-3.20572339986245	1.03863293668774	-3.08648347902936	0.00202539201405999	0.0112630257048297
ENSG00000104812	38.7680420558944	-5.60961137760809	1.14651913885631	-4.89273243463155	9.94455623061707e-07	1.72871806255521e-05
ENSG00000104808	6.47092331204648	-3.2618104320882	1.1077104825435	-2.94464165816912	0.00323328896912738	0.016228170211339
ENSG00000087076	21.3577629974136	-5.17408325364984	1.13886335602142	-4.54319934546435	5.54068093514015e-06	8.02639738206947e-05
ENSG00000063180	4.45317950732883	-2.73649347105327	0.930786721324097	-2.93997906111128	0.00328234427425074	0.0164376277980434
ENSG00000167615	71.7451751603106	4.47942516962384	1.01562766430466	4.41049936611429	1.0313250799e-05	0.000137513343679455
ENSG00000105617	32.0683557362389	3.49159108870416	0.824357791231457	4.23552870591335	2.28014570861585e-05	0.000274006146234235
ENSG00000126583	3.28660215974247	-2.90723394240153	1.13538773561566	-2.56056486361912	0.0104502153643444	0.0413058923989746
ENSG00000181826	276.715185343708	6.52467556733449	0.823685471676845	7.92131923129792	2.35003725010346e-15	1.86387329398831e-13
ENSG00000074800	37.6519413337904	-2.62036392755148	0.836101681931832	-3.13402542319622	0.00172425916278241	0.0099730395513714
ENSG00000266412	33.5787432125926	2.72680182899461	0.84635097156363	3.22183340081344	0.00127373174442131	0.00778596138569673
ENSG00000099937	37.2972251009252	-3.61085247192261	0.947541227998218	-3.8107602764166	0.000138540063282481	0.00126117173820278
ENSG00000184470	21.6816944581294	3.95399655588332	1.01054865130147	3.91272260943699	9.12613445860451e-05	0.00088675839417834
ENSG00000147140	52.7876366028669	-3.1616880833916	0.944886842610504	-3.34610234878135	0.000819561384558641	0.00544309594677864
ENSG00000184634	18.4955420806965	-2.7332358142816	1.10447853140233	-2.47468442035834	0.0133353951644589	0.0495682966130589
ENSG00000144815	8.81486701466844	-3.44711094463727	1.16317344210372	-2.96353993296375	0.00304122599182209	0.0155241986469116
ENSG00000151690	12.7460603516422	3.0204566678292	1.00605071964599	3.00229064881743	0.00267956206743257	0.0140394891146653
ENSG00000189362	4.18854100461472	2.56030482345141	0.959835402028857	2.66744154053867	0.0076431184673819	0.0323951814799854
ENSG00000173559	18.0026004141408	-4.5606550634024	1.17519784821162	-3.88075511739803	0.000104132649762365	0.00099058720051305
ENSG00000144339	20.195029654668	-5.31039095692961	1.26624793371033	-4.19380029420401	2.74319510820672e-05	0.000319955385323008
ENSG00000100461	28.6736518449868	-5.60179767188227	1.1904828453716	-4.7054837401993	2.53264691668598e-06	4.00402104542622e-05
ENSG00000100802	11.9930449960144	3.19064539871314	1.06246823850489	3.00305014595358	0.00267288385311772	0.0140231118430365
ENSG00000100804	10.236547995876	-2.92907530400905	1.16754139284939	-2.50875499742293	0.0121157485448466	0.0461908975907393
ENSG00000092067	25.3403085703753	-6.20500619132412	0.999172727548147	-6.2101436721061	5.29361806806572e-10	1.975765096581e-08
ENSG00000166090	4.0129815716199	-3.28789158023212	1.10485032956692	-2.97587057019832	0.00292158137550253	0.0150466183665288
ENSG00000186648	4.12904088310679	3.28693292024304	1.06316604832332	3.09164586794955	0.00199050158422584	0.0110981832617864
ENSG00000129535	6.23674944241388	3.53467290057444	0.953673524510002	3.70637624903193	0.000210245893256009	0.00176223275126734
ENSG00000100908	82.6399419268679	3.19778751274325	0.794076126849692	4.02705408791184	5.64800435780805e-05	0.000591362832513071
ENSG00000100918	89.6003943241401	-2.03376305565336	0.800406353208439	-2.54091318428571	0.0110563369110535	0.0432505904442874
ENSG00000100938	265.689241286517	-3.38987934197571	0.764067958832726	-4.43662020215383	9.13823164391523e-06	0.000124961378837591
ENSG00000100949	15.4086475294774	3.13739856753027	0.98687824469404	3.17911412517048	0.00147725915182216	0.00876820329121758
ENSG00000139899	191.577427917532	2.87359579066956	0.984821986785842	2.91788346445036	0.00352416031045061	0.0174693727889134
ENSG00000100445	1947.61566497245	-3.18081789930623	0.516352965031802	-6.16016197197652	7.26705771781618e-10	2.66528793176553e-08
ENSG00000180104	35.7424324144466	4.69871632092473	1.0403288990911	4.51656810171267	6.28499105602575e-06	8.98159194830707e-05
ENSG00000071539	19.6582034867113	-3.34163730672138	1.10821801072055	-3.0153248497998	0.00256704154333394	0.0135659198365944
ENSG00000105329	29.6939188547952	6.36725432327807	0.992364812430972	6.41624354624219	1.39677932354374e-10	5.60921823283863e-09
ENSG00000167600	8.3174391484963	-4.40724981811178	1.1876027898803	-3.71104704002591	0.000206403740111166	0.00173621516801883
ENSG00000188493	18.4570324267718	5.21429537640678	0.974414035340589	5.35121127907832	8.7367444400565e-08	2.05313494341328e-06
ENSG00000123815	21.9728875036488	4.65668145579805	0.958383649016677	4.85889075901484	1.18045239614157e-06	2.02431633878871e-05
ENSG00000104824	23.1458302260983	-2.80303720104959	1.03305442191548	-2.7133490178109	0.00666069128575081	0.0291865236243708
ENSG00000177182	207.57413232434	5.80067166527452	0.898109085929149	6.45876069639511	1.055638867141e-10	4.40659777105896e-09
ENSG00000144893	11.627737558195	3.81395963586241	1.04724789801122	3.64188807932229	0.000270645742231595	0.00215463893909595
ENSG00000120742	158.232898220703	-3.45739153286741	1.18717602927246	-2.91228212802292	0.00358798404209611	0.0177187750992875
ENSG00000206199	7.17404153244903	4.58212472686906	0.959918928979903	4.77344970344364	1.81096791940901e-06	2.99234152308598e-05
ENSG00000114744	3.1367165764351	-2.84564725075955	1.12499408530734	-2.52947752163705	0.011423249093524	0.0441954362795183
ENSG00000164808	222.670566727785	4.8625401997557	0.740855710172561	6.56341057103158	5.25907811395224e-11	2.26998983898143e-09
ENSG00000160678	11.1884689335412	4.87769707645913	1.02897107865597	4.74036362890816	2.13335000043021e-06	3.42686221588094e-05
ENSG00000198837	15.2822362627349	-3.3367114746069	0.890243360085609	-3.74808914529397	0.000178186927326885	0.0015424229930274
ENSG00000160741	4.04518103420294	-3.23068341663586	1.04483770989155	-3.09204327720062	0.00198783866258289	0.0110981832617864
ENSG00000143578	60.3289996735187	2.60869728751634	0.847507675426218	3.07808101702961	0.00208338266239768	0.0115249023477884
ENSG00000143552	66.8849576316934	-5.44561748660958	0.95839487223096	-5.68201859629447	1.33114182921503e-08	3.7705780832006e-07
ENSG00000179832	15.8438152880609	-3.63772534119271	0.99235491612948	-3.6657503097592	0.000246614458845379	0.00199842751133324
ENSG00000188828	60.1436073491247	-6.43409909256499	1.07880699579898	-5.9640872905165	2.46005209216418e-09	8.08758058278844e-08
ENSG00000180964	13.2050583666176	-4.89570810452746	0.959946116073989	-5.09998219957391	3.3968542551326e-07	6.75643894947222e-06
ENSG00000184343	11.934493188594	3.51066463938927	1.09855436809091	3.19571314935479	0.00139485711627711	0.00834648764341669
ENSG00000067840	10.5956427840328	-4.71034027372399	1.14326057628999	-4.12009332903751	3.78718962318911e-05	0.000426058832608774
ENSG00000172534	13.3135755902741	-4.42514847213064	1.01658610588424	-4.352949982807	1.34317803031148e-05	0.000173927849027068
ENSG00000130827	38.2149669895458	-5.34244536991519	0.974649253917581	-5.481403026208	4.21965995054481e-08	1.07094969544827e-06
ENSG00000132341	18.3174502171686	-4.17522177446178	1.11316829568412	-3.75075520085291	0.000176302762728037	0.00153028868605936
ENSG00000184083	21.4120856565516	-5.37185451278886	1.05764339979527	-5.07907912423857	3.79268738985408e-07	7.45034101814988e-06
ENSG00000102302	107.28865821087	-2.30810655471227	0.684982387832673	-3.36958525607536	0.000752813987190154	0.00505357560150873
ENSG00000177697	21.0525545201886	4.68362490186543	1.14338235919061	4.09628928084995	4.19825270609548e-05	0.000464885050962929
ENSG00000177156	69.5895935205726	-4.7697045153082	0.9396522979302	-5.07603134245993	3.85399747534836e-07	7.54741172255721e-06
ENSG00000185522	13.8545694156424	3.70356893866789	1.0211729989595	3.62677914755048	0.00028697854808705	0.00226196135107122
ENSG00000130826	13.1461179339063	-3.07881337236032	1.0609984548794	-2.90180759283978	0.00371016340689641	0.018164341679597
ENSG00000185010	3.16302469697064	3.10742329288271	0.997948868373108	3.11381012731498	0.00184688300374523	0.0105192752771665
ENSG00000155961	14.792817183903	-4.21230315943976	1.25676626769908	-3.35169972945863	0.000803170802112753	0.0053643355151636
ENSG00000145916	138.30584318461	5.27501484819114	1.00283383554509	5.26010856556702	1.43970372992639e-07	3.18289901267699e-06
ENSG00000161202	12.7782229235358	-3.50012873832927	1.09660559573772	-3.19178449565966	0.00141396786368243	0.00843991166045624
ENSG00000175166	27.5819636447813	-3.59070299466627	0.918687070851984	-3.90851586856042	9.28648486241691e-05	0.000899583915298249
ENSG00000063245	57.992778591389	-2.98262518493521	1.02580091444646	-2.90760628395879	0.00364206557536746	0.0179277781813084
ENSG00000160469	7.15823702954595	-4.29271140348973	1.0028039772325	-4.28070839461227	1.86299339934145e-05	0.000234073131065773
ENSG00000080031	3.02864796144981	2.79407292925237	1.0480207073037	2.66604744522732	0.00767488607075505	0.0324864256964248
ENSG00000102393	8.56723871214305	-4.3249120677428	1.11074410765427	-3.89370696449285	9.87238977823e-05	0.000949095653679839
ENSG00000152430	8.4389154251144	-4.39939604048208	1.18742377712731	-3.70499237527935	0.000211397091631482	0.0017644541264979
ENSG00000144481	39.8084831018638	-4.76922420068179	1.00321741817603	-4.75392882367693	1.99501296776887e-06	3.25407642172068e-05
ENSG00000151790	95.7647404290685	-5.92779842582641	0.930041869059867	-6.37368985529493	1.84533583982141e-10	7.31790993979177e-09
ENSG00000165819	498.705835237582	-3.64178850280303	0.766316197526692	-4.75233136733506	2.01084461975898e-06	3.2714895159925e-05
ENSG00000092203	108.908959955618	3.79795117120447	0.872700937764409	4.3519503725224	1.34931808588707e-05	0.000174367072402311
ENSG00000100888	23.5527464195435	-4.03825905054565	1.00110752505406	-4.03379152536844	5.48840149886929e-05	0.000579699496838332
ENSG00000165804	36.6198810997156	3.44254192526411	0.956287713364563	3.59990186755827	0.000318337296391743	0.00246925445673057
ENSG00000165801	16.7090119026469	4.41979633544353	0.913883381394004	4.83628045484505	1.32291236393502e-06	2.25036969146588e-05
ENSG00000258818	61.7817762982614	-4.27853361260575	1.29472700632461	-3.30458358534698	0.000951176082703564	0.00614583731645022
ENSG00000183208	39.1361287302369	5.43769294707922	0.957924344379646	5.67653696138256	1.37448867222915e-08	3.86180919361752e-07
ENSG00000184056	10.5079016756178	-4.83812090392054	1.04933595840951	-4.61065006411648	4.01411752465555e-06	5.95682630225109e-05
ENSG00000136854	2.71642712023053	2.5881080178887	0.938367237664645	2.75809716495414	0.00581389137971338	0.0260885012760123
ENSG00000102710	26.7550368461404	3.46123255247244	0.930472641599797	3.71986493500917	0.000199329344667886	0.00168857769281407
ENSG00000081692	121.00982696828	3.26188923840912	0.801934861775847	4.06752392729981	4.7515330952555e-05	0.000512729209003335
ENSG00000143740	73.2814155624756	7.3853353814368	0.974324706883947	7.57995289379074	3.45680447099125e-14	2.35843272778919e-12
ENSG00000168159	6.02991230786735	2.68798768264564	1.06720219635467	2.51872390426783	0.0117780971892897	0.0452056399943322
ENSG00000139112	10.2386681223227	2.84289537891869	1.13304266955418	2.50908059803016	0.0121045862015029	0.0461837639498111
ENSG00000172322	28.3951162322844	6.62851005590352	0.955169059585777	6.9396197347285	3.93156776760928e-12	2.02811361670576e-10
ENSG00000135334	25.3396074922072	-5.07891727813861	1.02450405939804	-4.95743987693204	7.14281356171366e-07	1.28388532716921e-05
ENSG00000077522	6.86772024597943	-3.95922587042098	1.16331395713267	-3.40340270667744	0.000665521108366585	0.00458187220628579
ENSG00000116977	126.910738234656	6.41703363288747	0.892452211691596	7.19033865211037	6.4630813095152e-13	3.83254681391345e-11
ENSG00000145439	7.28887128704882	4.00511314145696	1.06065273775473	3.77608334838723	0.000159313700262665	0.00140786271332396
ENSG00000133142	36.9766609848937	4.03340446509086	0.920072061091067	4.38379191767637	1.16631181945199e-05	0.000152897696165762
ENSG00000075131	13.9242088328426	-4.21901566016928	1.05755419881679	-3.98940845290915	6.62382771189595e-05	0.000680067748090288
ENSG00000142937	69.6993985776871	-2.46156901220716	0.84496890269593	-2.91320663323036	0.00357737795931319	0.0177055094788161
ENSG00000166454	4.48713766489026	-3.50335686368716	0.994794411521527	-3.5216893290834	0.000428806345785665	0.00316001888967485
ENSG00000171772	125.430770777182	2.91368644917993	1.10769298620804	2.63040976647721	0.00852820057638126	0.0353136820408228
ENSG00000147679	10.7180470772481	5.2021842023809	0.962449283759288	5.40515151308688	6.47536324332351e-08	1.57418313329071e-06
ENSG00000115541	28.4294470192511	-2.71396840971777	0.984284364316807	-2.75730115006098	0.00582806488498356	0.0261336195725941
ENSG00000189043	24.1579171985028	-3.43706102582104	1.13456971673667	-3.02939605660106	0.00245043209304062	0.0130765278640393
