# Supplementary material for: Transposable elements are the primary source of novelty in primate gene regulation
Source: Genome Res. 2017 Oct;27(10):1623–33. doi: 10.1101/gr.218149.116 (PMC5630026; doi:10.1101/gr.218149.116)
Supplement: Supplemental Material [file supp_gr.218149.116_Supplemental_FILE_S3.zip › FILE_S3/HSVsMS_Dbinding_27Ac_NO_FDR.csv]

	baseMean	log2FoldChange	lfcSE	stat	pvalue	padj
HS_H3K27ac_10000:10001	30.7109789003723	-0.833791864492237	0.450647551004173	-1.85020835602969	0.0642835250762272	0.441938386666769
HS_H3K27ac_10002	144.787574811018	0.847450793934383	0.545769212479603	1.55276401555182	0.120479522436316	0.591591860476934
HS_H3K27ac_10003	22.6932615967915	-0.491839877646952	0.490040299511519	-1.00367230641485	0.31553658974499	0.845558357995031
HS_H3K27ac_10004:10005:10006:10007:10008	145.554853005208	0.163875406634064	0.626789900621062	0.261451893962692	0.793744042637711	0.984462318354265
HS_H3K27ac_10009	35.5508788039153	-0.806768610356583	0.473226304765318	-1.70482621577149	0.0882268406368585	0.513853335067864
HS_H3K27ac_10010	41.9287986712875	-0.520760885831606	0.471407647242325	-1.10469333469236	0.269292492524839	0.806298522333603
HS_H3K27ac_10011	28.35877108975	-0.181982461609612	0.440893330297013	-0.412758481710343	0.679783572940766	0.973439442341567
HS_H3K27ac_10012	39.3241866204199	-0.704493227038215	0.516198261710151	-1.36477256762595	0.17232454335962	0.686179699798596
HS_H3K27ac_10013	22.0379664580686	0.300651847195274	0.617147318308681	0.487163823411278	0.626142240066558	0.964320870818639
HS_H3K27ac_10014:10015	21.9994692983281	0.41573584708334	0.493337903252478	0.842699991917257	0.399396251716444	0.895865277024056
HS_H3K27ac_10016	25.4092701291656	0.0270750110749339	0.457435613592926	0.0591886820142257	0.952801824282965	0.997756120903922
HS_H3K27ac_10017	35.0737181714549	0.0218898548909165	0.487068129233435	0.0449420801261777	0.964153475621586	0.998311813158676
HS_H3K27ac_10018	28.6354317839831	0.190459544945766	0.490814834271121	0.388047653915363	0.697980768559858	0.975614438727722
HS_H3K27ac_10019	33.2726168645528	-0.713796674446079	0.497119612181923	-1.43586504526171	0.151040746622421	0.652545215770304
HS_H3K27ac_10020	25.6689565227666	-0.610107371038735	0.495677914932883	-1.23085445741787	0.218377303588642	0.75291754244564
HS_H3K27ac_10021	52.5445284551271	0.653966261017745	0.528590455338857	1.23718893221126	0.216016949478165	0.750787711893427
HS_H3K27ac_10022	154.047144252735	-0.312106679212974	0.653192332296272	-0.477817426478011	0.632780156788852	0.966083715827048
HS_H3K27ac_10023	26.9530242124307	-0.481484788543635	0.476895308800819	-1.00962366300972	0.312675628187653	0.84392776034213
HS_H3K27ac_100232	8.41694927381268	0.079556657497611	0.856119610796203	0.0929270355384363	0.92596152742084	0.994411811146235
HS_H3K27ac_100233	28.1299375465746	-1.17966703742592	0.477791628905046	-2.46899896536355	0.013549161021425	0.187013111562502
HS_H3K27ac_100241:100242:100243	28.1032099438033	-0.293856813021339	0.441635588715216	-0.665383000215658	0.505805555267842	0.935956925656012
HS_H3K27ac_100247	38.4919582356091	-0.308989872637637	0.424853068867013	-0.727286432134392	0.467050507930688	0.92615368283586
HS_H3K27ac_100248:100249:100250	36.36228118831	-0.104062361012454	0.516504629948005	-0.20147420754569	0.840327795311995	0.991344080519529
HS_H3K27ac_10024:10025	24.093123874273	-0.0711718863287428	0.487831408101058	-0.145894432270747	0.884004726965148	0.993532869483501
HS_H3K27ac_100251	22.9426638230929	1.75488651335086	0.592663081082083	2.96101878009138	0.00306623241648579	0.0729412486390678
HS_H3K27ac_100252:100253	18.4227686524745	0.33624785963607	0.544166249251847	0.617913845444042	0.536632131788532	0.943696703252495
HS_H3K27ac_10026	23.3061882972515	-0.098409819985369	0.498792517761144	-0.197296103051198	0.843595828728481	0.991825838471382
HS_H3K27ac_10027	28.7040787621771	0.372001681519925	0.494487134158663	0.752297998921369	0.451871870981534	0.921469652249423
HS_H3K27ac_100271:100272	22.9113756393839	-0.278010788550496	0.461416161188939	-0.602516365777352	0.546830472663562	0.945753458368792
HS_H3K27ac_10028	28.8933065222717	1.08209328318664	0.571069938090498	1.89485247079345	0.0581119494578967	0.421285041768596
HS_H3K27ac_10029	34.6490230490849	0.714837700641994	0.593427919031847	1.2045906128047	0.228361382362173	0.764729323977943
HS_H3K27ac_10030:10031	61.3039487063968	-0.455995950554507	0.634695267375864	-0.718448638257244	0.472480706166828	0.927202076940921
HS_H3K27ac_10032:10033	38.4502073834935	0.519485946147797	0.538993019866187	0.963808299923378	0.335142044688052	0.859498275181676
HS_H3K27ac_10034	65.1071481499755	0.0760526202897966	0.6923078780293	0.109853755393172	0.912525358340753	0.993532869483501
HS_H3K27ac_100370:100371:100372:100373	48.5829563276583	-0.524103672344955	0.556709574629553	-0.941431037347806	0.346484014410476	0.866283342107265
HS_H3K27ac_100374:100375:100376	51.5086671729878	0.0319794997799606	0.469500023096818	0.0681139471922155	0.94569492788877	0.996846192800281
HS_H3K27ac_100377:100378:100379:100380:100381:100382	57.3285878082533	-0.173488572718379	0.574919843448216	-0.30176132324437	0.762834016754174	0.983105373141784
HS_H3K27ac_100397:100398:100399	42.2905870931879	0.128988508795492	0.605606812820386	0.21299051804714	0.831334358506002	0.989964195942515
HS_H3K27ac_100400	19.7722228165379	-1.81164864122449	0.551860236424286	-3.28280336514705	0.00102780330901339	0.0355010433653986
HS_H3K27ac_10046	29.8675316425195	-0.941248178348382	0.431209546728428	-2.18280922927055	0.0290498617327272	0.287801937555529
HS_H3K27ac_100461	21.6285157155445	0.270243141909569	0.463278210824325	0.583327977866081	0.559672531721799	0.949450366987985
HS_H3K27ac_100462:100463:100464	38.5409268148742	-0.258406054411366	0.471366544902308	-0.54820618307759	0.583550337031832	0.955631704591201
HS_H3K27ac_100465	27.8058713288315	0.230890520017611	0.453370406833868	0.509275675115289	0.610559005738851	0.961066977734795
HS_H3K27ac_100466	20.5447142161364	0.17566957656806	0.4818344876432	0.36458489600301	0.715421291152831	0.979063387917127
HS_H3K27ac_100467	22.0591565419695	0.29651106409725	0.470061228582809	0.630792428874006	0.528176254446058	0.941196217092014
HS_H3K27ac_10053:10054:10055	68.3944728612777	0.578498636138258	0.614324977176762	0.94168177695924	0.346355587569774	0.866283342107265
HS_H3K27ac_100549	119.199460127688	4.35064309974883	0.892853642990082	4.87273937213151	1.10061377451306e-06	0.000304127741134051
HS_H3K27ac_100558:100559:100560	55.4921549803609	0.903164905658182	0.560331217613779	1.61184113479237	0.106996514376812	0.562822421710455
HS_H3K27ac_100561:100562	24.676113662626	-0.405088627617757	0.459460904166088	-0.881660711378664	0.377960313275014	0.887125391914213
HS_H3K27ac_100563	27.4952936877196	0.919669737031212	0.541516285961962	1.69832332077971	0.0894467555366188	0.516874848464931
HS_H3K27ac_100565:100566:100567	107.716498294745	-0.101554864020739	0.631992586791167	-0.160689960836987	0.872337596770239	0.993436333688784
HS_H3K27ac_100568	16.8095991470217	0.998825965345246	0.476347375197955	2.09684364258366	0.0360074187978756	0.325931065349823
HS_H3K27ac_10056:10057	22.9705921693942	-0.799515463317363	0.553967819357858	-1.44325254171648	0.148949343421573	0.648759566911704
HS_H3K27ac_100570:100571:100572:100573:100574:100575:100576	17.0239833251248	0.0681448802198432	0.548150895948728	0.124317739373388	0.90106370226698	0.993532869483501
HS_H3K27ac_10058:10059	40.1451722730171	0.54761521070839	0.524901234150543	1.04327285797795	0.296821938028909	0.828739312522792
HS_H3K27ac_10060	203.964999898908	0.311698886918408	0.722529829619138	0.43139933348179	0.666178034469997	0.971241525884183
HS_H3K27ac_10061:10062	37.6536236330027	-0.387659389652246	0.40260077219341	-0.962887844303522	0.335603810414665	0.859529632565107
HS_H3K27ac_10063	41.6898223884484	0.0714659168862435	0.446412204736687	0.160089522929592	0.87281055422308	0.993436333688784
HS_H3K27ac_10064	59.1094789005992	0.304935142776108	0.520475818203318	0.585877637560077	0.557957745973689	0.948719796459556
HS_H3K27ac_10065:10066	42.7657504492353	0.442635039192173	0.432528877311325	1.02336528821768	0.30613516515997	0.837259116528588
HS_H3K27ac_10067	33.8269661101427	-0.0519859346085865	0.440451132320698	-0.118028836331234	0.906044809484545	0.993532869483501
HS_H3K27ac_100676	67.5732054767949	0.818184422461666	0.526833349180406	1.55302321642036	0.120417588227385	0.591589839311458
HS_H3K27ac_100677	14.493929003997	0.60597702616922	0.660990424393983	0.916771262949533	0.359262514232141	0.875372455331484
HS_H3K27ac_100678	18.3817794438546	-0.0558796419289067	0.513506575913577	-0.108819720233361	0.913345482219421	0.993532869483501
HS_H3K27ac_10068	29.7941235606126	-1.99617902282016	0.47792806019794	-4.17673534797981	2.95722754419963e-05	0.00302911876553276
HS_H3K27ac_100680	15.2362924175754	3.36939440397382	0.874688043248781	3.85210982358825	0.000117104477688127	0.0078317189712401
HS_H3K27ac_100682	15.2982033915258	0.326898366396755	0.517619867540389	0.631541381806114	0.527686600483552	0.941196217092014
HS_H3K27ac_10069	102.953250498631	-0.215023705293836	0.632891730137114	-0.339748009106158	0.73404630392748	0.981587291718858
HS_H3K27ac_100690	12.7336345417251	0.054623108728445	0.643765028233533	0.084849450238589	0.932381079650916	0.994845475313352
HS_H3K27ac_100691	16.8137318294225	0.332054944144864	0.602450278838425	0.551174023497995	0.58151438539668	0.954984415835739
HS_H3K27ac_100693	23.9062365978967	-0.565408182396937	0.611324568234116	-0.924890331219938	0.355022956506532	0.873009679058488
HS_H3K27ac_100694	74.163272768687	-0.0617463205903207	0.640690248220744	-0.0963746845871245	0.923222997291063	0.994411811146235
HS_H3K27ac_100695:100696:100697	106.674263144391	0.196249587811409	0.488015086518194	0.402138362589519	0.687582201185166	0.975128000942908
HS_H3K27ac_100698	6.62840622932471	1.35179232316255	0.851192027382529	1.58811675823539	0.112259939509557	0.574739913674875
HS_H3K27ac_100704	13.9161477891066	0.218134235932808	0.635190236439087	0.343415599640953	0.731285825510562	0.98132102574421
HS_H3K27ac_100706	21.404828509482	-0.0442820681285468	0.618638626725701	-0.0715798629693083	0.942936265982898	0.996281710577165
HS_H3K27ac_100707	17.4268382432177	0.290056444099785	0.594207316634576	0.488140142303503	0.625450579270886	0.964266742298776
HS_H3K27ac_100708	22.3920341071651	-0.312829834094844	0.535952405270332	-0.583689579557076	0.559429179296805	0.949319838389694
HS_H3K27ac_100709	10.7292747239817	-0.188860019689169	0.594706629735384	-0.317568377828918	0.750812364144135	0.982673612365766
HS_H3K27ac_10070:10071	68.7249867156347	-0.00848516282522773	0.603750180847834	-0.0140540957077846	0.988786823153236	0.999387660063383
HS_H3K27ac_100710	18.7091981359474	-0.705349313775858	0.537610909357289	-1.31200706960932	0.189517749223115	0.714508098598545
HS_H3K27ac_100711	25.155068176963	-0.0100576318466351	0.626759365449413	-0.0160470387856484	0.987196864992467	0.999040925849601
HS_H3K27ac_100713	18.8296465252255	0.431988440185724	0.654313805547238	0.660215995021576	0.509115229254734	0.936425256037887
HS_H3K27ac_100715:100716	14.0017846170237	0.276923910768464	0.542490372264825	0.510467880954907	0.609723711115068	0.96088294824739
HS_H3K27ac_100718	19.4487581305312	-0.373449683204164	0.501816165544329	-0.744196199417124	0.45675778698265	0.923046046863461
HS_H3K27ac_100719	16.6658585441611	-0.544800551075534	0.587258738991793	-0.92770105390147	0.35356266164116	0.871101371085209
HS_H3K27ac_10072	25.9048488079999	-0.766830307433574	0.475071518644518	-1.61413656120979	0.106497808550667	0.561571136626786
HS_H3K27ac_100720	24.6383754725528	-0.182568598086742	0.460069084832861	-0.396828659228575	0.691493815244975	0.975156181123101
HS_H3K27ac_100721:100722	17.283950222751	-0.35742183357192	0.541160210481684	-0.660473232601082	0.508950190349889	0.93634437497436
HS_H3K27ac_100724	13.5299351591549	0.0257575946742762	0.612405596289571	0.0420596983932474	0.966451107745163	0.9984109464915
HS_H3K27ac_100727	219.689150824453	-0.584389752159162	0.819254340739108	-0.713319079435017	0.47564833377499	0.928533062109507
HS_H3K27ac_100728	50.2272986548297	-0.352133601194091	0.555168554748775	-0.634282324137467	0.525896589903055	0.94020329795
HS_H3K27ac_100729:100730	39.4777623091423	0.534993576116033	0.63305685806942	0.845095617078626	0.398057455250249	0.894989027996113
HS_H3K27ac_10073	24.558119219003	0.385447176562132	0.57860848251574	0.666162332923707	0.505307346071138	0.935894809076871
HS_H3K27ac_10074	182.627064804171	-0.302073720338894	0.671196140280069	-0.450052826902204	0.65267234998343	0.968616384959977
HS_H3K27ac_100741	91.2916726985013	-0.211040293042014	0.691536676557676	-0.305175849952787	0.760232224577679	0.983105373141784
HS_H3K27ac_100744	24.6471652670034	-0.237044345907553	0.647970783038713	-0.365825670095669	0.714495163689574	0.979063387917127
HS_H3K27ac_100745	5.37544528534943	-0.63883330931815	0.986088572258249	-0.647845768920284	0.517084709413398	0.938570917713298
HS_H3K27ac_10075	36.5219350861212	1.05020816220575	0.650616200535751	1.61417462605597	0.106489554115177	0.561571136626786
HS_H3K27ac_100750	10.5827285096887	0.939021754512274	0.759920780392465	1.23568374328086	0.216576142657173	0.750787711893427
HS_H3K27ac_100755	25.727547448746	-0.0388187550687174	0.590541111522324	-0.0657342127606469	0.94758943346394	0.997214180630014
HS_H3K27ac_100761	18.816914363745	-0.390843903493192	0.553028603301249	-0.706733614066413	0.479732036259036	0.929793300274345
HS_H3K27ac_10076:10077:10078	27.0853985343873	-0.126649338142712	0.679906899490698	-0.186274529994596	0.852229480010575	0.992312693796102
HS_H3K27ac_100778	53.0552745517871	0.342677214742651	0.475574922339724	0.72055358397948	0.471184220441856	0.926531076014447
HS_H3K27ac_100779	33.7739058080996	-0.906473681988561	0.546152068584203	-1.65974594646949	0.0969655719554455	0.53640564999322
HS_H3K27ac_100780	27.1488384021286	0.425215549119131	0.619262269988308	0.68664856511791	0.492304216618243	0.932400573221705
HS_H3K27ac_100781	28.8248857303795	-0.171897769875683	0.506293159622768	-0.339522204889676	0.734216372371446	0.98160189369113
HS_H3K27ac_100782	24.0625478135681	-0.234851170557881	0.528840055274346	-0.444087334564791	0.656979443085249	0.969428069028762
HS_H3K27ac_100783:100784	11.8930716198635	-0.274616556507358	0.648921562702404	-0.423189137626634	0.672157271354396	0.971258796205309
HS_H3K27ac_10079	20.6254549825605	-0.185090084835959	0.58280614627275	-0.317584304866506	0.750800281145135	0.982673612365766
HS_H3K27ac_10080	81.0492319678871	0.440083228542338	0.679632297204332	0.64753136416945	0.517288102313432	0.938570917713298
HS_H3K27ac_100803	20.8698252521658	-0.256916647868567	0.487274143265358	-0.527252782482768	0.598018059015089	0.958748170728882
HS_H3K27ac_100804	32.7927582234015	0.00487008224796791	0.536832010218922	0.00907189242679824	0.992761776378904	0.999642334624537
HS_H3K27ac_10081	27.581529776293	-0.095983974208279	0.48795488106922	-0.196706658611461	0.844057099084717	0.991825838471382
HS_H3K27ac_100812	37.2322669204502	-0.760374462804383	0.570291293058202	-1.33330891083196	0.182430450654717	0.702454947901107
HS_H3K27ac_100813	22.2763776037337	-0.648314028041333	0.483313064433772	-1.34139562066436	0.179792038691087	0.697805695347425
HS_H3K27ac_100820	12.3281968074621	-1.96964796588402	0.565419946410601	-3.48351341049734	0.000494878327446931	0.0214865199271295
HS_H3K27ac_100821	138.038427439028	-0.818849946324928	0.659220618200326	-1.24214856713734	0.214181752120724	0.748164186468191
HS_H3K27ac_100822	17.1955908909918	-0.214551632564391	0.482830608533114	-0.44436211949408	0.6567807960501	0.969394916658615
HS_H3K27ac_100823	18.482032032443	0.55284532943348	0.587954160086735	0.940286449120326	0.347070648505737	0.866483248540221
HS_H3K27ac_100824	18.2208070187586	-0.334068157833253	0.513883145883825	-0.650085842489912	0.515636773655691	0.938570917713298
HS_H3K27ac_100825	12.752258055493	-0.0983423276426532	0.595648082632753	-0.165101392097129	0.868864177313723	0.99319291630121
HS_H3K27ac_100826:100827	66.6242483373463	0.407088172559383	0.546424693854319	0.745003249556499	0.456269755431712	0.922814500685337
HS_H3K27ac_100828	21.3876731374587	-0.625329285959381	0.454452083332143	-1.37600708390272	0.168819440113424	0.680893614198136
HS_H3K27ac_100829:100830	30.2648152175642	-0.781655295070785	0.480497290873195	-1.62676316790528	0.103787407004211	0.554414193027438
HS_H3K27ac_10082:10083:10084	82.2848447641849	-0.354841551870767	0.544207861361756	-0.652033123856125	0.514379804288345	0.938286021991643
HS_H3K27ac_100831:100832:100833	116.693019261919	-0.596000042117866	0.609788176557455	-0.977388649092167	0.328376780341147	0.854652359231932
HS_H3K27ac_100835	8.48000282260295	-1.83932584276278	0.667050461291324	-2.7574013504197	0.00582627904754189	0.111117118376724
HS_H3K27ac_100836	26.6998033009572	0.17364209560004	0.475023630512902	0.365544121273613	0.714705278015329	0.979063387917127
HS_H3K27ac_100837	14.7990116939417	1.13427796700304	0.560944732690148	2.02208506631897	0.0431675645223928	0.361548638384684
HS_H3K27ac_100838	20.855726966352	-0.100551211392826	0.468260657667425	-0.214733417694554	0.829975166722621	0.989920977016888
HS_H3K27ac_100839:100840:100841	93.889088447926	0.114035938120079	0.695674141622126	0.163921484639601	0.869792953576144	0.993330700691732
HS_H3K27ac_100842	22.0983920110687	-0.24762009033489	0.467947907452315	-0.529161657508049	0.59669331243505	0.958377008352031
HS_H3K27ac_100843	87.7564747254511	-0.0554369360084826	0.598510270285667	-0.0926248700494693	0.926201585237931	0.994411811146235
HS_H3K27ac_10085	44.8915180365697	0.430441091094032	0.471956108382636	0.912036275087373	0.361749622086374	0.876214009883928
HS_H3K27ac_10086	62.5461161705761	-1.29089463167846	0.559541445336876	-2.3070581141693	0.0210515805831413	0.241598403562992
HS_H3K27ac_100862	28.5429528640199	-0.0347556695796714	0.589014957439093	-0.0590064295324203	0.95294698701076	0.997756120903922
HS_H3K27ac_100863	37.6241164623052	-0.0431337115927136	0.455100859197769	-0.0947783567553524	0.924490878278103	0.994411811146235
HS_H3K27ac_100864:100865:100866:100867	185.571254433346	-0.109303660209145	0.611133858213464	-0.178853877493671	0.858052439155112	0.992851970231903
HS_H3K27ac_100868	62.892099228374	0.850403470823675	0.437965217306088	1.94171463216756	0.0521716563479918	0.397594053012504
HS_H3K27ac_100869	25.6867640621876	1.04493634523814	0.493348818847175	2.11804772874471	0.0341710257239472	0.31498846210391
HS_H3K27ac_100870	240.697979018339	0.494528537617415	0.762938681427153	0.648189100456081	0.51686265068179	0.938570917713298
HS_H3K27ac_100871:100872	21.1369603180008	0.549539219934837	0.454441288405286	1.20926340531968	0.226561665196917	0.762106950974864
HS_H3K27ac_100873	21.941633596228	2.39456683964717	0.636517458353432	3.76198140085824	0.000168572586224817	0.0101375548967368
HS_H3K27ac_100874	15.1554758982978	-0.810696716083991	0.56541220697363	-1.43381537590645	0.151624955967819	0.65338059715704
HS_H3K27ac_100875	294.190691058608	-0.172981298641324	0.690493212729451	-0.250518463400308	0.802186428102247	0.986018386376301
HS_H3K27ac_100876	78.1725792169966	-0.828762595313186	0.470467242491338	-1.76157343266772	0.0781413959402448	0.484771288265995
HS_H3K27ac_10087:10088:10089	115.29271713651	-0.530070554731858	0.575148919156898	-0.921623143287621	0.356725182386299	0.873712323135267
HS_H3K27ac_100896	19.302330534343	0.315874462995292	0.486312762739273	0.649529453465407	0.515996215136372	0.938570917713298
HS_H3K27ac_1008:1009:1010:1011:1012:1013:1014:1015	6.06094616370708	0.0569200715762636	0.969420676846507	0.0587155534596422	0.9531786708419	0.997756120903922
HS_H3K27ac_10090	33.4818390520799	0.0377730703492964	0.522926817565122	0.0722339514450171	0.942415726388946	0.996226153822313
HS_H3K27ac_100904:100905:100906:100907:100908:100909:100910:100911:100912:100913	117.510285108868	0.11190818273387	0.563478913754622	0.198602254675679	0.842573889769634	0.991825838471382
HS_H3K27ac_10091	69.3018510757076	0.189171592984313	0.531225574768575	0.356104077004809	0.721762624099386	0.980033092666794
HS_H3K27ac_100914:100915	47.141964824227	-0.13486040821155	0.550561111008312	-0.244950842903821	0.806494493624388	0.9864353989109
HS_H3K27ac_100916	32.6246434417134	0.062724990006187	0.430703561816123	0.145633785199496	0.88421049558475	0.993532869483501
HS_H3K27ac_100917	35.4739549611771	-0.0366582199564091	0.440834233607765	-0.0831564728002182	0.933727122488616	0.995125282244521
HS_H3K27ac_100926	100.573767725099	0.0341615370110623	0.653702253212405	0.0522585578421777	0.95832267422056	0.997985477716875
HS_H3K27ac_100927:100928	18.0732804264658	0.670595212429875	0.524546394875869	1.27842878910371	0.201098278518466	0.731688193943985
HS_H3K27ac_100929	20.5026780635717	0.494794399794485	0.509419229306355	0.971291171062029	0.331403304100313	0.856960622267664
HS_H3K27ac_10092:10093	33.0023305728461	-0.561435372629239	0.50413118939496	-1.1136691885758	0.265421132182711	0.802910910518636
HS_H3K27ac_100930:100931:100932:100933:100934	9.60239934550657	0.695601486185096	0.727044705721843	0.956752013611695	0.338692438005548	0.862149443570783
HS_H3K27ac_100935:100936	18.3215466317655	0.272877270507619	0.435057604826817	0.627221010459621	0.530514372677642	0.941674899336083
HS_H3K27ac_100937	55.4481341244054	-0.053278643140357	0.481604159246567	-0.110627456423357	0.911911774042498	0.993532869483501
HS_H3K27ac_100938:100939	23.4254131054943	-0.707114978853052	0.461363996025341	-1.53266181354605	0.125359202587294	0.602650480474068
HS_H3K27ac_100940	35.9569293032203	0.014451237890559	0.489861583266675	0.0295006556631569	0.976465296026736	0.998450081873408
HS_H3K27ac_100941:100942	32.0711231991646	0.209803710926759	0.503044277089596	0.4170680802505	0.676628611592435	0.972153632607889
HS_H3K27ac_100944:100945	51.9834105766346	0.149088975624027	0.507381269530266	0.293840124926279	0.768880072559041	0.983105373141784
HS_H3K27ac_100946	29.9765756787883	0.330108045234723	0.464110791754724	0.711269918948966	0.476916988445762	0.929143227562384
HS_H3K27ac_100947	20.5086147163049	0.292346705486038	0.58318703904098	0.501291499836463	0.616165986635108	0.961705343528132
HS_H3K27ac_100948:100949:100950	27.9272443232586	0.0621191581487078	0.561967990048387	0.110538605843652	0.911982234412404	0.993532869483501
HS_H3K27ac_10094:10095:10096:10097:10098:10099	83.105601623312	-0.306405532975834	0.536534352691346	-0.57108278610466	0.567943526632193	0.951448207083896
HS_H3K27ac_100951	30.4816991928976	-0.0537053515899823	0.477217140783152	-0.112538605595447	0.910396361309968	0.993532869483501
HS_H3K27ac_100952	29.5007089388037	0.464941752000342	0.472036024061605	0.984970909634777	0.324638360356625	0.85200329551597
HS_H3K27ac_100953	21.4314380987134	-1.00605795413235	0.48865883898852	-2.05881460410049	0.0395120021073877	0.344026582100621
HS_H3K27ac_100954	20.9950641696965	-0.726427975754112	0.487037461903678	-1.49152382018979	0.135824022105999	0.624649437479313
HS_H3K27ac_100955	25.3927890924496	-0.111906940515881	0.503763285188484	-0.222141914280258	0.82420341000441	0.988794952750276
HS_H3K27ac_100956	16.7112556870774	-0.361818049783668	0.541066839364475	-0.66871229848174	0.503679020769507	0.935894809076871
HS_H3K27ac_100957	38.2294589797776	0.361222052364646	0.417065270005243	0.86610436865219	0.38643292969477	0.889786719972856
HS_H3K27ac_100958:100959	21.9618148470202	0.033330513242803	0.518143392242068	0.0643268132757187	0.94871000375699	0.997311369485797
HS_H3K27ac_100960:100961	36.8520176101489	-0.483325984731471	0.487526623406287	-0.991383775832658	0.321498219390828	0.849524272253113
HS_H3K27ac_100962	27.5238078511185	-0.905434788094783	0.396220145229924	-2.28518110195877	0.0223022108351899	0.249446064459109
HS_H3K27ac_100963	18.3658109036974	-0.315976504745764	0.608610538953288	-0.51917685370548	0.6036374184743	0.959661616748245
HS_H3K27ac_100964:100965:100966	46.6259033191509	-0.177108303606352	0.412970132123724	-0.428864680105463	0.668021705206994	0.971241525884183
HS_H3K27ac_100968:100969	47.7880648201266	-0.138572502252684	0.47006260610407	-0.294795843049903	0.768149842163591	0.983105373141784
HS_H3K27ac_100970:100971	51.3730445363623	-0.102622296277411	0.508078558814028	-0.201981159206865	0.83993145339552	0.991331586906055
HS_H3K27ac_100972:100973:100974:100975:100976:100977:100978:100979:100980	88.1296023390151	-0.293591704696009	0.658591656427101	-0.445787160877139	0.655750996969458	0.969264419676919
HS_H3K27ac_100981:100982:100983:100984	30.2686842772531	-0.303538202457517	0.440308395727768	-0.689376367570303	0.490586451270467	0.932160389532505
HS_H3K27ac_100985	21.3907084899874	-0.098272308939221	0.536033998930707	-0.183332231043659	0.854537346236938	0.992590111383247
HS_H3K27ac_100986	11.7163632616484	-1.87131358873673	0.595423467154878	-3.14282807440973	0.00167324087155504	0.0492928463697942
HS_H3K27ac_100987:100988	17.706273174756	0.275258003875854	0.549309378942296	0.501098314406843	0.616301933074697	0.961714985612793
HS_H3K27ac_100989	28.4920154050581	-0.350778812515452	0.501704017470131	-0.699174812839396	0.484442789126613	0.930818177640539
HS_H3K27ac_100990	26.2836089206794	0.247414639264064	0.53804062000154	0.459843792580857	0.645628347180881	0.967235114892117
HS_H3K27ac_100992:100993	30.7729538389206	-0.262618270567521	0.501526766826235	-0.52363759611361	0.600530627016719	0.959026909568868
HS_H3K27ac_100994	24.0408370720835	-0.100017862237303	0.474497657613329	-0.210786840846342	0.833053607334486	0.989999076514519
HS_H3K27ac_100996	24.689604765507	-0.255713563483282	0.469641741020164	-0.544486448176043	0.586106771488634	0.956391026618624
HS_H3K27ac_100998:100999:101000	39.7698645398394	0.475551369391107	0.452005351465204	1.05209234326447	0.292757184702905	0.826646804177485
HS_H3K27ac_10100	33.840984294609	-0.423840855902324	0.547901478908262	-0.773571293778694	0.439184353268807	0.914330420314209
HS_H3K27ac_101007	21.0648145981699	0.771977043230131	0.546118885347789	1.41356957970517	0.15748831836149	0.663965534750287
HS_H3K27ac_101008:101009	27.0675838524615	-0.0413689144509855	0.433992046876973	-0.0953218261686547	0.924059206812374	0.994411811146235
HS_H3K27ac_10101	35.6032518531557	-0.763750206631847	0.517776315841473	-1.47505821194356	0.140196893847365	0.632809378584868
HS_H3K27ac_101010	33.7991342779863	-0.558299651009792	0.420033252767217	-1.32917964787708	0.183788707926299	0.705640669720668
HS_H3K27ac_101011:101012	19.6879759375531	-0.647739666764025	0.542588391384813	-1.1937956599308	0.232557909803354	0.769459402573244
HS_H3K27ac_101013	31.3312966313478	0.027209783015462	0.480951203345037	0.056574934891974	0.95488380161499	0.997821882932278
HS_H3K27ac_10102	17.8856511585581	-0.471424798076053	0.620806107738176	-0.759375257749357	0.447628109958388	0.919131481438393
HS_H3K27ac_101021	27.7686838989175	-0.370658564127287	0.515359909297986	-0.719222736266372	0.472003692684655	0.926999649004805
HS_H3K27ac_101022	28.6310388925803	0.114390280110806	0.526491070043197	0.217269174387746	0.827998578570657	0.989567401989192
HS_H3K27ac_101023	137.150721740683	-0.648253223166084	0.612177292303516	-1.05893052766923	0.289631420078815	0.822907827206237
HS_H3K27ac_101024	29.495760646203	-0.713360418909487	0.504263333361282	-1.41465851612573	0.157168642942811	0.663170592144678
HS_H3K27ac_101025	23.8454795371995	-0.491963441409929	0.567211940495818	-0.867336186505326	0.38575783504797	0.88959863556122
HS_H3K27ac_101026:101027:101028	23.3626084195117	0.253993730629477	0.518361852543619	0.489993099189536	0.624138782027254	0.963981889697916
HS_H3K27ac_101029	5.25359447320878	0.185509194344799	1.0351416000144	0.179211418362685	0.857771698313424	0.992851970231903
HS_H3K27ac_10103	65.3008010443027	0.633494678385484	0.897712020054559	0.705676947877988	0.480389059768048	0.930053881306373
HS_H3K27ac_101033:101034	16.2472979654475	-0.684640022689047	0.593728211833834	-1.15312024768777	0.248861031998002	0.786218235097117
HS_H3K27ac_101035:101036	45.2618687825071	1.02853757062473	0.534475742163654	1.92438587850784	0.0543062331884926	0.406310560697156
HS_H3K27ac_101037:101038	47.6442844828947	1.07972145606392	0.575361564072101	1.87659642820461	0.0605734272958661	0.429008620979226
HS_H3K27ac_101039	20.0367321323787	0.505745968387632	0.599158213554971	0.844094192395197	0.398616772759694	0.895089325567156
HS_H3K27ac_101040	30.1796999643842	-0.554075442855192	0.508201497255795	-1.09026723818625	0.275595442378128	0.812427649603933
HS_H3K27ac_101041	19.9832893172574	0.174609336252934	0.604825792259519	0.288693601508999	0.77281585957795	0.983105373141784
HS_H3K27ac_10104:10105	67.9002162288816	0.357082204460086	0.526411590197221	0.678332717420422	0.497560758774425	0.934681477799402
HS_H3K27ac_10106	33.9420453433503	1.03533178242814	0.551100766414708	1.87866148175349	0.0602907303993775	0.427948148823418
HS_H3K27ac_101060	50.9233446882402	0.595732048328115	0.661675678995867	0.900338439569328	0.367940170569397	0.881064899043147
HS_H3K27ac_10107	42.8394065037852	-0.0817194288711451	0.501499783121881	-0.162950078188338	0.870557741026734	0.993414553524389
HS_H3K27ac_101084	12.0441623343211	-0.509171410728189	0.619571455145978	-0.821812248610166	0.411183761493337	0.901928116828478
HS_H3K27ac_101085	18.475102535358	0.172954550404923	0.504301195777897	0.342958834626866	0.731629429215572	0.98132102574421
HS_H3K27ac_101086:101087	19.5649085333121	-1.07667339405909	0.468673983805895	-2.29727578500496	0.0216030422619634	0.244930675721994
HS_H3K27ac_101088	18.4461921625399	-1.17572515095352	0.557430180959564	-2.10918818376432	0.0349283414489339	0.319245040843256
HS_H3K27ac_101089:101090	27.738806365121	-1.10944229365873	0.476365569578044	-2.3289724625595	0.0198605245787751	0.233955141815934
HS_H3K27ac_10108:10109	9.31478207639392	0.292640300374571	0.721775989944272	0.405444770194096	0.685150607850552	0.974834916900065
HS_H3K27ac_101091	23.0614095583367	0.894293672778422	0.536404331090036	1.66720069347895	0.0954745049002542	0.532928938564745
HS_H3K27ac_101092	37.0669138405707	-0.456797429019298	0.526028678721266	-0.868388830300537	0.385181507506209	0.88927349867998
HS_H3K27ac_101093	29.2982998338082	-0.0858442246802184	0.609525536876083	-0.140837781990536	0.887998094815467	0.993532869483501
HS_H3K27ac_101094	83.7145919557815	-0.258460749861732	0.659936225280949	-0.391645040779054	0.695320503369327	0.975614438727722
HS_H3K27ac_101096	23.9945737671334	-0.39097212882004	0.434270980170497	-0.900295314843607	0.367963113731003	0.881064899043147
HS_H3K27ac_101097	37.2357862045002	0.145100153287834	0.470145704752034	0.308628052582897	0.757604479050569	0.983105373141784
HS_H3K27ac_101098	366.285242669499	-0.0717896501311037	0.755051213771436	-0.0950791798247944	0.924251935239612	0.994411811146235
HS_H3K27ac_101111	99.0918811092156	-0.108806731828838	0.482420089285109	-0.225543534039134	0.821556462410754	0.988110139223058
HS_H3K27ac_101112	20.0029504791534	0.060512613234603	0.561990323229519	0.1076755430358	0.914253070528322	0.993532869483501
HS_H3K27ac_101113	56.6805182559163	0.394197010433098	0.469377374095383	0.839829595946804	0.40100393680209	0.896016601817398
HS_H3K27ac_101114	25.0968301487359	-1.02618824894351	0.523518762141425	-1.96017473136196	0.0499753708617067	0.390063952208539
HS_H3K27ac_101115	173.406437866627	-0.374850365006749	0.723239729836434	-0.518293381216106	0.604253590209498	0.959661616748245
HS_H3K27ac_101116	31.1428691894826	0.782594061997048	0.51875130746701	1.50861125693995	0.13139815574466	0.617429298665193
HS_H3K27ac_101117	28.7145580163624	0.447039843304922	0.635149800412585	0.703833714526135	0.481536335064359	0.93028291069728
HS_H3K27ac_101118	27.2463122579376	0.631195595696215	0.506118536207263	1.2471299716194	0.212349844873988	0.745240487396384
HS_H3K27ac_101119:101120:101121	27.2545326166241	-0.547711798763071	0.440509819151314	-1.24335888770491	0.21373561301374	0.747309432220477
HS_H3K27ac_101122:101123	24.7517614752357	1.40519842736251	0.531973737713281	2.64148082460392	0.0082544479623088	0.138815131994036
HS_H3K27ac_101182:101183:101184:101185:101186:101187:101188	75.7330620953313	0.137041863033284	0.460977927575926	0.297285086411674	0.766248866565735	0.983105373141784
HS_H3K27ac_101235:101236	12.37335329207	0.0716130219896386	0.614251854992012	0.116585764304399	0.907188319226222	0.993532869483501
HS_H3K27ac_101237	18.8776365890946	-1.10084347864975	0.559426483158062	-1.96780723078266	0.0490902219040542	0.386882611097041
HS_H3K27ac_101240:101241:101242:101243	23.6739746972498	0.0137973053725614	0.609569480389887	0.0226345081511242	0.981941817348925	0.998450081873408
HS_H3K27ac_101244:101245:101246	8.20195712432502	-0.408998426977948	0.712599636373252	-0.573952618134258	0.565999864950506	0.951359303811387
HS_H3K27ac_101247:101248	25.6357065610198	-0.246314229103869	0.431027937447519	-0.571457689175565	0.567689433384595	0.951448207083896
HS_H3K27ac_101249:101250:101251	35.2522064292497	-0.0452761358869534	0.503980500475441	-0.0898370787049127	0.928416682759745	0.994411811146235
HS_H3K27ac_101252:101253:101254:101255:101256:101257	59.9129585495405	-0.583916675141179	0.378075439763119	-1.54444487456532	0.122480595999773	0.595862613166901
HS_H3K27ac_101260	12.507334540604	0.0395927355845347	0.522889727935843	0.0757190923234059	0.939642586121194	0.99541827112784
HS_H3K27ac_101261:101262	10.9502067354753	0.667689851007165	0.630358652831458	1.05922215552689	0.289498617211438	0.822832747692375
HS_H3K27ac_101263:101264	23.0442701495515	-0.215720230295816	0.472916767837006	-0.456148407007141	0.648283262828592	0.9680535391278
HS_H3K27ac_101267:101268	19.449448037739	0.165456188060482	0.525147319246558	0.315066233791055	0.752711365361894	0.982806801050804
HS_H3K27ac_101269	9.80422102548647	1.42968236674045	0.639429686001377	2.23587111771563	0.0253602147197535	0.267531877449048
HS_H3K27ac_101270:101271	33.1910623772023	0.573208064583488	0.44599577564708	1.28523204900728	0.19871120732875	0.728205993260061
HS_H3K27ac_101272	26.3503223996738	-0.0955607293842797	0.509915498355538	-0.187405030230421	0.851343078921566	0.992305146133496
HS_H3K27ac_101273	9.89727969519953	0.955847543222741	0.742608917395026	1.28714794669545	0.198042726344601	0.72672750908788
HS_H3K27ac_101274	16.6660509104038	-0.582628863456574	0.52561934618227	-1.10846160379823	0.267662512589088	0.804920163993239
HS_H3K27ac_101275:101276:101277:101278	36.2300236540075	-0.332828751321878	0.467987636016564	-0.711191334358452	0.476965677769252	0.929143227562384
HS_H3K27ac_101279:101280	24.3280516978364	0.339855533127691	0.438438000567498	0.775150722993434	0.438250602159607	0.914034557358705
HS_H3K27ac_101281:101282:101283	34.2352587155531	0.587501388626882	0.43714634511676	1.34394670157877	0.178965622609088	0.696746241101306
HS_H3K27ac_101285	15.8773683071713	0.487490021975015	0.535909362318273	0.909650131630836	0.36300705136599	0.876883779653732
HS_H3K27ac_10130	26.5338936326377	0.962710458942303	0.512763485889187	1.87749417701391	0.0604503946781555	0.428477782600424
HS_H3K27ac_101337:101338	21.0209387060155	0.0787463713596524	0.542009909869756	0.14528585165274	0.884485184946888	0.993532869483501
HS_H3K27ac_101339:101340	42.7253834365231	1.56954086646012	0.576566381429959	2.72222057513561	0.00648448451798253	0.119086004702733
HS_H3K27ac_10134	46.7927087024053	-0.0924401975280235	0.465228847505805	-0.19869833528943	0.842498726307064	0.991825838471382
HS_H3K27ac_101341	19.741680675353	0.185577914156623	0.507558393580142	0.365628697119203	0.714642158458935	0.979063387917127
HS_H3K27ac_101342:101343:101344:101345:101346	150.857360423216	0.584410274210593	0.530544038141571	1.101530188253	0.270665973258789	0.808324336694269
HS_H3K27ac_101347	21.6367247389331	-0.569231663233074	0.464223846598579	-1.22620082402897	0.220123111287663	0.755125437875086
HS_H3K27ac_101348	15.5294480364885	1.45937482380533	0.602371389312327	2.42271603482258	0.0154049631337009	0.200600028137484
HS_H3K27ac_101349	21.1091014191984	-1.0453515356416	0.444048458091306	-2.3541384202412	0.0185656961613009	0.22414873087521
HS_H3K27ac_10135	26.5698212954285	0.957549467193523	0.514403434046755	1.86147565085362	0.0626770360463681	0.43615185304899
HS_H3K27ac_101350	19.7311462404171	-0.00526741768712998	0.419355350344905	-0.0125607499291418	0.989978235086507	0.999387660063383
HS_H3K27ac_101351:101352:101353:101354:101355:101356	51.3666644310807	0.368504863048156	0.478356507944734	0.770356119187012	0.441088675484168	0.915578724065003
HS_H3K27ac_101357:101358	17.6153971516231	0.500414918671989	0.55548838218261	0.900855777947636	0.36766500630814	0.88082443812487
HS_H3K27ac_101359	18.0172954152988	-1.19515319167293	0.540000105970265	-2.213246216916	0.0268806753508852	0.276373969875297
HS_H3K27ac_101360:101361:101362:101363:101364	33.8691120671069	-0.302347295544635	0.429617868445738	-0.703758660314713	0.48158308228404	0.93028291069728
HS_H3K27ac_101365:101366	25.2336721878952	-0.517108890058734	0.563923861490307	-0.916983524499472	0.359151273589115	0.875372115026133
HS_H3K27ac_101367	13.2560110185592	-0.0605929172274325	0.565917240091323	-0.107070279777401	0.914733224901243	0.993532869483501
HS_H3K27ac_101368	11.5663812344069	0.00632773320080572	0.58548946440411	0.0108075953292274	0.991376954415602	0.999573991517017
HS_H3K27ac_101369	14.6699634156035	0.0850228134832873	0.661497691612235	0.128530778809017	0.897728942254917	0.993532869483501
HS_H3K27ac_101370:101371	34.838915552028	-0.293090102613379	0.37985444977165	-0.771585281650828	0.440360094340456	0.915174669010021
HS_H3K27ac_101372:101373	19.2776198835777	0.985445796062133	0.507284340729481	1.9425906083461	0.0520656425523807	0.397328923521212
HS_H3K27ac_101374:101375	17.8773034285581	-1.64972743288621	0.466595174536433	-3.53567186914274	0.000406739567352514	0.0186838126518656
HS_H3K27ac_101376	25.1780515308141	1.59412695613769	0.583710115230533	2.73102506628329	0.00631376693066844	0.117036160171923
HS_H3K27ac_101377:101378:101379:101380:101381	59.4755428725554	-0.404131105501268	0.406799287949018	-0.993441034616353	0.320495072587213	0.848663508982581
HS_H3K27ac_10138	111.96335612636	0.265236302529013	0.603127502318518	0.439768210717306	0.66010499384995	0.969829269579794
HS_H3K27ac_101382:101383:101384	19.6748704833446	-0.405853196999318	0.479779844664067	-0.845915478761909	0.397599896875939	0.894803797330812
HS_H3K27ac_101385	8.37382068157652	0.37550336771817	0.81658641140161	0.459845231900989	0.645627313990956	0.967235114892117
HS_H3K27ac_10139	62.2920887535147	0.0802684364603833	0.618005302858321	0.129883086907403	0.89665892562347	0.993532869483501
HS_H3K27ac_10140:10141	20.8223356346219	0.69528610308366	0.704728336764289	0.98660159782423	0.32383798662587	0.851647616908698
HS_H3K27ac_10142	43.0676459526244	0.244776129520124	0.531273743887368	0.46073447509203	0.644989117637136	0.966954707797172
HS_H3K27ac_101422	9.33532572745273	-0.257219697147741	0.712993184105054	-0.360760387170604	0.718278577785857	0.979063387917127
HS_H3K27ac_101423:101424:101425	25.392075247541	-0.48201757865417	0.489053834943271	-0.985612511780186	0.324323295922826	0.851698518815045
HS_H3K27ac_101427:101428:101429:101430:101431	17.6442190836596	-1.21673642628023	0.458358254677386	-2.65455331907707	0.00794134881923351	0.135443693784879
HS_H3K27ac_101432:101433	48.7016210330911	-1.02493910988896	0.376085161814539	-2.72528462687501	0.00642460763765241	0.118352229380753
HS_H3K27ac_101434:101435	25.7289195144967	-0.2743643737307	0.51625400489927	-0.531452291172509	0.595105393623395	0.958102735264919
HS_H3K27ac_101436	17.7196423402796	0.219531270251147	0.474043692018142	0.463103452166061	0.643290215660007	0.966603002462447
HS_H3K27ac_101439:101440:101441	58.5938306430277	0.415004441542488	0.479872370318938	0.864822538681824	0.387136198463533	0.890244527875614
HS_H3K27ac_101442:101443	51.7260506132682	0.541276579152952	0.6291373655431	0.860347213180857	0.389597674503853	0.891100593229685
HS_H3K27ac_101465	19.3428577748576	0.286488581320891	0.587785097474563	0.487403614946684	0.625972332276672	0.964320870818639
HS_H3K27ac_101466	31.649364635349	-0.23923457406614	0.544784279251629	-0.439136339240143	0.660562749486687	0.969829269579794
HS_H3K27ac_101467:101468:101469:101470	55.9479675722727	1.51215725717766	0.51632134469009	2.92871343152645	0.00340368065375947	0.0781246623206118
HS_H3K27ac_101473	32.6911346940255	0.581466819156932	0.556678163974256	1.04452959858476	0.296240432433426	0.828088649194001
HS_H3K27ac_101474	27.1981666192075	-0.00799961828655556	0.483195713108242	-0.0165556483005542	0.986791107232777	0.999040925849601
HS_H3K27ac_101475:101476	66.8602314411422	0.117935264338558	0.456699141081743	0.258234040158724	0.796226288346335	0.984625472669762
HS_H3K27ac_10147:10148	37.7379013708641	-0.438510333111465	0.483831060514513	-0.906329437893358	0.364761508634276	0.878487844143874
HS_H3K27ac_101493:101494:101495	9.96580033146942	-0.252630308299031	0.653854777526856	-0.386370669729724	0.699222169004149	0.975899498383913
HS_H3K27ac_101496	12.3794321518696	0.147159225900139	0.602922098409819	0.244076683021347	0.807171430764597	0.986670155656921
HS_H3K27ac_101497:101498	9.87404612608883	-1.82464051957541	0.613230370058524	-2.97545687341166	0.00292552482054234	0.0705789781901655
HS_H3K27ac_101499	2.41224155868133	-0.466280965364365	1.39893549431144	-0.333311269361901	0.738899333570275	0.982078192510797
HS_H3K27ac_10149:10150	19.5017339886836	0.369148932495648	0.509789631713429	0.724120126286052	0.468991989516659	0.92615368283586
HS_H3K27ac_101500	14.8863269790701	-0.573068019588423	0.603194786899003	-0.950054662333109	0.342084478416582	0.864558157116409
HS_H3K27ac_10151	28.4852393940232	0.697947987661372	0.580330321756967	1.20267365239217	0.229102633624178	0.765318633550985
HS_H3K27ac_101519:101520:101521	17.6401269872532	0.106485982455614	0.535436142857222	0.198877090902714	0.84235889035666	0.991784387247554
HS_H3K27ac_10152	128.573306135401	0.342878157530291	0.490189576039911	0.699480719888614	0.484251657893201	0.930818177640539
HS_H3K27ac_10153:10154	102.486875085062	-0.0845589290521192	0.666919770692252	-0.126790256891542	0.899106407374378	0.993532869483501
HS_H3K27ac_10156	30.3724037974114	-0.262358471493164	0.476743023255355	-0.550314233655053	0.582103863201863	0.955178798603922
HS_H3K27ac_10157	29.5258657077212	-0.247217649072932	0.444036472055494	-0.556750773035679	0.577697721687808	0.954209872144721
HS_H3K27ac_10158	24.3779332762379	0.124246317515792	0.528491174109749	0.235096296026298	0.814133993485226	0.987184714232607
HS_H3K27ac_101616	18.0790439144227	-0.694558675137215	0.471110265324314	-1.47430172140078	0.140400371911308	0.63311314800444
HS_H3K27ac_101617	17.7837859249032	-0.0623972180733029	0.516215400123781	-0.120874383170942	0.903790532641326	0.993532869483501
HS_H3K27ac_101618:101619	28.7189079887855	0.199722452550242	0.539494957579417	0.370202630709189	0.711231516599204	0.978449533735238
HS_H3K27ac_10163	25.2640387902123	-0.631603111142493	0.437606491671837	-1.443312937908	0.14893233681037	0.648759566911704
HS_H3K27ac_10164	19.1497713112327	0.0970623047254296	0.564475533537687	0.171951305164849	0.863475811534028	0.992851970231903
HS_H3K27ac_10165:10166	19.1877973140406	-0.871491652508678	0.500268268158585	-1.74204863265966	0.0814999347916159	0.494156604113274
HS_H3K27ac_10167	18.8816873497158	-0.330453257709773	0.573546323089731	-0.576157922048214	0.564508443649243	0.951158470830751
HS_H3K27ac_10168	17.4294272040645	-0.262556639329068	0.506489695225915	-0.518384957885386	0.604189707583117	0.959661616748245
HS_H3K27ac_10169:10170	32.8803636831416	-0.0838110750786844	0.54011156664447	-0.155173634957263	0.876684432760366	0.993436333688784
HS_H3K27ac_1016:1017:1018:1019:1020:1021:1022	48.5955056880294	-0.12542533797851	0.580405010817209	-0.21609968149984	0.828910047974815	0.989761066605075
HS_H3K27ac_101713:101714	62.5664058430006	0.564369432199671	0.691612379640795	0.816019852757391	0.414488781197958	0.904325321005166
HS_H3K27ac_101715:101716	39.2824918469009	-0.354183725609251	0.449840248235092	-0.787354459719555	0.431074397692466	0.911290901707698
HS_H3K27ac_10171:10172:10173	80.7522778980051	0.110946120824381	0.604714514273538	0.183468592543481	0.854430359995952	0.992590111383247
HS_H3K27ac_101725	25.1102279015459	1.86146433364111	0.672669982467942	2.76727724167448	0.00565266612486611	0.108954919563596
HS_H3K27ac_101726	36.8713846633582	1.14081799656957	0.469342346831492	2.43067348231239	0.0150707892790167	0.198453400310244
HS_H3K27ac_101727:101728	28.0741866532289	0.64881940675893	0.465338653073716	1.39429510631293	0.163228508093908	0.672108513285833
HS_H3K27ac_101729	18.7855846361101	-0.38280181872243	0.493955725536912	-0.774971923457995	0.438356250272704	0.914056206961212
HS_H3K27ac_101730	30.0928619608627	-0.0789442537142351	0.40448842624559	-0.195170612041946	0.845259384828379	0.991825838471382
HS_H3K27ac_101731	29.0738876356276	-2.02323688700152	0.426887911264584	-4.73950382199396	2.1424219444146e-06	0.000497254649372708
HS_H3K27ac_101732	28.2532174457313	-0.124502140355287	0.469840150529868	-0.264988294880457	0.791018478926051	0.984235604686123
HS_H3K27ac_101733:101734	39.8046545570422	0.728276395204172	0.500467983999934	1.45519077840605	0.145616453116273	0.642724627016181
HS_H3K27ac_101735	31.5363990253573	0.934664037327777	0.515977413712696	1.81144370371261	0.0700721960213897	0.46021913475218
HS_H3K27ac_101736	24.5913988774037	0.243508687089895	0.606623576898579	0.401416457195509	0.688113534843673	0.975128000942908
HS_H3K27ac_101737	23.7042474213417	4.13556826030387	1.0104023501133	4.09299152940425	4.25843282752133e-05	0.0039427557550604
HS_H3K27ac_101742	25.9137894964773	0.117692403939663	0.610815952810905	0.192680632190524	0.847209092489427	0.991895232493493
HS_H3K27ac_101743	55.5657988699231	1.33168834304281	0.741276386876308	1.79648018825267	0.0724181808011272	0.466951107968772
HS_H3K27ac_101744	36.4764573929628	0.183700271305946	0.505105719488646	0.36368677727886	0.716091918379402	0.979063387917127
HS_H3K27ac_101745	23.2071735782633	0.651595579677652	0.492680105117989	1.32255305807732	0.185984053682352	0.709957975750817
HS_H3K27ac_101746	22.85001382605	0.583405719635879	0.545061617344453	1.07034819747213	0.284462607306992	0.819779882059558
HS_H3K27ac_101747	69.1434263779132	-0.381551483303707	0.587826849960981	-0.649088219309875	0.516281356012292	0.938570917713298
HS_H3K27ac_101748	39.3304692316895	0.138653690838786	0.635100750350794	0.218317630332198	0.8271816387343	0.989511804074882
HS_H3K27ac_101749	33.13344736048	0.192404861341848	0.515797533163038	0.373024004519678	0.709130578275526	0.977689304116551
HS_H3K27ac_10174:10175:10176	60.82518422057	0.235541079714803	0.523350432500261	0.450063791080721	0.652664444426928	0.968616384959977
HS_H3K27ac_101750:101751	17.579655851952	0.523755389968993	0.557913448214231	0.938775345253692	0.347846099806202	0.867076864214646
HS_H3K27ac_101753	17.8962530996517	0.0973702116133663	0.638062594061805	0.152602914697636	0.878711426328279	0.993436333688784
HS_H3K27ac_101757	11.3265220509597	2.06317069964292	0.810589177812825	2.54527293987551	0.010919235196338	0.165480146283255
HS_H3K27ac_101758	358.238902039952	-0.361015083112738	0.778312841680215	-0.463843153780403	0.642760123033014	0.966603002462447
HS_H3K27ac_101759	22.6727580275272	1.70005122275934	0.580780240662915	2.92718502409597	0.00342045327084615	0.0784086670691844
HS_H3K27ac_101760	21.2817622672022	0.163289398431768	0.498874010396092	0.327315905477058	0.74342896359882	0.982154673639733
HS_H3K27ac_101761	25.5235069788313	-0.260199418107272	0.504027411620769	-0.516240609356076	0.605686370697015	0.960058490000334
HS_H3K27ac_101762	21.8104391460437	0.358762476034788	0.641416042435726	0.559328816710627	0.575937332179482	0.954157317270075
HS_H3K27ac_101763	29.7684263148285	-0.381847389213167	0.619323621519734	-0.616555506596321	0.53752794961515	0.943699128291881
HS_H3K27ac_101764	6.49794253314678	0.994901787120013	1.06179075105928	0.937003629130749	0.348756691137742	0.867714746012018
HS_H3K27ac_101768	29.515716008638	-0.163217431517256	0.470992174438184	-0.346539582556648	0.728937242239067	0.98132102574421
HS_H3K27ac_101769	21.4645506655319	-0.468950488987955	0.553461128346577	-0.847305194474829	0.396825032065763	0.894494747751225
HS_H3K27ac_10177	26.0333380405531	-0.875809539970999	0.585417514948744	-1.49604259798698	0.134642554835538	0.622901217305881
HS_H3K27ac_101770	25.3811560011051	-0.238049722907055	0.483592206215875	-0.492253017826325	0.622540488734656	0.963534832024548
HS_H3K27ac_101782	12.0345440909125	2.03764014215221	0.768519231818447	2.65138471204008	0.0080162474960528	0.136005310920656
HS_H3K27ac_101783	37.6442878607947	-0.261051072723733	0.452142731129937	-0.577364302797366	0.563693383464891	0.951158470830751
HS_H3K27ac_101785:101786	27.0324115603596	-0.271676421251411	0.477561825665308	-0.568882198389558	0.569436086918516	0.951934104549795
HS_H3K27ac_101787	39.757809778685	-0.0714155798718422	0.506044716516718	-0.141125038046876	0.887771164097122	0.993532869483501
HS_H3K27ac_101791	23.080030311099	0.185206354315155	0.54005502396136	0.342939785943748	0.731643759849864	0.98132102574421
HS_H3K27ac_101792	85.9776067535325	-0.309688972778477	0.6647167460976	-0.465896149896313	0.641289837151334	0.966600777146477
HS_H3K27ac_101793	25.8353811351216	-0.437907703356439	0.513930537229645	-0.852075663215092	0.394172098483836	0.893263664348668
HS_H3K27ac_101794	22.5998161441535	-0.110713431728044	0.495619630342039	-0.223383871320105	0.823236756022101	0.988631761421827
HS_H3K27ac_101795	13.9140888926625	0.951796833026967	0.678162819779003	1.40349309231835	0.1604698504028	0.668592366007675
HS_H3K27ac_101796	16.7962990506733	2.07566888176076	0.652263499761597	3.18225515074723	0.00146133017878831	0.0451024456208698
HS_H3K27ac_101797	9.05653344453986	-0.123770231114333	0.763310459300895	-0.16214926653526	0.871188310415585	0.993436333688784
HS_H3K27ac_101798	24.9841252489668	-0.726801655921549	0.417174458607824	-1.74220075300631	0.0814733222820815	0.494156604113274
HS_H3K27ac_101799	519.787242131304	-0.254944524431244	0.755073064490314	-0.33764219175708	0.735632843030951	0.981654627887503
HS_H3K27ac_101800	17.3351711715926	2.12469898417614	0.649458382098189	3.2714936672492	0.00106980984453367	0.0362839597699781
HS_H3K27ac_101804	31.4725329805682	-2.06388747622795	0.56681095111159	-3.64122724195853	0.000271341499477856	0.0139369439342761
HS_H3K27ac_101805	15.1261449823554	1.78278589955812	0.777685719879189	2.29242463116729	0.0218811520487767	0.246609526660267
HS_H3K27ac_101806:101807:101808:101809	32.414665887741	0.184437074668672	0.526566511123979	0.350263586408075	0.72614089026516	0.980752690698121
HS_H3K27ac_101810	17.1533384777134	-0.0454784039856144	0.551814235660487	-0.0824161484909493	0.934315795095857	0.995148081154179
HS_H3K27ac_101811	32.9609876773677	2.16037575408754	0.892853378292206	2.41963104649922	0.0155362615959841	0.201750666976484
HS_H3K27ac_101817	44.3158099262938	-0.344643020909432	0.54998299655244	-0.626643047275681	0.530893244112505	0.941836976538249
HS_H3K27ac_101818	149.739765671778	-0.658237782923969	0.779224069908245	-0.844734920728869	0.398258857511515	0.894990243024554
HS_H3K27ac_101819	24.630495488137	0.785110701649897	0.508745636661365	1.54322837401058	0.122775375196274	0.596653173039724
HS_H3K27ac_101822	290.961936968602	-1.10945256909025	0.75735629796314	-1.46490175373738	0.142947724279274	0.636859714993002
HS_H3K27ac_101823	169.992989360247	-0.143560468820401	0.558994377487846	-0.256819164202636	0.797318375251642	0.984932450936375
HS_H3K27ac_101824	21.2369508228049	-0.36294000490075	0.471033184098297	-0.770518972236593	0.440992105313735	0.915578724065003
HS_H3K27ac_101835	232.907747697205	0.782743935765686	0.772284014378123	1.0135441381575	0.310800324663364	0.841853219829047
HS_H3K27ac_101836	36.1900186547223	-1.01874224329247	0.508137149071227	-2.00485684849951	0.0449783530097142	0.370362755663275
HS_H3K27ac_101837	22.2592512552427	0.64260620444023	0.648920869511202	0.990268975205362	0.322042666636305	0.849524272253113
HS_H3K27ac_101838:101839	35.7113680587873	0.409650983116272	0.558843211610959	0.733033835975899	0.463537792585138	0.92563206631189
HS_H3K27ac_101848	22.0747364568818	-0.273941358589734	0.482761330992958	-0.567446771319243	0.570410680790032	0.951934104549795
HS_H3K27ac_101849	109.906542750123	-0.645134583559305	0.492361316861315	-1.31028690001864	0.19009879741061	0.715621552751274
HS_H3K27ac_101850	17.5380492793164	2.55730342552358	0.657720128358926	3.88813313636044	0.000101018214114419	0.00714463345302099
HS_H3K27ac_101853	21.3983552240492	2.03210607603303	0.61426753971256	3.30817753610086	0.000939052589569881	0.0333429875032223
HS_H3K27ac_101854	21.5321614012479	0.252066666878393	0.490246963000202	0.514162628026905	0.60713829396444	0.960494882526632
HS_H3K27ac_101856	20.8252857297508	-0.528406218501362	0.507110635733447	-1.04199395805831	0.297414480167897	0.829465368675594
HS_H3K27ac_101858	21.1036764832136	0.0322541047632885	0.539519684277989	0.0597829990326535	0.952328466162313	0.997701628436996
HS_H3K27ac_101859	173.703621589441	1.27005319077671	0.774922045945072	1.63894316521578	0.101225096847973	0.546790392823587
HS_H3K27ac_101864:101865	250.910267424206	0.448815775301827	0.753723002882503	0.595465142479926	0.551532592689485	0.946690942312774
HS_H3K27ac_101866	32.460588624423	0.177401487353415	0.490556652583263	0.361633027335827	0.717626280525973	0.979063387917127
HS_H3K27ac_101867:101868	20.7353639942041	-0.555576518192688	0.461479554459368	-1.20390277927601	0.228627157458422	0.764944219899019
HS_H3K27ac_101872	25.1642946624794	-0.0247202118028402	0.509357282706051	-0.0485321652249865	0.961292130493403	0.997985477716875
HS_H3K27ac_101873	24.1691230809459	0.620728142724773	0.463554662099006	1.33906137393609	0.180550693694707	0.699175451107174
HS_H3K27ac_101875	37.4685343291516	-0.0667977362439427	0.538931025136777	-0.123944870731816	0.901358925130731	0.993532869483501
HS_H3K27ac_101876	33.1891064183834	0.162317139642057	0.505980352779205	0.320797317031176	0.748363992728814	0.98264148123802
HS_H3K27ac_101877	393.840748813955	-0.259183802086831	0.813767289654099	-0.318498673247238	0.75010670089246	0.982673612365766
HS_H3K27ac_101878	184.6510192029	-0.265786124582524	0.647588809704946	-0.410424208385597	0.681494790900012	0.973762051587574
HS_H3K27ac_101880	89.2010050464813	-0.567480493962717	0.46482297760153	-1.22085292962688	0.222141709152764	0.756957146547377
HS_H3K27ac_101881	15.8883354078743	1.57969643039752	0.637087446280378	2.47955981493677	0.0131544664591053	0.183667885390234
HS_H3K27ac_101882	48.357075479975	0.305885834160868	0.708514196186569	0.431728588936164	0.665938686406792	0.971241525884183
HS_H3K27ac_101883	27.5062663265852	0.362935281062896	0.517194450771123	0.701738544413556	0.482842230721016	0.930818177640539
HS_H3K27ac_101884	23.0799557863145	-1.19016852033789	0.475941839708216	-2.50065957863159	0.0123962271217989	0.177828996133713
HS_H3K27ac_101888	412.860996040466	0.082428893755037	0.773752602963013	0.106531329832537	0.915160799224724	0.993532869483501
HS_H3K27ac_101889	20.8254485265461	0.00997253515932147	0.487123533170512	0.0204722918936267	0.983666615308828	0.998666719739272
HS_H3K27ac_101890	19.6978882996704	1.26078825522108	0.584936034707666	2.15542927843587	0.0311282572844726	0.298280186262275
HS_H3K27ac_101891	27.5799700237615	1.3980293778971	0.612691486664171	2.28178358656286	0.0225021202910925	0.250659556217589
HS_H3K27ac_101892	229.269561308316	-2.62159829352855	0.744540216908258	-3.52109695889213	0.000429765441636188	0.0193916695348906
HS_H3K27ac_101893	44.5261644037716	0.0651255581954291	0.669289702093567	0.0973054836966914	0.92248380130852	0.994411811146235
HS_H3K27ac_101897	17.5658732228328	0.629577234273211	0.606092231482619	1.03874823264628	0.29892184283889	0.830243654962174
HS_H3K27ac_101901:101902	16.9753972247533	-0.423568011755681	0.507174748459196	-0.835152012284695	0.403632124753105	0.89745871191948
HS_H3K27ac_101909:101910	21.8788575262477	-0.614243728880526	0.482888648968239	-1.27201939866043	0.203366226945375	0.734941520949724
HS_H3K27ac_10191	76.1225171868376	-0.549584927151998	0.628379164592982	-0.874607176875412	0.381787681425985	0.887898008129141
HS_H3K27ac_101911:101912	21.1441513555088	2.53623574218584	0.63979804777074	3.96411922640728	7.36674298258593e-05	0.00567159655199261
HS_H3K27ac_101913	40.2773263656737	0.0339175594618063	0.914811872628054	0.0370759939574992	0.970424412911642	0.998437573442218
HS_H3K27ac_101914	142.470898639682	-0.509406253823004	0.807810019041222	-0.630601554592763	0.528301082134856	0.941196217092014
HS_H3K27ac_101915	25.867376530024	1.10774000366763	0.635124198168407	1.74413131614599	0.0811361944866318	0.49297500953379
HS_H3K27ac_101916	155.28160062792	-0.232426839773695	0.512325836374491	-0.453669956249873	0.650066394051617	0.96857389270152
HS_H3K27ac_101919	23.3073145845779	-1.22413946091163	0.523812033434454	-2.33698231956484	0.019440103424051	0.230987308884574
HS_H3K27ac_101922	22.3851843941526	0.316525743455483	0.52940283493288	0.597892044714142	0.549911968364724	0.94667739486447
HS_H3K27ac_101923	29.8934370221469	0.649669649948195	0.462468356003842	1.40478724979574	0.16008455162831	0.667880843556031
HS_H3K27ac_101924	33.7177605357775	1.20330529350352	0.627325544474944	1.918151275843	0.0550918323288623	0.409040503060743
HS_H3K27ac_101926	14.3567456929403	0.691486947471762	0.541178074460593	1.27774383350801	0.201339764243688	0.7318944764665
HS_H3K27ac_101929	25.4117662510454	0.306260362279897	0.512133175467113	0.598009222895117	0.54983377913917	0.94667739486447
HS_H3K27ac_101932	25.1828917619858	0.746315371816896	0.538612233268514	1.38562647804703	0.165860988773099	0.677046694006968
HS_H3K27ac_101933	35.3757607472672	0.4235831588548	0.619447539157199	0.683807961253853	0.494096438707183	0.932556729991144
HS_H3K27ac_101934	21.4968219432747	-1.38635691266635	0.644475911295222	-2.15113844965928	0.0314652734569776	0.299815861440103
HS_H3K27ac_101935	5.72711120863176	0.230006498256086	0.920439002614991	0.249887822661395	0.802674100650949	0.986045290162944
HS_H3K27ac_101936	24.7785737728295	0.0329561582199817	0.482774771024003	0.06826404401804	0.945575446051768	0.996846192800281
HS_H3K27ac_101937	28.793317079903	0.141997516813201	0.491636423488546	0.288826274924093	0.772714324119827	0.983105373141784
HS_H3K27ac_101939	34.5840436917538	-0.664068771494442	0.418887312207145	-1.58531603164445	0.112894548371499	0.575785116717049
HS_H3K27ac_10194	32.666372622969	0.0964139434077588	0.524699785274758	0.183750682034817	0.854209047267871	0.992590111383247
HS_H3K27ac_101940:101941	18.230284177487	-0.0319201563125006	0.503245085291997	-0.0634286498674492	0.949425173882704	0.997311369485797
HS_H3K27ac_101945	24.8209080114471	-0.540218794858204	0.484354793483858	-1.1153369433438	0.264706059863074	0.80235009043965
HS_H3K27ac_101947	21.8527203788948	4.51371930047524	1.10424717774939	4.08759867484997	4.35861307213299e-05	0.004025054962934
HS_H3K27ac_101948	27.6828991302637	-0.371908127197228	0.414306029311992	-0.897665254388957	0.369364038612981	0.882808411848472
HS_H3K27ac_101949	18.7240752749605	0.450282764882837	0.648539204949121	0.694303075969266	0.487492162385266	0.931450772962329
HS_H3K27ac_10196	29.8699817156198	0.280223791129401	0.590869539286097	0.474256620958958	0.635316921170446	0.96649308083164
HS_H3K27ac_101962	117.749425498119	0.351730116108225	0.686106100844667	0.512646827764991	0.608198390414626	0.960494882526632
HS_H3K27ac_101963	23.5226925197065	0.168737122928776	0.533435917724372	0.316321262446304	0.751758673991005	0.982673612365766
HS_H3K27ac_10197	24.9344925735336	1.05747019143561	0.584535841166273	1.80907673569807	0.0704390827810737	0.460879505288942
HS_H3K27ac_101976	48.3843778463608	1.60161020479748	0.575663248043499	2.7821998542392	0.00539917805436157	0.105476992057543
HS_H3K27ac_101977:101978	72.3313587489718	-0.979302277838583	0.61797489136861	-1.58469590191561	0.113035443438892	0.575785116717049
HS_H3K27ac_10198	18.7091191639719	2.11272741295541	0.722460245755252	2.92435109802725	0.00345175176969499	0.0789231196809157
HS_H3K27ac_10199:10200	17.030470474821	1.51272837955039	0.51539400557825	2.93509114032705	0.00333449730535756	0.0769828309240774
HS_H3K27ac_102000	13.934592023157	-0.53817071365166	0.53868400731806	-0.999047134016554	0.317771858905835	0.846928965991401
HS_H3K27ac_102001	33.4272145986135	0.17349366262074	0.527166303205796	0.329106131339755	0.742075470022519	0.982154673639733
HS_H3K27ac_102004	24.2613771015975	0.216667812923887	0.551966669680765	0.392537855681031	0.694660846338212	0.975614438727722
HS_H3K27ac_10201	14.8955559225018	0.280467616711868	0.58472035448621	0.479661114171942	0.63146838249825	0.965485200417457
HS_H3K27ac_102012	21.1535840816297	-0.663348954329184	0.498201653623397	-1.33148685779077	0.183028866486075	0.70395414056567
HS_H3K27ac_102013	154.358296262056	-0.586547461339134	0.481160966834902	-1.21902544422393	0.22283453530805	0.757456743460629
HS_H3K27ac_102014	26.3029416928497	-0.961710225318394	0.490240565939734	-1.96171082553095	0.0497961607624007	0.389524197828205
HS_H3K27ac_102015	24.4400780006482	-0.614097863311815	0.59089693748523	-1.03926391279895	0.298682013267285	0.829988063935244
HS_H3K27ac_102016	7.9851434098228	0.472179673548391	0.778087432187206	0.606846549649431	0.543952752632063	0.945542464718133
HS_H3K27ac_102019	51.0609939435594	-0.241884931284716	0.471712007347948	-0.512780950064506	0.608104556819629	0.960494882526632
HS_H3K27ac_102027	94.9756071801519	0.554928715469213	0.789467279432605	0.702915408815985	0.482108467843253	0.930289527675017
HS_H3K27ac_102028	35.3925131494952	0.180195640674236	0.591714046474275	0.30453162595671	0.760722902140161	0.983105373141784
HS_H3K27ac_102035	169.130139896764	-0.290210713853888	0.738431316108586	-0.393009759368349	0.694312273253641	0.975614438727722
HS_H3K27ac_102036	57.4528668422466	-1.14701145630042	0.589052965444525	-1.94721276962732	0.0515092313914833	0.396052086002044
HS_H3K27ac_102038	21.9276467401326	-0.775378272142582	0.582048250151721	-1.33215463140808	0.182809381323512	0.703413558577064
HS_H3K27ac_102039:102040	168.187181778949	0.398303470007611	0.666025538978552	0.598030325711635	0.549819698491655	0.94667739486447
HS_H3K27ac_102041	23.6041986292076	0.037314114346539	0.537713159943141	0.0693940880124353	0.944675934659631	0.996803086706466
HS_H3K27ac_102042	19.5540950569888	-0.5758605311084	0.520983795205092	-1.10533290364954	0.269015365465391	0.805960809999943
HS_H3K27ac_102043	21.2304580411431	0.53212105235425	0.577738259216768	0.921041741420482	0.357028634588701	0.873842536978086
HS_H3K27ac_102044	21.0877328556219	-0.668048838189703	0.572289052105855	-1.16732765676974	0.243078073841727	0.77973060806578
HS_H3K27ac_102045	32.3180400139856	-0.120108305203877	0.643539748948408	-0.186636964383541	0.851945282563964	0.992305146133496
HS_H3K27ac_102046	15.479782828628	-0.438070956209445	0.556385355009106	-0.787351701955339	0.431076011613262	0.911290901707698
HS_H3K27ac_102047	22.1446435701662	0.796029069622455	0.602646919660525	1.32088797545147	0.18653871971949	0.710401624265056
HS_H3K27ac_102048	30.1708290844008	-1.14478794920933	0.478273748118291	-2.39358307603827	0.0166847023853504	0.211051419882257
HS_H3K27ac_102049	35.3683402667882	0.354967208852091	0.553453394971346	0.641367840684163	0.521283722009973	0.939845205339513
HS_H3K27ac_10206	22.0347655115256	-0.323768768077831	0.584790080987356	-0.553649554950013	0.579818704823149	0.954267491909814
HS_H3K27ac_102063:102064	20.0688215594116	0.0288978086538453	0.461565979118572	0.062608185960824	0.950078510754133	0.997311369485797
HS_H3K27ac_10207	81.5825068435641	0.729801788678961	0.481444799672945	1.51585766254975	0.129555347735536	0.612321655446953
HS_H3K27ac_102071	18.7643705194864	0.198547963804842	0.542267747974728	0.366143781455531	0.71425778950269	0.979063387917127
HS_H3K27ac_102072	21.6083420956718	-0.150041486356057	0.514686413219844	-0.291520200460329	0.770653496718057	0.983105373141784
HS_H3K27ac_102073	23.5447412535895	-0.0541055782204128	0.474642373723545	-0.113992304976813	0.909243893420757	0.993532869483501
HS_H3K27ac_102074	27.626005293971	-0.0696925274018518	0.470474444867115	-0.148132439842798	0.882238248563219	0.993532869483501
HS_H3K27ac_102075	32.1537890526513	-0.624072974540984	0.45785055908481	-1.36304949760995	0.172866911487237	0.687227814011403
HS_H3K27ac_102076	25.0014778468191	1.4002773478055	0.544552928156932	2.57142561430128	0.0101280770423977	0.158275069817321
HS_H3K27ac_102077	33.8141573156595	-0.0818889860598356	0.416984549082197	-0.196383741891821	0.844309820584579	0.991825838471382
HS_H3K27ac_102078	32.1242862121593	-1.24198569633472	0.43130150306416	-2.8796229262154	0.0039815104955448	0.0863290286643491
HS_H3K27ac_10208	31.0271368692234	-0.212851950548399	0.586999160957534	-0.36261031481065	0.716896003893021	0.979063387917127
HS_H3K27ac_102080	10.1139127339221	-0.439547983893869	0.787299295642153	-0.558298459463699	0.57664059673077	0.954157317270075
HS_H3K27ac_102081	241.516461032224	-0.469312071679326	0.671170050975014	-0.699244656399004	0.484399147152379	0.930818177640539
HS_H3K27ac_102082	36.3921462123674	-0.361463506553391	0.589320268045511	-0.613356651981765	0.539640541775049	0.944565098512132
HS_H3K27ac_102083	27.6625264133021	0.320118078987823	0.56576610329911	0.565813464470816	0.57152059245129	0.952371237450428
HS_H3K27ac_102084	27.8481203504269	-0.463629301239938	0.570311931336715	-0.812939859338501	0.416252540073912	0.905138423878645
HS_H3K27ac_102085:102086	30.9083899735209	0.0141129016436795	0.43474597244167	0.0324624091729178	0.974103293353806	0.998450081873408
HS_H3K27ac_102087:102088	28.3703763355413	-0.362627941180733	0.416384394948388	-0.870897049889878	0.383810367745164	0.888344868498211
HS_H3K27ac_102089	20.427957271154	-0.57353374658288	0.563189964376651	-1.01836641783502	0.308503855278525	0.839507500971363
HS_H3K27ac_102099:102100:102101:102102:102103	13.2472822070734	-1.0175464088476	0.594623181812393	-1.71124577710904	0.0870357513625115	0.51010792388492
HS_H3K27ac_10209:10210	22.6874805246655	0.286698300634429	0.490981050410006	0.583929462033238	0.559267770382049	0.949240459203696
HS_H3K27ac_102104:102105:102106:102107	53.6184520020637	0.420436198685921	0.452960121392964	0.928196940147792	0.353305421375572	0.871095086361698
HS_H3K27ac_102108:102109	4.57083387344027	-0.545958549726735	0.898610312618693	-0.607558740490887	0.54348017264416	0.945369618150896
HS_H3K27ac_10211	26.31107613775	0.144790199310875	0.516832315223839	0.280149276749785	0.779362980281289	0.983334836637237
HS_H3K27ac_102115:102116:102117	21.3258152004576	-0.222165524674888	0.501405786425765	-0.443085282797749	0.657704049876731	0.969770498287735
HS_H3K27ac_102118	22.4463256299995	0.757487037905843	0.652441403279284	1.16100393705639	0.245640298364159	0.78200357912734
HS_H3K27ac_102119:102120:102121	16.9427894435182	0.500746353199984	0.578649359867166	0.865370961984534	0.386835213626118	0.89020873678997
HS_H3K27ac_10212	24.9476473139383	-0.781496171798927	0.486714726006525	-1.60565548984119	0.108349626059174	0.56583212173075
HS_H3K27ac_102122	30.6851967658236	-1.1782420716438	0.440101155835113	-2.6772074011213	0.00742386641728154	0.130103806445633
HS_H3K27ac_102123:102124:102125	51.9463153094354	-0.00386129104804547	0.492840530708916	-0.00783476765291864	0.993748823805591	0.999643778595723
HS_H3K27ac_102126	87.7914109343327	-0.370813333690389	0.513517823749539	-0.722104115068163	0.470230468390133	0.92631873283723
HS_H3K27ac_102127	48.8998425378141	-0.492595279144819	0.559158250295104	-0.880958617502012	0.37834021872387	0.887290199236706
HS_H3K27ac_102128:102129:102130:102131	56.7500862306495	0.844862690863054	0.623561095638742	1.35489961893409	0.175449541092294	0.690608421954604
HS_H3K27ac_10213	22.8349386997019	-1.50709252516404	0.539430829199254	-2.79385686465346	0.00520835263806143	0.103257473935672
HS_H3K27ac_102132	11.5223178716213	2.78443306450476	0.910592711828521	3.057824896175	0.00222949811478016	0.0589122978498544
HS_H3K27ac_102133:102134	140.835854672063	0.0498273808351537	0.704728319150875	0.0707043827828439	0.943633032613653	0.996349024897697
HS_H3K27ac_102135	28.9925677389581	0.138048568858939	0.435870047984909	0.316719557806638	0.751456407243368	0.982673612365766
HS_H3K27ac_102136	217.059663633395	-0.819420569312191	0.740364112090576	-1.10678050965812	0.268388836886467	0.805234279913729
HS_H3K27ac_10214	55.7901945845532	-0.98600422639147	0.575928318668153	-1.71202594911747	0.0868918864932133	0.509599898969576
HS_H3K27ac_102141	25.7604727796193	-0.448556612943176	0.47223232901029	-0.949864262540572	0.342181227725586	0.864558157116409
HS_H3K27ac_102142	6.47488909846091	1.8628785442454	1.23627143995169	1.50685236594821	0.131848503455413	0.617943750165298
HS_H3K27ac_102143	39.9006974355434	-0.0120258960534093	0.47314429595832	-0.0254169735451459	0.979722372550243	0.998450081873408
HS_H3K27ac_102144	20.4861714908816	-0.423513268361828	0.542708582917639	-0.78036957898287	0.43517336862128	0.912754629671015
HS_H3K27ac_102145	205.092352211472	-0.0817731867824299	0.687853093386665	-0.118881760609402	0.90536903220005	0.993532869483501
HS_H3K27ac_10215	28.7826180246044	-0.836386539993423	0.459954193849431	-1.81841268364915	0.0690010812175852	0.457031935360402
HS_H3K27ac_102159	25.978494782794	-0.381232330534033	0.568589241601266	-0.670488118031223	0.502546678389587	0.935516113669652
HS_H3K27ac_10216	179.135870682293	-0.311856845072063	0.628789313298695	-0.495963971518582	0.619919830515557	0.962927744506989
HS_H3K27ac_102160	43.7632023804901	-0.0686061442303593	0.517272074308135	-0.132630674722044	0.894485471808043	0.993532869483501
HS_H3K27ac_102161:102162:102163	22.5320186949024	0.108324737257882	0.488932655321013	0.221553492242731	0.824661490477104	0.988794952750276
HS_H3K27ac_102164:102165	35.8915453478365	-0.529555216689827	0.511025209544206	-1.03626045603924	0.300080649131842	0.831416185967096
HS_H3K27ac_102166:102167	18.9258474690737	-0.267372849506678	0.550225658362811	-0.485933081169355	0.627014612657685	0.964320870818639
HS_H3K27ac_102168	24.8565239920364	-0.620094298631238	0.560405770396637	-1.10650948185697	0.268506062274793	0.805388512501919
HS_H3K27ac_102169	56.8439208057717	-0.897366631110094	0.503692601935146	-1.78157596054118	0.0748184075256786	0.473767986210515
HS_H3K27ac_10217	21.6612294099509	-0.0697338306938089	0.506017923639296	-0.13780901315171	0.890391360865321	0.993532869483501
HS_H3K27ac_102170	19.828513484264	-0.302703212541432	0.586912154227208	-0.515755569826295	0.606025137515034	0.96017138721562
HS_H3K27ac_102171	21.4508626734955	0.589985876853817	0.615163184698306	0.959072147893837	0.337522400369466	0.861297199632726
HS_H3K27ac_102172:102173	17.1584564674988	0.121006433474141	0.54035511274547	0.223938722184608	0.822804984824667	0.988346760733166
HS_H3K27ac_102174	24.6215131171119	-0.750160186787842	0.488767824695517	-1.53479862807083	0.124833299911433	0.601244130339539
HS_H3K27ac_102175	39.1862559487255	-0.859711094366384	0.531088600206279	-1.61877150824263	0.105496434568404	0.558812295868252
HS_H3K27ac_102176	31.0970154102269	0.031703558092152	0.481898683700196	0.0657888455903643	0.947545936926458	0.997214180630014
HS_H3K27ac_102177	38.1627386272278	0.0787529232306916	0.614866018237263	0.128081437085213	0.898084526104841	0.993532869483501
HS_H3K27ac_10218	23.7711059088966	0.261630008533835	0.601822807813253	0.434729300945702	0.663758927493947	0.970164756070687
HS_H3K27ac_102187	17.5115638278283	-0.232098733328077	0.582082126311803	-0.398738808213722	0.690085669433461	0.975128000942908
HS_H3K27ac_102189	27.8365825997993	0.894563312107171	0.657102239764228	1.3613761420569	0.173394851711971	0.688150543747627
HS_H3K27ac_10219	17.5495517020527	-0.4166689117947	0.629681123689663	-0.661714153591262	0.508154432212132	0.936227404099447
HS_H3K27ac_102190	27.5591838425893	-0.0713183324257071	0.435053456453024	-0.163930044383886	0.869786215037145	0.993330700691732
HS_H3K27ac_102191	19.4235251922305	0.212665086182511	0.542391494118191	0.392087797262119	0.694993343511094	0.975614438727722
HS_H3K27ac_102192:102193	45.6312988723493	-0.862804278957082	0.43033882800187	-2.00494174082133	0.0449692756650796	0.370362755663275
HS_H3K27ac_102194	294.152801736525	-0.618109663282084	0.755864258872753	-0.817752203555559	0.413498695183914	0.903381618566181
HS_H3K27ac_102195:102196	21.9301332376888	0.633795102768645	0.499285057646	1.26940530877656	0.204296543731689	0.735193048597122
HS_H3K27ac_102197:102198:102199	46.0513678348119	0.235295766481673	0.430248873854808	0.546882933994792	0.584459161064554	0.956026135314101
HS_H3K27ac_102200:102201:102202:102203:102204	51.8494792841094	0.244248209809649	0.459939874538831	0.531043780569254	0.595388440995174	0.958102735264919
HS_H3K27ac_102205	431.422471640091	0.0761837178829885	0.796430225360091	0.0956564874826838	0.92379340032028	0.994411811146235
HS_H3K27ac_102207	53.3668884542187	-1.02153871863283	0.534386558961895	-1.9116100536235	0.0559262288482786	0.41264975422924
HS_H3K27ac_102208	87.0131379456094	0.0236546457908942	0.627863348300604	0.0376748314022767	0.969946943377368	0.998437573442218
HS_H3K27ac_102209:102210:102211:102212:102213	71.989090751798	-0.164246164083782	0.503498580823042	-0.326209785567415	0.744265638191568	0.982154673639733
HS_H3K27ac_10220:10221:10222:10223	69.3599997022357	0.00648615392710334	0.492217580211103	0.0131774121605359	0.989486250561906	0.999387660063383
HS_H3K27ac_102214	23.140248315788	0.46342028358936	0.457291821004622	1.01340164486492	0.310868354060692	0.841877273678395
HS_H3K27ac_102215	20.7325510580684	2.13674448824177	0.618837932711777	3.45283373124602	0.000554730811786435	0.0233734450554837
HS_H3K27ac_102217:102218	10.8805655336996	-1.31024808496071	0.597329225311876	-2.19351076330914	0.0282705999676455	0.283248857247771
HS_H3K27ac_102219	26.2710412646347	2.14515746092004	0.600816431319367	3.57040411862466	0.000356430907167394	0.0170084820841887
HS_H3K27ac_102221	24.3345483069629	-0.806899604256604	0.4615802025021	-1.74812437769779	0.0804424926058878	0.491422980536328
HS_H3K27ac_102227	81.3754093170668	-0.731123671943143	0.450061827782848	-1.6244960732282	0.104269977772621	0.555832535506414
HS_H3K27ac_102228	20.2501748879243	2.79981928378271	0.603304817243991	4.64080379230652	3.47056541884205e-06	0.000679735027033207
HS_H3K27ac_102229	41.4321588660136	2.65344151652869	0.655923523044679	4.04535197062592	5.22445700375741e-05	0.00458697030433342
HS_H3K27ac_102230	193.105348387965	-0.442438602689334	0.657385211084843	-0.673027922181584	0.500929527237677	0.935516113669652
HS_H3K27ac_102231	14.6837469167934	1.24458346658971	0.603787498837008	2.06129386412765	0.0392750132386005	0.342968427707779
HS_H3K27ac_102235	26.280767051298	-0.942542172086592	0.559839200021869	-1.68359445363914	0.0922600713544233	0.524012508524502
HS_H3K27ac_10224	71.5542199426436	-0.309067933151529	0.467004191008774	-0.661809763385446	0.508093148171116	0.936227404099447
HS_H3K27ac_10225	30.633835637667	-0.949515959855699	0.410839846854517	-2.31115839207275	0.0208241076510802	0.24030305643587
HS_H3K27ac_102252	276.801811232077	0.0864603028514256	0.755791382840519	0.114397047670058	0.908923054251106	0.993532869483501
HS_H3K27ac_10226	88.8307572191976	-0.712677889193496	0.544687929151068	-1.30841505943459	0.190732567499541	0.716551694401822
HS_H3K27ac_10227	22.7569686613705	0.188083926692486	0.544982879752196	0.345118963696635	0.73000493735075	0.98132102574421
HS_H3K27ac_102276	33.4836446433224	0.777278981463643	0.480796082413362	1.61664998924717	0.105953854810675	0.559862304859371
HS_H3K27ac_10228	32.1005357310944	0.235827240231148	0.486784274402543	0.484459446683219	0.628059838166242	0.964643063622998
HS_H3K27ac_102287	19.7719387694946	0.365848441336965	0.527283550771915	0.693836249587878	0.487784906737	0.931760397917962
HS_H3K27ac_102288	21.8530699329714	-0.143536853182906	0.550912464669113	-0.260543847504189	0.794444297399413	0.984462318354265
HS_H3K27ac_102289:102290	30.8276523087089	0.175675766070975	0.415187825695468	0.423123596595604	0.672205087070114	0.971258796205309
HS_H3K27ac_10229	31.9387915529699	1.46033541110268	0.559772120849162	2.60880339822459	0.00908594270837338	0.147113557664561
HS_H3K27ac_102291	13.1764155883665	-1.26719428573724	0.522632108697251	-2.4246391766781	0.0153236084553558	0.200082544688502
HS_H3K27ac_102292	196.245030048475	-1.52785248256527	0.615682841371404	-2.48155767856393	0.0130809538195224	0.183071723537769
HS_H3K27ac_102293:102294	25.2146398120634	0.991791701733601	0.541509275672402	1.8315322493822	0.0670211387396338	0.45110187150925
HS_H3K27ac_102295:102296:102297:102298	46.187942108287	-0.176684122193945	0.406388342231595	-0.434766709162281	0.663731771545766	0.970164756070687
HS_H3K27ac_102299	30.0958353461972	-0.320665651772119	0.464500119198706	-0.690345682419391	0.489976826284685	0.932160389532505
HS_H3K27ac_10230	43.215098859893	-0.371071581187265	0.445413302878441	-0.833094967728288	0.404791171464496	0.898063490260996
HS_H3K27ac_102300:102301:102302:102303	61.254516004936	-0.557431397118082	0.406028208825916	-1.37288834864447	0.16978705927136	0.682479647585351
HS_H3K27ac_102304	14.0776298300329	0.991553203501223	0.658809026900918	1.50506924315466	0.13230627549382	0.618192357616032
HS_H3K27ac_102305	18.9442237391176	0.0746806843299833	0.495054295245628	0.150853522628118	0.8800912643757	0.993532869483501
HS_H3K27ac_102306	42.1341196948536	-0.746229119094843	0.448716423204611	-1.66303054781342	0.096306320817201	0.535173310806661
HS_H3K27ac_102307:102308	37.9215176895386	-1.02039906041463	0.414016013231658	-2.46463669955605	0.0137152235593753	0.188473117227224
HS_H3K27ac_102309	20.7024415430836	0.627417444254623	0.545623261585691	1.14990963257545	0.250181093068757	0.787735645572734
HS_H3K27ac_10231	162.04731356391	0.2561754673894	0.692521185266541	0.369917156095089	0.711444218059962	0.978501506395143
HS_H3K27ac_102310	172.795631594183	0.367631515018659	0.672814193033939	0.546408679877706	0.584785044941328	0.956194575881317
HS_H3K27ac_102311	66.0922140358401	0.951369028204598	0.61876930701452	1.53751813061774	0.124166478648385	0.599896760355155
HS_H3K27ac_102312	144.894529462651	-0.931329494874565	0.677460975239593	-1.37473526729003	0.169213533275461	0.68178815189705
HS_H3K27ac_10232:10233:10234	38.3130928717694	-0.510435592927192	0.424246463730677	-1.20315815584789	0.22891512405506	0.765013572246067
HS_H3K27ac_102340	24.5551806241763	1.14739788465796	0.632439975432972	1.81423997411366	0.0696407883853335	0.458772046346996
HS_H3K27ac_102341	24.1854661808646	-0.183881949553182	0.559355573429471	-0.32873892437646	0.7423530306119	0.982154673639733
HS_H3K27ac_102342:102343:102344:102345	36.7250435773921	0.484987295772576	0.449125432831968	1.07984821236794	0.280209777812482	0.815605249046116
HS_H3K27ac_102364	21.3754423245499	0.468208595321645	0.512625401096688	0.913354262820337	0.361056252121911	0.876001304324643
HS_H3K27ac_102365:102366	59.7522172812212	-0.392784159248583	0.566928690311508	-0.692828156276165	0.488417400189675	0.932040604346565
HS_H3K27ac_102382:102383	36.8785442344374	-0.317066086665289	0.596296206132866	-0.531725815801419	0.594915909194279	0.958102735264919
HS_H3K27ac_102384	15.3781169258865	0.962303731657118	0.673627868225303	1.42853907483421	0.15313675603123	0.656084121423453
HS_H3K27ac_102385	56.1767893753492	3.77162021917524	0.958112162092504	3.93651220431026	8.26744176604774e-05	0.00617822283422511
HS_H3K27ac_102386	15.7669194647945	0.691127418259836	0.569327124230118	1.21393727585775	0.224771677193065	0.759787152402771
HS_H3K27ac_102387:102388:102389:102390	44.3792826334214	0.64166723929978	0.53519141426281	1.19894905299188	0.230547756355223	0.767043617980053
HS_H3K27ac_102391	22.7449003692314	0.449663459080076	0.465263026662915	0.966471508181671	0.333808297229585	0.859100630247762
HS_H3K27ac_102392	34.6626122213744	-0.328905707588214	0.500947960301632	-0.656566616999843	0.511459619922911	0.937399705420122
HS_H3K27ac_102393	20.1211562693788	0.441285119569772	0.616474388800331	0.715820685476521	0.474102077962966	0.927910759477148
HS_H3K27ac_102398:102399	16.8126153952001	-0.302567255991496	0.521240239371412	-0.580475629349675	0.561593916691556	0.950459441381978
HS_H3K27ac_102408	26.357240241775	1.91815467348176	0.754500930849452	2.54228271305406	0.0110131053416046	0.166133369871705
HS_H3K27ac_102417	17.7158299404284	0.874489260840574	0.720373537212068	1.2139386244322	0.224771162181518	0.759787152402771
HS_H3K27ac_102418	26.3824966893452	0.369343964044715	0.556871154165961	0.663248511404564	0.507171406728485	0.936196325467423
HS_H3K27ac_102420:102421	35.0321725255676	-0.57723685400356	0.458107132313231	-1.26004773400663	0.207652143083833	0.739760906245623
HS_H3K27ac_102422	24.2872424912414	0.361414514849813	0.50853477495904	0.710697739164294	0.477271560963641	0.929143227562384
HS_H3K27ac_102427:102428:102429:102430	171.365242974139	0.0530309038101194	0.528330312318365	0.100374524371722	0.920046994213923	0.994146589185441
HS_H3K27ac_102431	32.5854776363494	-0.250600559924905	0.635557811318545	-0.394300180820691	0.693359429800984	0.975566317083825
HS_H3K27ac_102432	26.4258975640298	-0.0890853090395498	0.496085854761256	-0.179576394256237	0.857485138048871	0.992851970231903
HS_H3K27ac_102435	203.928798764464	0.217662600251579	0.837435144973362	0.25991576966656	0.794928746785431	0.984462318354265
HS_H3K27ac_102436	30.6427387489274	1.59392384311405	0.52281425938103	3.04873827466208	0.00229804592808965	0.0602497031255269
HS_H3K27ac_102437	25.1970534723404	-0.0844537515351676	0.457516490362088	-0.18459171049404	0.853549288276819	0.992590111383247
HS_H3K27ac_102462	45.7274343385588	1.78111301799345	0.59716358193592	2.98262163311992	0.00285791063157259	0.069823908411951
HS_H3K27ac_102468	30.0582593512571	-0.45125320679401	0.531439774922885	-0.849114477476755	0.395817595267688	0.894239700907086
HS_H3K27ac_102469	192.883381836181	-0.71523744448355	0.66418821928901	-1.07685957641523	0.28154300468998	0.816711004439304
HS_H3K27ac_102470	18.1297814941574	1.89295713712743	0.587414182962354	3.22252542078772	0.00127065890023844	0.041027089816938
HS_H3K27ac_102471	27.5858790673297	0.689321441970705	0.529005549850966	1.30305143710667	0.192557201444495	0.719860679227934
HS_H3K27ac_102473:102474:102475	28.9174878028349	0.0518252628948879	0.456044315079681	0.113640848446566	0.909522504706705	0.993532869483501
HS_H3K27ac_102476:102477	20.2443030833119	0.123411047072724	0.553644570319304	0.222906633043559	0.823608173844284	0.988794952750276
HS_H3K27ac_102478:102479:102480:102481	60.4073531714162	0.0447599478872097	0.479436885428361	0.0933594165313713	0.925618030572315	0.994411811146235
HS_H3K27ac_10248	29.3737934570496	-0.102274633675677	0.623403219953218	-0.164058558573618	0.869685045175224	0.993328627008749
HS_H3K27ac_102488	36.1076268119013	0.842850503491211	0.567207569362284	1.48596483724439	0.137288422019838	0.627569003759831
HS_H3K27ac_102489	22.4019719412988	-0.230964434688888	0.525664861373317	-0.439375829850003	0.660389236942019	0.969829269579794
HS_H3K27ac_10249	32.5545835185142	0.408016664868396	0.508029831069185	0.803135248986651	0.421896566024095	0.907670130647837
HS_H3K27ac_102490	35.4640723559277	-1.82092047428752	0.556750619701298	-3.27062136951811	0.00107311482681119	0.0363614554339465
HS_H3K27ac_102491	39.260543507723	-1.263389763632	0.492855612530483	-2.56340747982019	0.0103650321795126	0.160152551829608
HS_H3K27ac_102492	24.3841469475269	-0.230206588415701	0.492028712718529	-0.46787226530699	0.639875938213629	0.966600777146477
HS_H3K27ac_102493:102494	26.2618080579284	-0.111825598474211	0.424173767137335	-0.263631575401044	0.79206382535711	0.984235604686123
HS_H3K27ac_102495:102496	47.5837879922094	-0.729966119219721	0.532509085716826	-1.37080500370635	0.170435750721233	0.683425963792048
HS_H3K27ac_102497:102498	12.8167936915135	-0.319175375196003	0.589413082762283	-0.541513896671904	0.588153421816687	0.957062290520997
HS_H3K27ac_102499	34.2539062871112	0.183740801155874	0.50982120476032	0.360402430185804	0.718546209542041	0.979176473175916
HS_H3K27ac_102500	36.5690148927099	-0.947916637794334	0.514547876879815	-1.84223214279386	0.0654412006675562	0.44645302181736
HS_H3K27ac_102501	30.9310073228167	-0.30256045237342	0.552895018492993	-0.547229478026585	0.58422108665166	0.955865078578975
HS_H3K27ac_102502	19.2782593748152	0.416305022696902	0.554222806016545	0.751151013956062	0.452561777264052	0.921514800098707
HS_H3K27ac_102503	12.5810045790436	-0.216474363086817	0.611621630673904	-0.35393510011786	0.723387521373109	0.980350758427285
HS_H3K27ac_102506:102507	145.179393502114	0.437373818959589	0.668672910446252	0.654092325450569	0.513052325603987	0.937399705420122
HS_H3K27ac_102508	33.3637953862497	-0.194529567152541	0.420241369545364	-0.462899612579771	0.643436325224107	0.966633235381746
HS_H3K27ac_102509:102510	30.0098309284265	0.301638460641334	0.455945426470014	0.661567027827555	0.508248744573599	0.936227404099447
HS_H3K27ac_102511:102512:102513	4.65887123059008	-0.906576470163281	0.96352139897232	-0.940899155047541	0.34675654067734	0.866286570558844
HS_H3K27ac_102514:102515	39.5640548761776	-0.680043029488764	0.482443796886538	-1.40957979743431	0.158663795823465	0.665928372297568
HS_H3K27ac_102516:102517	31.2120134699892	-0.285734638602994	0.524370130181821	-0.54491021161697	0.585815272690136	0.956391026618624
HS_H3K27ac_102518	25.959697240407	-0.518008760193996	0.477531873088358	-1.08476269205626	0.278026773266772	0.814408314930153
HS_H3K27ac_102519:102520	26.8934019448476	0.768590356780534	0.481673709474846	1.59566599061116	0.110563385564965	0.570490656169995
HS_H3K27ac_102521	26.6249751088479	-0.0755249753787418	0.533724402672182	-0.141505569167558	0.887470560754589	0.993532869483501
HS_H3K27ac_102522	40.7495558128125	1.20760414865666	0.637144200086104	1.89533883929802	0.0580475257642999	0.421204402389829
HS_H3K27ac_102523:102524	24.0033810391449	-0.786596748565218	0.480302784748685	-1.63771015605666	0.101482170997288	0.547266787801716
HS_H3K27ac_102525:102526	34.5408412996542	-0.0353194618166651	0.521020161542784	-0.0677890500668559	0.94595356049212	0.996846192800281
HS_H3K27ac_102527	32.2828934647626	0.904595132080773	0.494834754308038	1.82807517904787	0.0675382695112062	0.45236173524924
HS_H3K27ac_102528	29.7738927820294	-0.2308962752455	0.48255842165663	-0.478483567757102	0.632306067127415	0.966016208793108
HS_H3K27ac_102529:102530	27.4048176380545	-1.02427436269345	0.399803369837308	-2.56194529603453	0.0104087711881228	0.160550003362971
HS_H3K27ac_102531	28.9587710267803	-0.400792896769735	0.531839852800183	-0.75359696092635	0.451091269751928	0.921327182396079
HS_H3K27ac_102532:102533	81.6690250338702	0.450555452349676	0.599205657794567	0.751921225190008	0.452098433071607	0.921469652249423
HS_H3K27ac_102544	20.2232452352037	0.896715428188316	0.488563724918576	1.83541139559177	0.0664447565147656	0.449474457125166
HS_H3K27ac_102545	40.6894420795316	-0.251628388858227	0.535791500279072	-0.469638635042108	0.638613216914574	0.966600777146477
HS_H3K27ac_102546:102547	15.2338735692232	0.766478668236302	0.548495084309688	1.39742121700317	0.162286942561708	0.670710765745468
HS_H3K27ac_102550	18.6028609173601	0.994046663087209	0.616116888818037	1.61340596423869	0.10665633822688	0.562023783564507
HS_H3K27ac_102551	20.0927148338385	0.470270298199019	0.611004611008243	0.769667347392039	0.441497243993123	0.915950062222688
HS_H3K27ac_102552	49.6551857111879	0.343638282440315	0.515847957244343	0.666161952595545	0.505307589142995	0.935894809076871
HS_H3K27ac_102553	23.8894593963234	0.69377862857944	0.557213134606662	1.24508663829179	0.213099905116866	0.746250933012226
HS_H3K27ac_102554:102555	20.1453932650836	-1.11912125427417	0.443616410797509	-2.52272284576279	0.0116450140517822	0.171033444948425
HS_H3K27ac_102556	63.9390227942687	-0.542103521786169	0.587490908512985	-0.922743678124829	0.356140798035333	0.873610274289007
HS_H3K27ac_102557	20.4494827376191	1.13473875567989	0.540248633876384	2.10040097193385	0.0356935835977288	0.324244006351846
HS_H3K27ac_102558:102559	29.4443507001661	-0.298044519595226	0.564375716366466	-0.528095931402012	0.597432754582885	0.958689494621037
HS_H3K27ac_102560:102561	24.9071480500451	-0.0793684799088297	0.568885668384253	-0.139515695894136	0.889042653706091	0.993532869483501
HS_H3K27ac_102562:102563	23.5224356371643	0.869531090152871	0.52750494107511	1.64838473054049	0.0992737473848442	0.542218231826619
HS_H3K27ac_102564	71.4681495053793	-0.337252009128206	1.0341516199785	-0.326114665019057	0.744337601959248	0.982154673639733
HS_H3K27ac_10257	23.0131694009695	-1.31127429809893	0.445179998590308	-2.94549239015942	0.00322441079309366	0.0750733815353473
HS_H3K27ac_102572	18.7959908059809	0.183753025900237	0.564606268683772	0.325453393085074	0.744837951115582	0.982369245771489
HS_H3K27ac_102575	26.8662504403724	0.135452354985379	0.599616885400932	0.225898166451416	0.821280623928299	0.988110139223058
HS_H3K27ac_102577:102578:102579	32.5130759670842	-0.203769486358702	0.447016981614944	-0.455842830897703	0.64850300205754	0.96806968713724
HS_H3K27ac_10258	223.843921688141	-0.28112642117267	0.706372616102163	-0.397986012996872	0.690640495991483	0.975128000942908
HS_H3K27ac_102580	22.6351248596245	0.0948481663879277	0.4726956129563	0.200653790278981	0.840969294762378	0.991619063764129
HS_H3K27ac_102581	20.1507947879248	0.117933468655923	0.527623746142226	0.223518121612618	0.82313228085738	0.988557436860017
HS_H3K27ac_102582	30.2717855481442	-0.129825166317739	0.519884688198237	-0.249719157468695	0.802804541961245	0.986045290162944
HS_H3K27ac_102583:102584	36.5043405162265	0.0687034408850309	0.538977172127389	0.127470038506181	0.898568385518938	0.993532869483501
HS_H3K27ac_102585:102586:102587	31.0351615378722	-0.121413336127776	0.471520591527063	-0.257493179109248	0.796798080121433	0.98469754794681
HS_H3K27ac_102588	23.3216812198662	-0.463583525387116	0.479804578114782	-0.966192376089029	0.333947927088433	0.85917775597216
HS_H3K27ac_102589	5.11787724985435	-1.49645534234607	1.03710226836463	-1.44291974667627	0.149043079827246	0.648850711226432
HS_H3K27ac_102593:102594:102595	32.0645758899235	0.294244833660095	0.511307095517503	0.575475748800795	0.564969587379854	0.951158470830751
HS_H3K27ac_102597:102598:102599	64.64920553235	-0.367096467143844	0.515728534298385	-0.711801738182385	0.476587556212092	0.92894110147583
HS_H3K27ac_10259:10260	24.7652167065738	-0.170457417454871	0.478898809171799	-0.355936189838639	0.721888352697737	0.980033092666794
HS_H3K27ac_102600:102601	36.7019880626341	-0.062966775271594	0.42543373311822	-0.148006070910453	0.882337977119458	0.993532869483501
HS_H3K27ac_102602	44.0681477813915	-1.1514088097374	0.533059639329281	-2.15999997896325	0.0307726711963841	0.296545725186891
HS_H3K27ac_102603	6.11677437708307	0.480354360243874	0.909133812235108	0.528364860903062	0.597246121561385	0.958653753826258
HS_H3K27ac_102604:102605	32.684284763015	-0.69195766460696	0.392604035319285	-1.76248230368856	0.0779878437042891	0.484565918891945
HS_H3K27ac_10261	22.6430016138375	-0.864464390257867	0.502633279122111	-1.71987097982792	0.0854558966923577	0.50575365444327
HS_H3K27ac_102612:102613:102614	18.2263208761762	-0.484667063644874	0.570150232137895	-0.850069045534746	0.395286700141613	0.893655756289233
HS_H3K27ac_102615	27.534696669275	-1.16149844801359	0.528418377954444	-2.19806595771679	0.0279444060062432	0.281553740179975
HS_H3K27ac_102616:102617:102618:102619:102620:102621:102622	96.9940171514424	-0.220318373828944	0.517428778778729	-0.425794588288951	0.670257530653155	0.971241525884183
HS_H3K27ac_10262	26.1360611772568	0.63223412502488	0.531364375790882	1.18983159923708	0.234112587082198	0.770482131925746
HS_H3K27ac_102623:102624:102625:102626:102627:102628	87.4246992253926	1.08170396796618	0.684328487694911	1.58067943599687	0.113951352608948	0.576823378644092
HS_H3K27ac_102629:102630:102631	66.1997059368264	-0.514493770587743	0.446514003000401	-1.15224554466499	0.249220187035458	0.786377160933516
HS_H3K27ac_10263	28.4334634035533	-0.567143566307119	0.508923365050419	-1.11439875874226	0.265108155605947	0.802483467623098
HS_H3K27ac_102632:102633	19.6536895584264	0.533799453139231	0.530196757072516	1.00679501716798	0.314033289657341	0.845151426434546
HS_H3K27ac_102634	25.5629351644991	0.911027192870673	0.547930093477958	1.66267048244782	0.096378413916181	0.535208746293221
HS_H3K27ac_102635:102636:102637	34.6080521500024	-0.144135783391678	0.510117723592192	-0.282553961028231	0.777518776413208	0.983334836637237
HS_H3K27ac_102638	76.5775174871273	-0.30446769766084	0.455798000294004	-0.66798822606604	0.504141108149691	0.935894809076871
HS_H3K27ac_102639	29.3460388345853	-0.26529294887588	0.444021833570563	-0.597477260842218	0.550188784292516	0.94667739486447
HS_H3K27ac_102640	10.9788711412305	1.98827846847511	0.888628857436847	2.23746781554009	0.0252557805585103	0.266780589000974
HS_H3K27ac_102647:102648:102649:102650:102651:102652:102653:102654:102655:102656:102657:102658:102659:102660:102661	308.621119294032	-0.575809280760348	0.560095041231864	-1.02805638038488	0.3039233074302	0.835607421261619
HS_H3K27ac_10264:10265	133.025719721895	0.166782451591729	0.708777132635085	0.235310147453074	0.81396801969689	0.987184714232607
HS_H3K27ac_10266	31.1810446174827	0.188778202580647	0.466731454962336	0.404468566610496	0.685868188121264	0.975128000942908
HS_H3K27ac_102662:102663:102664	81.4963161260687	-0.718459912547458	0.494867952176482	-1.45182145941679	0.146551255429657	0.644854468713192
HS_H3K27ac_10267	181.344909215713	-0.744246864068352	0.510829613704667	-1.45693758564795	0.145133609750744	0.641705861222405
HS_H3K27ac_10268	48.3113713272427	-0.451958773064237	0.446019375975012	-1.01331645531372	0.310909030097913	0.841877273678395
HS_H3K27ac_10269	144.190793987884	-0.20809629261592	0.645627543635093	-0.322316317925766	0.747213072317102	0.982618566062385
HS_H3K27ac_102691	21.6316809520136	-0.337329574450427	0.514586166022212	-0.655535645386677	0.512122944235002	0.937399705420122
HS_H3K27ac_102692:102693:102694	42.6356371674743	0.315994035313792	0.532309189317061	0.593628743699136	0.552760451677127	0.946999962767169
HS_H3K27ac_102696:102697:102698:102699:102700	202.562721756272	-0.0855350901448344	0.653137017960729	-0.130960407682753	0.89580662768555	0.993532869483501
HS_H3K27ac_1026:1027:1028	57.8308843071418	0.00315308720649921	0.520815968967946	0.00605412927861523	0.995169533227605	0.999713381588035
HS_H3K27ac_10270	29.1417911226284	-0.0842925341002952	0.478693561725031	-0.176088714869147	0.860224246626422	0.992851970231903
HS_H3K27ac_102701:102702:102703:102704:102705	99.666062936066	-0.103438606707478	0.483686804132001	-0.213854514582227	0.830660511702269	0.989964195942515
HS_H3K27ac_102706:102707:102708:102709:102710:102711:102712:102713	156.12968811273	-0.367961983357184	0.549133696138829	-0.670077225172061	0.502808562403503	0.93563969594045
HS_H3K27ac_102714:102715:102716	74.4295006342784	0.729832507772322	0.696912572232844	1.04723682259599	0.294990366132423	0.827123935432735
HS_H3K27ac_102717	13.6598343676703	-0.430949510259076	0.53237723967846	-0.809481469416981	0.418238257447479	0.906433752766103
HS_H3K27ac_102718	22.2649349157617	1.57898948924785	0.5462861351293	2.89040740320844	0.00384742857649434	0.084241670170588
HS_H3K27ac_10271:10272:10273	58.322801497743	0.0180049566348268	0.58409407633292	0.030825439538552	0.975408752239477	0.998450081873408
HS_H3K27ac_102728	13.1956818014971	0.088061875287554	0.592351998725347	0.148664772765265	0.881818159539373	0.993532869483501
HS_H3K27ac_102730	79.3421691255735	0.138048585750035	0.698978471798035	0.197500482947525	0.84343590354517	0.991825838471382
HS_H3K27ac_102731	23.5276646382722	0.637403988353945	0.554681924283096	1.14913423432315	0.250500633908312	0.788376248219898
HS_H3K27ac_102732:102733:102734:102735:102736:102737:102738:102739:102740:102741:102742:102743:102744	257.897408812353	-0.420034199852374	0.508616294360663	-0.825837088802596	0.408896511786439	0.900704225147625
HS_H3K27ac_10274	32.905296177475	-0.311122262917729	0.468970395263995	-0.663415571770987	0.507064435578618	0.936196325467423
HS_H3K27ac_102746	29.9690538544972	-1.14862606825484	0.561908089434305	-2.04415293150737	0.0409384414132199	0.351322848538422
HS_H3K27ac_102747	23.9365575788291	-0.0110078188985585	0.599632328094256	-0.0183576141292172	0.985353565764004	0.998805687943456
HS_H3K27ac_102758	16.2417709848787	0.71093686355354	0.650449558637369	1.09299307550133	0.274396840040269	0.810859254890118
HS_H3K27ac_102760	171.928582697671	-1.30236967114968	0.709681994025684	-1.83514543431202	0.0664841435204706	0.449474457125166
HS_H3K27ac_102762	26.8324238690561	0.565765595675503	0.665604462760912	0.850002707807457	0.395323580788022	0.893655756289233
HS_H3K27ac_102763	13.9069475630126	-0.142468778400955	0.640392985878362	-0.222470860147765	0.823947355128905	0.988794952750276
HS_H3K27ac_102764:102765	128.395512335729	-1.40121367126713	0.65401580594624	-2.14247676971634	0.0321551360543167	0.303710116532108
HS_H3K27ac_102766:102767:102768:102769	70.3523520655567	-0.418838923421159	0.400097477166246	-1.04684220052486	0.29517236333264	0.82728392484533
HS_H3K27ac_102770:102771	26.6904766175695	0.233963933586384	0.55234071226741	0.423586254625229	0.671867581461671	0.971241525884183
HS_H3K27ac_102772:102773:102774	33.5295925924561	0.211388425445867	0.376558618971213	0.561369239199453	0.574545849435947	0.953641519434291
HS_H3K27ac_102775	15.5286938197675	1.60048560561162	0.545152382957803	2.93584996717423	0.0033263516169081	0.0768943772608989
HS_H3K27ac_102785	99.1608931067198	0.106423159374844	0.558886165834838	0.190420099620598	0.848979948598058	0.991969337860377
HS_H3K27ac_10280	30.7505443270134	0.832252262348925	0.594888711731645	1.39900496670435	0.161811493683285	0.669910859911076
HS_H3K27ac_102802:102803:102804:102805:102806:102807:102808:102809:102810:102811:102812:102813:102814:102815:102816	334.919535189803	0.127592479795304	0.585383868898274	0.217963778256207	0.827457333662099	0.989511804074882
HS_H3K27ac_10281	14.2208700728563	0.409063996448141	0.568343752022048	0.719747503148891	0.471680472636869	0.926909124949033
HS_H3K27ac_102817	21.5099334505501	-1.06838569747457	0.468088033673083	-2.28244607983451	0.0224630174522053	0.250458780138039
HS_H3K27ac_102818	17.1675967117088	0.735198152769712	0.632163115255725	1.16298805644854	0.244834348272072	0.781292730550857
HS_H3K27ac_102819	108.721513631497	-0.318876339959215	0.635161410942745	-0.502039850761588	0.615639489218833	0.961668649167124
HS_H3K27ac_10282	24.5759508109583	0.0174748051515834	0.54287450705927	0.0321894009100626	0.974321008648975	0.998450081873408
HS_H3K27ac_10283	20.9497655975415	0.196410070966395	0.500791385595513	0.392199380052904	0.694910902156804	0.975614438727722
HS_H3K27ac_102836	22.7018378377624	0.322852851646038	0.476846629887142	0.677058054751167	0.498369120745363	0.935267668986579
HS_H3K27ac_102837	23.2857665369608	-1.55691598426423	0.465886771814505	-3.341833420598	0.000832269919822182	0.0307743900330813
HS_H3K27ac_102838	24.9795431487734	-1.68316136118806	0.45044589152211	-3.73665603986409	0.000186483741276918	0.0108440447659984
HS_H3K27ac_102839	10.0006253608681	-1.08646521237944	0.596892262097295	-1.82020321148399	0.068728064238679	0.456316662899287
HS_H3K27ac_102840:102841	33.7357450794588	-0.67343490566318	0.398205762730754	-1.69117317902434	0.0908037319545077	0.520483400510783
HS_H3K27ac_102842	29.455774530605	0.0742733149288633	0.494372477150042	0.150237560466622	0.880577193212756	0.993532869483501
HS_H3K27ac_102843:102844:102845:102846:102847:102848:102849:102850:102851:102852:102853	52.5072623776294	0.363606800118693	0.442215146503632	0.822239588565759	0.410940551513474	0.901840162128146
HS_H3K27ac_10284:10285:10286	32.9226210250231	0.749824144628313	0.463437832121798	1.61796058210295	0.105671092841631	0.559197116305341
HS_H3K27ac_102854:102855:102856:102857:102858:102859	52.5559413648084	-0.46467108109744	0.465702719392447	-0.997784770730235	0.318383736533296	0.847512331108827
HS_H3K27ac_102860:102861	29.9587596904946	-0.355390069001775	0.491682232462598	-0.722804375545153	0.469800078747036	0.92620499764135
HS_H3K27ac_102862:102863:102864:102865:102866:102867:102868:102869:102870:102871	93.9044787050566	-0.434013378539549	0.457879731510303	-0.947876371613936	0.343192395052295	0.864688593159542
HS_H3K27ac_102872:102873:102874	40.3220552341351	-0.311041778110732	0.472338614917685	-0.658514396848407	0.510207649080934	0.937134442705042
HS_H3K27ac_102875:102876:102877:102878:102879:102880:102881	72.2432411062236	0.116487410920443	0.458857592874232	0.253863971588175	0.799600649630493	0.985404858966127
HS_H3K27ac_10287:10288	22.4781596829764	-1.52996131268071	0.426995982706725	-3.58308128095796	0.000339564888683549	0.0164456270407881
HS_H3K27ac_102882	58.2663376144557	-0.674816956464695	0.591057916652785	-1.14171037634729	0.253574426281402	0.790556466524195
HS_H3K27ac_102883	41.4660342790292	-0.731328829207213	0.466138562301807	-1.56890866440204	0.116669222692443	0.583280660882863
HS_H3K27ac_102884:102885	31.9878956092356	-0.655616540191757	0.437627042308364	-1.49811706500941	0.134102838119489	0.62278543395191
HS_H3K27ac_102886:102887:102888	34.8603942155998	-0.042853553878982	0.504827089095339	-0.0848875878586002	0.932350759622094	0.994845475313352
HS_H3K27ac_10289:10290	53.8294402416052	0.360220817113619	0.497468808712775	0.72410734262055	0.468999837106989	0.92615368283586
HS_H3K27ac_102905:102906:102907:102908:102909	111.861955714573	0.0507723132736758	0.63694112049181	0.0797127264047142	0.936465737457323	0.995314136357128
HS_H3K27ac_10291	32.3794036644467	-0.563576880671483	0.461686867389843	-1.22069073321855	0.222203137702939	0.756957146547377
HS_H3K27ac_102910	18.7418762656093	-0.343716978701129	0.436926710465698	-0.786669641539604	0.431475280056722	0.911290901707698
HS_H3K27ac_102911:102912	3.62849701081148	-1.23603462107666	1.16870652521157	-1.05760906986714	0.290233705813056	0.82376548112208
HS_H3K27ac_102913	28.3919330881851	-0.526577674733813	0.478579017418004	-1.10029411146098	0.271203996977253	0.808707717184787
HS_H3K27ac_102914	17.957993555079	4.13735385174749	0.935726587671652	4.42154140563898	9.79992797517461e-06	0.00145553430251281
HS_H3K27ac_102917:102918	6.766376099789	-2.6603344235561	0.743156776176666	-3.57977550476332	0.000343889515905693	0.0165876666900871
HS_H3K27ac_102919	30.5600602167098	-0.134732326921954	0.574512407676362	-0.234515956699498	0.814584446895679	0.987184714232607
HS_H3K27ac_10292	170.268570546189	-0.057633637742028	0.695607160391892	-0.0828537154642835	0.933967857149284	0.995142992479271
HS_H3K27ac_102920	22.8759551168046	-0.370507185641717	0.735868890355044	-0.503496194088262	0.614615455492037	0.961668649167124
HS_H3K27ac_102925	159.880205747861	-1.14669282799213	0.644940090707957	-1.7779834817423	0.0754065678678697	0.475622138759633
HS_H3K27ac_102926:102927:102928	43.6257011229067	-0.654492099196466	0.37333578684649	-1.75309231596805	0.0795861622970021	0.488956970223877
HS_H3K27ac_102929	24.9597005795706	-1.41654815542954	0.481443670207633	-2.94229261508127	0.00325791919406579	0.0757545907316824
HS_H3K27ac_10293	49.487100509241	0.585373526712648	0.487313028695225	1.20122691625951	0.229663191109689	0.766461390346968
HS_H3K27ac_102930:102931:102932	93.9760318171131	0.0255948718862719	0.615620655822938	0.0415757197946154	0.966836929298397	0.9984109464915
HS_H3K27ac_102933	23.7187870483289	-0.643204578129164	0.547142512601826	-1.17557046530809	0.239766563513344	0.77706008961293
HS_H3K27ac_102934:102935:102936	30.5671577415991	-0.195518262700309	0.469412919162062	-0.416516577876306	0.677032039118261	0.97249694013578
HS_H3K27ac_102937:102938	269.965274626756	0.291965223868552	0.81246991144346	0.359355121655936	0.719329443218055	0.97945072297496
HS_H3K27ac_102939	20.0869136428679	-0.0912041656658039	0.444015436024769	-0.205407646370015	0.837253646707975	0.990880067242716
HS_H3K27ac_102940	30.0314627471794	0.221679390021055	0.663076868412025	0.334319293254711	0.738138633282541	0.98193533110365
HS_H3K27ac_102944	16.1835550870056	0.00159132867027719	0.500835847924202	0.00317734578479699	0.997464849119593	0.999784981879369
HS_H3K27ac_102945:102946	51.732599504724	-0.541443966493821	0.542497840872781	-0.998057366685064	0.318251541798695	0.847355427170322
HS_H3K27ac_102947:102948	18.6762561440566	-0.707807077177945	0.586870200346307	-1.20607091101282	0.227790149806671	0.763745796305484
HS_H3K27ac_102949:102950	20.0215631698367	0.683135723693174	0.556974321992729	1.22651206118276	0.220006039330854	0.755087163295554
HS_H3K27ac_10294:10295:10296:10297:10298	41.0617182608346	-0.258247299126118	0.453016040484771	-0.570062152434531	0.568635544036025	0.951757646744055
HS_H3K27ac_102951:102952:102953	36.6281318936407	-0.0107098967845404	0.430528908647868	-0.0248761385575157	0.980153760016218	0.998450081873408
HS_H3K27ac_102954:102955:102956:102957	141.265418878093	0.240740659618672	0.587313195120882	0.409901670213833	0.681878080123414	0.973762051587574
HS_H3K27ac_102958:102959:102960:102961:102962	93.5578412367471	0.331884655860564	0.482169870983824	0.688314794915294	0.491254566881979	0.932400573221705
HS_H3K27ac_102963:102964	25.3097087850712	-0.0784378749571913	0.582131750787151	-0.134742478573156	0.892815486376989	0.993532869483501
HS_H3K27ac_102965	78.9798569200936	-0.860984561763699	0.588841264184489	-1.46216750443961	0.143695314051884	0.638210804682243
HS_H3K27ac_102966:102967:102968	74.9480224551578	-0.216190133102396	0.638132570685169	-0.338785611382085	0.73477124141625	0.981649700896664
HS_H3K27ac_102969	6.56322296975894	0.742382284747486	0.912547969585363	0.813526860494582	0.415916052512786	0.905138423878645
HS_H3K27ac_102971	42.8018826490132	-0.600184774731086	0.394670307349224	-1.52072442125729	0.128329007588175	0.609109960650878
HS_H3K27ac_102973	43.8330028360947	-0.634072160012657	0.568893485998691	-1.11457096208361	0.265034319607886	0.802483467623098
HS_H3K27ac_102974	24.2017698593279	1.89709633942328	0.598769160722002	3.16832673402175	0.00153319106966957	0.0464728986985047
HS_H3K27ac_10299	29.0270485608076	0.0640492121759842	0.442166272096624	0.144853228791697	0.884826754870286	0.993532869483501
HS_H3K27ac_103012	19.6908497485588	-0.0188070189078581	0.507128529527255	-0.037085310355917	0.970416984609802	0.998437573442218
HS_H3K27ac_103013	22.3712348905556	0.257516145087629	0.54396641600009	0.473404492470701	0.635924625369538	0.966600777146477
HS_H3K27ac_103014:103015	33.0877023049027	-0.542920204287059	0.446974295641623	-1.2146564345668	0.224497154946818	0.759787152402771
HS_H3K27ac_103016	14.0365700314753	0.692297969366328	0.706538397347553	0.979844792534014	0.327162737833169	0.854130848908125
HS_H3K27ac_103017:103018:103019:103020:103021:103022	41.1773657031421	0.0530898495109877	0.589399683833593	0.0900744451806945	0.928228056445679	0.994411811146235
HS_H3K27ac_103023:103024:103025:103026:103027:103028:103029:103030:103031:103032:103033	278.374347812037	0.233809544531656	0.60599447682412	0.385827847403823	0.69962416992379	0.975899498383913
HS_H3K27ac_103034:103035:103036:103037:103038:103039:103040:103041:103042:103043	106.933879521824	-0.374160113187171	0.675968027162074	-0.553517471466828	0.579909120300723	0.954267491909814
HS_H3K27ac_103044:103045:103046:103047:103048:103049:103050	93.7306369382373	-0.353731963304298	0.449988067244711	-0.78609187454727	0.431813664262592	0.911303273652412
HS_H3K27ac_103051:103052:103053:103054	190.464630831653	0.20129679910089	0.607747003722914	0.33121808559778	0.740479760178815	0.982154673639733
HS_H3K27ac_103055:103056	22.9440656522946	-0.0705778407772657	0.503495731367437	-0.140175648730098	0.888521211422051	0.993532869483501
HS_H3K27ac_103057	145.726200397877	-0.0775278406939875	0.706551271872272	-0.109727126367699	0.912625786579367	0.993532869483501
HS_H3K27ac_103058	18.5010387827483	-1.52969411374496	0.487488917483582	-3.13790541463228	0.00170159776678663	0.0497173393400625
HS_H3K27ac_103059	21.3067790020834	0.534416687706096	0.486936740118552	1.09750742483712	0.272419636829428	0.80898147983427
HS_H3K27ac_103060:103061:103062:103063:103064:103065:103066	165.562968372219	-0.246614073064694	0.525817428373678	-0.469010838662113	0.639061888712635	0.966600777146477
HS_H3K27ac_103067	19.9748069793783	0.491775603921129	0.571981836387285	0.859774861081692	0.389913159305955	0.891352448249179
HS_H3K27ac_103068	34.4620930380327	-0.796046965677094	0.498847400427684	-1.59577250476721	0.110539594107498	0.570490656169995
HS_H3K27ac_103069	18.0663782054758	0.218448998124301	0.572607752809917	0.38149849884554	0.702833384889935	0.976276160774165
HS_H3K27ac_10307	26.5453889904428	-1.08926691774262	0.442520177573226	-2.46150791070397	0.0138354346618234	0.188933132460672
HS_H3K27ac_103070	16.581793287027	-0.0739616324483773	0.514657758885021	-0.143710322387078	0.8857292197305	0.993532869483501
HS_H3K27ac_103071	14.8013034733974	0.351374164343408	0.596275831811935	0.589281244681122	0.555672624192843	0.94799973016072
HS_H3K27ac_103072	45.6037435867421	-0.122606903490688	0.42506267940501	-0.288444291703778	0.773006667818448	0.983105373141784
HS_H3K27ac_103073:103074:103075	28.9390197002038	0.373097412338297	0.456418044803155	0.817446673255891	0.413673212362166	0.903587948408651
HS_H3K27ac_103076	17.3524489768998	0.964847512333178	0.584677171949069	1.65022265041883	0.0988974057749176	0.541104670184607
HS_H3K27ac_103077	22.801754872065	-0.0122224369667718	0.468241933000268	-0.0261028244276549	0.979175324263979	0.998450081873408
HS_H3K27ac_103078	21.6317988416082	0.895997009533898	0.515851054017777	1.73692968649633	0.0823995826878841	0.497075644334425
HS_H3K27ac_103079:103080	18.9017518910948	0.532250488249514	0.519159308741991	1.02521611244773	0.305261227292228	0.837129761106192
HS_H3K27ac_103081:103082:103083	75.395329202383	0.503065015797996	0.441388089981013	1.13973400555424	0.254397135358097	0.791709471536121
HS_H3K27ac_103084	24.5505265875737	-0.721975509348181	0.478953146951753	-1.50740320622825	0.131707337459224	0.617830074335625
HS_H3K27ac_103085	25.4278579089126	0.536427210257737	0.550967573891376	0.973609402217734	0.3302505161453	0.856084067654498
HS_H3K27ac_10308:10309	82.57161423527	-0.202783429701821	0.572795626183514	-0.354024054011986	0.72332085664037	0.980350758427285
HS_H3K27ac_10310	41.1931430565466	0.096996666146405	0.472854727179452	0.205129949160039	0.837470597888127	0.990882844932376
HS_H3K27ac_10311	33.3704966307111	1.53714278406996	0.467972691814303	3.2846847924193	0.00102096521897882	0.0353676639414179
HS_H3K27ac_103116:103117:103118:103119:103120:103121	85.7090077097679	0.789577024835265	0.508532758646982	1.55265715218827	0.120505063937119	0.591591860476934
HS_H3K27ac_103122	80.6219393732117	-0.588735085019922	0.548105939204037	-1.07412644693266	0.282766012656152	0.818089319529999
HS_H3K27ac_103123	10.7674936798067	-1.30990141254684	0.617108940782982	-2.12264209117574	0.0337838550066283	0.312551075932071
HS_H3K27ac_10312:10313	25.1722509786979	0.636418788099066	0.457920402517843	1.38980221147554	0.16458894639181	0.674843420790635
HS_H3K27ac_103130	26.7789133862563	0.262356696031381	0.471911672155641	0.55594449451306	0.578248799780551	0.954209872144721
HS_H3K27ac_103131:103132:103133	95.3528400469744	-0.228177149570996	0.517404248452363	-0.441003625798414	0.659210372095471	0.969829269579794
HS_H3K27ac_103134:103135:103136:103137	121.791714005542	0.667151666164275	0.506117978165193	1.31817421025602	0.187445336677039	0.711801051580882
HS_H3K27ac_103138:103139:103140:103141:103142:103143:103144:103145	279.517783957415	-0.169722715369586	0.661266611699414	-0.256663065043325	0.797438886378576	0.984944786689214
HS_H3K27ac_103147	20.3800767562058	-1.49843205782453	0.49823003400115	-3.0075104982954	0.00263397026727005	0.066018023925786
HS_H3K27ac_103148:103149:103150:103151:103152	288.924368970068	-0.183797743910152	0.679046658563566	-0.27067027220037	0.786644642923093	0.984127151989491
HS_H3K27ac_10314:10315	26.7131673612298	0.786728529025821	0.438344349425795	1.79477283112327	0.0726899011890377	0.467448703019713
HS_H3K27ac_103153:103154	29.255099183934	-0.0667397268075996	0.442705929727501	-0.150754083751894	0.880169708054481	0.993532869483501
HS_H3K27ac_103155	24.9648724128226	-0.344962804648034	0.570124147407579	-0.605066117996616	0.545135065835025	0.945753458368792
HS_H3K27ac_103156:103157:103158	259.551256481624	0.242830428989137	0.683792871873353	0.35512278495075	0.722497607769901	0.980054189013803
HS_H3K27ac_103159	28.6332930983507	1.06054076764784	0.437322971168797	2.42507445884541	0.015305247289667	0.199989312642034
HS_H3K27ac_103160	22.2381803744682	0.372716925954425	0.44051621904799	0.846091267104563	0.397501832077742	0.894803797330812
HS_H3K27ac_103161	53.5288281318198	-0.0182102167848515	0.583512534582337	-0.0312079273462153	0.975103717887009	0.998450081873408
HS_H3K27ac_103162:103163:103164	40.736827188014	-0.166765061161901	0.399570538957632	-0.417360753365211	0.676414557008766	0.972062026469073
HS_H3K27ac_103165	55.925169451231	0.278578614461517	0.696790293758356	0.399802662231295	0.689301869730595	0.975128000942908
HS_H3K27ac_103166:103167:103168:103169:103170:103171	67.8167927301754	0.0587391982532292	0.502379825800991	0.116921889049935	0.906921952168924	0.993532869483501
HS_H3K27ac_10316:10317	28.6106662051816	-0.371325433402995	0.401292141160743	-0.925324458956339	0.354797159676159	0.872514629445764
HS_H3K27ac_103172	24.8720500947435	-0.381556229394942	0.454005734743217	-0.840421607473192	0.400672038290342	0.895951036754126
HS_H3K27ac_103173:103174:103175:103176:103177	45.2946277754714	0.22853667747271	0.494977989777337	0.461710787535251	0.64428873408283	0.966706560387603
HS_H3K27ac_103178	15.0197941940003	-0.402239683108447	0.543885829547165	-0.739566396578761	0.459563137798853	0.924288600579097
HS_H3K27ac_103179:103180	20.269933270171	0.410465921011956	0.518376616646726	0.791829545991441	0.428460072013158	0.911187212421788
HS_H3K27ac_10318	45.7308745015324	0.911880931615533	0.444503619963953	2.0514589547988	0.0402222728556321	0.347707491493939
HS_H3K27ac_103181:103182	19.3262437634176	0.083499809527848	0.511124897566303	0.163364786034545	0.870231227050566	0.993330700691732
HS_H3K27ac_103183:103184	36.3564771244515	0.940717109174592	0.512621536480508	1.83511039281191	0.0664893343550749	0.449474457125166
HS_H3K27ac_103185:103186	37.1825498966228	-0.44914916656939	0.436531963832312	-1.02890327348841	0.303525129983231	0.834963480736398
HS_H3K27ac_103187:103188:103189	28.3196010367085	0.204082202849982	0.531630653714083	0.383879675530787	0.701067630972187	0.975899498383913
HS_H3K27ac_103190	13.1659229321448	-0.139913546950091	0.635311506780112	-0.22022825882566	0.825693389479166	0.989268883062536
HS_H3K27ac_103191:103192	26.3019399823228	-0.0997686794789468	0.510004598518134	-0.195623097848204	0.844905180102043	0.991825838471382
HS_H3K27ac_103193	12.9632185646165	-0.177077252366961	0.518094907123198	-0.341785356181572	0.732512430732115	0.98132102574421
HS_H3K27ac_103194	18.4004770704962	-0.326660990869555	0.563822327261421	-0.579368668240227	0.562340440540946	0.950910215537123
HS_H3K27ac_103195	21.4216948000548	-0.39620061402715	0.555048732365675	-0.713812303180124	0.475343250869914	0.928474202610359
HS_H3K27ac_103196	16.7752609237044	-0.631329547046896	0.488757835896403	-1.29170214916148	0.196460312915375	0.725025588379661
HS_H3K27ac_103197:103198:103199	32.0809308305532	0.142725172873348	0.465558728345305	0.306567494461169	0.759172598613715	0.983105373141784
HS_H3K27ac_10319:10320	87.1233581283845	-0.423303007940183	0.593393996261514	-0.713359101384688	0.475623574247507	0.928533062109507
HS_H3K27ac_103200:103201	35.0172025342461	-0.425882754054183	0.399276794320019	-1.06663537704332	0.286136518952487	0.820961232661008
HS_H3K27ac_103202:103203:103204:103205	39.8963372401763	0.0343813559153681	0.452240766220347	0.0760244508753913	0.939399645502233	0.995377118828815
HS_H3K27ac_103206:103207	17.0490270184823	0.375064850994923	0.566074679820057	0.662571325596383	0.507605139907459	0.936196325467423
HS_H3K27ac_103208:103209:103210:103211:103212	52.4822740744217	-0.6754676326402	0.360449089472429	-1.87396126767541	0.060935763810253	0.430719063410723
HS_H3K27ac_10321	310.329488271591	-0.613944137800631	0.656075630616135	-0.935782567055665	0.34938514897118	0.867947802650127
HS_H3K27ac_103213:103214:103215	29.1095410979394	-0.0825744253981182	0.487096753428519	-0.169523662017665	0.86538476210775	0.993043417709738
HS_H3K27ac_103216	19.8349649073817	0.727207397582321	0.604015499359368	1.20395486267093	0.228607025016762	0.764944219899019
HS_H3K27ac_103217	16.3684167922178	-0.1473265696899	0.535650446906188	-0.275042372391976	0.783283684727499	0.983629795002506
HS_H3K27ac_103218	20.1322096662866	0.367058277069188	0.598154048787043	0.613651747093447	0.539445480710607	0.944499906940926
HS_H3K27ac_103219:103220	36.6101039123417	0.0613080903215567	0.511737174848345	0.119803862871064	0.904638521857444	0.993532869483501
HS_H3K27ac_10322	43.1501128269554	-1.36213591315531	0.632680865878533	-2.15295891912879	0.0313219072742069	0.299172268709506
HS_H3K27ac_103221	18.9262963861979	0.53512112502299	0.517863042627522	1.03332557254502	0.301451563773484	0.832494554848828
HS_H3K27ac_103222	21.7961675090951	0.0604947489685628	0.523405653579528	0.115579089669445	0.90798613585134	0.993532869483501
HS_H3K27ac_103223:103224	14.6787213235605	-0.032890901150893	0.561204093506183	-0.0586077356374996	0.953264549128645	0.997756120903922
HS_H3K27ac_103225	16.9669317783727	-0.0634752826056743	0.601658822745376	-0.105500460071434	0.915978704943495	0.993850696022154
HS_H3K27ac_103226	19.7638944053378	0.108310548218169	0.554036231220207	0.195493619577237	0.845006532160812	0.991825838471382
HS_H3K27ac_103227	12.5803674405432	-0.3312169928519	0.642526776166362	-0.515491346256583	0.606209715207038	0.96017138721562
HS_H3K27ac_103228	14.5356550357038	-0.0630235711281567	0.57623473845877	-0.109371349767498	0.912907956975684	0.993532869483501
HS_H3K27ac_103229:103230:103231	100.266793097967	0.531567680070995	0.467804883786577	1.13630211760147	0.255830144848001	0.79346655140744
HS_H3K27ac_10323	19.7315161959728	2.57204381578389	0.601095265127069	4.27892875722481	1.87794954811912e-05	0.00219678191634055
HS_H3K27ac_103232	14.7920292551294	0.223987262526766	0.644753531707986	0.347399822585557	0.728290966607736	0.98132102574421
HS_H3K27ac_103233	16.8668355234036	0.492446201190349	0.534812578325876	0.920782758572832	0.357163858336157	0.874005591298353
HS_H3K27ac_103234:103235:103236:103237	30.9535452661283	-0.0159931000665531	0.434237978665998	-0.036830265550896	0.970620341993358	0.998437573442218
HS_H3K27ac_103238	15.7546466524296	-0.334195915415474	0.553750733751674	-0.603513268779418	0.54616729119465	0.945753458368792
HS_H3K27ac_103239:103240:103241	30.0819873925473	-0.27644055876301	0.409880718743077	-0.674441480464684	0.500030678479008	0.935369455339465
HS_H3K27ac_10324	70.7121768597971	1.18434973546023	0.676296500451027	1.75122854350182	0.0799065506238652	0.489573622121443
HS_H3K27ac_103242	20.2302171735916	-0.795372104404951	0.483806189596	-1.64398910454024	0.10017845297392	0.544105003002948
HS_H3K27ac_103243:103244	25.2355435263823	0.0575221327696802	0.470937144762185	0.122143970611466	0.902784999048381	0.993532869483501
HS_H3K27ac_103245	18.4893030812673	-0.0903248755230223	0.520958780900466	-0.17338200033196	0.862351172489212	0.992851970231903
HS_H3K27ac_103246:103247	22.3828524330586	-0.280576356269888	0.482010905177003	-0.5820954531451	0.560502387643296	0.950010409533665
HS_H3K27ac_103248:103249	24.1441456720112	-1.0786343127693	0.432119523560304	-2.49614806542933	0.0125550183265821	0.179336256394647
HS_H3K27ac_10325	35.997611589474	0.385435049244958	0.599074551287797	0.643384113740785	0.51997488902945	0.939517490230458
HS_H3K27ac_103250	17.6828728210727	-0.205415132217264	0.546240955347568	-0.376052235201882	0.706878063133159	0.977221513203936
HS_H3K27ac_103251	17.8257162273703	-0.216230183516092	0.566232261334805	-0.381875421591773	0.702553771912438	0.976101711788439
HS_H3K27ac_103252	15.492466808375	-0.17170891965397	0.571013958386357	-0.30070879552438	0.763636561191733	0.983105373141784
HS_H3K27ac_103253	14.2610416411324	-0.385686242556388	0.531853677217881	-0.725173593936414	0.468345540318443	0.92615368283586
HS_H3K27ac_103254	16.3737974601694	0.527715823652952	0.536879055552704	0.982932409441231	0.32564070564844	0.852698787449078
HS_H3K27ac_103255:103256	20.3631673099824	-0.419382094443173	0.463415802416961	-0.904980132865282	0.365475912387656	0.879204868402839
HS_H3K27ac_103257:103258:103259:103260	106.623539817268	-0.440490672787236	0.548084606664612	-0.803691013086204	0.421575445590254	0.907670130647837
HS_H3K27ac_10326	22.8061047358727	0.986133994207169	0.502179601960845	1.96370778573371	0.0495639891941261	0.388605440131999
HS_H3K27ac_103261	21.3126710490685	0.279943839574378	0.486415060103267	0.575524613721758	0.564936549056736	0.951158470830751
HS_H3K27ac_103262:103263	27.0988852238222	0.133767030305579	0.480861252289446	0.278182177642088	0.780872515302471	0.983334836637237
HS_H3K27ac_103264:103265:103266:103267:103268:103269:103270:103271	143.526986727258	0.146767196833707	0.504222284948491	0.291076378840931	0.770992905089074	0.983105373141784
HS_H3K27ac_103272:103273:103274:103275	49.0459083669947	0.156076420027325	0.640419851398539	0.243709528501479	0.807455793173705	0.986670155656921
HS_H3K27ac_103276	65.261809508268	0.0564254779139232	0.636907314971091	0.0885929186046235	0.929405436091143	0.994439299313757
HS_H3K27ac_103277	19.0782348493637	-0.653790290648447	0.453589473790382	-1.44137006792751	0.1494801617825	0.650118331734872
HS_H3K27ac_103278	19.0686835158514	0.00516563335834925	0.45928238335981	0.0112471837490497	0.991026234930117	0.999573991517017
HS_H3K27ac_103279	17.6506399924423	-0.0399023841937629	0.618724867509998	-0.0644913212464636	0.948579017369479	0.997311369485797
HS_H3K27ac_10327:10328	42.5755288176948	-0.0884070882845629	0.538407948552967	-0.164200934481311	0.869572965482909	0.993264505654674
HS_H3K27ac_103280	18.9685907903911	0.227090254865284	0.49726727045042	0.456676456223607	0.647903615789472	0.967985761701308
HS_H3K27ac_103282:103283:103284	24.3782946711407	-0.874292371681618	0.494878141901246	-1.76668213375261	0.0772814771227585	0.482616596621908
HS_H3K27ac_10329	30.5878834603057	-0.783543426882213	0.570829865073021	-1.37263916067528	0.169864551371277	0.682543093959809
HS_H3K27ac_103290	2.30218088753224	-1.57270760236386	1.45518170301572	-1.08076372806542	0.279802226979316	0.81532168584196
HS_H3K27ac_103291	86.4959685523851	-0.585119536701053	0.65861430087933	-0.888410008589014	0.374320243595124	0.885692651558364
HS_H3K27ac_103292	241.803640201136	-0.183332368369164	0.680019222917928	-0.269598802784565	0.787468921490482	0.984137704936724
HS_H3K27ac_103293	138.081173613225	-0.618147830584711	0.700688587751518	-0.882200511597204	0.377668385347461	0.886965299175631
HS_H3K27ac_103294	51.4594791897642	-0.590031866820766	0.535526311089048	-1.10177941700171	0.270557580840987	0.808203764908895
HS_H3K27ac_10330	39.2845575470693	-1.1151179747162	0.479105660277492	-2.32749906162732	0.0199387188770026	0.234411468697109
HS_H3K27ac_103300	25.8542809075913	0.901585835426101	0.594214984576903	1.51727213016692	0.129197991654593	0.611443389606961
HS_H3K27ac_103301	37.019404736053	-0.875472633926682	0.42787254601803	-2.04610611752078	0.0407459312518789	0.350997937507123
HS_H3K27ac_103302:103303:103304	139.780402743619	-0.251111320385322	0.622770991434625	-0.40321614821342	0.686789221195321	0.975128000942908
HS_H3K27ac_103305:103306:103307	28.2339691462535	0.0894846204729502	0.466685052618599	0.191745203688968	0.847941795480978	0.991895232493493
HS_H3K27ac_103308	29.1329296006263	-0.313958801910896	0.477351400984344	-0.657710025074784	0.510724479265934	0.937305503161895
HS_H3K27ac_103309:103310	29.4017358970885	-0.807846585136279	0.428361328990386	-1.88589989446599	0.0593084457559683	0.424828027901549
HS_H3K27ac_10331	18.9341989321017	-0.320390720980512	0.628071763953856	-0.510118014163825	0.609968785476992	0.96095447027345
HS_H3K27ac_103311:103312:103313	33.7942965692516	0.247748074887607	0.422503173671718	0.586381571372777	0.557619125606445	0.948560205728012
HS_H3K27ac_103314	31.6879129752415	0.653453704041379	0.42578273004204	1.53471162152786	0.124854679898988	0.601265863236872
HS_H3K27ac_103315	7.24470250100633	-0.564331850309723	0.751079872817337	-0.751360635178369	0.452435646624915	0.921469652249423
HS_H3K27ac_103316	48.4721149769957	0.229482173948644	0.503895528003773	0.455416174971344	0.648809860767867	0.968120875373731
HS_H3K27ac_103317	28.6925797103332	1.12904597382883	0.479198959066317	2.35611107342281	0.0184673948068025	0.223676609829377
HS_H3K27ac_103318	19.8114362096482	-0.0398610814737855	0.522835807442181	-0.0762401520829149	0.939228038887569	0.995377118828815
HS_H3K27ac_103319:103320:103321:103322:103323	48.2279605544057	0.12389560929941	0.503123853806394	0.246252703707199	0.805486619693067	0.986428472482745
HS_H3K27ac_10332	26.1139019960858	-0.349881777043095	0.640484513630257	-0.546276716450129	0.584875738677639	0.956220730216168
HS_H3K27ac_103327	10.4860452643382	-1.41969835774703	0.741434924263836	-1.91479833399626	0.0555182270373844	0.410853635040597
HS_H3K27ac_103339:103340:103341:103342:103343:103344	187.393861266783	-0.605121293734337	0.514371867709365	-1.17642766201251	0.239424023259856	0.776795500389239
HS_H3K27ac_103345:103346	26.8212310445378	-0.0139690564419452	0.455660968163792	-0.0306566886741194	0.975543332343669	0.998450081873408
HS_H3K27ac_103347:103348:103349:103350:103351:103352:103353:103354	332.655040296333	0.224955211577871	0.663103463334866	0.339246021196347	0.7344244027368	0.98160189369113
HS_H3K27ac_10335	24.2238352941316	0.153259725055262	0.57618465439244	0.26599064013058	0.790246417539544	0.98417733909631
HS_H3K27ac_103355:103356:103357:103358	30.8610836326218	0.591694783860282	0.561847871228861	1.0531227653602	0.292284730357211	0.826100657969644
HS_H3K27ac_103359	46.5197095637845	0.654814396598549	0.518660604634171	1.26251037913398	0.20676519391515	0.738512234699343
HS_H3K27ac_10336	28.8973695887879	1.09073292366668	0.49369670331921	2.20931781867995	0.0271525426606894	0.277215186533668
HS_H3K27ac_103360	42.8981442093668	2.60398702356807	0.662099214162123	3.93292571244535	8.39181783146859e-05	0.00624498410063736
HS_H3K27ac_103361	21.167211959755	1.10785263616277	0.521575530010403	2.12405025239715	0.0336659417207802	0.311783881158465
HS_H3K27ac_103362	72.8834808016391	0.231525911733465	0.615706521849614	0.376032904504486	0.706892433942372	0.977221513203936
HS_H3K27ac_103363	45.2619816653832	-0.183044558662336	0.351999900578372	-0.520013097621832	0.603054446278733	0.959578555131315
HS_H3K27ac_103364	67.8124597262765	0.390894379553604	0.551783046179106	0.708420424042391	0.478684212789903	0.929543770989961
HS_H3K27ac_103365:103366:103367	85.1076905867758	-0.182252058905798	0.467270121933856	-0.390035763792311	0.696510101384258	0.975614438727722
HS_H3K27ac_103368	27.767863753741	-0.369423431935169	0.480270469427052	-0.769198723327461	0.441775348210092	0.916001177719868
HS_H3K27ac_103369	41.0986308401587	1.48890792640843	0.482133394728552	3.08816593641414	0.00201395981948334	0.0554200557514242
HS_H3K27ac_103370	46.111386003271	0.559234234844357	0.527471222387973	1.06021752677347	0.289045649266488	0.822489120599762
HS_H3K27ac_103371:103372	22.5838742335856	-0.586801344042249	0.455051808772687	-1.28952645111971	0.19721512662272	0.725707691090481
HS_H3K27ac_103373:103374	50.2736764023334	0.0698756662517281	0.469553438371532	0.148813022206941	0.881701174824001	0.993532869483501
HS_H3K27ac_103375:103376:103377:103378:103379:103380	282.606207614779	0.333826732367142	0.607867731618126	0.549176597149688	0.582884263309903	0.955328825414397
HS_H3K27ac_10337:10338	26.7101349007728	0.155764083331662	0.525921187602785	0.296173812737331	0.767097346561294	0.983105373141784
HS_H3K27ac_103381:103382:103383:103384:103385:103386:103387:103388:103389	101.419533157901	-0.624971249217866	0.403287082565339	-1.54969319930204	0.121215171204962	0.593201385049856
HS_H3K27ac_103390	31.3359735092675	-0.924457158756097	0.39446239746606	-2.34358753760715	0.0190992797562071	0.228537403890487
HS_H3K27ac_103391:103392:103393:103394	41.8442221235761	0.330226542641832	0.41435958020259	0.796956456226683	0.425476320793057	0.909867162485069
HS_H3K27ac_103395	24.0402327057054	-0.336848047243323	0.466035171794914	-0.722795333120391	0.469805634956902	0.92620499764135
HS_H3K27ac_103396	38.4631159968287	0.300196061022508	0.446120098296176	0.672904139869551	0.501008278277542	0.935516113669652
HS_H3K27ac_103397	22.1825632442036	-0.58365610144796	0.539651408520481	-1.08154281121608	0.279455727874254	0.81532168584196
HS_H3K27ac_103398:103399	29.0683967246507	-0.254419740824577	0.465274581604355	-0.546816333587985	0.584504920457089	0.956026135314101
HS_H3K27ac_10339:10340	20.967681785708	-1.08837798813179	0.473244758502615	-2.29982048100333	0.0214583926260381	0.244300818763256
HS_H3K27ac_103400	25.7095548080129	-0.273602189418985	0.496716466116072	-0.550821662020462	0.581755933081403	0.955069418509651
HS_H3K27ac_103401	21.349071070007	0.162485402045887	0.565536158043491	0.287312136872054	0.773873330374051	0.983105373141784
HS_H3K27ac_103402	19.3416038940269	0.29100676587191	0.550733850310117	0.52839818309342	0.597222998309576	0.958653753826258
HS_H3K27ac_103403:103404	27.123589619298	-1.59696796098974	0.429504400273194	-3.71816437730082	0.000200675680531201	0.0113724726680687
HS_H3K27ac_103405	22.0398545539938	0.150305320782495	0.510329286520447	0.294526151550727	0.768355883086306	0.983105373141784
HS_H3K27ac_103406	25.7591513546301	-0.0661260365284519	0.446700319876271	-0.148032212170271	0.882317346657564	0.993532869483501
HS_H3K27ac_103407:103408	26.2070568337065	-0.365428471953745	0.447263321276848	-0.817032058230303	0.413910107833597	0.903640807784283
HS_H3K27ac_103409	21.8661747600479	-0.222009780048499	0.524233433413508	-0.423494126658231	0.671934782860064	0.971241525884183
HS_H3K27ac_10341	24.9246837945444	-2.21441511839177	0.501917530442727	-4.41191029219182	1.02462568035383e-05	0.00149687733614314
HS_H3K27ac_103410	31.6989624643893	0.094525519130114	0.425079380090451	0.222371452386141	0.824024733187286	0.988794952750276
HS_H3K27ac_103411	128.40529659973	0.643082870052115	0.698041169984427	0.921267824455772	0.356910615317718	0.873712323135267
HS_H3K27ac_103412	30.3492356445632	0.662919996558053	0.60260593654633	1.10008872524124	0.271293465805299	0.808707717184787
HS_H3K27ac_103413:103414:103415:103416:103417	155.558882808792	0.0626350324365288	0.590699613230311	0.106035336800039	0.915554315506177	0.993683686660842
HS_H3K27ac_103418:103419:103420:103421:103422:103423	170.287290714501	-0.384855652628405	0.534383022964839	-0.720186899825461	0.471409928607804	0.926701500863275
HS_H3K27ac_103424	31.4413747024587	1.43300042366419	0.678672294370821	2.11147623904802	0.0347313981441987	0.318179238819868
HS_H3K27ac_103425	45.3999640778303	-0.0626534383488623	0.517758118392834	-0.121009089231365	0.903683835937138	0.993532869483501
HS_H3K27ac_103426:103427	42.272275198794	-0.317341011393715	0.510040485104385	-0.622187886376839	0.533818330404876	0.943179377211093
HS_H3K27ac_103428:103429:103430:103431:103432	67.6499917516944	-0.792906310927509	0.495434934313125	-1.60042470970845	0.109504397096326	0.568254986075927
HS_H3K27ac_10342:10343	21.7205915000397	0.206164262932235	0.50987930413589	0.40433934317383	0.685963197949431	0.975128000942908
HS_H3K27ac_103433:103434:103435:103436:103437:103438:103439:103440:103441	242.690984449382	-0.111541412279479	0.567515437983533	-0.196543397437438	0.844184868750725	0.991825838471382
HS_H3K27ac_103442:103443	131.296219950339	-0.152654338374875	0.586939137859318	-0.260085464621827	0.794797849762416	0.984462318354265
HS_H3K27ac_103444	27.5531757769949	-0.0197701243862204	0.525694298305814	-0.0376076446899553	0.970000512654207	0.998437573442218
HS_H3K27ac_103445	52.094407281449	0.402842346728915	0.670856742599974	0.600489375969687	0.548180139164293	0.946304224746218
HS_H3K27ac_103446	319.234595989354	-1.08256786563843	0.786694752371027	-1.37609646228816	0.168791770680875	0.680893614198136
HS_H3K27ac_103447	34.0062729964075	0.366940931740938	0.530137988602958	0.692161172429685	0.488836119183198	0.932040604346565
HS_H3K27ac_103448:103449:103450:103451	145.452312381056	-0.922924324321125	0.604181670920392	-1.52756094522889	0.126621584657739	0.605687044247123
HS_H3K27ac_103452:103453:103454:103455	61.7060900822909	0.390081404030613	0.457549583333429	0.852544550884991	0.393911923188802	0.893167744565225
HS_H3K27ac_103456	32.6742684511435	-0.0879052186284377	0.428729705052584	-0.205036454419822	0.837543643514706	0.990882844932376
HS_H3K27ac_103457	14.0594637158207	0.334917093833648	0.635317252682675	0.52716511698594	0.598078930352146	0.958748170728882
HS_H3K27ac_103458:103459	25.5578411570015	0.576131393058556	0.451736804396157	1.27536961224286	0.202178449115541	0.732999694586308
HS_H3K27ac_10346	171.290892698711	-0.183412315340183	0.708941282011101	-0.258712985114769	0.795856699915818	0.984625472669762
HS_H3K27ac_103460:103461:103462	30.3332752333879	0.253063454630828	0.453341775426256	0.558217813465094	0.576695658286954	0.954157317270075
HS_H3K27ac_103463:103464	23.9944174175743	0.580975923074578	0.461831659097694	1.2579820192701	0.208398259085615	0.740507346330442
HS_H3K27ac_103465:103466:103467:103468:103469	55.2552090060602	0.297203114205201	0.390637488671428	0.760815648329094	0.446767186455459	0.918582403437232
HS_H3K27ac_10347	22.3348558512962	0.360460737550632	0.602004136512604	0.598767874983007	0.549327687633446	0.94667739486447
HS_H3K27ac_103470:103471	31.7413648740805	-0.604287224418349	0.439838809479871	-1.37388336680191	0.16947789421029	0.682042481831094
HS_H3K27ac_103472	17.0374048982651	0.34462758827652	0.608386961384213	0.566461167235433	0.571080323937313	0.952272499745963
HS_H3K27ac_103473:103474:103475:103476:103477:103478:103479:103480:103481:103482:103483	35.3593492258312	0.177618426640226	0.432079742026047	0.411077885316638	0.681015425252834	0.973497106230921
HS_H3K27ac_10348	8.22725383954308	0.62073746335999	0.810868373325051	0.765521857529836	0.443960856026821	0.917522534434837
HS_H3K27ac_103484:103485	38.7229790696748	0.865896933743119	0.521616956819702	1.66002451113264	0.0969095216621256	0.536319951741675
HS_H3K27ac_103486:103487	23.3523113997312	-0.65569526237139	0.512221788478399	-1.28010029467741	0.200509865050388	0.73066598339666
HS_H3K27ac_103488	26.8142045438413	-0.305042178306805	0.524003924479266	-0.582137201758447	0.560474268652546	0.950010409533665
HS_H3K27ac_103489	23.1256613090356	0.397440704531105	0.562642991764374	0.706381684920279	0.479950807507135	0.929793300274345
HS_H3K27ac_10349	39.3838504548202	-0.496168673384495	0.523199780628535	-0.948335018008671	0.34295892916499	0.864688593159542
HS_H3K27ac_103490	27.4060907712379	0.409308357426874	0.517300938205522	0.791238382143156	0.428804897637245	0.911187212421788
HS_H3K27ac_103491:103492:103493:103494	53.9474119330233	-0.242211704611909	0.412480349444766	-0.58720786320596	0.55706411200051	0.948560205728012
HS_H3K27ac_103495	32.8055362721942	-0.491497556372129	0.553135239732817	-0.888566703162031	0.374235992515498	0.885692651558364
HS_H3K27ac_103496:103497:103498	37.1340642845863	0.115157163384309	0.509731335736248	0.225917371193156	0.821265686818584	0.988110139223058
HS_H3K27ac_103499	23.6829123319034	0.029645842934605	0.547317662101958	0.054165697523356	0.956803149956862	0.997985477716875
HS_H3K27ac_103500	24.6755197610926	-0.0254071781858925	0.483441594507503	-0.0525548038781719	0.958086628450923	0.997985477716875
HS_H3K27ac_103501	31.7189283521258	-0.774814840319344	0.486677936320113	-1.59204842154527	0.111373825022815	0.572301113354772
HS_H3K27ac_103502:103503:103504	38.2643609616515	-0.0453524860798922	0.419806183057009	-0.108031963106492	0.913970337685018	0.993532869483501
HS_H3K27ac_103505	31.0337808961667	-0.474722569675355	0.447000538301484	-1.06201789259407	0.288227562482096	0.822214012012238
HS_H3K27ac_103506:103507:103508:103509	39.8276999275908	-0.055589665503959	0.385595853882466	-0.144165620413811	0.885369688236823	0.993532869483501
HS_H3K27ac_103531:103532:103533:103534:103535	93.2133079108309	-0.0649866415301848	0.608774642193608	-0.10674991536444	0.914987382081875	0.993532869483501
HS_H3K27ac_103536	45.35930498967	-1.02562090010592	0.49309590490088	-2.07996231546901	0.0375289895116453	0.334942003037583
HS_H3K27ac_103537:103538	40.9395511975141	-0.502612611923416	0.438615673615374	-1.14590663799251	0.251833784356633	0.789595758871157
HS_H3K27ac_103539	24.1080494029486	0.281743587027026	0.468718440499086	0.601093455437829	0.54777774213588	0.945939608379787
HS_H3K27ac_103540:103541:103542:103543:103544:103545:103546:103547:103548:103549:103550:103551:103552:103553:103554:103555:103556	318.441408785877	-0.104712336688376	0.519676456706584	-0.201495248316586	0.840311344536374	0.991344080519529
HS_H3K27ac_103557:103558:103559:103560:103561:103562:103563:103564:103565:103566:103567:103568:103569:103570:103571:103572:103573	344.747876407982	-0.0353974550052591	0.567257076282444	-0.0624010814236794	0.950243433788568	0.997311369485797
HS_H3K27ac_10356	29.8855158364176	0.137625762630171	0.524539275034616	0.262374562173802	0.793032682341798	0.984462318354265
HS_H3K27ac_10357	21.5322104311506	2.05299885525273	0.556126221193431	3.69160592868117	0.000222842550186037	0.012145941198672
HS_H3K27ac_103574	25.3034327536087	0.078144542789774	0.469249629279786	0.166530856741884	0.86773920202383	0.993083414397614
HS_H3K27ac_103575	12.3595824086999	0.0759886099653853	0.592815393343902	0.128182585706412	0.898004480969044	0.993532869483501
HS_H3K27ac_103576	14.4558526774743	-0.394525173021467	0.549981566009059	-0.717342539104245	0.473162765336193	0.927433955247785
HS_H3K27ac_103578	19.313565367885	-0.678507949726466	0.578121865539716	-1.17364173571438	0.240538556746073	0.777679432091348
HS_H3K27ac_103579	146.198095770767	-0.122425044078026	0.654188990901235	-0.18714017780912	0.851550727245932	0.992305146133496
HS_H3K27ac_10358	9.69388793472915	2.2931845062671	0.903465139064492	2.53821028295748	0.0111421013492885	0.167300482180597
HS_H3K27ac_103580	13.7769633760505	1.25703677597451	0.598051011063862	2.10188889027775	0.035563009966832	0.323552591444026
HS_H3K27ac_103583	53.4656912351917	-0.0493493301759716	0.610502674672434	-0.0808339295195555	0.935574024495478	0.995250502963974
HS_H3K27ac_103584:103585	33.7229221686593	-0.44932410006705	0.524237025854961	-0.857101040000488	0.391389046471898	0.891979665656753
HS_H3K27ac_103586:103587:103588	65.8343029998534	-0.647766108604995	0.512144082351998	-1.26481224898696	0.205938639401777	0.737182407237687
HS_H3K27ac_103589	22.4552827463044	-0.334989114207976	0.506384674146025	-0.661530909822471	0.508271898783682	0.936227404099447
HS_H3K27ac_103590	22.6680586408772	0.463457619835956	0.475975435996346	0.973700709713756	0.330205164817695	0.856084067654498
HS_H3K27ac_103591:103592:103593:103594:103595:103596:103597:103598	18.3667347215825	0.19361161222298	0.618002761719154	0.31328599840621	0.754063386762861	0.982933637939845
HS_H3K27ac_103609:103610:103611:103612:103613	5.65222234978435	-0.0651996960937762	0.857868391839125	-0.0760019796906132	0.939417523190231	0.995377118828815
HS_H3K27ac_103614:103615:103616	76.513488197006	-0.139058927027798	0.480759456867755	-0.289248448556364	0.772391258964357	0.983105373141784
HS_H3K27ac_103617	26.8243368068043	0.389164236309669	0.508265740288192	0.76567080065048	0.443872205296581	0.917484028242546
HS_H3K27ac_103633	19.2684870027177	-0.409126165631043	0.440884891143566	-0.92796594723365	0.353425233884979	0.871095086361698
HS_H3K27ac_103634	21.9409441241791	0.247557411851084	0.517089736657817	0.478751354554353	0.632115527071592	0.965941283099385
HS_H3K27ac_103635	14.2782152245573	-0.303611073653444	0.554012240205381	-0.548022320844194	0.583676576516558	0.955661578320862
HS_H3K27ac_103636	13.8832824116443	0.304886847836279	0.526228674946931	0.579380908626894	0.562332183122997	0.950910215537123
HS_H3K27ac_103637	22.9732301029486	-1.43009609664905	0.555118337970055	-2.57620042219934	0.00998927256780924	0.156862383238823
HS_H3K27ac_103638	21.1153062550973	0.294211857354011	0.688131505854749	0.427551790392974	0.668977471401315	0.971241525884183
HS_H3K27ac_103639:103640	25.0543595140179	-0.335215804091676	0.416994084647076	-0.803886233483111	0.421462681297855	0.907670130647837
HS_H3K27ac_103641	23.4201506960811	-0.332496744252814	0.45483104719323	-0.731033526195401	0.464758675104389	0.92615368283586
HS_H3K27ac_103642	23.6235320093678	-0.278405650056322	0.451251284267375	-0.616963673595578	0.537258686547163	0.943696703252495
HS_H3K27ac_103643	20.9658728071355	-0.637516329428815	0.427755914922151	-1.49037408295064	0.136125903146505	0.624818947149153
HS_H3K27ac_103644:103645:103646:103647	45.4893912205476	-0.259526457931335	0.448160804404249	-0.579092270856506	0.562526915004135	0.951090186986548
HS_H3K27ac_103648:103649:103650:103651:103652:103653	53.4336950958698	-0.351210717720587	0.481010735058885	-0.730151516634223	0.465297574450927	0.92615368283586
HS_H3K27ac_103654:103655	125.148562645277	-0.616156660883891	0.601545496678582	-1.02428937509463	0.305698614889228	0.837259116528588
HS_H3K27ac_103656	20.0346507693826	-0.00845679099318208	0.461570860413307	-0.0183217610089371	0.985382167604696	0.998805687943456
HS_H3K27ac_103657:103658:103659	73.846073219081	0.0131142309173516	0.467393397379904	0.0280582288728656	0.977615709475853	0.998450081873408
HS_H3K27ac_103660:103661:103662	35.4026999932209	0.318553266729654	0.452946947991078	0.703290458501839	0.48187475567932	0.930283604378974
HS_H3K27ac_103663:103664:103665	7.70359051300011	0.403503289957801	0.729302294438282	0.553273029627014	0.580076466196173	0.954274669513644
HS_H3K27ac_103666	26.4568523735397	0.898320430843983	0.450091046566303	1.99586380954959	0.0459487489223339	0.373869687874603
HS_H3K27ac_103667:103668	22.7828440884101	-0.0520217799000636	0.457036594947882	-0.113824101778974	0.909377232301917	0.993532869483501
HS_H3K27ac_103669	21.6985290374931	-0.357194839988656	0.41846585539053	-0.853581804554415	0.393336743761609	0.892879167555647
HS_H3K27ac_103670:103671:103672	41.6283988130753	-0.0340940391109742	0.394798257640964	-0.0863581296297915	0.931181730252733	0.994829490688809
HS_H3K27ac_103673	24.7529565825466	0.585902785608437	0.503877768943625	1.16278752848489	0.244915718409663	0.781371672642161
HS_H3K27ac_103674:103675:103676	29.5629723773561	0.3885641007354	0.464197854976511	0.837065696382982	0.402555641129819	0.896731557537403
HS_H3K27ac_103677:103678:103679:103680:103681:103682:103683:103684:103685:103686:103687:103688:103689:103690	3.2680689789352	-0.795828060512025	1.26589431783383	-0.628668641055147	0.529566012210881	0.941623641306185
HS_H3K27ac_10368	22.1795992164122	0.37143240200188	0.505471518254598	0.734823602493849	0.462446930728723	0.925257257114731
HS_H3K27ac_10369	25.2459790344729	-0.624099401572192	0.439965882448494	-1.41851772255376	0.156039668220004	0.661143463995711
HS_H3K27ac_103698	68.2498524871373	-0.456378489491037	0.608425473698825	-0.750097603107504	0.453195923007008	0.921962211591588
HS_H3K27ac_103699	23.925647235663	-1.40553928980547	0.527279271762464	-2.6656448775378	0.00768408147725572	0.132771094686504
HS_H3K27ac_10370	185.975172485625	-0.430036764588093	0.784602642466272	-0.548094973573301	0.58362669176075	0.955661578320862
HS_H3K27ac_103700:103701:103702	86.5523576206997	-0.363473063359774	0.484868144927756	-0.749632796384119	0.453475892713179	0.922163367656682
HS_H3K27ac_103703	22.0343961788699	-1.10388479214657	0.591234040308384	-1.86708598776009	0.0618895808632661	0.432911302875193
HS_H3K27ac_103704	18.4669097905217	0.0161863998626395	0.575940001064925	0.0281043161313861	0.977578951659523	0.998450081873408
HS_H3K27ac_103705	13.4185228353459	-0.384741709496946	0.550896293113783	-0.698392264217833	0.484931912851747	0.930855268551664
HS_H3K27ac_103706	15.7656246887625	0.705646506425164	0.591260914071275	1.19346043283372	0.23268909931042	0.7696681818346
HS_H3K27ac_103707	17.4889502793597	1.69621690298742	0.720772863987859	2.3533306922831	0.0186060788383218	0.224444090108568
HS_H3K27ac_103708	14.1907055488961	0.190603281906526	0.542522480154268	0.351327896776421	0.725342368594303	0.980474733743318
HS_H3K27ac_103709	19.1334860463455	-0.443596614742145	0.520536850056587	-0.852190608011559	0.394108308563514	0.893263664348668
HS_H3K27ac_10371	31.9602691091623	-0.883959415736961	0.554019005533389	-1.59553987662556	0.110591560152857	0.570490656169995
HS_H3K27ac_103710	16.7993553007605	-0.519531726809891	0.478694601112941	-1.08530935089304	0.277784665734739	0.81424715454224
HS_H3K27ac_103711	13.0375458235987	0.210742043193513	0.638569732309063	0.330021973373951	0.741383359067802	0.982154673639733
HS_H3K27ac_103712	19.1673862738554	-0.149022368138119	0.508655691292638	-0.292972969120646	0.769542813108215	0.983105373141784
HS_H3K27ac_103713	12.2156741473994	-0.364830685785047	0.589903146033512	-0.618458620263607	0.536273066560868	0.943696703252495
HS_H3K27ac_103714	15.969683553938	-0.773626375546406	0.51131243352716	-1.51302085538922	0.130274361431386	0.614243049745044
HS_H3K27ac_103715	12.601719819888	-0.0277790622601377	0.601294548233647	-0.0461987595625822	0.963151831146475	0.998125132222207
HS_H3K27ac_103716	14.8082219243241	0.436510511139858	0.660758253461559	0.660620595888256	0.508855657403456	0.93634437497436
HS_H3K27ac_103717	18.0123026808871	0.620468754024602	0.681337229115667	0.910663218608986	0.36247284970184	0.876398553099677
HS_H3K27ac_103718:103719	15.7278195836445	0.332941082509599	0.535049213196366	0.622262540151437	0.533769248637669	0.943179377211093
HS_H3K27ac_10372	25.5624488686341	1.06682035927918	0.459859374284981	2.31988390132949	0.0203471586801179	0.237334691855852
HS_H3K27ac_103720	28.6117899111889	0.159722031228712	0.496747109205869	0.321535904827012	0.747804307457689	0.982618566062385
HS_H3K27ac_103721:103722:103723:103724	44.5520332314019	0.212122027984079	0.389468379464573	0.54464505764421	0.585997659178189	0.956391026618624
HS_H3K27ac_103725	19.7111141454527	0.133586747535625	0.494559246728228	0.270112728493851	0.787073530039003	0.984137704936724
HS_H3K27ac_103726:103727:103728	93.893042988898	-0.474596507982591	0.44776682271685	-1.05991887720253	0.289181506860445	0.822631258167228
HS_H3K27ac_10373	74.026147545606	-0.824873444315532	0.594772640911852	-1.38687186930944	0.165480837086748	0.676227206098157
HS_H3K27ac_103730:103731	20.365210562123	0.629456943253307	0.460738340010674	1.3661918025722	0.171878769779081	0.685711476806005
HS_H3K27ac_103732:103733:103734	33.9264028337372	1.33082119537798	0.45928905022952	2.89756787084936	0.0037606835789191	0.0831080761650033
HS_H3K27ac_103735:103736	188.373480293842	-0.605847552235423	0.67793848465852	-0.8936615429652	0.371503007405527	0.884608964727951
HS_H3K27ac_103737	67.7050821656287	0.351762838997239	0.715513544262942	0.491622893539483	0.622985956210964	0.963534832024548
HS_H3K27ac_103738	60.0038755868773	-0.175689507083625	0.721691224992093	-0.243441379082239	0.807663491880244	0.986670155656921
HS_H3K27ac_103739	13.8558158676836	0.721291350846056	0.578978435331834	1.24580002782428	0.212837819374485	0.74590819578474
HS_H3K27ac_103740	22.1474427089938	0.699953234228617	0.591125542406308	1.18410250279374	0.236372489526191	0.773335322760115
HS_H3K27ac_103741	113.156793095843	-0.581220103277625	0.488572358017176	-1.18962952721364	0.234192035138407	0.770482131925746
HS_H3K27ac_103742	15.1981000651632	0.63517497052401	0.588471888408833	1.07936331885191	0.280425796227044	0.815605249046116
HS_H3K27ac_103743	16.608089489049	0.684298227271362	0.587147110064531	1.16546299137222	0.243831632285431	0.780818251588196
HS_H3K27ac_103745	16.0956456476249	-0.332610704292172	0.52531318735531	-0.633166484867249	0.526624929497522	0.94020329795
HS_H3K27ac_103746	11.1889000405409	0.107702128786224	0.649841463896467	0.165736006041287	0.868364709174814	0.993083414397614
HS_H3K27ac_103747	15.7340280838289	1.02542899786013	0.692617148635909	1.48051344076549	0.138736276471368	0.629334074037711
HS_H3K27ac_103749	15.6571481591541	-0.78651111260826	0.519256909334402	-1.51468588760125	0.129851969964718	0.613261491023467
HS_H3K27ac_103752	25.5718811814615	-0.334071252134489	0.650417930763502	-0.513625526501606	0.607513829166499	0.960494882526632
HS_H3K27ac_103753:103754	41.9633920745589	0.111645736670934	0.525262901582963	0.212552107400831	0.831676330499637	0.989964195942515
HS_H3K27ac_103755:103756:103757	192.718583371517	0.0773701059364014	0.570511674191371	0.135615289636384	0.892125417743935	0.993532869483501
HS_H3K27ac_103758	15.0334847127001	-0.481626322973488	0.587463119109765	-0.819840952234309	0.412306781875892	0.902465477073062
HS_H3K27ac_103759	29.2238494742819	-0.693030806029207	0.556983896921389	-1.24425644953075	0.213405193892765	0.746842327432387
HS_H3K27ac_10376	36.3388001600927	0.627621139860807	0.627289290957405	1.00052902051444	0.317054560627165	0.846457228682819
HS_H3K27ac_103760	8.1274209196469	0.781048501139559	0.873201012455001	0.894465867536782	0.371072684198267	0.884596059110855
HS_H3K27ac_103761	27.3670940678702	0.080862344867882	0.553676888474704	0.14604609033013	0.88388500365099	0.993532869483501
HS_H3K27ac_103762	16.1535330588634	-0.0482367957606595	0.538197506091819	-0.0896265687125463	0.928583970590636	0.994411811146235
HS_H3K27ac_103763	9.93833029572283	-0.69982410333398	0.703017999784983	-0.995456878128326	0.319514107092644	0.848039428172173
HS_H3K27ac_103764	10.4104837215384	0.0966929271173999	0.629136994801423	0.153691370744967	0.877853089087975	0.993436333688784
HS_H3K27ac_103766	47.5528750688599	0.308789594385301	0.438046227843943	0.704924674058166	0.48085711410712	0.930194402205633
HS_H3K27ac_103767	22.3559711883718	0.987203579369064	0.705957006714076	1.39839051100869	0.161995831089585	0.670131693294994
HS_H3K27ac_103769	110.462811952928	0.792310586009026	0.78860197562249	1.00470276578195	0.315039995982198	0.845196142053809
HS_H3K27ac_103771	14.8475870378671	-0.466691786464469	0.59818647114186	-0.780177768938195	0.435286245840822	0.912754629671015
HS_H3K27ac_103772	25.4905730647253	0.106932761760166	0.518159700934736	0.206370278443623	0.836501685487545	0.990859637819062
HS_H3K27ac_103773	20.9658085005239	-0.659841454967157	0.528852382427905	-1.24768551091307	0.212146249419182	0.745240487396384
HS_H3K27ac_103775	18.8520610192829	-0.0378434174184127	0.468666013428009	-0.0807470913916094	0.935643085544442	0.995253345697272
HS_H3K27ac_103776	18.398751402251	-0.991973375518093	0.506473252747256	-1.95858985669499	0.0501608384361911	0.390826939212342
HS_H3K27ac_10378	258.178487999016	-0.406306594000453	0.775094649665477	-0.5242025527796	0.600137665554581	0.959026909568868
HS_H3K27ac_103781	53.3514135309642	0.209405698180968	0.54526826285557	0.384041603823246	0.700947612056857	0.975899498383913
HS_H3K27ac_103782	26.7554900601654	0.67343937880878	0.520428492892351	1.29400943262359	0.195662162660258	0.723926095199669
HS_H3K27ac_103783	16.1400792733166	-0.999941303529946	0.598391202830868	-1.67104947198325	0.0947119064737345	0.531083941822045
HS_H3K27ac_103789	17.4801910607606	0.999742879276005	0.54662283984333	1.82894457824438	0.0674079111963059	0.452268633313045
HS_H3K27ac_103790	13.4343376096414	-0.923893504295985	0.570603049794293	-1.61915276237843	0.10541439877678	0.558668102705484
HS_H3K27ac_103795	9.02403734472803	-0.614660821095655	0.679527804306233	-0.904541090446175	0.365708556250541	0.879204868402839
HS_H3K27ac_103796	79.7675653288223	-0.139793701674145	0.648834402910258	-0.215453590387808	0.829413691832442	0.989920977016888
HS_H3K27ac_103797	87.8321733091379	-0.688054022531839	0.625605946778338	-1.09982014409404	0.271410493646011	0.80885364572408
HS_H3K27ac_103798	158.575425845969	-0.153498891084184	0.683881189035186	-0.224452570922061	0.822405168309425	0.988243129677408
HS_H3K27ac_103799	36.8662149473163	0.618356865758693	0.859011768521859	0.719846791881243	0.47161933138607	0.926908677652746
HS_H3K27ac_10380	18.3879492755503	0.0475977137218127	0.534787732849107	0.0890030021224189	0.929079524242321	0.994411811146235
HS_H3K27ac_103818	39.4382527647503	-0.922081819350583	0.553040980767437	-1.66729383791964	0.0954559913420516	0.532909047357677
HS_H3K27ac_103819	21.1309641475029	-0.756885801149707	0.553379757413418	-1.36775115282046	0.17138998232982	0.684975037284763
HS_H3K27ac_10381:10382	18.2772060022872	-0.233434610355697	0.585062145006147	-0.398991136835976	0.689899734962217	0.975128000942908
HS_H3K27ac_103820:103821	32.8735234732481	-0.0689209444958674	0.488438127016422	-0.141104759607659	0.887787183651972	0.993532869483501
HS_H3K27ac_103822	29.5490501695063	0.0501800684181168	0.595404538181036	0.0842789485135892	0.932834649497738	0.994885417475893
HS_H3K27ac_103823	23.6418878974621	-0.139753885762958	0.581746402877814	-0.240231628544011	0.810150695452647	0.986670155656921
HS_H3K27ac_103824	33.3777031130449	-0.918395461168943	0.568243989808572	-1.61619916381048	0.106051259529898	0.560215564607217
HS_H3K27ac_103825	23.6944112537175	-0.964192240079621	0.585823279551052	-1.64587559719125	0.0997893740062776	0.543233357640161
HS_H3K27ac_103826	24.249485506695	-0.155169269066539	0.500348934062891	-0.310122113794762	0.75646809634773	0.983105373141784
HS_H3K27ac_103827:103828	26.0484790290084	0.806872612103706	0.557625391007629	1.44697968405938	0.147902613651229	0.646592201896688
HS_H3K27ac_103829	23.2619778804393	0.633712545089647	0.629956761241623	1.00596197085118	0.314433863871916	0.845196142053809
HS_H3K27ac_10383	24.3633470910618	0.384651037086262	0.545436529654966	0.705216860575116	0.480675290212414	0.930192801026695
HS_H3K27ac_103830:103831:103832	26.1131388900501	-0.410145676579356	0.46021010314073	-0.891213977659973	0.372814387114617	0.885370790021274
HS_H3K27ac_103833	19.3377273655365	-0.522767272409815	0.548200122633153	-0.953606631641787	0.340282797643254	0.863509689242646
HS_H3K27ac_103834	27.1787236798381	0.455872522788766	0.54894297284157	0.83045515717046	0.406281491426955	0.899107083521158
HS_H3K27ac_103835:103836	28.7118148895371	0.361677351397094	0.547119039930222	0.661057877721127	0.508575197068077	0.936333520745925
HS_H3K27ac_103837	22.8154191975552	0.955755463217345	0.561723875919737	1.7014684690987	0.0888550537745464	0.515012560463005
HS_H3K27ac_103838:103839	28.020169604862	-0.365143515449186	0.399048918359224	-0.915034469835308	0.360173534596348	0.875783552100426
HS_H3K27ac_103840:103841	10.7363439969134	0.66319637961614	0.770363115779409	0.860888022845117	0.389299718839872	0.890980568519931
HS_H3K27ac_103842	23.5253520056227	-0.647245670461843	0.519441682106928	-1.24604107209211	0.212749316923989	0.745825178450862
HS_H3K27ac_103843:103844:103845	29.2850703631007	-0.0259645455132724	0.461073739329678	-0.0563132169509815	0.955092289939145	0.997821882932278
HS_H3K27ac_103846:103847	37.1411283625019	0.608590975498092	0.431606468761858	1.41005990304998	0.15852199566039	0.665805253311898
HS_H3K27ac_103848	21.4397320852614	-0.637837165285638	0.506702867739763	-1.25879920145473	0.208102868865681	0.740271472820958
HS_H3K27ac_103849	13.997822460325	-0.0166201096978479	0.50855739577233	-0.0326808927291431	0.973929061144928	0.998450081873408
HS_H3K27ac_10385	67.6807940300581	-0.504779843434872	0.504931089178256	-0.99970046260445	0.317455488134412	0.846459630823595
HS_H3K27ac_103850:103851	39.0621772879662	-0.543153050869466	0.621863709180437	-0.873427799131895	0.382429944242456	0.888306850316815
HS_H3K27ac_103852:103853	4.63489394498975	1.16803441045085	1.16824206927201	0.999822246752944	0.317396537672225	0.846459630823595
HS_H3K27ac_103854	29.1855584822773	-0.234314993869835	0.519855065641475	-0.450731385257739	0.652183159187202	0.968616384959977
HS_H3K27ac_103855:103856	68.7539575108827	-0.405072309406802	0.455127246676505	-0.890019906223542	0.373455197426677	0.885617364929426
HS_H3K27ac_103859:103860	23.2507790126824	-0.148277370917912	0.494548243103465	-0.299823875598908	0.764311502571798	0.983105373141784
HS_H3K27ac_103861:103862	36.8956200549143	-0.155912889792849	0.509827316225713	-0.305815096270407	0.759745433640621	0.983105373141784
HS_H3K27ac_103863	28.6676996844397	-1.04710648906268	0.484988180690252	-2.15903506673586	0.0308474465224296	0.296784906542112
HS_H3K27ac_103864	32.1665069473135	-1.11904134415432	0.487782104729885	-2.29414185822582	0.0217823516892134	0.245946692528888
HS_H3K27ac_103865	24.3158495300218	-0.574356554338012	0.514621109617574	-1.11607655341777	0.264389367449387	0.802078586561773
HS_H3K27ac_103866	77.9323932360882	-0.393160082386263	0.668125997925859	-0.588452003973496	0.55622894056663	0.948414698697538
HS_H3K27ac_103867	21.5051198620201	0.327127095982569	0.560402573526897	0.583735891724751	0.559398015623611	0.949312147818103
HS_H3K27ac_103868	24.2610039028333	0.118156101651108	0.862632015779654	0.13697161650593	0.891053230372502	0.993532869483501
HS_H3K27ac_103869	27.1923553177776	-0.00745720626865851	0.622767243523463	-0.011974307168867	0.990446113496657	0.999506311858777
HS_H3K27ac_103870	19.5121787579116	-0.366285778468516	0.607928970222677	-0.602514103472235	0.546831978096615	0.945753458368792
HS_H3K27ac_103873	15.4225451502813	-0.130910245436997	0.494367717049315	-0.264803386067255	0.791160928282732	0.984235604686123
HS_H3K27ac_103874	67.7687823118254	-0.121005001913691	0.637990441910652	-0.189665853850891	0.849570979750497	0.9920064340242
HS_H3K27ac_103875	136.481472095723	-0.180923620095824	0.651181270896102	-0.277839102845896	0.781135872736142	0.9834061419395
HS_H3K27ac_103876	19.1559717704833	0.983849936879105	0.644883030323014	1.52562540897735	0.127103180466153	0.607009642403066
HS_H3K27ac_103877	18.8722375174515	0.61410860875067	0.503749671105812	1.21907495721556	0.222815743856837	0.757456743460629
HS_H3K27ac_103878	13.7186219372607	-0.172012092455275	0.546561386369497	-0.314716876722403	0.752976629165336	0.982806801050804
HS_H3K27ac_103879	77.5922749883539	-0.370230467030251	0.612892643607718	-0.604070665379396	0.545796661556299	0.945753458368792
HS_H3K27ac_10388	4.47597856891347	-1.20840160048468	0.926642766828019	-1.30406413748973	0.192211715170865	0.719325858160698
HS_H3K27ac_103880	21.9395742950092	-0.293194245409784	0.489002429087671	-0.599576255596101	0.54878867551632	0.946401602682862
HS_H3K27ac_103881	17.2217792007019	0.119402667231891	0.558621220831035	0.213745312171029	0.830745673809921	0.989964195942515
HS_H3K27ac_103882	24.6804739037902	-0.123044691073851	0.474090749463413	-0.259538266066393	0.795219961162068	0.984462318354265
HS_H3K27ac_103883:103884	153.206433034364	-0.517033115798555	0.678330469036607	-0.76221420000913	0.445932172373679	0.918230859662782
HS_H3K27ac_103885:103886:103887	61.8932589152172	-0.494212136941254	0.539709475738656	-0.915700314997928	0.359824099769892	0.875439058303923
HS_H3K27ac_103888	32.7250232407518	-0.326030058185751	0.568499963099976	-0.573491784252615	0.566311760293963	0.951359303811387
HS_H3K27ac_103889	31.6740609670682	-0.270873110162589	0.544495428356771	-0.497475453522273	0.618853808510518	0.962856213500616
HS_H3K27ac_103890:103891:103892:103893:103894	17.860845066506	-0.706596265099143	0.601936804916256	-1.17387117605717	0.240446629304181	0.777679432091348
HS_H3K27ac_103895	8.76670406717483	0.295950641450613	0.762243540826332	0.388262576983964	0.697821728424734	0.975614438727722
HS_H3K27ac_103896	28.7620146736913	0.277954406296588	0.648710316129874	0.428472307878237	0.668307290647842	0.971241525884183
HS_H3K27ac_10389:10390:10391	73.9144267256407	-0.0778710142042633	0.459455157997438	-0.169485558816378	0.865414730434313	0.993043417709738
HS_H3K27ac_103907	6.24785747403604	-1.77304819602703	0.752610747575888	-2.35586350811213	0.0184797064452537	0.223676609829377
HS_H3K27ac_103908:103909:103910:103911:103912	38.1001116045889	-0.132733263508973	0.41303787611264	-0.32135857553358	0.747938671506869	0.982618566062385
HS_H3K27ac_103913	10.6104098944472	0.971547144751677	0.713550694449065	1.36156709300355	0.173334546246524	0.688049358073897
HS_H3K27ac_103917	52.8870464232262	1.0829681840767	0.64895675510138	1.66878328265112	0.0951603369555813	0.532175301399223
HS_H3K27ac_103921	13.6973809512835	0.0532464851672352	0.630258232391278	0.0844836012140793	0.932671940560361	0.994845475313352
HS_H3K27ac_103923	20.0845341490148	0.472058959542367	0.613560181609592	0.769376784366914	0.441669666353038	0.915950062222688
HS_H3K27ac_103924	46.7778084304252	-0.112375012799871	0.636117733728661	-0.176657569568412	0.859777371171441	0.992851970231903
HS_H3K27ac_103926	291.612091922545	-0.429377292075989	0.70864082171489	-0.605916677276521	0.54457008442871	0.945753458368792
HS_H3K27ac_103927	16.6192444112543	-1.77364165846038	0.608982251651073	-2.91246855495655	0.00358584302075186	0.0808481722439726
HS_H3K27ac_103928	11.457259580141	-0.0470879483308258	0.695395102388862	-0.067713948759585	0.946013345294028	0.996846192800281
HS_H3K27ac_103929	20.8346453054508	-0.341237101278532	0.534552004633419	-0.638360904684182	0.523238774099325	0.940061713897937
HS_H3K27ac_103930	17.4183328535863	0.687892659572425	0.59304689000848	1.15992962978457	0.246077457996967	0.782347223310727
HS_H3K27ac_103931	21.4413405200839	-1.09342463617115	0.569065300156869	-1.92143965880495	0.054676302766265	0.407824123960302
HS_H3K27ac_103932	23.7999554853046	0.153967515128994	0.535859731298957	0.287328019136216	0.77386117057612	0.983105373141784
HS_H3K27ac_103933	14.1656293637079	0.0205038045382651	0.543685052775066	0.0377126507959158	0.96991678929643	0.998437573442218
HS_H3K27ac_103934	14.873286701116	-0.241332627732934	0.485524393991238	-0.497055618048491	0.61914983088494	0.962856213500616
HS_H3K27ac_103935	15.0882569657389	-0.946932834035542	0.488754461384749	-1.93744079870427	0.0526914835031204	0.399795789900432
HS_H3K27ac_103936	4.40233886154068	-0.779870754669759	1.09147373898837	-0.714511698094154	0.474910825174764	0.928263874884058
HS_H3K27ac_103945:103946	87.7300193723378	-0.0951788896231815	0.493541591275406	-0.19284877162474	0.847077406116634	0.99188362191819
HS_H3K27ac_103954	19.2632784586314	0.034272387291496	0.540046442902543	0.0634619258064086	0.949398676907662	0.997311369485797
HS_H3K27ac_103955	20.495110111866	0.383009233222544	0.485402575372969	0.789054802455985	0.430079976898659	0.911187212421788
HS_H3K27ac_103956	15.1660385934212	0.347670011239416	0.589697898848817	0.589573088047494	0.55547689858965	0.94799973016072
HS_H3K27ac_103957	15.0677485587332	-0.302774472173004	0.6085708281472	-0.497517229169206	0.618824356242991	0.962856213500616
HS_H3K27ac_103958	11.2692818241625	-0.127870849818417	0.621860316155213	-0.205626322337156	0.837082814632021	0.990880067242716
HS_H3K27ac_103959	29.6498892369124	-0.0374615877621462	0.563593155005468	-0.0664692028805473	0.947004276009523	0.997071052006707
HS_H3K27ac_103961	23.7039282314106	-0.77825478633465	0.550707051784585	-1.41319197532098	0.157599285386705	0.664190199695821
HS_H3K27ac_103963:103964	46.0670971119647	0.607659708670751	0.517704586636842	1.17375763003817	0.240492119495608	0.777679432091348
HS_H3K27ac_103967	30.451000299226	0.379524216210967	0.646848829232487	0.586727839735427	0.557386507164789	0.948560205728012
HS_H3K27ac_103968	72.5054191839587	-0.0872506015967546	0.460452402259181	-0.189488861755667	0.84970968399524	0.9920064340242
HS_H3K27ac_103970	13.1179166750561	-0.476436144310357	0.614615187519742	-0.775177955222679	0.438234512610433	0.914034557358705
HS_H3K27ac_103971	17.8856624351342	-0.552356223797369	0.557223034193617	-0.991265956183431	0.321555731827321	0.849524272253113
HS_H3K27ac_103972:103973	108.961471449953	0.0175857729150125	0.654340114833125	0.0268755842968566	0.978558967390416	0.998450081873408
HS_H3K27ac_103975	47.023124655888	-0.775816387873828	0.392898915309652	-1.97459539246218	0.0483140823616672	0.383828477356687
HS_H3K27ac_103977	66.7578065374159	-0.246734082066276	0.519347684696124	-0.47508459041392	0.634726681428388	0.966230268134277
HS_H3K27ac_103978	17.4418666778611	-0.0167960143918437	0.507640553594609	-0.033086431477767	0.973605662939022	0.998450081873408
HS_H3K27ac_103981	22.4109268925368	1.09335259000622	0.619435183542842	1.76507989706497	0.0775503387513651	0.483617805306362
HS_H3K27ac_103982	21.379313769457	-1.60163762095382	0.610466825011426	-2.6236276163309	0.0086998846173288	0.142910639202443
HS_H3K27ac_103983	22.3505870428402	1.20408425086337	0.582506965828292	2.06707270727866	0.0387273033968033	0.340717953889036
HS_H3K27ac_103984	21.5341786064802	1.25831976220298	0.736273155558131	1.70903930518709	0.0874436690410335	0.511463499179674
HS_H3K27ac_103985	22.1343398385253	0.589918149471125	0.612486765578769	0.963152483651923	0.335471006637566	0.859498275181676
HS_H3K27ac_103986	12.9784300700249	-0.315201897901382	0.557675890186545	-0.565206248733373	0.571933486938639	0.95247655103808
HS_H3K27ac_103990:103991	14.016122203699	-0.342845266622481	0.535430555382616	-0.640316962070806	0.521966555471744	0.940061713897937
HS_H3K27ac_103992	36.902693363555	0.0688537640075522	0.524751128276772	0.131212226705754	0.895607424069012	0.993532869483501
HS_H3K27ac_103993	14.2180046522627	0.372634650248081	0.611088419616413	0.609788433696695	0.542001964339745	0.945254253004873
HS_H3K27ac_103994:103995	26.2150461228858	-0.289507239100429	0.50749070830981	-0.570468058547571	0.568360280381624	0.951699105340255
HS_H3K27ac_103996:103997:103998	49.6987975909552	-0.00490380368855781	0.469741691213573	-0.0104393622713983	0.991670745306723	0.999573991517017
HS_H3K27ac_103999	14.4788823901378	-0.225886457377823	0.490739716191862	-0.460297893006705	0.645302413337527	0.967124492189795
HS_H3K27ac_104000	19.6327678292097	1.11312874675148	0.581767127348448	1.91335793038848	0.0557022462127343	0.41160080192768
HS_H3K27ac_104001	15.2938412499738	0.405763984992224	0.525409459092222	0.772281461573389	0.439947742811804	0.914957831987723
HS_H3K27ac_104002	19.6073610279658	0.0447497346853794	0.465184196716895	0.0961978824758173	0.923363412556488	0.994411811146235
HS_H3K27ac_104004	15.0534013080853	-0.373499208574613	0.521262620071368	-0.716527896290504	0.473665448627656	0.927656644238308
HS_H3K27ac_104005	12.5792212147271	0.614310560792123	0.645094861353606	0.952279420584923	0.340955291855366	0.864099126288943
HS_H3K27ac_104006	10.5095949764883	0.177475824622696	0.65933540089693	0.269173814088044	0.787795930172461	0.984137704936724
HS_H3K27ac_104007	15.9120073264558	-0.0597900601885668	0.569422390276514	-0.105001245489368	0.916374820426931	0.993976326611396
HS_H3K27ac_104008	17.0158969339125	-0.0692635991110178	0.499493852824178	-0.138667570620531	0.889712845365255	0.993532869483501
HS_H3K27ac_104009	18.7391844775884	1.25811092231936	0.572837847013628	2.19627758340037	0.0280720812071111	0.282193290103972
HS_H3K27ac_104010	15.5311180880604	-0.471556615912928	0.519375103246651	-0.907930728610582	0.363914821355763	0.877739205768152
HS_H3K27ac_104011	15.9435616702051	0.0659497120678425	0.62674259210197	0.105226153286727	0.916196358599027	0.993965833722522
HS_H3K27ac_104012	19.263124778584	-0.0539264026413502	0.503420828286066	-0.107119927526532	0.914693838247502	0.993532869483501
HS_H3K27ac_104013:104014	157.99002339754	-0.177217915032477	0.692492160682481	-0.255913243635598	0.798017828130638	0.985181945748588
HS_H3K27ac_10402	102.483078002882	-0.425797372800611	0.737040336172049	-0.577712442458802	0.563458277322178	0.951158470830751
HS_H3K27ac_104027	65.0143668383364	-0.12428299885608	0.568099510203534	-0.218769769422179	0.826829396952979	0.989497102121328
HS_H3K27ac_104028	44.8147073836128	0.900948969787686	0.665160469470629	1.35448363385862	0.175582131314418	0.690696444882829
HS_H3K27ac_104029	17.8773817045939	0.605273303502255	0.620650169102201	0.975224584853993	0.329448869659474	0.855371475507454
HS_H3K27ac_10403	16.5241876844955	2.12288896830388	0.799019584460522	2.65686725280607	0.00788704928200167	0.134775531498673
HS_H3K27ac_104030	21.5611914835726	-0.277245588220053	0.493544435297487	-0.561743924947591	0.5742905024331	0.953539131979071
HS_H3K27ac_104031	15.6524586512551	2.09228781635135	0.692453674247518	3.02155637866318	0.00251478804276499	0.0638931821613692
HS_H3K27ac_104032	17.4196393924889	0.651953264466855	0.531532069816565	1.2265548994849	0.219989929187909	0.755087163295554
HS_H3K27ac_104033:104034	25.0915409707573	0.221403397887669	0.505827078606147	0.437705704680277	0.661599633605275	0.969860142880604
HS_H3K27ac_104044	93.6494831252556	0.0220892341826154	0.664990107722792	0.0332173876364241	0.973501232444854	0.998450081873408
HS_H3K27ac_104045	11.6794152670346	-0.207835547765659	0.655773516012682	-0.316931902083157	0.751295274538804	0.982673612365766
HS_H3K27ac_104046	11.7851538741233	0.36935430826189	0.663056222988527	0.557048249388469	0.57749446394404	0.954209872144721
HS_H3K27ac_104047	137.970616166178	-0.45640187172248	0.661265835454157	-0.690194241486895	0.490072044189612	0.932160389532505
HS_H3K27ac_104048	22.740730303966	0.72956247824124	0.591541166116636	1.23332494850813	0.217454553449362	0.751989088429777
HS_H3K27ac_104049	4.04717902396104	-0.341914512726605	1.11159240146105	-0.307589825440694	0.758394463225975	0.983105373141784
HS_H3K27ac_10405	31.8351212727912	-1.14667450895028	0.474589411340086	-2.41614010247814	0.0156860244776206	0.203029785232123
HS_H3K27ac_104050	24.2434147630835	0.0602462464098253	0.63323741434677	0.0951400612864508	0.924203578072285	0.994411811146235
HS_H3K27ac_104051	16.3362070664225	-0.621727174864253	0.522411051246162	-1.19011106939867	0.234002740103896	0.770482131925746
HS_H3K27ac_104052	18.0929044358508	1.29238404392708	0.625616920625097	2.06577539916244	0.0388496920189711	0.341429024089804
HS_H3K27ac_104053	16.1175891519962	-0.129831850174198	0.516378769900026	-0.251427552297191	0.801483568067078	0.985705201640092
HS_H3K27ac_104054	16.4949578174782	0.295533013648172	0.588860494034142	0.501872712878981	0.615757060842167	0.961668649167124
HS_H3K27ac_104055	13.5630522306495	-0.442181355758444	0.606597791864094	-0.728953124606021	0.466030336692512	0.92615368283586
HS_H3K27ac_104056	15.0749807336157	2.71814349400991	0.67398747633663	4.03292878494423	5.50859773181191e-05	0.00468638364554099
HS_H3K27ac_104057	13.9654698163544	0.377899719753957	0.597906806130468	0.632037829105253	0.527362158438821	0.940905525787588
HS_H3K27ac_104058	19.6738186433216	-0.909825956674887	0.458307230254867	-1.98518787532313	0.047123572771278	0.378923274307461
HS_H3K27ac_104059:104060	6.48301023577291	0.0319993652037985	0.880778703155385	0.0363307662743899	0.971018618187426	0.998437573442218
HS_H3K27ac_104061	49.6856335895584	0.849039291434265	0.681638310160196	1.24558622773818	0.212916341023109	0.74590819578474
HS_H3K27ac_104066	19.6990849196948	0.385816006143098	0.578596282875127	0.6668138347276	0.504891054619448	0.935894809076871
HS_H3K27ac_104067	23.0475335723571	-0.4106455309579	0.4678117084705	-0.877800883394937	0.380051784989476	0.887641948157556
HS_H3K27ac_104071:104072:104073	25.4877534253732	1.2159530421111	0.458461593758578	2.65224624846418	0.00799582037465421	0.135917507427241
HS_H3K27ac_104074	30.4888929784546	-0.204943841471421	0.524048055273884	-0.391078336058914	0.695739333341301	0.975614438727722
HS_H3K27ac_104075	17.127466339083	-0.820461736600238	0.509813226537136	-1.60933787884076	0.107542480718149	0.564461921175298
HS_H3K27ac_104080	16.6728054072291	0.787540060828785	0.625291633251935	1.25947640900463	0.207858305986321	0.739921015239914
HS_H3K27ac_104090	24.8728762471201	0.491533059285265	0.612823690770374	0.8020790754146	0.422507218074065	0.908083618545027
HS_H3K27ac_104091	15.3526259713134	1.0179250890489	0.647585333042576	1.57187792420552	0.115978865169309	0.58150430304633
HS_H3K27ac_104094	14.8857866319279	0.515864068541957	0.544295253622436	0.947765142372156	0.343249029638739	0.864688593159542
HS_H3K27ac_104109	17.8462675308648	0.517784291890325	0.615607669646998	0.841094608498352	0.400294935276396	0.895951036754126
HS_H3K27ac_10410:10411	16.002432445822	0.203102034941429	0.542642542161375	0.374283288096916	0.708193564189207	0.977515192161
HS_H3K27ac_104110	24.9024687595018	-0.0992150374266483	0.554968613087179	-0.1787759435164	0.85811363524422	0.992851970231903
HS_H3K27ac_104112	18.2791826045055	-0.121417838322955	0.489458492752308	-0.248065648304929	0.804083613714202	0.986045290162944
HS_H3K27ac_104113	38.3486413339526	-0.0973005927565488	0.500681575242858	-0.194336275924179	0.845912582964446	0.991825838471382
HS_H3K27ac_104115	21.2841151671311	0.200878355779113	0.564528473199048	0.355833877857008	0.721964976545508	0.980033092666794
HS_H3K27ac_10412	36.6367231530805	0.0637473406618442	0.491194470130569	0.1297802490425	0.896740289722898	0.993532869483501
HS_H3K27ac_104120	32.5896514457955	-0.469063083276777	0.437521255492063	-1.0720921038436	0.283678665119333	0.818551789395776
HS_H3K27ac_104121	59.8445624712076	-0.213160208108547	0.509501732600315	-0.418369937665674	0.675676662738535	0.97185926353843
HS_H3K27ac_104122	75.4702096815703	0.00513680161503906	0.542840707375389	0.00946281578600703	0.992449878061922	0.999614342885387
HS_H3K27ac_104123	39.1481735975416	0.428502776723472	0.635074427685619	0.674728438184876	0.499848313309946	0.935360287565182
HS_H3K27ac_104124	35.9121564443972	-0.434903399619638	0.568962788783135	-0.764379337618519	0.444641218338039	0.917572284791675
HS_H3K27ac_104125	33.6949550149374	2.59113987267491	0.667486946384292	3.88193340215992	0.000103629260789648	0.00722890142878237
HS_H3K27ac_104131	133.189759484337	-0.334617939728763	0.669915953263581	-0.499492418561805	0.617432526443121	0.962067331963581
HS_H3K27ac_104132	18.2832047386191	1.35005098779664	0.612139839374663	2.20546172779049	0.0274217105927357	0.278007478893247
HS_H3K27ac_104133	22.512153135689	-0.498213887561986	0.546812976620767	-0.911123014382145	0.362230561500909	0.876398553099677
HS_H3K27ac_104134	221.756139952508	1.18680018745987	0.612172957700736	1.93866810438244	0.0525417648582499	0.399339818792575
HS_H3K27ac_104135	26.6266324455862	-0.680340003260501	0.468861815039159	-1.45104587628591	0.146767086064542	0.64492844549515
HS_H3K27ac_104137	17.27029164234	-0.18436331024965	0.562497629393123	-0.32775837730829	0.743094360464871	0.982154673639733
HS_H3K27ac_104138	15.7524177645671	0.552857442066473	0.625153021667201	0.884355386449344	0.376504398225284	0.885933586465024
HS_H3K27ac_104139	28.9904718566877	0.652225184178639	0.539725192839617	1.20843939254926	0.226878295176707	0.762449675673507
HS_H3K27ac_10414	52.6907866082791	-0.12792393852435	0.694615567406954	-0.184165090053911	0.853883945121207	0.992590111383247
HS_H3K27ac_104140	90.5858358456374	0.0401695728315141	0.576817943239593	0.0696399501823904	0.944480238464657	0.996800668551034
HS_H3K27ac_10415	36.2702858464088	-0.165649565502958	0.497682091465459	-0.332842126215938	0.739253457357362	0.982089622128821
HS_H3K27ac_10418	28.1744018325375	-0.331389118048817	0.416217662710647	-0.796191867232693	0.425920523882974	0.910377345705612
HS_H3K27ac_104182	19.2226018448281	0.519723049037678	0.649208702410036	0.80054849404872	0.423393078709189	0.908347869220875
HS_H3K27ac_104184	87.5783649838628	-1.2159856205604	0.395357401825314	-3.0756617049443	0.00210036001986769	0.0566697646593168
HS_H3K27ac_104187	14.3035804824824	0.186186687910752	0.505163528842028	0.368567161484406	0.71245037624028	0.978513796853662
HS_H3K27ac_104188	22.6900626005789	3.17256725896826	0.700264347212371	4.53052803787268	5.88364453819872e-06	0.00100348513496953
HS_H3K27ac_104190	24.2655190532362	0.655684482042311	0.589174318661258	1.11288707140559	0.265756933315972	0.803400588819453
HS_H3K27ac_104194	43.0459397594361	0.454676252330664	0.625966418638351	0.726358856949083	0.467618806485705	0.92615368283586
HS_H3K27ac_104195:104196	15.6152624900723	-0.122776346088761	0.59651234317104	-0.205823647229302	0.836928668843989	0.990880067242716
HS_H3K27ac_104205:104206	17.2993621592764	-0.176739304968027	0.50040882794516	-0.353189822197533	0.723946137551996	0.98039181247478
HS_H3K27ac_104207	25.5859062597055	-0.239142457731472	0.5085999255863	-0.47019758694576	0.638213857998665	0.966600777146477
HS_H3K27ac_104226	24.8806230179362	1.23996189900682	0.516973502511083	2.39850184387397	0.016462293607576	0.209203179299698
HS_H3K27ac_104230:104231	31.3153877452832	-1.28031505937577	0.450156522592084	-2.84415529959109	0.00445293381732764	0.0930417812734239
HS_H3K27ac_104233	23.2539905056863	1.35860594152235	0.581009555102949	2.33835386972528	0.0193688986533738	0.230371625424812
HS_H3K27ac_104236	22.9335737897217	1.59438708586645	0.604430535017611	2.63783345396339	0.00834375487220657	0.139242268808369
HS_H3K27ac_104240	179.991375296643	-1.31672680747022	0.776951375536052	-1.69473515194146	0.0901256741164318	0.519103961481887
HS_H3K27ac_104245	288.160319163067	-0.493651211568424	0.743373157641824	-0.664069191218064	0.50664602760926	0.936099487489971
HS_H3K27ac_10424:10425	29.1549456602891	0.423335755960749	0.509518539016507	0.830854470531903	0.406055846778225	0.898914573721558
HS_H3K27ac_104250	38.2089500129969	-1.60799006867717	0.439937296399879	-3.65504375699849	0.000257138117043972	0.0135613489944114
HS_H3K27ac_104251	59.1695644766738	0.00408424944169027	0.527562479194672	0.00774173600807417	0.993823050067451	0.999643778595723
HS_H3K27ac_104269	18.6319538001865	0.18878347542476	0.508539869882941	0.37122649885488	0.710468837779414	0.978153497025414
HS_H3K27ac_104279:104280	84.794960007695	0.181833603106441	0.506735992593561	0.35883301317474	0.719720014208906	0.979463226859552
HS_H3K27ac_10428	63.168353579097	1.85000170891553	0.655253014726817	2.82333948465207	0.0047526217572141	0.0969730710690634
HS_H3K27ac_104284	42.9248321756032	-0.914802018349256	0.490091766571335	-1.86659332138791	0.0619584009554353	0.433137705522151
HS_H3K27ac_104285	248.262458915665	-1.1394045020866	0.657645526823456	-1.73255113220358	0.0831754814009525	0.49858125131783
HS_H3K27ac_104286	10.6578766794429	0.452526305360148	0.662782903751567	0.682767015864021	0.494754075199364	0.932966879646272
HS_H3K27ac_104287	20.0396386930439	-1.06312417489405	0.548329940740389	-1.93884027827945	0.0525207898899974	0.399296894498304
HS_H3K27ac_104288	120.292766486668	-0.4265378575582	0.641741618293038	-0.664656686428946	0.506270103353227	0.935956925656012
HS_H3K27ac_104289	12.5871845598001	0.129915634261348	0.587848632661383	0.221001848168256	0.825090993928536	0.988917754727286
HS_H3K27ac_10429	123.546172804114	0.48631892521593	0.701907306709711	0.692853487301078	0.488401501695945	0.932040604346565
HS_H3K27ac_104298	15.6432000901691	-0.877047400642495	0.555303260233919	-1.57940257774291	0.114243746492024	0.577472006162039
HS_H3K27ac_104299	47.8126341880249	-1.53798338820937	0.493456070615988	-3.11675847110257	0.00182851312071881	0.0523096349434598
HS_H3K27ac_10430	38.0392441073397	0.458197460657571	0.497132817173966	0.921680172438165	0.356695425805577	0.873712323135267
HS_H3K27ac_104300	29.7085256289947	-0.441212212971781	0.504089729799809	-0.875265229361053	0.381429608504514	0.887898008129141
HS_H3K27ac_104301	50.709355306189	-0.231382191893947	0.63203308715272	-0.366091897081391	0.714296503653209	0.979063387917127
HS_H3K27ac_104302	14.6404006490912	0.619427066566003	0.506009477889349	1.22414123377637	0.220898953408051	0.755823007600632
HS_H3K27ac_104303	228.938723686513	-0.611128652920977	0.704057733758351	-0.868009289037552	0.385389247478219	0.889435001636307
HS_H3K27ac_104304	28.866558096986	-1.0283733692378	0.472710998480912	-2.17548009786645	0.0295941579383018	0.290449711968256
HS_H3K27ac_104309:104310	118.100648517534	-0.769663222762481	0.680600222341551	-1.13085949357248	0.258114234585322	0.79621528220767
HS_H3K27ac_10431	34.543902017788	0.528918244954854	0.638817547037582	0.827964490655636	0.407690610096446	0.900211903237413
HS_H3K27ac_104315	15.9922265489224	0.5259109924756	0.60123721961079	0.874714630634556	0.381729197414643	0.887898008129141
HS_H3K27ac_104318	96.1358204942157	-0.575614995118901	0.562585950673938	-1.02315920692537	0.306232576881495	0.837259116528588
HS_H3K27ac_104320	31.658520845755	0.684486785054936	0.589537288592297	1.16105766047362	0.245618451413122	0.78200357912734
HS_H3K27ac_104323	21.9279742207014	0.646336309441122	0.532942600267656	1.21276908454403	0.225218118370523	0.760608465741069
HS_H3K27ac_10432:10433	49.1039274908752	-0.867474493277861	0.603362015997009	-1.43773467715634	0.150509349974931	0.65225145758051
HS_H3K27ac_104330	24.3138410667168	0.364631291915277	0.619535984291595	0.588555469190724	0.556159513568502	0.948376483958229
HS_H3K27ac_104336	65.8194004383293	1.15222420203487	0.654794983900047	1.75967169933415	0.0784634869304578	0.485806926270009
HS_H3K27ac_104338	65.4217955154682	-0.967211330601491	0.611899753606274	-1.58066958664579	0.11395360580182	0.576823378644092
HS_H3K27ac_104339	96.3999379213736	-0.591235427959975	0.803007049163613	-0.736276759432918	0.46156228678487	0.925257257114731
HS_H3K27ac_10434	37.8309183961648	-0.242469826598486	0.496044510918329	-0.488806591468175	0.624978631000549	0.964055294266771
HS_H3K27ac_104340	37.087943112964	0.215051468158199	0.480936393064539	0.447151580249283	0.654765618909691	0.969264419676919
HS_H3K27ac_104341	41.1646409730533	-1.05026503778019	0.453209826522372	-2.317392466618	0.0204823623460273	0.238296877990679
HS_H3K27ac_104342:104343	111.616301857142	-0.648726415888517	0.70309590024605	-0.922671310786329	0.356178521004064	0.873610274289007
HS_H3K27ac_104344:104345	50.3235643238337	-0.155340655311354	0.56537516795514	-0.274756770576242	0.783503112329147	0.983629795002506
HS_H3K27ac_104346	34.1349047899968	-0.542914666890617	0.522795393075913	-1.03848403042791	0.299044766276346	0.830392594740719
HS_H3K27ac_104347	50.8054615955785	0.152747252072667	0.517197965061105	0.295336142814523	0.767737109214536	0.983105373141784
HS_H3K27ac_104348	132.816566396949	-0.183315934460054	0.710364510671784	-0.258058970720108	0.796361395949893	0.984625472669762
HS_H3K27ac_104356	15.3582775376189	1.30498446276844	0.731909443569763	1.78298623447676	0.0745885441491086	0.473767986210515
HS_H3K27ac_104357	10.2751505989894	0.298162523479733	0.723264848961182	0.412245284570349	0.680159648393826	0.973439442341567
HS_H3K27ac_10436	266.519597649867	0.318210356595166	0.779664404076688	0.408137597319201	0.683172658791261	0.974199511141834
HS_H3K27ac_104360	21.9818622213305	0.536444638722257	0.523978559854661	1.02379120029463	0.305933907622372	0.837259116528588
HS_H3K27ac_104361	21.0750410415904	0.305082935420264	0.435069556537627	0.701227955015232	0.48316076656493	0.930818177640539
HS_H3K27ac_104364	15.5895708510607	0.305242873653862	0.518869764598777	0.588284179344879	0.556341562861626	0.948414698697538
HS_H3K27ac_104370	119.498399008109	-0.757716755440782	0.764280322124734	-0.991412095151547	0.321484396611156	0.849524272253113
HS_H3K27ac_104371	22.5486279764931	1.44428938275525	0.578474569138677	2.49672061626794	0.0125347670457546	0.179227559612101
HS_H3K27ac_104372	25.3601496059406	-0.275501262358959	0.518745746944211	-0.531091125048951	0.595355633973912	0.958102735264919
HS_H3K27ac_104373	20.9435855596005	1.93770566709245	0.535484056472869	3.61860571509028	0.000296194504715329	0.0148080635555156
HS_H3K27ac_104375:104376	16.7921899848674	0.997848747632162	0.571282871104483	1.74668066925056	0.0806927453613262	0.492012000200509
HS_H3K27ac_104377	204.169210438015	-0.923696764858316	0.767749532856079	-1.20312253583809	0.228928905772002	0.765013572246067
HS_H3K27ac_104378	30.8227747514504	-0.272691944291477	0.469012304268727	-0.581417463485636	0.560959130420914	0.950298752108813
HS_H3K27ac_104379	24.7911866729975	-0.46725898671061	0.493926647664322	-0.946008863705132	0.344144065326089	0.865518533070914
HS_H3K27ac_104380	17.694024652044	1.24680465385666	0.537896528091917	2.31792656903634	0.0204533122004588	0.238261034868481
HS_H3K27ac_104382	21.9604801816759	1.45364596660225	0.5918730963274	2.45600953248625	0.0140489430745438	0.190196971072993
HS_H3K27ac_104384	6.62849812379095	-0.0510416284874643	0.754416325078168	-0.0676571102596112	0.946058592091536	0.996846192800281
HS_H3K27ac_104385:104386	20.2711939752427	0.254101472746365	0.535878273198624	0.474177598635691	0.635373266429278	0.96649308083164
HS_H3K27ac_104390	25.9488100458346	0.0128682211843173	0.498961136134651	0.0257900270229556	0.979424816487491	0.998450081873408
HS_H3K27ac_104391:104392	106.208553985361	0.869077443565633	0.641234647616157	1.35531890985071	0.175315972775264	0.690531841496913
HS_H3K27ac_104393:104394	14.8212868104321	0.533413100315593	0.674992239776584	0.790250715315108	0.429381363188966	0.911187212421788
HS_H3K27ac_104396	24.2770437207291	-0.140495353168351	0.579297516037548	-0.242527111335387	0.808371751988731	0.986670155656921
HS_H3K27ac_104398	24.8440566858819	1.04268514683945	0.633731657399949	1.64531017926	0.0999058617254063	0.543618431852211
HS_H3K27ac_104401	86.9572562086728	-1.13042439468465	0.492376195722251	-2.29585508906755	0.0216841683616849	0.245148704541903
HS_H3K27ac_104402	19.8129339096889	0.00770801535388699	0.546464309016094	0.0141052493762406	0.988746012476248	0.999387660063383
HS_H3K27ac_104403	9.39099900994	2.02392058046428	0.782365692119016	2.58692399328318	0.00968369502332607	0.153701071374923
HS_H3K27ac_104405	20.010459289424	0.157014298683227	0.707220798168965	0.222015951863613	0.824301465411985	0.988794952750276
HS_H3K27ac_104406	54.1055460329142	0.36227424203162	0.616852176232633	0.587295070018518	0.557005551585406	0.948560205728012
HS_H3K27ac_104407	51.649441122003	-0.746888016426377	0.62729916342589	-1.1906408616064	0.233794603200749	0.770267931609772
HS_H3K27ac_104412	20.1964890294052	0.756130292401387	0.554682859482992	1.3631758751409	0.172827088502381	0.687227814011403
HS_H3K27ac_104420	42.3012295357894	0.60772335281241	0.487876271265533	1.24565056471387	0.212892709995715	0.74590819578474
HS_H3K27ac_104427:104428	18.7647806146976	0.485058103683409	0.482400306866323	1.00550952555223	0.314651565036859	0.845196142053809
HS_H3K27ac_104429	67.0820027947725	-1.75140402313135	0.594128723695379	-2.94785280239931	0.00319989390238309	0.0748447624962911
HS_H3K27ac_104430	24.8215140389808	0.190121557737925	0.48555857542541	0.391552260345428	0.69538906751008	0.975614438727722
HS_H3K27ac_104431	14.1851988576768	1.75695632644991	0.691886320822832	2.5393713874274	0.0111051867742273	0.167098137507009
HS_H3K27ac_104434	33.4234370866346	0.0915379149259087	0.523116698729323	0.174985648801231	0.861090910197029	0.992851970231903
HS_H3K27ac_104435	22.733649494998	1.09367615855351	0.666787956830183	1.64021582476188	0.100960300132099	0.546434745705042
HS_H3K27ac_104436	30.6416607054532	-0.274315934097337	0.479534281144621	-0.572046556176466	0.567290434450291	0.951448207083896
HS_H3K27ac_104437	30.6934829204739	-0.304633124715582	0.526563924188259	-0.578530185456968	0.562906224018613	0.951158470830751
HS_H3K27ac_104438	93.6549976322011	-0.6232327909153	0.756277445155415	-0.82407956882441	0.409894348326229	0.901212444519504
HS_H3K27ac_104439	7.94304822740959	-0.289360135777294	0.814541200256774	-0.355243093518262	0.722407483362075	0.980054189013803
HS_H3K27ac_104440	26.0107336821843	0.67254960259045	0.492338860569654	1.36602989618225	0.171929580000853	0.685711476806005
HS_H3K27ac_104446:104447	21.612129707959	0.0050278111626895	0.463675819489048	0.0108433758056004	0.991348407398705	0.999573991517017
HS_H3K27ac_104450	51.2800917330385	-1.10293703686717	0.894265500013764	-1.23334405369568	0.217447428436374	0.751989088429777
HS_H3K27ac_104453	252.306336540846	-0.372910487419652	0.591796586875536	-0.6301328795904	0.52860764927852	0.941196217092014
HS_H3K27ac_104454	22.4859740992343	-0.0638514938141709	0.492187726744977	-0.129729959412936	0.896780078676969	0.993532869483501
HS_H3K27ac_104455	18.4534539472294	-0.844494053009826	0.465404480942647	-1.81453786456752	0.069594958752136	0.458640330780469
HS_H3K27ac_104456	22.3376131894013	0.304261578291182	0.578055767815818	0.526353329957822	0.598642735671171	0.958748170728882
HS_H3K27ac_104457:104458:104459:104460:104461	65.1947669538683	-0.373699714155879	0.53005299031399	-0.705023310847673	0.480795729519181	0.930194402205633
HS_H3K27ac_104462:104463	25.5054082684947	0.43941778455785	0.52659213756784	0.834455650225579	0.404024268960382	0.89761303900556
HS_H3K27ac_104464:104465	28.7178317686458	0.21315819860838	0.569442196015345	0.374328070697866	0.708160250247848	0.977515192161
HS_H3K27ac_104466	19.5817075977248	0.19562778110423	0.503566596071286	0.388484428138154	0.697657575520352	0.975614438727722
HS_H3K27ac_104469	24.7423588132913	0.521296978758087	0.609343329481873	0.855506171211143	0.392270989477746	0.892455109732675
HS_H3K27ac_10448	23.0780757349098	-0.00309307698891477	0.549221841767862	-0.00563174432203683	0.995506541907897	0.999713381588035
HS_H3K27ac_104481	200.836460838695	0.17998524071224	0.634308416376729	0.283750358761349	0.776601699400851	0.983105373141784
HS_H3K27ac_104482	21.579977802682	0.637927756683742	0.546583104806821	1.16711942076806	0.243162145987903	0.77973060806578
HS_H3K27ac_104483	22.1037686315293	-0.640421750621876	0.62184976412255	-1.02986571286319	0.303073048014926	0.834363752667598
HS_H3K27ac_104486	44.8718875516143	-0.446475848655912	0.545074708334704	-0.819109457527339	0.412723966479733	0.902972614273677
HS_H3K27ac_104490	35.2710487080571	-0.412541198353045	0.506315256766847	-0.814791165858579	0.415191858516979	0.904917700317715
HS_H3K27ac_104491	71.2445613053211	-0.361552748782415	0.588537603703336	-0.614323955695214	0.539001275426824	0.944390131252583
HS_H3K27ac_104492	16.5674899175365	0.00938598937803899	0.566053699996652	0.0165814469158924	0.986770525741085	0.999040925849601
HS_H3K27ac_104493	23.2923214982416	-0.344855428958002	0.538557690485515	-0.640331453900716	0.521957135932849	0.940061713897937
HS_H3K27ac_104494	41.4717386286131	1.29984444913667	0.535028310327849	2.42948723281608	0.015120197438791	0.198883600702267
HS_H3K27ac_104495	32.9507412727031	-0.813026903138848	0.549011326126555	-1.48089276932592	0.138635150138523	0.629334074037711
HS_H3K27ac_104496	38.1640848327327	0.541124694221992	0.521776365935623	1.03708164943745	0.299697806562118	0.831405081555081
HS_H3K27ac_104497	3.03385680730836	0.474933028426664	1.22504475911333	0.387686266067874	0.698248220531457	0.975614438727722
HS_H3K27ac_104501	15.8559880737832	1.45872378852414	0.66843168613197	2.18230795874649	0.0290868120266563	0.287927937101414
HS_H3K27ac_104502	24.2857431645602	-0.140307717546017	0.525503477581071	-0.266996744135478	0.789471667928904	0.984142090895012
HS_H3K27ac_104503	14.9869952925835	-0.341668994718381	0.55799615258379	-0.612314248290582	0.540329864488938	0.944797460840264
HS_H3K27ac_104504	113.933345019702	-0.355666882464351	0.601985289262313	-0.5908232124745	0.554638880201131	0.947822486712453
HS_H3K27ac_104505	42.8267252018611	0.497668896897835	0.519907772332164	0.957225345305819	0.338453526938312	0.862058908270317
HS_H3K27ac_104506	15.4520121938717	0.54318947888196	0.551776017143811	0.984438362677853	0.324900023538794	0.85222928233103
HS_H3K27ac_104507	131.262399053046	-0.00686459274938961	0.646661600930493	-0.0106154327696465	0.991530269159166	0.999573991517017
HS_H3K27ac_104508	35.7950017746454	1.97440707641067	0.549694522464742	3.59182599738805	0.000328369078461718	0.0160123723267393
HS_H3K27ac_104510	44.9632667448069	-0.306547319381273	0.409023962779358	-0.749460538444383	0.453579674609531	0.922194821808764
HS_H3K27ac_104514	51.0250018165765	-0.432993614143912	0.418338388272034	-1.03503198913304	0.300653972188165	0.831988009672121
HS_H3K27ac_104520	23.9470827596186	-0.427409917847077	0.494948780854917	-0.863543732967317	0.387838585277842	0.890244527875614
HS_H3K27ac_104521	24.2732768406875	-0.140703426917603	0.626465224125423	-0.224598942605366	0.822291287553357	0.988243129677408
HS_H3K27ac_104522	26.1689417399433	-0.122452769983698	0.457437852714743	-0.267692691492366	0.788935875915879	0.984137704936724
HS_H3K27ac_104523:104524	132.896050329211	0.0625416115351635	0.68371462490916	0.0914732686074586	0.927116545731486	0.994411811146235
HS_H3K27ac_104525	211.592548551461	-0.941578465792309	0.629795720855869	-1.49505376840722	0.134900410120013	0.623448725416568
HS_H3K27ac_104526	27.6525553310059	-0.708894666355178	0.492717575802391	-1.43874442717157	0.150222946875354	0.651441260866043
HS_H3K27ac_104527	144.114954858065	0.114640722283927	0.671360935157039	0.170758702630071	0.86441350258357	0.99299556685006
HS_H3K27ac_104528	23.4022263341968	0.281949975446808	0.571752315304354	0.493133071611124	0.621918564404616	0.963532119693952
HS_H3K27ac_104529	22.9533463499072	0.911762355014376	0.498447520610586	1.82920431402184	0.0673690064263935	0.452247759524524
HS_H3K27ac_104530	33.8556818393363	0.311658219733484	0.442012437115009	0.705089254428359	0.480754693261698	0.930194402205633
HS_H3K27ac_104531	64.142495953384	-1.26654409050152	0.597701720909797	-2.11902366379945	0.0340884671458004	0.314308716988929
HS_H3K27ac_104532	104.253179426747	-0.00619132847653289	0.643535692439237	-0.00962080044552847	0.992323830279587	0.999614342885387
HS_H3K27ac_104533	82.8206161609451	0.769390979747536	0.643848939589614	1.19498679338968	0.232092190038324	0.769038836654886
HS_H3K27ac_104537	33.1810076670585	-1.81021298171524	0.413251204740896	-4.38041791759621	1.18451907187922e-05	0.00164546731422867
HS_H3K27ac_104538	26.3448974297853	0.646451533081309	0.551127361700495	1.17296214632983	0.240810985929154	0.777679432091348
HS_H3K27ac_104539	29.4486773601131	0.472026264670676	0.51502870236366	0.916504774402613	0.359402204456103	0.875389823939976
HS_H3K27ac_104540	23.959839208996	-0.837766978788406	0.499895912470616	-1.67588283458439	0.0937611446224094	0.528855964315014
HS_H3K27ac_104541	21.7438545108319	-0.0294796463290945	0.586104799486292	-0.0502975685490595	0.959885261336	0.997985477716875
HS_H3K27ac_104542	31.2965728519036	0.927948469393106	0.480270946859817	1.93213534039559	0.0533428033690194	0.402182912629357
HS_H3K27ac_104543	83.8491835363647	-0.728516132314675	0.588680657017529	-1.23754046209978	0.215886502389697	0.750706298330226
HS_H3K27ac_104544	46.4744229363786	0.416472190659037	0.54390843441805	0.765702762275857	0.443853183100732	0.917484028242546
HS_H3K27ac_104545	20.5749494047047	0.512250575936738	0.511972910896322	1.00054234322658	0.317048116668308	0.846457228682819
HS_H3K27ac_104547	27.3580895200931	-0.918297184798726	0.484552454721665	-1.89514504745665	0.0580731880450779	0.421261062485723
HS_H3K27ac_104548	41.217717937428	-0.0187736545785353	0.474863450154372	-0.0395348485389478	0.968463970109131	0.998437573442218
HS_H3K27ac_104549	36.574914044735	-0.150629127049019	0.469178439470403	-0.321048697845206	0.748173487082537	0.982618566062385
HS_H3K27ac_10455	21.2915555070114	0.163474670455351	0.614471400137168	0.266041137828154	0.79020752687782	0.98417733909631
HS_H3K27ac_104551	19.079348004897	-0.210310581587915	0.570371221910888	-0.368725793849349	0.712332120698815	0.978513796853662
HS_H3K27ac_104552:104553:104554:104555	51.7471620172245	0.268823254272339	0.519952732873337	0.517014792453887	0.605145832694535	0.95991633737779
HS_H3K27ac_104556	34.6904029402175	-0.274497977863677	0.407443781320252	-0.673707614273098	0.50049722003613	0.935516113669652
HS_H3K27ac_104557	31.0909953928709	0.177076979906714	0.453968228320637	0.390064698055575	0.696488706207127	0.975614438727722
HS_H3K27ac_104558	29.2145343283338	0.655153803027299	0.549761639079633	1.1917051981366	0.233376859126999	0.769943232533963
HS_H3K27ac_10456	74.3150390002268	-1.09876307775428	0.628687026945019	-1.74771075378079	0.080514125752017	0.49171447944263
HS_H3K27ac_104561:104562	44.96759788619	-1.76152091464799	0.602015547424233	-2.92603890744148	0.00343307998760944	0.0785970258434978
HS_H3K27ac_104563	21.1682435406648	-0.234902710315061	0.54727314938142	-0.429223890447705	0.667760298548826	0.971241525884183
HS_H3K27ac_104564	36.3321152080719	-0.12840969545164	0.63847450271829	-0.201119535556923	0.840605106920432	0.99143730408251
HS_H3K27ac_10457	22.2581980744712	0.817160820041241	0.543249568145719	1.5042088718643	0.132527594110723	0.618853868852123
HS_H3K27ac_104571	244.933076437304	0.435873159726441	0.701362443599382	0.621466352674298	0.534292826429344	0.943495595506806
HS_H3K27ac_104572	30.2876369046282	-1.00021899391846	0.51454576809286	-1.94388731953958	0.0519090407186459	0.396845936349014
HS_H3K27ac_104573:104574	34.7940304986145	0.161052267749797	0.526600155659087	0.305834067876842	0.75973098807091	0.983105373141784
HS_H3K27ac_104575	59.2297355769863	0.910950496739141	0.729830276514366	1.24816758916853	0.211969690476729	0.745155679791168
HS_H3K27ac_104576:104577	26.8530307220087	-0.320815303867496	0.660924441019455	-0.48540390392077	0.627389863657662	0.96441603769801
HS_H3K27ac_104578	30.3138414447875	-0.428232206205568	0.516021484502594	-0.829872823257254	0.406610691777908	0.899316525153735
HS_H3K27ac_104579	28.5941098673311	0.201175264223156	0.588570465097746	0.341803192910379	0.732499006563212	0.98132102574421
HS_H3K27ac_10458	18.6611619457989	0.613896930271373	0.593613899448344	1.03416872624087	0.301057291655202	0.832151902780608
HS_H3K27ac_104581	66.6547166192974	0.136227126466985	0.656830366520784	0.207400774097241	0.835696878101261	0.990726394688283
HS_H3K27ac_104586	11.7452525570072	1.06426390272923	0.605295323343247	1.75825561785435	0.078704025647212	0.486149995080047
HS_H3K27ac_104589	67.4386026335124	0.205447346325257	0.601506169957195	0.341554844466313	0.732685924400148	0.981378242190603
HS_H3K27ac_10459	27.2262483676225	-1.07679511577404	0.514691162250173	-2.09211891470297	0.0364278795467587	0.327988935166396
HS_H3K27ac_104590	83.8127045323233	-2.18443077626461	0.69935122790958	-3.12351031797579	0.00178707599328208	0.0514972601912151
HS_H3K27ac_104591	19.1144046569874	-0.27584656788886	0.622322170659574	-0.443253640789466	0.657582283815162	0.969743448621319
HS_H3K27ac_104592	35.9226147229574	0.143481639668436	0.61964563534316	0.231554345717252	0.816884170587971	0.987363915159979
HS_H3K27ac_104594	11.2179491515648	-0.800324551740042	0.68788773303533	-1.16345228051761	0.244646048464551	0.781282524980813
HS_H3K27ac_104595:104596	31.5308732350943	0.954315347037947	0.457966550935051	2.08381014964844	0.0371774397467717	0.332637303517426
HS_H3K27ac_104597	75.7148727447205	0.355231730838302	0.549551654605379	0.646402804652434	0.518018524530978	0.938804347229115
HS_H3K27ac_104599	14.1198453297044	2.63204130741783	0.684697160325159	3.84409555045896	0.000120997858278946	0.00806184982469404
HS_H3K27ac_10460	19.9117410970097	0.816204196421461	0.61378075453674	1.32979763602641	0.183584955040294	0.705407923613918
HS_H3K27ac_104600	37.2876408496764	-0.0620556501456173	0.546176372601952	-0.113618335135934	0.909540352136757	0.993532869483501
HS_H3K27ac_104601	20.0663243509866	-0.111838076015267	0.524047506530946	-0.21341209455533	0.831005547703541	0.989964195942515
HS_H3K27ac_104602	26.8281121431528	-0.655675420842643	0.625844736590072	-1.04766467225578	0.294793129539852	0.827123935432735
HS_H3K27ac_104603	77.8314044397537	-0.180287821798983	0.563996966288721	-0.319660977939889	0.749225343909139	0.982645354049302
HS_H3K27ac_104604	17.1390350035042	0.350692942787655	0.586746795694725	0.597690426877277	0.550046514274075	0.94667739486447
HS_H3K27ac_104609	12.4626673081043	1.45585249532958	0.645329872871193	2.25598187304149	0.0240717663915239	0.259782677805711
HS_H3K27ac_10461	34.7324733055471	-0.814780815008285	0.525272146954913	-1.55115937468168	0.120863495153294	0.592613500444887
HS_H3K27ac_104610	31.1823934837483	0.526817490819433	0.893655388328643	0.589508548485018	0.555520179335457	0.94799973016072
HS_H3K27ac_104611	34.2927720095209	-0.575178172458857	0.521133110278322	-1.10370682866738	0.269720332475644	0.806852213110674
HS_H3K27ac_104612	205.683745080986	0.271578924362295	0.718073179383579	0.378205080149949	0.705278251859083	0.976536769514263
HS_H3K27ac_104619	16.4489173011866	0.089275450658417	0.627638603473816	0.142240216207704	0.886890266777104	0.993532869483501
HS_H3K27ac_10462	31.1275084424393	-0.252090509081319	0.424410863671549	-0.59397751249933	0.552527153630627	0.946901321998403
HS_H3K27ac_104620	67.0435078211008	-2.9861392799942	0.462522727407759	-6.45620010227438	1.07364627916154e-10	2.39194970418701e-07
HS_H3K27ac_104623	121.773710930353	0.0704272963348088	0.595728038367401	0.118220549980853	0.905892907606258	0.993532869483501
HS_H3K27ac_104624	104.032920355471	0.701768146289552	0.59509537461529	1.17925323607703	0.238297353386353	0.775531969620232
HS_H3K27ac_104625:104626:104627:104628	43.542296107374	0.827836317053744	0.479640319303563	1.72595230996377	0.0843559927433515	0.502301853274371
HS_H3K27ac_104629	19.2601816178184	0.46035505550652	0.625085078879998	0.736467836236574	0.461446034578159	0.925257257114731
HS_H3K27ac_10463	41.5387020530376	0.460401296560297	0.530846844711123	0.867295908692533	0.385779897802037	0.88959863556122
HS_H3K27ac_104630	44.0659908871764	0.0165630470266035	0.481420558861737	0.0344045278534944	0.972554572905911	0.998450081873408
HS_H3K27ac_104631	21.1376411791128	0.490824015436316	0.525335215367907	0.934306326851852	0.350145901648953	0.868929324016887
HS_H3K27ac_104632	22.7005006694468	-0.190692933939896	0.529572292996824	-0.360088578012219	0.718780894103892	0.979329318497298
HS_H3K27ac_104633	24.258613455587	-0.504114449627174	0.518218551908583	-0.972783486369863	0.330660921719243	0.856309753014878
HS_H3K27ac_104634	22.6632316060951	0.205709518281086	0.524486958503276	0.392210930979328	0.694902368125534	0.975614438727722
HS_H3K27ac_104635:104636	22.2798175915693	-0.0409122942275925	0.445262074343898	-0.0918836267110275	0.926790500416954	0.994411811146235
HS_H3K27ac_104637	27.8194494419835	0.216993914749456	0.408371482419392	0.53136402538169	0.595166545707559	0.958102735264919
HS_H3K27ac_104638:104639	24.4446674338078	-0.618815587143404	0.520192741455796	-1.18958904619008	0.234207953238462	0.770482131925746
HS_H3K27ac_104640	46.3147051356307	-0.497891992252985	0.417441474889588	-1.19272286584527	0.232977927418949	0.769943232533963
HS_H3K27ac_104641	30.5914646181714	0.081643513631246	0.427885409416033	0.19080695867305	0.848676836619408	0.991969337860377
HS_H3K27ac_104642	22.2174209569345	-0.294264612390493	0.502138878772407	-0.586022363195397	0.557860486759534	0.948655283863056
HS_H3K27ac_104643	205.706638159293	-0.0825029674141849	0.5376294953961	-0.15345692176617	0.878037959319126	0.993436333688784
HS_H3K27ac_104644	237.794076294012	-0.468551850364549	0.757872075879422	-0.618246621398274	0.53641278225293	0.943696703252495
HS_H3K27ac_104645:104646	41.2224547242654	-0.360971390158306	0.523637961784399	-0.689352981453493	0.490601164386862	0.932160389532505
HS_H3K27ac_104647	24.2631871781749	0.967341077237346	0.595997055095983	1.62306351846245	0.104575827242787	0.556826071635302
HS_H3K27ac_104648:104649:104650	47.2104219205904	0.250204569280877	0.568163729049242	0.440374062067578	0.659666207775716	0.969829269579794
HS_H3K27ac_10464:10465	18.3215273869279	-1.19398720037653	0.507149401498537	-2.35431057760988	0.0185570990078874	0.22414873087521
HS_H3K27ac_104651:104652	32.3967943721152	-0.143544400011184	0.478171079357679	-0.300194650425128	0.764028685357208	0.983105373141784
HS_H3K27ac_104653:104654	22.3431666567295	0.686780040124594	0.545142964315809	1.25981638777371	0.207735606606474	0.739760906245623
HS_H3K27ac_104655	44.9938658219186	-0.250089323042984	0.493375987759199	-0.506893990076073	0.612229202783543	0.961164318406563
HS_H3K27ac_104656	45.3541533566955	-1.13944559493654	0.48629996256145	-2.3430920885431	0.0191246620669745	0.228764330214555
HS_H3K27ac_104657	38.1078944168818	0.0863520901631218	0.657636700564408	0.131306677515125	0.895532709635862	0.993532869483501
HS_H3K27ac_104658:104659	21.0225885904206	-0.00176930532367324	0.528497823789704	-0.00334780058503566	0.997328846590166	0.999784981879369
HS_H3K27ac_104660:104661	19.2213489562502	0.194321450569269	0.527789126292112	0.368180094831509	0.71273895151945	0.978513796853662
HS_H3K27ac_104662	25.3785861840316	-0.359997397618845	0.443044642843227	-0.812553324894238	0.416474201501375	0.905162019281288
HS_H3K27ac_104663:104664:104665	35.6440575495367	-0.0242025705037785	0.44043178315015	-0.0549519163459815	0.956176771066649	0.997979908971242
HS_H3K27ac_104666	21.5220607322164	-0.951741542125976	0.406352809964698	-2.34215568045084	0.0191727156574656	0.229031709894779
HS_H3K27ac_104667	4.88723392822936	0.379900613791604	1.08655314155719	0.349638318883464	0.726610149519094	0.980905979740731
HS_H3K27ac_104668	63.0827255707459	-0.386370989339016	0.520938214824586	-0.741682945009357	0.458279455460394	0.923704604297809
HS_H3K27ac_104669:104670	23.7635287422689	0.35216438631521	0.417271137946924	0.843970153430561	0.398686084148955	0.895089325567156
HS_H3K27ac_104671:104672:104673:104674	23.3066093675418	0.475920433287548	0.437737646799326	1.08722755917251	0.276936254098335	0.813629226800149
HS_H3K27ac_104675	19.1263346667654	0.456576150476642	0.519847648419285	0.878288382884805	0.379787238579168	0.887641948157556
HS_H3K27ac_104676:104677	26.3313749608849	0.0742774459780041	0.43998029348833	0.168819938250199	0.865938274965473	0.993043860818633
HS_H3K27ac_104678	27.4529042988291	-0.115332379913429	0.489272079292952	-0.235722381870014	0.813648101014519	0.987144760517462
HS_H3K27ac_104679:104680:104681	45.1271113963513	0.646350397113548	0.52105075550203	1.24047492550086	0.214799783008642	0.748879792296022
HS_H3K27ac_104682	23.8422803490516	-0.381140753552085	0.467304128806023	-0.815616062554191	0.414719759694849	0.904552441662031
HS_H3K27ac_104684	20.6827944608297	-0.499991487684342	0.586302580501192	-0.852787458750278	0.393777179926773	0.893148593480923
HS_H3K27ac_104685	61.8602220025321	0.0288639306182659	0.561247997897058	0.0514281221962772	0.958984376145712	0.997985477716875
HS_H3K27ac_104686	25.8101180199193	0.521763617750703	0.589118182458141	0.885668840797962	0.375796003638692	0.885692651558364
HS_H3K27ac_104687:104688:104689	34.4018443091486	-0.518009899765138	0.423913798336368	-1.22196989529014	0.221719011644757	0.756746225240598
HS_H3K27ac_104690:104691	31.9323474754268	-0.901931428671711	0.391115386178396	-2.30604946914648	0.0211078683249263	0.241829581018725
HS_H3K27ac_104692	28.6594456264972	0.229037930630825	0.527129357978602	0.434500426060736	0.663925085487846	0.970264947227197
HS_H3K27ac_104693:104694	23.544272711569	-0.0166748537756526	0.46013110530757	-0.0362393534871034	0.971091507040304	0.998437573442218
HS_H3K27ac_104695	20.2512962102172	-0.291986367678669	0.460108099031551	-0.634603842647524	0.525686821359818	0.94020329795
HS_H3K27ac_104696	25.496439247164	0.0253429016751621	0.44841301684889	0.0565168733353303	0.95493005403082	0.997821882932278
HS_H3K27ac_104697:104698	33.6255415037107	0.26156340455563	0.459553112791117	0.569169041130006	0.569241428233837	0.951934104549795
HS_H3K27ac_104699:104700	28.071427297738	-0.205302858363332	0.427353656642056	-0.480405058368999	0.630939398186116	0.965421780037015
HS_H3K27ac_104701	17.6114474052551	-0.897605583222888	0.554260306779215	-1.61946574965622	0.105347090045539	0.558525807391022
HS_H3K27ac_104702:104703:104704:104705:104706:104707	69.0080828433558	-0.118774906598914	0.434310311495984	-0.273479361311485	0.78448475515529	0.983650046735367
HS_H3K27ac_104708	26.4836311125076	-0.457443855291389	0.4376376797516	-1.04525701614868	0.295904198107355	0.827797916004928
HS_H3K27ac_104709	32.6714740544806	0.377464496577196	0.510402280316773	0.739543123402443	0.459577264115579	0.924288600579097
HS_H3K27ac_10471	22.8089689498272	0.549486325802893	0.455101181688652	1.20739375750251	0.227280538473809	0.762932158160035
HS_H3K27ac_104710:104711:104712:104713:104714	36.9960394928633	0.215056835745582	0.406008352681843	0.529685742485463	0.59632983480528	0.958296015565938
HS_H3K27ac_104715:104716:104717	46.3915910609842	-0.279506283686475	0.454952068586091	-0.614364244029332	0.538974658129977	0.944390131252583
HS_H3K27ac_104718	32.9455420382957	-0.480557781826101	0.525588522173046	-0.914323204470361	0.360547041147489	0.875955653670841
HS_H3K27ac_104719	5.31551539569942	1.0134887215457	0.947596258610425	1.06953643214242	0.284828021566806	0.820081444890262
HS_H3K27ac_104720	19.2612846708287	0.589845247208769	0.656728088256467	0.898157483677509	0.369101596411316	0.882545982403928
HS_H3K27ac_104721	22.4517209865751	0.569713700907877	0.523744514242289	1.08777024945472	0.276696546344094	0.813629226800149
HS_H3K27ac_104722:104723	31.8028488455098	-0.345290235606797	0.476709874415514	-0.724319453273652	0.468869636783975	0.92615368283586
HS_H3K27ac_104724	29.2860258169892	-0.111884431388036	0.464343025112908	-0.240952109404101	0.809592234191608	0.986670155656921
HS_H3K27ac_104725:104726:104727:104728	40.940651715229	0.324157976081775	0.449465799146261	0.721207212423052	0.470782034941657	0.926531076014447
HS_H3K27ac_104729	26.9786149514327	-0.37658506733821	0.534155321913898	-0.705010419046079	0.480803752225662	0.930194402205633
HS_H3K27ac_10472:10473	201.108267661367	-0.543960280668495	0.737527596831793	-0.737545663382892	0.460790584892818	0.925109429616541
HS_H3K27ac_104730	27.9632328534824	0.837812331277059	0.449972949036431	1.86191710650861	0.0626147754005755	0.435930914829866
HS_H3K27ac_104731:104732	38.5643396896263	-0.398182192032996	0.423237309830539	-0.940801254483982	0.346806717910414	0.866286570558844
HS_H3K27ac_104733	35.3416029997276	-0.425438306980508	0.476140314209641	-0.893514567626363	0.37158167439742	0.884634189674136
HS_H3K27ac_104734	32.0397414239913	0.667233741940505	0.470314228816463	1.41869775792152	0.155987151163241	0.661143463995711
HS_H3K27ac_104735	24.1269210493234	1.01212957186654	0.550381065304303	1.83896146810017	0.065920853694746	0.448187089042279
HS_H3K27ac_104736:104737:104738	12.9268853754994	0.431395535495629	0.750102247965543	0.575115641455118	0.565213090131966	0.951158470830751
HS_H3K27ac_104739:104740	25.7505949358215	0.0522844843264785	0.480792282668494	0.108746513226646	0.91340354837073	0.993532869483501
HS_H3K27ac_10474	21.5498322826258	0.860376559280305	0.518757794719649	1.65853230165973	0.0972100732952779	0.536982840955133
HS_H3K27ac_104741:104742:104743	38.1805505255641	-0.387777498264693	0.459614323282638	-0.843701944480593	0.398835980692812	0.895271244822166
HS_H3K27ac_104744:104745	21.4662317037239	-0.719983708700349	0.474239436736994	-1.51818607422065	0.128967497099934	0.61083914451558
HS_H3K27ac_104746	33.5330729100583	0.67806793760066	0.547444707864516	1.23860533832847	0.215491690164113	0.749991875374925
HS_H3K27ac_104747:104748	17.5301777821252	0.224009568982455	0.561604646932266	0.398874137181904	0.689985946670947	0.975128000942908
HS_H3K27ac_104749	397.251270860871	0.7077380627705	0.658676581175329	1.074484933877	0.282605393747545	0.818089319529999
HS_H3K27ac_10475	45.7414250276252	0.0282386379562196	0.56618278493744	0.0498754796286148	0.960221617400218	0.997985477716875
HS_H3K27ac_104750	25.9250526430818	-0.151062646820487	0.556079552055331	-0.271656539540329	0.785886121329514	0.984018422746296
HS_H3K27ac_104754:104755	16.0673001907615	0.767462397918819	0.604953160530077	1.26863110731804	0.204572664180285	0.735429198976069
HS_H3K27ac_104756:104757:104758:104759:104760:104761	70.4920282266551	0.229151709970742	0.336037806749483	0.681922406848629	0.495288016172426	0.933286642836763
HS_H3K27ac_10476	28.5957766128543	0.404739903888628	0.566559705099223	0.714381732844457	0.474991164457183	0.928365777401072
HS_H3K27ac_104762	30.8112383846623	-0.340023293878039	0.393507811338254	-0.86408270453813	0.387542459339551	0.890244527875614
HS_H3K27ac_104763	21.8172947972105	-1.14253346672795	0.502046126599156	-2.27575397198546	0.0228607390223531	0.253042035685774
HS_H3K27ac_104764	36.4848825594856	0.364085594433584	0.456586522941002	0.797407667857575	0.425214307431235	0.909818613214022
HS_H3K27ac_104765	28.0666200993035	0.489886683002588	0.475600257169269	1.03003872604769	0.30299182686642	0.834333461605285
HS_H3K27ac_104766	29.0309156783437	-0.779260571320563	0.419098549697456	-1.85937310420927	0.0629742713951736	0.436897796448493
HS_H3K27ac_104767	44.0910420629473	-2.17719970305172	0.56837148509206	-3.83059277278675	0.000127834922980255	0.0084073868349708
HS_H3K27ac_104768	27.4894197851187	-0.412071077072055	0.490589649207543	-0.839950613996197	0.400936077216265	0.896016601817398
HS_H3K27ac_104769:104770	33.2176502053486	-0.923906684204552	0.462988985789423	-1.99552627073674	0.0459855118456842	0.374055359345981
HS_H3K27ac_104771:104772	26.5315647156838	0.17279758317389	0.460182587471484	0.375497873840343	0.707290227385986	0.977272961259907
HS_H3K27ac_104773:104774:104775:104776:104777:104778	47.9278786505122	0.189320712240156	0.454797617491304	0.416274635044182	0.677209051106803	0.972555249013057
HS_H3K27ac_104779:104780	46.0216542184443	-0.402545533250384	0.482042249863359	-0.835083508477712	0.403670691372914	0.89745871191948
HS_H3K27ac_10478	21.6134060254349	2.37305684118711	0.762625492682637	3.11169356906699	0.0018601747706729	0.0527411837537784
HS_H3K27ac_10479	33.8599420411533	-0.0524117610285066	0.448560759178554	-0.116844284650507	0.90698345000192	0.993532869483501
HS_H3K27ac_104791	24.6894081394506	-0.502783006953146	0.55825666030598	-0.900630557058775	0.367784782049092	0.881052173449054
HS_H3K27ac_104792	24.1208040665611	0.302347327347224	0.613828903191048	0.492559613559157	0.622323790296058	0.963534832024548
HS_H3K27ac_104793	48.5631543124628	-0.258278555138194	0.54252013329282	-0.476071834552157	0.634023201981568	0.966199421507901
HS_H3K27ac_104794	36.7765221531945	0.252168065933562	0.498589070394341	0.505763324763856	0.613022807709777	0.961164318406563
HS_H3K27ac_104795	30.2499491884007	0.0765004058160445	0.585300904763418	0.13070269530331	0.896010500094511	0.993532869483501
HS_H3K27ac_104796	27.2839297480935	0.521862705881332	0.483821861952127	1.07862572347541	0.280754609314685	0.816278646848585
HS_H3K27ac_104797	31.6135228082715	0.496321631683709	0.462596839020379	1.0729032060287	0.283314547448604	0.818464248184855
HS_H3K27ac_104798	47.6061070212328	-0.0144068279144733	0.509569783750023	-0.0282725317981978	0.977444788289089	0.998450081873408
HS_H3K27ac_104799	34.0333729479253	-0.479336616767531	0.539671127741677	-0.8882013361978	0.374432460166724	0.885692651558364
HS_H3K27ac_10480	40.5659819518783	0.123670087734686	0.526944765709059	0.234692696051881	0.814447257130733	0.987184714232607
HS_H3K27ac_104800	22.7227525575519	0.344341471827331	0.570787943964264	0.603273904903796	0.546326489658117	0.945753458368792
HS_H3K27ac_104801	25.0971170749844	0.4184131894782	0.46473375650562	0.900328808959975	0.367945294156655	0.881064899043147
HS_H3K27ac_104802	28.6017740032533	-0.405669232421663	0.449795302570796	-0.901897441131707	0.367111350796623	0.880207924295179
HS_H3K27ac_104808	23.9300040863405	0.646953368786886	0.553148994362849	1.16958247304071	0.242169034041617	0.77906939120298
HS_H3K27ac_10481	47.7681392244458	0.148095369771674	0.47535523105185	0.311546734100252	0.755385020633295	0.982987544635139
HS_H3K27ac_104814	25.9548041216699	0.160979485580347	0.50439866634983	0.319151291071612	0.749611791033222	0.982673612365766
HS_H3K27ac_104815	33.5936006144416	-0.759291191044179	0.623634712451087	-1.2175255416106	0.223404324563375	0.758209135807488
HS_H3K27ac_104816	8.45871463249942	0.806611261423985	0.99247152579212	0.812729877343539	0.416372947375313	0.905138423878645
HS_H3K27ac_104817	20.3815175382386	-0.626113724702573	0.53152075748111	-1.17796664737938	0.238809903019298	0.776001329063597
HS_H3K27ac_104818	30.8297629305776	0.427182404252136	0.4673388273609	0.914074284528145	0.360677813795263	0.875955653670841
HS_H3K27ac_104819	24.7940776657673	-0.167745932734735	0.634536993506526	-0.264359579427752	0.791502854826667	0.984235604686123
HS_H3K27ac_10482	76.8806070886198	-0.455108771274281	0.431223912526507	-1.0553885303063	0.291247666390053	0.825198073024887
HS_H3K27ac_104820	32.0045933922985	-0.165485998480117	0.616594909107166	-0.26838690367999	0.788401519200749	0.984137704936724
HS_H3K27ac_104821	49.6472166693813	-0.49515530292069	0.413530135102517	-1.19738626254635	0.23115603560754	0.768135363593398
HS_H3K27ac_104827	27.4157550406794	0.932221139434067	0.506233256017113	1.84148537922715	0.0655504612266232	0.446856328338919
HS_H3K27ac_104828	38.7226449286893	0.815771196377993	0.58433867276745	1.39605888570488	0.162696763380348	0.67125696345257
HS_H3K27ac_104829	26.8197884562239	-0.598444983282186	0.455491253784245	-1.31384516894731	0.18889831371028	0.713971931981406
HS_H3K27ac_10483	23.3730616579874	-0.235129704264318	0.561352528526507	-0.418862822051429	0.675316389248651	0.971755530887995
HS_H3K27ac_104830	18.5395068528372	0.0780110082778048	0.602113204245862	0.129562028747588	0.896912946628881	0.993532869483501
HS_H3K27ac_104831	27.7271935079654	0.149092801541952	0.573806734300837	0.259831041759412	0.794994105225482	0.984462318354265
HS_H3K27ac_104834	9.49898140295879	3.77748920873731	0.972932589433646	3.88258061222538	0.000103353736619978	0.00722634988692834
HS_H3K27ac_104835	23.1885348512065	0.0349545162157328	0.453855616154986	0.0770168198244709	0.938610164425008	0.995377118828815
HS_H3K27ac_104836:104837:104838:104839:104840	29.099061708662	-0.352296479338857	0.407740672024302	-0.864020941521037	0.387576386660833	0.890244527875614
HS_H3K27ac_10484	33.0948710663525	-0.722121659577695	0.53320984284221	-1.35429169073195	0.175643336063852	0.690828904041938
HS_H3K27ac_104841	18.9667205000825	0.535755312435081	0.513116156801416	1.04412091752244	0.296429449267224	0.828278564695153
HS_H3K27ac_104842:104843	34.9710859404207	-0.364915005161033	0.410520401719773	-0.88890833106543	0.374052347688863	0.885692651558364
HS_H3K27ac_104844:104845	28.0189285991215	-0.380946510911014	0.419426011531062	-0.908256761473654	0.363742581209034	0.877620688356385
HS_H3K27ac_104846	68.0335135902901	-0.939805926699039	0.541680068305732	-1.73498340014349	0.0827437454896569	0.497693857161398
HS_H3K27ac_104847:104848	30.9017437078429	-0.933970119742758	0.425099281543853	-2.19706351031885	0.0280159107014318	0.282026306936808
HS_H3K27ac_104849:104850:104851:104852:104853	38.339189824562	0.000276719764965403	0.420137267298512	0.000658641321548823	0.999474480296425	0.999910772051829
HS_H3K27ac_10485	54.8725462549247	-0.884443300654423	0.46293091309206	-1.91052979103718	0.056065034404592	0.412997358211632
HS_H3K27ac_104854	24.2888178260093	-0.0143965357608309	0.583733878626774	-0.0246628408731364	0.980323894745933	0.998450081873408
HS_H3K27ac_104855	39.9065365337485	-0.301174621309797	0.580246602444446	-0.519045902278475	0.60372873180654	0.959661616748245
HS_H3K27ac_104856	12.2598883365896	-0.738437709202721	0.614601672151942	-1.20148991234792	0.229561217220933	0.766192852264328
HS_H3K27ac_104857	52.2781761761673	-0.398331053119536	0.635066253803454	-0.627227554186519	0.530510083863107	0.941674899336083
HS_H3K27ac_104858	42.8718316253485	-0.307960636995864	0.567385067657328	-0.542771839709142	0.587286904310871	0.95674678473529
HS_H3K27ac_104859:104860	7.71444872934223	0.055183634637696	0.783711476387096	0.0704132021800831	0.943864783510643	0.996505170542321
HS_H3K27ac_10486	27.2891808304749	-0.52971725328495	0.492278211704798	-1.07605260742802	0.281903729378086	0.817103621516609
HS_H3K27ac_104861	38.8205024333402	-1.09706163283725	0.49515254540036	-2.21560333886644	0.0267186799988189	0.275506312243001
HS_H3K27ac_104862	30.0422073659546	0.962648145483417	0.578878135586118	1.66295475041345	0.0963214935566916	0.535173310806661
HS_H3K27ac_104869:104870	25.6327975027316	-0.586436112442848	0.460253939846415	-1.27415772396982	0.202607524428956	0.733796515411977
HS_H3K27ac_104871	23.1457596707287	0.334057294703758	0.600486478932726	0.556311101787828	0.577998199099875	0.954209872144721
HS_H3K27ac_104872:104873	50.5643453902409	-0.486635683933849	0.41153884699389	-1.18247812445534	0.237016040455916	0.773662763092435
HS_H3K27ac_104874	26.0964962731088	0.182206859401083	0.529511814052217	0.344103482803719	0.73076846377032	0.98132102574421
HS_H3K27ac_104875	218.675703985868	0.41607573859038	0.726289861628935	0.5728783514301	0.566727063485388	0.951375094943538
HS_H3K27ac_104876	22.4928221982417	0.405057070919161	0.49750938604604	0.814169706703134	0.415547737109652	0.905138423878645
HS_H3K27ac_104877	29.7526426802603	-0.726010361183229	0.562465504815995	-1.29076424237027	0.196785440496706	0.725474590127788
HS_H3K27ac_104878	32.0859728222105	0.0292284907492937	0.503722865108688	0.058024943423974	0.953728760016797	0.997756120903922
HS_H3K27ac_104879	22.0766865250914	-0.201182546089351	0.499835333958068	-0.402497647567726	0.687317819287747	0.975128000942908
HS_H3K27ac_10488	11.5536580790494	-0.735296813597074	0.807183458710367	-0.910941379760005	0.36232626127268	0.876398553099677
HS_H3K27ac_104880	87.1036772635698	0.463480905467196	0.554845718400832	0.835332940484851	0.403530275488924	0.897388495856148
HS_H3K27ac_104881:104882	24.2190704864664	-0.270013428882989	0.516981734789915	-0.522288140397676	0.601469725287262	0.959095342072833
HS_H3K27ac_104883	32.3474678968273	0.19053464203838	0.488970612581708	0.389664812436026	0.696784419367916	0.975614438727722
HS_H3K27ac_104884	37.0776865661784	0.149381351736488	0.477663026966197	0.312733754348251	0.754482948686126	0.982933637939845
HS_H3K27ac_104885	30.846203171417	0.173335305280704	0.498944673103624	0.347403859835787	0.728287933983128	0.98132102574421
HS_H3K27ac_104886	24.3587240706206	0.699005158346021	0.408458372104565	1.71132532978679	0.087021072934399	0.510105766456107
HS_H3K27ac_104888	24.4498989688956	0.640361853106033	0.558905377899605	1.14574287245642	0.251901558937407	0.789595758871157
HS_H3K27ac_104889	23.8630332918653	-0.128415229729899	0.463097152661387	-0.277296521889426	0.781552430022157	0.983521073239066
HS_H3K27ac_10489	29.4384912505978	0.563019002841046	0.533496515773222	1.05533773172827	0.291270890276584	0.825198073024887
HS_H3K27ac_104890	10.9832391483034	0.366077102493493	0.75567610508733	0.484436519864799	0.628076105695622	0.964643063622998
HS_H3K27ac_104891	20.8191062455844	0.425899143659205	0.517386431198969	0.823174165337588	0.410408958008296	0.901493573894733
HS_H3K27ac_104895	32.7944061909219	-0.0629750851431005	0.436674192507273	-0.144215266722115	0.885330485865474	0.993532869483501
HS_H3K27ac_104898:104899:104900	138.102451453616	-0.476226251992177	0.648751431645885	-0.734065820531584	0.462908623565606	0.925497834314596
HS_H3K27ac_10490	17.6973503999958	-0.0677529204601778	0.52942877084943	-0.127973627786554	0.898169843386754	0.993532869483501
HS_H3K27ac_104901:104902	21.7981316882267	0.663390816663409	0.622704179972219	1.06533862787464	0.286722718516398	0.821386966506111
HS_H3K27ac_10491	20.5746145282177	-0.868985177741502	0.540848602916066	-1.60670689182932	0.108118681081435	0.56583212173075
HS_H3K27ac_10492	21.9489472007521	-0.18015211780298	0.549516333296158	-0.327837603520127	0.743034453660902	0.982154673639733
HS_H3K27ac_10493	39.1479723288351	0.0908458036080866	0.544151041059722	0.1669496091217	0.867409698432281	0.993083414397614
HS_H3K27ac_10494	36.125076964534	-0.111494483335823	0.502788503018678	-0.221752253017769	0.824506750581586	0.988794952750276
HS_H3K27ac_10495	34.8222714340486	-0.325681993592989	0.504232186698337	-0.645896874861407	0.518346143659511	0.938823692167068
HS_H3K27ac_10496	39.6916998909079	0.217417167151858	0.442345118144534	0.491510267059889	0.623065592242563	0.963534832024548
HS_H3K27ac_10497:10498:10499	73.2619049769777	0.858943212006151	0.553156624017038	1.55280290375714	0.120470228785951	0.591591860476934
HS_H3K27ac_105057:105058:105059	30.1848150564809	0.595086514774003	0.499142645696241	1.19221733487415	0.233176038024099	0.769943232533963
HS_H3K27ac_105060:105061:105062	58.52860386306	-0.633394598529807	0.555556442087	-1.14010845801806	0.254241118618865	0.791431221228545
HS_H3K27ac_105063:105064	23.7374898634007	0.914460712388393	0.735843183664282	1.24273857893831	0.213964182656019	0.747815202956804
HS_H3K27ac_105292:105293:105294:105295:105296	56.5440832383908	0.537080392309229	0.423902446242034	1.26699054716607	0.205158669921726	0.736202226661531
HS_H3K27ac_105301:105302	62.6765157496539	0.546539558772327	0.552762108592987	0.988742806853206	0.322788993171678	0.850141670655905
HS_H3K27ac_105303:105304:105305:105306	56.6953471797975	-0.135913093227433	0.383384739139898	-0.354508355059585	0.722957943660918	0.98027916085576
HS_H3K27ac_105307:105308	23.1816764690349	-0.00602645753484497	0.441572191745374	-0.0136477288368739	0.989111025903048	0.999387660063383
HS_H3K27ac_105313:105314:105315:105316:105317:105318:105319:105320	175.450048163799	0.0343514174198242	0.559674249173554	0.0613775199958715	0.951058555043961	0.997311369485797
HS_H3K27ac_10533	28.5229265001941	-0.514489808583148	0.619576234643305	-0.830389837143034	0.406318409697802	0.899107083521158
HS_H3K27ac_10534	223.051689994349	-0.268020500264801	0.695434781152298	-0.385399907408579	0.699941151165389	0.975899498383913
HS_H3K27ac_105341	16.059190878924	0.531910315377759	0.537027364066693	0.990471530817004	0.321943697652858	0.849524272253113
HS_H3K27ac_10535:10536:10537:10538	77.042530515427	0.152914306779901	0.516496123921887	0.296060899003042	0.767183574135805	0.983105373141784
HS_H3K27ac_10539	22.2148804738317	-0.139959025659572	0.461207318598005	-0.303462282613	0.761537587169606	0.983105373141784
HS_H3K27ac_10540	43.3846569882967	-0.380415986911078	0.547131626109566	-0.695291532708616	0.486872619541713	0.931298271084421
HS_H3K27ac_105405:105406:105407	31.8798385726859	-0.116747431870045	0.451451123300778	-0.258604809788594	0.795940171789722	0.984625472669762
HS_H3K27ac_105409	13.868278921413	-0.194701581606278	0.535015893226467	-0.363917379037305	0.715919706615894	0.979063387917127
HS_H3K27ac_10541	25.7185654130439	0.166509052517955	0.461545995495394	0.360763724835778	0.718276082494423	0.979063387917127
HS_H3K27ac_105410	39.4260129285078	0.219309783327154	0.67054257819442	0.327063173106312	0.743620104957741	0.982154673639733
HS_H3K27ac_105413:105414	94.8724076792032	0.7902834078835	0.728942613463009	1.08415037519768	0.278298130336681	0.814650726298923
HS_H3K27ac_10542	22.5018765995444	1.84974102517846	0.579238539838048	3.19340116024675	0.00140607463253971	0.0440430020663538
HS_H3K27ac_10543	53.5106988946542	-0.356212207616633	0.648069592213402	-0.549651166937233	0.582558656835939	0.95527944789791
HS_H3K27ac_10544	162.777444142465	-0.293391704022558	0.677085671944321	-0.433315481599329	0.664785592468661	0.970693468175143
HS_H3K27ac_10547	102.955443968116	0.109435644686933	0.647545758735386	0.169000635415563	0.86579614159947	0.993043860818633
HS_H3K27ac_10551	29.5851605801816	2.14042267815713	0.557555690671776	3.83893970408269	0.000123566768095942	0.00818710225938279
HS_H3K27ac_10552	21.7142919191029	1.02760222253281	0.574051616547153	1.79008680214804	0.0734399581492452	0.469736362495603
HS_H3K27ac_10553	7.68541424698611	0.788527460931749	0.804821982835159	0.979753880670594	0.327207622479363	0.854130848908125
HS_H3K27ac_105548	12.7272931029941	1.78586703485878	0.774865403756439	2.30474483207167	0.0211808684474702	0.242281126385093
HS_H3K27ac_105549	38.5433207104913	0.978769641576885	0.59399933917875	1.64776217248004	0.0994014842641858	0.542364198389893
HS_H3K27ac_10555	166.411319559074	-0.301076507793853	0.584907718920655	-0.514741895267578	0.606733393204874	0.960373824786009
HS_H3K27ac_105550	23.0161959692526	0.813011029221992	0.579171831695832	1.40374753178426	0.16039404294979	0.668467912427011
HS_H3K27ac_10557	34.7350863950199	0.0560433334164831	0.40917520222738	0.136966593066751	0.891057201075569	0.993532869483501
HS_H3K27ac_105573:105574	17.6004182724718	-0.208765419313692	0.495472730093054	-0.421345932145416	0.673502494303584	0.97144265292951
HS_H3K27ac_105575:105576:105577:105578:105579	21.6167127934393	0.773333940231819	0.491540781842655	1.57328540946856	0.115652746246363	0.580938118408381
HS_H3K27ac_10558	21.9201105638902	-0.191247413856703	0.499681976088683	-0.382738267555123	0.701913837593408	0.975940380482316
HS_H3K27ac_10559:10560:10561:10562:10563:10564	40.7290793675638	0.302681427676998	0.51005046398721	0.593434275720192	0.55289055596414	0.946999962767169
HS_H3K27ac_105629	6.43687565091715	-0.337119679483122	0.849984439884349	-0.396618648135478	0.691648698892004	0.975156181123101
HS_H3K27ac_10567	39.3988927427209	0.961572138137765	0.638284995336016	1.50649340837404	0.131940557998722	0.617943750165298
HS_H3K27ac_10568	37.8971995592318	-0.17009405327727	0.865246736125407	-0.196584449470396	0.844152740673816	0.991825838471382
HS_H3K27ac_10569	59.0847879724637	-0.187720780746455	0.516953659145153	-0.363128836454848	0.716508644376969	0.979063387917127
HS_H3K27ac_105700:105701	32.6226676497436	0.426613312272412	0.492316592747507	0.866542624313311	0.386192662194681	0.88959863556122
HS_H3K27ac_105702	25.1032485909494	0.409935940519416	0.598849742557349	0.68453889412862	0.493634937982194	0.932556729991144
HS_H3K27ac_105703	88.9150577260197	0.293733730552747	0.698719305975664	0.420388742719208	0.674201490476735	0.971532710799337
HS_H3K27ac_105704	32.135149204436	0.410627104151281	0.604176178684579	0.679647954749398	0.496727397645038	0.934125287072278
HS_H3K27ac_105705	39.0186038868824	-1.11820805410725	0.596692860726427	-1.87400944054521	0.0609291239289367	0.430719063410723
HS_H3K27ac_105706	30.1647893368446	1.37239576012314	0.645773616711267	2.12519639175157	0.0335702290012635	0.311059106571104
HS_H3K27ac_105707	29.5661718441205	2.27842226479398	0.748077424043374	3.04570381562788	0.00232136384945901	0.0605763805108462
HS_H3K27ac_105708	25.1121530357493	3.3087397780341	0.831628346947733	3.97862794140909	6.93141091990557e-05	0.00543943959385309
HS_H3K27ac_105709	29.5996584995837	0.6957888875154	0.496411415010968	1.40163756609027	0.161023503133595	0.668901502470589
HS_H3K27ac_10570:10571	45.9367229731085	0.580758938457331	0.693518780971222	0.837409100362099	0.402362652176403	0.896544717745413
HS_H3K27ac_105710:105711	21.6344272689774	0.875261477236013	0.550918883354509	1.58873021724469	0.112121313804678	0.574332656653927
HS_H3K27ac_105712	21.4113008313341	-0.341718508996043	0.521119032761825	-0.655739835839433	0.511991533030426	0.937399705420122
HS_H3K27ac_105713:105714:105715:105716	29.7351716853336	-0.0160408776545897	0.477684152847574	-0.0335805103832035	0.973211663963503	0.998450081873408
HS_H3K27ac_105717	9.53725656718631	0.687300184138472	0.825686341144817	0.832398636006898	0.405183971702005	0.898280782501698
HS_H3K27ac_105718:105719:105720	31.0458141317446	-0.269926884017725	0.441487052185502	-0.611403851328145	0.540932253602283	0.944921646177937
HS_H3K27ac_10572	41.8100132446287	-0.850867353846171	0.552405086369364	-1.5402960161689	0.12348821442557	0.59872971863627
HS_H3K27ac_10573:10574	130.137910657241	0.245490583057353	0.673923160249772	0.364270880624385	0.715655742188302	0.979063387917127
HS_H3K27ac_10575	44.5152227776376	-1.38533959294909	0.56368677289328	-2.45764076712045	0.0139852989667508	0.189767783391244
HS_H3K27ac_105798	37.7896704167461	-1.19704897528327	0.500421850006612	-2.39207975284744	0.0167532015397397	0.211153996700056
HS_H3K27ac_10579:10580:10581:10582	40.1888212633011	-0.374239126621987	0.49778598945585	-0.751807271697386	0.452166968384476	0.921469652249423
HS_H3K27ac_105801	24.265228908553	0.56480215739185	0.660384355732981	0.855262776122184	0.392405689917933	0.892497824617003
HS_H3K27ac_105802:105803	13.7636698462864	0.693755877523206	0.63913115908123	1.08546714968568	0.277714805571381	0.81423112020048
HS_H3K27ac_105804	20.9839373382496	0.114507877839777	0.580098455857935	0.197393867684798	0.843519328095324	0.991825838471382
HS_H3K27ac_105812	28.2907121446539	-0.197645430282127	0.601885496993968	-0.32837712699382	0.742626535034751	0.982154673639733
HS_H3K27ac_105813	31.5694975993755	2.27444236191388	0.628045134519969	3.62146323074741	0.000292941445508353	0.0147073109388602
HS_H3K27ac_105819	10.9291972507049	0.309122655610425	0.578276874865102	0.534558217778526	0.592955382203612	0.957622796687146
HS_H3K27ac_105820	48.2907741397979	0.275511218818042	0.690258733390196	0.39914195285132	0.68978861145666	0.975128000942908
HS_H3K27ac_105821	14.7483315417117	0.302712312988698	0.595110559210138	0.508665672796117	0.610986587627092	0.961078589371158
HS_H3K27ac_105822	14.4423421573691	-0.510034736699612	0.581629766667942	-0.876906179718954	0.380537599363833	0.887641948157556
HS_H3K27ac_105823	98.6439504055011	-0.310973996304978	0.739387928539221	-0.420583004268621	0.674059606464997	0.971532710799337
HS_H3K27ac_105827	50.5545600035952	-0.268730885246973	0.462747009358137	-0.580729599138245	0.561422709535017	0.950418895340297
HS_H3K27ac_10583:10584:10585	21.0804478340457	0.0533153037169073	0.464416549298085	0.114800611213118	0.908603164582794	0.993532869483501
HS_H3K27ac_105840:105841	237.459761913645	-0.408032479282025	0.741729214056096	-0.550109759127225	0.582244093412677	0.955178798603922
HS_H3K27ac_105851	21.7850263066726	-1.35179097248341	0.474649559818153	-2.84797688004031	0.00439981207947172	0.0924521399281635
HS_H3K27ac_105852	49.2594361901464	-0.0270784800938895	0.451916104600788	-0.0599192633725899	0.952219937506946	0.997701628436996
HS_H3K27ac_105853	23.2683076514424	-0.437220989433704	0.542530217271553	-0.805892419472114	0.420304882544467	0.907351702722014
HS_H3K27ac_105854	13.6899419072959	0.571078389862794	0.667789815433586	0.855176848559754	0.392453250905086	0.892497824617003
HS_H3K27ac_105855	24.6081829934064	-0.0183630221786743	0.501163075327948	-0.0366408123077663	0.9707714018488	0.998437573442218
HS_H3K27ac_105856:105857:105858	30.8007638921467	-0.149284420371757	0.482835576975097	-0.309182726979243	0.757182532506083	0.983105373141784
HS_H3K27ac_105859	16.8444629799335	1.07080431091448	0.588236208209563	1.82036449978781	0.0687035148865802	0.456316662899287
HS_H3K27ac_10586	48.1169800854635	0.228823169715379	0.484444343519889	0.472341503778926	0.636683050369802	0.966600777146477
HS_H3K27ac_105860	7.50340972421876	-0.284920434011448	0.78114701722731	-0.364746235635356	0.715300841744159	0.979063387917127
HS_H3K27ac_105866:105867	25.8690802462124	0.027257588694514	0.524899879304301	0.0519291197602122	0.958585171358787	0.997985477716875
HS_H3K27ac_105868	15.7172353514877	-0.71167291526358	0.592547777772489	-1.20103887308279	0.229736122572356	0.766538843120158
HS_H3K27ac_105869	17.1054988968873	-0.525187013852018	0.533017981864315	-0.985308247978975	0.324472682535191	0.851830405188497
HS_H3K27ac_105870:105871	22.5849566589586	-0.418522211341459	0.445742480434915	-0.938932746399004	0.347765275091002	0.867047110746063
HS_H3K27ac_105872	15.1701325885246	-1.43366157390622	0.547817587628356	-2.61704188818199	0.00886954561697327	0.144549735574769
HS_H3K27ac_105873	12.4780439167802	1.39614403087082	0.746505691709714	1.87023896317957	0.0614506412626772	0.431246096098975
HS_H3K27ac_105874	13.9847310692272	-0.0120396760552665	0.585036947731599	-0.0205793430687561	0.983581218820075	0.998666719739272
HS_H3K27ac_105875	70.3952447029403	-0.125198510987671	0.485502992969474	-0.257873819112672	0.796504290979882	0.984625472669762
HS_H3K27ac_105876	15.1720799578533	-0.0532417260031373	0.549152713403073	-0.0969524955511934	0.922764119707438	0.994411811146235
HS_H3K27ac_105877	17.3371186701402	0.0773488236038495	0.531817692686482	0.145442366185903	0.884361616879942	0.993532869483501
HS_H3K27ac_10587:10588:10589:10590:10591:10592	39.1710806193031	-0.56669042143329	0.414316892303382	-1.36777049635315	0.171383925527769	0.684975037284763
HS_H3K27ac_105880	20.4470674885192	1.58045235818807	0.576479535189617	2.74155847990029	0.00611484746713099	0.114720975164922
HS_H3K27ac_105881:105882	166.17316737792	-0.214697096445199	0.667816300851996	-0.32149124867316	0.747838143117804	0.982618566062385
HS_H3K27ac_105883	19.0801755972246	0.806123725261288	0.609934436845061	1.32165635610121	0.186282607976392	0.710197698313587
HS_H3K27ac_105884:105885:105886	99.328919860718	-0.42565757653568	0.572020092801773	-0.744130463059078	0.456797551352556	0.923046046863461
HS_H3K27ac_105887	19.7292432689986	-1.2996323213181	0.449025242573159	-2.89434133785106	0.00379954876073441	0.0836039526447063
HS_H3K27ac_105888:105889:105890	32.0832051063994	0.053900366933653	0.410875024597367	0.131184335155129	0.895629487597505	0.993532869483501
HS_H3K27ac_105891:105892	26.2404998614381	0.757953775350017	0.486221743010847	1.55886441987665	0.119028473119012	0.588798905941
HS_H3K27ac_105893	18.5803144373782	0.330924227292266	0.545227684049383	0.606946853531914	0.543886182817047	0.945542464718133
HS_H3K27ac_105894	9.31882184146888	0.223434557330461	0.727581445754227	0.307092159419821	0.758773225440707	0.983105373141784
HS_H3K27ac_105895	18.2913976299952	-0.139309019492181	0.503367046092712	-0.276754349680893	0.781968736106303	0.983534944854371
HS_H3K27ac_105896	21.6666591080695	-0.632037315107565	0.468695295601465	-1.34850364626871	0.177496448201425	0.693698276734874
HS_H3K27ac_105897:105898:105899	25.4069583055897	0.361058363633368	0.525699304468445	0.686815372522602	0.492199081314275	0.932400573221705
HS_H3K27ac_105900:105901:105902:105903:105904:105905:105906:105907	133.44853252625	-0.0110486577502408	0.47289944274253	-0.0233636514481076	0.98136019902861	0.998450081873408
HS_H3K27ac_105908	35.951650969068	-0.431599762625078	0.536038256667819	-0.805165969511274	0.420723911323102	0.907496806282412
HS_H3K27ac_105909:105910	159.363762167252	0.250127280336251	0.673112643121323	0.371597953020721	0.710192213386923	0.977923731540551
HS_H3K27ac_105911	26.8725006934625	-0.303647239549593	0.449254847012249	-0.675890848076512	0.499109948753495	0.935360287565182
HS_H3K27ac_105912:105913	20.658597942907	0.435916068719766	0.467350765278667	0.932738536246631	0.350954982796883	0.869726176082986
HS_H3K27ac_105914	40.7459390855659	-0.544448328069266	0.467082202249385	-1.16563706655338	0.243761214737369	0.780818251588196
HS_H3K27ac_105915:105916	25.5080363795033	-0.460511444675141	0.511014069622199	-0.901171752503028	0.367497007407857	0.880658710995662
HS_H3K27ac_105917	4.38902290305066	1.20687400307139	1.086305283803	1.1109897199858	0.266572774238413	0.803981141425032
HS_H3K27ac_105925:105926:105927	28.0723037799676	0.0224656902361292	0.442104978038224	0.0508152844960431	0.959472711345699	0.997985477716875
HS_H3K27ac_105928	17.8416856039719	0.0517349290176862	0.523638182765441	0.0987990003793524	0.921297862193306	0.994411811146235
HS_H3K27ac_105929	16.8706514037461	0.235502137549704	0.536978860188714	0.438568731489615	0.660974057954408	0.969829269579794
HS_H3K27ac_105930	14.0577645084969	-0.397645302278442	0.561707923521531	-0.707921832018094	0.478993801180726	0.92954618976979
HS_H3K27ac_105931:105932	65.4566098508917	0.0234111055578993	0.534953363132598	0.0437628906953828	0.965093407663126	0.998399838239172
HS_H3K27ac_105933	10.5073560494313	-0.96839647716254	0.607260071582151	-1.59469809144455	0.110779765052037	0.570808832761625
HS_H3K27ac_105934	24.9285063139106	-0.011686969484872	0.617943935204929	-0.018912669611356	0.984910772460861	0.998805687943456
HS_H3K27ac_105935:105936:105937	88.2042204231003	-0.0441619583566265	0.427727746708036	-0.10324782223392	0.917766286032988	0.994146589185441
HS_H3K27ac_105938	14.372522507659	-0.161604439813367	0.568874227696438	-0.284077625502138	0.776350893176802	0.983105373141784
HS_H3K27ac_105939	14.7899561624946	0.430735016930657	0.600254296904481	0.717587561058643	0.473011629590146	0.927317858544846
HS_H3K27ac_10593:10594:10595:10596:10597:10598:10599:10600	82.7209588480299	-0.216313375480885	0.505997547809022	-0.427498861244537	0.669016014377852	0.971241525884183
HS_H3K27ac_105940	12.5338028736425	0.495806778305983	0.620803406416489	0.798653443556255	0.424491389354188	0.909558792072577
HS_H3K27ac_105941	14.7692816827952	0.1240416401931	0.605492611551259	0.204860699910621	0.837680960892627	0.990882844932376
HS_H3K27ac_105942	11.8398791694914	2.4161926692493	0.725820472349696	3.32891226039321	0.000871858656811545	0.0317449169363681
HS_H3K27ac_105943	12.3897308969648	0.328413836509841	0.611629050117539	0.536949375518916	0.591302583440457	0.957622796687146
HS_H3K27ac_105944	11.4319263751195	-0.942738900269251	0.616180601214439	-1.52997172973507	0.12602372669299	0.604283260922564
HS_H3K27ac_105945	10.1384022854946	2.47419758083214	0.771783839679991	3.20581677618183	0.00134679715010519	0.0427630203834381
HS_H3K27ac_105946	14.2212417222692	-0.279346787364168	0.64937908324413	-0.430175215944166	0.667068189149138	0.971241525884183
HS_H3K27ac_105947	18.8103444028445	-0.0837858955653489	0.546047142194435	-0.15344077294981	0.878050693402508	0.993436333688784
HS_H3K27ac_105948	14.3404556688415	-0.07729452192506	0.597833985860322	-0.129290946572447	0.897127434896554	0.993532869483501
HS_H3K27ac_105949	14.7135547428604	-0.86911149973264	0.546521204825148	-1.59026125987317	0.111775927096068	0.573620025520649
HS_H3K27ac_105950	12.9771807897058	-0.0366832992717525	0.570091855811686	-0.0643462959482618	0.94869449097181	0.997311369485797
HS_H3K27ac_105951	15.821098007464	-0.256192058030233	0.545105538796208	-0.469986158269458	0.638364906830668	0.966600777146477
HS_H3K27ac_105953	16.165872027921	0.00883998621828917	0.554517292030909	0.0159417683548026	0.987280847900929	0.999040925849601
HS_H3K27ac_105957	254.219447439327	-0.923357409194371	0.779819808928137	-1.18406508609152	0.236387299466818	0.773335322760115
HS_H3K27ac_105958	59.3702315083047	0.516247199279167	0.624748565242109	0.826327946954318	0.408618084295338	0.900704225147625
HS_H3K27ac_105959	25.7424381640102	0.909192844788937	0.634827025954271	1.43218988420072	0.152089485963106	0.654089670641693
HS_H3K27ac_105964	78.1671026069636	-1.0432992843168	0.54185692778062	-1.92541468204536	0.054177500250009	0.406228686140476
HS_H3K27ac_105968:105969	34.9862662886898	0.137696170891688	0.574967585890818	0.239485101892048	0.810729447374848	0.986670155656921
HS_H3K27ac_105972	14.6486877949745	-0.540600123113071	0.590457424346547	-0.915561564343691	0.359896898397699	0.875511274834057
HS_H3K27ac_105977:105978:105979:105980	34.9653029193531	0.507393760916871	0.545737697687353	0.929739255812873	0.352506104054353	0.870544985421986
HS_H3K27ac_105981:105982:105983:105984:105985	66.0057708436747	-0.325409658855474	0.582040033834899	-0.559084667615457	0.576103938162218	0.954157317270075
HS_H3K27ac_105989:105990	23.0921226614907	-0.184141431291689	0.543222121023049	-0.338979993938568	0.734624801381292	0.981649700896664
HS_H3K27ac_105991	19.1763371418501	0.4602143663796	0.609852799144647	0.754631883341483	0.450469887715113	0.920830921980325
HS_H3K27ac_105992	36.15800435015	-0.251576568171138	0.501112475935499	-0.502036130115267	0.615642106366298	0.961668649167124
HS_H3K27ac_105993	90.7508328669535	-0.76541476976593	0.580429668726153	-1.31870373105799	0.187268178950415	0.711690411289532
HS_H3K27ac_105994	11.1178392714994	-0.288105090079026	0.658105946174086	-0.437779193082712	0.661546355416821	0.969860142880604
HS_H3K27ac_105995	54.2816934207929	2.08462061099215	0.675066264123099	3.08802368268253	0.00201492412817465	0.0554200557514242
HS_H3K27ac_105996	26.4192860639281	0.238325330681483	0.746159726999838	0.319402564970563	0.749421266048062	0.982673612365766
HS_H3K27ac_105999	16.3884888853192	0.143186198130774	0.525935423630382	0.272250530573508	0.785429390832569	0.983884455496829
HS_H3K27ac_106000:106001	144.882656091807	-0.478405253867159	0.602278810894397	-0.794325228139301	0.427006120868469	0.911109661986228
HS_H3K27ac_106002	16.5400165422072	-0.147868877105968	0.475456349696927	-0.31100410626596	0.755797499981504	0.983105373141784
HS_H3K27ac_106003:106004	28.2765927662613	-0.317561247263198	0.399052582824741	-0.795787976149164	0.426155281581832	0.910387820164567
HS_H3K27ac_106005	15.9676372212948	-0.427594694098295	0.541369156225617	-0.789839408435183	0.42962156096413	0.911187212421788
HS_H3K27ac_106006:106007	23.7815913919209	0.701431272979505	0.480022285682213	1.46124730851323	0.143947584325519	0.638521103890924
HS_H3K27ac_106008	17.3876982110591	-0.475256114604078	0.538752589594964	-0.882141680212392	0.377700195044891	0.886965299175631
HS_H3K27ac_10602	23.2234683270934	0.347459394225469	0.560752038055608	0.619631085836577	0.535500695962298	0.943696703252495
HS_H3K27ac_106022	10.3924077218088	2.55551213661329	0.86620793571953	2.95022942094211	0.00317538043401822	0.0744178901716064
HS_H3K27ac_106029:106030	26.2186955858776	-0.998830486575435	0.417229082125007	-2.393961805079	0.0166674843664782	0.210908465646958
HS_H3K27ac_10603	27.9556961689968	0.0519781028902897	0.580943469327436	0.089471877445262	0.928706902475614	0.994411811146235
HS_H3K27ac_106047	15.6769956491998	-0.192968180160599	0.572307921333448	-0.337175448683277	0.735984643873209	0.981661688138613
HS_H3K27ac_106048	42.8920148090203	-3.01831273085036	0.408458616075285	-7.38951906524122	1.47360837946007e-13	8.75470738237227e-10
HS_H3K27ac_106049	24.7319516007166	0.271506295935424	0.478755959789875	0.567107918728756	0.570640863187593	0.951946343954437
HS_H3K27ac_10604:10605	123.06492307048	-0.224004924140457	0.48658066104293	-0.460365448269827	0.645253930881576	0.967124492189795
HS_H3K27ac_106050	14.5173950918368	0.386241444134921	0.635646760121797	0.607635354046188	0.543429347276948	0.945345884194724
HS_H3K27ac_106055	9.13225190763946	-0.910247680645499	0.635435890944871	-1.43247760099291	0.152007183971088	0.654085958454057
HS_H3K27ac_106056	15.6398062447332	-0.431253823211575	0.520261016879816	-0.828918195328093	0.407150698637097	0.899714450661333
HS_H3K27ac_106057	19.6859274698088	1.09948036254532	0.559921987817107	1.96363133877223	0.0495728603647178	0.388605440131999
HS_H3K27ac_106058	18.8982911206567	-1.42322703410072	0.562321483754455	-2.53098463284428	0.0113742831759601	0.169289226760031
HS_H3K27ac_106059	17.8115310981313	-0.269270648599185	0.518671345272733	-0.519154665190912	0.603652890241586	0.959661616748245
HS_H3K27ac_106060	17.7147691020508	-0.140649283255041	0.538020116433715	-0.26142011972961	0.793768543049751	0.984462318354265
HS_H3K27ac_106061	12.1855922752263	0.477467069826677	0.654518015710157	0.72949415962007	0.465699439053694	0.92615368283586
HS_H3K27ac_106062	10.3747833817514	0.0816432781515168	0.694853485266084	0.117497112531936	0.906466132061755	0.993532869483501
HS_H3K27ac_106063	12.799060400955	-0.138270782819965	0.603009419437935	-0.229301198891465	0.818634821723671	0.987858672534934
HS_H3K27ac_106064	13.6147791195487	0.353207894768677	0.604514117963244	0.584283946847629	0.559029290767955	0.949183485696605
HS_H3K27ac_106065	33.0608035743804	0.103943982388704	0.575346125827436	0.180663391517961	0.856631795217021	0.992851970231903
HS_H3K27ac_106066	53.8413114084398	0.372014590888859	0.689470453585913	0.539565675300549	0.589496593499114	0.957473438854785
HS_H3K27ac_106067	14.0829746165747	-0.926342925770773	0.558138914942356	-1.65969958548123	0.0969749028151337	0.53640564999322
HS_H3K27ac_106068:106069	21.1116225571678	-0.756190933360622	0.431182386871806	-1.75376118409364	0.0794714367278611	0.488588631748118
HS_H3K27ac_10606:10607	49.3710700566029	0.375408960266574	0.639900505227546	0.586667704119221	0.557426902074961	0.948560205728012
HS_H3K27ac_106070	2.09986839899813	-1.28145891631624	1.52197480700168	-0.841971174832215	0.399804088401193	0.895951036754126
HS_H3K27ac_106071	17.3545087605906	0.129062969942094	0.657713748008878	0.196229697695709	0.844430384500064	0.991825838471382
HS_H3K27ac_106072	79.4621107561182	-0.675967912935537	0.614229404626409	-1.10051376219391	0.271108336718525	0.80862921685788
HS_H3K27ac_106074	65.9321267127743	0.216452043646496	0.609214772956178	0.355296774233126	0.722367271819063	0.980054189013803
HS_H3K27ac_106075	82.6326799385952	-0.452344009314075	0.506752078434645	-0.892633752408798	0.372053337882234	0.884914478024295
HS_H3K27ac_106076	2.38629267655429	0.266461870215299	1.45958035407798	0.182560603443874	0.855142798655309	0.992621713532422
HS_H3K27ac_106077	12.1690317488716	-0.136070187963244	0.618666609503362	-0.219941056900542	0.825917060330156	0.989302044172477
HS_H3K27ac_106078	14.4039308810224	0.890819463415768	0.711624338533644	1.25181140551119	0.210638593143019	0.743334649161079
HS_H3K27ac_106079	15.0592513037928	0.385245335296151	0.663409660469007	0.580705042829488	0.561439262432169	0.950418895340297
HS_H3K27ac_10608	23.9685577833424	0.12165528811805	0.538385421807175	0.225963191406066	0.821230048926165	0.988110139223058
HS_H3K27ac_106080	12.7311499210215	0.471594308635951	0.66765694387473	0.706342251005533	0.479975324372399	0.929793300274345
HS_H3K27ac_106082:106083	19.1036739283422	-0.599056738561146	0.53832085056137	-1.1128246991296	0.265783725371776	0.803400588819453
HS_H3K27ac_106084	19.1486155377515	-0.193305756784689	0.454851126665779	-0.424986870323241	0.670846246087904	0.971241525884183
HS_H3K27ac_106085	13.4676290214188	-0.295243022539043	0.601864425712479	-0.490547388956471	0.623746604828012	0.963756048061212
HS_H3K27ac_106086:106087	29.8000313024222	-0.331370475958401	0.496915777854937	-0.666854406170892	0.504865136580074	0.935894809076871
HS_H3K27ac_106088	16.5701244938764	-1.06252109518399	0.54144917337894	-1.96236534733865	0.0497199641598048	0.38937601694465
HS_H3K27ac_106089	13.0663043743176	-0.327525867822991	0.587279781331579	-0.557699887233252	0.577049334705376	0.954209872144721
HS_H3K27ac_10609	27.5149164127342	-0.21283882931388	0.502231457921008	-0.423786335875751	0.671721644151916	0.971241525884183
HS_H3K27ac_106090:106091	148.626795162613	-0.21059320156892	0.63858985220897	-0.329778496855922	0.741567336309817	0.982154673639733
HS_H3K27ac_106099:106100	36.6704853296622	-0.214722209215554	0.50591254318768	-0.424425549646628	0.671255490807067	0.971241525884183
HS_H3K27ac_106101	13.1594221112876	-1.37338199073652	0.534536349994586	-2.56929578456251	0.0101905435144187	0.158764035889409
HS_H3K27ac_106102	202.718485480771	-0.603183774508605	0.719905357987008	-0.837865377464645	0.402106315716324	0.896544717745413
HS_H3K27ac_106103	27.8214114075947	-0.175291867011481	0.598340412186616	-0.292963442617694	0.769550094857803	0.983105373141784
HS_H3K27ac_106104	31.322609518009	-1.42919346268946	0.626316625282233	-2.28190248350095	0.0224950981941514	0.250659556217589
HS_H3K27ac_106105	14.95545875323	0.388003001586835	0.612494559098571	0.633479915573246	0.526420292470665	0.94020329795
HS_H3K27ac_106106:106107:106108:106109:106110	72.2176568655263	0.477595613689149	0.462849546531592	1.03185930993788	0.302138030033785	0.833592276980209
HS_H3K27ac_10610:10611:10612	29.1028807613834	-0.968195814302399	0.441140498116383	-2.1947561342395	0.0281810956560048	0.28258158892096
HS_H3K27ac_106111	18.7782775925188	-1.50349241135541	0.448919798121318	-3.34913367075225	0.000810646756916568	0.0302982283140476
HS_H3K27ac_106112	21.316663603301	0.400501183609311	0.474494272943688	0.844059046539519	0.398636411078229	0.895089325567156
HS_H3K27ac_106113	176.645884112092	-0.607956096010499	0.692877163771196	-0.877437052047599	0.380249295450196	0.887641948157556
HS_H3K27ac_106114	23.4679786330022	-1.30578502246588	0.532258289292	-2.45329203647126	0.0141555364226563	0.190514738394209
HS_H3K27ac_106118	67.494638620851	-0.198055890558965	0.49317904905301	-0.401590235715137	0.68798561705387	0.975128000942908
HS_H3K27ac_106119	20.2805326082692	-0.87573667704403	0.452049029101478	-1.93726038696444	0.0527135219094474	0.39984712653501
HS_H3K27ac_106120	13.5032154567727	1.31829850474005	0.602732341293414	2.18720386218381	0.0287276450764167	0.285641739579902
HS_H3K27ac_106121	120.94432868644	-0.477534598409584	0.682750580652754	-0.6994275976346	0.484284845832106	0.930818177640539
HS_H3K27ac_106122	54.9170182398529	0.0481709278470695	0.444949654776532	0.108261524264498	0.913788242369107	0.993532869483501
HS_H3K27ac_106123:106124	68.4843000117616	0.195329618168848	0.50381001760754	0.387704911260829	0.698234420883588	0.975614438727722
HS_H3K27ac_106127	21.2631807652062	0.835564217530836	0.515192654786148	1.62184807909901	0.104835880967905	0.557641509599148
HS_H3K27ac_106129	1.78237162339663	-0.261923376172843	1.76215268563755	-0.148638298092811	0.881839051167849	0.993532869483501
HS_H3K27ac_106134	22.9969292624125	1.04608763114163	0.479797317234072	2.18026986305821	0.029237463614595	0.288457965127554
HS_H3K27ac_106137	67.3737098407947	-0.76722696873799	0.663307168860375	-1.15666919453948	0.247407540179643	0.78460819514021
HS_H3K27ac_106138	20.0094396378001	-0.216912262883635	0.515366390944748	-0.420889422932683	0.673835829130852	0.971529557770535
HS_H3K27ac_10613:10614:10615	39.8072724802206	0.0394704657377102	0.472348786222981	0.0835621195373993	0.933404585788105	0.995125282244521
HS_H3K27ac_106142	16.6776676690134	-0.230323197510231	0.630004848665224	-0.365589563315601	0.714671364052898	0.979063387917127
HS_H3K27ac_106143	11.5118350309884	0.821679727576825	0.586390188538776	1.40125081155325	0.161139084640283	0.669126813413311
HS_H3K27ac_106153	36.1695114501587	-0.810620217625634	0.677352803553634	-1.19674741637273	0.231405019409305	0.768209446031276
HS_H3K27ac_106156	222.30981415453	0.269005027905955	0.624370637512392	0.430841893811215	0.666583335643217	0.971241525884183
HS_H3K27ac_106157	14.1109137162933	-0.883620091639408	0.616978293296766	-1.43217371054963	0.152094113476867	0.654089670641693
HS_H3K27ac_106158	19.1343656485363	-0.190897277830329	0.552319580308752	-0.345628300419145	0.72962207462744	0.98132102574421
HS_H3K27ac_106159	21.0112710681581	-0.800608876226177	0.454957652287744	-1.75974373043367	0.0784512675776528	0.485806926270009
HS_H3K27ac_106160	15.9205588559822	-0.581467731901316	0.595611253461335	-0.976253770428572	0.328938723007125	0.855177312804977
HS_H3K27ac_106161	14.4737745937024	-0.409755733841023	0.616024022226719	-0.665161940211186	0.505946920818664	0.935956925656012
HS_H3K27ac_106162	8.60930430786862	0.966670730034818	0.77091687076954	1.25392343414391	0.20986983641629	0.742533021230282
HS_H3K27ac_106164	327.136019779236	-0.113244100332753	0.805522225953784	-0.140584699818389	0.888198035959854	0.993532869483501
HS_H3K27ac_106166	11.5613525124894	0.346608764444775	0.602100408457866	0.5756660510039	0.564840926376148	0.951158470830751
HS_H3K27ac_106167	19.5065022092209	-0.571793425808648	0.520158433300937	-1.09926781765324	0.271651265402643	0.808944478085343
HS_H3K27ac_106168	9.64155044319106	0.62171204127467	0.739609384111681	0.840595123088367	0.400574791781089	0.895951036754126
HS_H3K27ac_10616:10617:10618	25.7269047617215	-0.179806114006508	0.47967445682306	-0.374850299925047	0.707771803250036	0.977346931845153
HS_H3K27ac_106186	18.449909272212	1.84789461553459	0.630252437060225	2.93199122585545	0.00336796262126556	0.077454448772666
HS_H3K27ac_106189	12.2491030935263	-0.748719495381042	0.672020641887448	-1.11413169285719	0.265222694051981	0.802548338591451
HS_H3K27ac_106190:106191:106192	28.1272568962633	0.397958563043593	0.576750510873276	0.690001231972958	0.490193412606351	0.932160389532505
HS_H3K27ac_10619:10620	26.4873274593944	-0.337132803264919	0.494023814838388	-0.682422169010631	0.494972041697163	0.932985235920165
HS_H3K27ac_106202	10.56846866831	-0.425624869060212	0.677551600330059	-0.628180744983667	0.52988554256004	0.941628254307132
HS_H3K27ac_106203	25.2846064506893	0.046500197744362	0.529670573213201	0.0877907894000464	0.9300429584933	0.994727601524201
HS_H3K27ac_106204:106205	37.0427992428012	0.209254197552762	0.556673245585397	0.37590130154847	0.706990272866612	0.977252026780023
HS_H3K27ac_106206	14.6795769527899	-0.0497008740237788	0.558667953341306	-0.0889631734315984	0.929111177376814	0.994411811146235
HS_H3K27ac_106207:106208	13.0075780135425	2.07508601826835	0.667577157011706	3.10838379724842	0.001881136048642	0.0530498224603582
HS_H3K27ac_106209	86.8625443351415	-0.338934656487242	0.616850969358699	-0.549459550723591	0.582690116173586	0.95527944789791
HS_H3K27ac_10621	40.8812881362131	0.406748198647632	0.620340392390039	0.655685497248565	0.512026502093857	0.937399705420122
HS_H3K27ac_106210	11.4950578180974	0.321927315721763	0.606174681381112	0.531080108770433	0.595363267552305	0.958102735264919
HS_H3K27ac_106214:106215	41.7158847023645	0.143240808844536	0.469518957614397	0.30507992599987	0.760305279597499	0.983105373141784
HS_H3K27ac_106217	88.8684435097278	0.107188768199055	0.66162295181417	0.162008841901786	0.871298891026435	0.993436333688784
HS_H3K27ac_106218	22.8615328568567	-0.0914870209943431	0.585888091890853	-0.156151016312833	0.875913986321304	0.993436333688784
HS_H3K27ac_106219	18.8032905325036	0.889155347660998	0.546339341120353	1.62747816373181	0.103635582609118	0.554018292994097
HS_H3K27ac_106220	24.6135652728373	-0.836055016044587	0.594252874379071	-1.40690108889784	0.159456720662328	0.66681478313752
HS_H3K27ac_106221	27.8403752052744	0.589632827446724	0.685186314864138	0.860543788828648	0.389489356351675	0.891100593229685
HS_H3K27ac_106225	16.1739703114354	-0.0486694928988644	0.575608204612667	-0.0845531604811203	0.932616638170651	0.994845475313352
HS_H3K27ac_106231	25.7913173186321	-0.965059125634741	0.410136438255956	-2.35301971641074	0.0186216466779313	0.2245558922468
HS_H3K27ac_106232	18.5599101647619	0.126678221651182	0.542560615041327	0.233482155061205	0.815387024877327	0.987216616013896
HS_H3K27ac_106233	20.5051213488739	0.479301803484398	0.489635870373945	0.978894383531062	0.327632167588809	0.854282132701371
HS_H3K27ac_106234:106235	37.5162713149083	-0.857048237889197	0.543169814958875	-1.57786425954853	0.114596797334531	0.578600203652507
HS_H3K27ac_106236	21.9661410952844	-0.139368945264752	0.597284257214739	-0.233337717479208	0.815499172493281	0.987216616013896
HS_H3K27ac_106237	16.3463975023502	-1.84270076571486	0.443691905539867	-4.15310881877084	3.27988669158704e-05	0.00326411801969784
HS_H3K27ac_106238	17.2782900204763	0.523623497105437	0.474754600114364	1.10293506788413	0.270055364033873	0.807786649857468
HS_H3K27ac_106239	13.3265485517864	1.73452678240678	0.702572774472443	2.4688215163322	0.0135558813240413	0.187013111562502
HS_H3K27ac_10624	158.040036598938	-0.136926989413395	0.690810854383168	-0.198211983127651	0.842879212308607	0.991825838471382
HS_H3K27ac_106244	27.238597711522	-0.0119608950116876	0.536540077431119	-0.0222926404099294	0.982214519527034	0.998450081873408
HS_H3K27ac_106245	62.1831610380798	-0.0167762089268171	0.730516746761615	-0.0229648519369147	0.981678309641586	0.998450081873408
HS_H3K27ac_106246	157.897911160057	-0.0770222033348189	0.623475674976148	-0.123536821765766	0.901682018039154	0.993532869483501
HS_H3K27ac_106249	326.476630844264	0.14376751086895	0.833477906909259	0.172491087858676	0.863051467212378	0.992851970231903
HS_H3K27ac_106250	133.183285722328	0.37088793166473	0.753456764918702	0.492248459279211	0.62254371091163	0.963534832024548
HS_H3K27ac_106259:106260	16.475331450842	-0.0510135187807183	0.55915791059247	-0.091232758786629	0.927307645737396	0.994411811146235
HS_H3K27ac_10626	178.836570905732	-0.368980454213377	0.68903561870883	-0.535502729024084	0.592302271000621	0.957622796687146
[truncated: 33,647 more rows]
