# Supplementary material for: Transposable elements are the primary source of novelty in primate gene regulation
Source: Genome Res. 2017 Oct;27(10):1623–33. doi: 10.1101/gr.218149.116 (PMC5630026; doi:10.1101/gr.218149.116)
Supplement: Supplemental Material [file supp_gr.218149.116_Supplemental_FILE_S3.zip › FILE_S3/HSVsMS_Dbinding_me1_NO_FDR.csv]

	baseMean	log2FoldChange	lfcSE	stat	pvalue	padj
HS_H3K4me1_10000:10001	17.6249551606013	-0.532685882919685	0.550525320779947	-0.967595608799631	0.333246371191432	0.767274310144744
HS_H3K4me1_10002	13.2790312924172	0.522152497458271	0.614647588788407	0.849515245780982	0.395594650459531	0.814184111810831
HS_H3K4me1_10003	18.931026302149	0.544447480422116	0.61716419009417	0.882176071069583	0.377681599960678	0.800062605177496
HS_H3K4me1_100036	22.6066698962052	0.781633500225595	0.65629429841526	1.19098017781503	0.233661366634228	0.66851378257143
HS_H3K4me1_100037	41.4313509168215	0.68370315240851	0.591761719074544	1.15536901149631	0.2479393462661	0.68375782740716
HS_H3K4me1_10004	15.6289840133329	-0.318081789949888	0.602763522884814	-0.527705771622601	0.597703566713168	0.910226794264734
HS_H3K4me1_100042:100043:100044	4.85722849800337	-0.359685248643303	1.18086637232468	-0.304594369924532	0.760675108538198	0.955087485079086
HS_H3K4me1_100045	15.0913493357854	1.51602337553504	0.575813232034863	2.6328387247677	0.00846745436134834	0.108406823992552
HS_H3K4me1_100046	25.1697202360194	-1.51434808974122	0.502480307375831	-3.01374614589336	0.00258043621284745	0.0502409459431771
HS_H3K4me1_100047:100048:100049	30.1277901439025	-0.283553852507934	0.469574021807734	-0.603853363557736	0.545941137188643	0.890153511998816
HS_H3K4me1_100050:100051	24.7678823687394	-0.643159530951442	0.502879663831168	-1.27895315163782	0.200913553809004	0.626816971476671
HS_H3K4me1_100052:100053	14.9621848026835	-0.132255747118394	0.549839464171067	-0.24053520297562	0.809915376138588	0.96561127224959
HS_H3K4me1_100054	33.4572315313652	0.361014715933221	0.563136672048632	0.641078327610751	0.521471794143472	0.87882603830895
HS_H3K4me1_100058	11.9526658227848	-0.56477877753366	0.674213244027798	-0.837685676655699	0.402207259930112	0.819246826832187
HS_H3K4me1_100059	20.6494566011896	-0.541263811530574	0.526922676589879	-1.02721677312031	0.304318401711153	0.741378548214478
HS_H3K4me1_100061:100062:100063:100064	30.0475969005074	-0.45398743967264	0.403772572810781	-1.12436423433196	0.260858538418048	0.697231606041345
HS_H3K4me1_100065:100066:100067:100068:100069:100070:100071:100072:100073:100074:100075:100076:100077	29.822949116819	0.339315672327343	0.467913087124514	0.7251681597806	0.468348873663867	0.854480761427337
HS_H3K4me1_100078:100079:100080:100081	102.48439032178	0.244283368390003	0.474900592430609	0.514388426301441	0.606980449365659	0.913172658329428
HS_H3K4me1_100121:100122:100123:100124	55.887786526194	-0.0649911665407613	0.455214982212965	-0.142770271366763	0.88647161653018	0.98039079078208
HS_H3K4me1_100125:100126:100127:100128:100129	150.755263949034	-0.109910792701826	0.530680943720264	-0.207112755795057	0.835921800396509	0.970675388984315
HS_H3K4me1_100132:100133	25.7599330331087	-0.346021011069617	0.483831367059786	-0.715168619951959	0.474504856709182	0.858464875611938
HS_H3K4me1_100137:100138	24.2952474191457	0.116289535908207	0.486552972304635	0.239006937635965	0.811100203171127	0.966277130364872
HS_H3K4me1_100165:100166:100167:100168:100169:100170	198.937137643617	0.0685513786685358	0.664042810995872	0.103233372206422	0.917777754206229	0.987949066993752
HS_H3K4me1_10017	9.64678953980545	-0.993921878324738	0.787867086270235	-1.26153496655123	0.207116170180381	0.635952009471367
HS_H3K4me1_100171:100172:100173:100174:100175:100176	20.943846031907	0.342966076414018	0.516147620864696	0.664472841780131	0.506387725411096	0.873429967293369
HS_H3K4me1_10018	10.6340985855696	0.247823435585793	0.715119092725555	0.346548481374279	0.728930555805174	0.946266895890137
HS_H3K4me1_10019	47.1823487219004	0.00137336257969861	0.603327067742344	0.00227631520799779	0.998183764808522	0.999678176167297
HS_H3K4me1_10028	7.53648906858495	4.11835226850599	1.21087513282168	3.40113704285021	0.00067106176951412	0.0202041694241002
HS_H3K4me1_100331:100332:100333:100334:100335:100336:100337:100338:100339:100340:100341:100342:100343:100344:100345:100346:100347:100348:100349:100350:100351	113.545974003759	-0.171256240921959	0.458167630333491	-0.373785116153458	0.708564193770883	0.941614842139435
HS_H3K4me1_10036	67.4028747831289	-0.117406697250216	0.564517024203301	-0.207977248190011	0.83524673223778	0.970592760091687
HS_H3K4me1_10037	35.7276719665399	-0.048729934830827	0.610419198474986	-0.0798302788519255	0.936372242126838	0.991050495380072
HS_H3K4me1_10038	2.49966137336079	0.337313911168008	1.86355517930398	0.181005593456048	0.856363185593781	0.974816238879132
HS_H3K4me1_10042	29.0911467426772	-0.379361986320741	0.477850952113719	-0.793891870765721	0.427258382603869	0.833877283149257
HS_H3K4me1_10043	17.5151779656917	-0.881536155354513	0.600597107482184	-1.46776623525558	0.142167732023865	0.54146487641702
HS_H3K4me1_10044	10.2006325351281	0.647697208102989	0.699922954873561	0.925383577711054	0.354766418074799	0.784093693105479
HS_H3K4me1_10047	14.7542788867314	0.556647180901788	0.54418389182737	1.02290271590467	0.306353845264466	0.743390494592936
HS_H3K4me1_100492:100493	49.0080709607792	0.0561797556178114	0.476537372075991	0.117891604960739	0.906153545131239	0.985725434720865
HS_H3K4me1_100499	16.2390544754879	-0.267729795798019	0.557054878183462	-0.480616553742563	0.630789048104481	0.920757780121961
HS_H3K4me1_100500:100501	13.1908916026809	0.781623329490162	0.605148402062028	1.29162256204726	0.196487886687211	0.620892440257371
HS_H3K4me1_100502:100503	36.636844141288	-1.10094333186049	0.424300497344024	-2.59472552766734	0.00946664835901451	0.115964587910653
HS_H3K4me1_100504:100505:100506:100507:100508	56.5183253671937	0.618738576892356	0.464720180355726	1.33142179540974	0.183050261755732	0.604859550439288
HS_H3K4me1_100509	16.1242962845827	-0.311343259274018	0.550983027887365	-0.565068692710557	0.572027041961145	0.900779622057093
HS_H3K4me1_100510:100511	21.5387573577423	0.0306112105108502	0.484579486720926	0.0631706693116367	0.949630600615335	0.993103831534273
HS_H3K4me1_100512	12.9380652316878	1.09099646552391	0.69062066449498	1.57973330601352	0.114167954827784	0.486893392970816
HS_H3K4me1_100513	16.4808998504198	0.395055380676313	0.508754354042702	0.776514987119215	0.437444975231295	0.840276772235786
HS_H3K4me1_100515:100516	122.745328374076	4.6718873330272	0.764877332511939	6.10802168458075	1.00873650998415e-09	1.61949284222921e-06
HS_H3K4me1_100517:100518:100519	71.0369788862244	1.09482143939755	0.446458883387814	2.45223352056484	0.0141972492785236	0.147560706571172
HS_H3K4me1_100520:100521:100522:100523:100524	36.7188340552155	0.188842335669988	0.427723407371697	0.441505731076067	0.658846913419275	0.929762761030969
HS_H3K4me1_100525:100526:100527	24.6730117243683	0.699896511598012	0.443955201596496	1.57650255944999	0.114910029381247	0.488398045809952
HS_H3K4me1_100533:100534:100535:100536:100537:100538:100539:100540:100541:100542:100543:100544	102.209179777379	-0.504908625569475	0.430491200212828	-1.17286631020531	0.240849421542113	0.676173856846891
HS_H3K4me1_100545	31.7881240295175	-0.326263987979137	0.553383604715982	-0.589580148740743	0.555472163732329	0.894650185745886
HS_H3K4me1_100547:100548:100549:100550:100551	32.1827713792182	-0.629792073854154	0.504524812902584	-1.24828761192318	0.21192574920877	0.642851227162817
HS_H3K4me1_100553:100554:100555:100556	35.8957819002616	0.0181999004259282	0.467919698299058	0.0388953499758333	0.96897382394712	0.996355011622203
HS_H3K4me1_100557:100558:100559	75.8851513230188	-0.188087836326888	0.578526365135322	-0.32511540987919	0.745093726557543	0.95117033238913
HS_H3K4me1_100560	29.0018411117045	0.105297058403317	0.556769085610254	0.18912159659135	0.849997515286075	0.973434071671383
HS_H3K4me1_10060	24.9881454915797	0.579579779561124	0.525446652479019	1.10302306966218	0.270017146888229	0.706645613058283
HS_H3K4me1_10062	10.2657197564917	3.10356299835763	0.885020287093639	3.50677045895701	0.000453580233125029	0.0157167182361395
HS_H3K4me1_100623:100624:100625:100626:100627:100628:100629:100630:100631:100632:100633:100634:100635:100636:100637:100638:100639:100640	419.658424137719	-0.142219665141263	0.66436687452107	-0.214067965450245	0.83049405659963	0.970353591336291
HS_H3K4me1_10064	13.911402871348	0.458497854426504	0.578759781141626	0.792207526103661	0.428239680946187	0.834331991759121
HS_H3K4me1_100641:100642:100643:100644	193.730246833988	0.0275838865891123	0.477653720342187	0.057748710863911	0.953948792749798	0.993942578938287
HS_H3K4me1_100645	14.7470556567216	0.191457899725829	0.526249828115246	0.363815605245006	0.71599570878364	0.943344429318085
HS_H3K4me1_100646	35.2646875684593	-0.1011634763016	0.443335629485834	-0.228187110562094	0.819500781415119	0.967123043534502
HS_H3K4me1_100647	15.9481739800258	0.332321615926814	0.525784112698708	0.632049557794923	0.527354494646204	0.881558767198942
HS_H3K4me1_100648:100649:100650:100651:100652:100653:100654:100655:100656:100657:100658:100659:100660:100661:100662:100663:100664:100665:100666:100667	191.3187000799	-0.0457250179226111	0.578889125630101	-0.078987522650112	0.937042547536806	0.991050495380072
HS_H3K4me1_10066	7.10614855777677	0.265980801833309	0.883139617786994	0.30117638986666	0.763279992627622	0.95597209440125
HS_H3K4me1_100738:100739:100740:100741:100742:100743:100744	13.3894483553206	0.090381735585147	0.63701859921631	0.141882412375932	0.887172886656917	0.980806016456496
HS_H3K4me1_100816	16.3356612973206	0.470190864021912	0.494899129709423	0.950074137931869	0.342074583117526	0.773080188748786
HS_H3K4me1_100817	16.6035178011433	1.14959632558257	0.604984488822374	1.90020793395927	0.0574058375094766	0.342034668552408
HS_H3K4me1_100818:100819:100820:100821	32.3709810048445	0.15131277152188	0.481728769527439	0.314103663915098	0.753442306862102	0.952758865626467
HS_H3K4me1_100822	13.8772411260783	-0.40387610671749	0.518844541589284	-0.778414485156515	0.436324702080407	0.839732396347826
HS_H3K4me1_100826	17.1891507501991	-0.247045048652096	0.503991742900212	-0.49017677795767	0.624008811796596	0.919562009925391
HS_H3K4me1_100827:100828	16.4810837056128	0.146854247292887	0.504165614026503	0.291281759817058	0.770835836482401	0.957313630765261
HS_H3K4me1_100832	3.62763715143703	0.822149928390137	1.38552072139475	0.593386959642518	0.552922213958813	0.893323846401425
HS_H3K4me1_100835:100836	17.6322001952373	1.02356928926248	0.553866350448358	1.84804382579641	0.0645960030879342	0.363996101687228
HS_H3K4me1_100838	10.8165530559705	-0.0736223196850034	0.639566603262564	-0.115112826888459	0.908355693104578	0.986021661033418
HS_H3K4me1_100839:100840:100841	32.7869085076835	0.604943584367561	0.482381051201361	1.25407824967619	0.209813565158498	0.639790999294611
HS_H3K4me1_100842	10.2208682533608	1.68383513245261	0.669786620373835	2.5139874121594	0.0119374694632872	0.133153376384845
HS_H3K4me1_100843	16.2582192094362	0.771269363270986	0.519562330949833	1.48445974106898	0.137686995976377	0.53381065851068
HS_H3K4me1_100844	13.6049268490145	-1.36336451786502	0.578153689046298	-2.35813511821395	0.0183670062784981	0.174482936962048
HS_H3K4me1_100846:100847:100848:100849	23.7754249151619	-0.136381139025648	0.512750464853884	-0.265979552187264	0.790254956958281	0.962518706932497
HS_H3K4me1_100850	10.35200033629	0.367513842059402	0.729244748151293	0.503965017219645	0.614285960235559	0.915933037854791
HS_H3K4me1_100851	13.1503121675451	-0.661360720020569	0.629945082367149	-1.04987043876169	0.293777684433202	0.731402377115155
HS_H3K4me1_100853:100854	41.1200337446632	-0.598869510821221	0.48947828508482	-1.22348534974834	0.221146434245978	0.653927697284637
HS_H3K4me1_100855	12.3027886272704	0.000210367794166487	0.559835947835124	0.000375766856308488	0.999700181433946	0.999964595853758
HS_H3K4me1_100857:100858	37.9525390885685	0.515800877824549	0.517313086109663	0.997076802567501	0.318727231921256	0.754283529788492
HS_H3K4me1_100859:100860	24.9499274654969	0.187583754382156	0.469450228998443	0.399581772028016	0.689464584285985	0.936927536646303
HS_H3K4me1_100861	10.7766490219275	0.293633948814962	0.70189914938353	0.418342078164444	0.67569702884025	0.933332779428421
HS_H3K4me1_100862	7.43739360967549	0.62493001090522	0.830174324196412	0.752769620416936	0.45158836539638	0.846808138286461
HS_H3K4me1_100865:100866:100867:100868	61.9993750149939	0.415249236847343	0.574958449849097	0.722224774601242	0.470156293869193	0.855609254226669
HS_H3K4me1_100869	12.258755332999	-0.275902419851065	0.694219028151814	-0.397428489659217	0.691051510071269	0.937006407694615
HS_H3K4me1_100871:100872:100873:100874	151.316056878518	0.0293433131515551	0.658627453547108	0.0445522168769668	0.964464230218104	0.99528510279561
HS_H3K4me1_100875:100876	15.3999014509568	1.62047642462225	0.633945430992038	2.55617651835809	0.0105829418221293	0.123763624173036
HS_H3K4me1_10092	30.5586105239161	1.58991001810125	0.601216549973911	2.64448811026617	0.00818145809461569	0.106041912720417
HS_H3K4me1_10093:10094	54.6990264895304	-0.166833866127392	0.566632039532067	-0.29443069662133	0.768428813377406	0.957042024082201
HS_H3K4me1_10095	21.8574643048951	0.808950362209627	0.477503954330038	1.6941228546361	0.0902419402491168	0.431877266510181
HS_H3K4me1_10098	10.9704591251779	-1.572776402117	0.858685242207502	-1.83160991339937	0.067009558798537	0.371590208514434
HS_H3K4me1_10100	27.4648620870583	0.0887614170199829	0.499766871290897	0.177605643988991	0.859032691756752	0.974975780776959
HS_H3K4me1_10101	215.964546852205	-0.473544747700224	0.734806660851381	-0.644448088088305	0.519284909998382	0.877690519799452
HS_H3K4me1_10103	51.4127473345564	-0.476986759319125	0.449832367156427	-1.06036558092596	0.288978314434891	0.72650336864193
HS_H3K4me1_10104	18.0729201057052	1.04972371001147	0.502035488419597	2.0909352709626	0.0365338668100773	0.264639159960944
HS_H3K4me1_10105	21.7929191218218	0.448859918547827	0.577996035756667	0.776579579754756	0.437406853053431	0.840270567583976
HS_H3K4me1_10106	17.0666327348252	-1.51288131693137	0.486855333266769	-3.1074555695632	0.00188705348692105	0.0408302085103619
HS_H3K4me1_10107	20.4167930465708	0.490828343102412	0.463590058915266	1.05875510844836	0.28971132306674	0.727115861665945
HS_H3K4me1_10110:10111	67.7285631747192	-0.229167194367267	0.526158189075114	-0.435548090147755	0.663164640445784	0.930888952623885
HS_H3K4me1_10112	82.534482110831	0.359717820120504	0.614100003709019	0.585764237010085	0.558033959716862	0.895380787190442
HS_H3K4me1_10113	21.3445418924261	3.93269548790934	0.821293451903314	4.78841695230308	1.68102102336121e-06	0.000400815329550344
HS_H3K4me1_10114	19.2906990787261	1.9536636282673	0.622731056372646	3.13725099828362	0.00170540062928432	0.0380450221631734
HS_H3K4me1_10118	95.7468053427914	-0.0531602800028257	0.619053676922366	-0.0858734581258167	0.931567010900023	0.990857151031065
HS_H3K4me1_10119	33.1704618346065	2.17388646575004	0.762634727728025	2.85049498365527	0.00436512389257357	0.0710503572344737
HS_H3K4me1_10124	13.4114196112602	-1.06975050115391	0.601652074433494	-1.77802179467455	0.0754002754244742	0.39614856790572
HS_H3K4me1_101248	25.7390281967028	1.35514531456574	0.813493676748174	1.66583386361741	0.0957465092978053	0.445214797626906
HS_H3K4me1_101249	37.6278922638527	0.423161734273363	0.470138411628737	0.900079048651591	0.368078184829518	0.79375523804427
HS_H3K4me1_101254	10.6577234466624	-0.269090930417343	0.663380936740704	-0.405635609216372	0.685010360524207	0.935617901242447
HS_H3K4me1_10125:10126	18.2992184439056	-1.14551652914554	0.450174481794029	-2.54460564841536	0.0109401211668404	0.126178159932878
HS_H3K4me1_101268	10.1293982147461	1.3367178365338	0.718016728941851	1.86168063034372	0.0626481204247149	0.359469153220868
HS_H3K4me1_10127	23.9807831162015	-0.430675958574599	0.569827766622136	-0.755800232634484	0.449768977255365	0.845669621351007
HS_H3K4me1_101270	7.39759245919744	0.0435127749261265	0.81841697231933	0.0531669997053149	0.957598848831341	0.994476312139882
HS_H3K4me1_101272	17.7409178744574	0.197117054456989	0.617416728553888	0.319260955106733	0.749528637904002	0.952339893324663
HS_H3K4me1_101274	11.8595139147862	-1.10812467996184	0.699245575957699	-1.58474321191684	0.113024689605067	0.48463920053766
HS_H3K4me1_10128	148.291286693386	0.0335583014700067	0.628255747833621	0.0534150329475279	0.957401227751901	0.994476312139882
HS_H3K4me1_101285	10.3433186633945	-0.328149652515869	0.670905933268317	-0.489114250215808	0.624760813250481	0.919562009925391
HS_H3K4me1_101286	17.7526737900453	-0.613976130464085	0.818921365344724	-0.749737589525012	0.453412763538234	0.84745991873438
HS_H3K4me1_101287	10.6026708853976	0.035401105012032	0.807377519222227	0.0438470283964991	0.965026339868662	0.995394733779801
HS_H3K4me1_101288	11.4763915249867	1.00746958671529	0.736736522845896	1.36747609962866	0.171476123687296	0.587602480331672
HS_H3K4me1_101289	27.8415696183265	-0.171090182931626	0.508825162322375	-0.336245523218108	0.736685726729755	0.948948314707494
HS_H3K4me1_101290:101291:101292	20.3296368681429	-0.193111164249492	0.507827837485857	-0.38026896123998	0.703745773341246	0.939862783584954
HS_H3K4me1_101293	5.6387467961195	0.462478138517126	1.06001536343635	0.436293807117916	0.6626235744697	0.930601772251538
HS_H3K4me1_101297	15.4120347463948	-0.369098088442326	0.589207659112295	-0.626431246665075	0.531032119850779	0.88285332634382
HS_H3K4me1_101299	10.7713638613894	0.60941026472304	0.661825796093242	0.920801619278653	0.357154009431759	0.785908521119848
HS_H3K4me1_10129:10130	98.5461822309645	0.949971527223649	0.683873117401103	1.38910494220593	0.16480084114577	0.577270379123263
HS_H3K4me1_10131	230.436098403491	-0.484541039281827	0.687981346375898	-0.704293861794743	0.481249788136043	0.860965559608662
HS_H3K4me1_10132	18.4851569780747	0.868655808693583	0.481757064731053	1.8030992636891	0.0713726267846269	0.385610379216589
HS_H3K4me1_101321	15.9045888018674	0.120835514060932	0.578490231037183	0.208880820414693	0.834541276994718	0.970592760091687
HS_H3K4me1_101322	21.6990671275035	1.2410808408595	0.915709735113442	1.35532122600591	0.175315235157133	0.593521820566768
HS_H3K4me1_101324	25.6161009947448	0.191551805082123	0.595216687875058	0.321818606541375	0.747590117591921	0.951980591506327
HS_H3K4me1_101325	13.1938214479748	-0.52535490281912	0.651404106644199	-0.806496148029462	0.419956828168962	0.828970129034611
HS_H3K4me1_101326	20.0870161670391	0.248443922730472	0.554540099575082	0.448017957440485	0.654140236743301	0.92847039310714
HS_H3K4me1_101327	11.2971937759111	0.511112409728377	0.781001909508563	0.654431703054336	0.512833714883554	0.875219929379948
HS_H3K4me1_101328	32.397814387967	-0.433173641149225	0.508888109253889	-0.851215882769056	0.394649441545351	0.813485222228465
HS_H3K4me1_101329	74.8061147277144	-0.0616345645655235	0.690217108810218	-0.0892973584380831	0.928845593345736	0.990119190911767
HS_H3K4me1_101330	11.0337705669843	1.42551641611753	0.911895685306462	1.56324504994061	0.117994967623159	0.49461354400364
HS_H3K4me1_101331	12.7305174514864	0.223640067422512	0.668524704143071	0.334527753479475	0.737981351757329	0.949186296973532
HS_H3K4me1_101334	12.731166522996	0.764880262126877	1.07795904332068	0.709563379857775	0.477974935274426	0.859260546798632
HS_H3K4me1_101337	19.6134702789163	0.482935407037138	0.588249534202938	0.820970317794645	0.411663175559001	0.824079184855517
HS_H3K4me1_101338	15.3140171869113	0.71544752294874	0.688834957826038	1.03863416747415	0.298974908971098	0.736413394481127
HS_H3K4me1_101339	30.3880586323513	0.86924311572513	0.611757903252703	1.42089396982595	0.155347586329641	0.564010338307014
HS_H3K4me1_10134	20.9850500923018	1.01188746940435	0.586912047713327	1.7240870644022	0.0846921269366298	0.41890854859026
HS_H3K4me1_101340	14.8490799092211	0.793781711863932	0.554200074460626	1.43230170554646	0.152057495203146	0.55846402310236
HS_H3K4me1_101341	113.277474939087	0.410712116730407	0.679708041973844	0.604247840790166	0.545678878466819	0.890136249802048
HS_H3K4me1_101343	66.7091959351984	-0.826933299267904	0.649100099067107	-1.27396883848328	0.202674460029155	0.6296189817366
HS_H3K4me1_101348	15.6811481801882	0.557355902918367	0.638533452386143	0.87286876018097	0.382734615647555	0.804979477207374
HS_H3K4me1_101349:101350	21.082171518554	0.83310874097089	0.705525651849127	1.18083408985538	0.237668638727597	0.672455704505942
HS_H3K4me1_10135	27.1670135007994	0.0287242223763771	0.50240985844831	0.0571728876202622	0.95440747536778	0.993980812714561
HS_H3K4me1_101355	15.545773555601	1.27214746721918	0.715608356556401	1.77771466132804	0.0754507304797014	0.396162796624692
HS_H3K4me1_101357:101358	13.7795461271478	0.33020372226641	0.784100751087978	0.421124098922538	0.673664464934436	0.933082085911647
HS_H3K4me1_101359	121.915615029279	-0.577598965891888	0.760302840119725	-0.75969592037948	0.447436367892127	0.84495636749005
HS_H3K4me1_10136	27.6493632374949	0.439632453880367	0.469968644999752	0.935450606243315	0.349556127224532	0.779373266903174
HS_H3K4me1_101360	19.3852831124502	-0.618744330951491	0.56636218486224	-1.09248877748078	0.274618320570753	0.711126444689116
HS_H3K4me1_101361	18.9047103064884	-0.749015966310763	0.567448040156801	-1.31997277865968	0.186844106650279	0.608860453813226
HS_H3K4me1_101362	15.1612319531389	-0.927817235893842	0.626821155596381	-1.48019451419294	0.138821344017327	0.535924271661635
HS_H3K4me1_101363	24.3414133893731	-0.992087339966218	0.882412356389627	-1.12428994537806	0.260890042439937	0.697231606041345
HS_H3K4me1_101367	48.9753686823088	-0.108504808158926	0.664145501667642	-0.163375055445644	0.870223141864858	0.977279487365512
HS_H3K4me1_101368	42.5779923600644	-0.577813927333612	0.559861642151747	-1.03206557447456	0.302041399487052	0.739359008672067
HS_H3K4me1_101370	20.6723659311472	-0.411888690211476	0.637896763301099	-0.645698040667212	0.518474929741739	0.877286854475494
HS_H3K4me1_101373:101374	34.4875596922326	0.680688751311931	0.525590244981821	1.29509395924096	0.195287818530585	0.619794760720411
HS_H3K4me1_101375	44.8851883217808	-0.397074692371717	0.598525226366205	-0.663421815622469	0.507060437780727	0.873526858128012
HS_H3K4me1_101379	17.7908778329989	0.644262868553919	0.57437668084729	1.12167309369791	0.262001460711269	0.698573868118777
HS_H3K4me1_101380	16.648500962815	1.51721776041709	0.668256152947518	2.27041345406998	0.0231825089343697	0.200874392335819
HS_H3K4me1_101382:101383	73.0187904126035	-0.302576182483911	0.684621058116193	-0.441961547774299	0.658517031395303	0.929762761030969
HS_H3K4me1_101384	99.7864747196401	-0.567654768617693	0.734164394942343	-0.773198445100669	0.439404946233645	0.841407917530185
HS_H3K4me1_101385	14.9141692624257	1.50637720028577	0.810011889578633	1.85969764106721	0.0629283159717537	0.359975261646729
HS_H3K4me1_101386	15.5196751835816	1.43342455899164	0.965124577058363	1.4852223154037	0.137484942533952	0.533446337497029
HS_H3K4me1_101388:101389	33.1233666378059	-0.350656898139692	0.798454634578914	-0.439169469314459	0.660538745438992	0.930242574042896
HS_H3K4me1_10139	16.8154569977992	-0.506997312153434	0.573915368735287	-0.883400828367225	0.377019743378613	0.799523552311004
HS_H3K4me1_101390	12.4169749962944	0.890791611648997	0.625422663778928	1.42430337632259	0.154358670562648	0.562586152944262
HS_H3K4me1_101391	12.9583751139283	1.49503895525309	0.695330942252852	2.15011135619711	0.0315464075520825	0.245460609586188
HS_H3K4me1_101392	12.5905629176882	-0.0783065846570982	0.705562262779509	-0.110984655484004	0.911628514703476	0.98690518072971
HS_H3K4me1_101393	7.30885151177387	0.999961872215234	0.913921831626277	1.09414376329741	0.273891931229451	0.71072871604683
HS_H3K4me1_101399	6.29295058754602	0.59020826975008	1.05700733079502	0.558376704261986	0.576587176978453	0.902265182368265
HS_H3K4me1_101400	12.9071334603887	0.255869833276362	0.579858974602687	0.441262176638175	0.659023204981825	0.929762761030969
HS_H3K4me1_101401	36.9114350005475	0.29329130873443	0.56319063678777	0.520767373561562	0.602528833962141	0.91195395509247
HS_H3K4me1_101407	14.8442863173371	-0.31926562909815	0.617295701671532	-0.517200473344676	0.6050162216431	0.912844065643289
HS_H3K4me1_101408	18.0171037320277	-0.584404354713869	0.554398876348192	-1.0541225454195	0.291826815339495	0.728957137014156
HS_H3K4me1_10141	15.4300066913444	0.511044327393387	0.559456232248535	0.913466144329872	0.36099743165283	0.789819219502449
HS_H3K4me1_101411:101412	65.6149957623399	-0.358222386923193	0.729128802768748	-0.491301928497272	0.623212916078717	0.919415505897129
HS_H3K4me1_101416	108.939183308702	0.0140015621066522	0.711578069481781	0.0196767757568036	0.984301217454477	0.998025480763353
HS_H3K4me1_101417	25.7374510172228	-0.493772964205062	0.794003391346899	-0.621877651388183	0.5340223214916	0.883779437104778
HS_H3K4me1_101418:101419	38.7322626084961	-0.613920770013942	0.603744205508901	-1.01685575515621	0.309222053914617	0.745790895729789
HS_H3K4me1_101425	86.5379052068427	0.270603614384703	0.645853138075931	0.418986296468052	0.675226147358314	0.93324128103093
HS_H3K4me1_101426:101427	2.17573014314711	0.971182255665387	2.15157195814881	0.451382651640888	0.651713784589441	0.92727395187139
HS_H3K4me1_101429	11.8004170761908	0.248828392254464	0.653312292583344	0.380872050134769	0.703298192896554	0.939577670106225
HS_H3K4me1_101430	19.2583392074317	-0.880180729773073	0.587681326904716	-1.4977177076715	0.134206609167126	0.528012344708827
HS_H3K4me1_101437	9.44544731867222	1.34535815806703	0.807376258057248	1.6663335646063	0.0956469950237302	0.445000088766689
HS_H3K4me1_101440	8.34646872011759	2.22154921231288	1.03549189445658	2.14540473392961	0.0319205009379521	0.246539289155793
HS_H3K4me1_101445	5.78055361596717	1.50975484066516	1.29058212321902	1.16982469654814	0.242071522934131	0.67763056356219
HS_H3K4me1_101449	18.7488358294688	0.252560357215678	0.661138741231592	0.382008104297746	0.702455353342987	0.939285386963121
HS_H3K4me1_101465:101466	16.181812621435	1.51908149550309	0.758807818479911	2.0019317915651	0.0452920678888458	0.300917529583391
HS_H3K4me1_101467	15.0612356215115	0.604432398605065	0.948922045633226	0.636967389878397	0.524146085107263	0.880167772230187
HS_H3K4me1_101470	9.33018841688875	0.103854441601387	0.762438870062898	0.136213466651851	0.891652529544245	0.982385576994664
HS_H3K4me1_101476	20.1991877961614	3.30588725394502	0.771408086935912	4.285523200925	1.82309619652859e-05	0.00178470742295941
HS_H3K4me1_101481	15.3125586580127	0.481586720189441	0.632260887327247	0.761689881253371	0.446245115978599	0.844649691136056
HS_H3K4me1_101486	88.1642711850742	-0.453053359550501	0.729932044640024	-0.620678819182313	0.534810968230543	0.883779437104778
HS_H3K4me1_101487	16.9205839664173	2.00386905113319	0.67577650455158	2.96528369606884	0.00302403919105407	0.0563660308041518
HS_H3K4me1_101488	30.3216846877284	-0.95167122997811	0.817940899367706	-1.16349632438454	0.244628188554588	0.6801126803015
HS_H3K4me1_101489	25.0622511628714	-0.896682963389414	0.889522090957584	-1.00805024687371	0.313430340826276	0.749353601028378
HS_H3K4me1_101492	26.2326519227745	0.404530056651555	0.473773727785381	0.8538465367054	0.39319002563091	0.812558184970395
HS_H3K4me1_101493	58.3283757054195	0.735504247648892	0.722428767415622	1.01809933494211	0.308630751376157	0.745555798439223
HS_H3K4me1_101494	17.6024164551615	0.77643009919458	0.507945581603111	1.52856945175921	0.126371213884742	0.511936056651094
HS_H3K4me1_101495	10.9168359195361	1.28180917997381	0.73218890490539	1.75065365151831	0.0800055876202048	0.408284501180287
HS_H3K4me1_101496:101497	10.324986391115	-0.00682639580437172	0.719863254780456	-0.00948290631455224	0.992433848858585	0.998570734027427
HS_H3K4me1_101498	17.012639867313	0.129659267618616	0.697400755986968	0.185917876494299	0.852509163191783	0.973868681181373
HS_H3K4me1_101499	18.335016651805	1.86611805980885	0.803937964349398	2.32122146553813	0.020274894246521	0.185227618833353
HS_H3K4me1_101500	15.929899292254	0.748227432969315	0.653679897167287	1.14463889162226	0.252358774719959	0.688568322321103
HS_H3K4me1_101502	10.2585100991566	-0.709522894940182	0.740402508969915	-0.958293477323984	0.337914791979238	0.770573075449835
HS_H3K4me1_101505	3.16356505444842	-0.283893502027907	1.67694176251277	-0.169292403811635	0.865566650626613	0.976314809255523
HS_H3K4me1_101516	20.391526267749	1.14246476378125	0.519625423690389	2.19863138271304	0.0279041436109273	0.226639995426088
HS_H3K4me1_101536	3.64996356531707	1.04013790841853	1.5533231091753	0.669621086736272	0.503099368307311	0.871127335891333
HS_H3K4me1_101541	11.5870274076614	-0.126876711300011	0.730314689315481	-0.17372882287077	0.862078584587918	0.975527137232056
HS_H3K4me1_101545	15.3998095640011	-0.0969558982955431	0.633558835466536	-0.153033771874	0.87837164285392	0.978316221977853
HS_H3K4me1_101548:101549	13.9269741943148	-0.38761284184481	0.747450289607076	-0.518580094535214	0.604053593053253	0.912382082868617
HS_H3K4me1_10155	23.8109492124427	2.07218394073504	0.701117468535401	2.95554458950185	0.00312117577277023	0.05744785882938
HS_H3K4me1_101550	17.0372438968454	-0.553455598460578	0.851911674426071	-0.64966312245156	0.515909849707278	0.87618407393919
HS_H3K4me1_101551	11.2105914905538	-0.438257490686776	0.674430675828764	-0.649818441529562	0.515809505266678	0.87618407393919
HS_H3K4me1_101552	90.0846794072815	0.545234872158113	0.708640668933726	0.769409513256578	0.441650242848585	0.84235370817074
HS_H3K4me1_101554	22.0788815096512	-1.09876958463705	0.569278722712608	-1.9301082945827	0.0535934209323555	0.329748789701835
HS_H3K4me1_101555:101556	17.5853149697085	-0.514797724326268	0.56885152540661	-0.904977311888713	0.365477406897858	0.792614131511989
HS_H3K4me1_101558:101559	28.3381508027184	-1.22670663502144	0.637627503141293	-1.92386092033048	0.0543720188462606	0.332078863265444
HS_H3K4me1_101560	31.618058785653	-0.412702103462929	0.535588837343662	-0.770557701519305	0.440969141033942	0.842153601678089
HS_H3K4me1_101561	19.2252251785435	0.215313071379984	0.608247324665548	0.353989343887992	0.723346869205044	0.944437015588622
HS_H3K4me1_101562	18.9217501950703	0.227392963079612	0.575097073585816	0.395399270008075	0.692548247709219	0.937044034042385
HS_H3K4me1_101563	19.937118197527	0.390764415082529	0.715499059211775	0.546142458262645	0.584968016229966	0.904055501206768
HS_H3K4me1_101564	24.0650118724273	1.28570722939716	0.579988659677986	2.21677994550961	0.0266381325832725	0.219894466577642
HS_H3K4me1_101565	26.0561828345744	0.462134037152933	0.526174901823361	0.878289776938225	0.379786482244693	0.802141559850614
HS_H3K4me1_101566	28.1416615760871	-0.954084463076692	0.782716184579665	-1.2189405072658	0.222866773705586	0.656480008124683
HS_H3K4me1_101567	19.0336118212903	0.604625150309145	0.657922014516506	0.91899212515859	0.358099691178138	0.786790273071303
HS_H3K4me1_101568	101.762294151446	-0.238614478564945	0.701553214908959	-0.340123134630507	0.733763800340659	0.948022682627696
HS_H3K4me1_101569:101570	26.2036882272501	1.02888705309374	0.580541759995207	1.772287756013	0.0763468026598858	0.398998199143961
HS_H3K4me1_101571:101572	45.711232315607	0.218469047436412	0.562323601644822	0.388511253657824	0.697637727643893	0.93826157473027
HS_H3K4me1_101573	15.2399029680742	-0.0603569051072384	0.730625633944384	-0.0826098925401691	0.934161735055238	0.991050495380072
HS_H3K4me1_101574	12.3261751918985	-0.0641917672381653	0.740066149603905	-0.0867378777863597	0.930879867742358	0.990695111144223
HS_H3K4me1_101575:101576	12.241641259165	1.55436147209276	0.768476104279961	2.02265426788924	0.0431088049673511	0.293593394011242
HS_H3K4me1_101577	14.1504534842356	0.180867110388678	0.718419547572741	0.251756944809975	0.801228938604371	0.963671743987897
HS_H3K4me1_101578	38.6411111045714	0.805879577725659	0.58739598847323	1.37195281128888	0.170078128352572	0.585200955420293
HS_H3K4me1_101579	17.6364120298083	-1.03382340597607	0.676376292540577	-1.52847374660763	0.126394956976999	0.511936056651094
HS_H3K4me1_101603	19.4878628390439	-0.461195180891933	0.879615561620443	-0.524314485799127	0.600059823191008	0.91041092343537
HS_H3K4me1_101604	7.32866912268321	0.164836053281131	0.977635161004481	0.168606919898184	0.866105837204183	0.976314809255523
HS_H3K4me1_101612	15.45474738075	0.50775749736574	0.638442210061625	0.79530690384135	0.426434998578562	0.833285267426885
HS_H3K4me1_101617	63.7940507406615	0.383482703321663	0.554805433721427	0.691202140450221	0.48943851895125	0.865774821021302
HS_H3K4me1_101618	45.6881971452024	0.103124363974565	0.598119888031692	0.172414203302835	0.863111906763567	0.975696944807891
HS_H3K4me1_10162	18.1613924657788	-0.668434090931424	0.628656351380562	-1.06327421883754	0.287657613189065	0.725303176716475
HS_H3K4me1_101625	19.5090062817426	0.194321139839984	0.573388116175116	0.338899838274006	0.734685186280757	0.948354262513609
HS_H3K4me1_101626	28.197192929035	2.13180499199159	0.669796255076468	3.18276636489735	0.00145875270448357	0.0344408653229151
HS_H3K4me1_101630	11.034690270792	0.984683072586256	0.840222893014795	1.17193078262022	0.241224847067675	0.676829529795036
HS_H3K4me1_101631	6.01572552652347	1.22591413465997	0.995144432798224	1.23189568695355	0.217988052765206	0.649778806180647
HS_H3K4me1_101637	12.8805518082856	-0.449794017269024	0.772709135191264	-0.582100038402792	0.560499299296093	0.896137119265371
HS_H3K4me1_101638	14.0491399684404	1.42158264780916	0.6600384327429	2.1537876846073	0.0312568259466426	0.243916682581674
HS_H3K4me1_10164	22.643198108804	0.265325665138049	0.438306830263644	0.605342300913847	0.544951580275895	0.889854717520308
HS_H3K4me1_101648	21.8135745413095	0.0747076505518413	0.916843661033763	0.0814835219208547	0.935057428901479	0.991050495380072
HS_H3K4me1_101654	10.6280392218189	-0.296753166407419	0.783199268653668	-0.378898676600583	0.704763106981902	0.940517039212327
HS_H3K4me1_101656	12.0958753531304	0.52922574600923	0.695310199063795	0.761136175942493	0.446575734880182	0.84482251763728
HS_H3K4me1_101658	24.1954004915991	-0.0780593128680085	0.551203085665334	-0.141616247981969	0.887383132252143	0.980903359538056
HS_H3K4me1_10166	8.39269287983995	1.55710765300769	0.827270595388992	1.88222289258996	0.0598057586571961	0.349722251235822
HS_H3K4me1_101679	7.22188131912092	-1.20985937242348	1.03873600315602	-1.16474192552056	0.244123472736549	0.679546310788134
HS_H3K4me1_10168	80.0008074386985	-0.232841610136281	0.561600478411131	-0.414603653463815	0.67843207321827	0.933996482329821
HS_H3K4me1_101680	17.0416714599364	-0.189505502426248	0.742872294003565	-0.255098358029945	0.798647132325603	0.963671743987897
HS_H3K4me1_10170	24.4589697009867	0.28332833616427	0.457462364751584	0.619347858961308	0.535687222458158	0.884044242627749
HS_H3K4me1_101710	11.5926266898609	1.72702170974682	0.722082417139876	2.39172380984908	0.0167694562415246	0.16449777808896
HS_H3K4me1_101742	22.3184172350352	-0.964484092230715	0.780606744030351	-1.23555695567141	0.216623293087868	0.648800985915453
HS_H3K4me1_101743	16.5493447212715	0.899786134064997	0.619839448742326	1.45164386663465	0.146600654814671	0.549057071422536
HS_H3K4me1_101744	22.9884527166069	-1.47748303534009	0.806919710863489	-1.83101616610533	0.0670981301762774	0.371717775685556
HS_H3K4me1_101745	32.9415971230809	-3.0828601435365	0.574449132643486	-5.36663730233148	8.02181394502308e-08	4.71173959570844e-05
HS_H3K4me1_101754:101755:101756	36.9593659116973	0.307222968010832	0.45461519134111	0.675786849763044	0.499175985031292	0.869648851300265
HS_H3K4me1_101757	26.5386129140142	-0.251489897844495	0.563719114828266	-0.446126255486495	0.655506048195494	0.928815757856643
HS_H3K4me1_101758:101759	12.2824574664463	-0.0499827569881016	0.759270948713595	-0.0658299347193325	0.947513223460574	0.992791812271481
HS_H3K4me1_10177	9.13328307699128	0.573435307908937	0.860307423305086	0.666546971902139	0.505061550652464	0.872642578764
HS_H3K4me1_101775	20.020468217116	0.0758488828125132	0.539333612886291	0.140634444062556	0.888158736220636	0.981400325120004
HS_H3K4me1_101776	15.5181318331049	-0.428785564623255	0.610052684537543	-0.702866449884244	0.482138981142729	0.861806348860554
HS_H3K4me1_10180	27.3605346242269	-0.303475869321075	0.428398896602411	-0.708395543797877	0.478699658971193	0.85953214936954
HS_H3K4me1_101801	16.0497942342521	-0.592004637199267	0.53732058381255	-1.10177174490265	0.270560917080174	0.707609473484636
HS_H3K4me1_101802	20.82884145102	-0.0306580790450501	0.665579838417204	-0.0460622111360181	0.963260665165543	0.995248126759766
HS_H3K4me1_101805	12.2028712330935	1.85756876927977	0.88900520010616	2.08949145523327	0.0366635063317215	0.264905658409996
HS_H3K4me1_10181	35.7288172183483	-1.02371033848238	0.466026511076219	-2.19667833084919	0.0280434275125364	0.22733357679645
HS_H3K4me1_101810:101811	16.2845248581555	0.610645106195866	0.624094978047671	0.978448998429886	0.327852304309601	0.763182262680002
HS_H3K4me1_10182	24.3582162760392	-0.195115404263314	0.560137996662594	-0.348334527251942	0.727588966579514	0.945336134239562
HS_H3K4me1_101820	14.8318348715659	0.119193101258373	0.707862740473664	0.168384482532044	0.866280814951241	0.976314809255523
HS_H3K4me1_101821	15.199359646033	0.380920536016806	0.649795552881781	0.586215978745099	0.557730385210054	0.895292449780204
HS_H3K4me1_10183	23.9990424979496	-0.416068360676647	0.526777191170564	-0.789837463828098	0.429622696774313	0.835177089418712
HS_H3K4me1_101839	15.6032604744915	-0.174991380804939	0.722455276672664	-0.242217596653011	0.808611560802029	0.965251492378034
HS_H3K4me1_10184	168.541589362299	0.158196497947486	0.663564124361696	0.238404235761933	0.811567582466838	0.966432800324699
HS_H3K4me1_101840	7.66089733747448	0.21107386650003	0.967525715721901	0.218158404546944	0.82730569285879	0.96902605522497
HS_H3K4me1_101849	13.0333200460284	-1.06055419275114	0.708384662727992	-1.49714448738477	0.134355666170508	0.528169917524197
HS_H3K4me1_101856	37.2752597760751	0.220415947487	1.04378584995385	0.211169702575241	0.832754851501169	0.970592760091687
HS_H3K4me1_101862	8.77662651500545	0.480323311518468	0.77541962928371	0.619436616483599	0.535628765340261	0.884044242627749
HS_H3K4me1_101863	18.789436471663	-0.23715478116852	0.564336712342964	-0.420236316336609	0.674312827191696	0.93324128103093
HS_H3K4me1_101864	20.8174878460266	-0.126274407944593	0.58298801624896	-0.216598633977183	0.828521150396601	0.969284443639414
HS_H3K4me1_101865	24.1039910420353	-0.0294484371689405	0.551779857233453	-0.0533699024763079	0.957437185368372	0.994476312139882
HS_H3K4me1_101866	20.5242873520549	-1.60998302354332	0.590735375212432	-2.72538786586865	0.00642259885990883	0.0899761639001305
HS_H3K4me1_101867	23.3271792178992	-0.525870151926329	0.580648295804581	-0.905660372597239	0.365115643181484	0.792319867487112
HS_H3K4me1_101869	16.8566221018539	1.0892786147719	0.66898986906766	1.62824381225679	0.103473198234238	0.462869085044508
HS_H3K4me1_10186:10187	25.2543462676353	0.347825836350493	0.50200175618341	0.692877728147654	0.488386287691366	0.865440834985953
HS_H3K4me1_101870	8.00657403041148	0.191411498963274	0.902564147738441	0.212075229714026	0.832048343993557	0.970592760091687
HS_H3K4me1_101878	20.6776560177052	-0.503722904770601	0.603614501208178	-0.834510939949857	0.403993125180706	0.82033554804159
HS_H3K4me1_101879	18.6577142864356	0.490819915500501	0.666176236471414	0.736771876013266	0.461261088784184	0.851709621524656
HS_H3K4me1_10188	28.8000014113831	-1.96478646482885	0.490237622621725	-4.00782472451102	6.12805716831097e-05	0.00412223108176717
HS_H3K4me1_10189	27.744131069	-0.597346305390686	0.457472009754938	-1.30575487167111	0.191635931243666	0.615265260839441
HS_H3K4me1_10190:10191	18.5141900622605	-0.89274379399833	0.503389734900002	-1.77346443938844	0.0761517793667617	0.398694370289762
HS_H3K4me1_10192	31.1787236003084	-0.702636542669994	0.554087341172636	-1.26809708589079	0.204763282075928	0.632803713450096
HS_H3K4me1_10193	18.933248301135	-0.70376638771	0.499767209802336	-1.40818840033212	0.159075290118252	0.569376308323622
HS_H3K4me1_101942	21.4772161569945	-0.522430146301395	0.610435521477465	-0.855831824853399	0.392090809126872	0.811695714283433
HS_H3K4me1_101943	19.0931943485213	0.330305428724778	0.651777586525027	0.506776292332806	0.612311792696775	0.915772591093012
HS_H3K4me1_101953	114.354411068055	-4.88472077010166	0.656467217894936	-7.44092109544369	9.99856582275338e-14	1.20392731071773e-09
HS_H3K4me1_101965:101966	19.4587017392406	-0.434670529383133	0.569549913176658	-0.76318250486382	0.445354561038019	0.844521145207528
HS_H3K4me1_101971	12.3566342025763	0.213483612323125	0.852013488117232	0.25056365339342	0.802151485775075	0.963671743987897
HS_H3K4me1_101972	45.842845667745	-0.685352116893476	0.815693953970619	-0.840207425293927	0.400792095858382	0.818232896953336
HS_H3K4me1_101973	36.9272318704076	0.204646218768996	0.611238450661221	0.33480586593925	0.737771535271599	0.949092634209971
HS_H3K4me1_102000	42.4520081656763	0.761546461865182	0.672293260481277	1.13275932785643	0.257315335720226	0.695068951737627
HS_H3K4me1_102001	18.8098954029631	0.177352967915617	0.620847183088873	0.285662837404271	0.775136370528722	0.957777917823387
HS_H3K4me1_102005	19.807977677025	-0.493217169123357	0.596872252710525	-0.826336233395928	0.408613384979537	0.82276149975562
HS_H3K4me1_102006:102007	16.7380395257251	0.08773769752938	0.631626050142938	0.138907661439114	0.889523116712813	0.981938174976878
HS_H3K4me1_102008	17.7885322825943	-0.382844660584828	0.607781554173936	-0.629905034063052	0.5287567190693	0.881920378174422
HS_H3K4me1_102009	22.5403915048186	-0.374359816264403	0.613515016275875	-0.610188514271127	0.541736937358487	0.887813010975068
HS_H3K4me1_10201:10202	17.2040347705661	1.3959737240051	0.600251726218952	2.32564716273035	0.0200373813713006	0.184063567341401
HS_H3K4me1_102021	15.9256742379337	0.977446307879481	0.701172857425241	1.39401617950349	0.163312718886217	0.574622863753595
HS_H3K4me1_102022	14.0882738481292	0.29156603952665	0.802664589285853	0.36324766710596	0.716419882683829	0.943369892858579
HS_H3K4me1_10203	18.9156727730994	0.825959857003939	0.609612019827923	1.35489431005164	0.175451232763817	0.593679441817936
HS_H3K4me1_102031	13.0131300099903	1.12167165237919	1.03090232191619	1.08804842954887	0.276573728292227	0.713568515613178
HS_H3K4me1_10204	20.4678876082485	-0.933929198173026	0.514254188770944	-1.81608476618362	0.0693573701673931	0.379346851776326
HS_H3K4me1_102041	14.2523573900701	0.39377530650064	0.684171051592079	0.575550961392355	0.564918735377766	0.897563698975217
HS_H3K4me1_102046	22.6332710103119	-1.05968659208179	0.537633459500853	-1.97102054077069	0.0487215263698767	0.312786402727212
HS_H3K4me1_10205:10206	24.3062424137974	-0.616659127798777	0.460496188254923	-1.33911885380776	0.180531983616699	0.601656688272535
HS_H3K4me1_102062	32.4360527497528	-0.0154450114016948	0.676602220801142	-0.022827314080357	0.981788020213184	0.997531690660611
HS_H3K4me1_102063	23.5915568562796	1.21121351220333	0.695175415527074	1.74231350124054	0.0814536022294658	0.411313936639474
HS_H3K4me1_10208	17.8332353034487	-0.88541369211602	0.591835041597304	-1.49604810442852	0.134641119998332	0.529030421243242
HS_H3K4me1_10209	111.758980665827	-0.351953878244535	0.649594496690231	-0.541805511034631	0.587952494490529	0.905332497724911
HS_H3K4me1_102091:102092	23.7251719779613	1.7461602774544	0.672638780045547	2.59598513980439	0.00943201444079682	0.115652633280687
HS_H3K4me1_102094:102095	29.028117962568	0.121788025796397	0.584399119294376	0.208398715493356	0.834917659200256	0.970592760091687
HS_H3K4me1_102096	19.3742266317673	0.322689711282565	0.615536294008312	0.524241566945209	0.600110533141598	0.91041092343537
HS_H3K4me1_10210:10211:10212:10213	17.7843720855881	-0.771626347714556	0.556985155959922	-1.38536249926574	0.165941651765443	0.578953350283538
HS_H3K4me1_102125	8.74651133109116	0.550138579024896	0.862419930347091	0.637901049902089	0.523538094273939	0.880005890019194
HS_H3K4me1_102148	14.7246186319506	1.58781105783621	0.583465738165557	2.72134412352705	0.00650170398878334	0.0905575682231812
HS_H3K4me1_102156	11.9163410807397	0.621911971011394	0.758732890818441	0.819671821977482	0.412403217680366	0.824669458455416
HS_H3K4me1_102163	17.436292107588	-0.286452197151438	0.59297528229247	-0.483076117513702	0.629041690837027	0.920468895160285
HS_H3K4me1_10217	8.49542752729591	0.650178913518913	1.02774536931753	0.632626458780018	0.526977604555067	0.881558767198942
HS_H3K4me1_102170:102171	14.461408201644	-0.649780608063554	0.643821553881871	-1.00925575440237	0.312851993757534	0.748819511375445
HS_H3K4me1_102172	7.7015683859401	0.813745240446074	0.989787820854388	0.822141092566331	0.410996600501895	0.823802221727152
HS_H3K4me1_10218	25.2694912265908	0.189377810147299	0.463738947846777	0.408371587132403	0.683000889830834	0.935290994478912
HS_H3K4me1_102181	14.9505922220687	1.73445617646821	0.720027200570254	2.40887590787479	0.0160017377759284	0.160363649238414
HS_H3K4me1_102182	16.5953661292376	-1.33531384910876	0.668504160480688	-1.99746527852363	0.0457746626644028	0.302592760440337
HS_H3K4me1_102193	25.2754348954382	-0.447857407999774	0.563334543329983	-0.795011442672057	0.426606846002332	0.833418193025729
HS_H3K4me1_10219:10220	15.0081459076302	-0.378798992505171	0.528692099760437	-0.716483171730415	0.473693054854308	0.857833971048387
HS_H3K4me1_102214	3.21439492891023	-0.0309208960183526	1.67689836448548	-0.018439338169335	0.985288370449535	0.998142414848573
HS_H3K4me1_102219	14.9136664729274	0.827109641485115	0.719505725681112	1.14955254970645	0.250328211179557	0.685865863946101
HS_H3K4me1_10221:10222	18.8163177279126	-0.916160268679789	0.491478064474118	-1.86409187897344	0.062308802790478	0.358495008202724
HS_H3K4me1_102226	20.2955987295195	0.48466744744022	0.845780218857682	0.573041833604026	0.566616369337997	0.898259965327192
HS_H3K4me1_102227	15.9077509997345	-1.95213725253041	0.647131060367689	-3.01660262052827	0.00255624676216374	0.0500701017280112
HS_H3K4me1_10223	15.3608690614572	-1.77953693409985	0.684980209670025	-2.59793919441425	0.00937850997664663	0.115407908665102
HS_H3K4me1_102233	15.698213407297	1.97915029338427	0.68463264151706	2.89082081888285	0.00384237125349081	0.0656720968960722
HS_H3K4me1_102237	25.6275220056166	0.75596141552642	0.937281051319005	0.806547208505475	0.419927399163365	0.828970129034611
HS_H3K4me1_102238	16.1529235523502	1.44214169172173	0.677797302702424	2.12768874407114	0.0333628987763197	0.252691912670198
HS_H3K4me1_10224	17.4521463857279	-0.417352438326007	0.73168997611797	-0.57039518368189	0.568409695495759	0.899396711892182
HS_H3K4me1_102240	16.9161971309501	-0.345613283190259	0.585576178696159	-0.590210626326707	0.555049448831883	0.894650185745886
HS_H3K4me1_102241	14.6474689694548	-0.0603031936402089	0.661131180631816	-0.091212145799234	0.927324024232704	0.989823802758208
HS_H3K4me1_102242	75.3222169686598	-0.126736785273891	0.695860314742617	-0.182129635199512	0.855480992141827	0.974812778118646
HS_H3K4me1_102243	21.8140975374862	-0.17181551860381	0.622518784380952	-0.276000536714193	0.782547654001138	0.960402598468355
HS_H3K4me1_10225	25.1591992085698	-0.0566458212772534	1.35608192980012	-0.0417716806281776	0.966680710885986	0.995813905651327
HS_H3K4me1_102253	17.853977507971	0.399027829314943	0.640754814096062	0.622746517913981	0.533451108599468	0.883779437104778
HS_H3K4me1_10226:10227:10228	31.8971495702976	-0.45021402276034	0.479515051646021	-0.938894454334437	0.347784936778716	0.778109665736127
HS_H3K4me1_102277	27.0190782147236	3.21962528745925	1.22346738091772	2.63155792927166	0.00849943759065827	0.108573984894111
HS_H3K4me1_102282:102283	1.40220229038724	-0.754104117014975	2.94908087098738	-0.255708185025965	0.798176174512521	0.963671743987897
HS_H3K4me1_102284	33.2729883920857	-0.309165387050718	0.807450865088043	-0.38289065058715	0.701800843845364	0.938931551193558
HS_H3K4me1_102285	13.1639868370203	-1.0200280812606	0.717350055489892	-1.42193908462725	0.155043935565782	0.563417542824079
HS_H3K4me1_102294:102295	18.0178620181224	0.333633888434535	0.717481693260934	0.465006830931363	0.641926564817465	0.924739817786337
HS_H3K4me1_102299	12.0722131076327	1.02737776808601	0.761075202119954	1.34990309134272	0.177047069974027	0.595796076280684
HS_H3K4me1_102301	17.8928042096295	1.69473300215759	0.664373476926286	2.55087396022828	0.0107453177501217	0.124767956633767
HS_H3K4me1_102304	30.3232295455474	1.18242671028757	0.659639646183917	1.79253432859598	0.0730474153365087	0.390310152237365
HS_H3K4me1_102308:102309	14.5466299466181	0.843871287733366	0.651939139957354	1.29440194032309	0.195526620786252	0.62013329142296
HS_H3K4me1_102311	20.9867348090989	-1.56596943857133	0.621378688402586	-2.52015311725134	0.0117303794554072	0.131641352061625
HS_H3K4me1_102313	14.4497509318333	0.36222712699036	1.0063685299453	0.359934870986127	0.718895838992974	0.943866660703075
HS_H3K4me1_102314	11.5936977199059	0.432274312233316	0.721337646544055	0.599267644360934	0.548994420540184	0.89167678956752
HS_H3K4me1_102317:102318	16.6978211482259	0.323477515388238	0.538458701234789	0.60074712256751	0.548008427890051	0.89115665881884
HS_H3K4me1_102319	15.3552628239624	-0.40688706657519	1.01733578824725	-0.399953556412489	0.689190724670064	0.93689478021476
HS_H3K4me1_10232	20.315386637004	-1.09191918435559	0.525568038640984	-2.07759814919317	0.0377463868010529	0.269975790597848
HS_H3K4me1_102320:102321	55.5060050003535	-0.558112133125696	0.869931556216031	-0.641558671067566	0.521159774758887	0.878583807892442
HS_H3K4me1_102322	25.8965526855299	-0.44604900863734	0.645184790082777	-0.691350781192644	0.489345126609846	0.865774821021302
HS_H3K4me1_102323:102324:102325	28.5053616080838	-1.10639918439092	0.576187745294495	-1.9202060325414	0.0548318799409022	0.33341388508355
HS_H3K4me1_102326	14.8904144464807	-0.116653336763125	0.565213409977517	-0.20638812650918	0.836487744857658	0.970675388984315
HS_H3K4me1_102328	18.0230951821081	-0.147509422178715	0.860267412921448	-0.171469266373553	0.863854794408328	0.976074964214942
HS_H3K4me1_102329:102330	32.3965486349333	0.0306890169170781	0.615880385772738	0.0498295084987534	0.960258251503837	0.994597553474111
HS_H3K4me1_10233	28.6741859390682	-1.24611834049189	0.540702345549607	-2.30462906393582	0.0211873567895963	0.189889812507279
HS_H3K4me1_102334	15.523831727795	-0.406397313009808	0.66876488368173	-0.607683392065208	0.54339748010298	0.888912460889561
HS_H3K4me1_102335	20.5592208449256	0.661650914468448	0.639332955496466	1.03490819420477	0.300711787490927	0.738090927728609
HS_H3K4me1_10234	22.3524670931284	0.249169773661051	0.557888825496924	0.446629798399546	0.655142376725383	0.928667886061609
HS_H3K4me1_102342	85.9837415611565	0.117988796808378	0.726067326681731	0.162503933826095	0.870909030706595	0.97745403725946
HS_H3K4me1_102349	21.0975054926576	-0.232300688959745	0.664257355624946	-0.349714891363441	0.726552676849349	0.945267492406946
HS_H3K4me1_10235	20.1206301060648	-0.5873307339587	0.534599002376879	-1.0986379161715	0.27192603237849	0.70917508249283
HS_H3K4me1_102350	52.3530971381975	-0.133119704550683	0.701997504446393	-0.189629882880657	0.849599168916535	0.973360950801522
HS_H3K4me1_102352	16.9152867489871	0.703456655221594	0.647616591142153	1.08622395541312	0.277379921319509	0.714022208185189
HS_H3K4me1_102357	12.71452019716	2.98271977379535	0.898466331555886	3.31979025705964	0.000900851023366853	0.0249010604322084
HS_H3K4me1_102358	15.5067917530313	0.115572154964044	0.666009206161573	0.173529365502503	0.862235347670139	0.975527137232056
HS_H3K4me1_102359	13.3006195447524	0.512340657477692	0.708591661159325	0.72304076601671	0.469654839101959	0.855021759544403
HS_H3K4me1_10236	19.5804395136216	0.141489561255114	0.510353511916574	0.277238341564	0.781597100698644	0.960229638762613
HS_H3K4me1_102360	10.0841482637986	-1.12920975732719	0.68560861957611	-1.64701802906933	0.0995543401244263	0.454238849614151
HS_H3K4me1_102361	26.9416674980845	0.784735044766367	0.802407899260367	0.977975223685746	0.328086578261513	0.763232320101792
HS_H3K4me1_102362	16.0627506565545	0.572620771734824	0.650998280542699	0.879604123159072	0.379073804454575	0.80126311177779
HS_H3K4me1_102363	21.1780114667258	-1.43513660012685	0.589407460884809	-2.43488027445809	0.0148967177537207	0.152184921811218
HS_H3K4me1_102364	15.3623270643728	1.10705346972543	0.666860423626589	1.66009772135665	0.0968947952551295	0.447961218161254
HS_H3K4me1_102366	11.3929923939609	2.05589100594344	0.748207930187449	2.7477535628744	0.00600050912749354	0.086467552243202
HS_H3K4me1_102369	14.626292790892	1.22336263494919	0.679539906424377	1.8002807831939	0.0718163136731944	0.387060029566477
HS_H3K4me1_10237	33.3270991346374	0.516762119724893	0.518221075156217	0.997184685260275	0.318674873214278	0.754283529788492
HS_H3K4me1_102370:102371:102372	36.3624595204991	-0.233346404146405	0.551497766372076	-0.423113960517791	0.672212117220213	0.932789231498423
HS_H3K4me1_102375	20.4824587694111	-0.0435259885508561	0.689130724819322	-0.0631607139012237	0.949638528052954	0.993103831534273
HS_H3K4me1_102376	40.0616407347591	4.25213618873401	1.15299515020639	3.68790466115392	0.00022610833267715	0.00955287871496687
HS_H3K4me1_102377	14.8802084033266	1.38151747777762	0.953959331514966	1.44819326373552	0.1475630079997	0.550770807405272
HS_H3K4me1_102380	14.7092286837335	0.575704070570575	0.725219581836065	0.793834150359045	0.427291988790874	0.833877283149257
HS_H3K4me1_102381	17.1934197603561	2.62736335114483	0.75911135078505	3.46110402436704	0.000537964893112461	0.0175886954838999
HS_H3K4me1_102389	17.7764814465814	-0.462202159958509	0.626720108974158	-0.73749374456017	0.460822145899337	0.851593345984602
HS_H3K4me1_10238:10239	16.4422785470487	0.416313098138008	0.564784624573434	0.737118327986422	0.461050394370612	0.851608605520148
HS_H3K4me1_102390	14.026233825015	2.79305176910431	1.10722407861135	2.52257137742821	0.0116500304441227	0.131162240839346
HS_H3K4me1_102391:102392	3.58040374499354	-1.68229398445108	1.37296299405508	-1.22530176831815	0.220461542394421	0.653541667471084
HS_H3K4me1_102393	6.71843334000375	2.19729748898028	1.17317298312918	1.87295268522079	0.0610749189391633	0.354069859868303
HS_H3K4me1_102400	2.15904906062609	-1.47417529048054	2.24121055611813	-0.657758498618655	0.510693325983038	0.874563642070083
HS_H3K4me1_102401:102402	44.6538483182996	-0.202749079104241	0.618695912406622	-0.327703925367119	0.743135535136159	0.950870852482355
HS_H3K4me1_102403:102404	8.34130170799365	1.22820657077895	0.883792659094657	1.38969990092145	0.164620024929804	0.576888742776417
HS_H3K4me1_102405	38.2379143622856	1.32701639420807	0.506509865401647	2.61992210784639	0.00879498529212257	0.110658743889705
HS_H3K4me1_10240:10241:10242	30.5816847497373	-0.658506046261754	0.503759113555873	-1.30718438345179	0.191150097965252	0.614961485723607
HS_H3K4me1_102420	19.7436280432897	-0.149545644678543	0.643312927785918	-0.232461743296894	0.816179397811201	0.966951948545744
HS_H3K4me1_102421	15.8348013902472	0.329700799875543	0.625169321548045	0.527378405356068	0.597930836532215	0.910226794264734
HS_H3K4me1_102422:102423:102424:102425	40.3606250434069	-0.421864862419482	0.530891478261203	-0.794634835355035	0.426825948529143	0.833575743449747
HS_H3K4me1_102427:102428	65.405331472986	0.938308800190585	0.720643031568451	1.30204381238294	0.192901408919604	0.616855613673394
HS_H3K4me1_102429	17.5453141192151	-0.562229338760311	0.941252722358351	-0.597320279033691	0.550293567752088	0.892253420537106
HS_H3K4me1_102430	17.7665462515373	0.144013415066923	0.597158026211171	0.241164664537215	0.809427496332593	0.965401316549755
HS_H3K4me1_10243:10244:10245	27.5032388979747	-0.960413480606157	0.453202640369916	-2.11917009093822	0.0340760949606364	0.255406323947105
HS_H3K4me1_102441	16.4666967935035	0.267329774639893	0.673964295592802	0.396652725356551	0.691623565988842	0.937044034042385
HS_H3K4me1_102442	9.85967727689229	0.356007580794743	0.87867786126859	0.40516279798009	0.68535784869156	0.935617901242447
HS_H3K4me1_102448	10.5718184256125	0.016815157519566	0.799828943480004	0.0210234421455223	0.983226955678923	0.997895800179527
HS_H3K4me1_102459	11.1525286958404	-0.755882477911419	0.740100069836342	-1.02132469475184	0.307100630278704	0.743949037156398
HS_H3K4me1_10246	16.3945110507518	0.398578546028444	0.531340786055273	0.75013730639338	0.453172012822427	0.847419636966971
HS_H3K4me1_102460	20.8039055431037	1.41217571088547	0.619202268728979	2.28063717173422	0.022569925789695	0.197646891951794
HS_H3K4me1_102461:102462	27.8374535646041	0.793724993869747	0.595254158091687	1.33342200651623	0.182393354580475	0.604098028470225
HS_H3K4me1_102466	24.8538925155011	1.12340532863365	0.6122976558867	1.83473726843979	0.066544627433157	0.370098780102838
HS_H3K4me1_102467	21.4522903601062	1.11182827053743	0.907734201580414	1.22483902071958	0.220635879650756	0.653629382919119
HS_H3K4me1_102468	8.28065901743445	-0.262664961286829	0.906878348633586	-0.289636379215131	0.772094432760518	0.957528343531419
HS_H3K4me1_102469	27.1320102807488	1.22687880286674	0.703332725255655	1.74437895296395	0.0810930325550033	0.410355623027861
HS_H3K4me1_10247	20.0326708822679	-0.228696181623006	0.486634340276766	-0.469954877193702	0.63838725592526	0.923590391613695
HS_H3K4me1_102470:102471:102472	27.350806375244	0.719700321073965	0.654094481645088	1.10030024907697	0.271201323665404	0.708453012428785
HS_H3K4me1_102478:102479	11.7020861062657	2.2257488663915	0.83035330757576	2.68048413378353	0.00735157494646449	0.0988501551428016
HS_H3K4me1_10248	28.7594017148954	-0.0505782812438752	0.529883657451539	-0.0954516723296016	0.923956074814237	0.988936289540017
HS_H3K4me1_102484	10.2366800959101	0.336265492014965	0.745059950724029	0.451326757918193	0.651754062379066	0.92727395187139
HS_H3K4me1_102489	14.7547812793707	2.53929356330895	0.830238503086057	3.05851096265737	0.00222439940356434	0.0455123079325713
HS_H3K4me1_10249	23.3921729171653	0.4910531561247	0.516923742566925	0.949952799007146	0.342136236834106	0.773080188748786
HS_H3K4me1_102493	10.8944785979415	-0.707652825288	0.60086684355101	-1.17771987734571	0.238908299805027	0.674093693720521
HS_H3K4me1_102498	22.6558975202885	0.415243136827105	0.581061914656635	0.714628039375947	0.474838914008563	0.858712138840061
HS_H3K4me1_102499	21.4293769599019	-1.25154262791042	0.594145849706616	-2.10645690536831	0.0351646827221263	0.259685951951624
HS_H3K4me1_102500	9.55349616484851	1.09034582375973	0.900920653030975	1.21025732964548	0.226180165648947	0.660306794660923
HS_H3K4me1_102501:102502	7.20296425075681	0.64959380801703	0.846720213602603	0.76718826075163	0.442969591542917	0.842826144514805
HS_H3K4me1_102503	38.6143185228311	0.437787733065548	0.626704847016427	0.6985548861633	0.484830245712817	0.86329890043104
HS_H3K4me1_102504	19.5639535264994	-0.744147216887788	0.579697957390234	-1.28368093659998	0.199253617292488	0.624388498586559
HS_H3K4me1_102505	15.1613890736457	-0.935458446392195	0.691472408659227	-1.3528499975958	0.1761035563212	0.594466756844285
HS_H3K4me1_102506	17.3762648408955	-1.46695301019069	0.645465269630398	-2.27270633946066	0.0230438823776014	0.199979378528792
HS_H3K4me1_102507	21.1111775615259	0.791535891800687	0.515772291031055	1.53466152712152	0.124866990817576	0.508511388972779
HS_H3K4me1_102508:102509	12.6523731605331	0.889837641648403	0.834775024814015	1.06596102566276	0.286441260500575	0.723903708193394
HS_H3K4me1_102510	14.9517982980209	-0.859880330292082	0.650767090057296	-1.32133345928168	0.18639020221299	0.608242979739111
HS_H3K4me1_102511:102512	14.750861478064	0.307146901888447	0.743037390885637	0.413366683367514	0.679337980472516	0.933996482329821
HS_H3K4me1_102513:102514	24.6143310628593	0.0426304035576078	0.585721288563544	0.0727827456334343	0.941979001526552	0.991386454191837
HS_H3K4me1_102516	48.6360785544207	-0.382158243004142	0.621420754488302	-0.614975023354061	0.538571215223625	0.886434382264901
HS_H3K4me1_102517	20.2147815653134	-0.926425381800453	0.573470709048535	-1.61547114295954	0.106208704618024	0.469219964155433
HS_H3K4me1_102518	20.4388977964871	-0.436430470750635	0.615064556815472	-0.709568558153107	0.477971723117565	0.859260546798632
HS_H3K4me1_10252	24.2072963639666	0.827844632367887	0.497479911873529	1.66407650361236	0.0960971419001977	0.446328133315441
HS_H3K4me1_102520:102521	14.7505035618616	-0.0314322511666662	0.653556163407634	-0.0480941852078616	0.961641180376767	0.995026334357364
HS_H3K4me1_102522:102523	19.4065939264498	-0.830028513327835	0.669726709302617	-1.23935405561492	0.215214408237918	0.64740423012415
HS_H3K4me1_10253	30.3303940207547	0.0844443871182497	0.527190053659462	0.160178263099016	0.872740651830983	0.977620452834583
HS_H3K4me1_102537	9.57723694824371	-1.34131893619114	0.760450380639498	-1.76384806995976	0.077757561854126	0.40252743004537
HS_H3K4me1_102543	8.86160480064914	-0.0824498380627195	0.808283179987006	-0.10200612867392	0.918751810483668	0.988269657855445
HS_H3K4me1_102545	60.4765356655018	-0.517676001649627	0.715510777337411	-0.723505526466036	0.46936936002776	0.855021759544403
HS_H3K4me1_102546	22.6308398776734	-0.223279728568642	0.639595617426139	-0.349095150881684	0.727017876891621	0.945267492406946
HS_H3K4me1_102547	35.4308382652172	0.101854740578349	0.644555434940406	0.158023243707139	0.874438483003941	0.977678979883045
HS_H3K4me1_102548	14.6813501205443	0.259558724765271	0.652346666862781	0.397884649297776	0.690715215963027	0.937006407694615
HS_H3K4me1_102549	18.3839556421117	0.311194263200512	0.557800222693981	0.557895552098478	0.576915708976675	0.902265182368265
HS_H3K4me1_10254:10255	17.8660862487117	-0.511367242713454	0.481707947369589	-1.06157111483384	0.288430432639284	0.725950937496863
HS_H3K4me1_102550	18.298492771614	-0.135016662487466	0.812742163384229	-0.166124840780084	0.868058705654594	0.976353043376439
HS_H3K4me1_102553	17.3847691098865	-0.43131055687614	0.686416243635997	-0.628351325999304	0.52977381539311	0.882724211049393
HS_H3K4me1_102554	11.6135564948814	3.30182199703739	1.02987109778198	3.20605365481998	0.00134568893988389	0.0325043942329828
HS_H3K4me1_102555	68.3699032637698	0.587513852707081	0.661892183550092	0.887627724436813	0.37474103529174	0.797961774937823
HS_H3K4me1_102556	16.5200155957287	-0.239506703957896	0.604956923900917	-0.395907038163139	0.692173608713259	0.937044034042385
HS_H3K4me1_102557	15.5700200141441	0.76830357631752	0.659158892496694	1.16558175132466	0.243783589513407	0.679524975590529
HS_H3K4me1_102558	154.631108216877	-0.304674817720667	0.795717963474471	-0.382892974277363	0.701799120853718	0.938931551193558
HS_H3K4me1_102559	20.8105724105279	0.774712914669726	0.535931516180973	1.4455446102336	0.148304972043819	0.552090930262874
HS_H3K4me1_102561:102562:102563	59.2924974555688	0.467817082664041	0.710324308093734	0.658596471123875	0.510154929567914	0.874325574961236
HS_H3K4me1_102565	19.0336119281729	0.442117252001623	0.83227999757561	0.531212156112713	0.595271770106998	0.908968027881347
HS_H3K4me1_102566	54.4761141671848	-0.346914862934183	0.936487968820594	-0.370442413020089	0.71105287693389	0.942012932573249
HS_H3K4me1_102567:102568	23.9902791128168	0.978093263897623	0.639923990877805	1.52845225033045	0.126400290376522	0.511936056651094
HS_H3K4me1_10256:10257	45.564811919248	-0.00136353396817931	0.524059490360175	-0.00260186866808229	0.997924011502811	0.999668569900207
HS_H3K4me1_102570	55.3202847306638	0.477025425402078	0.625980729462582	0.762044904819378	0.446033203817736	0.844591636416377
HS_H3K4me1_102579	26.3832190519408	1.6470364313066	0.838401535872342	1.9644959614642	0.0494726041613725	0.315518870077906
HS_H3K4me1_10258	33.2319781656587	0.242229748260359	0.443227460712218	0.546513403910314	0.584713076519203	0.904055501206768
HS_H3K4me1_10259:10260	111.456064459981	0.229238301412108	0.705721943599622	0.324828076399112	0.745311193928365	0.95117033238913
HS_H3K4me1_102608	12.2976950099656	-0.333949138204832	0.591767295308035	-0.564325100174723	0.572532902267692	0.901056972845077
HS_H3K4me1_102609	13.5043026517786	0.570750667025156	0.739486181333887	0.771820598453421	0.440220689999936	0.841591879768454
HS_H3K4me1_10261	28.9306520913263	1.63511423887065	0.538797903950735	3.03474498857767	0.00240739145339454	0.0480321466285395
HS_H3K4me1_102610	56.6792491381525	-0.507933737516375	0.65438527366134	-0.776199829000496	0.437631007046813	0.840548327792612
HS_H3K4me1_102611:102612	1.58088951956194	-0.749079326286572	2.7693741947946	-0.270486858617577	0.786785725572427	0.961774119960063
HS_H3K4me1_102616	21.1684149186716	1.04307738748026	0.680835706053727	1.53205447100618	0.125508993570636	0.509611799556241
HS_H3K4me1_10262	52.9896062831286	2.51755735118141	0.552880280977578	4.5535307331453	5.27529606678426e-06	0.00083032470509999
HS_H3K4me1_102629	34.4241095476428	-1.85981214792386	0.560315973376594	-3.31922029050181	0.000902691875978654	0.0249010604322084
HS_H3K4me1_102630	79.814993960807	-0.358120677491308	0.764687288181664	-0.468323042668693	0.639553592537923	0.923625587947975
HS_H3K4me1_10264	149.231432355241	-0.0941289116381129	0.692937235372013	-0.135840458317381	0.891947406372621	0.982385576994664
HS_H3K4me1_102642	55.0680937550378	-0.661638162448101	0.913201598357843	-0.724525848003208	0.468742964278821	0.854541980474811
HS_H3K4me1_102643	27.1979180646636	0.760116306232628	0.639550680519613	1.18851614013617	0.234630124817478	0.669474249508827
HS_H3K4me1_102644	80.0767119316695	-0.382866983858672	0.62976071143512	-0.607956287057321	0.543216466308016	0.888886250025797
HS_H3K4me1_10265	102.241188364979	0.435304386241232	0.669809806744492	0.649892524501787	0.515761647267102	0.87618407393919
HS_H3K4me1_102654	31.6998803458034	-0.794219990362414	0.586925615185441	-1.35318679201193	0.1759959637111	0.594270162379518
HS_H3K4me1_10266	22.0434150650338	1.00717927937063	0.517031875103667	1.94800229515575	0.0514146885256929	0.322355774297249
HS_H3K4me1_102667:102668	34.1271629808252	0.227259459271218	0.613570548204307	0.370388474375639	0.711093060255873	0.942012932573249
HS_H3K4me1_102679	69.1438877827501	0.244280175609189	0.735217457677941	0.332255678994221	0.739696203659146	0.949811458080654
HS_H3K4me1_10267:10268	9.82098814048947	0.451641663993915	0.829142625170531	0.544709257832481	0.585953496582147	0.904382963855193
HS_H3K4me1_102680	24.1825968891623	-0.687668854529375	0.801516302590038	-0.857959909620336	0.390914601087167	0.810783345394983
HS_H3K4me1_10269	18.3810976145728	1.62447414022197	0.588195348152874	2.7617935866432	0.0057484808208731	0.0846574482813307
HS_H3K4me1_102695	15.220948380557	-0.134671464579232	0.594007571156615	-0.226716747594662	0.820644003491909	0.967529075300703
HS_H3K4me1_10270	20.9863876422335	0.521401624373047	0.522569138095237	0.997765819607247	0.318392928170471	0.753862795811748
HS_H3K4me1_102707	16.9982028989959	-0.57075450050645	0.632763245358405	-0.902003244804725	0.367055144056984	0.793200105813019
HS_H3K4me1_102708	11.8071518055962	0.746682839196912	0.75641538390655	0.987133333196671	0.323577278655047	0.75838144077257
HS_H3K4me1_102709:102710	54.1664645948065	-0.068783531514181	0.569530587889881	-0.12077232193801	0.90387137349574	0.985235151772482
HS_H3K4me1_102711:102712	62.0330153229992	-0.354897438961854	0.638511668246899	-0.555819817570856	0.578334036480414	0.902583781838706
HS_H3K4me1_102713	5.39686762705589	0.787202385792794	1.15863161374675	0.679424224622323	0.496869105068416	0.868206268861098
HS_H3K4me1_102714	13.4051794246409	-0.621841437238571	0.706083273773787	-0.880691357996669	0.378484895544792	0.800586144445295
HS_H3K4me1_102715	15.0097566823002	0.199938729251614	0.68780180917463	0.290692357281733	0.771286617319141	0.957351811913
HS_H3K4me1_102716	12.047503718156	0.575031940758252	0.655326527898634	0.877473925253942	0.380229275490674	0.802654401504771
HS_H3K4me1_102717	17.3522388259428	-1.37378942309342	0.93509814456948	-1.46913928882397	0.141795013166586	0.54064400048729
HS_H3K4me1_102718	13.1942351810634	0.925396247410162	0.718711021207123	1.2875776495759	0.19789302366972	0.622836605242844
HS_H3K4me1_102719	24.3347377231849	-0.076153718006311	0.56985452411549	-0.133637121025782	0.893689529120497	0.982658730793602
HS_H3K4me1_102742	7.46719548225138	0.172808174976487	0.829503169094906	0.208327323408593	0.834973398646019	0.970592760091687
HS_H3K4me1_102754	19.4060963808401	-1.466312358374	0.562856527736389	-2.60512632636774	0.0091840391447546	0.113887760393399
HS_H3K4me1_102755:102756	32.1908400323637	-0.307071744939192	0.598455965404247	-0.513106665637078	0.60787670910378	0.913172658329428
HS_H3K4me1_102807	14.1156076355594	0.332358998707737	0.683021894773736	0.486600797501283	0.626541258291961	0.920190680135817
HS_H3K4me1_102808:102809	23.0687413813066	1.45700337171672	0.583214277517854	2.49822994374845	0.0124815202722754	0.136208216983025
HS_H3K4me1_102810	11.0621209137489	-0.220616175954331	0.84897582725694	-0.259861551850241	0.794970569815987	0.963202893425407
HS_H3K4me1_102811:102812:102813	20.6655530374215	-0.00208991634041595	0.627192073152489	-0.00333217913598827	0.997341310633656	0.999434427455176
HS_H3K4me1_102814	14.4689465303341	0.00911595173295099	0.671147492696459	0.0135826354596453	0.989162958090099	0.998243377446616
HS_H3K4me1_102815:102816:102817	12.1693985550357	-0.59206869060712	0.652746831736752	-0.90704184504705	0.364384669344154	0.79190611020178
HS_H3K4me1_102818	50.4014567229824	-1.02760088707991	0.864125628387356	-1.18917996796095	0.234368855531372	0.669045848613858
HS_H3K4me1_10287	26.628418750491	-0.0540353914047796	0.511571894326831	-0.105626192533278	0.915878942362848	0.987840873268834
HS_H3K4me1_10288	30.5937711823122	-0.391174210030739	0.471337950533196	-0.829923008720658	0.406582315066641	0.822027725222622
HS_H3K4me1_10289	35.5766983631653	-0.175395491284665	0.60410892625388	-0.290337526333709	0.771558032762987	0.957420546452222
HS_H3K4me1_102896:102897	9.97090126461644	0.441524408942748	0.777055955891803	0.568201563343046	0.569898110047903	0.899846166828145
HS_H3K4me1_102898:102899:102900	24.6241670079188	-1.55483728526101	0.580186052448167	-2.67989428339441	0.00736454146537824	0.0989692452953341
HS_H3K4me1_10290	32.8170547776779	0.0182358536229514	0.495559884839253	0.0367984862795476	0.97064568100654	0.996731145679232
HS_H3K4me1_102901:102902:102903:102904	19.0110649815579	0.00982716751312289	0.598160550717895	0.0164289796465658	0.986892160452073	0.998243377446616
HS_H3K4me1_102905	12.8391617630576	0.71722373514652	0.742492943714212	0.965967072439387	0.334060657888557	0.767858047463227
HS_H3K4me1_102906:102907:102908:102909:102910:102911:102912:102913	35.3164757211028	1.04565813046345	0.69113035764288	1.51296802245773	0.130287781714933	0.520133211050546
HS_H3K4me1_102914:102915:102916	60.4274264706888	0.381909044985157	0.674657826730568	0.566078135987706	0.571340665522164	0.900639343296395
HS_H3K4me1_102917	23.0307504924861	-0.0614835463306793	0.619196906251005	-0.0992956290801549	0.920903548756504	0.988577980366935
HS_H3K4me1_102918	18.4241279993315	0.178691304667134	0.837684803749159	0.213315681348617	0.831080743081366	0.970379949327779
HS_H3K4me1_102919:102920	19.4241665853647	-0.117983933858724	0.689428172801924	-0.171133032436464	0.864119162854586	0.976074964214942
HS_H3K4me1_10291:10292:10293	47.6887575741175	0.403223904451331	0.450279247746433	0.89549741958883	0.370521244571859	0.795566471078938
HS_H3K4me1_102921:102922:102923	3.79322016180005	-0.0757306068398374	1.48765792506474	-0.0509059277431281	0.959400481980282	0.994597553474111
HS_H3K4me1_102924	10.2445011969456	0.982067644373712	0.81218189106049	1.20917205269302	0.226596752240218	0.660810609872448
HS_H3K4me1_102925	52.0229867712872	-1.01687633904437	0.638977332432943	-1.59141222611537	0.111516834622285	0.480936320088445
HS_H3K4me1_102926:102927:102928:102929:102930:102931	45.3840373632266	0.277011575732556	0.576812754513302	0.480245233076182	0.631053026625596	0.920795112425925
HS_H3K4me1_102932	8.92462061575749	0.123080775322291	0.851561084623275	0.144535462628311	0.885077655306864	0.980031184151225
HS_H3K4me1_102933:102934:102935:102936:102937	30.0872552189093	0.141814829235038	0.620510736927207	0.2285453269307	0.819222322573429	0.967123043534502
HS_H3K4me1_102938:102939:102940	18.7767117318344	0.0439318481388002	0.536593924139004	0.0818716838981944	0.934748751801823	0.991050495380072
HS_H3K4me1_10296	17.6242316428547	0.65825263500779	0.579923040907764	1.13506894635091	0.256346431549794	0.694023020189111
HS_H3K4me1_10297:10298:10299	32.4591423957064	0.281404307230284	0.48621906754108	0.5787603284532	0.562750902960444	0.897256835612647
HS_H3K4me1_10300	27.0029495845702	-0.335616042057518	0.570966077247672	-0.587803821332692	0.556663978802081	0.894965271606959
HS_H3K4me1_10301	39.7029034120697	0.0080667642093262	0.520793829460723	0.0154893621102985	0.987641771282553	0.998243377446616
HS_H3K4me1_10302	39.4685546996124	-0.585514781545496	0.525634928142088	-1.11391909136453	0.265313898333965	0.702196867752339
HS_H3K4me1_103021	12.5612047293354	0.552998009574622	0.818087430339711	0.675964437376809	0.499063224228052	0.869526454983423
HS_H3K4me1_103022	71.4220674848659	-0.375271844794406	0.579836369521609	-0.647203011953221	0.517500562235568	0.877003551961448
HS_H3K4me1_103023	14.5026643883409	1.99804597276099	0.804685432110827	2.48301496837065	0.0130275613294276	0.139870589360354
HS_H3K4me1_103024:103025	25.9444547141744	-0.321051579655503	0.812537194177582	-0.395122318037957	0.692752618755304	0.937044034042385
HS_H3K4me1_103026:103027:103028:103029:103030:103031:103032:103033:103034:103035:103036	6.56922894285784	0.186997093754788	1.03748606498443	0.180240583527832	0.856963699071553	0.974870075167995
HS_H3K4me1_103037:103038	12.1477207450137	-0.0902054789123116	0.659966021479007	-0.136682004794971	0.891282154116843	0.982385576994664
HS_H3K4me1_103039:103040	12.5195317935115	0.659559791766255	0.723210292263952	0.911988945430459	0.361774536892289	0.790416568902881
HS_H3K4me1_10304	136.691820092401	0.513274892183752	0.775106729506276	0.662198988403436	0.507843702441303	0.873543234057353
HS_H3K4me1_103041	27.6051278909323	0.0173391716510533	0.83630938811443	0.0207329630606524	0.983458673946738	0.99790827328838
HS_H3K4me1_103049:103050:103051	60.6203595750864	-0.173971001969728	0.594944108228154	-0.292415706893616	0.769968800420105	0.957042024082201
HS_H3K4me1_10305	23.5910239640338	0.513751992673946	0.597708242551226	0.859536402712258	0.390044645188327	0.810444792530224
HS_H3K4me1_103052	21.177457182951	0.136125453955466	0.658496261742707	0.206721680689895	0.836227224373556	0.970675388984315
HS_H3K4me1_103053	14.5000120376197	0.636723959890954	0.710296352072141	0.896420146370519	0.370028411386945	0.795130204606086
HS_H3K4me1_103054	14.4056961286473	0.884414111866635	0.726861190397874	1.21675792235175	0.223696333823588	0.657185182304281
HS_H3K4me1_103055	16.582528516669	0.236028070268446	0.616895943788629	0.382605968875228	0.702011943911063	0.938989511601447
HS_H3K4me1_10306	20.4210398272182	1.25925133845829	0.554018427356904	2.27294125299385	0.0230297203799532	0.199950499990425
HS_H3K4me1_103061:103062:103063:103064	30.2652442221435	-0.833681023766188	0.616746969773183	-1.35173914850816	0.176458776681279	0.59491859487589
HS_H3K4me1_10307	14.6627645493964	-0.383809855574112	0.535982926709679	-0.716085972981014	0.473938264522593	0.858129035410259
HS_H3K4me1_10309	20.1410347727312	0.300263285421672	0.520938121874891	0.576389541892239	0.564351911664707	0.89731432303641
HS_H3K4me1_10310	23.8862148580273	-1.05410934351255	0.460428329723412	-2.28941026314731	0.0220555263867781	0.195200730042775
HS_H3K4me1_10311	16.9885925835791	-0.0360554247424813	0.493806263887219	-0.0730153247928748	0.941793922639953	0.991386454191837
HS_H3K4me1_103139	37.1115836162957	-0.354866889499933	0.954811279229495	-0.371661811312389	0.710144661536751	0.941671920000442
HS_H3K4me1_10314	11.7773756140533	1.34725375970365	0.736034080159215	1.83042306874189	0.0671867007871141	0.372037279456262
HS_H3K4me1_10315	22.6532259601114	-0.474474125363026	0.494932955393351	-0.958663431466055	0.337728326293638	0.770478737571371
HS_H3K4me1_10316	20.4645206580336	-0.74388478283912	0.598158667392993	-1.24362451535018	0.213637789170684	0.645119152201682
HS_H3K4me1_10317	24.2178025238517	0.510258614342662	0.521862133048187	0.977765164454933	0.328190483896514	0.763252847242477
HS_H3K4me1_10318:10319	18.6436565995734	0.0252333220131046	0.563796883320165	0.0447560509105818	0.964301756256637	0.99528510279561
HS_H3K4me1_10320	18.2753048280124	0.0456466211837386	0.557747686437128	0.0818409870515601	0.934773162423478	0.991050495380072
HS_H3K4me1_10321	22.4195703504842	0.0370184879282746	0.618226192559801	0.0598785499122861	0.952252363925095	0.993546981876827
HS_H3K4me1_10322	21.8399440560548	-1.20428860866716	0.580686882885223	-2.07390358584215	0.0380882659642496	0.271292996436279
HS_H3K4me1_10323	22.141575117341	-0.742975662892979	0.529387548637429	-1.40346267078872	0.160478915976547	0.571440670493449
HS_H3K4me1_10324:10325	18.7918218959997	-0.298261841507968	0.515553363827181	-0.57852758304948	0.562907980473987	0.897307559779472
HS_H3K4me1_10326	20.403596638265	-0.717505341485597	0.514170555780785	-1.39546174594934	0.162876642742188	0.574518319710192
HS_H3K4me1_10327:10328:10329	33.3114223557923	-2.04193552636203	0.449396831944185	-4.54372479113435	5.52688067880511e-06	0.000847760130617737
HS_H3K4me1_10330	19.0212232005448	-0.834067013841907	0.590403645692417	-1.41270640844998	0.157742066525844	0.567352076743438
HS_H3K4me1_10331:10332	23.4432225639268	-0.121939479964271	0.556201283422439	-0.219236243422432	0.826466023985504	0.968774367094296
HS_H3K4me1_10333	20.7075441384295	-0.358603430418567	0.504400109469299	-0.710950342171552	0.47711500831715	0.858980357411578
HS_H3K4me1_10334	21.1824366685398	-0.749698731286099	0.530224068342017	-1.41392814104114	0.157383002349467	0.567026769425513
HS_H3K4me1_10335	45.5945731105959	-0.128480776264204	0.507339782888211	-0.253244039985948	0.800079636396385	0.963671743987897
HS_H3K4me1_10336	34.7963962048611	1.77447927525676	0.82546647806817	2.14966848733767	0.0315814468082227	0.245556812164491
HS_H3K4me1_10352	23.0040112055553	-1.00085793140989	0.845555429651666	-1.18366921471038	0.23654402989294	0.671593177066938
HS_H3K4me1_10353	23.2406986040939	-0.391804266853839	0.500174291175445	-0.783335476785644	0.43343013532683	0.837709832980795
HS_H3K4me1_10360	22.2080788848984	-0.0267290753194525	0.489245380617549	-0.0546332707029626	0.956430632143891	0.994476312139882
HS_H3K4me1_10361:10362	86.7305840404172	0.021665757852761	0.619420510234269	0.034977462797554	0.97209771195679	0.997065804565124
HS_H3K4me1_10363	53.4506721765096	0.278623014026407	0.566471865831737	0.491856755528911	0.622820610951269	0.919415505897129
HS_H3K4me1_10364	20.7097321396708	-0.802025568461559	0.52220141347116	-1.53585484024327	0.124573986092306	0.508296418032366
HS_H3K4me1_10365	23.1716241093689	-0.540528297170987	0.53153335287967	-1.01692263381514	0.30919023513253	0.745790895729789
HS_H3K4me1_10366	16.3788264586001	-0.881139551210164	0.579567553823104	-1.52033968326513	0.128425625327113	0.515887557819438
HS_H3K4me1_10367	17.3014355529566	-0.499877268044005	0.595266538607496	-0.839753682801263	0.401046507812441	0.81854411400451
HS_H3K4me1_10368	26.2632142540465	-0.191107536748498	0.501436460379674	-0.381120145519129	0.70311409955529	0.939439291433186
HS_H3K4me1_10369	18.0470966872265	-0.338552676081029	0.537590400975104	-0.629759525964281	0.528851930122782	0.881920378174422
HS_H3K4me1_10370	24.1594747992292	-1.26335121791697	0.49703122212964	-2.54179448225378	0.0110284999421047	0.126861331510321
HS_H3K4me1_10371:10372	20.2559958109083	-0.309627371295066	0.499020590839781	-0.620470130849725	0.53494831298408	0.883885095937058
HS_H3K4me1_10373	24.8004926151613	-0.566153845583545	0.49471465759571	-1.1444048339603	0.252455784422964	0.68861182767711
HS_H3K4me1_10374	21.0073726669874	0.0175128290769538	0.52262317226888	0.0335094768204111	0.973268308667378	0.997202493589508
HS_H3K4me1_10375:10376	19.5589706042426	0.0400113551150271	0.464765271320999	0.0860893822838853	0.931395363998417	0.990792420332522
HS_H3K4me1_10377	25.218084170625	0.153167705020075	0.467436121877203	0.327676227513099	0.743156479575632	0.950870852482355
HS_H3K4me1_10378	36.2615668245335	-1.45058342706609	0.578701455642343	-2.50661789930351	0.012189239927823	0.134765508737473
HS_H3K4me1_10379:10380	17.7836778136582	0.615604027744702	0.575525262442995	1.06963858568359	0.284782019932932	0.721983430258433
HS_H3K4me1_10381	22.4924198509938	-0.976353576813254	0.833629265570767	-1.17120837419829	0.241515030044108	0.677100267701613
HS_H3K4me1_10382:10383	19.6817324858161	-0.685539262970159	0.554291450475079	-1.23678484014608	0.216166971652007	0.648447061699507
HS_H3K4me1_10384:10385	24.3625387137819	-0.568122580994812	0.504044618075821	-1.12712756097587	0.259688552071582	0.696261379535497
HS_H3K4me1_10386	34.3445423920116	-0.561017813935624	0.526569697526442	-1.06541986098137	0.286685973042364	0.724156460139819
HS_H3K4me1_10387:10388	19.0699033362908	-0.841624378338959	0.492552757693902	-1.70869894684863	0.0875067293031646	0.424780700479502
HS_H3K4me1_10389	31.847807814995	-1.16053771302535	0.538046238199466	-2.15694791754146	0.031009722761589	0.242646505776543
HS_H3K4me1_10390:10391	44.0139284787483	-0.45320674630134	0.441456972136007	-1.02661589895949	0.304601364555565	0.741448170282753
HS_H3K4me1_10392:10393	22.4438372757517	0.00881781611573651	0.480558860413747	0.0183490865367556	0.985360368652513	0.998142414848573
HS_H3K4me1_10394:10395	19.7577687610952	0.858835515766642	0.503302562310556	1.7064000465722	0.0879336219522127	0.42607997663042
HS_H3K4me1_10396	31.6117195456364	-1.26060169412286	0.463034582713171	-2.72247849552902	0.00647942502562572	0.0904565295461557
HS_H3K4me1_10397	16.2563639807933	0.394221782209651	0.517447474736599	0.761858548851409	0.446144431810179	0.844591636416377
HS_H3K4me1_10398	17.4977709957927	0.302102353132251	0.503251093903114	0.600301433602868	0.548305363483382	0.89129216581944
HS_H3K4me1_10406	25.3335390154864	-0.134485333456639	0.469689708480641	-0.286328039615076	0.774626884206998	0.957777917823387
HS_H3K4me1_10407	25.9794114817839	0.225100990704384	0.517984077443105	0.434571255192895	0.663873663372683	0.931049942628485
HS_H3K4me1_10408	31.4633292013682	-0.595257828490515	0.528473402160245	-1.12637235111034	0.260007944841875	0.696732379372398
HS_H3K4me1_10409:10410	22.923008065727	-1.31224099070537	0.511078587930055	-2.56759140706744	0.0102407785794708	0.121486911207298
HS_H3K4me1_10411	22.5177836474988	-0.11065378414839	0.599443559493772	-0.184594166366282	0.853547361876077	0.97423858877328
HS_H3K4me1_10412:10413	18.4175918371718	-0.232500283128379	0.600800508088863	-0.386984165289671	0.69876793070502	0.938493784034281
HS_H3K4me1_10414	23.5983240954232	-0.00291990519541066	0.49823460575957	-0.00586050258584347	0.995324022234684	0.999081520481287
HS_H3K4me1_10415	13.7191315591361	1.28126699569852	0.66517079944738	1.92622255330959	0.0540765908821248	0.331030112258091
HS_H3K4me1_10416	18.6025073045255	-0.2595461369804	0.467454959225095	-0.555232395888263	0.578735712941213	0.902583781838706
HS_H3K4me1_10417	19.0875233574825	-1.99669390457043	0.564575771100566	-3.5366269804284	0.000405271626599188	0.0144803431925247
HS_H3K4me1_10418:10419	25.0915585894173	-0.595455841474952	0.507379776664943	-1.17359001848466	0.240559281162097	0.675743451410898
HS_H3K4me1_10420:10421	15.1142680380578	-0.277882102031475	0.535378527778975	-0.519038563582804	0.603733849313267	0.912382082868617
HS_H3K4me1_10422:10423	25.8628722211073	-0.757138173768732	0.469837757314953	-1.61148856595871	0.107073277375536	0.470793986809872
HS_H3K4me1_10424:10425	20.569771871989	-1.07790643308459	0.4852709351985	-2.22124663749679	0.0263342609718046	0.218382118706267
HS_H3K4me1_10426:10427	16.1333173397685	-1.01693468397838	0.56821086389146	-1.7897135528416	0.0734999725121724	0.391339009073212
HS_H3K4me1_10428	22.8680718736207	-0.721389019764024	0.527064866616118	-1.36869115256252	0.171095837072164	0.587184720238052
HS_H3K4me1_10429	16.9577314471891	0.17196341322033	0.570803072919639	0.301265745365986	0.763211859444219	0.95597209440125
HS_H3K4me1_10430:10431:10432	25.400100556987	0.054275052634212	0.522535440016452	0.103868653640992	0.917273583290379	0.987949066993752
HS_H3K4me1_10433	24.1005843477682	-0.421024749661603	0.549583206668902	-0.766080084967462	0.443628651922574	0.843185731491314
HS_H3K4me1_10434:10435	22.8586842691867	-0.310679231601948	0.527867695799424	-0.588555113476764	0.556159752251644	0.894864645802372
HS_H3K4me1_10436	25.7476273952347	0.926655568724049	0.5337687300736	1.73606192441486	0.0825528858552372	0.41400220682337
HS_H3K4me1_10437	21.2522411782686	-0.333406020680522	0.440954335658607	-0.756101014819479	0.449588633580032	0.845590600854189
HS_H3K4me1_10438	14.9743395005112	-0.0953039181885312	0.602566985722041	-0.158163192552494	0.874328206721074	0.977678979883045
HS_H3K4me1_10439	29.6420641313926	0.426917512833516	0.461176226629477	0.925714484360257	0.354594378514638	0.783825854346888
HS_H3K4me1_10440	22.2457288617028	0.421559857762551	0.504708470011705	0.835254177035654	0.403574611623754	0.81984148290927
HS_H3K4me1_10441	22.373140869121	0.131317195076798	0.533507022229514	0.246139581308652	0.805574183940652	0.964486772693566
HS_H3K4me1_10442	33.7531757446926	-1.07622346590796	0.635852317863233	-1.69256828303243	0.0905376725092082	0.432433206935095
HS_H3K4me1_10443	22.1109378410203	0.177319784122963	0.558906530305628	0.317261965119639	0.751044835115915	0.952393449452708
HS_H3K4me1_10444:10445	17.9965499772183	0.139405957762588	0.479718179425221	0.290599697367355	0.771357491559672	0.957351811913
HS_H3K4me1_10446	29.8760953412376	-0.164595831049747	0.508748892496495	-0.323530593338601	0.746293442125975	0.951517878084875
HS_H3K4me1_10447	28.202963158357	-0.389299763869782	0.51142023900174	-0.761213057640563	0.446529820282429	0.84482251763728
HS_H3K4me1_10448	27.7608500876783	-1.09362236017741	0.446940711363402	-2.44690701109168	0.0144088008349749	0.148929169730813
HS_H3K4me1_10449:10450	20.2134793256878	-0.802289954957716	0.491341229887339	-1.63285697628444	0.102499080605922	0.460834585586442
HS_H3K4me1_1044:1045:1046:1047:1048:1049:1050	15.1245966946978	-0.355109789539023	0.633173350532082	-0.560841338695966	0.574905702895701	0.901658217715136
HS_H3K4me1_10451:10452	10.286209286656	0.334541430912199	0.720639980520532	0.464228241500775	0.642484229447504	0.924814683052963
HS_H3K4me1_10453	24.8510292342142	-0.216797689179807	0.471427953161395	-0.45987448925326	0.645606312278006	0.925957726707958
HS_H3K4me1_10454	32.1467574708997	-0.663284868977317	0.486902192174286	-1.36225484222075	0.17311747357616	0.590004316633392
HS_H3K4me1_10455:10456:10457	24.5932031424597	-0.12997573227188	0.502180877985271	-0.258822543768168	0.795772162999179	0.963202893425407
HS_H3K4me1_10458	22.9641485772707	0.109137083736878	0.555647925435005	0.196414093783283	0.844286065865304	0.971433207748124
HS_H3K4me1_10459	63.2393040009835	0.555691864860377	0.56638612353274	0.981118430999581	0.326534342445782	0.762050589667538
HS_H3K4me1_10460	25.2524129594016	-0.475774054630531	0.507178376289083	-0.938080322177119	0.348203133548703	0.778302196224231
HS_H3K4me1_10461	21.5104937900727	0.484972769568288	0.532450890310738	0.910830986281681	0.36238443319983	0.790765389151037
HS_H3K4me1_10462:10463	23.4100455032861	0.237376716536218	0.547421442412037	0.433626997675307	0.664559326551669	0.931357127839348
HS_H3K4me1_10464:10465	23.684788407709	-0.303960822272776	0.45358859138282	-0.670124487360042	0.502778436010367	0.870865512224189
HS_H3K4me1_10466	23.5353045030033	0.565461161272121	0.591725591304947	0.955613834488881	0.339267369419917	0.771068024761272
HS_H3K4me1_10467	26.9354415705129	0.640902241840844	0.551679557267297	1.16172918390434	0.24534548733029	0.680325240173878
HS_H3K4me1_10468	28.3549004347668	-0.694160557029145	0.545812562221701	-1.27179292869992	0.203446702085267	0.631285076616079
HS_H3K4me1_10469:10470:10471:10472:10473	47.3902583257578	-0.658040150118677	0.471698301126992	-1.39504456248088	0.163002401955026	0.574518319710192
HS_H3K4me1_10474	18.1905436093895	-0.109946654389543	0.546130417765055	-0.201319411651673	0.840448824984797	0.971360792142919
HS_H3K4me1_10475	43.4005655636191	-1.37509937276735	0.475268335805535	-2.89331156563731	0.00381202949394224	0.0654321413208247
HS_H3K4me1_10476:10477	28.4267484384513	-1.45292389900397	0.51694602332329	-2.8105911129049	0.00494505854012903	0.0769295218109737
HS_H3K4me1_10478	36.8646428498666	-0.468370752339762	0.446795351528055	-1.04828922399913	0.29450537293844	0.731992815677936
HS_H3K4me1_10479	88.8294863296329	0.333139290339976	0.550917205265629	0.604699376160071	0.545378762733275	0.890063492385109
HS_H3K4me1_10495	31.3699847144719	-0.90045101987695	0.493761475887171	-1.8236558821424	0.0682041125530366	0.375426614514795
HS_H3K4me1_10497	27.7764487931068	0.0447752255210035	0.484311392348825	0.0924513158855328	0.926339469786651	0.989823802758208
HS_H3K4me1_10498	59.8131307158799	-0.0592455844401796	0.71367825191214	-0.0830144176054748	0.933840075593141	0.991050495380072
HS_H3K4me1_10499	29.849373513703	-0.387413737412996	0.474566662730781	-0.816352617741238	0.414298488167984	0.825654493337895
HS_H3K4me1_10500	26.821765470104	-0.344428281995257	0.606970814312653	-0.567454437467962	0.57040547369086	0.900096905211575
HS_H3K4me1_10501:10502	20.270273569394	0.940966906937186	0.525658317570649	1.79007327665983	0.0734421321981738	0.391255655940311
HS_H3K4me1_10503:10504	23.5218793456798	0.324142612246425	0.538670490030913	0.601745627884355	0.547343472805302	0.890917574322222
HS_H3K4me1_10505	24.2470178519722	-0.0855418813291948	0.495369905498513	-0.172682838379352	0.862900734120156	0.97560448258599
HS_H3K4me1_10506	206.174009433859	0.105647359168073	0.654909463130906	0.161315975895367	0.87184454110482	0.977620452834583
HS_H3K4me1_1051:1052	19.8957845863956	-0.28874949137519	0.471332622112091	-0.612623607679166	0.540125244771018	0.88679591981981
HS_H3K4me1_10525	28.851223591963	1.81562491241223	0.572143022070551	3.17337596085956	0.00150677270127187	0.0350795167696428
HS_H3K4me1_10526	37.0142176165474	-0.00407539201188552	0.91780514380112	-0.00444036736927312	0.99645711107421	0.999224157001703
HS_H3K4me1_10527	32.5399054171839	-0.0143388062377641	0.505393552543944	-0.0283715654178578	0.977365802578085	0.997531690660611
HS_H3K4me1_10528	28.9187824253339	-0.945200007869274	0.536193171603206	-1.76279754746437	0.0779346412178179	0.402837954455353
HS_H3K4me1_10529	59.7911309380831	-0.328917513498326	0.650157586313234	-0.505904292163192	0.612923839035452	0.915850701318424
HS_H3K4me1_10530	31.6667273532868	-0.792561636539534	0.618104183884846	-1.28224603101407	0.199756353394643	0.625253173064433
HS_H3K4me1_10531	52.1184493905699	0.639330997229508	0.485004032859556	1.31819728067012	0.187437615607935	0.609241821982762
HS_H3K4me1_10532	48.5881749460087	0.829875640522555	0.99346012815801	0.835338648226618	0.403527062700716	0.81984148290927
HS_H3K4me1_10533	20.4142309913869	-1.53399283510367	0.559177465770384	-2.74330231278236	0.00608246594324909	0.0873452265028769
HS_H3K4me1_10534	36.9418778609439	0.0392906294537508	0.539775530663379	0.0727906828334048	0.941972685310777	0.991386454191837
HS_H3K4me1_10535:10536:10537	48.0037589629385	0.436582107628243	0.456901709161803	0.955527411856617	0.33931104986969	0.771094527032357
HS_H3K4me1_10538	47.5054205056339	0.0433071174079333	0.420028202376056	0.103105260939502	0.917879429653608	0.987949066993752
HS_H3K4me1_10539:10540	28.5864492987274	0.00125680166598092	0.489789290391303	0.00256600479152338	0.997952626640679	0.999668569900207
HS_H3K4me1_10541:10542	32.4800873593016	-0.121313499124643	0.506169725188388	-0.239669607026561	0.810586398366958	0.96612430811547
HS_H3K4me1_10543	36.1651863824888	0.0163958226527013	0.540229253454617	0.0303497497550429	0.975788120259839	0.997531690660611
HS_H3K4me1_10544	29.733832574666	-0.657788352548113	0.47607572743667	-1.38168848911881	0.167067370282446	0.580918018338871
HS_H3K4me1_10545	28.041594525245	0.991706915731603	0.472307640471104	2.09970542662072	0.0357547619347931	0.261955027962789
HS_H3K4me1_10547	20.2620810820109	-0.0966227588734873	0.52850942971954	-0.182821258127336	0.854938268149714	0.974426048040354
HS_H3K4me1_10549	12.6795690047035	-0.739418089263222	0.646206000024446	-1.14424516212361	0.252521978400527	0.688701504398809
HS_H3K4me1_10550	20.7438962233093	-1.34789007227882	0.522468561539614	-2.57984914595981	0.00988434832250281	0.119196232500006
HS_H3K4me1_10552	37.5645492088859	0.665680365620647	0.527560736266182	1.26180801538039	0.207017877278659	0.635952009471367
HS_H3K4me1_10553	30.1818756858117	-0.947042745997181	0.424004971036778	-2.2335651954303	0.0255116961298458	0.214665501816543
HS_H3K4me1_1055:1056:1057:1058	34.8559389816334	0.119141108001761	0.441994402155897	0.269553431945363	0.787503830417889	0.961892231899148
HS_H3K4me1_10567:10568	19.5672810450198	-0.742612765213711	0.492139375669248	-1.50894807838501	0.131312051943045	0.522083017152453
HS_H3K4me1_10569	45.244946965077	-0.0542223139208448	0.481564551230458	-0.112596148911501	0.910350738357801	0.986503464029724
HS_H3K4me1_10570	10.5420013468792	0.951747183593342	0.882869170896901	1.07801610359377	0.281026569661436	0.718208834828261
HS_H3K4me1_10574:10575	19.5965309340801	0.311959890565739	0.588199478630452	0.53036410588479	0.595859507637124	0.909262514602754
HS_H3K4me1_10576	18.962557265304	0.195708435211854	0.540941351237567	0.361792336200795	0.717507219584023	0.943826631461962
HS_H3K4me1_10577:10578	33.2063177339138	0.690708230258886	0.464589897689168	1.48670522905128	0.137092681035959	0.532494507210962
HS_H3K4me1_10579:10580	68.3473260481652	-0.547160210890509	0.578414676982052	-0.945965295599662	0.344166287446921	0.775099833780592
HS_H3K4me1_10581	5.27191805793958	-1.03467653149895	1.39979411142768	-0.73916336913552	0.459807801124947	0.850957040344502
HS_H3K4me1_10582	23.2877150379989	-0.762145775314128	0.489656041913641	-1.55649212932319	0.119591112799368	0.497352867708683
HS_H3K4me1_10583	33.206904245067	1.36063532309195	0.676102382446245	2.01246935141532	0.0441704843096234	0.297375902472561
HS_H3K4me1_10584:10585	40.1683807732676	0.210291695286364	0.491585569545523	0.427782482469495	0.668809491745629	0.932603784171127
HS_H3K4me1_10586	103.007288238696	-0.862771424254956	0.672011649799246	-1.28386379092192	0.199189618597767	0.624269182075927
HS_H3K4me1_10588	27.1822240789199	0.0104281765501796	0.471219517627094	0.0221301880760213	0.982344105766554	0.99770539841192
HS_H3K4me1_10589	51.2352708381588	-0.142599781625715	0.591093457389066	-0.241247437005302	0.809363346982324	0.965401316549755
HS_H3K4me1_10590	35.3756110856698	0.38723790803297	0.479373010579819	0.807800813743335	0.419205256617242	0.828744325528647
HS_H3K4me1_10593	18.370265427004	0.622616714845191	0.530060677482278	1.1746140419292	0.240149162894513	0.67506568271405
HS_H3K4me1_10594	64.4640716601088	-0.787971271542273	0.600035155598908	-1.31320850818446	0.189112697804945	0.612043003432157
HS_H3K4me1_10595:10596	59.5435491799222	-0.580521012235942	0.493272263491299	-1.17687746748035	0.239244416783133	0.67472752966361
HS_H3K4me1_10600	29.1214847344841	-0.472317570974821	0.501306888882341	-0.942172512386273	0.346104324516663	0.776727366900296
HS_H3K4me1_10601	22.7999414364378	-0.448127218656354	0.530433591312106	-0.844831899781923	0.398204701220222	0.816029318484447
HS_H3K4me1_10602	14.284929068159	-1.0320827262659	0.610433620263813	-1.69073703021118	0.0908870385379413	0.433242609277653
HS_H3K4me1_10603	19.5239812713257	-1.16049602018221	0.58913735584943	-1.96982250176444	0.048858716760223	0.313096225923281
HS_H3K4me1_10604	24.4112973051677	-0.356790272129491	0.500175803358038	-0.713329732734176	0.475641743056186	0.858712138840061
HS_H3K4me1_10605	11.4118509799481	-1.69734714182004	0.626085133314748	-2.71104846849437	0.00670708213588922	0.0930950731968209
HS_H3K4me1_10606	32.8186999628818	-0.546946149511808	0.522156722220767	-1.04747507067535	0.294880524031415	0.732408071761873
HS_H3K4me1_10607:10608	26.9307226471493	-0.452483421509255	0.533679082176103	-0.847856767524467	0.396517743834767	0.814895059483602
HS_H3K4me1_10609:10610:10611	38.8082508052414	-0.745121342604967	0.461873221424171	-1.61325945744897	0.10668815072402	0.469704606971157
HS_H3K4me1_10612	30.333410289456	-0.804534651110001	0.503269893773162	-1.59861470170244	0.109906241019768	0.477279576854282
HS_H3K4me1_10619	60.2585654427921	1.06707906057049	0.556879736252514	1.91617505738551	0.055342817085467	0.334865759058346
HS_H3K4me1_10620	24.5861998125884	-0.654143872129014	0.896271463525214	-0.729850161195733	0.465481779302122	0.853619571211826
HS_H3K4me1_10621	20.353740895957	-0.350721708638228	0.523038188468563	-0.67054703914666	0.50250913072211	0.870865512224189
HS_H3K4me1_10622	19.3724255912963	0.766135070469561	0.504994300390539	1.51711627215806	0.129237330596631	0.517902415160695
HS_H3K4me1_10623	151.846205516238	-0.256420427012216	0.64267121517141	-0.398991616489039	0.689899381536034	0.936990830221078
HS_H3K4me1_10624	204.440905056631	-0.293798436990606	0.727304657501055	-0.403955115590856	0.6862457255344	0.935724173429805
HS_H3K4me1_10625:10626:10627:10628:10629:10630	162.369329873883	0.241506243337212	0.615316455408434	0.392491117723976	0.694695372987037	0.937702913391005
HS_H3K4me1_10631	12.6833338952588	1.7023629255339	0.64760531564274	2.62870437350305	0.00857108355671777	0.10893819336596
HS_H3K4me1_10632:10633	22.3541501236704	0.214620352419035	0.513124715329056	0.418261576586509	0.67575587915745	0.933332779428421
HS_H3K4me1_10636	25.0067972477843	-0.231021764392123	0.532834597457988	-0.433571253620292	0.664599813324117	0.931357127839348
HS_H3K4me1_10637	22.9066905862164	-0.127959347583508	0.489653270421555	-0.261326443246961	0.793840776108825	0.963176943762311
HS_H3K4me1_10638	21.4374972305007	-0.478133798145536	0.560530524889703	-0.853002248610135	0.393658057235001	0.812954799323131
HS_H3K4me1_10639	25.5659339965518	-0.232325844141619	0.481146229176092	-0.482859118608183	0.629195770859767	0.920552403028245
HS_H3K4me1_10640	17.2614528315445	0.42356668131309	0.599271741032721	0.706802360784042	0.479689307289013	0.860154720635444
HS_H3K4me1_10641	19.7811646738805	0.20427616360505	0.521152357968911	0.391970141708993	0.695080275545956	0.93772297919688
HS_H3K4me1_10642	15.5855305754957	-0.0084248384389639	0.570465572266654	-0.0147683556178318	0.988216985386723	0.998243377446616
HS_H3K4me1_10643	17.8247356904836	0.357960272744973	0.595365155794573	0.601244915428819	0.547676872600172	0.891003687698869
HS_H3K4me1_10644	20.7335442894363	-0.353116518583255	0.593131528670825	-0.595342687944055	0.55161442691502	0.892680507288993
HS_H3K4me1_10645	27.6802571232095	1.884555594528	0.570927153316298	3.30086874232787	0.000963859634096736	0.025848182303249
HS_H3K4me1_10646	21.0603780041686	-0.196622091339644	0.552994525492245	-0.355558838787096	0.722170973596873	0.944285747151038
HS_H3K4me1_10647	25.7300018163453	0.228078103373502	0.460828606715016	0.494930436283764	0.6206492252936	0.918352013319765
HS_H3K4me1_10649	35.3403675702138	0.793724681406587	0.60658333649485	1.30851712147771	0.190697971163315	0.614119890552948
HS_H3K4me1_10651:10652:10653	125.308712268264	0.619093115915531	0.673252106055911	0.919556151918102	0.357804749430642	0.786522969972694
HS_H3K4me1_10665	14.36499820571	0.296456932700587	0.677706539244078	0.437441452212131	0.661791227555809	0.930558526969806
HS_H3K4me1_10666	26.1687537924454	-0.346931836214599	0.514790913988308	-0.673927660313132	0.500357305701555	0.870170448576265
HS_H3K4me1_10667	23.5950798803598	-0.182677987538121	0.466462187660219	-0.391624428240233	0.695335735687039	0.93772297919688
HS_H3K4me1_10668	16.2640038331248	0.156163494906275	0.65283092955163	0.239209706276522	0.810942976602344	0.966277130364872
HS_H3K4me1_10669	17.0036030202847	-0.364152433030857	0.522061233479078	-0.697528201058144	0.485472296991115	0.863662655344076
HS_H3K4me1_10670	19.8443939775986	-0.759898506138558	0.520158333195595	-1.4608984565721	0.144043310260418	0.545155424952104
HS_H3K4me1_10682	18.3090592658724	-0.23791821941603	0.570173304973258	-0.417273515509795	0.676478358094641	0.933495200523657
HS_H3K4me1_10683	22.1444576405223	-0.348390614620437	0.509773276501858	-0.683422671763311	0.494339797938237	0.867625611394842
HS_H3K4me1_10688	23.8310870119127	-0.591800463337423	0.587556450291608	-1.00722315795139	0.313827546810858	0.750112904293616
HS_H3K4me1_10689	22.0724461763317	-0.835709710971772	0.58667939223413	-1.42447429044561	0.154309222241845	0.562586152944262
HS_H3K4me1_10690	26.838099940109	-0.329200908593113	0.447920122412326	-0.734954497735361	0.462367206382759	0.851734648826559
HS_H3K4me1_10691	18.1977593758208	-0.130624503669637	0.619427312801485	-0.210879470391547	0.832981324152289	0.970592760091687
HS_H3K4me1_10692	20.2607435309352	-0.150264129112853	0.530527150676531	-0.283235511926647	0.776996307833345	0.958354336937829
HS_H3K4me1_10693	19.2409359959391	0.401318591549752	0.55968405813311	0.717044885802885	0.473346401168814	0.857632439750476
HS_H3K4me1_10694	17.5930490878972	-0.864499818759771	0.464867494635187	-1.8596693224124	0.0629323248765629	0.359975261646729
HS_H3K4me1_10695	22.6364238793269	-0.150954517927264	0.522185693282963	-0.289082063850156	0.772518578886124	0.957528343531419
HS_H3K4me1_10696	19.7850403385185	0.0281650170286498	0.634233390472459	0.0444079694505974	0.964579209214416	0.995286709640582
HS_H3K4me1_10697:10698	19.8539461918747	-0.338666452675592	0.529618366749752	-0.639453753754755	0.522527789533708	0.879486614323596
HS_H3K4me1_10709	8.49727722427722	0.261877954146156	1.06527235010369	0.245831926568512	0.805812341466662	0.964486772693566
HS_H3K4me1_10710	37.368668580403	-0.484727684710811	0.500710645603105	-0.968079446617231	0.333004693817851	0.766968155749952
HS_H3K4me1_10711	24.538526157869	-0.416273962409333	0.553063628327459	-0.752669206738839	0.451648718587522	0.846808138286461
HS_H3K4me1_10712	29.3684516901421	0.145599669251308	0.53758580821151	0.270839867844916	0.786514195333399	0.961610136163828
HS_H3K4me1_10713	26.0907705095043	-0.0849785174551654	0.504449574040889	-0.16845790308523	0.866223058808554	0.976314809255523
HS_H3K4me1_10714	18.5867236180433	-0.823289417697452	0.558678880291341	-1.47363619198943	0.140579571330168	0.537968733000651
HS_H3K4me1_10715:10716	27.9000499834693	-0.893643555993897	0.516802553743116	-1.72917790270459	0.0837772599250858	0.4166716178265
HS_H3K4me1_10721	24.1222036001278	0.0872480334268325	0.477367425203182	0.182769139284477	0.854979163981906	0.974426048040354
HS_H3K4me1_10734:10735:10736	32.379205262842	-0.24699849358645	0.426672889635305	-0.578894276122325	0.562660512628092	0.897256835612647
HS_H3K4me1_10737	43.191749707605	-1.84457577040484	0.498725087372716	-3.69858227931156	0.000216807070619635	0.00940389713169415
HS_H3K4me1_10738	33.9080904567792	-0.448116179665749	0.470048522546662	-0.953340257805542	0.340417700314372	0.772006691681957
HS_H3K4me1_10739	25.6621399891624	-0.741714474551025	0.47203419191884	-1.57131514464222	0.116109465120783	0.490279320202127
HS_H3K4me1_10740	30.0458811987259	0.824900065931374	0.499128992218914	1.65267912461711	0.0983961851301724	0.450832749296958
HS_H3K4me1_10741:10742	22.5360990572436	-0.759675523276091	0.550256292199556	-1.38058489115939	0.167406631515063	0.580989551829621
HS_H3K4me1_10743:10744:10745:10746	37.4416302066529	-1.05590384572304	0.482469221314066	-2.1885413598968	0.0286301919588006	0.230054148399011
HS_H3K4me1_10747	30.7193098132932	-0.260517059206536	0.549369267223968	-0.474211199550643	0.635349307722909	0.923115008244891
HS_H3K4me1_10748:10749	22.8276793563852	0.349793333670293	0.533956475431145	0.655097090802862	0.512405245030786	0.874848855783864
HS_H3K4me1_10750	20.5678918959167	-0.730866111257904	0.60959580079976	-1.1989356066742	0.230552985159281	0.665250058543711
HS_H3K4me1_10751:10752:10753:10754	30.1285387239817	-0.358172213615152	0.475855653588107	-0.752690886226563	0.45163568784248	0.846808138286461
HS_H3K4me1_10755:10756:10757	23.5967962179416	-0.275971175036735	0.592060794508834	-0.466119657974781	0.641129853037602	0.924726529392052
HS_H3K4me1_10758:10759	30.2115137020852	0.231221715682693	0.449586305710112	0.514298840391687	0.607043072327345	0.913172658329428
HS_H3K4me1_10760	31.7428390658094	-0.217980604026982	0.536214392749659	-0.406517629840552	0.684362305926205	0.9355601026589
HS_H3K4me1_10761:10762:10763:10764:10765:10766:10767	58.1831169290628	-0.533496784129847	0.421500843303878	-1.26570751305763	0.205617817511578	0.634410045478638
HS_H3K4me1_10768:10769:10770:10771:10772:10773:10774:10775:10776:10777	82.8441720678648	-0.200049665972792	0.482075274821883	-0.414975993213314	0.678159477425244	0.933996482329821
HS_H3K4me1_10778	30.7425994861478	-0.888744021382302	0.585596227890885	-1.5176737469489	0.129096665461051	0.517547177897956
HS_H3K4me1_10779:10780:10781:10782	50.9813367393719	-0.687106798083849	0.430976663683488	-1.59430163158083	0.110868492435601	0.479828977143212
HS_H3K4me1_10783:10784	17.660281243198	-0.852944485113679	0.590627991819686	-1.444131495505	0.148701990120466	0.552629834271769
HS_H3K4me1_10785	25.5558151412839	-1.11265388423093	0.478343589283644	-2.32605580833061	0.0200155736435917	0.184045454175249
HS_H3K4me1_10786:10787:10788:10789	36.0670106961657	0.331582604592835	0.493125714034468	0.672409884854754	0.501322791627023	0.870673595023823
HS_H3K4me1_10790:10791	20.2272559870003	0.757017134385717	0.539162467525635	1.40406126164508	0.160300607840829	0.571440670493449
HS_H3K4me1_10792:10793	17.668216192231	0.23817555837023	0.577980621576866	0.412082255838321	0.680279133964321	0.934496880049892
HS_H3K4me1_10794:10795	34.2200717345484	-0.113280922728851	0.508158601968121	-0.222924343482742	0.823594389723801	0.968456128376729
HS_H3K4me1_10796	30.4978235629035	-0.158583369150498	0.519480944423621	-0.305272735896888	0.760158439082856	0.954994768484014
HS_H3K4me1_10797	24.0180089484387	0.000666101249166724	0.569358489716173	0.00116991537177004	0.999066542800356	0.999964595853758
HS_H3K4me1_10798:10799	23.0983414872962	-0.898454158121645	0.485688294247799	-1.84985755012505	0.0643340835613967	0.36318557293969
HS_H3K4me1_10800:10801	22.0148387949885	-0.485630291267361	0.577449221972254	-0.840992199467705	0.400352304417203	0.817889734897785
HS_H3K4me1_10802	22.290985663161	-1.06029355860674	0.546255875055306	-1.94101996339974	0.0522558559630484	0.325795273237631
HS_H3K4me1_10803:10804	64.4896628689735	-0.15630891237395	0.565868919037276	-0.276228128309082	0.782372854107401	0.960353070110879
HS_H3K4me1_10805:10806	2.65012453186796	0.180253086817836	1.96909147374606	0.0915412459101848	0.927062534299689	0.989823802758208
HS_H3K4me1_10807	21.5858997794374	-0.0612704507037979	0.525949704324517	-0.116494885727692	0.907260339100816	0.985890944740681
HS_H3K4me1_10808:10809:10810	30.3793993481987	0.207138549387696	0.475164169635953	0.435930490184888	0.662887162472023	0.93066219592207
HS_H3K4me1_10811	21.823210965591	0.480177027903388	0.632444306896667	0.759240019503951	0.447708990446185	0.84506367718968
HS_H3K4me1_10812:10813	26.2051378024409	0.0237124317736936	0.500912875430613	0.0473384353582628	0.962243495419445	0.995059658619844
HS_H3K4me1_10814	23.5473152825426	-0.942662796429289	0.554002977305972	-1.70154824981864	0.0888400856161747	0.428927210004307
HS_H3K4me1_10815	29.3227772676446	-0.734506844220604	0.514814224983666	-1.42674154787372	0.153654405051825	0.561270631303514
HS_H3K4me1_10816:10817	26.3278732505101	-0.0200549968971522	0.471478252153132	-0.0425364198784688	0.966071079147486	0.995631605598911
HS_H3K4me1_10818:10819:10820	27.406745083961	1.27588255552898	0.49466156702092	2.57930399406798	0.00989996228480798	0.119240213652288
HS_H3K4me1_10821	33.6200421379325	-0.429957834670246	0.520569477493382	-0.825937465140208	0.408839566538233	0.822941695200077
HS_H3K4me1_10822	28.940779361722	0.00053890901333743	0.479910899199632	0.001122935557905	0.999104027243872	0.999964595853758
HS_H3K4me1_10823:10824:10825	55.7807287988114	-0.135715484838735	0.511486305122747	-0.265335520187907	0.790751003661168	0.962605894742214
HS_H3K4me1_10826:10827:10828:10829:10830	44.4612183571297	0.331735619178434	0.442299255816006	0.75002527093655	0.45323948484809	0.847422025902554
HS_H3K4me1_10831	22.574330223222	1.85935669177195	0.565995229463606	3.28511018287921	0.00101942497559505	0.0268303740571366
HS_H3K4me1_10832	16.641574320582	0.225314469611276	0.626195050209454	0.359815155894176	0.718985368505541	0.943866660703075
HS_H3K4me1_10876	35.6226322980331	-0.468768660676927	0.537125856819839	-0.872735234628929	0.382807407923101	0.804991966259528
HS_H3K4me1_10877	11.9769517877639	0.657296128523043	0.635893989189979	1.03365677250752	0.301296648405454	0.738486374995018
HS_H3K4me1_10899	24.5169774012686	-0.581138917975162	0.523483335452168	-1.11013833415192	0.266939420617903	0.703656575817131
HS_H3K4me1_10900	19.7762272882395	-0.683936382232407	0.557430387460929	-1.22694492014995	0.219843293572166	0.653117260829054
HS_H3K4me1_10902	21.4849096292772	1.74812576421883	0.518441089289261	3.37188891917376	0.000746545516172399	0.0219247672200777
HS_H3K4me1_10903	42.5389425156637	1.56405364019266	0.600282408208519	2.60552969536526	0.00917323215165193	0.113887760393399
HS_H3K4me1_10906	87.3023641075379	-0.533683065397236	0.599164700530266	-0.890711794144283	0.373083805857744	0.797426485547723
HS_H3K4me1_10918:10919:10920	32.8149439291635	1.06808654490878	0.644005555635222	1.65850517214135	0.0972155444452192	0.448455707804428
HS_H3K4me1_10921	6.00957248233799	-1.07091851955612	1.20763661830241	-0.886788710548979	0.37519266684045	0.797961774937823
HS_H3K4me1_10923	27.1754837189792	0.202333825803693	0.449970437519627	0.449660264169839	0.652955427151336	0.927959918804706
HS_H3K4me1_10924	33.5883365167405	1.64958047300603	0.617785970962054	2.67014880645023	0.00758176380320797	0.101098580237461
HS_H3K4me1_10939	20.7521467576028	-0.120527748349044	0.446435909109216	-0.269977718838828	0.787177395116987	0.961892231899148
HS_H3K4me1_10941	7.41413973811713	-1.21068409736012	0.906396007698856	-1.33571208067628	0.181643399207971	0.603439969613237
HS_H3K4me1_10942	25.9892390321651	1.68722646125863	0.579042420209222	2.9138218589391	0.00357033579649883	0.0630147577694375
HS_H3K4me1_10946	19.4853109677731	1.79846434996312	0.579530441034486	3.10331299724788	0.00191367131606887	0.041147350565688
HS_H3K4me1_10947:10948	11.2585834442575	0.159533905580151	0.640088382426657	0.249237308409407	0.80317722185367	0.963671743987897
HS_H3K4me1_10959	59.2788830999284	-0.72415124668842	0.630538836348532	-1.14846414676374	0.250777005761409	0.68639909276911
HS_H3K4me1_10960	26.8365429809621	-0.089029886987301	0.503040492801101	-0.176983539618356	0.859521318954883	0.97500609716773
HS_H3K4me1_10961	30.2020393569514	-1.04539383846914	0.440892943223653	-2.37108317231296	0.0177360394394084	0.170438667908952
HS_H3K4me1_10962	93.8914840776251	-1.10983230430773	0.62306679960334	-1.78124128105409	0.0748730424675591	0.394915063520474
HS_H3K4me1_10963	22.9893813196682	0.0901670465593203	0.522947028115469	0.172420994310366	0.863106568267124	0.975696944807891
HS_H3K4me1_10964	26.4493401919501	-1.188393194033	0.493267014812926	-2.40922899432817	0.0159862638756199	0.160342026927397
HS_H3K4me1_10965	21.3412774034694	-0.770554964236754	0.622027002744931	-1.23878056874764	0.215426771814512	0.647517164108471
HS_H3K4me1_10966:10967	18.1596421363827	0.013291834709704	0.520102188174813	0.0255561984008351	0.979611323260281	0.997531690660611
HS_H3K4me1_10970	34.0200427710831	-1.78013566858958	0.400001220630722	-4.4503255909636	8.57402006988615e-06	0.00113972582029246
HS_H3K4me1_10974	27.9710394660841	2.6157724761207	1.05324637324459	2.48353333329091	0.0130086158959586	0.139750187731091
HS_H3K4me1_10975	20.322921913544	-0.392823712918739	0.668675569418736	-0.58746532830594	0.556891229757922	0.894965271606959
HS_H3K4me1_10976	22.0737210039797	-1.0452906420467	0.52389267904133	-1.9952381162483	0.0460169156914842	0.30301898914908
HS_H3K4me1_10978	16.152386314311	-0.239390969957523	0.666077839644754	-0.359403895024041	0.719292961317584	0.943866660703075
HS_H3K4me1_10979	17.4890253989191	0.372866200941835	0.515113850142969	0.723852019972568	0.469156588863955	0.854954897693663
HS_H3K4me1_10984:10985	7.4978226172238	-0.137134337654632	0.937761570680547	-0.146235825760179	0.883735224679436	0.979835935729441
HS_H3K4me1_10986	18.1703836098475	-1.1444919327705	0.540544138965267	-2.11729598060454	0.0342347358194545	0.255894479447981
HS_H3K4me1_10987	14.835816342029	-0.797914105060509	0.619138183122234	-1.28874963103831	0.197485142020883	0.622309507870201
HS_H3K4me1_10988	20.9462859299084	-0.64998116816611	0.48600076728697	-1.33740769956915	0.181089592538744	0.602847604025162
HS_H3K4me1_10989	21.7729135090034	-0.276457831206213	0.598852778673149	-0.461645735064882	0.64433539138376	0.925699183940809
HS_H3K4me1_10990	22.657606684979	-0.242365181235757	0.613138823238262	-0.395285981004624	0.692631844309899	0.937044034042385
HS_H3K4me1_10991	23.5692799834226	-0.7085539737111	0.604772696406515	-1.17160377431263	0.241356172038887	0.677004964908738
HS_H3K4me1_10992	23.8907570688284	-1.00434001604978	0.570860508095437	-1.75934401102743	0.0785190955147283	0.404383417062807
HS_H3K4me1_10993	28.2030501136527	0.280202070383955	0.479530051355784	0.584326403719088	0.559000731224558	0.89548696929088
HS_H3K4me1_10994	21.8446087021731	0.0791961961604149	0.598450738781819	0.132335363678593	0.894719037168453	0.983140355072875
HS_H3K4me1_10995:10996	17.1427935956951	0.660043840245623	0.621758021192795	1.06157671915415	0.288427887267201	0.725950937496863
HS_H3K4me1_11016	63.5691000852111	0.817790529441354	0.711179018418951	1.14990812195137	0.250181715318533	0.685865863946101
HS_H3K4me1_11020	27.8389154993719	3.55216568514543	0.704750679274815	5.04031537621303	4.64765303094642e-07	0.00016220982650906
HS_H3K4me1_11023	65.5836192429886	-1.84455265328383	0.635811048814395	-2.90110191813023	0.00371852913466432	0.0644705677616892
HS_H3K4me1_11024:11025	17.2111111629181	-0.535083132789183	0.564117635393054	-0.948531120492909	0.342859137625496	0.773972042772516
HS_H3K4me1_11026	16.3974646479868	-0.0233287449067348	0.58667933364059	-0.0397640475282642	0.968281239464549	0.996161969609051
HS_H3K4me1_11027:11028:11029:11030:11031:11032	48.6003837773644	0.122827748863213	0.428944832352054	0.286348592171412	0.77461114430273	0.957777917823387
HS_H3K4me1_11033:11034	23.1365189391511	0.191608094317471	0.506322511641393	0.378430920830119	0.705110501622453	0.940589990587266
HS_H3K4me1_11035:11036:11037:11038	34.1649365236444	-0.628615144331745	0.489985126764685	-1.28292699103424	0.199517655627854	0.624963523857295
HS_H3K4me1_11039:11040	34.7121454291241	-0.352951201447335	0.454485759465181	-0.776594632717804	0.437397969161579	0.840270567583976
HS_H3K4me1_11041	28.1080307585155	0.0269209625226628	0.536696502783529	0.0501604955184907	0.959994491911811	0.994597553474111
HS_H3K4me1_11042	32.9212808114436	0.17088164194068	0.463833575281032	0.368411540361528	0.712566393712145	0.942288940386353
HS_H3K4me1_11043	29.6055197688243	-0.401891722565777	0.585223889072439	-0.686731574137827	0.492251896221144	0.866677157829916
HS_H3K4me1_11044	26.2097736350254	-0.195757059477957	0.503388176327315	-0.388878938131179	0.6973657032176	0.93814180906391
HS_H3K4me1_11045	21.9698335474923	-0.452355004482928	0.604270471199418	-0.748596904934056	0.454100198154181	0.84745991873438
HS_H3K4me1_11046:11047:11048	94.6454864241402	0.0402958776146052	0.496318740698574	0.0811895145403705	0.935291238172032	0.991050495380072
HS_H3K4me1_11077	15.7698292468265	1.99669291547611	0.662447960831232	3.01411285645847	0.00257731913473812	0.0502409459431771
HS_H3K4me1_11078	19.2053168314932	-0.0657812600877339	0.6858870317399	-0.0959068433191768	0.923594559454993	0.988802215696917
HS_H3K4me1_11079	20.9384021406044	0.134545478718813	0.550845218362197	0.244252785054305	0.807035048188335	0.964860726836057
HS_H3K4me1_11081	23.4855329273048	-0.392929929210476	0.505477627810574	-0.77734385775373	0.436955926047292	0.840270567583976
HS_H3K4me1_11083:11084	39.1740117148566	0.0596460573938165	0.56264520405035	0.106010069870744	0.91557436260886	0.987840873268834
HS_H3K4me1_11087	86.6394511755173	0.0471930312690466	0.650336206200621	0.0725671288467186	0.942150585110638	0.991386454191837
HS_H3K4me1_11089	130.717499119639	-0.399409938477464	0.615650130457225	-0.648761234210791	0.516492717862717	0.876559302582603
HS_H3K4me1_11090	15.7718093428698	-0.0439895445281278	0.594368400374625	-0.074010570717423	0.941001974114543	0.991161041775575
HS_H3K4me1_11097	31.3677273246892	0.933348061295831	0.523044331740746	1.78445306574598	0.0743500748202714	0.393528865828432
HS_H3K4me1_11098	173.312982375385	0.126661824117388	0.722020969119225	0.175426794421081	0.860744288125929	0.975300657845753
HS_H3K4me1_11104	17.5951423744952	-0.413197573622406	0.490082370756503	-0.843118623068576	0.399162104319149	0.816635952443612
HS_H3K4me1_11110	40.9144422185009	-0.616607322198629	0.599976284329254	-1.02771949209287	0.304081796121191	0.741183989290539
HS_H3K4me1_11111	20.3374332835736	-0.77841885830009	0.537912503080769	-1.44711055021379	0.147865963632422	0.55122416968978
HS_H3K4me1_11112	35.5812535734195	0.113234530838355	0.881861980448315	0.12840391506706	0.897829333030823	0.984093850896559
HS_H3K4me1_11116	91.5811964083995	-0.277088826482687	0.526868821964024	-0.525916157744493	0.598946461967722	0.910226794264734
HS_H3K4me1_11117	28.7011519601157	-0.136247831987014	0.581342562283245	-0.234367549920816	0.814699648559008	0.966883467425645
HS_H3K4me1_11124	280.069606155841	0.413723002495758	0.74714740060499	0.553736788966612	0.579758993902074	0.902583781838706
HS_H3K4me1_11125	114.908158659253	-0.713403339918635	0.710641774437794	-1.00388601624641	0.315433557549948	0.751722330212196
HS_H3K4me1_11126	55.1882771684387	-0.764693569714118	0.58353831371811	-1.31044277939823	0.19004608962696	0.61348264936351
HS_H3K4me1_11127:11128:11129	81.95363204496	-0.89288598773733	0.606480760149069	-1.4722412422743	0.140955743958928	0.538894463568646
HS_H3K4me1_11130	20.5067601834297	-0.410344335444146	0.668805186089784	-0.61354837548921	0.53951380644179	0.886680830335336
HS_H3K4me1_11133	23.7076972032436	0.556597414593078	0.46400997412716	1.19953760830267	0.230318970307144	0.665192339522909
HS_H3K4me1_11134	12.8349052195477	0.321603775808577	0.7803611123213	0.412121735348803	0.680250198255398	0.934496880049892
HS_H3K4me1_11136	71.1811927268516	0.387798422556794	0.696134891462915	0.557073675393346	0.577477092587851	0.902505091129765
HS_H3K4me1_11137	127.555232357961	-0.111236361083055	0.726278779509943	-0.153159315983474	0.87827264021183	0.978316221977853
HS_H3K4me1_11138	22.6893408668006	-0.476365324367868	0.500453407434192	-0.951867481151098	0.341164193397779	0.772753584029845
HS_H3K4me1_11139:11140	54.7805384928567	-0.0756761658292944	0.660479542478352	-0.11457760757484	0.908779929365209	0.986021661033418
HS_H3K4me1_11143:11144	55.4118610176955	-0.205183078956686	0.540046560152361	-0.379935905709312	0.703992993420311	0.94003655489592
HS_H3K4me1_11145	15.9338964379566	-0.232417442878289	0.570525755221828	-0.407374147005724	0.683733212043638	0.935475530992842
HS_H3K4me1_11146	17.7803211715358	0.34067650673593	0.564468850211063	0.603534644309507	0.546153075666792	0.890265289318851
HS_H3K4me1_11153	59.5918095277382	1.86995608594244	0.625222832356344	2.99086339968573	0.00278189905712055	0.0525615370460791
HS_H3K4me1_11154	27.8433007852702	0.592381875201284	0.471060576931227	1.25754924995086	0.208554817045499	0.637524384880643
HS_H3K4me1_11155	24.1429417371096	-0.489334345704789	0.531484956947219	-0.92069274832436	0.357210863298493	0.785961809954712
HS_H3K4me1_11156	30.4205740369169	0.331103701530953	0.515000957434373	0.642918613550629	0.520276910862309	0.878202044395187
HS_H3K4me1_11158	21.9103427487092	0.417181253527647	0.544032773798666	0.766831105807673	0.44318193953953	0.842826144514805
HS_H3K4me1_11159	22.2566377458702	-0.673821144120998	0.558581884958242	-1.20630683211535	0.227699204319105	0.662497354509816
HS_H3K4me1_11160	22.5084493995848	0.430143718825258	0.512002896690318	0.840119697770828	0.40084127683648	0.818263933947284
HS_H3K4me1_11165	23.8276459804105	-0.0174235224641855	0.438751328390997	-0.0397116118783767	0.968323044040291	0.996161969609051
HS_H3K4me1_11166	26.4157260723224	0.0663482334449716	0.528168508776233	0.125619442171402	0.900033172243787	0.98480886911536
HS_H3K4me1_11167:11168	19.3819810850551	0.79544544671203	0.546135497345206	1.45649834258849	0.145254907464624	0.546908799493915
HS_H3K4me1_11169	21.1518233961063	0.0924774753739965	0.443084440765212	0.2087129830474	0.834672304338405	0.970592760091687
HS_H3K4me1_1116:1117:1118:1119	42.5539248355798	0.106137784040093	0.475066835145428	0.223416530450082	0.823211340012598	0.968313033422711
HS_H3K4me1_11170	22.7755816520821	-0.123905550154932	0.571951529756697	-0.216636452056769	0.828491675635197	0.969284443639414
HS_H3K4me1_11171	19.8115807975203	-1.08479252145344	0.656292798389338	-1.65290937842944	0.0983493081623045	0.450789501173319
HS_H3K4me1_11172	23.7966636111321	-0.178037705685704	0.49118422311462	-0.362466254630003	0.717003636406945	0.94360084270323
HS_H3K4me1_11173	13.357089905507	0.287780023933396	0.580260462748716	0.495949737071815	0.619929873626312	0.918208451729432
HS_H3K4me1_11174	15.0009288744976	0.492625898781109	0.667928909378587	0.737542411870491	0.460792561423814	0.851593345984602
HS_H3K4me1_11175	173.467575079971	-0.0254743952384244	0.705525280285994	-0.0361069914151028	0.971197047621479	0.996861618822796
HS_H3K4me1_11176	29.2733509765416	1.26487369028804	0.512574585842429	2.46768709418004	0.0135989134927685	0.143226522186448
HS_H3K4me1_11177	28.9106441196813	0.151599450456125	0.442611854167801	0.342511048966735	0.731966330411611	0.947298369530946
HS_H3K4me1_11178	104.697860342544	0.0885083555004232	0.532203139666536	0.166305586915327	0.867916469551257	0.976353043376439
HS_H3K4me1_11179	5.94283526870491	-0.797453841273488	1.09437823804474	-0.728682107840752	0.466196139930251	0.853937404621388
HS_H3K4me1_11180	25.3232573235355	-0.0501339512106818	0.465638477204619	-0.107667114435328	0.91425975670913	0.987516920253364
HS_H3K4me1_11181	20.2290371831137	-0.63946217102061	0.531514942257013	-1.2030934978144	0.228940141293594	0.664073705336577
HS_H3K4me1_11192	17.9294373575698	0.0976550650720595	0.502397826262251	0.194377960984815	0.84587994539346	0.971966831041383
HS_H3K4me1_11193	23.0579503114163	0.556807693578965	0.494326869331953	1.12639576790849	0.259998037344738	0.696732379372398
HS_H3K4me1_11194	32.6813755506351	-0.649091555707525	0.486673808341303	-1.33373019994599	0.182292293646315	0.604098028470225
HS_H3K4me1_11195:11196:11197	9.41254050158877	-1.9753196430679	0.739996117630241	-2.66936487368833	0.00759948446453664	0.101222779245006
HS_H3K4me1_11198:11199	17.3573067606712	0.04136355134715	0.578671625344415	0.0714801789746149	0.943015599087704	0.991817113669881
HS_H3K4me1_11200	28.7781859277807	-0.777998516485033	0.474912403257705	-1.63819371982766	0.101381289292674	0.459409695572534
HS_H3K4me1_11201:11202	13.4615979938141	-0.306410339546162	0.605637204205657	-0.505930509913182	0.612905433175291	0.915850701318424
HS_H3K4me1_11203:11204	22.6015451756267	-1.03164336132267	0.47596112951479	-2.16749498509334	0.0301971316683489	0.23796051205405
HS_H3K4me1_11205	16.5364294382359	-0.734694003486437	0.545383664325808	-1.34711406216145	0.177943499851965	0.597328598192784
HS_H3K4me1_11206	30.0394691278538	0.743337352122448	0.503392464746542	1.47665569943865	0.13976795290146	0.536756608131972
HS_H3K4me1_11207	20.120568413669	-0.663702688390923	0.461954650834708	-1.43672693237675	0.150795599163762	0.556685038546172
HS_H3K4me1_1120:1121:1122:1123:1124:1125:1126:1127	49.4993681463812	0.258356995915419	0.489455336459995	0.527845906807343	0.597606291662422	0.910226794264734
HS_H3K4me1_11220	24.5346894626139	-0.0796199412045276	0.574466946536337	-0.138597950125041	0.889767863239871	0.981961857043333
HS_H3K4me1_11221	32.5376886265024	-0.688032431728438	0.444043150400985	-1.54947200763512	0.121268295540759	0.501474549589365
HS_H3K4me1_11222	22.0135440947849	-1.9072615424363	0.526479510718749	-3.62267002533967	0.000291577680750004	0.0115870853264383
HS_H3K4me1_11223:11224:11225	24.9230064929268	-1.11763973482968	0.468679125712327	-2.38465865773523	0.0170949748310575	0.166268652617741
HS_H3K4me1_11228	34.3980469778058	-0.224047407016764	0.509956286460375	-0.439346298820798	0.66041063138304	0.930242574042896
HS_H3K4me1_11229	15.988004628067	0.0537639215630904	0.491746886512931	0.109332510357799	0.912938761610818	0.987026754464429
HS_H3K4me1_11232	24.0435911896947	-0.609123689984202	0.605237666318768	-1.00642065734122	0.314213260781546	0.750576771421209
HS_H3K4me1_11233	34.3654678303457	0.527125022884872	0.481387351867404	1.09501219930279	0.273511291980322	0.71062290528365
HS_H3K4me1_11234	33.7478493014469	-0.475804981812701	0.450900946307583	-1.05523172153232	0.291319359595494	0.728417669230447
HS_H3K4me1_11235:11236	25.3124151408179	-0.566573606623425	0.474781665094861	-1.19333505962203	0.232738176999783	0.667869764100087
HS_H3K4me1_11237	28.3315098768565	0.159407982913142	0.511789850058719	0.311471559849912	0.75544216029232	0.953581878372891
HS_H3K4me1_11238	21.2858454026288	-0.180081212829674	0.491969247280622	-0.366041604887053	0.714334030481455	0.942733305336414
HS_H3K4me1_11242	20.4418207399684	1.04727812763348	0.5551393748998	1.88651386477947	0.0592257418303765	0.34768436069514
HS_H3K4me1_11243	17.8068037004368	-0.570284103800792	0.52462257995004	-1.08703690156665	0.277020501656394	0.713769173872657
HS_H3K4me1_11244	16.8592891197094	-0.22684342695701	0.554696807405753	-0.408950302090124	0.682576133014941	0.935290994478912
HS_H3K4me1_11245	23.60452492094	-0.0726058480468523	0.568430356656313	-0.127730419736804	0.898362315797717	0.984347083439252
HS_H3K4me1_11246	178.428069166333	-0.0423657614011982	0.743881560968968	-0.0569522940533883	0.954583197248176	0.994071021659956
HS_H3K4me1_11247	26.0102699654995	0.130117310096804	0.545969316342514	0.238323484858945	0.811630207752866	0.966459585794329
HS_H3K4me1_11248:11249	26.4176121536854	0.13833291199841	0.451240606625058	0.306561311121879	0.75917730573366	0.954853869345282
HS_H3K4me1_11250	20.2589759137383	-1.27816869004051	0.550296158529514	-2.32269237251446	0.0201956843254875	0.184854606585477
HS_H3K4me1_11251:11252	16.5165773333383	-0.071968035829428	0.521187925650431	-0.138084618402496	0.890173542054666	0.982273906593419
HS_H3K4me1_11253	36.255324161797	-0.126712945368847	0.466846846433415	-0.271422943813159	0.786065757528539	0.961363605439789
HS_H3K4me1_11254	9.24677921487728	1.55921497187095	0.679130928087132	2.29589745862804	0.0216817450988602	0.19309366726999
HS_H3K4me1_11255	71.4011324391993	-0.613477809497832	0.691911601361436	-0.886641889355122	0.375271733565247	0.797961774937823
HS_H3K4me1_11256	24.1738117713713	0.486426781812254	0.531319720671547	0.915506733304473	0.359925669275878	0.788692444722628
HS_H3K4me1_11257	24.3957798036395	-1.12272590477745	0.515924771063461	-2.17614266216217	0.0295445947325833	0.234986979012912
HS_H3K4me1_11258	21.2336515654267	-0.63653525019801	0.492583622434475	-1.29223794947158	0.196274753173824	0.62080683390124
HS_H3K4me1_11259	6.77892176847374	-0.921763976035197	0.805179638329832	-1.14479295321873	0.252294935107943	0.688568322321103
HS_H3K4me1_11260	28.1943411571954	-0.850149393071278	0.50827528990972	-1.6726160211768	0.0944029108920602	0.44226829460167
HS_H3K4me1_11261	22.147680022981	-0.161359062597939	0.579285799629715	-0.278548279106931	0.780591509431191	0.959875650026652
HS_H3K4me1_11262	20.2919749910842	-0.275070104120312	0.586503115273952	-0.469000243914866	0.639069461671694	0.923590391613695
HS_H3K4me1_11263	23.3086574448726	-1.09159151709214	0.471981736510309	-2.31278338260087	0.0207345518685711	0.187859096350237
HS_H3K4me1_11264:11265:11266	24.4281261369753	0.0137945008784644	0.558378390068592	0.024704575112174	0.980290605783735	0.997531690660611
HS_H3K4me1_11267	25.924730084773	-0.259548587835231	0.515687259704709	-0.503306185969871	0.614749017929758	0.916061251233084
HS_H3K4me1_11268	20.9758628735305	-0.255722334514542	0.494844006647184	-0.516773631850548	0.605314188890288	0.912844065643289
HS_H3K4me1_11269	38.1709868554544	0.243336944358576	0.514460865277655	0.472994081342313	0.636217401796193	0.923253237122984
HS_H3K4me1_11270:11271	11.4534912064802	-0.291178046775518	0.604080609086849	-0.482018529307989	0.629792783454009	0.92064941551577
HS_H3K4me1_11272	15.3490623911337	0.167310683291961	0.679189079924745	0.246338888885698	0.805419908279438	0.964453395215824
HS_H3K4me1_11273	31.0867559063122	-0.24545630349043	0.415004152089517	-0.591455054737584	0.554215561350893	0.894003737070417
HS_H3K4me1_11274:11275	21.2501626746896	-0.33877214472046	0.514259261792841	-0.658757498191502	0.510051503872679	0.874324862423435
HS_H3K4me1_11276	31.9210508478948	3.08535892321765	1.06676852322568	2.89224780825759	0.00382496123004954	0.0656073478219751
HS_H3K4me1_11277	17.8555088530557	-0.70830913953634	0.609656951944508	-1.16181589872334	0.245310254591821	0.680325240173878
HS_H3K4me1_11278:11279:11280:11281:11282	35.5434492370009	-0.369916806480407	0.501008059334044	-0.738345021778914	0.460304814353138	0.851282832836345
HS_H3K4me1_1128	12.1451719191572	0.033523997697852	0.617686968764749	0.0542734417157826	0.956717308798304	0.994476312139882
HS_H3K4me1_11283:11284	22.1241761974392	0.34547970277904	0.547867688697517	0.630589665910709	0.528308857575222	0.881920378174422
HS_H3K4me1_11285	85.5662174453446	0.143343770884079	0.563374165193875	0.254437955696371	0.799157231144302	0.963671743987897
HS_H3K4me1_11286	15.6088309455821	-0.0229244333799422	0.54746754009525	-0.0418735937768178	0.966599467042401	0.995813905651327
HS_H3K4me1_11287	5.36884982353992	0.581248832560087	1.17515477603653	0.49461470472892	0.620872120344857	0.918352013319765
HS_H3K4me1_11288	31.9943132062095	0.459889000309753	0.478828845449718	0.960445480008256	0.336831057829811	0.770160752990359
HS_H3K4me1_11290	19.7538366470742	0.448820417195477	0.512055955085722	0.876506586317	0.380754697423604	0.803341039368778
HS_H3K4me1_11291	20.5538240939645	1.86357595814171	0.587637926962388	3.17129966027701	0.00151758505891631	0.0352425105003111
HS_H3K4me1_11292:11293	16.042731183127	0.290134092116651	0.575010797370011	0.504571554905871	0.613859792826776	0.915850701318424
HS_H3K4me1_11294:11295	26.6740674538112	0.0646871072667146	0.543545209743781	0.11900961706057	0.905267736621057	0.985443019967856
HS_H3K4me1_11296:11297:11298:11299	35.2909687585507	-0.150107288717568	0.473813282372625	-0.316806839955824	0.751390173824636	0.952393449452708
HS_H3K4me1_11300:11301	22.2297573966318	0.375513441033219	0.516073754038387	0.72763522286252	0.466836913052842	0.854352037836036
HS_H3K4me1_11302	18.1242455152411	1.08983707945878	0.565778668047734	1.92626046368865	0.054071859438314	0.331030112258091
HS_H3K4me1_11303	28.7481614545836	-0.0551963679986879	0.509783026250043	-0.10827423659966	0.913778158666926	0.987301185604287
HS_H3K4me1_11305	17.1990549935503	-0.0583161327561353	0.557483278050424	-0.104606066320182	0.916688400891586	0.987949066993752
HS_H3K4me1_11306	72.1858558591118	0.448504551805591	0.655029533558941	0.68470890063346	0.493527631355492	0.86735722103452
HS_H3K4me1_11307	10.1661779390193	-0.364517204260186	0.64024581461109	-0.56933945672352	0.569125794981133	0.899741978006118
HS_H3K4me1_11309:11310	2.62768371381208	-0.863828291281161	1.8760138108201	-0.460459452003468	0.645186469633124	0.925940772665953
HS_H3K4me1_11311	18.0617045881424	0.748269940004876	0.605268145003489	1.23626188852308	0.216361232648734	0.648464368966621
HS_H3K4me1_11312	38.6133597884519	-0.375969420658341	0.465856156810839	-0.807050449289229	0.419637418216772	0.828744325528647
HS_H3K4me1_11314	24.9123703106665	0.451782200784238	0.514485774606814	0.878123794830875	0.379876541249385	0.802261410713645
HS_H3K4me1_11315	20.6435791978866	0.313739253067141	0.509384112012218	0.615918804039211	0.537948110259329	0.885863402028526
HS_H3K4me1_11316:11317:11318	38.5343494079208	-0.399800107004408	0.458441298662928	-0.872085713417288	0.383161619397315	0.805274052189431
HS_H3K4me1_11319	46.3691623855898	0.25665945824855	0.513119312844603	0.50019450023367	0.616938130535352	0.916822219040564
HS_H3K4me1_11327	25.8859920974843	0.260442428596915	0.430066427591065	0.605586513822372	0.544789359942762	0.889854717520308
HS_H3K4me1_11331	34.3759967363086	0.2681965051933	0.50461037648958	0.531492251624036	0.595077709266715	0.908875392033885
HS_H3K4me1_11332	22.258673822766	-0.23234616498334	0.513005244538229	-0.452911870701208	0.650612202748597	0.927246154273667
HS_H3K4me1_11333	32.130974624146	0.24018133921804	0.509330306225685	0.47156302360617	0.637238724863907	0.923514040659799
HS_H3K4me1_11338	87.3803306435637	-0.104477256275151	0.65330878449525	-0.159920176729096	0.872943954340463	0.977635144792158
HS_H3K4me1_11339	75.7367246298885	-0.549907859270458	0.544963194595251	-1.00907339197261	0.312939437719955	0.748819511375445
HS_H3K4me1_11341	26.3251697634429	-0.347562005811485	0.479607196616145	-0.724680547464048	0.468648031597553	0.854480761427337
HS_H3K4me1_11342:11343:11344:11345	68.535340948413	-0.101994713193637	0.633185443168183	-0.161081898350821	0.872028897081395	0.977620452834583
HS_H3K4me1_11346	37.9080184674989	-0.391614989568056	0.445388029877194	-0.879266983614343	0.379256533078704	0.801514333444611
HS_H3K4me1_11347	89.5180081093197	-0.00794671628438289	0.634720713937053	-0.0125200203962006	0.990010729996811	0.998273979055714
HS_H3K4me1_11348	25.7422166339399	-0.005355402690259	0.442078633995231	-0.0121141405135557	0.990334550722063	0.998396343796278
HS_H3K4me1_11349	25.2731432341326	0.206594003206307	0.560405606773306	0.368650849865386	0.712387988268429	0.942193622276527
HS_H3K4me1_11350:11351	20.3778929542771	0.278762946401868	0.53424531520998	0.521788284268442	0.601817747743704	0.91167987677951
HS_H3K4me1_11352	77.4711089240537	-0.206022830314882	0.675170572341141	-0.305141898587941	0.760258081458105	0.954994768484014
HS_H3K4me1_11353	25.4405215514071	-0.850298144545999	0.643569796864589	-1.32122133246242	0.186427575351133	0.608242979739111
HS_H3K4me1_11354	89.1400693740383	-0.636687401826262	0.601689871939566	-1.05816539635922	0.289980044164224	0.727275507557054
HS_H3K4me1_11355	138.512206818169	-0.390198486919286	0.653309805922385	-0.597264090301505	0.550331075439598	0.892253420537106
HS_H3K4me1_11356	135.254610023588	0.331454868163779	0.673998666262749	0.491773774570891	0.622879278027039	0.919415505897129
HS_H3K4me1_11357	95.2397830077888	-0.260096128955298	0.721548587422698	-0.36046932041588	0.71849619546254	0.943866660703075
HS_H3K4me1_11358:11359	44.5118298957252	-0.285095233115356	0.438551247168351	-0.650084191884454	0.515637839796649	0.87618407393919
HS_H3K4me1_11360	34.6515346010546	0.676858135113667	0.457706521088671	1.47880378348933	0.139192764371566	0.536329017005605
HS_H3K4me1_11361:11362	87.4855919125388	0.157221527980904	0.730291292194013	0.215286050458802	0.829544304769614	0.969667311302876
HS_H3K4me1_11363:11364:11365	56.1069487756802	0.18528956428007	0.570243770782604	0.324930448649668	0.745233711508934	0.95117033238913
HS_H3K4me1_11366	27.0021259970072	0.494618511550759	0.544486451904056	0.908412890387061	0.363660117805354	0.791116798282614
HS_H3K4me1_11367	21.4316060565036	0.240448202618901	0.51031450473159	0.471176500745103	0.637514698387302	0.923514040659799
HS_H3K4me1_11368:11369	20.2280594113762	-0.441937527584057	0.506805587387905	-0.872006028705837	0.383205088673235	0.805274052189431
HS_H3K4me1_11370	30.9115067563106	1.31251542768071	0.544925171180717	2.40861589277811	0.0160131412716222	0.160411176415643
HS_H3K4me1_11371:11372	24.6097234516146	0.231176048169261	0.505139784093391	0.457647675849109	0.647205585381297	0.925957726707958
HS_H3K4me1_11373:11374:11375	127.246577236513	0.386912281366674	0.734769010675854	0.526576755068624	0.598487537595515	0.910226794264734
HS_H3K4me1_11376	25.418306211517	0.464222084503272	0.474651379504015	0.978027462994756	0.328060741441903	0.763232320101792
HS_H3K4me1_11377:11378	17.3576305064861	-0.400334638254199	0.574645181787909	-0.69666404755823	0.486013063472467	0.863712389826872
HS_H3K4me1_11379	23.3574859070182	-0.693043678267647	0.489154491041127	-1.41681961621687	0.1565356729834	0.565764982258177
HS_H3K4me1_11380:11381	20.868800551293	1.2535612678561	0.544481604782578	2.3023023309606	0.0213181284713265	0.190636073197425
HS_H3K4me1_11382:11383	24.2307596167775	-1.19745490084152	0.467626322370308	-2.56070893266198	0.0104458831853862	0.122890942291388
HS_H3K4me1_11384:11385:11386:11387:11388	108.412291631389	-0.0544160678292229	0.520267743874076	-0.104592430474401	0.91669922136678	0.987949066993752
HS_H3K4me1_11389:11390	26.5469441743213	-0.00964768625706245	0.409282550380014	-0.0235721905273134	0.981193854730102	0.997531690660611
HS_H3K4me1_11391:11392	56.2961390886414	0.0875455470622696	0.543365587686682	0.161117209197927	0.872001086340356	0.977620452834583
HS_H3K4me1_11393:11394	31.513176898283	0.344118436570682	0.482791665394756	0.712767972680954	0.475989347130598	0.858712138840061
HS_H3K4me1_11395	58.2210115796161	-0.155879894783453	0.548907571824135	-0.283982045037986	0.776424140420804	0.958283377651261
HS_H3K4me1_11396	21.5253824024853	0.136994057874572	0.530936169513983	0.258023592553462	0.796388699339727	0.963202893425407
HS_H3K4me1_11397:11398	37.1035783024105	0.122665954650783	0.508862265713933	0.241059247100357	0.809509197575663	0.965401316549755
HS_H3K4me1_11399	23.8239893704047	-1.22899801667354	0.471217561605792	-2.60813288130735	0.00910376062799439	0.113300652942305
HS_H3K4me1_11400:11401	38.2477899259882	-1.08784721251263	0.435477553793519	-2.49805576208512	0.0124876548950811	0.136208216983025
HS_H3K4me1_11402	50.5645676912771	-0.716665432676023	0.58698389012481	-1.22092862297062	0.222113046019814	0.655104271187895
HS_H3K4me1_11403	184.623007028712	0.119909184524159	0.678186744882937	0.176808505074597	0.859658808226864	0.975051969655206
HS_H3K4me1_11404:11405	29.815668501545	-0.446683508944908	0.446633430499695	-1.00011212426521	0.317256249325555	0.753040054356868
HS_H3K4me1_11406	21.1383382770377	-0.354062149779354	0.535457427931315	-0.661233052919328	0.50846286733525	0.873755014354753
HS_H3K4me1_11407:11408	8.02759454154105	-1.32779797621614	0.716656161191806	-1.85276852152921	0.0639155439039338	0.362082834225955
HS_H3K4me1_11409	21.3218609424593	-0.492609625536708	0.459396415540349	-1.07229749487116	0.283586431618188	0.720241346364607
HS_H3K4me1_11410	25.2758127372821	-0.0983553690634116	0.505833834755824	-0.194442052518866	0.845829765054141	0.971966831041383
HS_H3K4me1_11411	33.0153155763014	-0.369117594171482	0.443074902523542	-0.833081702595127	0.404798652188553	0.820569119697367
HS_H3K4me1_11412	72.761304921753	0.0497905156157394	0.665643269114235	0.074800599549358	0.940373364784481	0.991132379153684
HS_H3K4me1_11413:11414:11415:11416:11417	22.743438923641	-0.417925157539042	0.518432118980808	-0.806132842156164	0.420166256632569	0.82915857572531
HS_H3K4me1_11418:11419:11420	50.3842558305324	-0.153502827665297	0.449140838844348	-0.34176991800671	0.732524049782201	0.947483523891758
HS_H3K4me1_11429:11430:11431	43.5736150905583	0.100861557170538	0.4563801214439	0.221003397017888	0.825089787939447	0.968501451564372
HS_H3K4me1_11432	33.7396002397863	0.460651770891498	0.465991850661381	0.98854040094842	0.322888058315057	0.757652754588639
HS_H3K4me1_11433	22.4648943731913	0.189582213390485	0.478848207600871	0.395912964445104	0.692169236657553	0.937044034042385
HS_H3K4me1_11434	69.3219551009368	-0.0243058502350658	0.660896231810384	-0.0367771051871262	0.970662729110215	0.996731145679232
HS_H3K4me1_11435:11436	53.5757395854164	0.141407540832533	0.617595945457542	0.228964490250615	0.818896515676456	0.967123043534502
HS_H3K4me1_11437	47.9025998817537	0.256471029371343	0.625094482650667	0.410291622290117	0.681592036919313	0.935178957083342
HS_H3K4me1_11438	24.3206192670515	-0.497739872463749	0.501566598318057	-0.992370453161872	0.32101684679064	0.756949740958797
HS_H3K4me1_11439:11440	24.6259399086631	-0.0935603692402333	0.498984318086352	-0.18750162249396	0.851267351682669	0.973838115694306
HS_H3K4me1_11441	58.0604119680092	0.397675950669926	0.674457441516499	0.589623490217207	0.555443099637518	0.894650185745886
HS_H3K4me1_11442	62.1953074872224	-0.728283668595564	0.52549033825506	-1.38591257645935	0.165773600079556	0.578658903972762
HS_H3K4me1_11443:11444	20.3948891652551	-0.159167540735246	0.501128118980708	-0.317618458646847	0.750774370688807	0.952393449452708
HS_H3K4me1_11445:11446	17.1967479712172	-0.877711012507315	0.600244963371088	-1.46225468944867	0.143671430013081	0.544462150263491
HS_H3K4me1_11447	24.8137933660537	-0.582365330974863	0.450689129482673	-1.29216635786919	0.196299539527	0.62080683390124
HS_H3K4me1_11448	20.8419757129896	-0.040854868436458	0.585592655143999	-0.0697667022931011	0.944379350295763	0.992127710763101
HS_H3K4me1_11449	90.8681691058412	0.023214971368924	0.503291785534878	0.0461262671796881	0.963209610103907	0.995238075707826
HS_H3K4me1_11450	14.4506276764491	0.727906637377463	0.601344558880467	1.21046515949628	0.226100451970366	0.660306794660923
HS_H3K4me1_11451	18.9559518899497	-1.13204201103919	0.499667438140495	-2.26559092033706	0.0234764415204332	0.202347768323219
HS_H3K4me1_11452	21.7357079961688	-0.954152583889877	0.529125008298455	-1.80326495426518	0.0713466137474996	0.385610379216589
HS_H3K4me1_11453	37.4333421854006	0.107671399514226	0.494174640325886	0.217881272586592	0.827521618933677	0.969043307909594
HS_H3K4me1_11454:11455	82.0491406429608	-0.211320418892473	0.678191121324047	-0.311594198520187	0.75534894379915	0.953581738647193
HS_H3K4me1_11456:11457	42.7111093809162	-0.206183709207946	0.515897157108391	-0.399660487302563	0.689406598532789	0.936927536646303
HS_H3K4me1_11458	30.680421693748	-0.356796178530858	0.519005872191599	-0.687460773852557	0.491792411490397	0.86618480607853
HS_H3K4me1_11459:11460:11461	34.1975460386731	0.211045593970695	0.49481734668803	0.426512116810961	0.669734720716265	0.932603784171127
HS_H3K4me1_11462	32.6104845122201	0.135138884859938	0.559259911954594	0.24163878363395	0.809060067446974	0.965401316549755
HS_H3K4me1_11463:11464	35.635129737208	-0.308884730202908	0.607360463953053	-0.508569043484503	0.611054332241647	0.915402696279602
HS_H3K4me1_11465	49.4504681904579	0.651024686541484	0.534174870132723	1.21874824695465	0.222939759737656	0.656480008124683
HS_H3K4me1_11474	22.0256832222147	-0.28283409770911	0.544446270496509	-0.519489457520169	0.603419462780619	0.91219669414301
HS_H3K4me1_11475	24.1503984220794	-0.194469015640257	0.550717640860662	-0.353119277850515	0.723999021038557	0.944449722423429
HS_H3K4me1_11476	46.4472820118432	-0.658020823230121	0.59756923504845	-1.10116248400366	0.270825946365377	0.708028390260284
HS_H3K4me1_11479	25.1412176798849	-0.359476720735431	0.545214436875361	-0.659330891521511	0.509683309518449	0.87429257495714
HS_H3K4me1_11480	186.954664881844	0.00235579435471732	0.661752930070121	0.0035599303723033	0.997159592517871	0.999434427455176
HS_H3K4me1_11481	130.070459231246	0.0569969000617623	0.627310383879301	0.0908591688045912	0.92760449451688	0.989823802758208
HS_H3K4me1_11482	27.941373985179	-0.588627027479832	0.481324850719089	-1.22293088877592	0.221355800687022	0.654051068252357
HS_H3K4me1_11483	17.9976635709716	1.62208805957162	0.719125501000159	2.25563974204172	0.024093202164731	0.20596822667059
HS_H3K4me1_11484	32.5189682439916	0.419085309173429	0.538247230256268	0.778611176454909	0.436208793356404	0.839721000257473
HS_H3K4me1_11485	31.2693203852982	-0.0683503208702582	0.564722417612832	-0.121033482536757	0.903664514904105	0.985235151772482
HS_H3K4me1_11486	22.8895036293205	-0.751962742418631	0.62188628661628	-1.20916437394062	0.226599701699471	0.660810609872448
HS_H3K4me1_11487:11488:11489	58.3227891201388	0.101677024294844	0.43542386900398	0.233512748227209	0.815363271498941	0.966883467425645
HS_H3K4me1_11490	55.0220735544871	0.049901517218823	0.556246309392826	0.0897111879686776	0.928516725080818	0.990119190911767
HS_H3K4me1_11491:11492	27.5916117810897	1.01243178193444	0.529892543900914	1.91063602156243	0.0560513718803628	0.337372941170431
HS_H3K4me1_11493:11494	79.6214202419014	-0.0903068044406311	0.643765186129346	-0.140279105466394	0.88843947249867	0.981498503899442
HS_H3K4me1_11495:11496	20.9767713278384	0.201210232949184	0.480172916721758	0.419037030082597	0.675189069797383	0.93324128103093
HS_H3K4me1_11497	36.9992848284336	0.432463874057041	0.480708581463424	0.899638347916504	0.368312742584443	0.793927130898957
HS_H3K4me1_11498	74.6989887182624	0.542664395331498	0.654049959152762	0.82969869157159	0.406709161417433	0.822027725222622
HS_H3K4me1_11499:11500	58.2626424177547	-0.0699982093385909	0.581240664099177	-0.120428961120737	0.904143350691812	0.985274454561755
HS_H3K4me1_11501	32.0337076687337	-0.129756669085374	0.448328923107566	-0.289422926778788	0.772257752351636	0.957528343531419
HS_H3K4me1_11502	141.778658264934	-0.291789431657368	0.589931046616669	-0.494616164602319	0.62087108964695	0.918352013319765
HS_H3K4me1_11503	36.2116561929427	1.03947584189641	0.62740038717924	1.65679821552205	0.0975602779261941	0.449139096352247
HS_H3K4me1_11504:11505	18.640240288803	-0.139747005729298	0.475902963081255	-0.293646008893283	0.769028414829169	0.957042024082201
HS_H3K4me1_11506	37.7060722368811	-0.167326072034697	0.482850423406776	-0.346538107710705	0.728938350417484	0.946266895890137
HS_H3K4me1_11507	28.2292811392376	-0.258590548129357	0.464422901754178	-0.556799733933513	0.577664265683148	0.902505091129765
HS_H3K4me1_11508	36.1287230595713	-0.591145920750799	0.528655669212206	-1.11820596122939	0.263479038882246	0.700033342272974
HS_H3K4me1_11509	24.5920915917351	-0.0773075718722331	0.476719208325646	-0.162165842118584	0.871175257756953	0.977479502273818
HS_H3K4me1_11510	24.9964314818478	-0.534568789661666	0.527849972077844	-1.01272865006959	0.311189789189742	0.747612979176713
HS_H3K4me1_11511	21.0669953310459	0.0829853977846753	0.601917678730798	0.137868350967292	0.890344463771957	0.982273906593419
HS_H3K4me1_11512	29.1825238876998	1.03193433881468	0.487417786788103	2.11714542798025	0.0342475072358718	0.255894479447981
HS_H3K4me1_11513	26.4857401324722	0.124879072054328	0.546773866914152	0.228392539605291	0.819341088736545	0.967123043534502
HS_H3K4me1_11514:11515	31.6569274744706	0.463499885574985	0.467598931807264	0.991233841753153	0.321571409317497	0.757028277565646
HS_H3K4me1_11516	43.5861566731734	-0.0652483485934201	0.473466275324432	-0.137809918032093	0.890390645698606	0.982273906593419
HS_H3K4me1_11517:11518	20.8515920466906	-0.0111225334775924	0.523041079815871	-0.0212651241112992	0.983034164471706	0.997833329407248
HS_H3K4me1_11519	20.4116280400839	-1.29570806521458	0.579885471149227	-2.23442063938371	0.0254554089290791	0.214341663576952
HS_H3K4me1_11520	155.181805906867	-0.35848219892766	0.562424039133059	-0.637387760808086	0.523872298636398	0.880076225724571
HS_H3K4me1_11521	28.9877038142292	-1.59532132741369	0.581624996275728	-2.74286926736106	0.006090492787807	0.0873625060274212
HS_H3K4me1_11522:11523	44.9615408002218	-0.452488097657321	0.428919373945064	-1.05494907701529	0.291448615055582	0.728417669230447
HS_H3K4me1_11524	24.9091249434914	-0.995763993382857	0.403150069242168	-2.46995863166952	0.0135128677740615	0.142539151000853
HS_H3K4me1_11525	66.6432351755596	0.452610522831458	0.620132456008941	0.729861045726224	0.465475125379115	0.853619571211826
HS_H3K4me1_11526	37.714892248517	-0.726198926277334	0.441388977839815	-1.64525840638658	0.099916533419009	0.455200521717097
HS_H3K4me1_11527	31.9466994554476	0.269196043325647	0.826412868692259	0.325740381743608	0.744620788886124	0.951146121994146
HS_H3K4me1_11528	27.5871018951659	0.981993135053349	0.667123488773373	1.47198105235197	0.141025994279428	0.538991905132072
HS_H3K4me1_11529	27.7215217417757	-1.03990589297948	0.447283004033622	-2.32493943119134	0.0200751991421514	0.184178296001414
HS_H3K4me1_11530	44.2691814826997	-0.695919119732866	0.430151100138978	-1.61784805271455	0.105695347674129	0.467982232522225
HS_H3K4me1_11531	26.2725275787529	0.499072603796267	0.487329870680236	1.02409606679689	0.30578990199922	0.743204974046824
HS_H3K4me1_11537:11538	95.6553330379925	0.240358545838591	0.545103020157698	0.440941504541757	0.659255345372663	0.929845802229382
HS_H3K4me1_11539	20.2434261728247	-0.11512074701534	0.491035887385698	-0.234444670894117	0.814639782434824	0.966883467425645
HS_H3K4me1_11543:11544	18.2824482846346	-0.252535455058004	0.508988097528802	-0.49615198525092	0.619787184122101	0.918208451729432
HS_H3K4me1_11545	20.0433432968925	-0.563138296498907	0.624871706541736	-0.90120626458752	0.367478660750994	0.793654531921258
HS_H3K4me1_11546	245.247437056534	-0.185866282608896	0.79668183396959	-0.233300515568165	0.815528058286044	0.966883467425645
HS_H3K4me1_11547:11548:11549	58.5226734691358	0.623485413617253	0.566118729955551	1.10133330806103	0.270751619734893	0.707952280831238
HS_H3K4me1_11550	25.927414761883	0.908178174630913	0.531174085966277	1.70975617716518	0.0873109697442242	0.424163885581373
HS_H3K4me1_11551	27.8733729936267	0.622494468906288	0.441595512852212	1.4096485376078	0.158643487386937	0.569027772304469
HS_H3K4me1_11552	29.6273294510848	0.0651081537463064	0.499845319932148	0.130256603693208	0.896363412719311	0.983623294530701
HS_H3K4me1_11553	16.7726646895342	-0.149496945705924	0.594660482487912	-0.251398823544598	0.801505777182419	0.963671743987897
HS_H3K4me1_11554	29.7060236063106	-1.06474200989656	0.505905570716841	-2.10462598462372	0.0353238779022007	0.260143617015535
HS_H3K4me1_11555:11556:11557	23.6105373125306	-0.160392561902425	0.465351812102483	-0.34466946884286	0.730342873521867	0.946768427633827
HS_H3K4me1_11558:11559:11560:11561	56.6416941640105	-0.0821468420901456	0.434560230533091	-0.189034422200515	0.85006583811837	0.973434071671383
HS_H3K4me1_11562	55.9463870349548	0.0626656633324041	0.431958253699911	0.145073425025788	0.884652900050094	0.980031184151225
HS_H3K4me1_11563	17.6082965560253	-0.286231327727395	0.548488511474682	-0.521854736679581	0.601771475334389	0.91167987677951
HS_H3K4me1_11564	27.8270816909645	-1.58437819646575	0.443352138275941	-3.57363382215074	0.000352061184167949	0.0131855947700351
HS_H3K4me1_11565	158.865912796311	1.67661523813601	0.771806932488217	2.17232466768703	0.0298311826779305	0.236003462959895
HS_H3K4me1_11566	17.2771898266102	-0.959643349312235	0.51775864775862	-1.85345692141799	0.0638168951877081	0.361877993329644
HS_H3K4me1_11567	29.4908629129358	1.20909177003141	0.467742581247884	2.58495124990693	0.00973927668428168	0.118081595637604
HS_H3K4me1_11582	26.0510177319939	0.415871685510083	0.567461946746851	0.732862684263138	0.46364218452239	0.852694651716425
HS_H3K4me1_11583	15.7291303076822	2.52984400653315	0.776883860841217	3.25639923037378	0.0011283497469056	0.0289491941843097
HS_H3K4me1_11584	21.7092249768379	0.218631840074689	0.515007138848962	0.424521960148611	0.671185193408025	0.932603784171127
HS_H3K4me1_11585:11586:11587	43.2023757049549	0.249415014850339	0.538312569464812	0.463327495953339	0.643129639897831	0.925199999284323
HS_H3K4me1_11588	26.4590157696369	-0.424527904075095	0.543137950729525	-0.78162077149071	0.434437475956766	0.838312423669645
HS_H3K4me1_11589:11590	28.5444964006742	0.422233153426507	0.458844166732214	0.920210354712708	0.357462844255951	0.786228899020166
HS_H3K4me1_11592:11593:11594:11595	31.7073136924378	0.975607977384406	0.471184241368049	2.07054458050592	0.0384013758021498	0.272958067316225
HS_H3K4me1_11596	26.9785336973961	0.605292525877914	0.526744247618664	1.14912033423119	0.250506364720967	0.686050540112545
HS_H3K4me1_11597	25.7213724834476	0.145573350581471	0.508588249736534	0.286230267130401	0.774701763243497	0.957777917823387
HS_H3K4me1_11598:11599:11600	66.9981873374942	-0.231764483516103	0.457498973031189	-0.506590172171387	0.612442405492907	0.915772591093012
HS_H3K4me1_11601	24.0089242269086	-0.174061860144864	0.469396946008231	-0.37082018028684	0.71077146960949	0.941932562796376
HS_H3K4me1_11602	25.5492550484588	0.229102058396771	0.508668417606106	0.450395681090189	0.652425158579095	0.927546057553679
HS_H3K4me1_11603	32.9968686078949	-0.422962951498606	0.56768686401599	-0.74506383414694	0.456233131139729	0.848823325742505
HS_H3K4me1_11604	16.2861207358889	-0.687594949641122	0.643715640757243	-1.06816567146366	0.285445786783948	0.722905188487858
HS_H3K4me1_11605	24.3586327630981	0.0142163302000091	0.594137864954182	0.0239276623130314	0.980910309261434	0.997531690660611
HS_H3K4me1_11606	27.8336659676365	-0.812014720061305	0.491869256996664	-1.65087512283129	0.0987640765129234	0.451916490705723
HS_H3K4me1_11607	24.9615841586272	-0.495873167830094	0.519865966365155	-0.953848106844124	0.340160534273588	0.771786883962365
HS_H3K4me1_11608	11.2260301644286	-0.492683676408247	0.642203229833206	-0.767177201111567	0.442976166226335	0.842826144514805
HS_H3K4me1_11609	23.3581836895306	0.0391904037870081	0.497619430265988	0.0787557748017595	0.937226881327995	0.991050495380072
HS_H3K4me1_11610	25.0321879422443	-0.563796225977722	0.49068106043425	-1.14900751514388	0.250552881832482	0.686050540112545
HS_H3K4me1_11611	22.4675729488069	-0.0416479786352093	0.532297549851211	-0.0782419130932517	0.937635622359963	0.991050495380072
HS_H3K4me1_11612	20.3441686389834	0.512190068918979	0.53572714052242	0.956065187250941	0.339039301547058	0.770840677856519
HS_H3K4me1_11613	30.5643347294713	-0.412799190318739	0.424229218495385	-0.973056952047799	0.330524997449204	0.764473971242004
HS_H3K4me1_11614	17.471628269465	0.269847310547046	0.532195181314886	0.50704576069317	0.612122710800862	0.915772591093012
HS_H3K4me1_11615	44.2651201850733	-0.987310649360959	0.417326656261798	-2.36579819320623	0.0179912483132463	0.172067212819538
HS_H3K4me1_11616:11617:11618	31.3032743067191	0.395571952248665	0.460117939539577	0.859718603114016	0.389944177505189	0.810305952427298
HS_H3K4me1_11619:11620	19.2669424566779	-0.528288833562082	0.526745413690578	-1.00293010595136	0.315894585584717	0.751815364611513
HS_H3K4me1_11621	19.4278564619393	-0.0731353770397963	0.518231178137693	-0.141125003907743	0.887771191066305	0.981152171787919
HS_H3K4me1_11622	21.0375464800398	-0.261139537890941	0.616208378210979	-0.423784465003705	0.671723008690409	0.932603784171127
HS_H3K4me1_11623:11624	64.2503738216463	-0.67857317947001	0.522030940369084	-1.29987157272756	0.193644989647443	0.617801302204375
HS_H3K4me1_11625	15.1047751348656	-0.109141959648719	0.573901967203703	-0.190175266658356	0.849171791771275	0.973095913674848
HS_H3K4me1_11626	18.3989719194929	0.538271026957417	0.848458710617777	0.63441039642989	0.525813026481463	0.880969307469878
HS_H3K4me1_11627	25.7821902924417	-0.144161462262859	0.438032573925676	-0.329111282685839	0.742071576514978	0.950713821654184
HS_H3K4me1_11628	71.6884557295793	-0.193824990301768	0.448609414127903	-0.432057340300278	0.665699738728155	0.932144161894424
HS_H3K4me1_11629	5.20453502223602	0.156592658491901	1.24345775718747	0.125933235437038	0.899784774025073	0.98480886911536
HS_H3K4me1_11630	28.3475218083621	0.328259692095032	0.476145140517825	0.689410988712471	0.490564670197801	0.865985807631099
HS_H3K4me1_11631	17.5092315303595	0.725827216550388	0.635370226910685	1.14236894618044	0.25330069362506	0.689565391735786
HS_H3K4me1_11632	27.8372025747901	-0.876353795855683	0.62485801114814	-1.40248469287516	0.16077055831888	0.572225330392442
HS_H3K4me1_11633	32.3044512783764	0.754400369682472	0.576173831341723	1.30932772133319	0.190423363266577	0.613600240545426
HS_H3K4me1_11639	10.5107025063968	0.123869215538518	0.777138719388306	0.159391383350475	0.873360527216547	0.977635144792158
HS_H3K4me1_11640:11641	24.7340286773706	-0.694633796363462	0.534876431520982	-1.29868088296243	0.194053467371864	0.618229342670886
HS_H3K4me1_11642:11643	26.4772520168703	-0.205351965091134	0.475734031770802	-0.431652880343167	0.665993718793976	0.932144161894424
HS_H3K4me1_11644	48.7479475394308	0.408639047535391	0.573081526343159	0.713055697577484	0.475811292252524	0.858712138840061
HS_H3K4me1_11645	22.6152231509238	-0.121228336037644	0.481900515232083	-0.251562993202571	0.801378865971466	0.963671743987897
HS_H3K4me1_11650	19.0562203957668	0.571100102548146	0.551920958578961	1.03474980188933	0.300785771434022	0.738155808384195
HS_H3K4me1_11651	9.36315233669326	-0.139182739804644	0.766580994138381	-0.181562993172146	0.855925693233666	0.974816238879132
HS_H3K4me1_11654	32.9965724472267	2.89462739924789	0.704931069023384	4.10625595387379	4.02123887353306e-05	0.0030942957983974
HS_H3K4me1_11655	174.028206171779	0.390023593768989	0.703273210976841	0.554583322215913	0.579179699148006	0.902583781838706
HS_H3K4me1_11663	79.7254193992891	0.678628588169604	0.659441113006617	1.02909657099707	0.303434297340254	0.740667873893317
HS_H3K4me1_11666	12.7186893866223	-0.680281572110388	0.66465554093876	-1.02350996901276	0.306066788860879	0.743260509868714
HS_H3K4me1_11669	79.140536155843	0.450712168811434	0.673859700825989	0.668851644131515	0.50359011904685	0.871372468970027
HS_H3K4me1_11670:11671	9.2989051165631	0.446137628000609	0.725296651238878	0.615110558195136	0.538481709858715	0.886378437239752
HS_H3K4me1_11673	29.6369382130925	0.889493914685523	0.523048400781067	1.7005958021423	0.0890189129764418	0.428945160483242
HS_H3K4me1_11674:11675	31.9363764862295	0.469114492229075	0.555477341748371	0.844524982337771	0.398376109208597	0.816184309128287
HS_H3K4me1_11676	25.7821746213211	-0.350717083085545	0.524641782056234	-0.668488662323035	0.503821716668409	0.871500831835126
HS_H3K4me1_11677	26.8040492882124	3.63246771201174	0.848665513998119	4.28021128712883	1.8671596522728e-05	0.00182044286421189
HS_H3K4me1_11678	16.9344335125045	-1.37167290947404	0.65157846622721	-2.10515383882518	0.0352779189787578	0.259884626750212
HS_H3K4me1_11680	21.0543647076902	0.152406894779268	0.54900592583731	0.277605190776085	0.781315447049553	0.960151859213828
HS_H3K4me1_11685	20.9277063459582	-0.427625481261682	0.545290834032025	-0.784215421520488	0.432913717715855	0.837709832980795
HS_H3K4me1_11686	24.4711647658702	-0.0707415293500904	0.457607673857545	-0.154589910509483	0.877144624619325	0.977951310899202
HS_H3K4me1_11689	126.684568256615	0.325287262260265	0.566134464788231	0.574575975306401	0.565578104053036	0.89793207720355
HS_H3K4me1_11690	174.402812727419	-0.0898097367002228	0.749939599086867	-0.119755960092754	0.904676469543887	0.985443019967856
HS_H3K4me1_11693	10.4845477468671	0.112044485993307	0.715441570101229	0.156608856230501	0.875553122415553	0.977840600472457
HS_H3K4me1_11694	20.5638024388697	0.0211847471777459	0.520291832484331	0.0407170473474306	0.967521471047339	0.995890411427681
HS_H3K4me1_11696	24.8471918644269	0.298715758396516	0.557114008593745	0.536184252753808	0.591831215661204	0.907004548801372
HS_H3K4me1_11697	26.1869091977724	0.688398245562512	0.528008961526046	1.3037624277681	0.192314596799848	0.616056835061734
HS_H3K4me1_11698	83.4725439559601	0.0182403793109558	0.542713861691145	0.0336095696065642	0.973188491138261	0.997202493589508
HS_H3K4me1_11699	19.2109321264645	0.665980819258159	0.515521855226119	1.29185758568091	0.196406468513081	0.620813409000182
HS_H3K4me1_11702	21.7531950982157	0.114347047003553	0.552683611749528	0.20689422405992	0.836092467461094	0.970675388984315
HS_H3K4me1_11707	74.3706980143572	-0.0401065671847362	0.621789262778731	-0.0645018651584669	0.948570622024575	0.992791812271481
HS_H3K4me1_11710	35.908167052	2.35578679900417	1.01936898956601	2.31102458787483	0.0208314968123621	0.188186692986243
HS_H3K4me1_11711:11712	30.6461170441219	1.29912763609211	0.816873691241318	1.59036537719554	0.111752469865537	0.481460634846041
HS_H3K4me1_11713	21.9295888669063	-0.022518682880034	0.475958453585942	-0.0473122868401116	0.962264335567559	0.995059658619844
HS_H3K4me1_11714	21.5148445576714	-0.537758544649072	0.462479016983276	-1.1627739311436	0.244921236619013	0.6802301506644
HS_H3K4me1_11715:11716	17.0063530484093	0.17385114434608	0.521455894991637	0.333395683155271	0.738835621298482	0.949462899541471
HS_H3K4me1_11717:11718	16.8369952354347	0.771914873158609	0.558987910497889	1.38091514800573	0.167305051784066	0.580968593481555
HS_H3K4me1_11719:11720	22.5338076512303	-0.425141771329872	0.481625594845571	-0.882722546060265	0.37738619747125	0.800062605177496
HS_H3K4me1_11721	64.3462343930146	2.633330527254	0.696194028338429	3.78246641031787	0.000155282052858112	0.00749399277941693
HS_H3K4me1_11722	25.9872935791228	1.35071607754645	0.467738571567974	2.8877585892019	0.00387997533536244	0.0660803154357837
HS_H3K4me1_11723	23.5829040243977	-0.047010665550111	0.502737819732998	-0.0935093078437548	0.925498955505982	0.98966513837287
HS_H3K4me1_11724	29.4818697291173	2.10845744362776	0.546531748478231	3.85788648051749	0.000114371742653369	0.00616174565230075
HS_H3K4me1_11725	32.6995238174498	-0.643308827493894	0.492371854570751	-1.3065507736114	0.191365324386612	0.614970598181352
HS_H3K4me1_11726	36.3735087821359	0.425200114829295	0.582358796445416	0.730134270186385	0.465308115325591	0.853619571211826
HS_H3K4me1_11727	22.3802433053539	-0.923628833862606	0.514366968905563	-1.79566124906474	0.0725484083798952	0.388765191500809
HS_H3K4me1_11728	28.5942815564819	-0.179616340482477	0.461460670205306	-0.389234342338567	0.697102801080055	0.938037505294135
HS_H3K4me1_11729	20.4888029633109	-0.187532571246407	0.56179969755279	-0.333806821298236	0.738525335744414	0.94939656581518
HS_H3K4me1_11731	17.4812488475217	0.139760709972865	0.524017441334285	0.266710034721359	0.789692427122769	0.962342174869899
HS_H3K4me1_11732	19.5188424050107	-0.738762253277214	0.560283437436514	-1.31855094031924	0.187319284285035	0.609112313097968
HS_H3K4me1_11733	19.993016204301	-0.422918180277829	0.550106025367379	-0.768793942941073	0.442015645202958	0.84253765773133
HS_H3K4me1_11734	20.0014397100941	-0.776586149490442	0.519573331360008	-1.49466129729502	0.135002859832526	0.529490515772172
HS_H3K4me1_11735	21.677133522179	-0.585620403983372	0.509079220265867	-1.15035220584633	0.249998836735809	0.685865863946101
HS_H3K4me1_11736	23.6748373706771	1.3461278994725	0.535902339817921	2.51189031928814	0.0120086405085057	0.133699528768301
HS_H3K4me1_11737	32.6628420760589	0.0687077333471493	0.440003359616451	0.156152747122298	0.875912622069513	0.977871546587355
HS_H3K4me1_11738	38.479759857517	0.342796561549078	0.506114008784376	0.67731095286699	0.498208683010396	0.869347257753521
HS_H3K4me1_11739:11740	162.322791626634	0.154356030767936	0.675880678604072	0.228377634772361	0.819352674931408	0.967123043534502
HS_H3K4me1_11742	26.2439576770073	0.00905701848830407	0.521672934909385	0.0173614881705091	0.986148232509246	0.998243377446616
HS_H3K4me1_11743	42.6243122507578	0.420550914609663	0.518265059451351	0.811459130690517	0.417102053870433	0.828195613872984
HS_H3K4me1_11746	22.8256068013627	0.000923350556951198	0.52016330562387	0.00177511667387563	0.998583662556113	0.999910946214197
HS_H3K4me1_11747	29.6635701187099	0.0531312928357491	0.487581865958045	0.108968968177994	0.913227103539475	0.987026754464429
HS_H3K4me1_11748	24.3699985362672	-0.385882251822344	0.573955133955225	-0.672321282611694	0.501379183670873	0.870673595023823
HS_H3K4me1_11749	20.9229395549897	-0.695921364062266	0.446340058220397	-1.5591729920836	0.118955441326194	0.496219575316195
HS_H3K4me1_11750	23.5699691346722	-1.17523540012073	0.536992006058669	-2.18855287762391	0.0286293539890382	0.230054148399011
HS_H3K4me1_11751	25.7017598661312	-1.23753823070783	0.476656563959243	-2.59628907746175	0.00942367440647296	0.115626957352447
HS_H3K4me1_11752:11753	12.4465126158854	-0.520260124383307	0.567060908459012	-0.917467800411624	0.358897558485401	0.78768641369821
HS_H3K4me1_11754	22.0565292261534	-0.917575257599212	0.495122041877978	-1.85323047650815	0.0638493311875118	0.361877993329644
HS_H3K4me1_11755	32.3828280352719	-0.28949311668134	0.476659329200948	-0.607337565734073	0.54362691306197	0.888912460889561
HS_H3K4me1_11756	16.5891573593591	-0.0319260299488797	0.551517136284364	-0.0578876481771158	0.953838121950469	0.99391327302199
HS_H3K4me1_11757	18.7121490135001	-0.780216135312652	0.492063393888628	-1.58560084940853	0.112829883444329	0.484257574961027
HS_H3K4me1_11758	12.0541605437229	-0.947227360619865	0.712297779313678	-1.32981933698087	0.183577803200866	0.605439695519483
HS_H3K4me1_11759	140.679455786036	0.188110818757821	0.676303853887342	0.27814541892165	0.780900731511083	0.959910103133951
HS_H3K4me1_11760	45.7703958810347	-0.78246270697717	0.521837093772627	-1.49943864917756	0.133759873384313	0.526943443618684
HS_H3K4me1_11762:11763	55.7892010612601	-0.0719667265808729	0.539937616943311	-0.133287113774903	0.893966318386754	0.982724258869793
HS_H3K4me1_11765	26.3903385528612	-2.65199512955042	0.540567387997326	-4.90594732208214	9.29774785096299e-07	0.000276430078699865
HS_H3K4me1_11766:11767	135.683374466068	-0.0202022270501509	0.709254626529837	-0.0284837437705471	0.977276333361217	0.997531690660611
HS_H3K4me1_11768	22.9151596985323	-0.785246310002757	0.454720087233536	-1.72687842927746	0.0841894991585888	0.417986450535912
HS_H3K4me1_11769	18.1186076405589	-0.978658781216085	0.550659344297343	-1.77724902219698	0.0755272770069453	0.396219668855027
HS_H3K4me1_11770	16.289955594077	2.5439115267899	0.711526932606661	3.57528494033296	0.000349846658855628	0.0131435370336369
HS_H3K4me1_11771:11772	18.5530734182234	0.566544809320234	0.569340772636792	0.995089121575452	0.319692921002143	0.755677750645232
HS_H3K4me1_11773:11774	20.3602715311541	0.380194075112755	0.501617952376613	0.75793554299928	0.448489571044618	0.84506367718968
HS_H3K4me1_11775:11776:11777	106.689218261269	0.50263908323131	0.641474863616293	0.783567855484935	0.433293723458164	0.837709832980795
HS_H3K4me1_11793:11794	27.7137242137534	-0.733668215470344	0.497064080992223	-1.47600328312965	0.139943010867528	0.536918618082154
HS_H3K4me1_11795	44.6864532128924	-0.480599476928347	0.491747488843661	-0.977329804079877	0.328405902524423	0.763580166139461
HS_H3K4me1_11796	97.5084376141495	-0.632668032644251	0.599071543810685	-1.05608092919897	0.290931242428809	0.728334364752674
HS_H3K4me1_11797	28.9086481003992	-0.205805790679426	0.507480613777896	-0.405544143149276	0.685077577452527	0.935617901242447
HS_H3K4me1_11798:11799:11800:11801	4.26533265408765	-1.09580409078118	1.27135093187484	-0.861921019057429	0.388730981583319	0.80928284551839
HS_H3K4me1_11804:11805:11806:11807	121.602829478977	0.123137479990383	0.615129055002907	0.20018153749834	0.841338605875156	0.971360792142919
HS_H3K4me1_11811	47.6812564675352	-0.48919060348626	0.529511473215293	-0.923852698631444	0.355563013313493	0.784656395705688
HS_H3K4me1_11812	19.9994966645117	-0.0996138478317965	0.541620807934896	-0.183918059225986	0.854077737259501	0.97423858877328
HS_H3K4me1_11816:11817	23.5873792208782	0.0895089740370571	0.437474404326123	0.204603910884649	0.837881599601711	0.971023324427739
HS_H3K4me1_11818	17.6034727736294	-0.105653680184947	0.535866644664749	-0.197164128868379	0.843699100606815	0.971360792142919
HS_H3K4me1_11819	22.1336263625156	0.366612777067771	0.559364180770317	0.655409820061945	0.512203930617951	0.874746138325314
HS_H3K4me1_11820	20.0134070916157	1.16650598815317	0.661194652212933	1.76423990159181	0.0776915974472736	0.40227242522581
HS_H3K4me1_11821:11822	111.192118945284	-0.233049622476027	0.646845993854016	-0.360286103168822	0.718633190566777	0.943866660703075
HS_H3K4me1_11832	6.28601609409713	-1.31805973848128	1.02643558131856	-1.28411345287554	0.199102261606065	0.624157857849163
HS_H3K4me1_11833	18.0635617874997	1.3139118681277	0.621571092763695	2.11385613556391	0.0345275566831058	0.25647520667568
HS_H3K4me1_11834	5.50903671099004	0.677781057584145	1.24190907949659	0.545757389791277	0.585232716770007	0.904071735535012
HS_H3K4me1_11838	82.7337329835704	-0.365762851184734	0.590093406339016	-0.619838905596241	0.535363851621986	0.883965188533471
HS_H3K4me1_11839	16.6307131271142	1.18540154116006	0.621790954753729	1.90643098311001	0.0565943121136685	0.339217042086322
HS_H3K4me1_11840	16.997962714794	-0.311803683847049	0.557041555337652	-0.559749413413239	0.575650372689713	0.901851685347468
HS_H3K4me1_11846	20.1020028274364	1.75303207459759	0.545119353192959	3.21586834943477	0.00130050477329334	0.0319253373602959
HS_H3K4me1_11847:11848	17.7014286907048	-0.547286881245714	0.489182437917927	-1.11877867810442	0.263234570104857	0.699551628172569
HS_H3K4me1_11854	15.1020595976707	0.719715296768761	0.568860460058621	1.26518776976448	0.205804025601284	0.634430689263967
HS_H3K4me1_11857	11.3013678207101	-1.67334586739777	0.659961076463882	-2.53552205891243	0.0112279856755774	0.127904337750965
HS_H3K4me1_11858	21.0691828999189	0.124849550636667	0.493809728786127	0.252829264712078	0.800400152247228	0.963671743987897
HS_H3K4me1_11861:11862	131.934130213443	0.50127478659041	0.667313655806302	0.751183168857424	0.452542428132455	0.847114399866754
HS_H3K4me1_11865	30.4911242384085	0.134933142391795	0.527536577366014	0.255779690321218	0.798120957137271	0.963671743987897
HS_H3K4me1_11866	141.114924337782	-0.571598302308227	0.661403435261538	-0.864220340921273	0.387466860190819	0.808296684608048
HS_H3K4me1_11869	25.0697842249338	-0.13637039711815	0.576656654513113	-0.236484563302736	0.813056684324841	0.966881667832724
HS_H3K4me1_11870	27.2612167929179	-1.47395186719705	0.599838798088693	-2.45724663341818	0.0140006530908294	0.146148126455723
HS_H3K4me1_11872	19.3974206505248	-0.201181911715071	0.554496185625	-0.362819288807747	0.716739881938674	0.943507698526684
HS_H3K4me1_11873:11874	21.4524167917608	-1.19048705995226	0.535377240004598	-2.22364152040163	0.0261725726789003	0.217734640349318
HS_H3K4me1_11875	27.525441529731	0.115714219003316	0.464642372308618	0.249039316901684	0.803330368791101	0.963671743987897
HS_H3K4me1_11876	23.4726807557426	0.486792382381909	0.611375044825536	0.796225469949991	0.425900996036699	0.833184733797407
HS_H3K4me1_11878	22.6477836715948	-0.708075089097446	0.464655804034125	-1.52387010546293	0.127541162556316	0.514786565403727
HS_H3K4me1_11880	27.0980441006238	0.310135581772876	0.544043029583311	0.570057081717255	0.568638983126178	0.899557511111123
HS_H3K4me1_11881	18.208630893763	-0.433615174538004	0.536223378492707	-0.808646530400952	0.418718492197472	0.828744325528647
HS_H3K4me1_11882	17.4348842767321	-0.0994602258941802	0.596381299898168	-0.166772878209231	0.867548759839764	0.976353043376439
HS_H3K4me1_11883	15.7629910265842	0.761664622236004	0.613442898605789	1.24162269050157	0.214375805902936	0.646213313024721
HS_H3K4me1_11884	17.3821254759396	0.255485841092944	0.57315753376722	0.445751518633454	0.655776745692876	0.928815757856643
HS_H3K4me1_11885	20.5023341966852	-0.952677494141783	0.58672769084625	-1.62371319609565	0.104437033344342	0.464889581700266
HS_H3K4me1_11886	22.2395581843917	0.434304525533323	0.500741401197637	0.867322982470762	0.385765067663815	0.807334175673936
HS_H3K4me1_11887:11888	19.5609559087606	1.04922653190453	0.561896558760843	1.86729481707167	0.0618604287945075	0.356661139618276
HS_H3K4me1_11889	23.0222836260666	0.386798697705951	0.549343907283681	0.704110289706386	0.481364092620867	0.861042121257945
HS_H3K4me1_11890	10.8430422103728	1.28954965261163	0.646343500679247	1.99514600403103	0.0460269581359431	0.30301898914908
HS_H3K4me1_11891:11892	16.9876774599893	0.375456907104899	0.56000651332274	0.670450964716758	0.50257035521952	0.870865512224189
HS_H3K4me1_11893	19.0420190987764	-0.635361160322782	0.520229541706942	-1.2213092671325	0.221968945963798	0.654839661484771
HS_H3K4me1_11894:11895	25.1327758592825	0.114406063030899	0.54252630183005	0.21087652828072	0.832983619997763	0.970592760091687
HS_H3K4me1_11896:11897	20.0614042536297	-0.0851799382859642	0.505605864659988	-0.168471025040911	0.866212736521565	0.976314809255523
HS_H3K4me1_11898	20.6486183478553	1.10412940009164	0.511905682173733	2.15690006683089	0.0310134517390665	0.242646505776543
HS_H3K4me1_11899	25.1702599937434	-0.435449129536485	0.562782210044657	-0.773743593462081	0.439082435017641	0.84136410398591
HS_H3K4me1_11900	16.2014317129208	1.71525142599269	0.630274787710657	2.72143430046279	0.0064999304041397	0.0905575682231812
HS_H3K4me1_11901	29.006228194137	0.413608823329254	0.562226701505025	0.735662006486111	0.461936416903769	0.851709621524656
HS_H3K4me1_11902	23.9770640611193	-0.41867486976959	0.511588071574476	-0.818382783009513	0.413138649618178	0.825230091145681
HS_H3K4me1_11903	18.561015545342	-0.269435314982507	0.551169227728522	-0.488843174523554	0.624952729033087	0.919562009925391
HS_H3K4me1_11904:11905:11906	21.3819559472524	-1.30739746240403	0.490470265616225	-2.66559984173847	0.0076851107938485	0.101968505860859
HS_H3K4me1_11907	21.3335580646097	-0.25550807218005	0.460695568906254	-0.554613695952528	0.579158919018829	0.902583781838706
HS_H3K4me1_11908	15.9021339653736	-1.22313932577873	0.621453167103368	-1.96819227984605	0.0490459182166733	0.313846517469562
HS_H3K4me1_11909:11910	19.467985823014	0.160093326930637	0.611738037489166	0.26170242345519	0.793550871989076	0.963171820938508
HS_H3K4me1_11911	19.8524914497814	-0.0720206505501417	0.460277952769314	-0.156472084132688	0.875660921828017	0.977840600472457
HS_H3K4me1_11913	23.7237041122166	-0.264541739182185	0.500252172092016	-0.52881677270064	0.596932561307782	0.909946192012534
HS_H3K4me1_11914	18.260121975162	0.835610022668801	0.54940636590351	1.52093254561152	0.128276765692629	0.515672084836426
HS_H3K4me1_11918	35.8842125505461	-0.288492831355098	0.613340624180559	-0.470363155449769	0.638095583064679	0.923590391613695
HS_H3K4me1_11919	22.3536240398892	-1.82816956443882	0.573912527155302	-3.18544983414191	0.00144529159262845	0.0342237090793298
HS_H3K4me1_11920:11921	27.4826513759543	-0.423107516102582	0.450785876065617	-0.938599762253851	0.347936274907496	0.778196017167025
HS_H3K4me1_11923	32.9841162982186	-1.05724009434406	0.427499967730724	-2.4730764307566	0.0133955491080046	0.141968468747388
HS_H3K4me1_11929	34.062403874157	-1.11108103448758	0.477715358104361	-2.32582230325712	0.020028032306746	0.184063567341401
HS_H3K4me1_11934	122.384350948867	0.272592355491927	0.672006412151905	0.405639515579962	0.685007489856525	0.935617901242447
HS_H3K4me1_11936	24.176736811207	0.822493056343073	0.453050013980443	1.81545752336866	0.0694536279656039	0.379560361266962
HS_H3K4me1_11938	18.4476231630368	1.12860416836826	0.649452148937707	1.73777878818985	0.0822497996557586	0.413259838427859
HS_H3K4me1_11939:11940	45.1131028022892	0.0711331352895455	0.573674963887754	0.123995537137408	0.90131880864277	0.984915126133732
HS_H3K4me1_11941	23.2422665106354	-2.02228769038997	0.532911977871336	-3.79478745902427	0.000147769987497891	0.00727729414912926
HS_H3K4me1_11942	76.3127400342574	-1.29999790183963	0.563296438606938	-2.30783973187296	0.021008052155125	0.188986145685365
HS_H3K4me1_11944	17.2072684063859	-0.262737411860698	0.520895426630776	-0.504395697155799	0.61398334113162	0.915850701318424
HS_H3K4me1_11945	18.3284019777579	2.8196172238316	0.724929434983794	3.88950577499261	0.000100448578529898	0.00565187539289021
HS_H3K4me1_11946	19.3594521134348	0.196079105970442	0.474316074478143	0.41339333942282	0.679318453758625	0.933996482329821
HS_H3K4me1_11947	32.9064044265852	0.793021056973256	0.547850499595054	1.44751361468032	0.147753126097683	0.550974106950203
HS_H3K4me1_11948	22.9585810489645	1.90466540958211	0.664619659901941	2.86579757490642	0.0041596012988951	0.0690838058482702
HS_H3K4me1_11949	23.2109180663488	0.033351617341717	0.50541153660559	0.0659890305743925	0.947386558752806	0.992791812271481
HS_H3K4me1_11950:11951	105.434084024928	-0.40582747989842	0.643318453166343	-0.630834508012295	0.528148737613192	0.881920378174422
HS_H3K4me1_11952:11953	58.9306509118444	-0.632227754377091	0.606846322906165	-1.04182513844588	0.297492756998744	0.734605301936804
HS_H3K4me1_11961	27.1646545793558	-0.674860780928816	0.522722273503883	-1.29105036294919	0.196686214390785	0.621111646336072
HS_H3K4me1_11962	27.1838565144264	-0.698988255176759	0.587285855775352	-1.19020107210642	0.233967371919608	0.668792415305481
HS_H3K4me1_11963	92.2485743313656	-0.135266092846615	0.532153286751265	-0.254186333551371	0.799351608198108	0.963671743987897
HS_H3K4me1_11965	21.5148169098678	-0.802104493968907	0.568076181221886	-1.4119664236646	0.157959847797849	0.567681900585632
HS_H3K4me1_11971	27.7478328807032	0.0381675130195703	0.48029338567221	0.0794670802433636	0.936661114940898	0.991050495380072
HS_H3K4me1_11975	26.912896613344	-0.0339431579671369	0.467229081725287	-0.0726477851973568	0.942086400063667	0.991386454191837
HS_H3K4me1_11976	17.7271075250629	-0.32941846751775	0.544044338734501	-0.605499302288502	0.544847288132282	0.889854717520308
HS_H3K4me1_11977	22.747385383477	-0.538499132446394	0.4608848730209	-1.16840270524994	0.242644364252108	0.678370326375248
HS_H3K4me1_11978	14.0017488364475	-0.132538085213621	0.623700298947683	-0.212502840606685	0.83171476190568	0.970592760091687
HS_H3K4me1_11979:11980	16.5032264105369	0.104502170884532	0.579739491959719	0.180257119506003	0.856950717869367	0.974870075167995
HS_H3K4me1_11982	27.1741349488048	0.141540937495566	0.498934927333012	0.283686167757694	0.776650895960324	0.958354336937829
HS_H3K4me1_11983	20.529943956182	-0.543324138797877	0.624320138229731	-0.870265278224855	0.384155449341805	0.806284179817672
HS_H3K4me1_11984:11985:11986	133.109037507309	0.0133028141921493	0.580683174397246	0.0229089024422961	0.981722939138181	0.997531690660611
HS_H3K4me1_11987	22.884107470276	-0.141168251489901	0.563743359938724	-0.250412264732032	0.802268545817242	0.963671743987897
HS_H3K4me1_11988	23.862012458335	-0.519911138663489	0.573699388317204	-0.906243146238157	0.364807170528419	0.792252347431274
HS_H3K4me1_12004	7.83509111897514	-0.910388330042029	0.870568504524989	-1.04574002540876	0.295681077850334	0.733174600163894
HS_H3K4me1_12005	89.9631890860905	-0.0128975756229618	0.685681412656203	-0.0188098661928125	0.984992783132439	0.998142414848573
HS_H3K4me1_12006	22.5761141517997	-1.78499698555302	0.507914915470025	-3.51436221143689	0.00044081129412323	0.0154521362228175
HS_H3K4me1_12012	9.46259743843654	0.364412281688416	0.843977815288353	0.431779455676701	0.665901712510361	0.932144161894424
HS_H3K4me1_12013	36.710178944766	1.61715755842669	0.686365142383433	2.35611842526128	0.0184670293032551	0.175161779463626
HS_H3K4me1_12014	26.5305421893066	0.685917797693847	0.48914176042914	1.40228836133735	0.160829154493378	0.572233986083295
HS_H3K4me1_12015:12016	188.99207708239	-0.403179237512899	0.740715895284031	-0.544310227551277	0.586228010103951	0.904382963855193
HS_H3K4me1_12017	34.9571320938493	-0.826117320367018	0.56560976784676	-1.46057824197767	0.144131220981673	0.545274078201268
HS_H3K4me1_12018	35.3483002021171	-0.0780300956973094	0.616249176283853	-0.12662101419405	0.899240363891972	0.98480886911536
HS_H3K4me1_12019:12020:12021:12022	152.164881410353	-0.681647454415851	0.693823831189517	-0.982450333605881	0.325878039763758	0.761256664428248
HS_H3K4me1_12023	33.7165229680434	0.403500292645606	0.513934298160578	0.785120382293561	0.432382990392403	0.837217484890391
HS_H3K4me1_12024	26.8103055529163	-0.307924028773861	0.478179118886719	-0.643951223739672	0.51960706380489	0.877690519799452
HS_H3K4me1_12025	16.289222689634	-0.555588595485764	0.704449752772	-0.788684492115343	0.43029643400346	0.835630037674885
HS_H3K4me1_12026	27.2929494833573	1.97881882313893	0.653829391726079	3.02650637640339	0.00247397602971767	0.0490356302449885
HS_H3K4me1_12027	19.4947422965873	-0.3443500011814	0.500090811954502	-0.688574940690429	0.491090795306356	0.865992264683224
HS_H3K4me1_12028	24.7224541913306	-0.232201171797687	0.470862032618719	-0.493140571360766	0.62191326557312	0.91896733831466
HS_H3K4me1_12029:12030	19.2484888890566	-0.0163487748173823	0.547437281812809	-0.0298641969784087	0.976175359777464	0.997531690660611
HS_H3K4me1_12031	15.8633458440182	-0.786537386116946	0.58337551366386	-1.34825231380923	0.177577243894732	0.596501210039647
HS_H3K4me1_12041	18.7295443354806	-0.787280410478867	0.490640883978762	-1.60459602162495	0.108582737529751	0.474313347576903
HS_H3K4me1_12042	17.059603808283	-0.78372264276647	0.575913432497962	-1.36083410898606	0.17356612014206	0.590819963051767
HS_H3K4me1_12043	11.6197925936724	0.314742398005322	0.587840192431217	0.535421704840556	0.5923582847075	0.907338265635797
HS_H3K4me1_12045	13.509664511608	0.138790890650126	0.553662705179808	0.250677694834171	0.802063307097459	0.963671743987897
HS_H3K4me1_12046	14.9546317594572	-0.224790786272539	0.554408650585363	-0.405460459599967	0.685139077318995	0.935617901242447
HS_H3K4me1_12047	92.5306309162991	0.245862048605897	0.577290224470685	0.425889852597672	0.670188109399157	0.932603784171127
HS_H3K4me1_12048	16.223682133034	-0.867623871298776	0.530956745856632	-1.63407636887441	0.102242816083383	0.460570800022454
HS_H3K4me1_12069	34.9041311856218	0.268394786501777	0.493470971138774	0.543891742775481	0.586515971437449	0.904545477051338
HS_H3K4me1_12070	17.0455710563377	0.513219247941773	0.569755720748845	0.90077067987529	0.367710259843396	0.793654531921258
HS_H3K4me1_12071	16.684159857716	-1.08457554908393	0.559535314674623	-1.93835048591102	0.0525804768881672	0.325998277836266
HS_H3K4me1_12072	35.3178954211197	-0.43981288459418	0.482417855600285	-0.911684506467758	0.361934822321016	0.790416568902881
HS_H3K4me1_12073	12.9024416184992	-0.499903350049322	0.583829413757202	-0.856248997172345	0.391860065922194	0.811543885666289
HS_H3K4me1_12102	30.2644077233966	0.00363356170789804	0.482219354377595	0.00753508061199227	0.993987932406975	0.999081520481287
HS_H3K4me1_12105:12106	18.993843461261	-0.228276087762976	0.529543291566045	-0.431081068155699	0.666409425715707	0.932144161894424
HS_H3K4me1_12108:12109	13.1299541786227	-0.133000904154013	0.598824630896542	-0.222103262444112	0.824233498223599	0.968456128376729
HS_H3K4me1_12114	10.1880419686963	-1.65099711507311	0.70299779031669	-2.34850967928271	0.0188487092927871	0.177746162126415
HS_H3K4me1_12115	14.3435781466034	-0.200866318062989	0.580178271288184	-0.34621482396609	0.72918127492329	0.946270435466668
HS_H3K4me1_12116	16.7664662038317	-0.662205244883959	0.496672611145799	-1.33328319303995	0.182438887028039	0.604165742217993
HS_H3K4me1_12117	26.7764296509046	-0.268909029698247	0.501153557633919	-0.536580107238664	0.591557688096328	0.90691954702927
HS_H3K4me1_12118:12119	15.497614876425	-0.413886056108433	0.576508572258127	-0.717918303430047	0.472807661461918	0.857348912661395
HS_H3K4me1_12120	61.8943485982381	0.678775727143953	0.559147328439083	1.21394790356743	0.224767618564793	0.658765170445737
HS_H3K4me1_12121:12122	62.3128825207976	-0.456201430426756	0.552620102346107	-0.825524494114469	0.409073882449881	0.823000604608024
HS_H3K4me1_12123:12124	155.192774056501	-0.217799454322084	0.709797180921302	-0.306847449069021	0.758959490122813	0.954853869345282
HS_H3K4me1_12125:12126:12127	24.5641262280852	-0.339772150770596	0.464616509755076	-0.731295904550847	0.46459843148277	0.853169088528906
HS_H3K4me1_12128	25.5618634455416	0.0875196057908022	0.469004887528367	0.186607022907642	0.851968759991662	0.973838115694306
HS_H3K4me1_12129:12130	9.48766298265351	1.0068751095498	0.783927340154616	1.28439851243256	0.199002553192174	0.624053259832173
HS_H3K4me1_12131	25.9083065238021	-0.154308107473623	0.478509242744121	-0.322476754239287	0.747091545379546	0.951750683003403
HS_H3K4me1_12132	21.4178178783111	0.493758073736996	0.585040110930231	0.843973027681651	0.39868447797203	0.816213516834346
HS_H3K4me1_12211	26.0622218486236	-0.464520794187474	0.52281752206477	-0.888495076356538	0.374274503151333	0.797961774937823
HS_H3K4me1_12212	18.5375004354546	-1.29827531051673	0.552403795669549	-2.35022880127596	0.0187618742498437	0.177185668895975
HS_H3K4me1_12213	19.2218536001805	0.00235525678502977	0.515402991600292	0.00456973828909462	0.996353889062216	0.999224157001703
HS_H3K4me1_12214	18.2219568041377	2.09094283258173	0.683456949676215	3.05936289560345	0.00221808287895174	0.0454309884337696
HS_H3K4me1_12215	21.824491245279	0.120494942542794	0.616227109849982	0.19553658158942	0.84497290238506	0.971574370821517
HS_H3K4me1_12216:12217:12218	18.6505422056925	0.223715930422417	0.528812419836501	0.423053472328781	0.672256247971815	0.932789231498423
HS_H3K4me1_12219:12220	3.48091627657305	0.0335797646100378	1.45826732743331	0.0230271665409534	0.981628602925721	0.997531690660611
HS_H3K4me1_12221:12222:12223	18.6314659322576	-0.273535874683488	0.529423949513377	-0.516666982925328	0.60538864807181	0.912844065643289
HS_H3K4me1_12224	18.9385636104904	-0.556987930542319	0.585926913749622	-0.950609909652197	0.341802436259299	0.772963308291523
HS_H3K4me1_12225:12226:12227:12228:12229	32.0077072612767	-0.379576808749031	0.471458839628893	-0.805111235262475	0.420755492908082	0.829530722132585
HS_H3K4me1_12230:12231:12232:12233	28.9790424773489	0.370968591871009	0.475010746078892	0.78096884109101	0.434820821069309	0.838442911825924
HS_H3K4me1_12234	21.2880235438327	0.800107162917166	0.577276966943125	1.38600222897165	0.165746222869713	0.578658903972762
HS_H3K4me1_12235	24.772404934513	-0.636653981261352	0.481618885086884	-1.32190410504044	0.186200085305698	0.608242979739111
HS_H3K4me1_12236	19.4655246629345	1.38558970878634	0.61597139332953	2.24943840540511	0.0244846174747546	0.208573950487103
HS_H3K4me1_12237	19.311685929328	-0.20699035205751	0.622603070937575	-0.332459574518005	0.73954226017113	0.949811458080654
HS_H3K4me1_12238	15.9186564355337	0.628172630709303	0.579469493903567	1.08404780116663	0.278343605122884	0.715375741576232
HS_H3K4me1_12239	20.3482091763647	0.171514909012812	0.563256680204253	0.304505769821702	0.76074259765098	0.955122425141071
HS_H3K4me1_12240:12241	80.5845879153455	-0.408751736122405	0.549366840299161	-0.74404151495532	0.456851359761957	0.848939370120111
HS_H3K4me1_12242	47.730874057643	0.737497475335408	0.489074148050277	1.50794614329031	0.131568311509281	0.522670418635188
HS_H3K4me1_12275	18.3849771085462	0.275579821274908	0.553545859572711	0.497844607649367	0.618593572192021	0.917502407278215
HS_H3K4me1_12276	24.1331195813911	0.52114646617707	0.484972645066182	1.07458940515285	0.282558597372461	0.719449739635755
HS_H3K4me1_12277	25.916549220148	-0.868976673766673	0.504763408843944	-1.72155243137945	0.0851506265157115	0.419761177651018
HS_H3K4me1_12278	21.0306157109354	-0.372213715951041	0.488511954165098	-0.761933690214768	0.446099581209431	0.844591636416377
HS_H3K4me1_12279	23.5841068192177	-1.74638000753466	0.483133630228565	-3.61469353045962	0.000300703121154029	0.0118241333203616
HS_H3K4me1_12280	19.7082480885882	0.570979395845184	0.539387428115964	1.05857008540145	0.289795616654337	0.727115861665945
HS_H3K4me1_12281:12282:12283	20.0997430852181	-0.196471046693161	0.528416860212303	-0.3718107075808	0.710033790842944	0.941671920000442
HS_H3K4me1_12290	6.10611425506108	-0.820863240476402	1.02718779300851	-0.799136483185995	0.424211277007175	0.832396850404374
HS_H3K4me1_12291	14.2386688865123	-0.81915615223177	0.5656947847396	-1.44805321585003	0.147602168265014	0.550770807405272
HS_H3K4me1_12292	20.7546630056456	-0.627427166253608	0.507958760122697	-1.23519312099678	0.21675863881973	0.648818608252868
HS_H3K4me1_12294	18.3877163714981	0.445497089034104	0.480200920297073	0.927730602345577	0.353547330112451	0.783149085423312
HS_H3K4me1_12295	10.7088601992308	2.02692014289697	0.750514678814766	2.70070686172047	0.00691922933705588	0.0952709439079358
HS_H3K4me1_12298	24.5587075411069	0.90876619362143	0.49235916399163	1.84573835541909	0.0649302051659059	0.364827158377355
HS_H3K4me1_12299:12300:12301:12302	64.3593954216832	-0.1105069211585	0.484171907384973	-0.228239018978509	0.81946042909113	0.967123043534502
HS_H3K4me1_12303	27.9598188385726	-0.78526987796186	0.570370305834582	-1.37677201973695	0.168582744135647	0.583073377508372
HS_H3K4me1_12305	79.5541476496938	0.166059141322442	0.561914245978665	0.295523992336629	0.767593627096909	0.957023485503285
HS_H3K4me1_12306	16.565435099696	0.295328150049666	0.635736820064085	0.464544668059176	0.642257564613072	0.924814683052963
HS_H3K4me1_12319	15.10006714716	0.112183188593035	0.569809387479699	0.196878449281484	0.843922658588694	0.971360792142919
HS_H3K4me1_12320	199.839559512591	0.0354676573508251	0.788380254239254	0.0449880082106439	0.964116867339123	0.99528510279561
HS_H3K4me1_12338	18.633925490636	-1.01061903298745	0.497480412770804	-2.03147502302379	0.0422068307377107	0.28900338294727
HS_H3K4me1_12339	23.1905543743181	-0.524042533414818	0.643885126930862	-0.813875816502729	0.415716096066431	0.826968034484701
HS_H3K4me1_12340	30.6952408405246	1.18090096613781	0.520396409610327	2.26923350032731	0.0232541300609894	0.20129617545965
HS_H3K4me1_12341	14.7149228256892	-0.326221119482475	0.599004031108313	-0.544605883334176	0.586024607509337	0.904382963855193
HS_H3K4me1_12342:12343	15.1326190652567	-0.609201570134522	0.580947373264138	-1.04863469252238	0.294346282323841	0.731992815677936
HS_H3K4me1_12344	15.3316077646648	1.74497637167721	0.709384339710358	2.45984619901489	0.0138996567325809	0.145478405989885
HS_H3K4me1_12345	24.1566908575367	-0.374193141801922	0.577968027455182	-0.647428791951537	0.517354466698083	0.877003551961448
HS_H3K4me1_12346:12347	90.4814558760051	0.0665062205113745	0.651115658758418	0.102141946084037	0.918644006942965	0.988269657855445
HS_H3K4me1_12349	19.3921464942127	0.0565217027088034	0.477667066850027	0.118328657408884	0.905807251574753	0.985526801862438
HS_H3K4me1_12350	16.5879223571002	-1.25098851682494	0.517607345376028	-2.41686778211412	0.0156547023752792	0.157805166430085
HS_H3K4me1_12352	14.5259850062313	-0.880204730100283	0.558577356256549	-1.575797372094	0.115072508231578	0.488539047187879
HS_H3K4me1_12353	15.0449524644762	0.389883740370449	0.566217759275806	0.688575612444779	0.49109037244963	0.865992264683224
HS_H3K4me1_12354	17.3040371512002	-1.84442155371735	0.596934361068151	-3.08982305930078	0.00200275768546373	0.0422702984937226
HS_H3K4me1_12355	18.896289765653	-2.04753631414659	0.577735176494181	-3.54407416659562	0.000393994395416319	0.0142149332480238
HS_H3K4me1_12356	23.6479908279846	0.46596133436165	0.48562348775945	0.959511527153441	0.337301115430168	0.770160752990359
HS_H3K4me1_12357	20.5634898102374	-0.467772461115269	0.472844591064702	-0.989273156455039	0.322529513939724	0.757397441374877
HS_H3K4me1_12358	14.3961017595972	-0.409007420750092	0.610378876341975	-0.670087771059985	0.502801840042826	0.870865512224189
HS_H3K4me1_12359:12360:12361	14.0768400270543	0.331263761676416	0.598338818147526	0.553639094822592	0.579825864882487	0.902583781838706
HS_H3K4me1_1235:1236:1237	47.3699059043017	-0.273204915742784	0.462974998338223	-0.590107277333356	0.555118730226814	0.894650185745886
HS_H3K4me1_12362	13.9156662955726	-0.405504086092618	0.623257231916587	-0.65062074746513	0.51529133397202	0.87618407393919
HS_H3K4me1_12380	18.9752894049833	-0.988849760453272	0.470419791020273	-2.10205816024151	0.0355481813755565	0.260950719672678
HS_H3K4me1_12381:12382	14.1990427818016	0.232914625326621	0.63716074718949	0.365550807004362	0.714700288335778	0.942733305336414
HS_H3K4me1_12386:12387	30.4335986858194	-0.61887650789117	0.520143567532281	-1.18981863185833	0.234117684854402	0.668930573831839
HS_H3K4me1_12388	15.458108220153	0.55407495337152	0.535758551081267	1.03418779271612	0.301048379840588	0.738436081315917
HS_H3K4me1_12389	18.9531635744907	-0.384174297404495	0.485173337712331	-0.791828955844808	0.42846041616498	0.834331991759121
HS_H3K4me1_12390	16.8160889470457	0.049573559793536	0.619398250345894	0.0800350336247356	0.936209392528749	0.991050495380072
HS_H3K4me1_12391	24.5706296551788	-0.099142582015108	0.523084671967234	-0.189534481372297	0.849673932606162	0.97338519444261
HS_H3K4me1_12392	20.3321086965908	-1.52368707354708	0.518886946240237	-2.93645289130407	0.00331989240365626	0.059663917063321
HS_H3K4me1_12393	18.4707655916572	-2.08411875033085	0.49240704988825	-4.23251200567464	2.31095572800668e-05	0.00212891219569232
HS_H3K4me1_12394:12395	5.37210297592941	0.839428039143756	1.15770813650129	0.725077428997424	0.468404530438614	0.854480761427337
HS_H3K4me1_12399:12400	68.2945971410492	-0.469847483430627	0.596301790465074	-0.787935724734583	0.43073430335739	0.835718940819584
HS_H3K4me1_12401	13.3919625425575	-0.88537086060831	0.683274878230413	-1.29577551995077	0.195052834299999	0.619490706329935
HS_H3K4me1_12402	24.9204419619016	0.104946628223508	0.582898384271246	0.180042750255202	0.857119006685181	0.974870075167995
HS_H3K4me1_12403	19.8687771375386	-1.65381021652558	0.519544067413125	-3.18319526726599	0.00145659346818505	0.0344408653229151
HS_H3K4me1_12404	76.4029059223747	0.196790486523174	0.614490943923961	0.320249612250634	0.748779116786854	0.952265456826205
HS_H3K4me1_12405	24.6091693738771	-0.56307578056459	0.512456671658679	-1.0987773439305	0.271865196724595	0.709114634987267
HS_H3K4me1_12406	16.6182896702612	-0.278012525602309	0.546928046900812	-0.508316454381299	0.611231432446475	0.915402696279602
HS_H3K4me1_12407	23.0236881421518	1.58799901868282	0.705418757570459	2.2511437378729	0.0243764349815803	0.207830927761488
HS_H3K4me1_12408:12409	23.3716316986296	-0.900370438214914	0.501649571863609	-1.79481950890553	0.0726824614907252	0.389174104926871
HS_H3K4me1_12410	14.6876155059557	-0.0203167606400574	0.609421277935394	-0.0333377933715849	0.973405215746867	0.997257908857996
HS_H3K4me1_12411	17.4442866777373	-0.897827161156669	0.547976053377586	-1.63844232904465	0.101329455208367	0.459378000814741
HS_H3K4me1_12412	35.6446157201723	-0.428350824986106	0.496598462288866	-0.862569777223634	0.388374053218973	0.809096109262387
HS_H3K4me1_12413	21.8978621572151	0.260018789030854	0.548639551543486	0.473933729894872	0.635547165380795	0.923115008244891
HS_H3K4me1_12414:12415	19.252879171423	0.243494678582397	0.58091399687266	0.41915787860724	0.675100753451538	0.93324128103093
HS_H3K4me1_12416	23.8780377952862	0.0337342500923248	0.521475687068259	0.0646899767887149	0.94842084347098	0.992791812271481
HS_H3K4me1_12417	63.1937514737621	0.215910148022349	0.652385227558778	0.330954992390437	0.740678482378226	0.950091574125516
HS_H3K4me1_12418	18.8678208989689	0.0222899997558154	0.496216243467651	0.0449199316814958	0.964171129694667	0.99528510279561
HS_H3K4me1_12419	14.520601419303	-0.624432517046106	0.591686390540497	-1.05534372097979	0.291268152070281	0.728382101573884
HS_H3K4me1_12420	24.7182939210267	0.383672922071779	0.57194535219003	0.670820945747108	0.502334602351491	0.870865512224189
HS_H3K4me1_12421	18.4981918057912	0.226230019362372	0.60172126674302	0.375971453671403	0.70693811835781	0.941045636002939
HS_H3K4me1_12422	19.8711592451896	0.345856265574726	0.469639791401839	0.736428794805421	0.461469786275766	0.851709621524656
HS_H3K4me1_12423:12424	15.5248609448254	-0.609333916064666	0.52354991145227	-1.16385067160921	0.244484533073968	0.679975639018825
HS_H3K4me1_12425	20.4773045680262	0.00701359903818576	0.469482356156898	0.0149390045146699	0.988080842286361	0.998243377446616
HS_H3K4me1_12426	17.2834698996713	-1.45358952460505	0.505140446857463	-2.877594802887	0.00400719483828367	0.0674834028640191
HS_H3K4me1_12427	53.5814885936236	-0.0659406798833046	0.541573075893573	-0.121757677437168	0.903090933001622	0.985217813529174
HS_H3K4me1_12428	13.6522500723535	-1.37031167392882	0.592872495636642	-2.31130923430229	0.0208157803264227	0.188186692986243
HS_H3K4me1_12429	18.0562528861854	-0.222082882360102	0.628107902416182	-0.353574412144478	0.72365785333	0.944437015588622
HS_H3K4me1_12431	20.831275854952	0.344177395915645	0.549295515434088	0.62657965747937	0.530934806294237	0.88285332634382
HS_H3K4me1_12432	16.8287623208815	-0.841591036000127	0.577035038190745	-1.45847475508399	0.144709728607177	0.545880838682149
HS_H3K4me1_12433	15.5157466394271	-1.54572449968013	0.574766066888846	-2.68931064084382	0.0071599756008603	0.0972868345406062
HS_H3K4me1_12434	20.5198920636872	0.815447663795169	0.559125964207554	1.45843283266392	0.144721276300237	0.545880838682149
HS_H3K4me1_12435	16.264554859593	-0.201948818360612	0.495716249999401	-0.407387932836287	0.683723088433984	0.935475530992842
HS_H3K4me1_12436	17.3119688393631	-0.339978196026658	0.542467577204299	-0.626725375512384	0.530839267209095	0.88285332634382
HS_H3K4me1_12437	16.5509059236204	-0.449502409537679	0.481947619366448	-0.932678970649507	0.350985745838313	0.780612277772748
HS_H3K4me1_12438	18.8915781717069	-0.781466667608005	0.500975621627668	-1.55988961113322	0.118785969935603	0.496219575316195
HS_H3K4me1_12439	12.0802051380762	-1.18489535076001	0.658737064270266	-1.79873794117326	0.0720601441848654	0.387874920040217
HS_H3K4me1_12440	10.6175548371067	0.106246827359729	0.734341899842301	0.14468305210767	0.884961120807695	0.980031184151225
HS_H3K4me1_12445	17.6617524237452	-0.714865927125148	0.583472078587782	-1.2251930355526	0.220502497899254	0.653541667471084
HS_H3K4me1_12449	14.3474696928323	-1.36649421562454	0.628238224189546	-2.17512109739482	0.0296210428714747	0.235113366654863
HS_H3K4me1_12450	20.5061476059502	-0.101796944410517	0.454111650510263	-0.224167215917348	0.82262719224982	0.968255525110467
HS_H3K4me1_12451:12452	18.9753926539598	0.374092673326098	0.520199614638729	0.719132930511492	0.472059019036926	0.856907847858971
HS_H3K4me1_12453	23.5007288142087	0.61711137004863	0.499860569732227	1.23456701211543	0.216991692439392	0.649142104015581
HS_H3K4me1_12459	19.2283019008939	0.564296388532471	0.548495232934522	1.02880819130079	0.303569816786929	0.74071819088127
HS_H3K4me1_12460	15.1755516995652	-0.482854804116204	0.629188937049067	-0.767424180057619	0.442829356618022	0.842826144514805
HS_H3K4me1_12462:12463	22.2967000649581	-0.0823538405847125	0.485671250566385	-0.169567048674741	0.865350638556899	0.976314809255523
HS_H3K4me1_12475	13.7305942950779	0.77203148778711	0.669770768285217	1.15268017707567	0.249041680722372	0.684915727369843
HS_H3K4me1_12476	19.8799535509175	0.406185534395723	0.578288498780086	0.702392551905462	0.482434388890773	0.861996212588484
HS_H3K4me1_12477	20.1725281026766	1.65603657965637	0.563200127767097	2.94040519170692	0.00327783295468701	0.0593063660516698
HS_H3K4me1_12478:12479	11.2251957237874	2.09864365463256	0.819383610004559	2.56124680675622	0.0104297233414281	0.122770166058169
HS_H3K4me1_12480	7.24982372384704	-0.192696178351966	0.819138151729331	-0.235242587523428	0.814020453223797	0.966883467425645
HS_H3K4me1_12481	13.9593865279811	0.781856501291926	0.692699018969691	1.1287102765857	0.259020072710109	0.695698990829626
HS_H3K4me1_12483	16.3476109720717	0.329958659223604	0.5514038916532	0.598397407450886	0.549574795231839	0.892077394093634
HS_H3K4me1_12484	28.3100909399646	0.595586721384547	0.600505363119718	0.991809162686546	0.321290627130768	0.757002715991602
HS_H3K4me1_12485	14.3022398805959	-0.261687759458648	0.546267640445535	-0.479046789674775	0.631905342567055	0.921158865599262
HS_H3K4me1_12486	19.3166491555561	-1.80991150222067	0.529521867523667	-3.41801087589602	0.000630805862002168	0.0194259165840616
HS_H3K4me1_12487:12488	14.9467182791476	-0.0672470394774409	0.551484923190162	-0.121938128586433	0.902948018681567	0.985175524913443
HS_H3K4me1_12491	15.4922058713076	-1.10410641375505	0.548592584860563	-2.01261636453887	0.0441550040423896	0.297354811898442
HS_H3K4me1_12492:12493	14.0182582446508	0.519444113433998	0.634482853974776	0.818688968787562	0.412963891962139	0.825199387403496
HS_H3K4me1_12494	15.8059690912928	0.592428102977985	0.542803102125359	1.09142357635452	0.275086542982385	0.711697017751344
HS_H3K4me1_12495	20.7975636983861	0.337198067770405	0.609060824434501	0.553636113574511	0.579827905583497	0.902583781838706
HS_H3K4me1_12496	19.719211883133	-0.82290544519691	0.513114989563315	-1.60374470037845	0.108770338455563	0.474874418181087
HS_H3K4me1_12497:12498	20.5850690411212	-0.0751267863692691	0.532305152243454	-0.141134809709505	0.887763444698609	0.981152171787919
HS_H3K4me1_12499	15.9755452852742	0.0356379416591642	0.562494112019051	0.0633570039182156	0.949482224331277	0.993103831534273
HS_H3K4me1_12500:12501:12502:12503:12504	36.816783345069	-0.820335491835054	0.468682669706432	-1.75030045883473	0.0800664817909445	0.408422159391977
HS_H3K4me1_12505:12506	17.6247717029544	-0.339784500896887	0.545913727947044	-0.622414281785285	0.533669491820583	0.883779437104778
HS_H3K4me1_12507	21.222022092045	-0.459157141677069	0.509325601230714	-0.901500220227652	0.367322416782704	0.793583166427418
HS_H3K4me1_12508	18.1193054139476	-1.35075450722144	0.574087866650849	-2.35287067657702	0.0186291118368056	0.17627751326285
HS_H3K4me1_12509	12.8648609551347	1.03544969238073	0.691252597514145	1.49793244337074	0.134150803432377	0.527879027493217
HS_H3K4me1_12510	15.0630570936254	2.74699211021313	0.979522249662445	2.80442032956349	0.00504071435121145	0.0778042580429729
HS_H3K4me1_12511	15.2635116983916	0.243946903350526	0.648932319901683	0.375920409369478	0.706976067044481	0.941045636002939
HS_H3K4me1_12514	14.6299154025705	0.232800422897277	0.557957594089794	0.417236767387402	0.676505234394545	0.933495200523657
HS_H3K4me1_12515:12516	16.7256617349966	0.0716392512688823	0.581615468825458	0.123172878144995	0.90197020210689	0.984966339483135
HS_H3K4me1_12517	18.0788954202762	0.0169553870513137	0.610947043437363	0.0277526296811551	0.977859447432332	0.997531690660611
HS_H3K4me1_12519:12520:12521	33.8273290526834	-0.7279713900304	0.478569177365251	-1.52114140329352	0.128224356344044	0.515672084836426
HS_H3K4me1_12522:12523:12524	16.7094585628536	-0.172164056457844	0.572038178648762	-0.300966024443545	0.763440402595654	0.956017460106523
HS_H3K4me1_12525:12526	15.2831309845809	0.241783101853189	0.499855557316222	0.483705939274435	0.628594577527481	0.920468895160285
HS_H3K4me1_12528:12529	18.4705801694419	-0.667907461105375	0.468904660227852	-1.42439928146763	0.154330922114275	0.562586152944262
HS_H3K4me1_12531:12532	25.1779563955782	-0.401738500679861	0.549799322830081	-0.730700246431589	0.464962265011496	0.853354723766952
HS_H3K4me1_12533:12534:12535	15.9680108943209	-0.639803419062497	0.569626284290872	-1.1231985543978	0.261353176417753	0.697874490399398
HS_H3K4me1_12536	24.2414009536277	-1.46451513059219	0.553543965995772	-2.6457069728105	0.00815203994321135	0.105774475168327
HS_H3K4me1_12540:12541	7.10925970780521	-0.265602015849288	0.931903900141772	-0.285010091500724	0.775636410538087	0.958047085024971
HS_H3K4me1_12542:12543	19.1493816438804	0.470872211558146	0.565467874775533	0.832712577606751	0.405006849268571	0.820689703073313
HS_H3K4me1_12544:12545	19.2815380700903	0.0320782943004576	0.587746350360054	0.0545784661713449	0.956474294688468	0.994476312139882
HS_H3K4me1_12546	17.3097830549749	0.250076070060162	0.559018669187925	0.447348333506362	0.654623574063546	0.928612853397856
HS_H3K4me1_12547	15.9037575181006	-0.098042922554145	0.67195243983777	-0.145907532648911	0.883994385038345	0.979856060963519
HS_H3K4me1_12548	17.0724245587663	-0.160651898221404	0.525525029072776	-0.305697900830441	0.759834671742266	0.954994768484014
HS_H3K4me1_12549:12550	37.3863654249814	-0.136281214876643	0.533616579497911	-0.255391642825027	0.798420624889993	0.963671743987897
HS_H3K4me1_12551	23.3223644413862	-0.194550023117923	0.589431081117604	-0.330064072544397	0.741351549329306	0.950347493396591
HS_H3K4me1_12552:12553	20.607180017031	-0.628203324919852	0.545560171721659	-1.15148311310445	0.249533538574108	0.685598023495911
HS_H3K4me1_12554	19.1242533797624	-0.564655397791104	0.579717577050147	-0.974018073877134	0.330047565242091	0.764296022723955
HS_H3K4me1_12555:12556	38.3701531506108	1.12555167751782	0.590021915034781	1.90764384989237	0.0564372635574224	0.338670834236845
HS_H3K4me1_12557	55.5409095969393	-0.673543574989008	0.538180486395727	-1.25151987486545	0.210744867108876	0.641126565148554
HS_H3K4me1_12581	3.21164615348513	-0.947806417367621	1.59028460133543	-0.595997984619676	0.55117657308467	0.892571732433934
HS_H3K4me1_12582	17.1234926841054	0.0644179284167561	0.527607528188567	0.122094407253668	0.90282425110755	0.985175524913443
HS_H3K4me1_12585	15.529144572563	-0.59967019442632	0.524283554520066	-1.14378982376295	0.252710811099103	0.688904432067986
HS_H3K4me1_12586	14.9111539627199	-1.19473913692931	0.623270282073705	-1.91688769911225	0.0552522001384156	0.334569646400132
HS_H3K4me1_12587:12588:12589	46.5324413633763	-0.435256625550721	0.491497461229442	-0.885572479788523	0.375847946709344	0.798544320411937
HS_H3K4me1_12592	18.2347969212767	-0.419244186724889	0.505710464309282	-0.829020193002152	0.407092980948128	0.822027725222622
HS_H3K4me1_12593	15.1245209954882	2.08162904201187	0.63392572761277	3.28371124776849	0.00102449831450491	0.0269050909595499
HS_H3K4me1_12595	11.1313713154078	0.290853375943701	0.648104839775916	0.448775195143219	0.653593834128445	0.928231607474294
HS_H3K4me1_12596	93.767977760933	-0.273234292119511	0.57964300960421	-0.47138374411878	0.637366722403356	0.923514040659799
HS_H3K4me1_12604	41.6680916895279	-1.04882470065001	0.525072249840984	-1.99748644299455	0.0457723657248314	0.302592760440337
HS_H3K4me1_12605	17.4617497000983	0.201857396979941	0.524824688736716	0.384618714233555	0.700519926861315	0.938763348103405
HS_H3K4me1_12611:12612	13.6556337670626	-0.412317154418277	0.648610385766031	-0.635693111715004	0.524976466964513	0.880869165223597
HS_H3K4me1_12613	16.4075020824214	-0.0954949652112032	0.977071476555508	-0.0977359052050661	0.922142003801363	0.988802215696917
HS_H3K4me1_12617	21.8959692379517	-0.593587811908307	0.475390215110588	-1.24863279268426	0.211799412524988	0.642710868501357
HS_H3K4me1_12618	64.9934136435333	1.35344866689511	1.38057826883552	0.980349102580549	0.326913824473132	0.762161638181905
HS_H3K4me1_12637	17.7876654211222	3.10713862841805	0.950300844631749	3.26963681656212	0.00107685646892401	0.0280355216050034
HS_H3K4me1_12638	24.9934220662143	1.30619316909621	0.532066793397457	2.45494209618994	0.0140907283166057	0.146833803254218
HS_H3K4me1_12708	33.6381154178133	-0.669091831163688	0.471779612197227	-1.41822964338691	0.156123730001781	0.565209210147757
HS_H3K4me1_12709	18.221370369588	0.129900879174078	0.548468154816457	0.236843065606149	0.812778540357737	0.966881667832724
HS_H3K4me1_12781:12782:12783:12784	15.1841238733895	-0.419636562060973	0.496914837279856	-0.844483864394332	0.398399076231335	0.816184309128287
HS_H3K4me1_12800	12.2357047947111	-0.00483673649901936	0.616049080141818	-0.00785121941567695	0.993735697601807	0.999063171334824
HS_H3K4me1_12804:12805	2.9120380058789	-0.974467516396158	1.65946240290864	-0.587218797297335	0.557056769463261	0.895016131396633
HS_H3K4me1_12912:12913	8.15926654752908	-1.23625420514415	0.80871891238233	-1.52865746826964	0.12634938130128	0.511936056651094
HS_H3K4me1_12920	33.4513348482522	-1.27800576735112	0.469360750455086	-2.72286459000242	0.00647185784459181	0.0904032950194083
HS_H3K4me1_12924:12925:12926:12927:12928:12929:12930:12931	51.5831783299323	-1.29884086979513	0.472485592731891	-2.74895338561604	0.00597858879259219	0.0864001835349599
HS_H3K4me1_12932:12933:12934	21.7179187721685	-0.27741250937051	0.507727694275051	-0.546380495880983	0.584804414243476	0.904055501206768
HS_H3K4me1_12935	16.4624203200939	-0.205761200304841	0.527255886925765	-0.390249223208409	0.696352266446504	0.93772297919688
HS_H3K4me1_12936:12937:12938:12939	30.0183924739957	0.14014772308362	0.459459227024529	0.305027551609358	0.760345168473842	0.954994768484014
HS_H3K4me1_12944:12945:12946:12947:12948:12949:12950:12951:12952	38.7488601240658	5.69051321564678	1.09869504447554	5.17933820149625	2.22674449463136e-07	9.74990198540225e-05
HS_H3K4me1_12955	19.0830864363111	-1.0607443774938	0.534483291704458	-1.98461653330846	0.0471871514587938	0.307130854504842
HS_H3K4me1_12956:12957:12958:12959:12960	153.278138218406	-0.343666091135924	0.729925764892942	-0.470823346243065	0.63776689117444	0.923590391613695
HS_H3K4me1_12961:12962:12963:12964	22.2310808120665	-1.18288499844751	0.569582083836087	-2.07675949089002	0.0378237627639896	0.2702883842381
HS_H3K4me1_12965:12966:12967:12968:12969:12970:12971:12972	76.8283966409913	-0.496202802382288	0.56745958435143	-0.874428445771017	0.381884971834916	0.80465759449552
HS_H3K4me1_12974:12975:12976:12977:12978:12979:12980:12981:12982:12983:12984:12985:12986:12987	59.1086886428656	-0.905884893916151	0.511587429279626	-1.77073329419322	0.0766050631585986	0.399827293234801
HS_H3K4me1_1311	14.7983205529431	0.467920195837704	0.525547025625593	0.890348861323509	0.37327859239229	0.797559671900553
HS_H3K4me1_1312	13.512889647356	-0.200984147542397	0.597318530780049	-0.336477335266877	0.73651094008653	0.948948314707494
HS_H3K4me1_1313	20.7708792473387	-0.516013047861985	0.599204496499239	-0.861163510749189	0.389147993838121	0.809419760546695
HS_H3K4me1_1314	16.9600233791481	0.38157348952044	0.509135220241982	0.749454122107455	0.453583540580554	0.84745991873438
HS_H3K4me1_13179:13180:13181	26.1645752847312	-0.593352988708411	0.485738065994495	-1.22154928807893	0.221878115920451	0.654719812207188
HS_H3K4me1_13182:13183:13184:13185:13186:13187:13188:13189:13190	78.7813568872243	-0.869746313618288	0.456409285288083	-1.90562800024831	0.0566984866657267	0.339739476457833
HS_H3K4me1_13241	15.6725972395615	-1.20801906845577	0.528670684264209	-2.28501239885668	0.0223121007491961	0.196598421461631
HS_H3K4me1_13611:13612:13613:13614	23.3472117660271	0.157194766589982	0.577393254967137	0.272249052509159	0.785430527251503	0.961282934193128
HS_H3K4me1_13615	13.3814641176981	-0.296211192031206	0.632616812478282	-0.468231615392572	0.639618965626127	0.923625587947975
HS_H3K4me1_13616	33.4850024402882	-0.996139667337945	0.433902722759509	-2.29576726553536	0.0216891920463072	0.19309366726999
HS_H3K4me1_13617	14.6850059013389	-0.0228284430180981	0.63633604230128	-0.0358748232074676	0.971382171111177	0.99697559292512
HS_H3K4me1_13618	16.0282293890389	-0.942251353322954	0.623832946188955	-1.51042255635782	0.130935636598347	0.521514202704535
HS_H3K4me1_13896:13897:13898:13899:13900:13901:13902	63.0216385459275	-0.309633401093485	0.398532215585953	-0.776934433363782	0.437197454737271	0.840270567583976
HS_H3K4me1_13903:13904:13905	22.2890214370725	-0.513386082038864	0.481868342150936	-1.0654073678035	0.286691624074954	0.724156460139819
HS_H3K4me1_13906:13907	27.300156610206	-1.82391718165546	0.516993846193896	-3.52792822406518	0.000418825707156706	0.014891441595257
HS_H3K4me1_13908:13909:13910	83.4834415357992	-0.451173704418758	0.470911894917339	-0.958085173231724	0.338019811290469	0.770573075449835
HS_H3K4me1_13911	24.9797408518295	-0.0931481333978604	0.482557699566005	-0.193030042794125	0.846935439785879	0.972241298756448
HS_H3K4me1_13913	77.7151063166283	-0.876630932807858	0.543075351730459	-1.6141976063074	0.106484571048738	0.46942907861764
HS_H3K4me1_1404	10.4871874859249	0.394942130059915	0.710193676555569	0.556104824778756	0.578139196995643	0.902583781838706
HS_H3K4me1_1422	13.4937618323838	0.0603102265593502	0.57899096763093	0.104164365130121	0.917038912601666	0.987949066993752
HS_H3K4me1_14385:14386:14387:14388:14389:14390:14391	42.296499351674	-0.238724973640603	0.412307732573074	-0.578997081017135	0.562591142762179	0.897256835612647
HS_H3K4me1_1439:1440:1441:1442	150.372982802303	0.815671578382905	0.648072318528937	1.25861197132197	0.208170520890726	0.637045910029924
HS_H3K4me1_1443:1444	15.1853818121181	0.792707418634238	0.577724256096795	1.37212071376387	0.170025862172237	0.585200955420293
HS_H3K4me1_1445	20.9645410687889	-0.144665320953296	0.500878051033375	-0.28882343846937	0.772716494828483	0.957528343531419
HS_H3K4me1_1446	19.1976554144962	-0.694549271356556	0.537023915486627	-1.29333024345328	0.195896864871755	0.62054225323168
HS_H3K4me1_14533	20.195872081687	-0.233207972916801	0.573822859007347	-0.4064110888162	0.684440573401067	0.9355601026589
HS_H3K4me1_1459:1460:1461	9.82147425987575	-2.89808897707185	0.776076934676411	-3.73428051727916	0.0001882525792013	0.00856994066602211
HS_H3K4me1_1462	19.8709500482422	-0.568961199002031	0.515236175591302	-1.10427261507613	0.269474898337572	0.70605861085819
HS_H3K4me1_14622:14623	89.0363860194825	-0.402969799189654	0.538217706076826	-0.748711524425645	0.454031096065722	0.84745991873438
HS_H3K4me1_14624:14625:14626:14627:14628	159.945319190206	-0.189727618379776	0.700750241099673	-0.270749273067734	0.786583877216818	0.961646508840259
HS_H3K4me1_14629:14630	37.730610751988	-0.478491113666785	0.436899022019462	-1.09519840867364	0.2734297227163	0.71062290528365
HS_H3K4me1_14633:14634:14635:14636	33.4403574963762	-0.105890664666865	0.404401481809853	-0.261845392338732	0.793440641573053	0.963133422572866
HS_H3K4me1_1463:1464	12.0427305926769	-0.562221317459917	0.582895688044195	-0.964531611730311	0.334779467569904	0.768483204823756
HS_H3K4me1_1467	26.5640112940045	-0.545251466132977	0.560469538196582	-0.972847637513767	0.3306290325793	0.764494321898675
HS_H3K4me1_14673	16.2184206928021	0.930372573082709	0.521831815136114	1.78289737439645	0.0746030105808096	0.394161847478512
HS_H3K4me1_14674	13.1019691934373	1.00040777016893	0.592799404059887	1.68759914959	0.0914882026001488	0.434548312376706
HS_H3K4me1_14675	12.359390501245	0.9243722531747	0.609660874298185	1.5162072754608	0.12946694897005	0.518427513318383
HS_H3K4me1_14676:14677	16.6012113270092	-1.54509130129622	0.5432803958976	-2.84400341511209	0.00445505704025718	0.0720528432797
HS_H3K4me1_14678	17.5764490731082	-0.274150099474454	0.467692434060862	-0.586176041151819	0.557757220393296	0.895292449780204
HS_H3K4me1_14679:14680:14681	29.1912571018699	0.544717631037341	0.420604040947803	1.29508415993783	0.195291198585935	0.619794760720411
HS_H3K4me1_1468	10.6480986535305	-0.850053983016462	0.812012413568238	-1.04684850725503	0.295169454117326	0.732433878830855
HS_H3K4me1_14684:14685	21.2629562495739	-0.0885428139201331	0.452536968845315	-0.195658741751104	0.844877279477653	0.971574370821517
HS_H3K4me1_14686:14687	26.8830213269638	-0.0759455931581756	0.449098711366495	-0.169106682419756	0.865712728821666	0.976314809255523
HS_H3K4me1_14689	14.9001895579437	-0.595109851345136	0.545151363892178	-1.09164149768658	0.274990708635895	0.711550261900512
HS_H3K4me1_1469	16.9404745960523	-0.950569262704228	0.57944023649106	-1.64049577996279	0.100902125192709	0.45816720221186
HS_H3K4me1_14690:14691:14692:14693:14694:14695:14696	79.4723011132469	-0.8986443973767	0.519494268804251	-1.72984468037571	0.0836580291747297	0.416250549294595
HS_H3K4me1_14697	14.0072599069015	0.670610477936814	0.592276416301268	1.13225929562541	0.257525437596481	0.695068951737627
HS_H3K4me1_14698	25.9039238595401	-0.018386465789596	0.496910413314286	-0.0370015706995598	0.970483753362406	0.996731145679232
HS_H3K4me1_14699:14700:14701	27.3296578389909	-1.76669404378551	0.458948703098942	-3.84943683652733	0.000118389706825977	0.00625232657847191
HS_H3K4me1_1470	19.7203365120274	0.287827444186685	0.573621767267565	0.501772179179575	0.615827785109103	0.91629770276603
HS_H3K4me1_14702	21.9277634153939	0.524381633875894	0.534444561202812	0.981171241963299	0.326508303199622	0.762050589667538
HS_H3K4me1_14704:14705	25.6769998721193	1.10054379098179	0.534635694456853	2.05849291843459	0.0395428403598617	0.277468147303669
HS_H3K4me1_14706:14707:14708	25.5756649274948	-0.302348904375584	0.525605434722635	-0.575239303861336	0.565129464555935	0.897587110158584
HS_H3K4me1_14709:14710:14711:14712:14713	9.66772628678607	2.16843393582271	0.790825904242431	2.7419864779214	0.00610688555565627	0.0874872206730007
HS_H3K4me1_1471	14.5597289048671	0.175841539216705	0.559302346510005	0.314394424257184	0.753221490420708	0.952758865626467
HS_H3K4me1_14791	19.2434386070985	-1.13054443060256	0.504326552710109	-2.24169127032342	0.0249813324759361	0.211831143903343
HS_H3K4me1_14805	15.7452226965888	1.32566428530631	0.68991058801312	1.92150158055133	0.0546685032991768	0.332960773002219
HS_H3K4me1_1481	13.1016273941772	-0.88505708250767	0.568047530026671	-1.55806871031745	0.11921696103745	0.496577638763261
HS_H3K4me1_14810	13.4630596893525	-0.603394218102892	0.551966507876721	-1.09317179483226	0.274318378338182	0.711025205805628
HS_H3K4me1_14821	14.6037228289305	0.424742354280821	0.559971466616302	0.758507137600028	0.448147441708526	0.84506367718968
HS_H3K4me1_14822	21.066440011035	0.371764871208134	0.494168939411402	0.752303193419922	0.451868747867323	0.846876700926943
HS_H3K4me1_14823	15.999409917023	-0.0798218262927642	0.587952065146121	-0.135762472869155	0.892009058631922	0.982385576994664
HS_H3K4me1_14824:14825	32.8834201141747	-0.0294468051345462	0.590979210924828	-0.0498271421230955	0.960260137255955	0.994597553474111
HS_H3K4me1_14826:14827	20.3517407026168	-0.373038240104778	0.489500278120697	-0.762079730652976	0.446012419502742	0.844591636416377
HS_H3K4me1_14828:14829	68.7641276899989	0.00930086708341997	0.661159577552336	0.0140675071483537	0.988776123429621	0.998243377446616
HS_H3K4me1_14830:14831	37.7867968151919	0.214319687324315	0.437591308953858	0.489771352718784	0.624295704370469	0.919562009925391
HS_H3K4me1_14832	16.04380037005	-2.2857735780901	0.606862737033911	-3.76654132574031	0.000165524695820269	0.00789339747474006
HS_H3K4me1_14833	15.0360571617388	0.452734729243235	0.582657346235278	0.777017113348846	0.437148673755201	0.840270567583976
HS_H3K4me1_14834:14835:14836	24.3067405497641	-0.424351319067307	0.473710988511764	-0.895802143835574	0.370358444704395	0.795479965424544
HS_H3K4me1_14838	59.3256110904975	-0.192847554305246	0.651499184148659	-0.296005826250187	0.767225631977821	0.957023485503285
HS_H3K4me1_14845	14.6356874592802	-0.184882105262924	0.551614388773032	-0.33516548702466	0.73750025516861	0.948948314707494
HS_H3K4me1_14846	13.4343369945426	-0.5846046365965	0.652623338149096	-0.895776479974645	0.370372153987666	0.795479965424544
HS_H3K4me1_14847:14848	19.0191786603741	-0.514171405517615	0.484275486760507	-1.06173328936613	0.288356782276882	0.725950937496863
HS_H3K4me1_14849	13.7695758861274	-0.0741497653196972	0.552561907112763	-0.134192683869837	0.89325021101372	0.982658730793602
HS_H3K4me1_1485	17.5401066633473	-0.293207974783324	0.563294754852494	-0.520523175934958	0.602698978914904	0.912018056374289
HS_H3K4me1_14850	15.2506312990592	-0.396557147245461	0.559306299194881	-0.709016057599036	0.478314512182948	0.859268069372476
HS_H3K4me1_14851:14852	34.2061871755368	-0.0269251398052486	0.509267699774782	-0.0528703073396485	0.957835242605948	0.994476312139882
HS_H3K4me1_14855	15.4670920711174	-0.391337138183967	0.601284206523734	-0.650835551538007	0.515152648107554	0.87618407393919
HS_H3K4me1_14856	20.8901317062808	-0.842418075955668	0.512861134638375	-1.64258513476493	0.100468798465743	0.456679804577579
HS_H3K4me1_14857	44.2308062967897	-0.53380358852709	0.427901872678223	-1.24749065758005	0.212217643700426	0.643174545604503
HS_H3K4me1_14858:14859:14860:14861	26.4920514986635	-1.27865984079774	0.478525805623711	-2.67208126661244	0.00753823899851733	0.100629640555596
HS_H3K4me1_1486	18.9031909901809	-1.48039437806624	0.526957673093603	-2.80932312717891	0.00496457902614252	0.0770838118037164
HS_H3K4me1_14862:14863	17.8296365804062	-0.278607018271607	0.545881981612597	-0.510379583236234	0.609785557690301	0.914317651472376
HS_H3K4me1_14864	97.000118918758	0.218889620794994	0.668088288316768	0.327635770036444	0.74318707287114	0.950870852482355
HS_H3K4me1_14865	14.8169727414757	-0.226068110981361	0.620654614154903	-0.364241408708739	0.715677747968954	0.943237971028121
HS_H3K4me1_14866	15.389588288936	-0.0515264120960064	0.585357233745099	-0.0880255835677333	0.929856342318075	0.990481264848898
HS_H3K4me1_14867	20.2014565822383	-0.728508034521014	0.520377366196701	-1.39996103182866	0.161524987996924	0.573104495326572
HS_H3K4me1_1487	9.54832075546168	-0.493355276219898	0.689515263897209	-0.715510304197481	0.474293776030489	0.858216909347668
HS_H3K4me1_14871	70.0492858164716	0.10499633504754	0.507876120519816	0.206736113011328	0.836215952501045	0.970675388984315
HS_H3K4me1_14873	31.1779071582923	-0.0539221960042626	0.445414420859293	-0.12106073238544	0.903642931376467	0.985235151772482
HS_H3K4me1_14875	21.2076104147353	-0.0662004920517009	0.528545541462265	-0.125250308362363	0.900325390475565	0.984829970605864
HS_H3K4me1_14876	15.5923800915084	-0.476460494879762	0.581231653768475	-0.819742854317348	0.412362714364193	0.824669458455416
HS_H3K4me1_14877	6.48328048870567	1.79747995005341	1.05121594138947	1.7099055287133	0.0872833439257722	0.424163885581373
HS_H3K4me1_14878	4.12750200975085	0.21811657389789	1.19804811454495	0.182059945047146	0.855535682553934	0.974816238879132
HS_H3K4me1_14879	47.6547437912626	0.645056755094153	0.598743989155783	1.07734986367658	0.281323993499419	0.718435250419195
HS_H3K4me1_14882:14883	28.1851097495035	-0.161033371764102	0.506173898053367	-0.318138434999119	0.750379930065421	0.952339893324663
HS_H3K4me1_14884	17.7095925892371	0.208599644749383	0.648440155859436	0.321694520094775	0.747684129689954	0.951980591506327
HS_H3K4me1_14885:14886:14887	19.9611515249494	0.0413351428207994	0.566276949809226	0.0729945706508535	0.941810437979662	0.991386454191837
HS_H3K4me1_14888	14.6241087421876	-0.505269597914336	0.565599724493681	-0.893334236268675	0.371678208959519	0.79624165020301
HS_H3K4me1_14889	14.4638077007679	-1.57938413578184	0.597835013894171	-2.64183946921086	0.00824571280057627	0.106620729983611
HS_H3K4me1_14890:14891:14892	63.0633872451517	0.181300434185138	0.502061914888008	0.361111705168037	0.718015943368503	0.943866660703075
HS_H3K4me1_14893	16.6712272513634	-0.954346667740963	0.561042368756138	-1.70102423789633	0.0889384359229261	0.428945160483242
HS_H3K4me1_14894:14895	22.5457770739645	-0.392185183923213	0.526460241627284	-0.744947391869464	0.456303523704484	0.848823325742505
HS_H3K4me1_14896	8.86154569467079	-0.348045921102143	0.738724525799889	-0.471144396790237	0.637537622556791	0.923514040659799
HS_H3K4me1_14898	11.0032383132283	-0.357076883911976	0.620892717760667	-0.575102386769524	0.56522205384532	0.897587110158584
HS_H3K4me1_14899	13.0392850488601	0.0369272698962587	0.597088424866174	0.0618455631668546	0.950685818749375	0.993171554846545
HS_H3K4me1_14900:14901	13.3967411215559	-0.865270361357176	0.541196495252807	-1.59880998666295	0.109862829367179	0.477279576854282
HS_H3K4me1_14902	17.6395599672083	1.76467605174461	0.697786651408977	2.52896218089206	0.0114400353502854	0.129566981971863
HS_H3K4me1_14903	16.7737624570822	0.622911693065752	0.539892228258525	1.15377043873185	0.248594296691047	0.684657805685474
HS_H3K4me1_14904:14905:14906	23.7067564165523	-0.733223714062872	0.525935625382843	-1.39413205471513	0.163277731025095	0.574622863753595
HS_H3K4me1_14907	14.0061344600622	-1.33052873264449	0.570689803881958	-2.33143946780535	0.0197301984367439	0.182894623879009
HS_H3K4me1_14908	13.0711915783253	0.162467605487026	0.697500955648773	0.232928147511867	0.815817200963497	0.966883467425645
HS_H3K4me1_14909	15.9540964182053	-1.83797781748791	0.540156450564403	-3.40267679033996	0.000667291682539153	0.0202041694241002
HS_H3K4me1_14910	51.3909251403647	-0.264869128768303	0.619584789750984	-0.427494562729269	0.669019144592577	0.932603784171127
HS_H3K4me1_14911	86.4479334989599	-0.147425236501455	0.689949301609663	-0.21367546304853	0.830800147078973	0.970379949327779
HS_H3K4me1_14912	12.9408032503607	-0.799551257840122	0.563201736976257	-1.41965339477252	0.155708612464026	0.564420502975315
HS_H3K4me1_14913	11.5695248863864	0.141363100759401	0.681518545561228	0.207423703551587	0.835678972366683	0.970675388984315
HS_H3K4me1_14914	14.6559457353773	-0.239314834855147	0.561169205742757	-0.426457532605326	0.66977448656855	0.932603784171127
HS_H3K4me1_14915	10.6937995166962	-0.943336186226888	0.803204888396143	-1.17446519543794	0.240208744834311	0.675152543545738
HS_H3K4me1_14916	16.3160992726618	0.243338945100509	0.593995319823578	0.409664751521582	0.682051890430794	0.935290994478912
HS_H3K4me1_14917:14918:14919:14920:14921	22.7101817404739	-1.28725021016516	0.555565291626411	-2.31700977286891	0.020503199407816	0.186605460370002
HS_H3K4me1_1492	26.5547903372401	1.11810644695151	0.476873509177106	2.34466042972468	0.0190444154250165	0.178841158626799
HS_H3K4me1_14922	16.7773964813775	-1.20875294866816	0.555849413253739	-2.17460506361348	0.0296597245556284	0.235342829241727
HS_H3K4me1_14923	14.5987206116471	-0.725583832793683	0.596759133670412	-1.21587386242574	0.224032976256749	0.657633829805574
HS_H3K4me1_14924	8.6737101972758	-0.444942175241642	0.820091049048525	-0.542552166320882	0.587438180837711	0.904890316514174
HS_H3K4me1_14925	14.1656379869196	-0.640610297316933	0.548164548753355	-1.16864598189325	0.242546294074237	0.678370326375248
HS_H3K4me1_14928	65.3782439482243	-0.0234195746735992	0.70767542319286	-0.033093666822476	0.973599893128883	0.997372495590001
HS_H3K4me1_14929	12.2303336266719	-1.07873496797877	0.614430630650443	-1.75566600063023	0.0791454554197239	0.406132720523714
HS_H3K4me1_1493	16.2172680207742	-1.21129081303688	0.556777543521846	-2.1755381967724	0.0295898089838689	0.235035328238211
HS_H3K4me1_14934	21.2790256031612	0.416477376607567	0.525144952694516	0.793071273884712	0.427736298187344	0.834175364326507
HS_H3K4me1_14935	11.7928295548974	0.35380997234738	0.657180137767035	0.538375936846713	0.59031753562592	0.906160065296257
HS_H3K4me1_14936	14.8064760659439	0.146714480150025	0.603154225797513	0.243245382150865	0.807815312493548	0.964860726836057
HS_H3K4me1_14937	16.6741397872769	-0.24688932158627	0.520828902748927	-0.47403152990011	0.635477423325549	0.923115008244891
HS_H3K4me1_14938	10.7250440624575	-1.08184230822527	0.642366691136441	-1.68415069329223	0.0921525494615676	0.436367072706914
HS_H3K4me1_14939	40.9827942205753	-0.104125507838049	0.517103230196202	-0.201363096878241	0.840414668601871	0.971360792142919
HS_H3K4me1_14940	15.2234596635748	0.355305664979187	0.554113183708724	0.641214963703079	0.521383028891428	0.87882603830895
HS_H3K4me1_14941	23.2862536086197	0.672083004024021	0.590543542116428	1.13807527488213	0.255089051471703	0.692102579039005
HS_H3K4me1_14942	18.1770111040949	0.490092697645072	0.565667190839438	0.866397601949983	0.386272158566176	0.807637722470981
HS_H3K4me1_14943	107.350312356888	0.145628369992318	0.738331528327511	0.197239809496148	0.843639878993884	0.971360792142919
HS_H3K4me1_14945	13.799818429176	-0.318977329296081	0.579359837001582	-0.550568591269488	0.581929444807381	0.902909501606888
HS_H3K4me1_14946	77.0392807797525	0.208216924824267	0.707276579506315	0.29439250620967	0.768457992516292	0.957042024082201
HS_H3K4me1_14947	10.2850370036011	-0.795542064865899	0.730295351430313	-1.08934291216259	0.276002695923043	0.712782511873322
HS_H3K4me1_14948	13.4081950453062	0.387212262714268	0.612706538304779	0.631970182308806	0.527406361503103	0.881558767198942
HS_H3K4me1_1494:1495	23.2828932072458	0.783341633448255	0.505176379307459	1.5506299691251	0.120990385881445	0.501071135950454
HS_H3K4me1_14954	40.2873727010651	1.66596726411674	0.547682200903165	3.04185029451284	0.00235128803292586	0.0473442461613047
HS_H3K4me1_14955	13.8608715606139	-0.768887867418032	0.614580168903288	-1.25107822595399	0.210905938750275	0.64127858664738
HS_H3K4me1_14957	15.8924446229394	-0.970774218101753	0.485383644848823	-2.00001427407821	0.0454987225758024	0.301596541995726
HS_H3K4me1_14959	15.9256247841104	1.1816458374841	0.590108138258582	2.00242254067391	0.045239306218195	0.300812940488548
HS_H3K4me1_1496	22.90144792228	0.470475859912896	0.509346824417662	0.923684682732228	0.35565050930346	0.784656395705688
HS_H3K4me1_14960	13.3001453741596	-0.246576146779712	0.581324469698423	-0.424162683032471	0.671447173742573	0.932603784171127
HS_H3K4me1_14961	19.3938820251582	0.00659725022528248	0.503216736497762	0.0131101566120344	0.989539908090561	0.998243377446616
HS_H3K4me1_14962:14963	62.8842524922207	0.0930767705201416	0.513920251127093	0.181111311173304	0.856280206386437	0.974816238879132
HS_H3K4me1_14964	88.0990276947653	-0.000859572250015837	0.666873579106622	-0.00128895832275641	0.998971560339532	0.999964595853758
HS_H3K4me1_14965	14.1620407335203	0.11609229013364	0.588148141784846	0.197386137753213	0.843525376697819	0.971360792142919
HS_H3K4me1_14966	13.3953839081952	-1.00088049751144	0.558203697677971	-1.79303810002501	0.0729668321424743	0.389966101121852
HS_H3K4me1_14967	13.4748629021443	-0.0410448231561681	0.579372521302601	-0.0708435792983194	0.943522247669338	0.991859208478129
HS_H3K4me1_14968	10.6964129935677	0.669881797891239	0.756600334613524	0.885383956687541	0.375949582257823	0.798544320411937
HS_H3K4me1_14969	11.8124765355006	-0.0239733123559175	0.577345674059892	-0.0415233255102394	0.966878697819594	0.995813905651327
HS_H3K4me1_14970:14971	23.7806079094617	0.135897174327461	0.466914469256314	0.291053679582715	0.771010265310568	0.957351811913
HS_H3K4me1_14972	24.0618268923944	-2.69783070698177	0.546343444599984	-4.93797579827656	7.89376360256847e-07	0.000246880019580589
HS_H3K4me1_14973	11.6220900805331	2.71147613427009	0.824557960318301	3.28839968171964	0.00100758685860732	0.0266352433907591
HS_H3K4me1_14974	13.1546076953233	-0.704475693695797	0.611142019365127	-1.15272010657626	0.2490252859053	0.684915727369843
HS_H3K4me1_14975:14976	20.4719767298741	0.623993853965149	0.552036801350401	1.13034828916972	0.258329494367172	0.695570915400357
HS_H3K4me1_14985	35.7497305033257	-0.395989046848328	0.487308144145937	-0.812605025393829	0.416444549381068	0.827603069046781
HS_H3K4me1_14986	22.1949648865099	-0.957078896962679	0.608628086185191	-1.57251845369401	0.115830362896992	0.489703901711291
HS_H3K4me1_14989:14990	12.5588947855392	-0.597205028896936	0.564871469681762	-1.05724055993373	0.290401813151726	0.727878482964183
HS_H3K4me1_14991	16.2945975843139	-0.0387547549219471	0.48985651162622	-0.0791145039458383	0.936941547193773	0.991050495380072
HS_H3K4me1_14994	8.57858999818632	-0.516480987881595	0.826766670543906	-0.62469981711021	0.532168093192877	0.883169459049746
HS_H3K4me1_14995	10.7303475582933	-0.0363584404684189	0.722933551301843	-0.0502929216702496	0.959888964322336	0.994597553474111
HS_H3K4me1_14996	13.8433833342965	-0.882756288411112	0.60358378950707	-1.4625248453608	0.143597441046666	0.544327652335243
HS_H3K4me1_14997	14.6025181801116	-0.34156275904784	0.620436667261297	-0.550519943567407	0.58196280167664	0.902909501606888
HS_H3K4me1_14998	12.6261107317679	0.739658818474411	0.635425035254461	1.16403789186274	0.244408656252708	0.679894797259757
HS_H3K4me1_14999	15.1173132079152	-0.21625778841574	0.586060020768632	-0.369002799631534	0.71212563800738	0.942193622276527
HS_H3K4me1_1499:1500	14.8104030912774	-0.335114981966624	0.627771588023513	-0.533816739017619	0.593468331507623	0.9078259772195
HS_H3K4me1_15005:15006:15007	20.4803229673091	-0.633157225003795	0.514686033414953	-1.23018147743933	0.21862915442741	0.650841997617298
HS_H3K4me1_15008:15009	20.6166670923737	-0.665965018702369	0.470418617119695	-1.41568593262736	0.156867478885075	0.566284309175592
HS_H3K4me1_1501	31.0536370184968	-0.55731822971449	0.422093083933197	-1.32036806791815	0.186712159498678	0.608656782151604
HS_H3K4me1_15010	13.8421773071453	-0.233750607907967	0.580450330295423	-0.402705616153235	0.687164801886901	0.936201785417535
HS_H3K4me1_15017	12.0164788654223	-0.710454076010232	0.627472139318734	-1.13224800192977	0.257530184317875	0.695068951737627
HS_H3K4me1_15018	14.3008361035525	-0.895564232182341	0.576726524909051	-1.55284037321427	0.12046127472424	0.499560602360798
HS_H3K4me1_15019	16.2039946267229	-0.388196022106957	0.620650028676881	-0.625466855990523	0.531664694978738	0.883125202405709
HS_H3K4me1_15020	15.8029315657684	-0.434905407276139	0.512403694320927	-0.848755409253061	0.396017407040088	0.814422817791579
HS_H3K4me1_15021	16.4894476921303	-0.786537484438124	0.566369940628867	-1.38873451434374	0.164913494829691	0.577413024496745
HS_H3K4me1_15022	19.1841709061146	-0.10394669211204	0.504170732721864	-0.20617359431172	0.836655313417606	0.970718869270301
HS_H3K4me1_15023	11.7580800091756	0.196088627622481	0.722962960512005	0.271229147733393	0.786214796258585	0.961384679915819
HS_H3K4me1_15024	11.8062378284609	-0.397142221368106	0.678134130343571	-0.585639630270338	0.55811771070467	0.895380787190442
HS_H3K4me1_15026	13.3004467246341	-1.09572266276171	0.614920343252108	-1.78189366279021	0.0747665741734593	0.394679666647358
HS_H3K4me1_1502:1503:1504	21.0286898647818	-0.254647678225582	0.456320337462447	-0.558045866729617	0.576813064264532	0.902265182368265
HS_H3K4me1_15030	15.6560304270799	0.0760630538127984	0.596132682229853	0.127594168345681	0.89847014639581	0.984392996610732
HS_H3K4me1_15031	10.6879223990571	-0.348377940451173	0.642265079644648	-0.542420803329247	0.587528651649183	0.904890316514174
HS_H3K4me1_15032	11.7583425462737	-0.970175627580808	0.636842791378702	-1.52341463343013	0.127655003237755	0.514786565403727
HS_H3K4me1_15033	16.3570039325042	0.123689155916108	0.55620548176731	0.222380325204803	0.824017826599899	0.968456128376729
HS_H3K4me1_15034	12.2425032709129	-0.717087377182717	0.684868461127237	-1.04704394768369	0.295079309425514	0.732433878830855
HS_H3K4me1_15037	6.22674985664101	-0.46558974305473	0.844703700043475	-0.551187052963978	0.581505454453031	0.902889384535003
HS_H3K4me1_15038	59.6144245848526	0.580149843218508	0.555228025137037	1.04488573514516	0.296075783447941	0.733367173391153
HS_H3K4me1_15039	11.8474776941854	0.15396162476183	0.700310889752872	0.219847537735933	0.825989895451899	0.96852121249745
HS_H3K4me1_15040	14.3090777147336	-0.786458967511218	0.647143807989305	-1.21527697213819	0.224260471693616	0.658052964460298
HS_H3K4me1_15041	14.4836117830684	0.436536300625754	0.573584224510809	0.761067480539692	0.446616762805114	0.84482251763728
HS_H3K4me1_15042:15043	19.7244012618501	-0.441449365929047	0.577121601707783	-0.764915686092388	0.444321752667268	0.843764184930955
HS_H3K4me1_15044	8.17580799082709	0.58581149108529	0.798235164044321	0.733883343496458	0.463019839496321	0.852219793239865
HS_H3K4me1_15049	11.1740166713322	-0.162254391579402	0.681225184203038	-0.23818026012826	0.811741286747226	0.966485826454591
HS_H3K4me1_1505	16.5330209052838	0.672382359335705	0.572304595156177	1.17486800739774	0.240047526801528	0.67506568271405
HS_H3K4me1_15050	5.27899756099921	1.32215975209151	1.11019508723294	1.19092560154169	0.233682793027419	0.66851378257143
HS_H3K4me1_15051	117.828419160542	-0.300771669216481	0.723547815088954	-0.41569010774983	0.677636780803232	0.933966313162771
HS_H3K4me1_15052	11.7914121919036	2.38108830628979	0.865663579338496	2.75059314394319	0.00594874768098019	0.0861941606374523
HS_H3K4me1_15053	11.9395005296091	-0.348176721385815	0.693020309042175	-0.502404787916	0.615382811785526	0.91629770276603
HS_H3K4me1_15054	17.5479501028963	-0.238122432089286	0.619266186498222	-0.384523549454237	0.70059044507859	0.938763348103405
HS_H3K4me1_15055	54.5803394051025	0.341951341593831	0.505571325790271	0.676366170607716	0.498808190157008	0.869526454983423
HS_H3K4me1_15056	16.9166384495838	-0.900482030591624	0.539793278470316	-1.66819793151823	0.0952764413936461	0.443800244031293
HS_H3K4me1_15057	17.6876431139544	-0.112261036691223	0.480631030827983	-0.233570097415122	0.815318744463957	0.966883467425645
HS_H3K4me1_15059	4.87162414959855	1.0026268979987	1.21564462564833	0.824769736849679	0.409502331124918	0.823253798050164
HS_H3K4me1_1506	13.7284876667625	-0.36837761716082	0.530121427064296	-0.694892902557853	0.487122420914944	0.864153380513715
HS_H3K4me1_15068:15069:15070:15071	32.4721200500281	-0.918594011293482	0.441177019519026	-2.08214383490541	0.0373293336367349	0.268267685061131
HS_H3K4me1_1507	16.0923139848969	-0.467663064664533	0.57637367211702	-0.811388665528054	0.417142506138561	0.828195613872984
HS_H3K4me1_15072	15.6216916258191	-0.577485802062764	0.592434378874263	-0.974767539925849	0.329675581930096	0.764296022723955
HS_H3K4me1_15074	19.9780903055699	-0.835555440578253	0.529279500019356	-1.578665791038	0.114412735326376	0.487488940574979
HS_H3K4me1_15075	18.438035298713	-0.526153413957864	0.643504814699858	-0.817637105331172	0.413564433520312	0.825302300092378
HS_H3K4me1_15077	26.5758774786885	1.90335100434375	0.5702042836303	3.33801596898878	0.000843788998671854	0.0239195729820565
HS_H3K4me1_15078	13.3629963547882	-0.206024826110287	0.67451562645213	-0.305441146254761	0.760030187885127	0.954994768484014
HS_H3K4me1_15079	22.4032615653838	1.13052027734898	0.896094492315801	1.26160833153583	0.207089756715663	0.635952009471367
HS_H3K4me1_15080	16.0417705725355	-0.266760769331212	0.535922308251528	-0.497760151469589	0.618653105613473	0.917502407278215
HS_H3K4me1_15081	47.6179592571905	0.280062005814744	0.552729442967009	0.506689139466485	0.612372952079326	0.915772591093012
HS_H3K4me1_15082	21.1024500810689	-0.25853645544356	0.58030003687223	-0.445522038628587	0.655942536778814	0.928818026148491
HS_H3K4me1_15083	66.4215896721398	-0.438474071457769	0.544713140920088	-0.804963270607225	0.420840875273633	0.829530722132585
HS_H3K4me1_15084	14.1625472585068	-0.632559951773846	0.517234818829191	-1.22296475168803	0.221343009859178	0.654051068252357
HS_H3K4me1_15085	111.29696945445	0.0267774718282017	0.585925455712896	0.0457011580007589	0.963548440824327	0.99528510279561
HS_H3K4me1_15086	91.4567150537056	0.368862274091375	0.679934515395166	0.542496763643479	0.58747633634747	0.904890316514174
HS_H3K4me1_15087	16.9600720133388	0.706130803941731	0.633705379065075	1.11428879613348	0.265155311924427	0.701934450645829
HS_H3K4me1_15088	28.5012365642593	1.00259651422804	0.559976094176023	1.79042734976627	0.0733852368277715	0.391247127138896
HS_H3K4me1_15089	27.6871136697208	0.0243333154386926	0.460376885047012	0.0528552067426404	0.957847274316276	0.994476312139882
HS_H3K4me1_1508:1509	12.8030014056823	0.189680077595053	0.613005077644284	0.309426601038893	0.756997037882066	0.954237716221505
HS_H3K4me1_15090	23.1631899190612	-0.545679313206861	0.561224403568169	-0.972301471100553	0.33090059220477	0.764851617414511
HS_H3K4me1_15091:15092	20.3543880331824	-0.222971577795126	0.505828319974972	-0.44080485214066	0.659354280519241	0.929862804453105
HS_H3K4me1_15093:15094:15095	32.5088052430494	-0.345824778451722	0.467094553878877	-0.740374246669976	0.459072940918402	0.850676713080715
HS_H3K4me1_15096	22.340681140273	-1.15676827785917	0.514877835901485	-2.24668493611463	0.0246601696416333	0.209772591066695
HS_H3K4me1_15097	19.0020235599717	0.897554361749547	0.579310285863808	1.54934994881233	0.121297618609669	0.501474549589365
HS_H3K4me1_15098	24.2198567870547	-0.384450865546391	0.453659139795812	-0.847444329501283	0.39674750465753	0.815089012725016
HS_H3K4me1_15099	39.4577842063642	-0.200042906834251	0.424839905577105	-0.470866564576864	0.63773602607863	0.923590391613695
HS_H3K4me1_1510	25.7402307408277	0.454555019840628	0.470962092474109	0.96516264706722	0.334463352745147	0.76827036062654
HS_H3K4me1_15101	8.82295061578533	2.66528238476473	0.952095162016587	2.79938654358827	0.00511998057474822	0.0784846417575345
HS_H3K4me1_15102	113.297888938885	-0.399224743185545	0.602284563190292	-0.662850698133217	0.507426179990791	0.873526858128012
HS_H3K4me1_15103	18.0064461625063	-0.416834519633248	0.527314506439389	-0.790485591697182	0.429244233504577	0.83491547071227
HS_H3K4me1_15104	82.9939850501234	0.253708566984946	0.596654668219122	0.425218439574449	0.67067744323519	0.932603784171127
HS_H3K4me1_15106	28.4591091985702	-0.199199911612727	0.559086603147518	-0.356295268910544	0.721619452027294	0.94404822054114
HS_H3K4me1_1511	20.7197795477382	-0.419607280736185	0.448933070869085	-0.934676698965107	0.349954938654199	0.779612842985238
HS_H3K4me1_15110:15111	37.4953568715985	0.0574201905980974	0.517995097989316	0.110850837818704	0.911734630979867	0.98690518072971
HS_H3K4me1_15127	19.8086042493563	-0.1790642107363	0.498902252860877	-0.358916420420001	0.719657615268463	0.943866660703075
HS_H3K4me1_15128	19.5920200908449	0.926094775494308	0.578344789880386	1.60128489388803	0.109313833271687	0.476383592625545
HS_H3K4me1_15129	24.0709927518308	-1.09554997052292	0.517906052592651	-2.11534498397648	0.0344005551158543	0.256296544965732
HS_H3K4me1_15130	21.5162741920352	-0.151593973938298	0.416809907387205	-0.363700505318054	0.716081665972346	0.943344429318085
HS_H3K4me1_15131	51.3159721789694	0.684138555689583	0.612826231979252	1.11636630416425	0.264265370797084	0.700959209493096
HS_H3K4me1_15132:15133	21.4450990847926	-0.229663036499826	0.50439068274323	-0.455327674275738	0.648873519548301	0.926599389098801
HS_H3K4me1_15134:15135	19.5208581426435	0.487905922993811	0.55119081567371	0.885185146631032	0.376056782033632	0.798606651228741
HS_H3K4me1_15136:15137	13.2482997055393	-0.810177767828559	0.55339869217504	-1.46400376308136	0.143192920160899	0.543221786911591
HS_H3K4me1_15138	21.0857018933396	0.0924584626575525	0.529004056950192	0.17477836217475	0.861253791102452	0.975353466731756
HS_H3K4me1_15139	44.1901539563934	0.272669491849681	0.516008145781429	0.528420905907906	0.597207230511132	0.910142148333873
HS_H3K4me1_15140	18.4497313251224	-0.388314549506505	0.576914932643498	-0.673088054294586	0.500891273198867	0.870455044246378
HS_H3K4me1_15141	25.9960928177267	-1.64875253384204	0.498270751939726	-3.30894905515442	0.000936468754589671	0.0254098051972504
HS_H3K4me1_15142	16.3706256659997	0.396546752164257	0.541987691850645	0.731652689031051	0.464380580072957	0.853137696777561
HS_H3K4me1_15143:15144	30.1462190986747	0.154995180244993	0.474193285516203	0.326860765386558	0.743773197204381	0.951072380134652
HS_H3K4me1_15145	21.6985788546549	-0.741673368558562	0.567742079809278	-1.3063561693502	0.19143146390188	0.614970598181352
HS_H3K4me1_15146	19.911152994508	0.635112446735631	0.572792563568475	1.10880009122134	0.267516431129672	0.704103509869349
HS_H3K4me1_15147	23.3690239635973	-1.32687759570717	0.542877621053871	-2.44415600173635	0.0145191468704365	0.149678978995655
HS_H3K4me1_15148	19.1815535825768	-0.78084868816767	0.49239426851895	-1.58582001881612	0.112780143175582	0.484216688884714
HS_H3K4me1_15149:15150	30.7180995983042	-0.225751012829158	0.461247165493931	-0.489436097861785	0.624532985051759	0.919562009925391
HS_H3K4me1_15151	25.7607225959915	0.0150221117139473	0.479547408380106	0.0313256029569453	0.975009872217552	0.997531690660611
HS_H3K4me1_15152	19.981145375784	0.68035713349613	0.608563621841426	1.11797207239806	0.263578921237485	0.700221465112092
HS_H3K4me1_15153	11.5832884107508	-1.3469268525381	0.71566576961802	-1.88206130531716	0.0598276923644019	0.349722251235822
HS_H3K4me1_15157	19.9099948060064	-0.276253529661387	0.566658427315841	-0.487513317272895	0.625894607713082	0.919952825250811
HS_H3K4me1_15158:15159:15160	103.899658148904	-0.0353618205115814	0.668761524286474	-0.0528765774157092	0.95783024679709	0.994476312139882
HS_H3K4me1_15161:15162:15163	167.249358651861	-0.243325935397445	0.750599807371021	-0.32417532353185	0.745805303133107	0.951359326717089
HS_H3K4me1_15164	31.7944754599113	-0.510653280997809	0.560061611526888	-0.911780544296943	0.361884254131332	0.790416568902881
HS_H3K4me1_15165	17.8043230263275	-0.955630992919443	0.542742370045967	-1.76074514477008	0.0782815480713988	0.40343893919025
HS_H3K4me1_15166:15167	19.0550619242634	-0.30271992697489	0.524909230540855	-0.576709094376135	0.564135987854364	0.897307559779472
HS_H3K4me1_15168	19.157746727498	0.16900845617585	0.570458242891201	0.296267883376143	0.767025510885616	0.957023485503285
HS_H3K4me1_15169	15.3831621699246	-0.116568750477707	0.569388164473369	-0.204726332142014	0.837785946055788	0.971023324427739
HS_H3K4me1_15170:15171:15172	31.6101133382216	-0.136466575563821	0.43829395426098	-0.311358562528934	0.755528051639018	0.953581878372891
HS_H3K4me1_15173	18.5201096374843	-0.107099468384493	0.617528409130624	-0.173432455577665	0.862311515772508	0.975527137232056
HS_H3K4me1_15174:15175	29.7977022727867	-0.131055045316866	0.444566849266249	-0.294792662865373	0.768152271689272	0.957023485503285
HS_H3K4me1_15176	17.7418755091349	0.0283145822773251	0.538530163283911	0.0525775234290781	0.958068525899811	0.994531324480087
HS_H3K4me1_15177	67.7119917442449	-0.32316732743513	0.458250337966636	-0.705220052578901	0.480673304076545	0.860908516566747
HS_H3K4me1_15178	49.422214187114	0.383347371192247	0.861486887232576	0.444983408190582	0.656331744557237	0.928835107148811
HS_H3K4me1_15188	27.607863941353	-0.0702581386706578	0.490199363304172	-0.143325642442873	0.886033005154622	0.980283648118277
HS_H3K4me1_15189	42.1891623158649	-0.0331906096092999	0.501312423274352	-0.0662074348617044	0.947212677600796	0.992791812271481
HS_H3K4me1_15190	39.1094336852997	-0.547911844584643	0.416895744532965	-1.31426586087716	0.18875675160713	0.61152240107536
HS_H3K4me1_15191	62.5621238392077	-0.193781867661479	0.560502660357532	-0.345728720605662	0.729546597845979	0.946551434153702
HS_H3K4me1_15192	14.3121475052188	-0.628293320968472	0.681642365113395	-0.921734553373825	0.35666705246305	0.785339303046098
HS_H3K4me1_15193	27.8496969093396	0.495840174992215	0.516597401270978	0.959819336629078	0.337146148648453	0.770160752990359
HS_H3K4me1_15206	190.118765250246	0.316896725097361	0.765034476765974	0.414225416921048	0.678709029236146	0.933996482329821
HS_H3K4me1_15209	28.9132887909806	0.747994542958442	0.602880395174867	1.24070138777939	0.214716081453973	0.64680626197502
HS_H3K4me1_15212:15213	7.14016906322737	-0.88658907257801	1.02655189552807	-0.86365733329238	0.387776158639889	0.808801788703084
HS_H3K4me1_15214	25.3047938644447	-0.984736220778262	0.535421868327883	-1.83917818645246	0.0658889819991025	0.36806737752317
HS_H3K4me1_15215	22.0164650563753	-0.0559383462348138	0.513321815142447	-0.108973249499032	0.913223707761419	0.987026754464429
HS_H3K4me1_15216	26.7818165679235	-0.077584589697914	0.488023609949044	-0.158977123475675	0.873686897416879	0.977635144792158
HS_H3K4me1_15217	20.3355308264766	0.245150405535994	0.53721542878667	0.456335377577818	0.648148827730237	0.926259272394154
HS_H3K4me1_15218	118.768223713488	0.599920069515611	0.577185043620074	1.03938949241121	0.298623628876785	0.736106307619703
HS_H3K4me1_15219	24.0687446681748	1.26657954239311	0.545587400595769	2.32149705255296	0.0202600329887289	0.185162092764542
HS_H3K4me1_15220	5.31277857096917	2.37623230757984	1.21370208509451	1.95783820161668	0.050249001241747	0.318929304545274
HS_H3K4me1_15221	26.6357973166631	-0.617704905248588	0.565398757571005	-1.09251196076605	0.274608136124537	0.711126444689116
HS_H3K4me1_15222	31.1469994197873	0.0614200565489918	0.61303675077455	0.100189844200025	0.92019360859984	0.988524554415099
HS_H3K4me1_15225	9.63437565520646	0.628649856386368	0.797483065540405	0.788292420931059	0.430525679860177	0.835630037674885
HS_H3K4me1_15232:15233	57.5765750757116	-0.0683483299210315	0.588820771800143	-0.116076628397597	0.907591811424119	0.985977028161402
HS_H3K4me1_15234	80.5448512111467	0.247908025248057	0.633755503277231	0.391172974382222	0.695669383284653	0.93772297919688
HS_H3K4me1_15235:15236	18.1129253396761	-0.50988203439129	0.57084004860672	-0.893213494105373	0.37174285306585	0.79624165020301
HS_H3K4me1_15237	27.064644364262	-1.07556087228933	0.522671264196139	-2.05781520042722	0.0396078763574851	0.277748078692598
HS_H3K4me1_15238	103.758920544839	0.591359863301542	0.710205666856614	0.832660017933838	0.40503649963735	0.820689703073313
HS_H3K4me1_15239	12.6909638487262	0.260768685616314	0.638790959861096	0.408222254230113	0.683110511330067	0.935347276465849
HS_H3K4me1_15249	30.4973737998201	-0.266502091756582	0.557887802087927	-0.47769836651596	0.632864907114784	0.921680887359494
HS_H3K4me1_15250	26.3089913624704	-0.554372586089905	0.510028312837169	-1.086944728629	0.277061237187059	0.713769173872657
HS_H3K4me1_15251	39.2795633694946	0.105639906136077	0.594621370575103	0.177659114461198	0.858990696293429	0.974975780776959
HS_H3K4me1_15252	8.59625481681575	0.575452660565644	0.879144869651511	0.654559538968533	0.51275138172631	0.875219168462147
HS_H3K4me1_15254	53.488886219947	-0.291075767921142	0.51452626763636	-0.565716050335566	0.571586822554616	0.900639343296395
HS_H3K4me1_15255	48.2657481515299	-0.143025070472981	0.539519713409422	-0.265097024109006	0.790934719769968	0.962605894742214
HS_H3K4me1_15272	91.3975020290296	-0.037341725204835	0.668654666633818	-0.0558460548743688	0.955464445682687	0.994274253778
HS_H3K4me1_15273	32.8941071127473	-1.05360695237486	0.459167675214312	-2.29460175279782	0.0217559577352894	0.193297657831972
HS_H3K4me1_15279	13.2878534920988	2.27563913578048	0.658463163309649	3.45598548648095	0.000548284842016494	0.0177948727297051
HS_H3K4me1_15283	21.8689063167266	-0.198862101451629	0.55706244954476	-0.356983497297552	0.721104160122226	0.943883278984772
HS_H3K4me1_15284	17.0371051026767	0.699313447236614	0.526210444856096	1.32896154774704	0.183860656282837	0.60562608734828
HS_H3K4me1_15285	42.79653214538	-0.251520932576427	0.531275280698851	-0.473428638060424	0.635907402316687	0.923115648164691
HS_H3K4me1_15289	42.7051405373424	0.374038640139773	0.586591087717305	0.637648010636044	0.523702835373578	0.880037100095353
HS_H3K4me1_15290	22.478778105074	0.138151343616841	0.47823273143443	0.28887889626974	0.772674053885757	0.957528343531419
HS_H3K4me1_15291	24.0628905736837	0.908386898065887	0.585671465840435	1.55101785053222	0.120897406208603	0.501024150114536
HS_H3K4me1_15292	27.0795191577685	0.197488660135082	0.45267013688932	0.436274991525162	0.662637224237858	0.930601772251538
HS_H3K4me1_15294:15295	64.3590680230671	-0.566231488525758	0.606229944362892	-0.93402098294704	0.350293069372992	0.779847418255309
HS_H3K4me1_15296	63.2739177146519	0.327997591825273	0.734502466091489	0.44655750929013	0.655194580728953	0.928687221489973
HS_H3K4me1_15297	78.7413262006103	1.0797225704248	0.765000059956155	1.41140194222557	0.158126130613431	0.567994920971547
HS_H3K4me1_15298	19.866385322074	0.83492075563467	0.541861275167819	1.54083857602868	0.123356078215207	0.505643420535412
HS_H3K4me1_15304	31.6071444417447	1.47563138447035	0.599054201111405	2.46326856857469	0.0137676745169508	0.14446759813386
HS_H3K4me1_15307	40.9817793927545	-0.467697901397853	0.501592804928625	-0.932425459062166	0.351116692668151	0.780612277772748
HS_H3K4me1_15308	101.546645997897	-0.715328747297733	0.67632037796309	-1.05767735322737	0.290202563414914	0.727606260505774
HS_H3K4me1_15309	19.9360928877618	-0.291382638838869	0.492668671609524	-0.591437320109955	0.554227440960389	0.894003737070417
HS_H3K4me1_15310	18.8914379189607	-0.0747510778248776	0.534166375581992	-0.139939691530441	0.88870764052109	0.981691546214802
HS_H3K4me1_15311	194.51668810073	-0.630902811186602	0.614779660257035	-1.02622590168781	0.304785114981991	0.741671705508786
HS_H3K4me1_15314	9.51703427895923	1.01796345383834	0.754238458125294	1.34965731708848	0.177125929553708	0.595796076280684
HS_H3K4me1_15315	110.488799860184	-0.353343221761968	0.670323054525987	-0.527123779163214	0.598107634622315	0.910226794264734
HS_H3K4me1_15316:15317	88.5914632454461	0.538680640638018	0.66483900064556	0.810242239271399	0.417800965338052	0.828383133104985
HS_H3K4me1_15318:15319:15320:15321:15322:15323:15324:15325:15326	263.808231359547	0.0775132720749232	0.68627886957441	0.112947193205865	0.910072420919219	0.986409307073369
HS_H3K4me1_15327:15328	22.5457103688488	-0.769970046119675	0.477468338257557	-1.61260964220068	0.106829342324078	0.470064721697138
HS_H3K4me1_15329:15330:15331	40.988726232634	0.0470922765552356	0.676575933461105	0.0696038304441742	0.944508988083928	0.9921367078306
HS_H3K4me1_15332	76.7138952047661	-0.0537842717943996	0.646634217626064	-0.0831757279901665	0.933711812109388	0.991050495380072
HS_H3K4me1_15333	145.452750364601	0.114139106392005	0.642854039417029	0.177550578192699	0.85907594059713	0.974975780776959
HS_H3K4me1_15334	5.89954782058987	0.163105422803835	1.22013407913358	0.133678278144363	0.893656982505797	0.982658730793602
HS_H3K4me1_15335	21.1333649719085	-1.60433521909672	0.585223503001846	-2.74140599423544	0.00611768636759384	0.0875898472677733
HS_H3K4me1_15336	84.3651123268311	-0.965336939499235	0.607295086627577	-1.58956816999777	0.111932176575762	0.481645364374956
HS_H3K4me1_15338	70.3465487817347	0.817707293352037	0.61522592438547	1.3291170949417	0.183809341181725	0.605539884314405
HS_H3K4me1_15339	33.2912941313538	-0.0842466334019609	0.447140375370823	-0.188412046959735	0.850553656707909	0.973805893355513
HS_H3K4me1_15340:15341:15342:15343:15344	97.3831328458071	-0.19706788260247	0.583428179659441	-0.337775735682672	0.735532196425123	0.948603072611771
HS_H3K4me1_15351	22.8148249741692	0.767409606574606	0.522082838176254	1.46990008186312	0.141588817411636	0.540285517494378
HS_H3K4me1_15353	24.9654141240245	-0.599658049897681	0.500427603673768	-1.19829131226063	0.230803627585794	0.665494846685954
HS_H3K4me1_15354	34.0902262052988	-0.734503487241254	0.517529908222111	-1.41924838656092	0.155826613756931	0.564444970080674
HS_H3K4me1_15358	22.664050581414	0.314090629301093	0.506552157366162	0.620055851571574	0.535221016691537	0.883952339631036
HS_H3K4me1_15361	24.0545513881606	0.629056249419832	0.503724073314319	1.24881117013303	0.211734147443164	0.64259379189997
HS_H3K4me1_15362	18.7967089930899	0.626010951203119	0.482408350480057	1.29767851360815	0.19439782999607	0.618575106119799
HS_H3K4me1_15363	20.0642266851625	-0.669375361719003	0.558901485690305	-1.19766251988443	0.231048426086359	0.665961483783566
HS_H3K4me1_15364	49.5215132848675	-3.22524181438172	0.486770826055294	-6.62579111513014	3.45393306910637e-11	1.18825165957457e-07
HS_H3K4me1_15366	23.3278232313334	-0.315023531826491	0.412379915899473	-0.763915796285493	0.444917423367007	0.84419715906472
HS_H3K4me1_15367	32.2833441232012	0.121817259406055	0.58342024325841	0.208798478992954	0.834605558755336	0.970592760091687
HS_H3K4me1_15368	61.3555965212378	-1.47705786500832	0.761276212637937	-1.94023908863524	0.0523506400961817	0.325998277836266
HS_H3K4me1_15369	12.9812082233737	0.22300282854945	0.66342623807818	0.336138090039138	0.736766736133604	0.948948314707494
HS_H3K4me1_15370:15371	116.222136142897	-0.299889652371719	0.678780319420471	-0.441806640221624	0.658629133081842	0.929762761030969
HS_H3K4me1_15373	40.1648167988446	-2.345297314144	1.00452850724632	-2.33472449733964	0.0195578176686433	0.181779762677062
HS_H3K4me1_15374	17.1803837224872	0.539716226691838	0.516874908959881	1.04419119082008	0.296396941807047	0.733665448925614
HS_H3K4me1_15375	19.8696619716945	-0.291129221140392	0.530412027171751	-0.548873717462148	0.583092116079136	0.903314528106643
HS_H3K4me1_15376:15377	21.1500762738728	0.513713259997136	0.511785580485215	1.00376657644417	0.315491138254907	0.751722330212196
HS_H3K4me1_15378	23.2733276032064	0.515846346327756	0.515473915165893	1.00072250244077	0.316960985295865	0.75261826542053
[truncated: 22,083 more rows]
