# Supplementary material for: Transposable elements are the primary source of novelty in primate gene regulation
Source: Genome Res. 2017 Oct;27(10):1623–33. doi: 10.1101/gr.218149.116 (PMC5630026; doi:10.1101/gr.218149.116)
Supplement: Supplemental Material [file supp_gr.218149.116_Supplemental_FILE_S3.zip › FILE_S3/HSVsMS_DExpression.csv]

	baseMean	log2FoldChange	lfcSE	stat	pvalue	padj
ENSG00000137692	8.55444089103325	-4.75850597558007	1.03196187585402	-4.61112574691004	4.00494170513716e-06	0.000109061609953199
ENSG00000151366	19.5252586645457	4.27575905883333	1.23027595848077	3.47544713798466	0.000510002495969792	0.00655053813143387
ENSG00000137491	13.5295776973958	-2.96108547306011	0.991499044810367	-2.98647334917649	0.00282215435833528	0.0255808134337677
ENSG00000166439	15.4700233543786	4.88920065487981	1.13822497722036	4.29546069777845	1.74330921747948e-05	0.000374959219827366
ENSG00000149380	4.12703327314593	3.7294232201965	1.04536111508486	3.56759321384721	0.000360275233829243	0.00496944860575337
ENSG00000175029	152.946046205376	5.14573501628569	0.979309484358815	5.25445234470977	1.48465580360532e-07	6.00008985597182e-06
ENSG00000110169	590.26664199838	-2.59468715920277	0.929783386124013	-2.79063618249756	0.00526045653412263	0.041004418561435
ENSG00000175348	5.70313141006098	2.71783585772975	0.981133491420887	2.77009793416975	0.00560394400776962	0.0432567210818713
ENSG00000188487	9.55410381778937	-5.11651510807283	1.02992028658536	-4.96787486829329	6.76906169836833e-07	2.39942438414229e-05
ENSG00000166689	7.48066455910412	3.94310560565029	1.11515051283141	3.53594027019598	0.000406326552312434	0.00550885037269743
ENSG00000129167	21.7488716129449	6.2022735494002	1.07797415845115	5.75363843444238	8.73428610394462e-09	4.67168352376913e-07
ENSG00000173432	308.138901688893	4.47627685008692	1.24673665530944	3.59039483681173	0.00033017742630493	0.00466903968543463
ENSG00000110435	18.5986430053822	4.20364527346878	1.00574358944362	4.1796391422134	2.91972031080057e-05	0.000586253967469291
ENSG00000157570	13.5256583143239	4.39169904631134	1.13886513244316	3.85620642972008	0.000115160249577983	0.00189790073655143
ENSG00000180423	6.91326334592132	4.61248271546426	1.03301982393111	4.46504762891352	8.00509416137628e-06	0.000187425544110452
ENSG00000175216	182.686211760538	4.83281436659614	0.748937625542835	6.4528930070689	1.09734835698322e-10	8.70334415632316e-09
ENSG00000112769	10.1670339162095	4.3121711091151	1.14951380240907	3.7512999844612	0.000175920063737629	0.002729126661162
ENSG00000111817	16.8941080028148	5.82828519228066	1.0735853552256	5.42880467203834	5.67327320989746e-08	2.51726702914681e-06
ENSG00000172594	23.7990260808308	-4.41305638029565	0.920948747620142	-4.79185882135091	1.65243167533277e-06	5.11447755121288e-05
ENSG00000111906	32.5582857708509	6.23390564780825	1.20106344697976	5.19032167991146	2.09931084709704e-07	8.27337100921165e-06
ENSG00000198945	2.9615180057124	-2.9679949418606	1.00579710313401	-2.95088833782927	0.00316861445246948	0.0277691418520979
ENSG00000144597	18.0940215624949	4.38731819513785	1.08620722585188	4.03911711386103	5.3652772907459e-05	0.000989612918889032
ENSG00000206560	33.9684356590076	-3.65685048865917	0.861855810811367	-4.24299568766212	2.20555675508331e-05	0.000458828118393562
ENSG00000174748	128.3588558178	3.72669028096136	1.1118225133028	3.35187517465427	0.000802662004105152	0.00951942133840596
ENSG00000077092	11.6932819375467	-3.32233762383881	1.12343433862624	-2.95730467692614	0.00310341299555202	0.0274708845513351
ENSG00000151092	12.4898851727899	-3.29850396694755	0.957862429518347	-3.44360929638526	0.000574004534649708	0.00712731657994598
ENSG00000151093	5.4238059864678	3.36756005509002	1.14836317633177	2.93248697319524	0.00336259028937603	0.028793030210649
ENSG00000187118	77.0063756779782	4.16405441516342	1.38199063333972	3.01308439775787	0.0025860698655145	0.0240568511234848
ENSG00000144635	16.9614411364326	-3.82598691897171	0.974651893674944	-3.92549067395309	8.65531236266414e-05	0.00148426910651632
ENSG00000144668	13.0297338548366	3.40070657488301	1.16307378636461	2.92389581362031	0.00345680426385268	0.0294300773802216
ENSG00000172936	7.63268454345785	-3.86064232002535	1.19655617265948	-3.22646141337824	0.00125331129985105	0.0136915861062182
ENSG00000074276	3.5607469637411	3.4433822204824	1.05909932399039	3.25123635006082	0.00114904292514566	0.0127459394406455
ENSG00000048162	285.980273024105	8.07955443661447	1.06615157453419	7.5782418087639	3.50269121127724e-14	6.01492233546562e-12
ENSG00000170584	24.9093951274939	3.52596603090968	1.07881145366758	3.26838023356411	0.00108164944882087	0.0121470190314485
ENSG00000170234	4.42565592931404	-3.87083786776449	1.02063364835338	-3.79258304290619	0.000149088369753434	0.00238880228809479
ENSG00000151500	23.5683867552073	-3.49359630213051	1.08970629231225	-3.2059980994672	0.0013459487738503	0.0144014249073864
ENSG00000113249	4.54817873285542	-3.85250072627996	1.03428319354616	-3.72480259789508	0.0001954681185866	0.00296709380964588
ENSG00000173210	22.1509087024972	3.46186168338817	1.09669074622404	3.15664347064796	0.00159596352987113	0.0166006370443153
ENSG00000197948	29.2995443011719	2.39299651301582	0.855658928087853	2.79667100343763	0.00516320796811432	0.0402958850648037
ENSG00000164620	316.098113729316	-2.4190385457683	0.818318685649045	-2.95610816200494	0.00311547814470808	0.027531627894391
ENSG00000170482	35.7912970441424	-3.07420229906191	0.954688590266836	-3.22011002373316	0.0012814140636574	0.0139275907127369
ENSG00000120727	340.564785542968	-3.66072390508067	1.12262153533876	-3.26087090782203	0.00111070594967752	0.0124074458639152
ENSG00000112984	26.1400151773872	4.46334777666495	0.979792563070166	4.55540075001092	5.22857989309946e-06	0.000132172667018789
ENSG00000113648	151.341406894855	-3.5936970029021	0.92044625754861	-3.90429856542962	9.44990621696497e-05	0.00160319933012414
ENSG00000213585	12.9919954764663	3.07711212520681	1.12213723815028	2.7421887631847	0.00610312575742215	0.0461003963462423
ENSG00000072364	256.884993464064	7.24781683897194	1.0028252568323	7.22739758456639	4.92337163965262e-13	6.64655171353103e-11
ENSG00000066583	5.88632485296148	2.92188434939137	1.07118029731852	2.72772413449511	0.00637729162951493	0.0473262168295582
ENSG00000172164	40.0978790779134	4.99806217359263	1.17681738332877	4.24710090486173	2.16554444344408e-05	0.000453477871077646
ENSG00000172167	52.524678880358	6.71639582891454	0.915156036118159	7.33907176901073	2.15080264040272e-13	3.2492482746084e-11
ENSG00000120533	37.6853170379737	-3.32844493686776	1.18489550315025	-2.80906200421767	0.00496860762502466	0.0391625035786105
ENSG00000120526	10.7814026235922	5.19860352484478	1.03729985988515	5.0116689743122	5.39599707716139e-07	1.94531826446529e-05
ENSG00000147647	105.122513514151	-2.75213128165069	0.978897096039005	-2.81146127901173	0.00493170263192901	0.0389684348687292
ENSG00000164935	59.2607062651678	-6.13814197885066	0.940796151448454	-6.52441229633045	6.82686821535069e-11	5.60542443019487e-09
ENSG00000175305	23.496378437495	4.67266387687223	1.02016127805688	4.58031879603618	4.64267709367411e-06	0.000122231477839677
ENSG00000162244	7.06369104728139	4.63165103070624	1.05077588051154	4.40783911832031	1.04407050154956e-05	0.000235751862360567
ENSG00000176623	101.401640593815	-4.55623883559471	1.12715837797516	-4.04223481333615	5.29441739837526e-05	0.000982253754172252
ENSG00000133740	140.813252562216	5.67022221259748	1.1080675998578	5.11721686774809	3.10077024150054e-07	1.18520404712777e-05
ENSG00000104231	4.53659012203055	3.81709127536804	1.06348440412699	3.58923107904103	0.000331654762041534	0.00467633214478562
ENSG00000091137	2.79678905778081	-2.86962311566896	1.00909526561151	-2.84375837788712	0.00445848439765399	0.0359938903175247
ENSG00000164597	70.0949806008492	3.58685679176804	1.03872726934798	3.4531266267993	0.00055412881989306	0.00692115622484541
ENSG00000128536	3.10662463295067	3.1792857680309	1.06184335499541	2.99411938029657	0.00275238228719451	0.0252368000177012
ENSG00000135250	6.84369763123779	3.30358134237611	1.03367352803879	3.19596202549955	0.00139365452925188	0.014825035220735
ENSG00000105821	129.02907124528	-3.40289273032194	1.03475710895854	-3.28859082084188	0.00100690292217096	0.0115113496237383
ENSG00000135205	6.19046234714547	2.7506829533908	0.979478706592557	2.80831317197284	0.00498017699181101	0.0392049913313162
ENSG00000135164	106.649386304453	-3.35306644936998	0.906800463583809	-3.69768938595175	0.000217570886820145	0.00327186146667468
ENSG00000113448	2.84148541936406	2.9711533123296	1.08593904858107	2.73602217013175	0.00621868361740533	0.0465672355311822
ENSG00000106686	20.0245171522551	5.38457282430294	1.20825462115771	4.45648850003457	8.33130680406389e-06	0.000194346109087446
ENSG00000107242	3.13888763067376	-3.19046879742294	1.06545011148656	-2.9944797630848	0.00274913291926197	0.0252368000177012
ENSG00000135052	19.1963616214318	4.5050611561373	1.03126338908191	4.36848743379514	1.25110014500216e-05	0.000278534400703112
ENSG00000081377	13.1373296605857	5.58746585913551	1.03792428228909	5.38330777541175	7.31293377699013e-08	3.17812087773989e-06
ENSG00000100241	38.7593742636758	5.27714342978126	0.957051871924097	5.51395758640738	3.50853185590369e-08	1.6131619293992e-06
ENSG00000100416	35.9164396054731	-3.8540755950222	1.04562252796664	-3.68591484205778	0.000227882547503677	0.00341017632997837
ENSG00000189306	75.0087800264903	-7.2609598846919	1.2124138364189	-5.98884610731477	2.11335009407189e-09	1.30186469387244e-07
ENSG00000100413	417.727734246522	4.92783897369433	0.996211709016473	4.94657805072319	7.55294512612668e-07	2.60453461006923e-05
ENSG00000100412	77.3891594773925	7.44555017306014	0.982288519650059	7.57979964553859	3.46088996136397e-14	6.01492233546562e-12
ENSG00000100242	41.6198539424228	3.11339179056837	0.952363321731883	3.2691218986748	0.00107881813766259	0.0121424457078563
ENSG00000100226	279.434933967309	7.15574193677939	0.763131491451149	9.37681384786288	6.79964090768594e-21	4.31437215592673e-18
ENSG00000128298	4.51408475490896	2.95713266367744	1.06948512503211	2.76500588410583	0.00569217690240531	0.0437250150675081
ENSG00000187045	46.3665414403284	-4.85060163495437	1.12140479312536	-4.32546896953751	1.5220769485452e-05	0.00033417225738821
ENSG00000100225	14.2286144383654	-3.47519980136536	0.975309162913784	-3.56317763998344	0.00036639255709405	0.00503194972892153
ENSG00000166046	4.24809302545863	-3.70673029892229	1.02387314362365	-3.62030230210316	0.0002942590151284	0.00432192928469838
ENSG00000204954	17.8650684887675	3.52521369753704	1.07838071534726	3.26898807384723	0.001079328507365	0.0121424457078563
ENSG00000171759	157.486957867547	-5.38495448950473	1.36858246962519	-3.93469491902779	8.3302440972147e-05	0.00143239563135033
ENSG00000111666	57.5064436426257	-5.02721492877658	1.09513474928431	-4.59049896102918	4.42187658778802e-06	0.000117392497696715
ENSG00000196091	51.5529736316157	-7.40057205717372	1.06802621128394	-6.92920452605466	4.23213572878479e-12	4.59983494007418e-10
ENSG00000120805	4.12880685839066	-3.2083817435421	0.963051427943803	-3.33147498715855	0.00086387063028841	0.0101317174661367
ENSG00000111647	21.1826532702566	-2.98083752024574	1.01331631712096	-2.9416653712978	0.0032645248341947	0.028291717743779
ENSG00000184752	17.2490337430354	-3.49921611280279	1.23984183505893	-2.82230847020618	0.00476792921042371	0.0379104145866396
ENSG00000120833	23.4391280438476	-3.82545972651449	1.20235506989809	-3.1816389536568	0.00146444254144539	0.0154094327122239
ENSG00000173598	8.5313586261937	4.60721591007356	1.11114874158163	4.14635389274308	3.37811572310723e-05	0.000659512131172781
ENSG00000139323	7.61790186656527	-3.17508167592008	1.10060449848597	-2.8848525335739	0.00391597045330219	0.0325220321023591
ENSG00000166006	6.04815069299865	-3.22528895576523	1.12507766611984	-2.86672560738725	0.00414742431157884	0.0340873150996991
ENSG00000122378	81.3664120290167	-3.03105942785859	1.01166218941772	-2.9961181307005	0.00273440481803262	0.0251446356092999
ENSG00000138326	533.254935504678	5.38755686938681	1.00667196178532	5.35184953381641	8.70597773146353e-08	3.73239383149568e-06
ENSG00000138279	5.34906225834292	-3.3733780320276	1.11860003296338	-3.0157142254778	0.00256374763669587	0.023886899786836
ENSG00000138286	132.292801403513	3.44026946097504	0.657163664916517	5.23502689609607	1.6496084057858e-07	6.54172833419431e-06
ENSG00000138308	14.8704186096373	-3.76153831627761	1.08207859460925	-3.47621543852453	0.000508543587792414	0.00655053813143387
ENSG00000107745	4.24217884229776	-3.50704401737651	1.09351796843892	-3.20712061310075	0.00134070771553118	0.0143695784713604
ENSG00000138303	37.0968886535605	3.36909658577139	0.915487671651923	3.68011136588233	0.000233132115964717	0.00347235510750265
ENSG00000138347	3.69267315301245	-3.38022204647363	1.04507569420613	-3.23442796078167	0.00121886665150215	0.013403308325444
ENSG00000149806	75.0011425993048	-2.72362552647138	0.994901700124641	-2.73758254321021	0.00618925857893535	0.0464743735897572
ENSG00000026103	4.12728174479676	3.22723851185238	1.07485915601572	3.00247571394851	0.00267793339683477	0.0246969293647043
ENSG00000186188	29.7719008239434	-6.40643199083187	0.995741163144073	-6.43383263438003	1.24425863455657e-10	9.74669263735982e-09
ENSG00000138207	551.609443149252	-3.21664405479405	0.850894168448931	-3.7803103770914	0.000156632975063353	0.00249081761096986
ENSG00000095464	12.7070453861991	-3.23918681628367	1.01738726112155	-3.18382875436523	0.00145340967257248	0.0153187448047714
ENSG00000158828	73.2818459937056	2.94526799148278	0.900573378746868	3.27043643637465	0.0010738167181898	0.0121234289624809
ENSG00000187144	110.685416144393	6.44494084810892	0.886791375496578	7.26770808353875	3.65637855018926e-13	5.04341780455454e-11
ENSG00000116138	243.785027894681	7.35672024255518	0.851708318391878	8.63760525017005	5.74035662048141e-18	2.10349326402491e-15
ENSG00000189337	19.6474101132017	-3.59762878787881	1.02927945246684	-3.49528864999343	0.000473549326439335	0.00615711163167537
ENSG00000154727	133.515014336409	4.52191813504248	0.782245433724375	5.78068971718125	7.43949899005632e-09	4.14066851683398e-07
ENSG00000154640	13.4101862884229	3.86278775095871	1.17117992768526	3.29820180456233	0.000973061729836918	0.0112052208272509
ENSG00000156150	5.18659087526107	3.59615625928662	1.05562494620656	3.40666092840038	0.00065762768966851	0.00799279318490296
ENSG00000121957	94.442987313804	7.44238462145491	1.09802813796832	6.77795437485376	1.21889326023273e-11	1.10810940519255e-09
ENSG00000060718	3.19544966181953	-3.25322685644333	1.02438808001143	-3.17577578255991	0.00149436404190199	0.0156722972658977
ENSG00000117543	4.44586881482468	3.74180908118261	1.04393676852726	3.58432540551414	0.000337950539361671	0.00474401808019868
ENSG00000023909	8.17994609371566	-3.59434206545979	1.23916971174938	-2.90060516439313	0.00372442839805554	0.0313519975910432
ENSG00000122483	55.3436906772575	3.23037121588759	0.81602162933558	3.95868332377147	7.53640829669859e-05	0.00131009618198774
ENSG00000153904	3.75703216890593	3.21572054064837	1.04491178798138	3.07750431915471	0.00208741813502412	0.0205982396061089
ENSG00000117151	47.0401503730287	-3.29336767852904	1.11039247635359	-2.9659492014428	0.00301750325846628	0.0269283518635282
ENSG00000033122	2.98479782247073	3.13392254494434	0.999615188544104	3.13512897849097	0.00171778567965484	0.0176079969909692
ENSG00000162437	79.3675228188378	3.67655633025223	1.0215219076382	3.59909689920657	0.000319324196972507	0.00456294930012204
ENSG00000103995	10.0991178759146	3.62438875759004	1.18018391398109	3.07103724652878	0.00213316538970565	0.0209843944150114
ENSG00000104064	64.3594564027697	-2.05652453793444	0.712133926309861	-2.88783396206236	0.00387904576032501	0.0323423723380581
ENSG00000140284	61.1195351347315	-5.54968860269552	0.978570972444867	-5.67121727392971	1.41786439712482e-08	7.08373984232832e-07
ENSG00000104093	4.42220688082302	-3.28599990461999	1.08517368616994	-3.02808660631805	0.00246107543897163	0.0231684327303783
ENSG00000138594	19.925149786314	5.85836514700496	1.13232004537804	5.17377147116481	2.29415396292149e-07	8.93031097836618e-06
ENSG00000069966	9.84144479044367	4.94178783370544	1.10457633729739	4.47392150894405	7.67979428787907e-06	0.000181618661187545
ENSG00000260916	60.5957184671438	-4.85424625565684	1.13578929667543	-4.27389681331362	1.92085957686868e-05	0.000410365455058308
ENSG00000128918	75.975552742172	5.26650737558139	0.892321573441971	5.90202852012955	3.59059073564354e-09	2.09011910253745e-07
ENSG00000140455	95.2416154560757	-3.64793335112554	0.773149579037662	-4.7182763206909	2.37851290758078e-06	7.08528845004698e-05
ENSG00000074621	13.7282056559955	4.88306391384557	1.22580968793027	3.98354162308052	6.78957732253888e-05	0.00120671899472014
ENSG00000174446	161.12940469746	-5.91108300408459	0.853252723380021	-6.92770481958593	4.27723028312651e-12	4.59983494007418e-10
ENSG00000174444	133.04422077562	4.27784053698236	1.00442835107372	4.25898027709934	2.05361587063714e-05	0.000431463334410352
ENSG00000174442	3.17805055192755	-3.10760675329377	1.01942108097949	-3.04840346278488	0.00230060817693676	0.0221844359918902
ENSG00000033800	13.4322821894294	5.04083649125256	1.18263451652781	4.26237896899234	2.02262050916724e-05	0.000426811943321281
ENSG00000128973	10.4246817247158	-4.58839483550124	0.957535335930433	-4.7918804281439	1.65225368669578e-06	5.11447755121288e-05
ENSG00000137809	60.5705987752867	-7.38114329789946	1.15111778660451	-6.41215293846851	1.43478789037892e-10	1.0464056510867e-08
ENSG00000137807	4.99435289911696	-4.0058642207541	1.11319380637967	-3.59853261650994	0.000320017720812341	0.00456294930012204
ENSG00000166233	135.474551597856	-5.72305939577681	1.08388055882622	-5.28015688552854	1.29073319541566e-07	5.28367879026606e-06
ENSG00000179335	103.374431127667	3.01351740986513	0.990564503248971	3.04222228838308	0.00234838401963998	0.0225651554197467
ENSG00000140505	22.8258097146263	-3.69209488885505	1.23387699301948	-2.99227144175851	0.00276909929091987	0.0253169092231795
ENSG00000178802	67.7824573445659	4.6945723339907	1.03492704186571	4.53613843689654	5.72935799084524e-06	0.000143121167133516
ENSG00000140398	200.444941306364	7.80336591124516	1.36884906479826	5.70067665743354	1.19332795195622e-08	6.10618214125984e-07
ENSG00000140400	34.9619984910308	4.3329609709494	1.08317684771439	4.00023410774738	6.32798516113163e-05	0.00114065527975512
ENSG00000167196	512.08227581848	3.60873866270053	1.04093924458298	3.46681007703409	0.000526673880038379	0.00671033286916368
ENSG00000169609	153.896654960636	-2.76321934867711	0.652999680198791	-4.23157841032313	2.32057067847999e-05	0.000476505532522834
ENSG00000103723	3.43245691936382	-3.11718824454768	1.06621861749438	-2.9235920226877	0.0034601793105824	0.0294300773802216
ENSG00000152217	80.8627651539229	3.35763426631167	1.05188937566897	3.19200321248261	0.00141289761254898	0.0149663361462826
ENSG00000141431	2.88110130182485	-3.00753826818465	1.07418785211443	-2.7998252468268	0.00511302783835166	0.0400731931506116
ENSG00000176890	33.4646514481977	5.53608464705538	1.03859432057031	5.33036291207083	9.80166984240363e-08	4.09155231250336e-06
ENSG00000132199	133.724014116715	-3.8677326598617	1.09558263278203	-3.5302975276637	0.000415092589072482	0.00558000524929004
ENSG00000130561	3.88854066512083	-3.55656742706258	1.13392056631832	-3.13652255079054	0.00170964288472904	0.0175528868990385
ENSG00000066248	22.5468830508384	4.59312267437954	0.950036162056196	4.8346819393048	1.33358686474937e-06	4.31714727389527e-05
ENSG00000163516	410.350658155908	-2.59836723908456	0.880842932527133	-2.94986443454779	0.00317913390245592	0.0278229029118384
ENSG00000135913	9.8813141615221	3.80126154540693	0.980144212815317	3.87826760154853	0.00010520295932386	0.00177059092018539
ENSG00000018280	15.0107166792841	-3.90935835017333	1.1087289727425	-3.52598195436647	0.000421915716753456	0.00565973620042427
ENSG00000115461	4.51829911168145	3.0072896653268	1.07276125259733	2.8033168219356	0.00505799554141622	0.0397682549074175
ENSG00000163249	102.189171921307	6.31625189144428	1.17159360935348	5.3911628068113	7.0003215094816e-08	3.08451666511533e-06
ENSG00000138443	261.826381321874	4.88784658037611	1.21643659328886	4.01816798947235	5.8652377592844e-05	0.00107557611510577
ENSG00000197816	7.500114231502	-3.91044696698458	1.12631309350169	-3.47190047735934	0.000516787883159644	0.00661092564243536
ENSG00000136925	183.961244551251	7.81925775581817	0.934946879707822	8.3633176659852	6.097873704995e-17	1.93455043290966e-14
ENSG00000106785	111.388847586916	8.64125411462835	0.987105242116827	8.75413658638602	2.05671896678128e-18	1.00383706494055e-15
ENSG00000136897	19.8506523974599	-3.71635671074418	1.20136841639327	-3.09343633479341	0.00197852999556605	0.0197438951791488
ENSG00000136813	14.0829620762161	-3.39313900537082	1.06247985679937	-3.19360313859724	0.00140509135003557	0.0149085361471165
ENSG00000165185	3.46496151809989	-3.37263594667428	1.08450107267919	-3.109850263534	0.00187182207357114	0.018851922312395
ENSG00000119321	165.722864549506	5.67552042538203	0.780099472967853	7.27538041243609	3.45445595774148e-13	4.87078290041549e-11
ENSG00000136875	10.0066511458722	5.03409509688676	1.08616975849085	4.63472220390416	3.57417128067329e-06	9.9465424455579e-05
ENSG00000157653	9.83325317804275	5.12801207213752	1.06470319746238	4.81637707518832	1.46188152174412e-06	4.66112475149066e-05
ENSG00000011454	5.51968784294411	-3.72225994992001	1.07538484333157	-3.46132826122818	0.000537516953573883	0.00676695450481406
ENSG00000136918	134.06950441455	6.83164887306446	0.782228188247447	8.73357541406238	2.46746071531113e-18	1.1182884456178e-15
ENSG00000167094	13.4442901930635	3.3808736634771	1.11556573850663	3.03063597847937	0.00244039272374236	0.0231108833315601
ENSG00000136877	59.1079293647645	-5.94465082028136	1.04254523321969	-5.70205553760242	1.18371245660618e-08	6.10618214125984e-07
ENSG00000167113	16.3373558445338	-3.11919981636855	1.01432616773819	-3.07514477648146	0.00210400394229078	0.0207296661705512
ENSG00000134077	21.7716979050455	3.73419453992316	1.01366315892073	3.68386135676375	0.000229727225024474	0.00342969233595362
ENSG00000113851	410.885357012514	-2.43913346182597	0.78994454453589	-3.08772745972823	0.00201693352241106	0.0199648099839285
ENSG00000144741	101.707366643534	6.19158702821891	1.3415670837722	4.61519002896934	3.92735799945308e-06	0.000107409855631594
ENSG00000144724	64.4198375333419	-6.02497202059244	1.19867194587291	-5.02637276307061	4.99843854911918e-07	1.81229100538064e-05
ENSG00000168306	14.4075602320603	-3.66553065655493	1.24953761761921	-2.93350964778395	0.00335153237887559	0.0287760121027951
ENSG00000143341	3.24126747916248	-3.05158141887441	1.03190915395891	-2.95721906058013	0.00310427489729035	0.0274708845513351
ENSG00000116667	196.714904013823	6.50624324556348	1.09167405087736	5.95987716327465	2.5242760831035e-09	1.54005112954728e-07
ENSG00000058085	4.01776782749007	-3.62230857020466	1.12525456845647	-3.21910141202397	0.00128592998249517	0.0139275907127369
ENSG00000135835	6.76490576376863	3.47387386913036	1.12017621581135	3.1011851707762	0.00192747715876756	0.0193510167284496
ENSG00000185278	219.453021348831	-3.85035103900719	1.2361039130936	-3.11490886665904	0.00184001749394384	0.0186500175704052
ENSG00000000460	37.6506470164099	3.35353969480759	1.17111933204963	2.86353371772834	0.00418944222788044	0.0342100238065766
ENSG00000143164	172.106465551893	7.44371050555812	0.862221956333779	8.63317206303728	5.96735677737564e-18	2.10349326402491e-15
ENSG00000143158	75.7802406822049	-2.7017792732673	0.990277881089109	-2.7283041708413	0.00636608765148477	0.0472989254868953
ENSG00000143198	73.7409738588703	-3.77733702545274	1.36539215509851	-2.76648508001733	0.00566641777223817	0.0435799039573954
ENSG00000132196	4.46935930052875	-3.80517418354916	1.13084379482834	-3.36489814150396	0.000765719211619169	0.0091153628475115
ENSG00000188931	49.1613802651975	3.91988519688343	1.07148806096505	3.65835639209355	0.000253837907913783	0.0037543159107528
ENSG00000069020	7.98066206992597	-3.51264593822196	1.24328126522192	-2.82530271828312	0.00472359659459667	0.0376996482927243
ENSG00000152942	14.1635353383937	4.44921509492455	1.06262035713579	4.18702226533383	2.82638108593491e-05	0.000572951692979457
ENSG00000131711	3.46861695621918	-3.30167191867854	1.02830197507866	-3.21079993882728	0.00132366052088722	0.0142534695737359
ENSG00000214944	80.1317551103492	-7.11449638027627	1.03850336383816	-6.85072059274044	7.34789089428564e-12	7.40037582924482e-10
ENSG00000164347	126.688433911917	5.22836943603055	0.791321548844592	6.60713643355787	3.91824916019144e-11	3.45295707241871e-09
ENSG00000198780	49.9235455544326	-4.58738772349638	0.985099032472877	-4.65677822460219	3.21196117252017e-06	9.09816680341094e-05
ENSG00000132837	213.369497883935	5.43840318012359	1.19344827546467	4.55688218075991	5.19185272233713e-06	0.000131769222092916
ENSG00000131730	7.95163808794566	-4.03399200064549	1.02022055029866	-3.95403915306799	7.68428265414357e-05	0.0013321522797962
ENSG00000152348	1244.74511558274	12.0796613060105	0.928897772443759	13.0042956979337	1.15659559448295e-38	2.44619968233144e-35
ENSG00000169683	528.061551983078	-6.82971406761046	1.17405493513748	-5.81720144706065	5.98410097214205e-09	3.38117118851028e-07
ENSG00000173821	39.1780176513715	3.52618511757002	1.13384111268464	3.10994642734461	0.00187121279038108	0.018851922312395
ENSG00000087157	23.3721576184102	-2.9179429350831	1.01947180705558	-2.8622105240072	0.00420697364194604	0.0342660433352344
ENSG00000167900	13.0703427765064	2.98532156048316	1.09135489198707	2.73542692885875	0.00622994164189002	0.0465672355311822
ENSG00000267168	237.62967651277	-6.38196175976801	0.910610528160171	-7.00844275616092	2.40985179749802e-12	2.68254555353069e-10
ENSG00000070731	241.047020784922	7.87638260164249	0.940805985912549	8.37195204918118	5.66715064381195e-17	1.89253004394668e-14
ENSG00000125445	80.0214315167768	3.73193758640332	0.940687064081887	3.96724663163696	7.27077417403952e-05	0.00127439398160997
ENSG00000180901	210.436601412643	4.61704973357106	0.967359635484944	4.77283686873756	1.81648920706731e-06	5.54116539367407e-05
ENSG00000170412	24.2330659013508	-3.2189070995977	1.1178146606408	-2.87964294344862	0.00398125774207893	0.0329349157411875
ENSG00000166685	249.812525760883	2.04527740743661	0.632678203390809	3.23272936616915	0.00122613661148651	0.0134599252593113
ENSG00000141337	80.6080417685659	6.73454285802084	1.08243267695476	6.22167364437604	4.91879362911454e-10	3.21749954399297e-08
ENSG00000136478	20.3160563199166	-4.51874820911231	1.06020546093838	-4.26214387267236	2.02475011725304e-05	0.000426811943321281
ENSG00000108592	116.872905977641	4.95800163523464	1.00945317089861	4.91157170849348	9.03492332432492e-07	3.04928662195966e-05
ENSG00000198231	54.5857589740463	-4.70223539401036	0.95625409130508	-4.91734930785272	8.77239375608887e-07	2.97651542151786e-05
ENSG00000108588	19.6708450877213	-3.29928358773955	1.10389955918191	-2.9887534244371	0.00280118091110368	0.0254270284419926
ENSG00000136490	100.007380309731	6.22457142241502	1.08111826007232	5.757530560994	8.53533203538038e-09	4.62877621918705e-07
ENSG00000013306	10.0742885303058	-3.42081915347468	1.24262820889831	-2.75289030860447	0.00590716849463552	0.044887406105943
ENSG00000108861	40.2882222158181	-6.32131679386358	0.92992451293525	-6.79766659114161	1.06327167756331e-11	9.92126293255764e-10
ENSG00000198863	14.7439979753541	-4.09101799054601	1.00745622024685	-4.06074021712192	4.89173776634805e-05	0.000921243893791658
ENSG00000131470	745.364182108569	5.45074642463456	0.719279635908826	7.57806304045772	3.50751972280895e-14	6.01492233546562e-12
ENSG00000187595	28.3545202148205	3.23520597083661	0.896259957626725	3.60967367035269	0.000306582454980623	0.00444124583756177
ENSG00000173786	275.231481226204	8.15016044801229	1.10711342811239	7.36163092331758	1.8167670652575e-13	2.88184675726471e-11
ENSG00000131759	9.88173543720871	3.19034936625634	1.01797535272524	3.13401435281847	0.00172432421540149	0.0176262622376474
ENSG00000126368	86.825087007876	2.0468102294631	0.696171087121593	2.94009657586599	0.00328109961554252	0.0283631840062906
ENSG00000141736	71.4331281571643	4.15394132954041	0.888202820624259	4.67679367041514	2.91395185575661e-06	8.32838942557464e-05
ENSG00000108298	250.357938175066	5.47480332006671	0.949094866734892	5.76844687707701	8.0005423867313e-09	4.41421229946175e-07
ENSG00000002919	16.8823023448373	-4.04059418194706	1.15449404923118	-3.4998830740079	0.000465462278414755	0.00611612474366607
ENSG00000197321	56.0547952621795	-2.93280323624101	0.803216329154811	-3.65132421962471	0.000260891635727131	0.00384966843881081
ENSG00000152465	33.4510565552308	5.19575627113989	1.07713818097205	4.82366734642257	1.40942408383946e-06	4.51656354139463e-05
ENSG00000151657	14.5443445565863	3.01712021505741	1.00476273471319	3.00281858673695	0.00267491832628019	0.0246969293647043
ENSG00000123243	5.47169126395549	-3.41537158400887	1.15995495564564	-2.94440018328802	0.00323581303841378	0.0281635579269348
ENSG00000156050	110.176772612363	5.86526643646535	0.795237094821444	7.37549401890299	1.63736751128938e-13	2.6638709895208e-11
ENSG00000187097	74.8169262720045	3.63513092573671	1.09028528240073	3.33410987419037	0.000855728478715234	0.010054809624904
ENSG00000071246	23.6814834754244	6.19323071884323	1.07781144036641	5.7461170728878	9.13160933884129e-09	4.78843481445851e-07
ENSG00000165409	3.93879912013312	3.47048963431522	1.10278043050683	3.14703592692538	0.00164934694596509	0.0170409227443352
ENSG00000042317	6.46406104689688	3.3800122523501	1.09368983235751	3.09046692430549	0.00199842061182475	0.0198124668469188
ENSG00000119720	96.1230048291549	5.15106446247392	1.11954668410282	4.60102694743979	4.20413028302432e-06	0.000112905267885009
ENSG00000119698	246.634119930234	-3.10373667896112	0.693825992307712	-4.47336466689274	7.69982976508267e-06	0.000181618661187545
ENSG00000100665	65.8007827523084	-2.43137049805858	0.7983657194148	-3.04543449065019	0.00232344387814518	0.0223706394640837
ENSG00000196136	337.230225112058	-3.75217361029591	1.33410791629236	-2.8124963239283	0.00491585854021773	0.0388916738624457
ENSG00000176438	9.16791630267696	-3.87974069045813	1.20525556590887	-3.21901910283439	0.00128629915802424	0.0139275907127369
ENSG00000182512	7.68491659630599	3.54343035698164	1.17634798572131	3.01222971432972	0.00259336267430474	0.0240568511234848
ENSG00000140105	146.711836155824	-4.05954312345585	1.26448718301889	-3.21042647009196	0.00132538172553258	0.0142534695737359
ENSG00000183092	2.72469654735681	-2.92667576239074	1.01339408901548	-2.88799371746289	0.0038770761624826	0.0323423723380581
ENSG00000198825	22.8296571891024	-2.74835782553917	0.84279898067772	-3.26098854952237	0.00111024523628033	0.0124074458639152
ENSG00000119979	13.7051465735167	-3.53669751465519	1.16346828034698	-3.03978851370183	0.00236744326788984	0.0225886128342271
ENSG00000165646	74.3860362920982	4.22870608135928	0.865521616810074	4.88573133152283	1.03045636340692e-06	3.4411819083247e-05
ENSG00000166295	22.443279607225	-3.81107798257241	1.14783851026223	-3.32022139743486	0.000899460857439601	0.010504621108787
ENSG00000023041	37.866305908754	6.31106813554242	1.01084227706104	6.24337572612364	4.28226568051295e-10	2.86010270977417e-08
ENSG00000150593	30.4149749589211	3.57169349557105	0.887532081460634	4.02429790446902	5.71455426993457e-05	0.00105098106790536
ENSG00000148835	64.5647735623647	3.30145005153093	0.872439673785923	3.7841585507046	0.000154229484660051	0.00246069784522379
ENSG00000148842	92.1066809777656	8.28862666955234	1.0152836861208	8.16385290422776	3.24504035051046e-16	8.57907542666204e-14
ENSG00000148795	28.4618088569377	4.242274203372	1.06356153794005	3.9887435301474	6.64241887491144e-05	0.00118721542989614
ENSG00000138111	44.2435242661702	-6.43470292211373	0.931013876653715	-6.91150055167983	4.79553670309383e-12	4.98814432477547e-10
ENSG00000059915	23.134229366495	5.39135128074578	1.20208398254318	4.48500384252654	7.29126206463949e-06	0.000173269879401264
ENSG00000186862	8.8056731559809	4.96724861867105	1.05838478983217	4.69323507517403	2.68918174558449e-06	7.82111219577665e-05
ENSG00000107815	11.9654811457842	2.5054897458748	0.900141523390247	2.78343980448569	0.00537858420385677	0.0418224470263128
ENSG00000166135	88.3589798847729	8.36984230780128	0.966783603396024	8.65741028126719	4.82603121842901e-18	1.91382300505826e-15
ENSG00000171160	25.9580283580285	3.31879361088254	1.11492150489511	2.97670606971991	0.00291363200638209	0.0262226880574388
ENSG00000138185	60.2444287583538	6.81553631923118	1.06254483859747	6.41435172583164	1.41423357458669e-10	1.0434083756689e-08
ENSG00000151693	7.08865528359725	-3.4418664048994	1.15763477054204	-2.973188515483	0.00294723375829016	0.0263988763402739
ENSG00000119185	69.1893765046227	2.84557755121168	1.01633684372498	2.79983705085644	0.00511284088153498	0.0400731931506116
ENSG00000119705	45.5461110863774	5.30707299665916	1.18697786338301	4.47108000947335	7.78255735028525e-06	0.000182890097731703
ENSG00000084764	18.9665541630466	-5.95489240893475	1.08267830586627	-5.50014937647629	3.79469631691711e-08	1.71981058077422e-06
ENSG00000084693	654.052597741148	3.38047124389763	0.676990032140497	4.99338407274522	5.93304042790766e-07	2.12684415339402e-05
ENSG00000115234	48.221720650416	5.13449724846872	1.11610352808073	4.60037722244109	4.21726532525567e-06	0.000112905267885009
ENSG00000157992	30.0009950242955	3.45116175890814	1.0596220807716	3.25697418120529	0.00112606674967027	0.0125349009239612
ENSG00000115226	19.5701670096243	3.75921201662994	1.09830083615342	3.42275257642144	0.000619904756513662	0.00761267067545799
ENSG00000243943	4.54520643769522	-3.17907980615512	1.12616056217939	-2.82293654468136	0.00475859889704476	0.0378837013823701
ENSG00000171174	4.17357638401259	3.71271908010712	1.09188027744514	3.40029869281492	0.000673122794994449	0.0081042962699047
ENSG00000188735	13.4782568943511	5.11808265403213	1.18582804254309	4.31604117158173	1.58852363457634e-05	0.000346363658466904
ENSG00000101104	7.32276838437453	-4.00907657609614	0.987387872436364	-4.06028541367822	4.90127651338097e-05	0.000921243893791658
ENSG00000062598	3.77893053618916	-2.86231820086265	0.94180294683252	-3.03919010923593	0.00237215110232796	0.0225995476640704
ENSG00000124151	10.4972445955194	2.85549609972218	1.00273744137809	2.84770068603182	0.00440363196077981	0.0356390877438111
ENSG00000124201	85.2235243894785	4.63622833048323	0.970221922085796	4.77852357790083	1.76587058580812e-06	5.43905284803522e-05
ENSG00000087460	66.7137785458613	3.69713334092814	1.02460453902342	3.60835151526068	0.00030814879532171	0.00445376789593678
ENSG00000130584	75.60203656113	6.41980749474765	1.11682071416976	5.7482883450278	9.01514041111452e-09	4.76675549237681e-07
ENSG00000198276	22.5240270523404	-4.2452179284341	1.02371992016428	-4.14685486217055	3.37073582267228e-05	0.000659512131172781
ENSG00000116016	30.0615676464619	-4.26521053856065	0.983504425963219	-4.33674768101162	1.446064617115e-05	0.000318586110958149
ENSG00000116062	88.0945792541941	4.47490457235867	0.975020211381995	4.58955057558851	4.44201364971518e-06	0.000117435735864345
ENSG00000115392	115.692956163255	4.70161165033986	0.83988693606382	5.59791020488334	2.16951065017788e-08	1.05080496758615e-06
ENSG00000173209	139.052253382794	3.95883767166758	0.888494547434687	4.45566906752299	8.36319568636709e-06	0.000194375372271059
ENSG00000125872	3.03844622314306	3.06617529678402	1.01497012526579	3.0209512777345	0.00251981903230571	0.0235467625331072
ENSG00000089199	17.0800311075314	-4.54286942832004	1.02807157421102	-4.41882602561636	9.92384903836323e-06	0.000226499360246096
ENSG00000149451	5.33963278825196	-3.25177040944467	1.19155354387186	-2.72901744631492	0.00635233431312893	0.0472989254868953
ENSG00000131044	14.1851926036415	-3.63497924207936	0.928233917294642	-3.91601639883359	9.00241272334536e-05	0.00153549217015124
ENSG00000131069	20.2279151622124	-3.44343590147337	1.03759167579373	-3.3186811168654	0.000904436483381746	0.0105103470458923
ENSG00000100983	27.4575650295432	-4.51283730363206	0.976752728930523	-4.62024540087368	3.83286423754143e-06	0.000105279322888313
ENSG00000125966	93.8142031403732	6.80597482641215	0.948577380120004	7.17492844447875	7.2345014522633e-13	8.8274830220405e-11
ENSG00000061656	3.93033571496392	-2.85626571860266	0.939237723063068	-3.0410466365083	0.00235757311120202	0.0225886128342271
ENSG00000163879	16.7702479753634	3.63154778764613	1.05075548711606	3.45613021504498	0.000547990525428495	0.00688514828483921
ENSG00000092853	2.58091047474142	-2.75789995892852	0.997720041551991	-2.76420222514374	0.00570621627961581	0.0437798576712966
ENSG00000153162	54.559169849486	-7.21358160664417	1.09834931051988	-6.56765706278793	5.11130880571525e-11	4.38260194219774e-09
ENSG00000008083	42.7834241501602	-4.30455556804339	1.00208743310014	-4.29558881376894	1.7423026475809e-05	0.000374959219827366
ENSG00000124532	94.8088659461672	6.80661216068279	1.07626744483458	6.32427580463417	2.5442294658097e-10	1.8138355011868e-08
ENSG00000166347	626.48088472298	-3.15074282841219	0.917915455636446	-3.4324978504993	0.00059804862250829	0.00739691717312885
ENSG00000141664	7.61192362332926	-3.48609734045464	0.97183518478172	-3.58712814173078	0.000334340041336143	0.00470374182323243
ENSG00000138092	73.8300253670292	7.61677218754009	0.942642658400579	8.08023286413091	6.46432147684146e-16	1.51911554705774e-13
ENSG00000071189	5.66644501135491	-4.29074980643064	1.026560885969	-4.17973241049455	2.91852312656572e-05	0.000586253967469291
ENSG00000140319	72.7504950870309	4.22188057046523	1.11573002962954	3.78396248048198	0.00015435110203295	0.00246069784522379
ENSG00000164619	2.66966378688422	-2.87880933086866	1.01435412804501	-2.8380712921404	0.00453870439690868	0.0364994669181059
ENSG00000136250	18.886556233262	-4.60119092717937	0.912769023543019	-5.04091485195161	4.63311592335134e-07	1.69925552217713e-05
ENSG00000131876	5.50384299304752	-3.43304062146271	1.12936209391141	-3.03980507223577	0.00236731311845747	0.0225886128342271
ENSG00000183060	29.5675707869045	6.22437081641137	1.20089284788305	5.18311923281396	2.18205443972248e-07	8.54637988891305e-06
ENSG00000182253	90.9666818415483	-4.51758925832318	1.02749143308914	-4.39671720156449	1.09900381609837e-05	0.000245534479336061
ENSG00000140443	6.37707616851295	-3.41370196760917	0.972146716678961	-3.51150902332009	0.000445570336438229	0.00592692617337644
ENSG00000181026	10.7572126522019	-3.37592112757593	1.11457943549681	-3.02887440774569	0.00245466705050118	0.0231649777207571
ENSG00000140521	26.1720355147824	-2.67777662859426	0.913997533848951	-2.92974163433224	0.00339243940745063	0.0289314893014439
ENSG00000167476	216.73643586814	9.64720947034959	0.94228105924417	10.2381443155484	1.33777566577561e-24	1.4146977665577e-21
ENSG00000167654	4.22090795365449	-3.74009450263635	1.08700443039091	-3.44073528871575	0.00058013579339355	0.00718937814273842
ENSG00000092421	12.5224755983454	4.40582813856243	1.09900829336765	4.00891254884146	6.09989991561862e-05	0.00111218002771839
ENSG00000177879	19.8179579971814	3.66975909453045	1.04879982854066	3.49900809922586	0.000466992395662025	0.00612203874065197
ENSG00000171444	41.1760580758764	-4.06869145784879	1.09509580428964	-3.71537489406057	0.00020290263775199	0.00306527913461042
ENSG00000129595	16.5642593566197	4.30905521554768	1.20766883804273	3.56807684342619	0.000359611049360102	0.00496944860575337
ENSG00000116791	45.9633602363156	-2.26862706173406	0.768785675706494	-2.9509226477838	0.00316826250643783	0.0277691418520979
ENSG00000066379	10.3189314157131	-5.10490089626968	1.08789600807376	-4.69245300872871	2.69948553329407e-06	7.82111219577665e-05
ENSG00000137411	10.0841584708068	-4.32087504413723	1.16854765233868	-3.6976455649794	0.00021760843797269	0.00327186146667468
ENSG00000198563	31.4572286001538	-3.37427252017621	1.05587656874965	-3.19570735826817	0.00139488511060344	0.014825035220735
ENSG00000204410	35.6880709576486	-6.41994255138974	1.13679111271734	-5.64742500145323	1.62868848322465e-08	8.07345970785969e-07
ENSG00000204351	17.2575209104483	-4.59578484534673	1.10037610486634	-4.17655820134786	2.95953044036566e-05	0.000592089877182581
ENSG00000221988	68.7833292630813	-4.05672915420671	1.07721486273954	-3.76594242664806	0.000165922026274133	0.00260587934829053
ENSG00000231389	406.887065413179	-3.21040499350171	0.914575749230002	-3.51026691469199	0.000447657086645165	0.00592982090764838
ENSG00000223865	40.9896350371522	-5.33190828094769	0.925134930905068	-5.76338445650457	8.24437010955617e-09	4.50952830561499e-07
ENSG00000227057	38.5071901242374	-3.32315784615323	0.894356169105469	-3.71569846661542	0.000202643131462216	0.00306527913461042
ENSG00000196821	26.9077106474732	-4.61658148391776	1.0454660393456	-4.41581200170542	1.00631516476273e-05	0.00022885554553475
ENSG00000197753	22.0965008960311	6.35975554486093	1.02023235943617	6.23363441282692	4.55735963504644e-10	3.0121298837885e-08
ENSG00000146122	87.6996480132136	4.9511885959866	1.08382820234646	4.56824115230385	4.91833972695196e-06	0.000127795358050906
ENSG00000124615	34.6834532527718	6.47392798090091	1.20157903143992	5.38785032986371	7.13053924277402e-08	3.12022562037249e-06
ENSG00000112561	14.1355040757134	-5.06348582425375	1.19310112155674	-4.24397038337119	2.19599347570702e-05	0.000458341401426351
ENSG00000171453	66.1364468486665	2.6318542607924	0.958273381169451	2.7464545217572	0.00602432376629153	0.0456137640777085
ENSG00000180113	15.2024655393842	-3.75027372427872	1.14425062572233	-3.27749326937119	0.00104733227449497	0.0118878770691781
ENSG00000112818	6.89054157625049	-4.55786823815695	1.08367023836698	-4.20595498223274	2.59981984846547e-05	0.000530413406383069
ENSG00000145041	47.5516914120821	4.95258382477223	0.997606310880095	4.96446721593313	6.88899214151222e-07	2.42836972988306e-05
ENSG00000114841	43.4281792651988	-6.2796665154877	0.978044777004601	-6.42063294353461	1.35708893639955e-10	1.03743726523556e-08
ENSG00000162267	272.183845796938	-2.52192977680031	0.877224673632063	-2.87489608147763	0.00404160494497096	0.0333906033539593
ENSG00000055955	1281.71393620653	-6.65129297043115	0.881013310263235	-7.54959419221922	4.3661652502912e-14	7.29034697713097e-12
ENSG00000129048	71.7088952564756	7.61787304037569	1.11382771557603	6.83936387454321	7.95456033296831e-12	7.76487466348984e-10
ENSG00000091513	4176.21600246069	-3.8495781213606	0.868154094891593	-4.43421063612134	9.2410244544586e-06	0.000212443116534565
ENSG00000175110	273.144001814558	-1.89623242064749	0.581253284395011	-3.2623169133937	0.00110505528983822	0.0123879431343171
ENSG00000184432	123.605793036563	3.46471493500204	0.826982831586606	4.18958508286662	2.79464983408262e-05	0.000568335038373533
ENSG00000174963	4.22368444634713	3.44053813104435	1.05653905039765	3.25642306334954	0.00112825502670338	0.0125372647012837
ENSG00000124275	4.70932368987438	3.90690282438629	1.04821234935294	3.7272054911374	0.000193614596824178	0.00294741776766914
ENSG00000183098	11.0112288889731	4.25341320131059	1.13214542852878	3.75694949971038	0.000171997188773458	0.0026813812353012
ENSG00000134874	52.5210162955807	-2.90656055716262	0.952748202933811	-3.05071219049526	0.00228299299925459	0.0220480830749929
ENSG00000102572	352.732153033086	4.32579990209552	0.908106909768351	4.76353594005687	1.90229710123151e-06	5.77515555373873e-05
ENSG00000175198	72.1848967987024	-3.03133684776181	0.87820283719196	-3.45175023284423	0.000556963038386543	0.00692927544816199
ENSG00000102466	14.094705551188	5.33982980723144	1.15277316590259	4.63216005123655	3.61870222179471e-06	0.000100264915271997
ENSG00000112208	4.47945815404922	3.90083273696868	1.01451478456201	3.84502305567951	0.00012054110438252	0.00197121986419352
ENSG00000082293	3.19305911636275	-3.24291981797658	1.03906115757834	-3.1210095713082	0.00180232176163227	0.0183405929309971
ENSG00000005812	49.7886950482152	5.33347610452523	1.17614294258491	4.53471760226983	5.768060779484e-06	0.000143522924101278
ENSG00000083520	4.7357013627254	2.77255827119773	0.980337815866965	2.82816619569633	0.00468154954438491	0.0374111232482648
ENSG00000179562	136.237585677481	8.99283974985417	0.950630466627002	9.45986907169332	3.08329029431747e-21	2.20895247638063e-18
ENSG00000106278	19.5862284217377	-3.89236052822988	1.2930705352961	-3.01016875876657	0.002611025720541	0.0241853404333323
ENSG00000128203	3.98094844293542	3.17713390815827	1.07623509940746	2.95208166868698	0.00315639436686666	0.0277386734872146
ENSG00000183765	11.7496692215601	5.42974534918707	1.03129946247886	5.26495508504967	1.40223635199897e-07	5.70332670091887e-06
ENSG00000159873	7.93564153779243	-4.30205281544084	1.11857597459056	-3.8460085976865	0.00012005755171028	0.00196838544083134
ENSG00000176635	9.46619063359299	4.93828328444429	1.08961612539739	4.53213124268263	5.83915510188084e-06	0.000144161241717642
ENSG00000099995	16.6317272649626	-2.33267673085117	0.847810675644182	-2.75141231157388	0.0059338904071266	0.0450365246808831
ENSG00000198855	7.81669924800133	2.98525532658238	0.981936800701818	3.04017053281712	0.00236444227981136	0.0225886128342271
ENSG00000110921	20.0402298157542	4.01433605782692	1.03963066807302	3.8613097719285	0.000112780803740808	0.00186839216641103
ENSG00000076513	17.4811303856445	4.03797784330009	0.895739864261645	4.50798050238456	6.54475887576113e-06	0.000157297329798123
ENSG00000110871	13.2733023069937	-2.72702139758637	0.985349694749091	-2.76756710040975	0.0056476418073914	0.043541053788455
ENSG00000111725	22.4718753105098	5.03719776990661	1.18862589920887	4.2378327556713	2.25687781641658e-05	0.00046644592003789
ENSG00000111445	171.857293987949	2.80548356583917	0.827071869420611	3.39206744850904	0.000693673620985113	0.00833590743399724
ENSG00000111344	6.93671390753286	-4.57105939505942	1.03595073568847	-4.41242931501138	1.02217171383362e-05	0.000231631411581225
ENSG00000118785	22.1423628732203	-4.39584927581963	1.09820860625413	-4.00274524419673	6.26117109277801e-05	0.00113182708215603
ENSG00000138771	4.889571455307	-2.8224276403187	1.02708644361231	-2.74799424904499	0.00599610607939909	0.0454543525373802
ENSG00000145391	17.15581705746	-3.42731026215735	1.12266536947163	-3.05283333338267	0.00226691805132622	0.0219262119446111
ENSG00000196782	7.81435579165239	-3.866091888923	1.17418744796728	-3.29256789077064	0.000992769257679449	0.0113908154429948
ENSG00000179387	4.55949606612086	-3.76406856415786	1.04508152827334	-3.60169849176912	0.000316144902530035	0.0045383244492151
ENSG00000109686	557.531391813743	10.0968024720845	0.821778775989646	12.286521345024	1.07012722090709e-34	1.69748930416387e-31
ENSG00000188846	430.086757210724	-2.39690007406083	0.722072917300066	-3.31947095180247	0.00090188187220675	0.010504621108787
ENSG00000132763	1214.30602992112	5.3093734254855	0.699918243652821	7.58570515004192	3.30683645805969e-14	6.01492233546562e-12
ENSG00000079257	7.11493606956262	3.03219181917239	1.09173021890454	2.77741860275238	0.00547925620095976	0.0424491826557871
ENSG00000133112	1640.18673834528	6.72027272223584	0.880726578815365	7.63037347104371	2.34074603610495e-14	4.50061624214724e-12
ENSG00000184271	3.08845226260614	-3.18030650295065	1.03907222158729	-3.06071747168104	0.00220807342390918	0.0214880764949444
ENSG00000183283	52.51959521202	-2.89324184291711	1.05068083046298	-2.75368290638957	0.0058928831932375	0.0448868856171055
ENSG00000135480	9.66627955992788	-4.77395979420886	0.986802703391762	-4.83780575164637	1.31280345204577e-06	4.27166046319507e-05
ENSG00000167778	33.0073023844366	3.73675346325311	0.968557798781172	3.85805934137893	0.000114290902527096	0.00188847858472507
ENSG00000139651	19.5370713896402	4.02529278611829	0.915496994417141	4.39683888714569	1.09838812458215e-05	0.000245534479336061
ENSG00000205323	18.4072896921261	-3.50899131149659	1.26019480243733	-2.78448324394758	0.00536130911039649	0.0417392715404488
ENSG00000123342	59.9744489443178	7.43060896086173	0.948145234933895	7.83699446781462	4.61458373724901e-15	9.75984460428165e-13
ENSG00000185664	7.41713299699905	3.74399097032505	1.01347790822621	3.69420087002962	0.000220579386652261	0.00330869079978391
ENSG00000092841	272.904295950941	3.34489305887441	1.22039540631737	2.74082731019766	0.00612847081577369	0.046181885185373
ENSG00000111602	55.1972600900067	-6.38560420750369	1.07976289021137	-5.91389486098536	3.34111201663828e-09	1.98124820052055e-07
ENSG00000135517	40.6418907674056	7.23471277140384	1.00766890023053	7.17965273092057	6.9888709771821e-13	8.6949777157295e-11
ENSG00000176422	582.356495875475	3.42489147539835	1.25207523292155	2.73537195317476	0.00623098234294305	0.0465672355311822
ENSG00000175203	24.9561238889955	3.88577974875093	1.09713257779309	3.54175951694669	0.000397467660048516	0.0054118718948666
ENSG00000135439	7.92012363215022	3.12069578260974	0.978001517443867	3.19089053232359	0.00141835008678072	0.0149990521677061
ENSG00000135452	501.587637876241	2.8541835143111	0.607215528479083	4.7004455262534	2.59594499772095e-06	7.6255884308053e-05
ENSG00000135446	138.05562485385	3.4429253612935	0.823421470225783	4.18124312492052	2.89919658503775e-05	0.00058584083860078
ENSG00000166896	12.24186599216	-4.64472004121451	1.00414995918136	-4.62552430415984	3.73651985950707e-06	0.000103079210906836
ENSG00000196678	619.853022351485	-2.25700871916839	0.759177794742007	-2.97296461355985	0.00294938452555826	0.0263988763402739
ENSG00000103528	5.24534610461672	4.07379321279924	1.13201789165322	3.59870037641349	0.000319811390692899	0.00456294930012204
ENSG00000133392	148.430092592673	-2.35453809800642	0.798328515436695	-2.94933483206279	0.00318458745061808	0.02783224156222
ENSG00000179889	198.356796498884	3.59981777664859	0.681672507312709	5.28086102641839	1.28578194268515e-07	5.28367879026606e-06
ENSG00000103197	13.8392874264	2.98311780082229	0.892762461574544	3.3414462740302	0.000833431444623434	0.00981098797056714
ENSG00000167971	115.750071359196	8.17831540532191	0.983543619288248	8.31515272422817	9.16341886968512e-17	2.6428133058251e-14
ENSG00000006194	14.2039544611847	4.14079822257328	1.19498013374865	3.46516072161267	0.00052991468692667	0.00671511134975905
ENSG00000103351	44.9280547009333	-5.53001877179746	1.16239398672569	-4.75743924602948	1.96064237479205e-06	5.92394088955028e-05
ENSG00000089486	21.5160536279221	-3.65084254574535	1.1411216710128	-3.19934555489166	0.00137739965513707	0.0146884047257894
ENSG00000168096	251.344122905367	-4.2607206384946	0.981798498714797	-4.33970987333146	1.42670951986086e-05	0.00031541713949537
ENSG00000196187	1063.45171766987	4.22724654895894	0.924622634965681	4.57186141578271	4.83410624394463e-06	0.000126223885258554
ENSG00000132475	17.393120726748	3.27146392455807	1.19908492114078	2.72830044551446	0.00636615955331892	0.0472989254868953
ENSG00000146648	31.1246763296908	-5.71062300417559	1.03231747838558	-5.53184763771151	3.16875098230474e-08	1.47836213108262e-06
ENSG00000108591	150.258165696142	4.55089266667609	1.07921717669317	4.21684602965686	2.47743007360797e-05	0.000507073994098147
ENSG00000141506	75.0425114791981	-8.02248275114654	1.02081491705287	-7.85890039137334	3.87520236789135e-15	8.47867552561056e-13
ENSG00000166579	70.159320806471	3.80314561505196	0.9386033404627	4.05191996565571	5.07990435514077e-05	0.000947999798040241
ENSG00000196544	65.0112772659898	2.59556539080736	0.894164177087533	2.90278391521076	0.0036986173792594	0.0312357841040973
ENSG00000132535	15.257187931708	-5.04500078307963	0.997035584955192	-5.06000072535662	4.19254883113662e-07	1.54661176357918e-05
ENSG00000161921	197.567370444451	2.72682702734956	0.780996826786984	3.4914700467705	0.000480370324503263	0.00623302598972025
ENSG00000108556	69.778607597116	3.31285491804962	1.07139783466112	3.09208662821078	0.00198754837819326	0.0197438951791488
ENSG00000108559	48.0038358263129	3.19629104430536	0.939102559129271	3.4035590822678	0.000665140266750981	0.00802341253333645
ENSG00000108561	83.8713262130427	-4.34851861649465	0.814535649029165	-5.33864738968465	9.36425637272717e-08	3.93484812483138e-06
ENSG00000064270	61.6559804322719	-5.91318392322835	1.02782411507941	-5.75310876294387	8.7617074756269e-09	4.67168352376913e-07
ENSG00000154099	93.0827374671799	6.79133561491792	1.08681761649721	6.24882732100557	4.13545810285788e-10	2.79143421942907e-08
ENSG00000065427	36.3764164196849	3.50955502942187	1.1035132357603	3.1803470186779	0.0014709878428514	0.0154526785809472
ENSG00000186187	49.4439159860293	6.26612288788281	1.38235335760434	4.5329385959189	5.81687287527198e-06	0.000144161241717642
ENSG00000103091	9.14075646720596	4.37975585750836	0.964196787791531	4.54238793674067	5.56205651910226e-06	0.000139491101239936
ENSG00000090861	32.6392357346139	-2.87192129291619	1.05641718285744	-2.71854844801756	0.00655690525399737	0.0486022942016511
ENSG00000157350	36.8413883676842	4.83148212713788	1.26430473668528	3.82145378953884	0.000132667275684197	0.00214738230667406
ENSG00000132613	5.49290521263758	3.12927585345623	1.13340441335108	2.76095259255613	0.00576330415844417	0.0441111759774768
ENSG00000102984	17.1158828006115	-2.67943646322295	0.93731854371537	-2.85861885608506	0.00425489677746446	0.0345234271777647
ENSG00000118557	93.1511722495377	7.57805356995535	1.05250298780568	7.20003045858763	6.01991106459436e-13	7.79517055201045e-11
ENSG00000213380	51.5959847346616	6.34526252163713	1.14449206042593	5.54417347314382	2.95345919807922e-08	1.41774981415321e-06
ENSG00000159784	4.38300205273189	-3.34043869021981	1.11662550691231	-2.99154789993719	0.00277566989274389	0.0253404683013813
ENSG00000064393	13.8898794471094	-3.80665246946027	1.21977477061096	-3.12078308321919	0.00180370843009333	0.0183405929309971
ENSG00000146963	64.3008181890579	-4.52638219453688	0.92462925686718	-4.89534822840575	9.81318028112402e-07	3.29442480866306e-05
ENSG00000146858	10.7095124037617	-2.65069535786487	0.928339021188843	-2.85530964159015	0.00429948883153582	0.0348406853589972
ENSG00000198074	29.0782389231606	-3.0692316788488	1.04349478000418	-2.94130046231425	0.00326837338159023	0.028291717743779
ENSG00000213265	3.27345627244313	-2.84037556437028	1.02828611350705	-2.76224246059586	0.005740583061932	0.0439903375941528
ENSG00000140199	41.1861959789139	3.06924528152935	0.885983645493585	3.46422340540999	0.000531764684247422	0.0067212090070715
ENSG00000111669	55.0901169087368	-3.70253723281729	0.759771665172782	-4.87322363091191	1.09791820575088e-06	3.62827657056736e-05
ENSG00000104129	520.747941099753	6.17535506071328	0.638594736540567	9.6702254299288	4.03488307932878e-22	3.6573333054773e-19
ENSG00000166140	81.8873869460826	5.10608925910435	0.999101553966258	5.11068093011574	3.20999723352966e-07	1.21234716944915e-05
ENSG00000128908	11.97032409285	-3.63176566261658	1.09412111540059	-3.31934519085382	0.000902288180344979	0.010504621108787
ENSG00000140326	3.10743171278282	-3.00955609012984	1.02609421595396	-2.93302120150034	0.00335680968202878	0.0287823749087468
ENSG00000166946	4.85250409287402	-3.06370331991786	1.11838217416358	-2.73940643073031	0.00615502321911757	0.0463269541225397
ENSG00000067369	169.016835505835	2.66918095559153	0.763484490716366	3.49605131217148	0.000472197887657373	0.0061521470168091
ENSG00000140254	550.780422403249	-4.70133276361368	1.21267388541184	-3.87683186730541	0.000105825432679576	0.00177635547712146
ENSG00000008086	3.40535790608699	-3.34485129315347	1.07539002340624	-3.11036109723133	0.00186858757420097	0.018851922312395
ENSG00000180574	8.90662888877873	-3.18021292269285	1.130665797143	-2.81269047912187	0.00491289161646319	0.0388916738624457
ENSG00000198604	23.6216930873514	-2.63774919239351	0.844983957759524	-3.12165594171457	0.00179836975904307	0.0183405929309971
ENSG00000151320	10.2841705542035	-4.93712214579302	1.07200671684043	-4.60549553303585	4.1148481921451e-06	0.000111361828741828
ENSG00000157212	17.1672842807366	4.03018756645525	1.11564279402674	3.61243543904309	0.000303334642916884	0.00440425242404492
ENSG00000088808	28.0305428432959	-3.64674341719132	1.13256904393035	-3.21988618418887	0.00128241500835054	0.0139275907127369
ENSG00000073712	8.67088904209595	-3.38282222578649	1.19972759528853	-2.81965859506043	0.00480747678791151	0.038177021551062
ENSG00000087302	78.233307822552	4.80344576479998	1.18795796542443	4.04344758367256	5.26709355099297e-05	0.000980050105016141
ENSG00000100504	65.228780060986	-4.6696861858093	1.00721112189769	-4.63625359598009	3.54780662409283e-06	9.91666653298195e-05
ENSG00000131969	764.1581074697	-5.94738833759191	0.774218772950938	-7.68179298329776	1.56877206578648e-14	3.11058086169226e-12
ENSG00000165516	897.933812821342	-4.55006033030299	0.588515161566805	-7.73142414579322	1.06350039665655e-14	2.1767451667051e-12
ENSG00000158711	28.0457563934019	-5.44708968990912	0.866494942613106	-6.28634908529555	3.25018663410923e-10	2.24156893406772e-08
ENSG00000184144	9.18404031678704	-3.33389900604267	1.21510794687407	-2.74370603419993	0.00607499122671762	0.0459425736990743
ENSG00000133056	19.9078681637413	-6.08742687208402	1.07150873914463	-5.68117333036737	1.33773820241441e-08	6.74580244645237e-07
ENSG00000133048	36.4813175074817	4.89924526067073	1.46449040441994	3.34535838943325	0.000821763105773254	0.00970965904307504
ENSG00000170075	21.3512628811582	6.25488429574123	1.03157389108323	6.06343796581858	1.332421874431e-09	8.45421679326469e-08
ENSG00000163435	20.6881146193917	3.27472774168271	1.19594974293854	2.73818173465755	0.00617799256474754	0.0464447426816625
ENSG00000176393	7.34439611905006	3.14576247490385	1.08582416762045	2.89711959699486	0.00376606155806977	0.0315662623328305
ENSG00000146477	4327.72126467591	-11.4229254525366	0.856117569668539	-13.3427064894361	1.30629372237136e-40	4.14421683422315e-37
ENSG00000102910	45.8028676782624	2.89280867204572	1.01845934225096	2.84037717760255	0.00450602211433025	0.0363287297527642
ENSG00000166164	76.6148287547331	2.93445850947572	1.02489470743849	2.86318046934772	0.00419411603140565	0.0342100238065766
ENSG00000125124	15.60881708365	3.51783082992045	1.0739930235428	3.27546897680594	0.00105486699397604	0.0119520197799606
ENSG00000051108	9.26584935979549	-3.42912617160895	1.13063314294916	-3.03292557182993	0.00242195326976452	0.0229705433432823
ENSG00000103023	4.94530883315965	2.98000202125848	1.02948890731217	2.8946421861298	0.00379590952580483	0.0317744669409388
ENSG00000103037	234.171499769782	4.23855638187162	0.929459085672025	4.56023987199719	5.10952212738863e-06	0.000131084096131576
ENSG00000186132	5.70837684057586	-4.05858734214469	1.0742665170053	-3.77800785735991	0.000158087892424266	0.0025014156544438
ENSG00000188001	4.53790732100086	3.91614898474806	1.02524671755326	3.81971375055353	0.000133606635190732	0.00215708422464426
ENSG00000163918	14.5634688581474	4.13797078978577	1.21570105201906	3.40377330669686	0.000664618867343942	0.00802341253333645
ENSG00000145192	181.025256864132	-4.16946756209715	1.09524697442211	-3.80687430275452	0.000140734227978386	0.00226639258000726
ENSG00000136527	10.9427108203225	-3.44380246381081	1.22193954608933	-2.81830838099339	0.00482774175526691	0.0382900267964607
ENSG00000163900	9.35547136817297	5.08719340757693	1.03037988104168	4.93720180408992	7.92514522287207e-07	2.71811061833099e-05
ENSG00000109771	12.6114442269619	3.70184036031813	1.28257511443764	2.88625618776429	0.00389854675038689	0.0324371713433124
ENSG00000111640	226.245156102219	5.42182756938773	0.994632531298312	5.45108610343814	5.00631224064698e-08	2.25284050829114e-06
ENSG00000164120	5.88430484589983	4.2108627599042	1.02189085136276	4.12065804707883	3.77791800705212e-05	0.000727009636298784
ENSG00000153071	42.1772383320165	-5.87882788923177	1.14775701992738	-5.12201431763294	3.02288931563518e-07	1.16243834592153e-05
ENSG00000083720	3.23664778750537	-3.25018492535239	1.0731711171788	-3.02858031988096	0.00245705752656731	0.0231649777207571
ENSG00000169398	11.1271893153986	-3.4096165113688	1.19011311084683	-2.86495164223732	0.00417072928056819	0.0341902807302392
ENSG00000198203	14.7486016372632	-4.21780865737957	1.12961085762415	-3.73385987653366	0.000188567431311555	0.00288462242362921
ENSG00000115919	11.1584267707599	-3.65157045392468	1.2661715929624	-2.88394596294905	0.00392726136720492	0.0325731678103467
ENSG00000115947	5.39944331476879	3.42849715151834	1.15927375034865	2.95745258657606	0.00310192449974809	0.0274708845513351
ENSG00000168288	9.00926437019659	3.38027597299634	1.09252753387034	3.0939961403275	0.00197480055536271	0.0197438951791488
ENSG00000056998	5.32895370245936	-3.21153007620311	1.08945287896223	-2.94783752305312	0.00320005205656132	0.027928927508778
ENSG00000162391	73.2646951926344	-3.45721358689223	0.919604739882854	-3.75945603252615	0.000170283199098479	0.00266119925684692
ENSG00000087086	53.9192546334362	5.45445015940774	1.02061318264987	5.34428738735871	9.07734521792335e-08	3.85667011974563e-06
ENSG00000157916	132.641560075816	3.24525568801558	1.10724690673368	2.93092323697604	0.00337956280416699	0.0288993611757945
ENSG00000157911	561.021841131134	9.55786769054568	0.931687017343975	10.2586678923497	1.08188853550858e-24	1.37291655156038e-21
ENSG00000116237	18.1327377009309	-3.03827172002634	0.868122979604678	-3.49981718190422	0.000465577344553304	0.00611612474366607
ENSG00000171608	12.9411010753887	5.47696096778222	1.0433576759018	5.24936088005329	1.52627814262981e-07	6.09071372011708e-06
ENSG00000215910	156.202021051112	6.74433441029444	0.934910944058208	7.21387898297459	5.43800886709187e-13	7.18836797118706e-11
ENSG00000175206	3.39745783313227	3.38599899517629	1.01196342602612	3.34596973378056	0.000819953452654453	0.0097063519721875
ENSG00000115318	174.523142145845	2.85692543099002	0.827287752343254	3.45336362456463	0.000553642160872385	0.00692115622484541
ENSG00000115317	110.928870231216	2.40676266942224	0.850397092897454	2.83016333137025	0.00465242467428629	0.03722526426021
ENSG00000124357	19.005073591145	-4.5545373334731	1.13460814920344	-4.01419409570667	5.96492477107269e-05	0.00109070454387482
ENSG00000144031	6.54801906903212	-4.24957034080164	1.07846511304025	-3.94038739818099	8.13501292313931e-05	0.00140262654884019
ENSG00000118579	7.86095994788764	-4.44795453431291	1.13474156626769	-3.91979519084933	8.86242508411743e-05	0.00151568968082817
ENSG00000139117	6.7464802763544	3.22603151702643	1.09255589732602	2.95273818476655	0.00314968976735913	0.0277181436531119
ENSG00000139174	16.1957279150107	-4.86866159604562	1.22932631351976	-3.96043063790432	7.48147223112031e-05	0.00130771188172062
ENSG00000161791	88.8060082464517	2.9791645945025	0.76930380257071	3.87254630036574	0.00010770420727437	0.00180250643343994
ENSG00000066044	45.2745990327323	6.93052665026087	1.166001272757	5.9438414109735	2.78418975703681e-09	1.68244609603796e-07
ENSG00000188092	17.0808657538462	-5.11774656796142	1.11134383435729	-4.60500738812405	4.12451217562325e-06	0.000111361828741828
ENSG00000162836	83.4197942368147	-3.88188193445775	1.31973087122336	-2.94141935988762	0.00326711896326031	0.028291717743779
ENSG00000203667	178.091852232506	6.08385905059379	1.09755732933894	5.54308999444987	2.97180024085701e-08	1.41774981415321e-06
ENSG00000163349	5.74281011855069	-3.30868238878528	1.09457416638846	-3.02280328769521	0.00250444983322173	0.0234694856999404
ENSG00000064703	5.89029952214825	-3.65206634943512	1.05479283855871	-3.46235413811245	0.000535472071942505	0.00675461291545764
ENSG00000147421	29.9180469703325	-3.28111850552286	0.950357302786628	-3.45251043570876	0.000555395992395798	0.00692335475786118
ENSG00000104290	3.56908097624663	-3.28607239338542	1.08724206826789	-3.02239261089347	0.00250785048141208	0.0234694856999404
ENSG00000104228	4.01914544671362	-2.80168763823181	1.00072607282776	-2.79965488489278	0.00511572678518446	0.0400731931506116
ENSG00000158941	76.3758908748803	3.79664501904402	0.935136668430545	4.05998946166446	4.90749308276722e-05	0.000921243893791658
ENSG00000189319	28.7058585636777	3.20770143964223	1.10438532248552	2.90451292165222	0.00367825020061382	0.0311595427541985
ENSG00000179988	2.96076469623187	3.11136974242041	1.01571505924302	3.06323088754754	0.00218961047571271	0.0213957181832364
ENSG00000196549	12.6206907271738	-3.23790370752327	1.10006398891888	-2.94337760361141	0.003246521689003	0.0282180549544164
ENSG00000114850	18.8621355194232	-3.94397300585453	1.05370549698325	-3.74295570930025	0.000181868294968103	0.00280587410756744
ENSG00000106366	25.2047060629312	3.61862333584034	1.01156044400075	3.57726852339994	0.000347203451553867	0.00485243590332442
ENSG00000106397	280.092257695921	4.1130754728977	1.03301802292002	3.98161056403578	6.84498669908148e-05	0.00121316873200201
ENSG00000188372	96.9954641061864	-8.48506222240992	0.974572389820991	-8.70644634614413	3.13550282770448e-18	1.326317696119e-15
ENSG00000189143	67.5217697823997	-6.35061721134344	1.07203263520425	-5.92390287645813	3.1438918064275e-09	1.88188618035684e-07
ENSG00000263001	4.15247792197208	-3.22533169941167	1.11946905535205	-2.88112626605599	0.0039625686239523	0.0328231043328686
ENSG00000169919	24.6850762148326	-4.19479701484405	1.04781088716625	-4.00339132397131	6.24408911054602e-05	0.00113182708215603
ENSG00000164776	461.555565230313	8.13310154862594	0.887041258860282	9.16879735568984	4.78325458298212e-20	2.75906821172923e-17
ENSG00000140682	22.9388065164139	-3.11595243040155	1.08901909519796	-2.86124682674655	0.00421978382774659	0.0343263184449386
ENSG00000104450	19.8293894295023	3.84031373411475	1.0648410227959	3.60646674189115	0.000310394620416851	0.00447603151487482
ENSG00000171121	18.9535188100709	4.69944027938456	1.18325655984257	3.97161565705564	7.13868278663919e-05	0.00125470754241622
ENSG00000158417	85.7081737708436	1.87378339293609	0.622041681013963	3.01231163461863	0.00259266285420022	0.0240568511234848
ENSG00000150551	1037.83578390474	-2.35812063790137	0.666764549860657	-3.53666168723905	0.000405218377904314	0.00550559016660144
ENSG00000121988	4.69237341858416	3.81629643513466	1.05553939402559	3.61549408457431	0.000299775320626115	0.00438265992943018
ENSG00000262919	9.02772944080284	-4.82286965360712	1.0688283892246	-4.51229561473938	6.41297214764836e-06	0.000154716001052581
ENSG00000050130	3.05921292521063	-3.00971301940486	1.03788084199532	-2.89986373928889	0.0037332491139157	0.0313519975910432
ENSG00000114745	24.1583860083896	-4.77148600413402	1.07193843083582	-4.45126871737731	8.53644400414947e-06	0.000196959044386649
ENSG00000168314	6.46099616785906	-4.49298364329158	1.04307511094486	-4.30744017966419	1.65154741000238e-05	0.000357647382814508
ENSG00000163825	16.09904855481	-3.49282832329405	1.11453857596731	-3.13387835882004	0.00172512353815273	0.0176262622376474
ENSG00000163827	62.9225607503852	-5.89703005582859	0.856886908360595	-6.8819233883627	5.90497703922157e-12	6.04307730868724e-10
ENSG00000145247	25.886889154532	-3.85435704483174	1.29763260981543	-2.97029915530558	0.00297509874724256	0.0265873261285269
ENSG00000166266	21.9143172960888	4.40111753427831	0.945888877112315	4.6528906732833	3.27313808215006e-06	9.23024939166316e-05
ENSG00000157045	149.608650202478	-4.19142305439733	0.832303176641302	-5.03593302540489	4.75526817401477e-07	1.73403313586918e-05
ENSG00000170145	107.371507377372	2.77837021334697	0.882330612897888	3.14889925922644	0.00163886680975184	0.0169634745642339
ENSG00000137713	74.4120363251805	-3.46736124715051	0.918707889630795	-3.77417162330451	0.000160540216957243	0.00252761210072881
ENSG00000109846	25.6277136417723	3.3771663752177	1.0261916074071	3.29097056616049	0.00099842359408552	0.0114350139069903
ENSG00000150779	13.0551507429261	3.10651004548887	1.02249038042225	3.0381802166256	0.00238011568474954	0.0226414303144465
ENSG00000109906	70.5189346056051	-2.45731250246686	0.817591546095588	-3.00555028265858	0.00265100760384631	0.0245198881142927
ENSG00000076053	29.1772132643999	5.89289526809611	0.918194866295113	6.41791354363998	1.38154672475551e-10	1.0434083756689e-08
ENSG00000165716	5.40029910375998	3.63656114082811	1.06764083578201	3.40616527482714	0.000658822826746139	0.00799279318490296
ENSG00000148303	287.325228677114	4.79114863290944	0.987695102665958	4.85083769270224	1.22941122868975e-06	4.04176903939713e-05
ENSG00000198870	62.7011175743538	2.87300266890375	1.03303125923668	2.78113817294032	0.00541686765221201	0.0420685743614262
ENSG00000123454	106.801022892736	4.69741300265792	1.02194586924191	4.59653798115796	4.29568698682822e-06	0.000114521571140442
ENSG00000160345	5.93895476765007	-3.00489109412151	0.917761435716033	-3.27415271243895	0.00105979320084338	0.0119864311218383
ENSG00000130714	71.232989038692	-3.38522990084402	0.885365361706613	-3.82354002907762	0.000131549223259028	0.00213473100147963
ENSG00000130707	258.861904453938	-2.9707702014768	0.969874275054818	-3.063046703975	0.00219095862392376	0.0213957181832364
ENSG00000148358	9.18663576687655	3.54890067267624	1.10508437570626	3.21142959822245	0.00132076328018094	0.0142521139672586
ENSG00000148331	92.1340230619376	5.12986475300427	0.726170184008037	7.06427345266423	1.6145851871802e-12	1.82938268083185e-10
ENSG00000160633	51.399771129758	-3.40638193936529	0.974242217390171	-3.49644254638278	0.00047150601695685	0.0061521470168091
ENSG00000173175	25.1568129981201	-3.3136537055089	0.876961629164877	-3.77856179256607	0.000157736714251175	0.0025014156544438
ENSG00000169087	14.5350284157985	-4.43028762923443	1.18867371245692	-3.72708471871334	0.000193707361563126	0.00294741776766914
ENSG00000138496	20.0631826562979	-3.68975050611122	1.04122745583065	-3.54365464092347	0.000394621806069836	0.00538467819250131
ENSG00000163430	12.506941330467	-3.42149073202516	1.15088708377154	-2.97291609252638	0.00294985079988246	0.0263988763402739
ENSG00000183833	17.6021516629414	-4.35644277541259	1.02161627261593	-4.26426525515064	2.00561072286275e-05	0.000425605352393451
ENSG00000132693	158.504821222958	4.40972870771635	1.27244690862634	3.46555025425528	0.00052914762515465	0.00671511134975905
ENSG00000163472	294.034389437145	4.88142443960523	0.83928706031637	5.81615596190077	6.02162875179923e-09	3.38117118851028e-07
ENSG00000125459	781.936750442932	-5.93548008715724	0.80720950113776	-7.35308501546524	1.93683658883397e-13	2.99737272101257e-11
ENSG00000169291	11.0469520488573	-3.03086901400283	0.972447388997783	-3.11674343341749	0.00182860638666662	0.0185640120374395
ENSG00000164638	3.72446187207503	2.54985737970443	0.921490937616332	2.76709978971717	0.00565574400910233	0.0435506016234882
ENSG00000146555	4.98646470685958	4.05377103947733	1.05588183679712	3.83922793082029	0.000123421812255277	0.00201313984257
ENSG00000151466	24.2179557091127	6.37559228066375	1.05310733736455	6.05407640271405	1.41225574361332e-09	8.87204227052129e-08
ENSG00000141367	40.4010070190564	2.62976364037981	0.768828498386287	3.42048148045954	0.000625103917170514	0.00764216638621756
ENSG00000278259	46.5127179830544	3.12848114174799	0.946556972533508	3.30511657779505	0.000949369026726008	0.0109522663174119
ENSG00000270647	29.3427576889771	3.51396291004225	1.09779777038998	3.20092006453425	0.00136989529827567	0.0146329725043083
ENSG00000115875	20.2817206693543	-3.41636906015223	1.24645239459085	-2.74087407989107	0.0061275985727543	0.046181885185373
ENSG00000003509	8.73726355173719	3.477118359593	0.898019024385318	3.87198741359967	0.000107951527928633	0.00180250643343994
ENSG00000168434	43.7288239145424	3.57979684540497	0.974705912103868	3.67269429778886	0.000240006537967202	0.00355933303886458
ENSG00000102879	31.5210510139575	-5.47834904158086	1.17290941041767	-4.67073500555344	3.00123907031288e-06	8.53939995566603e-05
ENSG00000169592	114.87486122966	3.05581732485733	0.892339441920812	3.42450101530815	0.00061592954324817	0.00760325477025221
ENSG00000103507	17.2970284444721	-5.56916648424514	1.01186296073273	-5.50387424025509	3.71534622338256e-08	1.69596199909082e-06
ENSG00000103510	32.1969488843811	-5.67861150494195	0.96757359330212	-5.86891947470587	4.38644399828404e-09	2.53018065173747e-07
ENSG00000196323	7.41738419792893	-3.15944083965993	1.00246385327912	-3.15167557346354	0.0016233653278838	0.0168441229600313
ENSG00000166086	7.10180511885468	4.54994356912792	1.03318883425118	4.40378701191206	1.06377386141235e-05	0.000239349118817778
ENSG00000151503	15.8212732950839	3.49773134145044	1.13123411831473	3.0919606161289	0.00198839228045329	0.0197438951791488
ENSG00000109956	3.83996804378514	-3.60161301457955	1.03628381522979	-3.47550831311682	0.000509886189116296	0.00655053813143387
ENSG00000144278	2.93775149217803	-3.07658840228017	1.0292572239663	-2.98913462120223	0.00279768836436251	0.0254270284419926
ENSG00000136536	446.783638556262	5.08811652246557	0.745298436299441	6.82695182849049	8.67378040498807e-12	8.33865707115898e-10
ENSG00000257767	18.267832001278	-3.76596133355809	1.14776629812734	-3.28112207136812	0.00103394984727308	0.0117570103601214
ENSG00000122986	458.957561075471	-2.58351633234601	0.821046108194432	-3.14661540510488	0.00165172064424999	0.0170409227443352
ENSG00000111231	6.28914632358225	3.18515023772037	1.03429450998998	3.07953895815538	0.00207321253781414	0.0204899276517613
ENSG00000182196	93.6390797759604	-4.84943488281871	1.02733559804783	-4.72039992776822	2.35381389833155e-06	7.04478735137437e-05
ENSG00000105711	68.5018493336311	-5.75750841726445	1.18039119144047	-4.87762739930173	1.07369499599742e-06	3.5668035338239e-05
ENSG00000272333	26.4827993033608	3.08456459235214	0.961529273492194	3.2079778300969	0.00133671802359805	0.0143510589843141
ENSG00000126246	6.54175087844468	2.58331121192578	0.912203730017112	2.83194546011923	0.00462657394184224	0.0370651662386225
ENSG00000004777	48.8924680200443	-5.17450966714345	1.01202623760662	-5.11301928236649	3.17049920403245e-07	1.20459984728059e-05
ENSG00000130402	129.375173026679	4.2348955091327	0.806698891302603	5.2496607529663	1.52379574228236e-07	6.09071372011708e-06
ENSG00000187695	57.5072328174778	-4.33651450299733	0.87380492719547	-4.96279474746799	6.94860024026175e-07	2.43584908974922e-05
ENSG00000075975	64.6697143792343	2.32997225815079	0.821795004130982	2.83522319609943	0.00457936799227442	0.0367798606468116
ENSG00000197548	345.735967128882	7.66656242156043	1.04602531041936	7.32923223290537	2.31474970203811e-13	3.4156015952167e-11
ENSG00000169499	3.18648788509509	-2.81657990339857	1.02944543332708	-2.73601670590313	0.00621878688108426	0.0465672355311822
ENSG00000077782	51.8176728791536	-5.49934900102273	0.941671337419688	-5.83998767137982	5.22046853160414e-09	2.9841326876602e-07
ENSG00000236699	47.2184463045636	3.75625155473024	1.15266530916908	3.25875301776715	0.00111903041697069	0.012478467479225
ENSG00000138795	11.7749455108817	-4.16022337059279	1.11351862973627	-3.73610576374293	0.000186892086584633	0.00287125978057989
ENSG00000164089	27.2653781887375	-3.2403111225936	1.13145591924305	-2.8638421236608	0.00418536559529833	0.0342100238065766
ENSG00000111752	474.997235433299	-2.83489850875404	0.570308736435894	-4.97081374988317	6.6672474059221e-07	2.37661150508852e-05
ENSG00000139182	5.72829085570709	3.46083258669806	1.10039318765442	3.14508725201681	0.00166037302379937	0.0171023812272841
ENSG00000010292	13.1068829551059	4.78946182554997	1.12990810961923	4.23880648769216	2.24711247986387e-05	0.000465945381854125
ENSG00000127526	25.0296937179277	-5.29141014559855	1.04108323223398	-5.08260048934234	3.72302230370377e-07	1.3814372232164e-05
ENSG00000105655	26.3071937026627	3.56410062352962	0.900144476627671	3.95947619084692	7.51143321637881e-05	0.00130934186148142
ENSG00000105671	19.6800731522929	-3.04530061766216	1.09826803796387	-2.77282094388176	0.00555726894381287	0.0429486862953626
ENSG00000064607	7.62148971315098	3.30738269880726	1.12280455903673	2.94564416593099	0.00322282920943752	0.0280890815025839
ENSG00000064490	611.384463627078	-2.32165090810205	0.632154314431071	-3.67260153905854	0.000240093702227587	0.00355933303886458
ENSG00000136143	2.85268309303702	-2.90899570221851	1.0243765655605	-2.83977181831256	0.00451458142217631	0.0363515471113055
ENSG00000111615	70.8860132181781	3.29179235153492	0.825195188624783	3.9891075431751	6.63223500482501e-05	0.00118721542989614
ENSG00000154144	13.4025922409832	-3.16660238287637	0.896552593817924	-3.53197615478592	0.000412466546868516	0.00556829838272497
ENSG00000110013	58.5284518749092	3.77816825466957	1.16980335631677	3.22974646488062	0.00123900037857658	0.0135776466356967
ENSG00000110395	3.27813473138644	-3.26001605508471	1.09024410238652	-2.99017077730446	0.00278821512929863	0.0254045382410506
ENSG00000172269	37.6888368749338	-2.50084574603827	0.825476348837097	-3.02957892077875	0.00244894911075885	0.0231573503841504
ENSG00000196655	567.669098629217	3.93009341024209	0.94712036729499	4.14951842020521	3.33175477642707e-05	0.000656836814882469
ENSG00000118094	42.6855881562643	7.17249220666334	0.998926951422213	7.18019690674235	6.96110886012958e-13	8.6949777157295e-11
ENSG00000167257	82.2113339995527	4.52228538301043	0.84631692214838	5.34348925876441	9.11742345093529e-08	3.85667011974563e-06
ENSG00000156531	10.8237910404277	-5.17542287075635	1.08363889491058	-4.77596632518752	1.78846322178076e-06	5.48202857111058e-05
ENSG00000205670	3.47097348110595	-3.38059393348937	1.07707911582301	-3.13866816636419	0.00169717520345909	0.0174531226352478
ENSG00000159197	6.09082615913263	3.09434020985144	1.01215996575051	3.05716518589729	0.00223441105016506	0.0217003540754872
ENSG00000205758	7.16139900469543	-4.66706701251007	1.03138957312015	-4.52502830563945	6.03874229415974e-06	0.000147937528403257
ENSG00000159147	86.6102095883549	5.24804051800836	0.818135909968365	6.41463166946343	1.41163739538167e-10	1.0434083756689e-08
ENSG00000142166	40.3039933571885	-4.7716162562068	1.19449809258068	-3.99466209769983	6.47865842584218e-05	0.0011645067340501
ENSG00000076351	198.487933376909	4.50625331299786	0.816831263917989	5.51674931170398	3.45327475245163e-08	1.59934513170114e-06
ENSG00000109083	425.629663847027	-3.97563596148479	0.730296577431313	-5.44386497807285	5.21367456395004e-08	2.32963134565233e-06
ENSG00000126858	3.95033255101538	-3.22827178036881	1.04384801986323	-3.09266456317251	0.00198368216048217	0.0197438951791488
ENSG00000005156	102.368387556435	3.92253661493802	0.880726522583856	4.45375098212118	8.43829631229973e-06	0.000195405073363291
ENSG00000092871	33.8727115177256	4.28111575703607	1.14660822356869	3.73372148309871	0.000188671127786623	0.00288462242362921
ENSG00000172817	7.75364034828002	-3.93753595692356	1.10573786754874	-3.56100308444034	0.000369440743066904	0.00506285424354104
ENSG00000066855	4.67877911837841	3.08691781267196	1.12078634741219	2.75424287581609	0.00588280942221692	0.0448868856171055
ENSG00000205268	41.0730084780907	4.44231254710935	1.14173743710487	3.89083549574568	9.98996460642671e-05	0.0016903020114074
ENSG00000178460	27.8010725936609	5.23259426048726	0.885283805175164	5.91064044083798	3.40780162861247e-09	2.00208345680983e-07
ENSG00000136718	8.29295324625511	-3.40766077763934	1.00956615884878	-3.37537143828705	0.000737161246991994	0.00882507190974378
ENSG00000165782	7.2761119071439	3.98478420513022	1.13500683558121	3.51080194428055	0.000446757117821646	0.00592982090764838
ENSG00000029364	32.647443561178	4.76984620852473	0.849227454840902	5.61668865194465	1.94651707467551e-08	9.57414793706673e-07
ENSG00000100568	1459.96817349755	-6.30081620807639	1.32636579488627	-4.75043629168426	2.02978236522701e-06	6.10377682813526e-05
ENSG00000054690	98.8268435482685	2.80024692878571	0.928089153039138	3.01721760201159	0.00255106612722288	0.0238036979076899
ENSG00000100558	11.3907010024548	-4.75545492666241	1.1003954812185	-4.32158710920602	1.54910870589837e-05	0.000338934301342246
ENSG00000070182	42.8175802662987	2.956226493176	0.949887890850808	3.11218462899672	0.00185708315930465	0.0187929707269346
ENSG00000089775	66.0334784936461	7.94825834764086	0.979385333984243	8.11555786250801	4.83558234403796e-16	1.18006807588157e-13
ENSG00000114779	39.9524211073366	-3.38328857775546	1.00468228695597	-3.36752087867131	0.00075847283079655	0.00905875490424358
ENSG00000083099	19.3351860084084	5.27421427990211	1.1243390111408	4.69094661631521	2.7194392472414e-06	7.84311001079395e-05
ENSG00000244754	4.03833037405874	-3.08607614205713	0.998037500795694	-3.09214447312524	0.0019871611012011	0.0197438951791488
ENSG00000139517	3.95168501518094	-3.53546525559068	1.07229218928864	-3.29710995837441	0.000976852492671233	0.0112284946847808
ENSG00000104213	174.323117300661	7.98089590242109	1.09193909704505	7.30892036379923	2.69297302748252e-13	3.88338951349468e-11
ENSG00000003989	5.36583978572673	3.57316516807924	1.11222287744999	3.21263412264229	0.00131523722081159	0.0142166612709532
ENSG00000003987	158.721775572868	2.48215640805197	0.856013411378083	2.89966999939403	0.00373555715978387	0.0313519975910432
ENSG00000206530	9.33241658847929	3.30087126277807	1.01678310980025	3.24638679671474	0.0011687992083304	0.0129424624377947
ENSG00000122679	4.34497484741582	-3.8414330644409	1.01711284486563	-3.77680125055188	0.000158855393251621	0.00250730713975506
ENSG00000273079	6.96025982510229	3.94024484043441	1.1512488955732	3.42258294933918	0.000620291684666947	0.00761267067545799
ENSG00000111339	5.74307794807148	-3.04727159520976	1.08433288964067	-2.81027314058468	0.00494994715322376	0.0390639486159263
ENSG00000135678	9.81811580757859	3.42976050826894	0.979325357128944	3.50216655098552	0.000461491038866452	0.00610033467001591
ENSG00000175782	6.32422777181059	-4.37705621788096	1.13301283134625	-3.86320092481224	0.000111910885069769	0.0018637127710438
ENSG00000102362	69.8145338434391	4.39097852440581	1.06023170609874	4.14152727101793	3.45000842991644e-05	0.000671481702080363
ENSG00000146426	209.313424553642	-4.12586429348488	0.67337240113129	-6.12716572071156	8.94582839753548e-10	5.73346274569319e-08
ENSG00000009765	18.5763687994058	-4.27974660159204	1.27306591523445	-3.361763558648	0.000774464079929139	0.00920219960140522
ENSG00000160961	9.85824199637491	5.13725793826845	1.0595974030749	4.8483111824929	1.24516969978882e-06	4.07247512637116e-05
ENSG00000141837	16.1379534591053	-4.33789506359502	1.09145579984355	-3.97441203227543	7.05533321759615e-05	0.00124350247960132
ENSG00000095066	147.561362362551	7.54770367016677	1.10331770830435	6.84091591511439	7.86884360222421e-12	7.76487466348984e-10
ENSG00000105583	30.3589552606105	4.54528186514114	1.20840206699749	3.76139861828835	0.000168965905786187	0.0026471325239836
ENSG00000198551	7.82043904674703	4.54156701160503	1.10552101140562	4.10807842162189	3.98964647172394e-05	0.000762479122382181
ENSG00000198003	18.1453903272615	6.00721152056294	1.0537393147119	5.70085165912722	1.19210340148986e-08	6.10618214125984e-07
ENSG00000173928	21.3465360317791	-3.8213684941861	0.921565662942116	-4.14660468358414	3.37441934695504e-05	0.000659512131172781
ENSG00000129347	111.525082301187	5.51923436085608	0.997579946253703	5.53262360734388	3.15475972369774e-08	1.47836213108262e-06
ENSG00000160209	16.4467339653595	-4.13164020166526	1.20752415438032	-3.42157975612963	0.000622584618403224	0.00762606062503563
ENSG00000065802	5.1879111674379	3.68518313587785	1.12180739107278	3.28504087707404	0.00101967576961908	0.0116155166216034
ENSG00000132744	2.63257137612862	-2.84506188129592	1.0331856949142	-2.75367912593117	0.00589295125595728	0.0448868856171055
ENSG00000110697	17.0608843489266	-4.46329010383701	1.04593157114442	-4.26728691146921	1.97864617424725e-05	0.000421292281060362
ENSG00000173992	6.00190845595582	-3.30299092754523	1.18095544454308	-2.79688022338826	0.00515986580633189	0.0402958850648037
ENSG00000174516	8.05952452286615	3.24797204996623	1.14215021740081	2.84373456353021	0.00445881761853025	0.0359938903175247
ENSG00000110651	70.1290482579394	-3.74718537866197	1.07049761949971	-3.50041448986425	0.000464535246324215	0.00611612474366607
ENSG00000168813	21.0285918329119	-4.55736011412324	1.14589592019547	-3.97711522818392	6.97563675971854e-05	0.0012328806473653
ENSG00000166359	5.04424094819231	-3.60869643622478	1.06025872589837	-3.40359984603485	0.000665041022800328	0.00802341253333645
ENSG00000089050	5.21780695997595	-4.14206076609872	1.03896399907169	-3.9867221287741	6.69924073485747e-05	0.00119400793434468
ENSG00000198099	85.5826451354956	-3.61152142756288	1.00445803276783	-3.59549260371902	0.000323778327839543	0.00459591384819216
ENSG00000171853	102.231141682223	-3.84224862377786	1.09867220199973	-3.49717469576865	0.000470213801434897	0.00615155993835963
ENSG00000173264	200.523560687718	3.97376907570274	0.805730952903447	4.9318808733651	8.14415819637484e-07	2.77820880408593e-05
ENSG00000173113	185.443219979298	8.48002458531882	1.04022277764632	8.15212353310156	3.57588735336254e-16	9.07560210283412e-14
ENSG00000149809	23.6196731710967	-3.50237113967858	1.00348065530311	-3.490222876913	0.000482617866136765	0.00624940889926076
ENSG00000149792	177.987589710729	7.36791780052907	1.08711001344655	6.77752730578759	1.22250052582314e-11	1.10810940519255e-09
ENSG00000162241	39.6655703949228	-4.83154607749314	1.16056606315409	-4.16309439926441	3.13963488914644e-05	0.000624482237355304
ENSG00000173338	9.02810357331393	-2.80939963266713	0.979181948213959	-2.86912931533461	0.00411603478693898	0.0339613013304653
ENSG00000168569	648.96103883089	6.25459980383775	0.953619667714514	6.55879908478377	5.42428257223243e-11	4.58894305610864e-09
ENSG00000168002	5.8288994515459	-3.77760077300721	1.1036940409668	-3.42268838354708	0.000620051157362462	0.00761267067545799
ENSG00000254772	66.745141624329	-4.54078534356455	1.04365255102868	-4.35085923863158	1.3560508820405e-05	0.000300844155473671
ENSG00000162174	4.36446752954395	-3.59478814795359	1.04089775694877	-3.45354586841569	0.000553268206148958	0.00692115622484541
ENSG00000167995	7840.74544891686	13.173673748353	0.744582542902367	17.6926975711817	4.77345351475177e-70	3.02875625511e-66
ENSG00000149485	14.5495966417911	3.47666468990072	1.13368444887598	3.06669522841895	0.00216439415983804	0.021258639232465
ENSG00000168496	10.4858565956353	4.35973268866264	1.08864693894839	4.00472598845873	6.20894094924428e-05	0.00112881748776375
ENSG00000134825	5.21422489183509	4.12340937285223	1.06241680756233	3.88115977034777	0.000103959513579809	0.00175431679165928
ENSG00000149483	21.5019423460106	3.79357890471631	1.15455003377933	3.2857639718725	0.00101706194466777	0.0116065792066853
ENSG00000229859	46.520208899993	-4.85389459822968	1.06776505199814	-4.5458451642957	5.47152497336157e-06	0.000137765182364997
ENSG00000106333	22.5980363966442	-5.23333844996344	1.16645846796023	-4.48651931784157	7.23961560297999e-06	0.000172689327071083
ENSG00000066923	14.620548176659	5.00386468747053	1.01003460546601	4.95415172944678	7.26465045650253e-07	2.51880913368899e-05
ENSG00000106246	373.527270586133	6.11277203391599	0.89665816085156	6.81728255069989	9.27786806182095e-12	8.78627953018715e-10
ENSG00000106244	140.995811545077	4.32492654859793	0.917802757609931	4.71226144477988	2.44982790265288e-06	7.2298409499221e-05
ENSG00000205356	51.0669819755319	7.44179383427966	1.07666804998751	6.91187393771549	4.78292812599693e-12	4.98814432477547e-10
ENSG00000146574	4.54744697769068	-3.92299112364598	1.01568709160795	-3.86240128092544	0.000112277941135535	0.001864930723835
ENSG00000090621	38.8494122344354	-4.64022636179669	1.02784586833634	-4.51451575060308	6.34616058565539e-06	0.000153688507312914
ENSG00000257950	341.034224091601	8.4274155201317	1.0457217679788	8.05894624955589	7.69549245608491e-16	1.7438535583521e-13
ENSG00000132359	3.29918256217818	-3.11070665813526	1.10174926445627	-2.82342521886814	0.00475135086816108	0.0378735191689473
ENSG00000127804	14.8363047719415	-4.57401855446974	1.01185028647369	-4.52044992783493	6.17083399471141e-06	0.000150592083447861
ENSG00000167716	497.867487625196	-5.90556760515223	0.935502220565892	-6.31272430500476	2.74165663868142e-10	1.91162762334435e-08
ENSG00000174238	17.5508594223538	3.23195397314249	0.915024880781366	3.53209408948818	0.000412282634574393	0.00556829838272497
ENSG00000132376	5.65975254558654	-3.05217126641632	1.02260315341537	-2.98470746566979	0.00283849640031266	0.0256922391725875
ENSG00000113269	49.8634218715189	-4.68126375985067	1.23310001522572	-3.79633744388023	0.00014684957812057	0.00235888752702536
ENSG00000131459	3.78199525518821	-3.41818851653483	1.02234855872669	-3.34346685125874	0.000827385782881039	0.00975792340591114
ENSG00000068615	3.90368475082205	-3.6452316148179	1.0175130660202	-3.58249120974486	0.000340333072222728	0.00476691687252364
ENSG00000132305	19.2262677741538	3.11199289731002	1.04320579590485	2.98310545198876	0.00285339663975209	0.0257536297001806
ENSG00000168890	30.9895300914548	-4.88565484274859	0.912304067635486	-5.35529218390011	8.54182715948612e-08	3.68693151883942e-06
ENSG00000115486	102.024056201478	4.44792408476805	0.897438504493283	4.95624386796226	7.18690013097786e-07	2.50554293027772e-05
ENSG00000115459	22.1953837082886	4.47263154334307	1.25239696778175	3.57125708413764	0.000355271959363237	0.00494342232929767
ENSG00000153094	3.78946284080991	3.41390378600978	1.05461763737577	3.23710097861122	0.00120750675842083	0.013306937976368
ENSG00000172005	3.32058068964398	-3.32530776975696	1.03272711600939	-3.21992878680909	0.00128222444635481	0.0139275907127369
ENSG00000163126	47.7451798253015	6.82462774403796	1.21889553296315	5.59902597021355	2.15559507031544e-08	1.05080496758615e-06
ENSG00000103064	90.2499001429356	2.35096653093558	0.793638874418048	2.96226231692528	0.00305387487327702	0.0271432038517558
ENSG00000072736	635.483946693745	-2.30974302480024	0.647120664502801	-3.56926173355146	0.000357988636572093	0.00496944860575337
ENSG00000167264	7.60323577633799	4.07883243909215	0.976743566225755	4.17595014713351	2.96744808422476e-05	0.000592089877182581
ENSG00000102901	15.865982963179	5.84019799707651	1.02803437105149	5.68093651489793	1.33959197518203e-08	6.74580244645237e-07
ENSG00000102904	24.1695875423924	6.495251624864	1.01366630866323	6.40768226126565	1.47748413802572e-10	1.0652996427015e-08
ENSG00000039523	9.91656792676339	3.93353484091096	1.16821433996212	3.36713452861614	0.000759536266202929	0.00905875490424358
ENSG00000135740	3.95050906612882	3.67654407639235	1.01120955244256	3.63578851437045	0.000277131627225969	0.0040798147906004
ENSG00000105372	183.351969935092	3.87578903048351	1.0756196626431	3.60330808843675	0.000314192747565564	0.00452052830681067
ENSG00000105409	8.60809860809329	-3.84248215858438	1.29040484050535	-2.97773383822677	0.00290388037200807	0.0261720468187375
ENSG00000079432	7.94479298998697	-2.90194771032192	1.06300726244691	-2.72994156563145	0.00633455526159962	0.0472300271854872
ENSG00000130208	892.577710846711	-3.74153200501112	1.10691976218092	-3.38012937598957	0.000724517166543746	0.00869009720551997
ENSG00000105373	46.3598410495708	2.8673112306778	0.988836395239455	2.89968213597504	0.00373541253721243	0.0313519975910432
ENSG00000065923	4.4536805532009	3.85091048621628	1.06493940779695	3.61608412461953	0.000299093211888208	0.00438265992943018
ENSG00000101940	19.2848337383079	-4.74387108964388	1.0386029191636	-4.56755031409328	4.93457253309251e-06	0.000127795358050906
ENSG00000102100	29.6077815536451	-3.63628781229928	1.01283207992144	-3.59021784991382	0.000330401705084342	0.00466903968543463
ENSG00000101997	698.446913988795	-8.24533713497068	0.871767133193736	-9.45818765243389	3.13326592394415e-21	2.20895247638063e-18
ENSG00000164307	123.389042533004	4.8251837077978	0.764334878480869	6.31291838649042	2.73821920287717e-10	1.91162762334435e-08
ENSG00000197565	7.56967593825822	-3.05649146673335	1.12731006243616	-2.71131392203504	0.00670171445062271	0.0495598813393952
ENSG00000011007	12.8455750000497	3.06968061381192	0.971496760440153	3.15974354090604	0.00157908066516117	0.0164519980631323
ENSG00000117616	32.9607579267634	-3.36284719701596	1.13525014609803	-2.96220811648815	0.00305441253745527	0.0271432038517558
ENSG00000162378	9.78717209843279	-5.09546467363236	1.08708680207082	-4.68726569389478	2.76879410349989e-06	7.94932062746914e-05
ENSG00000134748	18.8970194347208	-3.70868347234866	1.22703950731267	-3.02246459893619	0.00250725407244148	0.0234694856999404
ENSG00000157077	4.88532711230264	-3.96274263098056	1.0572854286312	-3.748034848178	0.000178225496397462	0.00275814823083389
ENSG00000117834	3.73679083203966	3.23522187864689	1.12097161536607	2.88608724279818	0.00390064014735183	0.0324371713433124
ENSG00000185896	86.7618680870318	-3.73997113219434	1.05284123037494	-3.55226507501274	0.000381929894830993	0.00522272668685916
ENSG00000064692	7.98939091096471	3.23077655082697	1.18138287145396	2.7347413179021	0.00624293159916452	0.0466016482314105
ENSG00000064652	20.9576714958828	5.42424614955593	1.15047489685365	4.7147887923416	2.41961600862702e-06	7.1740483994105e-05
ENSG00000104321	6.57742118272704	3.77502625125356	1.04454919036398	3.61402439069253	0.000301480681892461	0.00438737368487997
ENSG00000114416	94.9916606565496	-3.87142558958486	0.897669803373825	-4.31275016162335	1.6123628414538e-05	0.000350357610583026
ENSG00000053524	10.4717224804175	5.20374440854719	1.08357618475954	4.80237982500691	1.56790920384296e-06	4.92494252395227e-05
ENSG00000172578	3.93611077073616	-3.61130258164478	1.08863134329607	-3.3172869804674	0.000908961995822599	0.0105436268071195
ENSG00000167699	256.357730353869	-2.20098128378382	0.718587687448779	-3.06292651854087	0.00219183874217551	0.0213957181832364
ENSG00000177370	8.86497914252723	3.60804789030652	1.1657760147398	3.09497523082239	0.00196829333597829	0.0197295753819625
ENSG00000140157	8.08070103820044	3.38837440670635	1.16019451696138	2.92052268578264	0.00349444754590271	0.0296817532513423
ENSG00000072832	36.088401781308	3.02763565075011	0.84864533972195	3.56761005927646	0.000360252080176216	0.00496944860575337
ENSG00000159899	9.63071428397686	-3.15265439529166	1.05990348009155	-2.97447310487117	0.00293492182784865	0.0263768824330024
ENSG00000137101	74.303412180994	2.33676173127203	0.842571940032084	2.77336761438204	0.00554794086540687	0.0429288838914715
ENSG00000213927	3.0174291882964	2.92242987164306	1.05135387329834	2.77968241318666	0.00544120839863453	0.0422059502314622
ENSG00000186638	49.1608743227342	4.12784275810449	0.889922471083712	4.63842962980558	3.51066424886609e-06	9.85626754825458e-05
ENSG00000165272	3.81407817628736	3.49129255571142	1.07819961513897	3.23807623995621	0.00120338646449157	0.0133022423644582
ENSG00000197579	151.049132597242	-2.2696887171433	0.768662211953286	-2.95277780258727	0.0031492855902877	0.0277181436531119
ENSG00000136709	171.253894145601	2.91832096635131	0.779777143011958	3.7425064231545	0.000182193874281763	0.00280587410756744
ENSG00000169967	3.65824554778667	3.32654312132885	1.05192969476552	3.16232457157732	0.00156515007610057	0.0163336796593061
ENSG00000143450	406.462681191966	-2.38320297592733	0.813426260275402	-2.92983284695093	0.00339144382241329	0.0289314893014439
ENSG00000143393	40.6522721618311	-2.98263770203888	0.980512199660309	-3.04191799252696	0.00235075929589481	0.0225651554197467
ENSG00000143373	24.510120938235	3.36393657688883	1.03921969568574	3.23698308534183	0.00120800571700362	0.013306937976368
ENSG00000197622	9.28685449467899	4.05674824115232	0.989581454643932	4.09945863689614	4.14117670924485e-05	0.00078906204865341
ENSG00000143443	117.8187414527	7.30009915402395	1.1108648063008	6.57154598166935	4.9795503515957e-11	4.32811602477736e-09
ENSG00000143418	246.487484961039	2.60946913600651	0.853645136384666	3.05685468678245	0.00223672680305258	0.0217003540754872
ENSG00000143382	40.3487940705989	3.39191449417808	1.1312577199436	2.9983569918508	0.00271439513284175	0.0249968608387241
ENSG00000143369	7.08287698352002	-3.20328995866877	1.1036328583886	-2.90249600156511	0.0037020188567819	0.0312357841040973
ENSG00000276180	88.6127909598356	5.98100294239135	0.890698147085799	6.71496057554413	1.88117074468941e-11	1.6811307570499e-09
ENSG00000154856	14.8974786694682	-3.1884198142529	1.04144004561631	-3.06154908069244	0.00220194888904254	0.0214613912457372
ENSG00000157954	10.8577744317379	-3.72651170692067	1.21654797705227	-3.06318515768702	0.00218994512856069	0.0213957181832364
ENSG00000176014	233.343124881922	7.81732585223748	0.871523957419229	8.96971997807871	2.97269207097916e-19	1.57181093253023e-16
ENSG00000154889	1217.07959764422	-5.65329418060871	0.91615222640319	-6.17069305480326	6.79913013482238e-10	4.40208986790286e-08
ENSG00000141404	84.7141439729686	3.66971113524787	1.05907852114958	3.46500383301569	0.000530223922179556	0.00671511134975905
ENSG00000162757	6.46451613530739	4.33214474489232	1.05931738208488	4.08956259772314	4.32187422253698e-05	0.000821026704850215
ENSG00000117625	9.1118672014246	-4.11037073890161	1.13709974730254	-3.6147846735982	0.000300597355507485	0.00438457521998848
ENSG00000177479	20.9753789555293	-3.57110917272193	1.07298896925225	-3.32818815016393	0.000874128088095092	0.0102331046475339
ENSG00000178467	7.16007506338184	-3.26198389755748	1.13930454452142	-2.86313603614011	0.00419470425871025	0.0342100238065766
ENSG00000178252	94.4615565333394	-2.16202296089246	0.708055385755323	-3.05346587906553	0.00226214445498408	0.0219134451402656
ENSG00000164061	279.893519426843	-4.81860206276276	1.05718059765436	-4.55797436450698	5.16493397185963e-06	0.000131612474102206
ENSG00000114349	574.997817228565	-3.45682599318041	1.01261463056571	-3.41376263865476	0.000640723699561099	0.0078180612956061
ENSG00000088543	11.6905807543758	3.8512344067456	1.02622116760361	3.75283080131629	0.000174848874645828	0.00271915713144063
ENSG00000121897	13.5648682756905	4.97342358319224	1.19820160539006	4.15074021001097	3.3140175557827e-05	0.000656836814882469
ENSG00000136104	16.7255922961384	-4.81049935450335	1.16510000598371	-4.12882956810371	3.64614537017414e-05	0.000707486005313606
ENSG00000186047	3.64312131872825	-3.50807298332906	1.02850120889632	-3.41085936796666	0.000647584831253298	0.00788661373186598
ENSG00000198492	10.5147277840784	-3.29880666575648	0.917140899018512	-3.5968373772086	0.000322109720924382	0.00458248022256772
ENSG00000103264	21.4910988065232	-3.65560866147567	1.04958149708759	-3.48292026071282	0.000495976070172171	0.00640930379886441
ENSG00000103257	5.04730838448745	3.19260244991461	1.14140864318607	2.79707225713917	0.00515679990451698	0.0402958850648037
ENSG00000103335	67.5644555702575	-3.20126239021003	1.0089765494759	-3.17278175778505	0.00150985974896246	0.0158086800448297
ENSG00000176715	5.8977166533761	-3.20163015909103	1.1302672845586	-2.83263100934692	0.00461666437367626	0.0370325353362527
ENSG00000145545	23.7476090917873	-4.66242047888132	1.01879579108159	-4.57640335746924	4.73038080588315e-06	0.000124025893443507
ENSG00000132464	23.4186172164244	6.37815536025748	1.06483112191374	5.98982808540991	2.10062965365578e-09	1.30186469387244e-07
ENSG00000103274	10.0490953576646	-3.38873231899652	1.16340904487385	-2.91276085047453	0.00358248849028914	0.030388889666958
ENSG00000084090	9.0682201450151	-2.77321219007282	0.92950723232259	-2.98352943757448	0.00284944624039418	0.0257536297001806
ENSG00000169026	10.1813772499052	5.03675359010411	1.04315138941638	4.82840136264601	1.37633477738228e-06	4.43291581852313e-05
ENSG00000145217	388.234845886952	-2.3454503122722	0.708166527056143	-3.31200391809291	0.000926302485973983	0.0107056270919944
ENSG00000176209	36.1470422380882	-3.46242464009811	0.996791348574729	-3.47357011580095	0.000513583155568205	0.00658320226682881
ENSG00000104368	10.5762143752698	3.71351491830728	1.15098868507591	3.22636961288839	0.00125371340074275	0.0136915861062182
ENSG00000188676	10.805962687107	-3.43076353754528	1.13384702021711	-3.02577285680775	0.00247998529596896	0.0233118617821082
ENSG00000126106	113.316906889798	7.26360331731498	1.02767877729984	7.06797053491715	1.57215918037122e-12	1.81369999990098e-10
ENSG00000196517	6.16936696851973	3.96440499625407	1.12645063944139	3.51937746532775	0.000432560799465367	0.00576596275757932
ENSG00000198198	441.681721134334	6.25558855071647	0.959002734686708	6.5230142985568	6.89082908676437e-11	5.60542443019487e-09
ENSG00000117399	122.175652596324	-4.3904957366101	0.990738671832191	-4.43153766117828	9.35634668464146e-06	0.000214317760700542
ENSG00000243710	248.505994233351	7.81501798843905	0.954397852166938	8.18842788748448	2.64660431266793e-16	7.30117581038175e-14
ENSG00000013375	95.2562002600669	3.630641689022	0.857796841889744	4.23251930028516	2.31088075144701e-05	0.000476056440517249
ENSG00000083097	149.681875150967	5.01521851790873	0.769472189910148	6.51773850136722	7.13752794923381e-11	5.73260947315045e-09
ENSG00000125844	917.941770551624	2.470354963196	0.833398382822311	2.96419457262459	0.00303476334351536	0.0270443446834339
ENSG00000132780	59.0708946738448	-4.45641787667171	0.925869475664	-4.8132247512272	1.48514103961784e-06	4.68816910267424e-05
ENSG00000142513	11.5107168224005	-5.31071800505473	1.04255414455846	-5.0939493481213	3.5068049354791e-07	1.30886337150676e-05
ENSG00000131400	11.7174039773193	-4.33221774843649	1.06838127642602	-4.05493604579887	5.01480213289466e-05	0.000938611195670108
ENSG00000104973	17.7379664174684	-3.56292845560434	1.24310629812502	-2.8661494684552	0.00415498018729269	0.034105238406691
ENSG00000087074	14.6731428391008	3.17293573513865	1.10648608586698	2.86757852237475	0.00413626149547448	0.0340396617234573
ENSG00000105559	46.7353251987507	-3.54356933514717	0.859056805385451	-4.12495345235895	3.70809743480619e-05	0.000717313360483088
ENSG00000087076	21.3577629974136	-4.19169142773891	1.19060933107452	-3.52062705905045	0.000430527672101028	0.0057509433252232
ENSG00000105617	32.0683557362389	4.05974724280368	0.890360941621224	4.55966457312406	5.12353913957935e-06	0.000131084096131576
ENSG00000181826	276.715185343708	-2.25712394553584	0.631562390922595	-3.57387326727704	0.000351739222972214	0.00490502279067845
ENSG00000132205	22.0667651733081	-3.6279454656862	1.017257750935	-3.56639746647456	0.000361922320630981	0.00498133866464983
ENSG00000074800	37.6519413337904	2.98386457207807	1.0167612951846	2.93467560794232	0.00333896556524138	0.028706960042624
ENSG00000241973	31.874498649739	3.31365791146526	0.815035942740551	4.06565862644427	4.78970029170321e-05	0.000907183532861399
ENSG00000099937	37.2972251009252	-2.93446379884139	0.99982110979312	-2.9349888396021	0.00333559684934699	0.028706960042624
ENSG00000184470	21.6816944581294	4.54571877629474	1.09551008890608	4.1494084101351	3.33335625519551e-05	0.000656836814882469
ENSG00000114391	122.523769693037	4.30497860071274	1.1169247769334	3.85431381738381	0.00011605465934942	0.0019076860455235
ENSG00000154175	20.3886037843421	-2.86559004679576	1.03962146351549	-2.75637830437413	0.00584453567112543	0.0446790106425191
ENSG00000139668	40.9802484370561	-2.98470111298464	1.01655540188633	-2.93609291480446	0.00332374750832617	0.0286927591024892
ENSG00000155465	52.466590313583	-2.91290001101981	0.959786792204511	-3.03494488013243	0.0024057965043854	0.0228514652998883
ENSG00000129474	7.66234473938115	-4.34923891512036	1.13639456418179	-3.82722608168391	0.000129595474406423	0.00210841867976604
ENSG00000100802	11.9930449960144	3.22508876111369	1.12757203505154	2.86020640886707	0.00423365355124738	0.0343950470968818
ENSG00000186648	4.12904088310679	3.02828639955835	1.09993366272081	2.75315366934724	0.00590241838182038	0.044887406105943
ENSG00000129535	6.23674944241388	3.61234291582027	1.02485864370509	3.52472308060052	0.000423925701190744	0.005674701633028
ENSG00000136305	390.909468885495	4.24593845637988	0.679201481912077	6.2513680689076	4.06872723018397e-10	2.77592196510939e-08
ENSG00000153048	69.1405743171742	4.02714893207597	1.21438443834312	3.31620597639617	0.000912485482797028	0.0105651831904145
ENSG00000105329	29.6939188547952	5.07878022176149	0.95349698395612	5.32647748993321	1.00135683322337e-07	4.15268569072043e-06
ENSG00000188493	18.4570324267718	3.55451599504214	0.910021543412826	3.90596906278915	9.38485192915756e-05	0.00159643124639423
ENSG00000123815	21.9728875036488	3.89448770443836	0.945245890066393	4.12007896079274	3.78742580449109e-05	0.000727009636298784
ENSG00000144893	11.627737558195	3.86712928615253	1.11508647459722	3.46800842288878	0.000524330853973683	0.00669392206934209
ENSG00000070087	5.99922651237933	-4.00852642497636	0.992119429109506	-4.04036682214185	5.33676635642904e-05	0.000987223980511436
ENSG00000206199	7.17404153244903	4.67070101039477	1.03386015356261	4.51772997953338	6.25061225667638e-06	0.00015195453934334
ENSG00000164808	222.670566727785	8.04668767975423	0.9639407031187	8.34769986755436	6.96051789130858e-17	2.10307076287395e-14
ENSG00000135070	4.10341009862659	-3.35615249974119	1.12147051375438	-2.99263552503551	0.00276579836704764	0.0253169092231795
ENSG00000196730	4.89638077816683	-3.11638122407513	1.0616042908034	-2.93553940114232	0.00332968321994489	0.0287049456936825
ENSG00000160678	11.1884689335412	4.9408999650029	1.09872276108938	4.49694876631481	6.89355907127529e-06	0.000165055216253742
ENSG00000160948	77.8582845432498	-4.83753344845184	1.00937581049258	-4.79259894893964	1.64634526682103e-06	5.11447755121288e-05
ENSG00000173137	41.6432431570246	-3.29645945567282	0.933513191252151	-3.5312403579977	0.000413615710551336	0.00557195686507055
ENSG00000102178	6.68920645036455	-3.65206944909861	1.23565293799248	-2.95557865546939	0.0031208311017006	0.027540574882184
ENSG00000185010	3.16302469697064	3.20317575539624	1.07133236811943	2.98989916735078	0.00279069553254725	0.0254045382410506
ENSG00000165671	9.4045176828059	-3.68350274533128	1.15666859611838	-3.18457919380937	0.001449646394716	0.0153045031189235
ENSG00000145916	138.30584318461	8.38932483343882	1.17523867726602	7.13840090164075	9.4422905525831e-13	1.13040251992717e-10
ENSG00000145198	9.78001714178761	-3.78245322144624	0.918123613179792	-4.11976466692349	3.79259558100705e-05	0.000727009636298784
ENSG00000175166	27.5819636447813	-3.05471481502537	0.969307953227928	-3.15143892593964	0.00162468136352075	0.0168441229600313
ENSG00000092203	108.908959955618	5.50819762198766	0.994551492820512	5.53837348970903	3.05293656912826e-08	1.44558824859095e-06
ENSG00000165801	16.7090119026469	5.36643586736724	1.04344979743637	5.14297466016276	2.7042210894348e-07	1.04623675685755e-05
ENSG00000183208	39.1361287302369	4.76896490432786	0.990591364720598	4.81426052575471	1.47745957231293e-06	4.68724049316278e-05
ENSG00000261147	13.0220705602268	-4.93200598673662	1.08960503159326	-4.52641631025223	5.99923415322423e-06	0.000147539305047317
ENSG00000198901	26.7888563687772	-3.83907551787975	0.971246776692294	-3.95272922393032	7.72648538493717e-05	0.00133581879475276
ENSG00000140577	39.404775884478	-4.81175451794753	1.02404158896597	-4.69878818379456	2.61709706655103e-06	7.65229533975405e-05
ENSG00000001497	10.7336287365241	-2.78921896183192	0.963991358607175	-2.89340660258815	0.00381087609748861	0.0318577191548949
ENSG00000184990	18.3461240365763	3.75831901471565	1.18495418812755	3.17169984491509	0.00151549554930388	0.0158415473811089
ENSG00000081692	121.00982696828	4.03124554320006	0.883271747658666	4.5639923997183	5.01898964720214e-06	0.000129453208583323
ENSG00000143740	73.2814155624756	7.40227203010888	1.03831416525872	7.12912553616603	1.01008579536147e-12	1.18685080954973e-10
ENSG00000172322	28.3951162322844	6.70593847212497	1.02788643591659	6.52400716441516	6.84534372594437e-11	5.60542443019487e-09
ENSG00000198723	3.21158678246725	-3.14702081470438	1.01294891719496	-3.10679123229536	0.00189129911958552	0.0190178968522506
ENSG00000135334	25.3396074922072	-2.93815194429061	1.08249679730177	-2.71423615442951	0.00664287927930187	0.0491821108835127
ENSG00000111057	55.0234633425294	5.92662480632009	0.922882097665774	6.42186561133884	1.34614241472926e-10	1.03743726523556e-08
ENSG00000119285	372.70285412705	1.68394983649926	0.587140517189147	2.86805251417656	0.00413006975750791	0.0340328475472567
ENSG00000116977	126.910738234656	2.20203491004566	0.758298811389847	2.90391449514428	0.0036852879177698	0.0311775357843325
ENSG00000142937	69.6993985776871	4.58023686577108	1.07165933563214	4.27396721465534	1.92025283769142e-05	0.000410365455058308
ENSG00000147679	10.7180470772481	5.28711682614848	1.03603522468858	5.10322110692493	3.33920475598917e-07	1.25368367909771e-05
