# Supplementary material for: Transposable elements are the primary source of novelty in primate gene regulation
Source: Genome Res. 2017 Oct;27(10):1623–33. doi: 10.1101/gr.218149.116 (PMC5630026; doi:10.1101/gr.218149.116)
Supplement: Supplemental Material [file supp_gr.218149.116_Supplemental_FILE_S3.zip › FILE_S3/HSVsOTHER_Dbinding_27Ac.csv]

	baseMean	log2FoldChange	lfcSE	stat	pvalue	padj
HS_H3K27ac_10000:10001	30.7109789003723	-0.655789781737836	0.436496509608846	-1.50239410236179	0.132995358572508	0.999672012797591
HS_H3K27ac_10002	144.787574811018	-0.691102621570399	0.582511994532259	-1.18641783870105	0.235457330400563	0.999672012797591
HS_H3K27ac_10003	22.6932615967915	-0.441367188135453	0.478296922135163	-0.922789103816825	0.3561171202427	0.999672012797591
HS_H3K27ac_10004:10005:10006:10007:10008	145.554853005208	-0.565940215606462	0.639042386436984	-0.885606694669962	0.375829502787662	0.999672012797591
HS_H3K27ac_10009	35.5508788039153	-0.37694776250139	0.40279951810216	-0.935819795111539	0.349365977766648	0.999672012797591
HS_H3K27ac_10010	41.9287986712875	-1.20017447692311	0.581916486355144	-2.06245140851818	0.0391647792164261	0.999672012797591
HS_H3K27ac_10011	28.35877108975	-0.503124741010131	0.338533767302572	-1.48618775910898	0.137229464416688	0.999672012797591
HS_H3K27ac_10012	39.3241866204199	-0.640947301162285	0.434409295049696	-1.47544564185479	0.140092772242981	0.999672012797591
HS_H3K27ac_10013	22.0379664580686	-0.501573816020071	0.475582043978833	-1.05465255126915	0.291584259938704	0.999672012797591
HS_H3K27ac_10014:10015	21.9994692983281	0.00407454211346877	0.326896199692773	0.0124643300145372	0.990055161025555	0.999672012797591
HS_H3K27ac_10016	25.4092701291656	0.232529728957907	0.38565881186269	0.602941568571488	0.546547561268656	0.999672012797591
HS_H3K27ac_10017	35.0737181714549	-0.267224321638811	0.590076138102002	-0.452864138004879	0.650646575752835	0.999672012797591
HS_H3K27ac_10018	28.6354317839831	-0.39449626474618	0.468000489781396	-0.842939854465644	0.399262082477613	0.999672012797591
HS_H3K27ac_10019	33.2726168645528	-0.508944675962265	0.406102091206991	-1.25324317944193	0.210117220072264	0.999672012797591
HS_H3K27ac_10020	25.6689565227666	-0.43508089509155	0.417119438493426	-1.04306070381903	0.296920179000693	0.999672012797591
HS_H3K27ac_10021	52.5445284551271	-0.294793046975076	0.479724488993529	-0.614504895494407	0.538881739080542	0.999672012797591
HS_H3K27ac_10022	154.047144252735	-0.656746569853226	0.573201267767239	-1.14575212370241	0.251897729958259	0.999672012797591
HS_H3K27ac_10023	26.9530242124307	-0.531259891159297	0.558478729486737	-0.951262533574993	0.34147112117529	0.999672012797591
HS_H3K27ac_100232	8.41694927381268	-0.412550339757389	0.731702565733371	-0.563822458848286	0.572874965589991	0.999672012797591
HS_H3K27ac_100233	28.1299375465746	-0.524458341356679	0.506127272226255	-1.03621829949963	0.300100311419059	0.999672012797591
HS_H3K27ac_100241:100242:100243	28.1032099438033	0.377466502321542	0.396878438983297	0.951088457434262	0.341559473634171	0.999672012797591
HS_H3K27ac_100247	38.4919582356091	0.200532709740913	0.594548449603883	0.337285733188805	0.735901513523705	0.999672012797591
HS_H3K27ac_100248:100249:100250	36.36228118831	-0.25933648872066	0.517109714865354	-0.501511538587486	0.61601115929272	0.999672012797591
HS_H3K27ac_10024:10025	24.093123874273	-0.695677539357911	0.680106767423187	-1.02289459931963	0.306357683287192	0.999672012797591
HS_H3K27ac_100251	22.9426638230929	0.692524364461245	0.603637644551879	1.14725178376732	0.251277575204408	0.999672012797591
HS_H3K27ac_100252:100253	18.4227686524745	0.0698729286045605	0.446638914645494	0.156441649648956	0.875684909632881	0.999672012797591
HS_H3K27ac_10026	23.3061882972515	-0.303394099629699	0.438037896734375	-0.692620665681071	0.488547637871838	0.999672012797591
HS_H3K27ac_10027	28.7040787621771	-0.145052042844231	0.341336239998919	-0.424953538026582	0.670870545097853	0.999672012797591
HS_H3K27ac_100271:100272	22.9113756393839	0.0883458027316085	0.573495187733449	0.154048027989156	0.877571866658476	0.999672012797591
HS_H3K27ac_10028	28.8933065222717	0.168677590888673	0.442799596444374	0.380934382603628	0.703251938918297	0.999672012797591
HS_H3K27ac_10029	34.6490230490849	0.0579254776817687	0.452134564186417	0.128115570606731	0.898057514030304	0.999672012797591
HS_H3K27ac_10030:10031	61.3039487063968	0.139712124652072	0.486593811158232	0.287122691346027	0.774018378159956	0.999672012797591
HS_H3K27ac_10032:10033	38.4502073834935	-0.122094435745578	0.393956984069295	-0.309918190774103	0.75662316919227	0.999672012797591
HS_H3K27ac_10034	65.1071481499755	-0.367869282847516	0.625715889996549	-0.587917437815979	0.556587711280355	0.999672012797591
HS_H3K27ac_100370:100371:100372:100373	48.5829563276583	-0.188645078188588	0.535144634085284	-0.352512323161076	0.724454078309359	0.999672012797591
HS_H3K27ac_100374:100375:100376	51.5086671729878	0.103886520701227	0.474325797300003	0.219019335006821	0.826634986244099	0.999672012797591
HS_H3K27ac_100377:100378:100379:100380:100381:100382	57.3285878082533	0.00120933149795813	0.500837863643786	0.00241461675672797	0.998073416441668	0.999744056672762
HS_H3K27ac_100397:100398:100399	42.2905870931879	-0.72550878768242	0.790542640920902	-0.917735173446528	0.358757528410499	0.999672012797591
HS_H3K27ac_100400	19.7722228165379	-0.842733821451395	0.518727484276762	-1.6246176402748	0.104244056030196	0.999672012797591
HS_H3K27ac_10046	29.8675316425195	-0.659583598022635	0.405026983842359	-1.62849297537013	0.103420397526524	0.999672012797591
HS_H3K27ac_100461	21.6285157155445	0.781677493604855	0.609655803564529	1.2821619822768	0.199785829558336	0.999672012797591
HS_H3K27ac_100462:100463:100464	38.5409268148742	0.346399271698366	0.757275840641391	0.457428130025878	0.64736334920879	0.999672012797591
HS_H3K27ac_100465	27.8058713288315	0.375906347763447	0.501584870424827	0.749437173902525	0.453593752301594	0.999672012797591
HS_H3K27ac_100466	20.5447142161364	0.528636807632555	0.485324187919072	1.0892447168133	0.276045984422356	0.999672012797591
HS_H3K27ac_100467	22.0591565419695	0.767453251964704	0.581142903426292	1.32059300292573	0.186637107159042	0.999672012797591
HS_H3K27ac_10053:10054:10055	68.3944728612777	0.55203811536929	0.586704586581882	0.940913243214004	0.346749320412767	0.999672012797591
HS_H3K27ac_100549	119.199460127688	0.365295107792005	0.857335628927146	0.426081799783743	0.670048241703372	0.999672012797591
HS_H3K27ac_100558:100559:100560	55.4921549803609	0.48343286269063	0.715137087253251	0.676000268070886	0.499040474857448	0.999672012797591
HS_H3K27ac_100561:100562	24.676113662626	0.0437959810020311	0.451598302772314	0.096979950396563	0.922742316652566	0.999672012797591
HS_H3K27ac_100563	27.4952936877196	0.306521987116127	0.883313824452309	0.347013687130034	0.728581036124007	0.999672012797591
HS_H3K27ac_100565:100566:100567	107.716498294745	0.465663069980688	0.666177228122678	0.699007787001293	0.484547164404294	0.999672012797591
HS_H3K27ac_100568	16.8095991470217	0.977838273383329	0.472886802152151	2.06780622536535	0.0386582480712696	0.999672012797591
HS_H3K27ac_10056:10057	22.9705921693942	-0.0911373568618402	0.500024005430699	-0.182265962977794	0.855374008841769	0.999672012797591
HS_H3K27ac_100570:100571:100572:100573:100574:100575:100576	17.0239833251248	-0.103881450772114	0.469621945035933	-0.221202292333604	0.824934924445224	0.999672012797591
HS_H3K27ac_10058:10059	40.1451722730171	0.0572055811970084	0.383101118506086	0.149322407149536	0.881299235135799	0.999672012797591
HS_H3K27ac_10060	203.964999898908	-0.415706808620003	0.597277218835911	-0.696003121348262	0.486426874993619	0.999672012797591
HS_H3K27ac_10061:10062	37.6536236330027	-0.385395625844218	0.321898692479102	-1.19725750631696	0.231206201718698	0.999672012797591
HS_H3K27ac_10063	41.6898223884484	-0.00680210978836238	0.589751151767908	-0.0115338643561298	0.990797511738846	0.999699844871151
HS_H3K27ac_10064	59.1094789005992	-0.034836439444486	0.380417581981581	-0.0915742097487302	0.9270363429708	0.999672012797591
HS_H3K27ac_10065:10066	42.7657504492353	-0.193642697612723	0.372336734241347	-0.520074115188443	0.60301191891289	0.999672012797591
HS_H3K27ac_10067	33.8269661101427	-0.702684834933826	0.436719815071195	-1.60900607365222	0.107615013559633	0.999672012797591
HS_H3K27ac_100676	67.5732054767949	-0.120008596365369	0.575140941554082	-0.20865945665613	0.834714092308658	0.999672012797591
HS_H3K27ac_100677	14.493929003997	0.477697926605574	0.551325635826197	0.866453318263921	0.386241615579157	0.999672012797591
HS_H3K27ac_100678	18.3817794438546	0.147244288183952	0.495516308706336	0.297153263367594	0.766349501501943	0.999672012797591
HS_H3K27ac_10068	29.7941235606126	-1.16059981282587	0.527414008554048	-2.20054794526175	0.0277680421816775	0.999672012797591
HS_H3K27ac_100680	15.2362924175754	1.34129173102533	0.989428201228831	1.35562310570843	0.175219116363868	0.999672012797591
HS_H3K27ac_100682	15.2982033915258	0.152449013270335	0.384419163329194	0.396569754613889	0.691684759824315	0.999672012797591
HS_H3K27ac_10069	102.953250498631	0.0170841245221678	0.443547376931415	0.0385170230074645	0.969275459157429	0.999672012797591
HS_H3K27ac_100690	12.7336345417251	0.348586841326608	0.48204578245533	0.723140527339664	0.469593552627831	0.999672012797591
HS_H3K27ac_100691	16.8137318294225	0.368807073373038	0.536038609431471	0.688023338028206	0.491438084818258	0.999672012797591
HS_H3K27ac_100693	23.9062365978967	-0.493143814215976	0.505210635995494	-0.976115265752983	0.329007347164733	0.999672012797591
HS_H3K27ac_100694	74.163272768687	-0.637095426206881	0.601680445040025	-1.05886011662636	0.289663490338323	0.999672012797591
HS_H3K27ac_100695:100696:100697	106.674263144391	-0.404869398664095	0.483882752425126	-0.836709712497436	0.402755758409954	0.999672012797591
HS_H3K27ac_100698	6.62840622932471	1.02747071362753	0.535462231588008	1.91884815214769	0.0550035538763299	0.999672012797591
HS_H3K27ac_100704	13.9161477891066	-0.0892923545877892	0.475147775845008	-0.187925439467733	0.850935100202794	0.999672012797591
HS_H3K27ac_100706	21.404828509482	-0.831328704725199	0.572569279082453	-1.45192684116306	0.146521948358903	0.999672012797591
HS_H3K27ac_100707	17.4268382432177	0.293166267782895	0.490110308473281	0.598163847432882	0.549730611550932	0.999672012797591
HS_H3K27ac_100708	22.3920341071651	-0.523157002551294	0.580541856925604	-0.901152942393843	0.367507007120002	0.999672012797591
HS_H3K27ac_100709	10.7292747239817	0.386892348950567	0.53791359674134	0.719246271695578	0.471989193876888	0.999672012797591
HS_H3K27ac_10070:10071	68.7249867156347	-0.0845465192064163	0.456951380437866	-0.185023008630373	0.853210988863225	0.999672012797591
HS_H3K27ac_100710	18.7091981359474	-0.251070221173787	0.700965047740046	-0.358177946223214	0.720210150250643	0.999672012797591
HS_H3K27ac_100711	25.155068176963	0.137847284754283	0.494376101203938	0.278830801931137	0.780374675003719	0.999672012797591
HS_H3K27ac_100713	18.8296465252255	-0.56576019183386	0.486970704746644	-1.16179512713852	0.24531869388502	0.999672012797591
HS_H3K27ac_100715:100716	14.0017846170237	0.266105921413953	0.443066734934399	0.600600091210533	0.548106377203245	0.999672012797591
HS_H3K27ac_100718	19.4487581305312	-0.327145189519996	0.431304986869271	-0.758500827673375	0.448151217721009	0.999672012797591
HS_H3K27ac_100719	16.6658585441611	-0.771545870572985	0.608630437537226	-1.26767546114681	0.204913871417042	0.999672012797591
HS_H3K27ac_10072	25.9048488079999	-0.683868097569477	0.365966719519378	-1.86866198781025	0.0616698556818587	0.999672012797591
HS_H3K27ac_100720	24.6383754725528	-0.664813251928861	0.539900583349144	-1.23136235157379	0.218187371273526	0.999672012797591
HS_H3K27ac_100721:100722	17.283950222751	-0.332351660201555	0.415539947305988	-0.799806763119272	0.42382276400438	0.999672012797591
HS_H3K27ac_100724	13.5299351591549	0.0412153651723201	0.568490642808129	0.0724996368783341	0.942204294439339	0.999672012797591
HS_H3K27ac_100727	219.689150824453	-0.71238722716055	0.620540506864324	-1.14801083777808	0.250964089807695	0.999672012797591
HS_H3K27ac_100728	50.2272986548297	-1.23280906937236	0.676937829136714	-1.82115552759776	0.0685832185320807	0.999672012797591
HS_H3K27ac_100729:100730	39.4777623091423	0.212895626653954	0.46337802748719	0.459442645151834	0.64591633025584	0.999672012797591
HS_H3K27ac_10073	24.558119219003	0.320700761917025	0.586656398141404	0.546658594252177	0.5846133056645	0.999672012797591
HS_H3K27ac_10074	182.627064804171	-0.528470857930622	0.517156010152035	-1.02187898343337	0.306838180662346	0.999672012797591
HS_H3K27ac_100741	91.2916726985013	-0.20630531300745	0.505258010073279	-0.408316758753668	0.683041137177707	0.999672012797591
HS_H3K27ac_100744	24.6471652670034	-0.112565426157377	0.509012569437162	-0.221144688591572	0.824979775061185	0.999672012797591
HS_H3K27ac_100745	5.37544528534943	-1.33912382891855	0.636554743727709	-2.10370567828392	0.035404128839192	0.999672012797591
HS_H3K27ac_10075	36.5219350861212	0.178504604950378	0.656571920917537	0.271873650491973	0.785719172219941	0.999672012797591
HS_H3K27ac_100750	10.5827285096887	0.318845420225951	0.502595710079226	0.634397416913269	0.525821494926942	0.999672012797591
HS_H3K27ac_100755	25.727547448746	0.000994308455142363	0.515806226017661	0.00192767827332956	0.998461936220075	0.999808366138282
HS_H3K27ac_100761	18.816914363745	-0.804082113694227	0.560980513426881	-1.433351238499	0.151757485930407	0.999672012797591
HS_H3K27ac_10076:10077:10078	27.0853985343873	-0.298920282715394	0.55911964497985	-0.534626685717986	0.592908026858372	0.999672012797591
HS_H3K27ac_100778	53.0552745517871	-0.143387649964646	0.402227292954919	-0.356484138386692	0.721478028658129	0.999672012797591
HS_H3K27ac_100779	33.7739058080996	-0.828679640989059	0.520497574284213	-1.59209126407295	0.111364199706899	0.999672012797591
HS_H3K27ac_100780	20.2901598921893	-1.07677289309053	0.824571419374586	-1.30585764651803	0.191600971951702	0.999672012797591
HS_H3K27ac_100781	28.8248857303795	-0.509683121397225	0.524535310457887	-0.971685053866638	0.331207254540103	0.999672012797591
HS_H3K27ac_100782	24.0625478135681	-0.410306800509431	0.629568596101639	-0.65172691752749	0.514577354742489	0.999672012797591
HS_H3K27ac_100783:100784	11.8930716198635	-0.347607844409175	0.478542042336208	-0.726389352776986	0.46760011648122	0.999672012797591
HS_H3K27ac_10079	20.6254549825605	0.00666734502799877	0.456808387961346	0.0145954960629203	0.988354892492246	0.999672012797591
HS_H3K27ac_10080	81.0492319678871	0.364787143355701	0.516385055750986	0.706424671459915	0.479924082680839	0.999672012797591
HS_H3K27ac_100803	20.8698252521658	-0.0902068290783511	0.381654544011713	-0.236357277788844	0.813155444449324	0.999672012797591
HS_H3K27ac_100804	32.7927582234015	-0.157341795853142	0.498068058863146	-0.315904208377222	0.752075217558318	0.999672012797591
HS_H3K27ac_10081	27.581529776293	-0.36310225540514	0.388410821618274	-0.934840728413054	0.349870386572737	0.999672012797591
HS_H3K27ac_100812	37.2322669204502	-0.632860532539149	0.455032430201696	-1.3908031395886	0.16428513080861	0.999672012797591
HS_H3K27ac_100813	22.2763776037337	-0.459617916460181	0.462492192500788	-0.993785244189603	0.320327431416197	0.999672012797591
HS_H3K27ac_100820	12.3281968074621	-1.58710546543716	0.520510142932214	-3.0491345596004	0.00229501661600947	0.906284162095709
HS_H3K27ac_100821	138.038427439028	-1.06224564853772	0.537514725140064	-1.97621683435914	0.0481302240526932	0.999672012797591
HS_H3K27ac_100822	17.1955908909918	0.0271276355866999	0.373918807046678	0.072549535020616	0.942164586048849	0.999672012797591
HS_H3K27ac_100823	18.482032032443	0.0310242650995255	0.445029576705285	0.0697128162339444	0.94442224072181	0.999672012797591
HS_H3K27ac_100824	18.2208070187586	-0.305004463389527	0.40059711783995	-0.761374582608418	0.446433364543706	0.999672012797591
HS_H3K27ac_100825	12.752258055493	-0.128946011277657	0.444522629618855	-0.290077495915603	0.771756951634728	0.999672012797591
HS_H3K27ac_100826:100827	66.6242483373463	-0.273158076474456	0.411471500392917	-0.663856612702498	0.506782087707078	0.999672012797591
HS_H3K27ac_100828	21.3876731374587	0.0811889203381763	0.404239348825148	0.200843684748004	0.840820803352628	0.999672012797591
HS_H3K27ac_100829:100830	30.2648152175642	0.0972471720689286	0.452461135317284	0.21492933752362	0.829822411326243	0.999672012797591
HS_H3K27ac_10082:10083:10084	82.2848447641849	-0.314013672355713	0.51194821057667	-0.613369996941684	0.539631719849672	0.999672012797591
HS_H3K27ac_100831:100832:100833	116.693019261919	-0.220053840360392	0.614897012926587	-0.357871051142453	0.720439815728433	0.999672012797591
HS_H3K27ac_100835	8.48000282260295	-0.523149133516747	0.561627267370362	-0.931488130849173	0.351601121441693	0.999672012797591
HS_H3K27ac_100836	26.6998033009572	0.0568819341866552	0.440371426408986	0.129168085791805	0.897224648471577	0.999672012797591
HS_H3K27ac_100837	14.7990116939417	0.451136276775762	0.431387857270539	1.04577880246833	0.295663170144836	0.999672012797591
HS_H3K27ac_100838	20.855726966352	-0.132964795561175	0.372756041561476	-0.356707285022625	0.721310951202619	0.999672012797591
HS_H3K27ac_100839:100840:100841	93.889088447926	-0.0327535721439465	0.532039078386013	-0.0615623428326117	0.950911366099677	0.999672012797591
HS_H3K27ac_100842	22.0983920110687	-0.711199738005942	0.541014471121858	-1.31456694038366	0.188655486916913	0.999672012797591
HS_H3K27ac_100843	87.7564747254511	-0.0189856618895947	0.646131240889306	-0.0293835999377831	0.976558652511426	0.999672012797591
HS_H3K27ac_10085	44.8915180365697	0.367611759934294	0.398279876510985	0.922998578674501	0.356007945925296	0.999672012797591
HS_H3K27ac_10086	62.5461161705761	-0.283462834146684	0.485542961752403	-0.583805876051876	0.559350924442613	0.999672012797591
HS_H3K27ac_100862	28.5429528640199	-0.251223040868376	0.495221864639812	-0.507293919768865	0.611948604158812	0.999672012797591
HS_H3K27ac_100863	37.6241164623052	0.331004691718249	0.466924284607586	0.708904425471109	0.478383788647262	0.999672012797591
HS_H3K27ac_100864:100865:100866:100867	185.571254433346	-0.457292111533007	0.441835669489029	-1.03498233191959	0.300677162449073	0.999672012797591
HS_H3K27ac_100868	62.892099228374	-0.191744700864351	0.486702089720193	-0.39396728494547	0.693605192811035	0.999672012797591
HS_H3K27ac_100869	25.6867640621876	0.0399579337159541	0.357139400509965	0.111883297275231	0.91091594028678	0.999672012797591
HS_H3K27ac_100870	240.697979018339	-0.13036866451604	0.545400461656459	-0.239032919260998	0.811080056623442	0.999672012797591
HS_H3K27ac_100871:100872	21.1369603180008	0.0180208010603477	0.408977460099835	0.0440630665952804	0.964854132762066	0.999672012797591
HS_H3K27ac_100873	21.941633596228	1.37330968702889	0.862997436604431	1.59132533745679	0.111536377459973	0.999672012797591
HS_H3K27ac_100874	15.1554758982978	-0.904429669606728	0.419905482453589	-2.15388869019278	0.0312489021140874	0.999672012797591
HS_H3K27ac_100875	294.190691058608	-0.141878529309958	0.516858204001357	-0.274501842500667	0.783698987870737	0.999672012797591
HS_H3K27ac_100876	78.1725792169966	-0.166520241609741	0.786228188318507	-0.211796325906192	0.832265935004666	0.999672012797591
HS_H3K27ac_10087:10088:10089	115.29271713651	-0.351881038129572	0.399826377047464	-0.880084602541866	0.378813479698494	0.999672012797591
HS_H3K27ac_100896	19.302330534343	0.156140293496172	0.556455820584028	0.280597825955518	0.779018883705088	0.999672012797591
HS_H3K27ac_1008:1009:1010:1011:1012:1013:1014:1015	6.06094616370708	-0.276398739474264	0.638751950218163	-0.432716861967875	0.665220478292717	0.999672012797591
HS_H3K27ac_10090	33.4818390520799	-0.12791648586977	0.604004357533279	-0.211780733490358	0.832278100042523	0.999672012797591
HS_H3K27ac_100904:100905:100906:100907:100908:100909:100910:100911:100912:100913	117.510285108868	0.381264243199122	0.747821444685246	0.509833257535954	0.610168283823564	0.999672012797591
HS_H3K27ac_10091	69.3018510757076	0.224788041062759	0.535207499186393	0.420001665530612	0.674484236984599	0.999672012797591
HS_H3K27ac_100914:100915	47.141964824227	0.0898820966505172	0.491217018697358	0.182978384765399	0.854814978733835	0.999672012797591
HS_H3K27ac_100916	32.6246434417134	0.202759310816434	0.493927961684321	0.410503811375678	0.681436408180259	0.999672012797591
HS_H3K27ac_100917	35.4739549611771	-0.10739981037127	0.359233639016193	-0.298969246492054	0.764963510714684	0.999672012797591
HS_H3K27ac_100926	100.573767725099	0.188425690507236	0.504133872997443	0.373761218199659	0.708581975087847	0.999672012797591
HS_H3K27ac_100927:100928	18.0732804264658	0.222869173201254	0.348291287799955	0.639893046446977	0.522242134893621	0.999672012797591
HS_H3K27ac_100929	20.5026780635717	0.0985950707770049	0.515821345711121	0.191141897474367	0.848414423288574	0.999672012797591
HS_H3K27ac_10092:10093	33.0023305728461	-0.695043436064426	0.478049669585555	-1.45391468770807	0.145969960169518	0.999672012797591
HS_H3K27ac_100930:100931:100932:100933:100934	9.60239934550657	-0.0502654308961432	0.473803376238303	-0.106089220586013	0.915511563605289	0.999672012797591
HS_H3K27ac_100935:100936	18.3215466317655	0.259700447149657	0.343232106879945	0.756632150501276	0.449270274175179	0.999672012797591
HS_H3K27ac_100937	55.4481341244054	-0.107000888385245	0.423037440610772	-0.252934795158459	0.800318600847826	0.999672012797591
HS_H3K27ac_100938:100939	23.4254131054943	-0.417989537142025	0.387064390615501	-1.07989664581996	0.280188207085822	0.999672012797591
HS_H3K27ac_100940	35.9569293032203	-0.80981582357796	0.579509350142281	-1.39741632016659	0.162288414247352	0.999672012797591
HS_H3K27ac_100941:100942	32.0711231991646	0.010020059811828	0.489379245264095	0.0204750403879933	0.983664422787177	0.999672012797591
HS_H3K27ac_100944:100945	51.9834105766346	-1.35969496547075	0.810620635778205	-1.67735054532065	0.0934739539982342	0.999672012797591
HS_H3K27ac_100946	29.9765756787883	-0.257641752928527	0.42874743745442	-0.600917301006417	0.547895069261128	0.999672012797591
HS_H3K27ac_100947	20.5086147163049	-0.266374009908152	0.544253938251433	-0.489429641545549	0.624537554969904	0.999672012797591
HS_H3K27ac_100948:100949:100950	27.9272443232586	-0.553082721471241	0.52812722825196	-1.04725280554438	0.294982996482349	0.999672012797591
HS_H3K27ac_10094:10095:10096:10097:10098:10099	83.105601623312	-0.322379779507102	0.424781867335332	-0.75893018110542	0.447894323485177	0.999672012797591
HS_H3K27ac_100951	30.4816991928976	0.000687471339370778	0.452360616284499	0.00151974180470745	0.998787421944382	0.999881476248838
HS_H3K27ac_100952	29.5007089388037	-0.491160600067483	0.514812461910366	-0.954057324573853	0.34005462622685	0.999672012797591
HS_H3K27ac_100953	21.4314380987134	-0.957135526893333	0.499854046200308	-1.9148300072173	0.055514186314712	0.999672012797591
HS_H3K27ac_100954	20.9950641696965	-0.480288719253452	0.388755460273602	-1.2354520214724	0.216662322146221	0.999672012797591
HS_H3K27ac_100955	25.3927890924496	-0.741697557082103	0.56780182063509	-1.3062613223968	0.191463705321627	0.999672012797591
HS_H3K27ac_100956	16.7112556870774	-0.186078604123458	0.434599485544895	-0.428161123776194	0.66853381801061	0.999672012797591
HS_H3K27ac_100957	38.2294589797776	0.325656589693496	0.477606621498202	0.681851077926738	0.495333122645543	0.999672012797591
HS_H3K27ac_100958:100959	21.9618148470202	-0.383414215464425	0.41030776115575	-0.934455186478628	0.350069142029943	0.999672012797591
HS_H3K27ac_100960:100961	36.8520176101489	-0.76511648011252	0.606563803225469	-1.26139488713954	0.207166609511757	0.999672012797591
HS_H3K27ac_100962	27.5238078511185	-0.48257364165913	0.356553933572694	-1.35343799694961	0.175915745503081	0.999672012797591
HS_H3K27ac_100963	18.3658109036974	-0.842496922506118	0.563896486104972	-1.49406308297031	0.135159131910919	0.999672012797591
HS_H3K27ac_100964:100965:100966	46.6259033191509	-0.265111061563126	0.405118583875946	-0.654403604561146	0.512851812737528	0.999672012797591
HS_H3K27ac_100968:100969	47.7880648201266	0.238343907174947	0.503651233349276	0.473232053041869	0.636047632163626	0.999672012797591
HS_H3K27ac_100970:100971	51.3730445363623	-0.0195728725459168	0.42759244655447	-0.0457745984608347	0.963489905074174	0.999672012797591
HS_H3K27ac_100972:100973:100974:100975:100976:100977:100978:100979:100980	88.1296023390151	-0.398767705938231	0.551975387995691	-0.72243747567481	0.470025553258554	0.999672012797591
HS_H3K27ac_100981:100982:100983:100984	30.2686842772531	-0.315733487107956	0.316108387617348	-0.99881401277512	0.317884796586704	0.999672012797591
HS_H3K27ac_100985	21.3907084899874	-0.255810167334054	0.410912974154811	-0.62254098415904	0.533586203338645	0.999672012797591
HS_H3K27ac_100986	11.7163632616484	-1.02794862937082	0.605770804584625	-1.69692666201647	0.0897105266045619	0.999672012797591
HS_H3K27ac_100987:100988	17.706273174756	0.283828594342185	0.40463850125681	0.701437439740934	0.483030063810013	0.999672012797591
HS_H3K27ac_100989	28.4920154050581	-0.875799240833418	0.567289090788109	-1.54383233355803	0.122628956117416	0.999672012797591
HS_H3K27ac_100990	26.2836089206794	-0.681930462257893	0.62349927747482	-1.09371491979866	0.274080028644599	0.999672012797591
HS_H3K27ac_100992:100993	30.7729538389206	-0.408169536583446	0.415406843657018	-0.98257778564778	0.325815282027303	0.999672012797591
HS_H3K27ac_100994	24.0408370720835	0.0781233616223987	0.422659367842807	0.184837643658838	0.853356381181778	0.999672012797591
HS_H3K27ac_100996	24.689604765507	-0.248034597867757	0.623172041094563	-0.398019457728077	0.690615842961324	0.999672012797591
HS_H3K27ac_100998:100999:101000	39.7698645398394	-0.762204012373801	0.464722325821304	-1.64012781401616	0.100978594363146	0.999672012797591
HS_H3K27ac_10100	33.840984294609	-0.502165516946833	0.394967420535307	-1.27140997165346	0.2035828369926	0.999672012797591
HS_H3K27ac_101007	21.0648145981699	0.172872610835111	0.583902307210706	0.296064270855379	0.767180999149107	0.999672012797591
HS_H3K27ac_101008:101009	27.0675838524615	-0.310595562683687	0.321014099502986	-0.967544924551822	0.333271694561946	0.999672012797591
HS_H3K27ac_10101	35.6032518531557	-0.0786350546348142	0.541097320345146	-0.145325159963194	0.884454150810864	0.999672012797591
HS_H3K27ac_101010	33.7991342779863	-0.485123127352034	0.516824468823811	-0.938661299175864	0.347904669369339	0.999672012797591
HS_H3K27ac_101011:101012	19.6879759375531	-0.844160201850009	0.489284615536024	-1.72529479784524	0.0844743589841253	0.999672012797591
HS_H3K27ac_101013	31.3312966313478	-0.0159090012504846	0.378108434444631	-0.0420752350416404	0.966438722257258	0.999672012797591
HS_H3K27ac_10102	17.8856511585581	-0.14427636021898	0.576618662147247	-0.250211048809477	0.802424141249565	0.999672012797591
HS_H3K27ac_101021	27.7686838989175	-0.431477991862185	0.475886829452029	-0.906681936037229	0.364575018614795	0.999672012797591
HS_H3K27ac_101022	28.6310388925803	-0.324568038861109	0.482863688440518	-0.672173217061217	0.501473429403556	0.999672012797591
HS_H3K27ac_101023	137.150721740683	-0.498756809912465	0.466112926946911	-1.07003427941674	0.284603879148227	0.999672012797591
HS_H3K27ac_101024	29.495760646203	-0.887469606059844	0.694193560978723	-1.27841808962997	0.201102049064998	0.999672012797591
HS_H3K27ac_101025	23.8454795371995	-0.462031486607525	0.520125340941785	-0.888307971634163	0.374375112832363	0.999672012797591
HS_H3K27ac_101026:101027:101028	23.3626084195117	-0.213684215402935	0.376085879786172	-0.56817930926954	0.569913219394498	0.999672012797591
HS_H3K27ac_101029	5.25359447320878	-0.337231092935531	0.583915852397101	-0.577533717488787	0.563578968203757	0.999672012797591
HS_H3K27ac_10103	65.3008010443027	0.477233968602372	0.635794067615611	0.750610917764804	0.452886848642842	0.999672012797591
HS_H3K27ac_101033:101034	12.8179587104778	-1.05123851163912	0.546816680123069	-1.92246972313011	0.0545466797477345	0.999672012797591
HS_H3K27ac_101035:101036	45.2618687825071	-0.453028457742071	0.712720872938529	-0.635632370179151	0.525016065923596	0.999672012797591
HS_H3K27ac_101037:101038	47.6442844828947	-0.458669868813571	0.781940203282225	-0.586579212692078	0.557486347031551	0.999672012797591
HS_H3K27ac_101039	20.0367321323787	0.159808346337943	0.427966972162695	0.373412802231829	0.708841232669622	0.999672012797591
HS_H3K27ac_101040	30.1796999643842	-0.30404367686595	0.398674322341207	-0.762636718312981	0.445680080115994	0.999672012797591
HS_H3K27ac_101041	19.9832893172574	-1.1112102589985	0.695884433434383	-1.59683160825192	0.110303248150284	0.999672012797591
HS_H3K27ac_10104:10105	67.9002162288816	-0.215837919904153	0.587696867397486	-0.367260626826129	0.713424620333484	0.999672012797591
HS_H3K27ac_10106	33.9420453433503	0.726323516683212	0.641858337496971	1.13159473711228	0.257804853732481	0.999672012797591
HS_H3K27ac_101060	50.9233446882402	-0.296653411617064	0.553178074238688	-0.536271095027281	0.59177120440712	0.999672012797591
HS_H3K27ac_10107	42.8394065037852	0.0731772483553119	0.498968018180186	0.146657191822034	0.88340260913173	0.999672012797591
HS_H3K27ac_101084	12.0441623343211	-0.20877843079377	0.480544853992092	-0.434461901026216	0.663953055417267	0.999672012797591
HS_H3K27ac_101085	18.475102535358	0.351144785834295	0.355937588874793	0.986534709481939	0.323870791430349	0.999672012797591
HS_H3K27ac_101086:101087	19.5649085333121	-0.348784953202385	0.442696228775787	-0.787865200855448	0.430775558114964	0.999672012797591
HS_H3K27ac_101088	18.4461921625399	-0.729889540001866	0.566566568660104	-1.28826792891789	0.197652713019079	0.999672012797591
HS_H3K27ac_101089:101090	27.738806365121	-0.391306653240456	0.474642300728773	-0.824424314140645	0.409698504224213	0.999672012797591
HS_H3K27ac_10108:10109	9.31478207639392	-0.23936314039442	0.499254174477955	-0.479441440113564	0.63162461867674	0.999672012797591
HS_H3K27ac_101091	23.0614095583367	0.0231430666905073	0.410316769476554	0.0564029267437234	0.95502082546464	0.999672012797591
HS_H3K27ac_101092	37.0669138405707	-0.0321526617042168	0.413666783843361	-0.0777259933840657	0.938046016920153	0.999672012797591
HS_H3K27ac_101093	29.2982998338082	-0.166466222668988	0.49513820615574	-0.336201530399834	0.736718898921167	0.999672012797591
HS_H3K27ac_101094	83.7145919557815	-0.0667992046856709	0.508481894104874	-0.131369878574071	0.895482715544183	0.999672012797591
HS_H3K27ac_101096	23.9945737671334	-0.144805867230713	0.581106007392764	-0.249190105399892	0.80321373281635	0.999672012797591
HS_H3K27ac_101097	37.2357862045002	-0.125630134081261	0.429614877465482	-0.292425008236254	0.769961689635615	0.999672012797591
HS_H3K27ac_101098	366.285242669499	0.158962370787205	0.90243752973376	0.176147783696565	0.860177841814515	0.999672012797591
HS_H3K27ac_101111	99.0918811092156	-0.439085402082662	0.596122449204928	-0.736569143920494	0.461384405046511	0.999672012797591
HS_H3K27ac_101112	20.0029504791534	0.101182134654725	0.422321114179501	0.239585782613082	0.810651387640014	0.999672012797591
HS_H3K27ac_101113	56.6805182559163	-0.0442811346875856	0.370496458452831	-0.119518375081103	0.904864683169152	0.999672012797591
HS_H3K27ac_101114	25.0968301487359	-0.710139888121703	0.504411826469873	-1.40785733175929	0.159173319767749	0.999672012797591
HS_H3K27ac_101115	173.406437866627	0.36659886369415	0.75339581446848	0.486595301770803	0.626545153672332	0.999672012797591
HS_H3K27ac_101116	31.1428691894826	0.369234796924231	0.500070130870259	0.738366029344047	0.460292051908782	0.999672012797591
HS_H3K27ac_101117	28.7145580163624	-0.605359201309928	0.613260812539948	-0.987115414733099	0.323586061786909	0.999672012797591
HS_H3K27ac_101118	27.2463122579376	0.204093834382691	0.508349915995165	0.401482970609229	0.688064573486972	0.999672012797591
HS_H3K27ac_101119:101120:101121	27.2545326166241	-0.0647634043836093	0.414432014372967	-0.156270273862882	0.875819986469614	0.999672012797591
HS_H3K27ac_101122:101123	24.7517614752357	0.222177692318342	0.434500293273186	0.511340718885663	0.609112497255044	0.999672012797591
HS_H3K27ac_101182:101183:101184:101185:101186:101187:101188	75.7330620953313	-0.170409591334222	0.444190426100338	-0.383640847080591	0.701244660791459	0.999672012797591
HS_H3K27ac_101235:101236	12.37335329207	-0.0239985176112554	0.510691574294439	-0.046992194152432	0.962519448821345	0.999672012797591
HS_H3K27ac_101237	18.8776365890946	-0.275022665600213	0.506602285083615	-0.542876875406949	0.587214578592963	0.999672012797591
HS_H3K27ac_101240:101241:101242:101243	23.6739746972498	-0.00389262701276582	0.476155847418126	-0.00817511122434583	0.993477277626242	0.999699844871151
HS_H3K27ac_101244:101245:101246	8.20195712432502	-0.140513614780881	0.478288105035546	-0.293784464429526	0.768922607100916	0.999672012797591
HS_H3K27ac_101247:101248	25.6357065610198	-0.183513656747633	0.477737860639314	-0.384130444470223	0.700881767820889	0.999672012797591
HS_H3K27ac_101249:101250:101251	35.2522064292497	-0.357086428755199	0.487090847718208	-0.733100263386146	0.46349727950964	0.999672012797591
HS_H3K27ac_101252:101253:101254:101255:101256:101257	59.9129585495405	-0.174421004141129	0.643056717568385	-0.271237356481827	0.786208483167821	0.999672012797591
HS_H3K27ac_101260	12.507334540604	0.424023230478174	0.451952133689485	0.938203846979734	0.348139661773084	0.999672012797591
HS_H3K27ac_101261:101262	10.9502067354753	0.610350359960083	0.441044206829696	1.38387569887243	0.166396518920784	0.999672012797591
HS_H3K27ac_101263:101264	23.0442701495515	-0.0112749411660819	0.350869648876526	-0.032134273232763	0.974364971428486	0.999672012797591
HS_H3K27ac_101267:101268	19.449448037739	-0.299597047549153	0.526194834592977	-0.569365238601967	0.569108302004611	0.999672012797591
HS_H3K27ac_101269	9.80422102548647	1.14486087874249	0.502720100502681	2.27733261032873	0.0227663709924222	0.999672012797591
HS_H3K27ac_101270:101271	33.1910623772023	0.487469809528407	0.415617205549584	1.17288168781129	0.240843253976349	0.999672012797591
HS_H3K27ac_101272	26.3503223996738	-0.988387492724263	0.602364004519827	-1.64084753622048	0.100829067795361	0.999672012797591
HS_H3K27ac_101273	9.89727969519953	0.0698846137677946	0.48348928420532	0.144542218516093	0.885072320902148	0.999672012797591
HS_H3K27ac_101274	16.6660509104038	-0.516699603182035	0.406083266983843	-1.27239816360765	0.203231686228584	0.999672012797591
HS_H3K27ac_101275:101276:101277:101278	36.2300236540075	-0.358360101307587	0.406453959954501	-0.881674523106387	0.377952842058643	0.999672012797591
HS_H3K27ac_101279:101280	24.3280516978364	0.0100719053014149	0.31480404828931	0.0319942051449054	0.974476672157774	0.999672012797591
HS_H3K27ac_101281:101282:101283	34.2352587155531	0.529105821182632	0.495453401823849	1.06792247108386	0.285555485239722	0.999672012797591
HS_H3K27ac_101285	15.8773683071713	0.250360676837013	0.373928034556994	0.669542408430605	0.503149537755904	0.999672012797591
HS_H3K27ac_10130	26.5338936326377	0.777816631759377	0.384000703820797	2.02556043262453	0.0428098496909214	0.999672012797591
HS_H3K27ac_101337:101338	21.0209387060155	-0.259671941940933	0.440951617954337	-0.588889872194149	0.555935152130152	0.999672012797591
HS_H3K27ac_101339:101340	42.7253834365231	0.630917978960751	0.762136502090197	0.827828056037766	0.407767883361587	0.999672012797591
HS_H3K27ac_10134	46.7927087024053	0.957987542036329	0.726040382529933	1.31946867569289	0.187012475617175	0.999672012797591
HS_H3K27ac_101341	19.741680675353	-0.587478976396112	0.445667687236884	-1.31819962097421	0.187436832381987	0.999672012797591
HS_H3K27ac_101342:101343:101344:101345:101346	150.857360423216	-0.0116965379390868	0.466832440730398	-0.0250551095394883	0.980011006327923	0.999672012797591
HS_H3K27ac_101347	21.6367247389331	-0.645181008654365	0.351683325501397	-1.83455103461197	0.0665722394782076	0.999672012797591
HS_H3K27ac_101348	15.5294480364885	0.236751205338509	0.410334944259345	0.576970615470844	0.563959305858228	0.999672012797591
HS_H3K27ac_101349	21.1091014191984	-0.243443484776416	0.377336947478512	-0.645162066432095	0.518822165773135	0.999672012797591
HS_H3K27ac_10135	26.5698212954285	0.660684579864266	0.402760474884272	1.64039080561246	0.100923935825368	0.999672012797591
HS_H3K27ac_101350	19.7311462404171	0.403961897273303	0.489817086346602	0.824719897556724	0.40953063249818	0.999672012797591
HS_H3K27ac_101351:101352:101353:101354:101355:101356	51.3666644310807	0.0536418412046509	0.392487002992454	0.136671637011334	0.891290349505538	0.999672012797591
HS_H3K27ac_101357:101358	17.6153971516231	0.340650308472511	0.490421174823775	0.694607667776414	0.487301205617318	0.999672012797591
HS_H3K27ac_101359	18.0172954152988	-0.740410205917959	0.579314590760375	-1.27807967851481	0.201221333400727	0.999672012797591
HS_H3K27ac_101360:101361:101362:101363:101364	33.8691120671069	-0.475513531551126	0.462868009278586	-1.02731993142548	0.304269840102889	0.999672012797591
HS_H3K27ac_101365:101366	25.2336721878952	-0.606443929999116	0.55096128022342	-1.10070154068394	0.271026575496724	0.999672012797591
HS_H3K27ac_101367	13.2560110185592	-0.220901168664953	0.4054598686982	-0.544816357224685	0.585879827537604	0.999672012797591
HS_H3K27ac_101368	11.5663812344069	0.327470808714452	0.430917750726578	0.759938081367728	0.447291597287215	0.999672012797591
HS_H3K27ac_101369	14.6699634156035	-0.270830731926158	0.467149119077345	-0.579752205165385	0.562081732700922	0.999672012797591
HS_H3K27ac_101370:101371	34.838915552028	-0.248299981878214	0.42661098364644	-0.582029041436955	0.560547119404277	0.999672012797591
HS_H3K27ac_101372:101373	19.2776198835777	0.404919872535785	0.486309540296508	0.832638142959114	0.405048840299533	0.999672012797591
HS_H3K27ac_101374:101375	17.8773034285581	-0.816771502270636	0.487683049951991	-1.67479985689689	0.0939735069838341	0.999672012797591
HS_H3K27ac_101376	25.1780515308141	0.670751635155318	0.557306571327568	1.20355953018374	0.228759869370362	0.999672012797591
HS_H3K27ac_101377:101378:101379:101380:101381	59.4755428725554	-1.11282921319175	0.498952240097817	-2.23033213153544	0.0257254015454535	0.999672012797591
HS_H3K27ac_10138	111.96335612636	0.568862661327257	1.01632242008049	0.559726569135614	0.575665956864954	0.999672012797591
HS_H3K27ac_101382:101383:101384	19.6748704833446	0.062329638543872	0.363855784003608	0.171303140651061	0.863985411084418	0.999672012797591
HS_H3K27ac_101385	8.37382068157652	-0.617789321644501	0.56138082258945	-1.10048169938342	0.271122298976446	0.999672012797591
HS_H3K27ac_10139	62.2920887535147	0.501437528251614	0.599765169259106	0.836056433338807	0.403123156090401	0.999672012797591
HS_H3K27ac_10140:10141	20.8223356346219	-0.0520603127897548	0.562556095149414	-0.0925424384139463	0.926267074884994	0.999672012797591
HS_H3K27ac_10142	43.0676459526244	-0.977529871674718	0.782214231389555	-1.24969584091841	0.211410677212515	0.999672012797591
HS_H3K27ac_101422	9.33532572745273	-0.643567966111123	0.538552365772632	-1.19499608025643	0.232088561580902	0.999672012797591
HS_H3K27ac_101423:101424:101425	25.392075247541	-0.649250459225152	0.469704126455606	-1.38225410988915	0.166893691040705	0.999672012797591
HS_H3K27ac_101427:101428:101429:101430:101431	17.6442190836596	-0.494103814925224	0.578668905547645	-0.85386273599341	0.393181048843502	0.999672012797591
HS_H3K27ac_101432:101433	48.7016210330911	-0.52238265176617	0.446148000817086	-1.17087300808132	0.241649826151409	0.999672012797591
HS_H3K27ac_101434:101435	25.7289195144967	-0.993018907850997	0.475121591726726	-2.0900311102303	0.0366150051763476	0.999672012797591
HS_H3K27ac_101436	17.7196423402796	0.171622817718967	0.415900529267159	0.412653520834359	0.679860482732279	0.999672012797591
HS_H3K27ac_101439:101440:101441	58.5938306430277	0.0806322532239659	0.497450578833308	0.162090982812958	0.871234206969144	0.999672012797591
HS_H3K27ac_101442:101443	51.7260506132682	-0.314026201885782	0.737725604083881	-0.425668026360214	0.670349763545548	0.999672012797591
HS_H3K27ac_101465	19.3428577748576	-0.187319288593943	0.588623549688596	-0.318232746027647	0.750308395143687	0.999672012797591
HS_H3K27ac_101466	31.649364635349	-0.967528389402787	0.628814637528588	-1.53865436912448	0.123888697770134	0.999672012797591
HS_H3K27ac_101467:101468:101469:101470	55.9479675722727	-0.397917428643573	0.72577430979943	-0.548266070141748	0.583509221426282	0.999672012797591
HS_H3K27ac_101473	32.6911346940255	0.111112733627037	0.492876999868033	0.225437043434341	0.821639296731321	0.999672012797591
HS_H3K27ac_101474	27.1981666192075	-0.703326985203037	0.34738853336193	-2.02461197667186	0.0429072234776972	0.999672012797591
HS_H3K27ac_101475:101476	66.8602314411422	0.0300317729599454	0.515432415258685	0.0582652003849488	0.953537386473614	0.999672012797591
HS_H3K27ac_10147:10148	37.7379013708641	-0.90942309353617	0.575829379898381	-1.57932735856003	0.114260989695878	0.999672012797591
HS_H3K27ac_101493:101494:101495	9.96580033146942	-0.261964921193708	0.465304219984049	-0.562997088663173	0.573436866398118	0.999672012797591
HS_H3K27ac_101496	12.3794321518696	0.17840086626142	0.434283959207182	0.410793128503075	0.681224232210874	0.999672012797591
HS_H3K27ac_101497:101498	9.87404612608883	-0.885020908905471	0.499320726531593	-1.77244977402209	0.0763199256673002	0.999672012797591
HS_H3K27ac_101499	2.41224155868133	-0.435327985516065	0.679535191374769	-0.640626108907402	0.521765632197604	0.999672012797591
HS_H3K27ac_10149:10150	19.5017339886836	-0.2355677180923	0.409318040273411	-0.575512669646685	0.564944624543434	0.999672012797591
HS_H3K27ac_101500	14.8863269790701	-1.08371716647436	0.488348942195771	-2.21914510882654	0.0264768540276294	0.999672012797591
HS_H3K27ac_10151	28.4852393940232	-0.318175096098238	0.633980931877444	-0.501868558027459	0.615759983660324	0.999672012797591
HS_H3K27ac_101519:101520:101521	17.6401269872532	0.0422172452817059	0.391789249399324	0.107754986504688	0.914190050471151	0.999672012797591
HS_H3K27ac_10152	128.573306135401	-0.402886498438779	0.460753360316935	-0.874408160933754	0.38189601463497	0.999672012797591
HS_H3K27ac_10153:10154	102.486875085062	0.06322101827446	0.530582113308122	0.119154070008662	0.905153294152402	0.999672012797591
HS_H3K27ac_10156	30.3724037974114	-0.00825460617521291	0.489282227601617	-0.01687084817218	0.986539649245348	0.999672012797591
HS_H3K27ac_10157	29.5258657077212	-0.107310895849338	0.320661995637052	-0.334654238136782	0.737885925469503	0.999672012797591
HS_H3K27ac_10158	24.3779332762379	-0.0287992188575332	0.424227455931129	-0.06788626821506	0.945876169911411	0.999672012797591
HS_H3K27ac_101616	18.0790439144227	-0.280633003017871	0.407455116553003	-0.688745806880464	0.490983244556563	0.999672012797591
HS_H3K27ac_101617	17.7837859249032	0.024440555502849	0.469261594769456	0.0520830082309557	0.958462552056152	0.999672012797591
HS_H3K27ac_101618:101619	28.7189079887855	-0.176678658084579	0.449001768782286	-0.393492120451418	0.69395604258848	0.999672012797591
HS_H3K27ac_10163	25.2640387902123	-0.155233084807476	0.413872960612445	-0.375074236736228	0.707605256806056	0.999672012797591
HS_H3K27ac_10164	19.1497713112327	-0.309316286949855	0.412476264626915	-0.749900814849631	0.453314443698547	0.999672012797591
HS_H3K27ac_10165:10166	19.1877973140406	-0.299967625813088	0.441776064459626	-0.679003798406335	0.497135455220234	0.999672012797591
HS_H3K27ac_10167	18.8816873497158	-0.195387231377472	0.483490502144838	-0.404118034399237	0.686125923838931	0.999672012797591
HS_H3K27ac_10168	17.4294272040645	-0.0436933556672255	0.379071514844629	-0.115264149259894	0.908235753667566	0.999672012797591
HS_H3K27ac_10169:10170	32.8803636831416	-0.513164705196084	0.451215038559478	-1.13729521700868	0.255414893571982	0.999672012797591
HS_H3K27ac_1016:1017:1018:1019:1020:1021:1022	48.5955056880294	-0.0814398652065059	0.503386334796135	-0.161784020695532	0.871475936898908	0.999672012797591
HS_H3K27ac_101713:101714	62.5664058430006	0.307294459758674	0.594565956853688	0.516838302321929	0.605269039844387	0.999672012797591
HS_H3K27ac_101715:101716	39.2824918469009	-0.807882402507489	0.726305136883572	-1.11231817246116	0.266001373142338	0.999672012797591
HS_H3K27ac_10171:10172:10173	80.7522778980051	-0.453134715830403	0.567238933071059	-0.798842761686174	0.424381591804993	0.999672012797591
HS_H3K27ac_101725	25.1102279015459	-0.418094804239371	0.626165936334966	-0.667706082331045	0.504321226722975	0.999672012797591
HS_H3K27ac_101726	36.8713846633582	0.221081659155808	0.438190603240847	0.504533090213925	0.613886815137622	0.999672012797591
HS_H3K27ac_101727:101728	28.0741866532289	0.69404286578356	0.415132509086549	1.67185862487792	0.0945522032454561	0.999672012797591
HS_H3K27ac_101729	18.7855846361101	0.119813241510977	0.52055249839344	0.230165529664638	0.817963146152199	0.999672012797591
HS_H3K27ac_101730	30.0928619608627	-0.139888699828281	0.356308083927776	-0.392606023097239	0.694610490278391	0.999672012797591
HS_H3K27ac_101731	29.0738876356276	-0.85476091828606	0.505949112384325	-1.68942072900955	0.0911388313145142	0.999672012797591
HS_H3K27ac_101732	28.2532174457313	0.0510114216773961	0.354565359075214	0.143870291814308	0.885602895288085	0.999672012797591
HS_H3K27ac_101733:101734	39.8046545570422	-0.145567388992032	0.492574960257993	-0.295523322817281	0.767594138471099	0.999672012797591
HS_H3K27ac_101735	31.5363990253573	0.560940994144091	0.612057577550595	0.91648402816763	0.359413080824919	0.999672012797591
HS_H3K27ac_101736	24.5913988774037	-0.560285666847253	0.450112661734563	-1.24476762037336	0.213217181587342	0.999672012797591
HS_H3K27ac_101737	23.7042474213417	0.548445794974475	0.815429466031151	0.672585205491609	0.501211216440683	0.999672012797591
HS_H3K27ac_101742	25.9137894964773	-0.200579035087858	0.518694226671791	-0.386699956879945	0.698978348080488	0.999672012797591
HS_H3K27ac_101743	55.5657988699231	-0.650681446132795	0.701559999110075	-0.927477973314015	0.353678422972033	0.999672012797591
HS_H3K27ac_101744	36.4764573929628	-0.281930832757843	0.641815799850066	-0.439270633137584	0.660465450414034	0.999672012797591
HS_H3K27ac_101745	23.2071735782633	0.309191956038433	0.379745324009186	0.814208724874131	0.41552538805398	0.999672012797591
HS_H3K27ac_101746	22.85001382605	-0.352966568916941	0.552821261753586	-0.638482260608623	0.523159797994157	0.999672012797591
HS_H3K27ac_101747	69.1434263779132	-0.139138151049566	0.521761992336081	-0.266669771070529	0.789723430495383	0.999672012797591
HS_H3K27ac_101748	39.3304692316895	0.0918195715078371	0.506916249066917	0.181133612656627	0.856262701865844	0.999672012797591
HS_H3K27ac_101749	33.13344736048	-0.188419330289461	0.47036438228907	-0.400581628592925	0.688728173745705	0.999672012797591
HS_H3K27ac_10174:10175:10176	60.82518422057	0.128973153687605	0.381904697995927	0.337710309311199	0.735581505043628	0.999672012797591
HS_H3K27ac_101750:101751	17.579655851952	-0.298024089202693	0.364764536341629	-0.817031425784143	0.413910469250919	0.999672012797591
HS_H3K27ac_101753	17.8962530996517	-0.167145285513158	0.509519185532966	-0.328045126187587	0.742877543024118	0.999672012797591
HS_H3K27ac_101757	11.3265220509597	-0.388569742654994	0.50283984135617	-0.772750507610958	0.439670049004201	0.999672012797591
HS_H3K27ac_101758	358.238902039952	-0.627523373574138	0.64327828203754	-0.97550840918568	0.329308132470688	0.999672012797591
HS_H3K27ac_101759	22.6727580275272	0.671212294761368	0.439532844021128	1.5271038419352	0.126735191749256	0.999672012797591
HS_H3K27ac_101760	21.2817622672022	0.167987600745281	0.529246685784101	0.317408885605775	0.750933365807713	0.999672012797591
HS_H3K27ac_101761	25.5235069788313	-0.182898012659668	0.360748406785304	-0.506996037181444	0.612157599097933	0.999672012797591
HS_H3K27ac_101762	21.8104391460437	-0.0115266647799461	0.559475994349628	-0.0206026083270033	0.983562659764545	0.999672012797591
HS_H3K27ac_101763	29.7684263148285	-0.310585588374902	0.598928760019707	-0.51856849947343	0.604061680623097	0.999672012797591
HS_H3K27ac_101764	6.49794253314678	0.203168184880452	0.66429232238407	0.305841536977733	0.759725300888766	0.999672012797591
HS_H3K27ac_101768	29.515716008638	-0.472957349614921	0.388281533836378	-1.2180784003347	0.223194181126486	0.999672012797591
HS_H3K27ac_101769	21.4645506655319	-0.973594201988637	0.533980580403701	-1.82327642187395	0.0682615355090785	0.999672012797591
HS_H3K27ac_10177	26.0333380405531	-0.798235617240443	0.440397988535189	-1.81253238666112	0.069903974386931	0.999672012797591
HS_H3K27ac_101770	25.3811560011051	-0.372430684428469	0.388528643666719	-0.958566866302762	0.337776991055538	0.999672012797591
HS_H3K27ac_101782	12.0345440909125	0.485639235432489	0.504234822044429	0.963121177278982	0.335486715327456	0.999672012797591
HS_H3K27ac_101783	37.6442878607947	-0.250570887793291	0.407486486826383	-0.614918275560021	0.538608692910547	0.999672012797591
HS_H3K27ac_101785:101786	27.0324115603596	-0.499447681383801	0.407656990249199	-1.2251664839072	0.22051249972494	0.999672012797591
HS_H3K27ac_101787	39.757809778685	-0.81508861108155	0.631231095530886	-1.29126815337897	0.19661070962307	0.999672012797591
HS_H3K27ac_101791	23.080030311099	-0.180577091357311	0.588270139973555	-0.30696287145465	0.758871633027611	0.999672012797591
HS_H3K27ac_101792	85.9776067535325	-0.178526293011789	0.538210381936432	-0.331703547541145	0.740113121659988	0.999672012797591
HS_H3K27ac_101793	25.8353811351216	-0.46286748493691	0.394303021970451	-1.17388774405994	0.24043999213566	0.999672012797591
HS_H3K27ac_101794	22.5998161441535	-0.0184882329370103	0.502600231911943	-0.0367851659492458	0.970656301901573	0.999672012797591
HS_H3K27ac_101795	13.9140888926625	-0.26370650316575	0.572270269205739	-0.460807624222295	0.644936631246778	0.999672012797591
HS_H3K27ac_101796	16.7962990506733	1.6767482171559	0.818869780421389	2.04763719121867	0.0405955623372105	0.999672012797591
HS_H3K27ac_101797	9.05653344453986	0.166943793947578	0.506673004744558	0.329490208446656	0.741785193692573	0.999672012797591
HS_H3K27ac_101798	24.9841252489668	-0.0577947141773668	0.366768858506796	-0.157578029968692	0.874789316800336	0.999672012797591
HS_H3K27ac_101799	519.787242131304	-0.716390271700498	0.567981094227221	-1.26129246022739	0.207203496697027	0.999672012797591
HS_H3K27ac_101800	17.3351711715926	0.924291656793474	0.610380392333316	1.51428792340488	0.129952830165242	0.999672012797591
HS_H3K27ac_101804	31.4725329805682	-0.984846681140902	0.557510731666231	-1.76650712749061	0.0773108068654979	0.999672012797591
HS_H3K27ac_101805	15.1261449823554	0.208054261752045	0.655112107644293	0.31758573734835	0.750799194400102	0.999672012797591
HS_H3K27ac_101806:101807:101808:101809	32.414665887741	-0.211159813014055	0.497563427799643	-0.424387728712014	0.671283068602198	0.999672012797591
HS_H3K27ac_101810	17.1533384777134	0.301355694541663	0.403638165359637	0.746598613322798	0.455305885710521	0.999672012797591
HS_H3K27ac_101811	32.9609876773677	0.544626422267213	0.56698878890547	0.960559420087608	0.336773740738351	0.999672012797591
HS_H3K27ac_101817	44.3158099262938	0.218674431187623	0.585085642186857	0.373747730965146	0.708592010359879	0.999672012797591
HS_H3K27ac_101818	149.739765671778	-0.728354407197787	0.603076888491672	-1.20773059140011	0.227150907030796	0.999672012797591
HS_H3K27ac_101819	24.630495488137	-0.0129170318195725	0.447666600915431	-0.0288541333956086	0.976980926623122	0.999672012797591
HS_H3K27ac_101822	290.961936968602	-0.862716205867596	0.5595123346846	-1.54190739396999	0.123096098928211	0.999672012797591
HS_H3K27ac_101823	169.992989360247	-0.569312098534462	0.470783016441073	-1.20928767320076	0.226552344953999	0.999672012797591
HS_H3K27ac_101824	21.2369508228049	-0.512020807900113	0.41273424877251	-1.24055808167819	0.214769045350763	0.999672012797591
HS_H3K27ac_101835	232.907747697205	-0.505939734702721	0.776309012879447	-0.651724669311921	0.514578805335163	0.999672012797591
HS_H3K27ac_101836	36.1900186547223	-0.349273948954731	0.505773053968584	-0.69057445076231	0.489833007943592	0.999672012797591
HS_H3K27ac_101837	22.2592512552427	0.801758573301036	0.535397623337536	1.49750118109055	0.134262898494013	0.999672012797591
HS_H3K27ac_101838:101839	35.7113680587873	0.327476600218484	0.536737288504279	0.610124556710155	0.541779300678845	0.999672012797591
HS_H3K27ac_101848	22.0747364568818	-0.285386376366118	0.380464692288989	-0.750099502398366	0.453194779196415	0.999672012797591
HS_H3K27ac_101849	109.906542750123	-0.714274045450319	0.450962744155747	-1.58388703880078	0.113219427413043	0.999672012797591
HS_H3K27ac_101850	17.5380492793164	1.5545643664128	0.61161390104414	2.5417413890673	0.0110301751966713	0.999672012797591
HS_H3K27ac_101853	21.3983552240492	1.61689896655575	0.629317082420615	2.56929139812395	0.0101906725188534	0.999672012797591
HS_H3K27ac_101854	21.5321614012479	0.381017122237781	0.471624541354555	0.807882306428456	0.419158337842145	0.999672012797591
HS_H3K27ac_101856	20.8252857297508	-0.288136667973364	0.375543197989357	-0.767253060409659	0.442931070864368	0.999672012797591
HS_H3K27ac_101858	21.1036764832136	-0.419138286958869	0.42652587251427	-0.982679630870097	0.325765138808311	0.999672012797591
HS_H3K27ac_101859	173.703621589441	-0.0137910243619211	0.683802931642049	-0.0201681269906287	0.983909253688744	0.999672012797591
HS_H3K27ac_101864:101865	250.910267424206	-0.63500960979199	0.618018721318774	-1.02749251420242	0.304188608541254	0.999672012797591
HS_H3K27ac_101866	32.460588624423	-0.162618451493171	0.484272632537303	-0.335799383585122	0.737022155038592	0.999672012797591
HS_H3K27ac_101867:101868	20.7353639942041	-0.431955840281913	0.479102272394392	-0.901594221465791	0.367272461767454	0.999672012797591
HS_H3K27ac_101872	25.1642946624794	-0.89786586888231	0.46806991079808	-1.91823026468719	0.0550818202989401	0.999672012797591
HS_H3K27ac_101873	24.1691230809459	0.620379092623966	0.455619631116549	1.36161624797346	0.173319024831769	0.999672012797591
HS_H3K27ac_101875	37.4685343291516	0.107032267920304	0.506450123210656	0.211338220715142	0.83262336056441	0.999672012797591
HS_H3K27ac_101876	33.1891064183834	0.0261498572158198	0.422937534791331	0.0618291238414712	0.950698910379085	0.999672012797591
HS_H3K27ac_101877	393.840748813955	-0.458430032604934	0.557601042999335	-0.822147014178883	0.410993230689656	0.999672012797591
HS_H3K27ac_101878	184.6510192029	-0.0605538526464488	0.475881635501536	-0.127245617668416	0.898746001119262	0.999672012797591
HS_H3K27ac_101880	89.2010050464813	-0.525476654221639	0.416281792471926	-1.26230996340556	0.206837272918006	0.999672012797591
HS_H3K27ac_101881	15.8883354078743	1.44763027957679	0.468599260500727	3.08927137023201	0.00200648073226608	0.831592938839069
HS_H3K27ac_101882	48.357075479975	-0.0305235610441499	0.532732795118563	-0.0572961929955085	0.954309252922671	0.999672012797591
HS_H3K27ac_101883	27.5062663265852	0.234189179738286	0.577251654583809	0.405696853146542	0.684965354747765	0.999672012797591
HS_H3K27ac_101884	23.0799557863145	-0.212571720586675	0.475501108892971	-0.447047791500571	0.654840553616118	0.999672012797591
HS_H3K27ac_101888	412.860996040466	-0.461135956305777	0.585960152226387	-0.786974941134933	0.431296535530056	0.999672012797591
HS_H3K27ac_101889	20.8254485265461	0.382479580571737	0.800995348849672	0.477505370188509	0.633002297724366	0.999672012797591
HS_H3K27ac_101890	19.6978882996704	0.399772530204108	0.8720494597902	0.458428734420966	0.646644451641994	0.999672012797591
HS_H3K27ac_101891	27.5799700237615	0.0521317454509835	0.539366376791387	0.0966536804928549	0.923001425143886	0.999672012797591
HS_H3K27ac_101892	229.269561308316	-1.82322119589319	0.744570958992307	-2.44868695706412	0.0143377999345547	0.999672012797591
HS_H3K27ac_101893	44.5261644037716	-0.0688243029929125	0.58570380809712	-0.117507009586491	0.906458289680864	0.999672012797591
HS_H3K27ac_101897	17.5658732228328	-0.191388006443936	0.490634645974377	-0.390082534966214	0.696475516986512	0.999672012797591
HS_H3K27ac_101901:101902	16.9753972247533	-0.169106647391134	0.485323137865269	-0.348441345976132	0.727508756049673	0.999672012797591
HS_H3K27ac_101909:101910	21.8788575262477	-0.553266271047889	0.424796062785926	-1.30242796371374	0.192770128444846	0.999672012797591
HS_H3K27ac_10191	76.1225171868376	-0.0815792709412267	0.512048095614633	-0.159319547596996	0.873417120701762	0.999672012797591
HS_H3K27ac_101911:101912	21.1441513555088	1.23021318707981	1.10719041449026	1.11111257014105	0.266519897861035	0.999672012797591
HS_H3K27ac_101913	40.2773263656737	-0.206278344152586	0.576848682732986	-0.357595241745692	0.720646239702082	0.999672012797591
HS_H3K27ac_101914	142.470898639682	-0.39006352349226	0.573959645450016	-0.679600955545278	0.496757164472922	0.999672012797591
HS_H3K27ac_101915	25.867376530024	0.0427789312786784	0.476940149797865	0.0896945482505695	0.928529948346631	0.999672012797591
HS_H3K27ac_101916	155.28160062792	-0.900309594492982	0.541857225464921	-1.66152549450735	0.0966079529886859	0.999672012797591
HS_H3K27ac_101919	23.3073145845779	-0.391002114123565	0.502043188432734	-0.778821669394991	0.436084771088827	0.999672012797591
HS_H3K27ac_101922	22.3851843941526	0.514498378388671	0.629910942923001	0.816779552997164	0.414054419177014	0.999672012797591
HS_H3K27ac_101923	29.8934370221469	-0.289883296029266	0.458290040816774	-0.632532392614576	0.527039048709518	0.999672012797591
HS_H3K27ac_101924	33.7177605357775	0.966056481817604	0.685252055183618	1.40978268435655	0.158603861051369	0.999672012797591
HS_H3K27ac_101926	14.3567456929403	0.783036884483117	0.396446799421543	1.97513735922613	0.0482525622118743	0.999672012797591
HS_H3K27ac_101929	25.4117662510454	0.430923944285574	0.497624573175062	0.865961947047934	0.386511029974197	0.999672012797591
HS_H3K27ac_101932	25.1828917619858	0.460016665337194	0.41892746520456	1.09808189614059	0.272168729858302	0.999672012797591
HS_H3K27ac_101933	35.3757607472672	0.0870566091248582	0.599166407629953	0.145296211563691	0.884477005720712	0.999672012797591
HS_H3K27ac_101934	21.4968219432747	-1.13992513098369	0.504958651446977	-2.25746232432536	0.0239792011279773	0.999672012797591
HS_H3K27ac_101935	5.72711120863176	0.110186203354473	0.572012943212476	0.192628863842936	0.847249638185386	0.999672012797591
HS_H3K27ac_101936	24.7785737728295	-0.058408344420948	0.357164549023151	-0.163533431805299	0.87009845266685	0.999672012797591
HS_H3K27ac_101937	28.793317079903	-0.715116426577945	0.400094945436789	-1.78736681063852	0.073878222193379	0.999672012797591
HS_H3K27ac_101939	34.5840436917538	-0.326570396691991	0.37178404113091	-0.87838734470316	0.379733549798781	0.999672012797591
HS_H3K27ac_10194	32.666372622969	0.0241920488729032	0.423234022521654	0.057159981441864	0.954417756195651	0.999672012797591
HS_H3K27ac_101940:101941	18.230284177487	-0.0638742019406679	0.511666129415143	-0.124835704903272	0.900653620056929	0.999672012797591
HS_H3K27ac_101945	24.8209080114471	-0.493650905910745	0.396979145653648	-1.24351848532981	0.213676833430684	0.999672012797591
HS_H3K27ac_101947	21.8527203788948	0.454892435365429	0.836017178730325	0.544118526435405	0.586359912400806	0.999672012797591
HS_H3K27ac_101948	27.6828991302637	0.0925588787410893	0.538399245489495	0.171914948834926	0.863504394086385	0.999672012797591
HS_H3K27ac_101949	18.7240752749605	-0.109530684359513	0.475691505644614	-0.230255707869087	0.81789307592782	0.999672012797591
HS_H3K27ac_10196	29.8699817156198	0.0196940305619277	0.46493825331917	0.0423583786047567	0.966213007611113	0.999672012797591
HS_H3K27ac_101962	117.749425498119	0.645106616278849	0.858501418260922	0.751433372801702	0.45239188450137	0.999672012797591
HS_H3K27ac_101963	23.5226925197065	-0.558971883224201	0.443958049480296	-1.25906464333408	0.208006983845904	0.999672012797591
HS_H3K27ac_10197	24.9344925735336	0.159394124401937	0.571554774289983	0.278878126072772	0.78033835570299	0.999672012797591
HS_H3K27ac_101976	48.3843778463608	0.254754443264979	0.541724192907557	0.470265951937007	0.638165019907823	0.999672012797591
HS_H3K27ac_101977:101978	72.3313587489718	-0.433062984165889	0.49828096387186	-0.869114045218185	0.384784755204524	0.999672012797591
HS_H3K27ac_10198	18.7091191639719	0.400682482168648	0.560067066034458	0.71541875333908	0.474350327916239	0.999672012797591
HS_H3K27ac_10199:10200	17.030470474821	1.63459517366143	0.40099278687577	4.07637051628023	4.57441091302892e-05	0.0562226648872723
HS_H3K27ac_102000	13.934592023157	-0.111868972424708	0.405802997058451	-0.275673105510837	0.782799154163272	0.999672012797591
HS_H3K27ac_102001	33.4272145986135	0.210693323888712	0.485201240952193	0.434239045793108	0.664114861866086	0.999672012797591
HS_H3K27ac_102004	24.2613771015975	-0.0131942541710813	0.422441756035102	-0.0312333096399329	0.975083475614483	0.999672012797591
HS_H3K27ac_10201	14.8955559225018	0.374046150278793	0.397678826268239	0.940573461727365	0.346923487018243	0.999672012797591
HS_H3K27ac_102012	21.1535840816297	-0.0222153033517235	0.552838136271421	-0.0401841007235013	0.967946353176582	0.999672012797591
HS_H3K27ac_102013	154.358296262056	-0.667531955904185	0.487068356084978	-1.37050980127258	0.170527817956682	0.999672012797591
HS_H3K27ac_102014	26.3029416928497	-0.66661945769324	0.448117410446952	-1.4875999953413	0.136856414679541	0.999672012797591
HS_H3K27ac_102015	24.4400780006482	-0.668753861074485	0.532754021888447	-1.25527698261941	0.209378227864645	0.999672012797591
HS_H3K27ac_102016	7.9851434098228	-0.50857032537201	0.495949626847549	-1.02544754112365	0.305152065872613	0.999672012797591
HS_H3K27ac_102019	51.0609939435594	-1.11538572180613	0.570500123577757	-1.95510163049791	0.0505710758633163	0.999672012797591
HS_H3K27ac_102027	94.9756071801519	0.16896444417786	0.582773592753775	0.289931538214444	0.771868613383152	0.999672012797591
HS_H3K27ac_102028	35.3925131494952	-0.158423808371702	0.520083172875766	-0.304612447843118	0.760661338318673	0.999672012797591
HS_H3K27ac_102035	169.130139896764	-0.49080567040989	0.54722120824904	-0.896905425102831	0.36976938498321	0.999672012797591
HS_H3K27ac_102036	57.4528668422466	-0.000949506181807009	0.695645148271381	-0.00136492892125598	0.998910944625294	0.999907553104661
HS_H3K27ac_102038	21.9276467401326	-0.499716755963705	0.488791641359987	-1.02235127133787	0.306614674776693	0.999672012797591
HS_H3K27ac_102039:102040	168.187181778949	-0.194347080354819	0.516239585673838	-0.376466830030367	0.70656987058325	0.999672012797591
HS_H3K27ac_102041	23.6041986292076	-0.785069450035664	0.392795339628788	-1.99867302595187	0.045643743386415	0.999672012797591
HS_H3K27ac_102042	19.5540950569888	-0.438373411938863	0.43756157073976	-1.00185537591368	0.316413447519067	0.999672012797591
HS_H3K27ac_102043	21.2304580411431	-0.340869591460968	0.441941552192222	-0.771300163494714	0.440529035483134	0.999672012797591
HS_H3K27ac_102044	21.0877328556219	-0.73368632206265	0.5299660648352	-1.38440245658144	0.166235257165772	0.999672012797591
HS_H3K27ac_102045	32.3180400139856	-1.16833689938275	0.590592295363455	-1.97824609050096	0.0479009514751127	0.999672012797591
HS_H3K27ac_102046	15.479782828628	0.27269068296077	0.596200427741825	0.457380891177177	0.647397296729509	0.999672012797591
HS_H3K27ac_102047	22.1446435701662	-0.342054035527708	0.464255787788356	-0.736779259462119	0.461256597986327	0.999672012797591
HS_H3K27ac_102048	30.1708290844008	-0.627132401411204	0.389103733734342	-1.61173575846325	0.1070194528529	0.999672012797591
HS_H3K27ac_102049	35.3683402667882	-0.55751965735236	0.551334916518186	-1.01121775648318	0.311912219024993	0.999672012797591
HS_H3K27ac_10206	22.0347655115256	-1.00215872998853	0.490577720327717	-2.04281337790691	0.0410709157426462	0.999672012797591
HS_H3K27ac_102063:102064	20.0688215594116	0.0890273778853822	0.381653010260172	0.233267851928359	0.815553420499796	0.999672012797591
HS_H3K27ac_10207	81.5825068435641	0.0744131241218319	0.371914232679878	0.200081410129529	0.841416911967461	0.999672012797591
HS_H3K27ac_102071	18.7643705194864	0.253691439139061	0.445011771265143	0.570078041796132	0.568624767528959	0.999672012797591
HS_H3K27ac_102072	21.6083420956718	-0.195684756550663	0.362394468536383	-0.539977216928788	0.58921274455421	0.999672012797591
HS_H3K27ac_102073	23.5447412535895	-0.415898795420929	0.412293144209743	-1.00874535815554	0.31309677256226	0.999672012797591
HS_H3K27ac_102074	27.626005293971	-0.143571693309236	0.395202816343583	-0.363286108731615	0.716391169163446	0.999672012797591
HS_H3K27ac_102075	32.1537890526513	-0.323074740274384	0.49840573092715	-0.648216343085361	0.516845032908077	0.999672012797591
HS_H3K27ac_102076	25.0014778468191	0.161460097859132	0.491961406907899	0.328196674763472	0.742762961887327	0.999672012797591
HS_H3K27ac_102077	33.8141573156595	-0.0487924329905009	0.561807334354989	-0.0868490494993618	0.930791499022068	0.999672012797591
HS_H3K27ac_102078	32.1242862121593	-0.265740683550468	0.465390320697136	-0.571006038871628	0.56799554933006	0.999672012797591
HS_H3K27ac_10208	31.0271368692234	0.443414200119713	0.53704758700621	0.825651601176612	0.409001754575612	0.999672012797591
HS_H3K27ac_102080	10.1139127339221	-0.248907201640466	0.555709572766897	-0.447908788760194	0.654219025260608	0.999672012797591
HS_H3K27ac_102081	241.516461032224	-0.809207786315262	0.511263232924704	-1.58276154865695	0.113475823822302	0.999672012797591
HS_H3K27ac_102082	36.3921462123674	-0.0741232375373786	0.493510043815624	-0.150196006071705	0.880609976845732	0.999672012797591
HS_H3K27ac_102083	27.6625264133021	-0.228119818555104	0.446350842187382	-0.511077379034802	0.60929687501679	0.999672012797591
HS_H3K27ac_102084	27.8481203504269	-0.524308965289836	0.488332937482164	-1.07367110642416	0.282970115676238	0.999672012797591
HS_H3K27ac_102085:102086	30.9083899735209	-0.166397637815542	0.308684401836094	-0.539054247074966	0.589849424177283	0.999672012797591
HS_H3K27ac_102087:102088	28.3703763355413	-0.644733366458847	0.585501429900418	-1.1011644609792	0.27082508609081	0.999672012797591
HS_H3K27ac_102089	20.427957271154	-0.721429653527179	0.493197588207982	-1.46275989740435	0.143533089932488	0.999672012797591
HS_H3K27ac_102099:102100:102101:102102:102103	13.2472822070734	-0.843418267216947	0.539190421322988	-1.56423080578377	0.11776337514841	0.999672012797591
HS_H3K27ac_10209:10210	22.6874805246655	-0.221553714290899	0.331498839903318	-0.668339335231204	0.503917009935358	0.999672012797591
HS_H3K27ac_102104:102105:102106:102107	53.6184520020637	-0.115324760191026	0.404152281228002	-0.285349769251866	0.775376186687601	0.999672012797591
HS_H3K27ac_102108:102109	4.57083387344027	-0.0665427559896733	0.527488429734188	-0.126150171716952	0.899613053369785	0.999672012797591
HS_H3K27ac_10211	26.31107613775	-0.374544529267111	0.419093988522769	-0.89370055291729	0.371482129477306	0.999672012797591
HS_H3K27ac_102115:102116:102117	21.3258152004576	-0.258198682510264	0.405402371314239	-0.63689485010468	0.524193337487868	0.999672012797591
HS_H3K27ac_102118	22.4463256299995	-0.254984007751095	0.524015447828086	-0.486596356668378	0.626544405958855	0.999672012797591
HS_H3K27ac_102119:102120:102121	16.9427894435182	-0.847994267995095	0.441666943196318	-1.91998581976321	0.0548596905820482	0.999672012797591
HS_H3K27ac_10212	24.9476473139383	-0.740722129981638	0.385878062432588	-1.91957564343539	0.0549115230513074	0.999672012797591
HS_H3K27ac_102122	30.6851967658236	-0.794924913156168	0.443165962021167	-1.79374090358997	0.0728545333432416	0.999672012797591
HS_H3K27ac_102123:102124:102125	51.9463153094354	-0.487240755471889	0.398344476215956	-1.22316433279155	0.221267634087069	0.999672012797591
HS_H3K27ac_102126	87.7914109343327	-0.350557406172909	0.483787736652545	-0.724609946912894	0.468691354925054	0.999672012797591
HS_H3K27ac_102127	48.8998425378141	-0.740777384560215	0.424983661187021	-1.74307262187716	0.0813209302384429	0.999672012797591
HS_H3K27ac_102128:102129:102130:102131	56.7500862306495	-0.447251475630331	0.510220800499778	-0.876584167466778	0.380712541836402	0.999672012797591
HS_H3K27ac_10213	22.8349386997019	-0.497442364793118	0.484271140323158	-1.02719803715987	0.304327222186974	0.999672012797591
HS_H3K27ac_102132	11.5223178716213	1.17298492228533	0.619440755025691	1.89361922470968	0.0582755698647218	0.999672012797591
HS_H3K27ac_102133:102134	140.835854672063	-0.193444147735897	0.553464520047788	-0.349514992793385	0.72670271707516	0.999672012797591
HS_H3K27ac_102135	28.9925677389581	0.0586079424480379	0.356881499164045	0.164222417203807	0.869556054303321	0.999672012797591
HS_H3K27ac_102136	217.059663633395	-0.233895168659895	0.600066177048895	-0.389782290030382	0.696697540567151	0.999672012797591
HS_H3K27ac_10214	55.7901945845532	-1.27836589386381	0.730317426686608	-1.75042501678162	0.0800450023802066	0.999672012797591
HS_H3K27ac_102141	25.7604727796193	-0.146272978272013	0.385251209455628	-0.379682074142483	0.70418142823473	0.999672012797591
HS_H3K27ac_102142	6.47488909846091	-0.990469107127326	0.689744660205093	-1.43599387465039	0.151004084251933	0.999672012797591
HS_H3K27ac_102143	39.9006974355434	-0.328347126274951	0.353704640919314	-0.928308787302151	0.353247417188211	0.999672012797591
HS_H3K27ac_102144	20.4861714908816	-0.154269581029428	0.423309729695883	-0.364436652897771	0.715531969489149	0.999672012797591
HS_H3K27ac_102145	205.092352211472	0.0021081601447751	0.579978420059931	0.00363489411305555	0.997099780493545	0.999744056672762
HS_H3K27ac_10215	28.7826180246044	-0.490762697292097	0.486512587209089	-1.00873586870052	0.313101324764018	0.999672012797591
HS_H3K27ac_102159	25.978494782794	-0.168056235165102	0.452290572258098	-0.37156696485197	0.71021528902342	0.999672012797591
HS_H3K27ac_10216	179.135870682293	-0.559426552662115	0.449523821535627	-1.24448700126958	0.213320380500852	0.999672012797591
HS_H3K27ac_102160	43.7632023804901	-0.598927471741297	0.576012549480783	-1.03978198440497	0.298441200884364	0.999672012797591
HS_H3K27ac_102161:102162:102163	22.5320186949024	-0.22649312017858	0.333402630693496	-0.679338131518224	0.496923640934095	0.999672012797591
HS_H3K27ac_102164:102165	35.8915453478365	-0.65364273375595	0.651008399848835	-1.00404654365094	0.315356179807463	0.999672012797591
HS_H3K27ac_102166:102167	18.9258474690737	-0.120944651963509	0.420309464504946	-0.287751435971021	0.773537014144814	0.999672012797591
HS_H3K27ac_102168	24.8565239920364	-0.480239854348353	0.444647664600664	-1.08004582635029	0.280121773888072	0.999672012797591
HS_H3K27ac_102169	56.8439208057717	-0.883622978452865	0.612037375780763	-1.44374022472998	0.148812061945741	0.999672012797591
HS_H3K27ac_10217	21.6612294099509	-0.210106346943648	0.364384333144269	-0.576606423033182	0.56420535924912	0.999672012797591
HS_H3K27ac_102170	19.828513484264	-0.544144656497585	0.430725926584308	-1.2633199510712	0.206474219034726	0.999672012797591
HS_H3K27ac_102171	21.4508626734955	-0.204491260382149	0.466888504117737	-0.437987353680017	0.66139545084693	0.999672012797591
HS_H3K27ac_102172:102173	17.1584564674988	0.179722511602459	0.385138931366184	0.466643325214976	0.640755084262762	0.999672012797591
HS_H3K27ac_102174	24.6215131171119	-0.790842576299597	0.382818639024166	-2.06584135588465	0.0388434617137455	0.999672012797591
HS_H3K27ac_102175	39.1862559487255	-0.334526800714386	0.513606168631206	-0.651329405964733	0.514833870012016	0.999672012797591
HS_H3K27ac_102176	31.0970154102269	-0.367480521479086	0.394309705057471	-0.931959109212201	0.351357658108536	0.999672012797591
HS_H3K27ac_102177	38.1627386272278	-1.03881254218949	0.808357952190752	-1.28508977906901	0.198760912828561	0.999672012797591
HS_H3K27ac_10218	23.7711059088966	-0.385159893261816	0.451147426995064	-0.853733990742743	0.393252396070285	0.999672012797591
HS_H3K27ac_102187	17.5115638278283	-0.72864285475916	0.467920878774631	-1.55719243960068	0.119424802849126	0.999672012797591
HS_H3K27ac_102189	27.8365825997993	0.454698573872982	0.58355142765821	0.779191948338959	0.435866652376793	0.999672012797591
HS_H3K27ac_10219	17.5495517020527	-0.19756385706682	0.622521533212888	-0.317360679954596	0.750969939103678	0.999672012797591
HS_H3K27ac_102190	27.5591838425893	-0.463445654894239	0.34959194405428	-1.3256760139252	0.18494703572917	0.999672012797591
HS_H3K27ac_102191	19.4235251922305	-0.174878672781769	0.452555408995457	-0.38642488699881	0.69918202165152	0.999672012797591
HS_H3K27ac_102192:102193	45.6312988723493	-0.856946530424974	0.467803818778259	-1.83185022444456	0.0669737381236991	0.999672012797591
HS_H3K27ac_102194	294.152801736525	-0.479745445841143	0.694366752564018	-0.690910738553705	0.489621637279483	0.999672012797591
HS_H3K27ac_102195:102196	21.9301332376888	-0.206088096686768	0.40252275940031	-0.511991165403429	0.608657192633142	0.999672012797591
HS_H3K27ac_102197:102198:102199	46.0513678348119	-0.494876654601937	0.512130331718292	-0.966309987814107	0.333889089747246	0.999672012797591
HS_H3K27ac_102200:102201:102202:102203:102204	51.8494792841094	-0.525648843018233	0.455968656104404	-1.15281793162966	0.248985122705209	0.999672012797591
HS_H3K27ac_102205	431.422471640091	-0.118258407437153	0.596864847344448	-0.198132639178375	0.842941288635395	0.999672012797591
HS_H3K27ac_102207	53.3668884542187	-0.667564560110525	0.438352210372455	-1.52289538940231	0.1277848794819	0.999672012797591
HS_H3K27ac_102208	87.0131379456094	-0.139777060974401	0.574242743434569	-0.243411105447129	0.807686941579853	0.999672012797591
HS_H3K27ac_102209:102210:102211:102212:102213	71.989090751798	-0.299171083864823	0.460088706934094	-0.650246527149987	0.515532991460707	0.999672012797591
HS_H3K27ac_10220:10221:10222:10223	69.3599997022357	-0.427761888894065	0.416582976092345	-1.02683478068783	0.304498268852125	0.999672012797591
HS_H3K27ac_102214	23.140248315788	0.445151772302936	0.391254871684981	1.13775394127578	0.255223242407074	0.999672012797591
HS_H3K27ac_102215	20.7325510580684	0.411194366392226	0.498272700911125	0.825239604016696	0.409235573006923	0.999672012797591
HS_H3K27ac_102217:102218	10.8805655336996	-0.663601679825748	0.429337676379934	-1.5456404511737	0.122191426164621	0.999672012797591
HS_H3K27ac_102219	26.2710412646347	0.689057400936545	0.44399031994416	1.55196491901717	0.12067061782547	0.999672012797591
HS_H3K27ac_102221	24.3345483069629	-0.111616359144818	0.519639220797456	-0.21479587120758	0.829926472070597	0.999672012797591
HS_H3K27ac_102227	81.3754093170668	-0.661234810739038	0.702221328329874	-0.941633049385845	0.346380543072902	0.999672012797591
HS_H3K27ac_102228	20.2501748879243	1.43695707777964	0.663861484353472	2.16454352549024	0.0304226599092286	0.999672012797591
HS_H3K27ac_102229	41.4321588660136	1.17252761563207	0.938070690267036	1.24993524240513	0.211323204122105	0.999672012797591
HS_H3K27ac_102230	193.105348387965	-0.189953176839265	0.509115346866	-0.373104401602848	0.709070742837541	0.999672012797591
HS_H3K27ac_102231	14.6837469167934	0.537420057673875	0.395623858249457	1.35841164901387	0.174333099960414	0.999672012797591
HS_H3K27ac_102235	26.280767051298	-0.651559204825327	0.463328535988432	-1.40625744847625	0.15964769064622	0.999672012797591
HS_H3K27ac_10224	71.5542199426436	-0.26520772928733	0.503827720133168	-0.526385743954763	0.598620218762207	0.999672012797591
HS_H3K27ac_10225	30.633835637667	-0.418106774492061	0.474323713519482	-0.881479804983201	0.378058179875551	0.999672012797591
HS_H3K27ac_102252	276.801811232077	0.0315157355101274	0.556721104827451	0.0566095577064486	0.954856220807535	0.999672012797591
HS_H3K27ac_10226	88.8307572191976	-0.178720856731772	0.467101316370563	-0.382616898022159	0.702003839194828	0.999672012797591
HS_H3K27ac_10227	22.7569686613705	-0.625269734439499	0.4497115903775	-1.3903794071988	0.164413696335257	0.999672012797591
HS_H3K27ac_102276	33.4836446433224	-0.0781869594641804	0.571184271518735	-0.13688570110008	0.891121141308198	0.999672012797591
HS_H3K27ac_10228	32.1005357310944	-0.934217514396392	0.506263571386946	-1.84531846096893	0.0649912265573959	0.999672012797591
HS_H3K27ac_102287	19.7719387694946	-0.19063778148973	0.429124419184632	-0.444248271519843	0.656863095884262	0.999672012797591
HS_H3K27ac_102288	21.8530699329714	0.222510084210965	0.40227838629271	0.553124631580528	0.58017807115491	0.999672012797591
HS_H3K27ac_102289:102290	30.8276523087089	-0.264662480287531	0.308153697103715	-0.858865179211054	0.390414902355678	0.999672012797591
HS_H3K27ac_10229	31.9387915529699	0.591557599710969	0.565115639870492	1.04679035223045	0.295196281026851	0.999672012797591
HS_H3K27ac_102291	13.1764155883665	-0.475773933689214	0.469437061555741	-1.0134988748278	0.310821933296799	0.999672012797591
HS_H3K27ac_102292	196.245030048475	-1.22510923054075	0.557127458204484	-2.19897478126289	0.0278797155405821	0.999672012797591
HS_H3K27ac_102293:102294	25.2146398120634	0.0564555794101344	0.37576296939546	0.150242530553136	0.880573272161252	0.999672012797591
HS_H3K27ac_102295:102296:102297:102298	46.187942108287	-0.218739072522233	0.313852133027065	-0.696949453274451	0.48583442741179	0.999672012797591
HS_H3K27ac_102299	30.0958353461972	0.182812627054161	0.414439932108611	0.44110765611807	0.659135061111051	0.999672012797591
HS_H3K27ac_10230	43.215098859893	0.00817256213263575	0.431190582656533	0.0189534801114746	0.984878216228498	0.999672012797591
HS_H3K27ac_102300:102301:102302:102303	61.254516004936	-0.553001412549007	0.357400915870591	-1.54728594134113	0.121794310260266	0.999672012797591
HS_H3K27ac_102304	14.0776298300329	-0.105325098726439	0.471411741523622	-0.223424852308566	0.82320486380009	0.999672012797591
HS_H3K27ac_102305	18.9442237391176	-0.25525140473541	0.352498630513039	-0.724120273499808	0.468991899146033	0.999672012797591
HS_H3K27ac_102306	42.1341196948536	-0.827846522755951	0.324605281485797	-2.55031747778933	0.0107624862288681	0.999672012797591
HS_H3K27ac_102307:102308	37.9215176895386	-0.834075450240729	0.352146681789627	-2.36854553336103	0.0178581820417378	0.999672012797591
HS_H3K27ac_102309	20.7024415430836	-0.0978946210273216	0.492474650712295	-0.198781035502499	0.842434031425101	0.999672012797591
HS_H3K27ac_10231	162.04731356391	-0.48360399901871	0.627180893372208	-0.77107578392333	0.440662013301353	0.999672012797591
HS_H3K27ac_102310	172.795631594183	-0.505213684415035	0.615825283760603	-0.820384771034235	0.411996794307904	0.999672012797591
HS_H3K27ac_102311	66.0922140358401	0.449945997001616	0.587048149911935	0.766455012368429	0.44340561037264	0.999672012797591
HS_H3K27ac_102312	144.894529462651	-0.132476903076772	0.615847605596967	-0.215113125183554	0.829679121025128	0.999672012797591
HS_H3K27ac_10232:10233:10234	38.3130928717694	-0.117747939499802	0.40935149264041	-0.287645071819089	0.773618439939145	0.999672012797591
HS_H3K27ac_102340	24.5551806241763	0.250346600666297	0.555251139630898	0.450870935326155	0.652082572365318	0.999672012797591
HS_H3K27ac_102341	24.1854661808646	-0.287778641454737	0.473699173049293	-0.60751349765348	0.543510187814972	0.999672012797591
HS_H3K27ac_102342:102343:102344:102345	36.7250435773921	-0.239857519750577	0.331837432083126	-0.72281634487363	0.469792724127263	0.999672012797591
HS_H3K27ac_102364	21.3754423245499	0.295576639321579	0.482575532801624	0.612498187808217	0.540208196619145	0.999672012797591
HS_H3K27ac_102365:102366	59.7522172812212	-0.479441781569029	0.580807768510106	-0.825474119946602	0.40910246975081	0.999672012797591
HS_H3K27ac_102382:102383	36.8785442344374	-1.16853988372333	0.830983798813221	-1.40621259450809	0.159661005393517	0.999672012797591
HS_H3K27ac_102384	15.3781169258865	-0.345613434903649	0.463566417285565	-0.745553219595597	0.455937350925109	0.999672012797591
HS_H3K27ac_102385	56.1767893753492	-0.114328263817974	0.817577713555765	-0.139837793915325	0.888788151435064	0.999672012797591
HS_H3K27ac_102386	15.7669194647945	0.44943453923116	0.409962902526195	1.09628099630903	0.272955823193302	0.999672012797591
HS_H3K27ac_102387:102388:102389:102390	44.3792826334214	-0.0184707504978098	0.467680612875106	-0.0394943685697367	0.968496243246039	0.999672012797591
HS_H3K27ac_102391	22.7449003692314	0.523946784613603	0.48328911510652	1.0841270126643	0.278308487349894	0.999672012797591
HS_H3K27ac_102392	34.6626122213744	0.139266356508311	0.616237386218615	0.225994656641792	0.821205576213724	0.999672012797591
HS_H3K27ac_102393	20.1211562693788	-0.0157127929646136	0.477619750174164	-0.0328981223219598	0.97375583015685	0.999672012797591
HS_H3K27ac_102398:102399	16.8126153952001	-0.0412125849617989	0.463675284621644	-0.0888824277002991	0.929175348936204	0.999672012797591
HS_H3K27ac_102408	26.357240241775	-0.101364359075846	0.860928098343067	-0.117738472319501	0.906274882269376	0.999672012797591
HS_H3K27ac_102417	17.7158299404284	0.139645533094779	0.530703097467574	0.263133065853853	0.792448018827699	0.999672012797591
HS_H3K27ac_102418	26.3824966893452	-0.203105756117432	0.468758321278191	-0.433284588023124	0.664808033307462	0.999672012797591
HS_H3K27ac_102420:102421	35.0321725255676	-0.554963980996794	0.495507867496313	-1.11999025121619	0.262717916438238	0.999672012797591
HS_H3K27ac_102422	24.2872424912414	-0.346713579197993	0.384218376259706	-0.902386769142031	0.366851447013158	0.999672012797591
HS_H3K27ac_102427:102428:102429:102430	171.365242974139	-0.884465940422362	0.640407308370891	-1.38109907376342	0.167248500352697	0.999672012797591
HS_H3K27ac_102431	32.5854776363494	-0.295155867259911	0.631606738297173	-0.467309560464251	0.6402784173413	0.999672012797591
HS_H3K27ac_102432	26.4258975640298	-0.528384448451721	0.466847958469063	-1.13181270018713	0.257713187170999	0.999672012797591
HS_H3K27ac_102435	203.928798764464	-0.0754513581285856	0.626554480875172	-0.120422661447086	0.90414834078852	0.999672012797591
HS_H3K27ac_102436	30.6427387489274	0.4784661459663	0.479752238980731	0.997319255836797	0.318609569971489	0.999672012797591
HS_H3K27ac_102437	25.1970534723404	0.535507969615495	0.838881889626319	0.63835919720956	0.52323988533467	0.999672012797591
HS_H3K27ac_102462	45.7274343385588	1.04653212428123	0.601735232174205	1.73919037530821	0.0820012818586866	0.999672012797591
HS_H3K27ac_102468	30.0582593512571	-1.38203712692645	0.553870218841137	-2.49523639277463	0.0125873242296683	0.999672012797591
HS_H3K27ac_102469	192.883381836181	-0.740359386232896	0.499047007674316	-1.48354638911303	0.137929301019408	0.999672012797591
HS_H3K27ac_102470	18.1297814941574	1.27448741515436	0.578539448813051	2.20293951910995	0.0275990117487329	0.999672012797591
HS_H3K27ac_102471	27.5858790673297	0.684083927930007	0.494834959727632	1.38244866188626	0.166833983373776	0.999672012797591
HS_H3K27ac_102473:102474:102475	28.9174878028349	-0.274288836888396	0.370534528269659	-0.740251760528995	0.459147245667248	0.999672012797591
HS_H3K27ac_102476:102477	20.2443030833119	-0.257809581007224	0.440372485796342	-0.585435260654438	0.558255085344823	0.999672012797591
HS_H3K27ac_102478:102479:102480:102481	60.4073531714162	-0.711295233931071	0.496443862814104	-1.43278079801224	0.151920490527182	0.999672012797591
HS_H3K27ac_10248	29.3737934570496	0.145538404168647	0.581889620771927	0.250113421812847	0.802499636680346	0.999672012797591
HS_H3K27ac_102488	36.1076268119013	0.655701064426249	0.490955367244865	1.33556145461023	0.181692655949512	0.999672012797591
HS_H3K27ac_102489	22.4019719412988	-0.734783200593792	0.505368757706943	-1.45395454188302	0.145958909700391	0.999672012797591
HS_H3K27ac_10249	32.5545835185142	-0.31350620315839	0.60176409017196	-0.520978583266414	0.602381690827517	0.999672012797591
HS_H3K27ac_102490	35.4640723559277	-0.746733129169377	0.543978361899722	-1.37272579475694	0.169837607028867	0.999672012797591
HS_H3K27ac_102491	39.260543507723	-0.766387680529016	0.499039997530942	-1.53572395864221	0.124606096403978	0.999672012797591
HS_H3K27ac_102492	24.3841469475269	0.0353421793943096	0.410140914396475	0.0861708211830459	0.931330625731037	0.999672012797591
HS_H3K27ac_102493:102494	26.2618080579284	0.284327748423022	0.462316710824165	0.615006426906255	0.538550476080952	0.999672012797591
HS_H3K27ac_102495:102496	47.5837879922094	-0.129804599182992	0.442822800827513	-0.293129890647959	0.76942287031205	0.999672012797591
HS_H3K27ac_102497:102498	12.8167936915135	-0.289033309610532	0.430786515830107	-0.670943260732237	0.50225667579407	0.999672012797591
HS_H3K27ac_102499	34.2539062871112	-0.0126192900320325	0.387233815730982	-0.0325882955449307	0.974002903676321	0.999672012797591
HS_H3K27ac_102500	36.5690148927099	-0.167261964139523	0.568647467978476	-0.294139996321683	0.76865092932898	0.999672012797591
HS_H3K27ac_102501	30.9310073228167	-0.124294519563616	0.501686845790578	-0.247753196254823	0.804325369996429	0.999672012797591
HS_H3K27ac_102502	19.2782593748152	0.241095978406989	0.643790830081734	0.374494272272223	0.708036617168839	0.999672012797591
HS_H3K27ac_102503	12.5810045790436	0.0169532426424122	0.546021467947078	0.0310486741595577	0.975230721999201	0.999672012797591
HS_H3K27ac_102506:102507	145.179393502114	0.18051248351178	0.555032998866417	0.325228380799796	0.745008230461726	0.999672012797591
HS_H3K27ac_102508	33.3637953862497	-0.280213122796937	0.338657270827143	-0.827423908875599	0.407996833750141	0.999672012797591
HS_H3K27ac_102509:102510	30.0098309284265	0.170260025494818	0.381847597963382	0.445884762410227	0.655680489616909	0.999672012797591
HS_H3K27ac_102511:102512:102513	4.65887123059008	-0.566687373864818	0.603262099523829	-0.93937174954654	0.347539912243957	0.999672012797591
HS_H3K27ac_102514:102515	39.5640548761776	-0.113443471243304	0.391435748689685	-0.289813773072724	0.771958710474835	0.999672012797591
HS_H3K27ac_102516:102517	31.2120134699892	0.340544348419049	0.68819706182206	0.494835516323521	0.620716231689744	0.999672012797591
HS_H3K27ac_102518	25.959697240407	-0.165160553275251	0.55633943455965	-0.296870117441841	0.766565671056735	0.999672012797591
HS_H3K27ac_102519:102520	26.8934019448476	0.136304243891855	0.486173198456553	0.280361493238579	0.779200176768217	0.999672012797591
HS_H3K27ac_102521	26.6249751088479	-1.08482948619051	0.473584733390138	-2.29067664074556	0.0219821226206348	0.999672012797591
HS_H3K27ac_102522	40.7495558128125	0.607347489626448	0.765343195517432	0.793562277921389	0.427450300066803	0.999672012797591
HS_H3K27ac_102523:102524	24.0033810391449	-0.106404871818346	0.533133012062019	-0.199584098922705	0.841805864796197	0.999672012797591
HS_H3K27ac_102525:102526	34.5408412996542	-0.0989130566259149	0.5613460939611	-0.176206902818084	0.86013139797472	0.999672012797591
HS_H3K27ac_102527	32.2828934647626	0.0137976432649336	0.468271223879479	0.0294650675961349	0.976493678857545	0.999672012797591
HS_H3K27ac_102528	29.7738927820294	0.04456208668216	0.508312283047136	0.087666751657126	0.930141546180329	0.999672012797591
HS_H3K27ac_102529:102530	27.4048176380545	-0.473323662828851	0.368246540943434	-1.2853444912645	0.198671929292061	0.999672012797591
HS_H3K27ac_102531	28.9587710267803	-0.344545422182688	0.460518124341402	-0.748169081673887	0.454358177688759	0.999672012797591
HS_H3K27ac_102532:102533	81.6690250338702	-0.582060345891091	0.615604402445565	-0.945510369287132	0.344398379501034	0.999672012797591
HS_H3K27ac_102544	20.2232452352037	0.750557925613938	0.643605461852855	1.16617706048233	0.243542865255245	0.999672012797591
HS_H3K27ac_102545	40.6894420795316	0.267645311525805	0.477557589736085	0.560446147811649	0.575175162055728	0.999672012797591
HS_H3K27ac_102546:102547	15.2338735692232	0.403537080036409	0.470460627635007	0.85774888764864	0.391031138670133	0.999672012797591
HS_H3K27ac_102550	18.6028609173601	-0.268335368437962	0.475793186337186	-0.563974802799715	0.572771280469731	0.999672012797591
HS_H3K27ac_102551	20.0927148338385	-0.436758295529284	0.425596175932639	-1.0262270204195	0.304784587777147	0.999672012797591
HS_H3K27ac_102552	49.6551857111879	-0.45517744219543	0.656643819391575	-0.693187735502	0.488191743861802	0.999672012797591
HS_H3K27ac_102553	23.8894593963234	0.446667323800085	0.380747237850729	1.17313345809537	0.24074229115275	0.999672012797591
HS_H3K27ac_102554:102555	20.1453932650836	-0.646408160560089	0.432113446858395	-1.49592234460577	0.134673892725196	0.999672012797591
HS_H3K27ac_102556	63.9390227942687	-0.322835222304808	0.491841829994705	-0.656380166583806	0.511579548374409	0.999672012797591
HS_H3K27ac_102557	20.4494827376191	0.384270494407356	0.462076346584748	0.831616890255339	0.405625225291196	0.999672012797591
HS_H3K27ac_102558:102559	29.4443507001661	-0.219491092077461	0.473926318509559	-0.463133368004828	0.643268773536377	0.999672012797591
HS_H3K27ac_102560:102561	24.9071480500451	-0.45799422925035	0.467969720607348	-0.97868346835763	0.327736402884009	0.999672012797591
HS_H3K27ac_102562:102563	23.5224356371643	-0.105400978351402	0.35008586930109	-0.301071787221301	0.763359754023792	0.999672012797591
HS_H3K27ac_102564	71.4681495053793	-0.167604504609167	0.711700927922152	-0.235498505107332	0.813821838983488	0.999672012797591
HS_H3K27ac_10257	23.0131694009695	-0.328855048201204	0.468912099724396	-0.701314912527292	0.483106509269165	0.999672012797591
HS_H3K27ac_102572	18.7959908059809	0.0938260749821867	0.429775493801831	0.218314157822711	0.827184344149138	0.999672012797591
HS_H3K27ac_102575	26.8662504403724	-0.585973163227677	0.49420009852466	-1.18570021531155	0.235740709493594	0.999672012797591
HS_H3K27ac_102577:102578:102579	32.5130759670842	-0.0446637089021579	0.391458356995452	-0.114095683752836	0.909161943748106	0.999672012797591
HS_H3K27ac_10258	223.843921688141	-0.410354185525274	0.501351431484969	-0.81849608828249	0.413073974742929	0.999672012797591
HS_H3K27ac_102580	22.6351248596245	-0.224053957755076	0.392914918046272	-0.570235304042819	0.568518114152492	0.999672012797591
HS_H3K27ac_102581	20.1507947879248	0.00859293373855858	0.385676061050448	0.0222801843473365	0.982224455559224	0.999672012797591
HS_H3K27ac_102582	30.2717855481442	-1.21315051972004	0.71648782081395	-1.69319070677554	0.0904191729423751	0.999672012797591
HS_H3K27ac_102583:102584	36.5043405162265	-1.33139046155911	0.764931535418867	-1.74053545959516	0.0817650392520188	0.999672012797591
HS_H3K27ac_102585:102586:102587	31.0351615378722	0.0921119328661817	0.7007843021969	0.131441204629468	0.895426294814815	0.999672012797591
HS_H3K27ac_102588	23.3216812198662	-0.324945064979521	0.590396797023129	-0.550384193508406	0.58205588781658	0.999672012797591
HS_H3K27ac_102589	5.11787724985435	-0.989183567117466	0.704165112198838	-1.40476082950009	0.160092410523892	0.999672012797591
HS_H3K27ac_102593:102594:102595	32.0645758899235	0.173918302036643	0.427147589331219	0.407162082569506	0.683888948494347	0.999672012797591
HS_H3K27ac_102597:102598:102599	64.64920553235	-0.161639234546585	0.485958283949637	-0.332619568150704	0.739421470427042	0.999672012797591
HS_H3K27ac_10259:10260	24.7652167065738	0.0773687472389592	0.356786006400893	0.216849164067343	0.828325896049185	0.999672012797591
HS_H3K27ac_102600:102601	36.7019880626341	-0.13681682244453	0.534819106918214	-0.255818875344431	0.798090698350211	0.999672012797591
HS_H3K27ac_102602	44.0681477813915	0.0630117063764683	0.788744078336283	0.0798886585739958	0.936325810145047	0.999672012797591
HS_H3K27ac_102603	6.11677437708307	0.21034305897611	0.688699676826216	0.305420586147867	0.760045844872268	0.999672012797591
HS_H3K27ac_102604:102605	32.684284763015	0.093904765874741	0.460968614252611	0.203711842783468	0.838578687054046	0.999672012797591
HS_H3K27ac_10261	22.6430016138375	-0.174304561946468	0.406052472013514	-0.429266102191508	0.667729582616588	0.999672012797591
HS_H3K27ac_102612:102613:102614	18.2263208761762	-0.545219020901395	0.425250190307233	-1.28211352593984	0.199802824795888	0.999672012797591
HS_H3K27ac_102615	27.534696669275	-0.724377521751222	0.455657954433141	-1.5897396604266	0.111893499915634	0.999672012797591
HS_H3K27ac_102616:102617:102618:102619:102620:102621:102622	96.9940171514424	-0.722444618883514	0.578330911757171	-1.2491890096078	0.211595950820372	0.999672012797591
HS_H3K27ac_10262	26.1360611772568	-0.279102130861327	0.445339001341171	-0.626718365157308	0.530843863303262	0.999672012797591
HS_H3K27ac_102623:102624:102625:102626:102627:102628	87.4246992253926	-0.298239407217499	0.672776186120831	-0.443296616869158	0.657551202529153	0.999672012797591
HS_H3K27ac_102629:102630:102631	66.1997059368264	-0.321941778823947	0.397956655680862	-0.808987044765312	0.418522598204933	0.999672012797591
HS_H3K27ac_10263	28.4334634035533	-0.570273050842497	0.513326751576473	-1.11093577159409	0.266595996640421	0.999672012797591
HS_H3K27ac_102632:102633	19.6536895584264	0.12704609956038	0.357730523232253	0.355144700576463	0.722481190258311	0.999672012797591
HS_H3K27ac_102634	25.5629351644991	-0.100666917430042	0.475658890401404	-0.211636783126433	0.832390410490369	0.999672012797591
HS_H3K27ac_102635:102636:102637	34.6080521500024	-0.442579257837326	0.420472102832693	-1.05257698395613	0.292534910381574	0.999672012797591
HS_H3K27ac_102638	76.5775174871273	-0.293848761783706	0.47516284619982	-0.618416957752068	0.536300522368544	0.999672012797591
HS_H3K27ac_102639	29.3460388345853	0.0860691958831562	0.380097953246252	0.226439514204369	0.820859598036489	0.999672012797591
HS_H3K27ac_102640	10.9788711412305	-0.15207998696544	0.626623208684521	-0.242697660823485	0.808239619678783	0.999672012797591
HS_H3K27ac_102647:102648:102649:102650:102651:102652:102653:102654:102655:102656:102657:102658:102659:102660:102661	308.621119294032	-0.543932413426531	0.370786826263529	-1.46696801207264	0.142384757289093	0.999672012797591
HS_H3K27ac_10264:10265	133.025719721895	-0.636123975609864	0.599781308710531	-1.06059319683947	0.288874815636895	0.999672012797591
HS_H3K27ac_10266	31.1810446174827	-0.163297218779201	0.435128406325965	-0.375285125965486	0.707448426908188	0.999672012797591
HS_H3K27ac_102662:102663:102664	81.4963161260687	-0.749424420157697	0.535530717546136	-1.39940510526016	0.161691536824979	0.999672012797591
HS_H3K27ac_10267	181.344909215713	-0.845610693467062	0.447448024387255	-1.88985233452547	0.0587777119395333	0.999672012797591
HS_H3K27ac_10268	48.3113713272427	-1.01172078875101	0.729349395425402	-1.38715517569039	0.165394450335251	0.999672012797591
HS_H3K27ac_10269	144.190793987884	-0.604823281000323	0.51905429149172	-1.16524088311092	0.243921501101323	0.999672012797591
HS_H3K27ac_102691	21.6316809520136	-0.749672038335675	0.500351943386184	-1.49828945054593	0.134058063761561	0.999672012797591
HS_H3K27ac_102692:102693:102694	42.6356371674743	-0.186368572125978	0.473766484319643	-0.393376438169986	0.694041469473228	0.999672012797591
HS_H3K27ac_102696:102697:102698:102699:102700	202.562721756272	-0.194597520560927	0.436130185783833	-0.446191359607883	0.655459023746293	0.999672012797591
HS_H3K27ac_1026:1027:1028	57.8308843071418	0.00384077567374093	0.448756698671283	0.00855870382573235	0.993171225726624	0.999699844871151
HS_H3K27ac_10270	29.1417911226284	0.00977048087102992	0.491152913339782	0.019892951066078	0.984128768268245	0.999672012797591
HS_H3K27ac_102701:102702:102703:102704:102705	99.666062936066	-0.53057988317795	0.421534351022918	-1.25868717908853	0.208143344087816	0.999672012797591
HS_H3K27ac_102706:102707:102708:102709:102710:102711:102712:102713	156.12968811273	-0.640496792097317	0.625503279153875	-1.02397031869077	0.305849294466547	0.999672012797591
HS_H3K27ac_102714:102715:102716	74.4295006342784	-0.0107294404562403	0.600170635421298	-0.0178773165879877	0.98573672486334	0.999672012797591
HS_H3K27ac_102717	13.6598343676703	-0.522229313421896	0.402984380487819	-1.29590460253008	0.195008353383035	0.999672012797591
HS_H3K27ac_102718	22.2649349157617	0.628252471532088	0.576522121002272	1.08972830121398	0.275832845518471	0.999672012797591
HS_H3K27ac_10271:10272:10273	58.322801497743	-1.54533455128543	1.12509823327389	-1.37351077939986	0.169593612473892	0.999672012797591
HS_H3K27ac_102728	13.1956818014971	0.298236703966127	0.422335914529113	0.706159939768911	0.480088679845375	0.999672012797591
HS_H3K27ac_102730	79.3421691255735	0.209511055813671	0.549101454675229	0.381552541938881	0.702793291577868	0.999672012797591
HS_H3K27ac_102731	23.5276646382722	0.0828679270309373	0.436142606483591	0.190001907172202	0.849307636047766	0.999672012797591
HS_H3K27ac_102732:102733:102734:102735:102736:102737:102738:102739:102740:102741:102742:102743:102744	257.897408812353	-0.449670412254997	0.437389324265098	-1.02807816128236	0.303913062522071	0.999672012797591
HS_H3K27ac_10274	32.905296177475	-0.186379070499616	0.374694291399804	-0.497416359889899	0.618895471183998	0.999672012797591
HS_H3K27ac_102746	29.9690538544972	-0.319904630453022	0.739575271866081	-0.432551820784712	0.665340397404552	0.999672012797591
HS_H3K27ac_102747	23.9365575788291	0.0954173594268142	0.47561402087775	0.200619315744142	0.840996253354535	0.999672012797591
HS_H3K27ac_102758	16.2417709848787	0.242729138177011	0.477322567054588	0.508522234083376	0.611087150446106	0.999672012797591
HS_H3K27ac_102760	171.928582697671	-0.802955284598135	0.537305593319331	-1.49441080566031	0.135068278991848	0.999672012797591
HS_H3K27ac_102762	26.8324238690561	0.0185765531731438	0.500957397282516	0.0370821017394171	0.970419542955643	0.999672012797591
HS_H3K27ac_102763	13.9069475630126	-0.609646877150954	0.497649924369207	-1.22505168251298	0.220555748380315	0.999672012797591
HS_H3K27ac_102764:102765	128.395512335729	-0.689949879662834	0.479086376434327	-1.44013671354608	0.149828723888893	0.999672012797591
HS_H3K27ac_102766:102767:102768:102769	70.3523520655567	-0.630154892214216	0.437280377483759	-1.44107745204647	0.149562802825912	0.999672012797591
HS_H3K27ac_102770:102771	26.6904766175695	0.161876674620301	0.440012398701101	0.367891166472024	0.71295438717826	0.999672012797591
HS_H3K27ac_102772:102773:102774	33.5295925924561	0.156681397134399	0.34663623445608	0.452005248038348	0.651265201738212	0.999672012797591
HS_H3K27ac_102775	15.5286938197675	0.898163739732792	0.564831544620097	1.59014443914759	0.111802250978294	0.999672012797591
HS_H3K27ac_102785	99.1608931067198	-0.29537531433583	0.404811673329055	-0.729661059195126	0.465597389431478	0.999672012797591
HS_H3K27ac_10280	30.7505443270134	0.357126141893121	0.610661303029673	0.584818687742799	0.558669637350037	0.999672012797591
HS_H3K27ac_102802:102803:102804:102805:102806:102807:102808:102809:102810:102811:102812:102813:102814:102815:102816	334.919535189803	-0.358577907839412	0.485765643673958	-0.738170581862077	0.460410797143096	0.999672012797591
HS_H3K27ac_10281	14.2208700728563	0.42235832516254	0.483323474417621	0.8738626355185	0.382193064996585	0.999672012797591
HS_H3K27ac_102817	21.5099334505501	-0.882502553177229	0.456846679866194	-1.93172587668954	0.0533933491256421	0.999672012797591
HS_H3K27ac_102818	17.1675967117088	0.128205891447625	0.48347841898276	0.265173969331187	0.790875446763482	0.999672012797591
HS_H3K27ac_102819	108.721513631497	-0.479698196928562	0.49752238002365	-0.964174107918037	0.334958643191958	0.999672012797591
HS_H3K27ac_10282	24.5759508109583	-0.295760106138932	0.417347140134037	-0.708666905070787	0.478531206870368	0.999672012797591
HS_H3K27ac_10283	20.9497655975415	-0.504318002444947	0.375049908795582	-1.3446690443533	0.178732135558093	0.999672012797591
HS_H3K27ac_102836	22.7018378377624	0.1702240677677	0.355095181524535	0.479375887436362	0.631671244119088	0.999672012797591
HS_H3K27ac_102837	23.2857665369608	-0.556278404870192	0.477837591778173	-1.16415789473599	0.244360030057527	0.999672012797591
HS_H3K27ac_102838	24.9795431487734	-0.695878417733763	0.482669283139456	-1.44172923789042	0.149378772066795	0.999672012797591
HS_H3K27ac_102839	10.0006253608681	-0.695969703258525	0.535036731610217	-1.30078864149004	0.193330810947028	0.999672012797591
HS_H3K27ac_102840:102841	33.7357450794588	-0.386979464626634	0.318031228247163	-1.21679706348172	0.223681437584879	0.999672012797591
HS_H3K27ac_102842	29.455774530605	-0.0234748995356801	0.43379665758846	-0.0541149848091975	0.956843553590017	0.999672012797591
HS_H3K27ac_102843:102844:102845:102846:102847:102848:102849:102850:102851:102852:102853	52.5072623776294	-0.384481848282494	0.439716356009528	-0.874386051434855	0.381908050980042	0.999672012797591
HS_H3K27ac_10284:10285:10286	32.9226210250231	-0.0675006289947729	0.460367344770984	-0.146623407940352	0.883429276503152	0.999672012797591
HS_H3K27ac_102854:102855:102856:102857:102858:102859	52.5559413648084	-0.704334279901498	0.447827011929378	-1.57278203667752	0.115769296453978	0.999672012797591
HS_H3K27ac_102860:102861	29.9587596904946	-0.661967381633791	0.395344421045155	-1.67440678657808	0.0940506799364188	0.999672012797591
HS_H3K27ac_102862:102863:102864:102865:102866:102867:102868:102869:102870:102871	93.9044787050566	-0.79880966881065	0.439285527942025	-1.81842928573799	0.0689985456697308	0.999672012797591
HS_H3K27ac_102872:102873:102874	40.3220552341351	-0.492744599293748	0.453496333612225	-1.08654593824144	0.277237528334142	0.999672012797591
HS_H3K27ac_102875:102876:102877:102878:102879:102880:102881	72.2432411062236	-0.331064666375463	0.389912969396848	-0.849073235208317	0.395840542380433	0.999672012797591
HS_H3K27ac_10287:10288	22.4781596829764	-0.888205145739931	0.520959494911713	-1.70494089159553	0.0882054489173371	0.999672012797591
HS_H3K27ac_102882	58.2663376144557	0.146956723360944	0.545440045779252	0.269427821624266	0.787600478897318	0.999672012797591
HS_H3K27ac_102883	41.4660342790292	-0.331557395824441	0.531607991898118	-0.623687756537686	0.532832665297515	0.999672012797591
HS_H3K27ac_102884:102885	31.9878956092356	-0.609201320944034	0.43178186700136	-1.41090065957336	0.158273907672259	0.999672012797591
HS_H3K27ac_102886:102887:102888	34.8603942155998	-0.846700589035955	0.522793640160549	-1.61956941323145	0.105324804442822	0.999672012797591
HS_H3K27ac_10289:10290	53.8294402416052	-0.966132097590939	0.7019828436058	-1.37629018485453	0.1687318104405	0.999672012797591
HS_H3K27ac_102905:102906:102907:102908:102909	111.861955714573	-0.575589667775761	0.52584402858673	-1.09460151011457	0.273691253728749	0.999672012797591
HS_H3K27ac_10291	32.3794036644467	-0.461428507760553	0.382933865529498	-1.20498224183572	0.228210157402884	0.999672012797591
HS_H3K27ac_102910	18.7418762656093	-0.242289360249612	0.310538025720312	-0.780224449767809	0.435258773345298	0.999672012797591
HS_H3K27ac_102911:102912	3.62849701081148	-1.27525503641843	0.733525843343101	-1.73852775330499	0.0821178642166246	0.999672012797591
HS_H3K27ac_102913	28.3919330881851	-0.127680643609095	0.716664361010678	-0.178159610768188	0.858597628151221	0.999672012797591
HS_H3K27ac_102914	17.957993555079	0.622040392692626	0.846386404270757	0.734936654882321	0.462378073475253	0.999672012797591
HS_H3K27ac_102917:102918	6.766376099789	-1.39750436935268	0.646965902865672	-2.16008967885722	0.0307657278669559	0.999672012797591
HS_H3K27ac_102919	30.5600602167098	-0.244913995424489	0.480282848592508	-0.509937000961457	0.610095598607174	0.999672012797591
HS_H3K27ac_10292	170.268570546189	0.0330157692373786	0.574690574242861	0.0574496445863515	0.954187017611312	0.999672012797591
HS_H3K27ac_102920	22.8759551168046	-0.703488387667736	0.571409282129555	-1.23114623732737	0.218268174933887	0.999672012797591
HS_H3K27ac_102925	159.880205747861	-0.555389738420325	0.503657070461772	-1.10271407072896	0.270151354364267	0.999672012797591
HS_H3K27ac_102926:102927:102928	43.6257011229067	-0.819065001599	0.419499948837971	-1.9524793837707	0.0508813162818018	0.999672012797591
HS_H3K27ac_102929	24.9597005795706	-1.62960349537108	0.470905641837373	-3.46057330936346	0.000539026444910383	0.33706174694633
HS_H3K27ac_10293	49.487100509241	-0.314055085567912	0.598038446581805	-0.525141965977187	0.599484504619882	0.999672012797591
HS_H3K27ac_102930:102931:102932	93.9760318171131	-0.480904103652881	0.544058616094225	-0.883919653924925	0.376739586802202	0.999672012797591
HS_H3K27ac_102933	23.7187870483289	0.55941988639316	0.671613175460374	0.832949541244023	0.404873187624822	0.999672012797591
HS_H3K27ac_102934:102935:102936	30.5671577415991	-0.417198048122656	0.411513007126404	-1.01381497279017	0.310671049400721	0.999672012797591
HS_H3K27ac_102937:102938	269.965274626756	0.0419405331400058	0.675694763198715	0.0620702355919718	0.950506899835587	0.999672012797591
HS_H3K27ac_102939	20.0869136428679	-0.20356127729347	0.32043254662226	-0.635270291483336	0.525252145993592	0.999672012797591
HS_H3K27ac_102940	30.0314627471794	0.208635905951731	0.475349043729972	0.438910961752663	0.660726053647846	0.999672012797591
HS_H3K27ac_102944	16.1835550870056	-0.202202786211533	0.331684210739718	-0.609624394723472	0.542110648029225	0.999672012797591
HS_H3K27ac_102945:102946	51.732599504724	-0.155889711248559	0.403037420729318	-0.38678718955294	0.698913761781236	0.999672012797591
HS_H3K27ac_102947:102948	18.6762561440566	-0.290367264792164	0.496206084283732	-0.585174736846095	0.558430229946237	0.999672012797591
HS_H3K27ac_102949:102950	20.0215631698367	-0.0569903018689045	0.455733882808301	-0.125051711138355	0.900482612037312	0.999672012797591
HS_H3K27ac_10294:10295:10296:10297:10298	41.0617182608346	-0.0526260004006561	0.452410286959015	-0.116323615792193	0.907396069963118	0.999672012797591
HS_H3K27ac_102951:102952:102953	36.6281318936407	-0.168810114975655	0.333976757322331	-0.505454679927716	0.613239521952303	0.999672012797591
HS_H3K27ac_102954:102955:102956:102957	141.265418878093	0.00584485141353688	0.410808210994653	0.0142276888755102	0.988648329692624	0.999672012797591
HS_H3K27ac_102958:102959:102960:102961:102962	93.5578412367471	0.0656216377050459	0.375279535723643	0.174860687723111	0.861189100936002	0.999672012797591
HS_H3K27ac_102963:102964	25.3097087850712	-0.826119769542246	0.632919537312471	-1.30525243864354	0.191806903467662	0.999672012797591
HS_H3K27ac_102965	78.9798569200936	-0.781908664968594	0.535819952322064	-1.45927500754697	0.144489431312313	0.999672012797591
HS_H3K27ac_102966:102967:102968	74.9480224551578	-0.192533853638808	0.479333687363772	-0.401669773509351	0.687927072526025	0.999672012797591
HS_H3K27ac_102969	6.56322296975894	0.11761084243758	0.552743570167465	0.212776500325363	0.831501294050184	0.999672012797591
HS_H3K27ac_102971	42.8018826490132	-0.138530757767951	0.359821814463916	-0.38499821911671	0.700238734968649	0.999672012797591
HS_H3K27ac_102973	43.8330028360947	-0.67352797456605	0.59484077067127	-1.132282802011	0.257515558096561	0.999672012797591
HS_H3K27ac_102974	24.2017698593279	0.134970819653113	0.439846680303332	0.306858788976269	0.758950858285782	0.999672012797591
HS_H3K27ac_10299	29.0270485608076	0.267027717184028	0.411293270031706	0.649239208712176	0.516183772208595	0.999672012797591
HS_H3K27ac_103012	19.6908497485588	-0.485509702867919	0.369680350344843	-1.31332298948275	0.189074135059745	0.999672012797591
HS_H3K27ac_103013	22.3712348905556	-0.754092876510006	0.53904263332853	-1.3989484873461	0.16182843094342	0.999672012797591
HS_H3K27ac_103014:103015	33.0877023049027	-0.356603733734768	0.441883382290279	-0.807008699640374	0.419661471014536	0.999672012797591
HS_H3K27ac_103016	14.0365700314753	-0.318066233530826	0.495012824464869	-0.642541400568096	0.52052171725916	0.999672012797591
HS_H3K27ac_103017:103018:103019:103020:103021:103022	41.1773657031421	-0.374132658455573	0.574406243844238	-0.651338077301657	0.514828273666458	0.999672012797591
HS_H3K27ac_103023:103024:103025:103026:103027:103028:103029:103030:103031:103032:103033	278.374347812037	-0.609067894273158	0.487572658975113	-1.24918385611168	0.211597835297914	0.999672012797591
HS_H3K27ac_103034:103035:103036:103037:103038:103039:103040:103041:103042:103043	106.933879521824	-0.621757337684598	0.508549852017893	-1.22260843301302	0.221477626441913	0.999672012797591
HS_H3K27ac_103044:103045:103046:103047:103048:103049:103050	93.7306369382373	-0.276566487949004	0.355813455554344	-0.777279452566299	0.436993915027483	0.999672012797591
HS_H3K27ac_103051:103052:103053:103054	190.464630831653	0.107924948124353	0.448119911093903	0.240839439294045	0.809679560993847	0.999672012797591
HS_H3K27ac_103055:103056	22.9440656522946	-0.586585848381569	0.361153083505722	-1.62420279701772	0.104332534136497	0.999672012797591
HS_H3K27ac_103057	145.726200397877	-0.259351568843988	0.491185066509929	-0.528011917558461	0.597491064358845	0.999672012797591
HS_H3K27ac_103058	18.5010387827483	-0.752993351565983	0.418942240289776	-1.79736794037562	0.0722772268516908	0.999672012797591
HS_H3K27ac_103059	21.3067790020834	0.316761400391092	0.489418932516149	0.64721934389132	0.517489993606658	0.999672012797591
HS_H3K27ac_103060:103061:103062:103063:103064:103065:103066	165.562968372219	-0.400053077624743	0.402556336538344	-0.993781593564948	0.320329209087404	0.999672012797591
HS_H3K27ac_103067	19.9748069793783	-0.231963512125428	0.390372290772146	-0.594211007309485	0.552370991541358	0.999672012797591
HS_H3K27ac_103068	34.4620930380327	-0.933638544198602	0.425333612466751	-2.19507350661497	0.0281583253140119	0.999672012797591
HS_H3K27ac_103069	18.0663782054758	-0.225037479748602	0.422118355286512	-0.533114651211645	0.5939542176321	0.999672012797591
HS_H3K27ac_10307	26.5453889904428	0.0544179133181446	0.547055235909479	0.0994742573438216	0.92076172617226	0.999672012797591
HS_H3K27ac_103070	16.581793287027	0.0127704137789687	0.375802586474227	0.0339817080525721	0.9728917371359	0.999672012797591
HS_H3K27ac_103071	14.8013034733974	-0.23128436216142	0.468395320717359	-0.493780257683193	0.621461377294039	0.999672012797591
HS_H3K27ac_103072	45.6037435867421	-0.466924907552399	0.446609879830685	-1.0454871883475	0.295797858804654	0.999672012797591
HS_H3K27ac_103073:103074:103075	28.9390197002038	-0.344005561998408	0.349722193647814	-0.983653792200666	0.325285766679932	0.999672012797591
HS_H3K27ac_103076	17.3524489768998	-0.0855069765791651	0.426791844359307	-0.200348197158094	0.841208270699707	0.999672012797591
HS_H3K27ac_103077	22.801754872065	-0.309301771329327	0.368056088019217	-0.840365861067289	0.400703284271756	0.999672012797591
HS_H3K27ac_103078	21.6317988416082	0.475471680530711	0.425221278066577	1.11817471292268	0.263492381977232	0.999672012797591
HS_H3K27ac_103079:103080	18.9017518910948	0.0973287865385299	0.375915005874272	0.258911682209043	0.795703384359113	0.999672012797591
HS_H3K27ac_103081:103082:103083	75.395329202383	0.336032724517568	0.369155393725577	0.910274454143199	0.362677787307279	0.999672012797591
HS_H3K27ac_103084	24.5505265875737	-0.420751523776642	0.389632417754586	-1.07986785648225	0.280201028809686	0.999672012797591
HS_H3K27ac_103085	25.4278579089126	0.253380185857343	0.377106123262523	0.671906845917089	0.501643001868751	0.999672012797591
HS_H3K27ac_10308:10309	82.57161423527	-0.935594907545673	0.570560199162776	-1.63978298682337	0.101050296833363	0.999672012797591
HS_H3K27ac_10310	41.1931430565466	-0.277154794400273	0.571432780355003	-0.485017317746613	0.627664061192755	0.999672012797591
HS_H3K27ac_10311	33.3704966307111	0.275524502606349	0.403124258315316	0.68347289185172	0.494308073943503	0.999672012797591
HS_H3K27ac_103116:103117:103118:103119:103120:103121	85.7090077097679	-0.240676072189866	0.398918388734815	-0.603321579015647	0.546294780260661	0.999672012797591
HS_H3K27ac_103122	80.6219393732117	-0.403337665364046	0.420132569184976	-0.960024751583743	0.337042757889713	0.999672012797591
HS_H3K27ac_103123	10.7674936798067	-0.729745013152364	0.475693206644693	-1.53406650117968	0.125013293436325	0.999672012797591
HS_H3K27ac_10312:10313	25.1722509786979	0.31672929503838	0.348456517331385	0.908949264212405	0.363376907613753	0.999672012797591
HS_H3K27ac_103130	26.7789133862563	-0.0656694440216853	0.36552481485941	-0.179657963979664	0.857421096271729	0.999672012797591
HS_H3K27ac_103131:103132:103133	95.3528400469744	-0.219559516811214	0.393635654220757	-0.557773449780242	0.576999094803186	0.999672012797591
HS_H3K27ac_103134:103135:103136:103137	121.791714005542	0.192871818645381	0.429464965658742	0.449097910348847	0.653361027812077	0.999672012797591
HS_H3K27ac_103138:103139:103140:103141:103142:103143:103144:103145	279.517783957415	-0.328149853158494	0.458674135964477	-0.71543134314403	0.474342550847464	0.999672012797591
HS_H3K27ac_103147	20.3800767562058	-0.440318544818262	0.497844862624283	-0.884449309162732	0.376453714891368	0.999672012797591
HS_H3K27ac_103148:103149:103150:103151:103152	288.924368970068	-0.292312441176123	0.459222802894825	-0.6365372959127	0.52442628004843	0.999672012797591
HS_H3K27ac_10314:10315	26.7131673612298	0.0816007719903241	0.329754258154557	0.247459342745098	0.804552752943713	0.999672012797591
HS_H3K27ac_103153:103154	29.255099183934	-0.443325172331192	0.343571870575508	-1.290341876908	0.196931983073971	0.999672012797591
HS_H3K27ac_103155	24.9648724128226	-0.188917467009961	0.571514325953457	-0.330555960596072	0.740979916095161	0.999672012797591
HS_H3K27ac_103156:103157:103158	259.551256481624	-0.204448680079546	0.48039879549929	-0.425581167136477	0.670413065688883	0.999672012797591
HS_H3K27ac_103159	28.6332930983507	0.473653919305589	0.394284931725539	1.20129855643405	0.229635410213969	0.999672012797591
HS_H3K27ac_103160	22.2381803744682	0.264369384242906	0.323522964489003	0.817158017392897	0.413838131004815	0.999672012797591
HS_H3K27ac_103161	53.5288281318198	-0.0203728486233242	0.432158815295882	-0.0471420410789855	0.962400020631011	0.999672012797591
HS_H3K27ac_103162:103163:103164	40.736827188014	-0.270711919440106	0.294427703176711	-0.919451249047814	0.357859593825814	0.999672012797591
HS_H3K27ac_103165	55.925169451231	0.0716793925049058	0.529982389894448	0.135248630655788	0.89241529858389	0.999672012797591
HS_H3K27ac_103166:103167:103168:103169:103170:103171	67.8167927301754	-0.353842906011113	0.426052985278353	-0.830513852120851	0.406248319296137	0.999672012797591
HS_H3K27ac_10316:10317	28.6106662051816	-0.365130014655916	0.382905596622318	-0.953577116335714	0.340297743720817	0.999672012797591
HS_H3K27ac_103172	24.8720500947435	-0.380941164232543	0.463397079766543	-0.822062073469386	0.411041569471951	0.999672012797591
HS_H3K27ac_103173:103174:103175:103176:103177	45.2946277754714	-0.116445298471349	0.495389227352987	-0.235058196750767	0.814163563867408	0.999672012797591
HS_H3K27ac_103178	15.0197941940003	-0.269418827182944	0.438708981106092	-0.6141174190318	0.5391377383651	0.999672012797591
HS_H3K27ac_103179:103180	20.269933270171	-0.277519648132397	0.422232882156098	-0.65726678300199	0.511009390935962	0.999672012797591
HS_H3K27ac_10318	45.7308745015324	0.188418465220693	0.500881886202895	0.376173446097369	0.706787955022522	0.999672012797591
HS_H3K27ac_103181:103182	19.3262437634176	-0.383085938140644	0.425059134761615	-0.901253277042238	0.367453669803525	0.999672012797591
HS_H3K27ac_103183:103184	36.3564771244515	-0.0801598493111149	0.580709123750522	-0.138037867897444	0.890210489749256	0.999672012797591
HS_H3K27ac_103185:103186	37.1825498966228	-0.926344704084807	0.553401697286887	-1.67391012464601	0.0941482640760191	0.999672012797591
HS_H3K27ac_103187:103188:103189	28.3196010367085	-0.498757551599023	0.451317835289602	-1.1051137637381	0.269110297359461	0.999672012797591
HS_H3K27ac_103190	13.1659229321448	-0.554225947410882	0.435673407190951	-1.27211332677914	0.203332856787389	0.999672012797591
HS_H3K27ac_103191:103192	26.3019399823228	-0.724943829087427	0.465222042119337	-1.55827489554217	0.119168097381888	0.999672012797591
HS_H3K27ac_103193	12.9632185646165	-0.162272772020362	0.357800380867025	-0.453528785036901	0.650168020709586	0.999672012797591
HS_H3K27ac_103194	18.4004770704962	-0.843019221386876	0.460389159503448	-1.83110137149214	0.0670854138691196	0.999672012797591
HS_H3K27ac_103195	21.4216948000548	-0.991933669277227	0.494538679259863	-2.00577570749729	0.0448801835911675	0.999672012797591
HS_H3K27ac_103196	16.7752609237044	-0.672997306481008	0.37994969131103	-1.77128004541551	0.0765141440443509	0.999672012797591
HS_H3K27ac_103197:103198:103199	32.0809308305532	-0.384622961853536	0.356444685380957	-1.07905371472284	0.28056378297001	0.999672012797591
HS_H3K27ac_10319:10320	87.1233581283845	0.365100168641588	0.531512174500774	0.686908383584084	0.492140463569996	0.999672012797591
HS_H3K27ac_103200:103201	35.0172025342461	-0.354959536022273	0.297072094408617	-1.19485991011338	0.232141768441494	0.999672012797591
HS_H3K27ac_103202:103203:103204:103205	39.8963372401763	-0.36979520540697	0.419555007731859	-0.881398621377698	0.378102103592699	0.999672012797591
HS_H3K27ac_103206:103207	17.0490270184823	-0.248239357875749	0.401904569721436	-0.617657465422219	0.536801155649082	0.999672012797591
HS_H3K27ac_103208:103209:103210:103211:103212	52.4822740744217	-0.654461978577247	0.427381815549047	-1.53132855626175	0.125688211367141	0.999672012797591
HS_H3K27ac_10321	310.329488271591	-0.628552203254932	0.50423642147764	-1.24654264642961	0.212565242752805	0.999672012797591
HS_H3K27ac_103213:103214:103215	29.1095410979394	-0.444032019267007	0.457514521324289	-0.970530985512206	0.331781887742956	0.999672012797591
HS_H3K27ac_103216	19.8349649073817	-0.341247702703825	0.593676794191491	-0.574803842835997	0.565423967510462	0.999672012797591
HS_H3K27ac_103217	16.3684167922178	-0.157064466043449	0.398979223238719	-0.393665777301576	0.693827811030244	0.999672012797591
HS_H3K27ac_103218	20.1322096662866	-0.821245454030221	0.524885465662359	-1.56461839345062	0.117672413447144	0.999672012797591
HS_H3K27ac_103219:103220	36.6101039123417	-0.392112716059484	0.406219534847115	-0.965272918760689	0.334408132302407	0.999672012797591
HS_H3K27ac_10322	43.1501128269554	-0.40137318894208	0.650473120156658	-0.617048078551524	0.537203014028649	0.999672012797591
HS_H3K27ac_103221	18.9262963861979	-0.286797286796577	0.351712892564789	-0.815430121725623	0.414826148269185	0.999672012797591
HS_H3K27ac_103222	21.7961675090951	-1.02390046214363	0.555668384786799	-1.84264660393894	0.0653806248069948	0.999672012797591
HS_H3K27ac_103223:103224	14.6787213235605	-0.310021677674052	0.373852731043576	-0.829261503075436	0.406956449620966	0.999672012797591
HS_H3K27ac_103225	16.9669317783727	-0.678330600938285	0.427310101283595	-1.58744340211161	0.112412255954741	0.999672012797591
HS_H3K27ac_103226	19.7638944053378	-0.432620799626828	0.402611137264217	-1.07453758623403	0.282581808240176	0.999672012797591
HS_H3K27ac_103227	12.5803674405432	-0.350581306611707	0.463291163962214	-0.756719173345383	0.449218125421693	0.999672012797591
HS_H3K27ac_103228	14.5356550357038	-0.27286821438603	0.406548082740181	-0.671183129303839	0.502103874721644	0.999672012797591
HS_H3K27ac_103229:103230:103231	100.266793097967	-0.760988296525564	0.471195260953293	-1.61501687216883	0.106307041144004	0.999672012797591
HS_H3K27ac_10323	19.7315161959728	2.10652361873463	0.629749373029328	3.3450190011329	0.000822769334967861	0.488766123437658
HS_H3K27ac_103232	14.7920292551294	-0.42174099878558	0.671837467843031	-0.627742599917211	0.530172573716503	0.999672012797591
HS_H3K27ac_103233	16.8668355234036	0.093429981972431	0.349466120511569	0.267350614233113	0.789199219963004	0.999672012797591
HS_H3K27ac_103234:103235:103236:103237	30.9535452661283	-0.0567295610741016	0.348902533156787	-0.16259429405922	0.870837879889303	0.999672012797591
HS_H3K27ac_103238	15.7546466524296	-0.789641322452232	0.424525979480753	-1.86005417952998	0.0628778609851949	0.999672012797591
HS_H3K27ac_103239:103240:103241	30.0819873925473	-0.591121134272124	0.372010682081293	-1.58898967891183	0.112062722889242	0.999672012797591
HS_H3K27ac_10324	70.7121768597971	0.39385466510709	0.724843499654621	0.543365106115674	0.586878445734814	0.999672012797591
HS_H3K27ac_103242	20.2302171735916	-0.877478158096483	0.404750765706132	-2.16794687606242	0.0301627287087925	0.999672012797591
HS_H3K27ac_103243:103244	25.2355435263823	-0.550277509737799	0.391045982496437	-1.40719387071778	0.159369908647181	0.999672012797591
HS_H3K27ac_103245	18.4893030812673	-0.545729620602992	0.402356432928348	-1.35633377756924	0.174992993001093	0.999672012797591
HS_H3K27ac_103246:103247	22.3828524330586	-0.453501163517834	0.333233152318677	-1.36091250333983	0.173541341737837	0.999672012797591
HS_H3K27ac_103248:103249	24.1441456720112	-0.489207557044213	0.354676569557664	-1.37930610317544	0.167800395592682	0.999672012797591
HS_H3K27ac_10325	35.997611589474	0.440830021875919	0.585589621168682	0.752796849432096	0.451572000305086	0.999672012797591
HS_H3K27ac_103250	17.6828728210727	-0.621030399771476	0.483010848486817	-1.28574834647513	0.198530902444788	0.999672012797591
HS_H3K27ac_103251	17.8257162273703	-0.682671906612885	0.464404197675118	-1.46999512500199	0.141563074313662	0.999672012797591
HS_H3K27ac_103252	15.492466808375	-0.493019420521614	0.410561604720103	-1.20084151770043	0.229812683437439	0.999672012797591
HS_H3K27ac_103253	14.2610416411324	-0.288656198392139	0.37073727126735	-0.778600428830311	0.43621512639348	0.999672012797591
HS_H3K27ac_103254	16.3737974601694	-0.139006885481264	0.364181429190256	-0.381696798187487	0.702686275276236	0.999672012797591
HS_H3K27ac_103255:103256	20.3631673099824	-0.132466667862064	0.398345280084891	-0.332542330698218	0.739479781270978	0.999672012797591
HS_H3K27ac_103257:103258:103259:103260	106.623539817268	-0.139585095608087	0.389551525241461	-0.358322549299649	0.720101945030391	0.999672012797591
HS_H3K27ac_10326	22.8061047358727	0.40071043368572	0.562440570400189	0.712449376474754	0.476186548931289	0.999672012797591
HS_H3K27ac_103261	21.3126710490685	-0.352088009776451	0.465737062681528	-0.755980225729233	0.449661051653822	0.999672012797591
HS_H3K27ac_103262:103263	27.0988852238222	-0.295516036398881	0.353032530614442	-0.837078769722849	0.402548293052296	0.999672012797591
HS_H3K27ac_103264:103265:103266:103267:103268:103269:103270:103271	143.526986727258	-0.274156302060448	0.373890143153381	-0.733253622971228	0.463403755347163	0.999672012797591
HS_H3K27ac_103272:103273:103274:103275	49.0459083669947	-0.265352532144899	0.468499852409601	-0.566387653656945	0.57113028582514	0.999672012797591
HS_H3K27ac_103276	65.261809508268	-0.219265452446396	0.505384190007748	-0.433858946879669	0.664390872914178	0.999672012797591
HS_H3K27ac_103277	19.0782348493637	-0.482051484896125	0.323509960202237	-1.49006690426093	0.136206645213991	0.999672012797591
HS_H3K27ac_103278	19.0686835158514	-0.0896504379152901	0.313613698433052	-0.285862634072498	0.774983333690395	0.999672012797591
HS_H3K27ac_103279	17.6506399924423	-0.802627599035797	0.527197806752886	-1.52244108142129	0.127898597825545	0.999672012797591
HS_H3K27ac_10327:10328	42.5755288176948	0.00278562230480822	0.504144249888981	0.00552544694384921	0.995591353625055	0.999744056672762
HS_H3K27ac_103280	18.9685907903911	0.0524868128034892	0.367153930199537	0.142955878955086	0.886325026699139	0.999672012797591
HS_H3K27ac_103282:103283:103284	24.3782946711407	-0.865575852012935	0.420436135123493	-2.05875703751937	0.0395175192017071	0.999672012797591
HS_H3K27ac_10329	30.5878834603057	-0.493590668164888	0.509521293341444	-0.968734132636375	0.332677857806173	0.999672012797591
HS_H3K27ac_103290	2.30218088753224	-1.43170002635294	0.792596392345007	-1.80634184079119	0.0708649600516683	0.999672012797591
HS_H3K27ac_103291	86.4959685523851	-0.567940135159799	0.501528558631109	-1.13241833468059	0.257458600193169	0.999672012797591
HS_H3K27ac_103292	241.803640201136	-0.641700378891781	0.515510509363807	-1.24478622110673	0.213210342359309	0.999672012797591
HS_H3K27ac_103293	138.081173613225	-0.133827903913468	0.604586741629186	-0.221354347852288	0.82481653586019	0.999672012797591
HS_H3K27ac_103294	51.4594791897642	-0.0939832004950434	0.603088071100874	-0.155836609939054	0.876161812582671	0.999672012797591
HS_H3K27ac_10330	39.2845575470693	-0.112876053942455	0.641498308780612	-0.175956900271514	0.860327802675606	0.999672012797591
HS_H3K27ac_103300	25.8542809075913	1.21061849937978	0.576360523166673	2.10045353683895	0.0356889637579902	0.999672012797591
HS_H3K27ac_103301	37.019404736053	-0.500150729505184	0.33836663178053	-1.47813254183288	0.139372305414188	0.999672012797591
HS_H3K27ac_103302:103303:103304	139.780402743619	-0.412973865223797	0.433701844402616	-0.952206845679041	0.340992089887462	0.999672012797591
HS_H3K27ac_103305:103306:103307	28.2339691462535	-0.464406514979108	0.419566196301536	-1.10687304905123	0.268348819648399	0.999672012797591
HS_H3K27ac_103308	29.1329296006263	-0.750635306885964	0.45913460850091	-1.63489158296477	0.102071777267163	0.999672012797591
HS_H3K27ac_103309:103310	29.4017358970885	-0.547060822651211	0.361005672033355	-1.51538013120377	0.129676166081337	0.999672012797591
HS_H3K27ac_10331	18.9341989321017	-0.598693457812763	0.50039642791076	-1.19643831254433	0.231525557841579	0.999672012797591
HS_H3K27ac_103311:103312:103313	33.7942965692516	0.206091013394107	0.34911086079679	0.590331142731386	0.554968664367829	0.999672012797591
HS_H3K27ac_103314	31.6879129752415	0.304128601499821	0.340253933200903	0.893828320039573	0.371413754258353	0.999672012797591
HS_H3K27ac_103315	7.24470250100633	-0.0620884688026849	0.499737956304797	-0.124242051297813	0.90112362803082	0.999672012797591
HS_H3K27ac_103316	48.4721149769957	-0.439386323827628	0.710486206125281	-0.618430477663842	0.536291612600169	0.999672012797591
HS_H3K27ac_103317	28.6925797103332	0.375061505829346	0.430234486125586	0.871760674526367	0.383338952244237	0.999672012797591
HS_H3K27ac_103318	19.8114362096482	0.250486492509465	0.398373660360983	0.628772726295429	0.529497857929465	0.999672012797591
HS_H3K27ac_103319:103320:103321:103322:103323	48.2279605544057	-0.244124793815531	0.43167103102122	-0.565534345072905	0.571710370419727	0.999672012797591
HS_H3K27ac_10332	26.1139019960858	-0.315873643805719	0.494178888787749	-0.639188866567279	0.522700073968999	0.999672012797591
HS_H3K27ac_103327	10.4860452643382	-1.86862810709513	0.525871162831674	-3.55339527848053	0.000380292574290322	0.260668619719807
HS_H3K27ac_103339:103340:103341:103342:103343:103344	187.393861266783	-0.657930027456748	0.400876885443995	-1.64122714815061	0.100750272257219	0.999672012797591
HS_H3K27ac_103345:103346	26.8212310445378	-0.589237339292067	0.388204016892436	-1.51785482285551	0.129051000981007	0.999672012797591
HS_H3K27ac_103347:103348:103349:103350:103351:103352:103353:103354	332.655040296333	-0.143639694514458	0.462212474260559	-0.310765508317903	0.755978892605118	0.999672012797591
HS_H3K27ac_10335	24.2238352941316	0.560260328094074	0.646762777682209	0.866253203534483	0.386351322835238	0.999672012797591
HS_H3K27ac_103355:103356:103357:103358	30.8610836326218	-0.816560293498349	0.619128385868545	-1.31888686116828	0.187206939290512	0.999672012797591
HS_H3K27ac_103359	46.5197095637845	-0.591883018691363	0.59203534431914	-0.999742708557455	0.317435037874637	0.999672012797591
HS_H3K27ac_10336	28.8973695887879	0.298325396281822	0.468820044870042	0.636332425514185	0.52455977471913	0.999672012797591
HS_H3K27ac_103360	42.8981442093668	1.16009035195107	1.01497865532868	1.14297019534406	0.253050965904063	0.999672012797591
HS_H3K27ac_103361	21.167211959755	0.274787038956648	0.395745402424498	0.69435307971537	0.487460810925417	0.999672012797591
HS_H3K27ac_103362	72.8834808016391	0.563903414595994	0.508265331983539	1.10946660948785	0.267228941208439	0.999672012797591
HS_H3K27ac_103363	45.2619816653832	-0.110781535468143	0.309618495123198	-0.357800122450897	0.7204928989299	0.999672012797591
HS_H3K27ac_103364	67.8124597262765	-0.216112809685258	0.499616263018542	-0.432557596062955	0.665336200936232	0.999672012797591
HS_H3K27ac_103365:103366:103367	85.1076905867758	-0.27941934700616	0.373174587337105	-0.748763062887099	0.454000026360583	0.999672012797591
HS_H3K27ac_103368	27.767863753741	-0.256348080015063	0.36794266872334	-0.696706584491875	0.485986437260096	0.999672012797591
HS_H3K27ac_103369	41.0986308401587	0.631102007900866	0.455689266855141	1.38493937383319	0.166071006144403	0.999672012797591
HS_H3K27ac_103370	46.111386003271	0.199181402286407	0.542961584215881	0.366842531915135	0.713736480117515	0.999672012797591
HS_H3K27ac_103371:103372	22.5838742335856	-0.360295132465942	0.336256117299729	-1.07149019431752	0.283949077373303	0.999672012797591
HS_H3K27ac_103373:103374	50.2736764023334	-0.180483409720349	0.365441686958038	-0.493877453398119	0.621392728620967	0.999672012797591
HS_H3K27ac_103375:103376:103377:103378:103379:103380	282.606207614779	-0.16373634993896	0.454106011927658	-0.360568558086046	0.71842199730076	0.999672012797591
HS_H3K27ac_10337:10338	26.7101349007728	-0.795732378627661	0.536188901067317	-1.4840523126154	0.137795042944466	0.999672012797591
HS_H3K27ac_103381:103382:103383:103384:103385:103386:103387:103388:103389	101.419533157901	-0.58073716912999	0.339908592773141	-1.70850982139654	0.0875417855821821	0.999672012797591
HS_H3K27ac_103390	31.3359735092675	-0.755617861664492	0.298023603182625	-2.53542958878146	0.0112309503745685	0.999672012797591
HS_H3K27ac_103391:103392:103393:103394	41.8442221235761	-0.529488044328401	0.39667441049062	-1.33481775059176	0.181936002402154	0.999672012797591
HS_H3K27ac_103395	24.0402327057054	-0.342576489115996	0.330473326751777	-1.03662371932761	0.299911254612072	0.999672012797591
HS_H3K27ac_103396	38.4631159968287	-0.281437772322942	0.403131418005145	-0.698129095756437	0.485096463599897	0.999672012797591
HS_H3K27ac_103397	22.1825632442036	-0.533781395798898	0.432794807342956	-1.23333595214769	0.217450449775099	0.999672012797591
HS_H3K27ac_103398:103399	29.0683967246507	-0.718940751797128	0.378006942215535	-1.90192473075586	0.0571809955227389	0.999672012797591
HS_H3K27ac_10339:10340	20.967681785708	-0.287482753785601	0.408512345050093	-0.70373088419237	0.481600383158348	0.999672012797591
HS_H3K27ac_103400	25.7095548080129	-0.234583638578646	0.5102703870842	-0.459724186463396	0.645714206658436	0.999672012797591
HS_H3K27ac_103401	21.349071070007	-0.576434739382213	0.433371240699489	-1.33011765721189	0.1834795087024	0.999672012797591
HS_H3K27ac_103402	19.3416038940269	-0.333683790128462	0.428229304925719	-0.779217550714666	0.435851573215035	0.999672012797591
HS_H3K27ac_103403:103404	27.123589619298	-1.19460820760424	0.433650158700047	-2.75477405839149	0.0058732678710113	0.999672012797591
HS_H3K27ac_103405	22.0398545539938	-0.213150978391214	0.437236554242415	-0.487495787630414	0.625907027260139	0.999672012797591
HS_H3K27ac_103406	25.7591513546301	0.245062656462118	0.633255294535472	0.386988720942136	0.698764558057143	0.999672012797591
HS_H3K27ac_103407:103408	26.2070568337065	-0.712659874982577	0.459498856352782	-1.5509502692547	0.120913602201433	0.999672012797591
HS_H3K27ac_103409	21.8661747600479	-0.92597797068015	0.524062708717805	-1.76692207874453	0.0772412788709286	0.999672012797591
HS_H3K27ac_10341	24.9246837945444	-1.03379879834868	0.60346730025807	-1.71309828702662	0.0866944591288018	0.999672012797591
HS_H3K27ac_103410	31.6989624643893	-0.626124672126605	0.464750522255998	-1.34722747397305	0.177906982057798	0.999672012797591
HS_H3K27ac_103411	128.40529659973	-0.133240170569641	0.661238328227486	-0.201500979120198	0.840306863906337	0.999672012797591
HS_H3K27ac_103412	30.3492356445632	0.456452102484992	0.495390033421772	0.921399446275036	0.356841917762075	0.999672012797591
HS_H3K27ac_103413:103414:103415:103416:103417	155.558882808792	-0.123101347232309	0.40671787681552	-0.302670116681755	0.762141273620401	0.999672012797591
HS_H3K27ac_103418:103419:103420:103421:103422:103423	170.287290714501	-0.35937409601736	0.388147412065005	-0.925870132961686	0.354513474466685	0.999672012797591
HS_H3K27ac_103424	31.4413747024587	0.521353177888971	0.719887155753379	0.724215140834625	0.468933664605822	0.999672012797591
HS_H3K27ac_103425	45.3999640778303	0.0224931015308948	0.488298366530302	0.0460642571686731	0.963259034398693	0.999672012797591
HS_H3K27ac_103426:103427	42.272275198794	-0.0502115853277474	0.426821213240622	-0.117640791437047	0.906352282447824	0.999672012797591
HS_H3K27ac_103428:103429:103430:103431:103432	67.6499917516944	-0.284406540423203	0.406653629399171	-0.699382766713314	0.484312854749883	0.999672012797591
HS_H3K27ac_10342:10343	21.7205915000397	-0.461668718237442	0.379824909112692	-1.2154777297675	0.2241839376274	0.999672012797591
HS_H3K27ac_103433:103434:103435:103436:103437:103438:103439:103440:103441	242.690984449382	-0.0844058306764934	0.39656371631832	-0.212843049435065	0.831449384394653	0.999672012797591
HS_H3K27ac_103442:103443	131.296219950339	-0.176140337567798	0.54369150306731	-0.323971105993155	0.745959909561078	0.999672012797591
HS_H3K27ac_103444	27.5531757769949	0.277580258757948	0.394163078354263	0.704226940577287	0.481291456132354	0.999672012797591
HS_H3K27ac_103445	52.094407281449	0.647906032434073	0.996754935103275	0.650015374508221	0.515682290578955	0.999672012797591
HS_H3K27ac_103446	319.234595989354	-0.854419200442523	0.549001617639546	-1.556314540777	0.119633315419807	0.999672012797591
HS_H3K27ac_103447	34.0062729964075	0.290203999787675	0.689696465183135	0.420770606255924	0.673922597441483	0.999672012797591
HS_H3K27ac_103448:103449:103450:103451	145.452312381056	-0.293990600750136	0.459593520929371	-0.639675250764285	0.522383748767486	0.999672012797591
HS_H3K27ac_103452:103453:103454:103455	61.7060900822909	-0.247655663731686	0.357798569021569	-0.692165048085357	0.488833685566228	0.999672012797591
HS_H3K27ac_103456	32.6742684511435	-0.243856220279598	0.384508988434434	-0.634201611963567	0.525949255720926	0.999672012797591
HS_H3K27ac_103457	14.0594637158207	-0.264176623681431	0.493006513030319	-0.5358481413514	0.592063507526728	0.999672012797591
HS_H3K27ac_103458:103459	25.5578411570015	0.109075259856636	0.385079351400406	0.283253982484299	0.776982149932385	0.999672012797591
HS_H3K27ac_10346	171.290892698711	0.200548991627479	0.572995975325862	0.35000069854492	0.72633817340435	0.999672012797591
HS_H3K27ac_103460:103461:103462	30.3332752333879	-0.311158753175282	0.378846654982045	-0.821331663044588	0.411457376954324	0.999672012797591
HS_H3K27ac_103463:103464	23.9944174175743	0.245848241705619	0.311177458930586	0.790058002756747	0.429493895054986	0.999672012797591
HS_H3K27ac_103465:103466:103467:103468:103469	55.2552090060602	-0.220616499921097	0.305960078882925	-0.721063024714132	0.470870739094058	0.999672012797591
HS_H3K27ac_10347	22.3348558512962	0.219803923352114	0.52698512146346	0.41709701925115	0.676607445088915	0.999672012797591
HS_H3K27ac_103470:103471	31.7413648740805	0.107392015622982	0.52590814569143	0.204202989633846	0.838194875191493	0.999672012797591
HS_H3K27ac_103472	17.0374048982651	0.139986158064388	0.498884782419284	0.280598172158191	0.779018618138558	0.999672012797591
HS_H3K27ac_103473:103474:103475:103476:103477:103478:103479:103480:103481:103482:103483	35.3593492258312	-0.0321193325402154	0.333493703409652	-0.0963116610953255	0.923273049927793	0.999672012797591
HS_H3K27ac_10348	8.22725383954308	0.0157363222308887	0.468301066964242	0.0336030031554259	0.973193727450508	0.999672012797591
HS_H3K27ac_103484:103485	38.7229790696748	0.033287975198365	0.549480821376717	0.0605807771688236	0.951693082998148	0.999672012797591
HS_H3K27ac_103486:103487	23.3523113997312	-0.944341762451361	0.491370777239568	-1.92185169772712	0.0546244211026163	0.999672012797591
HS_H3K27ac_103488	26.8142045438413	-1.05047683167853	0.554873580054089	-1.89318228410899	0.0583336325217007	0.999672012797591
HS_H3K27ac_103489	23.1256613090356	0.107229119372889	0.453465354858701	0.236465957595155	0.813071120204719	0.999672012797591
HS_H3K27ac_10349	39.3838504548202	-0.52935391784294	0.630334081758762	-0.839798978290898	0.401021106420696	0.999672012797591
HS_H3K27ac_103490	27.4060907712379	-0.0154199049673448	0.43701230311932	-0.0352848303292153	0.971852619442705	0.999672012797591
HS_H3K27ac_103491:103492:103493:103494	53.9474119330233	-0.343853125287131	0.386917724031005	-0.888698304396046	0.374165242611495	0.999672012797591
HS_H3K27ac_103495	32.8055362721942	-0.660639203750889	0.569184039542462	-1.16067766812636	0.245773006857641	0.999672012797591
HS_H3K27ac_103496:103497:103498	37.1340642845863	-0.0358355297390001	0.480499804729318	-0.0745796967788311	0.940549128749757	0.999672012797591
HS_H3K27ac_103499	23.6829123319034	0.216843156406537	0.474774596413712	0.45672864143216	0.64786610160433	0.999672012797591
HS_H3K27ac_103500	24.6755197610926	-0.103094887659292	0.385979375664525	-0.267099472560671	0.789392573680559	0.999672012797591
HS_H3K27ac_103501	31.7189283521258	-0.908005069076546	0.430832961080747	-2.10755710704866	0.0350693170820681	0.999672012797591
HS_H3K27ac_103502:103503:103504	38.2643609616515	-0.20420386128511	0.349453148886218	-0.584352614752367	0.558983100153334	0.999672012797591
HS_H3K27ac_103505	31.0337808961667	-0.592778022184523	0.357497238363828	-1.65813315061541	0.0972905940397174	0.999672012797591
HS_H3K27ac_103506:103507:103508:103509	39.8276999275908	-0.352516162067397	0.360744514446455	-0.977190637557764	0.328474782196177	0.999672012797591
HS_H3K27ac_103531:103532:103533:103534:103535	93.2133079108309	-0.5449103160613	0.508381825041923	-1.07185247233487	0.283786300425443	0.999672012797591
HS_H3K27ac_103536	45.35930498967	-0.141108437552804	0.498725294430244	-0.282938200906793	0.777224210435827	0.999672012797591
HS_H3K27ac_103537:103538	40.9395511975141	-0.52321344464319	0.33158567048117	-1.57791331538527	0.114585525565213	0.999672012797591
HS_H3K27ac_103539	24.1080494029486	-0.0850423051395039	0.381546430050783	-0.222888483396857	0.823622299858561	0.999672012797591
HS_H3K27ac_103540:103541:103542:103543:103544:103545:103546:103547:103548:103549:103550:103551:103552:103553:103554:103555:103556	318.441408785877	-0.268049986680416	0.421086051912757	-0.636568191852511	0.524406149595754	0.999672012797591
HS_H3K27ac_103557:103558:103559:103560:103561:103562:103563:103564:103565:103566:103567:103568:103569:103570:103571:103572:103573	344.747876407982	-0.245351870262099	0.443995395398932	-0.55260003325406	0.580537319219438	0.999672012797591
HS_H3K27ac_10356	29.8855158364176	0.365528558033389	0.409659162782051	0.892274825616092	0.372245644249841	0.999672012797591
HS_H3K27ac_10357	21.5322104311506	0.870519991595427	0.673594368889737	1.29235045867482	0.196235805014352	0.999672012797591
HS_H3K27ac_103574	25.3034327536087	-0.240903981741916	0.385756082235913	-0.62449820711988	0.532300447407611	0.999672012797591
HS_H3K27ac_103575	12.3595824086999	-0.0968735509512937	0.411735511707967	-0.235281019481272	0.813990625928072	0.999672012797591
HS_H3K27ac_103576	14.4558526774743	0.169887667042898	0.510561201747568	0.332746919392621	0.739325329170742	0.999672012797591
HS_H3K27ac_103578	19.313565367885	-0.183168110586533	0.520863226080484	-0.351662588977303	0.725091320257747	0.999672012797591
HS_H3K27ac_103579	146.198095770767	-0.146270661224611	0.495598543351512	-0.295139409077856	0.767887385754679	0.999672012797591
HS_H3K27ac_10358	9.69388793472915	0.140031377545821	0.62980327959965	0.222341454993431	0.824048083209122	0.999672012797591
HS_H3K27ac_103580	13.7769633760505	0.635771033744272	0.483601666932966	1.31465848283025	0.188624705593642	0.999672012797591
HS_H3K27ac_103583	53.4656912351917	-0.307246356099189	0.454520918951727	-0.675978471591141	0.499054313658406	0.999672012797591
HS_H3K27ac_103584:103585	33.7229221686593	0.0561740985268734	0.427844482544377	0.131295601132467	0.895541471457264	0.999672012797591
HS_H3K27ac_103586:103587:103588	65.8343029998534	-0.17967299595945	0.39749379465603	-0.452014593372281	0.651258469354067	0.999672012797591
HS_H3K27ac_103589	22.4552827463044	-0.768110696119661	0.492345995742755	-1.56010346943289	0.118735431826274	0.999672012797591
HS_H3K27ac_103590	22.6680586408772	-0.101781484600501	0.340910079080555	-0.298558156083296	0.765277196540185	0.999672012797591
HS_H3K27ac_103591:103592:103593:103594:103595:103596:103597:103598	18.3667347215825	-0.329718278766969	0.506196154508017	-0.65136464556399	0.514811127121256	0.999672012797591
HS_H3K27ac_103609:103610:103611:103612:103613	5.65222234978435	0.197075831605696	0.526953334973534	0.373991051058808	0.708410974104195	0.999672012797591
HS_H3K27ac_103614:103615:103616	76.513488197006	-0.573673998885601	0.36070240190268	-1.5904357605037	0.111736614978265	0.999672012797591
HS_H3K27ac_103617	26.8243368068043	-0.225443062789904	0.478659590668129	-0.470988291439483	0.637649096180132	0.999672012797591
HS_H3K27ac_103633	19.2684870027177	-0.190038420942777	0.329575884440524	-0.576615067772264	0.564199518146354	0.999672012797591
HS_H3K27ac_103634	21.9409441241791	-0.352711404930099	0.520802900452449	-0.677245469684749	0.498250222690168	0.999672012797591
HS_H3K27ac_103635	14.2782152245573	-0.31347201592025	0.416740570118222	-0.752199421888115	0.45193114125514	0.999672012797591
HS_H3K27ac_103636	13.8832824116443	0.178702239860424	0.435687336837016	0.410161656654422	0.681687366082043	0.999672012797591
HS_H3K27ac_103637	22.9732301029486	-0.973552773967195	0.444664175190749	-2.18941130921907	0.0285669584078363	0.999672012797591
HS_H3K27ac_103638	21.1153062550973	-0.19799479598052	0.535736039544291	-0.369575278431779	0.711698973868815	0.999672012797591
HS_H3K27ac_103639:103640	25.0543595140179	0.0198483739124588	0.308998002900633	0.0642346349365941	0.948783399637532	0.999672012797591
HS_H3K27ac_103641	23.4201506960811	-0.475943212323132	0.370827800410111	-1.28346151986656	0.199330432598215	0.999672012797591
HS_H3K27ac_103642	23.6235320093678	-0.686649971155132	0.364806699361524	-1.88222960915162	0.0598048471017138	0.999672012797591
HS_H3K27ac_103643	20.9658728071355	-0.273886616259866	0.398675905179329	-0.686990642528718	0.492088625181599	0.999672012797591
HS_H3K27ac_103644:103645:103646:103647	45.4893912205476	-0.447794914290827	0.436184512057133	-1.02661809833398	0.304600328510737	0.999672012797591
HS_H3K27ac_103648:103649:103650:103651:103652:103653	53.4336950958698	-0.709223409422556	0.454686224520261	-1.55980843750183	0.118805156967259	0.999672012797591
HS_H3K27ac_103654:103655	125.148562645277	-0.527419894948555	0.53295979067932	-0.989605415215839	0.322367022119661	0.999672012797591
HS_H3K27ac_103656	20.0346507693826	-0.264649847732352	0.320366607668843	-0.826084371458324	0.40875623253063	0.999672012797591
HS_H3K27ac_103657:103658:103659	73.846073219081	-0.515529736877564	0.424680987474254	-1.21392233719626	0.224777382224213	0.999672012797591
HS_H3K27ac_103660:103661:103662	35.4026999932209	-0.101960526323379	0.33633571868636	-0.303151050151946	0.761774751024455	0.999672012797591
HS_H3K27ac_103663:103664:103665	7.70359051300011	0.355345849043999	0.504936082996055	0.703744218348474	0.481592077689059	0.999672012797591
HS_H3K27ac_103666	26.4568523735397	0.529754849145767	0.342664627727867	1.54598638516748	0.122107855957716	0.999672012797591
HS_H3K27ac_103667:103668	22.7828440884101	-0.507952540060778	0.369545429216912	-1.37453341294779	0.169276144541063	0.999672012797591
HS_H3K27ac_103669	21.6985290374931	-0.0669121610422095	0.333801025466916	-0.200455229125237	0.841124569294014	0.999672012797591
HS_H3K27ac_103670:103671:103672	41.6283988130753	0.167402581882878	0.707424754639675	0.236636590372278	0.812938731260293	0.999672012797591
HS_H3K27ac_103673	24.7529565825466	0.104996779874443	0.512822836844204	0.204742792892317	0.837773084672163	0.999672012797591
HS_H3K27ac_103674:103675:103676	29.5629723773561	0.0424983065265781	0.494587824529471	0.085926713960274	0.931524675373643	0.999672012797591
HS_H3K27ac_103677:103678:103679:103680:103681:103682:103683:103684:103685:103686:103687:103688:103689:103690	3.2680689789352	-1.36198266737517	0.700619730265872	-1.943968473252	0.0518992530249088	0.999672012797591
HS_H3K27ac_10368	22.1795992164122	0.006752442094164	0.373212755067991	0.0180927420150307	0.985564868038192	0.999672012797591
HS_H3K27ac_10369	25.2459790344729	0.0976983214729148	0.430563395663993	0.226908098683701	0.820495204460733	0.999672012797591
HS_H3K27ac_103698	68.2498524871373	0.296548967425893	0.521385720871669	0.5687707882182	0.569511701223558	0.999672012797591
HS_H3K27ac_103699	23.925647235663	-0.427106737106984	0.530764478158726	-0.804701057969552	0.420992208924676	0.999672012797591
HS_H3K27ac_10370	185.975172485625	-0.373289758469441	0.583195038557835	-0.640077047624646	0.522122510070127	0.999672012797591
HS_H3K27ac_103700:103701:103702	86.5523576206997	-0.314153828168482	0.635869549563886	-0.494053895777752	0.621268116987985	0.999672012797591
HS_H3K27ac_103703	22.0343961788699	-0.598158868070542	0.473014013344926	-1.26456902162507	0.206025863800955	0.999672012797591
HS_H3K27ac_103704	18.4669097905217	-0.589087713503377	0.439681674324324	-1.33980501782034	0.180308743888425	0.999672012797591
HS_H3K27ac_103705	13.4185228353459	0.0228788899082096	0.400689999869896	0.0570987294807416	0.954466548501471	0.999672012797591
HS_H3K27ac_103706	15.7656246887625	-0.127856518768331	0.390973768267396	-0.327020708665259	0.743652222342871	0.999672012797591
HS_H3K27ac_103707	17.4889502793597	-0.430308246820947	0.91472389529793	-0.470424189236681	0.638051985506733	0.999672012797591
HS_H3K27ac_103708	14.1907055488961	0.112734720900969	0.404497585022936	0.278703075309033	0.780472702239756	0.999672012797591
HS_H3K27ac_103709	19.1334860463455	-0.941004889581717	0.507607508028421	-1.85380411971572	0.0637671888876845	0.999672012797591
HS_H3K27ac_10371	31.9602691091623	-0.227139903921349	0.5402392728939	-0.420443154205781	0.674161748453636	0.999672012797591
HS_H3K27ac_103710	16.7993553007605	-0.256469954234367	0.335476596157032	-0.76449432590021	0.444572716742532	0.999672012797591
HS_H3K27ac_103711	13.0375458235987	-0.325917688795925	0.454004280622112	-0.717873603194505	0.472835225173736	0.999672012797591
HS_H3K27ac_103712	19.1673862738554	-0.0254744849467286	0.389436346191453	-0.0654137324260045	0.947844590602818	0.999672012797591
HS_H3K27ac_103713	12.2156741473994	-0.220439118098927	0.40507815997341	-0.544189097021169	0.586311353845906	0.999672012797591
HS_H3K27ac_103714	15.969683553938	-0.487124198505723	0.381431419155918	-1.27709510554662	0.201568672631639	0.999672012797591
HS_H3K27ac_103715	12.601719819888	0.040555425835581	0.425386088802388	0.0953379221914822	0.924046422268046	0.999672012797591
HS_H3K27ac_103716	14.8082219243241	-0.426234992971022	0.574752961622949	-0.741596862358827	0.458331625149682	0.999672012797591
HS_H3K27ac_103717	18.0123026808871	-0.579511874198352	0.662221514912045	-0.87510275813875	0.381517996488109	0.999672012797591
HS_H3K27ac_103718:103719	15.7278195836445	0.139200285888805	0.414332274987691	0.335962931907586	0.736898819442042	0.999672012797591
HS_H3K27ac_10372	25.5624488686341	0.511883581006273	0.447683355287371	1.14340543368581	0.252870297513742	0.999672012797591
HS_H3K27ac_103720	28.6117899111889	-0.226146089715721	0.63290888982378	-0.357312234591437	0.720858071856014	0.999672012797591
HS_H3K27ac_103721:103722:103723:103724	44.5520332314019	0.148375156413245	0.316495558057842	0.468806441783074	0.639207995033076	0.999672012797591
HS_H3K27ac_103725	19.7111141454527	-0.0929340730570621	0.495185951529526	-0.187675100171982	0.851131350594946	0.999672012797591
HS_H3K27ac_103726:103727:103728	93.893042988898	-0.622207439421191	0.502990193295797	-1.23701703873038	0.216080757041916	0.999672012797591
HS_H3K27ac_10373	74.026147545606	-0.397270435737542	0.540679279577061	-0.734761716869013	0.462484626067298	0.999672012797591
HS_H3K27ac_103730:103731	20.365210562123	0.368455588293985	0.492774538787677	0.747716367814901	0.454631256312255	0.999672012797591
HS_H3K27ac_103732:103733:103734	33.9264028337372	0.281442416026797	0.392474013249717	0.717098219309936	0.47331349442469	0.999672012797591
HS_H3K27ac_103735:103736	188.373480293842	-0.286764554776363	0.653272665941794	-0.438966100568355	0.660686099637259	0.999672012797591
HS_H3K27ac_103737	67.7050821656287	-0.640945711556892	0.67001002311685	-0.956621079450794	0.338758545272624	0.999672012797591
HS_H3K27ac_103738	60.0038755868773	-0.429699118305366	0.656099691778603	-0.654929614645156	0.512513072064073	0.999672012797591
HS_H3K27ac_103739	13.8558158676836	0.210911971692054	0.41543937572255	0.507684114740513	0.611674890468876	0.999672012797591
HS_H3K27ac_103740	22.1474427089938	0.611842394811448	0.417944416343354	1.46393245342175	0.143212405047778	0.999672012797591
HS_H3K27ac_103741	113.156793095843	-0.643566117050752	0.509635592991086	-1.26279664509619	0.206662270721222	0.999672012797591
HS_H3K27ac_103742	15.1981000651632	-0.172553888538496	0.375193277230135	-0.459906664139549	0.645583216607052	0.999672012797591
HS_H3K27ac_103743	16.608089489049	-0.105769403927633	0.485812385304946	-0.217716565338781	0.827649955996234	0.999672012797591
HS_H3K27ac_103745	16.0956456476249	0.0990444525250482	0.402230851771886	0.246237831058316	0.805498131971575	0.999672012797591
HS_H3K27ac_103746	11.1889000405409	-0.310935132390418	0.447091046437352	-0.69546266888614	0.486765398384638	0.999672012797591
HS_H3K27ac_103747	15.7340280838289	0.251442309273018	0.526277676297179	0.477774985711219	0.632810366801718	0.999672012797591
HS_H3K27ac_103749	15.6571481591541	-0.238565115237148	0.38930757678371	-0.612793404146073	0.540012952699732	0.999672012797591
HS_H3K27ac_103752	25.5718811814615	-0.77472356580386	0.912222072959097	-0.849270795751286	0.395730627398548	0.999672012797591
HS_H3K27ac_103753:103754	41.9633920745589	-0.484430695751868	0.732154292665849	-0.661651103605506	0.508194848163111	0.999672012797591
HS_H3K27ac_103755:103756:103757	192.718583371517	-1.10050287458814	0.73526160634409	-1.49675008880189	0.134458297690028	0.999672012797591
HS_H3K27ac_103758	15.0334847127001	-0.424291156797726	0.430310811459004	-0.986010914666849	0.324127756883033	0.999672012797591
HS_H3K27ac_103759	23.1700158915293	-1.48671536018758	0.701421877984112	-2.11957369288281	0.0340420129680038	0.999672012797591
HS_H3K27ac_10376	36.3388001600927	-0.0081623879964625	0.469744636350695	-0.0173762239413176	0.986136476838569	0.999672012797591
HS_H3K27ac_103760	8.1274209196469	-0.00904817998793575	0.678783433827042	-0.0133299953078131	0.989364517516896	0.999672012797591
HS_H3K27ac_103761	27.3670940678702	-0.509661745302559	0.702589057591181	-0.725405185002353	0.468203493108516	0.999672012797591
HS_H3K27ac_103762	16.1535330588634	-0.420082686243712	0.408398764765182	-1.02860910092431	0.303663399603497	0.999672012797591
HS_H3K27ac_103763	9.93833029572283	-0.193823200077879	0.526379470061435	-0.368219528119624	0.712709550379943	0.999672012797591
HS_H3K27ac_103764	10.4104837215384	0.349595648688836	0.483531780937972	0.723004490026856	0.469677125663445	0.999672012797591
HS_H3K27ac_103766	47.5528750688599	-0.116149654710257	0.464437024603777	-0.250086983933607	0.802520081538035	0.999672012797591
HS_H3K27ac_103767	22.3559711883718	-0.152838745045807	0.49646060243242	-0.30785674491988	0.758191340801929	0.999672012797591
HS_H3K27ac_103769	110.462811952928	-0.450146360891782	0.670468086881778	-0.671391181324273	0.501971361348385	0.999672012797591
HS_H3K27ac_103771	14.8475870378671	-0.710958907884202	0.5119906344091	-1.38861701777951	0.164949239727805	0.999672012797591
HS_H3K27ac_103772	25.4905730647253	-0.0993341922426678	0.402794382389406	-0.246612655453162	0.805208009375863	0.999672012797591
HS_H3K27ac_103773	20.9658085005239	-0.168436678390654	0.41364686279447	-0.407199216386528	0.683861677090609	0.999672012797591
HS_H3K27ac_103775	18.8520610192829	-0.304586334121359	0.309131334741965	-0.985297509149629	0.324477955874726	0.999672012797591
HS_H3K27ac_103776	18.398751402251	-0.366497294223116	0.428214298182327	-0.855873556251656	0.39206772326166	0.999672012797591
HS_H3K27ac_10378	258.178487999016	-0.351782454906917	0.577987132204136	-0.608633713981495	0.54276725251981	0.999672012797591
HS_H3K27ac_103781	53.3514135309642	-0.199892102108901	0.468486090945637	-0.426676706037141	0.669614819275057	0.999672012797591
HS_H3K27ac_103782	26.7554900601654	-0.13803045273636	0.542198246910528	-0.254575616064538	0.799050894351686	0.999672012797591
HS_H3K27ac_103783	16.1400792733166	-0.616721024410218	0.514097423016622	-1.19961897648002	0.230287353183458	0.999672012797591
HS_H3K27ac_103789	17.4801910607606	-0.140983611524802	0.453981225158334	-0.310549431808842	0.756143175049334	0.999672012797591
HS_H3K27ac_103790	13.4343376096414	-0.776017877827149	0.421830123086432	-1.83964547659425	0.0658203031636709	0.999672012797591
HS_H3K27ac_103795	9.02403734472803	-0.190869258159233	0.52134496836681	-0.366109332093794	0.714283494226725	0.999672012797591
HS_H3K27ac_103796	79.7675653288223	0.105981062013996	0.607852943855174	0.174353127817124	0.8615879486186	0.999672012797591
HS_H3K27ac_103797	87.8321733091379	-0.186361025537795	0.472917256969638	-0.394066874894691	0.693531666363976	0.999672012797591
HS_H3K27ac_103798	158.575425845969	-0.35743638520641	0.496626733963053	-0.719728441427403	0.471692211200828	0.999672012797591
HS_H3K27ac_103799	36.8662149473163	0.159812790428429	0.554442734169091	0.288240390899758	0.773162732666522	0.999672012797591
HS_H3K27ac_10380	18.3879492755503	0.582077431631575	0.607526148695673	0.958110910750532	0.338006834239058	0.999672012797591
HS_H3K27ac_103818	39.4382527647503	-0.84525465196987	0.53582172096458	-1.57749232421607	0.114682286894366	0.999672012797591
HS_H3K27ac_103819	21.1309641475029	-0.194067793895777	0.543002125442848	-0.357397853162184	0.720793983702069	0.999672012797591
HS_H3K27ac_10381:10382	18.2772060022872	-0.310106736391359	0.514038553126682	-0.603275249502415	0.546325595315124	0.999672012797591
HS_H3K27ac_103820:103821	32.8735234732481	-0.510439446002538	0.371388108096627	-1.37440977477322	0.169314503262538	0.999672012797591
HS_H3K27ac_103822	29.5490501695063	-0.188514899994696	0.454394537446939	-0.414870524311066	0.678236688595245	0.999672012797591
HS_H3K27ac_103823	23.6418878974621	-0.0926062425386991	0.537569554429102	-0.172268391644774	0.86322653264964	0.999672012797591
HS_H3K27ac_103824	33.3777031130449	-0.208850106457449	0.532940803272345	-0.391882372629521	0.695145128004426	0.999672012797591
HS_H3K27ac_103825	23.6944112537175	-0.586597714338179	0.438228871289593	-1.33856473812867	0.180712411913669	0.999672012797591
HS_H3K27ac_103826	24.249485506695	0.0860669143487407	0.438133471920103	0.196439943224506	0.844265835072395	0.999672012797591
HS_H3K27ac_103827:103828	26.0484790290084	0.510786375072204	0.475430472342179	1.07436608460506	0.282658636922571	0.999672012797591
HS_H3K27ac_103829	23.2619778804393	0.0317590731710073	0.453296617000937	0.0700624535456033	0.944143950963674	0.999672012797591
HS_H3K27ac_10383	24.3633470910618	0.307546392976893	0.417634544920326	0.736400752087126	0.461486847090349	0.999672012797591
HS_H3K27ac_103830:103831:103832	26.1131388900501	-0.500192409645739	0.36730635024463	-1.36178535795149	0.173265633768851	0.999672012797591
HS_H3K27ac_103833	19.3377273655365	-0.248047576330427	0.449710281419337	-0.551571948827943	0.581241659586459	0.999672012797591
HS_H3K27ac_103834	27.1787236798381	-0.128365198762606	0.402114030308774	-0.319225864026771	0.749555245518552	0.999672012797591
HS_H3K27ac_103835:103836	28.7118148895371	-0.0177846319091777	0.402463813386241	-0.0441893937234798	0.96475343637885	0.999672012797591
HS_H3K27ac_103837	22.8154191975552	-0.167023200669603	0.485036249303805	-0.344351996184491	0.730581585215387	0.999672012797591
HS_H3K27ac_103838:103839	28.020169604862	0.039244504095488	0.390875109292859	0.100401645340083	0.920025463576171	0.999672012797591
HS_H3K27ac_103840:103841	10.7363439969134	-0.922470465547322	0.619654424028456	-1.48868535392714	0.136570243517015	0.999672012797591
HS_H3K27ac_103842	23.5253520056227	-0.586075746836464	0.476455715429482	-1.23007391423182	0.218669427385363	0.999672012797591
HS_H3K27ac_103843:103844:103845	29.2850703631007	-0.120761054365176	0.365567386804996	-0.330338697389309	0.741144056219531	0.999672012797591
HS_H3K27ac_103846:103847	37.1411283625019	-0.090627160052887	0.433250879414397	-0.209179402417793	0.834308191232874	0.999672012797591
HS_H3K27ac_103848	21.4397320852614	-0.146159755856077	0.362600943351505	-0.403087081090105	0.686884164093528	0.999672012797591
HS_H3K27ac_103849	13.997822460325	0.0859558256966368	0.352283718453582	0.243996021371514	0.807233901300492	0.999672012797591
HS_H3K27ac_10385	67.6807940300581	-0.264320416635846	0.358379039787879	-0.737544296095817	0.460791416039396	0.999672012797591
HS_H3K27ac_103850:103851	39.0621772879662	-0.168463897749736	0.498839131817687	-0.337711873436797	0.735580326226854	0.999672012797591
HS_H3K27ac_103852:103853	4.63489394498975	-0.234324476741163	0.552031589012481	-0.424476572364891	0.671218287402215	0.999672012797591
HS_H3K27ac_103854	29.1855584822773	0.230508940736657	0.517071020013091	0.445797447187857	0.655743565993431	0.999672012797591
HS_H3K27ac_103855:103856	68.7539575108827	-0.0994391733511024	0.353991483319031	-0.280908377847848	0.778780674689742	0.999672012797591
HS_H3K27ac_103859:103860	23.2507790126824	-0.0631473774972003	0.596991145048847	-0.105776070584822	0.915760023164672	0.999672012797591
HS_H3K27ac_103861:103862	36.8956200549143	0.0394489352681454	0.410961702225976	0.0959917555686336	0.923527120428601	0.999672012797591
HS_H3K27ac_103863	28.6676996844397	-0.245132792624192	0.503904577572204	-0.486466691382789	0.626636315844098	0.999672012797591
HS_H3K27ac_103864	32.1665069473135	-0.786298764127055	0.477238419295294	-1.64760156000879	0.0994344601095778	0.999672012797591
HS_H3K27ac_103865	24.3158495300218	-0.0214687667912166	0.469693490854131	-0.0457080355790666	0.963542959039249	0.999672012797591
HS_H3K27ac_103866	77.9323932360882	-0.197786015392737	0.642579652800603	-0.307799997293272	0.758234523647702	0.999672012797591
HS_H3K27ac_103867	21.5051198620201	0.0669542010193928	0.469441783611978	0.142625141938227	0.886586240080532	0.999672012797591
HS_H3K27ac_103868	24.2610039028333	0.409793697348126	0.615880294294049	0.665378810045954	0.505808234644047	0.999672012797591
HS_H3K27ac_103869	27.1923553177776	0.308040689979284	0.51040328912686	0.603524108369765	0.546160082438291	0.999672012797591
HS_H3K27ac_103870	19.5121787579116	-0.201371674449624	0.471526008048185	-0.427063769574818	0.669332880932988	0.999672012797591
HS_H3K27ac_103873	15.4225451502813	0.281882296716707	0.409196663222293	0.688867534981773	0.490906631216656	0.999672012797591
HS_H3K27ac_103874	67.7687823118254	0.541966908423674	0.58993733189246	0.918685560524027	0.358260064578708	0.999672012797591
HS_H3K27ac_103875	136.481472095723	-0.650555737722433	0.53660873809466	-1.21234652278002	0.225379762317848	0.999672012797591
HS_H3K27ac_103876	19.1559717704833	-0.705857559114118	0.459530463091082	-1.53604084126674	0.124528363960712	0.999672012797591
HS_H3K27ac_103877	18.8722375174515	-0.411444111113155	0.40589255210005	-1.01367741039933	0.310736706487488	0.999672012797591
HS_H3K27ac_103878	13.7186219372607	-0.155238459631769	0.400410394640373	-0.387698375740709	0.698239257930048	0.999672012797591
HS_H3K27ac_103879	77.5922749883539	-0.549663487910728	0.623090047497361	-0.882157386590349	0.377691702560213	0.999672012797591
HS_H3K27ac_10388	4.47597856891347	-0.882898850030533	0.530594443984453	-1.66398057883999	0.0961163105748504	0.999672012797591
HS_H3K27ac_103880	21.9395742950092	0.274762746350231	0.562291799917188	0.488647969596385	0.625090945691754	0.999672012797591
HS_H3K27ac_103881	17.2217792007019	-0.182721755554751	0.397033361347566	-0.460217637466478	0.645360012373941	0.999672012797591
HS_H3K27ac_103882	24.6804739037902	-0.752869011169785	0.405927321009255	-1.85468918253132	0.0636406243919545	0.999672012797591
HS_H3K27ac_103883:103884	153.206433034364	-0.728042422146166	0.603612776426019	-1.20614150425525	0.227762934025939	0.999672012797591
HS_H3K27ac_103885:103886:103887	61.8932589152172	-0.301765888901211	0.410645209350908	-0.734857930957484	0.462426021554416	0.999672012797591
HS_H3K27ac_103888	32.7250232407518	-0.367439602691188	0.400388365410974	-0.917707991624665	0.358771762654799	0.999672012797591
HS_H3K27ac_103889	31.6740609670682	-0.0277344441276139	0.415837324946279	-0.0666954178083867	0.946824182250508	0.999672012797591
HS_H3K27ac_103890:103891:103892:103893:103894	17.860845066506	-1.21508150097911	0.713610803846527	-1.70272296107282	0.0886199258259229	0.999672012797591
HS_H3K27ac_103895	8.76670406717483	0.0673079347433902	0.516162889465944	0.130400569504389	0.896249516038896	0.999672012797591
HS_H3K27ac_103896	28.7620146736913	-0.0886996678695104	0.45338592000409	-0.195638338016122	0.84489325068313	0.999672012797591
HS_H3K27ac_10389:10390:10391	59.2522517477601	-0.782528736963597	0.562359403915397	-1.39151000501687	0.16407082785856	0.999672012797591
HS_H3K27ac_103907	6.24785747403604	-0.769696414955365	0.582918787705421	-1.32041792302692	0.186695522803806	0.999672012797591
HS_H3K27ac_103908:103909:103910:103911:103912	38.1001116045889	-0.106442027989439	0.436435900791168	-0.24388925795628	0.807316588925612	0.999672012797591
HS_H3K27ac_103913	10.6104098944472	0.320547563745642	0.45461421252596	0.705097981791182	0.480749262424054	0.999672012797591
HS_H3K27ac_103917	52.8870464232262	0.31902214353828	0.589719917940532	0.540972305382519	0.588526671739589	0.999672012797591
HS_H3K27ac_103921	13.6973809512835	-0.196673510705334	0.534585190517581	-0.36789928751097	0.712948331518736	0.999672012797591
HS_H3K27ac_103923	20.0845341490148	-0.902973410151938	0.581002646580219	-1.55416402225849	0.120145296961398	0.999672012797591
HS_H3K27ac_103924	46.7778084304252	-0.197406575505155	0.493463564620117	-0.40004285961239	0.689124949219021	0.999672012797591
HS_H3K27ac_103926	291.612091922545	-0.747115348429286	0.567141552051999	-1.31733488002442	0.187726398422183	0.999672012797591
HS_H3K27ac_103927	16.6192444112543	-0.961533456772682	0.537964424149423	-1.7873550993506	0.0738801138107429	0.999672012797591
HS_H3K27ac_103928	11.457259580141	-0.403677752930355	0.526614599604426	-0.766552528611216	0.443347609179083	0.999672012797591
HS_H3K27ac_103929	20.8346453054508	-0.431179382109049	0.437750216697568	-0.984989534355711	0.324629211715025	0.999672012797591
HS_H3K27ac_103930	17.4183328535863	0.646902386128748	0.533312828444259	1.21298860936056	0.225134175505839	0.999672012797591
HS_H3K27ac_103931	21.4413405200839	-0.443819010326443	0.481180972214596	-0.922353617358978	0.356344155060627	0.999672012797591
HS_H3K27ac_103932	23.7999554853046	-0.277669886208321	0.714779721105974	-0.388469171703255	0.697668863663659	0.999672012797591
HS_H3K27ac_103933	14.1656293637079	-0.0624577274117314	0.436953056189456	-0.142939216300276	0.886338186431956	0.999672012797591
HS_H3K27ac_103934	14.873286701116	-0.136470501486987	0.369252820158133	-0.369585536079435	0.711691329744045	0.999672012797591
HS_H3K27ac_103935	15.0882569657389	-0.594856642548305	0.427535858779461	-1.39136081882468	0.164116039632272	0.999672012797591
HS_H3K27ac_103936	4.40233886154068	-0.171182409772924	0.708240801863825	-0.241700858412048	0.809011964364841	0.999672012797591
HS_H3K27ac_103945:103946	87.7300193723378	-0.494167895718814	0.426937016434886	-1.15747259360487	0.247079330166282	0.999672012797591
HS_H3K27ac_103954	19.2632784586314	0.0603514521683145	0.503421269175277	0.119882603027847	0.904576145848866	0.999672012797591
HS_H3K27ac_103955	20.495110111866	0.0131581535828841	0.385685245863496	0.034116300076309	0.972784410470032	0.999672012797591
HS_H3K27ac_103956	15.1660385934212	-0.395502325697713	0.399016251663348	-0.991193526702266	0.321591090859331	0.999672012797591
HS_H3K27ac_103957	15.0677485587332	-0.228854199677841	0.468459417287553	-0.488525134157703	0.625177927222012	0.999672012797591
HS_H3K27ac_103958	11.2692818241625	-0.0482182149577226	0.453437553424416	-0.106339262360545	0.915313181317767	0.999672012797591
HS_H3K27ac_103959	29.6498892369124	-0.985870138484145	0.960817962772921	-1.02607380032626	0.304856798728896	0.999672012797591
HS_H3K27ac_103961	23.7039282314106	-0.980759628916613	0.547503268611458	-1.79133109360964	0.0732401792879203	0.999672012797591
HS_H3K27ac_103963:103964	35.9890388932783	-1.15380276689833	0.76777569364779	-1.50278626484838	0.132894168942028	0.999672012797591
HS_H3K27ac_103967	30.451000299226	-0.288075208455622	0.504954304839305	-0.570497579077571	0.568340263634536	0.999672012797591
HS_H3K27ac_103968	72.5054191839587	-0.59201827926966	0.451061937895381	-1.31249885998355	0.189351870441579	0.999672012797591
HS_H3K27ac_103970	13.1179166750561	-0.548058008486959	0.455123266133915	-1.20419686108883	0.228513498921	0.999672012797591
HS_H3K27ac_103971	17.8856624351342	-0.0896068473767447	0.430071529096047	-0.20835335825435	0.834953071816581	0.999672012797591
HS_H3K27ac_103972:103973	108.961471449953	-0.875639864736152	0.692532905731304	-1.26440181757355	0.206085840845123	0.999672012797591
HS_H3K27ac_103975	47.023124655888	-0.686172426542843	0.392540691325065	-1.74802878200115	0.0804590436731753	0.999672012797591
HS_H3K27ac_103977	66.7578065374159	-0.154987606774158	0.433873385572555	-0.357218515649745	0.720928225636338	0.999672012797591
HS_H3K27ac_103978	17.4418666778611	0.12686263094106	0.406162619397891	0.312344427779014	0.754778779229257	0.999672012797591
HS_H3K27ac_103981	22.4109268925368	-0.0455094889011956	0.43869419620102	-0.103738525139599	0.917376852936255	0.999672012797591
HS_H3K27ac_103982	21.379313769457	-0.48847157972487	0.56415002652694	-0.865854040160263	0.386570209700646	0.999672012797591
HS_H3K27ac_103983	22.3505870428402	-0.0663194349306582	0.530417137250925	-0.125032602216403	0.90049774002051	0.999672012797591
HS_H3K27ac_103984	21.5341786064802	0.0497043847182251	0.597272711607699	0.083218911147697	0.93367747597441	0.999672012797591
HS_H3K27ac_103985	22.1343398385253	0.26854782641719	0.565367638213759	0.474996813163288	0.634789244749119	0.999672012797591
HS_H3K27ac_103986	12.9784300700249	-0.254832929068955	0.452354679832446	-0.563347612902659	0.57319820233811	0.999672012797591
HS_H3K27ac_103990:103991	14.016122203699	-0.304436396780122	0.631482066281222	-0.48209824638875	0.629736155521058	0.999672012797591
HS_H3K27ac_103992	22.8080506742153	-0.578262603541983	0.683451125613609	-0.846092107936487	0.397501363048619	0.999672012797591
HS_H3K27ac_103993	14.2180046522627	0.0023407654245714	0.40453521459997	0.00578630818799322	0.995383219795449	0.999744056672762
HS_H3K27ac_103994:103995	26.2150461228858	-0.603178554922787	0.498578824945998	-1.2097957729916	0.226357268621765	0.999672012797591
HS_H3K27ac_103996:103997:103998	49.6987975909552	-0.384889480360209	0.474989469635855	-0.810311606813683	0.417761106133085	0.999672012797591
HS_H3K27ac_103999	14.4788823901378	-0.0434864292561257	0.418489150270468	-0.103912919195206	0.917238454577849	0.999672012797591
HS_H3K27ac_104000	19.6327678292097	-0.177937435954804	0.479075137321348	-0.371418639985588	0.710325744234229	0.999672012797591
HS_H3K27ac_104001	15.2938412499738	0.174221088079868	0.453488325709947	0.384179874547202	0.700845133697517	0.999672012797591
HS_H3K27ac_104002	19.6073610279658	0.434401916895964	0.598198562085122	0.726183485600137	0.467726294512132	0.999672012797591
HS_H3K27ac_104004	15.0534013080853	-0.548143950544601	0.405030379424087	-1.35334033788776	0.175946928094779	0.999672012797591
HS_H3K27ac_104005	12.5792212147271	0.116711904795597	0.441775391130125	0.264188334477009	0.791634799576891	0.999672012797591
HS_H3K27ac_104006	10.5095949764883	0.0487045054407672	0.544718061411242	0.0894123196770542	0.928754233000724	0.999672012797591
HS_H3K27ac_104007	15.9120073264558	-0.28797190919056	0.404594904938935	-0.711753671821505	0.476617325506434	0.999672012797591
HS_H3K27ac_104008	17.0158969339125	-0.0950094785764341	0.378560080277157	-0.250975957387991	0.801832697610521	0.999672012797591
HS_H3K27ac_104009	18.7391844775884	0.346960273430898	0.399622423658052	0.868220232125372	0.385273780406121	0.999672012797591
HS_H3K27ac_104010	15.5311180880604	-0.141065079010284	0.404516296582773	-0.348725329985362	0.727295526047891	0.999672012797591
HS_H3K27ac_104011	15.9435616702051	-0.442457280221383	0.428036443115606	-1.03369067596397	0.301280793405062	0.999672012797591
HS_H3K27ac_104012	19.263124778584	-0.662819234268423	0.375867199078919	-1.76343994871778	0.0778263170876847	0.999672012797591
HS_H3K27ac_104013:104014	157.99002339754	-0.35821995147063	0.558048337308941	-0.641915632610005	0.520927963521178	0.999672012797591
HS_H3K27ac_10402	102.483078002882	-0.425666914408387	0.697832648117223	-0.609984235556837	0.541872250446223	0.999672012797591
HS_H3K27ac_104027	65.0143668383364	-0.00965121859593642	0.477388913718226	-0.0202166793542947	0.983870522404208	0.999672012797591
HS_H3K27ac_104028	44.8147073836128	-0.192459440807903	0.602114756395884	-0.31963913649936	0.749241902907717	0.999672012797591
HS_H3K27ac_104029	17.8773817045939	0.224246947619152	0.563864426201472	0.397696568889463	0.690853866900983	0.999672012797591
HS_H3K27ac_10403	16.5241876844955	0.219766747546101	0.576459879487599	0.381235113433127	0.703028796221658	0.999672012797591
HS_H3K27ac_104030	21.5611914835726	-0.514657851849557	0.401922867304533	-1.28048910304873	0.200373174721131	0.999672012797591
HS_H3K27ac_104031	15.6524586512551	0.552460594107312	0.691393957804148	0.799053257367066	0.424259531549498	0.999672012797591
HS_H3K27ac_104032	17.4196393924889	0.616615900148331	0.577901755351372	1.06699087593776	0.285975956068878	0.999672012797591
HS_H3K27ac_104033:104034	25.0915409707573	0.578997515156438	0.822136082647991	0.704259948415796	0.481270903802763	0.999672012797591
HS_H3K27ac_104044	93.6494831252556	-0.190492301903504	0.496850399937832	-0.383399715341557	0.701423414362884	0.999672012797591
HS_H3K27ac_104045	11.6794152670346	-0.235633938294935	0.499446183409349	-0.47179044734397	0.637076370051868	0.999672012797591
HS_H3K27ac_104046	11.7851538741233	0.0750875769919861	0.425291609319457	0.176555510023204	0.859857542835101	0.999672012797591
HS_H3K27ac_104047	137.970616166178	-1.13435359991952	0.624083349033718	-1.81763157385285	0.0691204624731235	0.999672012797591
HS_H3K27ac_104048	22.740730303966	0.306607663903106	0.530194056538363	0.578293287376603	0.56306612561211	0.999672012797591
HS_H3K27ac_104049	4.04717902396104	-0.699755101717029	0.621665730881108	-1.12561311804214	0.260329313084082	0.999672012797591
HS_H3K27ac_10405	31.8351212727912	-0.385570719585604	0.500740002182282	-0.770001833097502	0.441298805311858	0.999672012797591
HS_H3K27ac_104050	24.2434147630835	0.0315440877320681	0.495730063279831	0.0636315811136554	0.949263584597267	0.999672012797591
HS_H3K27ac_104051	16.3362070664225	-0.277265993077704	0.438204112702324	-0.632732521308062	0.526908328744879	0.999672012797591
HS_H3K27ac_104052	18.0929044358508	0.224539068000253	0.466651340800664	0.481170947917984	0.630395007019903	0.999672012797591
HS_H3K27ac_104053	16.1175891519962	0.116434766925592	0.373146955748356	0.312034615670598	0.75501421626342	0.999672012797591
HS_H3K27ac_104054	16.4949578174782	0.906916591910654	0.481981517048479	1.88164184689977	0.0598846604030735	0.999672012797591
HS_H3K27ac_104055	13.5630522306495	-0.452637913927481	0.430223145287332	-1.05210033185262	0.292753519919124	0.999672012797591
HS_H3K27ac_104056	15.0749807336157	1.3338446064553	0.837040073261226	1.59352538673382	0.111042377849872	0.999672012797591
HS_H3K27ac_104057	13.9654698163544	0.0127881409873855	0.445101582115699	0.0287308369622047	0.977079262174785	0.999672012797591
HS_H3K27ac_104058	19.6738186433216	-0.0340374027741033	0.509482202239621	-0.0668078347476695	0.946734686120116	0.999672012797591
HS_H3K27ac_104059:104060	6.48301023577291	-0.547641401235435	0.546071991118304	-1.00287399856183	0.315921659477798	0.999672012797591
HS_H3K27ac_104061	49.6856335895584	0.835526655888071	0.579312310230524	1.4422732628547	0.149225299782306	0.999672012797591
HS_H3K27ac_104066	19.6990849196948	0.493381060238656	0.87819992185596	0.561809501412799	0.574245817830608	0.999672012797591
HS_H3K27ac_104067	23.0475335723571	-0.525623274052818	0.528404056022642	-0.994737394730171	0.319864002034604	0.999672012797591
HS_H3K27ac_104071:104072:104073	25.4877534253732	0.592158589264219	0.466949620574185	1.26814235020915	0.204747120058505	0.999672012797591
HS_H3K27ac_104074	30.4888929784546	-0.648107222200618	0.593100019787318	-1.09274523786566	0.274505671559135	0.999672012797591
HS_H3K27ac_104075	17.127466339083	-0.363816821275713	0.553660539931667	-0.657111704801312	0.511109093291787	0.999672012797591
HS_H3K27ac_104080	16.6728054072291	-0.233588766974034	0.540106830796078	-0.432486229862601	0.665388058220775	0.999672012797591
HS_H3K27ac_104090	24.8728762471201	0.0183102785822483	0.474951071825231	0.0385519260160464	0.969247631254335	0.999672012797591
HS_H3K27ac_104091	15.3526259713134	-0.459271202818873	0.69293873389885	-0.662787603508269	0.507466594126469	0.999672012797591
HS_H3K27ac_104094	14.8857866319279	0.202197040879301	0.371972889898379	0.543580046746256	0.586730493530394	0.999672012797591
HS_H3K27ac_104109	17.8462675308648	0.490658797161307	0.534295414170135	0.91832867014851	0.358446821829472	0.999672012797591
HS_H3K27ac_10410:10411	16.002432445822	0.144956545629086	0.426045732124172	0.340237056022986	0.733678014319544	0.999672012797591
HS_H3K27ac_104110	24.9024687595018	-0.17628182347376	0.515053096548644	-0.342259515873256	0.732155599427876	0.999672012797591
HS_H3K27ac_104112	18.2791826045055	0.323999457350162	0.44659248715164	0.725492404533327	0.468150002882005	0.999672012797591
HS_H3K27ac_104113	38.3486413339526	0.189309991195868	0.554426645658579	0.341451827177236	0.732763464344303	0.999672012797591
HS_H3K27ac_104115	21.2841151671311	0.108399878991783	0.479208288990767	0.226206185247918	0.821041060154763	0.999672012797591
HS_H3K27ac_10412	36.6367231530805	0.146717215573809	0.6172089285825	0.237710779574696	0.812105422404059	0.999672012797591
HS_H3K27ac_104120	32.5896514457955	-0.0643369795469821	0.502416846987706	-0.12805498050617	0.898105462996975	0.999672012797591
HS_H3K27ac_104121	59.8445624712076	-0.0545295153038341	0.465635697728702	-0.117107677890292	0.906774725527468	0.999672012797591
HS_H3K27ac_104122	75.4702096815703	0.635258755239736	0.541739010144958	1.17262878128299	0.240944702467707	0.999672012797591
HS_H3K27ac_104123	39.1481735975416	1.15067551990142	0.733133968188889	1.56952967647102	0.116524570124376	0.999672012797591
HS_H3K27ac_104124	35.9121564443972	0.0436160096991303	0.565076153351019	0.0771860738423987	0.938475520058448	0.999672012797591
HS_H3K27ac_104125	33.6949550149374	0.644391446620553	0.686806068463558	0.938243670534406	0.34811920047303	0.999672012797591
HS_H3K27ac_104131	133.189759484337	-1.58894429207375	0.811552446835124	-1.95790709309088	0.0502409154499284	0.999672012797591
HS_H3K27ac_104132	18.2832047386191	0.282763891075871	0.560265489558439	0.504696249092061	0.61377219596362	0.999672012797591
HS_H3K27ac_104133	22.512153135689	-0.430123276967284	0.429266876418678	-1.00199503058738	0.316345992948005	0.999672012797591
HS_H3K27ac_104134	221.756139952508	-0.0692632038822901	0.559362325824462	-0.123825292989121	0.901453605020116	0.999672012797591
HS_H3K27ac_104135	26.6266324455862	0.0545601501763254	0.548497393832209	0.0994720317541125	0.920763493172117	0.999672012797591
HS_H3K27ac_104137	17.27029164234	0.461452799971134	0.551997726229859	0.835968660818322	0.403172533776855	0.999672012797591
HS_H3K27ac_104138	15.7524177645671	0.492268663580631	0.501624578989305	0.981348769975498	0.326420780213332	0.999672012797591
HS_H3K27ac_104139	28.9904718566877	0.230867320195179	0.417698288035014	0.552713110894595	0.580459874168029	0.999672012797591
HS_H3K27ac_10414	52.6907866082791	-0.996906813641129	0.713656652098931	-1.3968997706518	0.16244371359134	0.999672012797591
HS_H3K27ac_104140	90.5858358456374	0.0932818492065604	0.474563441981863	0.196563495951139	0.844169139251424	0.999672012797591
HS_H3K27ac_10415	36.2702858464088	-0.322493012088564	0.433701751062724	-0.743582453375714	0.457129121828357	0.999672012797591
HS_H3K27ac_10418	28.1744018325375	-0.375185816670321	0.430328509523556	-0.871859075955049	0.383285261654899	0.999672012797591
HS_H3K27ac_104182	19.2226018448281	-0.06596081690349	0.532154620329241	-0.123950473008541	0.901354489365219	0.999672012797591
HS_H3K27ac_104184	87.5783649838628	-1.11714284760517	0.457880896985462	-2.43981099661521	0.0146949479388744	0.999672012797591
HS_H3K27ac_104187	14.3035804824824	0.537890547120172	0.39729857753233	1.35386980356455	0.175777918809761	0.999672012797591
HS_H3K27ac_104188	22.6900626005789	1.32137559523382	0.847436099638963	1.55926281143413	0.118934189797059	0.999672012797591
HS_H3K27ac_104190	24.2655190532362	-0.00828365927374699	0.539233488694159	-0.0153619154734013	0.987743446888799	0.999672012797591
HS_H3K27ac_104194	43.0459397594361	0.116738428719073	0.568435196843104	0.205368051393366	0.837284579560912	0.999672012797591
HS_H3K27ac_104195:104196	15.6152624900723	0.0315459031546841	0.584715762552	0.0539508341916447	0.956974335780929	0.999672012797591
HS_H3K27ac_104205:104206	17.2993621592764	-0.302765617280277	0.339516493350335	-0.891755255518216	0.372524129463047	0.999672012797591
HS_H3K27ac_104207	25.5859062597055	-0.0862536577876757	0.507711069488654	-0.169887290175782	0.865098776790971	0.999672012797591
HS_H3K27ac_104226	24.8806230179362	-0.0356699505311883	0.489058571263128	-0.0729359480175573	0.941857087728272	0.999672012797591
HS_H3K27ac_104230:104231	31.3153877452832	-1.03111980476158	0.435952749973667	-2.36521000228548	0.0180198497080421	0.999672012797591
HS_H3K27ac_104233	23.2539905056863	0.39728318723147	0.493343334417305	0.805287432738312	0.42065383218233	0.999672012797591
HS_H3K27ac_104236	22.9335737897217	0.282562914224664	0.470039620617238	0.601147013636028	0.547742072322819	0.999672012797591
HS_H3K27ac_104240	179.991375296643	-1.56460370786157	0.666537328495283	-2.3473609668549	0.0189069279410867	0.999672012797591
HS_H3K27ac_104245	288.160319163067	-0.43945507627296	0.520373954743202	-0.844498600030482	0.398390845336685	0.999672012797591
HS_H3K27ac_10424:10425	29.1549456602891	0.272593879852136	0.48604980961404	0.560835277496758	0.574909835246778	0.999672012797591
HS_H3K27ac_104250	38.2089500129969	-0.567308998327909	0.588529370186846	-0.963943393594443	0.335074306593314	0.999672012797591
HS_H3K27ac_104251	59.1695644766738	-1.04790681810036	0.798601880028634	-1.31217674827261	0.189460505242669	0.999672012797591
HS_H3K27ac_104269	18.6319538001865	0.624294215256565	0.549152822023832	1.1368314797251	0.255608740790153	0.999672012797591
HS_H3K27ac_104279:104280	84.794960007695	-0.342177302390477	0.623743060218853	-0.54858694904023	0.583288944256773	0.999672012797591
HS_H3K27ac_10428	63.168353579097	0.504620096786174	0.553256290981909	0.912091023656656	0.361720803232147	0.999672012797591
HS_H3K27ac_104284	42.9248321756032	-0.538119901367546	0.39965971268308	-1.34644519897922	0.178158982525315	0.999672012797591
HS_H3K27ac_104285	248.262458915665	-0.938716771434454	0.562655021856929	-1.66837002242761	0.0952422953811176	0.999672012797591
HS_H3K27ac_104286	10.6578766794429	0.189228907013586	0.466844636360735	0.405335934645647	0.685230595799977	0.999672012797591
HS_H3K27ac_104287	20.0396386930439	-0.928638281474742	0.526963936396464	-1.76224256981426	0.0780283224655891	0.999672012797591
HS_H3K27ac_104288	120.292766486668	0.0191825871250202	0.621992355316427	0.0308405512721476	0.975396700550527	0.999672012797591
HS_H3K27ac_104289	12.5871845598001	0.349069221062819	0.585829000266633	0.595855140158552	0.551272003826388	0.999672012797591
HS_H3K27ac_10429	123.546172804114	0.232369494865594	0.547715838219837	0.424251917966863	0.671382101027747	0.999672012797591
HS_H3K27ac_104298	15.6432000901691	-0.572140671001695	0.479699250073477	-1.19270703657356	0.232984128880732	0.999672012797591
HS_H3K27ac_104299	47.8126341880249	-0.845285168790614	0.503534162344934	-1.67870470764915	0.0932096080215624	0.999672012797591
HS_H3K27ac_10430	38.0392441073397	-0.0580173643364839	0.432404362895014	-0.134173864361702	0.89326509223454	0.999672012797591
HS_H3K27ac_104300	29.7085256289947	-0.0705902042848062	0.398252745502525	-0.17724976182081	0.859312210132407	0.999672012797591
HS_H3K27ac_104301	50.709355306189	0.121773179386646	0.522921988992849	0.232870642179691	0.815861855917817	0.999672012797591
HS_H3K27ac_104302	14.6404006490912	0.367436210377694	0.408691699068876	0.899054742767776	0.368623502668105	0.999672012797591
HS_H3K27ac_104303	228.938723686513	-1.05068769512231	0.572742631722673	-1.83448487492907	0.0665820509455875	0.999672012797591
HS_H3K27ac_104304	28.866558096986	-0.26654789446399	0.412285200548288	-0.646513370136774	0.517946941175498	0.999672012797591
HS_H3K27ac_104309:104310	118.100648517534	-0.259419104517547	0.58486024873588	-0.443557422612081	0.657362594539099	0.999672012797591
HS_H3K27ac_10431	34.543902017788	-0.62255215738257	0.501265341180524	-1.24196130519697	0.214250839136153	0.999672012797591
HS_H3K27ac_104315	15.9922265489224	0.704030012401546	0.659884093824602	1.06689950400392	0.286017218853291	0.999672012797591
HS_H3K27ac_104320	31.658520845755	0.0131820520913232	0.516046411203953	0.0255443150172657	0.979620801734208	0.999672012797591
HS_H3K27ac_104323	21.9279742207014	0.825376171415964	0.5576548884902	1.48008416755853	0.138850786218134	0.999672012797591
HS_H3K27ac_10432:10433	49.1039274908752	-0.0401421742870922	0.669634803066009	-0.0599463679356212	0.952198349999954	0.999672012797591
HS_H3K27ac_104330	24.3138410667168	-0.0817824417964499	0.501952005050854	-0.162928807881073	0.870574488478132	0.999672012797591
HS_H3K27ac_104336	65.8194004383293	0.383143887212328	0.511146111454669	0.749578014243209	0.453508896382951	0.999672012797591
HS_H3K27ac_104338	65.4217955154682	0.166156545958496	0.80027344951634	0.207624713851142	0.835522005986186	0.999672012797591
HS_H3K27ac_104339	96.3999379213736	-0.5811033360945	0.620269162152151	-0.936856725358137	0.348832261738832	0.999672012797591
HS_H3K27ac_10434	37.8309183961648	0.212714799284494	0.541654027676044	0.392713408219529	0.694531166378649	0.999672012797591
HS_H3K27ac_104340	37.087943112964	-0.0418868691167013	0.346904484928003	-0.120744674504265	0.903893272698915	0.999672012797591
HS_H3K27ac_104341	41.1646409730533	-0.116470653733722	0.789070117281112	-0.147604948131915	0.882654549836161	0.999672012797591
HS_H3K27ac_104342:104343	111.616301857142	-0.188163033762364	0.509064607979427	-0.369625055077426	0.711661879973223	0.999672012797591
HS_H3K27ac_104344:104345	50.3235643238337	-0.15236069101916	0.493670296343529	-0.308628435106691	0.757604188035861	0.999672012797591
HS_H3K27ac_104346	34.1349047899968	0.222284989758211	0.547127727932206	0.406276228401559	0.684539649808052	0.999672012797591
HS_H3K27ac_104347	50.8054615955785	0.12344214467037	0.438318174873848	0.281626799312845	0.778229688747974	0.999672012797591
HS_H3K27ac_104348	132.816566396949	-0.227632386410572	0.728303296773289	-0.312551635313317	0.754621327704476	0.999672012797591
HS_H3K27ac_104356	15.3582775376189	0.982867949722687	0.569873355328117	1.72471293934558	0.08457921800528	0.999672012797591
HS_H3K27ac_104357	10.2751505989894	0.293398408412367	0.578494753104761	0.507175573914383	0.612031632035113	0.999672012797591
HS_H3K27ac_10436	266.519597649867	-0.566303148648523	0.618703166097335	-0.915306692578701	0.360030646655703	0.999672012797591
HS_H3K27ac_104360	21.9818622213305	0.520233127394188	0.455086380868721	1.14315248547123	0.252975285931894	0.999672012797591
HS_H3K27ac_104361	21.0750410415904	0.829890385448874	0.930454840808122	0.891919036853088	0.37243633011162	0.999672012797591
HS_H3K27ac_104364	15.5895708510607	0.617173658812972	0.65470103625644	0.942680131288552	0.345844539109335	0.999672012797591
HS_H3K27ac_104370	119.498399008109	-0.0764814668961431	0.60291253597852	-0.126853336648598	0.899056480137961	0.999672012797591
HS_H3K27ac_104371	22.5486279764931	0.628744448172598	0.551981777601488	1.13906739984183	0.254675043436986	0.999672012797591
HS_H3K27ac_104372	25.3601496059406	0.108414813758911	0.492413965116644	0.220170063075343	0.82573871078029	0.999672012797591
HS_H3K27ac_104373	20.9435855596005	0.890054385784737	0.482936865682775	1.84300360778293	0.0653284837320972	0.999672012797591
HS_H3K27ac_104375:104376	16.7921899848674	0.245286116498461	0.390701706953474	0.627809175473274	0.530128954628676	0.999672012797591
HS_H3K27ac_104377	204.169210438015	-0.881787477041438	0.714967675617381	-1.23332495595693	0.217454550671402	0.999672012797591
HS_H3K27ac_104378	30.8227747514504	-0.265112816474134	0.455071823972293	-0.582573568629192	0.560180402887684	0.999672012797591
HS_H3K27ac_104379	24.7911866729975	0.24537777241751	0.568835349407091	0.431368712709701	0.666200295578994	0.999672012797591
HS_H3K27ac_104380	17.694024652044	0.961861395554914	0.700498087732966	1.37311066568048	0.169717945826763	0.999672012797591
HS_H3K27ac_104382	21.9604801816759	0.467554211548485	0.5318958575796	0.879033376338175	0.379383179298177	0.999672012797591
HS_H3K27ac_104384	6.62849812379095	0.0719178483907525	0.490442057546164	0.146638827735493	0.883417104842068	0.999672012797591
HS_H3K27ac_104385:104386	20.2711939752427	-0.0254687287001526	0.463856330347087	-0.0549065023670051	0.956212951555911	0.999672012797591
HS_H3K27ac_104390	25.9488100458346	-0.378897165831153	0.416119579468704	-0.910548756958092	0.36253318074933	0.999672012797591
HS_H3K27ac_104391:104392	106.208553985361	0.232989399758261	0.784279895909662	0.297074298312879	0.766409786046214	0.999672012797591
HS_H3K27ac_104393:104394	14.8212868104321	0.160411236978929	0.469836325480495	0.341419401351903	0.732787871459383	0.999672012797591
HS_H3K27ac_104396	24.2770437207291	-0.105529214857007	0.594209183886461	-0.177596068385862	0.859040212433586	0.999672012797591
HS_H3K27ac_104398	24.8440566858819	0.133135251849367	0.565513370552012	0.235423703102564	0.813879890589147	0.999672012797591
HS_H3K27ac_104401	86.9572562086728	-0.639671921935034	0.504219938958865	-1.26863670495827	0.204570666797382	0.999672012797591
HS_H3K27ac_104402	19.8129339096889	-0.185244053789165	0.457910105830091	-0.404542401293716	0.685813904372967	0.999672012797591
HS_H3K27ac_104403	9.39099900994	1.38824938063915	0.49818451411236	2.78661688854914	0.00532614056027681	0.999672012797591
HS_H3K27ac_104405	20.010459289424	-0.581671224288918	0.567169145985609	-1.02556922993071	0.305094677486682	0.999672012797591
HS_H3K27ac_104406	54.1055460329142	-0.372541524824636	0.537142645245249	-0.69356162301085	0.487957167916712	0.999672012797591
HS_H3K27ac_104407	51.649441122003	-0.630143212572609	0.504553267119383	-1.24891315474033	0.211696839651737	0.999672012797591
HS_H3K27ac_104412	20.1964890294052	0.46927946586583	0.682428464465189	0.687661037459213	0.491666261300682	0.999672012797591
HS_H3K27ac_104420	42.3012295357894	0.43819034874008	0.72869972576324	0.601331842524189	0.547618984920656	0.999672012797591
HS_H3K27ac_104427:104428	18.7647806146976	0.678187573919246	0.639688094630571	1.06018476756381	0.289060549539636	0.999672012797591
HS_H3K27ac_104429	67.0820027947725	-0.901273713071922	0.602225565885548	-1.49657165707775	0.134504749609831	0.999672012797591
HS_H3K27ac_104430	24.8215140389808	-0.334718810432373	0.358340143639707	-0.934081253170773	0.350261981398211	0.999672012797591
HS_H3K27ac_104431	14.1851988576768	0.256109790285876	0.426873399600722	0.599966618968129	0.548528482485109	0.999672012797591
HS_H3K27ac_104434	33.4234370866346	0.243946457782	0.468734069832658	0.520436796644824	0.602759168954814	0.999672012797591
HS_H3K27ac_104435	22.733649494998	0.194597747541748	0.490799759224741	0.39649112267115	0.691742755500881	0.999672012797591
HS_H3K27ac_104436	30.6416607054532	-0.127483252902815	0.384989890751367	-0.331134027062402	0.74054325023276	0.999672012797591
HS_H3K27ac_104437	30.6934829204739	-0.430819418253311	0.483872345601441	-0.890357595695645	0.373273903903676	0.999672012797591
HS_H3K27ac_104438	93.6549976322011	-0.78140924919529	0.696253700377144	-1.12230534469263	0.261732634475683	0.999672012797591
HS_H3K27ac_104439	7.94304822740959	-0.157661325751587	0.581997320708073	-0.270896995813954	0.786470255660801	0.999672012797591
HS_H3K27ac_104440	26.0107336821843	0.0661814845516625	0.520885536305819	0.127055715582025	0.898896301165501	0.999672012797591
HS_H3K27ac_104446:104447	21.612129707959	-0.481412901843447	0.370528684312903	-1.299259469577	0.193854898667959	0.999672012797591
HS_H3K27ac_104450	51.2800917330385	-0.602460945750975	0.662279773085065	-0.909677405584292	0.362992663334388	0.999672012797591
HS_H3K27ac_104453	252.306336540846	-0.828714166972677	0.503013165248324	-1.64749995472497	0.0994553255127954	0.999672012797591
HS_H3K27ac_104454	22.4859740992343	-0.247468437240719	0.363321117609191	-0.681128690974991	0.495790064131849	0.999672012797591
HS_H3K27ac_104455	18.4534539472294	-0.295270559526172	0.365367500153992	-0.808146754710598	0.41900610509102	0.999672012797591
HS_H3K27ac_104456	22.3376131894013	0.00607317452868872	0.524855374793942	0.0115711390610662	0.990767772811819	0.999699844871151
HS_H3K27ac_104457:104458:104459:104460:104461	65.1947669538683	-0.992079140710463	0.719327058037697	-1.37917673139785	0.167840270429173	0.999672012797591
HS_H3K27ac_104462:104463	25.5054082684947	-0.230396793461587	0.437220216734843	-0.52695823441603	0.598222592303291	0.999672012797591
HS_H3K27ac_104464:104465	28.7178317686458	-0.435157554208572	0.656753297031872	-0.662589066815837	0.507593774286383	0.999672012797591
HS_H3K27ac_104466	19.5817075977248	0.144733761123994	0.422814862617965	0.342310013010986	0.732117600958728	0.999672012797591
HS_H3K27ac_104469	24.7423588132913	-0.121028599671046	0.566654650921042	-0.213584410671166	0.830871157361326	0.999672012797591
HS_H3K27ac_10448	23.0780757349098	-0.32300244900032	0.388572323173051	-0.831254388791018	0.405829935333094	0.999672012797591
HS_H3K27ac_104481	200.836460838695	-0.200796891223378	0.604426937143123	-0.332210361392002	0.739730420391837	0.999672012797591
HS_H3K27ac_104482	21.579977802682	0.0790837176951577	0.437589463058003	0.180725827222844	0.856582785397244	0.999672012797591
HS_H3K27ac_104483	22.1037686315293	-0.7806944777014	0.491170586354881	-1.5894569002903	0.111957277148136	0.999672012797591
HS_H3K27ac_104486	44.8718875516143	-0.574135546893842	0.500705548022363	-1.14665305619541	0.251525039278191	0.999672012797591
HS_H3K27ac_104490	35.2710487080571	-0.541433719350264	0.571149870031319	-0.94797136051274	0.343144034287054	0.999672012797591
HS_H3K27ac_104491	71.2445613053211	-0.365316622670797	0.566520516475704	-0.644842705685954	0.519029123785804	0.999672012797591
HS_H3K27ac_104492	16.5674899175365	0.230973672722572	0.52350632550252	0.44120512297699	0.659064504768291	0.999672012797591
HS_H3K27ac_104493	23.2923214982416	-0.115552163908561	0.550018491643561	-0.210087780073118	0.833599162745565	0.999672012797591
HS_H3K27ac_104494	41.4717386286131	1.03421858041764	0.977675585445707	1.05783410756459	0.290131080040021	0.999672012797591
HS_H3K27ac_104495	32.9507412727031	-0.195686998046304	0.487066671689708	-0.401766348264881	0.687855990299717	0.999672012797591
HS_H3K27ac_104496	38.1640848327327	-0.729273461166386	0.654237039762126	-1.11469301926339	0.264981993469096	0.999672012797591
HS_H3K27ac_104497	3.03385680730836	0.0380416969174295	0.568216383349445	0.0669493137335929	0.94662205438996	0.999672012797591
HS_H3K27ac_104501	15.8559880737832	0.888279574805727	0.5903090374191	1.50477041430602	0.132383112609734	0.999672012797591
HS_H3K27ac_104502	24.2857431645602	-0.380313288432407	0.387352818859834	-0.981826567189706	0.326185297413056	0.999672012797591
HS_H3K27ac_104503	14.9869952925835	0.175130643261969	0.648192354216047	0.270183136414467	0.78701936560683	0.999672012797591
HS_H3K27ac_104504	113.933345019702	-0.205903907421288	0.609352808602737	-0.337905897067138	0.73543410347129	0.999672012797591
HS_H3K27ac_104505	42.8267252018611	-0.505324870096773	0.57225901718008	-0.883035225179781	0.377217239740364	0.999672012797591
HS_H3K27ac_104506	15.4520121938717	0.481361997901392	0.662175556026416	0.726940149814575	0.46726262029861	0.999672012797591
HS_H3K27ac_104507	131.262399053046	-0.246028062308332	0.451769272954468	-0.544587861629819	0.586037004981571	0.999672012797591
HS_H3K27ac_104508	31.3496548495568	1.31801097709632	0.53516192075333	2.46282653153087	0.0137846590100952	0.999672012797591
HS_H3K27ac_104510	44.9632667448069	-0.77119961585667	0.40627365928455	-1.89822696655933	0.0576661899366101	0.999672012797591
HS_H3K27ac_104514	51.0250018165765	-0.796156067268993	0.518982580784244	-1.53407088551201	0.125012214945561	0.999672012797591
HS_H3K27ac_104520	23.9470827596186	-0.359248017863463	0.391539368944877	-0.917527192301421	0.358866450470462	0.999672012797591
HS_H3K27ac_104521	24.2732768406875	-0.438935262874384	0.474933358910333	-0.924203900693474	0.355380165126287	0.999672012797591
HS_H3K27ac_104522	26.1689417399433	-0.557645889755855	0.358637647621574	-1.55490058964548	0.119969746933376	0.999672012797591
HS_H3K27ac_104523:104524	132.896050329211	-0.104743506760536	0.521475206858276	-0.20085999369286	0.840808050542645	0.999672012797591
HS_H3K27ac_104525	211.592548551461	-0.897207509798182	0.507583506979743	-1.7676057189817	0.0771268412756748	0.999672012797591
HS_H3K27ac_104526	27.6525553310059	-0.273703570634387	0.489400104830125	-0.559263408268765	0.57598196430519	0.999672012797591
HS_H3K27ac_104527	144.114954858065	0.0742706827918776	0.62318937610034	0.119178351942764	0.905134057047219	0.999672012797591
HS_H3K27ac_104528	23.4022263341968	0.101925017518595	0.45062866386612	0.22618405283885	0.821058273234409	0.999672012797591
HS_H3K27ac_104529	22.9533463499072	0.325459706163916	0.378107878371639	0.860758859523221	0.389370867949719	0.999672012797591
HS_H3K27ac_104530	33.8556818393363	-0.288817248071347	0.416136433563275	-0.694044608395075	0.487654234312518	0.999672012797591
HS_H3K27ac_104531	64.142495953384	-0.59490613336549	0.57706675266215	-1.03091389448628	0.302581200258344	0.999672012797591
HS_H3K27ac_104532	104.253179426747	-0.11222701923767	0.520815561818393	-0.215483229506116	0.829390585877297	0.999672012797591
HS_H3K27ac_104533	82.8206161609451	0.312227261064221	0.552930678569205	0.564677043914724	0.572293451161392	0.999672012797591
HS_H3K27ac_104537	33.1810076670585	-0.291779659364274	0.760561225278695	-0.383637305803168	0.701247285859177	0.999672012797591
HS_H3K27ac_104538	26.3448974297853	0.427572519806738	0.563517120092851	0.758756929578797	0.447997974675802	0.999672012797591
HS_H3K27ac_104539	29.4486773601131	0.0577744154204484	0.399958699189282	0.144450953404833	0.885144383675907	0.999672012797591
HS_H3K27ac_104540	23.959839208996	-0.522897793021436	0.470997739654001	-1.11019172492327	0.266916417877408	0.999672012797591
HS_H3K27ac_104541	21.7438545108319	-0.368811052186979	0.562609383127386	-0.655536617851738	0.512122318342281	0.999672012797591
HS_H3K27ac_104542	31.2965728519036	0.343470072646129	0.509826684537431	0.673699676896595	0.50050226733464	0.999672012797591
HS_H3K27ac_104543	83.8491835363647	-0.47997107660847	0.624321047284889	-0.768788876645786	0.442018653272032	0.999672012797591
HS_H3K27ac_104544	46.4744229363786	-0.690659071375612	0.628415208825455	-1.09904894355834	0.271746718092471	0.999672012797591
HS_H3K27ac_104545	20.5749494047047	1.21935963060173	0.577102787956577	2.11289852700118	0.0346094539814998	0.999672012797591
HS_H3K27ac_104547	27.3580895200931	-0.561871184060323	0.421392408845378	-1.33336807276585	0.182411044481799	0.999672012797591
HS_H3K27ac_104548	41.217717937428	-0.375267821478233	0.438583974103199	-0.855635051977373	0.392199675254246	0.999672012797591
HS_H3K27ac_104549	36.574914044735	0.534502479130747	0.662033955265208	0.807364146324832	0.419456717077839	0.999672012797591
HS_H3K27ac_10455	21.2915555070114	-0.276435980711373	0.53418673383333	-0.517489415597548	0.60481455569623	0.999672012797591
HS_H3K27ac_104551	19.079348004897	-0.607197987594167	0.4618741148217	-1.31463956976365	0.188631064844964	0.999672012797591
HS_H3K27ac_104552:104553:104554:104555	51.7471620172245	-0.630190491427322	0.512870113677778	-1.22875261127665	0.219164573953121	0.999672012797591
HS_H3K27ac_104556	34.6904029402175	-0.243865245377797	0.334318169147785	-0.729440598455769	0.46573219130093	0.999672012797591
HS_H3K27ac_104557	31.0909953928709	-0.154544778000321	0.348773401318716	-0.443109415500107	0.657686595177978	0.999672012797591
HS_H3K27ac_104558	29.2145343283338	0.430133402191255	0.513374309142777	0.837855331930194	0.402111958242467	0.999672012797591
HS_H3K27ac_10456	74.3150390002268	-0.749160390934797	0.527383335794723	-1.4205234410865	0.155455349187397	0.999672012797591
HS_H3K27ac_104561:104562	44.96759788619	-0.873262767464511	0.732198725919244	-1.19265813576522	0.233003287576479	0.999672012797591
HS_H3K27ac_104563	21.1682435406648	-0.414436624166942	0.426526472254212	-0.971655104961306	0.33122215854631	0.999672012797591
HS_H3K27ac_104564	36.3321152080719	-0.0705430702194045	0.560149641950852	-0.125936115880967	0.899782493915956	0.999672012797591
HS_H3K27ac_10457	22.2581980744712	0.642275577539123	0.515483177177476	1.24596806641857	0.21277611907409	0.999672012797591
HS_H3K27ac_104571	244.933076437304	-0.320122281503701	0.611955897061676	-0.523113320814094	0.600895396145983	0.999672012797591
HS_H3K27ac_104572	30.2876369046282	-0.877366448813445	0.535659581069423	-1.63791796099646	0.101438808668866	0.999672012797591
HS_H3K27ac_104573:104574	34.7940304986145	0.0140284922120364	0.366389070936808	0.0382885116528377	0.96945765044396	0.999672012797591
HS_H3K27ac_104575	59.2297355769863	-0.0792870864268481	0.612982279902262	-0.129346457518299	0.897083512375011	0.999672012797591
HS_H3K27ac_104576:104577	26.8530307220087	-0.654625243288199	0.547444551910707	-1.19578364786609	0.231780998743564	0.999672012797591
HS_H3K27ac_104578	30.3138414447875	-0.31652918381649	0.503641359770763	-0.628481314482514	0.529688683565596	0.999672012797591
HS_H3K27ac_104579	28.5941098673311	0.20442468442652	0.546975588568703	0.373736394637735	0.708600445273428	0.999672012797591
HS_H3K27ac_10458	18.6611619457989	0.163818096938554	0.521832106971139	0.31392874211861	0.75357516003499	0.999672012797591
HS_H3K27ac_104581	66.6547166192974	-0.0655787221228952	0.549559503807465	-0.119329611568087	0.905014224464613	0.999672012797591
HS_H3K27ac_104586	11.7452525570072	1.159023385274	0.668764349487798	1.73308189373684	0.0830811140676713	0.999672012797591
HS_H3K27ac_104589	38.8782589704353	-1.07126524770953	0.95840999095635	-1.11775258795097	0.263672675949697	0.999672012797591
HS_H3K27ac_10459	27.2262483676225	-0.531440441650194	0.526058050938488	-1.01023155277655	0.312384365571256	0.999672012797591
HS_H3K27ac_104590	83.8127045323233	-0.924704241577259	0.636301008737196	-1.45324968667334	0.146154441206394	0.999672012797591
HS_H3K27ac_104591	19.1144046569874	0.0226202361274434	0.481914946040126	0.046938233215867	0.962562455962249	0.999672012797591
HS_H3K27ac_104592	35.9226147229574	0.233222804528258	0.478677642642239	0.48722309912136	0.626100237550434	0.999672012797591
HS_H3K27ac_104594	11.2179491515648	-0.359772684707538	0.578443159196424	-0.621967221822342	0.533963421545343	0.999672012797591
HS_H3K27ac_104595:104596	31.5308732350943	-0.0262206962808951	0.379589842018348	-0.0690763908261478	0.944928813521877	0.999672012797591
HS_H3K27ac_104597	75.7148727447205	0.146268312785543	0.466709609030493	0.313403259661591	0.753974308030138	0.999672012797591
HS_H3K27ac_104599	14.1198453297044	1.70311582364703	0.43054201104432	3.95574828926905	7.62954609634967e-05	0.0824060337915731
HS_H3K27ac_10460	19.9117410970097	-0.276103782302861	0.67487151972431	-0.409120512917261	0.682451223262963	0.999672012797591
HS_H3K27ac_104600	37.2876408496764	-0.40279564267742	0.568134305694971	-0.708979617389412	0.478337125579659	0.999672012797591
HS_H3K27ac_104601	20.0663243509866	-0.222166774063893	0.437775828429006	-0.507489814732706	0.611811181124558	0.999672012797591
HS_H3K27ac_104602	26.8281121431528	-1.16646785622357	0.557914406444993	-2.09076489645831	0.0365491443014894	0.999672012797591
HS_H3K27ac_104603	77.8314044397537	-1.59779710908268	0.853242189161234	-1.87261850079561	0.0611210847145973	0.999672012797591
HS_H3K27ac_104604	17.1390350035042	-0.0864465345199435	0.43511439621606	-0.198675417940016	0.842516654323439	0.999672012797591
HS_H3K27ac_104609	12.4626673081043	0.455236069184588	0.542667021236096	0.838886557262396	0.401532971991632	0.999672012797591
HS_H3K27ac_10461	34.7324733055471	-0.625317386231453	0.610072793562265	-1.02498815359422	0.305368777372438	0.999672012797591
HS_H3K27ac_104610	31.1823934837483	0.395003324827784	0.644376248510907	0.613001062252992	0.539875637343954	0.999672012797591
HS_H3K27ac_104611	34.2927720095209	-0.18262599258422	0.588055708135284	-0.310558999866398	0.756135900245127	0.999672012797591
HS_H3K27ac_104612	205.683745080986	-0.0503918863621576	0.544670771090838	-0.0925180660258955	0.926286438166714	0.999672012797591
HS_H3K27ac_104619	16.4489173011866	-0.137279502849805	0.484227341659335	-0.283502171478753	0.776791917318283	0.999672012797591
HS_H3K27ac_10462	31.1275084424393	0.227077830853731	0.513922054957652	0.441852667468109	0.658595823820995	0.999672012797591
HS_H3K27ac_104620	52.9410939977526	-1.3361100439171	0.877774109957707	-1.52215704332118	0.127969735695084	0.999672012797591
HS_H3K27ac_104623	121.773710930353	-0.336052107252969	0.535797722435242	-0.62719958144948	0.530528417557237	0.999672012797591
HS_H3K27ac_104624	104.032920355471	-0.177904999723311	0.496045152466408	-0.358646786161989	0.719859341798007	0.999672012797591
HS_H3K27ac_104625:104626:104627:104628	43.542296107374	-0.364317887503245	0.489081171466613	-0.744902704822517	0.456330539876916	0.999672012797591
HS_H3K27ac_104629	19.2601816178184	0.167534195833531	0.479248685741819	0.34957674547236	0.726656365519782	0.999672012797591
HS_H3K27ac_10463	41.5387020530376	-0.466770352997525	0.572316163768947	-0.815581286266042	0.414739656194672	0.999672012797591
HS_H3K27ac_104630	44.0659908871764	-0.599584032194571	0.693328455459109	-0.864790745964029	0.387153651273171	0.999672012797591
HS_H3K27ac_104631	21.1376411791128	0.00948975188072219	0.394812902960201	0.0240360733136394	0.980823834668511	0.999672012797591
HS_H3K27ac_104632	22.7005006694468	-0.442552013407571	0.494489342782312	-0.894967747772867	0.370804329104565	0.999672012797591
HS_H3K27ac_104633	24.258613455587	-0.967840943002531	0.465994776881306	-2.07693517399456	0.0378075427962429	0.999672012797591
HS_H3K27ac_104634	22.6632316060951	-0.443454827553688	0.407203324750064	-1.0890255570135	0.276142615665573	0.999672012797591
HS_H3K27ac_104635:104636	22.2798175915693	-0.221450435236888	0.336367535364611	-0.658358527367523	0.510307777980892	0.999672012797591
HS_H3K27ac_104637	27.8194494419835	0.417634897756126	0.303508487651067	1.37602378433735	0.168814269795637	0.999672012797591
HS_H3K27ac_104638:104639	24.4446674338078	-0.712758666836487	0.450137661656882	-1.58342375577494	0.113324911974616	0.999672012797591
HS_H3K27ac_104640	46.3147051356307	-1.22839913202734	0.612115144138519	-2.00681055482816	0.0447698385817453	0.999672012797591
HS_H3K27ac_104641	30.5914646181714	-0.195834155292736	0.320625987291062	-0.610786907659355	0.541340661970847	0.999672012797591
HS_H3K27ac_104642	22.2174209569345	0.284366336882501	0.57263933920396	0.496588895338217	0.619478985559693	0.999672012797591
HS_H3K27ac_104643	205.706638159293	-0.51713389667548	0.416925958590363	-1.24034948177351	0.214846157738726	0.999672012797591
HS_H3K27ac_104644	237.794076294012	-0.609064774699388	0.538306887434711	-1.13144525718754	0.257867732088109	0.999672012797591
HS_H3K27ac_104645:104646	41.2224547242654	-0.530467663187405	0.413595018244467	-1.28257749679629	0.199640138238497	0.999672012797591
HS_H3K27ac_104647	24.2631871781749	-0.212727691869914	0.445755165750214	-0.477229897071163	0.633198424009221	0.999672012797591
HS_H3K27ac_104648:104649:104650	47.2104219205904	-0.202159597271867	0.457716009680816	-0.441670365458357	0.658727757152887	0.999672012797591
HS_H3K27ac_10464:10465	18.3215273869279	-0.795261863701797	0.468792912324263	-1.69640334312844	0.0898095210369561	0.999672012797591
HS_H3K27ac_104651:104652	32.3967943721152	-0.243584407583598	0.442141329261518	-0.550919788454164	0.581688661615974	0.999672012797591
HS_H3K27ac_104653:104654	22.3431666567295	0.313975270347739	0.381888350698486	0.822165090329331	0.410982944195634	0.999672012797591
HS_H3K27ac_104655	44.9938658219186	0.0209636172535606	0.389596164511317	0.0538085822273327	0.95708767179892	0.999672012797591
HS_H3K27ac_104656	45.3541533566955	-0.658018202138429	0.431013751624605	-1.52667565630606	0.126841683691121	0.999672012797591
HS_H3K27ac_104657	38.1078944168818	0.213532534446594	0.510359266155333	0.418396507337251	0.675657239760773	0.999672012797591
HS_H3K27ac_104658:104659	21.0225885904206	0.0311311242378339	0.484878584168707	0.0642039579685833	0.948807825896325	0.999672012797591
HS_H3K27ac_104660:104661	19.2213489562502	-0.33149704745338	0.410282306557971	-0.8079730521027	0.419106095365905	0.999672012797591
HS_H3K27ac_104662	25.3785861840316	0.0440941818969753	0.349954666652771	0.125999696814233	0.899732164570056	0.999672012797591
HS_H3K27ac_104663:104664:104665	35.6440575495367	-0.426296135937966	0.427916418576443	-0.996213553469466	0.319146395452496	0.999672012797591
HS_H3K27ac_104666	21.5220607322164	-0.0364071786237231	0.678291619290603	-0.0536748171262971	0.957194246893043	0.999672012797591
HS_H3K27ac_104667	4.88723392822936	-0.437208627161541	0.706073827346767	-0.619210924167026	0.535777416198115	0.999672012797591
HS_H3K27ac_104668	63.0827255707459	-0.109705998444297	0.445051649828863	-0.246501722859544	0.805293870931014	0.999672012797591
HS_H3K27ac_104669:104670	23.7635287422689	0.376044766704263	0.417204960119678	0.901342991215618	0.367405982354063	0.999672012797591
HS_H3K27ac_104671:104672:104673:104674	23.3066093675418	0.287413561455155	0.428990261868504	0.669976889925893	0.502872522382455	0.999672012797591
HS_H3K27ac_104675	19.1263346667654	0.492568736330677	0.521325130226634	0.944839808732305	0.344740664829331	0.999672012797591
HS_H3K27ac_104676:104677	26.3313749608849	0.113007516259397	0.315520838216381	0.358161815549875	0.720222221040242	0.999672012797591
HS_H3K27ac_104678	27.4529042988291	-0.324518302413466	0.396540677112394	-0.818373299749738	0.413144062953715	0.999672012797591
HS_H3K27ac_104679:104680:104681	45.1271113963513	-0.241644066711932	0.448604748571463	-0.538656952431786	0.590123582056965	0.999672012797591
HS_H3K27ac_104682	23.8422803490516	-0.0640476834483417	0.383340520952365	-0.167077780583234	0.867308848784659	0.999672012797591
HS_H3K27ac_104684	20.6827944608297	-0.198762653440754	0.461115312053378	-0.431047610532927	0.666433752550686	0.999672012797591
HS_H3K27ac_104685	61.8602220025321	-1.01022523441837	0.719250963437172	-1.40455179870831	0.160154598429607	0.999672012797591
HS_H3K27ac_104686	25.8101180199193	0.361128018897876	0.423031540712804	0.853666888027731	0.393289585736491	0.999672012797591
HS_H3K27ac_104687:104688:104689	34.4018443091486	-0.147767953796685	0.393437338883144	-0.375581926759051	0.70722772903802	0.999672012797591
HS_H3K27ac_104690:104691	31.9323474754268	-0.292252366988702	0.334701782067519	-0.87317242586341	0.382569102019534	0.999672012797591
HS_H3K27ac_104692	28.6594456264972	-0.0941373082176698	0.430114338491771	-0.218865775430249	0.82675460735493	0.999672012797591
HS_H3K27ac_104693:104694	23.544272711569	0.119180992864829	0.327577031835592	0.363825852493359	0.715988056262899	0.999672012797591
HS_H3K27ac_104695	20.2512962102172	0.0130254229430583	0.319810358016988	0.0407285837263793	0.967512273977821	0.999672012797591
HS_H3K27ac_104696	25.496439247164	0.313164701813503	0.385769340726628	0.811792614787975	0.416910640458845	0.999672012797591
HS_H3K27ac_104697:104698	33.6255415037107	-0.51636200131231	0.620773206225591	-0.831804588429132	0.405519253548092	0.999672012797591
HS_H3K27ac_104699:104700	28.071427297738	-0.191500333806969	0.374222224174356	-0.51172891783612	0.608840744497138	0.999672012797591
HS_H3K27ac_104701	17.6114474052551	-0.292728857457192	0.468579193773036	-0.624715867343824	0.532157557149219	0.999672012797591
HS_H3K27ac_104702:104703:104704:104705:104706:104707	69.0080828433558	-0.298645268065775	0.434461385267395	-0.687391971284099	0.491835755660719	0.999672012797591
HS_H3K27ac_104708	26.4836311125076	0.20301425448238	0.548361069383396	0.370220035333032	0.71121854948675	0.999672012797591
HS_H3K27ac_104709	25.8127955445413	-0.00999008139289465	0.470809610631372	-0.0212189410906409	0.983071004878283	0.999672012797591
HS_H3K27ac_10471	22.8089689498272	0.369621447617716	0.486966507179356	0.759028479717558	0.447835520434042	0.999672012797591
HS_H3K27ac_104710:104711:104712:104713:104714	36.9960394928633	-0.173063958394139	0.312874437680654	-0.55314189192657	0.580166252937622	0.999672012797591
HS_H3K27ac_104715:104716:104717	46.3915910609842	-0.256862749652986	0.373577324632906	-0.687575858372537	0.49171991524707	0.999672012797591
HS_H3K27ac_104718	32.9455420382957	0.183922474939889	0.462911092261497	0.397317061557885	0.691133667365924	0.999672012797591
HS_H3K27ac_104719	5.31551539569942	0.345008466294774	0.528863825577482	0.652357846404128	0.514170351096032	0.999672012797591
HS_H3K27ac_104720	19.2612846708287	0.0811264444498738	0.500030530516115	0.162242982175784	0.871114513277449	0.999672012797591
HS_H3K27ac_104721	22.4517209865751	0.163461677292964	0.558025087008065	0.292928904270932	0.769576495019213	0.999672012797591
HS_H3K27ac_104722:104723	31.8028488455098	-0.521158909573355	0.403091640683595	-1.29290428521299	0.196044165241963	0.999672012797591
HS_H3K27ac_104724	29.2860258169892	-0.574501821419183	0.359138851068074	-1.59966491987882	0.109672938061211	0.999672012797591
HS_H3K27ac_104725:104726:104727:104728	40.940651715229	-0.23870438084601	0.354777250299746	-0.672828882472966	0.501056160685387	0.999672012797591
HS_H3K27ac_104729	26.9786149514327	-0.267776097720326	0.38203846279382	-0.70091397542043	0.483356702235743	0.999672012797591
HS_H3K27ac_10472:10473	201.108267661367	-0.47298599814348	0.562728103683077	-0.840523149719675	0.400615127402629	0.999672012797591
HS_H3K27ac_104730	27.9632328534824	0.5065426153206	0.426831045196252	1.1867520439796	0.23532543988533	0.999672012797591
HS_H3K27ac_104731:104732	38.5643396896263	-0.396312851496987	0.538678490956244	-0.735713153858185	0.461905282866903	0.999672012797591
HS_H3K27ac_104733	35.3416029997276	0.0655048268475902	0.454358627289725	0.144169875761643	0.885366328062069	0.999672012797591
HS_H3K27ac_104734	32.0397414239913	0.385349966894513	0.497062419262109	0.775254680220176	0.4381891832006	0.999672012797591
HS_H3K27ac_104735	24.1269210493234	0.636751971747415	0.439592599677497	1.44850475693759	0.147475936576456	0.999672012797591
HS_H3K27ac_104736:104737:104738	12.9268853754994	-0.35310385560234	0.558286136708182	-0.632478280195785	0.527074396675773	0.999672012797591
HS_H3K27ac_104739:104740	25.7505949358215	-0.325953843295348	0.393848822499369	-0.827611572447624	0.407890512338609	0.999672012797591
HS_H3K27ac_10474	21.5498322826258	0.189139076585461	0.541955147287346	0.348993966626502	0.727093839084814	0.999672012797591
HS_H3K27ac_104741:104742:104743	38.1805505255641	-0.0837270696405077	0.338931957841678	-0.247032089194782	0.804883389928168	0.999672012797591
HS_H3K27ac_104744:104745	21.4662317037239	-0.753051719860989	0.418245858717745	-1.80050012251093	0.0717817042606458	0.999672012797591
HS_H3K27ac_104746	33.5330729100583	0.0900305266913323	0.409609090412857	0.219796212531777	0.826029869472553	0.999672012797591
HS_H3K27ac_104747:104748	17.5301777821252	-0.680898086792183	0.492105645185497	-1.38364209688251	0.166468071537351	0.999672012797591
HS_H3K27ac_104749	397.251270860871	-0.44257540805479	0.573590710321079	-0.771587475339427	0.440358794657576	0.999672012797591
HS_H3K27ac_10475	45.7414250276252	-1.37076580276177	0.850709523438547	-1.61132062707042	0.107109857184316	0.999672012797591
HS_H3K27ac_104750	25.9250526430818	0.129712792507131	0.524534141651187	0.247291419580062	0.804682698800892	0.999672012797591
HS_H3K27ac_104754:104755	16.0673001907615	-0.116112620005572	0.439976591242317	-0.2639063584672	0.791852075947265	0.999672012797591
HS_H3K27ac_104756:104757:104758:104759:104760:104761	70.4920282266551	-0.0534327099719777	0.288563661922436	-0.185167839969886	0.853097392853718	0.999672012797591
HS_H3K27ac_10476	28.5957766128543	-0.258405024119724	0.477707932430027	-0.540926801875065	0.588558036495754	0.999672012797591
HS_H3K27ac_104762	30.8112383846623	-0.12701060292751	0.301028974313439	-0.421921521731206	0.673082300509973	0.999672012797591
HS_H3K27ac_104763	21.8172947972105	0.0146377393955363	0.597302553245843	0.0245064068720154	0.980448673306072	0.999672012797591
HS_H3K27ac_104764	36.4848825594856	-0.0470561660999794	0.590251168993732	-0.0797222751463607	0.936458142833628	0.999672012797591
HS_H3K27ac_104765	28.0666200993035	0.11266877377833	0.354980279567988	0.317394458969519	0.750944311138734	0.999672012797591
HS_H3K27ac_104766	29.0309156783437	-0.462148364682353	0.375294986144365	-1.23142696210862	0.218163218004787	0.999672012797591
HS_H3K27ac_104767	44.0910420629473	-0.80561788549719	0.645767736562144	-1.247535049964	0.21220137679976	0.999672012797591
HS_H3K27ac_104768	27.4894197851187	-0.608033439018282	0.481701447947129	-1.26226201230979	0.206854521110299	0.999672012797591
HS_H3K27ac_104769:104770	33.2176502053486	-0.441388443518927	0.362983189576766	-1.21600243811175	0.223983993242886	0.999672012797591
HS_H3K27ac_104771:104772	26.5315647156838	-0.0348126112503818	0.419484568992274	-0.0829890151478326	0.933860274125207	0.999672012797591
HS_H3K27ac_104773:104774:104775:104776:104777:104778	47.9278786505122	-0.291483077833495	0.402791174270794	-0.723658055222265	0.469275690166452	0.999672012797591
HS_H3K27ac_104779:104780	46.0216542184443	-0.832151017933642	0.436282542872256	-1.90736721312569	0.0564730520109222	0.999672012797591
HS_H3K27ac_10478	21.6134060254349	0.359616008631812	0.549814797743562	0.654067533481592	0.513068297299727	0.999672012797591
HS_H3K27ac_10479	33.8599420411533	0.22138034678737	0.356649306575097	0.620722773621196	0.53478204261581	0.999672012797591
HS_H3K27ac_104791	24.6894081394506	0.450397089351054	0.589132792805022	0.764508604599297	0.444564210959791	0.999672012797591
HS_H3K27ac_104792	24.1208040665611	0.174017841826055	0.483896518471473	0.359617883542004	0.719132908004718	0.999672012797591
HS_H3K27ac_104793	48.5631543124628	0.153129158238048	0.511293775781181	0.299493491787748	0.764563537081805	0.999672012797591
HS_H3K27ac_104794	36.7765221531945	0.0228458896089916	0.377605541055056	0.0605019977862576	0.951755824763338	0.999672012797591
HS_H3K27ac_104795	30.2499491884007	-0.592748494338241	0.474211136902843	-1.24996746851958	0.211311431265622	0.999672012797591
HS_H3K27ac_104796	27.2839297480935	-0.138436498080599	0.447532999122408	-0.30933249246886	0.757068616751528	0.999672012797591
HS_H3K27ac_104797	31.6135228082715	0.210719874415506	0.371389116587815	0.567383008827837	0.570453991239234	0.999672012797591
HS_H3K27ac_104798	47.6061070212328	-0.570902255692153	0.767962956063338	-0.743398169383925	0.457240652287141	0.999672012797591
HS_H3K27ac_104799	34.0333729479253	-0.437813687409479	0.500175782053817	-0.875319643849473	0.381400008613713	0.999672012797591
HS_H3K27ac_10480	40.5659819518783	-0.824179099088134	0.673797472761507	-1.22318520387187	0.22125975277123	0.999672012797591
HS_H3K27ac_104800	22.7227525575519	-0.378943565139813	0.450766219659208	-0.840665401738189	0.400535408275847	0.999672012797591
HS_H3K27ac_104801	25.0971170749844	0.306843793333794	0.415670257215498	0.738190399739655	0.460398755897767	0.999672012797591
HS_H3K27ac_104802	28.6017740032533	0.0556164818964307	0.355919605112379	0.156261360985918	0.875827011617213	0.999672012797591
HS_H3K27ac_104808	23.9300040863405	0.129669731777706	0.488106568020701	0.265658649715622	0.790502112038923	0.999672012797591
HS_H3K27ac_10481	47.7681392244458	-0.488858653438731	0.637269530841763	-0.767114430832747	0.443013482666702	0.999672012797591
HS_H3K27ac_104814	25.9548041216699	-0.201925684498679	0.468305106441063	-0.43118403306177	0.666334562757268	0.999672012797591
HS_H3K27ac_104815	33.5936006144416	-0.951743609142471	0.593439829484029	-1.60377440450866	0.108763788407439	0.999672012797591
HS_H3K27ac_104816	8.45871463249942	-0.478072683649802	0.71607898458884	-0.667625630605963	0.50437259275587	0.999672012797591
HS_H3K27ac_104817	20.3815175382386	-0.323374343702997	0.414009852923178	-0.781078859403381	0.434756114913047	0.999672012797591
HS_H3K27ac_104818	30.8297629305776	0.591165488622308	0.539959022671101	1.0948339851752	0.273589374495152	0.999672012797591
HS_H3K27ac_104819	24.7940776657673	-0.172584611893889	0.480124305871781	-0.359458185689059	0.719252353296608	0.999672012797591
HS_H3K27ac_10482	76.8806070886198	-1.28057677740887	0.742284790242139	-1.72518256367766	0.0844945769552025	0.999672012797591
HS_H3K27ac_104820	32.0045933922985	0.409683211827994	0.544793637875137	0.751997056033703	0.452052829205706	0.999672012797591
HS_H3K27ac_104821	49.6472166693813	-0.522444840185348	0.529400218679628	-0.986861776310506	0.323710404941994	0.999672012797591
HS_H3K27ac_104827	27.4157550406794	0.154568614804753	0.492623369569334	0.313766305767997	0.75369853703997	0.999672012797591
HS_H3K27ac_104828	38.7226449286893	0.263550859882375	0.542633002842909	0.48568896197173	0.627187710862613	0.999672012797591
HS_H3K27ac_104829	26.8197884562239	-0.403687353188575	0.364695057683235	-1.1069175320144	0.268329585133407	0.999672012797591
HS_H3K27ac_10483	23.3730616579874	-0.222092151232077	0.425909150482042	-0.521454284278029	0.602050344251487	0.999672012797591
HS_H3K27ac_104830	18.5395068528372	-0.42461030437493	0.436667528295563	-0.972388091306685	0.330857514112147	0.999672012797591
HS_H3K27ac_104831	27.7271935079654	-0.0807220972253568	0.534354334645709	-0.151064737369217	0.879924648725793	0.999672012797591
HS_H3K27ac_104834	9.49898140295879	3.37611306689988	0.552900620173085	6.10618426480149	1.02041196191476e-09	7.18442534227031e-06
HS_H3K27ac_104835	23.1885348512065	0.180544412573766	0.52691924640934	0.342641522024627	0.731868160855942	0.999672012797591
HS_H3K27ac_104836:104837:104838:104839:104840	29.099061708662	-0.20401356250486	0.287384066980561	-0.709898654606555	0.477766984804099	0.999672012797591
HS_H3K27ac_10484	33.0948710663525	-0.596813944051925	0.567919340621549	-1.05087800566671	0.293314623177551	0.999672012797591
HS_H3K27ac_104841	18.9667205000825	0.22150426955263	0.380257628323302	0.582511047915922	0.560222502089907	0.999672012797591
HS_H3K27ac_104842:104843	34.9710859404207	-0.404735777332222	0.377618314200426	-1.07181183250928	0.283804557361719	0.999672012797591
HS_H3K27ac_104844:104845	28.0189285991215	-0.577269664236426	0.367269470685879	-1.57178777522229	0.115999777585633	0.999672012797591
HS_H3K27ac_104846	68.0335135902901	-0.470828016007583	0.452337345419335	-1.04087805434483	0.297932148129112	0.999672012797591
HS_H3K27ac_104847:104848	30.9017437078429	-0.505927585423604	0.369073761813457	-1.37080344844269	0.17043623567662	0.999672012797591
HS_H3K27ac_104849:104850:104851:104852:104853	38.339189824562	0.128011691304234	0.363445932801463	0.352216601565775	0.724675827449218	0.999672012797591
HS_H3K27ac_10485	54.8725462549247	-0.904797388206145	0.667757427324444	-1.35497914539336	0.175424201500383	0.999672012797591
HS_H3K27ac_104854	24.2888178260093	-0.321669749084701	0.499572594315461	-0.643889902578561	0.519646829984422	0.999672012797591
HS_H3K27ac_104855	39.9065365337485	-0.0184192401657805	0.5231220490551	-0.0352102156639175	0.971912116361535	0.999672012797591
HS_H3K27ac_104856	12.2598883365896	-0.321321347022415	0.478768451583009	-0.671141437912194	0.50213043120505	0.999672012797591
HS_H3K27ac_104857	52.2781761761673	0.0946748966853347	0.538486311086031	0.175816719452705	0.860437934022242	0.999672012797591
HS_H3K27ac_104858	42.8718316253485	-0.774301898722834	0.457018745324149	-1.69424538193427	0.0902186644866283	0.999672012797591
HS_H3K27ac_104859:104860	7.71444872934223	-0.234155107889216	0.57082045832728	-0.410207981289563	0.681653386604168	0.999672012797591
HS_H3K27ac_10486	27.2891808304749	-0.434184384883491	0.426231739588359	-1.01865803166797	0.308365343480178	0.999672012797591
HS_H3K27ac_104861	38.8205024333402	-0.0350297706128512	0.803063045115665	-0.0436201999655032	0.965207149777474	0.999672012797591
HS_H3K27ac_104862	30.0422073659546	0.112949290198934	0.430363116213685	0.262451139383543	0.792973650446004	0.999672012797591
HS_H3K27ac_104869:104870	25.6327975027316	-0.184521078023602	0.406887692410716	-0.453493879184099	0.650193149818713	0.999672012797591
HS_H3K27ac_104871	23.1457596707287	-0.909224063197955	0.536008396689067	-1.69628697761872	0.0898315454468736	0.999672012797591
HS_H3K27ac_104872:104873	50.5643453902409	-0.64413941440769	0.537222247674534	-1.19901850155307	0.230520751573528	0.999672012797591
HS_H3K27ac_104874	26.0964962731088	-0.173485627547378	0.402241221894572	-0.431297485449784	0.666252078487083	0.999672012797591
HS_H3K27ac_104875	218.675703985868	0.116849723118283	0.534607868608174	0.218570900242258	0.826984322941479	0.999672012797591
HS_H3K27ac_104876	22.4928221982417	0.105414723132154	0.454923832738977	0.231719500157816	0.816755884625511	0.999672012797591
HS_H3K27ac_104877	29.7526426802603	-0.291032511452593	0.594017605376297	-0.489939201832629	0.62417692176304	0.999672012797591
HS_H3K27ac_104878	32.0859728222105	-0.698615720868999	0.455333032362511	-1.53429615515529	0.124956811199359	0.999672012797591
HS_H3K27ac_104879	22.0766865250914	0.164596080909682	0.562294198233625	0.292722353221391	0.769734382529054	0.999672012797591
HS_H3K27ac_10488	11.5536580790494	-0.30547830986571	0.595815707180069	-0.512706036756744	0.608156966287031	0.999672012797591
HS_H3K27ac_104880	87.1036772635698	0.308613719705094	0.529102959395938	0.58327725109954	0.559706674168729	0.999672012797591
HS_H3K27ac_104881:104882	24.2190704864664	-1.01591401696009	0.447775987375201	-2.26879968020445	0.0232805104401753	0.999672012797591
HS_H3K27ac_104883	32.3474678968273	0.357492039970785	0.485663117163642	0.736090568414174	0.461675582186612	0.999672012797591
HS_H3K27ac_104884	37.0776865661784	0.190288618607809	0.390562720502436	0.48721654325588	0.626104882949178	0.999672012797591
HS_H3K27ac_104885	30.846203171417	-0.341305350805697	0.381153975724206	-0.895452684593424	0.370545148121135	0.999672012797591
HS_H3K27ac_104886	24.3587240706206	0.99538304536126	0.379291892691066	2.62431932910309	0.00868223416920894	0.999672012797591
HS_H3K27ac_104888	24.4498989688956	0.11076606670104	0.411822085660589	0.268965824218399	0.787955982168355	0.999672012797591
HS_H3K27ac_104889	23.8630332918653	-0.0852918120881935	0.353570856858801	-0.241229757582241	0.809377048574474	0.999672012797591
HS_H3K27ac_10489	29.4384912505978	0.0466615868182604	0.516309818903194	0.09037516837736	0.927989088693435	0.999672012797591
HS_H3K27ac_104890	10.9832391483034	-0.280744441761113	0.5954359320204	-0.471493953696255	0.637288036410687	0.999672012797591
HS_H3K27ac_104891	20.8191062455844	-0.235957889625903	0.377872408721984	-0.624437995946687	0.532339978455223	0.999672012797591
HS_H3K27ac_104895	32.7944061909219	0.284868893947509	0.393728202919061	0.72351660824782	0.46936255421548	0.999672012797591
HS_H3K27ac_104898:104899:104900	138.102451453616	-0.12593959729461	0.469864896794138	-0.26803363723038	0.788673426950897	0.999672012797591
HS_H3K27ac_10490	17.6973503999958	0.0998958065206666	0.396199880972775	0.252134872618831	0.800936816036598	0.999672012797591
HS_H3K27ac_104901:104902	21.7981316882267	0.666818737367472	0.571725223266757	1.16632730240126	0.243482138561893	0.999672012797591
HS_H3K27ac_10491	20.5746145282177	-0.652233259630241	0.510497169723563	-1.27764324331794	0.20137524579916	0.999672012797591
HS_H3K27ac_10492	21.9489472007521	-0.477354854800848	0.622066443372722	-0.767369562988679	0.442861819784904	0.999672012797591
HS_H3K27ac_10493	39.1479723288351	-0.259066185061645	0.411656787027239	-0.629325674264914	0.529135866295547	0.999672012797591
HS_H3K27ac_10494	36.125076964534	-0.435394046127641	0.388922390722413	-1.11948824884807	0.262931901347064	0.999672012797591
HS_H3K27ac_10495	34.8222714340486	0.209476503373048	0.404829103990001	0.517444277865512	0.604846057386564	0.999672012797591
HS_H3K27ac_10496	39.6916998909079	-0.291166809216997	0.62835512115022	-0.463379384390166	0.643092453002982	0.999672012797591
HS_H3K27ac_10497:10498:10499	73.2619049769777	0.231500594824897	0.546848813558121	0.423335644304717	0.672050391629865	0.999672012797591
HS_H3K27ac_105057:105058:105059	30.1848150564809	0.324483927437766	0.676201643624107	0.479862671878011	0.631325045479497	0.999672012797591
HS_H3K27ac_105060:105061:105062	58.52860386306	-0.0798176642259621	0.742005428490951	-0.10757018905952	0.914336645424438	0.999672012797591
HS_H3K27ac_105063:105064	23.7374898634007	0.227375431878539	0.706464463543493	0.32184977958844	0.747566500424781	0.999672012797591
HS_H3K27ac_105292:105293:105294:105295:105296	56.5440832383908	0.146724553908723	0.341154099444668	0.430082927766549	0.66713531835343	0.999672012797591
HS_H3K27ac_105301:105302	62.6765157496539	0.477785425757977	0.575109881030748	0.830772416745232	0.406102207756754	0.999672012797591
HS_H3K27ac_105303:105304:105305:105306	56.6953471797975	0.0414949783838371	0.345364373077804	0.120148404463506	0.904365588863372	0.999672012797591
HS_H3K27ac_105307:105308	23.1816764690349	0.166250245158767	0.353243880134889	0.470638713104621	0.637898757090107	0.999672012797591
HS_H3K27ac_105313:105314:105315:105316:105317:105318:105319:105320	175.450048163799	0.157830327923958	0.441982606247869	0.357096242460376	0.72101975737187	0.999672012797591
HS_H3K27ac_10533	28.5229265001941	0.06536502231328	0.550156860267446	0.118811609986112	0.905424610401907	0.999672012797591
HS_H3K27ac_10534	223.051689994349	-0.0136055544167017	0.4887240054396	-0.0278389321278861	0.977790614637979	0.999672012797591
HS_H3K27ac_105341	16.059190878924	-0.0659820748025833	0.406971605472185	-0.162129430936657	0.87120393026175	0.999672012797591
HS_H3K27ac_10535:10536:10537:10538	77.042530515427	0.144502740503039	0.521712008708898	0.276977984196006	0.78179701111687	0.999672012797591
HS_H3K27ac_10539	22.2148804738317	-0.293193656706765	0.345771265322425	-0.84794107004053	0.396470790507561	0.999672012797591
HS_H3K27ac_10540	43.3846569882967	-0.0110927643790006	0.756798856540636	-0.014657480363681	0.98830544146558	0.999672012797591
HS_H3K27ac_105405:105406:105407	31.8798385726859	0.062169233881195	0.441588028497408	0.14078559623262	0.888039322265695	0.999672012797591
HS_H3K27ac_105409	13.868278921413	-0.13398994338654	0.377416111012533	-0.355019140616629	0.722575251913517	0.999672012797591
HS_H3K27ac_10541	25.7185654130439	1.00922516657359	0.651705644737604	1.5485904943787	0.121480192438418	0.999672012797591
HS_H3K27ac_105410	39.4260129285078	0.101934845484235	0.652292139458207	0.156271767384629	0.875818809273718	0.999672012797591
HS_H3K27ac_105413:105414	94.8724076792032	-0.00417637038380193	0.571312334994747	-0.0073101351537252	0.994167407970589	0.999699844871151
HS_H3K27ac_10542	22.5018765995444	0.649039011904994	0.807300952134174	0.80396165790366	0.421419118963129	0.999672012797591
HS_H3K27ac_10543	53.5106988946542	0.19840670888917	0.756117662983477	0.262401896691977	0.793011610552172	0.999672012797591
HS_H3K27ac_10544	162.777444142465	-0.359949168785578	0.515916439664395	-0.697688891285818	0.485371776835089	0.999672012797591
HS_H3K27ac_10547	102.955443968116	0.71816562736382	0.866200998868334	0.82909812884317	0.407048882480319	0.999672012797591
HS_H3K27ac_10551	29.5851605801816	0.51245803973129	0.491766237612431	1.04207650004465	0.297376212818849	0.999672012797591
HS_H3K27ac_10552	21.7142919191029	0.651192919633434	0.450875168157152	1.44428650239275	0.148658400965282	0.999672012797591
HS_H3K27ac_10553	7.68541424698611	0.000260270831745162	0.475208319205479	0.000547698390845345	0.999562999931816	0.999907553104661
HS_H3K27ac_105548	12.7272931029941	0.770203272990333	0.617959286361816	1.24636572341981	0.212630159088364	0.999672012797591
HS_H3K27ac_105549	38.5433207104913	0.41466605458484	0.508781115250116	0.815018565264536	0.415061683263579	0.999672012797591
HS_H3K27ac_10555	166.411319559074	0.149308011717924	0.760227718854007	0.196399063089933	0.844297829526369	0.999672012797591
HS_H3K27ac_105550	23.0161959692526	0.381426299082868	0.48817897651102	0.781324713753334	0.434611538262876	0.999672012797591
HS_H3K27ac_10557	34.7350863950199	0.0721119619547179	0.351243200455132	0.205304933622279	0.837333889687787	0.999672012797591
HS_H3K27ac_105573:105574	17.6004182724718	0.065207825077178	0.402687749473174	0.161931484537306	0.871359808939016	0.999672012797591
HS_H3K27ac_105575:105576:105577:105578:105579	21.6167127934393	0.124767630407459	0.342109642291642	0.364700712823222	0.715334826450396	0.999672012797591
HS_H3K27ac_10558	21.9201105638902	0.044119762479119	0.449971570474086	0.0980501111050969	0.921892502126923	0.999672012797591
HS_H3K27ac_10559:10560:10561:10562:10563:10564	40.7290793675638	-0.0941623507869623	0.518977253888276	-0.181438300198092	0.856023558520872	0.999672012797591
HS_H3K27ac_105629	6.43687565091715	-0.436357886966844	0.560590660665293	-0.778389505185454	0.43633942386233	0.999672012797591
HS_H3K27ac_10567	39.3988927427209	0.878147061368672	0.950913116702001	0.923477703635323	0.355758314444074	0.999672012797591
HS_H3K27ac_10568	37.8971995592318	-0.0164386079509517	0.719791372927232	-0.0228380174717842	0.981779482368226	0.999672012797591
HS_H3K27ac_10569	59.0847879724637	-0.439607897634418	0.426578348869119	-1.03054432743678	0.302754554923169	0.999672012797591
HS_H3K27ac_105700:105701	32.6226676497436	-0.336328263733692	0.358836987182794	-0.937273123303657	0.348618084323944	0.999672012797591
HS_H3K27ac_105702	25.1032485909494	-0.623606149024492	0.493877949118965	-1.26267258972981	0.206706868642943	0.999672012797591
HS_H3K27ac_105703	88.9150577260197	0.330107815085619	0.508363607063624	0.649353750935015	0.516109750441408	0.999672012797591
HS_H3K27ac_105704	32.135149204436	0.103974817930742	0.567005206562736	0.183375420061929	0.854503460791272	0.999672012797591
HS_H3K27ac_105705	39.0186038868824	-0.438273374925601	0.488933164676676	-0.896387086393341	0.370046061855458	0.999672012797591
HS_H3K27ac_105706	30.1647893368446	0.590524651194015	0.713436932544371	0.827718084467527	0.407830174950004	0.999672012797591
HS_H3K27ac_105707	29.5661718441205	-1.08775167606811	0.631133865654694	-1.72348805104882	0.0848003041552451	0.999672012797591
HS_H3K27ac_105708	25.1121530357493	-0.334129143654136	0.656441022953036	-0.509001009947608	0.610751516201344	0.999672012797591
HS_H3K27ac_105709	29.5996584995837	-0.665459754537682	0.527862778277334	-1.26066807875598	0.207428459383574	0.999672012797591
HS_H3K27ac_10570:10571	45.9367229731085	0.299147188733239	0.514295243731707	0.581664311267275	0.560792815081424	0.999672012797591
HS_H3K27ac_105710:105711	21.6344272689774	-0.180118046921005	0.48125157687541	-0.37427003998708	0.708203419613814	0.999672012797591
HS_H3K27ac_105712	21.4113008313341	-0.670835203110024	0.431239486725852	-1.55559781457696	0.119803758732264	0.999672012797591
HS_H3K27ac_105713:105714:105715:105716	29.7351716853336	-0.296803024058387	0.347231591519301	-0.854769644546842	0.392678686236557	0.999672012797591
HS_H3K27ac_105717	9.53725656718631	-0.0535527392268489	0.554142606980543	-0.096640717664089	0.923011719792857	0.999672012797591
HS_H3K27ac_105718:105719:105720	31.0458141317446	0.159611033915081	0.381479419009805	0.418400117965416	0.675654600333801	0.999672012797591
HS_H3K27ac_10572	41.8100132446287	-0.729013345263145	0.457778149099322	-1.59250358868696	0.111271597400505	0.999672012797591
HS_H3K27ac_10573:10574	130.137910657241	-0.185295196425958	0.491014255583403	-0.377372335566507	0.705896922742995	0.999672012797591
HS_H3K27ac_10575	44.5152227776376	-0.101605880550835	0.847313414842726	-0.119915345102491	0.904550208558842	0.999672012797591
HS_H3K27ac_105798	37.7896704167461	-1.17387742839245	0.637478463802456	-1.8414385662387	0.0655573155406865	0.999672012797591
HS_H3K27ac_10579:10580:10581:10582	40.1888212633011	-0.409931873294399	0.41106336332741	-0.997247407251642	0.318644434939612	0.999672012797591
HS_H3K27ac_105801	24.265228908553	-0.520341467040217	0.714736247968321	-0.728018858032341	0.466602042489889	0.999672012797591
HS_H3K27ac_105802:105803	13.7636698462864	0.289902880739914	0.503016027392934	0.576329311498169	0.564392614211394	0.999672012797591
HS_H3K27ac_105804	20.9839373382496	0.0113122139271998	0.498838798129672	0.0226770932205222	0.981907848098612	0.999672012797591
HS_H3K27ac_105812	28.2907121446539	-0.488226579483532	0.473814098515382	-1.03041800785015	0.302813823426663	0.999672012797591
HS_H3K27ac_105813	31.5694975993755	0.755765686169532	0.859778163898567	0.87902405283544	0.37938823441668	0.999672012797591
HS_H3K27ac_105819	10.9291972507049	1.37420665705091	0.648525300033639	2.11897154510337	0.034092871778874	0.999672012797591
HS_H3K27ac_105820	48.2907741397979	0.0121750589387563	0.517617999757881	0.0235213206350074	0.981234431781252	0.999672012797591
HS_H3K27ac_105821	14.7483315417117	0.11969827218288	0.491854273154434	0.243361252948385	0.807725557276842	0.999672012797591
HS_H3K27ac_105822	14.4423421573691	-0.0733447566707223	0.528907049655345	-0.138672299260364	0.889709108558001	0.999672012797591
HS_H3K27ac_105823	98.6439504055011	-0.855866406550238	0.621195810479829	-1.37777234184684	0.168273587922982	0.999672012797591
HS_H3K27ac_105827	50.5545600035952	-0.228189247479489	0.471085017197998	-0.484390798155189	0.628108547685969	0.999672012797591
HS_H3K27ac_10583:10584:10585	21.0804478340457	-0.194341065839732	0.344155792412812	-0.56468921960384	0.572285168068835	0.999672012797591
HS_H3K27ac_105840:105841	237.459761913645	-0.345626867797302	0.526954579129471	-0.655894988839981	0.511891692707606	0.999672012797591
HS_H3K27ac_105851	21.7850263066726	-0.782541604781567	0.544976565503819	-1.43591789870473	0.151025704726861	0.999672012797591
HS_H3K27ac_105852	49.2594361901464	-0.105592012643392	0.702262316607643	-0.150359787427391	0.880480765517873	0.999672012797591
HS_H3K27ac_105853	23.2683076514424	-0.0745889907064023	0.465704902486826	-0.160163636474736	0.872752173444752	0.999672012797591
HS_H3K27ac_105854	13.6899419072959	0.059933153702602	0.553943290828956	0.108193662952239	0.913842071680383	0.999672012797591
HS_H3K27ac_105855	24.6081829934064	-0.763689351612611	0.449473954794721	-1.69907364701787	0.0893053080515196	0.999672012797591
HS_H3K27ac_105856:105857:105858	30.8007638921467	-0.465903393415931	0.41486443005809	-1.12302564322204	0.26142660375308	0.999672012797591
HS_H3K27ac_105859	16.8444629799335	-0.0692408841299286	0.388276498434634	-0.178328805397902	0.858464757932234	0.999672012797591
HS_H3K27ac_10586	48.1169800854635	-0.392460405624872	0.457992255496684	-0.856914938876544	0.391491896048875	0.999672012797591
HS_H3K27ac_105860	7.50340972421876	-0.839019123352	0.527421449207389	-1.59079446733325	0.111655838496223	0.999672012797591
HS_H3K27ac_105866:105867	25.8690802462124	-0.299560636681074	0.560527625992762	-0.53442617774729	0.593046711611334	0.999672012797591
HS_H3K27ac_105868	15.7172353514877	-0.784097251969112	0.488767289204269	-1.60423430390698	0.108662415948789	0.999672012797591
HS_H3K27ac_105869	17.1054988968873	-0.42750678056514	0.369794368922111	-1.15606622624149	0.247654069302794	0.999672012797591
HS_H3K27ac_105870:105871	22.5849566589586	-0.164816034545243	0.409563638386499	-0.402418620936531	0.68737596820574	0.999672012797591
HS_H3K27ac_105872	15.1701325885246	-1.03815272689253	0.487029286672842	-2.13160225740161	0.0330395580253942	0.999672012797591
HS_H3K27ac_105873	12.4780439167802	-0.32330355777878	0.598499003066916	-0.540190637113949	0.589065568981734	0.999672012797591
HS_H3K27ac_105874	13.9847310692272	-0.32800317981528	0.415339845484604	-0.789722400538233	0.429689906287322	0.999672012797591
HS_H3K27ac_105875	70.3952447029403	-0.72524623838169	0.460427690328927	-1.57515773619866	0.115220039923286	0.999672012797591
HS_H3K27ac_105876	15.1720799578533	-0.393220636086456	0.39292262040987	-1.00075845894613	0.316943597337549	0.999672012797591
HS_H3K27ac_105877	17.3371186701402	0.23781418773344	0.385348318970419	0.617140846413542	0.537141828780039	0.999672012797591
HS_H3K27ac_10587:10588:10589:10590:10591:10592	39.1710806193031	-0.735575825069395	0.353591106223654	-2.08030069795966	0.0374979608295555	0.999672012797591
HS_H3K27ac_105880	20.4470674885192	0.927857125942098	0.51638019077769	1.79684879961159	0.0723596267739673	0.999672012797591
HS_H3K27ac_105881:105882	166.17316737792	-0.319377140499153	0.484004292792202	-0.659864272394526	0.509340933395285	0.999672012797591
HS_H3K27ac_105883	19.0801755972246	-0.576475196819141	0.494232517164864	-1.1664048333486	0.243450805277788	0.999672012797591
HS_H3K27ac_105884:105885:105886	99.328919860718	-0.267088604317096	0.485072382232727	-0.550615978357128	0.581896953178146	0.999672012797591
HS_H3K27ac_105887	19.7292432689986	-0.537561517158634	0.401373780309059	-1.33930401917313	0.180471720858437	0.999672012797591
HS_H3K27ac_105888:105889:105890	32.0832051063994	0.460533890761487	0.324743412131256	1.41814698484275	0.156147856187549	0.999672012797591
HS_H3K27ac_105891:105892	26.2404998614381	0.0258295609624091	0.393582267378059	0.065626841205217	0.947674918981903	0.999672012797591
HS_H3K27ac_105893	18.5803144373782	-0.0353396873061418	0.454221886607033	-0.0778026958809135	0.937985001949065	0.999672012797591
HS_H3K27ac_105894	9.31882184146888	-0.0951497160877482	0.515120784635292	-0.184713408827242	0.853453828433829	0.999672012797591
HS_H3K27ac_105895	18.2913976299952	-0.608154237674322	0.41056098454093	-1.48127625510819	0.138532973247698	0.999672012797591
HS_H3K27ac_105896	21.6666591080695	-0.710554299173808	0.37576803111224	-1.89093866519361	0.0586325322609786	0.999672012797591
HS_H3K27ac_105897:105898:105899	25.4069583055897	-0.0789904950593733	0.362132488081719	-0.218125955718031	0.8273309745381	0.999672012797591
HS_H3K27ac_105900:105901:105902:105903:105904:105905:105906:105907	133.44853252625	-0.272915924174592	0.352275893842413	-0.774722111120889	0.438503882566461	0.999672012797591
HS_H3K27ac_105908	35.951650969068	-0.275374400444502	0.447620863850499	-0.615195632472741	0.538425531775025	0.999672012797591
HS_H3K27ac_105909:105910	159.363762167252	-0.284185026888298	0.524816906357952	-0.541493658922774	0.588167367152553	0.999672012797591
HS_H3K27ac_105911	26.8725006934625	-0.410772607634131	0.416313347146515	-0.986690939528215	0.323794173142638	0.999672012797591
HS_H3K27ac_105912:105913	20.658597942907	0.245325466319787	0.429681761563182	0.570946892014437	0.568035643263672	0.999672012797591
HS_H3K27ac_105914	40.7459390855659	-0.694986151377368	0.502386740825458	-1.38336881708991	0.166551806878735	0.999672012797591
HS_H3K27ac_105915:105916	25.5080363795033	-0.248843435591937	0.392871456687304	-0.633396576300523	0.526474700217067	0.999672012797591
HS_H3K27ac_105917	4.38902290305066	0.481620749100355	0.536921718499349	0.897003664605791	0.369716961569165	0.999672012797591
HS_H3K27ac_105925:105926:105927	28.0723037799676	-0.271099625912981	0.335328682647595	-0.808459401004732	0.418826168554476	0.999672012797591
HS_H3K27ac_105928	17.8416856039719	-0.662126841860553	0.443566517931015	-1.49273404347334	0.135506818296004	0.999672012797591
HS_H3K27ac_105929	16.8706514037461	-0.366589463355032	0.356454174741436	-1.02843363700523	0.303745892647669	0.999672012797591
HS_H3K27ac_105930	14.0577645084969	-0.404929484896299	0.403721369689358	-1.0029924480041	0.315864505022554	0.999672012797591
HS_H3K27ac_105931:105932	65.4566098508917	-0.812040743813662	0.579161950340609	-1.40209615520511	0.160886535048547	0.999672012797591
HS_H3K27ac_105933	10.5073560494313	-0.849877802684303	0.474881463828694	-1.78966303681814	0.0735080980111065	0.999672012797591
HS_H3K27ac_105934	24.9285063139106	-0.528756056721976	0.551210797097575	-0.959262880020067	0.337426330335066	0.999672012797591
HS_H3K27ac_105935:105936:105937	88.2042204231003	-0.718831439247662	0.478007873948981	-1.50380669110983	0.132631147837573	0.999672012797591
HS_H3K27ac_105938	14.372522507659	0.262735405164764	0.433350282270587	0.60628875972604	0.544323021306564	0.999672012797591
HS_H3K27ac_105939	14.7899561624946	0.0441929799640461	0.466873798239513	0.0946572288500424	0.924587091806208	0.999672012797591
HS_H3K27ac_10593:10594:10595:10596:10597:10598:10599:10600	82.7209588480299	-0.704260276877785	0.531569955248898	-1.32486847671447	0.185214777919526	0.999672012797591
HS_H3K27ac_105940	12.5338028736425	-0.328146492293582	0.451458511253238	-0.726858579723428	0.467312593154145	0.999672012797591
HS_H3K27ac_105941	14.7692816827952	-0.113663044534493	0.439033493765734	-0.258893788625482	0.795717190804255	0.999672012797591
HS_H3K27ac_105942	11.8398791694914	1.43873847333351	0.706132507351992	2.03749078020612	0.0416008849364903	0.999672012797591
HS_H3K27ac_105943	12.3897308969648	-0.0498831025621686	0.401745924566081	-0.124165796121134	0.901184003364808	0.999672012797591
HS_H3K27ac_105944	11.4319263751195	-0.169205960281219	0.592368612170683	-0.28564302159964	0.775151549176401	0.999672012797591
HS_H3K27ac_105945	10.1384022854946	1.72612388129105	0.49574951877238	3.48184681160244	0.000497968477950093	0.316948043920985
HS_H3K27ac_105946	14.2212417222692	-0.376891011837545	0.508581616354679	-0.741062987173932	0.458655250230829	0.999672012797591
HS_H3K27ac_105947	18.8103444028445	-0.260770904658028	0.446768236815735	-0.58368273115526	0.559433787689762	0.999672012797591
HS_H3K27ac_105948	14.3404556688415	-0.481732536954779	0.421429189363354	-1.1430924793855	0.253000196450006	0.999672012797591
HS_H3K27ac_105949	14.7135547428604	-0.726076679256596	0.433678717519769	-1.67422714079461	0.0940859673747098	0.999672012797591
HS_H3K27ac_105950	12.9771807897058	-0.062880231382307	0.382538481391188	-0.164376224722879	0.869434978907503	0.999672012797591
HS_H3K27ac_105951	15.821098007464	-0.115529154237188	0.384831579075131	-0.300207052952464	0.764019225581806	0.999672012797591
HS_H3K27ac_105953	16.165872027921	0.55572357730701	0.536079849487134	1.03664328707499	0.299902131720551	0.999672012797591
HS_H3K27ac_105957	254.219447439327	-0.745716489372493	0.561316308233593	-1.32851384938234	0.184008411420819	0.999672012797591
HS_H3K27ac_105958	59.3702315083047	0.0793185419524915	0.515091360417089	0.153989268793529	0.877618196924312	0.999672012797591
HS_H3K27ac_105959	25.7424381640102	0.282090765746828	0.580314353575757	0.486099928441633	0.6268963176604	0.999672012797591
HS_H3K27ac_105964	78.1671026069636	-1.19150716896415	0.562482157703038	-2.11830215882724	0.0341494859283128	0.999672012797591
HS_H3K27ac_105968:105969	34.9862662886898	0.524782379585912	0.694889714073027	0.755202399687214	0.45012754904289	0.999672012797591
HS_H3K27ac_105972	14.6486877949745	-0.51342305640076	0.494114701432301	-1.03907666562539	0.298769082251832	0.999672012797591
HS_H3K27ac_105977:105978:105979:105980	34.9653029193531	-0.251041419117277	0.552963642405356	-0.453992631459933	0.649834130320523	0.999672012797591
HS_H3K27ac_105981:105982:105983:105984:105985	66.0057708436747	-0.909306148547189	0.68650327957546	-1.32454742111285	0.185321304804838	0.999672012797591
HS_H3K27ac_105989:105990	23.0921226614907	-0.583583025743611	0.600745984348026	-0.971430589547691	0.331333901955944	0.999672012797591
HS_H3K27ac_105991	19.1763371418501	-0.330301172466851	0.488501631079424	-0.676151626632231	0.49894438143162	0.999672012797591
HS_H3K27ac_105992	36.15800435015	-0.822968989277844	0.62544966541477	-1.31580370857196	0.18823993422101	0.999672012797591
HS_H3K27ac_105993	90.7508328669535	-1.24651854227131	0.577053360362988	-2.16014432614551	0.0307614984865362	0.999672012797591
HS_H3K27ac_105994	11.1178392714994	-0.851836148363107	0.482527723868276	-1.76536208434657	0.0775029314122186	0.999672012797591
HS_H3K27ac_105995	54.2816934207929	0.255183315526132	0.628713999073561	0.40588139583683	0.684829748281623	0.999672012797591
HS_H3K27ac_105996	26.4192860639281	-0.438700753484398	0.621521314808883	-0.705849892886292	0.480281490895548	0.999672012797591
HS_H3K27ac_105999	16.3884888853192	0.0430771237402338	0.43937074576711	0.098042767196583	0.92189833362129	0.999672012797591
HS_H3K27ac_106000:106001	144.882656091807	-0.393802344994962	0.602143700439168	-0.654000606014387	0.513111415182259	0.999672012797591
HS_H3K27ac_106002	16.5400165422072	-0.0333186671186133	0.342071812716954	-0.097402550809361	0.922406719109894	0.999672012797591
HS_H3K27ac_106003:106004	28.2765927662613	-0.411578663538898	0.292804655588321	-1.40564248444728	0.159830313804491	0.999672012797591
HS_H3K27ac_106005	15.9676372212948	-0.278157648854862	0.384062599506313	-0.724250810186713	0.468911769923717	0.999672012797591
HS_H3K27ac_106006:106007	23.7815913919209	-0.122938118689213	0.331543883838731	-0.370804966346513	0.710782802053911	0.999672012797591
HS_H3K27ac_106008	17.3876982110591	0.0786383661421419	0.481864637962568	0.163195968217636	0.870364140549467	0.999672012797591
HS_H3K27ac_10602	23.2234683270934	0.316118574610183	0.5999796311901	0.526882177621831	0.598275411069528	0.999672012797591
HS_H3K27ac_106022	10.3924077218088	0.811797034924541	0.64736591641078	1.25400027147772	0.209841906758634	0.999672012797591
HS_H3K27ac_106029:106030	26.2186955858776	-0.53022526462274	0.350799791823121	-1.511475425533	0.130667365093814	0.999672012797591
HS_H3K27ac_10603	27.9556961689968	-0.253331777924506	0.450763735060921	-0.562005676632943	0.574112151474246	0.999672012797591
HS_H3K27ac_106047	15.6769956491998	0.133074001941972	0.52127717820488	0.255284534803994	0.798503343759543	0.999672012797591
HS_H3K27ac_106048	42.8920148090203	-1.11371706573661	0.957101334208955	-1.16363547508488	0.244571768573685	0.999672012797591
HS_H3K27ac_106049	24.7319516007166	0.14860898780445	0.561054030976549	0.264874645933453	0.791106030548466	0.999672012797591
HS_H3K27ac_10604:10605	123.06492307048	-0.568736064461485	0.508795108624008	-1.11780961495401	0.263648314151806	0.999672012797591
HS_H3K27ac_106050	14.5173950918368	0.0837372176824251	0.44865165258037	0.186641946376035	0.851941376143726	0.999672012797591
HS_H3K27ac_106055	9.13225190763946	-0.173992648623146	0.664582338662687	-0.261807512028177	0.793469847263494	0.999672012797591
HS_H3K27ac_106056	15.6398062447332	-0.112115662229518	0.471373937956305	-0.237848665786676	0.81199847171883	0.999672012797591
HS_H3K27ac_106057	19.6859274698088	0.0313105901598957	0.388303263843699	0.0806343728609476	0.935732729608183	0.999672012797591
HS_H3K27ac_106058	18.8982911206567	-0.59447084671667	0.473740167046149	-1.25484577426334	0.209534752047022	0.999672012797591
HS_H3K27ac_106059	17.8115310981313	-0.648366225159524	0.350725574152333	-1.84864256542044	0.064509442100871	0.999672012797591
HS_H3K27ac_106060	17.7147691020508	-0.552349284568772	0.458608629824515	-1.20440229129602	0.228434126873047	0.999672012797591
HS_H3K27ac_106061	12.1855922752263	-0.0596674569178377	0.457759776022297	-0.130346657883133	0.896292167267068	0.999672012797591
HS_H3K27ac_106062	10.3747833817514	-0.325575324326802	0.45897314523712	-0.709355934449278	0.478103625782221	0.999672012797591
HS_H3K27ac_106063	12.799060400955	-0.562007700230746	0.411823660905121	-1.36468045326863	0.172353505811928	0.999672012797591
HS_H3K27ac_106064	13.6147791195487	-0.133056788416465	0.386004789943206	-0.344702428267904	0.730318092410945	0.999672012797591
HS_H3K27ac_106065	33.0608035743804	0.180966398862699	0.437706504027518	0.413442334526796	0.679282563286223	0.999672012797591
HS_H3K27ac_106066	53.8413114084398	-0.00691076471626382	0.539652236536465	-0.0128059595576175	0.989782601846423	0.999672012797591
HS_H3K27ac_106067	14.0829746165747	-0.872483639531789	0.431645118534275	-2.02129852063301	0.0432488722190194	0.999672012797591
HS_H3K27ac_106068:106069	21.1116225571678	-0.197881359557247	0.395712326621373	-0.500063673140474	0.617030243955666	0.999672012797591
HS_H3K27ac_10606:10607	49.3710700566029	-0.194084613150683	0.684583303961155	-0.283507663753506	0.776787707735073	0.999672012797591
HS_H3K27ac_106070	2.09986839899813	-1.35027425299821	0.786112517036923	-1.71766028874311	0.0858585966836255	0.999672012797591
HS_H3K27ac_106071	17.3545087605906	-0.31871451544806	0.46714821024803	-0.682255670590796	0.495077298306264	0.999672012797591
HS_H3K27ac_106072	79.4621107561182	-0.236355366488616	0.484998584560382	-0.487332074799468	0.626023021013405	0.999672012797591
HS_H3K27ac_106074	65.9321267127743	-0.799098635838297	0.743447531399087	-1.07485545662447	0.282439447243192	0.999672012797591
HS_H3K27ac_106075	82.6326799385952	-0.616806494969206	0.417536952248837	-1.47725007726169	0.139608614710519	0.999672012797591
HS_H3K27ac_106076	2.38629267655429	-0.338666539493225	0.66229751330195	-0.511351066086251	0.60910525315504	0.999672012797591
HS_H3K27ac_106077	12.1690317488716	-0.613536096454676	0.519840311992917	-1.18023955107013	0.237904952629737	0.999672012797591
HS_H3K27ac_106078	14.4039308810224	0.0580352577873605	0.574498590601037	0.101018973304433	0.919535398702358	0.999672012797591
HS_H3K27ac_106079	15.0592513037928	-0.0675934143362215	0.494671695780482	-0.136642979399851	0.891313002456224	0.999672012797591
HS_H3K27ac_10608	23.9685577833424	0.393438795284566	0.458833864162168	0.857475496066505	0.391182151446506	0.999672012797591
HS_H3K27ac_106080	12.7311499210215	-0.179235901091993	0.485284405365552	-0.369341975778057	0.71187284168971	0.999672012797591
HS_H3K27ac_106082:106083	19.1036739283422	-0.657344361435687	0.700471857022202	-0.938430794679097	0.348023066522391	0.999672012797591
HS_H3K27ac_106084	19.1486155377515	-0.30999027254637	0.31581531334859	-0.981555546688169	0.32631885656308	0.999672012797591
HS_H3K27ac_106085	13.4676290214188	-0.614682931695514	0.462068604372201	-1.33028499638201	0.183424388650131	0.999672012797591
HS_H3K27ac_106086:106087	29.8000313024222	-0.566894515467321	0.564337328458219	-1.0045313093431	0.315122587764258	0.999672012797591
HS_H3K27ac_106088	16.5701244938764	-0.662820333377409	0.495568685505147	-1.33749438324937	0.181061314467493	0.999672012797591
HS_H3K27ac_106089	13.0663043743176	-0.453936659021216	0.390069055473696	-1.16373409438993	0.244531787965454	0.999672012797591
HS_H3K27ac_10609	27.5149164127342	-0.513900089744034	0.557114936305584	-0.92243100346919	0.356303804222334	0.999672012797591
HS_H3K27ac_106090:106091	148.626795162613	-0.589475126087806	0.505871423661471	-1.16526670318955	0.243911052659317	0.999672012797591
HS_H3K27ac_106099:106100	36.6704853296622	-0.468880330457568	0.417701341562418	-1.12252531606366	0.261639149758799	0.999672012797591
HS_H3K27ac_106101	13.1594221112876	-0.638366431311879	0.492933710360654	-1.29503504810986	0.195308139283378	0.999672012797591
HS_H3K27ac_106102	202.718485480771	-0.902874247404327	0.527617623252974	-1.71122837375625	0.0870389627573107	0.999672012797591
HS_H3K27ac_106103	27.8214114075947	-0.385939575679878	0.564909980787579	-0.683187744606341	0.494488215718717	0.999672012797591
HS_H3K27ac_106104	31.322609518009	-0.781420305008246	0.538612016988957	-1.45080369609404	0.146834530179341	0.999672012797591
HS_H3K27ac_106105	14.95545875323	0.00706794431738309	0.421717793087548	0.0167598911718572	0.986628167607311	0.999672012797591
HS_H3K27ac_106106:106107:106108:106109:106110	72.2176568655263	-0.370147171724583	0.448471702004022	-0.825352346804844	0.409171580823825	0.999672012797591
HS_H3K27ac_10610:10611:10612	29.1028807613834	-0.251865287089302	0.36197838774734	-0.695802002591116	0.486552834946703	0.999672012797591
HS_H3K27ac_106111	18.7782775925188	-0.68288188335687	0.402727589730624	-1.69564216798168	0.0899536668796881	0.999672012797591
HS_H3K27ac_106112	21.316663603301	0.3084802446976	0.519705123041509	0.593567834952747	0.552801199644824	0.999672012797591
HS_H3K27ac_106113	176.645884112092	-0.933295059506379	0.572819458289615	-1.62930055185819	0.103249409397755	0.999672012797591
HS_H3K27ac_106114	23.4679786330022	-0.780445309642057	0.48931545547007	-1.59497375551383	0.11071810471892	0.999672012797591
HS_H3K27ac_106118	67.494638620851	-0.295538318789685	0.443309792814849	-0.666663185834738	0.50498729898606	0.999672012797591
HS_H3K27ac_106119	20.2805326082692	-0.467504721359273	0.398509923802536	-1.1731319433614	0.240742898489601	0.999672012797591
HS_H3K27ac_106120	13.5032154567727	0.589721418301966	0.626482891083832	0.941320867169624	0.346540452289684	0.999672012797591
HS_H3K27ac_106121	120.94432868644	-0.427390215939469	0.608184275201132	-0.702731447303742	0.482223125962475	0.999672012797591
HS_H3K27ac_106122	54.9170182398529	-0.776440154133716	0.622325040267838	-1.24764408290489	0.21216142719291	0.999672012797591
HS_H3K27ac_106123:106124	68.4843000117616	-0.32438904032803	0.496151693438552	-0.653810204858659	0.513234091055368	0.999672012797591
HS_H3K27ac_106127	21.2631807652062	0.663471750131593	0.67174336145106	0.987686351969896	0.323306280639721	0.999672012797591
HS_H3K27ac_106129	1.78237162339663	-0.946434897159698	0.809043726834043	-1.16981921467125	0.242073729449435	0.999672012797591
HS_H3K27ac_106134	22.9969292624125	0.186935555317069	0.506039952404165	0.36940868883761	0.711823122532872	0.999672012797591
HS_H3K27ac_106137	67.3737098407947	-0.774189888312612	0.546740433135172	-1.41600994071936	0.156772593996978	0.999672012797591
HS_H3K27ac_106138	20.0094396378001	-0.808995964537405	0.503574263482222	-1.60650776499813	0.108162390213869	0.999672012797591
HS_H3K27ac_10613:10614:10615	39.8072724802206	-0.211292775043232	0.482064179945355	-0.438308390943262	0.6611627440995	0.999672012797591
HS_H3K27ac_106142	16.6776676690134	-0.258743704119968	0.555911772241231	-0.465440231777803	0.6416162289308	0.999672012797591
HS_H3K27ac_106143	11.5118350309884	1.04955623724736	0.432156259138056	2.42864985767119	0.0151551605648039	0.999672012797591
HS_H3K27ac_106153	36.1695114501587	-0.600249036528715	0.547259106759117	-1.09682786291745	0.272716647654644	0.999672012797591
HS_H3K27ac_106156	222.30981415453	-0.565788292426238	0.560600153926715	-1.00925461483231	0.31285254013877	0.999672012797591
HS_H3K27ac_106157	14.1109137162933	-0.236427833843688	0.646182947723013	-0.365883740319673	0.714451829719685	0.999672012797591
HS_H3K27ac_106158	19.1343656485363	-0.0737294253604991	0.374011149545228	-0.197131624151176	0.84372453647289	0.999672012797591
HS_H3K27ac_106159	21.0112710681581	-0.548221106057577	0.395415945730957	-1.38644157368046	0.165612109244022	0.999672012797591
HS_H3K27ac_106160	15.9205588559822	-0.787908308400265	0.491779010535725	-1.60215928602148	0.109120390674942	0.999672012797591
HS_H3K27ac_106161	14.4737745937024	-0.981349916486647	0.480426582666794	-2.04266364912467	0.0410857456197941	0.999672012797591
HS_H3K27ac_106162	8.60930430786862	0.288158253496418	0.46545114459716	0.619094521178616	0.535854092432485	0.999672012797591
HS_H3K27ac_106164	327.136019779236	-0.767537179187397	0.637600195236548	-1.20379069034419	0.228670488867608	0.999672012797591
HS_H3K27ac_106166	11.5613525124894	0.159354226492642	0.425332448070201	0.374658052108785	0.707914793085818	0.999672012797591
HS_H3K27ac_106167	19.5065022092209	-0.292014912999485	0.44237714713139	-0.660103974387162	0.509187108397399	0.999672012797591
HS_H3K27ac_106168	9.64155044319106	-0.00510938912084317	0.472033974416387	-0.0108241978284727	0.991363708312594	0.999699844871151
HS_H3K27ac_10616:10617:10618	25.7269047617215	0.417887638626137	0.439807372123492	0.950160604649436	0.342030652711101	0.999672012797591
HS_H3K27ac_106186	18.449909272212	1.11245447700258	0.830151948266945	1.34006127351141	0.180225425108641	0.999672012797591
HS_H3K27ac_106189	12.2491030935263	-0.840070970065828	0.486092186213301	-1.72821327701244	0.0839499942371465	0.999672012797591
HS_H3K27ac_106190:106191:106192	28.1272568962633	-0.372014143403974	0.61818602280253	-0.601783491832212	0.547318265148996	0.999672012797591
HS_H3K27ac_10619:10620	26.4873274593944	-0.33857751022763	0.489478320340893	-0.691710942359676	0.489118873846631	0.999672012797591
HS_H3K27ac_106202	10.56846866831	-0.100191773298892	0.498018017797734	-0.20118102100391	0.840557031143968	0.999672012797591
HS_H3K27ac_106203	25.2846064506893	-0.377383061275983	0.536623057545332	-0.703255396818469	0.481896601751321	0.999672012797591
HS_H3K27ac_106204:106205	37.0427992428012	-0.562164299425273	0.585673053055888	-0.959860277832569	0.337125540235343	0.999672012797591
HS_H3K27ac_106206	14.6795769527899	0.0352483128660265	0.43089073004569	0.0818033677872087	0.93480307794565	0.999672012797591
HS_H3K27ac_106207:106208	13.0075780135425	1.41294948553545	0.613227366805321	2.30412007359746	0.0212159042121027	0.999672012797591
HS_H3K27ac_106209	86.8625443351415	-0.967951679042338	0.515473759907324	-1.87779040239869	0.0604098437377248	0.999672012797591
HS_H3K27ac_10621	40.8812881362131	-0.317688531731529	0.539230804121376	-0.589151304605404	0.555759779714314	0.999672012797591
HS_H3K27ac_106210	11.4950578180974	0.0878543673202419	0.491142576770289	0.178877522486372	0.858033872568521	0.999672012797591
HS_H3K27ac_106214:106215	41.7158847023645	-0.106477698527783	0.388589661759089	-0.274010631280755	0.784076451649857	0.999672012797591
HS_H3K27ac_106217	88.8684435097278	-0.162747598608037	0.574610146046218	-0.2832313347195	0.776999509722312	0.999672012797591
HS_H3K27ac_106218	22.8615328568567	-0.105720734311253	0.457951828159583	-0.23085557871037	0.817427001634871	0.999672012797591
HS_H3K27ac_106219	18.8032905325036	0.263325183825402	0.426946639202337	0.616763688121241	0.537390606191413	0.999672012797591
HS_H3K27ac_106220	24.6135652728373	-0.177923959408549	0.506293438185839	-0.351424581061311	0.7252698439162	0.999672012797591
HS_H3K27ac_106221	27.8403752052744	0.373259284967122	0.514588291624213	0.72535518402292	0.468234159368753	0.999672012797591
HS_H3K27ac_106225	16.1739703114354	-0.308504672628974	0.430252666275216	-0.717031402268256	0.473354720701463	0.999672012797591
HS_H3K27ac_106231	25.7913173186321	-0.490957638776086	0.343883314748296	-1.4276867115098	0.153382052690946	0.999672012797591
HS_H3K27ac_106232	18.5599101647619	0.0684811194229609	0.407343406647123	0.16811643027841	0.866491683821889	0.999672012797591
HS_H3K27ac_106233	20.5051213488739	0.18360078466525	0.417155323875824	0.440125713749498	0.659846059171787	0.999672012797591
HS_H3K27ac_106234:106235	37.5162713149083	-0.603338074726858	0.410434709728363	-1.46999768885571	0.141562379925794	0.999672012797591
HS_H3K27ac_106236	21.9661410952844	-0.209102275474073	0.476744439397285	-0.438604539862965	0.660948106924751	0.999672012797591
HS_H3K27ac_106237	16.3463975023502	-0.614401447864797	0.481747089840923	-1.27536099505589	0.202181497735492	0.999672012797591
HS_H3K27ac_106238	17.2782900204763	0.646819708623682	0.529424340470022	1.22174153921491	0.22180538239639	0.999672012797591
HS_H3K27ac_106239	13.3265485517864	0.754558599123856	0.527163647500457	1.43135552442129	0.152328348168442	0.999672012797591
HS_H3K27ac_10624	158.040036598938	-0.209398045390144	0.498839720169607	-0.419770192555934	0.674653341959522	0.999672012797591
HS_H3K27ac_106244	27.238597711522	-0.495875433127288	0.386535591769217	-1.28287134144002	0.199537154727608	0.999672012797591
HS_H3K27ac_106245	62.1831610380798	0.0626098208511685	0.56394460730572	0.111021224496304	0.911599516060229	0.999672012797591
HS_H3K27ac_106246	157.897911160057	-0.738684400183196	0.522738460039918	-1.41310513124821	0.157624814729142	0.999672012797591
HS_H3K27ac_106249	326.476630844264	-0.281624218238419	0.614507952418372	-0.458292227350514	0.646742507558544	0.999672012797591
HS_H3K27ac_106250	133.183285722328	-0.188798307690745	0.579696203432565	-0.325684913188685	0.744662759955859	0.999672012797591
HS_H3K27ac_106259:106260	16.475331450842	-0.160603512525913	0.46814325164509	-0.343064888709898	0.731549644714806	0.999672012797591
HS_H3K27ac_10626	178.836570905732	-0.515622990797102	0.523570301318745	-0.98482092948812	0.324712038160913	0.999672012797591
HS_H3K27ac_106261	24.5946557398758	-0.126435329978912	0.427472602294707	-0.295774113475805	0.767402593402894	0.999672012797591
[truncated: 33,644 more rows]
