# Supplementary material for: Transposable elements are the primary source of novelty in primate gene regulation
Source: Genome Res. 2017 Oct;27(10):1623–33. doi: 10.1101/gr.218149.116 (PMC5630026; doi:10.1101/gr.218149.116)
Supplement: Supplemental Material [file supp_gr.218149.116_Supplemental_FILE_S3.zip › FILE_S3/HSVsOTHER_Dbinding_me1.csv]

	baseMean	log2FoldChange	lfcSE	stat	pvalue	padj
HS_H3K4me1_10000:10001	17.62495516	-0.606015474	0.514231681	-1.17848724	0.238602416	0.999961634
HS_H3K4me1_10002	13.27903129	0.152938848	0.494548834	0.309249234	0.757131945	0.999961634
HS_H3K4me1_10003	18.9310263	0.420412169	0.598057399	0.70296291	0.482078864	0.999961634
HS_H3K4me1_100036	22.6066699	-0.322869266	0.808316077	-0.399434423	0.689573134	0.999961634
HS_H3K4me1_100037	41.43135092	0.365926094	0.691835525	0.528920649	0.596860497	0.999961634
HS_H3K4me1_10004	15.62898401	-0.999076493	0.745734939	-1.339720645	0.180336183	0.999961634
HS_H3K4me1_100042:100043:100044	4.857228498	-1.030414472	0.787621045	-1.308261731	0.19078455	0.999961634
HS_H3K4me1_100045	15.09134934	0.737932591	0.544587067	1.355031427	0.175407544	0.999961634
HS_H3K4me1_100046	25.16972024	-0.209774029	0.783800408	-0.26763705	0.788978709	0.999961634
HS_H3K4me1_100047:100048:100049	30.12779014	-0.578459152	0.438843171	-1.318145502	0.187454945	0.999961634
HS_H3K4me1_100050:100051	24.76788237	-0.10140974	0.667312272	-0.151967444	0.879212614	0.999961634
HS_H3K4me1_100052:100053	14.9621848	-0.280752961	0.470753939	-0.596390042	0.550914692	0.999961634
HS_H3K4me1_100054	33.45723153	0.297044207	0.718198287	0.413596374	0.679169729	0.999961634
HS_H3K4me1_100058	11.95266582	-0.824309641	0.597740341	-1.379043013	0.167881493	0.999961634
HS_H3K4me1_100059	20.6494566	0.06454071	0.68653239	0.094009709	0.925101444	0.999961634
HS_H3K4me1_100061:100062:100063:100064	30.0475969	0.13039276	0.402522649	0.32393894	0.745984262	0.999961634
HS_H3K4me1_100065:100066:100067:100068:100069:100070:100071:100072:100073:100074:100075:100076:100077	29.82294912	0.203196702	0.505654965	0.401848525	0.687795507	0.999961634
HS_H3K4me1_100078:100079:100080:100081	102.4843903	-0.502780198	0.621259117	-0.809292265	0.418347054	0.999961634
HS_H3K4me1_100121:100122:100123:100124	55.88778653	0.546896782	0.589940925	0.92703652	0.353907573	0.999961634
HS_H3K4me1_100125:100126:100127:100128:100129	150.7552639	0.187064361	0.600430508	0.311550394	0.755382239	0.999961634
HS_H3K4me1_100132:100133	25.75993303	-0.130800146	0.597784053	-0.218808356	0.826799337	0.999961634
HS_H3K4me1_100137:100138	24.29524742	-0.165585509	0.457013484	-0.362320839	0.717112287	0.999961634
HS_H3K4me1_100165:100166:100167:100168:100169:100170	198.9371376	-0.407289605	0.569764095	-0.714839016	0.474708524	0.999961634
HS_H3K4me1_10017	9.64678954	-0.663230404	0.707617726	-0.937272173	0.348618573	0.999961634
HS_H3K4me1_100171:100172:100173:100174:100175:100176	20.94384603	-0.15085747	0.453034223	-0.33299354	0.73913916	0.999961634
HS_H3K4me1_10018	10.63409859	-0.030153836	0.616108317	-0.048942426	0.960965178	0.999961634
HS_H3K4me1_10019	47.18234872	-0.504214664	0.73488452	-0.686114145	0.492641132	0.999961634
HS_H3K4me1_10028	7.536489069	1.575508418	1.301084466	1.210919397	0.225926298	0.999961634
HS_H3K4me1_100331:100332:100333:100334:100335:100336:100337:100338:100339:100340:100341:100342:100343:100344:100345:100346:100347:100348:100349:100350:100351	113.545974	0.331756003	0.454992437	0.729146193	0.465912241	0.999961634
HS_H3K4me1_10036	67.40287478	-0.111395678	0.57163383	-0.194872438	0.845492812	0.999961634
HS_H3K4me1_10037	35.72767197	-0.707267332	0.75307278	-0.939175271	0.347640763	0.999961634
HS_H3K4me1_10038	2.499661373	0.335801734	0.737889442	0.455084075	0.649048754	0.999961634
HS_H3K4me1_10042	29.09114674	-0.469206942	0.696970692	-0.673208999	0.500814337	0.999961634
HS_H3K4me1_10043	17.51517797	-0.920994406	0.727794258	-1.265459841	0.205706535	0.999961634
HS_H3K4me1_10044	10.20063254	0.069810095	0.745043822	0.093699314	0.925348015	0.999961634
HS_H3K4me1_10047	14.75427889	1.075149161	0.713914192	1.505992139	0.132069192	0.999961634
HS_H3K4me1_100492:100493	49.00807096	0.286040847	0.659495299	0.433726893	0.664486776	0.999961634
HS_H3K4me1_100499	16.23905448	0.504143168	0.872059664	0.57810628	0.563192368	0.999961634
HS_H3K4me1_100500:100501	13.1908916	0.569039808	0.568044889	1.001751481	0.316463636	0.999961634
HS_H3K4me1_100502:100503	36.63684414	-0.370308972	0.61278328	-0.604306587	0.545639828	0.999961634
HS_H3K4me1_100504:100505:100506:100507:100508	56.51832537	0.123840745	0.709202195	0.1746198	0.86137839	0.999961634
HS_H3K4me1_100509	16.12429628	-0.085431008	0.555818329	-0.153703113	0.87784383	0.999961634
HS_H3K4me1_100510:100511	21.53875736	0.242911286	0.611904729	0.396975664	0.691385407	0.999961634
HS_H3K4me1_100512	12.93806523	0.057709129	0.610757944	0.094487726	0.924721732	0.999961634
HS_H3K4me1_100513	16.48089985	0.382004057	0.425170779	0.898472041	0.368933944	0.999961634
HS_H3K4me1_100515:100516	122.7453284	0.744498923	0.994269953	0.748789522	0.453984076	0.999961634
HS_H3K4me1_100517:100518:100519	71.03697889	0.052722771	0.536385448	0.098292694	0.92169988	0.999961634
HS_H3K4me1_100520:100521:100522:100523:100524	36.71883406	0.64963878	0.769187495	0.844577927	0.398346537	0.999961634
HS_H3K4me1_100525:100526:100527	24.67301172	0.305583331	0.405315198	0.753939977	0.450885264	0.999961634
HS_H3K4me1_100533:100534:100535:100536:100537:100538:100539:100540:100541:100542:100543:100544	102.2091798	0.135385014	0.41482528	0.326366354	0.74414719	0.999961634
HS_H3K4me1_100545	31.78812403	0.922119135	0.834340861	1.10520673	0.269070021	0.999961634
HS_H3K4me1_100547:100548:100549:100550:100551	32.18277138	-0.044588897	0.590176815	-0.07555176	0.939775716	0.999961634
HS_H3K4me1_100553:100554:100555:100556	35.8957819	-0.325606502	0.634299322	-0.513332572	0.607718703	0.999961634
HS_H3K4me1_100557:100558:100559	75.88515132	-0.435683068	0.672607018	-0.647752784	0.517144858	0.999961634
HS_H3K4me1_100560	29.00184111	-0.322490075	0.614050311	-0.525185101	0.599454521	0.999961634
HS_H3K4me1_10060	24.98814549	0.255988118	0.598825195	0.427483881	0.669026923	0.999961634
HS_H3K4me1_10062	10.26571976	1.54107397	0.804037672	1.916668862	0.055280014	0.999961634
HS_H3K4me1_100623:100624:100625:100626:100627:100628:100629:100630:100631:100632:100633:100634:100635:100636:100637:100638:100639:100640	419.6584241	-0.112427787	0.518599005	-0.216791367	0.82837094	0.999961634
HS_H3K4me1_10064	13.91140287	0.223625262	0.543369092	0.411553152	0.680666976	0.999961634
HS_H3K4me1_100641:100642:100643:100644	193.7302468	-0.091704369	0.453992765	-0.201995221	0.839920461	0.999961634
HS_H3K4me1_100645	14.74705566	0.691943042	0.676124359	1.023396115	0.306120596	0.999961634
HS_H3K4me1_100646	35.26468757	0.218203037	0.532415822	0.409835749	0.68192644	0.999961634
HS_H3K4me1_100647	15.94817398	0.395782333	0.62048265	0.637862046	0.523563486	0.999961634
HS_H3K4me1_100648:100649:100650:100651:100652:100653:100654:100655:100656:100657:100658:100659:100660:100661:100662:100663:100664:100665:100666:100667	191.3187001	-0.003444961	0.416307946	-0.008275031	0.993397556	0.999961634
HS_H3K4me1_10066	7.106148558	0.125736431	0.797997292	0.157564985	0.874799597	0.999961634
HS_H3K4me1_100738:100739:100740:100741:100742:100743:100744	13.38944836	0.16177608	0.565263084	0.286196083	0.774727944	0.999961634
HS_H3K4me1_100816	16.3356613	0.621225299	0.825208344	0.752810249	0.451563947	0.999961634
HS_H3K4me1_100817	16.6035178	-0.098664249	0.780447191	-0.126420148	0.899399355	0.999961634
HS_H3K4me1_100818:100819:100820:100821	32.370981	0.403798673	0.555481918	0.726933965	0.467266409	0.999961634
HS_H3K4me1_100822	13.87724113	0.404800119	0.562897837	0.719136036	0.472057106	0.999961634
HS_H3K4me1_100826	17.18915075	-0.327189568	0.577053049	-0.567000848	0.570713606	0.999961634
HS_H3K4me1_100827:100828	16.48108371	1.578932276	1.161680703	1.359179223	0.174089803	0.999961634
HS_H3K4me1_100832	3.627637151	0.388285848	0.62555983	0.620701378	0.534796123	0.999961634
HS_H3K4me1_100835:100836	17.6322002	0.251918522	0.46676493	0.53971176	0.589395829	0.999961634
HS_H3K4me1_100838	10.81655306	0.189572607	0.57252211	0.331118403	0.740555051	0.999961634
HS_H3K4me1_100839:100840:100841	32.78690851	0.205354518	0.473168482	0.433998726	0.664289367	0.999961634
HS_H3K4me1_100842	10.22086825	1.1714637	0.514530452	2.276762621	0.022800405	0.999961634
HS_H3K4me1_100843	16.25821921	0.682641421	0.484034469	1.41031572	0.158446479	0.999961634
HS_H3K4me1_100844	13.60492685	-0.692282221	0.576411054	-1.201021764	0.229742759	0.999961634
HS_H3K4me1_100846:100847:100848:100849	23.77542492	-0.348050583	0.460147323	-0.756389456	0.449415728	0.999961634
HS_H3K4me1_100850	10.35200034	0.142882358	0.804216411	0.177666554	0.858984854	0.999961634
HS_H3K4me1_100851	13.15031217	-0.846611767	0.746175807	-1.134600934	0.256542562	0.999961634
HS_H3K4me1_100853:100854	41.12003374	-0.255689444	0.488722548	-0.523179144	0.600849594	0.999961634
HS_H3K4me1_100855	12.30278863	0.320916191	0.661481476	0.48514766	0.627571606	0.999961634
HS_H3K4me1_100857:100858	37.95253909	0.512707839	0.749706397	0.683878169	0.4940521	0.999961634
HS_H3K4me1_100859:100860	24.94992747	-0.15382172	0.437387619	-0.35168284	0.725076131	0.999961634
HS_H3K4me1_100861	10.77664902	0.140236132	0.547653403	0.256067307	0.797898866	0.999961634
HS_H3K4me1_100862	7.43739361	0.478648365	0.5838006	0.819883304	0.412282636	0.999961634
HS_H3K4me1_100865:100866:100867:100868	61.99937501	0.103194959	0.683235897	0.151038549	0.879945307	0.999961634
HS_H3K4me1_100869	12.25875533	-0.468192195	0.596271698	-0.785199425	0.432336652	0.999961634
HS_H3K4me1_100871:100872:100873:100874	151.3160569	-0.315621956	0.644710072	-0.489556422	0.62444782	0.999961634
HS_H3K4me1_100875:100876	15.39990145	0.634612229	0.674484623	0.940884651	0.346763974	0.999961634
HS_H3K4me1_10092	30.55861052	1.619951458	1.174587415	1.379166367	0.167843465	0.999961634
HS_H3K4me1_10093:10094	54.69902649	0.407335948	0.654814648	0.622062975	0.533900459	0.999961634
HS_H3K4me1_10095	21.8574643	0.342934852	0.642218998	0.533984285	0.593352407	0.999961634
HS_H3K4me1_10098	10.97045913	-1.290574705	0.768164043	-1.680076954	0.092942344	0.999961634
HS_H3K4me1_10100	27.46486209	0.239816127	0.680537084	0.352392445	0.724543967	0.999961634
HS_H3K4me1_10101	215.9645469	-0.669427644	0.656770272	-1.019272144	0.308073785	0.999961634
HS_H3K4me1_10103	51.41274733	-0.523931899	0.448396881	-1.168455719	0.242622991	0.999961634
HS_H3K4me1_10104	18.07292011	0.712924798	0.823432843	0.865795923	0.386602086	0.999961634
HS_H3K4me1_10105	21.79291912	0.578745102	0.660027701	0.876849716	0.380568271	0.999961634
HS_H3K4me1_10106	17.06663273	-0.680545988	0.546716954	-1.244786691	0.21321017	0.999961634
HS_H3K4me1_10107	20.41679305	0.179445047	0.567049296	0.316454052	0.751657896	0.999961634
HS_H3K4me1_10110:10111	67.72856317	-0.252283973	0.514624865	-0.490228884	0.623971944	0.999961634
HS_H3K4me1_10112	82.53448211	-0.125309496	0.605263633	-0.207032918	0.835984151	0.999961634
HS_H3K4me1_10113	21.34454189	1.173625542	1.407736054	0.833697154	0.404451662	0.999961634
HS_H3K4me1_10114	19.29069908	0.250438339	0.796988702	0.314230727	0.753345807	0.999961634
HS_H3K4me1_10118	95.74680534	-0.235924396	0.635058009	-0.371500543	0.710264751	0.999961634
HS_H3K4me1_10119	27.89385994	1.153940196	1.4393292	0.801720826	0.422714466	0.999961634
HS_H3K4me1_10124	13.41141961	-0.502322246	0.883621073	-0.568481515	0.569708054	0.999961634
HS_H3K4me1_101248	25.7390282	-2.251225113	1.372211274	-1.640581998	0.100884214	0.999961634
HS_H3K4me1_101249	37.62789226	-0.649206474	0.698610038	-0.92928306	0.352742412	0.999961634
HS_H3K4me1_10125:10126	18.29921844	-0.521406798	0.50971334	-1.022941244	0.306335627	0.999961634
HS_H3K4me1_101254	10.65772345	-0.021366685	0.537944593	-0.039719118	0.968317059	0.999961634
HS_H3K4me1_101268	10.12939821	0.484149676	0.682183924	0.70970549	0.477886787	0.999961634
HS_H3K4me1_10127	23.98078312	-0.374983544	0.52823532	-0.709879724	0.477778725	0.999961634
HS_H3K4me1_101270	7.397592459	0.449770357	0.746114782	0.602816575	0.546630719	0.999961634
HS_H3K4me1_101272	17.74091787	-0.65015878	0.660642408	-0.984131162	0.325051027	0.999961634
HS_H3K4me1_101274	11.85951391	0.46508487	0.886006869	0.52492242	0.599637123	0.999961634
HS_H3K4me1_10128	148.2912867	-0.347371375	0.567844391	-0.611736913	0.540711835	0.999961634
HS_H3K4me1_101285	10.34331866	-0.551784239	0.530819843	-1.039494372	0.298574874	0.999961634
HS_H3K4me1_101286	17.75267379	0.186088805	0.876468379	0.212316622	0.831860029	0.999961634
HS_H3K4me1_101287	10.60267089	-1.091187032	0.612345447	-1.781979498	0.074752575	0.999961634
HS_H3K4me1_101288	11.47639152	0.097057851	0.563780988	0.17215524	0.863315486	0.999961634
HS_H3K4me1_101289	27.84156962	-0.39215576	0.567882192	-0.690558298	0.489843162	0.999961634
HS_H3K4me1_10129:10130	98.54618223	-0.141848455	0.65917893	-0.215189607	0.829619493	0.999961634
HS_H3K4me1_101290:101291:101292	20.32963687	-0.327895652	0.593064776	-0.552883369	0.580343276	0.999961634
HS_H3K4me1_101293	5.638746796	-0.393065083	0.70824101	-0.554987748	0.578903041	0.999961634
HS_H3K4me1_101297	15.41203475	-0.430406768	0.609515219	-0.706146055	0.480097313	0.999961634
HS_H3K4me1_101299	10.77136386	0.333290125	0.675847993	0.493143619	0.621911112	0.999961634
HS_H3K4me1_10131	230.4360984	-0.62158206	0.5903694	-1.052869711	0.29240071	0.999961634
HS_H3K4me1_10132	18.48515698	1.16989142	0.627348395	1.864819342	0.062206731	0.999961634
HS_H3K4me1_101321	15.9045888	0.329428982	0.546634189	0.602649796	0.546741686	0.999961634
HS_H3K4me1_101322	21.69906713	-0.106366647	0.720679651	-0.147592133	0.882664664	0.999961634
HS_H3K4me1_101324	25.61610099	-0.357219524	0.789818073	-0.452280767	0.65106673	0.999961634
HS_H3K4me1_101325	13.19382145	-0.357080179	0.558258229	-0.63963263	0.522411464	0.999961634
HS_H3K4me1_101326	20.08701617	0.24974595	0.497560738	0.50194063	0.615709284	0.999961634
HS_H3K4me1_101327	11.29719378	-0.013624762	0.655463667	-0.020786448	0.983416008	0.999961634
HS_H3K4me1_101328	32.39781439	0.109739176	0.777156708	0.141205982	0.88770722	0.999961634
HS_H3K4me1_101329	74.80611473	-0.413391157	0.692740825	-0.596747214	0.550676165	0.999961634
HS_H3K4me1_101330	11.03377057	0.290410644	0.78203942	0.37135039	0.710376571	0.999961634
HS_H3K4me1_101331	12.73051745	0.453248652	0.80036282	0.566303983	0.571187154	0.999961634
HS_H3K4me1_101334	12.73116652	0.30774826	0.664770197	0.462939315	0.643407866	0.999961634
HS_H3K4me1_101337	19.61347028	-0.204608996	0.523261237	-0.391026474	0.695777668	0.999961634
HS_H3K4me1_101338	15.31401719	-0.03974738	0.681046852	-0.058362181	0.953460138	0.999961634
HS_H3K4me1_101339	30.38805863	-0.004861939	0.710120553	-0.006846639	0.994537215	0.999961634
HS_H3K4me1_10134	20.98505009	0.447699305	0.688514493	0.650239479	0.515537543	0.999961634
HS_H3K4me1_101340	14.84907991	0.425475243	1.102756653	0.38582877	0.699623487	0.999961634
HS_H3K4me1_101341	113.2774749	-0.091993274	0.590459093	-0.155799573	0.876191008	0.999961634
HS_H3K4me1_101343	66.70919594	-0.399442358	0.626257474	-0.637824497	0.523587931	0.999961634
HS_H3K4me1_101348	15.68114818	0.886413166	1.160652365	0.763719778	0.445034252	0.999961634
HS_H3K4me1_101349:101350	21.08217152	-0.859148717	0.779607797	-1.102026839	0.270450003	0.999961634
HS_H3K4me1_10135	27.1670135	0.152543259	0.585374942	0.260590688	0.794408171	0.999961634
HS_H3K4me1_101355	15.54577356	-0.165163446	0.909820018	-0.181534196	0.855948294	0.999961634
HS_H3K4me1_101357:101358	13.77954613	-0.472179032	0.596993986	-0.790927619	0.42898623	0.999961634
HS_H3K4me1_101359	121.915615	-0.727451986	0.69511619	-1.046518549	0.295321686	0.999961634
HS_H3K4me1_10136	27.64936324	0.270124219	0.61145691	0.441771472	0.658654585	0.999961634
HS_H3K4me1_101360	19.38528311	-0.552418432	0.673016774	-0.820809307	0.411754897	0.999961634
HS_H3K4me1_101361	18.90471031	-0.01241458	0.725921702	-0.017101816	0.98635539	0.999961634
HS_H3K4me1_101362	15.16123195	0.522865325	1.163693806	0.449315208	0.653204288	0.999961634
HS_H3K4me1_101363	24.34141339	-1.085198549	0.658818097	-1.647189952	0.099519008	0.999961634
HS_H3K4me1_101367	48.97536868	-0.439327708	0.98558984	-0.445751052	0.655777083	0.999961634
HS_H3K4me1_101368	42.57799236	-0.414814804	0.808803869	-0.512874406	0.608039178	0.999961634
HS_H3K4me1_101370	20.67236593	-1.124600455	0.773531452	-1.453852267	0.145987269	0.999961634
HS_H3K4me1_101373:101374	34.48755969	0.091453158	1.205041246	0.075892139	0.939504911	0.999961634
HS_H3K4me1_101375	44.88518832	0.080842159	0.594054907	0.136085331	0.891753824	0.999961634
HS_H3K4me1_101379	17.79087783	0.137537884	0.643101467	0.213866538	0.830651135	0.999961634
HS_H3K4me1_101380	16.64850096	0.387507753	0.845679295	0.458220693	0.646793895	0.999961634
HS_H3K4me1_101382:101383	73.01879041	-0.518852564	0.697531082	-0.743841496	0.456972372	0.999961634
HS_H3K4me1_101384	99.78647472	-0.747714569	0.599012212	-1.248245952	0.211941001	0.999961634
HS_H3K4me1_101385	14.91416926	0.055499226	0.690637017	0.080359472	0.935951359	0.999961634
HS_H3K4me1_101386	15.51967518	0.731331796	0.642224762	1.138747429	0.254808515	0.999961634
HS_H3K4me1_101388:101389	33.12336664	0.074138275	0.730697347	0.101462356	0.919183438	0.999961634
HS_H3K4me1_10139	16.815457	0.119334852	0.672778812	0.177376055	0.859213014	0.999961634
HS_H3K4me1_101390	12.416975	0.633628424	0.636692244	0.99518791	0.319644881	0.999961634
HS_H3K4me1_101391	12.95837511	1.676413043	0.857541358	1.954906348	0.050594125	0.999961634
HS_H3K4me1_101392	12.59056292	-0.34422782	0.544414978	-0.6322894	0.527197789	0.999961634
HS_H3K4me1_101393	7.308851512	0.650519122	0.678436261	0.958850757	0.337633935	0.999961634
HS_H3K4me1_101399	6.292950588	0.853043649	0.6545275	1.303296882	0.192473425	0.999961634
HS_H3K4me1_101400	12.90713346	0.192412587	0.869560321	0.221275721	0.824877753	0.999961634
HS_H3K4me1_101401	36.911435	0.593198395	0.923448798	0.642372806	0.520631152	0.999961634
HS_H3K4me1_101407	14.84428632	0.021768542	0.563942639	0.038600632	0.969208799	0.999961634
HS_H3K4me1_101408	18.01710373	-0.592695336	0.461733844	-1.283629831	0.199271507	0.999961634
HS_H3K4me1_10141	15.43000669	0.218781809	0.4143755	0.527979596	0.597513498	0.999961634
HS_H3K4me1_101411:101412	65.61499576	-0.895864914	0.707396032	-1.266426263	0.205360513	0.999961634
HS_H3K4me1_101416	108.9391833	0.039067598	0.708443897	0.055145648	0.95602243	0.999961634
HS_H3K4me1_101417	25.73745102	0.120783879	0.650559257	0.18566161	0.852710136	0.999961634
HS_H3K4me1_101418:101419	38.73226261	-0.318271163	0.51619493	-0.616571657	0.537517294	0.999961634
HS_H3K4me1_101425	86.53790521	0.068841193	0.532974318	0.129164184	0.897227736	0.999961634
HS_H3K4me1_101426:101427	2.175730143	0.452943126	0.743890639	0.608884024	0.542601315	0.999961634
HS_H3K4me1_101429	11.80041708	-0.146231929	0.701642322	-0.208413781	0.834905897	0.999961634
HS_H3K4me1_101430	19.25833921	-0.329534922	0.872627778	-0.377635151	0.705701649	0.999961634
HS_H3K4me1_101437	9.445447319	0.602107233	0.679396125	0.886238838	0.375488839	0.999961634
HS_H3K4me1_101440	8.34646872	0.832547362	0.742614986	1.12110229	0.262244324	0.999961634
HS_H3K4me1_101445	5.780553616	0.278775844	0.779238704	0.357754104	0.72052734	0.999961634
HS_H3K4me1_101449	18.74883583	-0.251931216	0.582800945	-0.432276608	0.665540387	0.999961634
HS_H3K4me1_101465:101466	16.18181262	-0.345751427	0.802057912	-0.431080377	0.666409928	0.999961634
HS_H3K4me1_101467	15.06123562	0.572512108	0.714328375	0.801469083	0.422860136	0.999961634
HS_H3K4me1_101470	9.330188417	0.398602067	0.917779804	0.434311221	0.664062456	0.999961634
HS_H3K4me1_101476	20.1991878	0.421084667	0.848610446	0.496204906	0.61974985	0.999961634
HS_H3K4me1_101481	15.31255866	0.016731224	0.653938457	0.025585319	0.979588096	0.999961634
HS_H3K4me1_101486	88.16427119	-0.518078297	0.639075117	-0.810668862	0.41755586	0.999961634
HS_H3K4me1_101487	16.92058397	0.189801059	0.900107905	0.210864783	0.832992785	0.999961634
HS_H3K4me1_101488	30.32168469	-0.637699195	0.606534058	-1.051382336	0.293083025	0.999961634
HS_H3K4me1_101489	25.06225116	-0.399535989	0.819424765	-0.487581053	0.625846619	0.999961634
HS_H3K4me1_101492	26.23265192	0.020765835	0.468052139	0.0443665	0.964612264	0.999961634
HS_H3K4me1_101493	58.32837571	-0.257145606	0.643096695	-0.399855275	0.689263115	0.999961634
HS_H3K4me1_101494	17.60241646	0.011335828	0.680140259	0.016666897	0.986702356	0.999961634
HS_H3K4me1_101495	10.91683592	0.446809951	0.773658565	0.577528604	0.563582421	0.999961634
HS_H3K4me1_101496:101497	10.32498639	0.233397103	0.818038633	0.285313057	0.77540431	0.999961634
HS_H3K4me1_101498	17.01263987	-0.874311005	0.714681403	-1.223357711	0.221194618	0.999961634
HS_H3K4me1_101499	18.33501665	-0.550810773	0.783649018	-0.702879427	0.482130893	0.999961634
HS_H3K4me1_101500	15.92989929	-0.351104604	0.704888031	-0.498099824	0.618413685	0.999961634
HS_H3K4me1_101502	10.2585101	-0.208017025	0.777387137	-0.267584856	0.789018889	0.999961634
HS_H3K4me1_101505	3.163565054	-0.19768175	0.815830827	-0.242307282	0.808542072	0.999961634
HS_H3K4me1_101516	20.39152627	0.61986075	0.651896431	0.950857715	0.34167661	0.999961634
HS_H3K4me1_101536	3.649963565	-0.035737259	0.699314727	-0.051103255	0.959243242	0.999961634
HS_H3K4me1_101541	11.58702741	-0.263423828	0.587882372	-0.448089347	0.654088716	0.999961634
HS_H3K4me1_101545	15.39980956	-0.304574137	0.520570475	-0.585077626	0.558495522	0.999961634
HS_H3K4me1_101548:101549	13.92697419	-0.721487827	0.686875905	-1.050390356	0.293538678	0.999961634
HS_H3K4me1_10155	23.81094921	1.837122842	0.831874209	2.208414231	0.027215411	0.999961634
HS_H3K4me1_101550	17.0372439	0.121376268	0.745782029	0.162750325	0.870715021	0.999961634
HS_H3K4me1_101551	11.21059149	0.003894264	0.660104246	0.005899469	0.995292932	0.999961634
HS_H3K4me1_101552	90.08467941	0.114593358	0.605848993	0.189145082	0.849979109	0.999961634
HS_H3K4me1_101554	22.07888151	-0.670276277	0.68401119	-0.979920046	0.327125587	0.999961634
HS_H3K4me1_101555:101556	17.58531497	-0.289922013	0.63300094	-0.458011979	0.646943835	0.999961634
HS_H3K4me1_101558:101559	28.3381508	-0.49510405	1.137069049	-0.43542127	0.663256674	0.999961634
HS_H3K4me1_101560	31.61805879	-0.847766992	0.583164971	-1.453734421	0.146019951	0.999961634
HS_H3K4me1_101561	19.22522518	0.059160141	0.55152109	0.107267232	0.91457698	0.999961634
HS_H3K4me1_101562	18.9217502	0.083899576	0.580819521	0.144450338	0.885144869	0.999961634
HS_H3K4me1_101563	19.9371182	-0.635041323	0.661193378	-0.960447192	0.336830197	0.999961634
HS_H3K4me1_101564	24.06501187	0.795888628	0.587307357	1.355148406	0.175370279	0.999961634
HS_H3K4me1_101565	26.05618283	0.414013897	0.611709822	0.676814206	0.498523843	0.999961634
HS_H3K4me1_101566	28.14166158	-0.56943699	0.707043259	-0.805377865	0.420601661	0.999961634
HS_H3K4me1_101567	19.03361182	0.184697293	0.676457107	0.273036223	0.784825371	0.999961634
HS_H3K4me1_101568	101.7622942	-0.283615347	0.635869964	-0.446027274	0.655577544	0.999961634
HS_H3K4me1_101569:101570	26.20368823	0.389335637	0.608114332	0.640234272	0.522020305	0.999961634
HS_H3K4me1_101571:101572	45.71123232	-0.409003301	0.631962663	-0.647195357	0.517505516	0.999961634
HS_H3K4me1_101573	15.23990297	-0.378687611	0.665437072	-0.569081025	0.569301155	0.999961634
HS_H3K4me1_101574	12.32617519	-0.282050122	0.63768115	-0.442305879	0.658267877	0.999961634
HS_H3K4me1_101575:101576	12.24164126	0.239694866	0.634611113	0.377703544	0.705650835	0.999961634
HS_H3K4me1_101577	14.15045348	-0.194771427	0.581734756	-0.334811398	0.737767362	0.999961634
HS_H3K4me1_101578	38.6411111	0.364522857	0.614006025	0.593679609	0.552726424	0.999961634
HS_H3K4me1_101579	17.63641203	-1.260249928	0.674843889	-1.86746883	0.061836146	0.999961634
HS_H3K4me1_101603	19.48786284	0.280622439	0.615036558	0.456269527	0.648196174	0.999961634
HS_H3K4me1_101604	7.328669123	0.083421527	0.799988965	0.104278347	0.916948461	0.999961634
HS_H3K4me1_101612	15.45474738	-0.009430109	0.611933422	-0.015410351	0.987704806	0.999961634
HS_H3K4me1_101617	63.79405074	0.253345891	0.45798857	0.553170773	0.580146478	0.999961634
HS_H3K4me1_101618	45.68819715	0.240743277	0.925559935	0.260105551	0.794782356	0.999961634
HS_H3K4me1_10162	18.16139247	-0.938461746	0.562128815	-1.669478099	0.095022667	0.999961634
HS_H3K4me1_101625	19.50900628	-0.180315152	0.551412012	-0.32700621	0.743663189	0.999961634
HS_H3K4me1_101626	28.19719293	0.75303462	0.828446458	0.908971983	0.363364915	0.999961634
HS_H3K4me1_101630	11.03469027	-0.023478933	0.663555883	-0.035383505	0.971773938	0.999961634
HS_H3K4me1_101631	6.015725527	0.881418867	0.884875963	0.99609313	0.319204897	0.999961634
HS_H3K4me1_101637	12.88055181	-0.384225921	0.643845168	-0.596767578	0.550662568	0.999961634
HS_H3K4me1_101638	14.04913997	0.363316334	0.828312248	0.438622433	0.660935139	0.999961634
HS_H3K4me1_10164	22.64319811	0.463136518	0.607128101	0.762831627	0.445563816	0.999961634
HS_H3K4me1_101648	21.81357454	0.533407998	1.133035712	0.470777746	0.637799458	0.999961634
HS_H3K4me1_101654	10.62803922	-0.164742389	0.785592725	-0.209704576	0.833898254	0.999961634
HS_H3K4me1_101656	12.09587535	0.356714104	0.916214987	0.3893345	0.697028718	0.999961634
HS_H3K4me1_101658	24.19540049	0.459042564	0.639294217	0.718045857	0.472729012	0.999961634
HS_H3K4me1_10166	8.39269288	1.828412186	0.585957539	3.120383417	0.001806158	0.669167559
HS_H3K4me1_101679	7.221881319	-1.497580945	0.808893263	-1.851395002	0.064112748	0.999961634
HS_H3K4me1_10168	80.00080744	-0.244679871	0.528348395	-0.463103274	0.643290344	0.999961634
HS_H3K4me1_101680	17.04167146	-0.776073421	0.601294495	-1.29067109	0.196817754	0.999961634
HS_H3K4me1_10170	24.4589697	-0.075266917	0.453089094	-0.166119464	0.868062937	0.999961634
HS_H3K4me1_101710	11.59262669	0.626501367	0.889604662	0.704246947	0.481278999	0.999961634
HS_H3K4me1_101742	22.31841724	-0.197927771	0.716586288	-0.276209263	0.782387343	0.999961634
HS_H3K4me1_101743	16.54934472	0.444061883	0.685820598	0.64748986	0.517314955	0.999961634
HS_H3K4me1_101744	22.98845272	-0.799269196	0.636715715	-1.255299936	0.209369898	0.999961634
HS_H3K4me1_101745	32.94159712	-1.523692379	0.834199045	-1.826533354	0.067769962	0.999961634
HS_H3K4me1_101754:101755:101756	36.95936591	-0.007473289	0.488626518	-0.015294481	0.987797246	0.999961634
HS_H3K4me1_101757	26.53861291	0.20020425	0.552300161	0.362491746	0.71698459	0.999961634
HS_H3K4me1_101758:101759	12.28245747	-0.288749103	0.670317435	-0.430764721	0.666639454	0.999961634
HS_H3K4me1_10177	9.133283077	-0.516717746	0.742184895	-0.696211617	0.486296314	0.999961634
HS_H3K4me1_101775	20.02046822	-0.04360107	0.525586755	-0.082956942	0.933885777	0.999961634
HS_H3K4me1_101776	15.51813183	-0.611356507	0.520943706	-1.173555799	0.240572994	0.999961634
HS_H3K4me1_10180	27.36053462	-0.059118078	0.582522882	-0.101486276	0.919164451	0.999961634
HS_H3K4me1_101801	16.04979423	-0.598050325	0.480369612	-1.244979512	0.213139281	0.999961634
HS_H3K4me1_101802	20.82884145	-0.848989272	0.594833175	-1.427272903	0.153501248	0.999961634
HS_H3K4me1_101805	12.20287123	-0.416840473	0.695843372	-0.599043534	0.549143855	0.999961634
HS_H3K4me1_10181	35.72881722	-0.509510481	0.55015247	-0.926125953	0.354380528	0.999961634
HS_H3K4me1_101810:101811	16.28452486	0.253951614	0.557948966	0.455152047	0.648999856	0.999961634
HS_H3K4me1_10182	24.35821628	0.029598423	0.602666177	0.049112468	0.960829667	0.999961634
HS_H3K4me1_101820	14.83183487	-0.418087255	0.590515418	-0.708003961	0.478942798	0.999961634
HS_H3K4me1_101821	15.19935965	0.462048352	0.562711661	0.821110321	0.411583432	0.999961634
HS_H3K4me1_10183	23.9990425	-0.533398813	0.428084229	-1.246013697	0.212759367	0.999961634
HS_H3K4me1_101839	15.60326047	-0.174437116	0.709923186	-0.245712662	0.80590467	0.999961634
HS_H3K4me1_10184	168.5415894	-0.362612857	0.717658153	-0.505272399	0.613367526	0.999961634
HS_H3K4me1_101840	7.660897337	-0.284962463	0.752482516	-0.378696458	0.704913284	0.999961634
HS_H3K4me1_101849	13.03332005	-0.315264663	0.833638165	-0.378179259	0.705297432	0.999961634
HS_H3K4me1_101856	37.27525978	-0.261664875	0.853325325	-0.306641402	0.759116336	0.999961634
HS_H3K4me1_10186:10187	25.25434627	-0.518169788	0.465760485	-1.11252415	0.265912853	0.999961634
HS_H3K4me1_101862	8.776626515	0.487159413	0.602894096	0.808034804	0.419070547	0.999961634
HS_H3K4me1_101863	18.78943647	-0.232243254	0.733922136	-0.316441271	0.751667595	0.999961634
HS_H3K4me1_101864	20.81748785	-0.361506414	0.527988992	-0.684685514	0.493542392	0.999961634
HS_H3K4me1_101865	24.10399104	0.059655648	0.575827992	0.10359977	0.91748697	0.999961634
HS_H3K4me1_101866	20.52428735	-1.142079621	0.531012921	-2.150756745	0.031495405	0.999961634
HS_H3K4me1_101867	23.32717922	-0.368231811	0.56120358	-0.656146583	0.511729814	0.999961634
HS_H3K4me1_101869	16.8566221	0.054887719	0.495910536	0.110680687	0.911869561	0.999961634
HS_H3K4me1_101870	8.00657403	0.300459767	0.683066873	0.439868744	0.660032175	0.999961634
HS_H3K4me1_101878	20.67765602	-0.366085812	0.666568759	-0.549209376	0.582861771	0.999961634
HS_H3K4me1_101879	18.65771429	0.191649748	0.698835101	0.27424173	0.783898861	0.999961634
HS_H3K4me1_10188	28.80000141	-0.634879189	0.696506922	-0.91151885	0.362022058	0.999961634
HS_H3K4me1_10189	27.74413107	-0.828925217	0.530369638	-1.562919817	0.118071456	0.999961634
HS_H3K4me1_10190:10191	18.51419006	-0.398113086	0.535956048	-0.742809206	0.457597201	0.999961634
HS_H3K4me1_10192	31.1787236	0.032873825	0.6704763	0.049030555	0.960894946	0.999961634
HS_H3K4me1_10193	18.9332483	-0.010562071	0.526876956	-0.020046561	0.98400623	0.999961634
HS_H3K4me1_101942	21.47721616	-0.618876856	0.518745503	-1.193025968	0.232859203	0.999961634
HS_H3K4me1_101943	19.09319435	-0.49840699	0.579379261	-0.860243063	0.389655072	0.999961634
HS_H3K4me1_101953	41.48366398	-0.878649636	1.56094068	-0.562897519	0.57350467	0.999961634
HS_H3K4me1_101965:101966	19.45870174	0.066799331	0.880924379	0.075828678	0.9395554	0.999961634
HS_H3K4me1_101971	12.3566342	-0.743586593	0.691918773	-1.074673245	0.282521046	0.999961634
HS_H3K4me1_101972	45.84284567	-0.30256379	0.704274187	-0.42961079	0.667478787	0.999961634
HS_H3K4me1_101973	36.92723187	-0.541716816	0.805537949	-0.672490746	0.50127133	0.999961634
HS_H3K4me1_102000	42.45200817	-0.131473891	0.820182752	-0.160298289	0.872646107	0.999961634
HS_H3K4me1_102001	18.8098954	-0.308629589	0.613954069	-0.502691658	0.615181076	0.999961634
HS_H3K4me1_102005	19.80797768	-0.539737659	0.530413006	-1.017579986	0.308877603	0.999961634
HS_H3K4me1_102006:102007	16.73803953	-0.411551441	0.665781434	-0.618147969	0.536477805	0.999961634
HS_H3K4me1_102008	17.78853228	-0.647691638	0.665120446	-0.973796013	0.330157833	0.999961634
HS_H3K4me1_102009	22.5403915	-1.198687483	0.697257323	-1.719146494	0.085587701	0.999961634
HS_H3K4me1_10201:10202	17.20403477	0.279184914	0.582791997	0.479047268	0.631905002	0.999961634
HS_H3K4me1_102021	15.92567424	0.346341486	0.680952944	0.508612951	0.611023549	0.999961634
HS_H3K4me1_102022	14.08827385	-0.972896605	0.662047962	-1.469525865	0.141690212	0.999961634
HS_H3K4me1_10203	18.91567277	-0.297015398	0.580919365	-0.51128507	0.609151458	0.999961634
HS_H3K4me1_102031	13.01313001	1.279676407	1.165591952	1.097876838	0.272258273	0.999961634
HS_H3K4me1_10204	20.46788761	-0.142406385	0.683647336	-0.208303869	0.834991711	0.999961634
HS_H3K4me1_102041	14.25235739	0.480127823	0.657930569	0.729754544	0.465540234	0.999961634
HS_H3K4me1_102046	22.63327101	-0.505069932	0.592135954	-0.852962785	0.393679942	0.999961634
HS_H3K4me1_10205:10206	24.30624241	-0.484146575	0.584739695	-0.827969401	0.407687829	0.999961634
HS_H3K4me1_102062	32.43605275	-0.456695595	0.585289864	-0.780289602	0.435220432	0.999961634
HS_H3K4me1_102063	23.59155686	-0.069080148	0.672024306	-0.102794121	0.918126371	0.999961634
HS_H3K4me1_10208	17.8332353	-1.057088344	0.573157178	-1.844325404	0.065135731	0.999961634
HS_H3K4me1_10209	111.7589807	-0.199306118	0.633063305	-0.314828102	0.752892174	0.999961634
HS_H3K4me1_102091:102092	23.72517198	-0.054085415	0.732790465	-0.073807477	0.941163578	0.999961634
HS_H3K4me1_102094:102095	29.02811796	-0.027128745	0.644598904	-0.042086241	0.966429948	0.999961634
HS_H3K4me1_102096	19.37422663	-0.398440246	0.568575161	-0.700769701	0.48344675	0.999961634
HS_H3K4me1_10210:10211:10212:10213	17.78437209	-0.494014017	0.631124933	-0.782751546	0.433773026	0.999961634
HS_H3K4me1_102125	8.746511331	0.054637503	0.752131087	0.072643591	0.942089738	0.999961634
HS_H3K4me1_102148	14.72461863	0.596213628	0.542939764	1.098121131	0.272151599	0.999961634
HS_H3K4me1_102156	11.91634108	-0.92835172	0.759994099	-1.221524905	0.221887342	0.999961634
HS_H3K4me1_102163	17.43629211	0.234693764	0.875162915	0.268171514	0.788567301	0.999961634
HS_H3K4me1_10217	8.495427527	-1.046418801	0.845336657	-1.237872263	0.215763428	0.999961634
HS_H3K4me1_102170:102171	14.4614082	-0.43185863	0.553010914	-0.780922435	0.434848116	0.999961634
HS_H3K4me1_102172	7.701568386	-0.239043342	0.651761884	-0.366764839	0.713794437	0.999961634
HS_H3K4me1_10218	25.26949123	0.175917711	0.501965345	0.350457881	0.725995094	0.999961634
HS_H3K4me1_102181	14.95059222	0.365658809	0.64734148	0.564862319	0.572167415	0.999961634
HS_H3K4me1_102182	16.59536613	-1.1714104	0.674492208	-1.736729329	0.082434958	0.999961634
HS_H3K4me1_10219:10220	15.00814591	0.170151357	0.473686153	0.359206946	0.719440281	0.999961634
HS_H3K4me1_102193	25.2754349	-0.151222202	0.669062291	-0.22602111	0.821185002	0.999961634
HS_H3K4me1_10221:10222	18.81631773	-0.227031273	0.458273233	-0.495405921	0.620313616	0.999961634
HS_H3K4me1_102214	3.214394929	-0.665125625	0.78624236	-0.845954961	0.39757787	0.999961634
HS_H3K4me1_102219	14.91366647	0.233820976	0.704041282	0.332112594	0.739804241	0.999961634
HS_H3K4me1_102226	20.29559873	0.692098921	0.801731041	0.863255738	0.387996874	0.999961634
HS_H3K4me1_102227	15.907751	-0.435890571	1.06404086	-0.409655858	0.682058416	0.999961634
HS_H3K4me1_10223	15.36086906	-1.609174745	0.762755308	-2.109686722	0.034885349	0.999961634
HS_H3K4me1_102233	15.69821341	0.185508526	1.075511669	0.172483974	0.86305706	0.999961634
HS_H3K4me1_102237	25.62752201	-0.398156127	0.603483363	-0.65976322	0.509405789	0.999961634
HS_H3K4me1_102238	16.15292355	0.398240039	0.632784419	0.62934552	0.529122876	0.999961634
HS_H3K4me1_10224	17.45214639	-1.197292603	0.81086167	-1.476568258	0.139791406	0.999961634
HS_H3K4me1_102240	16.91619713	-0.245709866	0.483834607	-0.507838552	0.611566571	0.999961634
HS_H3K4me1_102241	14.64746897	-0.620233837	0.56292552	-1.10180444	0.2705467	0.999961634
HS_H3K4me1_102242	75.32221697	0.068274057	0.931097324	0.073326446	0.941546348	0.999961634
HS_H3K4me1_102243	21.81409754	-0.948801221	0.650281215	-1.459062938	0.144547786	0.999961634
HS_H3K4me1_10225	25.15919921	0.025827191	0.799309081	0.032311895	0.974223324	0.999961634
HS_H3K4me1_102253	17.85397751	0.465436564	0.707204031	0.658136187	0.510450625	0.999961634
HS_H3K4me1_10226:10227:10228	31.89714957	-0.442278193	0.614192026	-0.720097581	0.471464917	0.999961634
HS_H3K4me1_102277	27.01907821	-0.486787043	1.205679398	-0.403745012	0.686400236	0.999961634
HS_H3K4me1_102282:102283	1.40220229	-0.469643614	1.164305579	-0.403368001	0.686677523	0.999961634
HS_H3K4me1_102284	33.27298839	0.060862587	0.843228011	0.072178089	0.942460182	0.999961634
HS_H3K4me1_102285	13.16398684	-0.51382694	0.709769501	-0.723934938	0.469105679	0.999961634
HS_H3K4me1_102294:102295	18.01786202	-0.424129983	0.72794926	-0.582636738	0.560137868	0.999961634
HS_H3K4me1_102299	12.07221311	0.445848766	0.787737247	0.56598665	0.571402856	0.999961634
HS_H3K4me1_102301	17.89280421	0.770297839	1.24725367	0.617595167	0.536842231	0.999961634
HS_H3K4me1_102304	30.32322955	0.074829931	0.548517813	0.136422061	0.891487634	0.999961634
HS_H3K4me1_102308:102309	14.54662995	-0.185232401	0.531625249	-0.348426644	0.727519796	0.999961634
HS_H3K4me1_102311	20.98673481	-0.050625523	1.404156592	-0.036054044	0.971239266	0.999961634
HS_H3K4me1_102313	14.44975093	-0.443875608	0.650064904	-0.682817369	0.494722253	0.999961634
HS_H3K4me1_102314	11.59369772	-0.454244956	0.653540455	-0.695052544	0.487022374	0.999961634
HS_H3K4me1_102317:102318	16.69782115	0.16390259	0.772507649	0.212169537	0.831974772	0.999961634
HS_H3K4me1_102319	15.35526282	0.441477876	0.749996979	0.58863954	0.556103104	0.999961634
HS_H3K4me1_10232	20.31538664	-0.504669259	0.659021747	-0.765785441	0.443803978	0.999961634
HS_H3K4me1_102320:102321	55.506005	-0.267826418	0.734499109	-0.36463818	0.715381511	0.999961634
HS_H3K4me1_102322	25.89655269	-1.1720196	0.763045554	-1.535975925	0.124544285	0.999961634
HS_H3K4me1_102323:102324:102325	28.50536161	-1.5250261	0.710982087	-2.144957134	0.031956274	0.999961634
HS_H3K4me1_102326	14.89041445	0.289375222	0.626544588	0.461858944	0.644182478	0.999961634
HS_H3K4me1_102328	18.02309518	-0.490135583	0.687131206	-0.713307122	0.475655731	0.999961634
HS_H3K4me1_102329:102330	32.39654863	-0.401629148	0.517346753	-0.776324865	0.437557195	0.999961634
HS_H3K4me1_10233	28.67418594	-0.339996655	0.646477421	-0.525921933	0.598942449	0.999961634
HS_H3K4me1_102334	15.52383173	-0.731635167	0.554822673	-1.318682892	0.187275149	0.999961634
HS_H3K4me1_102335	20.55922084	-0.394405514	0.516227762	-0.764014535	0.444858581	0.999961634
HS_H3K4me1_10234	22.35246709	-0.099120126	0.666634855	-0.148687284	0.881800396	0.999961634
HS_H3K4me1_102342	85.98374156	-0.39720661	0.642302555	-0.618410446	0.536304814	0.999961634
HS_H3K4me1_102349	21.09750549	-0.795236531	0.615976375	-1.291017907	0.196697468	0.999961634
HS_H3K4me1_10235	20.12063011	-0.769542921	0.61107769	-1.259320922	0.207914439	0.999961634
HS_H3K4me1_102350	52.35309714	-0.215491637	0.658882852	-0.327056071	0.743625477	0.999961634
HS_H3K4me1_102352	16.91528675	-0.554332429	0.66274429	-0.836419773	0.402918793	0.999961634
HS_H3K4me1_102357	12.7145202	0.398056541	0.915664937	0.434718558	0.663766726	0.999961634
HS_H3K4me1_102358	15.50679175	0.105810211	0.693548188	0.152563604	0.878742428	0.999961634
HS_H3K4me1_102359	13.30061954	0.027669743	0.61585247	0.044929174	0.964163763	0.999961634
HS_H3K4me1_10236	19.58043951	0.231683803	0.541380216	0.427950257	0.668687336	0.999961634
HS_H3K4me1_102360	10.08414826	0.044085571	0.944613603	0.046670481	0.962775857	0.999961634
HS_H3K4me1_102361	26.9416675	0.844939435	1.218486067	0.693433809	0.488037351	0.999961634
HS_H3K4me1_102362	16.06275066	-0.198936481	0.707343286	-0.281244601	0.778522798	0.999961634
HS_H3K4me1_102363	21.17801147	-0.526427077	0.787741307	-0.668274054	0.503958672	0.999961634
HS_H3K4me1_102364	15.36232706	0.104557774	0.635524114	0.164522119	0.869320135	0.999961634
HS_H3K4me1_102366	11.39299239	2.41604454	0.808733345	2.987442714	0.00281322	0.903306226
HS_H3K4me1_102369	14.62629279	0.719207164	0.801339036	0.897506713	0.369448593	0.999961634
HS_H3K4me1_10237	33.32709913	-0.341688061	0.595866948	-0.573430129	0.566353495	0.999961634
HS_H3K4me1_102370:102371:102372	36.36245952	-0.427225381	0.530643919	-0.805107466	0.420757668	0.999961634
HS_H3K4me1_102375	20.48245877	-1.077886926	0.575942198	-1.871519275	0.061273141	0.999961634
HS_H3K4me1_102376	40.06164073	0.141103169	1.357331446	0.10395631	0.91720402	0.999961634
HS_H3K4me1_102377	14.8802084	0.527028894	0.751254902	0.701531388	0.482971454	0.999961634
HS_H3K4me1_10238:10239	16.44227855	0.125701217	0.571406406	0.219985663	0.825882321	0.999961634
HS_H3K4me1_102380	14.70922868	0.405998489	0.767400347	0.529056953	0.596765942	0.999961634
HS_H3K4me1_102381	17.19341976	0.144383971	0.736422307	0.196061377	0.844562126	0.999961634
HS_H3K4me1_102389	17.77648145	0.016434095	0.632257866	0.025992709	0.979263154	0.999961634
HS_H3K4me1_102390	14.02623383	1.243216671	1.242374962	1.0006775	0.316982749	0.999961634
HS_H3K4me1_102391:102392	3.580403745	-0.493135057	0.774048998	-0.637085066	0.524069435	0.999961634
HS_H3K4me1_102393	6.71843334	1.599240637	0.812492704	1.968313843	0.049031938	0.999961634
HS_H3K4me1_10240:10241:10242	30.58168475	-0.90048631	0.672970041	-1.338077856	0.180871058	0.999961634
HS_H3K4me1_102400	2.159049061	-1.387473215	1.124753983	-1.233579285	0.217359716	0.999961634
HS_H3K4me1_102401:102402	44.65384832	-0.652912243	0.572792288	-1.139876106	0.254337921	0.999961634
HS_H3K4me1_102403:102404	8.341301708	1.673247812	0.770728739	2.170994447	0.029931592	0.999961634
HS_H3K4me1_102405	38.23791436	0.391001056	0.781892537	0.50007007	0.61702574	0.999961634
HS_H3K4me1_102420	19.74362804	-0.082075795	0.575600229	-0.142591664	0.886612681	0.999961634
HS_H3K4me1_102421	15.83480139	-0.113522244	0.604839426	-0.187689888	0.851119758	0.999961634
HS_H3K4me1_102422:102423:102424:102425	40.36062504	-0.431678032	0.50666217	-0.852003679	0.39421205	0.999961634
HS_H3K4me1_102427:102428	65.40533147	-0.084987073	0.703472448	-0.120810806	0.903840891	0.999961634
HS_H3K4me1_102429	17.54531412	0.065549897	0.660522733	0.099239426	0.920948172	0.999961634
HS_H3K4me1_10243:10244:10245	27.5032389	-0.730241964	0.633530975	-1.152653923	0.249052461	0.999961634
HS_H3K4me1_102430	17.76654625	0.646481807	0.578344501	1.117814392	0.263646273	0.999961634
HS_H3K4me1_102441	16.46669679	-0.299121871	0.575584896	-0.519683323	0.603284312	0.999961634
HS_H3K4me1_102442	9.859677277	-0.601017763	0.897303496	-0.669804326	0.502982536	0.999961634
HS_H3K4me1_102448	10.57181843	0.278806396	0.809300619	0.344502883	0.730468128	0.999961634
HS_H3K4me1_102459	11.1525287	0.002080965	1.134581662	0.001834125	0.998536581	0.999961634
HS_H3K4me1_10246	16.39451105	0.451180348	0.477813257	0.944260843	0.34503637	0.999961634
HS_H3K4me1_102460	20.80390554	0.215250375	0.900927866	0.238920765	0.811167024	0.999961634
HS_H3K4me1_102461:102462	27.83745356	-1.167948219	0.68444004	-1.706428833	0.087928266	0.999961634
HS_H3K4me1_102466	24.85389252	0.379761673	0.640014319	0.593364339	0.552937349	0.999961634
HS_H3K4me1_102467	21.45229036	0.534949576	0.607772279	0.880180941	0.378761297	0.999961634
HS_H3K4me1_102468	8.280659017	-0.522866053	0.885285436	-0.590618609	0.554775993	0.999961634
HS_H3K4me1_102469	27.13201028	0.865683467	1.480146594	0.584863331	0.558639617	0.999961634
HS_H3K4me1_10247	20.03267088	-0.185844298	0.480693311	-0.386617192	0.699039628	0.999961634
HS_H3K4me1_102470:102471:102472	27.35080638	-0.406689722	0.595530924	-0.682902778	0.494668279	0.999961634
HS_H3K4me1_102478:102479	11.70208611	0.314757458	0.744413047	0.422826359	0.672421955	0.999961634
HS_H3K4me1_10248	28.75940171	-0.017493283	0.565232408	-0.030948832	0.975310346	0.999961634
HS_H3K4me1_102484	10.2366801	0.410308289	0.784935482	0.522728681	0.601163076	0.999961634
HS_H3K4me1_102489	14.75478128	0.455584875	0.849189024	0.536494069	0.591617134	0.999961634
HS_H3K4me1_10249	23.39217292	0.259111383	0.576553831	0.449414034	0.653133009	0.999961634
HS_H3K4me1_102493	10.8944786	0.224730814	0.816385343	0.275275415	0.783104651	0.999961634
HS_H3K4me1_102498	22.65589752	-0.01646092	1.101108781	-0.014949404	0.988072546	0.999961634
HS_H3K4me1_102499	21.42937696	-0.253657778	0.851526934	-0.297885795	0.76579033	0.999961634
HS_H3K4me1_102500	9.553496165	-0.094792443	0.684579865	-0.138468056	0.889870514	0.999961634
HS_H3K4me1_102501:102502	7.202964251	0.497755762	0.545181353	0.913009514	0.361237538	0.999961634
HS_H3K4me1_102503	38.61431852	0.151627741	0.584520728	0.259405242	0.795322586	0.999961634
HS_H3K4me1_102504	19.56395353	-0.236633746	0.57116711	-0.414298622	0.678655423	0.999961634
HS_H3K4me1_102505	15.16138907	-0.534987372	0.61393627	-0.871405386	0.383532846	0.999961634
HS_H3K4me1_102506	17.37626484	-0.782390436	0.570095731	-1.372384309	0.169943832	0.999961634
HS_H3K4me1_102507	21.11117756	0.303867197	0.529042128	0.574372401	0.565715825	0.999961634
HS_H3K4me1_102508:102509	12.65237316	-0.720077682	0.727333103	-0.990024624	0.322162084	0.999961634
HS_H3K4me1_102510	14.9517983	-0.818362049	0.650404139	-1.258236226	0.208306337	0.999961634
HS_H3K4me1_102511:102512	14.75086148	-0.304372186	0.711828544	-0.427591993	0.668948197	0.999961634
HS_H3K4me1_102513:102514	24.61433106	0.115088968	0.663286141	0.173513301	0.862247974	0.999961634
HS_H3K4me1_102516	48.63607855	-0.581195833	0.615089906	-0.944895742	0.344712106	0.999961634
HS_H3K4me1_102517	20.21478157	0.04297794	0.573469972	0.074943663	0.940259536	0.999961634
HS_H3K4me1_102518	20.4388978	0.277959494	0.694992077	0.399946278	0.689196086	0.999961634
HS_H3K4me1_10252	24.20729636	0.314023048	0.784778122	0.40014246	0.689051592	0.999961634
HS_H3K4me1_102520:102521	14.75050356	0.322693623	0.825241204	0.391029461	0.695775459	0.999961634
HS_H3K4me1_102522:102523	19.40659393	-1.468619847	0.656846744	-2.235863785	0.025360695	0.999961634
HS_H3K4me1_10253	30.33039402	0.408827387	0.556056162	0.735226791	0.462201386	0.999961634
HS_H3K4me1_102537	9.577236948	-0.474147567	0.875898832	-0.541326863	0.588282308	0.999961634
HS_H3K4me1_10254:10255	17.86608625	-0.280618723	0.439477051	-0.63852873	0.523129558	0.999961634
HS_H3K4me1_102543	8.861604801	0.112773115	0.696585634	0.161894115	0.871389237	0.999961634
HS_H3K4me1_102545	60.47653567	-0.283498911	0.624972633	-0.453618121	0.650103709	0.999961634
HS_H3K4me1_102546	22.63083988	-0.551946586	0.561457592	-0.983060153	0.325577834	0.999961634
HS_H3K4me1_102547	35.43083827	0.041981212	0.639653713	0.065631155	0.947671484	0.999961634
HS_H3K4me1_102548	14.68135012	0.05792224	0.512003241	0.113128659	0.909928554	0.999961634
HS_H3K4me1_102549	18.38395564	0.362377568	0.894629088	0.405059005	0.685434139	0.999961634
HS_H3K4me1_102550	18.29849277	-0.070927839	0.866228614	-0.0818812	0.934741184	0.999961634
HS_H3K4me1_102553	17.38476911	-0.46852751	0.595296844	-0.787048536	0.431253454	0.999961634
HS_H3K4me1_102554	11.61355649	0.764635125	1.121826221	0.68159855	0.495492832	0.999961634
HS_H3K4me1_102555	68.36990326	-0.548831822	0.600033809	-0.914668163	0.360365863	0.999961634
HS_H3K4me1_102556	16.5200156	-0.299733712	0.686688205	-0.436491714	0.66248001	0.999961634
HS_H3K4me1_102557	15.57002001	0.020562748	0.745762216	0.027572794	0.97800288	0.999961634
HS_H3K4me1_102558	154.6311082	-0.130154673	0.653711516	-0.199101086	0.842183671	0.999961634
HS_H3K4me1_102559	20.81057241	0.494652814	1.496170287	0.330612643	0.740937095	0.999961634
HS_H3K4me1_10256:10257	45.56481192	-0.093899122	0.72396467	-0.129701249	0.896802795	0.999961634
HS_H3K4me1_102561:102562:102563	59.29249746	-0.17696695	0.613480042	-0.28846407	0.77299153	0.999961634
HS_H3K4me1_102565	19.03361193	-0.392568853	0.655982207	-0.598444362	0.549543473	0.999961634
HS_H3K4me1_102566	54.47611417	-0.464000383	0.652313758	-0.711314727	0.476889227	0.999961634
HS_H3K4me1_102567:102568	23.99027911	0.224567298	0.691152955	0.324916932	0.745243941	0.999961634
HS_H3K4me1_102570	55.32028473	-0.277402137	0.70078587	-0.395844363	0.692219847	0.999961634
HS_H3K4me1_102579	26.38321905	0.4070478	0.691287689	0.588825473	0.555978356	0.999961634
HS_H3K4me1_10258	33.23197817	0.195266026	0.497000279	0.392889168	0.694401342	0.999961634
HS_H3K4me1_10259:10260	111.4560645	-0.765066179	0.699906103	-1.093098311	0.274350638	0.999961634
HS_H3K4me1_102608	12.29769501	-0.121891465	0.771708811	-0.157950076	0.874496138	0.999961634
HS_H3K4me1_102609	13.50430265	-0.393746181	0.596080243	-0.660559019	0.508895158	0.999961634
HS_H3K4me1_10261	28.93065209	0.159406731	0.537581283	0.296525821	0.766828551	0.999961634
HS_H3K4me1_102610	56.67924914	-0.556060594	0.655372569	-0.848464858	0.396179136	0.999961634
HS_H3K4me1_102611:102612	1.58088952	-0.897141177	1.1469234	-0.782215427	0.43408798	0.999961634
HS_H3K4me1_102616	21.16841492	-0.012236049	0.62307397	-0.019638196	0.984331994	0.999961634
HS_H3K4me1_10262	52.98960628	0.269460158	0.714018493	0.377385405	0.705887212	0.999961634
HS_H3K4me1_102629	34.42410955	-0.467211562	1.216163357	-0.384168425	0.700853619	0.999961634
HS_H3K4me1_102630	79.81499396	-0.332827977	0.615271221	-0.540945141	0.588545396	0.999961634
HS_H3K4me1_10264	149.2314324	-0.248842064	0.632151578	-0.393643032	0.693844606	0.999961634
HS_H3K4me1_102642	55.06809376	-0.601404949	0.878698554	-0.684426924	0.493705619	0.999961634
HS_H3K4me1_102643	27.19791806	-0.176006122	0.584624264	-0.301058531	0.763369862	0.999961634
HS_H3K4me1_102644	80.07671193	-0.309131536	0.561245721	-0.550795356	0.581773968	0.999961634
HS_H3K4me1_10265	102.2411884	0.001079063	0.650444862	0.001658961	0.998676341	0.999961634
HS_H3K4me1_102654	31.69988035	-0.407763699	0.599987563	-0.679620253	0.496744943	0.999961634
HS_H3K4me1_10266	22.04341507	0.526866079	0.536053262	0.982861437	0.325675639	0.999961634
HS_H3K4me1_102667:102668	34.12716298	-0.031377928	0.494465497	-0.063458275	0.949401584	0.999961634
HS_H3K4me1_10267:10268	9.82098814	-0.202967981	0.789396375	-0.257117954	0.797087718	0.999961634
HS_H3K4me1_102679	69.14388778	0.109676257	0.680897198	0.161076088	0.872033473	0.999961634
HS_H3K4me1_102680	24.18259689	-0.616393985	0.556829606	-1.106970568	0.268306654	0.999961634
HS_H3K4me1_10269	18.38109761	1.033319531	0.594804292	1.737242895	0.082344306	0.999961634
HS_H3K4me1_102695	15.22094838	0.282654286	0.873550898	0.323569338	0.746264105	0.999961634
HS_H3K4me1_10270	20.98638764	-0.112538496	0.570158352	-0.197381124	0.8435293	0.999961634
HS_H3K4me1_102707	16.9982029	-0.371388362	0.542911733	-0.684067667	0.493932438	0.999961634
HS_H3K4me1_102708	11.80715181	0.093463094	0.543110155	0.172088651	0.863367835	0.999961634
HS_H3K4me1_102709:102710	54.16646459	-0.136007534	0.471395157	-0.288521279	0.772947745	0.999961634
HS_H3K4me1_102711:102712	62.03301532	-0.231279526	0.613869642	-0.376756742	0.706354391	0.999961634
HS_H3K4me1_102713	5.396867627	0.828672391	0.728346865	1.137744159	0.255227328	0.999961634
HS_H3K4me1_102714	13.40517942	-0.425571188	0.646209531	-0.658565323	0.510174937	0.999961634
HS_H3K4me1_102715	15.00975668	-0.825786766	0.707705241	-1.16685128	0.243270434	0.999961634
HS_H3K4me1_102716	12.04750372	0.43328762	0.623442823	0.694991753	0.48706047	0.999961634
HS_H3K4me1_102717	17.35223883	-1.08561525	0.648193526	-1.674831986	0.093967201	0.999961634
HS_H3K4me1_102718	13.19423518	0.065035735	0.693573374	0.093769076	0.925292597	0.999961634
HS_H3K4me1_102719	24.33473772	0.468145331	0.587748927	0.796505633	0.425738203	0.999961634
HS_H3K4me1_102742	7.467195482	0.396691648	0.666274457	0.595387747	0.551584314	0.999961634
HS_H3K4me1_102754	19.40609638	-0.619981215	0.605174773	-1.024466389	0.305615038	0.999961634
HS_H3K4me1_102755:102756	32.19084003	-0.18464451	0.532630288	-0.346665434	0.728842681	0.999961634
HS_H3K4me1_102807	14.11560764	-0.000215724	0.806429502	-0.000267505	0.999786562	0.999961634
HS_H3K4me1_102808:102809	23.06874138	0.694020597	0.634759599	1.093359749	0.274235879	0.999961634
HS_H3K4me1_102810	11.06212091	-0.253160507	0.755619127	-0.335037187	0.737597035	0.999961634
HS_H3K4me1_102811:102812:102813	20.66555304	-0.123910341	0.61348352	-0.201978271	0.839933711	0.999961634
HS_H3K4me1_102814	14.46894653	0.101577512	0.597893785	0.169892236	0.865094887	0.999961634
HS_H3K4me1_102815:102816:102817	12.16939856	0.186054942	0.781215263	0.238160915	0.81175629	0.999961634
HS_H3K4me1_102818	50.40145672	-0.480692821	0.704497238	-0.682320377	0.495036391	0.999961634
HS_H3K4me1_10287	26.62841875	-0.81138627	0.644684263	-1.258579303	0.208182327	0.999961634
HS_H3K4me1_10288	30.59377118	-0.212454491	0.460338986	-0.461517484	0.644427381	0.999961634
HS_H3K4me1_10289	35.57669836	-0.38187223	0.561708692	-0.679840343	0.496605559	0.999961634
HS_H3K4me1_102896:102897	9.970901265	0.141931616	0.563049221	0.252076747	0.800981743	0.999961634
HS_H3K4me1_102898:102899:102900	24.62416701	-0.322020128	0.699439101	-0.460397664	0.645230811	0.999961634
HS_H3K4me1_10290	32.81705478	-0.223164512	0.540157312	-0.413147257	0.679498728	0.999961634
HS_H3K4me1_102901:102902:102903:102904	19.01106498	-0.10104999	0.523089068	-0.193179318	0.846818535	0.999961634
HS_H3K4me1_102905	12.83916176	0.086657266	0.594531838	0.14575715	0.884113104	0.999961634
HS_H3K4me1_102906:102907:102908:102909:102910:102911:102912:102913	35.31647572	-0.246529909	0.599155067	-0.411462613	0.68073335	0.999961634
HS_H3K4me1_10291:10292:10293	47.68875757	-0.2119797	0.60361965	-0.351180913	0.725452628	0.999961634
HS_H3K4me1_102914:102915:102916	60.42742647	0.156773999	0.805190128	0.194704323	0.845624427	0.999961634
HS_H3K4me1_102917	23.03075049	-0.382880742	0.581297231	-0.658666035	0.510110248	0.999961634
HS_H3K4me1_102918	18.424128	-0.07313983	0.689132252	-0.106133228	0.915476648	0.999961634
HS_H3K4me1_102919:102920	19.42416659	-0.54811689	0.652813537	-0.839622433	0.401120117	0.999961634
HS_H3K4me1_102921:102922:102923	3.793220162	-0.383420281	0.738742242	-0.519017675	0.603748416	0.999961634
HS_H3K4me1_102924	10.2445012	1.275106789	0.662482073	1.924741576	0.054261696	0.999961634
HS_H3K4me1_102925	52.02298677	-0.528998398	0.635744883	-0.832092263	0.405356869	0.999961634
HS_H3K4me1_102926:102927:102928:102929:102930:102931	45.38403736	-0.113728511	0.558169294	-0.203752718	0.838546743	0.999961634
HS_H3K4me1_102932	8.924620616	0.661936313	0.794044431	0.833626291	0.404491606	0.999961634
HS_H3K4me1_102933:102934:102935:102936:102937	30.08725522	-0.182071367	1.148166891	-0.158575699	0.874003176	0.999961634
HS_H3K4me1_102938:102939:102940	18.77671173	0.38218197	0.715713476	0.533987388	0.59335026	0.999961634
HS_H3K4me1_10296	17.62423164	0.021541608	0.703292197	0.03062967	0.97556488	0.999961634
HS_H3K4me1_10297:10298:10299	32.4591424	-0.354416234	0.607916184	-0.583001806	0.559892084	0.999961634
HS_H3K4me1_10300	27.00294958	-0.790914438	0.716097415	-1.104478835	0.26938548	0.999961634
HS_H3K4me1_10301	39.70290341	-0.179167103	0.727892635	-0.24614496	0.805570021	0.999961634
HS_H3K4me1_10302	39.4685547	-0.809662041	0.546153432	-1.482480919	0.138212377	0.999961634
HS_H3K4me1_103021	12.56120473	0.140518244	0.723699315	0.194166612	0.846045425	0.999961634
HS_H3K4me1_103022	71.42206748	-0.297422965	0.578976616	-0.513704624	0.607458519	0.999961634
HS_H3K4me1_103023	14.50266439	-0.111594677	0.900631629	-0.123907126	0.901388811	0.999961634
HS_H3K4me1_103024:103025	25.94445471	-0.066086534	0.586670773	-0.112646713	0.910310649	0.999961634
HS_H3K4me1_103026:103027:103028:103029:103030:103031:103032:103033:103034:103035:103036	6.569228943	0.078145594	0.728610464	0.107252912	0.91458834	0.999961634
HS_H3K4me1_103037:103038	12.14772075	0.270326004	0.672059113	0.402235456	0.687510751	0.999961634
HS_H3K4me1_103039:103040	12.51953179	0.310856702	0.522944148	0.59443576	0.552220697	0.999961634
HS_H3K4me1_10304	136.6918201	0.151657765	0.646398542	0.234619597	0.814503998	0.999961634
HS_H3K4me1_103041	27.60512789	-0.467911729	0.612651236	-0.763748935	0.445016873	0.999961634
HS_H3K4me1_103049:103050:103051	60.62035958	-0.036942241	0.540899557	-0.068297785	0.945548588	0.999961634
HS_H3K4me1_10305	23.59102396	-0.120324858	0.743541593	-0.161826667	0.871442352	0.999961634
HS_H3K4me1_103052	21.17745718	-0.183101316	0.581267965	-0.315003282	0.752759162	0.999961634
HS_H3K4me1_103053	14.50001204	0.091940012	0.574776223	0.159957925	0.872914219	0.999961634
HS_H3K4me1_103054	14.40569613	0.226732201	0.605174437	0.374655945	0.70791636	0.999961634
HS_H3K4me1_103055	16.58252852	0.010432239	0.543163612	0.01920644	0.98467642	0.999961634
HS_H3K4me1_10306	20.42103983	0.537947086	0.617917927	0.870580156	0.383983435	0.999961634
HS_H3K4me1_103061:103062:103063:103064	30.26524422	-0.044659604	1.206872996	-0.037004394	0.970481502	0.999961634
HS_H3K4me1_10307	14.66276455	0.028707519	0.705558917	0.040687628	0.967544925	0.999961634
HS_H3K4me1_10309	20.14103477	-0.053097599	0.501389551	-0.105900889	0.915660988	0.999961634
HS_H3K4me1_10310	23.88621486	-0.258128516	0.664843977	-0.388254275	0.697827871	0.999961634
HS_H3K4me1_10311	16.98859258	0.53623711	0.527361631	1.016829969	0.309234323	0.999961634
HS_H3K4me1_103139	37.11158362	0.24727681	0.82282885	0.300520345	0.76378028	0.999961634
HS_H3K4me1_10314	11.77737561	1.203465818	0.666654514	1.805231636	0.071038442	0.999961634
HS_H3K4me1_10315	22.65322596	0.068624078	0.565544238	0.121341663	0.903420422	0.999961634
HS_H3K4me1_10316	20.46452066	-0.995851371	0.563378173	-1.7676428	0.077120638	0.999961634
HS_H3K4me1_10317	24.21780252	-0.167675715	0.666116978	-0.251721125	0.801256627	0.999961634
HS_H3K4me1_10318:10319	18.6436566	-0.341702581	0.690742929	-0.494688497	0.620820022	0.999961634
HS_H3K4me1_10320	18.27530483	-0.34553443	0.606930055	-0.569315076	0.569142337	0.999961634
HS_H3K4me1_10321	22.41957035	-0.967405272	0.811334348	-1.192363264	0.233118838	0.999961634
HS_H3K4me1_10322	21.83994406	-1.4141275	0.692020613	-2.043475979	0.041005343	0.999961634
HS_H3K4me1_10323	22.14157512	-0.954059458	0.629391889	-1.515843269	0.129558988	0.999961634
HS_H3K4me1_10324:10325	18.7918219	-0.255322323	0.532267384	-0.479688087	0.6314492	0.999961634
HS_H3K4me1_10326	20.40359664	-0.908181773	0.649144133	-1.399044875	0.161799527	0.999961634
HS_H3K4me1_10327:10328:10329	33.31142236	-0.705086411	0.735346213	-0.958849585	0.337634526	0.999961634
HS_H3K4me1_10330	19.0212232	-0.845773943	0.588396677	-1.437421344	0.150598308	0.999961634
HS_H3K4me1_10331:10332	23.44322256	-0.563064682	0.632215842	-0.890620963	0.373132549	0.999961634
HS_H3K4me1_10333	20.70754414	-0.09177381	0.668281871	-0.137327996	0.890771543	0.999961634
HS_H3K4me1_10334	21.18243667	-0.680453552	0.585070545	-1.163028215	0.244818055	0.999961634
HS_H3K4me1_10335	45.59457311	-0.029405819	0.710430939	-0.041391524	0.96698377	0.999961634
HS_H3K4me1_10336	34.7963962	1.134998369	0.917272098	1.237362797	0.215952424	0.999961634
HS_H3K4me1_10352	23.00401121	-1.234445086	0.779456466	-1.583725506	0.113256198	0.999961634
HS_H3K4me1_10353	23.2406986	-0.442426495	0.558439213	-0.792255422	0.428211759	0.999961634
HS_H3K4me1_10360	22.20807888	-0.02754499	0.493296586	-0.055838598	0.955470386	0.999961634
HS_H3K4me1_10361:10362	86.73058404	-0.108626759	0.53454123	-0.20321493	0.838967044	0.999961634
HS_H3K4me1_10363	53.45067218	-0.267801605	0.551456142	-0.485626298	0.627232147	0.999961634
HS_H3K4me1_10364	20.70973214	-0.190185154	0.600449322	-0.316738061	0.751442366	0.999961634
HS_H3K4me1_10365	23.17162411	-0.698249705	0.617115509	-1.131473274	0.257855946	0.999961634
HS_H3K4me1_10366	16.37882646	-0.674720283	0.644046581	-1.047626526	0.294810711	0.999961634
HS_H3K4me1_10367	17.30143555	-0.271330508	0.55709493	-0.487045372	0.626226178	0.999961634
HS_H3K4me1_10368	26.26321425	-0.172601116	0.596772224	-0.289224447	0.772409625	0.999961634
HS_H3K4me1_10369	18.04709669	0.500654972	0.569745876	0.878733822	0.379545616	0.999961634
HS_H3K4me1_10370	24.1594748	-0.970689819	0.534864395	-1.814833496	0.069549501	0.999961634
HS_H3K4me1_10371:10372	20.25599581	-0.383075291	0.531893359	-0.720210705	0.471395274	0.999961634
HS_H3K4me1_10373	24.80049262	-0.829578547	0.623832599	-1.32980955	0.183581029	0.999961634
HS_H3K4me1_10374	21.00737267	0.057706938	0.570963082	0.101069473	0.919495311	0.999961634
HS_H3K4me1_10375:10376	19.5589706	0.126929998	0.418291688	0.303448531	0.761548066	0.999961634
HS_H3K4me1_10377	25.21808417	0.202218974	0.460183793	0.439430891	0.660349347	0.999961634
HS_H3K4me1_10378	36.26156682	-1.652571617	0.66406682	-2.488562246	0.012826078	0.999961634
HS_H3K4me1_10379:10380	17.78367781	0.278647769	0.638587685	0.436350051	0.662582773	0.999961634
HS_H3K4me1_10381	22.49241985	-1.20328737	0.804008943	-1.496609436	0.134494914	0.999961634
HS_H3K4me1_10382:10383	19.68173249	-0.648406232	0.689823588	-0.939959495	0.347238338	0.999961634
HS_H3K4me1_10384:10385	24.36253871	-0.939049103	0.655385974	-1.432818431	0.151909733	0.999961634
HS_H3K4me1_10386	34.34454239	-0.92952982	0.616766468	-1.507101744	0.13178458	0.999961634
HS_H3K4me1_10387:10388	19.06990334	-0.407712779	0.573689151	-0.710685878	0.477278912	0.999961634
HS_H3K4me1_10389	31.84780781	-1.198803789	0.696890057	-1.72021939	0.08539257	0.999961634
HS_H3K4me1_10390:10391	44.01392848	-0.243551623	0.372198191	-0.65436004	0.512879873	0.999961634
HS_H3K4me1_10392:10393	22.44383728	-0.1572292	0.456734971	-0.344246028	0.73066127	0.999961634
HS_H3K4me1_10394:10395	19.75776876	0.47110559	0.589050092	0.799771694	0.423843086	0.999961634
HS_H3K4me1_10396	31.61171955	-0.986345679	0.56979779	-1.731045111	0.083443719	0.999961634
HS_H3K4me1_10397	16.25636398	0.601348949	0.457473268	1.31450074	0.188677749	0.999961634
HS_H3K4me1_10398	17.497771	0.451761333	0.473999568	0.953083849	0.340547589	0.999961634
HS_H3K4me1_10406	25.33353902	0.167121327	0.575486175	0.290400246	0.771510055	0.999961634
HS_H3K4me1_10407	25.97941148	-0.584881528	0.540335123	-1.082442179	0.279056095	0.999961634
HS_H3K4me1_10408	31.4633292	-1.122826495	0.708621769	-1.584521594	0.113075072	0.999961634
HS_H3K4me1_10409:10410	22.92300807	-0.97390921	0.619233435	-1.572765868	0.115773042	0.999961634
HS_H3K4me1_10411	22.51778365	-1.113352402	0.714204992	-1.558869533	0.119027263	0.999961634
HS_H3K4me1_10412:10413	18.41759184	-0.500060279	0.601511127	-0.831340031	0.405781566	0.999961634
HS_H3K4me1_10414	23.5983241	0.093844112	0.519051819	0.18079912	0.856525254	0.999961634
HS_H3K4me1_10415	13.71913156	0.516254596	0.530999066	0.972232587	0.330934852	0.999961634
HS_H3K4me1_10416	18.6025073	0.152708992	0.470553205	0.324530766	0.745536233	0.999961634
HS_H3K4me1_10417	19.08752336	-1.57642797	0.618017357	-2.550782681	0.010748132	0.999961634
HS_H3K4me1_10418:10419	25.09155859	-0.586401054	0.651007243	-0.900759646	0.367716128	0.999961634
HS_H3K4me1_10420:10421	15.11426804	-0.256816233	0.505246734	-0.50829865	0.611243917	0.999961634
HS_H3K4me1_10422:10423	25.86287222	-0.868244793	0.618951528	-1.402767023	0.160686324	0.999961634
HS_H3K4me1_10424:10425	20.56977187	-0.635652159	0.65892364	-0.964682583	0.334703822	0.999961634
HS_H3K4me1_10426:10427	16.13331734	-0.935208748	0.630851908	-1.482453705	0.138219613	0.999961634
HS_H3K4me1_10428	22.86807187	-0.240140799	0.579367636	-0.41448777	0.678516922	0.999961634
HS_H3K4me1_10429	16.95773145	-0.023480535	0.63412125	-0.037028463	0.970462311	0.999961634
HS_H3K4me1_10430:10431:10432	25.40010056	-0.698805578	0.586501028	-1.191482274	0.233464311	0.999961634
HS_H3K4me1_10433	24.10058435	-0.821117082	0.621255234	-1.321706502	0.186265903	0.999961634
HS_H3K4me1_10434:10435	22.85868427	-0.589308693	0.598589445	-0.984495629	0.324871879	0.999961634
HS_H3K4me1_10436	25.7476274	0.09060015	0.454401309	0.199383559	0.84196272	0.999961634
HS_H3K4me1_10437	21.25224118	0.007813101	0.417136663	0.018730316	0.985056244	0.999961634
HS_H3K4me1_10438	14.9743395	-0.329674076	0.658519476	-0.500629196	0.616632111	0.999961634
HS_H3K4me1_10439	29.64206413	0.587372339	0.605671028	0.969787742	0.332152304	0.999961634
HS_H3K4me1_1044:1045:1046:1047:1048:1049:1050	15.12459669	-0.817042619	0.588123938	-1.389235441	0.164761168	0.999961634
HS_H3K4me1_10440	22.24572886	0.328338968	0.533722886	0.615186225	0.538431744	0.999961634
HS_H3K4me1_10441	22.37314087	0.162911654	0.474884679	0.343055191	0.73155694	0.999961634
HS_H3K4me1_10442	33.75317574	-0.867940699	0.831618605	-1.043676385	0.296635139	0.999961634
HS_H3K4me1_10443	22.11093784	-0.050477035	0.623467839	-0.080961731	0.935472387	0.999961634
HS_H3K4me1_10444:10445	17.99654998	0.263410698	0.561013343	0.46952662	0.638693262	0.999961634
HS_H3K4me1_10446	29.87609534	-1.054030386	0.577385166	-1.82552384	0.067922017	0.999961634
HS_H3K4me1_10447	28.20296316	-0.459046051	0.498659311	-0.920560472	0.357279947	0.999961634
HS_H3K4me1_10448	27.76085009	-0.552255522	0.486663842	-1.134778207	0.25646826	0.999961634
HS_H3K4me1_10449:10450	20.21347933	-0.601531413	0.668883037	-0.899307323	0.368488988	0.999961634
HS_H3K4me1_10451:10452	10.28620929	0.15175581	0.558509482	0.271715728	0.785840607	0.999961634
HS_H3K4me1_10453	24.85102923	0.245291338	0.630439691	0.389079782	0.697217129	0.999961634
HS_H3K4me1_10454	32.14675747	-0.971818408	0.530344789	-1.83242756	0.066887745	0.999961634
HS_H3K4me1_10455:10456:10457	24.59320314	-0.266626168	0.585910002	-0.455063349	0.649063665	0.999961634
HS_H3K4me1_10458	22.96414858	-0.621646765	0.579591075	-1.072560969	0.283468145	0.999961634
HS_H3K4me1_10459	63.239304	-0.159474591	0.505596207	-0.315418883	0.752443632	0.999961634
HS_H3K4me1_10460	25.25241296	-0.093179813	0.490128726	-0.190112939	0.849220631	0.999961634
HS_H3K4me1_10461	21.51049379	0.039502892	0.52861409	0.07472917	0.940430198	0.999961634
HS_H3K4me1_10462:10463	23.4100455	-0.463434527	0.589068584	-0.786724227	0.431443319	0.999961634
HS_H3K4me1_10464:10465	23.68478841	0.068132667	0.437284525	0.155808549	0.876183932	0.999961634
HS_H3K4me1_10466	23.5353045	0.104010899	0.60804734	0.171057239	0.864178759	0.999961634
HS_H3K4me1_10467	26.93544157	-0.033366708	0.716666359	-0.046558217	0.962865334	0.999961634
HS_H3K4me1_10468	28.35490043	-1.171346263	0.701811217	-1.669033258	0.095110789	0.999961634
HS_H3K4me1_10469:10470:10471:10472:10473	47.39025833	-0.728437194	0.67409556	-1.08061414	0.27986879	0.999961634
HS_H3K4me1_10474	18.19054361	0.418699556	0.564833195	0.741280009	0.45852368	0.999961634
HS_H3K4me1_10475	43.40056556	-1.198113841	0.657538386	-1.822119998	0.06843678	0.999961634
HS_H3K4me1_10476:10477	28.42674844	-1.228384826	0.716395002	-1.714675315	0.086404772	0.999961634
HS_H3K4me1_10478	36.86464285	-0.18931658	0.578367586	-0.327329166	0.743418935	0.999961634
HS_H3K4me1_10479	88.82948633	-0.152778057	0.486165683	-0.314251009	0.753330404	0.999961634
HS_H3K4me1_10495	31.36998471	0.556244952	0.868107872	0.640755568	0.521681505	0.999961634
HS_H3K4me1_10497	27.77644879	0.262598881	0.695770792	0.377421536	0.705860365	0.999961634
HS_H3K4me1_10498	59.81313072	-0.237965406	0.640301334	-0.371645963	0.710156463	0.999961634
HS_H3K4me1_10499	29.84937351	-0.398901982	0.618205258	-0.645258151	0.518759908	0.999961634
HS_H3K4me1_10500	26.82176547	0.072180672	0.642226417	0.112391315	0.910513141	0.999961634
HS_H3K4me1_10501:10502	20.27027357	0.319495078	0.471747276	0.677258979	0.498241653	0.999961634
HS_H3K4me1_10503:10504	23.52187935	-0.488335055	0.565597029	-0.86339749	0.387918959	0.999961634
HS_H3K4me1_10505	24.24701785	0.216039472	0.549182605	0.393383676	0.694036125	0.999961634
HS_H3K4me1_10506	206.1740094	-0.458056791	0.579436558	-0.79052104	0.429223539	0.999961634
HS_H3K4me1_1051:1052	19.89578459	-0.011080714	0.438533914	-0.025267633	0.979841491	0.999961634
HS_H3K4me1_10525	28.85122359	-0.258313462	0.599953305	-0.430555944	0.666791281	0.999961634
HS_H3K4me1_10526	37.01421762	0.717393224	1.250836477	0.573530783	0.566285363	0.999961634
HS_H3K4me1_10527	32.53990542	0.282247404	0.535798791	0.526778725	0.598347258	0.999961634
HS_H3K4me1_10528	28.91878243	-0.256854241	0.60388307	-0.425337707	0.670590509	0.999961634
HS_H3K4me1_10529	59.79113094	-0.676464108	1.145856115	-0.590356939	0.554951374	0.999961634
HS_H3K4me1_10530	31.66672735	-0.562286626	0.69236126	-0.812128954	0.416717641	0.999961634
HS_H3K4me1_10531	52.11844939	0.620775114	0.534780959	1.160802574	0.245722196	0.999961634
HS_H3K4me1_10532	48.58817495	0.995029697	1.597612911	0.622822769	0.533400994	0.999961634
HS_H3K4me1_10533	20.41423099	-1.096649496	0.580076135	-1.890526828	0.058687536	0.999961634
HS_H3K4me1_10534	36.94187786	0.474798044	0.675657264	0.702720254	0.482230103	0.999961634
HS_H3K4me1_10535:10536:10537	48.00375896	0.535371706	0.612616595	0.873909899	0.382167324	0.999961634
HS_H3K4me1_10538	47.50542051	0.061359358	0.446216964	0.137510142	0.890627576	0.999961634
HS_H3K4me1_10539:10540	28.5864493	0.068467385	0.751317765	0.091129729	0.92738951	0.999961634
HS_H3K4me1_10541:10542	32.48008736	-0.728321894	0.669738104	-1.087472684	0.276827964	0.999961634
HS_H3K4me1_10543	36.16518638	0.155166948	0.54011525	0.287284886	0.773894194	0.999961634
HS_H3K4me1_10544	29.73383257	0.040862379	0.551811653	0.074051315	0.940969554	0.999961634
HS_H3K4me1_10545	28.04159453	0.501675167	0.631647533	0.794232765	0.427059937	0.999961634
HS_H3K4me1_10547	20.26208108	-0.189951624	0.571900498	-0.332141036	0.739782765	0.999961634
HS_H3K4me1_10549	12.679569	-0.627226132	0.720076818	-0.871054471	0.383724412	0.999961634
HS_H3K4me1_1055:1056:1057:1058	34.85593898	-0.06106991	0.35917655	-0.170027554	0.864988467	0.999961634
HS_H3K4me1_10550	20.74389622	-0.96843125	0.548557665	-1.76541376	0.077494252	0.999961634
HS_H3K4me1_10552	37.56454921	0.137043912	0.546032622	0.25098118	0.80182866	0.999961634
HS_H3K4me1_10553	30.18187569	-0.145926259	0.757970336	-0.192522388	0.847333033	0.999961634
HS_H3K4me1_10567:10568	19.56728105	-0.368380767	0.476280912	-0.77345272	0.4392545	0.999961634
HS_H3K4me1_10569	45.24494697	-0.369415512	0.47251373	-0.781809053	0.4343268	0.999961634
HS_H3K4me1_10570	10.54200135	-0.724093017	0.716548353	-1.010529177	0.312241828	0.999961634
HS_H3K4me1_10574:10575	19.59653093	-0.639830364	0.525921761	-1.216588494	0.223760823	0.999961634
HS_H3K4me1_10576	18.96255727	-0.194394794	0.499004978	-0.389564838	0.696858357	0.999961634
HS_H3K4me1_10577:10578	33.20631773	-0.226260778	0.560978877	-0.403332081	0.686703944	0.999961634
HS_H3K4me1_10579:10580	68.34732605	-0.474297521	0.493209241	-0.961655788	0.336222538	0.999961634
HS_H3K4me1_10581	5.271918058	-1.811138884	1.064949686	-1.700680236	0.089003048	0.999961634
HS_H3K4me1_10582	23.28771504	-0.607229461	0.548318254	-1.107439806	0.268103824	0.999961634
HS_H3K4me1_10583	33.20690425	-0.486056472	0.847542882	-0.573488944	0.566313683	0.999961634
HS_H3K4me1_10584:10585	40.16838077	-0.469440556	0.608126239	-0.771945898	0.440146471	0.999961634
HS_H3K4me1_10586	103.0072882	-0.583610548	0.537849239	-1.085082037	0.277885322	0.999961634
HS_H3K4me1_10588	27.18222408	0.167570479	0.619627703	0.270437357	0.786823803	0.999961634
HS_H3K4me1_10589	51.23527084	0.258201872	0.712146361	0.362568548	0.716927209	0.999961634
HS_H3K4me1_10590	35.37561109	-0.105630339	0.404897833	-0.260881464	0.794183919	0.999961634
HS_H3K4me1_10593	18.37026543	0.230557135	0.72918192	0.316186028	0.751861312	0.999961634
HS_H3K4me1_10594	64.46407166	0.198084764	1.003273644	0.197438421	0.843484466	0.999961634
HS_H3K4me1_10595:10596	59.54354918	-0.917542244	0.571541455	-1.60538179	0.108409809	0.999961634
HS_H3K4me1_10600	29.12148473	-0.496026307	0.481447987	-1.030280155	0.302878512	0.999961634
HS_H3K4me1_10601	22.79994144	-0.278960533	0.667022285	-0.41821771	0.675787948	0.999961634
HS_H3K4me1_10602	14.28492907	-0.6634284	0.778232914	-0.852480521	0.393947446	0.999961634
HS_H3K4me1_10603	19.52398127	-0.991206454	0.64940775	-1.526323723	0.126929264	0.999961634
HS_H3K4me1_10604	24.41129731	-0.524840557	0.48742213	-1.07676801	0.28158392	0.999961634
HS_H3K4me1_10605	11.41185098	-0.462185104	0.700816922	-0.659494783	0.509578095	0.999961634
HS_H3K4me1_10606	32.81869996	-0.192501851	0.80512769	-0.239094809	0.811032067	0.999961634
HS_H3K4me1_10607:10608	26.93072265	-0.709677361	0.619661541	-1.145266107	0.252098941	0.999961634
HS_H3K4me1_10609:10610:10611	38.80825081	-0.842470131	0.499387458	-1.687006987	0.091602009	0.999961634
HS_H3K4me1_10612	30.33341029	-0.204959536	0.595467283	-0.344199491	0.730696265	0.999961634
HS_H3K4me1_10619	60.25856544	0.200894327	0.669406344	0.300108192	0.764094631	0.999961634
HS_H3K4me1_10620	24.58619981	0.199267517	0.835468394	0.238509941	0.811485606	0.999961634
HS_H3K4me1_10621	20.3537409	-0.340951181	0.670625919	-0.508407402	0.611167663	0.999961634
HS_H3K4me1_10622	19.37242559	0.227357032	0.56529444	0.402192231	0.68754256	0.999961634
HS_H3K4me1_10623	151.8462055	-0.260641738	0.582925788	-0.447126792	0.654783515	0.999961634
HS_H3K4me1_10624	204.4409051	-0.50405283	0.612358891	-0.823133032	0.410432346	0.999961634
HS_H3K4me1_10625:10626:10627:10628:10629:10630	162.3693299	-0.169853618	0.509483744	-0.333383782	0.738844603	0.999961634
HS_H3K4me1_10631	12.6833339	0.711666304	0.64504408	1.103283211	0.269904195	0.999961634
HS_H3K4me1_10632:10633	22.35415012	-0.294359805	0.428779573	-0.68650613	0.492394	0.999961634
HS_H3K4me1_10636	25.00679725	0.224005503	0.908824443	0.246478299	0.805312001	0.999961634
HS_H3K4me1_10637	22.90669059	0.140910921	0.545504173	0.258313186	0.79616521	0.999961634
HS_H3K4me1_10638	21.43749723	-1.024202464	0.653755143	-1.566645364	0.117197608	0.999961634
HS_H3K4me1_10639	25.565934	0.026583296	0.479239466	0.055469756	0.955764224	0.999961634
HS_H3K4me1_10640	17.26145283	0.612585209	0.694103989	0.88255538	0.377476546	0.999961634
HS_H3K4me1_10641	19.78116467	-0.087696196	0.555957854	-0.157738928	0.874662524	0.999961634
HS_H3K4me1_10642	15.58553058	0.127563912	0.473783458	0.269245179	0.787741015	0.999961634
HS_H3K4me1_10643	17.82473569	-0.546906995	0.525381609	-1.040970953	0.297889029	0.999961634
HS_H3K4me1_10644	20.73354429	-0.435270482	0.746119114	-0.583379348	0.559637957	0.999961634
HS_H3K4me1_10645	27.68025712	0.425187736	0.547873052	0.776069811	0.437707768	0.999961634
HS_H3K4me1_10646	21.060378	-0.262739862	0.618212212	-0.424999469	0.670837061	0.999961634
HS_H3K4me1_10647	25.73000182	0.287602909	0.499621096	0.575642044	0.564857157	0.999961634
HS_H3K4me1_10649	35.34036757	0.933141525	0.869758274	1.072874559	0.283327402	0.999961634
HS_H3K4me1_10651:10652:10653	125.3087123	0.075927659	0.589645222	0.128768378	0.897540928	0.999961634
HS_H3K4me1_10665	14.36499821	-0.8991237	0.753422433	-1.19338589	0.232718278	0.999961634
HS_H3K4me1_10666	26.16875379	-0.448570207	0.501434326	-0.894574194	0.371014752	0.999961634
HS_H3K4me1_10667	23.59507988	0.271334971	0.546131706	0.496830651	0.619308479	0.999961634
HS_H3K4me1_10668	16.26400383	-0.213321292	0.587205515	-0.363282168	0.716394113	0.999961634
HS_H3K4me1_10669	17.00360302	0.010826276	0.542701805	0.019948849	0.984084177	0.999961634
HS_H3K4me1_10670	19.84439398	-0.430644106	0.553493373	-0.778047447	0.436541042	0.999961634
HS_H3K4me1_10682	18.30905927	-0.54269708	0.64825127	-0.837170871	0.402496528	0.999961634
HS_H3K4me1_10683	22.14445764	0.088990597	0.561794308	0.158404234	0.874138278	0.999961634
HS_H3K4me1_10688	23.83108701	-1.543756978	0.687836557	-2.244365995	0.024808863	0.999961634
HS_H3K4me1_10689	22.07244618	-1.162127787	0.641737973	-1.810906997	0.070155249	0.999961634
HS_H3K4me1_10690	26.83809994	-0.233513874	0.511719656	-0.456331648	0.648151509	0.999961634
HS_H3K4me1_10691	18.19775938	-0.572374072	0.661017798	-0.865898125	0.386546031	0.999961634
HS_H3K4me1_10692	20.26074353	-0.160669527	0.593248487	-0.270830065	0.786521735	0.999961634
HS_H3K4me1_10693	19.240936	-0.022719254	0.567691329	-0.040020435	0.968076835	0.999961634
HS_H3K4me1_10694	17.59304909	0.254802228	0.617103366	0.412900402	0.679679586	0.999961634
HS_H3K4me1_10695	22.63642388	-0.610647946	0.633363872	-0.964134478	0.334978509	0.999961634
HS_H3K4me1_10696	19.78504034	-0.725584314	0.596321132	-1.216767737	0.223692599	0.999961634
HS_H3K4me1_10697:10698	19.85394619	-0.457469429	0.582060533	-0.785948201	0.431897834	0.999961634
HS_H3K4me1_10709	8.497277224	-1.145810817	0.973934252	-1.176476558	0.239404495	0.999961634
HS_H3K4me1_10710	37.36866858	-0.648139145	0.629213798	-1.030077768	0.3029735	0.999961634
HS_H3K4me1_10711	24.53852616	-0.966917468	0.644774043	-1.499622199	0.133712294	0.999961634
HS_H3K4me1_10712	29.36845169	-0.781564758	0.699660569	-1.117062749	0.263967497	0.999961634
HS_H3K4me1_10713	26.09077051	-0.177116631	0.56256445	-0.314837938	0.752884705	0.999961634
HS_H3K4me1_10714	18.58672362	-0.984818087	0.623579906	-1.579297339	0.114267872	0.999961634
HS_H3K4me1_10715:10716	27.90004998	-1.137009183	0.723434758	-1.571681717	0.116024384	0.999961634
HS_H3K4me1_10721	24.1222036	0.195901856	0.532671098	0.367772639	0.713042772	0.999961634
HS_H3K4me1_10734:10735:10736	32.37920526	-0.153609472	0.501820528	-0.306104401	0.759525157	0.999961634
HS_H3K4me1_10737	43.19174971	-1.496625014	0.726876787	-2.058980341	0.039496122	0.999961634
HS_H3K4me1_10738	33.90809046	-0.340215501	0.645682398	-0.526908434	0.598257177	0.999961634
HS_H3K4me1_10739	25.66213999	-0.072824709	0.628498335	-0.115870966	0.907754806	0.999961634
HS_H3K4me1_10740	30.0458812	0.346797337	0.501614016	0.691362933	0.489337492	0.999961634
HS_H3K4me1_10741:10742	22.53609906	-0.759449141	0.67444115	-1.126042118	0.260147692	0.999961634
HS_H3K4me1_10743:10744:10745:10746	37.44163021	-1.273941264	0.680013356	-1.87340624	0.061012309	0.999961634
HS_H3K4me1_10747	30.71930981	-0.451516797	0.678325987	-0.665633936	0.505645109	0.999961634
HS_H3K4me1_10748:10749	22.82767936	-0.29416026	0.632951605	-0.464743683	0.642115022	0.999961634
HS_H3K4me1_10750	20.5678919	-0.567052104	0.623639217	-0.909263062	0.363211283	0.999961634
HS_H3K4me1_10751:10752:10753:10754	30.12853872	-0.243257947	0.550642582	-0.441771041	0.658654896	0.999961634
HS_H3K4me1_10755:10756:10757	23.59679622	-0.476586381	0.705647344	-0.675388897	0.499428718	0.999961634
HS_H3K4me1_10758:10759	30.2115137	0.095979312	0.605431651	0.158530384	0.874038881	0.999961634
HS_H3K4me1_10760	31.74283907	-0.503487335	0.541545902	-0.929722362	0.352514853	0.999961634
HS_H3K4me1_10761:10762:10763:10764:10765:10766:10767	58.18311693	-0.532297598	0.574212654	-0.927004298	0.353924303	0.999961634
HS_H3K4me1_10768:10769:10770:10771:10772:10773:10774:10775:10776:10777	82.84417207	-0.651382654	0.651982113	-0.999080558	0.317755669	0.999961634
HS_H3K4me1_10778	30.74259949	-0.346837337	0.585921904	-0.591951477	0.553883081	0.999961634
HS_H3K4me1_10779:10780:10781:10782	50.98133674	-0.583891587	0.523711871	-1.11490997	0.264889004	0.999961634
HS_H3K4me1_10783:10784	17.66028124	-0.771454928	0.594092166	-1.298544187	0.194100403	0.999961634
HS_H3K4me1_10785	25.55581514	-0.837895438	0.761744421	-1.099969248	0.271345521	0.999961634
HS_H3K4me1_10786:10787:10788:10789	36.0670107	-0.618106052	0.670027442	-0.922508561	0.356263367	0.999961634
HS_H3K4me1_10790:10791	20.22725599	0.073277234	0.600494865	0.122028078	0.902876782	0.999961634
HS_H3K4me1_10792:10793	17.66821619	-0.492626032	0.707110203	-0.696675044	0.48600618	0.999961634
HS_H3K4me1_10794:10795	34.22007173	-0.787578856	0.691689649	-1.138630393	0.254857346	0.999961634
HS_H3K4me1_10796	30.49782356	-0.478882057	0.721676589	-0.663568784	0.506966342	0.999961634
HS_H3K4me1_10797	24.01800895	-0.283687267	0.643171237	-0.441075798	0.659158124	0.999961634
HS_H3K4me1_10798:10799	23.09834149	-0.135902664	0.575056857	-0.23632909	0.813177316	0.999961634
HS_H3K4me1_10800:10801	22.01483879	-1.05953871	0.737436061	-1.436787223	0.150778462	0.999961634
HS_H3K4me1_10802	22.29098566	-1.120349472	0.698431683	-1.604093142	0.108693523	0.999961634
HS_H3K4me1_10803:10804	64.48966287	-0.24481724	0.472303754	-0.518347013	0.604216177	0.999961634
HS_H3K4me1_10805:10806	2.650124532	-0.580704756	0.944227408	-0.61500519	0.538551293	0.999961634
HS_H3K4me1_10807	21.58589978	0.129576617	0.622091999	0.208291727	0.835001191	0.999961634
HS_H3K4me1_10808:10809:10810	30.37939935	-0.196729285	0.635201678	-0.309711533	0.756780332	0.999961634
HS_H3K4me1_10811	21.82321097	0.102469787	0.60707801	0.168791794	0.865960413	0.999961634
HS_H3K4me1_10812:10813	26.2051378	-0.168893355	0.767658145	-0.220011155	0.825862467	0.999961634
HS_H3K4me1_10814	23.54731528	-0.719264458	0.72364339	-0.993948771	0.320247809	0.999961634
HS_H3K4me1_10815	29.32277727	-0.921127535	0.634135595	-1.452571882	0.146342658	0.999961634
HS_H3K4me1_10816:10817	26.32787325	-0.013020506	0.631869735	-0.020606313	0.983559704	0.999961634
HS_H3K4me1_10818:10819:10820	27.40674508	1.082340908	0.628234792	1.722828664	0.084919514	0.999961634
HS_H3K4me1_10821	33.62004214	-0.502437923	0.679479047	-0.739445794	0.459636343	0.999961634
HS_H3K4me1_10822	28.94077936	-0.409687045	0.477908919	-0.857249215	0.391307169	0.999961634
HS_H3K4me1_10823:10824:10825	55.7807288	-0.428351544	0.571749194	-0.749194837	0.453739781	0.999961634
HS_H3K4me1_10826:10827:10828:10829:10830	44.46121836	-0.355599914	0.577454773	-0.615805654	0.538022795	0.999961634
HS_H3K4me1_10831	22.57433022	0.529274314	0.641457272	0.825112344	0.409307812	0.999961634
HS_H3K4me1_10832	16.64157432	0.111493142	0.643390761	0.173289933	0.862423536	0.999961634
HS_H3K4me1_10876	35.6226323	-1.091524024	0.771935021	-1.41401024	0.157358896	0.999961634
HS_H3K4me1_10877	11.97695179	0.06076887	0.708295094	0.085795978	0.931628604	0.999961634
HS_H3K4me1_10899	24.5169774	-0.085410197	0.598336771	-0.142746027	0.886490765	0.999961634
HS_H3K4me1_10900	19.77622729	-1.093315006	0.49680107	-2.200709845	0.027756571	0.999961634
HS_H3K4me1_10902	21.48490963	0.547142331	0.536874163	1.019125837	0.308143229	0.999961634
HS_H3K4me1_10903	42.53894252	0.731702772	0.827118083	0.884641247	0.376350153	0.999961634
HS_H3K4me1_10906	87.30236411	0.254248208	0.673184936	0.377679586	0.705668635	0.999961634
HS_H3K4me1_10918:10919:10920	32.81494393	0.46757482	0.604628999	0.773325163	0.439329967	0.999961634
HS_H3K4me1_10921	6.009572482	-1.692200142	0.852376753	-1.985272516	0.04711416	0.999961634
HS_H3K4me1_10923	27.17548372	0.747536156	0.750912116	0.995504188	0.319491108	0.999961634
HS_H3K4me1_10924	33.58833652	1.069695923	1.165194238	0.918040862	0.358597474	0.999961634
HS_H3K4me1_10939	20.75214676	0.109271745	0.464404601	0.235294278	0.813980336	0.999961634
HS_H3K4me1_10941	7.414139738	-1.144554349	0.715570688	-1.59949865	0.109709848	0.999961634
HS_H3K4me1_10942	25.98923903	1.297164459	1.120394107	1.157775153	0.246955806	0.999961634
HS_H3K4me1_10946	19.48531097	0.544391715	0.686146079	0.793404979	0.427541911	0.999961634
HS_H3K4me1_10947:10948	11.25858344	0.021132835	0.622003378	0.033975435	0.97289674	0.999961634
HS_H3K4me1_10959	59.2788831	-0.376978091	0.614384245	-0.613586846	0.539488378	0.999961634
HS_H3K4me1_10960	26.83654298	-0.732697007	0.66838936	-1.096212852	0.272985637	0.999961634
HS_H3K4me1_10961	30.20203936	-0.91725896	0.697937979	-1.314241363	0.188764993	0.999961634
HS_H3K4me1_10962	93.89148408	-0.315337247	0.633891318	-0.497462638	0.618862844	0.999961634
HS_H3K4me1_10963	22.98938132	-0.460232486	0.612856807	-0.75096251	0.452675219	0.999961634
HS_H3K4me1_10964	26.44934019	-0.277215712	0.623856691	-0.444358001	0.656783773	0.999961634
HS_H3K4me1_10965	21.3412774	-0.771259189	0.600920034	-1.28346393	0.199329589	0.999961634
HS_H3K4me1_10966:10967	18.15964214	0.084505367	0.582156092	0.145159294	0.884585104	0.999961634
HS_H3K4me1_10970	34.02004277	-0.623411531	0.614900893	-1.013840667	0.310658787	0.999961634
HS_H3K4me1_10974	27.97103947	2.000818118	1.215973375	1.645445665	0.099877939	0.999961634
HS_H3K4me1_10975	20.32292191	-1.681756117	0.819768264	-2.051501859	0.040218099	0.999961634
HS_H3K4me1_10976	22.073721	-1.058927083	0.532545692	-1.988424842	0.046764724	0.999961634
HS_H3K4me1_10978	16.15238631	-0.71037637	0.780714184	-0.909905808	0.362872187	0.999961634
HS_H3K4me1_10979	17.4890254	0.081357637	0.543728333	0.149629202	0.881057168	0.999961634
HS_H3K4me1_10984:10985	7.497822617	-0.534788578	0.774866974	-0.690168243	0.490088391	0.999961634
HS_H3K4me1_10986	18.17038361	-0.710486147	0.503448063	-1.411240202	0.1581738	0.999961634
HS_H3K4me1_10987	14.83581634	-0.297275035	0.641422052	-0.463462448	0.643032925	0.999961634
HS_H3K4me1_10988	20.94628593	-0.173962816	0.480378991	-0.362136604	0.717249952	0.999961634
HS_H3K4me1_10989	21.77291351	-1.007765906	0.710866474	-1.41765851	0.156290489	0.999961634
HS_H3K4me1_10990	22.65760668	-0.613848425	0.69143265	-0.887792071	0.374652609	0.999961634
HS_H3K4me1_10991	23.56927998	-0.497699309	0.718445142	-0.692745041	0.488469568	0.999961634
HS_H3K4me1_10992	23.89075707	-0.740488396	0.780992799	-0.94813729	0.343059567	0.999961634
HS_H3K4me1_10993	28.20305011	-0.138071421	0.439865352	-0.313894743	0.753600984	0.999961634
HS_H3K4me1_10994	21.8446087	-0.377141382	0.66753561	-0.564975676	0.572090309	0.999961634
HS_H3K4me1_10995:10996	17.1427936	-0.202841356	0.790609297	-0.256563332	0.797515884	0.999961634
HS_H3K4me1_11016	63.56910009	-0.018762301	0.725887267	-0.025847403	0.979379052	0.999961634
HS_H3K4me1_11020	27.8389155	1.667512558	0.939210745	1.775440248	0.075825223	0.999961634
HS_H3K4me1_11023	65.58361924	-0.451599712	0.910380877	-0.496055798	0.619855044	0.999961634
HS_H3K4me1_11024:11025	17.21111116	-0.570388137	0.636158736	-0.896612912	0.369925506	0.999961634
HS_H3K4me1_11026	16.39746465	0.184484797	0.570206678	0.323540225	0.746286149	0.999961634
HS_H3K4me1_11027:11028:11029:11030:11031:11032	48.60038378	-0.049169448	0.558765216	-0.087996616	0.929879366	0.999961634
HS_H3K4me1_11033:11034	23.13651894	0.021171148	0.59559904	0.035545975	0.971644387	0.999961634
HS_H3K4me1_11035:11036:11037:11038	34.16493652	-0.482805023	0.627037367	-0.769978072	0.4413129	0.999961634
HS_H3K4me1_11039:11040	34.71214543	-0.315049221	0.559367115	-0.563224424	0.573282074	0.999961634
HS_H3K4me1_11041	28.10803076	-0.660346391	0.651667755	-1.013317577	0.310908495	0.999961634
HS_H3K4me1_11042	32.92128081	-0.645735941	0.579680747	-1.113950988	0.265300214	0.999961634
HS_H3K4me1_11043	29.60551977	-0.566843514	0.757580245	-0.748229006	0.454322038	0.999961634
HS_H3K4me1_11044	26.20977364	-0.083730755	0.598361993	-0.139933278	0.888712708	0.999961634
HS_H3K4me1_11045	21.96983355	-0.56851991	0.71856803	-0.791184532	0.428836317	0.999961634
HS_H3K4me1_11046:11047:11048	94.64548642	-0.076958598	0.420066464	-0.183205766	0.85463657	0.999961634
HS_H3K4me1_11077	15.76982925	0.55944118	0.712508814	0.78517089	0.43235338	0.999961634
HS_H3K4me1_11078	19.20531683	-0.498216181	0.611698685	-0.814479733	0.415370178	0.999961634
HS_H3K4me1_11079	20.93840214	-0.290296938	0.504319431	-0.575621165	0.564871272	0.999961634
HS_H3K4me1_11081	23.48553293	0.050848327	0.607325557	0.083724991	0.933275087	0.999961634
HS_H3K4me1_11083:11084	39.17401171	-0.098901854	0.509098099	-0.194268755	0.84596545	0.999961634
HS_H3K4me1_11087	86.63945118	-0.017127668	0.65606193	-0.026106785	0.979172166	0.999961634
HS_H3K4me1_11089	130.7174991	-0.693314101	0.580595838	-1.19414239	0.232422274	0.999961634
HS_H3K4me1_11090	15.77180934	-0.703189729	0.849098289	-0.828160577	0.407579567	0.999961634
HS_H3K4me1_11097	31.36772732	0.988814671	0.944831066	1.04655182	0.295306333	0.999961634
HS_H3K4me1_11098	173.3129824	-0.55519832	0.655673946	-0.846759771	0.397129036	0.999961634
HS_H3K4me1_11104	17.59514237	0.009047794	0.815939948	0.011088799	0.9911526	0.999961634
HS_H3K4me1_11110	40.91444222	-0.140024321	0.736807725	-0.190041874	0.849276318	0.999961634
HS_H3K4me1_11111	20.33743328	-0.786121277	0.539161639	-1.458043785	0.144828475	0.999961634
HS_H3K4me1_11112	35.58125357	0.543803381	0.778528343	0.698501712	0.484863487	0.999961634
HS_H3K4me1_11116	91.58119641	-0.605749556	0.656332634	-0.922930728	0.356043306	0.999961634
HS_H3K4me1_11117	28.70115196	0.491174381	0.634910085	0.773612504	0.439159975	0.999961634
HS_H3K4me1_11124	280.0696062	-0.064327543	0.624081704	-0.103075515	0.917903038	0.999961634
HS_H3K4me1_11125	114.9081587	-0.312813172	0.743136741	-0.420936221	0.673801655	0.999961634
HS_H3K4me1_11126	55.18827717	-0.598065052	0.532164517	-1.123834891	0.261083077	0.999961634
HS_H3K4me1_11127:11128:11129	81.95363204	-0.867225728	0.525523878	-1.650211845	0.098899615	0.999961634
HS_H3K4me1_11130	20.50676018	-1.342692579	0.705184339	-1.904030628	0.056906195	0.999961634
HS_H3K4me1_11133	23.7076972	0.13282221	0.428894957	0.30968471	0.756800731	0.999961634
HS_H3K4me1_11134	12.83490522	-0.713489978	0.577728871	-1.234991039	0.216833839	0.999961634
HS_H3K4me1_11136	71.18119273	0.80418747	0.832675113	0.965787806	0.334150371	0.999961634
HS_H3K4me1_11137	127.5552324	-0.347857722	0.651304667	-0.534093705	0.593276705	0.999961634
HS_H3K4me1_11138	22.68934087	-0.207845166	0.606486036	-0.342703959	0.731821184	0.999961634
HS_H3K4me1_11139:11140	54.78053849	-0.490835252	0.60187696	-0.815507627	0.414781801	0.999961634
HS_H3K4me1_11143:11144	55.41186102	0.031714399	0.565247388	0.056107112	0.955256478	0.999961634
HS_H3K4me1_11145	15.93389644	-0.537948008	0.46575668	-1.154997942	0.248091269	0.999961634
HS_H3K4me1_11146	17.78032117	0.389129841	0.654899336	0.594182677	0.552389938	0.999961634
HS_H3K4me1_11153	59.59180953	-0.126475659	1.001216627	-0.126321972	0.899477064	0.999961634
HS_H3K4me1_11154	27.84330079	0.541886701	0.495989387	1.092536886	0.274597187	0.999961634
HS_H3K4me1_11155	24.14294174	-0.461414561	0.616578905	-0.748346331	0.454251285	0.999961634
HS_H3K4me1_11156	30.42057404	-0.149289808	0.562600016	-0.265356921	0.790734519	0.999961634
HS_H3K4me1_11158	21.91034275	-0.272472937	0.582262523	-0.467955478	0.639816429	0.999961634
HS_H3K4me1_11159	22.25663775	-0.755248249	0.651034356	-1.160074336	0.246018542	0.999961634
HS_H3K4me1_1116:1117:1118:1119	42.55392484	-0.316928535	0.572580998	-0.55350865	0.579915159	0.999961634
HS_H3K4me1_11160	22.5084494	0.041590239	0.490638308	0.084767614	0.932446141	0.999961634
HS_H3K4me1_11165	23.82764598	0.308077531	0.51306087	0.600469748	0.548193216	0.999961634
HS_H3K4me1_11166	26.41572607	0.230907734	0.589177673	0.391915282	0.695120811	0.999961634
HS_H3K4me1_11167:11168	19.38198109	0.500178083	0.598747925	0.835373389	0.403507508	0.999961634
HS_H3K4me1_11169	21.1518234	0.242126958	0.401871151	0.60249898	0.546842042	0.999961634
HS_H3K4me1_11170	22.77558165	-0.367129506	0.610837346	-0.601026621	0.547822256	0.999961634
HS_H3K4me1_11171	19.8115808	-1.085271957	0.757547069	-1.432613236	0.151968397	0.999961634
HS_H3K4me1_11172	23.79666361	-0.341506973	0.635921285	-0.537027115	0.591248884	0.999961634
HS_H3K4me1_11173	13.35708991	0.564245749	0.732179601	0.770638444	0.440921267	0.999961634
HS_H3K4me1_11174	15.00092887	-0.001043598	0.523771467	-0.001992468	0.998410242	0.999961634
HS_H3K4me1_11175	173.4675751	-0.523538299	0.670665648	-0.780624891	0.435023147	0.999961634
HS_H3K4me1_11176	29.27335098	0.633488874	0.748110581	0.846785074	0.397114929	0.999961634
HS_H3K4me1_11177	28.91064412	0.443969734	0.584856807	0.759108432	0.447787696	0.999961634
HS_H3K4me1_11178	104.6978603	-0.109510376	0.613467418	-0.1785105	0.858322076	0.999961634
HS_H3K4me1_11179	5.942835269	-0.899734732	0.753903701	-1.19343456	0.232699227	0.999961634
HS_H3K4me1_11180	25.32325732	0.316679369	0.689046781	0.45959052	0.645810165	0.999961634
HS_H3K4me1_11181	20.22903718	-0.322862137	0.613599631	-0.526177201	0.598765093	0.999961634
HS_H3K4me1_11192	17.92943736	0.806371126	0.549465278	1.467556109	0.142224838	0.999961634
HS_H3K4me1_11193	23.05795031	0.013297816	0.483079163	0.027527199	0.978039247	0.999961634
HS_H3K4me1_11194	32.68137555	-0.690446918	0.45885204	-1.504726705	0.132394354	0.999961634
HS_H3K4me1_11195:11196:11197	9.412540502	-1.263268731	0.680910759	-1.855263284	0.063558639	0.999961634
HS_H3K4me1_11198:11199	17.35730676	-0.482460679	0.722517875	-0.667749125	0.504293746	0.999961634
HS_H3K4me1_1120:1121:1122:1123:1124:1125:1126:1127	49.49936815	-0.600365962	0.687007755	-0.873885277	0.382180733	0.999961634
HS_H3K4me1_11200	28.77818593	-0.559967436	0.483034953	-1.159268978	0.246346563	0.999961634
HS_H3K4me1_11201:11202	13.46159799	0.258941277	0.515665602	0.502149602	0.615562291	0.999961634
HS_H3K4me1_11203:11204	22.60154518	-0.651029829	0.475379003	-1.369496392	0.170844162	0.999961634
HS_H3K4me1_11205	16.53642944	-0.330770915	0.48804153	-0.677751574	0.49792922	0.999961634
HS_H3K4me1_11206	30.03946913	-0.339092618	0.666405767	-0.50883806	0.610865739	0.999961634
HS_H3K4me1_11207	20.12056841	-0.160170792	0.470517379	-0.34041419	0.733544634	0.999961634
HS_H3K4me1_11220	24.53468946	-0.679400962	0.721472939	-0.941685994	0.346353428	0.999961634
HS_H3K4me1_11221	32.53768863	-0.50038411	0.458768242	-1.09071218	0.275399549	0.999961634
HS_H3K4me1_11222	22.01354409	-1.212209104	0.638422348	-1.898757317	0.057596392	0.999961634
HS_H3K4me1_11223:11224:11225	24.92300649	-0.424775404	0.519030842	-0.818401084	0.413128203	0.999961634
HS_H3K4me1_11228	34.39804698	0.053034639	0.746656486	0.071029503	0.943374275	0.999961634
HS_H3K4me1_11229	15.98800463	0.453421056	0.482394697	0.939937895	0.347249418	0.999961634
HS_H3K4me1_11232	24.04359119	-0.196444441	0.633561486	-0.310063735	0.756512489	0.999961634
HS_H3K4me1_11233	34.36546783	-0.362909439	0.596045764	-0.608861702	0.542616111	0.999961634
HS_H3K4me1_11234	33.7478493	0.03752262	0.470469026	0.079755771	0.936431502	0.999961634
HS_H3K4me1_11235:11236	25.31241514	-0.479631495	0.526935503	-0.910228088	0.362702234	0.999961634
HS_H3K4me1_11237	28.33150988	0.335963513	0.481726409	0.697415601	0.485542741	0.999961634
HS_H3K4me1_11238	21.2858454	-0.215541941	0.44573612	-0.483564	0.628695329	0.999961634
HS_H3K4me1_11242	20.44182074	0.232076418	0.546519926	0.424644018	0.671096199	0.999961634
HS_H3K4me1_11243	17.8068037	-0.193756248	0.564672296	-0.34313043	0.73150034	0.999961634
HS_H3K4me1_11244	16.85928912	-0.163417453	0.699201817	-0.233720007	0.815202355	0.999961634
HS_H3K4me1_11245	23.60452492	-0.097824481	0.662769627	-0.147599524	0.882658831	0.999961634
HS_H3K4me1_11246	178.4280692	0.003666251	0.606289089	0.006047035	0.995175194	0.999961634
HS_H3K4me1_11247	26.01026997	0.362239716	0.749185633	0.483511295	0.628732742	0.999961634
HS_H3K4me1_11248:11249	26.41761215	-0.279470211	0.440305384	-0.634719041	0.525611673	0.999961634
HS_H3K4me1_11250	20.25897591	-0.830448446	0.676881118	-1.226874889	0.219869618	0.999961634
HS_H3K4me1_11251:11252	16.51657733	0.173863271	0.521436703	0.33343121	0.738808808	0.999961634
HS_H3K4me1_11253	36.25532416	-0.511808813	0.535091826	-0.956487819	0.338825836	0.999961634
HS_H3K4me1_11254	9.246779215	1.989101455	0.69577644	2.858822665	0.004252164	0.999961634
HS_H3K4me1_11255	71.40113244	-0.473001031	0.662004367	-0.714498355	0.474919073	0.999961634
HS_H3K4me1_11256	24.17381177	-0.326658718	0.666736242	-0.489936945	0.624178519	0.999961634
HS_H3K4me1_11257	24.3957798	-0.596584358	0.507668272	-1.175146036	0.239936295	0.999961634
HS_H3K4me1_11258	21.23365157	-0.093560024	0.592899049	-0.157800935	0.874613662	0.999961634
HS_H3K4me1_11259	6.778921768	-0.158205039	0.721004103	-0.219423216	0.826320387	0.999961634
HS_H3K4me1_11260	28.19434116	-1.340070865	0.47944536	-2.795043977	0.005189266	0.999961634
HS_H3K4me1_11261	22.14768002	-0.572490445	0.761374893	-0.751916632	0.452101195	0.999961634
HS_H3K4me1_11262	20.29197499	-0.443936689	0.532913639	-0.833036831	0.404823958	0.999961634
HS_H3K4me1_11263	23.30865744	-0.632834235	0.640809889	-0.987553791	0.323371227	0.999961634
HS_H3K4me1_11264:11265:11266	24.42812614	-0.694267414	0.643856459	-1.078295332	0.28090198	0.999961634
HS_H3K4me1_11267	25.92473008	0.099596674	0.570002339	0.17473029	0.861291566	0.999961634
HS_H3K4me1_11268	20.97586287	-0.135623313	0.504263055	-0.268953499	0.787965467	0.999961634
HS_H3K4me1_11269	38.17098686	0.346288529	0.458075731	0.755963491	0.449671085	0.999961634
HS_H3K4me1_11270:11271	11.45349121	-0.009513173	0.713335911	-0.013336176	0.989359586	0.999961634
HS_H3K4me1_11272	15.34906239	0.616397022	0.562451014	1.095912368	0.273117126	0.999961634
HS_H3K4me1_11273	31.08675591	-0.010212104	0.587239716	-0.017390009	0.98612548	0.999961634
HS_H3K4me1_11274:11275	21.25016267	-0.834398534	0.625656511	-1.333636778	0.182322924	0.999961634
HS_H3K4me1_11276	27.54797668	1.355470176	1.274900798	1.063196586	0.28769281	0.999961634
HS_H3K4me1_11277	17.85550885	-0.814368154	0.569227945	-1.430653854	0.152529445	0.999961634
HS_H3K4me1_11278:11279:11280:11281:11282	35.54344924	-0.555415789	0.725403005	-0.765665133	0.443875578	0.999961634
HS_H3K4me1_1128	12.14517192	0.110546314	0.50769784	0.217740367	0.82763141	0.999961634
HS_H3K4me1_11283:11284	22.1241762	-0.523570771	0.688302147	-0.760669967	0.446854218	0.999961634
HS_H3K4me1_11285	85.56621745	-0.400947699	0.538284204	-0.744862465	0.456354868	0.999961634
HS_H3K4me1_11286	15.60883095	0.490135018	0.512488393	0.95638267	0.338878937	0.999961634
HS_H3K4me1_11287	5.368849824	0.428369985	0.792201177	0.540733841	0.58869105	0.999961634
HS_H3K4me1_11288	31.99431321	0.13055746	0.488344475	0.267347061	0.789201956	0.999961634
HS_H3K4me1_11290	19.75383665	0.443799431	0.460225923	0.964307764	0.33489165	0.999961634
HS_H3K4me1_11291	20.55382409	1.055220409	0.677444421	1.557648683	0.119316552	0.999961634
HS_H3K4me1_11292:11293	16.04273118	0.296242719	0.51600305	0.574110402	0.565893095	0.999961634
HS_H3K4me1_11294:11295	26.67406745	-0.326229554	0.597859833	-0.54566227	0.585298112	0.999961634
HS_H3K4me1_11296:11297:11298:11299	35.29096876	-0.473093532	0.588235655	-0.804258511	0.421247693	0.999961634
HS_H3K4me1_11300:11301	22.2297574	-0.381764533	0.687315669	-0.55544279	0.578591831	0.999961634
HS_H3K4me1_11302	18.12424552	0.036965918	0.447104215	0.082678527	0.934107159	0.999961634
HS_H3K4me1_11303	28.74816145	0.07795986	0.554645505	0.140557995	0.888219134	0.999961634
HS_H3K4me1_11305	17.19905499	-0.258760255	0.504327988	-0.513079307	0.607895846	0.999961634
HS_H3K4me1_11306	72.18585586	-0.060683067	0.682550621	-0.088906324	0.929156357	0.999961634
HS_H3K4me1_11307	10.16617794	0.063346814	0.891413887	0.071063302	0.943347375	0.999961634
HS_H3K4me1_11309:11310	2.627683714	-0.510033342	0.887062559	-0.574968853	0.565312362	0.999961634
HS_H3K4me1_11311	18.06170459	0.279626974	0.527767219	0.529830129	0.596229713	0.999961634
HS_H3K4me1_11312	38.61335979	-0.103662761	0.502112918	-0.206453085	0.836437008	0.999961634
HS_H3K4me1_11314	24.91237031	0.045281895	0.440914059	0.102700047	0.918201036	0.999961634
HS_H3K4me1_11315	20.6435792	-0.099498931	0.468333079	-0.212453349	0.831753369	0.999961634
HS_H3K4me1_11316:11317:11318	38.53434941	-0.667470803	0.519361467	-1.285175828	0.198730849	0.999961634
HS_H3K4me1_11319	46.36916239	0.211504597	0.505024966	0.418800279	0.675362101	0.999961634
HS_H3K4me1_11327	25.8859921	0.157057778	0.453097173	0.346631557	0.728868135	0.999961634
HS_H3K4me1_11331	34.37599674	-0.696541556	0.553216474	-1.259075947	0.208002901	0.999961634
HS_H3K4me1_11332	22.25867382	-0.469684964	0.43721648	-1.074261802	0.28270536	0.999961634
HS_H3K4me1_11333	32.13097462	0.376254136	0.905086002	0.415710922	0.677621548	0.999961634
HS_H3K4me1_11338	87.38033064	-0.461281601	0.607961923	-0.758734361	0.448011478	0.999961634
HS_H3K4me1_11339	75.73672463	0.27384347	0.63823171	0.429065911	0.667875259	0.999961634
HS_H3K4me1_11341	26.32516976	-0.095481335	0.5221788	-0.182851802	0.854914301	0.999961634
HS_H3K4me1_11342:11343:11344:11345	68.53534095	-0.526397625	0.524860508	-1.002928622	0.315895302	0.999961634
HS_H3K4me1_11346	37.90801847	-0.001650236	0.494665477	-0.003336064	0.997338211	0.999961634
HS_H3K4me1_11347	89.51800811	0.121861415	0.617548472	0.197330931	0.843568576	0.999961634
HS_H3K4me1_11348	25.74221663	0.022624728	0.43755308	0.051707391	0.958761848	0.999961634
HS_H3K4me1_11349	25.27314323	-0.513605126	0.569399256	-0.902012287	0.367050341	0.999961634
HS_H3K4me1_11350:11351	20.37789295	-0.332532109	0.513757144	-0.647255445	0.517466632	0.999961634
HS_H3K4me1_11352	77.47110892	-0.622898379	0.57764473	-1.078341665	0.28088131	0.999961634
HS_H3K4me1_11353	25.44052155	-0.415486913	0.540618622	-0.768539773	0.442166571	0.999961634
HS_H3K4me1_11354	89.14006937	-0.385918987	0.64260325	-0.60055561	0.548136012	0.999961634
HS_H3K4me1_11355	138.5122068	-0.472439767	0.617370745	-0.765244824	0.444125773	0.999961634
HS_H3K4me1_11356	135.25461	0.266431585	0.603182567	0.441709691	0.658699296	0.999961634
HS_H3K4me1_11357	95.23978301	-0.057281801	0.645542049	-0.088734422	0.929292976	0.999961634
HS_H3K4me1_11358:11359	44.5118299	-0.368363554	0.466360518	-0.789868653	0.42960448	0.999961634
HS_H3K4me1_11360	34.6515346	0.530567811	0.434636253	1.22071688	0.222193234	0.999961634
HS_H3K4me1_11361:11362	87.48559191	-0.374574124	0.628667274	-0.595822527	0.551293793	0.999961634
HS_H3K4me1_11363:11364:11365	56.10694878	-0.338366564	0.534830486	-0.632661325	0.526954831	0.999961634
HS_H3K4me1_11366	27.002126	0.069338626	0.506772941	0.136823852	0.89117003	0.999961634
HS_H3K4me1_11367	21.43160606	-0.391318118	0.417310264	-0.937715056	0.348390865	0.999961634
HS_H3K4me1_11368:11369	20.22805941	-0.650241654	0.56665032	-1.147518374	0.251167444	0.999961634
HS_H3K4me1_11370	30.91150676	-0.191846111	0.504971181	-0.37991497	0.704008535	0.999961634
HS_H3K4me1_11371:11372	24.60972345	-0.37745392	0.506549383	-0.745147329	0.45618266	0.999961634
HS_H3K4me1_11373:11374:11375	127.2465772	0.141634597	0.573576541	0.246932339	0.804960588	0.999961634
HS_H3K4me1_11376	25.41830621	0.251188142	0.544417007	0.461389227	0.644519379	0.999961634
HS_H3K4me1_11377:11378	17.35763051	-0.720275878	0.593837622	-1.212917221	0.225161471	0.999961634
HS_H3K4me1_11379	23.35748591	-0.744747051	0.655811141	-1.135612076	0.256118953	0.999961634
HS_H3K4me1_11380:11381	20.86880055	0.343790662	0.556273631	0.618024374	0.536559272	0.999961634
HS_H3K4me1_11382:11383	24.23075962	-0.649177297	0.52697	-1.231905605	0.217984348	0.999961634
HS_H3K4me1_11384:11385:11386:11387:11388	108.4122916	-0.121414015	0.398246836	-0.304871262	0.760464204	0.999961634
HS_H3K4me1_11389:11390	26.54694417	0.25148531	0.422273649	0.595550564	0.55147551	0.999961634
HS_H3K4me1_11391:11392	56.29613909	-0.264786434	0.511510592	-0.517655818	0.60469843	0.999961634
HS_H3K4me1_11393:11394	31.5131769	-0.384998205	0.506217062	-0.760539764	0.44693201	0.999961634
HS_H3K4me1_11395	58.22101158	0.197010751	0.628207522	0.313607755	0.753818969	0.999961634
HS_H3K4me1_11396	21.5253824	0.77890185	0.609113497	1.278746661	0.200986282	0.999961634
HS_H3K4me1_11397:11398	37.1035783	-0.046051543	0.634110328	-0.072623865	0.942105435	0.999961634
HS_H3K4me1_11399	23.82398937	-0.831691807	0.591507259	-1.406055116	0.159707759	0.999961634
HS_H3K4me1_11400:11401	38.24778993	-0.529981584	0.500446607	-1.059017239	0.289591929	0.999961634
HS_H3K4me1_11402	50.56456769	-0.374668965	0.68011822	-0.550887998	0.581710455	0.999961634
HS_H3K4me1_11403	184.623007	-0.11767817	0.545381669	-0.21577214	0.829165366	0.999961634
HS_H3K4me1_11404:11405	29.8156685	-0.490176417	0.444460776	-1.102856414	0.270089525	0.999961634
HS_H3K4me1_11406	21.13833828	-0.504313916	0.500927409	-1.006760474	0.314049893	0.999961634
HS_H3K4me1_11407:11408	8.027594542	-0.314096702	0.630846213	-0.497897421	0.618556345	0.999961634
HS_H3K4me1_11409	21.32186094	0.061061509	0.594632763	0.102687764	0.918210785	0.999961634
HS_H3K4me1_11410	25.27581274	-0.318844117	0.431128075	-0.739557769	0.459568375	0.999961634
HS_H3K4me1_11411	33.01531558	-0.397373979	0.423451006	-0.938417843	0.34802972	0.999961634
HS_H3K4me1_11412	72.76130492	-0.20981108	0.633763334	-0.331055882	0.740602275	0.999961634
HS_H3K4me1_11413:11414:11415:11416:11417	22.74343892	-0.36677836	0.607421554	-0.603828359	0.545957763	0.999961634
HS_H3K4me1_11418:11419:11420	50.38425583	-0.390537355	0.389076249	-1.003755321	0.315496565	0.999961634
HS_H3K4me1_11429:11430:11431	43.57361509	0.109614601	0.551378426	0.198801034	0.842418387	0.999961634
HS_H3K4me1_11432	33.73960024	-0.023878578	0.520038263	-0.045916963	0.963376434	0.999961634
HS_H3K4me1_11433	22.46489437	0.264851518	0.501098867	0.528541443	0.597123591	0.999961634
HS_H3K4me1_11434	69.3219551	-0.126713577	0.534917448	-0.23688436	0.812746504	0.999961634
HS_H3K4me1_11435:11436	53.57573959	0.126534848	0.541243282	0.23378553	0.815151484	0.999961634
HS_H3K4me1_11437	47.90259988	0.147952136	0.517717462	0.285777759	0.775048343	0.999961634
HS_H3K4me1_11438	24.32061927	-0.532466859	0.649155072	-0.820246013	0.412075876	0.999961634
HS_H3K4me1_11439:11440	24.62593991	-0.162843737	0.583223824	-0.279213109	0.780081284	0.999961634
HS_H3K4me1_11441	58.06041197	-0.322230518	0.71061313	-0.453454214	0.650221706	0.999961634
HS_H3K4me1_11442	62.19530749	-0.647880378	0.429931247	-1.506939497	0.131826166	0.999961634
HS_H3K4me1_11443:11444	20.39488917	-0.218212963	0.436847295	-0.499517717	0.617414708	0.999961634
HS_H3K4me1_11445:11446	17.19674797	-1.0807245	0.664768463	-1.625715658	0.104010158	0.999961634
HS_H3K4me1_11447	24.81379337	-0.137648624	0.484218097	-0.284269887	0.776203561	0.999961634
HS_H3K4me1_11448	20.84197571	-0.669395088	0.594272337	-1.126411321	0.259991457	0.999961634
HS_H3K4me1_11449	90.86816911	-0.284396016	0.499117449	-0.569797784	0.568814859	0.999961634
HS_H3K4me1_11450	14.45062768	0.030347491	0.47160426	0.064349485	0.948691951	0.999961634
HS_H3K4me1_11451	18.95595189	-0.492314965	0.761623373	-0.646402123	0.518018966	0.999961634
HS_H3K4me1_11452	21.735708	-0.668696348	0.599251126	-1.115886677	0.264470645	0.999961634
HS_H3K4me1_11453	37.43334219	-0.24928827	0.6722338	-0.370835667	0.710759934	0.999961634
HS_H3K4me1_11454:11455	82.04914064	-0.388693912	0.550813245	-0.705672777	0.480391654	0.999961634
HS_H3K4me1_11456:11457	42.71110938	-0.356429305	0.562256303	-0.633926739	0.526128635	0.999961634
HS_H3K4me1_11458	30.68042169	-0.574649521	0.640246171	-0.897544642	0.369428363	0.999961634
HS_H3K4me1_11459:11460:11461	34.19754604	-0.056467799	0.447303771	-0.126240383	0.899541646	0.999961634
HS_H3K4me1_11462	32.61048451	-0.582459334	0.53467001	-1.089380971	0.275985919	0.999961634
HS_H3K4me1_11463:11464	35.63512974	-1.189736725	0.627057641	-1.897332315	0.057784093	0.999961634
HS_H3K4me1_11465	49.45046819	-0.106765306	0.594165757	-0.17968943	0.857396392	0.999961634
HS_H3K4me1_11474	22.02568322	-0.758580646	0.617232379	-1.229003324	0.21907056	0.999961634
HS_H3K4me1_11475	24.15039842	-0.99953902	0.562480123	-1.777021051	0.075564776	0.999961634
HS_H3K4me1_11476	46.44728201	0.08474368	1.249378976	0.067828643	0.945922042	0.999961634
HS_H3K4me1_11479	25.14121768	-0.84761576	0.544121183	-1.557770193	0.119287734	0.999961634
HS_H3K4me1_11480	186.9546649	-0.360072126	0.550894651	-0.6536134	0.513360909	0.999961634
HS_H3K4me1_11481	130.0704592	-0.2328855	0.500343796	-0.46545096	0.641608548	0.999961634
HS_H3K4me1_11482	27.94137399	-0.276610185	0.68388054	-0.404471496	0.685866034	0.999961634
HS_H3K4me1_11483	17.99766357	0.385034555	0.705945558	0.545416782	0.585466901	0.999961634
HS_H3K4me1_11484	32.51896824	0.126171315	0.64485663	0.195657933	0.844877912	0.999961634
HS_H3K4me1_11485	31.26932039	-0.797930991	0.773432905	-1.031674481	0.302224636	0.999961634
HS_H3K4me1_11486	22.88950363	-1.205428221	0.669608144	-1.800199464	0.071829148	0.999961634
HS_H3K4me1_11487:11488:11489	58.32278912	-0.229718335	0.42436362	-0.54132429	0.588284081	0.999961634
HS_H3K4me1_11490	55.02207355	-0.265605314	0.441193913	-0.602014911	0.547164212	0.999961634
HS_H3K4me1_11491:11492	27.59161178	-0.279408187	0.527943497	-0.529238809	0.596639798	0.999961634
HS_H3K4me1_11493:11494	79.62142024	0.003024799	0.525210497	0.005759212	0.995404839	0.999961634
HS_H3K4me1_11495:11496	20.97677133	-0.288352252	0.485126261	-0.594385988	0.552253978	0.999961634
HS_H3K4me1_11497	36.99928483	0.418170816	0.46637938	0.896632299	0.369915157	0.999961634
HS_H3K4me1_11498	74.69898872	0.137994419	0.563250539	0.244996514	0.80645913	0.999961634
HS_H3K4me1_11499:11500	58.26264242	-0.042047604	0.466474041	-0.090139215	0.928176587	0.999961634
HS_H3K4me1_11501	32.03370767	0.209022524	0.525822618	0.397515277	0.690987523	0.999961634
HS_H3K4me1_11502	141.7786583	-0.422610682	0.550660117	-0.767461941	0.442806913	0.999961634
HS_H3K4me1_11503	36.21165619	0.117741248	0.571251434	0.206111077	0.836704147	0.999961634
HS_H3K4me1_11504:11505	18.64024029	0.276020296	0.503364438	0.548350807	0.583451047	0.999961634
HS_H3K4me1_11506	37.70607224	0.391733789	0.591888539	0.661837091	0.508075632	0.999961634
HS_H3K4me1_11507	28.22928114	0.086413659	0.537870697	0.160658796	0.872362143	0.999961634
HS_H3K4me1_11508	36.12872306	-0.677197079	0.555971477	-1.218042845	0.223207692	0.999961634
HS_H3K4me1_11509	24.59209159	0.068148154	0.413112019	0.164962892	0.868973189	0.999961634
HS_H3K4me1_11510	24.99643148	0.049749711	0.48815376	0.101914018	0.918824923	0.999961634
HS_H3K4me1_11511	21.06699533	-0.618783276	0.561844657	-1.101342282	0.270747715	0.999961634
HS_H3K4me1_11512	29.18252389	0.517779254	0.471529345	1.0980849	0.272167418	0.999961634
HS_H3K4me1_11513	26.48574013	0.269221547	0.523434588	0.514336563	0.607016703	0.999961634
HS_H3K4me1_11514:11515	31.65692747	-0.140291696	0.56776946	-0.247092713	0.804836473	0.999961634
HS_H3K4me1_11516	43.58615667	-0.699358979	0.561878019	-1.24468115	0.213248978	0.999961634
HS_H3K4me1_11517:11518	20.85159205	-0.22574657	0.532766384	-0.423725252	0.671766197	0.999961634
HS_H3K4me1_11519	20.41162804	-1.235960605	0.653573303	-1.891081842	0.05861342	0.999961634
HS_H3K4me1_11520	155.1818059	-0.382453756	0.524165925	-0.729642539	0.465608713	0.999961634
HS_H3K4me1_11521	28.98770381	-2.102086778	0.611264098	-3.438917455	0.000584045	0.305760405
HS_H3K4me1_11522:11523	44.9615408	-0.52097495	0.505045188	-1.031541261	0.30228707	0.999961634
HS_H3K4me1_11524	24.90912494	0.007146746	0.512079714	0.013956315	0.988864833	0.999961634
HS_H3K4me1_11525	66.64323518	0.043029087	0.565235427	0.076125955	0.939318891	0.999961634
HS_H3K4me1_11526	37.71489225	-0.435205406	0.541542068	-0.803640994	0.421604341	0.999961634
HS_H3K4me1_11527	31.94669946	0.681202124	0.852305832	0.799246114	0.424147718	0.999961634
HS_H3K4me1_11528	27.5871019	-1.238923266	0.733456961	-1.689156054	0.091189528	0.999961634
HS_H3K4me1_11529	27.72152174	-0.654913081	0.416580199	-1.572117644	0.11592327	0.999961634
HS_H3K4me1_11530	44.26918148	-0.390407439	0.448012671	-0.871420529	0.38352458	0.999961634
HS_H3K4me1_11531	26.27252758	-0.306320533	0.511735406	-0.598591634	0.549445236	0.999961634
HS_H3K4me1_11537:11538	95.65533304	-0.145039443	0.47725956	-0.30390055	0.761203658	0.999961634
HS_H3K4me1_11539	20.24342617	0.080225062	0.451487342	0.177690611	0.858965959	0.999961634
HS_H3K4me1_11543:11544	18.28244828	0.567958793	0.609579342	0.931722508	0.351479952	0.999961634
HS_H3K4me1_11545	20.0433433	-0.733948711	0.729290962	-1.006386681	0.314229598	0.999961634
HS_H3K4me1_11546	245.2474371	-0.176344722	0.639836036	-0.275609237	0.782848214	0.999961634
HS_H3K4me1_11547:11548:11549	58.52267347	0.49756611	0.885416767	0.561956955	0.574145347	0.999961634
HS_H3K4me1_11550	25.92741476	-0.567925389	0.513987173	-1.104940783	0.269185249	0.999961634
HS_H3K4me1_11551	27.87337299	0.343531621	0.389150978	0.882772088	0.377359424	0.999961634
HS_H3K4me1_11552	29.62732945	0.343383285	0.463750406	0.740448485	0.459027908	0.999961634
HS_H3K4me1_11553	16.77266469	-0.260440317	0.633116254	-0.41136255	0.68080671	0.999961634
HS_H3K4me1_11554	29.70602361	-0.334578734	0.524630798	-0.637741314	0.523642087	0.999961634
HS_H3K4me1_11555:11556:11557	23.61053731	-0.164712129	0.529268258	-0.311207269	0.755643057	0.999961634
HS_H3K4me1_11558:11559:11560:11561	56.64169416	-0.604159123	0.580847071	-1.040134578	0.298277381	0.999961634
HS_H3K4me1_11562	55.94638703	-0.296466202	0.405527355	-0.731063389	0.464740436	0.999961634
HS_H3K4me1_11563	17.60829656	-0.318940493	0.518564138	-0.61504541	0.538524732	0.999961634
HS_H3K4me1_11564	27.82708169	-0.430269404	0.684447783	-0.628637297	0.529586537	0.999961634
HS_H3K4me1_11565	158.8659128	-0.799447618	0.923922822	-0.865275323	0.386887692	0.999961634
HS_H3K4me1_11566	17.27718983	-0.237093205	0.626189453	-0.37862855	0.704963718	0.999961634
HS_H3K4me1_11567	29.49086291	0.616604026	0.460317225	1.339519777	0.180401521	0.999961634
HS_H3K4me1_11582	26.05101773	-0.634605133	0.803656889	-0.789646853	0.429734038	0.999961634
HS_H3K4me1_11583	13.15022182	1.695962333	1.306238039	1.298356258	0.194164943	0.999961634
HS_H3K4me1_11584	21.70922498	0.057652842	0.531217867	0.10852956	0.913575633	0.999961634
HS_H3K4me1_11585:11586:11587	43.2023757	-0.283920098	0.649962021	-0.436825674	0.662237778	0.999961634
HS_H3K4me1_11588	26.45901577	-0.824193307	0.648252061	-1.271408695	0.203583291	0.999961634
HS_H3K4me1_11589:11590	28.5444964	-0.005358366	0.555291626	-0.009649642	0.992300819	0.999961634
HS_H3K4me1_11592:11593:11594:11595	31.70731369	0.120885079	0.532454699	0.227033547	0.820397656	0.999961634
HS_H3K4me1_11596	26.9785337	0.472449608	0.624952778	0.75597649	0.449663292	0.999961634
HS_H3K4me1_11597	25.72137248	0.117343883	0.50329419	0.233151674	0.815643631	0.999961634
HS_H3K4me1_11598:11599:11600	66.99818734	-0.337624803	0.390529832	-0.864530121	0.387296741	0.999961634
HS_H3K4me1_11601	24.00892423	0.324836835	0.483373619	0.672020197	0.501570839	0.999961634
HS_H3K4me1_11602	25.54925505	0.076492584	0.605459992	0.126337965	0.899464405	0.999961634
HS_H3K4me1_11603	32.99686861	-0.992011234	0.725532062	-1.367287935	0.171535072	0.999961634
HS_H3K4me1_11604	16.28612074	-0.353899417	0.705885276	-0.501355432	0.616121	0.999961634
HS_H3K4me1_11605	24.35863276	-0.5469449	0.712286429	-0.767872134	0.442563154	0.999961634
HS_H3K4me1_11606	27.83366597	-0.874253627	0.584534276	-1.495641338	0.134747145	0.999961634
HS_H3K4me1_11607	24.96158416	-0.556049901	0.566751026	-0.981118474	0.326534321	0.999961634
HS_H3K4me1_11608	11.22603016	-0.237118688	0.558248347	-0.42475484	0.671015401	0.999961634
HS_H3K4me1_11609	23.35818369	0.363441985	0.508258434	0.7150732	0.474563813	0.999961634
HS_H3K4me1_11610	25.03218794	-0.845881434	0.556576486	-1.519793694	0.128562834	0.999961634
HS_H3K4me1_11611	22.46757295	-0.05449134	0.521298233	-0.104530068	0.916748708	0.999961634
HS_H3K4me1_11612	20.34416864	-0.151809429	0.504924606	-0.300657617	0.763675591	0.999961634
HS_H3K4me1_11613	30.56433473	-0.03015189	0.431182719	-0.069928335	0.9442507	0.999961634
HS_H3K4me1_11614	17.47162827	0.441156298	0.513934701	0.858389786	0.390677266	0.999961634
HS_H3K4me1_11615	44.26512019	-0.027850225	0.728465321	-0.038231367	0.969503212	0.999961634
HS_H3K4me1_11616:11617:11618	31.30327431	-0.008674715	0.534751085	-0.016221968	0.98705731	0.999961634
HS_H3K4me1_11619:11620	19.26694246	-0.274914898	0.608952345	-0.45145552	0.651661276	0.999961634
HS_H3K4me1_11621	19.42785646	0.357480317	0.5052701	0.707503407	0.479253696	0.999961634
HS_H3K4me1_11622	21.03754648	-0.714511697	0.630326552	-1.133557986	0.256980005	0.999961634
HS_H3K4me1_11623:11624	64.25037382	-0.709954124	0.647635721	-1.096224468	0.272980554	0.999961634
HS_H3K4me1_11625	15.10477513	-0.488467726	0.661506277	-0.738417372	0.460260861	0.999961634
HS_H3K4me1_11626	18.39897192	0.087079186	0.658489884	0.132240734	0.894793883	0.999961634
HS_H3K4me1_11627	25.78219029	0.350252771	0.742548741	0.47168994	0.637148119	0.999961634
HS_H3K4me1_11628	71.68845573	-0.455934972	0.541432829	-0.842089632	0.399737784	0.999961634
HS_H3K4me1_11629	5.204535022	-0.105872984	0.846319217	-0.125098169	0.900445833	0.999961634
HS_H3K4me1_11630	28.34752181	-0.189378272	0.540112958	-0.350627158	0.725868079	0.999961634
HS_H3K4me1_11631	17.50923153	-0.187243586	0.647986121	-0.288962341	0.772610196	0.999961634
HS_H3K4me1_11632	27.83720257	-1.077601799	0.720051172	-1.496562801	0.134507055	0.999961634
HS_H3K4me1_11633	32.30445128	0.56992152	0.559186756	1.0191971	0.308109403	0.999961634
HS_H3K4me1_11639	10.51070251	-0.788575876	0.610266654	-1.292182475	0.196293959	0.999961634
HS_H3K4me1_11640:11641	24.73402868	-0.871698552	0.682234035	-1.277711909	0.201351024	0.999961634
HS_H3K4me1_11642:11643	26.47725202	-0.425271594	0.569259234	-0.74706139	0.455026505	0.999961634
HS_H3K4me1_11644	48.74794754	0.173207337	0.688946594	0.251408945	0.801497952	0.999961634
HS_H3K4me1_11645	22.61522315	0.075598241	0.43362297	0.17434095	0.861597519	0.999961634
HS_H3K4me1_11650	19.0562204	0.825518442	0.569858134	1.448638516	0.147438559	0.999961634
HS_H3K4me1_11651	9.363152337	0.140704131	0.71865359	0.195788532	0.844775687	0.999961634
HS_H3K4me1_11654	27.46276924	1.638509327	1.23678444	1.324813989	0.185232854	0.999961634
HS_H3K4me1_11655	174.0282062	-0.004208134	0.622060624	-0.006764829	0.994602489	0.999961634
HS_H3K4me1_11663	79.7254194	0.465412079	0.595158436	0.781996946	0.434216369	0.999961634
HS_H3K4me1_11666	12.71868939	-0.569982004	0.720264456	-0.791351009	0.42873919	0.999961634
HS_H3K4me1_11669	79.14053616	-0.328862763	0.653799884	-0.503002174	0.614962744	0.999961634
HS_H3K4me1_11670:11671	9.298905117	0.387891889	0.826510697	0.469312605	0.638846206	0.999961634
HS_H3K4me1_11673	29.63693821	0.094146144	0.616882019	0.152616126	0.878701007	0.999961634
HS_H3K4me1_11674:11675	31.93637649	0.088212948	0.471379356	0.18713791	0.851552505	0.999961634
HS_H3K4me1_11676	25.78217462	-0.584775369	0.521172979	-1.122037006	0.261846706	0.999961634
HS_H3K4me1_11677	26.80404929	-0.059019032	1.10356782	-0.053480203	0.957349303	0.999961634
HS_H3K4me1_11678	16.93443351	-0.882846692	0.589575032	-1.497428899	0.134281693	0.999961634
HS_H3K4me1_11680	21.05436471	-0.005322992	0.577161599	-0.009222706	0.99264145	0.999961634
HS_H3K4me1_11685	20.92770635	-0.98213055	0.61937352	-1.58568379	0.112811058	0.999961634
HS_H3K4me1_11686	24.47116477	-0.305402673	0.527681157	-0.578763651	0.562748661	0.999961634
HS_H3K4me1_11689	126.6845683	-0.08288418	0.673888272	-0.122993949	0.90211189	0.999961634
HS_H3K4me1_11690	174.4028127	-0.379866025	0.635081059	-0.59813786	0.54974795	0.999961634
HS_H3K4me1_11693	10.48454775	-0.135840537	0.570914097	-0.237935159	0.811931385	0.999961634
HS_H3K4me1_11694	20.56380244	-0.095858558	0.662694369	-0.144649724	0.884987436	0.999961634
HS_H3K4me1_11696	24.84719186	0.272516407	0.6904077	0.394718088	0.693050952	0.999961634
HS_H3K4me1_11697	26.1869092	0.268214294	0.509472406	0.526454997	0.598572112	0.999961634
HS_H3K4me1_11698	83.47254396	-0.754742431	0.700419349	-1.07755794	0.281231081	0.999961634
HS_H3K4me1_11699	19.21093213	0.270211474	0.486593025	0.555313085	0.57868053	0.999961634
HS_H3K4me1_11702	21.7531951	-0.243115366	0.618723632	-0.392930468	0.694370838	0.999961634
HS_H3K4me1_11707	74.37069801	-0.516240328	0.56145751	-0.919464641	0.357852592	0.999961634
HS_H3K4me1_11710	35.90816705	1.01708106	1.207695267	0.842166967	0.399694501	0.999961634
HS_H3K4me1_11711:11712	30.64611704	1.448556337	1.46534016	0.988546125	0.322885256	0.999961634
HS_H3K4me1_11713	21.92958887	0.046949245	0.623911893	0.0752498	0.940015962	0.999961634
HS_H3K4me1_11714	21.51484456	-0.340237123	0.51448718	-0.661313121	0.508411529	0.999961634
HS_H3K4me1_11715:11716	17.00635305	0.084193488	0.43529581	0.193416722	0.846632621	0.999961634
HS_H3K4me1_11717:11718	16.83699524	0.302088005	0.518021375	0.583157412	0.559787338	0.999961634
HS_H3K4me1_11719:11720	22.53380765	-0.108420537	0.544075369	-0.199274849	0.842047752	0.999961634
HS_H3K4me1_11721	64.34623439	-0.582985058	0.836857963	-0.69663561	0.486030864	0.999961634
HS_H3K4me1_11722	25.98729358	0.923612578	0.636114606	1.451959394	0.146512896	0.999961634
HS_H3K4me1_11723	23.58290402	0.005235973	0.585165921	0.008947844	0.992860749	0.999961634
HS_H3K4me1_11724	29.48186973	0.887986456	0.837876156	1.059806333	0.289232715	0.999961634
HS_H3K4me1_11725	32.69952382	-0.249618933	0.495160361	-0.504117357	0.61417891	0.999961634
HS_H3K4me1_11726	36.37350878	-0.556448862	0.694663941	-0.801033175	0.423112441	0.999961634
HS_H3K4me1_11727	22.38024331	-0.321329181	0.559226302	-0.574595974	0.565564576	0.999961634
HS_H3K4me1_11728	28.59428156	-0.762499836	0.7150843	-1.066307618	0.286284607	0.999961634
HS_H3K4me1_11729	20.48880296	-0.823069431	0.535681017	-1.536491688	0.124417835	0.999961634
HS_H3K4me1_11731	17.48124885	-0.054173927	0.494374985	-0.109580639	0.912741966	0.999961634
HS_H3K4me1_11732	19.51884241	-0.436656495	0.652591058	-0.669111979	0.503424049	0.999961634
HS_H3K4me1_11733	19.9930162	-0.566634579	0.633788165	-0.894044115	0.371298288	0.999961634
HS_H3K4me1_11734	20.00143971	-0.634828882	0.472522229	-1.343489985	0.179113367	0.999961634
HS_H3K4me1_11735	21.67713352	-0.454992699	0.619484464	-0.734469912	0.462662392	0.999961634
HS_H3K4me1_11736	23.67483737	0.323448765	0.613406752	0.527298997	0.59798597	0.999961634
HS_H3K4me1_11737	32.66284208	-0.094311067	0.690101611	-0.136662581	0.891297508	0.999961634
HS_H3K4me1_11738	38.47975986	-0.627679189	0.735704942	-0.853167014	0.393566693	0.999961634
HS_H3K4me1_11739:11740	162.3227916	-0.507517788	0.642775171	-0.789572795	0.429777301	0.999961634
HS_H3K4me1_11742	26.24395768	-0.06720787	0.529247463	-0.12698761	0.898950205	0.999961634
HS_H3K4me1_11743	42.62431225	-0.543260519	0.588235575	-0.923542441	0.355724594	0.999961634
HS_H3K4me1_11746	22.8256068	0.212544053	0.539627852	0.393871541	0.693675883	0.999961634
HS_H3K4me1_11747	29.66357012	-0.012564726	0.582762778	-0.021560618	0.982798448	0.999961634
HS_H3K4me1_11748	24.36999854	-0.949776139	0.645586076	-1.47118436	0.141241266	0.999961634
HS_H3K4me1_11749	20.92293955	-0.009545796	0.514101595	-0.018567917	0.985185797	0.999961634
HS_H3K4me1_11750	23.56996913	-1.357221513	0.703120991	-1.930281602	0.053571955	0.999961634
HS_H3K4me1_11751	25.70175987	-0.435249288	0.514969033	-0.845195071	0.398001934	0.999961634
HS_H3K4me1_11752:11753	12.44651262	0.006807908	0.502975805	0.013535259	0.989200756	0.999961634
HS_H3K4me1_11754	22.05652923	-0.200926664	0.572191271	-0.35115297	0.725473591	0.999961634
HS_H3K4me1_11755	32.38282804	-0.493284466	0.612082626	-0.805911564	0.420293843	0.999961634
HS_H3K4me1_11756	16.58915736	0.400535766	0.589094994	0.679917111	0.496556947	0.999961634
HS_H3K4me1_11757	18.71214901	-0.234524878	0.54831509	-0.427719175	0.668855588	0.999961634
HS_H3K4me1_11758	12.05416054	-0.236807861	0.769795119	-0.307624529	0.758368053	0.999961634
HS_H3K4me1_11759	140.6794558	0.063836233	0.615553417	0.103705432	0.917403116	0.999961634
HS_H3K4me1_11760	45.77039588	-0.420951434	0.493252906	-0.853419065	0.393426953	0.999961634
HS_H3K4me1_11762:11763	55.78920106	0.05314898	0.570615668	0.093143219	0.925789783	0.999961634
HS_H3K4me1_11765	26.39033855	-0.922268143	1.338793117	-0.688880255	0.490898626	0.999961634
HS_H3K4me1_11766:11767	135.6833745	-0.540852065	0.639083669	-0.846293045	0.397389287	0.999961634
HS_H3K4me1_11768	22.9151597	-0.235302857	0.701001543	-0.335666675	0.737122239	0.999961634
HS_H3K4me1_11769	18.11860764	-0.616690054	0.534976875	-1.152741517	0.249016495	0.999961634
HS_H3K4me1_11770	16.28995559	0.81945887	0.643997361	1.272456876	0.203210837	0.999961634
HS_H3K4me1_11771:11772	18.55307342	-0.02263761	0.602204816	-0.037591214	0.970013613	0.999961634
HS_H3K4me1_11773:11774	20.36027153	0.021584646	0.490616609	0.043994936	0.964908441	0.999961634
HS_H3K4me1_11775:11776:11777	106.6892183	-0.048273587	0.543931431	-0.088749399	0.929281073	0.999961634
HS_H3K4me1_11793:11794	27.71372421	-0.886509747	0.6875375	-1.289398392	0.19725962	0.999961634
HS_H3K4me1_11795	44.68645321	-0.637771479	0.467532531	-1.364122145	0.172529126	0.999961634
HS_H3K4me1_11796	97.50843761	-0.736034492	0.581862898	-1.264962062	0.205884928	0.999961634
HS_H3K4me1_11797	28.9086481	0.178754047	0.710853521	0.251463968	0.801455417	0.999961634
HS_H3K4me1_11798:11799:11800:11801	4.265332654	-0.661027644	0.75423169	-0.87642518	0.380798934	0.999961634
HS_H3K4me1_11804:11805:11806:11807	121.6028295	-0.515597866	0.589609432	-0.874473572	0.381860407	0.999961634
HS_H3K4me1_11811	47.68125647	0.399599279	0.902906421	0.442569982	0.658076801	0.999961634
HS_H3K4me1_11812	19.99949666	-0.266635373	0.63467432	-0.420113695	0.674402399	0.999961634
HS_H3K4me1_11816:11817	23.58737922	0.175110335	0.461693634	0.379278209	0.70448128	0.999961634
HS_H3K4me1_11818	17.60347277	-0.137845005	0.552237585	-0.249611776	0.802887591	0.999961634
HS_H3K4me1_11819	22.13362636	0.324605127	0.537933329	0.603430035	0.546222647	0.999961634
HS_H3K4me1_11820	20.01340709	0.275058279	0.60157791	0.457228024	0.647507158	0.999961634
HS_H3K4me1_11821:11822	111.1921189	-0.611877115	0.56737818	-1.078429057	0.280842326	0.999961634
HS_H3K4me1_11832	6.286016094	-0.849009025	0.782054483	-1.085613654	0.277649956	0.999961634
HS_H3K4me1_11833	18.06356179	0.234087506	0.616048782	0.379982094	0.703958707	0.999961634
HS_H3K4me1_11834	5.509036711	-0.747719846	0.729488945	-1.024991333	0.305367277	0.999961634
HS_H3K4me1_11838	82.73373298	-0.374020159	0.588327013	-0.635735146	0.524949065	0.999961634
HS_H3K4me1_11839	16.63071313	0.588774767	0.557132631	1.056794619	0.290605331	0.999961634
HS_H3K4me1_11840	16.99796271	-0.28533102	0.557560284	-0.511749184	0.608826559	0.999961634
HS_H3K4me1_11846	20.10200283	0.582272844	0.688371372	0.84587022	0.397625147	0.999961634
HS_H3K4me1_11847:11848	17.70142869	-0.052664023	0.727520991	-0.072388322	0.942292878	0.999961634
HS_H3K4me1_11854	15.1020596	0.519844248	0.514658249	1.010076587	0.312458599	0.999961634
HS_H3K4me1_11857	11.30136782	-0.78397017	0.629718364	-1.244953641	0.213148792	0.999961634
HS_H3K4me1_11858	21.0691829	-0.23281859	0.586899494	-0.396692436	0.691594278	0.999961634
HS_H3K4me1_11861:11862	131.9341302	-0.258390904	0.614476784	-0.42050556	0.674116168	0.999961634
HS_H3K4me1_11865	30.49112424	0.324847073	0.732116371	0.443709615	0.657252543	0.999961634
HS_H3K4me1_11866	141.1149243	-0.45076266	0.611988369	-0.736554292	0.46139344	0.999961634
HS_H3K4me1_11869	25.06978422	-0.095988032	0.764088743	-0.125624194	0.900029411	0.999961634
HS_H3K4me1_11870	27.26121679	-0.7139978	0.635918711	-1.122781556	0.26153028	0.999961634
HS_H3K4me1_11872	19.39742065	0.112042838	0.577038623	0.194168697	0.846043792	0.999961634
HS_H3K4me1_11873:11874	21.45241679	-0.935219218	0.580118604	-1.612117265	0.106936424	0.999961634
HS_H3K4me1_11875	27.52544153	-0.350364033	0.536660384	-0.652859879	0.513846617	0.999961634
HS_H3K4me1_11876	23.47268076	0.005184442	0.602207779	0.008609059	0.99313105	0.999961634
HS_H3K4me1_11878	22.64778367	-0.449804782	0.497010782	-0.90502017	0.365454702	0.999961634
HS_H3K4me1_11880	27.0980441	0.441188194	0.616201522	0.715980371	0.474003469	0.999961634
HS_H3K4me1_11881	18.20863089	-0.021301079	0.446714071	-0.047683923	0.961968147	0.999961634
HS_H3K4me1_11882	17.43488428	-0.422057493	0.536686145	-0.786413991	0.431624989	0.999961634
HS_H3K4me1_11883	15.76299103	0.172221662	0.516541977	0.333412714	0.738822767	0.999961634
HS_H3K4me1_11884	17.38212548	-0.435795829	0.5718767	-0.762045087	0.446033095	0.999961634
HS_H3K4me1_11885	20.5023342	-0.502886313	0.637943223	-0.788293214	0.430525216	0.999961634
HS_H3K4me1_11886	22.23955818	0.118574028	0.44746979	0.264987784	0.791018872	0.999961634
HS_H3K4me1_11887:11888	19.56095591	0.029182842	0.48412038	0.060280135	0.951932523	0.999961634
HS_H3K4me1_11889	23.02228363	0.178703588	0.589104395	0.303347912	0.761624736	0.999961634
HS_H3K4me1_11890	10.84304221	1.413357819	0.725290942	1.948677058	0.051334003	0.999961634
HS_H3K4me1_11891:11892	16.98767746	0.185282582	0.545259966	0.339805953	0.734002664	0.999961634
HS_H3K4me1_11893	19.0420191	-0.469007682	0.538911712	-0.870286675	0.384143759	0.999961634
HS_H3K4me1_11894:11895	25.13277586	-0.62257159	0.65179158	-0.955169734	0.339491869	0.999961634
HS_H3K4me1_11896:11897	20.06140425	0.180528622	0.544257911	0.331696826	0.740118197	0.999961634
HS_H3K4me1_11898	20.64861835	0.685733014	0.441269021	1.554002164	0.1201839	0.999961634
HS_H3K4me1_11899	25.17025999	-1.129337124	0.682212382	-1.655404026	0.09784257	0.999961634
HS_H3K4me1_11900	16.20143171	0.560397372	0.570186818	0.98283116	0.325690543	0.999961634
HS_H3K4me1_11901	29.00622819	-0.013036026	0.656935347	-0.019843697	0.98416806	0.999961634
HS_H3K4me1_11902	23.97706406	-0.62155944	0.654704549	-0.949373944	0.342430458	0.999961634
HS_H3K4me1_11903	18.56101555	-0.63232619	0.537951807	-1.175432785	0.239821614	0.999961634
HS_H3K4me1_11904:11905:11906	21.38195595	-1.003510395	0.636626117	-1.576294732	0.114957895	0.999961634
HS_H3K4me1_11907	21.33355806	0.00036032	0.476061694	0.000756877	0.999396099	0.999961634
HS_H3K4me1_11908	15.90213397	-1.446709222	0.685173296	-2.111450096	0.034733643	0.999961634
HS_H3K4me1_11909:11910	19.46798582	-0.722252222	0.699981256	-1.031816517	0.30215808	0.999961634
HS_H3K4me1_11911	19.85249145	0.353586441	0.461802153	0.765666507	0.443874761	0.999961634
HS_H3K4me1_11913	23.72370411	0.151671205	0.575216055	0.263676933	0.792028872	0.999961634
HS_H3K4me1_11914	18.26012198	0.454861831	0.531371893	0.856014097	0.391989982	0.999961634
HS_H3K4me1_11918	35.88421255	-0.239389583	0.621488623	-0.385187394	0.700098582	0.999961634
HS_H3K4me1_11919	22.35362404	-1.536956044	0.652403306	-2.355837302	0.01848101	0.999961634
HS_H3K4me1_11920:11921	27.48265138	-0.065287155	0.431012596	-0.15147389	0.879601906	0.999961634
HS_H3K4me1_11923	32.9841163	-0.425373635	0.474000513	-0.897411761	0.369499239	0.999961634
HS_H3K4me1_11929	34.06240387	-0.493178343	0.54641118	-0.902577329	0.366750263	0.999961634
HS_H3K4me1_11934	122.3843509	0.391912728	0.619078528	0.633058184	0.526695648	0.999961634
HS_H3K4me1_11936	24.17673681	1.136704428	0.771036385	1.474255236	0.140412883	0.999961634
HS_H3K4me1_11938	18.44762316	0.489042328	0.747704238	0.654058521	0.513074104	0.999961634
HS_H3K4me1_11939:11940	45.1131028	-0.016044642	0.68280595	-0.0234981	0.981252954	0.999961634
HS_H3K4me1_11941	23.24226651	-1.697440504	0.734759136	-2.310199928	0.020877088	0.999961634
HS_H3K4me1_11942	76.31274003	-0.867946921	0.679068621	-1.278143171	0.201198949	0.999961634
HS_H3K4me1_11944	17.20726841	0.153618837	0.53641387	0.286381179	0.774586188	0.999961634
HS_H3K4me1_11945	18.32840198	1.809138612	1.128325738	1.603383271	0.108850062	0.999961634
HS_H3K4me1_11946	19.35945211	0.332631634	0.582654444	0.570890067	0.568074165	0.999961634
HS_H3K4me1_11947	32.90640443	1.274835832	0.91115909	1.399136381	0.16177209	0.999961634
HS_H3K4me1_11948	22.95858105	1.25910363	1.109787701	1.134544589	0.256566181	0.999961634
HS_H3K4me1_11949	23.21091807	-0.210094722	0.549601995	-0.382267028	0.702263309	0.999961634
HS_H3K4me1_11950:11951	105.434084	-0.562317285	0.573963971	-0.979708333	0.327230112	0.999961634
HS_H3K4me1_11952:11953	58.93065091	-0.274603667	0.612741699	-0.448155671	0.654040853	0.999961634
HS_H3K4me1_11961	27.16465458	0.213451515	0.74187253	0.287719934	0.77356113	0.999961634
HS_H3K4me1_11962	27.18385651	-1.037891346	0.763077709	-1.360138468	0.17378611	0.999961634
HS_H3K4me1_11963	92.24857433	-0.444392539	0.458227915	-0.96980678	0.332142813	0.999961634
HS_H3K4me1_11965	21.51481691	0.115482644	0.824688501	0.140031835	0.888634837	0.999961634
HS_H3K4me1_11971	27.74783288	-0.106371775	0.600310983	-0.177194451	0.859355654	0.999961634
HS_H3K4me1_11975	26.91289661	-0.325054906	0.665565812	-0.488388826	0.625274455	0.999961634
HS_H3K4me1_11976	17.72710753	-0.229515628	0.557471733	-0.4117081	0.680553387	0.999961634
HS_H3K4me1_11977	22.74738538	-0.142496119	0.438791821	-0.324746525	0.745372919	0.999961634
HS_H3K4me1_11978	14.00174884	-0.066428761	0.559314904	-0.118768087	0.905459093	0.999961634
HS_H3K4me1_11979:11980	16.50322641	-0.502729456	0.679641781	-0.739697691	0.45948345	0.999961634
HS_H3K4me1_11982	27.17413495	0.049361836	0.586210491	0.084204968	0.932893468	0.999961634
HS_H3K4me1_11983	20.52994396	-0.436728318	0.783438225	-0.557450867	0.577219419	0.999961634
HS_H3K4me1_11984:11985:11986	133.1090375	-0.261106095	0.627567501	-0.416060575	0.677365678	0.999961634
HS_H3K4me1_11987	22.88410747	-0.523215066	0.611108672	-0.856173525	0.391901804	0.999961634
HS_H3K4me1_11988	23.86201246	-0.436321466	0.677150059	-0.644349742	0.519348667	0.999961634
HS_H3K4me1_12004	7.835091119	-0.65187733	0.695149443	-0.937751351	0.348372208	0.999961634
HS_H3K4me1_12005	89.96318909	-0.222222477	0.697075167	-0.318792703	0.749883712	0.999961634
HS_H3K4me1_12006	22.57611415	-1.199331401	0.664254914	-1.805528835	0.070991967	0.999961634
HS_H3K4me1_12012	9.462597438	-0.626066879	0.790888805	-0.791599117	0.428594462	0.999961634
HS_H3K4me1_12013	36.71017894	1.288184894	1.364951259	0.943758896	0.345292869	0.999961634
HS_H3K4me1_12014	26.53054219	0.394334751	0.716206026	0.550588429	0.581915843	0.999961634
HS_H3K4me1_12015:12016	188.9920771	-0.313151095	0.599243056	-0.522577762	0.601268119	0.999961634
HS_H3K4me1_12017	34.95713209	-0.826141113	0.708541363	-1.165974431	0.243624784	0.999961634
HS_H3K4me1_12018	35.3483002	0.043163638	0.605811016	0.071249345	0.943199309	0.999961634
HS_H3K4me1_12019:12020:12021:12022	152.1648814	-0.649858033	0.586870544	-1.107327739	0.268152256	0.999961634
HS_H3K4me1_12023	33.71652297	0.347369812	0.56893834	0.610557924	0.541492285	0.999961634
HS_H3K4me1_12024	26.81030555	-0.265655616	0.500038712	-0.531270098	0.595231623	0.999961634
HS_H3K4me1_12025	16.28922269	-0.737548308	0.71086883	-1.037530803	0.299488548	0.999961634
HS_H3K4me1_12026	27.29294948	1.392632617	1.133370613	1.228753067	0.219164403	0.999961634
HS_H3K4me1_12027	19.4947423	-0.400904322	0.480844363	-0.833750696	0.404421484	0.999961634
HS_H3K4me1_12028	24.72245419	0.468932372	0.530541393	0.883875184	0.376763595	0.999961634
HS_H3K4me1_12029:12030	19.24848889	-0.67744572	0.44952265	-1.507033561	0.131802055	0.999961634
HS_H3K4me1_12031	15.86334584	-0.767602222	0.713732951	-1.075475387	0.282161946	0.999961634
HS_H3K4me1_12041	18.72954434	-0.147975783	0.49522726	-0.298803791	0.765089758	0.999961634
HS_H3K4me1_12042	17.05960381	-0.075884988	1.039410141	-0.073007743	0.941799956	0.999961634
HS_H3K4me1_12043	11.61979259	0.138881246	0.652715773	0.21277446	0.831502886	0.999961634
HS_H3K4me1_12045	13.50966451	0.48642257	0.868545756	0.560042539	0.575450423	0.999961634
HS_H3K4me1_12046	14.95463176	-0.235955658	0.47587136	-0.495839165	0.62000789	0.999961634
HS_H3K4me1_12047	92.53063092	0.20701231	0.61758911	0.335194237	0.737478569	0.999961634
HS_H3K4me1_12048	16.22368213	-0.326979843	0.543031937	-0.602137409	0.547082675	0.999961634
HS_H3K4me1_12069	34.90413119	-0.15049507	0.431902537	-0.34844683	0.727504638	0.999961634
HS_H3K4me1_12070	17.04557106	0.080442255	0.470247672	0.17106359	0.864173765	0.999961634
HS_H3K4me1_12071	16.68415986	-0.319367228	0.625881958	-0.510267509	0.609864062	0.999961634
HS_H3K4me1_12072	35.31789542	-0.065134725	0.754119028	-0.086371942	0.931170751	0.999961634
HS_H3K4me1_12073	12.90244162	-0.138721944	0.558697321	-0.248295344	0.803905901	0.999961634
HS_H3K4me1_12102	30.26440772	-0.32417474	0.657194616	-0.493270535	0.621821445	0.999961634
HS_H3K4me1_12105:12106	18.99384346	-0.401749041	0.562426846	-0.714313415	0.475033398	0.999961634
HS_H3K4me1_12108:12109	13.12995418	-0.074763142	0.560085018	-0.133485345	0.893809554	0.999961634
HS_H3K4me1_12114	10.18804197	-1.164810736	0.764201456	-1.524219467	0.127453897	0.999961634
HS_H3K4me1_12115	14.34357815	-0.140575654	0.575306856	-0.244348999	0.806960538	0.999961634
HS_H3K4me1_12116	16.7664662	-0.106839354	0.625111915	-0.170912362	0.864292676	0.999961634
HS_H3K4me1_12117	26.77642965	-0.077287008	0.680034084	-0.113651669	0.909513927	0.999961634
HS_H3K4me1_12118:12119	15.49761488	0.177754628	0.696759458	0.255116204	0.798633349	0.999961634
HS_H3K4me1_12120	61.8943486	0.700907428	0.73337128	0.955733402	0.339206943	0.999961634
HS_H3K4me1_12121:12122	62.31288252	-0.26923598	0.546586019	-0.492577508	0.622311143	0.999961634
HS_H3K4me1_12123:12124	155.1927741	-0.835114984	0.649617429	-1.285548919	0.198600534	0.999961634
HS_H3K4me1_12125:12126:12127	24.56412623	0.016621833	0.502368097	0.033086961	0.973605241	0.999961634
HS_H3K4me1_12128	25.56186345	0.809964505	0.517197581	1.566063985	0.117333639	0.999961634
HS_H3K4me1_12129:12130	9.487662983	0.256009417	0.583563628	0.438700091	0.660878861	0.999961634
HS_H3K4me1_12131	25.90830652	-0.037923245	0.508942816	-0.074513763	0.94060159	0.999961634
HS_H3K4me1_12132	21.41781788	-0.97434289	0.757473084	-1.286306947	0.198335959	0.999961634
HS_H3K4me1_12211	26.06222185	-0.376929569	0.526251148	-0.71625415	0.473834432	0.999961634
HS_H3K4me1_12212	18.53750044	-0.927547551	0.545118102	-1.701553385	0.088839122	0.999961634
HS_H3K4me1_12213	19.2218536	0.184062707	0.583768596	0.315300804	0.752533275	0.999961634
HS_H3K4me1_12214	18.2219568	0.353893908	0.684438893	0.517056982	0.605116382	0.999961634
HS_H3K4me1_12215	21.82449125	-0.394199301	0.630613188	-0.625104753	0.531902309	0.999961634
HS_H3K4me1_12216:12217:12218	18.65054221	0.110142581	0.472600565	0.233056389	0.815717619	0.999961634
HS_H3K4me1_12219:12220	3.480916277	0.212526023	0.681200057	0.311987676	0.755049889	0.999961634
HS_H3K4me1_12221:12222:12223	18.63146593	-0.026260336	0.492470286	-0.053323696	0.957474	0.999961634
HS_H3K4me1_12224	18.93856361	-0.549901044	0.53713153	-1.023773532	0.305942255	0.999961634
HS_H3K4me1_12225:12226:12227:12228:12229	32.00770726	-0.446755897	0.412863428	-1.082091236	0.27921199	0.999961634
HS_H3K4me1_12230:12231:12232:12233	28.97904248	0.155035772	0.421013129	0.368244507	0.712690926	0.999961634
HS_H3K4me1_12234	21.28802354	-0.143741467	0.587195789	-0.244793083	0.80661665	0.999961634
HS_H3K4me1_12235	24.77240493	-0.790773151	0.445320753	-1.775738378	0.075776049	0.999961634
HS_H3K4me1_12236	19.46552466	0.590461521	0.538737038	1.096010631	0.273074122	0.999961634
HS_H3K4me1_12237	19.31168593	-0.110199025	0.519169695	-0.212260127	0.831904101	0.999961634
HS_H3K4me1_12238	15.91865644	0.411286331	0.522703403	0.786844564	0.431372863	0.999961634
HS_H3K4me1_12239	20.34820918	-0.083991915	0.485359204	-0.173051041	0.862611308	0.999961634
HS_H3K4me1_12240:12241	80.58458792	-0.5606083	0.659665573	-0.849837135	0.395415641	0.999961634
HS_H3K4me1_12242	47.73087406	0.238894796	0.470366335	0.507890932	0.611529835	0.999961634
HS_H3K4me1_12275	18.38497711	0.479265468	0.552686652	0.867155859	0.385856618	0.999961634
HS_H3K4me1_12276	24.13311958	0.273520147	0.553371556	0.494279376	0.621108888	0.999961634
HS_H3K4me1_12277	25.91654922	-0.188040731	0.640695244	-0.293494814	0.769143963	0.999961634
HS_H3K4me1_12278	21.03061571	-0.272138931	0.515265157	-0.528153179	0.597393023	0.999961634
HS_H3K4me1_12279	23.58410682	-0.891170114	0.545639224	-1.633258891	0.102414559	0.999961634
HS_H3K4me1_12280	19.70824809	0.553917466	0.540256343	1.025286373	0.305228084	0.999961634
HS_H3K4me1_12281:12282:12283	20.09974309	-0.333499603	0.50365165	-0.66216323	0.507866617	0.999961634
HS_H3K4me1_12290	6.106114255	-0.496675119	0.692549691	-0.717168927	0.47326987	0.999961634
HS_H3K4me1_12291	14.23866889	-0.005846832	0.623802642	-0.009372887	0.992521627	0.999961634
HS_H3K4me1_12292	20.75466301	-0.584765597	0.621882803	-0.94031479	0.347056115	0.999961634
HS_H3K4me1_12294	18.38771637	0.32192809	0.40191582	0.800983871	0.423140983	0.999961634
HS_H3K4me1_12295	10.7088602	2.05707672	0.538614414	3.819201023	0.000133885	0.094829692
HS_H3K4me1_12298	24.55870754	0.300603323	0.412618684	0.728525718	0.466291831	0.999961634
HS_H3K4me1_12299:12300:12301:12302	64.35939542	0.050488432	0.474574861	0.106386655	0.91527558	0.999961634
HS_H3K4me1_12303	27.95981884	-1.138754382	0.773532338	-1.472148385	0.140980812	0.999961634
HS_H3K4me1_12305	79.55414765	0.389184264	0.611207576	0.636746465	0.524290002	0.999961634
HS_H3K4me1_12306	16.5654351	0.158068185	0.548727634	0.288063104	0.773298435	0.999961634
HS_H3K4me1_12319	15.10006715	0.036068632	0.493052302	0.073153764	0.941683759	0.999961634
HS_H3K4me1_12320	199.8395595	0.15141403	0.836215386	0.18107061	0.856312153	0.999961634
HS_H3K4me1_12338	18.63392549	-0.537676377	0.752372772	-0.71464093	0.474830946	0.999961634
HS_H3K4me1_12339	23.19055437	-1.171442736	0.701617845	-1.66963076	0.094992441	0.999961634
HS_H3K4me1_12340	30.69524084	0.204337134	0.663600297	0.307922004	0.758141682	0.999961634
HS_H3K4me1_12341	14.71492283	-0.240266307	0.626297485	-0.383629685	0.701252935	0.999961634
HS_H3K4me1_12342:12343	15.13261907	-0.623841414	0.853850468	-0.730621387	0.465010445	0.999961634
HS_H3K4me1_12344	15.33160776	0.169838295	0.597268389	0.28435842	0.776135721	0.999961634
HS_H3K4me1_12345	24.15669086	-0.868844841	0.699593615	-1.241927916	0.214263159	0.999961634
HS_H3K4me1_12346:12347	90.48145588	0.066190986	0.546268265	0.121169378	0.903556879	0.999961634
HS_H3K4me1_12349	19.39214649	0.619051579	0.645070986	0.959664273	0.33722421	0.999961634
HS_H3K4me1_1235:1236:1237	47.3699059	-0.15516297	0.428668293	-0.36196512	0.717378096	0.999961634
HS_H3K4me1_12350	16.58792236	-0.584535057	0.576574817	-1.013806084	0.310675292	0.999961634
HS_H3K4me1_12352	14.52598501	-0.439157348	0.515519661	-0.851873132	0.394284511	0.999961634
HS_H3K4me1_12353	15.04495246	0.41640815	0.581235391	0.716419125	0.473732589	0.999961634
HS_H3K4me1_12354	17.30403715	-0.854229812	0.625346321	-1.366010774	0.171935582	0.999961634
HS_H3K4me1_12355	18.89628977	-1.249673196	0.762317857	-1.639307258	0.101149285	0.999961634
HS_H3K4me1_12356	23.64799083	-0.174402327	0.571483546	-0.305174712	0.760233091	0.999961634
HS_H3K4me1_12357	20.56348981	0.145096405	0.517407353	0.280429731	0.779147829	0.999961634
HS_H3K4me1_12358	14.39610176	0.265716988	0.535649096	0.49606541	0.619848263	0.999961634
HS_H3K4me1_12359:12360:12361	14.07684003	0.104178435	0.664592991	0.156755242	0.875437748	0.999961634
HS_H3K4me1_12362	13.9156663	-0.157010005	0.575790737	-0.272685882	0.785094688	0.999961634
HS_H3K4me1_12380	18.9752894	0.233697081	0.800582951	0.291908641	0.770356477	0.999961634
HS_H3K4me1_12381:12382	14.19904278	-0.196388374	0.555627412	-0.353453358	0.72374859	0.999961634
HS_H3K4me1_12386:12387	30.43359869	-1.359754145	0.762754288	-1.782689612	0.074636843	0.999961634
HS_H3K4me1_12388	15.45810822	0.755511055	0.59659691	1.266367698	0.20538147	0.999961634
HS_H3K4me1_12389	18.95316357	0.177062773	0.493770327	0.358593385	0.719899296	0.999961634
HS_H3K4me1_12390	16.81608895	0.157083355	0.496875116	0.316142527	0.751894329	0.999961634
HS_H3K4me1_12391	24.57062966	0.022059891	0.502942382	0.043861667	0.965014671	0.999961634
HS_H3K4me1_12392	20.3321087	-0.582151662	0.626222337	-0.929624556	0.352565509	0.999961634
HS_H3K4me1_12393	18.47076559	-0.90734972	0.832662108	-1.089697384	0.275846469	0.999961634
HS_H3K4me1_12394:12395	5.372102976	-0.042102441	0.73345706	-0.057402734	0.954224385	0.999961634
HS_H3K4me1_12399:12400	68.29459714	0.596618504	0.897650932	0.66464422	0.506278079	0.999961634
HS_H3K4me1_12401	13.39196254	-0.57932323	0.642280666	-0.901978311	0.367068389	0.999961634
HS_H3K4me1_12402	24.92044196	-0.465013593	1.105460478	-0.420651486	0.674009592	0.999961634
HS_H3K4me1_12403	19.86877714	-0.797472584	0.679211714	-1.174114886	0.240349012	0.999961634
HS_H3K4me1_12404	76.40290592	0.423968163	0.615454854	0.688869639	0.490905307	0.999961634
HS_H3K4me1_12405	24.60916937	-1.03968765	0.700031958	-1.485200265	0.137490782	0.999961634
HS_H3K4me1_12406	16.61828967	-0.09070393	0.640593689	-0.141593542	0.887401068	0.999961634
HS_H3K4me1_12407	23.02368814	-0.393107786	0.71242983	-0.551784568	0.581095962	0.999961634
HS_H3K4me1_12408:12409	23.3716317	-0.912982966	0.584537204	-1.561890262	0.118313843	0.999961634
HS_H3K4me1_12410	14.68761551	0.03879532	0.468733076	0.082766336	0.934037337	0.999961634
HS_H3K4me1_12411	17.44428668	-0.614418531	0.659355137	-0.931847644	0.351415268	0.999961634
HS_H3K4me1_12412	35.64461572	-0.074365738	0.597450479	-0.124471803	0.900941725	0.999961634
HS_H3K4me1_12413	21.89786216	-0.623890957	0.528911694	-1.179574897	0.238169332	0.999961634
HS_H3K4me1_12414:12415	19.25287917	-0.293288985	0.635680808	-0.461377757	0.644527607	0.999961634
HS_H3K4me1_12416	23.8780378	0.051677457	0.604177794	0.085533525	0.931837244	0.999961634
HS_H3K4me1_12417	63.19375147	-0.155630189	0.602673119	-0.258233169	0.796226961	0.999961634
HS_H3K4me1_12418	18.8678209	0.12675259	0.420929672	0.30112534	0.763318919	0.999961634
HS_H3K4me1_12419	14.52060142	-0.303498823	0.620553224	-0.489077827	0.624786599	0.999961634
HS_H3K4me1_12420	24.71829392	-0.696196692	0.727711559	-0.956693188	0.338722137	0.999961634
HS_H3K4me1_12421	18.49819181	-0.503595424	0.586888484	-0.858076855	0.390850026	0.999961634
HS_H3K4me1_12422	19.87115925	0.31309925	0.540143236	0.57965967	0.562144145	0.999961634
HS_H3K4me1_12423:12424	15.52486094	0.082431582	0.520646369	0.158325472	0.874200337	0.999961634
HS_H3K4me1_12425	20.47730457	0.221545577	0.497332696	0.44546755	0.655981906	0.999961634
HS_H3K4me1_12426	17.2834699	-0.508784749	0.587344922	-0.866245251	0.386355683	0.999961634
HS_H3K4me1_12427	53.58148859	0.516856153	0.778681831	0.663757818	0.506845327	0.999961634
HS_H3K4me1_12428	13.65225007	-0.656784276	0.585796944	-1.121180783	0.262210918	0.999961634
HS_H3K4me1_12429	18.05625289	-1.038162319	0.669255575	-1.55121953	0.120849083	0.999961634
HS_H3K4me1_12431	20.83127585	0.133873905	0.518199552	0.258344309	0.796141193	0.999961634
HS_H3K4me1_12432	16.82876232	-0.497258138	0.622963454	-0.798213979	0.424746326	0.999961634
HS_H3K4me1_12433	15.51574664	-1.087082096	0.520725006	-2.087631828	0.036831059	0.999961634
HS_H3K4me1_12434	20.51989206	-0.246973962	0.622412907	-0.396800837	0.691514334	0.999961634
HS_H3K4me1_12435	16.26455486	-0.070353	0.780924833	-0.090089336	0.928216223	0.999961634
HS_H3K4me1_12436	17.31196884	-0.193507987	0.489524902	-0.395297534	0.692623319	0.999961634
HS_H3K4me1_12437	16.55090592	0.428263063	0.552765928	0.774763857	0.43847921	0.999961634
HS_H3K4me1_12438	18.89157817	-0.510740543	0.448639566	-1.138420644	0.254944878	0.999961634
HS_H3K4me1_12439	12.08020514	-0.546576027	0.577818958	-0.94592955	0.34418452	0.999961634
HS_H3K4me1_12440	10.61755484	-0.583849756	0.635495376	-0.918731714	0.358235917	0.999961634
HS_H3K4me1_12445	17.66175242	-0.189063909	0.661785497	-0.285687598	0.775117405	0.999961634
HS_H3K4me1_12449	14.34746969	-0.517827453	0.704818526	-0.734696144	0.462524569	0.999961634
HS_H3K4me1_12450	20.50614761	0.597443329	0.444743448	1.343343745	0.179160693	0.999961634
HS_H3K4me1_12451:12452	18.97539265	-0.114791139	0.592601037	-0.193707286	0.846405086	0.999961634
HS_H3K4me1_12453	23.50072881	0.370057614	0.502236075	0.736820059	0.461231783	0.999961634
HS_H3K4me1_12459	19.2283019	0.526951737	0.692820162	0.760589494	0.446902297	0.999961634
HS_H3K4me1_12460	15.1755517	-0.587482427	0.583360136	-1.00706646	0.313902838	0.999961634
HS_H3K4me1_12462:12463	22.29670006	0.254107142	0.508025131	0.500186164	0.616944	0.999961634
HS_H3K4me1_12475	13.7305943	0.533276228	0.552104447	0.96589736	0.334095544	0.999961634
HS_H3K4me1_12476	19.87995355	-0.195065567	0.67746713	-0.287933625	0.773397547	0.999961634
HS_H3K4me1_12477	20.1725281	0.570585021	0.558891524	1.02092266	0.307291082	0.999961634
HS_H3K4me1_12478:12479	11.22519572	0.49839175	0.721682532	0.690596943	0.489818869	0.999961634
HS_H3K4me1_12480	7.249823724	0.105294582	0.600331458	0.175394076	0.860769995	0.999961634
HS_H3K4me1_12481	13.95938653	-0.057446399	0.566581483	-0.10139124	0.91923989	0.999961634
HS_H3K4me1_12483	16.34761097	0.011821002	0.49264731	0.023994857	0.980856711	0.999961634
HS_H3K4me1_12484	28.31009094	-0.955558107	0.75049761	-1.273232712	0.202935476	0.999961634
HS_H3K4me1_12485	14.30223988	0.141641852	0.766857574	0.184704249	0.853461014	0.999961634
HS_H3K4me1_12486	19.31664916	-1.175089849	0.58067694	-2.023655096	0.043005652	0.999961634
HS_H3K4me1_12487:12488	14.94671828	0.26445791	0.503537109	0.525200437	0.599443861	0.999961634
HS_H3K4me1_12491	15.49220587	-0.829492951	0.502312693	-1.651347783	0.098667581	0.999961634
HS_H3K4me1_12492:12493	14.01825824	-0.029990689	0.528816205	-0.056712879	0.954773915	0.999961634
HS_H3K4me1_12494	15.80596909	0.576000689	0.584064419	0.986193766	0.324038038	0.999961634
HS_H3K4me1_12495	20.7975637	-0.721322204	0.650740271	-1.108464061	0.267661452	0.999961634
HS_H3K4me1_12496	19.71921188	-0.520819152	0.455324729	-1.143841131	0.252689529	0.999961634
HS_H3K4me1_12497:12498	20.58506904	0.178044401	0.503338217	0.353727166	0.723543362	0.999961634
HS_H3K4me1_12499	15.97554529	-0.271075925	0.436357953	-0.621223752	0.534452414	0.999961634
HS_H3K4me1_12500:12501:12502:12503:12504	36.81678335	-0.730321235	0.61012791	-1.19699693	0.231307751	0.999961634
HS_H3K4me1_12505:12506	17.6247717	-0.49581894	0.59041498	-0.83978042	0.401031513	0.999961634
HS_H3K4me1_12507	21.22202209	-0.869053468	0.534638922	-1.625496075	0.1040569	0.999961634
HS_H3K4me1_12508	18.11930541	-1.067434891	0.668839871	-1.59594985	0.11049999	0.999961634
HS_H3K4me1_12509	12.86486096	1.142868716	0.566078787	2.018921644	0.043495364	0.999961634
HS_H3K4me1_12510	15.06305709	0.027550659	0.865977825	0.031814508	0.974619976	0.999961634
HS_H3K4me1_12511	15.2635117	-0.355516331	0.659839349	-0.538792255	0.590030208	0.999961634
HS_H3K4me1_12514	14.6299154	0.327138602	0.596567311	0.548368301	0.583439038	0.999961634
HS_H3K4me1_12515:12516	16.72566173	-0.270387324	0.463046048	-0.583931826	0.55926618	0.999961634
HS_H3K4me1_12517	18.07889542	-0.066178627	0.570388132	-0.11602385	0.90763364	0.999961634
HS_H3K4me1_12519:12520:12521	33.82732905	-1.029926788	0.523377696	-1.967846156	0.049085742	0.999961634
HS_H3K4me1_12522:12523:12524	16.70945856	-0.421038037	0.588444536	-0.715510147	0.474293873	0.999961634
HS_H3K4me1_12525:12526	15.28313098	0.466261809	0.570244604	0.817652295	0.413555757	0.999961634
HS_H3K4me1_12528:12529	18.47058017	-0.240298622	0.479176402	-0.501482586	0.61603153	0.999961634
HS_H3K4me1_12531:12532	25.1779564	-1.008134679	0.667351286	-1.510650687	0.130877473	0.999961634
HS_H3K4me1_12533:12534:12535	15.96801089	-0.433988859	0.486857685	-0.891408049	0.372710301	0.999961634
HS_H3K4me1_12536	24.24140095	-1.479106703	0.647763435	-2.283405674	0.022406483	0.999961634
HS_H3K4me1_12540:12541	7.109259708	-0.762778321	0.70383887	-1.083739978	0.278480105	0.999961634
HS_H3K4me1_12542:12543	19.14938164	-0.276458759	0.577587515	-0.478643932	0.632191959	0.999961634
HS_H3K4me1_12544:12545	19.28153807	-0.99975243	0.866822922	-1.153352553	0.248765708	0.999961634
HS_H3K4me1_12546	17.30978305	0.244586725	0.555413489	0.440368715	0.65967008	0.999961634
HS_H3K4me1_12547	15.90375752	-0.333385656	0.618238878	-0.539250552	0.589713983	0.999961634
HS_H3K4me1_12548	17.07242456	-0.250153511	0.606633999	-0.412363158	0.680073263	0.999961634
HS_H3K4me1_12549:12550	37.38636542	-0.791731377	0.711388838	-1.112937587	0.265735236	0.999961634
HS_H3K4me1_12551	23.32236444	-0.261513417	0.675187354	-0.38731978	0.698519484	0.999961634
HS_H3K4me1_12552:12553	20.60718002	-0.889364146	0.681985456	-1.304080811	0.192206031	0.999961634
HS_H3K4me1_12554	19.12425338	-0.847711108	0.5819239	-1.456738773	0.145188503	0.999961634
HS_H3K4me1_12555:12556	38.37015315	-0.415499981	0.643019108	-0.646170503	0.51816894	0.999961634
HS_H3K4me1_12557	55.5409096	-0.83281375	0.541286952	-1.538580872	0.123906651	0.999961634
HS_H3K4me1_12581	3.211646153	-0.764621907	0.867951405	-0.880950135	0.37834481	0.999961634
HS_H3K4me1_12582	17.12349268	0.333842708	0.555481426	0.600997067	0.54784194	0.999961634
HS_H3K4me1_12585	15.52914457	-0.080801033	0.792406177	-0.101969211	0.918781114	0.999961634
HS_H3K4me1_12586	14.91115396	-0.692317939	0.629367112	-1.10002243	0.271322349	0.999961634
HS_H3K4me1_12587:12588:12589	46.53244136	-0.243241337	0.618028401	-0.39357631	0.693893874	0.999961634
HS_H3K4me1_12592	18.23479692	-0.459081475	0.441009859	-1.040977804	0.29788585	0.999961634
HS_H3K4me1_12593	15.124521	0.930417924	0.756344804	1.23015048	0.21864076	0.999961634
HS_H3K4me1_12595	11.13137132	0.741825	0.777520238	0.954090921	0.340037621	0.999961634
HS_H3K4me1_12596	93.76797776	-0.205871031	0.903518695	-0.227854755	0.819759158	0.999961634
HS_H3K4me1_12604	41.66809169	0.025308665	1.180699557	0.021435313	0.982898404	0.999961634
HS_H3K4me1_12605	17.4617497	0.166137054	0.720235814	0.230670359	0.817570903	0.999961634
HS_H3K4me1_12611:12612	13.65563377	-0.816935211	0.589049934	-1.386869202	0.165481651	0.999961634
HS_H3K4me1_12613	16.40750208	-1.146866901	0.735596141	-1.559098583	0.118973049	0.999961634
HS_H3K4me1_12617	21.89596924	-0.604194093	1.093198676	-0.552684619	0.580479388	0.999961634
HS_H3K4me1_12618	64.99341364	1.741858711	1.31843965	1.321151644	0.186450806	0.999961634
HS_H3K4me1_12637	17.78766542	-0.132777044	0.707251218	-0.187736749	0.851083021	0.999961634
HS_H3K4me1_12638	24.99342207	1.195635277	0.854724323	1.398854865	0.16185651	0.999961634
HS_H3K4me1_12708	33.63811542	-0.782272563	0.848249416	-0.922219984	0.356413841	0.999961634
HS_H3K4me1_12709	18.22137037	0.634856159	0.624728715	1.016210946	0.309528945	0.999961634
HS_H3K4me1_12781:12782:12783:12784	15.18412387	0.280661361	0.717211711	0.391322892	0.69555858	0.999961634
HS_H3K4me1_12800	12.23570479	0.062779753	0.69662559	0.090119792	0.928192021	0.999961634
HS_H3K4me1_12804:12805	2.912038006	-0.379503307	0.779501965	-0.48685356	0.626362111	0.999961634
HS_H3K4me1_12912:12913	8.159266548	-0.874128851	0.631640808	-1.3839018	0.166388526	0.999961634
HS_H3K4me1_12920	33.45133485	-1.053133534	0.59095195	-1.782096724	0.07473346	0.999961634
HS_H3K4me1_12924:12925:12926:12927:12928:12929:12930:12931	51.58317833	-0.213976551	0.677660224	-0.315757872	0.752186296	0.999961634
HS_H3K4me1_12932:12933:12934	21.71791877	-0.086141196	0.519343686	-0.165865493	0.868262804	0.999961634
HS_H3K4me1_12935	16.46242032	0.278739608	0.591145439	0.471524586	0.637266167	0.999961634
HS_H3K4me1_12936:12937:12938:12939	30.01839247	-0.172862208	0.88015653	-0.196399393	0.844297572	0.999961634
HS_H3K4me1_12944:12945:12946:12947:12948:12949:12950:12951:12952	38.74886012	1.098766341	1.44171065	0.762126811	0.445984322	0.999961634
HS_H3K4me1_12955	19.08308644	-0.70545854	0.508468816	-1.387417513	0.165314488	0.999961634
HS_H3K4me1_12956:12957:12958:12959:12960	153.2781382	0.049147221	0.677030951	0.072592282	0.942130569	0.999961634
HS_H3K4me1_12961:12962:12963:12964	22.23108081	-1.13492482	0.558439129	-2.032316078	0.042121668	0.999961634
HS_H3K4me1_12965:12966:12967:12968:12969:12970:12971:12972	76.82839664	-0.313808414	0.49751733	-0.63074871	0.528204845	0.999961634
HS_H3K4me1_12974:12975:12976:12977:12978:12979:12980:12981:12982:12983:12984:12985:12986:12987	59.10868864	-0.860198851	0.467353587	-1.840573978	0.065684014	0.999961634
HS_H3K4me1_1311	14.79832055	0.303246458	0.642191631	0.472205559	0.636780072	0.999961634
HS_H3K4me1_1312	13.51288965	-0.441301615	0.496640339	-0.888573843	0.374232154	0.999961634
HS_H3K4me1_1313	20.77087925	-1.054940276	0.632647304	-1.667501417	0.095414743	0.999961634
HS_H3K4me1_1314	16.96002338	-0.219957794	0.462963948	-0.475107825	0.634710121	0.999961634
HS_H3K4me1_13179:13180:13181	26.16457528	0.069407317	0.742170648	0.09351935	0.925490978	0.999961634
HS_H3K4me1_13182:13183:13184:13185:13186:13187:13188:13189:13190	78.78135689	-0.302113563	0.549874713	-0.549422543	0.582715507	0.999961634
HS_H3K4me1_13241	15.67259724	-0.797981493	0.594239889	-1.342860867	0.17931703	0.999961634
HS_H3K4me1_13611:13612:13613:13614	23.34721177	-0.372627627	0.722576252	-0.515693155	0.606068736	0.999961634
HS_H3K4me1_13615	13.38146412	-0.356014708	0.623175285	-0.571291444	0.567802101	0.999961634
HS_H3K4me1_13616	33.48500244	-0.562076363	0.485428395	-1.157897579	0.246905836	0.999961634
HS_H3K4me1_13617	14.6850059	-0.448879527	0.653947408	-0.686415332	0.492451239	0.999961634
HS_H3K4me1_13618	16.02822939	-1.44711791	0.710811139	-2.035868363	0.041763575	0.999961634
HS_H3K4me1_13896:13897:13898:13899:13900:13901:13902	63.02163855	0.105375298	0.785863958	0.134088473	0.893332615	0.999961634
HS_H3K4me1_13903:13904:13905	22.28902144	-0.517245585	0.560961798	-0.922069181	0.356492491	0.999961634
HS_H3K4me1_13906:13907	27.30015661	-0.691528377	0.663629417	-1.042039969	0.297393149	0.999961634
HS_H3K4me1_13908:13909:13910	83.48344154	-0.170150348	0.691166041	-0.246178686	0.805543914	0.999961634
HS_H3K4me1_13911	24.97974085	0.196621656	0.503320865	0.390648728	0.696056902	0.999961634
HS_H3K4me1_13913	77.71510632	-0.405418594	0.701281604	-0.578110978	0.563189196	0.999961634
HS_H3K4me1_1404	10.48718749	0.098842178	0.510340464	0.193678897	0.846427317	0.999961634
HS_H3K4me1_1422	13.49376183	0.178721992	0.603515547	0.296134859	0.767127093	0.999961634
HS_H3K4me1_14385:14386:14387:14388:14389:14390:14391	42.29649935	-0.152327644	0.446625252	-0.341063662	0.733055656	0.999961634
HS_H3K4me1_1439:1440:1441:1442	150.3729828	-0.043615726	0.636805321	-0.06849146	0.945394418	0.999961634
HS_H3K4me1_1443:1444	15.18538181	0.25031422	0.51219872	0.488705282	0.625050364	0.999961634
HS_H3K4me1_1445	20.96454107	-0.442268361	0.464979753	-0.951156169	0.341525105	0.999961634
HS_H3K4me1_1446	19.19765541	-0.702975748	0.588303208	-1.194920815	0.232117969	0.999961634
HS_H3K4me1_14533	20.19587208	-1.309559825	0.90173156	-1.452272366	0.146425888	0.999961634
HS_H3K4me1_1459:1460:1461	9.82147426	-1.721337641	0.765263382	-2.249340137	0.024490864	0.999961634
HS_H3K4me1_1462	19.87095005	0.161401197	0.685820626	0.235340249	0.813944658	0.999961634
HS_H3K4me1_14622:14623	89.03638602	-0.165909537	0.541198992	-0.306559212	0.759178904	0.999961634
HS_H3K4me1_14624:14625:14626:14627:14628	159.9453192	-0.009790174	0.608980556	-0.016076332	0.987173496	0.999961634
HS_H3K4me1_14629:14630	37.73061075	0.052611792	0.431090446	0.122043511	0.902864559	0.999961634
HS_H3K4me1_1463:1464	12.04273059	-0.099773479	0.505607203	-0.197333974	0.843566195	0.999961634
HS_H3K4me1_14633:14634:14635:14636	33.4403575	0.397635591	0.784833994	0.506649297	0.612400912	0.999961634
HS_H3K4me1_1467	26.56401129	-0.978785036	0.635466464	-1.540262298	0.12349643	0.999961634
HS_H3K4me1_14673	16.21842069	0.632453273	0.715622158	0.88378101	0.37681444	0.999961634
HS_H3K4me1_14674	13.10196919	0.609918192	0.5981238	1.019718982	0.307861756	0.999961634
HS_H3K4me1_14675	12.3593905	0.427761543	0.449037194	0.9526194	0.340782944	0.999961634
HS_H3K4me1_14676:14677	16.60121133	-0.765925027	0.622800342	-1.229808295	0.218768901	0.999961634
HS_H3K4me1_14678	17.57644907	0.212131628	0.679792015	0.312053721	0.754999697	0.999961634
HS_H3K4me1_14679:14680:14681	29.1912571	0.461190623	0.50235086	0.918064762	0.358584962	0.999961634
HS_H3K4me1_1468	10.64809865	-1.612249302	0.783381241	-2.05806473	0.03958392	0.999961634
HS_H3K4me1_14684:14685	21.26295625	0.318729658	0.58619389	0.543727363	0.5866291	0.999961634
HS_H3K4me1_14686:14687	26.88302133	-0.115805189	0.432524717	-0.267742362	0.78889764	0.999961634
HS_H3K4me1_14689	14.90018956	-0.602519684	0.559710812	-1.076483911	0.281710893	0.999961634
HS_H3K4me1_1469	16.9404746	-0.956489339	0.5832338	-1.639975836	0.101010191	0.999961634
HS_H3K4me1_14690:14691:14692:14693:14694:14695:14696	79.47230111	-1.352128515	0.785923929	-1.720431794	0.085353982	0.999961634
HS_H3K4me1_14697	14.00725991	0.807710714	0.567024424	1.424472527	0.154309732	0.999961634
HS_H3K4me1_14698	25.90392386	-0.776779265	0.731650101	-1.061681348	0.28838037	0.999961634
HS_H3K4me1_14699:14700:14701	27.32965784	-1.155544891	0.495488734	-2.332131515	0.019693774	0.999961634
HS_H3K4me1_1470	19.72033651	-0.547702426	0.600460172	-0.912137808	0.361696178	0.999961634
HS_H3K4me1_14702	21.92776342	-0.509733959	0.547502437	-0.931016785	0.351844882	0.999961634
HS_H3K4me1_14704:14705	25.67699987	-0.001956657	0.608669925	-0.003214645	0.997435089	0.999961634
HS_H3K4me1_14706:14707:14708	25.57566493	0.162332319	0.543591009	0.298629514	0.765222744	0.999961634
HS_H3K4me1_14709:14710:14711:14712:14713	9.667726287	0.759349371	0.66467347	1.142439717	0.25327129	0.999961634
HS_H3K4me1_1471	14.5597289	0.111290625	0.806711472	0.137955922	0.890275253	0.999961634
HS_H3K4me1_14791	19.24343861	-0.613467031	0.473618104	-1.295277831	0.195224404	0.999961634
HS_H3K4me1_14805	15.7452227	-0.239523843	0.771935692	-0.310289893	0.756340516	0.999961634
HS_H3K4me1_1481	13.10162739	-0.339960429	0.788906875	-0.43092593	0.666522228	0.999961634
HS_H3K4me1_14810	13.46305969	0.116186567	0.725673855	0.16010852	0.87279559	0.999961634
HS_H3K4me1_14821	14.60372283	0.251325537	0.540030673	0.465391225	0.641651317	0.999961634
HS_H3K4me1_14822	21.06644001	-0.181405671	0.467748314	-0.387827525	0.698143675	0.999961634
HS_H3K4me1_14823	15.99940992	-0.368723557	0.601418569	-0.613089744	0.539817001	0.999961634
HS_H3K4me1_14824:14825	32.88342011	-0.324927953	0.51203896	-0.63457662	0.52570458	0.999961634
HS_H3K4me1_14826:14827	20.3517407	-0.351050951	0.523064103	-0.671143267	0.502129266	0.999961634
HS_H3K4me1_14828:14829	68.76412769	-0.683401581	0.576642392	-1.185139336	0.23596236	0.999961634
HS_H3K4me1_14830:14831	37.78679682	0.11462065	0.431372743	0.265711388	0.790461492	0.999961634
HS_H3K4me1_14832	16.04380037	-1.145156183	0.740516221	-1.546429573	0.122000857	0.999961634
HS_H3K4me1_14833	15.03605716	-0.281559994	0.5124685	-0.549419124	0.582717853	0.999961634
HS_H3K4me1_14834:14835:14836	24.30674055	-0.43979797	0.532367303	-0.826117547	0.408737415	0.999961634
HS_H3K4me1_14838	59.32561109	-0.168850964	0.615433522	-0.274361013	0.783807201	0.999961634
HS_H3K4me1_14845	14.63568746	-0.204557955	0.434776971	-0.470489398	0.638005407	0.999961634
HS_H3K4me1_14846	13.43433699	-0.52989576	0.667527206	-0.793818971	0.427300827	0.999961634
HS_H3K4me1_14847:14848	19.01917866	-0.184779792	0.457055842	-0.404282749	0.686004809	0.999961634
HS_H3K4me1_14849	13.76957589	0.31225061	0.530763887	0.588304174	0.556328145	0.999961634
HS_H3K4me1_1485	17.54010666	-0.265772922	0.47717974	-0.556966065	0.577550615	0.999961634
HS_H3K4me1_14850	15.2506313	-0.195809709	0.539949444	-0.362644524	0.716870446	0.999961634
HS_H3K4me1_14851:14852	34.20618718	-0.368368203	0.504148688	-0.730673731	0.464978465	0.999961634
HS_H3K4me1_14855	15.46709207	-0.516333765	0.475858737	-1.085056814	0.277896493	0.999961634
HS_H3K4me1_14856	20.89013171	-0.341182879	0.496904005	-0.686617287	0.492323932	0.999961634
HS_H3K4me1_14857	44.2308063	-0.540634027	0.503593704	-1.073551997	0.283023522	0.999961634
HS_H3K4me1_14858:14859:14860:14861	26.4920515	-0.960043261	0.628410622	-1.52773239	0.126578995	0.999961634
HS_H3K4me1_1486	18.90319099	-0.102922267	0.695037547	-0.148081593	0.882278376	0.999961634
HS_H3K4me1_14862:14863	17.82963658	-0.237794792	0.625001659	-0.380470658	0.703596073	0.999961634
HS_H3K4me1_14864	97.00011892	-0.266778295	0.629500782	-0.423793429	0.671716471	0.999961634
HS_H3K4me1_14865	14.81697274	-0.389120013	0.684993763	-0.568063586	0.569991793	0.999961634
HS_H3K4me1_14866	15.38958829	-0.198533204	0.674231491	-0.294458516	0.768407558	0.999961634
HS_H3K4me1_14867	20.20145658	-0.894773608	0.601381917	-1.48786251	0.136787156	0.999961634
HS_H3K4me1_1487	9.548320755	-0.183727217	0.604615139	-0.303874656	0.761223387	0.999961634
HS_H3K4me1_14871	70.04928582	-0.165577765	0.547440754	-0.302457871	0.762303045	0.999961634
HS_H3K4me1_14873	31.17790716	0.404646261	0.676800701	0.597880971	0.549919358	0.999961634
HS_H3K4me1_14875	21.20761041	-0.297346913	0.571825356	-0.519996027	0.603066345	0.999961634
HS_H3K4me1_14876	15.59238009	-0.4312804	0.590160316	-0.730785158	0.464910391	0.999961634
HS_H3K4me1_14877	6.483280489	0.933235106	0.606790528	1.53798562	0.124052131	0.999961634
HS_H3K4me1_14878	4.12750201	0.579690723	0.666911938	0.869216295	0.384728836	0.999961634
HS_H3K4me1_14879	47.65474379	-0.402227207	0.61004776	-0.659337241	0.509679233	0.999961634
HS_H3K4me1_14882:14883	28.18510975	-0.880956087	0.642143839	-1.371898372	0.170095077	0.999961634
HS_H3K4me1_14884	17.70959259	-0.885780036	0.698729965	-1.267700085	0.204905074	0.999961634
HS_H3K4me1_14885:14886:14887	19.96115152	-0.278396631	0.565887827	-0.491964339	0.622744553	0.999961634
HS_H3K4me1_14888	14.62410874	-0.164743154	0.524335941	-0.3141939	0.753373775	0.999961634
HS_H3K4me1_14889	14.4638077	-1.248947261	0.657749229	-1.898819803	0.057588173	0.999961634
HS_H3K4me1_14890:14891:14892	63.06338725	-0.142497687	0.465763459	-0.305944325	0.759647037	0.999961634
HS_H3K4me1_14893	16.67122725	-0.672848739	0.693691141	-0.96995435	0.332069247	0.999961634
HS_H3K4me1_14894:14895	22.54577707	-0.535406341	0.614408872	-0.871417008	0.383526502	0.999961634
HS_H3K4me1_14896	8.861545695	-0.202523413	0.562124216	-0.360282313	0.718636025	0.999961634
HS_H3K4me1_14898	11.00323831	0.049536358	0.547008456	0.090558669	0.927843274	0.999961634
HS_H3K4me1_14899	13.03928505	0.070946775	0.598531395	0.118534759	0.905643955	0.999961634
HS_H3K4me1_14900:14901	13.39674112	-0.177115155	0.466204769	-0.379908501	0.704013337	0.999961634
HS_H3K4me1_14902	17.63955997	-0.419782597	0.686596835	-0.611396056	0.540937413	0.999961634
HS_H3K4me1_14903	16.77376246	0.170276064	0.502477839	0.338872784	0.734705568	0.999961634
HS_H3K4me1_14904:14905:14906	23.70675642	-0.525463129	0.611118362	-0.859838554	0.389878044	0.999961634
HS_H3K4me1_14907	14.00613446	-0.563023306	0.547439375	-1.028466953	0.303730228	0.999961634
HS_H3K4me1_14908	13.07119158	-0.548168574	0.732485812	-0.748367498	0.454238522	0.999961634
HS_H3K4me1_14909	15.95409642	-0.41758458	0.771353932	-0.541365724	0.588255528	0.999961634
HS_H3K4me1_14910	51.39092514	-0.17664152	0.617878305	-0.285883999	0.77496697	0.999961634
HS_H3K4me1_14911	86.4479335	0.069098702	0.61507182	0.112342494	0.91055185	0.999961634
HS_H3K4me1_14912	12.94080325	-0.368146098	0.535283486	-0.687759118	0.491604485	0.999961634
HS_H3K4me1_14913	11.56952489	-0.281761448	0.618303037	-0.45570122	0.648604844	0.999961634
HS_H3K4me1_14914	14.65594574	0.037995237	0.55972698	0.067881733	0.94587978	0.999961634
HS_H3K4me1_14915	10.69379952	-1.549072952	0.741768694	-2.088350405	0.036766238	0.999961634
HS_H3K4me1_14916	16.31609927	0.019269062	0.611764946	0.031497492	0.974872792	0.999961634
HS_H3K4me1_14917:14918:14919:14920:14921	22.71018174	-1.310767242	0.714572469	-1.834337733	0.066603876	0.999961634
HS_H3K4me1_1492	26.55479034	0.9371015	0.560290925	1.672526643	0.094420519	0.999961634
HS_H3K4me1_14922	16.77739648	-0.95793084	0.813523434	-1.1775086	0.238992567	0.999961634
HS_H3K4me1_14923	14.59872061	-0.721726658	0.632038193	-1.141903553	0.253494112	0.999961634
HS_H3K4me1_14924	8.673710197	-0.280452681	0.70640291	-0.397015184	0.691356263	0.999961634
HS_H3K4me1_14925	14.16563799	-0.008941076	0.549505164	-0.016271142	0.98701808	0.999961634
HS_H3K4me1_14928	65.37824395	-0.215149358	0.68163058	-0.315639239	0.75227635	0.999961634
HS_H3K4me1_14929	12.23033363	-0.569249552	0.534516589	-1.064980141	0.286884917	0.999961634
HS_H3K4me1_1493	16.21726802	-0.935179663	0.675167636	-1.385107363	0.166019641	0.999961634
HS_H3K4me1_14934	21.2790256	0.106966429	0.428265852	0.249766422	0.802767989	0.999961634
HS_H3K4me1_14935	11.79282955	-0.027032455	0.489157714	-0.05526327	0.955928724	0.999961634
HS_H3K4me1_14936	14.80647607	-0.355905604	0.501115906	-0.710226118	0.477563927	0.999961634
HS_H3K4me1_14937	16.67413979	0.148533279	0.580192469	0.256006906	0.797945504	0.999961634
HS_H3K4me1_14938	10.72504406	-0.114356874	0.650073838	-0.17591367	0.860361766	0.999961634
HS_H3K4me1_14939	40.98279422	-0.053891317	0.692911514	-0.077775179	0.938006891	0.999961634
HS_H3K4me1_1494:1495	23.28289321	0.957798072	0.530005826	1.80714631	0.07073947	0.999961634
HS_H3K4me1_14940	15.22345966	-0.05581553	0.450160992	-0.123990153	0.901323072	0.999961634
HS_H3K4me1_14941	23.28625361	0.208768963	0.519709735	0.401703007	0.687902611	0.999961634
HS_H3K4me1_14942	18.1770111	0.137296095	0.516050959	0.266051428	0.790199602	0.999961634
HS_H3K4me1_14943	107.3503124	0.032744464	0.729224604	0.044903125	0.964184526	0.999961634
HS_H3K4me1_14945	13.79981843	-0.570362987	0.471820902	-1.208854853	0.226718614	0.999961634
HS_H3K4me1_14946	77.03928078	-0.147508389	0.648164107	-0.227578768	0.819973727	0.999961634
HS_H3K4me1_14947	10.285037	-0.43937164	0.670399443	-0.655387836	0.512218081	0.999961634
HS_H3K4me1_14948	13.40819505	-0.281518849	0.517123972	-0.544393345	0.586170825	0.999961634
HS_H3K4me1_14954	40.2873727	0.405959824	0.651169499	0.623431878	0.533000755	0.999961634
HS_H3K4me1_14955	13.86087156	-0.655365933	0.64253912	-1.019962696	0.307746153	0.999961634
HS_H3K4me1_14957	15.89244462	-0.383678345	0.699604431	-0.548421833	0.583402289	0.999961634
HS_H3K4me1_14959	15.92562478	0.082471268	0.586929604	0.140513049	0.888254643	0.999961634
HS_H3K4me1_1496	22.90144792	0.09126472	0.546572983	0.166976274	0.867388718	0.999961634
HS_H3K4me1_14960	13.30014537	0.242688575	0.609229268	0.39835344	0.690369673	0.999961634
HS_H3K4me1_14961	19.39388203	0.196438027	0.60498324	0.324699948	0.745408174	0.999961634
HS_H3K4me1_14962:14963	62.88425249	-0.057982466	0.553798705	-0.104699533	0.916614233	0.999961634
HS_H3K4me1_14964	88.09902769	-0.234460317	0.607070402	-0.386216025	0.699336687	0.999961634
HS_H3K4me1_14965	14.16204073	-0.234796681	0.511496961	-0.459038271	0.646206683	0.999961634
HS_H3K4me1_14966	13.39538391	-0.489140019	0.594182068	-0.823215719	0.410385331	0.999961634
HS_H3K4me1_14967	13.4748629	-0.175044218	0.469847892	-0.372555079	0.709479611	0.999961634
HS_H3K4me1_14968	10.69641299	0.058894312	0.666312969	0.088388362	0.929568011	0.999961634
HS_H3K4me1_14969	11.81247654	0.185245039	0.541779756	0.341919455	0.732411508	0.999961634
HS_H3K4me1_14970:14971	23.78060791	0.207728942	0.406847738	0.510581534	0.609644109	0.999961634
HS_H3K4me1_14972	24.06182689	-1.262860414	0.816263893	-1.547122719	0.121833657	0.999961634
HS_H3K4me1_14973	11.62209008	1.272145465	1.140987295	1.114951473	0.264871218	0.999961634
HS_H3K4me1_14974	13.1546077	-0.241394979	0.647481214	-0.372821595	0.70928123	0.999961634
HS_H3K4me1_14975:14976	20.47197673	0.188299326	0.620466661	0.303480168	0.761523959	0.999961634
HS_H3K4me1_14985	35.7497305	-0.429216928	0.526676002	-0.814954405	0.41509841	0.999961634
HS_H3K4me1_14986	22.19496489	-0.720219414	0.700028404	-1.028843129	0.303553396	0.999961634
HS_H3K4me1_14989:14990	12.55889479	-0.063878529	0.548074312	-0.116550854	0.907215985	0.999961634
HS_H3K4me1_1499:1500	14.81040309	-0.263848816	0.730415006	-0.361231373	0.717926491	0.999961634
HS_H3K4me1_14991	16.29459758	0.16830556	0.530785214	0.317087883	0.751176919	0.999961634
HS_H3K4me1_14994	8.578589998	-0.206565341	0.686825891	-0.300753574	0.763602413	0.999961634
HS_H3K4me1_14995	10.73034756	-0.172963208	0.706735088	-0.244735561	0.806661192	0.999961634
HS_H3K4me1_14996	13.84338333	-0.729288586	0.732952837	-0.995000699	0.319735924	0.999961634
HS_H3K4me1_14997	14.60251818	-0.468827273	0.675999485	-0.693531996	0.487975753	0.999961634
HS_H3K4me1_14998	12.62611073	0.303985914	0.55710517	0.545652653	0.585304724	0.999961634
HS_H3K4me1_14999	15.11731321	-0.179422125	0.677015065	-0.265019398	0.790994519	0.999961634
HS_H3K4me1_15005:15006:15007	20.48032297	-0.218287799	0.530996915	-0.411090522	0.681006159	0.999961634
HS_H3K4me1_15008:15009	20.61666709	-0.216554194	0.530355519	-0.408318922	0.683039549	0.999961634
HS_H3K4me1_1501	31.05363702	-0.728851016	0.794227387	-0.917685574	0.358783502	0.999961634
HS_H3K4me1_15010	13.84217731	-0.080250823	0.524538752	-0.152993126	0.878403696	0.999961634
HS_H3K4me1_15017	12.01647887	-0.462881673	0.551335144	-0.83956497	0.401152347	0.999961634
HS_H3K4me1_15018	14.3008361	-0.240505005	0.578318275	-0.415869626	0.677505407	0.999961634
HS_H3K4me1_15019	16.20399463	-0.738858697	0.574792054	-1.285436519	0.198639787	0.999961634
HS_H3K4me1_1502:1503:1504	21.02868986	0.320722986	0.873379865	0.367220495	0.713454553	0.999961634
HS_H3K4me1_15020	15.80293157	-0.118434284	0.463514728	-0.255513529	0.798326496	0.999961634
HS_H3K4me1_15021	16.48944769	-0.59749651	0.610447937	-0.978783733	0.327686849	0.999961634
HS_H3K4me1_15022	19.18417091	-0.139837488	0.543476652	-0.25730174	0.796945849	0.999961634
HS_H3K4me1_15023	11.75808001	-0.002969804	0.645198218	-0.004602933	0.996327404	0.999961634
HS_H3K4me1_15024	11.80623783	-0.625325885	0.556264455	-1.124152152	0.260948484	0.999961634
HS_H3K4me1_15026	13.30044672	-0.72117184	0.6753486	-1.067851241	0.28558762	0.999961634
HS_H3K4me1_15030	15.65603043	-0.40636626	0.559543404	-0.726246181	0.467687866	0.999961634
HS_H3K4me1_15031	10.6879224	-0.313930274	0.474167195	-0.662066624	0.507928525	0.999961634
HS_H3K4me1_15032	11.75834255	-0.243526318	0.581693946	-0.418650253	0.675471757	0.999961634
HS_H3K4me1_15033	16.35700393	0.087859438	0.50726331	0.173202825	0.862492003	0.999961634
HS_H3K4me1_15034	12.24250327	-0.418429609	0.689591633	-0.606778838	0.543997694	0.999961634
HS_H3K4me1_15037	6.226749857	-0.039985125	0.630391768	-0.063429009	0.949424888	0.999961634
HS_H3K4me1_15038	59.61442458	0.064569316	0.52811274	0.122264265	0.902689732	0.999961634
HS_H3K4me1_15039	11.84747769	-0.531216979	0.60201333	-0.882400691	0.377560162	0.999961634
HS_H3K4me1_15040	14.30907771	-1.17984728	0.614951627	-1.918601769	0.055034752	0.999961634
HS_H3K4me1_15041	14.48361178	0.370136777	0.718427828	0.515203841	0.606410585	0.999961634
HS_H3K4me1_15042:15043	19.72440126	-0.95284564	0.620031887	-1.536768771	0.124349943	0.999961634
HS_H3K4me1_15044	8.175807991	-0.104071563	0.629433145	-0.165341727	0.868675018	0.999961634
HS_H3K4me1_15049	11.17401667	-0.271996966	0.495366179	-0.549082634	0.582948742	0.999961634
HS_H3K4me1_1505	16.53302091	0.541490751	0.459584038	1.178219229	0.238709219	0.999961634
HS_H3K4me1_15050	5.278997561	0.407721076	0.634938089	0.642143041	0.520780312	0.999961634
HS_H3K4me1_15051	117.8284192	-0.517750003	0.606357201	-0.853869636	0.393177225	0.999961634
HS_H3K4me1_15052	11.79141219	1.078398725	1.263483157	0.853512546	0.393375133	0.999961634
HS_H3K4me1_15053	11.93950053	-0.672214263	0.573085014	-1.172974771	0.240805923	0.999961634
HS_H3K4me1_15054	17.5479501	-0.694612283	0.701953573	-0.989541629	0.322398213	0.999961634
HS_H3K4me1_15055	54.58033941	-0.531843808	0.674439502	-0.788571556	0.430362461	0.999961634
HS_H3K4me1_15056	16.91663845	-0.340360732	0.545416899	-0.624037745	0.532602797	0.999961634
HS_H3K4me1_15057	17.68764311	0.211407683	0.515574974	0.410042562	0.681774726	0.999961634
HS_H3K4me1_15059	4.87162415	0.104734454	0.638602277	0.164005763	0.869726607	0.999961634
HS_H3K4me1_1506	13.72848767	0.715273777	0.661562964	1.081187756	0.279613603	0.999961634
HS_H3K4me1_15068:15069:15070:15071	32.47212005	-0.410829137	0.523337051	-0.785018253	0.432442867	0.999961634
HS_H3K4me1_1507	16.09231398	0.240825874	0.586334074	0.4107315	0.681269426	0.999961634
HS_H3K4me1_15072	15.62169163	-0.783491308	0.542823698	-1.443362388	0.148918414	0.999961634
HS_H3K4me1_15074	19.97809031	-0.559249114	0.554899621	-1.007838342	0.313532076	0.999961634
HS_H3K4me1_15075	18.4380353	-1.160318925	0.683504611	-1.697602189	0.089582869	0.999961634
HS_H3K4me1_15077	26.57587748	0.999743915	0.807205763	1.238524253	0.215521735	0.999961634
HS_H3K4me1_15078	13.36299635	-1.174187158	0.694287813	-1.691210958	0.090796519	0.999961634
HS_H3K4me1_15079	22.40326157	0.62545106	1.162781073	0.537892364	0.590651361	0.999961634
HS_H3K4me1_1508:1509	12.80300141	0.214024014	0.492226708	0.434807804	0.66370194	0.999961634
HS_H3K4me1_15080	16.04177057	0.099733608	0.458019478	0.217749708	0.827624132	0.999961634
HS_H3K4me1_15081	47.61795926	-0.191324584	0.511353707	-0.374153119	0.708290401	0.999961634
HS_H3K4me1_15082	21.10245008	-0.690867374	0.863016291	-0.800526458	0.423405841	0.999961634
HS_H3K4me1_15083	66.42158967	-0.226272206	0.491045933	-0.460796415	0.644944674	0.999961634
HS_H3K4me1_15084	14.16254726	0.366312015	0.72611184	0.504484288	0.6139211	0.999961634
HS_H3K4me1_15085	111.2969695	-0.128035327	0.465930312	-0.274795015	0.783473728	0.999961634
HS_H3K4me1_15086	91.45671505	-0.090420239	0.55849751	-0.161899091	0.871385319	0.999961634
HS_H3K4me1_15087	16.96007201	0.023746055	0.626883702	0.037879522	0.96978374	0.999961634
HS_H3K4me1_15088	28.50123656	0.203484363	0.53196933	0.382511457	0.702082033	0.999961634
HS_H3K4me1_15089	27.68711367	-0.433202469	0.64203849	-0.67472975	0.49984748	0.999961634
HS_H3K4me1_15090	23.16318992	-1.048607535	0.563175041	-1.861956688	0.062609196	0.999961634
HS_H3K4me1_15091:15092	20.35438803	-0.440780444	0.491347062	-0.897085743	0.369673166	0.999961634
HS_H3K4me1_15093:15094:15095	32.50880524	-0.576292388	0.514459537	-1.120189921	0.262632838	0.999961634
HS_H3K4me1_15096	22.34068114	-0.387657255	0.519649932	-0.745996933	0.455669268	0.999961634
HS_H3K4me1_15097	19.00202356	0.504461584	0.446896879	1.128809816	0.258978071	0.999961634
HS_H3K4me1_15098	24.21985679	0.078221397	0.477701173	0.163745456	0.869931532	0.999961634
HS_H3K4me1_15099	39.45778421	-0.414985322	0.439105152	-0.945070493	0.344622888	0.999961634
HS_H3K4me1_1510	25.74023074	0.222863481	0.518107052	0.430149483	0.667086907	0.999961634
HS_H3K4me1_15101	8.822950616	2.918005527	0.700412933	4.166121713	3.10E-05	0.03108839
HS_H3K4me1_15102	113.2978889	-0.616008338	0.597163099	-1.031557943	0.302279251	0.999961634
HS_H3K4me1_15103	18.00644616	0.01795565	0.535195378	0.033549711	0.973236225	0.999961634
HS_H3K4me1_15104	82.99398505	-0.681549647	0.718177915	-0.948998337	0.342621458	0.999961634
HS_H3K4me1_15106	28.4591092	0.312289382	0.803033667	0.388887036	0.697359713	0.999961634
HS_H3K4me1_1511	20.71977955	0.060228219	0.486849066	0.123710248	0.901544697	0.999961634
HS_H3K4me1_15110:15111	37.49535687	-0.000738778	0.687697162	-0.001074279	0.99914285	0.999961634
HS_H3K4me1_15127	19.80860425	0.34395468	0.497562895	0.691278798	0.489390353	0.999961634
HS_H3K4me1_15128	19.59202009	0.173378077	0.644350036	0.269074365	0.787872457	0.999961634
HS_H3K4me1_15129	24.07099275	-0.708712275	0.50123144	-1.413942179	0.15737888	0.999961634
HS_H3K4me1_15130	21.51627419	0.63130202	0.53224867	1.186103518	0.235581421	0.999961634
HS_H3K4me1_15131	51.31597218	-0.076702467	0.598111062	-0.128241178	0.897958114	0.999961634
HS_H3K4me1_15132:15133	21.44509908	-0.502154284	0.453435484	-1.107443731	0.268102127	0.999961634
HS_H3K4me1_15134:15135	19.52085814	-0.255135514	0.556360319	-0.458579639	0.646536061	0.999961634
HS_H3K4me1_15136:15137	13.24829971	-0.257934838	0.755859013	-0.341247287	0.732917428	0.999961634
HS_H3K4me1_15138	21.08570189	-0.577565905	0.73839447	-0.782191537	0.434102018	0.999961634
HS_H3K4me1_15139	44.19015396	-0.386450875	0.545656764	-0.708230706	0.478802001	0.999961634
HS_H3K4me1_15140	18.44973133	-0.573571405	0.52652649	-1.089349569	0.275999761	0.999961634
HS_H3K4me1_15141	25.99609282	-0.527428469	0.636802778	-0.828244611	0.407531984	0.999961634
HS_H3K4me1_15142	16.37062567	0.78744475	0.517173869	1.522591912	0.127860835	0.999961634
HS_H3K4me1_15143:15144	30.1462191	-0.548520793	0.696786074	-0.787215494	0.431155729	0.999961634
HS_H3K4me1_15145	21.69857885	-0.831816288	0.493124567	-1.686827919	0.091636445	0.999961634
HS_H3K4me1_15146	19.91115299	-0.322263928	0.540901664	-0.595790233	0.551315369	0.999961634
HS_H3K4me1_15147	23.36902396	-1.185993359	0.59374182	-1.99749002	0.045771977	0.999961634
HS_H3K4me1_15148	19.18155358	-0.340801076	0.6143864	-0.55470153	0.579098829	0.999961634
HS_H3K4me1_15149:15150	30.7180996	-0.723525978	0.575660374	-1.256862571	0.208803404	0.999961634
HS_H3K4me1_15151	25.7607226	-0.381985947	0.559219999	-0.683069182	0.494563128	0.999961634
HS_H3K4me1_15152	19.98114538	-0.065021208	0.630223995	-0.103171584	0.917826792	0.999961634
HS_H3K4me1_15153	11.58328841	-0.747541329	0.774849702	-0.964756555	0.334666761	0.999961634
HS_H3K4me1_15157	19.90999481	-0.613514	0.552448476	-1.110536145	0.266768062	0.999961634
HS_H3K4me1_15158:15159:15160	103.8996581	-0.308569872	0.543254449	-0.568002475	0.570033287	0.999961634
HS_H3K4me1_15161:15162:15163	167.2493587	-0.279884317	0.621492006	-0.450342585	0.652463437	0.999961634
HS_H3K4me1_15164	31.79447546	-0.474933958	0.538435865	-0.882062264	0.377743138	0.999961634
HS_H3K4me1_15165	17.80432303	-1.005325074	0.5647075	-1.780258053	0.075033739	0.999961634
HS_H3K4me1_15166:15167	19.05506192	-0.249057749	0.584293672	-0.426254401	0.66992248	0.999961634
HS_H3K4me1_15168	19.15774673	-0.129801235	0.597249496	-0.217331678	0.827949872	0.999961634
HS_H3K4me1_15169	15.38316217	-0.274716619	0.505788629	-0.543145107	0.587029898	0.999961634
HS_H3K4me1_15170:15171:15172	31.61011334	-0.411034582	0.522932767	-0.786018027	0.431856926	0.999961634
HS_H3K4me1_15173	18.52010964	-0.399398309	0.683995044	-0.583919887	0.559274212	0.999961634
HS_H3K4me1_15174:15175	29.79770227	-0.195387035	0.554566146	-0.352324129	0.724595194	0.999961634
HS_H3K4me1_15176	17.74187551	-0.569417094	0.570660347	-0.997821378	0.318365982	0.999961634
HS_H3K4me1_15177	67.71199174	-0.264967152	0.531314029	-0.498701591	0.617989623	0.999961634
HS_H3K4me1_15178	49.42221419	-0.36193203	0.780407505	-0.463773128	0.642810298	0.999961634
HS_H3K4me1_15188	27.60786394	0.098578288	0.536644666	0.183693781	0.854253688	0.999961634
HS_H3K4me1_15189	42.18916232	-0.204388555	0.454611496	-0.449589499	0.653006461	0.999961634
HS_H3K4me1_15190	39.10943369	-0.075349185	0.637730688	-0.118152045	0.905947186	0.999961634
HS_H3K4me1_15191	62.56212384	-0.16080348	0.638831506	-0.251715012	0.801261353	0.999961634
HS_H3K4me1_15192	14.31214751	-0.864608851	0.642214806	-1.346292304	0.178208267	0.999961634
HS_H3K4me1_15193	27.84969691	0.514138917	0.722859071	0.711257475	0.476924698	0.999961634
HS_H3K4me1_15206	190.1187653	-0.322792022	0.654278631	-0.493355593	0.621761354	0.999961634
HS_H3K4me1_15209	28.91328879	0.549029578	0.565746824	0.970451012	0.331821732	0.999961634
HS_H3K4me1_15212:15213	7.140169063	-0.818308542	0.752285022	-1.08776397	0.276699319	0.999961634
HS_H3K4me1_15214	25.30479386	-0.6054261	0.595208034	-1.017167218	0.309073888	0.999961634
HS_H3K4me1_15215	22.01646506	-0.052399223	0.605195091	-0.086582366	0.931003483	0.999961634
HS_H3K4me1_15216	26.78181657	-0.801503088	0.597059611	-1.342417195	0.179460762	0.999961634
HS_H3K4me1_15217	20.33553083	0.215519672	0.534726521	0.403046535	0.686913991	0.999961634
HS_H3K4me1_15218	118.7682237	-0.195264294	0.509274529	-0.383416572	0.701410918	0.999961634
HS_H3K4me1_15219	24.06874467	-0.081143029	0.528170629	-0.153630331	0.87790122	0.999961634
HS_H3K4me1_15220	5.312778571	2.941362729	0.684859846	4.294838929	1.75E-05	0.022158002
HS_H3K4me1_15221	26.63579732	-0.379034985	0.630634695	-0.601037317	0.547815132	0.999961634
HS_H3K4me1_15222	31.14699942	-1.099476704	0.760967831	-1.444839926	0.148502854	0.999961634
HS_H3K4me1_15225	9.634375655	-0.329668446	0.675931693	-0.487724498	0.625744997	0.999961634
HS_H3K4me1_15232:15233	57.57657508	-0.200535603	0.507878143	-0.39484984	0.69295371	0.999961634
HS_H3K4me1_15234	80.54485121	-0.235349002	0.568543039	-0.413951074	0.678909938	0.999961634
HS_H3K4me1_15235:15236	18.11292534	-0.564628603	0.601143619	-0.939257417	0.347598596	0.999961634
HS_H3K4me1_15237	27.06464436	-0.527209459	0.551542729	-0.955881442	0.339132136	0.999961634
HS_H3K4me1_15238	103.7589205	-0.131524541	0.628379825	-0.20930739	0.834208283	0.999961634
HS_H3K4me1_15239	12.69096385	0.13897002	0.646341265	0.215010286	0.829759299	0.999961634
HS_H3K4me1_15249	30.4973738	-0.497402885	0.622581806	-0.798935787	0.424327647	0.999961634
HS_H3K4me1_15250	26.30899136	-0.861337452	0.535861361	-1.607388618	0.107969145	0.999961634
HS_H3K4me1_15251	39.27956337	-1.217603185	0.732638983	-1.661941574	0.09652449	0.999961634
HS_H3K4me1_15252	8.596254817	0.419084861	0.786124302	0.533102539	0.593962601	0.999961634
HS_H3K4me1_15254	53.48888622	-0.265443708	0.515516215	-0.514908553	0.606616924	0.999961634
HS_H3K4me1_15255	48.26574815	-1.559749024	0.869544923	-1.793753241	0.072852563	0.999961634
HS_H3K4me1_15272	91.39750203	-0.55652721	0.604609493	-0.920473821	0.357325208	0.999961634
HS_H3K4me1_15273	32.89410711	-0.506254581	1.20417006	-0.420417844	0.674180235	0.999961634
HS_H3K4me1_15279	13.28785349	1.659977635	0.895384174	1.853927826	0.063749486	0.999961634
HS_H3K4me1_15283	21.86890632	-0.351444428	0.484229939	-0.725780047	0.467973621	0.999961634
HS_H3K4me1_15284	17.0371051	0.604284467	0.652651594	0.925891352	0.354502446	0.999961634
HS_H3K4me1_15285	42.79653215	-0.565465614	0.686357481	-0.823864574	0.410016511	0.999961634
HS_H3K4me1_15289	42.70514054	-0.089377948	0.551241203	-0.162139455	0.871196036	0.999961634
HS_H3K4me1_15290	22.47877811	-0.215965383	0.701389281	-0.307910868	0.758150156	0.999961634
HS_H3K4me1_15291	24.06289057	0.177585946	0.733198805	0.242207086	0.808619704	0.999961634
HS_H3K4me1_15292	27.07951916	0.225673372	0.605629817	0.372625926	0.709426874	0.999961634
HS_H3K4me1_15294:15295	64.35906802	-1.153643864	0.65634019	-1.757691944	0.078799939	0.999961634
HS_H3K4me1_15296	63.27391771	0.075471976	0.648968105	0.116295355	0.907418467	0.999961634
HS_H3K4me1_15297	78.7413262	-0.052265809	0.966507417	-0.054076987	0.956873827	0.999961634
HS_H3K4me1_15298	19.86638532	0.290413026	0.642497895	0.45200619	0.651264523	0.999961634
HS_H3K4me1_15304	31.60714444	1.259711538	0.951350736	1.324129462	0.185460053	0.999961634
HS_H3K4me1_15307	40.98177939	-1.10216623	0.849518786	-1.297400657	0.194493367	0.999961634
HS_H3K4me1_15308	101.546646	-0.570530868	0.564553172	-1.010588367	0.312213486	0.999961634
HS_H3K4me1_15309	19.93609289	0.020400974	0.445206162	0.045823656	0.963450804	0.999961634
HS_H3K4me1_15310	18.89143792	-0.132467709	0.458446121	-0.288949351	0.772620137	0.999961634
HS_H3K4me1_15311	194.5166881	-0.640409629	0.553722105	-1.156554204	0.247454542	0.999961634
HS_H3K4me1_15314	9.517034279	0.486881348	0.63587118	0.7656918	0.443859708	0.999961634
HS_H3K4me1_15315	110.4887999	-0.149866934	0.901578921	-0.166227194	0.86797816	0.999961634
HS_H3K4me1_15316:15317	88.59146325	-0.248618542	0.56427518	-0.440598047	0.659504017	0.999961634
HS_H3K4me1_15318:15319:15320:15321:15322:15323:15324:15325:15326	263.8082314	-0.054886705	0.512247331	-0.107148836	0.914670905	0.999961634
HS_H3K4me1_15327:15328	22.54571037	-0.340716637	0.511192026	-0.666513991	0.505082624	0.999961634
HS_H3K4me1_15329:15330:15331	40.98872623	-0.180166291	0.753776941	-0.239018045	0.81109159	0.999961634
HS_H3K4me1_15332	76.7138952	-0.188254679	0.616150682	-0.305533507	0.759959854	0.999961634
HS_H3K4me1_15333	145.4527504	-0.474519841	0.692037879	-0.685684779	0.492911907	0.999961634
HS_H3K4me1_15334	5.899547821	-1.116123533	0.800433964	-1.394398017	0.163197447	0.999961634
HS_H3K4me1_15335	21.13336497	-0.810001438	0.653008549	-1.240414754	0.214822027	0.999961634
HS_H3K4me1_15336	84.36511233	-1.441475137	0.619147906	-2.328159594	0.019903631	0.999961634
HS_H3K4me1_15338	70.34654878	-0.208252461	0.675227785	-0.308418086	0.757764222	0.999961634
HS_H3K4me1_15339	33.29129413	0.389312273	0.42770115	0.910243689	0.362694008	0.999961634
HS_H3K4me1_15340:15341:15342:15343:15344	97.38313285	-0.537691208	0.532260034	-1.010203988	0.312397569	0.999961634
HS_H3K4me1_15351	22.81482497	0.11474777	1.115511465	0.102865613	0.91806963	0.999961634
HS_H3K4me1_15353	24.96541412	-0.369957434	0.470487305	-0.786328196	0.431675238	0.999961634
HS_H3K4me1_15354	34.09022621	0.028022556	0.6769366	0.041396131	0.966980097	0.999961634
HS_H3K4me1_15358	22.66405058	-0.147429788	0.692775475	-0.212810346	0.831474894	0.999961634
HS_H3K4me1_15361	24.05455139	0.149231282	0.460738275	0.323895996	0.746016776	0.999961634
HS_H3K4me1_15362	18.79670899	0.45340305	0.421004003	1.076956625	0.281499644	0.999961634
HS_H3K4me1_15363	20.06422669	-0.909301158	0.549894845	-1.653590986	0.098210645	0.999961634
HS_H3K4me1_15364	49.52151328	-1.69598924	0.813704321	-2.084281963	0.037134527	0.999961634
HS_H3K4me1_15366	23.32782323	-0.047460662	0.440783964	-0.107673296	0.914254853	0.999961634
HS_H3K4me1_15367	32.28334412	-0.706328946	0.643291147	-1.097992641	0.272207703	0.999961634
HS_H3K4me1_15368	61.35559652	-0.666670101	1.302177381	-0.511965659	0.608675044	0.999961634
HS_H3K4me1_15369	12.98120822	-0.689984771	0.641744309	-1.075170845	0.282298246	0.999961634
HS_H3K4me1_15370:15371	116.2221361	-0.690600756	0.597084053	-1.156622341	0.24742669	0.999961634
HS_H3K4me1_15373	28.35644646	0.956838782	1.380828432	0.692945452	0.488343785	0.999961634
HS_H3K4me1_15374	17.18038372	0.570701159	0.557127048	1.024364479	0.305663153	0.999961634
HS_H3K4me1_15375	19.86966197	-0.651028109	0.450357854	-1.44557956	0.148295163	0.999961634
HS_H3K4me1_15376:15377	21.15007627	0.029473754	0.538880189	0.054694448	0.956381893	0.999961634
HS_H3K4me1_15378	23.2733276	0.211960094	0.619512254	0.342140276	0.732245329	0.999961634
[truncated: 22,084 more rows]
