# Supplementary material for: Transposable elements are the primary source of novelty in primate gene regulation
Source: Genome Res. 2017 Oct;27(10):1623–33. doi: 10.1101/gr.218149.116 (PMC5630026; doi:10.1101/gr.218149.116)
Supplement: Supplemental Material [file supp_gr.218149.116_Supplemental_FILE_S3.zip › FILE_S3/HSVsOTHER_DExpression_ALL_P.csv]

	baseMean	log2FoldChange	lfcSE	stat	pvalue	padj
ENSG00000087053	29.2183613753719	-0.636531694280189	0.924360507297913	-0.688618444053712	0.491063411161339	0.629033517402573
ENSG00000166004	60.6016708660803	0.489386684107508	0.984745216672639	0.49696782053037	0.619211743970478	0.732598628467771
ENSG00000166002	14.9826455861831	-2.26340547520477	1.03867364207452	-2.17913055989764	0.0293219706200824	0.105994261287436
ENSG00000110172	12.4979755833409	-1.65096972315742	1.01219710529472	-1.63107532566665	0.10287442636874	0.224080467933352
ENSG00000168959	7.89619542157308	-2.2485138796321	1.07237373439104	-2.09676329018722	0.0360145347438436	0.117147401722413
ENSG00000109861	30.8152175300489	-3.28638008803591	1.08733175991531	-3.02242628164553	0.00250757150867365	0.0249861589614267
ENSG00000119335	68.6992696564971	-1.92481587246124	1.09953955251287	-1.75056537808239	0.0800208033695825	0.190301673305924
ENSG00000174804	10.9467298669037	0.989033522259522	0.950826570959376	1.04018288136563	0.298254943155091	0.451353264567541
ENSG00000137500	12.8441049955875	-2.42468330345151	1.09190168731946	-2.22060587652716	0.0263776674405817	0.0996747745562595
ENSG00000137509	7.11597400991463	-1.68483998213083	0.998850584918627	-1.68677879111227	0.0916458950791461	0.206361417787712
ENSG00000151366	19.5252586645457	1.915267246548	1.01224616000436	1.89209633212119	0.058478146940739	0.15658212027149
ENSG00000087884	11.6099554705928	-0.369160825446645	0.995270424272197	-0.370915096484052	0.710700770596511	0.801665326834267
ENSG00000074201	15.1722435090298	2.4076127578394	0.928777407937393	2.59223871862492	0.00953535810278291	0.0566035087377965
ENSG00000062282	46.9177993427362	-3.69662455542751	1.08302715094598	-3.41323350222444	0.00064196911671116	0.00951788994776111
ENSG00000137491	13.5295776973958	-1.74694223070923	1.00436669839538	-1.73934702683812	0.0819737400648753	0.193670060245652
ENSG00000166439	15.4700233543786	2.21981325382145	0.985071816987704	2.25345321583712	0.0242305873982633	0.0944900542887802
ENSG00000181924	15.9649796285601	-1.56028950231675	1.03024859692461	-1.51447864813829	0.129904485229084	0.2636751753757
ENSG00000175581	9.77345005342036	-0.305364269164856	0.966983521831325	-0.315790561339184	0.752161482764974	0.831328741690375
ENSG00000175029	138.592936209153	3.99067634103375	0.923975807238498	4.31902687253334	1.56718700715949e-05	0.000453744992921932
ENSG00000137478	21.9383585912729	-1.32727924049166	0.958654365294687	-1.38452323229515	0.166198299422585	0.306343892449196
ENSG00000137497	63.618127460659	-0.724048447473985	0.855321864681917	-0.846521616448152	0.397261820142023	0.550178937732792
ENSG00000010278	6.86058255858806	-1.82953686912835	1.04410787602366	-1.75224889222739	0.079731019880241	0.190275660973919
ENSG00000110169	590.26664199838	-2.96305517969973	0.908287288588832	-3.26224446485792	0.00110533776842244	0.0144969299627712
ENSG00000179532	56.382366107181	-1.68421799780704	1.12075031332819	-1.50275933700663	0.132901115222709	0.267458047618684
ENSG00000132275	8.88367509105433	-1.77582336406397	1.11253635735876	-1.59619355566941	0.110445585957875	0.234248447342584
ENSG00000166333	129.58790831479	0.382430072146755	0.918823954702864	0.416216915318048	0.677251283070323	0.77671307464231
ENSG00000166387	7.38915780286836	-0.540739172535565	0.885671599776021	-0.61054139330234	0.541503231977583	0.667816380316865
ENSG00000166394	20.291509426731	0.178993281016131	1.009070753953	0.177384271930319	0.859206560597247	0.906464398237522
ENSG00000166402	18.3013037975611	-0.696916913557142	0.979605016980559	-0.711426443797983	0.476820017121726	0.61771238182633
ENSG00000166444	9.40318459376742	-2.19310649618678	1.03499272553178	-2.11895836761555	0.0340939855061651	0.114354580894449
ENSG00000166483	7.44568854061238	-1.50710533948515	0.999546443592254	-1.50778920694149	0.131608485367355	0.265727922100272
ENSG00000198730	13.715969076114	-0.165418986279962	0.883465565498179	-0.187238747881117	0.851473445607915	0.902899471954114
ENSG00000110321	22.8442851503401	-1.24464732360197	1.01903217772774	-1.22140139517214	0.2219340792167	0.371180212052345
ENSG00000170242	8.07132094625437	0.946248657355635	0.823945045783637	1.14843661260889	0.250788366537614	0.403602253227025
ENSG00000188487	9.55410381778937	-2.3685320878487	1.1085222909081	-2.13665715815998	0.032625886961735	0.112630874111996
ENSG00000166689	7.48066455910412	2.25449881263106	0.865674037341794	2.6043276283922	0.00920547125677453	0.0556133686752776
ENSG00000070081	61.1276403350788	-2.62047952589096	1.12946949821579	-2.32009764763945	0.020335595569598	0.0890298756106937
ENSG00000129167	21.7488716129449	5.45322886836989	0.801552172002985	6.80333615058757	1.02223742124212e-11	9.22719601703549e-10
ENSG00000148965	91.1223206379394	-4.72114868924525	1.04429827506372	-4.520881439699	6.15826730084726e-06	0.000201060876024471
ENSG00000173432	308.138901688893	0.498585560926339	1.0786457072273	0.462232925589603	0.643914294049639	0.750825595911224
ENSG00000179057	12.174975893082	0.398581771990083	0.917676492342127	0.434337999628614	0.664043013431869	0.766722350723253
ENSG00000166833	12.1377511980585	-1.45523997369632	1.03939235751073	-1.40008723672119	0.161487196596408	0.300952691701581
ENSG00000148935	7.8577980582658	-0.428638492750217	0.966147912173327	-0.443657215783869	0.657290432460394	0.759874759153274
ENSG00000007372	16.4816221716684	-0.0794497375431635	1.07026772207962	-0.0742335173752467	0.940824576407073	0.958947401193393
ENSG00000049449	28.9025862604505	-1.06066913907194	1.09970855349499	-0.964500217535837	0.334795199401643	0.489046390748997
ENSG00000149100	9.18541391707645	-1.29572803509374	0.969339472400634	-1.33671234070845	0.181316552126276	0.325225305947131
ENSG00000176148	75.0444472462037	0.379877453302053	1.12140903180723	0.338750128211341	0.734797974057381	0.82106834711631
ENSG00000135387	21.9701288292597	-1.69970957553258	1.06014217402766	-1.60328455670723	0.108871844449338	0.232033118482653
ENSG00000121691	34.42190908095	-2.89777987352036	0.962761018701795	-3.00986414824706	0.00261364563882683	0.0251765697678123
ENSG00000110435	14.1711538148286	2.15160071524462	0.94384426757049	2.27961411556057	0.0226305850331454	0.0928519591801111
ENSG00000110455	7.53085961595872	-1.28615502048597	1.04879335863553	-1.22631880712826	0.220078726647474	0.369486658687691
ENSG00000157570	13.5256583143239	1.51619788983956	1.0595447665148	1.43098992865289	0.152433101590986	0.290389316438695
ENSG00000121653	11.7995176846825	-2.83020816391561	1.00247171133843	-2.82322995442627	0.0047542458362255	0.0367525956457835
ENSG00000121680	21.4204652922805	-2.9423108247549	1.08635161239835	-2.70843324681879	0.00676017098141297	0.0452990496549266
ENSG00000028116	65.0968962918735	0.120660584579429	1.01418366155467	0.118973110249543	0.905296659357723	0.936734810373854
ENSG00000180423	6.91326334592132	4.46339728000936	0.715123696389587	6.24143389814029	4.33577663619755e-10	2.95699966588673e-08
ENSG00000175220	13.676696309339	-1.96477837058026	1.05006151134415	-1.87110788211369	0.0613301292987862	0.161011263317344
ENSG00000180210	144.215544222628	-1.76043702116931	0.833322080587834	-2.11255295182804	0.0346390492303601	0.115051127800839
ENSG00000175216	182.686211760538	2.23790757453524	1.01381208296349	2.2074185267092	0.0272848332167375	0.101402383463855
ENSG00000149179	102.918466614341	1.41981907030362	1.15114904083416	1.23339291433086	0.217429207308289	0.366441645924844
ENSG00000149182	14.0611032110173	-0.972836756876019	1.02605374521004	-0.948134307211045	0.343061084976716	0.497568274949688
ENSG00000165912	12.6772663999494	-0.984030423128621	0.924332914928297	-1.06458442324858	0.28706403182316	0.439839996837383
ENSG00000134574	635.758702948263	-2.45315977731801	1.10820709526877	-2.21362937287733	0.0268542850289048	0.100752812657346
ENSG00000134575	8.93306056941023	-0.683702220070782	0.947967924508121	-0.721229276217905	0.470768462128051	0.6126055850466
ENSG00000025434	43.3524345049427	1.50895979117569	1.10637620240203	1.36387585696404	0.17260664054657	0.315038663088782
ENSG00000165916	13.5039786683806	-0.395241348740784	0.890222659661881	-0.443980328349429	0.657056806388155	0.759874759153274
ENSG00000213619	27.7421080104888	-3.13528324422972	1.03527656383645	-3.0284499367118	0.00245811801997871	0.0248107852013954
ENSG00000112297	9.01713119403536	-1.58419633433597	0.961974187477118	-1.64681792397226	0.0995954760546134	0.219597578121248
ENSG00000025796	31.2222853630338	-2.80065800461488	0.856953017247891	-3.26815816998837	0.00108249851393349	0.0143197756002667
ENSG00000112335	12.7757830265758	-1.82029635293203	0.972216822826611	-1.87231521836839	0.061163006560009	0.16084770105627
ENSG00000135596	6.98929933792936	-0.984548638714506	0.861193731225469	-1.1432371172901	0.252940155358933	0.40574518678274
ENSG00000056972	11.2160042504573	-0.589777733054357	0.914217217626685	-0.645117726600495	0.518850897136048	0.648352362911454
ENSG00000112761	11.9725730811313	-0.0541557125129049	0.903748175034985	-0.0599234543525451	0.952216599586645	0.967666471566693
ENSG00000112769	10.1670339162095	2.95862549378183	0.947304316695519	3.12320491064835	0.00178893152941241	0.0205728954631506
ENSG00000152795	11.2503092514847	-0.779314569271166	0.910184191537522	-0.856216331284237	0.391878130858089	0.54468930416824
ENSG00000196591	25.3526010846948	-2.62147346592685	1.06867911824577	-2.45300335822972	0.0141669016057679	0.0707934373423211
ENSG00000111817	16.8941080028148	5.0057410737294	0.801936317590786	6.24206805942881	4.31822967797604e-10	2.95699966588673e-08
ENSG00000111875	14.2268136948847	-2.58871468309511	0.925856249526941	-2.79602225984627	0.00517358369454188	0.0389160008787967
ENSG00000111885	9.42360391938954	0.467556357916223	0.881968239667029	0.530128338966878	0.596022951861777	0.713692719182128
ENSG00000172594	23.7990260808308	-2.29628717493479	0.996039011316834	-2.30541891315978	0.0211431232623255	0.0901622499952832
ENSG00000111906	32.5582857708509	3.40352857764869	1.03504539236376	3.28828919268552	0.0010079824079896	0.0135679737285969
ENSG00000111911	8.816162598939	-1.86600356251178	1.04262159429293	-1.78972272656336	0.0734984969984672	0.181178222721523
ENSG00000093144	64.0187363957463	-2.04115727107034	0.86526229351218	-2.35900406891081	0.0183240548496645	0.0833339777628307
ENSG00000079819	28.1169994953965	-1.905131545712	1.03052792137038	-1.84869473810917	0.0645019039273868	0.165612926577061
ENSG00000118520	37.7175218537687	-0.76003342382204	0.947993513988105	-0.801728506163151	0.42271002249413	0.571496501777306
ENSG00000112282	58.3274694186906	-2.5008950831033	1.0222818609734	-2.44638507106249	0.0144296793986988	0.0714269130235591
ENSG00000197594	7.09997530154265	-1.64451359148815	1.01634024719126	-1.6180738645674	0.105646680149512	0.227963326190624
ENSG00000163946	65.7522031202737	-1.8287940322511	1.03650429013811	-1.76438636062705	0.0776669529410748	0.187242638315914
ENSG00000180376	30.6272139998094	-1.42169997346478	0.929792739217446	-1.52905041467773	0.126251946377655	0.257624483665574
ENSG00000198585	15.7239986767206	-0.48607123672338	1.06551126932501	-0.456185918175509	0.64825629072534	0.752715602505444
ENSG00000017260	248.084096800361	-2.80505209250208	0.948170294700253	-2.95838427778297	0.00309256333577687	0.0278330700219918
ENSG00000130770	27.2415350362436	-0.371796054700007	0.996712718718451	-0.373022283871378	0.709131858885687	0.800708489668938
ENSG00000144597	18.0940215624949	1.01356582295099	1.02616293885664	0.987724058793552	0.323287808402061	0.477234383831614
ENSG00000131373	11.3618961824918	0.323129800273094	0.97532088534909	0.331306142549627	0.740413251986141	0.82390437648494
ENSG00000206560	17.170848454153	-0.396903161300989	1.09165897047385	-0.363577978137906	0.716173173824262	0.805176714231509
ENSG00000131386	46.5878597875393	-3.62147935080099	1.13778683659773	-3.18291549375815	0.00145800160619966	0.0180427698767208
ENSG00000154814	6.60592107107247	-1.18131539140501	0.989653958124601	-1.19366510052019	0.232608997357779	0.382161141804617
ENSG00000131378	16.0537969765775	-2.09127302991005	0.988566194812851	-2.11546079653872	0.034390692839626	0.114911971064012
ENSG00000069535	11.4043454389704	-0.0119141922552325	0.966517025739044	-0.0123269346922496	0.990164778210092	0.994702358208436
ENSG00000170142	19.4108785351485	-0.396943301512229	0.959614565297856	-0.413648683405531	0.679131414147315	0.778531015030444
ENSG00000174748	128.3588558178	-1.94588561182663	1.05324475526236	-1.847515121347	0.0646725186207028	0.16581450262902
ENSG00000077092	11.6932819375467	-2.51365248148866	0.999886784862354	-2.51393709722315	0.0119391726610401	0.0639464588075606
ENSG00000151092	12.4898851727899	-1.42377958963379	0.990356900110083	-1.43764292395553	0.150535395252716	0.287487945258609
ENSG00000187118	77.0063756779782	3.37732024137822	1.08512991840015	3.11236487365268	0.00185594956121626	0.0207926750928069
ENSG00000144635	16.9614411364326	-1.58388269363848	1.06547214766072	-1.48655476083158	0.137132443612209	0.272854755224861
ENSG00000170275	6.82729634863948	1.40883885531573	1.00735556854934	1.39855171232592	0.161947455181415	0.301404936295793
ENSG00000153560	7.90865422608378	-0.983120042822806	0.971472435431706	-1.0119896426973	0.311543005633526	0.465267875566566
ENSG00000093167	14.7631518935231	-0.700273124123616	0.996965426805903	-0.702404622362045	0.482426863463255	0.622348904568612
ENSG00000144674	11.1894458136474	-0.759273770901617	0.89749241134541	-0.845994641629791	0.397555733492607	0.550337639192066
ENSG00000144668	13.0297338548366	0.459412636713285	1.00828993711485	0.455635447506161	0.648652148517761	0.752715602505444
ENSG00000172936	7.63268454345785	-2.27126304033305	1.0452734550109	-2.17288885453363	0.0297886835263712	0.106800782409384
ENSG00000113194	8.67208155286005	-2.13717230194662	1.02352344896526	-2.08805406862659	0.0367929576640829	0.118860617969548
ENSG00000048162	215.855200963986	1.41232973115614	1.23985708509173	1.13910687621844	0.254658579846164	0.407055823722853
ENSG00000113734	10.774327870276	-1.34758851122941	1.08546359852284	-1.24148659896405	0.214426045696299	0.364552604806157
ENSG00000113719	12.9090195652526	-0.807728466497112	0.992265693622266	-0.814024380454492	0.415630984173113	0.56605713740886
ENSG00000120129	6.92202119299677	-0.144443423026619	0.942357150802667	-0.15327885282516	0.87817837660124	0.919211950132744
ENSG00000072786	14.7000606996774	-1.40979603493984	1.04910930196701	-1.34380281663366	0.179012158457625	0.322033009558295
ENSG00000184347	22.7446888036055	-1.81572127078235	1.02489774948741	-1.77161211612618	0.0764589670565415	0.185642855930796
ENSG00000113645	11.1357612167659	-0.599557827879426	0.983469792895704	-0.609635224396779	0.542103472515991	0.668158858293806
ENSG00000170584	24.9093951274939	3.52262741021656	0.99471205122444	3.54135390827967	0.00039807923703904	0.00706187964435152
ENSG00000162623	9.30620508172306	-2.00276023972879	0.987474741961755	-2.02816351104843	0.042543562649176	0.128636644108691
ENSG00000151500	23.5683867552073	-3.39337318829529	1.06144061521865	-3.19695057796169	0.00138888720930067	0.0174692411694416
ENSG00000155506	19.7429339678111	-0.342602380528374	0.869400692213629	-0.394067296698436	0.693531354955848	0.788898342609154
ENSG00000145907	17.6366044272232	-2.10761484328728	1.05135379284041	-2.0046675606631	0.0449985986951093	0.133207711016208
ENSG00000177556	20.6485751479239	-2.11044045989579	1.13638053989254	-1.8571599792578	0.0632883969238486	0.163475640018803
ENSG00000113140	12.1396857580077	-0.89374813436958	1.04383233722421	-0.856218094130194	0.391877155953613	0.54468930416824
ENSG00000198624	117.340479464042	-3.88478536700653	1.17348342963	-3.31047313401894	0.000931383925952676	0.0127607913783427
ENSG00000145901	32.2566838630002	-1.21719776554496	0.902322714772736	-1.34896057210699	0.177349630659924	0.320356690109068
ENSG00000070814	7.79652246862767	0.938870408060952	0.913232248140981	1.02807408517621	0.303914979750369	0.456962172844495
ENSG00000182578	9.04196091552011	-1.02392568244681	0.986195312963395	-1.0382585163278	0.299149716259108	0.452261319802563
ENSG00000113716	12.0080062836845	-0.296080050928466	0.876717849190768	-0.337714181594176	0.735578586665236	0.82137536896314
ENSG00000173210	22.1509087024972	1.08863861733495	1.02230507987387	1.06488624459272	0.286927410470676	0.439839996837383
ENSG00000113555	6.73674819589287	0.563497204047608	0.922517922122249	0.610825210583752	0.541315301470107	0.667816380316865
ENSG00000197948	29.2995443011719	0.531251831095201	1.03080071672107	0.515377824711929	0.606289025259109	0.722883068578168
ENSG00000164620	316.098113729316	-3.71581090275763	1.00513639497018	-3.6968225619448	0.000218314818661749	0.00437913842139156
ENSG00000146007	24.1566326027274	-1.35135730237352	0.926200351801942	-1.45903345830568	0.144555899035375	0.280963935490542
ENSG00000170445	57.1998392678109	0.460020935341756	1.07381049509237	0.428400483552906	0.668359572691895	0.769738720672083
ENSG00000256453	159.726586140147	0.157936281977826	1.03729206793649	0.152258256724176	0.878983247296578	0.919626935687059
ENSG00000131495	139.246949938677	-0.523811564807331	1.0047703997655	-0.521324637877052	0.602140640499909	0.718676354012632
ENSG00000113119	15.8228107696906	1.32054225374255	0.889824967888553	1.48404720186267	0.137796398692701	0.273030611613583
ENSG00000171604	19.8377221245804	-1.35228767640127	0.98080965442397	-1.37874629424959	0.167972990548309	0.30868808861842
ENSG00000170482	35.7912970441424	-2.61434175584967	0.867846743690232	-3.01244635053079	0.00259151239258912	0.0251661209952293
ENSG00000120727	340.564785542968	-4.70437789003139	1.12976062862775	-4.16404835752286	3.12653850650928e-05	0.000799612223039747
ENSG00000280987	26.4411419093638	-3.33522916257586	1.10426084144394	-3.02032729713993	0.00252501663342631	0.0250242393731456
ENSG00000120725	15.7853164388732	-1.50300590083829	0.985757582101621	-1.52472162337712	0.127328546011446	0.258960442484512
ENSG00000044115	50.0235772398241	-2.37150696383176	0.889970348434736	-2.66470334433357	0.00770562643838343	0.0499969715420693
ENSG00000112984	26.1400151773872	0.465224523632292	1.01628717486911	0.457768763727842	0.647118579406498	0.75256040932116
ENSG00000120708	65.3806002149978	-3.64041618434692	1.001179098529	-3.63612883019197	0.000276765953921025	0.005211010506648
ENSG00000145826	34.8260047778668	-3.09188059584694	1.0139814072552	-3.04924782024999	0.00229415149251022	0.0239481324167138
ENSG00000113648	151.341406894855	-3.77622980547466	1.11178179683383	-3.3965566051079	0.000682394418549391	0.0100204233039621
ENSG00000113621	8.02878896847994	-2.26404484578515	1.07470241098571	-2.10667141214337	0.0351460718915608	0.1161220701694
ENSG00000119048	7.21175876688221	-0.835719129955775	0.985691127533389	-0.847850920650055	0.39652100044812	0.54964902907646
ENSG00000213585	12.9919954764663	0.0422693635756885	0.964336162896899	0.0438326023662847	0.965037839119758	0.976814356285797
ENSG00000170606	24.1572860328986	-0.832045588179177	0.999093553578762	-0.832800477191332	0.4049572655756	0.556068835817233
ENSG00000072364	256.884993464064	0.941539082191148	1.13291525315827	0.831076357712003	0.405930494757901	0.556409418674407
ENSG00000164406	13.3190978834657	-1.02403772750192	1.04676132660914	-0.978291518295931	0.327930163643168	0.481967632262248
ENSG00000164405	42.9454088429042	-2.58131804355446	0.941955675925163	-2.74038164377444	0.00613678799360056	0.0425012783410364
ENSG00000164403	6.43494898886941	-0.112492388101841	0.815818834684482	-0.137888932345313	0.890328197559926	0.926557218823809
ENSG00000125347	27.0210441095374	-1.44284915481613	1.06043081406656	-1.36062545116269	0.173632084303316	0.315498440927695
ENSG00000139343	30.6696609413271	-1.20263995935055	1.06431674360349	-1.12996433306004	0.258491253800747	0.41146766489341
ENSG00000169567	50.9967125528354	-1.82453158172425	0.966073028315342	-1.88860627328133	0.0589446057897606	0.157442119381006
ENSG00000096384	40.5416979979792	-0.541477695092015	0.961823637725999	-0.562969835480659	0.57345542445006	0.694528294253052
ENSG00000136997	16.0086565347833	-1.75309251939069	1.03032148402411	-1.70150049918757	0.088849044165712	0.202623390894598
ENSG00000170873	8.8449029038788	0.608392113352837	0.917761569043012	0.662908683338345	0.50738904009318	0.64213483053442
ENSG00000147684	60.4895133051686	1.41914365790588	1.02444806268523	1.38527633522592	0.165967986970066	0.306202499637114
ENSG00000170881	7.63634968644605	-2.31467538961918	1.0184033470637	-2.27284739027317	0.023035378081071	0.093301574156147
ENSG00000147689	16.1822391320881	-0.524852953032264	1.0800021966788	-0.485973968058844	0.626985622896806	0.738380228960206
ENSG00000136986	6.47076311284367	-1.53077064237869	1.01990355964865	-1.50089744064236	0.133382090260349	0.267626859519434
ENSG00000172164	40.0978790779134	2.32277037063407	1.00502410940941	2.31115885568061	0.0208240820529163	0.0900128279160563
ENSG00000172167	52.524678880358	7.06319269148723	0.751115962090366	9.40359817654556	5.27283609101561e-21	1.61823339633269e-18
ENSG00000147677	58.1528052418198	-1.48918452876945	1.06249200378611	-1.40159598704071	0.161035926017865	0.300802956146579
ENSG00000147654	19.8067413253373	-1.01447433102914	1.0031306838041	-1.01130824468655	0.311868921229905	0.465528073567402
ENSG00000120533	37.6853170379737	-2.48678873014068	1.15001890722478	-2.16238943074577	0.0305881715617116	0.107902412095279
ENSG00000120526	10.7814026235922	4.54481991403443	0.740567316441431	6.13694368240981	8.41241912296356e-10	5.60195798766096e-08
ENSG00000147647	105.122513514151	-3.36792891236359	0.951760470497094	-3.53863079710019	0.000402207966005675	0.00709411636592767
ENSG00000164935	12.561880625783	-1.40188737010395	1.12717215862543	-1.2437207212548	0.213602366976035	0.363989819127958
ENSG00000164934	57.696851190738	-1.36380629138165	1.08428981193961	-1.25778761025341	0.208468577648597	0.358425806612629
ENSG00000155096	7.77564799606369	0.139695254928525	0.928548614748091	0.150444740005803	0.880413745494815	0.919982902595705
ENSG00000155090	7.69815323570743	-2.27511116992836	1.04519364748865	-2.17673650753132	0.0295002327420741	0.106340296264475
ENSG00000132549	7.30703546107342	-1.34785674108819	0.942692584641077	-1.42979457253435	0.152775987286181	0.29076694016013
ENSG00000177459	7.32306639323692	-2.22605473770014	1.04166009256651	-2.13702603525441	0.0325958740952064	0.112630874111996
ENSG00000147649	9.95521912536774	-1.13874006348815	0.968184596817023	-1.17616007033353	0.239530917213065	0.390090650542086
ENSG00000169439	32.5151462788949	-1.57152567144731	0.915886445812424	-1.71585208912369	0.0861891176019799	0.199429928121127
ENSG00000175305	23.496378437495	2.70709543741632	0.972049941642779	2.78493451976479	0.00535385335964941	0.0396118370118669
ENSG00000162244	7.06369104728139	4.48078365839015	0.730503978240656	6.1338251287579	8.57908196220479e-10	5.60195798766096e-08
ENSG00000188343	24.3945926160058	-1.00787136132791	1.08550149698648	-0.928484542974763	0.353156282065512	0.507176710182057
ENSG00000104327	6.92625935751027	-1.2159966147596	1.03799784271564	-1.17148279574288	0.241404769205723	0.391995363329294
ENSG00000104325	84.3647691805422	-1.53970009635475	0.962675684557563	-1.59939647490149	0.109732535070487	0.233058235385
ENSG00000176623	55.0694245287559	-1.7218899194817	1.01253428891938	-1.70057442826888	0.0890229293648305	0.202679058027199
ENSG00000123124	17.4144742873121	-0.600490299916981	1.03033539118261	-0.582810514960319	0.560020865659174	0.684197466842358
ENSG00000147614	7.85471127911177	-2.19064883578125	1.09748323146775	-1.99606588325867	0.0459267519824904	0.135008814017493
ENSG00000133740	140.813252562216	1.87229649471092	1.10999385594153	1.6867629353883	0.0916489450780879	0.206361417787712
ENSG00000205189	8.82810204960184	2.69379378396543	0.824834242726185	3.26586075653466	0.00109131897851227	0.0143744976182582
ENSG00000091136	47.7208415748097	-1.76425658993188	0.948168529598787	-1.86069937448611	0.062786642246646	0.162884366065052
ENSG00000164597	70.0949806008492	4.12175756947599	0.989591070477184	4.16511192596803	3.11199854658103e-05	0.000799612223039747
ENSG00000105856	72.3558545060856	-0.658902092660237	0.887285337695341	-0.74260450913309	0.457721157758201	0.601089530663209
ENSG00000105835	75.1027346462498	-0.894168196656712	0.968885007973222	-0.922883716125603	0.356067807490691	0.510164379640024
ENSG00000185055	221.222319582041	-1.81105442410277	0.708838548156223	-2.55496040503659	0.0106199877766917	0.0590860871588589
ENSG00000135250	6.84369763123779	2.46101758090046	0.774791101701511	3.17636273247827	0.00149134348774042	0.0183077326555014
ENSG00000005483	20.1656502118569	-0.733452914976365	0.936496293089187	-0.783188273556268	0.433516560000438	0.580412101779482
ENSG00000105821	129.02907124528	-2.39367724174377	0.992147653257828	-2.4126219861367	0.0158382364674897	0.075949293310509
ENSG00000105819	102.854963975799	1.3763291457401	1.03135379647278	1.33448788422279	0.182044014928959	0.326148909408625
ENSG00000161048	52.9614420178197	-0.502248869285539	1.01544194154465	-0.494611113385308	0.620874655903742	0.733435072736175
ENSG00000135164	106.649386304453	-4.03108486013794	0.890996119718379	-4.52424513522243	6.06114419953423e-06	0.00020001775858463
ENSG00000135185	22.4003010127056	-1.5482202440513	0.942346555215802	-1.64294147994922	0.100395041687879	0.220710876031592
ENSG00000005469	21.9588459039589	-0.736625802231911	1.023427972235	-0.719763209738386	0.471670800346852	0.613371900959529
ENSG00000005471	39.2804213802932	-1.93495757364805	1.0264059371027	-1.88517769013494	0.0594058518270467	0.157986619806938
ENSG00000127914	40.7473570549527	-1.01564323396559	1.04370245944204	-0.973115685200693	0.330495809249489	0.484843039477382
ENSG00000005421	20.138396713473	-1.70220921243936	1.00054595409093	-1.70128039144983	0.0888903482368948	0.202623390894598
ENSG00000105854	28.930146092787	-0.0848235692129285	1.02417329159653	-0.08282150092071	0.933993472597796	0.955793920441026
ENSG00000004799	12.0807773907278	-0.346054735137591	1.01241745893184	-0.341810319532321	0.732493642991811	0.819549030383474
ENSG00000106443	8.78078981342785	-2.50672035062042	0.996867494968298	-2.51459733943891	0.0119168401014993	0.0639384305445827
ENSG00000005108	10.8399452927224	0.0570514825174452	1.0042625947053	0.0568093273793464	0.954697083765171	0.969866054311588
ENSG00000086189	39.1733839150118	-0.304641748897237	0.857560010461026	-0.355242484701988	0.722407939423026	0.810332589944907
ENSG00000068796	7.22123423601371	-1.08311064008373	1.00255612805574	-1.08034912936417	0.279986739738804	0.433541525861952
ENSG00000062194	8.19706578729412	-2.08070862668802	1.0124019694541	-2.0552198528515	0.039857774426848	0.123559100723229
ENSG00000155545	6.4057358360531	0.348951344615423	0.904583675659728	0.385759055800921	0.699675121313751	0.79412091246742
ENSG00000164512	15.2507440760623	-1.0764321653656	1.04786287704368	-1.02726433863419	0.304296009681696	0.456962172844495
ENSG00000134352	14.5879630017016	-2.19609663096981	1.05825585320499	-2.07520385955702	0.03796764508745	0.120962349040749
ENSG00000039123	1126.21724943583	0.0221078361481805	1.14234603537621	0.0193530116650685	0.984559494638815	0.991017739929985
ENSG00000164172	14.8823961107515	0.0748980704085446	1.0145394031947	0.0738247032818017	0.941149870280371	0.958960475395238
ENSG00000164171	12.730326520391	-1.04056742760997	1.01249353777196	-1.0277274755746	0.304078039666951	0.456962172844495
ENSG00000151883	24.5538113266737	0.681469274970366	1.0445511705475	0.652403916806848	0.514140638265399	0.644944749784732
ENSG00000147872	9.89171608331249	-0.487172795492307	0.99260745049527	-0.490801066674674	0.623567155534288	0.735200768472812
ENSG00000164985	33.8661528987736	-1.32866161013224	0.871656203810899	-1.52429547833573	0.127434916189655	0.259005137606655
ENSG00000107186	7.29133305878185	-1.49993527310189	0.98335332980716	-1.52532688672141	0.127177584815774	0.258960442484512
ENSG00000120215	24.2528820908556	-1.99483068012697	1.06044313134959	-1.88112933278016	0.0599543277039966	0.158812222109636
ENSG00000099219	20.3453266761441	-0.785369925908527	1.00343613503069	-0.782680529921827	0.433814738460959	0.580412101779482
ENSG00000107036	9.31036182668679	-0.693032861963647	1.01970329515575	-0.679641681316517	0.49673137085301	0.632822157388082
ENSG00000120158	11.07461019738	-1.77110052540849	1.02933195160159	-1.72063105847705	0.0853177938249197	0.198698635809857
ENSG00000147853	12.7614506027739	-1.27637462340014	1.04828565461222	-1.21758283897559	0.223382539072744	0.372385123527566
ENSG00000106993	46.1983143844851	-2.47422168913389	1.05202171404038	-2.3518732133688	0.0186791405555608	0.0843033564191414
ENSG00000106686	20.0245171522551	2.72176133608816	1.0391856276425	2.61912911773306	0.00881545737888688	0.0541853667848166
ENSG00000106688	15.3429348476498	-0.399364402409633	1.00767241423606	-0.396323643247096	0.691866287440371	0.787688640625663
ENSG00000119138	67.5248574883244	0.832050972281138	0.880783993553423	0.944670859564924	0.344826938564764	0.49871530370182
ENSG00000083067	17.8199360978594	-2.01719747430348	1.10263714783817	-1.82942999721929	0.0673352172590249	0.1705047704356
ENSG00000107362	9.77629069178801	-2.47181597006967	1.07375952476115	-2.30202006414751	0.0213340407068199	0.090268877912203
ENSG00000165092	70.1675035722526	-2.78324939472593	0.978342433017183	-2.84486218812207	0.00444306414369087	0.0356623262891836
ENSG00000106733	6.65898799555792	-1.17655458983935	1.00627547585488	-1.16921719555951	0.242316134824603	0.393267169633372
ENSG00000196781	8.62348636190817	-1.07393219101902	0.988275105248276	-1.08667332134126	0.27718120845964	0.430500571236152
ENSG00000135018	11.0288798531147	-0.698663299485151	0.93421028756708	-0.747865131419872	0.454541511372289	0.598457811026998
ENSG00000135040	7.57965992945367	-1.95678829132814	1.04005210412177	-1.88143294318938	0.0599130490865737	0.158812222109636
ENSG00000135052	19.1963616214318	1.00806637136093	1.01261161403496	0.995511366242462	0.319487618957105	0.473217906650268
ENSG00000081377	13.1373296605857	5.39702991677874	0.737698538388003	7.31603715600708	2.55400972691693e-13	2.87405780413422e-11
ENSG00000130956	21.1854705090076	0.646141124872485	0.996192005573567	0.648611032067521	0.516589822953854	0.646843805240873
ENSG00000165140	27.2083396976482	-0.856374699039603	0.833728036317987	-1.02716312962394	0.304343656335663	0.456962172844495
ENSG00000135047	25.0447377333238	-0.688205086769619	1.04013289390022	-0.661651112858312	0.508194842231806	0.642624627445163
ENSG00000100288	29.2834694713994	-3.63885602570747	1.05250333433062	-3.45733443972577	0.000545547343307131	0.00862435809170467
ENSG00000205560	24.7522275092158	-3.30538916072093	1.0975816892163	-3.01151995627867	0.00259943315590996	0.0251661209952293
ENSG00000025708	93.2991281513951	-4.39776770274666	0.979201836318483	-4.49117591453975	7.08310169024247e-06	0.000219576152397517
ENSG00000130489	125.825316858211	-2.16119203783976	0.776073385371137	-2.78477793283199	0.00535643934829741	0.0396118370118669
ENSG00000025770	61.531005650792	-4.05698347748114	1.10128035879748	-3.68387890065621	0.00022971140589008	0.00457782016023801
ENSG00000100241	38.7593742636758	1.71205366858216	0.954718654122726	1.79325465275981	0.0729322147653622	0.180538274025209
ENSG00000100239	34.1068234569448	2.098500185158	0.922771546614009	2.27412753769681	0.0229583194301206	0.0931998443532277
ENSG00000128159	38.8433825048982	-2.70919817306598	1.10028832673161	-2.46226203372857	0.0138063757423059	0.0695372218183958
ENSG00000184164	64.5012997225196	-1.2780957795108	1.02329073831867	-1.24900551881353	0.21166305532395	0.362496605351118
ENSG00000182858	14.6815870842905	-1.06898646565861	1.00279739266706	-1.06600443267559	0.28642163813391	0.439514003716486
ENSG00000100416	6.78312429705343	0.739678332842536	0.923999146336346	0.800518415818195	0.423410498089769	0.571986687562841
ENSG00000075234	6.69386289645365	1.44524498081163	0.842402753737709	1.71562233670193	0.086231187558402	0.199429928121127
ENSG00000130943	6.60192307276963	-0.612203415386098	0.899770826140953	-0.680399272347816	0.496251681643725	0.632822157388082
ENSG00000100266	10.7710087174619	-0.440099516170697	0.951578632218063	-0.462494113749545	0.643727022500143	0.750825595911224
ENSG00000189306	75.0087800264903	-3.61204693145803	1.17929187361624	-3.06289478649748	0.00219207117008191	0.0234406495504578
ENSG00000196419	10.3108125263636	-1.42506821557605	0.986781207559619	-1.44415824364992	0.148694467635226	0.285577698635356
ENSG00000100413	417.727734246522	2.26333396607227	1.16249560514762	1.94696130983211	0.0515393733388354	0.14511407043751
ENSG00000100412	77.3891594773925	2.98764099987452	1.00369211119418	2.97665087386198	0.0029141565583366	0.0269383930046236
ENSG00000100401	11.3282158257443	-0.457752381407822	0.934911961658458	-0.489620841513041	0.624402225679619	0.735902623122408
ENSG00000100395	130.474289752968	-2.27190101478019	1.04241819022911	-2.17945258062011	0.0292980636825907	0.105994261287436
ENSG00000100242	41.6198539424228	1.37413954762427	0.838200921358128	1.63939159765867	0.101131730418752	0.22185366737323
ENSG00000100226	279.434933967309	8.17097060089394	0.858369187672584	9.51917976348736	1.74551315607374e-21	5.95219986221147e-19
ENSG00000100221	13.1178768744171	2.29854845918137	0.915922860441425	2.50954371645839	0.0120887251303913	0.0644888460377817
ENSG00000100211	8.23103243017325	-2.00137727094088	1.07067858943956	-1.86926057052143	0.0615865709479504	0.161408357164184
ENSG00000100201	6.97015810987379	-0.450922458416555	0.961802322632217	-0.468830702324039	0.639190652458742	0.747874995194769
ENSG00000128346	446.498365155787	-2.76275279201912	1.03993751029305	-2.65665269756505	0.00789207008115649	0.0505784605271945
ENSG00000100129	15.7838290393123	-0.828374535223289	0.976457346239297	-0.848346871897343	0.396244821116854	0.549514394942442
ENSG00000100124	16.9594646056921	-1.64370140257195	0.997548916953904	-1.64774015051926	0.0994060051451335	0.219479877547061
ENSG00000187045	46.3665414403284	-2.69355505476458	1.06801185677105	-2.52202729556587	0.0116680653926412	0.0628233205088
ENSG00000100353	13.0357541317517	-1.26989151103051	0.93390532783605	-1.35976471402403	0.173904391955774	0.315806259711403
ENSG00000100345	71.732288324883	-1.03551384502733	0.830370243870345	-1.2470507615986	0.212378885457184	0.362912471864198
ENSG00000100292	24.6991735608473	-3.11351146947799	0.994352723128828	-3.13119419000636	0.0017409699949607	0.0203932706661618
ENSG00000100284	8.64942476556997	-0.351986218240656	0.981149149750648	-0.358748940800805	0.719782912637882	0.80797869747098
ENSG00000100234	11.10577431407	0.124188335725795	0.975610140734989	0.127292993933249	0.898708505231377	0.933063735641102
ENSG00000100225	14.2286144383654	-1.28362584868118	1.05648684068738	-1.21499464001465	0.224368135692525	0.37290833597835
ENSG00000013503	7.87770058371318	0.353219707258191	0.960581395300991	0.367714499766584	0.713086127683925	0.803399899361955
ENSG00000136044	7.7214776879195	0.581605401346744	0.85478341123187	0.680412597746327	0.496243246519816	0.632822157388082
ENSG00000204954	17.8650684887675	2.65318282651514	0.958964974643928	2.76671504869121	0.00566242249168388	0.0406978328500652
ENSG00000166598	582.586803802272	-0.94124387434551	0.754698655997004	-1.24717841600244	0.212332085237767	0.362912471864198
ENSG00000111696	7.55158562864311	-2.24581095291588	1.05045090112797	-2.13794947531991	0.0325208441187028	0.112521387373505
ENSG00000136011	8.90392345420821	0.418789845003371	0.914304961310386	0.458041750537107	0.646922446306779	0.75256040932116
ENSG00000171759	157.486957867547	-3.36916093697222	1.09976364752296	-3.06353182755288	0.00218740935436249	0.0234406495504578
ENSG00000017427	73.5808270793965	-3.11389161213949	1.01579990986148	-3.06545765746733	0.00217337149094412	0.0234037793182719
ENSG00000111670	7.04144733744414	-0.605944512817017	0.909431312174588	-0.666289476407087	0.50522609074203	0.640718542350119
ENSG00000139351	7713.63164692726	-3.92130665516899	1.03558480876762	-3.7865625509083	0.000152745658511125	0.00330124243641297
ENSG00000111666	57.5064436426257	-3.31072231230912	1.100901737	-3.0072823041691	0.00263594847016854	0.0252016381774058
ENSG00000196091	10.7038021294202	-2.42591092082691	1.1278005744871	-2.15101053830387	0.0314753679032503	0.110271580017209
ENSG00000120800	31.6749204039828	-0.84420067432822	0.985762412278032	-0.856393654103049	0.391780073613827	0.54468930416824
ENSG00000111647	21.1826532702566	-1.23110518149449	0.993603512685423	-1.23903062517077	0.215334156760886	0.364914702981314
ENSG00000185046	61.5336809426985	0.192807605094144	1.10272894183142	0.174845873523487	0.861200741640535	0.907944031636826
ENSG00000075415	12.2065562334372	-1.6222452388192	0.992021362889443	-1.63529264540646	0.101987714589963	0.223312101085629
ENSG00000111144	40.543783599744	1.51880163676309	1.03758027367586	1.46379193523254	0.143250806655529	0.279225986274208
ENSG00000084110	15.4632314573474	-2.4665911710918	1.05612802591485	-2.33550394513502	0.019517110050159	0.086683083565757
ENSG00000139344	8.49632341293829	-1.48975949372729	0.992072377812202	-1.50166411951982	0.133183874779118	0.267626859519434
ENSG00000165972	6.68175789555211	-1.00005968613042	1.01951498941723	-0.980917099318051	0.326633624459551	0.480563412617932
ENSG00000136014	7.57339941000544	-0.911647318721827	0.954896517710227	-0.954707972867983	0.339725396828532	0.494365691259727
ENSG00000184752	9.80365124905094	-2.04875557032085	1.00200257444644	-2.04466098448169	0.0408882926175832	0.125737645334031
ENSG00000120833	23.4391280438476	-2.35965750982229	1.00640067064799	-2.3446501762593	0.0190449391021914	0.0852025045256931
ENSG00000177889	7.30358839984917	1.08161425486724	0.973508720512819	1.11104731994334	0.266547981534765	0.419720756967775
ENSG00000173598	8.5313586261937	3.44116762137741	0.855349034379169	4.02311510630872	5.7433408966937e-05	0.00141010505695624
ENSG00000133639	7.90271573351407	-1.35302578476726	1.05760299169916	-1.27933241054232	0.200780024016048	0.348723199606821
ENSG00000139323	7.61790186656527	-2.01585160071386	1.0030603171297	-2.00970127746884	0.0444628146833285	0.132225172735596
ENSG00000198707	16.8415272496101	-1.6319236319245	0.91249034931142	-1.78842837423539	0.0737069219130874	0.1815461824649
ENSG00000133641	26.7092597770412	-1.28048671398469	0.915938332765208	-1.39800537675818	0.16211145258486	0.30152730180784
ENSG00000028528	15.2652488051855	-1.53868130258978	0.990257991688123	-1.55381861646654	0.120227688609882	0.249985620829084
ENSG00000139220	32.6670063022952	-2.02310130328112	0.950320075397617	-2.12886305956933	0.0332655918282752	0.113435668134418
ENSG00000111058	11.9035109152163	0.457873362845815	1.03085576702635	0.444168211976556	0.656920972811684	0.759874759153274
ENSG00000187109	132.536241746836	-2.58326424203487	1.06849852422973	-2.41765822175293	0.015620741203733	0.0752591126440449
ENSG00000139278	282.65440228761	-0.640596616822468	0.776321171201018	-0.82516958262445	0.409275319759268	0.559660505358845
ENSG00000165678	10.34565888271	-1.43731524145467	0.982568147971028	-1.46281481281749	0.143518058713818	0.279477742508063
ENSG00000104320	8.07337659049344	-0.166773238696395	0.851263266339912	-0.195912645700609	0.844678539232809	0.898862148718963
ENSG00000108219	12.1118017330096	0.0723114581757824	1.12803583453054	0.0641038661736103	0.948887523418776	0.964602785482685
ENSG00000122378	50.0995299187443	-3.38454136334667	0.992605533996044	-3.40975467839792	0.000650213379858997	0.00959377337878491
ENSG00000151224	74.0422226137871	-1.71818209782567	0.855855249148594	-2.00756155849358	0.0446899029811468	0.132643435444042
ENSG00000138326	533.254935504678	-2.07657012915577	1.1094318435384	-1.87174195625466	0.0612423119597568	0.160918369353162
ENSG00000165637	13.0079636793052	-0.861148813638319	0.884906871131829	-0.973151912061523	0.330477806674405	0.484843039477382
ENSG00000156110	7.44946154279374	-1.35369400233574	0.972977415376457	-1.39129026115367	0.164137425828384	0.303822533092467
ENSG00000196968	15.6850225335937	-1.22772998680581	0.954777030030399	-1.28588136097777	0.198484469608225	0.345910753678388
ENSG00000176986	8.0863692431308	-0.374333730142152	0.896185555646586	-0.417696678755412	0.676168900903593	0.776051741538193
ENSG00000166348	12.8863530398128	0.629822211935531	0.964235482879474	0.653182986021949	0.513638317504847	0.644944749784732
ENSG00000156042	25.9550534419618	-2.51593438813981	1.06515618274409	-2.36203331389222	0.0181750088716489	0.083004616409361
ENSG00000138286	132.292801403513	1.07241640369082	0.791680643068515	1.3546073319845	0.17554269622383	0.317900949825963
ENSG00000166321	8.36844687057255	-0.0931905481674336	0.908668826696656	-0.102557219340533	0.918314397754708	0.946375717498052
ENSG00000138308	14.8704186096373	-2.52777671758165	0.999197293703233	-2.5298074099192	0.0114125150832844	0.0619911660010615
ENSG00000138315	111.899892515568	-0.0286848066465308	0.777466639677017	-0.0368952250587206	0.970568547008073	0.981118205127726
ENSG00000138303	37.0968886535605	2.75138020727769	1.05842486582153	2.59950450535014	0.00933584529831703	0.0561141545215651
ENSG00000166228	18.5715003623999	-0.482978677570411	1.04147195425481	-0.463746215725984	0.642829581435813	0.75041612226189
ENSG00000166224	9.64626141812994	-1.47716435374496	1.00884902276317	-1.46420754782425	0.143137248556643	0.279225986274208
ENSG00000148730	23.4786059746219	-1.4555653530836	0.979709883800022	-1.48571059366868	0.137355687323698	0.272854755224861
ENSG00000118181	142.653908011917	-0.556908491056092	1.02301894035781	-0.544377497899801	0.586181727180007	0.705210396203622
ENSG00000079332	7.6967104805208	-0.828733489161101	0.931984125981149	-0.889214167986659	0.373887989895784	0.528304572779278
ENSG00000156521	10.9093983258408	-2.66139037242489	1.04108570624528	-2.55636049602806	0.0105773474075353	0.0590860871588589
ENSG00000099284	136.053021340787	-3.04037395804502	1.07512228947508	-2.82793314566053	0.00468495892067937	0.0366274089804733
ENSG00000060339	6.75505008035437	-1.62163582923744	0.983510416355274	-1.64882425470078	0.0991836444297077	0.219146583696741
ENSG00000204130	215.452928790317	-0.189252131243323	1.16728877146828	-0.162129659660199	0.871203750149605	0.914406398498337
ENSG00000096746	34.1289415091142	-1.58242433280221	1.09656903560638	-1.44306859068583	0.149001150253102	0.28562431613165
ENSG00000108187	40.8518539785964	-1.54710912802838	0.897529495875946	-1.72374182145232	0.0847544615289499	0.19813483483929
ENSG00000148634	6.70101945763225	-2.17987633085959	1.01228987729994	-2.15341117178206	0.0312863783635611	0.109860291988294
ENSG00000151150	7.24553022168233	-2.16974565540253	1.06663313573053	-2.03420049754641	0.0419313844171994	0.127161481004333
ENSG00000165443	6.67633538496628	1.32225655307903	0.909776616597099	1.45338595096537	0.146116624966748	0.282743960922416
ENSG00000165471	44.9434915963222	-3.06326522427338	0.969193510277793	-3.16063323968748	0.00157426585522936	0.0188727418347614
ENSG00000149806	75.0011425993048	-2.28759690404393	0.993065629319805	-2.30357071728563	0.0212467532063733	0.0901885001249788
ENSG00000138207	551.609443149252	-2.2678364064853	0.785849023452986	-2.885842367686	0.00390367620719795	0.0326900171140318
ENSG00000095464	12.7070453861991	-1.49518694349654	1.05576222877156	-1.41621560494381	0.156712388370142	0.295374874889893
ENSG00000138193	14.9480485818032	0.934823992753103	0.916288321482279	1.02022908165067	0.307619828280631	0.460979127438114
ENSG00000004487	11.2140217878995	-0.259347026218667	0.893463469253009	-0.290271550145746	0.77160850200962	0.845436091634246
ENSG00000117298	20.2146001179708	-1.3013833814882	0.983096071495996	-1.32376012804919	0.185582722009736	0.329793499622397
ENSG00000244038	35.6754215693005	-2.27865181867452	0.942252111784634	-2.41830375350258	0.015593054089953	0.0752438411982167
ENSG00000158828	73.2818459937056	0.497358394816261	1.03856964376538	0.478887860628263	0.632018407428771	0.742597432005704
ENSG00000173436	15.387169629179	-2.82211587560104	1.11026564330727	-2.54183842633776	0.0110271135410624	0.0605406287254393
ENSG00000077549	6.65017376393847	-1.66160960729869	0.927400642294728	-1.7916847708745	0.0731834753795328	0.180837428292904
ENSG00000053372	32.1457538902039	1.05648234958079	1.02296225686725	1.03276767298941	0.301712635432207	0.455015271813977
ENSG00000127463	36.3425094861742	-1.6580936094737	0.956471733616101	-1.73355212830493	0.0829975806814662	0.195487010829946
ENSG00000159423	14.3371900437241	0.0858284197914083	0.923602309822571	0.0929278964318489	0.925960843486723	0.950785426881449
ENSG00000074964	8.62111376809624	-1.51152022300881	1.00705493398593	-1.50093125210778	0.133373343908619	0.267626859519434
ENSG00000117115	26.7403598977416	-3.25299235483049	1.12481962775265	-2.89201243876749	0.00382782791678801	0.0322736370236879
ENSG00000117118	9.58999487630048	-2.61267364843519	0.997267641878256	-2.61983196758944	0.00879731024011698	0.0541853667848166
ENSG00000157191	31.3530407053506	-1.49804859885091	1.08091657465286	-1.38590584507598	0.165775655781054	0.306202499637114
ENSG00000187144	110.685416144393	5.0552602404518	0.939860082634201	5.37873704167021	7.50101734851186e-08	3.43591376754969e-06
ENSG00000055070	11.3580852459535	-0.580482394465435	0.947233307175625	-0.612818816724536	0.539996147518436	0.666632412201963
ENSG00000116809	7.89978483948306	0.979760954684635	0.800879970775186	1.22335554694458	0.221195435517916	0.370550650439129
ENSG00000065526	9.99942292539468	-1.44055795208176	0.892374121763897	-1.61429821523097	0.106462757060061	0.228965803375843
ENSG00000116786	9.65918378986781	-0.77571286120026	0.957234682298081	-0.810368528789583	0.417728399934444	0.567511491544404
ENSG00000116138	243.785027894681	2.17807112498671	1.14678623063765	1.89928259234124	0.057527330393595	0.155005598751486
ENSG00000189337	19.6474101132017	-1.38071224670127	1.09161781232885	-1.26483118093838	0.205931851290722	0.355734563570968
ENSG00000154727	133.515014336409	3.42370444958679	0.998147346172433	3.43005916182172	0.000603449659497913	0.00912308869457683
ENSG00000154640	7.25342768762804	2.40235672808208	0.82124991293465	2.92524442346364	0.00344185766719213	0.0298391558774368
ENSG00000184500	52.0565821339826	-0.421408475312692	0.980691093701631	-0.429705620882188	0.667409794119227	0.769439563495115
ENSG00000080200	167.915122895205	-0.925287217827058	1.0025967709837	-0.9228906820827	0.356064176943896	0.510164379640024
ENSG00000170854	60.4343731232968	0.825209813928639	0.97706049637489	0.844584155218996	0.3983430587386	0.550793699025248
ENSG00000064225	11.1329066880775	0.02856593680985	0.99464501616476	0.028719730502443	0.97708812019224	0.985760499957259
ENSG00000057019	62.9494418280096	-0.029632232778325	0.938995024691393	-0.031557390613506	0.974825023815577	0.984448173112868
ENSG00000114021	21.3672124705386	0.566766097225343	1.01047360056061	0.560891543243585	0.574871475420924	0.695694226367041
ENSG00000154174	8.45452522645181	1.11955029831073	0.882735002857919	1.26827450445049	0.204699938548641	0.353929076848327
ENSG00000162777	7.83979273202469	-1.76514748462652	1.01337662194188	-1.74184744980998	0.0815351413138437	0.192930877943089
ENSG00000134255	61.0942340814361	-1.12021690301243	0.953187986025317	-1.17523187391777	0.239901961533272	0.390174414385592
ENSG00000168679	9.1812124584918	-2.14900718281039	1.0424840259223	-2.06142936426209	0.0392620958361416	0.12310572266541
ENSG00000134202	13.6465247323207	-2.38906449870436	1.12597511470787	-2.1217738007684	0.0338567377360987	0.11394195775945
ENSG00000134183	13.9704212719153	-1.07643760980823	0.989528881057788	-1.08782839027148	0.276670873779135	0.429925524875021
ENSG00000031698	12.1877262512416	0.285868806579019	0.849923012683724	0.336346707069806	0.736609432273048	0.82175730557833
ENSG00000121957	94.442987313804	2.73128899808084	1.05423902791203	2.59076824682755	0.00957619567685319	0.056736186355719
ENSG00000134186	28.3871637698556	-1.38462417789391	0.899718126617368	-1.53895329762847	0.123815698133659	0.254856054709725
ENSG00000240038	51.1336033264556	-3.81203279105201	1.07462031688244	-3.54732990914504	0.000389156944354051	0.00694373640827083
ENSG00000185946	13.3621830627382	-1.85942823784143	1.10318108603259	-1.68551497245893	0.0918892585791701	0.206750831803133
ENSG00000162694	11.3923821008146	0.661751986453433	1.05434010557914	0.627645655279271	0.530236093331824	0.657492755731462
ENSG00000162692	6.74298028655036	-2.10967462241925	1.05942729268383	-1.9913349759707	0.0464440726861669	0.135785202123007
ENSG00000117519	34.4144130089125	-1.94599587081515	1.12004547306464	-1.73742577208992	0.0823120454817435	0.194319744294978
ENSG00000198691	11.9242364079887	-2.84461539006954	1.00243428233948	-2.83770760855342	0.00454387859641858	0.0360203582502112
ENSG00000023909	8.17994609371566	-2.36115647092661	1.03794330897936	-2.27484145858448	0.0229154421954619	0.0931489961561225
ENSG00000067334	9.00512792948437	-0.177586476732802	0.991517971168838	-0.179105656071424	0.85785474091904	0.90534944975259
ENSG00000137936	16.7638709053323	-0.676460675368152	0.975911743036786	-0.693157634586075	0.488210631734546	0.627173892337096
ENSG00000122483	55.3436906772575	4.62670114871147	0.992035470970157	4.66384648946757	3.10352933724298e-06	0.000109479672827571
ENSG00000154511	12.1179914214057	-0.246250078280156	0.957129754438719	-0.257279723191306	0.796962844276964	0.864422410447145
ENSG00000122406	46.5842433526598	-0.773117657280081	0.985981669032942	-0.78410956467209	0.43297582361222	0.580412101779482
ENSG00000067829	28.5210347101443	-2.87323233180781	1.00387394034285	-2.86214455455087	0.00420784943134199	0.0345291173924828
ENSG00000162664	37.9883963445192	-2.78877208317015	1.05895736247046	-2.63350743099248	0.00845079864691644	0.0530378344527332
ENSG00000213512	10.5211584927876	-1.76360836264179	0.990450642702868	-1.78061206344319	0.0749758476677613	0.183055589890501
ENSG00000117228	6.71270170685195	-0.858040712454499	0.980176223677135	-0.875394333924523	0.381359381692233	0.53385287299973
ENSG00000097033	11.5016893537637	-2.36049642826949	1.06939499741068	-2.2073194974588	0.0272917460870459	0.101402383463855
ENSG00000142871	7.3293777250171	-1.73327777602565	0.979219381502171	-1.77006073283263	0.0767170240072618	0.185910303590768
ENSG00000117151	47.0401503730287	-3.75333397929481	1.01317671886085	-3.70452055344779	0.000211790935773758	0.00427622619664253
ENSG00000117133	9.95767043901011	-2.3077111404303	1.0170648573546	-2.26899113045031	0.0232688652476549	0.0937033631047918
ENSG00000203943	15.9397145828613	-2.84436480277114	1.11218285855164	-2.55746146499262	0.0105439239493668	0.0590860871588589
ENSG00000117054	12.9605777969299	-1.77401232176836	0.922214605483972	-1.92364370637718	0.0543992586696792	0.149829468085013
ENSG00000116754	169.119040296999	-3.13551929576455	0.903185571674219	-3.47162243740486	0.000517323363929159	0.00840034605237348
ENSG00000171202	6.81723098077299	-2.18216127831103	1.01832415516378	-2.14289454614781	0.0321215670149212	0.111586537264789
ENSG00000142864	28.9918334772861	-0.96236778842045	1.02677776572633	-0.937269797364268	0.34861979471479	0.502543048369981
ENSG00000116704	14.8677675995796	-1.74178535553909	0.993470617435282	-1.75323288376222	0.0795620406659611	0.19017954754875
ENSG00000198160	14.5299740111737	-0.964900941456487	0.88900226252428	-1.08537512459945	0.277755545161146	0.431174389529366
ENSG00000184588	32.1094414986067	-3.36265272755435	1.13323502886366	-2.96730390599222	0.00300423849237261	0.0273590739854348
ENSG00000162434	7.35401596144547	-1.7101275497827	0.9986947282818	-1.71236264831885	0.0868298579934841	0.200210994877538
ENSG00000162437	79.3675228188378	-1.52479654858794	1.17556199598226	-1.29707880469024	0.194604073466391	0.341279943696202
ENSG00000188467	10.0898663984983	-2.2003246361381	1.08011331008748	-2.03712389763987	0.0416376276480943	0.127150128608957
ENSG00000103995	10.0991178759146	2.56917317273381	0.97785986309991	2.62734290431891	0.00860545666966168	0.05357260841685
ENSG00000104064	64.3594564027697	-0.818969326647696	1.06457426437627	-0.769292809391298	0.441719504937753	0.588384184311617
ENSG00000140284	61.1195351347315	-3.23908866192338	1.0382464749088	-3.11976851374131	0.00180993215218333	0.0205728954631506
ENSG00000138592	39.5749104412607	-2.62798784433285	0.968850224621341	-2.71248101878694	0.00667816059333751	0.0449457782038439
ENSG00000138594	19.925149786314	4.20025514572159	0.925401522947901	4.53884615657593	5.65628828559612e-06	0.000188686399440157
ENSG00000166477	7.46697294572037	-0.941292534884967	0.903189408874796	-1.04218730383214	0.297324848170851	0.45038991067934
ENSG00000137876	6.71833491303816	-0.48920718404479	0.99314618065418	-0.492583260726585	0.622307078101362	0.734156819688769
ENSG00000069943	271.862925489988	-1.21839223393611	0.886443388009289	-1.37447269664032	0.16929498095	0.310559651246593
ENSG00000260916	60.5957184671438	-3.4377773189363	1.07457427060485	-3.19919936013475	0.00137809836214125	0.0174692411694416
ENSG00000128918	75.975552742172	3.85298030847252	1.07920885430542	3.5701896746875	0.000356722833744584	0.00640223612141596
ENSG00000103569	46.5059573662183	-0.701157157076333	1.027722293068	-0.682243794657026	0.495084806465134	0.632822157388082
ENSG00000130717	24.9064382924212	-2.42392289131507	1.08636440979633	-2.23122450391162	0.025666261615179	0.0981786026265972
ENSG00000166035	28.5103744174853	-1.24114443837361	1.04669382894866	-1.18577601591505	0.235710765538754	0.386223352609949
ENSG00000137776	16.3921399304747	-0.467734055034987	0.921441337164206	-0.507611321708736	0.611725949160007	0.727573190465441
ENSG00000157483	8.09653302573877	-2.08187664694713	0.99421067275045	-2.09399949528573	0.0362600252106181	0.117397465493814
ENSG00000182718	30.4796067212579	-1.4070752189957	1.12177924716288	-1.25432452289911	0.209724074014376	0.359778190693192
ENSG00000069667	11.6551239549345	0.180333832451103	0.98946746421627	0.182253423152161	0.855383849365947	0.904296601344847
ENSG00000185088	71.0029431942499	-3.87453909262189	1.11370912085722	-3.4789506703866	0.000503381239133556	0.00826716297750645
ENSG00000140455	95.2416154560757	-3.7721227646097	0.752166915503995	-5.01500755597866	5.30313816273506e-07	2.22949740019642e-05
ENSG00000166797	7.88432738158029	-0.952627002704579	0.976856970986361	-0.975195991837662	0.329463049958346	0.483790478623044
ENSG00000106399	11.1297186209415	-0.472617316042676	1.02060708254401	-0.463074697526702	0.643310825776043	0.75069236665653
ENSG00000166794	135.377714064767	-1.72412326741159	0.771375551575981	-2.23512822501189	0.0254089318624254	0.0975411264007095
ENSG00000180357	6.73471009695323	-0.593067276309077	0.975484916971298	-0.607971754345975	0.543206207610268	0.66924923771815
ENSG00000180304	105.494066592003	-2.48644868688994	1.0175682942424	-2.44352020494225	0.0145447551418037	0.0716365322087878
ENSG00000140451	24.5347902090857	-3.21303141922079	1.11723912323165	-2.87586726279956	0.00402919110172261	0.0333304245045463
ENSG00000074696	19.7468198386306	-0.363932415332384	0.979475902129511	-0.371558314544693	0.710221730604978	0.801644167424302
ENSG00000074621	13.7282056559955	2.94620619377236	0.944328866397322	3.11989424300068	0.00180915981526516	0.0205728954631506
ENSG00000166938	14.6527701569149	-0.704604861308199	0.899862913982928	-0.783013557242305	0.433619150847673	0.580412101779482
ENSG00000169032	159.287931823889	-1.20553981594496	0.956645895252392	-1.26017351031115	0.207606776571191	0.357314749184967
ENSG00000174446	161.12940469746	-3.67491851676578	1.16913276958973	-3.14328587167682	0.00167062595654818	0.0196442569373423
ENSG00000174444	133.04422077562	-1.67959818978759	0.99177080900688	-1.69353460954298	0.0903537528734853	0.204194158739857
ENSG00000188501	50.0700937279595	-0.810114954199423	0.849995593276106	-0.953081357842135	0.340548850742463	0.494860048735141
ENSG00000137834	11.1285519144676	-0.900307403580397	1.04634761106339	-0.860428593768591	0.389552829519991	0.543179297499706
ENSG00000166949	13.5009900953856	-0.764419519711396	1.02465253203666	-0.746028039565757	0.45565047708615	0.599139380538729
ENSG00000137764	10.4639721760321	-2.39944315111607	0.991814729651818	-2.41924532816568	0.0155527470019655	0.0752438411982167
ENSG00000033800	13.4322821894294	3.19120888705123	0.956605543888552	3.33597155843267	0.000850018594859115	0.0119665461817552
ENSG00000128973	6.55336279859692	-1.49731898464669	1.06986005072794	-1.39954658894675	0.161649137741489	0.301032283815916
ENSG00000137809	7.46163863857226	-2.22100018692075	1.05773208271888	-2.099775759105	0.0357485716125602	0.117020484756141
ENSG00000140350	55.0987848514503	-1.55482213193405	0.930009931388654	-1.67183390139979	0.0945570797418374	0.210744863999781
ENSG00000137819	8.94413428422218	-1.32941752364647	1.04710741802179	-1.26960949828626	0.204223764352927	0.353304809920593
ENSG00000166233	135.474551597856	-4.32917103936605	0.988239060168515	-4.38069209552174	1.18302944590201e-05	0.000352496831987695
ENSG00000140464	9.13496863618569	-2.38815819946354	1.08032160981531	-2.21059930465689	0.0270635969586577	0.101054362069285
ENSG00000179335	103.374431127667	0.269276325068588	0.907109213763285	0.296851052754114	0.766580226766752	0.841183826157681
ENSG00000140505	22.8258097146263	-2.9634332377875	1.02453641561592	-2.89246257392031	0.00382234719015052	0.0322736370236879
ENSG00000178802	67.7824573445659	2.79624018976515	1.06128292353811	2.63477356296569	0.00841934286513655	0.0530378344527332
ENSG00000140398	200.444941306364	3.36269220534217	1.09315457562942	3.07613605642733	0.00209702132378338	0.0228218384492595
ENSG00000140400	34.9619984910308	0.0481869578634754	1.05898011183654	0.045503175484483	0.963706243851539	0.976225009385558
ENSG00000169375	16.4600893135192	-0.161520270992674	0.967442328297046	-0.166955968607443	0.867404694522582	0.912290955274094
ENSG00000169410	7.68232234348965	-1.53784496179694	1.02054758800765	-1.50688216783617	0.131840863009913	0.266022096369114
ENSG00000169371	7.06730654590605	-1.40053342952152	1.04124216679275	-1.34506023112325	0.178605784611703	0.321769966020836
ENSG00000140374	45.1469297444825	-3.20949597177846	0.962606220984581	-3.33417331179898	0.00085553332827915	0.0119891862305421
ENSG00000167196	512.08227581848	-2.52772115329429	1.25032090447504	-2.02165791537779	0.0432117044142605	0.130016392987613
ENSG00000041357	53.0557993165212	-1.66705905373569	1.12344278853314	-1.48388424470848	0.137839632329561	0.273030611613583
ENSG00000188266	16.0515270378168	-2.81996232115524	1.12128083896609	-2.51494739155222	0.011905014690531	0.0639384305445827
ENSG00000140395	9.52001725442386	-2.20483584519575	1.03870595432192	-2.12267565813185	0.0337810401525238	0.11394195775945
ENSG00000103740	296.000322293499	1.38976034928594	0.947196934811605	1.46723484653416	0.142312180597293	0.278543419804268
ENSG00000183476	7.3929437799673	0.736241843793734	0.982866596692929	0.74907606614263	0.453811359657973	0.598457811026998
ENSG00000166557	119.408342822752	-3.71202441111154	1.19091007841008	-3.11696447818063	0.00182723587437787	0.0206929405847442
ENSG00000125352	9.78121875185423	1.21012263108344	0.854821785029713	1.41564318115895	0.156880001787002	0.295374874889893
ENSG00000103888	7.09681575550792	1.01743269336598	0.848950843920171	1.19845889859514	0.230738414780518	0.380105311305104
ENSG00000172349	261.321669630309	1.57864593905758	0.967210320689927	1.63216407568057	0.102644926410719	0.223892877863893
ENSG00000172345	7.75239105453947	1.60793845448609	0.913756224479612	1.75970177976278	0.0784583838994151	0.188558167726942
ENSG00000169609	24.3280187261722	3.45249187728637	0.982135155096679	3.51529202408656	0.000439270670420257	0.00752080595238108
ENSG00000169612	14.3098101896755	-1.17254580080507	1.00484278458917	-1.16689478074371	0.243252863924115	0.394578773458302
ENSG00000103942	36.314297304366	-2.87394983751856	1.05708143062285	-2.71875917432888	0.00655272977293817	0.0441985223585654
ENSG00000156232	13.3159369635896	-0.342832033193975	0.938993825805444	-0.365105737409831	0.715032478280878	0.804706518461318
ENSG00000186628	11.0879486868538	1.16665312190931	1.00519829151433	1.16061988142832	0.2457965165898	0.397863665302793
ENSG00000073417	20.3971635354837	-2.36945247421296	0.986065457552812	-2.40293629197132	0.016264020586902	0.077386479350701
ENSG00000177082	105.387405036418	-0.680378714039914	1.06876825324086	-0.636600789719176	0.524384910670672	0.652376060078584
ENSG00000154832	9.00794503523784	-0.99747721074468	0.946706593312022	-1.05362867206305	0.292052956830552	0.444378048841331
ENSG00000141644	8.2630695063605	-2.34473727370736	1.05171321828542	-2.22944547329158	0.0257842794776922	0.0981786026265972
ENSG00000167306	11.2054671948613	-2.73460991830707	1.02071212025994	-2.67911966952118	0.00738160075089406	0.048200282349987
ENSG00000167315	39.487278493182	-1.65643569760782	0.961257062663994	-1.7231974275614	0.0848528287813081	0.198183661742644
ENSG00000167216	10.120477914217	-0.687255740853996	0.952584495205718	-0.721464336563213	0.47062387528624	0.6126055850466
ENSG00000152234	41.5534474875927	-2.70666783099791	1.05364838882218	-2.56885300609966	0.0102035728921037	0.0582680001085248
ENSG00000152217	36.0266422242318	-0.959625158868551	1.11812404878259	-0.858245701729952	0.39075680508221	0.54396784838755
ENSG00000153391	37.3535648460463	-3.74490922451945	1.08125037183877	-3.46349866973998	0.000533199231418992	0.0085472763547988
ENSG00000197705	7.11209040367071	-2.13540431914275	1.07304693986979	-1.99003812396304	0.0465867360076514	0.136036815230716
ENSG00000118271	841.114439636396	-4.03633016153699	0.914888462927099	-4.41182758893159	1.02501722492919e-05	0.000314577786330768
ENSG00000046604	10.5167173057469	-1.7297669946519	1.02064952488404	-1.69477078319163	0.0901189119866051	0.203949990879368
ENSG00000170558	6.49507767035537	0.218757213505916	0.874475448166354	0.25015821080468	0.802465000906463	0.868393895550753
ENSG00000154040	10.2336398539302	-0.465905434958054	0.960246170296641	-0.485193744447974	0.627538919021805	0.738748347709214
ENSG00000053747	8.07289067049064	-2.37908646190242	1.01542668252715	-2.34294262977357	0.0191323247642355	0.0854688569162135
ENSG00000141458	167.735960989754	-0.0868539384031141	0.875723588368666	-0.0991796264902596	0.920995650798171	0.947865745237957
ENSG00000141452	394.827860751112	-2.30877978867713	0.88033327672546	-2.62262014820683	0.00872564956884158	0.0539899567072073
ENSG00000101782	6.62326777743104	-2.25723175652575	0.951198034844928	-2.37304081152117	0.0176423144471482	0.0813267453269043
ENSG00000134508	18.7540746698641	-2.78472698773783	1.00051097262861	-2.78330479517041	0.00538082307492376	0.0396965048484159
ENSG00000118418	10.7252784489946	-1.13191217983146	0.981471979852358	-1.1532801782092	0.248795403320202	0.401870048836684
ENSG00000141449	9.4611272165625	-1.54343050317125	1.04018017944858	-1.48381072208994	0.137859141801042	0.273030611613583
ENSG00000079134	101.113049631427	-1.38863584930937	1.00474717877266	-1.38207489271644	0.166948706686845	0.307396297710419
ENSG00000176890	33.4646514481977	3.42310121693753	0.95680029790041	3.57765484025156	0.000346690846409817	0.00629582371379721
ENSG00000132199	133.724014116715	-2.95528708066039	1.0804322223746	-2.73528225043602	0.00623268077035881	0.0427921639468259
ENSG00000085982	15.2070167652061	-2.23942937788774	1.1408397705145	-1.96296573433603	0.0496501557057624	0.1419181802832
ENSG00000077044	8.28362098913511	-1.46375634471887	1.00091573001445	-1.46241716542684	0.143626928391411	0.27951239266534
ENSG00000066248	22.5468830508384	1.23652842092725	1.02697558985434	1.20404850236278	0.228570832478451	0.377344747109395
ENSG00000204120	9.02784968683127	-0.916294993073246	0.944098477464218	-0.970550228546444	0.331772300980367	0.486018707259545
ENSG00000115474	7.0997997091516	-2.00180974874662	0.942726513377363	-2.12342574473167	0.0337181917664653	0.11394195775945
ENSG00000173692	19.2906745460281	0.894881094870699	0.803486927545692	1.11374692504852	0.265387772089181	0.418538063998816
ENSG00000067066	50.3520312459435	0.742543742923317	1.0770624522319	0.689415680014295	0.490561718816221	0.629033517402573
ENSG00000036257	9.14873038028463	-2.38388455108342	1.08411602847071	-2.19892012338033	0.0278836024608535	0.102978069738098
ENSG00000163082	10.3273656374779	-0.464536462956842	1.00867340096253	-0.46054199755199	0.645127233694286	0.751705697307598
ENSG00000135924	8.96549440673094	-1.57987482329207	0.972499165825933	-1.62455134030917	0.104258192537806	0.226482558032217
ENSG00000127824	57.6019270029769	1.12265033110015	0.99568382256647	1.12751689407427	0.259524001784828	0.412469788439998
ENSG00000115661	41.0736311317597	2.06297018896562	1.01027324127834	2.04199230928384	0.0411522942124563	0.126289861129162
ENSG00000163521	81.5873035125539	-1.59281480485361	0.970464265575892	-1.64129155637524	0.100736907998904	0.221145615628496
ENSG00000163516	139.292323440937	-3.24350872319399	0.959347459904136	-3.38095305273243	0.000722348835772451	0.0103111096603984
ENSG00000115657	26.6607226797631	-3.44972425426649	1.07803512704433	-3.20001099010999	0.00137422347397003	0.0174692411694416
ENSG00000115649	11.5652919813283	-0.65076568273016	0.989819917732847	-0.657458666037676	0.510886040205114	0.644169785287384
ENSG00000135929	12.2982103383212	-0.393918155851445	0.929974522502588	-0.423579513545596	0.671872498554721	0.772275916878067
ENSG00000163481	6.48102446952489	-0.858773686220299	0.883815683155047	-0.971666041447293	0.331216715978082	0.485668466954961
ENSG00000074582	7.27156712272912	0.466505589808984	0.921113341840326	0.506458400523149	0.612534885798322	0.727785352115777
ENSG00000135913	9.8813141615221	4.51349440329109	0.775430699855225	5.82062897965449	5.8626580858165e-09	3.39481088025865e-07
ENSG00000127831	21.942620630833	1.46229163267673	0.983850616008727	1.48629437120133	0.137201274923177	0.272854755224861
ENSG00000018280	15.0107166792841	-1.95307662049372	1.04590379439594	-1.86735781145312	0.0618516371621131	0.161551212298319
ENSG00000135926	11.9693045995425	-0.132270713226272	0.93705086290362	-0.141156385915283	0.887746400008399	0.925125195798226
ENSG00000127837	9.00994088772941	-1.07079581683829	0.87888481237061	-1.21835740220614	0.223088185301023	0.372096543852631
ENSG00000115457	136.373281120978	-1.27592978348449	1.04671801441082	-1.21898139319088	0.222851254759246	0.371985720669384
ENSG00000197756	183.286533894283	-2.02161046009076	1.08372398935319	-1.8654292789969	0.062121256527535	0.161842220953315
ENSG00000079246	6.60144563645607	0.312331727393958	0.922459384340361	0.338585885401667	0.734921717018085	0.82106834711631
ENSG00000115425	19.453650838323	-2.95365783321976	1.05153544044068	-2.80889993777284	0.00497110946890359	0.0378569105708812
ENSG00000115414	175.310136903473	-2.24031749111974	0.787644009951732	-2.84432746623317	0.00445052817489649	0.0356623262891836
ENSG00000138363	6.42968102989839	0.0757230076591775	0.90510968078017	0.0836616923530274	0.933325415398253	0.955550981003625
ENSG00000021826	122.265715691635	-1.3559269309716	0.895709144375364	-1.51380271094271	0.130075884857636	0.263702635111991
ENSG00000115361	7.4169622169354	-1.32962835499579	0.99460768625891	-1.33683699951788	0.181275848960632	0.325225305947131
ENSG00000144445	120.946351391722	-1.58472752880505	0.754938712299502	-2.09914725922328	0.0358039215334038	0.117020484756141
ENSG00000138413	11.050378568465	-0.461985344662045	0.88711884582544	-0.520770522276731	0.602526640232812	0.718676354012632
ENSG00000163249	102.189171921307	0.890990685912874	1.1135483624094	0.800136496977125	0.423631717442274	0.571986687562841
ENSG00000118260	20.7974719799843	-1.35195978056508	1.07673952976629	-1.25560522595333	0.20925913570171	0.359181368830284
ENSG00000114942	13.3713277868424	-0.435831047280207	0.962807899310323	-0.452666671713434	0.650788781976542	0.754541281407634
ENSG00000023228	27.7165235214365	-1.059602033704	1.03147082516083	-1.02727290763535	0.304291975839137	0.456962172844495
ENSG00000114933	11.2776680223943	0.449425890091127	0.948368889345546	0.473893539887489	0.635575826170401	0.744781294584559
ENSG00000173166	6.94607338165877	1.95705984820742	0.872227994919254	2.2437480333208	0.0248486176971921	0.0959250411480282
ENSG00000138443	261.826381321874	3.83649107134171	1.01620558971221	3.77530994729936	0.000159808829816985	0.00338243654281605
ENSG00000055044	22.52753340309	-1.80498593312303	0.995822114707836	-1.81255859501834	0.0698999288009432	0.17540709852011
ENSG00000116030	20.8595977858841	-1.51981733279149	0.966635492840709	-1.57227553100199	0.11588666521761	0.242934546142654
ENSG00000064012	14.6733195324125	-0.34858700572845	0.928983429908883	-0.375234901404689	0.707485775782578	0.800027209239768
ENSG00000003402	43.8942610060358	-2.31479274997124	1.06098896457567	-2.1817312217729	0.0291293752366202	0.105796511954068
ENSG00000013441	7.20842852425383	-1.71383600981603	0.979119637486606	-1.75038467639709	0.080051958370136	0.190301673305924
ENSG00000082153	18.7561564606652	-2.0393835251111	0.972198457161812	-2.09770290220864	0.0359313983557368	0.117147401722413
ENSG00000138356	36.3300052605048	-0.875440335118462	0.989127602136041	-0.885063093202466	0.376122603444684	0.529990941217509
ENSG00000196141	49.2548413968601	-2.57128084072116	1.00445054737597	-2.55988793817513	0.010470592027464	0.0590703068608216
ENSG00000178074	11.5093877984732	-1.14196837483411	1.06110993626722	-1.07620175422287	0.281837035390069	0.435308435637706
ENSG00000168795	81.119517547739	-1.91505220145454	0.847119482440825	-2.26066362673734	0.0237800944710575	0.0941691741053879
ENSG00000147912	14.6499694514946	-1.12520457119291	1.07284351762221	-1.04880586284078	0.294267478571683	0.447145623441235
ENSG00000165275	35.4105748346809	-1.16801780860206	1.071150437462	-1.09043302205951	0.275522442197447	0.429445594263061
ENSG00000107371	13.2453485061056	0.564938987601772	0.874053842577117	0.646343463162486	0.518056946071613	0.648057311997325
ENSG00000197816	7.500114231502	-2.26393648832837	1.03862124676869	-2.17975175779605	0.0292758676887958	0.105994261287436
ENSG00000136842	150.735608148232	0.854701256156452	1.03512815252583	0.825696078375306	0.408976517436813	0.559584900585635
ENSG00000136925	183.961244551251	0.941078607245246	1.259967790889	0.746906876548997	0.455119774786237	0.598698066360464
ENSG00000136937	15.2396680648768	0.331842223296907	0.923175507051168	0.359457352109445	0.719252976786728	0.807679248356556
ENSG00000136938	96.1006810688525	-1.60814735190405	0.832068901455912	-1.93270935747051	0.053272011810709	0.147904479371864
ENSG00000106785	111.388847586916	8.07512376455278	0.754366136636193	10.7045151848421	9.69367405136735e-27	4.9583142772744e-24
ENSG00000106803	13.2212374194646	-1.66673066623297	1.03158409565692	-1.61570023544381	0.106159140067315	0.228633263766028
ENSG00000023318	14.481723543514	-1.22678276518748	0.948281288592478	-1.29369078557733	0.195772249405704	0.342575217167605
ENSG00000148123	7.20463479373219	0.240839056454146	0.91987400429834	0.261817439484936	0.793462193173924	0.861994856938326
ENSG00000136881	33.6217044773753	-0.715258353053275	0.995407180693263	-0.718558562693032	0.472412952531417	0.61407681123207
ENSG00000136897	7.29168115076497	-2.24078619247005	1.03421125928036	-2.16666195843707	0.0302606392849262	0.107605043013022
ENSG00000136872	702.753762013712	-2.9776494230879	0.953422941869652	-3.12311492866824	0.00178947856256946	0.0205728954631506
ENSG00000155827	10.3632186851002	-1.83947265505616	0.863281236459963	-2.13079188724087	0.0331062910128743	0.113394097424345
ENSG00000198785	6.95174535875487	1.68993399764652	0.820199236123453	2.06039450321088	0.0393608419687543	0.12310572266541
ENSG00000165029	17.0006603358149	-2.20583869099328	1.04909348461428	-2.10261404092534	0.0354995215464547	0.116646714803072
ENSG00000070214	9.71455709179718	-1.63713740659293	1.01031341326277	-1.62042529090638	0.105140950721359	0.227488159637119
ENSG00000119318	6.64047957993963	0.246451682880497	0.962467349967917	0.256062382675851	0.797902668092936	0.864676302393087
ENSG00000095203	16.4190316505009	-2.23348724586266	1.10084289752337	-2.02888827360149	0.0424696714185271	0.128539863494536
ENSG00000136813	14.0829620762161	-1.94699035913054	0.994755830497876	-1.95725453366387	0.0503175501201401	0.142721501621639
ENSG00000106853	25.7891072368081	-0.238206243208591	1.06171932538555	-0.22435895957916	0.822478002189621	0.882432585012607
ENSG00000059769	14.8141410256932	-1.88841864414521	0.957399379717615	-1.9724460702097	0.0485587070143857	0.139799879762805
ENSG00000106868	7.11811069329208	-2.21334265082216	1.02886601538516	-2.15124478573975	0.0314568837918198	0.110271580017209
ENSG00000119471	14.8269739716316	-0.496625250069465	0.967635821534504	-0.51323570192131	0.607786454920087	0.724387040834853
ENSG00000119321	165.722864549506	4.62004535742751	0.962507983157795	4.80000731242776	1.58659837154105e-06	6.08658800282435e-05
ENSG00000136868	8.33231646520167	-0.727701003684946	0.921959973924338	-0.789297826658867	0.429937956591234	0.578002697305338
ENSG00000136875	10.0066511458722	4.37338682572841	0.781393344266603	5.59690821251256	2.18208156909563e-08	1.13505226026347e-06
ENSG00000148218	34.9979981022138	-1.58717723629444	0.992348032383841	-1.59941591508141	0.109728218329946	0.233058235385
ENSG00000106927	529.060977906702	-2.39307890022303	0.830578245001928	-2.88122029998206	0.00396138653338347	0.0328580953269024
ENSG00000136883	40.5416922465404	-2.89457137320055	1.12066356117224	-2.58290844236317	0.00979713188196227	0.0571340086792057
ENSG00000136888	11.095614097502	-2.37775394771285	1.04174889366117	-2.28246361688598	0.0224619831526396	0.0925382465336382
ENSG00000136861	12.2734867412779	-0.169798900283645	1.01496754422791	-0.167294906373397	0.867138011786886	0.912290955274094
ENSG00000106804	20.8735376758371	-2.29546159186313	0.97310171574518	-2.35891228503828	0.0183285874844935	0.0833339777628307
ENSG00000119397	8.20153433479621	-0.609662670678707	0.869246268166287	-0.70136932766455	0.483072558529653	0.622790093437534
ENSG00000148180	165.677844293234	-2.38265188413959	1.12310256236968	-2.12149091629916	0.0338805115639396	0.11394195775945
ENSG00000136848	6.49207773498719	-0.447517955706272	0.999494017722979	-0.44774450649119	0.654337597263347	0.758083082673164
ENSG00000148187	21.9990529463935	-1.27262690145245	1.08016869232242	-1.17817421528505	0.238727159787509	0.38929524622097
ENSG00000136930	54.8558391058153	0.247146083424107	0.836108103851672	0.295591063267521	0.767542399302182	0.841882638834309
ENSG00000136918	134.06950441455	7.73959920361598	0.786212689542602	9.84415452276492	7.26474549580297e-23	2.78693799082741e-20
ENSG00000136942	260.619401403873	-1.47970139389438	0.985728099593389	-1.50112530474149	0.133323154946066	0.267626859519434
ENSG00000136950	12.744064950036	-1.40642677387347	1.01766984800681	-1.38200692162401	0.166969575849876	0.307396297710419
ENSG00000119487	8.40700044885582	-1.1418497244639	0.992978639136124	-1.14992375410743	0.250175276240331	0.403249959444104
ENSG00000136859	54.546465592296	-3.45370586110779	1.15135113677399	-2.9996981379502	0.00270247288877671	0.0256776758379435
ENSG00000136895	13.557759031967	-1.45863536397607	1.03785771002336	-1.40542903896068	0.159893736687588	0.29903344173931
ENSG00000196152	6.67387326892001	-2.13256154798934	1.03392927052333	-2.06257972260512	0.0391525759399046	0.12310572266541
ENSG00000197958	23.832415875646	1.38591791129892	1.02917184918772	1.34663410429732	0.17809810463505	0.321155085326786
ENSG00000160401	301.279137960114	-0.470588562865498	0.695646126374771	-0.676476939960669	0.49873788214754	0.634536650131293
ENSG00000167094	9.21641150705332	1.36202572407025	0.966209335785278	1.40965903932534	0.158640384957281	0.297778190479446
ENSG00000136877	59.1079293647645	-4.21788195378834	1.0116722134579	-4.16921795190125	3.05646599138571e-05	0.000796487272764633
ENSG00000106991	111.264140407963	-0.934862424271908	0.985344682291461	-0.948766904691509	0.342739177650366	0.497336423739467
ENSG00000148339	18.0309820282736	1.27180729425161	0.921974380723391	1.37943886602764	0.167759482959591	0.308480439306761
ENSG00000171159	21.2752092479897	-1.87683251132742	1.09698104375167	-1.71090696782568	0.0870982881412501	0.200528616883343
ENSG00000167112	78.0024395985373	-1.6937729155425	0.978912427783175	-1.73025989605442	0.0835838512723168	0.196716901499034
ENSG00000167113	16.3373558445338	-2.17733687973544	1.05764410270273	-2.05866687496429	0.0395261615591502	0.123278241692106
ENSG00000119392	7.04431308223088	-0.928504868068122	1.01707851622346	-0.912913657360274	0.361287954028037	0.514828165079369
ENSG00000197694	45.7230182553478	-0.607839930974011	0.937778065128379	-0.648170343897731	0.516874780705057	0.64693666475686
ENSG00000163704	10.88420003539	-1.34578272473002	1.01832863070067	-1.32156033342993	0.186314599425827	0.330711107945555
ENSG00000163702	11.1303930096432	1.19133643725854	0.907323897262438	1.31302221935631	0.189175461134456	0.333858246245914
ENSG00000171148	10.5012475866796	1.33092011145372	0.815275104267226	1.6324797660171	0.10257845758756	0.223892877863893
ENSG00000134072	73.9163150137303	0.00998087145182159	0.785111065038759	0.0127126872824405	0.989857016297115	0.994702358208436
ENSG00000114026	726.678092652937	0.389020506156568	1.01922124475334	0.381684063356348	0.702695722356279	0.795752027250959
ENSG00000168137	9.32430918056462	-1.14490559255638	1.01269835480298	-1.13054947421054	0.258244763802342	0.411288624862162
ENSG00000134077	21.7716979050455	1.43255837804352	0.967538988416675	1.4806208278881	0.138707642053906	0.274110594631962
ENSG00000109805	17.1664406780345	0.111145754671998	0.882069619101573	0.126005648834391	0.899727453095186	0.933174570310621
ENSG00000134109	7.03146475288069	-1.6742452388533	0.974295621688755	-1.71841605523313	0.0857207539303523	0.198698635809857
ENSG00000150995	79.9812123135915	-3.01121372426682	1.03938265214453	-2.89711755151375	0.00376608611389073	0.0321953155530102
ENSG00000113851	410.885357012514	-3.98030192789334	1.01140652157268	-3.93541255963446	8.30538996377341e-05	0.00196085473894703
ENSG00000144747	7.33935150918409	-2.21944386812927	1.04524912136958	-2.1233635338733	0.0337234004951273	0.11394195775945
ENSG00000144749	20.4967805266913	0.639381706274469	0.938775036253986	0.681080857055816	0.495820329127473	0.632822157388082
ENSG00000144741	101.707366643534	1.53119477335814	1.05850826849638	1.44655910485538	0.148020446918195	0.284990433871982
ENSG00000151276	24.3387731610932	-1.71712044412069	0.962043162600208	-1.78486840390784	0.0742826647289126	0.182445162322131
ENSG00000163636	54.8216892244694	-0.793153417501814	1.02400366517171	-0.774561111916349	0.438599043858035	0.584735215291185
ENSG00000163632	8.4646825788746	-2.06079458250604	1.05208371004049	-1.95877434736323	0.0501392190645813	0.142678304017745
ENSG00000144724	64.4198375333419	-3.8760108540448	1.13398001548869	-3.41805922600359	0.000630693811400571	0.00944434613238468
ENSG00000168306	14.4075602320603	-2.75424687656761	0.997793848583764	-2.7603365970605	0.00577418353691357	0.0412142957208073
ENSG00000168291	59.7987154266062	-2.37337351981915	1.05074159655511	-2.2587604103619	0.0238982924051591	0.0943262956614885
ENSG00000163687	13.363814406999	-2.82691631539651	1.06126219816727	-2.66373033947539	0.00772794842797018	0.0500360205178069
ENSG00000168374	14.7213576539852	0.031576861215549	1.03737333088657	0.030439245231572	0.975716746177092	0.984700655711113
ENSG00000174840	37.068116465888	-2.31619704090602	1.11855659665751	-2.07070169522698	0.0383866817204521	0.121613905210534
ENSG00000116747	12.4464651171776	0.18655138217662	1.01704742015084	0.183424468201248	0.854464978693954	0.903947955743448
ENSG00000047410	2740.50870200646	1.47998565447359	1.12600574545502	1.31436776450508	0.188722472986728	0.333634371887251
ENSG00000116679	16.0291814815068	-3.06419511684037	1.04268626922091	-2.9387508086492	0.00329537908714235	0.0289785628035526
ENSG00000116667	196.714904013823	0.951542240844517	1.22836165396287	0.774643394129654	0.438550408087173	0.584735215291185
ENSG00000135821	40.2053476065141	-1.47643781091921	1.00549604763204	-1.46836759268845	0.142004399536863	0.278295978402703
ENSG00000135835	6.76490576376863	3.7851183726453	0.839445110481764	4.50907191593861	6.51118361295354e-06	0.000210345500085836
ENSG00000116260	34.2899586414416	-1.92979549882079	1.15224380550163	-1.67481525143079	0.0939704855515645	0.20989477449618
ENSG00000143337	11.1537609559253	-2.23131793708357	0.983807777296013	-2.26804258776682	0.0233266110824571	0.0937033631047918
ENSG00000116161	24.0191606582732	-1.0805670990212	0.991396523447626	-1.08994441019772	0.275737632199097	0.429562839197476
ENSG00000117601	105.821356373038	-1.94207300032247	0.832787814342831	-2.3320141900191	0.0196999446752504	0.0871169023174978
ENSG00000185278	219.453021348831	-2.01960443614213	1.04237461904248	-1.93750346492256	0.0526838302405534	0.146854382387156
ENSG00000117592	17.1551296164621	-0.331900057345583	1.04121993423599	-0.318760759790022	0.749907936341774	0.831154733345217
ENSG00000117523	13.3167041735526	0.978182242767968	0.92543866861679	1.05699305198692	0.290514758421916	0.443454887526541
ENSG00000094963	14.0343609226539	-1.11321627301378	1.05155783413122	-1.05863532834929	0.289765891109751	0.442653817728136
ENSG00000007933	22.5382033929906	-3.20433140099018	1.01018374714445	-3.17202826718214	0.00151378271742036	0.0183628425287079
ENSG00000000457	30.1501795099407	1.00227140311453	0.918817824443547	1.09082712203752	0.275348959772012	0.429393271107878
ENSG00000000460	37.6506470164099	2.21292654746426	0.959984789217653	2.30516834466482	0.0211571470024547	0.0901622499952832
ENSG00000143156	342.831873893109	-0.674029273010893	1.04814462597198	-0.643068958528356	0.520179355440301	0.649483499530628
ENSG00000143153	40.7430651607213	-0.730878128609758	0.937551114288761	-0.779560834039659	0.43564941694438	0.58232058388602
ENSG00000143164	172.106465551893	6.10166999624802	0.758694772721835	8.04232507673427	8.81496692208521e-16	1.50295186021553e-13
ENSG00000143158	75.7802406822049	-2.01978246260426	0.981555152245485	-2.05773711032298	0.039615375964626	0.123345963719811
ENSG00000152382	68.9607811630524	-2.31785510196368	1.12753915049354	-2.05567593901207	0.0398137626440405	0.123549198916362
ENSG00000143157	23.8163509033248	-2.1042110350483	1.04971277890505	-2.0045588444138	0.0450102301478682	0.133207711016208
ENSG00000143183	32.6488544743258	-2.74362065729002	1.06845482108668	-2.56783965324767	0.0102334480477338	0.0582680001085248
ENSG00000143198	73.7409738588703	-3.33372198926894	1.11534540330161	-2.98895927611353	0.00279929439195224	0.0261921783198214
ENSG00000185630	9.28052389407901	-2.24296176934231	1.14290381321707	-1.96251140595006	0.0497029739981903	0.1419181802832
ENSG00000152332	8.31799843025189	-1.15007834385203	1.01069526914056	-1.13790811035456	0.255158854306631	0.407431073812202
ENSG00000188931	49.1613802651975	1.03415242683958	1.00539976996271	1.02859823299735	0.303668508645269	0.456962172844495
ENSG00000143257	287.683586768112	1.03266415093765	0.811695655288053	1.27223072368323	0.203291154401061	0.352287155763329
ENSG00000158882	2068.45874129237	-1.06619396130512	0.816878623241626	-1.30520487495944	0.191823094657469	0.33736680659242
ENSG00000158874	360.018005483767	-2.40846788240469	0.878019487671181	-2.74306882275791	0.00608679268374787	0.0423591082685311
ENSG00000158864	35.6005095012641	-2.90369337274839	1.02469414186802	-2.83371715920514	0.00460100349530947	0.0362994337457706
ENSG00000143224	9.15008563447621	1.0281582625521	0.994325346670548	1.03402600164508	0.3011240077909	0.454350825914588
ENSG00000143222	7.62348287260721	-0.460438820694056	0.963350802451907	-0.477955506469869	0.632681873493465	0.743092487467066
ENSG00000158796	157.261822931987	-0.00792968610619323	0.921502793405809	-0.00860516773572185	0.993134154255387	0.996067735025226
ENSG00000158793	112.147692518884	0.214284339759774	0.984903197499785	0.217568935001676	0.827764990934143	0.885469068378141
ENSG00000143256	20.7091978224158	-0.649189432421489	0.955017471468157	-0.679767074233191	0.496651957878076	0.632822157388082
ENSG00000158773	7.8997865673307	-1.95400824936356	1.06503038715755	-1.83469718134391	0.0665505701682685	0.168796446154063
ENSG00000158769	13.0453728195815	-1.70546079101807	1.00479656412241	-1.69731948925166	0.0896362745682311	0.203471691309099
ENSG00000145642	7.42500278776715	-2.17199357617132	1.0788632206441	-2.01322422955025	0.044091045348324	0.131807256796648
ENSG00000113593	14.3776771582425	-1.61276144135509	0.979924632973668	-1.6458015107356	0.0998046311694003	0.219597578121248
ENSG00000113597	20.4282016552982	-3.08001618109604	1.11013456084855	-2.77445301652601	0.00552946203833995	0.0402130781887804
ENSG00000153914	65.4513293451617	-1.38823591785279	0.931586022888554	-1.49018542973445	0.136175486356478	0.271412963131809
ENSG00000069020	7.98066206992597	-2.34910611932242	1.02884914759303	-2.28323668714515	0.0224164301618988	0.0925382465336382
ENSG00000145675	20.2149805483058	-0.6581625767105	0.998978135066762	-0.658835817929604	0.510001204038365	0.643582933879006
ENSG00000153044	18.9386090496588	-3.00269099061063	1.11225874976344	-2.6996335081646	0.00694158976140341	0.0461119891293227
ENSG00000152942	9.98864732737271	2.32489624976994	0.955753400663472	2.43252731107839	0.0149938606967168	0.073041521394006
ENSG00000214944	7.50238937225594	-1.45341076827624	1.06202399265904	-1.36852912770573	0.171146511000832	0.31283421218675
ENSG00000071082	175.177174942049	-0.671141067460344	1.16995605743374	-0.573646388850251	0.566207113713461	0.689543925269033
ENSG00000049860	77.7744739981874	0.741662678315824	0.782748123706432	0.947511282178408	0.343378309982469	0.497624894634724
ENSG00000164347	108.732343951034	2.13654911903832	1.01234456412647	2.11049596624436	0.0348156582512446	0.115387964549751
ENSG00000198780	49.9235455544326	-3.16136200295075	1.03264227873159	-3.06142995310428	0.00220282526921915	0.0234738567751165
ENSG00000113161	6.58656142871792	-1.82532938576563	1.01240541277938	-1.80296288692739	0.071394043452298	0.177847661814207
ENSG00000145703	12.6533932215806	-2.03453545765827	0.940780436982093	-2.16260391657888	0.0305716567705618	0.107902412095279
ENSG00000113231	13.4882185210504	1.39729924569144	0.953979336612733	1.46470598687472	0.14300115083577	0.279179727681283
ENSG00000171530	12.5264878579907	-0.398672003472476	1.04044852664338	-0.383173211613499	0.701591339084471	0.795119578895954
ENSG00000113273	17.541262618468	-0.593740383113795	0.978710074754555	-0.606656044960706	0.544079198195249	0.669623965193832
ENSG00000132837	213.369497883935	5.10690176471794	0.937681836717776	5.4463055214911	5.14267735685888e-08	2.46607450128123e-06
ENSG00000145692	101.219517593602	-2.73356338380239	0.966754439404382	-2.82756744875828	0.00469031336895602	0.0366274089804733
ENSG00000113318	8.34402862549442	0.169342135188992	0.926307388119923	0.182814190365788	0.854943813952042	0.90414285493412
ENSG00000131730	7.95163808794566	-2.05098570297887	1.01755552795078	-2.01560076736969	0.0438417394823987	0.131396775851056
ENSG00000152348	1244.74511558274	11.5637334145814	0.742527253484324	15.5734801117647	1.10242391423396e-54	3.38333899278403e-51
ENSG00000145715	32.5037722907468	-1.38659820108962	0.789747297142083	-1.75574922017132	0.0791312384510174	0.189581397975154
ENSG00000134480	30.4932860315174	-0.384990710943248	0.986417081761957	-0.390292015478453	0.696320626813334	0.790605994705928
ENSG00000153140	9.86542634468686	-2.55473021036307	1.04002749762089	-2.45640640868356	0.0140334351016879	0.0703735495540527
ENSG00000175471	7.11332322453921	-0.975456117982557	0.974626401950665	-1.00085131700745	0.316898695642735	0.470974381078719
ENSG00000145757	48.8247016379213	-1.63753194187183	1.110570582304	-1.47449605451875	0.140348079231374	0.275930977041056
ENSG00000164292	10.4114158367572	-0.279238328643211	0.870632683921466	-0.320730353684263	0.74841474261305	0.829799438251246
ENSG00000118985	7.29070351345158	-1.99658631800644	0.975744320007247	-2.04621874508233	0.0407348538766431	0.125507494714124
ENSG00000141580	8.30615261440467	-1.61512583755992	1.01323132449872	-1.59403464787173	0.110928274773534	0.234722638930804
ENSG00000169660	169.816801777081	-0.745356689368204	1.00644542611632	-0.740583314332692	0.458946128093587	0.601925498768896
ENSG00000141526	24.522087415628	-0.94571318878232	0.99365892911272	-0.951748292169817	0.341224651453588	0.495607409044516
ENSG00000169696	47.5544440586992	-2.31656250360062	0.894432049301133	-2.58998154796742	0.00959810765144674	0.056756440042948
ENSG00000185269	10.7393310185984	-2.74130567741213	0.994486118529497	-2.75650471769841	0.00584227699097237	0.0413892171313723
ENSG00000185813	50.3799581974965	-1.91032484206021	0.900545145356491	-2.12129825129864	0.0338967114481517	0.11394195775945
ENSG00000185298	7.17718453664564	2.72634625862941	0.859482505985068	3.17207882608931	0.00151351919427271	0.0183628425287079
ENSG00000182446	10.2381543068189	-0.735133550227414	1.05352165534035	-0.697786843299314	0.485310508247026	0.62475585143042
ENSG00000185504	6.68930961121886	-0.870857425799825	0.954027113939974	-0.912822511095442	0.361335896898326	0.514828165079369
ENSG00000173821	39.1780176513715	-0.848456042774724	1.00937158098506	-0.840578493349999	0.400584111273052	0.551436133675267
ENSG00000141527	28.4600477410093	0.623109139615788	1.08504199739252	0.574271909394464	0.56578381493667	0.689543925269033
ENSG00000171298	7.06210724256105	-1.96090768724408	0.970410856159948	-2.02069842355605	0.0433109931334519	0.13018750041779
ENSG00000141570	6.94569473537644	-2.13989133023939	1.05937809097631	-2.01995052424322	0.0433885197711593	0.13029292287445
ENSG00000087157	23.3721576184102	-2.6653602047434	1.07209685589886	-2.48611885211503	0.012914482657829	0.06672482706545
ENSG00000183077	32.0494710179548	-2.40171674251854	1.05011535876542	-2.28709800544404	0.0221901032872554	0.0924035644349888
ENSG00000167900	13.0703427765064	1.16016239222119	0.967638925543036	1.19896209381006	0.230542685316301	0.380105311305104
ENSG00000141524	6.41228845159809	-1.01287262779813	0.94054969304283	-1.07689432604174	0.281527478232741	0.435049260169326
ENSG00000078687	7.66728485243009	2.17925093668131	0.87492216296103	2.49079407167604	0.0127457969948837	0.0663469804090329
ENSG00000129657	7.7364818603578	-1.87778294199298	1.10157808099899	-1.70462990720556	0.0882634699016672	0.202101283691996
ENSG00000092931	468.768403720185	0.602767015537607	1.1451369995	0.526371094288974	0.598630395342691	0.716256016883711
ENSG00000267168	237.62967651277	-5.48861957972174	1.04462886094505	-5.25413358267386	1.48722912314035e-07	6.61493649118512e-06
ENSG00000070731	241.047020784922	4.6744598475107	1.06189296316627	4.40200661427566	1.07254286424491e-05	0.000325904361422536
ENSG00000129646	24.4566213602403	-3.19659208289542	1.12059130442067	-2.8525940459158	0.00433639788562101	0.0353008093129201
ENSG00000186919	707.046907633033	0.74791667104701	0.904687224612105	0.826712979579974	0.40839976280998	0.559044991999924
ENSG00000167881	9.50933026913277	-2.47817533887779	1.05911974531384	-2.3398443375668	0.0192917786965726	0.0860559139822404
ENSG00000161533	31.2797952868541	0.497540265048828	0.952327217420433	0.522446755639846	0.601359309162558	0.718676354012632
ENSG00000132470	8.69046841745411	-1.66376804162558	1.02810646540746	-1.61828380387259	0.105601449463681	0.227963326190624
ENSG00000161526	11.9572074053879	-0.702729206476793	1.00916449525129	-0.696347532819023	0.486211212279124	0.625652918442193
ENSG00000108469	14.9673408024052	0.545197075127396	0.995598759701477	0.547607226118752	0.583961626594688	0.70336665306872
ENSG00000073350	21.899859111234	-1.57217280029063	1.08901282866744	-1.44366784201653	0.148832431380599	0.285577698635356
ENSG00000177885	7.2239282059123	-1.14103134252615	0.996280851975341	-1.14529084872384	0.252088695549338	0.405269882996815
ENSG00000125445	80.0214315167768	-0.270153255631889	0.931980173338747	-0.289870174667005	0.771915559634683	0.845470682554904
ENSG00000125450	50.5267256869948	-3.31120870153906	1.10620966444999	-2.99329214700487	0.00275985425598404	0.0260615160357385
ENSG00000125458	18.8450012265265	-2.54371144682153	1.01455397817309	-2.50722140127231	0.0121684465416457	0.0646059072884231
ENSG00000180901	210.436601412643	5.48653359011018	0.963701614011037	5.6931870927087	1.24689623693554e-08	6.83343669849137e-07
ENSG00000161509	16.5961240627462	0.152516354062443	0.934859230691142	0.16314365741427	0.870405326589648	0.913880926207195
ENSG00000170412	24.2330659013508	-1.67570811214042	1.0118155758916	-1.65613986586816	0.0976934976756815	0.216790559918052
ENSG00000141219	10.4794110852484	-0.391162494676354	0.929414597055368	-0.420869755990126	0.673850191018638	0.774259167441482
ENSG00000133193	70.300324383912	1.23879215384401	1.02428129561529	1.20942573016513	0.226499328452346	0.374969987451363
ENSG00000166685	249.812525760883	0.173316097882864	0.722448334097195	0.23990102780076	0.810406984053267	0.87390689882624
ENSG00000154262	6.47176046459472	-1.7889380299617	1.02193344278887	-1.75054260390937	0.0800247293501313	0.190301673305924
ENSG00000108950	11.5504399015667	-2.53731712019252	0.976928035266457	-2.59724056286343	0.00939760820682061	0.05621385924921
ENSG00000108946	16.5845992969753	-0.342218704408281	0.971190919470515	-0.352370164864037	0.724560673930772	0.81215365533
ENSG00000070540	20.2145690349922	0.0758361682005027	1.01517287830228	0.0747027130268953	0.940451249024001	0.958885343273973
ENSG00000141337	80.6080417685659	3.28468305868585	1.11536107377942	2.94495041642043	0.00323006421908928	0.0287335277924203
ENSG00000091583	260.16260778086	0.511476340758623	1.0082471674163	0.50729261364484	0.61194952046877	0.727573190465441
ENSG00000154229	8.93028144658883	-2.19219270031581	1.01077098658912	-2.16883223737301	0.0300954228050442	0.107398665800791
ENSG00000186665	7.45855113075477	-1.6801019728412	1.04544830860174	-1.60706364821451	0.108040406597464	0.231063420102869
ENSG00000258890	23.8733333101869	-0.478513250058845	0.962064950718249	-0.497381439477242	0.618920091633119	0.732535966533761
ENSG00000136478	13.3562813745214	-1.61637568139194	1.08472908222307	-1.49011924533202	0.136192884725639	0.271412963131809
ENSG00000108622	7.56623697064137	-0.314604249057008	0.989156456214646	-0.318053071463488	0.750444680163761	0.831328741690375
ENSG00000108604	16.5562350216685	-2.62794571585206	1.01656329727728	-2.58512748088647	0.00973429987035413	0.057029157288818
ENSG00000087191	34.4044551610708	-1.3532242426085	0.861802856465619	-1.57022482863224	0.116362815238152	0.243599918121343
ENSG00000108592	116.872905977641	2.56956214291034	0.974513662925326	2.63676358851342	0.00837011428302867	0.0528557216761626
ENSG00000198231	54.5857589740463	-2.17977205454245	1.10104648645226	-1.97972754226392	0.0477341520053192	0.138203879721061
ENSG00000108588	19.6708450877213	-2.56357934001464	0.935797894074304	-2.73945833416365	0.00615405146386116	0.0425012783410364
ENSG00000136490	100.007380309731	0.603102790090398	1.11394836212147	0.541410006601935	0.588225011533597	0.706184865404749
ENSG00000186868	32.1931466636499	-3.25794349732719	1.15306332208145	-2.8254679816249	0.00472116061815253	0.0366816251572408
ENSG00000108433	13.5705861893136	-2.7961968313188	1.07791496121166	-2.59407924737926	0.00948446227885239	0.0564104936701511
ENSG00000136448	26.6306416592484	-1.6468919167662	0.975019228504676	-1.68908660323748	0.0912028347759534	0.205809926417207
ENSG00000108883	6.82547724293611	1.06760121015699	0.936216505030166	1.14033581380045	0.254146422643337	0.406660777420438
ENSG00000180329	7.87896728987957	-2.25175063262963	1.06948634762188	-2.10545056291428	0.0352521063800296	0.116331951054098
ENSG00000030582	8.46657465476886	-2.11357118492386	1.01843670472745	-2.075309319777	0.037957876249558	0.120962349040749
ENSG00000108309	35.2032304194865	-3.19979490045213	1.13629175775723	-2.81599763318512	0.00486260249066194	0.0374018221650163
ENSG00000161653	91.5032233569771	-2.50357309922604	1.10358422463056	-2.26858362356906	0.0232936584226639	0.0937033631047918
ENSG00000108861	40.2882222158181	-3.26242227336245	1.14533336616341	-2.8484477705306	0.00439330638705281	0.0356367398603657
ENSG00000108828	26.5125362242515	-1.60538908751806	0.936138013684222	-1.71490641769793	0.0863623858407603	0.199582953422661
ENSG00000198863	14.7439979753541	-2.40490477348495	1.0526797190252	-2.28455505508545	0.022338930883962	0.0925211590862068
ENSG00000176563	334.832564883649	0.251078229956555	1.0540212772548	0.238209830650182	0.811718352800755	0.874092499910707
ENSG00000108797	9.82821049363505	-0.255456310433194	0.843372351546128	-0.302898606961533	0.761967133000939	0.837459387607766
ENSG00000141699	11.1120578609264	1.33390324874897	0.968896310995614	1.37672445813967	0.168597453972541	0.309465063541703
ENSG00000131470	745.364182108569	0.135733201358752	0.991812075621008	0.136853749510727	0.891146397312233	0.927094336729235
ENSG00000108788	34.2871914891856	-2.20486759868717	1.06613625138059	-2.06809176203509	0.0386313952041125	0.122100671350588
ENSG00000068120	17.9842212713555	-1.29015234381065	1.04054183989787	-1.23988511979228	0.215017888442201	0.364781591834778
ENSG00000168610	27.4178018673067	-0.929110840501425	1.01862783183823	-0.912120022113213	0.36170553944742	0.514992200669086
ENSG00000108773	6.95048296132146	-1.44067140943651	0.983099151565418	-1.46543856450541	0.142801302331226	0.278967025368895
ENSG00000187595	28.3545202148205	0.664955898064344	1.11147559983094	0.598264053808726	0.549663757593563	0.673692001385989
ENSG00000173786	221.727456923458	1.74681057062629	1.18389664032922	1.47547557035093	0.140084731449887	0.275766543181337
ENSG00000135624	6.47450179047426	-0.866238994471718	0.942014854075036	-0.919559803886827	0.357802840235791	0.512146366590854
ENSG00000073584	90.752448133498	-2.88551443545954	1.09022490857413	-2.64671483174367	0.00812778607003312	0.0518589926173215
ENSG00000141753	78.3268581962573	-0.584649582342837	0.715066529738013	-0.81761564557782	0.413576690940046	0.564620491323399
ENSG00000131759	9.88173543720871	2.81082208608813	0.797635693452469	3.52394220715202	0.000425176974579913	0.00737213635585172
ENSG00000108349	7.63811959099598	-1.5821437557915	0.952479043423015	-1.66107985967397	0.0966974088404204	0.215046628790761
ENSG00000188895	9.32237391445072	-0.142096738406101	1.00430865133256	-0.141487119739098	0.887485134642553	0.925125195798226
ENSG00000126368	86.825087007876	-1.02966113070492	0.92626113793649	-1.11163157832442	0.26629658933124	0.419540160501836
ENSG00000141736	71.4331281571643	2.35372949924162	0.973127966911091	2.41872557286874	0.0155749854239973	0.0752438411982167
ENSG00000125686	13.0658122132063	0.898925242534535	0.812450391480637	1.10643708460316	0.268537381603952	0.421987313949068
ENSG00000108298	250.357938175066	-1.32407221343156	1.11204848330541	-1.19066050923962	0.233786886854222	0.383480468068203
ENSG00000277791	6.79069279539836	-0.790718394267047	0.940072579986155	-0.841124835572475	0.400278003131468	0.551436133675267
ENSG00000275023	18.8424661882934	-1.66600630447602	1.02283173725496	-1.62881756968863	0.103351644152773	0.22479531956404
ENSG00000141279	17.5741880329515	-1.18907772605852	1.04552817996576	-1.13729859112689	0.255413483528501	0.407480291563641
ENSG00000108424	21.2285932708047	-2.52922466928996	0.9207610479055	-2.74688495461805	0.00601642345053372	0.0419645535674727
ENSG00000167183	6.42288107899058	0.47000901366073	1.01283818493222	0.464051435513546	0.642610894822366	0.75041612226189
ENSG00000108465	12.4497105261798	-2.2179989543376	1.05905005346052	-2.09432873081883	0.0362307066613322	0.117397465493814
ENSG00000082641	14.8262365274915	-0.363248561897405	0.868053245211431	-0.418463457053178	0.675608299095515	0.775829630908317
ENSG00000108468	13.8611172889351	-0.501367670932958	1.01699870756865	-0.49298752024138	0.622021405342268	0.734156819688769
ENSG00000002919	16.8823023448373	-2.3706926105592	1.06000452559764	-2.23649291423789	0.0253195009396714	0.0973753739146009
ENSG00000136436	6.47768255263522	-1.83600493358792	0.997482254825638	-1.84063919403645	0.0656744500942291	0.167404391477732
ENSG00000159199	26.2958528126619	-3.28512020877319	1.11465514158029	-2.94720769341785	0.00320657752912412	0.028607518711866
ENSG00000159202	6.82411541379867	-0.889829061705773	0.971246949714953	-0.916171795408907	0.35957679615984	0.51375288054681
ENSG00000108798	9.90772368859342	-2.32861811596944	0.991737436790033	-2.34801876947038	0.0188735702027339	0.0849310659123025
ENSG00000167085	12.1550138728141	-2.13162031849477	0.970675194219851	-2.19601812345477	0.0280906462110443	0.103369536237044
ENSG00000167100	231.171056764184	2.51540810397247	1.1622566069461	2.16424504617948	0.030445547799658	0.107770918335814
ENSG00000108826	7.79183828819648	-1.71198426441274	1.04969054902658	-1.63094186758216	0.102902586342014	0.224080467933352
ENSG00000108829	21.0795472834811	-0.193195249143756	0.953801941259876	-0.202552795068297	0.839484589147828	0.896443355634894
ENSG00000167107	140.092564973215	-0.302425749698125	0.988993543516531	-0.305791429762827	0.759763454171204	0.836339325986881
ENSG00000136457	68.5353220669771	-1.01814155442039	0.944721366884066	-1.07771623476505	0.281160411132799	0.434700907690962
ENSG00000101182	22.7014351860914	-1.95286204845578	0.968374377565764	-2.0166395287789	0.0437331447513677	0.131199434254103
ENSG00000148498	15.4339320544918	-1.61600427493307	1.00974610883227	-1.60040653863169	0.109508425518194	0.233058235385
ENSG00000099250	12.6424971735188	-0.221682358132534	1.0163145778318	-0.218123761055823	0.827332684459771	0.885469068378141
ENSG00000150093	11.9073610412525	-0.0970577041290559	1.01736251463402	-0.0954012977016071	0.923996085364494	0.949997985254148
ENSG00000197321	56.0547952621795	-0.816494888297152	1.0869625803333	-0.751171110275744	0.452549684299099	0.597365583274811
ENSG00000095787	20.2035696516743	-1.40431007341122	0.971280284405344	-1.44583401512262	0.148223763004351	0.285202964677338
ENSG00000136758	11.0553426416067	-0.565023841492526	0.952100228095127	-0.593449959173912	0.552880062756805	0.677090547725712
ENSG00000120539	17.4974509482955	-0.982868732078666	0.957869399919149	-1.02609889423509	0.304844971467059	0.457491059869147
ENSG00000148459	23.6413202842418	-2.68537068504563	1.06407032418138	-2.52367782844763	0.0116134306383958	0.0626460303253723
ENSG00000107863	9.15360088786409	-1.41193714823273	1.01636845520629	-1.3891981210162	0.164772512939477	0.304630627838106
ENSG00000120549	8.12767997277853	-2.07566852948372	1.00763551900431	-2.05993981984159	0.0394042943473557	0.12310572266541
ENSG00000113811	9.28672635267383	-2.47991257434929	1.04606931639028	-2.37069622011936	0.0177546169335373	0.0813267453269043
ENSG00000148444	7.59888731740507	-1.77271339683719	0.976578970530419	-1.8152279030485	0.0694888933274785	0.174661272417716
ENSG00000136770	13.3172491440209	-0.871106895368098	0.932397329172682	-0.934265755717075	0.350166824047617	0.504062843809633
ENSG00000165995	24.5361313746311	2.1851705562282	0.92113469264856	2.37225953345121	0.0176796671574735	0.0813267453269043
ENSG00000148484	13.618684542622	-1.23819141720277	1.0343960052124	-1.19701875390414	0.231299245103019	0.380824776406204
ENSG00000165985	10.7894206255764	0.129955346185793	0.986260105700697	0.131765794271345	0.89516954281271	0.930018729482805
ENSG00000152465	33.4510565552308	2.0042748960027	1.05249210173005	1.90431347913028	0.0568693697810362	0.153908373772487
ENSG00000152457	14.7208243963326	-0.0169728520837688	0.991212853472116	-0.0171233171808807	0.986338237217911	0.991832257543175
ENSG00000151474	23.2398302507744	-0.0234952922838903	0.943919363836658	-0.0248912070077589	0.980141740854105	0.988144759392023
ENSG00000107537	109.766082292327	-3.35079827643785	1.08291227507291	-3.09424720133702	0.00197313007673577	0.0217825043363384
ENSG00000123240	27.0590771358512	-2.26466325162714	0.964760433584797	-2.34738404767725	0.0189057566204343	0.0849513427058753
ENSG00000151461	6.51276919370314	0.36253454412017	0.764684206912886	0.474097072808346	0.635430685903052	0.744781294584559
ENSG00000134463	10.5678641387378	-1.66973287440387	0.922099576964158	-1.81079453468697	0.0701726626459415	0.175947632075486
ENSG00000151657	14.5443445565863	3.81081862420348	0.874475168696696	4.35783514571725	1.31355262087293e-05	0.000387624326294137
ENSG00000151655	106.433452815996	-2.12862056925139	0.858117660195967	-2.48056958618621	0.0131172657618257	0.0672068257479851
ENSG00000134453	39.5364745310579	-3.79199684174013	1.0163547425156	-3.73097766273464	0.000190738136627782	0.00391684245610456
ENSG00000134460	6.5329091774199	-2.06168573939976	1.06390854590625	-1.93784113054905	0.0526426080041693	0.146854382387156
ENSG00000057608	29.4114971593037	-0.393163480507593	0.83242422442003	-0.47231143565232	0.636704509027673	0.74581913671982
ENSG00000108021	12.6185925068433	-0.965954273804262	0.997993816418228	-0.967896050970581	0.333096286770172	0.487492848878234
ENSG00000173848	9.60616481534826	-1.51364602604516	0.949036332559941	-1.59492948174306	0.11072800601568	0.234610920594628
ENSG00000107959	14.1839331208016	-1.80975961445639	0.983784070873274	-1.83959028006006	0.0658284124660402	0.167657591583633
ENSG00000067057	8.5166335041325	0.835480869294244	0.865427420924691	0.965396807512235	0.334346099895144	0.488622943132475
ENSG00000067064	28.5748175542924	-1.40098940301316	1.0945900066476	-1.27992160946542	0.200572706840197	0.348652998416496
ENSG00000177465	8.47348093923882	-1.87713151365794	0.995720502183313	-1.88519921960225	0.0594029461586122	0.157986619806938
ENSG00000119725	10.4500444950179	-0.726872638999142	1.00121072111799	-0.725993663139653	0.46784265529418	0.609685396644518
ENSG00000156050	110.176772612363	3.75408463053371	0.870840775654012	4.31087373890405	1.62610739584303e-05	0.000466404074564696
ENSG00000119723	320.214805636651	1.89477885518554	0.756869629676952	2.50344151871211	0.0122992004698104	0.0646718914514506
ENSG00000187097	74.8169262720045	3.84889321851332	0.980833960222329	3.92410272747987	8.70535853344142e-05	0.00202399585902513
ENSG00000119711	38.8400954781071	-1.29742398859874	1.00105953266196	-1.29605078046528	0.194957990514231	0.341705352877313
ENSG00000119655	20.0449171416762	1.32106780239553	0.992249479378485	1.33138674280082	0.183061789308104	0.327398969339493
ENSG00000165898	6.75023033917513	-2.1840411888575	1.01625090367985	-2.14911610995775	0.0316251970237266	0.110670159254067
ENSG00000119681	11.1542544179652	-0.395888633376309	1.00173135873574	-0.395204392798434	0.692692051030729	0.788235782207381
ENSG00000119608	20.4346686736513	-1.47810835430785	0.905266952277932	-1.63278726853828	0.102513745640397	0.223892877863893
ENSG00000119718	8.73744406278629	-0.429955631409121	1.07647409181735	-0.399411035228214	0.689590364134705	0.786389832291248
ENSG00000119703	7.6739401533614	-0.491211624401283	0.94241736415937	-0.521225141940631	0.602209941663381	0.718676354012632
ENSG00000119686	30.3927263027561	0.638890434652546	0.976900425072855	0.653997498880093	0.513113416992957	0.644804738893924
ENSG00000133935	8.47475862514847	-0.191047948341528	0.989347572794524	-0.193104985138733	0.8468767485628	0.900576833450878
ENSG00000071246	23.6814834754244	4.37952630453801	0.921037185891568	4.75499401286237	1.98452298310847e-06	7.42744028678036e-05
ENSG00000100577	44.577685162484	-2.12676896260188	0.979576741798209	-2.17111010485791	0.0299228503844208	0.106963763078314
ENSG00000100580	24.163624447967	-0.182894292300128	1.07005983694792	-0.170919686904415	0.864286916533274	0.910572106708074
ENSG00000100591	16.4724759550079	-2.86533138815566	1.01452643882034	-2.82430430446681	0.00473833739717493	0.0367221148281057
ENSG00000100603	9.86759065093173	-1.70252891959027	0.961958081779779	-1.76985770153344	0.076750848696482	0.185910303590768
ENSG00000042317	6.46406104689688	1.48359873313151	0.916768251770982	1.61829200593011	0.105599682671074	0.227963326190624
ENSG00000100722	12.3507627403784	0.0784855595115295	0.984370439556015	0.0797317314271741	0.936450621754664	0.956700425175681
ENSG00000165521	68.2130140057433	1.60713367795136	0.827513271883493	1.94212435323652	0.0521220479756231	0.14648586560182
ENSG00000053254	6.85100712346378	-0.903450240151413	0.993513210360519	-0.909348995796015	0.363165935522288	0.515565945630821
ENSG00000119720	96.1230048291549	5.21340134366327	0.951534766139735	5.47893942416148	4.2788280733121e-08	2.08440053285632e-06
ENSG00000100796	9.20608837109341	-1.38902365432937	1.02403134332978	-1.35642689393937	0.174963381144472	0.317353792395026
ENSG00000165934	23.9975221821787	-2.07596137530872	1.11810631260737	-1.85667619608343	0.0633572361065317	0.163475640018803
ENSG00000100600	15.0660072430963	-1.57347145447108	0.952571975734462	-1.65181371544957	0.0985725318411955	0.218141577015166
ENSG00000130811	69.4374531928368	-0.839974107586631	0.868745744514993	-0.966881406775207	0.333603322488681	0.488002190999886
ENSG00000089737	9.904399816599	1.1728377154586	0.908917843404474	1.29036713710623	0.196923216630109	0.344167056855242
ENSG00000119698	246.634119930234	-2.26110589494117	1.05896187128018	-2.13520992234376	0.0327438667821546	0.112911154106104
ENSG00000170054	153.619819277363	-3.49511790433956	1.15844107183563	-3.01708735067664	0.00255216256884802	0.0250242393731456
ENSG00000100665	65.8007827523084	-1.26539918016011	0.863328215224792	-1.46572202534887	0.142724031244482	0.278967025368895
ENSG00000188488	244.343076422124	0.655401350980038	0.891747935593785	0.734962566012142	0.462362292489505	0.605112953368994
ENSG00000196136	337.230225112058	-4.18140325371558	1.11482324770751	-3.75073202170307	0.000176319062942555	0.00370632331623767
ENSG00000165959	28.1651441536902	-1.63815449624132	1.02133119750773	-1.60394052413044	0.108727163175205	0.232033118482653
ENSG00000176438	9.16791630267696	-2.13149599568578	1.06359761854408	-2.00404359555026	0.0450653906416471	0.133242470018511
ENSG00000090060	7.75793141100623	0.106872915543522	0.916391500844967	0.116623643328183	0.907158300907615	0.93802858001532
ENSG00000164587	388.632128085133	-2.46373083032393	0.850801847250603	-2.89577513058483	0.00378223318092157	0.0322265052698685
ENSG00000090061	98.8107919062808	2.78815329452123	0.925549435837223	3.0124304403029	0.00259164824017281	0.0251661209952293
ENSG00000066629	8.02389366340486	-1.0826530648324	1.03868086472581	-1.04233465889275	0.297256548856789	0.45038991067934
ENSG00000197728	15.912541536022	-1.13988142469754	1.02448789354146	-1.11263532920549	0.265865080752799	0.419075466271361
ENSG00000140105	87.3000411519929	-1.31293259514365	1.1361775243248	-1.15556994134688	0.247857108911244	0.400755751220344
ENSG00000198825	22.8296571891024	-1.9768340984452	0.878156576857443	-2.251118024441	0.0243780631032867	0.0948241770139249
ENSG00000151929	12.983432800066	-1.22819536370713	0.845887723431496	-1.45196026574866	0.146512653789158	0.283331653735933
ENSG00000163682	88.0795001019092	-2.23401449156361	1.15518395867781	-1.93390366511027	0.0531249734231913	0.147681651662839
ENSG00000119979	13.7051465735167	-1.9849490345462	1.05649343074058	-1.87880868615983	0.0602706205838216	0.159320012551032
ENSG00000107581	60.0997133098312	-0.995191241356047	0.812473642948401	-1.22489049336367	0.220616482769471	0.370043871078341
ENSG00000165650	9.51287158668152	0.179124486171164	0.961204936090843	0.186354105607958	0.852167080351257	0.903073470165058
ENSG00000165646	74.3860362920982	1.15184018489556	0.932135146116495	1.23570084198028	0.21656978446982	0.365973249329049
ENSG00000187164	11.4731249955114	-2.10538633179334	1.08068715263559	-1.94819224662633	0.0513919642041475	0.145042653036817
ENSG00000188316	32.1994784114708	-1.84967061999654	0.979723030787466	-1.8879525762601	0.0590323172945177	0.15753928850163
ENSG00000166295	22.443279607225	-3.05042314466132	1.06612511497178	-2.86122435521281	0.00422008295788193	0.0345371589273057
ENSG00000197893	3739.80873724925	-0.450705448333267	0.723625387126771	-0.622843609899922	0.533387297277232	0.660333043704649
ENSG00000148702	36.0336664874998	-1.03101987928352	0.935772670428285	-1.10178455929007	0.270555344714641	0.423856229162446
ENSG00000151532	14.6248394902732	0.543092798008215	1.04201239534573	0.52119610134582	0.602230169770192	0.718676354012632
ENSG00000023041	37.866305908754	5.53624284368727	0.816482141851656	6.78060493905222	1.19673713439526e-11	1.04936750441687e-09
ENSG00000197142	11.2015536506396	-1.34988601478356	0.910111910086701	-1.48320882280836	0.138018937827608	0.273042946994419
ENSG00000150593	30.4149749589211	0.748929571445292	1.00440896889709	0.745642058799681	0.45588366887048	0.59918928469529
ENSG00000119953	6.6306168162696	-2.07078982939035	1.07026833539332	-1.93483237886257	0.0530108683760292	0.147498055345452
ENSG00000138172	8.24689154498407	0.651065655518538	0.856348014632287	0.760281619614781	0.447086266227196	0.593215629507681
ENSG00000148835	64.5647735623647	0.83691503065773	0.998652304472649	0.838044459427421	0.402005734249134	0.55275788459256
ENSG00000076685	15.8935768621161	-0.307009422350822	1.00204023254756	-0.306384327074662	0.75931204013614	0.836142321915254
ENSG00000148842	92.1066809777656	7.14253401021953	0.805530530012022	8.86686940358788	7.52310583121515e-19	2.09894652690903e-16
ENSG00000148795	28.4618088569377	0.134502805335624	1.07610573347124	0.12499032497648	0.900531209822268	0.933692663156939
ENSG00000138107	9.00429334511658	-0.0233545134815	0.951470702549031	-0.0245456990098931	0.9804173321436	0.988144759392023
ENSG00000107874	15.2333020861862	-2.56276660076268	0.994191850962531	-2.57773849009276	0.00994492287831553	0.0575188456068056
ENSG00000107872	23.6072208713589	-0.0898386938514727	0.883173672291366	-0.101722567904894	0.918976888464658	0.946421157323662
ENSG00000059915	23.134229366495	2.19208131381301	1.0768498154317	2.03564255887831	0.0417862609386881	0.127161481004333
ENSG00000077150	8.17410788896604	-1.02396631116149	0.95785942671077	-1.06901522562421	0.285062808773661	0.438086009076797
ENSG00000186862	8.8056731559809	4.80402846355539	0.74180437545699	6.47613929291784	9.40991855732623e-11	7.04366830547175e-09
ENSG00000107815	11.9654811457842	3.4454699732709	0.809082140640203	4.25849218540976	2.05810413080607e-05	0.000569037979949895
ENSG00000166135	88.3589798847729	8.03509333092174	0.733660306385875	10.9520622295949	6.4951775344592e-28	3.98673997065106e-25
ENSG00000099194	20.0624193341897	-1.54399300437437	1.04802881465514	-1.4732352610767	0.140687610231534	0.276421431370408
ENSG00000014919	28.0620755944942	1.03699019331022	0.977887143810525	1.06043954036392	0.288944681739893	0.442059435822398
ENSG00000171160	17.5333768385064	2.66565708310435	0.862979924461438	3.08889813951108	0.00200900306249617	0.0220201085671456
ENSG00000155229	13.2946024174095	0.845974504534165	0.961710929897439	0.87965570342887	0.379045852881318	0.532398957662592
ENSG00000171307	20.197337908678	-2.07877318821486	1.06747293850629	-1.94737788025209	0.0514894479596429	0.145106626068084
ENSG00000052749	9.41453239083724	-2.49273818580839	1.04488755106909	-2.3856521051073	0.0170488705029058	0.0800512329552138
ENSG00000077147	27.0942392941432	-0.857962649352276	0.96888955549743	-0.885511299491506	0.375880928038615	0.529893692306159
ENSG00000138185	60.2444287583538	2.17383247283418	1.1215169705145	1.93829654832322	0.0525870532864096	0.146854382387156
ENSG00000138115	34.8486900138424	-2.46605564249189	1.07871143876489	-2.28611244293051	0.0222476812354613	0.0925177963572231
ENSG00000115738	14.6931129536412	-1.58950128135997	0.989662822479748	-1.60610386209844	0.108251091463416	0.231352785307258
ENSG00000151693	7.08865528359725	-2.28656001712644	0.984024843894943	-2.32368118682435	0.0201425875087263	0.0885652726697366
ENSG00000119185	69.1893765046227	0.142558906046729	1.12885710012102	0.126286051645904	0.899505497034317	0.933174570310621
ENSG00000119203	8.17623564438857	-1.81214594670364	1.01360229578787	-1.78782738973086	0.0738038604532047	0.181639172197983
ENSG00000151694	33.0494326853583	-1.02350884616244	0.980307386427083	-1.04406929941925	0.29645332861075	0.449958093722251
ENSG00000143882	2362.92050736877	0.719181219609889	1.26803911033644	0.567160124437388	0.570605396992293	0.692898685872152
ENSG00000143870	13.7894668787141	-0.71103132560555	0.992556484983793	-0.716363588735366	0.473766871781181	0.615055215523031
ENSG00000115129	9.97680604700163	-1.63227520191695	1.03336777407906	-1.57956851651547	0.114205714023393	0.240066668724515
ENSG00000138031	57.9284585792441	-0.733754551774575	0.955770524267399	-0.767709960858021	0.44265951707497	0.58938050234407
ENSG00000119705	27.9280820151454	1.65859809192209	1.08446118205693	1.52942135630542	0.126160021456382	0.257608187524707
ENSG00000084754	7.72168056986721	-1.22071461244521	0.978267515462613	-1.24783312657371	0.212092174580017	0.362891914211396
ENSG00000173567	10.8192383394615	-1.29162863458266	0.904269642861876	-1.42836668772254	0.153186342224268	0.291101476338253
ENSG00000084693	654.052597741148	0.811055263866267	1.07422350118241	0.755015378990989	0.450239754677939	0.596111219631836
ENSG00000138080	19.1557056607099	-0.845369383859795	0.897600544019946	-0.94181024008048	0.346289801524108	0.500123953354112
ENSG00000138030	78.7212472643777	-0.754718463382515	0.923964608226405	-0.816826160507633	0.414027779895079	0.564984996219652
ENSG00000138028	2963.12294972794	0.616817671786962	1.10075429246787	0.560359088315766	0.575234531212522	0.695859194438798
ENSG00000115211	23.0867082737436	-0.729572828497662	0.956178807342515	-0.76300878339413	0.445458157630018	0.592067009504726
ENSG00000115234	48.221720650416	2.91472138641122	0.990664262708979	2.94218888893891	0.00325901071547236	0.0289072366641176
ENSG00000163795	29.0927414123906	-1.62022056503722	0.884888434175039	-1.83098852065765	0.0671022564919932	0.170055181811666
ENSG00000115216	7.19496239108688	-0.916141743160918	0.829235078233304	-1.10480341125073	0.269244782083377	0.422450018514256
ENSG00000115226	14.6557869565697	1.92831368096601	0.904562323430742	2.13176431409666	0.0330262266797282	0.113394097424345
ENSG00000084734	8.52203465438165	0.139483659888552	0.953067680401201	0.146352313436791	0.883643270246823	0.922101732875723
ENSG00000163798	32.0100634149691	-0.369904698848867	0.969320008023119	-0.381612569416853	0.702748759559362	0.795752027250959
ENSG00000163811	15.5015772189999	-0.966183197093301	0.987897603349793	-0.978019577957409	0.328064641184697	0.481967632262248
ENSG00000158125	7.9633067065272	-0.840028333453422	0.920209163797761	-0.912866733457177	0.361312635469402	0.514828165079369
ENSG00000188735	13.4782568943511	3.35820735140617	0.971665414387503	3.45613551916226	0.000547979741897169	0.00862435809170467
ENSG00000118705	7.5877739497638	-0.266577423097291	0.876241851312263	-0.304228133703114	0.760954092438764	0.837029133084778
ENSG00000053438	17.1354432984718	-0.496449207021841	0.884678989893582	-0.561163102880468	0.574686353509463	0.695694226367041
ENSG00000198959	34.6453049379015	-1.2030623246556	0.969316555240905	-1.24114492644418	0.214552215540957	0.364552604806157
ENSG00000129988	12.5183085667454	-0.707676015197973	0.932528313298789	-0.758878851296849	0.447925031149085	0.593815084490947
ENSG00000198900	9.57652041499504	-2.63960720968814	0.980155427975397	-2.6930496269765	0.00708017294437879	0.0467291414329
ENSG00000124181	27.0864803543313	2.34054587979657	1.01004309286117	2.31727328897072	0.0204888493969933	0.0894456312935599
ENSG00000183798	172.10212097693	1.6088814119097	1.15362829891965	1.39462720654165	0.163128286416125	0.302319269934232
ENSG00000124177	8.25587874455429	0.00238167793259265	0.911398750955299	0.00261321175840569	0.997914961056938	0.998240226689617
ENSG00000124193	15.3902043373659	-0.224082905988954	1.028742663785	-0.217822118083932	0.827567710577745	0.885469068378141
ENSG00000124120	11.4930053157632	-1.49374459396375	1.04761616039515	-1.42585104204609	0.153911343811667	0.292117448458878
ENSG00000132824	9.22345002621883	0.352698589332517	0.972232289323858	0.362771935478303	0.716775258003336	0.805486366463653
ENSG00000124145	16.9804373011465	-0.850562103920416	0.892407465564907	-0.953109579133785	0.340534553168393	0.494860048735141
ENSG00000124251	21.8708403472611	-0.84509487664593	1.01579433787233	-0.831954702972704	0.405434512899328	0.556226428291479
ENSG00000101473	317.855832017988	-1.89409713426594	0.998491107582375	-1.89695944198449	0.0578332911940626	0.155556854228377
ENSG00000100979	411.004052640766	1.75592543089915	1.06422503714605	1.64995688844913	0.0989517539799123	0.218791738446939
ENSG00000100982	35.5981390629369	-3.22215244224409	1.08678000592373	-2.96486172425059	0.00302819006602044	0.0274956074337774
ENSG00000198026	32.1339524501871	-2.47974320444217	0.958656083981235	-2.58668697343886	0.00969035803259863	0.0569726222261402
ENSG00000158296	10.5941451931547	-2.55130178980241	1.07498796226908	-2.37333056680666	0.0176284789128811	0.0813267453269043
ENSG00000124151	10.4972445955194	1.82205735416484	0.952849689589554	1.91221907722896	0.0558481001797884	0.15262495053586
ENSG00000124207	9.77208104155699	-2.54092287309789	1.04076707999675	-2.4413943541583	0.0146306684008334	0.0718424341154523
ENSG00000124214	26.2665803924708	-2.59852339347961	0.951865343210354	-2.7299275175999	0.0063348251949042	0.0432035078292466
ENSG00000124228	12.9784252986576	-0.443052091559458	0.899796118368033	-0.492391645746399	0.622442504017653	0.734156819688769
ENSG00000124201	85.2235243894785	1.16411786935816	1.12050674331266	1.03892089566241	0.298841527402788	0.452018061902
ENSG00000124098	6.68639673852307	-1.40237064062202	0.948600035244163	-1.47835819999845	0.139311927385577	0.274950678550699
ENSG00000022277	7.01564879684204	-0.70218998951513	0.906177873196564	-0.774892005515582	0.438403476493368	0.584735215291185
ENSG00000124253	287.595348522377	-2.31371683523316	0.826428446474256	-2.79965778659246	0.00511568080443634	0.0386700108098895
ENSG00000124209	10.2488463940353	-2.04182066720221	1.0474820807102	-1.94926548606716	0.0512637280455692	0.144869596106678
ENSG00000124164	30.3112825510587	-1.75320166817224	1.0321413777924	-1.69860612692623	0.0893934212653422	0.203221044343211
ENSG00000087460	66.7137785458613	-1.41378207618064	0.95788617780127	-1.47593953117252	0.139960125995238	0.275698091578554
ENSG00000101158	149.579329555704	-1.54428570837283	0.989652761091052	-1.56043186973006	0.11865785844559	0.247056287360594
ENSG00000101160	72.488292672377	-1.3039937046009	0.879303408348004	-1.48298493127735	0.138078414381016	0.273042946994419
ENSG00000180389	21.5675552566672	-3.26116057209938	1.07486822071314	-3.03400966672519	0.00241326697151511	0.0247316802017676
ENSG00000101181	9.05081313365092	-1.92903714203777	1.01969540347796	-1.89177781468685	0.0585205904044963	0.15658212027149
ENSG00000130706	52.981288614136	0.169795831648015	0.760991663441728	0.223124430667324	0.823438664681679	0.882995549234128
ENSG00000101191	23.5700248600151	-0.450675832937236	0.985856788449829	-0.457141278750926	0.647569502055898	0.752715602505444
ENSG00000130584	75.60203656113	1.15342319212661	1.16932607903628	0.986399955329155	0.323936887003732	0.477962647218487
ENSG00000198276	22.5240270523404	-3.0693717576857	0.957221027172525	-3.206544434938	0.00134339555656152	0.0171786706795304
ENSG00000171703	8.24710661676041	-0.151906260582908	0.948272881395993	-0.16019256014079	0.87272938986044	0.914928957979672
ENSG00000143924	35.973169739486	-2.47273432843471	0.987693598849215	-2.50354394451452	0.0122956410079217	0.0646718914514506
ENSG00000115970	30.1560767838876	-1.83416570112252	1.04323374644647	-1.75815411202923	0.0787212906701923	0.189041972665743
ENSG00000138036	10.9462103243932	-1.7067019124328	1.05984931014338	-1.61032506800604	0.10732690942027	0.229697548822042
ENSG00000138075	10.2504034271539	-0.867502204704464	0.982036387879587	-0.883370733927258	0.377035997782235	0.53079058586866
ENSG00000143921	9.92426877823033	1.37144188787315	0.866996868063356	1.58183026766474	0.113688323310644	0.239142881590382
ENSG00000138079	339.561763948329	-1.47763719343277	0.850998488771281	-1.73635701229771	0.0825007282389994	0.194615476529969
ENSG00000138078	108.332190333249	2.37891735697347	1.05321708859342	2.25871511461187	0.023901111663125	0.0943262956614885
ENSG00000116016	30.0615676464619	-4.0593503909301	0.926208645658698	-4.38276020198794	1.17185076165889e-05	0.000352496831987695
ENSG00000151665	240.463594795957	-1.34943378601441	0.928355886740097	-1.45357379135379	0.146064507539679	0.282743960922416
ENSG00000180398	22.1073567520091	-0.859733746404274	1.05638947538667	-0.813841643101928	0.415735675372945	0.56605713740886
ENSG00000068724	7.91619656215884	-1.39185341910136	1.02064126855257	-1.36370482165122	0.172660485928749	0.315038663088782
ENSG00000116062	88.0945792541941	2.84378178562212	0.856997247320721	3.31830912469416	0.000905641961878384	0.0125186689733419
ENSG00000138081	48.3162207698346	1.81136100245287	0.926838452410276	1.95434382091331	0.0506605697568332	0.143429233010813
ENSG00000170634	148.789290034179	-3.22674263700181	1.05574882336674	-3.05635447142802	0.00224046211625965	0.0236287911848827
ENSG00000115306	49.1167103662854	-1.04572230258412	0.935655303581363	-1.11763626902071	0.263722371929818	0.416768259244394
ENSG00000085760	8.37526477231166	-0.816854487076037	0.888585576210125	-0.919274979186557	0.357951761595758	0.512146366590854
ENSG00000115355	44.5191537412822	-2.21362428410783	0.986383545011897	-2.24418208850101	0.0248206879940545	0.0959250411480282
ENSG00000163001	22.4885735806201	-0.287714720808052	0.926868497872005	-0.310415902006181	0.756244702945246	0.834461179209363
ENSG00000275052	11.0809583694162	1.48401579859734	0.8873502502058	1.67241266709866	0.0944429759756547	0.210643527085236
ENSG00000115392	115.692956163255	-0.32566467400267	0.918058327879316	-0.35473200788336	0.722790369523524	0.810465343101095
ENSG00000162927	13.3490012901389	-0.964072657869115	0.961979901578088	-1.00217546779054	0.316258853992318	0.470630387618996
ENSG00000173209	139.052253382794	3.94725901719666	1.07756256719771	3.66313672853523	0.000249145461950484	0.00483941406788631
ENSG00000115504	9.2727101855069	-0.447461932051387	0.951249704414898	-0.47039376724602	0.638073716338433	0.747137823518752
ENSG00000169764	89.7099168087624	-2.45022960205263	0.866375365065453	-2.82813858848298	0.00468195330333515	0.0366274089804733
ENSG00000138069	17.2164152985277	-1.02367071462119	0.946662910556	-1.08134659466056	0.279542968162841	0.433072876977162
ENSG00000170144	18.0534327054393	-0.0121600399396317	1.0212185042696	-0.0119073830808901	0.990499507386503	0.994713019688867
ENSG00000101384	17.8182883068092	-2.32040472937425	1.00970102667014	-2.29811069621931	0.0215554896343845	0.0909955951690869
ENSG00000154920	340.592680344318	1.41162657035981	1.16468615841279	1.21202313615846	0.225503524420663	0.374294384233107
ENSG00000101323	7.11079170439994	-0.0409195664685726	0.944009264119634	-0.0433465729880664	0.965425266212193	0.976884319817085
ENSG00000089199	17.0800311075314	-2.89696451949212	1.11567010609811	-2.59661391271279	0.00941476821573605	0.05621385924921
ENSG00000125779	7.88792812364138	0.0731719109881923	0.92507507442357	0.0790983488921556	0.936954396793436	0.956700425175681
ENSG00000198171	23.7056721384747	-1.05669999665945	0.875662238142142	-1.20674382271115	0.227530816689098	0.376060895944145
ENSG00000125901	15.3483869239172	-1.16121020300955	0.859514712906237	-1.35100677809599	0.176693261450644	0.31954721237008
ENSG00000101361	13.3549465601347	-0.67456067872488	1.03048932404194	-0.654602297167927	0.512723844699353	0.644804738893924
ENSG00000125834	24.1019927897353	-1.82362040750874	0.981850560027609	-1.85732990513083	0.0632642322559137	0.163475640018803
ENSG00000131044	8.35223836369122	-0.677346498930147	1.03949699611622	-0.651609866561287	0.514652881141352	0.644944749784732
ENSG00000101421	11.8173605403715	-0.272572521561539	0.903063967960475	-0.301830801839133	0.76278104880852	0.837857923691249
ENSG00000125977	19.6333203476646	-0.709789358971803	0.946367196958778	-0.750014752468983	0.453245819761635	0.598027266056947
ENSG00000101444	29.9023658394751	-3.34860896968538	0.987024862448291	-3.3926287949619	0.000692253795205403	0.0100670404566395
ENSG00000131069	20.2279151622124	-2.71607463299807	0.978251349760183	-2.77645886577506	0.00549545883465766	0.0401561027703913
ENSG00000100983	27.4575650295432	-2.80342937995903	1.01750964180006	-2.75518704176555	0.00586585915523923	0.0413892171313723
ENSG00000125966	93.8142031403732	1.67812331738827	1.09375810228395	1.53427281030793	0.124962551838198	0.256356999726892
ENSG00000126001	16.8517423340303	-1.355459529958	0.923390036886556	-1.46791656376137	0.142126888331509	0.278358277147034
ENSG00000125991	14.1909583431226	-0.93076928256088	1.04994306163971	-0.886495007745738	0.375350843125009	0.529632982781909
ENSG00000080845	14.6765019708462	-1.83188377679266	0.982848902925221	-1.86385086389218	0.0623426505742758	0.162130485709892
ENSG00000101335	10.3200957955032	0.102825468786611	0.966489330049231	0.106390692157329	0.91527237774679	0.944509390485843
ENSG00000101082	149.554169738639	2.01175680078725	1.13804851696188	1.76772498782197	0.0771068904933918	0.186557273182677
ENSG00000101342	70.8321139441632	0.886203187337152	1.01142026150128	0.876196790858964	0.380923060829291	0.533656603217719
ENSG00000183431	6.62391983263553	-1.20242186416541	0.982036060901213	-1.22441722054682	0.22079487632921	0.370081635966327
ENSG00000196449	91.5791113171247	-0.843305749813325	0.848841704795715	-0.993478224560466	0.320476957121463	0.473768680831296
ENSG00000134697	48.1048532581069	-1.82447888056391	0.931535068195139	-1.95857240683258	0.0501628836869165	0.142678304017745
ENSG00000163879	16.7702479753634	0.203286322519283	1.0245931535474	0.198406871854897	0.842726741356868	0.897177069564084
ENSG00000054118	12.6050694847935	-0.349844030843084	0.936272265462006	-0.373656300360934	0.708660041279995	0.800708489668938
ENSG00000116871	59.8514846124366	-2.36213052273694	1.00522042767563	-2.34986323168829	0.0187803102850434	0.0846354952493365
ENSG00000142687	8.65238668685036	0.0215479212312346	0.934982337837295	0.0230463404058274	0.981613308453833	0.989025359042946
ENSG00000116560	32.8029930673174	-2.11433174814565	0.872254266423404	-2.42398556193398	0.0153512157932687	0.0744279324953267
ENSG00000124588	174.060126803327	-1.53639638707587	1.08857000711732	-1.41138960014566	0.158129767777187	0.297001381461559
ENSG00000137266	13.1220406258423	-0.293594779960624	1.0266308437257	-0.285978920032396	0.774894266981194	0.847221412670212
ENSG00000168994	7.98812665601083	0.37309387570149	0.914250806490475	0.408087007474111	0.683209798313342	0.781898256773422
ENSG00000112739	8.57516970077942	-1.38931008570216	0.918321629881187	-1.51287962789454	0.130310237535818	0.263800870051072
ENSG00000185689	1175.01712379619	-0.229003072792367	0.854657866392654	-0.267947071918901	0.788740059848063	0.858688628475951
ENSG00000198721	29.5953214044101	-3.37311093335404	1.11748043188377	-3.01849664397959	0.002540322153572	0.0250242393731456
ENSG00000124782	22.3827515441853	-1.34190988695452	0.945893868058906	-1.41866855497043	0.155995668872745	0.294978871084691
ENSG00000124783	11.2744570736633	0.350945879303409	0.936804004827055	0.374620387503785	0.70794280842446	0.800249163556047
ENSG00000153162	15.1046253199278	-2.92937887396049	1.07025195239234	-2.73709276344923	0.00619848116811986	0.0426527773653808
ENSG00000111837	12.8270635619185	-0.640229444465893	0.929431755425673	-0.688839649310963	0.490924181357541	0.629033517402573
ENSG00000225921	30.7355658575648	1.62228858351151	0.873859358606818	1.85646416386489	0.0633874264002526	0.163475640018803
ENSG00000010017	45.6059820044164	-1.25560102070366	0.909515710483628	-1.38051603312713	0.167427816564968	0.308055137312882
ENSG00000008083	42.7834241501602	-3.32617224390908	1.05450788444223	-3.15424122757358	0.00160916015052719	0.0191181081559126
ENSG00000124795	9.31425618693625	-1.59106442656405	1.01075274540936	-1.57413812011924	0.1154555213647	0.242361829732055
ENSG00000124532	94.8088659461672	1.68338857360222	0.976630209355375	1.72367038975104	0.0847673633574415	0.19813483483929
ENSG00000112293	45.5796052816785	0.0180560057905661	1.02672580261653	0.0175860056741069	0.985969120806211	0.991832257543175
ENSG00000111802	41.0516736708395	-1.99857944792756	1.10437079590011	-1.80969965463333	0.0703423761228946	0.176229185568297
ENSG00000112308	17.1592411941385	-0.324326791397405	0.926836557895177	-0.349928785862681	0.726392143149963	0.813909268830682
ENSG00000178184	26.5952145621804	-1.32624851411659	1.00083853266216	-1.3251373431725	0.185125602350544	0.329679516804921
ENSG00000141759	11.4620123760096	-0.678311687992395	0.979433017951716	-0.692555463783471	0.488588567659651	0.627396784162121
ENSG00000089157	56.8009250021927	-2.05387711645778	1.07075288122418	-1.91816165286392	0.0550905169294289	0.150880256719722
ENSG00000133313	22.9453992908851	-1.23043031938776	1.0466394402882	-1.17560094911859	0.239754376102642	0.390141134813896
ENSG00000166347	626.48088472298	-4.10867594291788	0.879770792212509	-4.67016634251417	3.00955936370824e-06	0.000107399275432798
ENSG00000166401	9.22244178041526	-1.96264447728789	1.00753725399331	-1.94796219148134	0.0514194872935997	0.145042653036817
ENSG00000119537	14.3200254204424	-0.0501025246231685	1.02874374495941	-0.0487026286853829	0.961156280975688	0.974492443447105
ENSG00000141664	7.61192362332926	-1.55082777831659	1.00266217044057	-1.54671017221599	0.121933149113131	0.251995174833805
ENSG00000138092	73.8300253670292	2.95410235621563	1.12153049462819	2.63399200500114	0.00843874749693857	0.0530378344527332
ENSG00000074695	15.208648999058	-2.84893302758657	1.09776001027326	-2.59522391135144	0.00945293141250872	0.0563321291359015
ENSG00000166562	27.4357200300951	-1.26529943709651	1.00297746314806	-1.26154323859391	0.207113191889307	0.356895219488087
ENSG00000074657	8.50334080092416	-2.3333254776344	1.07207872094665	-2.17644976254548	0.0295216462747908	0.106340296264475
ENSG00000049759	244.210496835713	-1.89521526593793	1.09834237586145	-1.72552321351662	0.0844332240548042	0.197859773380242
ENSG00000134440	10.7790587496072	-2.2491973440234	0.94008942114057	-2.39253553273108	0.0167324078255001	0.0791244370053309
ENSG00000119547	35.7057661905086	-3.33615074900906	1.15270145678969	-2.89420190228643	0.00380123652906237	0.0322265052698685
ENSG00000177511	1583.32787332221	-2.31948666257682	1.30000217567286	-1.78421752361783	0.0743883259163708	0.182445162322131
ENSG00000091164	10.7036452960327	-2.1013578693007	1.03640734944227	-2.02754049402634	0.0426071675590585	0.128702162636565
ENSG00000106546	14.1900022226186	-0.953216017581426	1.01949270924274	-0.934990519245065	0.349793185380292	0.50399778682259
ENSG00000136231	39.0483369710939	-2.49150707618937	1.01744124357143	-2.44879701106245	0.0143334200991849	0.0710650505402236
ENSG00000105928	9.2275764364934	-1.44873313411893	0.975124187951404	-1.48569090175325	0.137360898280355	0.272854755224861
ENSG00000106052	15.6893172601895	1.93035559521696	0.979086703507761	1.97158799961341	0.0486566582265007	0.139950594280347
ENSG00000106100	10.6377886479032	-0.00632431131425478	0.944234863482486	-0.00669781593419431	0.99465595603133	0.997255514230693
ENSG00000140319	72.7504950870309	-0.915388166178174	1.08069156575783	-0.847039243372149	0.396973248074713	0.550027493607808
ENSG00000147400	8.22208590806087	-2.26797436352996	1.08310296838115	-2.09396006634509	0.0362635377282946	0.117397465493814
ENSG00000122642	9.04970854984592	-1.49259736796007	1.03479339156451	-1.44241099733292	0.14918646326394	0.2858010335562
ENSG00000182054	42.3646377319518	-1.05468611873767	0.871844671782539	-1.20971791521224	0.226387153023327	0.374969987451363
ENSG00000140479	22.3962314842709	-1.216265374469	0.957366766551938	-1.27042782031125	0.203932278667004	0.353198737713903
ENSG00000154237	41.0526203016302	-2.65087692879623	1.17983116598895	-2.24682734717744	0.0246510633118256	0.0955228703333242
ENSG00000183060	26.7755523516603	5.34567461965331	0.818142250500049	6.53391829646498	6.40709069095537e-11	5.17456877119527e-09
ENSG00000182253	90.9666818415483	-2.73634509925687	1.10568464944211	-2.47479704148695	0.0133311910354127	0.0677777152972392
ENSG00000173575	9.40956980204454	-1.21048271189586	0.94269649811715	-1.28406408034141	0.199119534888633	0.346738967091163
ENSG00000181026	10.7572126522019	-2.31447726265837	1.05728663409726	-2.18907265827164	0.0285915594389463	0.104687560457184
ENSG00000140525	877.638367195148	-0.784575089224671	0.616674427617331	-1.27226791656671	0.203277943835642	0.352287155763329
ENSG00000140521	26.1720355147824	-2.4500128291313	0.874159566391051	-2.80270664913743	0.00506757397003905	0.038400949417407
ENSG00000140534	7.91253848786502	0.301836434663508	0.900208444310757	0.33529616009613	0.737401690057089	0.821890546650518
ENSG00000099821	6.85290631306994	-0.108054929928994	0.893027094938517	-0.120998489901848	0.903692231290947	0.935709616213486
ENSG00000130005	25.4571858010232	-1.29809489108366	0.952604328909799	-1.36268002536714	0.172983375705887	0.315065863526034
ENSG00000172081	9.23480185319294	-1.46155660099014	1.10172322708448	-1.32660959219123	0.184637861146809	0.329136821416686
ENSG00000167476	216.73643586814	9.25369549611058	0.728207174800138	12.7075038757347	5.37219948437048e-37	5.495760072511e-34
ENSG00000105325	10.7229056839279	1.53258266771404	0.965226923542624	1.58779519129977	0.112332659206683	0.237266986307852
ENSG00000171236	39.8944497412993	-1.13993860812688	0.920639971053615	-1.23820238526282	0.215641027340966	0.36503161219494
ENSG00000124564	7.12844010281948	-2.13982588037616	1.07611227058071	-1.98847828323844	0.0467588184782741	0.136409518925688
ENSG00000010704	7.8955918605884	-0.825562591560727	0.990613258915927	-0.833385364197707	0.404627426326176	0.555864624617294
ENSG00000133835	37.7768482108452	-2.34745897985932	0.945350439360101	-2.48316273216977	0.0130221583066	0.0669594769969994
ENSG00000092421	12.5224755983454	1.75425551214566	0.978406676005483	1.79297173166041	0.0729774442528763	0.180538274025209
ENSG00000177879	19.8179579971814	0.775611862854462	0.990660624914144	0.782923882658283	0.433671811894018	0.580412101779482
ENSG00000129596	96.6780104471054	-3.02533254775492	1.04859570093247	-2.88512774281319	0.00391254868898514	0.0326900171140318
ENSG00000080709	7.02732482725968	-1.85730528250955	1.05079140624657	-1.76752995072908	0.077139517650315	0.186557273182677
ENSG00000171444	19.0760573115701	-2.7572462895562	1.02379907853938	-2.69315175931774	0.00707800434304359	0.0467291414329
ENSG00000172795	12.5993469121579	-1.42868223526799	1.08761207339291	-1.31359541717028	0.188982391772363	0.333858246245914
ENSG00000129625	56.7690475243174	-1.8964172297794	1.01096736113256	-1.87584416934578	0.0606766808747862	0.160117569737505
ENSG00000129595	16.5642593566197	1.32366942521765	0.990080293028435	1.33693139287607	0.181245032478436	0.325225305947131
ENSG00000112893	10.3072001711147	-2.07290859809835	1.02413531089042	-2.02405734482105	0.0429642517893103	0.129525823910995
ENSG00000116791	45.9633602363156	-0.81024067428135	1.00321194717016	-0.807646556210641	0.419294077640226	0.568883078814258
ENSG00000106153	9.66824094580941	-1.44134775696856	1.01839066267081	-1.41531910081394	0.156974957127873	0.295374874889893
ENSG00000204619	17.4023986339987	-2.82842769975397	1.05551081160901	-2.67967667279726	0.00736933031762943	0.048200282349987
ENSG00000234127	15.0463037540238	-0.402075083804692	1.04585103393298	-0.384447756668237	0.700646610267752	0.79447263831425
ENSG00000204590	15.9526949748272	-2.03142768710476	1.02657814202002	-1.9788339571574	0.0478347039224142	0.138350872856105
ENSG00000204574	14.1793882732989	-1.74453774791482	0.931428209615812	-1.8729707023093	0.0610724307963764	0.160747247096123
ENSG00000204564	45.6993912841266	-0.139197897888952	0.916053523618879	-0.151953891666777	0.879223302363458	0.919626935687059
ENSG00000137337	6.58610604766005	-0.900484016354957	0.914262502257738	-0.984929398429056	0.324658751663012	0.478797553509747
ENSG00000137411	10.0841584708068	-2.49667068232707	1.07736262842487	-2.31739120743149	0.0204824308764204	0.0894456312935599
ENSG00000204592	29.0939848805064	-1.28965416016736	0.992242893894049	-1.29973635296709	0.193691346298923	0.340067930086611
ENSG00000204511	9.25885965373425	-0.474665061817982	0.908223879251036	-0.522630017402112	0.601231747357929	0.718676354012632
ENSG00000198563	31.4572286001538	-2.24835054272277	0.954671186634115	-2.35510464147323	0.018517490311734	0.0836968744723294
ENSG00000204498	6.75059837167183	0.899878117865569	0.804292837437576	1.11884387872025	0.263206748629338	0.416350288491756
ENSG00000204469	20.7902248491319	-1.03198014240013	0.919147110392886	-1.1227584036673	0.261540116014914	0.414600524819097
ENSG00000204444	39.1399374287243	0.55968263497409	0.905934544637323	0.61779588634425	0.536709895452798	0.663643299413632
ENSG00000204435	29.8363311627169	-2.86763471342991	1.0896255123411	-2.63176172083993	0.00849434141856695	0.0532023139052694
ENSG00000204410	35.6880709576486	-3.60786247771426	1.10195651587304	-3.27405158528952	0.00106017255496253	0.0140851496587879
ENSG00000204394	6.59730484395254	-0.0663482950770091	0.883003906869407	-0.0751392995669064	0.94010387965583	0.958849719728728
ENSG00000204351	17.2575209104483	-2.93893764845048	1.00287414890204	-2.93051491223309	0.00338400751294194	0.0295506885662953
ENSG00000204348	41.9491591174969	0.997072805906493	1.02806383994403	0.969854951771065	0.332118797272426	0.486294174059673
ENSG00000204344	180.001123128408	-0.393419849400306	0.672665917743988	-0.584866631447259	0.558637397099845	0.683051064422081
ENSG00000221988	68.7833292630813	-3.50110400358718	1.06412405877739	-3.29012766388323	0.00100141936987973	0.013539013419211
ENSG00000204264	14.863666692328	-0.954193018573656	1.0435253148375	-0.914393743023137	0.360509988405889	0.51460704856636
ENSG00000168394	73.4747765074011	-0.727908043229548	0.965665343096693	-0.753789134541471	0.45097584933628	0.596314037747972
ENSG00000204256	26.0230950882732	-1.18944805910764	0.902145520934808	-1.31846584781037	0.187347750429265	0.331968964242156
ENSG00000231389	406.887065413179	-1.27998823096689	1.16130572945637	-1.10219746488815	0.27037583388394	0.423791335132693
ENSG00000223865	40.9896350371522	-2.91180548300708	1.1499658362654	-2.53207998983985	0.0113388121352641	0.0618096171281093
ENSG00000112473	25.2767294452965	0.580521951368835	0.809988141495047	0.716704259765246	0.473556596927379	0.615042402018673
ENSG00000227057	38.5071901242374	-2.17273146382909	0.929022156949905	-2.33872943457284	0.0193494407895696	0.0861878574502021
ENSG00000204220	55.4535374711578	-0.163854510108295	0.978677164516375	-0.16742447463691	0.867036068985293	0.912290955274094
ENSG00000137288	58.2058565126329	0.360420209405564	1.05443319541911	0.341814171795215	0.732490743743263	0.819549030383474
ENSG00000272325	10.6486920238641	0.483516290986914	0.971869997965357	0.497511284430193	0.618828547308746	0.732535966533761
ENSG00000197747	9.34540106385862	-0.363194314547614	0.999180903530696	-0.363492049602063	0.716237350880424	0.805176714231509
ENSG00000196821	26.9077106474732	-2.11517459451423	1.11051056342385	-1.90468660468468	0.0568208212747503	0.153908373772487
ENSG00000065060	71.4724149442111	-0.518868114278313	0.952409210573387	-0.544795355313641	0.585894273506009	0.705140990348997
ENSG00000064995	7.92287079515454	-1.63522226438794	0.955509798461466	-1.71136106298536	0.0870144803788317	0.200486066278254
ENSG00000146197	13.5107202350977	-0.39555257323449	0.972924717577348	-0.406560308406435	0.684330954225805	0.782493181266391
ENSG00000096060	29.9127934431721	-0.952606620997593	1.00721608286695	-0.945781781289757	0.344259899853108	0.498228048580002
ENSG00000172466	7.01106919837821	-0.318306459296178	0.991505252703632	-0.321033558247141	0.748184959992994	0.829799438251246
ENSG00000197753	22.0965008960311	6.13558366563643	0.736477389064623	8.33098715145762	8.01710322976811e-17	1.53778061325989e-14
ENSG00000112053	6.64491377461007	-2.09023507097858	1.05648768391614	-1.97847556843312	0.047875082102699	0.138350872856105
ENSG00000112081	16.0748406276868	-2.58045582897191	1.02201626283278	-2.52486767854312	0.0115741859893372	0.0626460303253723
ENSG00000137193	9.80703032079411	-2.27214573730404	1.02303079676526	-2.22099446516016	0.0263513362745446	0.0996747745562595
ENSG00000170291	19.0957001989063	3.40344090579574	0.833023941332798	4.0856459663697	4.39543571621394e-05	0.00109671481406997
ENSG00000137200	40.7411766774973	-3.90249812602303	1.06380976069801	-3.66841729621135	0.000244056614191758	0.00480134454458016
ENSG00000164626	20.0833709120669	-2.05495566696977	1.08398161019754	-1.8957477208449	0.0579934118147684	0.15585094646193
ENSG00000146122	87.6996480132136	0.339876973836974	1.07566800888531	0.315968282992055	0.752026582285171	0.831328741690375
ENSG00000124615	34.6834532527718	4.51629638096587	0.933053695033887	4.84033920556077	1.29617695668611e-06	5.07081940284917e-05
ENSG00000112561	14.1355040757134	-2.80328848458023	1.09025993939526	-2.57121112432614	0.0101343524132376	0.0580267305153471
ENSG00000188112	35.9823134760187	-2.79361752596281	1.12576729048735	-2.4815230905789	0.0130822234090936	0.0671393706396461
ENSG00000137161	41.4456795875823	-0.6710157501341	0.954384855584682	-0.703087173070257	0.482001425320848	0.622174914382679
ENSG00000112640	290.125795098146	0.336654883339645	0.827655702683199	0.406757160312235	0.684186353738214	0.782493181266391
ENSG00000124541	8.1653539255128	-2.12227836741806	0.984837346668826	-2.15495317536097	0.0311654985875908	0.109561185756376
ENSG00000044090	33.0759600573928	-1.81488666248501	0.972721187383954	-1.86578300752961	0.0620717306514782	0.161842220953315
ENSG00000137171	75.9486556547547	0.168776213688906	1.03369125329897	0.163275265366004	0.870301707930306	0.913880926207195
ENSG00000112659	7.68562342470384	-0.301694225070639	0.896678225889237	-0.336457623660314	0.736525802138148	0.82175730557833
ENSG00000146215	425.481487463324	-0.20042494549149	1.06876835406098	-0.1875288922337	0.851245972764281	0.902899471954114
ENSG00000171462	39.5322378378065	-0.899525199261184	0.82440737948785	-1.09111735489316	0.275221247228227	0.429393271107878
ENSG00000171453	66.1364468486665	-1.08918919412089	1.00460373049258	-1.08419783946734	0.278277089416745	0.431765615480279
ENSG00000170734	11.5492677537745	-0.597844072283517	0.947974924945452	-0.630653888147852	0.528266855616304	0.655845865649853
ENSG00000172432	24.7798933823826	-0.00305475756788301	1.05648943973918	-0.00289142271846762	0.997692981668751	0.998240226689617
ENSG00000180992	12.0894340901357	-0.202932105765629	1.01656387943336	-0.199625532513259	0.841773457631728	0.897177069564084
ENSG00000180113	15.2024655393842	-2.28726529275531	1.03583615698934	-2.20813424721846	0.027234916288763	0.101402383463855
ENSG00000088538	6.84567902754822	-1.61298697432308	0.99943662968725	-1.6138961955275	0.106549944027606	0.228992841891262
ENSG00000145050	14.8257669917336	-1.31260807539355	0.988444975686995	-1.32795259997275	0.184193766307694	0.328657365580415
ENSG00000145041	47.5516914120821	1.6633801727223	1.06042933586308	1.56859124551518	0.116743213639904	0.244229667798818
ENSG00000023330	19.7329290840064	-2.2913847447089	0.922780116525209	-2.4831319007363	0.0130232855025479	0.0669594769969994
ENSG00000164091	10.1553783503555	-0.287211263542498	0.936913269121512	-0.306550534620775	0.759185509458668	0.836142321915254
ENSG00000207926	77.9023694392057	-1.11597172916871	0.819892980097514	-1.36111877556993	0.173476157110432	0.315498440927695
ENSG00000114841	13.614964310249	-2.04405671498507	1.09888767714489	-1.86011432969737	0.0628693522257486	0.162961184105424
ENSG00000163939	20.8187453364364	-1.02249880506869	1.02115686358108	-1.00131413843991	0.316674959675671	0.470869889168912
ENSG00000163938	15.7717446127743	0.219782845619631	0.888912380773422	0.247249166929594	0.804715396490889	0.869900562351085
ENSG00000016864	67.1982613188206	-0.244202580847437	0.956882000255536	-0.255206578012986	0.798563550734691	0.864781770361597
ENSG00000114902	22.4936787482083	1.78037553621677	0.99967201186303	1.7809596698609	0.074919039485855	0.183055589890501
ENSG00000162267	272.183845796938	-1.79906855677662	0.80371141259514	-2.23845092726446	0.0251916641377661	0.0970052913912224
ENSG00000055955	1281.71393620653	-7.05316593017177	0.958067313261259	-7.36186887136646	1.81353076333782e-13	2.14066381257068e-11
ENSG00000163931	109.172275601262	-2.85064703593612	0.94627373408249	-3.01249726507532	0.0025910777085759	0.0251661209952293
ENSG00000016391	12.93251937859	2.33221951759085	0.909094815504063	2.56543044555557	0.0103047879260506	0.0583494356919727
ENSG00000113812	7.83500822401982	0.851278825360153	0.931748956038213	0.913635394859772	0.360908461479228	0.514828165079369
ENSG00000129048	71.7088952564756	5.39407813463135	0.905593312887604	5.9564023473535	2.57851066103094e-09	1.58268984374079e-07
ENSG00000091527	7.51774136894925	-1.9828349365006	1.02010811676992	-1.94374978877637	0.0519256313969265	0.146067610226551
ENSG00000091513	4176.21600246069	-4.55800732859635	0.941942146802039	-4.83894615404047	1.30529401376697e-06	5.07081940284917e-05
ENSG00000182923	41.3848193787793	-0.202882499902738	1.10318107952983	-0.183906797956693	0.854086571773528	0.903859203025158
ENSG00000114054	43.3589608751525	2.77455891874958	1.00240222342896	2.76790978102437	0.00564170708944896	0.040644129243002
ENSG00000118007	23.693771208388	0.0879413108336364	0.905231824457889	0.0971478338008071	0.922608994598185	0.949119599716227
ENSG00000156411	36.4525455779223	-2.93621823867576	1.12439256753814	-2.61138175708919	0.00901771662117292	0.0546944116805923
ENSG00000175110	273.144001814558	-2.4311582713563	0.927640751585142	-2.62079718598171	0.00877244330476856	0.0541702786767298
ENSG00000184432	123.605793036563	1.5786252337705	0.888498664051119	1.77673337917329	0.0756121176338666	0.18407260651101
ENSG00000114115	46.3563988748575	-3.86312163214158	1.09506705278056	-3.52774893768601	0.000419109466309931	0.00734998258345816
ENSG00000163714	16.5904991733119	-2.9291222240451	1.09826999676393	-2.66703290873445	0.00765241783128271	0.0497569286529802
ENSG00000163755	6912.06670087435	0.830807502877297	0.983125947082729	0.845067211726623	0.398073313739035	0.550793699025248
ENSG00000047457	323.661049182278	-1.84739278932028	0.767874881249604	-2.40585131045558	0.0161348302231864	0.0770105660263748
ENSG00000169903	8.22885329367262	-0.548469459899496	0.999049322694199	-0.548991373539401	0.583011369875565	0.70300602571573
ENSG00000018408	11.3261696433055	0.958614383979358	0.963523167671934	0.994905380734708	0.319782285650614	0.473425872967551
ENSG00000154153	8.2588646621013	-1.45986924908592	1.00191957181748	-1.45707229417399	0.145096425313182	0.281657766784413
ENSG00000154122	51.4009976159383	-0.621896424231842	0.912519864329936	-0.681515491926853	0.495545367557171	0.632822157388082
ENSG00000145495	9.23822548159123	-2.43999112215585	1.06234331301042	-2.29680094209987	0.0216301278042052	0.091185250317453
ENSG00000164237	32.505903625975	-2.30678265169415	1.06401684542802	-2.16799448392773	0.0301591062312409	0.107500925695329
ENSG00000150753	13.0543215478628	-0.705639940946422	0.963045386451893	-0.732717222753312	0.463730917322083	0.605870662095136
ENSG00000183098	11.0112288889731	1.87182023017033	0.955168709549842	1.95967498878024	0.0500337903231164	0.14257539693746
ENSG00000134874	20.4568319132992	0.581100408835647	1.02744929459502	0.565575753365711	0.57168221433287	0.693720310642083
ENSG00000102580	7.98818172661513	-2.07605948224615	1.00055641146933	-2.07490498131677	0.0379953419600138	0.120962349040749
ENSG00000065150	6.71805644867447	-1.0501290357081	0.957777746579449	-1.09642246278791	0.272893938189791	0.425997709208784
ENSG00000152767	180.45268703213	1.65323717193844	0.987364089519294	1.67439467313757	0.0940530590200086	0.209926427732659
ENSG00000102572	352.732153033086	5.08770974917154	1.03397668986316	4.9205265447956	8.63116925554341e-07	3.53187445936836e-05
ENSG00000088387	28.4291971737082	-3.37707096137152	1.10926315168087	-3.0444272454685	0.00233123808963742	0.0240086231446216
ENSG00000125304	7.89921450582492	-1.39491257610294	1.01542985922221	-1.37371632657267	0.169529766271006	0.310619016528786
ENSG00000175198	72.1848967987024	-1.23693489441368	0.978211186474098	-1.26448655619257	0.206055443035768	0.355734563570968
ENSG00000102466	14.094705551188	3.90089128551327	0.920545346760116	4.23758731630392	2.25934563758184e-05	0.000613622279799883
ENSG00000134884	12.6896531605246	-1.79171025750587	0.99213597810044	-1.80591198893554	0.0709320881074849	0.176984210082822
ENSG00000001084	32.2299712253904	-3.16870428238684	1.07309657949259	-2.95286029509585	0.00314844416161742	0.0281707729796031
ENSG00000124743	29.1100449728285	-1.48530481955137	0.958724229225773	-1.54925136371158	0.121321306466062	0.251344440961395
ENSG00000151914	13.714719664277	-2.59772545398272	1.04315522551348	-2.49025781633221	0.0127650460005595	0.0663469804090329
ENSG00000112210	24.8218487588467	0.0724284773422236	0.997231409922283	0.0726295588181164	0.942100904294849	0.959610911145334
ENSG00000112309	399.979278471644	-0.509854459821412	0.739862980388884	-0.689120111879937	0.490747684639802	0.629033517402573
ENSG00000119900	8.07738701915422	-0.594310218759787	1.04437652035474	-0.569057430128666	0.569317166485055	0.691974013442627
ENSG00000005812	49.7886950482152	3.8227790159533	0.97741611170335	3.91110702000943	9.18740485336915e-05	0.00210418996231268
ENSG00000102805	46.0849782704802	0.0208281489148977	0.996236195564836	0.0209068381651088	0.983319971750317	0.990094814075368
ENSG00000136153	9.53496379602217	-2.2855208646933	0.995682396034015	-2.29543162940004	0.021708400450437	0.0913896858469013
ENSG00000136122	7.06836792623297	0.474612827851157	0.948713934294741	0.50026969215328	0.616885191745094	0.73210388765108
ENSG00000197157	8.48851506933054	-0.85823526543636	0.955280917791491	-0.898411398628698	0.368966261767894	0.522546127072297
ENSG00000179562	136.237585677481	8.62707730336106	0.729315484034396	11.8290060916274	2.76395090114087e-32	2.12064132890033e-29
ENSG00000170807	6.915973845857	-2.18041283128534	1.02969121881034	-2.11754047373979	0.0342140040783305	0.114631854275542
ENSG00000106278	19.5862284217377	-3.09342956087447	1.09660404665686	-2.82091751376005	0.00478865142205243	0.0369255558147711
ENSG00000196937	7.68439987596023	-1.99148601167184	1.02594807630484	-1.94111774042657	0.0522439977091758	0.146694262552114
ENSG00000106034	7.23528016776667	-0.467845919672882	0.969435617170241	-0.482596173883639	0.629382496335157	0.740634540357591
ENSG00000006652	6.84220958359556	-1.84573212529453	1.03443806255578	-1.78428481327755	0.0743773967053806	0.182445162322131
ENSG00000100109	492.615600197222	-0.804165150983001	0.806497534717747	-0.997108008847712	0.318712085998391	0.473073368967111
ENSG00000100154	49.7878058508598	-0.71289308436633	1.00779081944913	-0.707381998931091	0.479329120415668	0.619916169639985
ENSG00000183765	11.7496692215601	5.2468597189929	0.729100479846604	7.19634654485044	6.18473213095472e-13	6.32698096996668e-11
ENSG00000166913	21.548536901892	-2.35316470305593	0.939002392982962	-2.50602631115832	0.0122096533813247	0.0646059072884231
ENSG00000159873	7.93564153779243	-2.30044659322337	1.05201999955601	-2.18669473412505	0.02876481629046	0.10509431094693
ENSG00000100219	57.1839294831396	-1.92269434558748	0.968201664476383	-1.98584077690808	0.0470510064053133	0.137001459827236
ENSG00000182944	36.3695270455144	-0.487385325201542	0.849919966357622	-0.573448494556797	0.56634106327585	0.689543925269033
ENSG00000184117	26.5755176178818	-1.34426626141872	0.924073052394688	-1.45471860469811	0.145747179834482	0.282563547006965
ENSG00000186575	9.58946601643724	-1.79320255768693	1.01724347824539	-1.76280565669487	0.0779332730439826	0.187682070870188
ENSG00000100319	11.4534009126605	-2.59038756602811	1.09001976015408	-2.37645927231809	0.0174796909501071	0.0811575968621463
ENSG00000100325	61.6734534755061	-0.436599806082251	0.770099403185702	-0.566939546084765	0.570755255094428	0.692898685872152
ENSG00000100330	437.56872602449	-0.378877257271159	1.14093212849095	-0.332076946393192	0.739831157426597	0.823555249235483
ENSG00000176635	9.46619063359299	4.31330607315683	0.793155913878496	5.43815660664365	5.38346463132661e-08	2.54182353131406e-06
ENSG00000099992	10.8784245356857	-1.74539476394636	1.04153326299166	-1.6757935881308	0.0937786304985406	0.209618803350343
ENSG00000099995	16.6317272649626	-1.26715039660063	0.886530296423493	-1.42933682211726	0.152907447429062	0.29076694016013
ENSG00000187860	15.4091057914995	2.25578299746492	0.966384738513415	2.33424940147025	0.019582666498041	0.0868485599457915
ENSG00000100003	26.9589388464747	-1.11686623944561	0.996390572171746	-1.12091209073895	0.262325283805428	0.415416045407048
ENSG00000198855	7.81669924800133	3.46832939123709	0.772071737734346	4.49223721284624	7.04788573850952e-06	0.000219576152397517
ENSG00000136003	11.0983117693	-2.34696218458404	1.05809968410687	-2.218091754337	0.0265485769259071	0.0998499786588346
ENSG00000135093	24.1962666926468	1.25538235873889	0.995808644445865	1.26066625926658	0.207429115198736	0.357239031731157
ENSG00000139428	11.7626555375974	-0.0443395218188182	1.03394506002819	-0.0428838277128665	0.965794140506193	0.976935470406562
ENSG00000110921	20.0402298157542	4.12359653419332	0.862279818396399	4.78220230395982	1.73385050868548e-06	6.56936692735278e-05
ENSG00000111199	8.42189685122927	-1.42887742646294	1.05239136367568	-1.35774339830413	0.174545120848819	0.316782363030767
ENSG00000076513	17.4811303856445	1.92228121756877	1.02195884433226	1.88097713350166	0.059975029464017	0.158812222109636
ENSG00000110917	19.8173574265455	-0.414439689225167	0.965140535507516	-0.429408644625247	0.667625863847541	0.769439563495115
ENSG00000167272	28.2353865132563	-2.57381684252915	1.11809614530205	-2.30196379206177	0.0213372141711154	0.090268877912203
ENSG00000022840	40.2604958401959	-2.29484981449575	1.01779525262381	-2.25472638880932	0.0241505082121567	0.0944900542887802
ENSG00000110871	13.2733023069937	-0.963923261335956	1.05167648374892	-0.916558729068326	0.359373919287447	0.513702169675443
ENSG00000111786	218.446522470708	0.607870354387942	1.01190606258289	0.600718166305235	0.548027717281643	0.672489829803024
ENSG00000111725	22.4718753105098	1.64912943349619	1.06694418299028	1.54565670799595	0.12218749786552	0.252350895659005
ENSG00000111707	41.2028882019761	-3.49718783991037	1.14330302496332	-3.05884596082702	0.00222191364768934	0.0235139758095123
ENSG00000089220	67.3170750920424	-0.241338924100037	0.977504307889308	-0.246892951930976	0.804991071058026	0.869900562351085
ENSG00000176871	9.43423048989703	-0.0733517005154151	0.973950480375388	-0.0753135831784212	0.939965214363443	0.958849719728728
ENSG00000111445	171.857293987949	-0.263569666839642	1.0251819853359	-0.257095491931888	0.797105057531906	0.864422410447145
ENSG00000139410	7.23122822927853	-1.1341906410004	0.926023476750476	-1.22479685394198	0.220651770633224	0.370043871078341
ENSG00000135094	59.3130863414038	-0.378061294191706	0.933910400935413	-0.404815380375929	0.685613222423728	0.783375643938355
ENSG00000186710	229.967270911432	1.06061250355765	1.16405445008452	0.911136505238771	0.362223454061093	0.515136135548422
ENSG00000111344	6.93671390753286	-2.12097263950458	1.07124378561355	-1.97991593322505	0.0477129757403193	0.138203879721061
ENSG00000089127	20.7932093972682	-3.23062001329427	1.07363717357549	-3.00904261961746	0.00262072349333465	0.0251765697678123
ENSG00000138640	43.4825552317971	-0.584715955615778	0.963747470304055	-0.606710755288732	0.544042883271583	0.669623965193832
ENSG00000118762	8.29990113804313	-2.28896909553729	1.07679936793106	-2.1257154895394	0.0335269564077515	0.113695280900983
ENSG00000118785	22.1423628732203	-2.73132189563148	1.09100672325945	-2.50348768472433	0.0122975960134179	0.0646718914514506
ENSG00000170509	8.09492279265648	-2.04972507501685	1.02937973118702	-1.99122346488525	0.0464563252620258	0.135785202123007
ENSG00000138668	159.510795956069	-3.08197531812982	1.08464826234399	-2.84145139500753	0.00449086970310098	0.0357986470618621
ENSG00000163291	108.316403590191	0.458450087870556	1.02488467591426	0.44731870682093	0.654644962073837	0.758152976831926
ENSG00000118816	7.78221130421595	-1.54551334468164	1.00929815264692	-1.5312753130762	0.125701364180315	0.257013648680471
ENSG00000138760	6.98640861867801	0.620814964453518	0.837852507692932	0.740959725910426	0.458717860045359	0.601883331543055
ENSG00000081051	76.1321836257458	-3.98492692833986	1.13442944397588	-3.51271465096473	0.000443553560567278	0.00752080595238108
ENSG00000163631	5747.1532161986	-2.9557437921625	0.944905420953004	-3.12808427872223	0.00175949721124593	0.020454155080734
ENSG00000165416	11.0622462837532	-2.62203512537645	1.06531110036499	-2.46128583892358	0.0138440021280677	0.0695372218183958
ENSG00000164134	7.58289576092761	-0.488519383632651	0.961740891029458	-0.507953221277442	0.611486149395321	0.727573190465441
ENSG00000145391	17.15581705746	-1.47517090205298	1.07372638204026	-1.37387972087443	0.16947902627618	0.310619016528786
ENSG00000196782	7.81435579165239	-2.34542657318786	1.01712925780497	-2.30592774240851	0.02111467018153	0.0901622499952832
ENSG00000109445	13.1961231237877	-2.18701037268463	1.00546146278992	-2.17513097579711	0.0296203028138341	0.106511464274441
ENSG00000153147	6.81228159389517	-0.558658706131694	0.888713458714152	-0.628615107213519	0.529601067529721	0.656970766470782
ENSG00000164163	15.0089729672228	-0.00992091077041505	0.989830599850307	-0.0100228370106111	0.99200306698568	0.995571423341743
ENSG00000164164	13.6460790881698	1.92766781523602	0.910872658418088	2.11628683485109	0.0343204197522814	0.114862996968104
ENSG00000109686	557.531391813743	9.79514139529736	0.738764941198371	13.2588064877691	4.01230526187668e-40	6.15688242434976e-37
ENSG00000188846	430.086757210724	-3.21238604889935	1.0016645197618	-3.20704785436871	0.001341046857299	0.0171786706795304
ENSG00000145428	25.2551108794486	-0.370161084964689	1.01788952718768	-0.36365546071331	0.716115306483338	0.805176714231509
ENSG00000171564	2241.26138503601	-1.30151503962579	0.73090676042711	-1.78068545824538	0.0749638500661835	0.183055589890501
ENSG00000171560	1121.53617045052	-0.547939960299734	0.824685627810429	-0.664422831951777	0.506419723709821	0.641701953784244
ENSG00000171557	1138.23675272119	-1.65498580321494	0.786271773113238	-2.10485211323565	0.0353041832066254	0.116378666231078
ENSG00000186625	40.1216810839268	-0.559051590817678	0.973715544118128	-0.574142617106928	0.565871296432299	0.689543925269033
ENSG00000055211	11.7306924882984	-1.08122026427942	1.0063114330752	-1.07443901434699	0.282625964389212	0.435868886789191
ENSG00000001036	6.67408844571659	0.616718366890743	0.886621920994236	0.695582132910914	0.48669055870505	0.626007260966387
ENSG00000132763	1181.56936430112	4.39838752193048	0.931111467224726	4.7238034078136	2.31474190780763e-06	8.45707489888287e-05
ENSG00000146416	20.9922184683748	-1.17855784395655	1.05135611240308	-1.12098824561234	0.262292865829478	0.415416045407048
ENSG00000051620	29.2342606321711	0.275302819471003	0.984507018565396	0.279635202471353	0.779757396431181	0.851585212871466
ENSG00000079257	7.11493606956262	2.78238813646571	0.825396775549293	3.37097044583686	0.000749038930120611	0.010642594798797
ENSG00000029363	16.56530579213	-3.18816736881769	1.00860118381265	-3.16097920564198	0.00157239723357399	0.0188727418347614
ENSG00000112306	20.6334136798584	-2.31815175566531	1.10239052381501	-2.1028407860791	0.0354796894019115	0.116646714803072
ENSG00000133112	1640.18673834528	-2.13355719275149	1.17520214170874	-1.81548102835253	0.069450018871573	0.174661272417716
ENSG00000139624	13.8968783525913	-1.49648836099018	1.03671872859622	-1.44348541191739	0.148883779021365	0.285577698635356
ENSG00000110925	30.2265550345299	-3.33039529683808	0.894648544650716	-3.72257387188655	0.000197202185868932	0.00400803647968048
ENSG00000183283	52.51959521202	-0.909042264366493	1.0643886492798	-0.854051069580249	0.393076693458272	0.546107909562443
ENSG00000123395	8.21835491273501	0.15262185151223	0.989468428872077	0.154246307470576	0.877415530972453	0.918726804692753
ENSG00000135480	9.66627955992788	-2.1203010531447	1.09928517484655	-1.92879982525069	0.0537557175511273	0.148413410135558
ENSG00000111077	25.3786990627921	0.214192371309002	0.595301043154141	0.359805133507118	0.718992863971312	0.807679248356556
ENSG00000167778	33.0073023844366	3.1837515573	0.853079935113011	3.73206709741477	0.000189914895513627	0.00391684245610456
ENSG00000167779	7.417135077376	-2.2031650740027	1.0614214352077	-2.07567418644752	0.0379240949406827	0.120962349040749
ENSG00000139631	9.99305330575056	-0.205538324368893	0.998607146128813	-0.205825008528809	0.836927605449027	0.89451271095018
ENSG00000139651	19.5370713896402	4.74979882316405	0.797927462952135	5.952669940186	2.63802977591802e-09	1.5874732122142e-07
ENSG00000123349	52.5727185520887	-2.92743048395959	1.09056174733797	-2.68433263050474	0.0072674760878329	0.0478624122608566
ENSG00000205352	9.64420405517931	-0.644064996971737	0.997990381611307	-0.64536192816995	0.51869266939139	0.648352362911454
ENSG00000139625	896.248900454813	0.560209339474335	0.985316268831593	0.568557890694977	0.569656208522633	0.692111996815503
ENSG00000135390	10.9347892708077	0.178020358596411	0.96610144157147	0.184266735289041	0.853804208452877	0.903859203025158
ENSG00000012822	9.03091935745233	-1.20687643410358	1.0208527562847	-1.18222380913766	0.237116907842442	0.387286743038029
ENSG00000094916	10.735234623847	-1.91015880759264	1.13508541831688	-1.68283265450195	0.0924074916526649	0.207308912194465
ENSG00000135447	29.7931072013925	-0.20891972191028	0.92186276050097	-0.226627791968456	0.820713179642013	0.881506163703017
ENSG00000170439	11.0693806621463	-0.317545510414628	0.920259659724056	-0.345060773944873	0.730048682222603	0.817409487683753
ENSG00000135424	456.717255680364	0.403937373658352	1.09140422702517	0.370107943194758	0.711302063893565	0.801684184388304
ENSG00000258311	57.425239293224	-3.77273658183396	1.01144298874082	-3.73005362025473	0.000191439025225052	0.00391684245610456
ENSG00000135414	58.1708035554381	0.318560725450831	1.03491409590327	0.307813688799737	0.758224104848442	0.835844029374953
ENSG00000205323	18.4072896921261	-1.81335369706356	1.1089741579906	-1.63516316768756	0.102014847090926	0.223312101085629
ENSG00000123353	193.696456475091	0.63483632079077	0.994269458590562	0.638495244227546	0.523151348866638	0.651603688990143
ENSG00000123342	59.9744489443178	3.72158969642862	1.01905100521412	3.65201513701137	0.000260190544012606	0.00499077987234181
ENSG00000170473	14.5851949023997	-0.527088677221773	0.982530912997346	-0.536460146189006	0.591640572658927	0.708858693808017
ENSG00000185664	7.41713299699905	3.29034125949319	0.766062615119161	4.29513357596935	1.7458818321688e-05	0.000491569847974866
ENSG00000111540	7.8202324833618	-0.672485350116094	1.0182988032812	-0.660400805686096	0.508996655292382	0.64310857764196
ENSG00000139531	6.87532893683739	-1.86604130968515	1.02543013358735	-1.81976445645985	0.068794882693602	0.173342770925012
ENSG00000092841	272.904295950941	0.894240287462082	1.00566280283973	0.889204895454996	0.373892972328639	0.528304572779278
ENSG00000139613	25.1857101440933	-1.09288406297477	0.802595658374526	-1.36168698593281	0.17329669008938	0.315449313098641
ENSG00000139540	19.3630812691042	0.339855547410532	0.865162079747076	0.392822981226692	0.694450229766786	0.789358427834914
ENSG00000110944	16.3500709754782	-1.98388046789505	0.975158620336548	-2.03441822337618	0.0419094460292619	0.127161481004333
ENSG00000176422	582.356495875475	3.97287920787994	1.10736095268194	3.5877002871177	0.000333607450862093	0.00609429325414145
ENSG00000135423	71.9476443570049	0.274092222114573	0.911373564540247	0.30074629414212	0.763607964409813	0.838466133371634
ENSG00000076067	12.5160819175665	2.63678313863915	0.952373593748694	2.7686436876734	0.00562901584176297	0.040644129243002
ENSG00000076108	18.2535985785129	-0.594396303246427	0.87942850120432	-0.675889287682216	0.499110939529795	0.634536650131293
ENSG00000110955	19.2289490513681	-1.73825010083486	0.970712661291958	-1.79069478554175	0.073342286957358	0.181084053638079
ENSG00000110958	19.6119544862643	-1.39891166804329	0.932586788928979	-1.50003376055741	0.133605657586698	0.267822183627418
ENSG00000139547	8.99330113774769	-1.45998438172172	0.902434457578203	-1.61782871815397	0.105699515532505	0.227963326190624
ENSG00000166888	28.5263170439964	1.67180306539876	0.947239225770789	1.76492170078618	0.0775769259879319	0.187172630390694
ENSG00000182199	13.9693663288255	-0.24930604116451	0.927687472011607	-0.26873925614616	0.788130340618874	0.858329317018922
ENSG00000166986	205.964013420197	0.155369076750531	0.952048281844273	0.163194535102312	0.870365268884275	0.913880926207195
ENSG00000175197	138.417919014292	0.24031254899817	0.938049063277131	0.256183347338596	0.797809266570496	0.864676302393087
ENSG00000166987	7.00977827979584	1.11846098053912	0.887738868176682	1.25989862631149	0.207705934358417	0.357314749184967
ENSG00000175203	24.9561238889955	2.73377625753995	0.923020134121312	2.96177315800638	0.00305873041953792	0.0276909842405955
ENSG00000135454	39.5198342741133	-0.725924023951943	1.02675607926326	-0.707007281099156	0.479561953031768	0.619956037849408
ENSG00000135506	73.1515565331427	-1.46128616489232	0.876947402356861	-1.6663327366784	0.0956471598351046	0.212865216485813
ENSG00000135439	7.92012363215022	2.9882685488415	0.746233560996972	4.00446817863452	6.21571569725334e-05	0.00151397075197385
ENSG00000135452	501.587637876241	0.7081336789052	0.833823307312982	0.849261075691419	0.395736034829502	0.549114378054481
ENSG00000135446	138.05562485385	1.20684769908951	0.920079004630045	1.31167833742144	0.189628688878895	0.334465773660535
ENSG00000123297	6.69266861137753	0.876133956281627	0.829748904740416	1.05590251614218	0.291012754473266	0.443454887526541
ENSG00000135407	38.9611373839004	-0.515785979670688	0.990202785154876	-0.52088924349977	0.602443929047486	0.718676354012632
ENSG00000166896	8.32738003016469	-1.78721185537455	1.05433161793024	-1.69511359137937	0.0900538744090734	0.203949990879368
ENSG00000103316	20.1455535586307	-2.20079302540513	1.0094914350328	-2.18010074085831	0.0292499948731393	0.105994261287436
ENSG00000196678	619.853022351485	-0.768798456112255	1.01937078837835	-0.754189216404059	0.450735611843153	0.596313344255686
ENSG00000005187	86.272915313235	-1.97409671018402	0.846339912693555	-2.33251047312807	0.0196738526049206	0.0871169023174978
ENSG00000183549	22.6991075010158	-0.359545146400179	0.89313570429871	-0.40256496820099	0.687268285268238	0.784682428381035
ENSG00000103550	9.76254733259641	0.484690338443267	0.917230320842004	0.528428168399763	0.597202190968137	0.71482586742637
ENSG00000103544	6.72452846157275	2.17456848516975	0.833785737410004	2.60806630241078	0.00910553155752446	0.0551180993097487
ENSG00000167186	6.74442557454465	-1.7864584288234	1.06404369016126	-1.67893334206292	0.0931650355573666	0.208703280383619
ENSG00000134419	12.2054898874438	-1.77028145464345	1.09534810937024	-1.61618159514719	0.106055056828031	0.228569500986816
ENSG00000091262	9.73046686035001	-1.86759910706892	0.977200667163409	-1.9111725665212	0.0559824081011813	0.152855881194418
ENSG00000133392	148.430092592673	-2.41407109436856	0.77565542319741	-3.11229835075125	0.00185636786426494	0.0207926750928069
ENSG00000072864	111.93497300594	0.953587477888953	0.956781845483234	0.996661341757935	0.318928920125689	0.473073368967111
ENSG00000179889	198.356796498884	0.30081875871867	1.03929936259928	0.289443801799631	0.772241779730454	0.845526229751254
ENSG00000242612	13.7574993636775	-2.18342752006022	1.03978124532474	-2.09989123181223	0.0357384102504829	0.117020484756141
ENSG00000090565	7.19148680804353	0.288613618932814	0.861216900553334	0.335123032011307	0.737532279398998	0.821890546650518
ENSG00000090581	65.728187327273	0.445019614184513	1.0294496397031	0.432288862923747	0.665531480571794	0.768151979644541
ENSG00000140990	26.9086716563761	-1.23093766577888	0.991855485345607	-1.24104537804715	0.214588985970872	0.364552604806157
ENSG00000183751	11.2099007448539	1.58865318734469	0.915369323622852	1.73553247453947	0.0826465346171578	0.194809688740443
ENSG00000103197	13.8392874264	2.62869824357199	0.923667909394151	2.84593436324555	0.00442813212215428	0.0356623262891836
ENSG00000182685	312.232443355839	-1.18635958689411	0.776149216217506	-1.52851998314928	0.126383485912375	0.257721540375468
ENSG00000167969	16.4047486907069	-1.92778176518691	0.935772961113017	-2.06009560576957	0.0393894018884602	0.12310572266541
ENSG00000205937	17.6234359253501	-2.0141317808495	0.92196981780997	-2.18459622206921	0.0289184651844298	0.105404714549899
ENSG00000162063	8.68920864085236	-1.34566159687321	1.01113816928112	-1.33083849245838	0.183242159303026	0.327530685440295
ENSG00000185883	7.80897449857286	-2.3278891076569	1.02746790622358	-2.26565627359881	0.0234724367315841	0.0937980577203535
ENSG00000140992	54.5829014046132	-2.75526080188803	1.11721013728615	-2.46619745912879	0.0136556032449184	0.0690429099813089
ENSG00000103363	30.2238568669862	-2.18734411655041	0.980871368096261	-2.23000098452843	0.0257473775165587	0.0981786026265972
ENSG00000167978	45.2843894503609	0.594123471236965	0.732540281014138	0.811045462803018	0.417339563210241	0.567267320226443
ENSG00000103145	25.2904863258258	0.116514666437157	0.91976388609322	0.126678888135153	0.899194556028949	0.933174570310621
ENSG00000131652	49.4169540908558	-0.313917077778666	1.00348971218832	-0.312825407142545	0.754413311369885	0.832839731148984
ENSG00000103313	10.7631418963222	-2.36715265728626	1.14765908487069	-2.06259218307237	0.039151391062571	0.12310572266541
ENSG00000006194	7.31102817778372	3.2436090217591	0.782683569667923	4.14421504099709	3.40979664476227e-05	0.000864848421716975
ENSG00000140987	14.2570533750309	-0.0297499252231277	0.848754392198215	-0.0350512769024705	0.972038852913955	0.98228094817021
ENSG00000103351	44.9280547009333	-2.58343316459065	1.17415909973963	-2.20024114718654	0.0277897903682613	0.102755261012282
ENSG00000213918	1667.66097665197	0.355694388947146	1.14985524005572	0.309338407615474	0.757064117636481	0.834865173203867
ENSG00000126602	30.6085674011224	-1.32578288064756	0.953390351595197	-1.39059817254211	0.164347310827536	0.304027665418751
ENSG00000005339	7.4000779258221	-0.46276873371707	0.912667588776284	-0.507050693382851	0.612119249847432	0.727573190465441
ENSG00000168140	10.5742725577881	-1.87184374079029	1.03531441449273	-1.8079954404068	0.0706072102293245	0.176693567245136
ENSG00000153406	6.69631648542539	0.0722893552298103	0.865620062507511	0.0835116448438175	0.933444718490997	0.955550981003625
ENSG00000103415	28.1758771123833	-1.54552623308655	0.921261369448089	-1.67761971177891	0.0934213621849459	0.209124843578117
ENSG00000089486	21.5160536279221	-1.71749255067692	1.05726156140159	-1.62447270701876	0.104274960736241	0.226482558032217
ENSG00000102858	20.2587891756266	-1.16188612127522	1.0338478743629	-1.12384631248695	0.261078230441012	0.414296323279971
ENSG00000168096	251.344122905367	-4.00526940923099	1.05921642277618	-3.78135131131491	0.000155979373803518	0.00334755733009089
ENSG00000118900	33.7157112850462	1.38019707057939	0.979476027110495	1.40911776539447	0.158800348561778	0.297896252894925
ENSG00000118898	30.2974522573477	-1.88943716570888	0.973882853447038	-1.94010723057835	0.0523666594678969	0.146813206243178
ENSG00000033011	94.9958381111482	0.996346938531683	0.872854357941349	1.1414813129668	0.253669684076381	0.406165246770177
ENSG00000118873	35.7785639094456	-1.88934968610781	0.925802011726994	-2.04077077190987	0.0412736170454707	0.126289861129162
ENSG00000117791	30.0338722380903	-1.19093806777429	0.966770095064023	-1.2318730935667	0.217996493727501	0.366915049732705
ENSG00000136630	7.95835870139331	0.20717991403809	0.924214828298609	0.224168567409256	0.822626140671577	0.882432585012607
ENSG00000186063	7.94193598538437	-1.38023269559421	1.03836338874513	-1.32923859850475	0.183769264471964	0.328281648815168
ENSG00000162819	6.68736127136361	-2.05615813994045	1.07857058919934	-1.90637326896407	0.0566017943103417	0.1538291809574
ENSG00000162909	7.46342221672247	-0.354279309717461	0.956488732565304	-0.370395695898354	0.711087680304519	0.801684184388304
ENSG00000196187	1063.45171766987	-0.391543321581046	1.16009090136883	-0.337510897740039	0.735731798396765	0.82137536896314
ENSG00000143799	8.41949504677262	-1.91356686202888	0.97509312135447	-1.96244524766086	0.0497106692096578	0.1419181802832
ENSG00000132475	17.393120726748	-0.0938146621472605	1.05577674698676	-0.0888584280862527	0.929194422388188	0.952789068596508
ENSG00000132434	8.24920455234659	-0.919074853602122	0.971898611026678	-0.945648901207139	0.344327693397909	0.498228048580002
ENSG00000146648	31.1246763296908	-2.78261522975603	1.13043435803263	-2.46154516623043	0.0138339978128646	0.0695372218183958
ENSG00000086061	19.2957770585944	-1.68966206372391	1.09348321258579	-1.54521079452909	0.122295284194472	0.252403649759807
ENSG00000108557	17.4981130949034	1.03364795368762	0.903479191189119	1.14407499781725	0.25259253547729	0.405654888215491
ENSG00000171962	42.6381954287722	-0.837447278064779	0.922512012789676	-0.907790106203971	0.363989126613243	0.516211936033291
ENSG00000108591	150.258165696142	1.2601619519389	1.16405029765514	1.08256658194011	0.279000847100077	0.432499735333553
ENSG00000131899	26.9287564046382	0.940690295295975	0.935073487238744	1.00600680923359	0.314412294574798	0.468413267985463
ENSG00000177731	17.4711071109543	-1.86678137358881	0.828677894820651	-2.25272254184219	0.0242766487219391	0.0945495367101916
ENSG00000176994	1724.55675952712	0.925988364866106	1.27201287020103	0.727970908596044	0.466631394687441	0.608623778281239
ENSG00000176974	31.0647261471583	-0.2062598963859	0.935682497648636	-0.22043791233055	0.825530121727303	0.884929075648304
ENSG00000142494	19.4563108856046	0.14513898633809	1.03594241820405	0.140103333725545	0.888578346642566	0.925677849913793
ENSG00000072210	17.0624536670462	-2.03332329021608	0.990855877348586	-2.05208783305299	0.0401611271670733	0.124248487173133
ENSG00000078618	46.5710550417238	0.343632889078268	0.856400781566056	0.401252423485513	0.688234287698579	0.785493130883949
ENSG00000125430	8.0442039457808	-0.995794202899995	0.928764625797161	-1.07217068269079	0.283643375871319	0.436779488484234
ENSG00000006740	28.5243138266241	-1.04297621969055	1.06259992209147	-0.981532369810184	0.326330279798998	0.480563412617932
ENSG00000170222	26.6838310578733	-1.40547142251148	0.971140704244553	-1.44723768282866	0.147830365864413	0.284990433871982
ENSG00000170310	10.2160145721688	-2.4462324853031	1.1027547538096	-2.21829239624884	0.0265349022944397	0.0998499786588346
ENSG00000141506	15.6817318709802	-2.60654042878706	1.17145456399405	-2.22504611694039	0.0260781424125819	0.0989293189916119
ENSG00000166579	70.159320806471	-1.41211503882976	1.10827197622518	-1.27415929403854	0.202606968109126	0.351697276655491
ENSG00000108961	15.1080203125746	-0.228533138218505	0.964391656379092	-0.236971293464479	0.812679060522231	0.874820076023405
ENSG00000196544	65.0112772659898	-1.10343399079046	1.0870251801308	-1.01509515231072	0.310060472218669	0.463504914388258
ENSG00000170004	13.0312896284191	-0.625350045252414	0.985326951556746	-0.634662478545224	0.525648570114358	0.653388198331699
ENSG00000183011	10.7149781904074	0.349375782128173	1.02778496915955	0.33993081491926	0.733908630048583	0.820832939365562
ENSG00000183914	10.3182188506329	-1.88767957525303	1.01552678024323	-1.85881811487129	0.0630529238891567	0.163299091490145
ENSG00000141499	9.84576794547431	1.39099163791776	0.943163042884788	1.47481567308153	0.140262106343648	0.275930977041056
ENSG00000141510	7.57654416076783	-1.55550194816801	0.965293181343412	-1.61142954102628	0.107086132833241	0.229659685954333
ENSG00000141504	15.7731369004838	-0.726854819531183	0.895061226037586	-0.812072736910916	0.416749895826277	0.566935031157289
ENSG00000129245	39.9633293289988	-0.537291121447936	0.898088488894158	-0.598260781751605	0.549665940524769	0.673692001385989
ENSG00000129255	67.7801520834823	0.0573411191260593	1.04948146718548	0.0546375719047596	0.956427205399669	0.970659753099068
ENSG00000174292	8.0599163148106	-0.997472563473531	0.957055109445733	-1.04223106237968	0.297304564916783	0.45038991067934
ENSG00000072818	150.739793606939	-2.26154173460646	1.02556081364357	-2.20517565074639	0.0274417711298872	0.101713521253169
ENSG00000072778	149.87852581808	-1.89491635165439	0.884568359179038	-2.14219323129877	0.032177935965897	0.111586537264789
ENSG00000132535	8.9602486953981	-1.84986866792562	1.07647638339324	-1.71844798126877	0.0857149349433736	0.198698635809857
ENSG00000174326	11.0875935431053	1.08939977437781	0.954443498897812	1.14139786759075	0.253704391677559	0.406165246770177
ENSG00000108839	73.0244163831224	-1.39210678455407	0.891934705542892	-1.56077207883366	0.118577537547894	0.247056287360594
ENSG00000166136	35.4746587104932	-3.57553132950032	1.10735092299483	-3.22890535895368	0.00124265011009464	0.0162237606724028
ENSG00000141456	10.4869229806075	0.463338734281359	0.84573782687644	0.547851496713356	0.583793875462678	0.70336665306872
ENSG00000161921	197.567370444451	-1.50351966816419	1.0777328051486	-1.39507646142114	0.162992783491645	0.302250666184809
ENSG00000141497	14.9230050146908	-2.19531027663096	1.07157329057611	-2.04867954057599	0.0404934610953829	0.124898926735407
ENSG00000108556	69.778607597116	3.07725294363466	0.995737461728783	3.09042600274573	0.0019986960026613	0.0219856560292743
ENSG00000108528	12.3821351443306	1.03677725027401	0.970655002007974	1.06812126670058	0.285465813959973	0.438485777298877
ENSG00000108523	18.2081341914012	-1.79999621362752	0.829147296845992	-2.17090041838713	0.029938700711721	0.106963763078314
ENSG00000091640	91.7744890222057	-2.9886081679901	0.856793652890125	-3.48813061103915	0.000486410407800697	0.00815734175705103
ENSG00000108509	12.6217501502776	-0.113825772703958	0.863184870665611	-0.131867200842139	0.895089331966744	0.930018729482805
ENSG00000129250	57.0623302720488	-1.14689192435544	0.837948428264348	-1.36869034617203	0.171096089246224	0.31283421218675
ENSG00000029725	17.1044534746415	2.11203470751656	0.909165954680725	2.32304641044137	0.0201766593691079	0.0885652726697366
ENSG00000108559	48.0038358263129	0.456437501510032	0.915392502500478	0.498624907089834	0.618043655149205	0.732345937317726
ENSG00000129197	678.407832620606	-2.51519483645175	1.14418742534282	-2.19823674053938	0.0279322397446078	0.10303370646178
ENSG00000108561	83.8713262130427	-3.72588825959979	0.948511434928879	-3.92814269010807	8.56044176104897e-05	0.00200549585989766
ENSG00000131149	6.42410093104087	-0.69016699906615	0.915202982393707	-0.754113581733554	0.450781022702246	0.596313344255686
ENSG00000135686	7.11619961362783	-1.23907497304451	0.994417531335164	-1.24603090150759	0.212753050645612	0.36313690335726
ENSG00000064270	61.6559804322719	-3.59015048417051	1.04234797092575	-3.44429171861097	0.000572557581782108	0.00883004632406679
ENSG00000154099	93.0827374671799	1.3333799533319	1.12498485541855	1.18524258074196	0.235921548725628	0.386362450927936
ENSG00000140943	13.6339415018281	-1.09932551841896	0.976123846799321	-1.12621520519513	0.260074439032195	0.412916944329957
ENSG00000103150	65.0596865015017	-3.10378253975225	1.12539802363849	-2.75794205655124	0.00581665073431758	0.0413224562583812
ENSG00000230989	94.4341410381364	-3.98545341117716	1.15077488563953	-3.46327805803851	0.000533636627268115	0.0085472763547988
ENSG00000197943	35.5116689411038	-3.54159721053151	1.11422164174233	-3.17853924017616	0.00148019181001388	0.0182438098993277
ENSG00000166451	87.6703193278288	0.348658276155414	0.981046753713565	0.355394148989979	0.72229433158053	0.810332589944907
ENSG00000065427	36.3764164196849	0.41543849742202	1.00935805654763	0.411586844457326	0.680642275724033	0.77972793736359
ENSG00000034713	18.9468809284159	-2.00587405178027	1.07753277426331	-1.86154342558317	0.0626674741203575	0.162712756408949
ENSG00000153774	17.0400846345591	-3.11423853438822	1.04801394320155	-2.97156211955981	0.00296288928113947	0.0272248718677157
ENSG00000186187	49.4439159860293	3.24913314622088	1.07144820881553	3.03246869002913	0.00242562259391725	0.0247316802017676
ENSG00000103091	9.14075646720596	4.70026434404629	0.721438714496399	6.51512630193032	7.26285207646468e-11	5.57242325566753e-09
ENSG00000090863	26.6766023971381	-2.12985373741399	1.08317116938984	-1.96631317154956	0.0492624462577768	0.14129574538796
ENSG00000090861	32.6392357346139	-3.80065730217267	1.03730883515447	-3.66395925048369	0.000248346312873257	0.00483941406788631
ENSG00000157350	13.1780434978644	3.29343635835022	0.947455820890678	3.47608435742592	0.00050879221909401	0.00830576234255062
ENSG00000157353	22.1148079260449	-3.20140968451005	1.00867216496698	-3.17388522822464	0.0015041315462654	0.0183628425287079
ENSG00000103051	12.8392964643183	-1.90903591785855	1.0348607573237	-1.84472732621111	0.0650772137147019	0.16643497407535
ENSG00000103043	14.0780036687801	-1.13440921523823	1.02209897960586	-1.10988195651626	0.267049896682051	0.420295452778058
ENSG00000198650	94.4884217693806	-0.031875095057441	0.925567164444229	-0.0344384462650864	0.97252752595686	0.982451276221725
ENSG00000140832	18.4203867729392	-1.12067054939317	1.02900415713752	-1.08908262577932	0.276117450865416	0.429786247974354
ENSG00000040199	11.1453673486396	0.158160922701688	1.00399972721058	0.157530842305215	0.874826502692205	0.91664135772017
ENSG00000102984	17.1158828006115	-1.91241869972173	0.851093514993987	-2.24701359607381	0.0246391582129891	0.0955228703333242
ENSG00000102967	79.7549584353528	1.17611143690389	0.984147331514526	1.19505626773783	0.232065046798785	0.38188076601902
ENSG00000118557	93.1511722495377	2.57542113538226	1.13136201347182	2.27638996600128	0.0228226796995816	0.0930576286289246
ENSG00000140836	65.9220324801888	-2.50878676711692	0.981741801871087	-2.55544458057654	0.0106052247429139	0.0590860871588589
ENSG00000103035	78.4189646640559	-0.425437526416901	0.701547435912113	-0.606427312878381	0.544231036111933	0.669623965193832
ENSG00000198373	7.94971769570606	-2.24023513491756	1.08244625987061	-2.0696040237465	0.0384894409588423	0.121777416806894
ENSG00000181019	9.49200614531206	-1.10866303473078	1.04915629386839	-1.05671866166192	0.290640005465197	0.443454887526541
ENSG00000213380	51.5959847346616	3.84606409640214	1.01844192590597	3.77641964511704	0.000159098854540304	0.00338243654281605
ENSG00000132612	314.053234575223	0.767899721626412	0.859210923078608	0.893726675255684	0.371468149341364	0.525846748306571
ENSG00000168807	56.8746363603096	-3.06621499971978	1.17129099762683	-2.61780804764339	0.0088496571029295	0.0541853667848166
ENSG00000061676	9.40194837745546	-0.667613892126465	1.00891589952377	-0.661714115558682	0.508154456591057	0.642624627445163
ENSG00000138434	8.83149352438292	0.233316682349511	1.03561049020717	0.225293857638346	0.821750677748767	0.882110118926536
ENSG00000180228	7.26296159876691	-1.90531998695988	1.04318218330562	-1.82644989288672	0.067782522345649	0.170932260541328
ENSG00000116044	40.8283733065135	-2.28781418931825	0.960627639962295	-2.38158272169646	0.01723841857326	0.0804022896676822
ENSG00000154518	42.5200225664874	-2.54428333752901	1.11502586068707	-2.28181554099672	0.022500232863256	0.0925646309079527
ENSG00000163328	11.8394338503464	0.0114939129747743	1.01049329241149	0.011374556428123	0.99092461273685	0.994814405132284
ENSG00000138433	29.9294946167688	-2.54090034243417	0.924264159476248	-2.74910621209635	0.00597580189389791	0.0418715434072435
ENSG00000091436	7.42208779031671	-0.771166784523575	0.984496028136669	-0.783311219632997	0.433444376288573	0.580412101779482
ENSG00000106028	24.7370492087457	-2.13923208880955	1.05120413489701	-2.03503013143984	0.0418478412467494	0.127161481004333
ENSG00000006530	55.5191452510786	0.960783215229934	1.01410402926625	0.947420765032468	0.343424414088089	0.497624894634724
ENSG00000090266	27.6873687260017	0.34372306702215	1.0943838987962	0.314079060739322	0.753460992542689	0.832188891779354
ENSG00000133606	8.48335983812314	-0.680851575516535	0.992175129137828	-0.686221167535388	0.492573651549059	0.630666890531524
ENSG00000059378	10.2824432304729	-1.03188616166339	0.988753235089401	-1.04362355038979	0.296659592640948	0.450048586166619
ENSG00000064393	13.8898794471094	-2.82080779477334	1.07727830809721	-2.61845780572312	0.00883282144979603	0.0541853667848166
ENSG00000146963	64.3008181890579	-3.40285104644534	0.991241048933307	-3.43291982319256	0.000597118645716195	0.00907206496882675
ENSG00000146858	10.7095124037617	-1.54685751359315	1.02478237470277	-1.50944976394798	0.131183883991693	0.265044990105665
ENSG00000164707	22.3434926774557	-0.386248899384148	0.950977870845276	-0.406159713307347	0.684625253032877	0.78253813838283
ENSG00000122786	135.873720653012	-1.63685271119565	0.864055278402495	-1.89438425076454	0.058174025345936	0.155926710730723
ENSG00000205060	9.67960949226497	-2.44558996216324	1.08052747964122	-2.26332972390048	0.0236153712969317	0.0941241227406278
ENSG00000140199	41.1861959789139	4.28958128886986	0.93996949562933	4.56353244314369	5.03000326472192e-06	0.000171523111327018
ENSG00000128463	17.963490864196	-1.69918512014191	1.09704223478668	-1.54887849005404	0.121410932624493	0.251344440961395
ENSG00000172575	6.55897694724855	-2.19324041499553	0.981374580546153	-2.23486572657604	0.0254261652396766	0.0975411264007095
ENSG00000111669	55.0901169087368	-2.51549372649144	0.905029265303637	-2.77946119858068	0.0054449158039169	0.0399771449813899
ENSG00000167283	7.52916274806792	-1.30928661489153	1.04933583729942	-1.2477288665382	0.21213036627411	0.362891914211396
ENSG00000051180	7.36806883538305	0.258592852306945	0.975809607151498	0.265003388377992	0.791006851562191	0.860240973580569
ENSG00000137880	11.1704988258949	-0.240652079205738	0.977423767950131	-0.246210586540613	0.805519220891541	0.870164902821591
ENSG00000104129	520.747941099753	3.43144766281288	0.94034781969599	3.64912598396011	0.000263134042696409	0.00501589054059179
ENSG00000166140	81.8873869460826	-0.419384994203845	1.11713501594441	-0.375411197588594	0.707354678404101	0.800027209239768
ENSG00000166143	86.1432555997456	-3.55692614901655	1.19257330777325	-2.98256394456621	0.00285844929602149	0.026664379603313
ENSG00000128908	11.97032409285	-2.88300781219049	0.984560140193909	-2.92821910464777	0.00340909714578916	0.0296388644204729
ENSG00000187446	13.9814076332064	0.878708567668343	0.994074341474229	0.883946532977809	0.376725076091142	0.530596263663935
ENSG00000104147	7.40363835860737	-0.00442751509749519	1.02720206346322	-0.00431026694257971	0.996560915202363	0.998187156904716
ENSG00000166947	10.2767354518591	1.82998309591081	0.880701042836095	2.07787093111389	0.0377212485433066	0.120715862126598
ENSG00000137822	52.0720589572009	1.36827671122111	0.971368610272632	1.40860708978138	0.15895138129184	0.297997427724286
ENSG00000067369	169.016835505835	0.332498278420488	0.87184770360848	0.381371972472158	0.702927255092	0.795752027250959
ENSG00000167004	107.07407825289	-1.08412478575161	0.888473574117871	-1.22021050184637	0.22238508677249	0.371529576104938
ENSG00000128886	34.1912669563938	-1.39249875194618	1.01080527146515	-1.37761326662629	0.168322722700923	0.309145682806183
ENSG00000140259	10.3510927153259	-1.2740637913662	0.972317853864748	-1.31033672404768	0.190081949148651	0.33488031110058
ENSG00000104133	117.214001042097	-1.44313855719379	0.816864913265739	-1.76667957425699	0.0772819060097761	0.186607529145557
ENSG00000166710	329.639470593782	-3.41055779067779	1.0068743490048	-3.3872724973566	0.000705912359800247	0.0101711034376852
ENSG00000140263	74.4913608461343	-3.33041912679964	0.974379394647769	-3.41799010230872	0.000630854010146256	0.00944434613238468
ENSG00000140274	8.85776523184313	-1.88920521321892	1.02570336328563	-1.84186313591411	0.0654951720632202	0.167225193895194
ENSG00000137857	17.6047764227425	-0.258630701881245	0.916925663635522	-0.282062889215904	0.77789528843949	0.84989698833065
ENSG00000171766	9.83045830371448	-1.08197112640497	1.05750037961867	-1.02314017777953	0.306241572726421	0.459362359089632
ENSG00000104164	16.310055946032	-2.8017841026336	1.13045151550751	-2.47846463488153	0.0131949191094	0.0674880452204616
ENSG00000102054	8.24739933813241	0.916999611331313	0.959630277345093	0.955575947299494	0.339286518236063	0.494195692675119
ENSG00000173698	10.4668259790536	-1.15479398115628	1.04441711946791	-1.10568273885112	0.268863863731752	0.422124525735468
ENSG00000131828	22.837978878666	-2.20186255495928	1.08224400016751	-2.03453431446002	0.0418977524852784	0.127161481004333
ENSG00000180815	338.12200471507	-0.527856376205032	1.06539504397591	-0.495456008726249	0.620278267419199	0.733138162364156
ENSG00000130066	38.9142348006517	-1.67652211259588	0.987278859815035	-1.69812418844862	0.0894843251764962	0.203277123587466
ENSG00000180574	8.90662888877873	-2.55308986933062	0.982500866073597	-2.59856246186695	0.00936150117792158	0.0561141545215651
ENSG00000165355	11.2355557129237	-1.0149965200475	0.947860428359561	-1.07082909010574	0.284246284307903	0.437269096010504
ENSG00000150527	22.3745240065504	-2.08750801030405	1.05547166830598	-1.97779634734723	0.0479516857315078	0.138355682798739
ENSG00000100941	12.3243627356118	-1.32694197026246	0.950862404197303	-1.39551418207836	0.162860841142872	0.302188586135112
ENSG00000182400	46.3618383503721	-2.68260858446479	1.17060468664339	-2.29164346860505	0.0219262249851981	0.0919283940977771
ENSG00000183032	7.7060648003581	0.268594574590887	1.01956875266091	0.263439394243789	0.792211930378277	0.861246338764057
ENSG00000100906	16.3288644461666	0.714279652951223	0.97401308470915	0.733336814632746	0.463353026494797	0.605634769298353
ENSG00000092020	19.3448769794986	-0.685365113652609	1.00327661241793	-0.683126771988491	0.494526739725632	0.632785465647897
ENSG00000151327	17.257270419396	-0.301795687046509	0.997128554872149	-0.302664772332395	0.762145346884487	0.837459387607766
ENSG00000198604	23.6216930873514	-0.839932436548354	0.943697529448661	-0.890044119368491	0.373442196432615	0.528304572779278
ENSG00000151320	10.2841705542035	-2.50666290117946	1.08308992005837	-2.31436269025971	0.0206478356578102	0.089776291483507
ENSG00000100473	18.2401552531736	0.251093535674329	1.01255389690165	0.247980415109417	0.804149560089191	0.869603594049939
ENSG00000105982	36.1850187247907	-1.18154805967682	0.988977389699732	-1.1947169591365	0.232197634147207	0.381894179634393
ENSG00000157212	17.1672842807366	0.64307132970437	1.06353795355575	0.604652920522839	0.545409635974974	0.67040199651676
ENSG00000055609	12.2276111689892	-1.38856482272496	1.01269535511929	-1.37115749144658	0.170325866233399	0.311705476130173
ENSG00000106615	31.3098490517153	-0.584694905622844	0.964527548995461	-0.606198243100256	0.544383119308768	0.669623965193832
ENSG00000013374	11.2056462140125	-1.42477998654697	0.917848734017821	-1.55230370075262	0.120589572850435	0.250229478754555
ENSG00000082014	58.9993229997265	-0.0244514822528793	0.802163468575093	-0.0304819194724901	0.975682712851646	0.984700655711113
ENSG00000133612	26.7697339146968	0.0624208722766244	0.963494837132153	0.0647858918086374	0.94834447455632	0.964602785482685
ENSG00000164889	20.4710922335455	-0.389148011324619	0.87735333324074	-0.443547652446017	0.657369659678052	0.759874759153274
ENSG00000106565	48.5402969620472	-1.06354323333018	0.793539659287018	-1.34025214856402	0.180163382729712	0.323724485712814
ENSG00000055130	6.73145227412039	2.21429711596076	0.838430747425327	2.64100180338147	0.00826612793649468	0.0525170494045197
ENSG00000129235	145.800946516117	-0.987435672252744	1.0668213876775	-0.925586685511074	0.354660815351963	0.509099177883618
ENSG00000088808	28.0305428432959	-3.58194862743533	1.05619128425159	-3.39138248993739	0.000695409767614069	0.0100670404566395
ENSG00000100711	11.145218606484	-0.617401853726356	0.96621109615482	-0.638992717205793	0.522827669652719	0.651603688990143
ENSG00000131979	10.5127928145252	-2.67256125217855	1.01726045757802	-2.62721433067555	0.00860870913744014	0.05357260841685
ENSG00000073712	8.67088904209595	-1.88835809530856	1.02391116719215	-1.84425969343314	0.065145302589953	0.166470386052095
ENSG00000100522	6.85923512813334	-0.945482817282608	0.91282358032957	-1.03577825732903	0.300305603345197	0.45356195702087
ENSG00000087303	6.97996995229925	-0.0591481178705444	0.908156061012154	-0.0651299048806908	0.948070570322148	0.964602785482685
ENSG00000087302	78.233307822552	-0.353799596412799	1.10168822405301	-0.321143122607959	0.748101932488501	0.829799438251246
ENSG00000100504	65.228780060986	-4.10945280801065	0.881878111955902	-4.65988751993897	3.16382224806907e-06	0.000110338300901409
ENSG00000131969	764.1581074697	-4.74587213573918	1.05555645326637	-4.49608556799906	6.92158907977766e-06	0.000219576152397517
ENSG00000198513	6.43850803823222	0.139218580234082	0.870206051686826	0.159983465943747	0.872894098717654	0.914928957979672
ENSG00000165527	8.74027540319094	0.241459896246182	0.953588191964258	0.253211919234034	0.800104456370599	0.866144824198013
ENSG00000165516	897.933812821342	-2.65653905305004	0.840815667965613	-3.15947853288419	0.00158051743556269	0.0188739611274003
ENSG00000213741	66.4266678578795	-1.23257203170159	1.1422794105661	-1.07904600249315	0.280567220804238	0.434221281214426
ENSG00000123838	54.1955429825204	-0.897022985877175	0.883366317994091	-1.01545980144918	0.309886699175749	0.463470896574256
ENSG00000123836	7.33767223481494	-0.630085413324185	0.977698133650259	-0.644458030181306	0.519278464858523	0.64862255134343
ENSG00000162896	8.75255564776281	-1.51763099247382	0.998417689084437	-1.52003616228546	0.12850188724672	0.261000855036521
ENSG00000162892	16.4431372824767	0.536904612613935	0.988476575672066	0.543163718623168	0.587017084454547	0.705714330636332
ENSG00000143486	7.3103680543762	-0.164407305956072	0.994502463299563	-0.165316137489092	0.868695157697509	0.913022410607416
ENSG00000184144	9.18404031678704	-1.93786777240428	1.01677900676279	-1.90588885049273	0.0566646279132184	0.1538291809574
ENSG00000133056	10.2623786359537	-2.40234585092027	1.12197165712836	-2.14118229783894	0.0322593400105428	0.111742567147129
ENSG00000158615	26.4635477544152	-0.378287341425232	0.828319222424623	-0.456692699123804	0.647891939220895	0.752715602505444
ENSG00000143850	12.3563867816853	-1.25843219449815	1.01417015640643	-1.24084916771483	0.214661473953345	0.364552604806157
ENSG00000143845	18.726367211196	-0.48278788062154	0.969175085968244	-0.498143098818121	0.61838318490574	0.732465455220269
ENSG00000133048	36.4813175074817	1.47403730215379	1.11320068387034	1.32414336741953	0.185455435017476	0.329793499622397
ENSG00000159346	9.63905133261659	-1.80567184634507	1.00475648562801	-1.79712385256857	0.0723159597867102	0.179612364218669
ENSG00000170075	21.3512628811582	5.69989509686243	0.750810800146646	7.5916530446141	3.1584981627676e-14	4.4061049370608e-12
ENSG00000163435	20.6881146193917	1.77224243153665	1.040138645004	1.70385211630112	0.0884087186400688	0.202101283691996
ENSG00000176393	7.34439611905006	0.905858627387	0.957413669772006	0.946151758625629	0.344071187515723	0.498228048580002
ENSG00000198700	11.2511852145785	-1.34344936517197	1.01278403645807	-1.32649145011242	0.184676965291474	0.329136821416686
ENSG00000134369	6.57131065629813	-2.13032143885334	1.02741196670821	-2.07348318676763	0.0381273342479399	0.121131251352927
ENSG00000159176	21.8193483442846	-0.677104463798481	0.997829404567904	-0.678577380761485	0.497405678766073	0.633382896669387
ENSG00000159166	12.8873408372616	-0.269533680790389	1.01552820488857	-0.265412304151576	0.790691858617019	0.86020323080313
ENSG00000008018	8.07003144142348	-0.245258661390665	1.01561250855956	-0.241488421345375	0.809176589412283	0.872886802427521
ENSG00000130024	515.278143484628	-2.44152723949332	0.652773234559657	-3.74023797274762	0.000183846112244006	0.00383825658827793
ENSG00000130396	15.6287005449735	-1.90924523216462	1.01038641356298	-1.88961886911359	0.0588089517190726	0.157216613959786
ENSG00000112531	10.9245237127697	-1.173529791924	1.06619625531432	-1.10066958693082	0.271040487387622	0.424183200302199
ENSG00000197081	11.8886021601037	-0.305613944420545	0.963086780044786	-0.317327525154413	0.750995093747277	0.831328741690375
ENSG00000120438	1391.40686016999	0.100858398594312	1.04121124028326	0.0968664135501197	0.922832481444517	0.949119599716227
ENSG00000120437	228.117755424488	-0.149854363812646	0.998610922785661	-0.150062812646413	0.880715058911546	0.919984518651986
ENSG00000092820	14.2907991695117	0.487001349521194	0.899860944265674	0.541196228844678	0.588372336539571	0.706184865404749
ENSG00000146425	17.9022343098455	-2.99723427236357	1.09940457915733	-2.72623411725361	0.00640615417171061	0.0435661483623932
ENSG00000122335	67.127920735858	-3.54256232810231	1.10952828613208	-3.19285445209516	0.00140873933201749	0.0175211876469066
ENSG00000140416	31.9518874214959	-1.47209501691473	1.05332431961466	-1.39757051983122	0.162242076217407	0.301587481472575
ENSG00000099381	6.7776445992161	0.7230062312192	0.929430806516033	0.777902159203637	0.43662669528176	0.583372802707758
ENSG00000139160	8.36101797235024	0.928680333205498	0.990742164836067	0.937358241292941	0.348574313533663	0.502543048369981
ENSG00000151743	22.4714520718571	-0.621394558029894	1.00832456042448	-0.61626442756517	0.537720012498609	0.664624534175687
ENSG00000087470	93.9225871293839	-2.78214367790197	0.898262243820341	-3.09725105006019	0.00195324379362773	0.0217192217487083
ENSG00000166123	13.9050138907988	-1.45348735258465	0.968509259199219	-1.50074698695852	0.133421015009688	0.267626859519434
ENSG00000129636	9.39511193584362	-1.72478322281351	1.04410861339351	-1.65191935081132	0.0985509927321779	0.218141577015166
ENSG00000073849	29.4218442175539	-0.0497545976742619	1.01741558302799	-0.0489029247283437	0.960996658056747	0.974492443447105
ENSG00000102910	45.8028676782624	3.66809136187053	0.910951174777246	4.02666077330377	5.65745609324957e-05	0.00140022038307927
ENSG00000102921	8.17684061111722	-2.28302727144126	1.07369472476327	-2.1263281068505	0.0334759493091342	0.11364788543112
ENSG00000121281	25.3030971218509	-0.866679197027386	0.946722657766115	-0.915452049148586	0.359954364520092	0.514053022202029
ENSG00000166164	76.6148287547331	-0.206055599548021	1.03108557904395	-0.199843353195843	0.841603094217012	0.897177069564084
ENSG00000103449	15.8903649249158	-0.307070775507931	0.989983590093636	-0.310177641913122	0.756425871802036	0.834461179209363
ENSG00000166971	68.0169389153615	-0.625287002055344	1.09061710520841	-0.573333206557267	0.566419105768404	0.689543925269033
ENSG00000087263	9.88644484834974	-0.796625162595518	1.00180976293839	-0.795186064327172	0.426505276908358	0.5748549384417
ENSG00000125124	15.60881708365	3.81298197679428	0.880974381711855	4.32814172119866	1.50372702028216e-05	0.000439517926213901
ENSG00000205358	48.2679545488071	-1.94288484353526	1.12851602716215	-1.72162804671989	0.0851369191771529	0.198544988567388
ENSG00000070915	10.8524742217707	-2.52959562761599	1.09331869120562	-2.31368552276972	0.020684978593266	0.0897909466799623
ENSG00000051108	9.26584935979549	-2.25467288255865	0.996962345921467	-2.26154266686443	0.023725673716048	0.0941691741053879
ENSG00000140848	10.0280131795172	-1.35984684551684	1.03381146738779	-1.31537218188619	0.188384849919701	0.333421628837118
ENSG00000172775	15.1187058349565	-1.73711463584463	1.00856754970457	-1.72235824596327	0.0850046424790952	0.198387260660337
ENSG00000179091	10.1873648917626	-0.880522262514253	0.967358474872988	-0.910233677985674	0.362699286705632	0.515335236527586
ENSG00000088682	15.2274717488741	-2.69663022408958	0.919881303474716	-2.93149802469455	0.00337331511502471	0.0295506885662953
ENSG00000102978	59.948748265572	0.0965072771611063	1.02857198502017	0.0938264687028336	0.925247005445895	0.950647157587362
ENSG00000125170	61.1510218525715	0.83065815880491	0.985928245738346	0.842513806045634	0.399500415128772	0.550793699025248
ENSG00000140854	7.10667730656313	-0.689209670417518	1.01940714323464	-0.676088719793168	0.498984318075279	0.634536650131293
ENSG00000140859	21.6860020151896	-1.17868235189631	0.976782414303135	-1.20669898908573	0.227548088552713	0.376060895944145
ENSG00000181938	8.06037768113188	-1.25396746580908	1.01057468825153	-1.24084590717254	0.214662678677796	0.364552604806157
ENSG00000103037	234.171499769782	2.32559614825785	1.03057773470118	2.25659459733251	0.0240334182726139	0.0944290447283336
ENSG00000125107	107.60486280575	-0.431337530739701	0.849754597296266	-0.507602467950304	0.611732159516608	0.727573190465441
ENSG00000125166	15.3829692816031	-1.03743968552327	0.936482329169109	-1.10780487064154	0.267946096141577	0.421273857099641
ENSG00000019169	21.3048707155496	-2.112776624657	1.00439862920939	-2.10352400253679	0.0354199893820321	0.116635136709717
ENSG00000080293	21.203353020325	-1.85262094330245	1.06012219426805	-1.74755415302061	0.0805412600542149	0.191168698458148
ENSG00000163959	80.8865626296432	-0.194842583794065	0.947620725177394	-0.205612412874983	0.837093680628516	0.89451271095018
ENSG00000114503	18.9169678410104	-0.131293287980651	0.907926064713996	-0.144607907056848	0.885020453932462	0.922911237892873
ENSG00000161267	18.0336250231292	-1.86311794631741	1.05221927535989	-1.77065559427256	0.0766179910031386	0.185881908607615
ENSG00000198836	6.65727900138106	-0.6148785706708	0.940271598388678	-0.653937194024049	0.513152269967319	0.644804738893924
ENSG00000152492	6.48393463641881	-2.14519851917331	1.01425149165761	-2.11505581881608	0.0344251901677986	0.114911971064012
ENSG00000163347	6.42592094376125	-0.71150416901154	0.950482093253941	-0.748571881639276	0.454115285049881	0.598457811026998
ENSG00000145012	41.7154132376368	-1.41102315253061	1.16549220051425	-1.21066717727328	0.226022986745627	0.374953808822881
ENSG00000163918	11.4456911800519	1.75536958403444	0.988044007263636	1.77661072900578	0.0756323091594601	0.18407260651101
ENSG00000156976	118.199433049167	-2.55850966373417	0.914426340928233	-2.79793959252862	0.00514297301927805	0.0387807965507723
ENSG00000113889	161.38394995224	-1.89756016672648	0.8048128255804	-2.35776581388105	0.0183852873197858	0.0833448253831943
ENSG00000090512	52.9234148734864	-3.83939780164094	1.07380060334504	-3.57552211246732	0.000349529629317901	0.00631003783750963
ENSG00000113905	1188.24495337347	-3.76199942157583	0.961854588970763	-3.91119350545635	9.18411511905823e-05	0.00210418996231268
ENSG00000145192	181.025256864132	-3.19710335316325	0.910533956167543	-3.51124011521759	0.000446021332213706	0.00752109598112013
ENSG00000136527	10.9427108203225	-2.65005515523638	1.04960950586137	-2.52480102403568	0.0115763813296411	0.0626460303253723
ENSG00000163900	9.35547136817297	4.92073721293404	0.720471645807628	6.8298832321403	8.49837770283888e-12	7.90349126364016e-10
ENSG00000088926	17.6475192336301	-1.00554403600298	0.958833700224285	-1.04871578436153	0.294308947328542	0.447145623441235
ENSG00000145476	15.0964152623624	-0.994248534655003	1.06795561225566	-0.930983013942895	0.351862350776873	0.506028844673956
ENSG00000109775	56.9343388039862	1.76466533756417	1.0235328572917	1.72409251446362	0.0846911432100394	0.19813483483929
ENSG00000109771	12.6114442269619	1.05805991772882	1.00167083303887	1.05629502510208	0.290833448139282	0.443454887526541
ENSG00000151726	41.7347956566011	-0.903835868606216	0.907439001253871	-0.996029339004962	0.319235890234893	0.473073368967111
ENSG00000111640	226.245156102219	-1.22621580240039	1.16118111861624	-1.05600735556366	0.290964854349206	0.443454887526541
ENSG00000116497	6.77404220438558	-0.0795394711066882	1.00335198789983	-0.0792737464677538	0.936814887852949	0.956700425175681
ENSG00000164107	15.0442402741876	-2.47642628727079	1.0332328854634	-2.39677455306712	0.0165400969369841	0.0783357368821051
ENSG00000109572	24.9473491443841	-2.6160996027387	1.1150121787294	-2.34625204338112	0.0189632791375142	0.0850852392880573
ENSG00000113360	8.65359227392841	-1.16647174819364	0.835043113491409	-1.39690002749258	0.162443636344939	0.301596805772909
ENSG00000133401	20.9342112594826	-1.29299917696108	0.970478636050204	-1.33233141764307	0.182751307547586	0.327225065848041
ENSG00000113384	9.46526639935559	0.663848591663848	0.82950583658128	0.800294057483464	0.423540445269362	0.571986687562841
ENSG00000146457	38.9262297548635	0.75741398384161	0.912423262916048	0.830112530692129	0.406475163015963	0.556658757383307
ENSG00000164175	7.81111033360554	-2.25688405238324	1.06277646088908	-2.12357361631366	0.0337058136834278	0.11394195775945
ENSG00000113456	13.0880945793676	2.7105559307502	0.970424328318351	2.79316568191085	0.00521949506886516	0.0391653554189418
ENSG00000113460	16.8396218703459	0.539120379938423	1.00481350466271	0.536537752962814	0.59158695128261	0.708858693808017
ENSG00000168724	39.3466256974912	-3.14085745225337	1.03893240548043	-3.0231586152142	0.00250151091451586	0.0249861589614267
ENSG00000113492	9.29263490911169	-0.811319752886104	0.961993250125327	-0.843373644025471	0.399019507336048	0.550793699025248
ENSG00000164187	14.9205209256157	-2.16947841241902	1.08808103343265	-1.99385739274841	0.0461676413611733	0.135457448697362
ENSG00000152620	12.0892838624235	-0.822493604423469	0.990470526709668	-0.830406945228127	0.406308740173959	0.556658757383307
ENSG00000164318	8.58311989157082	-2.32545933281675	1.07723413422777	-2.15873156905094	0.0308709981293791	0.108650336306267
ENSG00000113600	334.512821883523	-2.47778830250188	0.957768187838372	-2.58704385253607	0.00968032714185207	0.0569726222261402
ENSG00000153071	42.1772383320165	-3.02958607309276	1.1317678829258	-2.67686167702585	0.00743153086732979	0.0484232871164228
ENSG00000145592	281.627610900283	-2.47297538939911	1.17051543720422	-2.11272343003508	0.0346244466819923	0.115051127800839
ENSG00000112936	9.57306862259536	-0.875221036557295	0.999015376545327	-0.876083649066421	0.380984560980783	0.533656603217719
ENSG00000171495	27.3977437050049	-2.27327098681155	1.09675878921346	-2.07271736426368	0.0381985908002081	0.121232135642025
ENSG00000039537	23.5775284367452	-1.11777917156017	0.952349021120323	-1.17370748199566	0.240512212346439	0.390752768497205
ENSG00000198865	48143.1198712731	-0.832229653574744	1.1794038915602	-0.705635838180772	0.48041463123635	0.620535565346952
ENSG00000112972	7.7028761513749	-0.219896236644753	0.843843740744995	-0.26058881049543	0.79440961955561	0.862548165626744
ENSG00000169398	11.1271893153986	-2.63301556094134	1.06260326364631	-2.4778914680783	0.0132161339776792	0.0674880452204616
ENSG00000061936	9.64505117561593	-1.88864976332026	0.946958742330252	-1.99443722191393	0.0461042941764758	0.135401032370913
ENSG00000198203	14.7486016372632	-2.80691929763405	1.10260313762059	-2.54572039736018	0.0109052498012799	0.0599788739070394
ENSG00000115919	11.1584267707599	-2.31403805611526	1.07875814786777	-2.1450943945954	0.0319453005284444	0.111282777890801
ENSG00000169554	14.963139936767	-1.92812270795606	1.04901176894161	-1.83803725090846	0.0660569164050439	0.167960792416802
ENSG00000168288	9.00926437019659	1.95433181373317	0.851648319852605	2.29476389276669	0.0217466589480157	0.0914253374129592
ENSG00000115145	14.8185597953358	-1.53560160106608	1.0374287062985	-1.48019964335192	0.138819975594775	0.274156052188136
ENSG00000165632	13.4423585849665	-0.950632743561777	0.971327442438179	-0.97869441552639	0.327730992210995	0.481938866840222
ENSG00000004961	6.91828099874843	-0.746588726124216	0.985790019781212	-0.757350664079471	0.448839805203526	0.594770881765812
ENSG00000046653	6.43645082744799	-1.39240024731546	0.938176572720448	-1.48415584848585	0.137767579816218	0.273030611613583
ENSG00000116171	17.2536088902811	-1.16332095365387	0.96217770831547	-1.20904999523482	0.226643638554017	0.374969987451363
ENSG00000162383	29.219342637524	0.266828778438306	1.04414902899617	0.255546642316789	0.798300923737227	0.864781770361597
ENSG00000162384	157.129283534682	0.438887321115224	1.15964711097547	0.378466273887444	0.705084243329721	0.797899536422903
ENSG00000162385	14.9471626340557	-3.00871091438674	1.03560166973992	-2.90527816080321	0.0036692685095703	0.0315821425868579
ENSG00000116212	6.84103001373229	0.722772603845854	0.897043380029569	0.805727593488321	0.420399935488064	0.569879594528652
ENSG00000116209	29.2985867442027	-1.952190447541	1.01220882878869	-1.92864396359513	0.0537750772469014	0.148413410135558
ENSG00000116221	9.55534266170314	-0.106419229474339	1.03505506144004	-0.102815041864809	0.918109766852004	0.946375717498052
ENSG00000162391	73.2646951926344	-3.10054486076404	1.02528516269694	-3.02408049347781	0.00249390075212581	0.0249861589614267
ENSG00000116133	23.3677568320995	-0.67341203894235	0.961604750760973	-0.700300241247186	0.483739821130446	0.622995178786966
ENSG00000169174	7.13336922424767	-0.738176213437491	0.937130475865049	-0.787698439490075	0.430873118584824	0.578455643454429
ENSG00000162402	102.14487619927	0.941460388594284	1.06136124049223	0.887031062258932	0.375062177167191	0.529469099230041
ENSG00000162407	11.5623594264038	-0.919494985957269	0.997570506304755	-0.921734333709708	0.356667167070303	0.510784664367131
ENSG00000162409	27.4342850184093	-3.35347723799949	1.10766585923668	-3.02751701700949	0.00246571830773073	0.0248107852013954
ENSG00000157131	34.1653381428215	-1.27589838341322	0.843898850658422	-1.51190913747275	0.130556979188009	0.263952153575757
ENSG00000021852	53.8417753288985	-1.889681495507	0.83257045634237	-2.26969559286155	0.0232260590001659	0.0937033631047918
ENSG00000173406	12.3395002887492	1.78954470683522	0.94967088988702	1.88438408072939	0.0595130415771046	0.158134653333449
ENSG00000134709	17.5547226382601	-2.32208937824448	1.09811289503625	-2.11461807683063	0.0344625117092827	0.114911971064012
ENSG00000134716	9.57949490297604	-0.19189096187159	0.967213030813548	-0.198395757458091	0.842735436532823	0.897177069564084
ENSG00000087086	53.9192546334362	0.470053160456013	1.09866840302271	0.42783897230755	0.668768360897506	0.769738720672083
ENSG00000132854	8.6953291615491	-2.27592320639079	1.10610413565792	-2.05760301676935	0.0396282568353646	0.123345963719811
ENSG00000162607	17.235320241952	-2.71004542183901	1.09456860158683	-2.47590276014694	0.0132899769071568	0.0677523905781799
ENSG00000116641	6.54386494001472	-2.12746932373666	1.02142721984703	-2.08283985623104	0.0372658232875806	0.120009246243006
ENSG00000079739	34.0375379078235	-1.99365596960872	1.01058105258433	-1.97278186100007	0.0485204206408461	0.139799879762805
ENSG00000188976	71.1451302252284	-0.455095409172057	0.991351274374605	-0.459065742825775	0.646186956178237	0.752405301410444
ENSG00000221978	26.1092059158918	-1.28658832876696	1.00008141977615	-1.28648358356157	0.198274344501688	0.345740888224818
ENSG00000160075	23.5722183878047	-2.34641474806725	1.01831898366967	-2.30420407131328	0.0212111907776456	0.0901622499952832
ENSG00000008130	23.5088968197244	-2.10486364011388	0.952489170770485	-2.20985571774135	0.0271151773491388	0.101113583577773
ENSG00000157916	132.641560075816	0.550322713420075	1.10132120512617	0.49969319655207	0.617291123731393	0.732302457955796
ENSG00000157911	392.652533884728	2.00066519611889	1.26200520891461	1.58530660728378	0.112896688574222	0.238130541054493
ENSG00000157873	39.5943633998329	-0.614409735820143	1.09065522546443	-0.563340019352599	0.573203372116021	0.694528294253052
ENSG00000142606	50.8830027106749	0.148948779146303	0.98227642765031	0.151636316370333	0.879473788283323	0.919626935687059
ENSG00000116213	26.9887847534678	-3.30238215576473	1.04722187399331	-3.153469420164	0.00161342131390725	0.0191181081559126
ENSG00000130764	9.79249558785515	-1.37129153245704	0.953612725254862	-1.43799626005467	0.150435115301229	0.287475323075636
ENSG00000158286	75.8806247860514	-0.867188545177417	1.0637247247688	-0.815237744300713	0.414936236609018	0.565555768388849
ENSG00000116237	18.1327377009309	-1.17255896973611	1.03109417288511	-1.13719871624835	0.255455223515296	0.407480291563641
ENSG00000097021	7.29825396123843	-0.421686684059055	0.884126816010322	-0.476952713595932	0.633395794029092	0.743362023661676
ENSG00000007923	13.1066980097433	-0.683156366408225	0.983426490035106	-0.694669477922888	0.487262460110065	0.626454676424321
ENSG00000116288	12.3551757904119	-2.03758392029109	1.05460673430817	-1.93207937518791	0.0533497095681504	0.147904479371864
ENSG00000116285	16.9580127090918	-1.12931133246764	0.928468515978956	-1.2163162380115	0.223864478181234	0.372783550481935
ENSG00000162426	13.8529109020721	-2.93537034224492	1.03467233964559	-2.83700474997756	0.00455389345098793	0.0360203582502112
ENSG00000142599	29.0562711849227	-3.48409946700588	1.01260098514535	-3.44074271911337	0.000580119863445659	0.00890193930457364
ENSG00000049239	16.3188629146109	-1.11744820010492	0.977021761274611	-1.14372907994097	0.252736009516398	0.405673019459113
ENSG00000171608	12.9411010753887	4.84745128572541	0.742811193204059	6.52581884881985	6.7631020231375e-11	5.32204105359205e-09
ENSG00000171603	10.629277899627	-0.693980974835633	0.869707711988288	-0.797947362394986	0.42490103686628	0.573196167974774
ENSG00000142657	7.1351658766865	0.146990558544183	0.972374254340664	0.151166649968384	0.879844257402948	0.919700962523722
ENSG00000142655	23.3139929719462	0.618227751671806	0.942606875159704	0.655870191448647	0.511907649045666	0.644663346295096
ENSG00000120948	153.04786986677	0.638645873637225	1.02205819239353	0.624862535607293	0.532061282869407	0.65923563118263
ENSG00000009724	193.459996327899	-2.97018687596659	0.772071835315743	-3.84703435626805	0.000119556209715686	0.00265882614215537
ENSG00000116649	7.75301413181501	-1.0705543784708	0.939318166254899	-1.13971433421664	0.254405333320924	0.406862932757643
ENSG00000171824	17.6256427112447	-1.42088464567165	0.927620119492079	-1.53175272486506	0.125583466106205	0.256943771653296
ENSG00000116663	7.90748875208347	-1.59926851893117	0.991472848461372	-1.61302301057765	0.106739508680363	0.22923971458365
ENSG00000116670	392.348555292256	-3.68999852133085	1.14320225529548	-3.2277740043271	0.00124757494906714	0.0162237606724028
ENSG00000215910	156.202021051112	0.450445374244669	0.981408766397136	0.458978347929687	0.646249714733767	0.752405301410444
ENSG00000177000	8.0173984385605	-0.332573770365999	1.04955156210763	-0.31687225513547	0.751340535195991	0.831328741690375
ENSG00000005436	11.4367755532853	2.42461327204199	0.91156555882805	2.65983422537287	0.00781791201392958	0.0503001508820752
ENSG00000115364	14.1681913708468	-0.106829086583651	1.04099919615062	-0.102621680188305	0.918263235380773	0.946375717498052
ENSG00000115318	174.523142145845	0.829066946401281	1.06104484328773	0.781368432866937	0.434585831790536	0.581152033884599
ENSG00000115317	110.928870231216	0.994770847385229	1.03360508069468	0.962428364532269	0.335834471218828	0.49012265120929
ENSG00000115282	6.7394136459046	-1.20697942661344	0.977286080687117	-1.23503184018013	0.216818654404609	0.365973249329049
ENSG00000274049	9.53782263837342	-2.56993100873589	1.01447046911852	-2.53327335488525	0.0113002791062489	0.0617091754040529
ENSG00000204843	9.23910510259198	-1.5540021679118	1.04170537576615	-1.49178664530637	0.135755086016292	0.270892301029909
ENSG00000163170	18.7335634497253	-2.76233212003928	1.10450617678394	-2.50096575112196	0.0123855155427268	0.0648654389089226
ENSG00000116096	8.66692257542672	-0.18703771417183	0.918029865279629	-0.203738158469233	0.838558121410639	0.895765706442482
ENSG00000075292	20.9876478879449	-0.704114129165613	0.922535352220046	-0.763238099733728	0.445321410644292	0.592067009504726
ENSG00000124357	19.005073591145	-3.18026501791569	1.06232236030912	-2.99369112120571	0.00275624821902636	0.0260615160357385
ENSG00000144031	6.54801906903212	-2.11049567383191	1.04151612623002	-2.0263686952897	0.0427270164359366	0.128937279687207
ENSG00000143977	6.53920687992247	-2.05941949656836	1.06698534283098	-1.93012913476787	0.0535908393239357	0.148171428725368
ENSG00000169564	7.98233992243297	-0.0343462711401952	0.904354273203583	-0.0379787790668883	0.969704601670849	0.980567849267821
ENSG00000196975	57.0745267983256	-3.40561038452992	1.10910130366746	-3.07060353573528	0.00213626605814447	0.0231667863337293
ENSG00000115946	6.84422705121569	0.21663198162803	0.984606127096279	0.220018924995829	0.825856415805231	0.884969741657211
ENSG00000002549	14.8285256870622	-2.6838690796769	1.04246499959028	-2.57454118913511	0.0100373134646285	0.0577945872850747
ENSG00000118579	7.86095994788764	-2.24538591299998	1.07600592251642	-2.08677839593	0.0369081708883019	0.119107441068558
ENSG00000185774	63.65850430873	-2.68436063511396	1.13710518530202	-2.36069685532299	0.0182406344144511	0.0831805453461375
ENSG00000139117	6.7464802763544	1.16207803660979	0.938944976333393	1.23764231760176	0.215848716052589	0.365164050511156
ENSG00000139168	17.9339473695344	-1.22228315439794	1.09521073769662	-1.1160255394944	0.26441120262612	0.417306312742787
ENSG00000139174	16.1957279150107	-3.04240049415182	1.05472522676708	-2.88454321271646	0.00391981958226253	0.0326900171140318
ENSG00000139209	14.5807055447453	-1.72844787341906	0.984702272753916	-1.75529997365103	0.0792080109998921	0.189617305583985
ENSG00000079337	23.9881010359825	-0.78847677936127	1.07762399653523	-0.731680792091099	0.464363422854151	0.606438870101868
ENSG00000061273	17.5886163821428	0.477001766771514	0.993856917075154	0.479950140283064	0.631262846959148	0.74199374849392
ENSG00000152556	13.9687782364617	0.222995038613502	1.02051308483003	0.218512669683841	0.827029687840967	0.885469068378141
ENSG00000139537	9.72416574323738	0.59285173147206	0.941742023906089	0.629526681853989	0.529004306343943	0.656495841556636
ENSG00000167548	7.83109721979387	-1.54851701648953	1.01071101822297	-1.53210659483274	0.125496132622602	0.256936378264688
ENSG00000110844	35.190640122013	0.591758167948845	0.902175465220011	0.655923587774064	0.511873290519113	0.644663346295096
ENSG00000161791	88.8060082464517	1.61191980487669	1.11639461846037	1.44386203428651	0.148777787960787	0.285577698635356
ENSG00000139644	48.5490409409727	-2.04222187751372	1.01500526721027	-2.01203081746239	0.0442166885099051	0.131876595759863
ENSG00000171017	9.84407604374139	-1.58827692784885	1.04950526458129	-1.51335775193325	0.130188810352511	0.263729015823007
ENSG00000066044	45.2745990327323	4.9608506280633	0.913686149434294	5.42949089371093	5.65150365214924e-08	2.6279491982494e-06
ENSG00000267855	10.2391121580465	-2.59318145101547	1.04267767875467	-2.48704034223947	0.0128810791190976	0.0666644718659536
ENSG00000099783	15.9574108824013	-0.0703948754314838	0.867391592762864	-0.0811569722589288	0.935317117753846	0.956510574603983
ENSG00000035681	17.6032286539946	-1.17741168536769	1.04265596740888	-1.12924274369588	0.258795446933801	0.411568858534007
ENSG00000168300	6.6897445716814	-1.86127328273837	1.00890249447193	-1.84484952008427	0.0650594315602864	0.16643497407535
ENSG00000089693	33.805425311258	-0.607822734745905	0.958494390987554	-0.634143235955356	0.525987348559585	0.653544604343872
ENSG00000198034	10.8822062953729	0.15262977283158	0.952608163663643	0.160223036767373	0.872705383101186	0.914928957979672
ENSG00000188092	17.0808657538462	-2.99266437282397	1.08831297427197	-2.74981962318874	0.0059628078194722	0.0418715434072435
ENSG00000162836	83.4197942368147	-3.97506046447619	1.09000816917697	-3.64681713117586	0.000265508738124945	0.00502991553892257
ENSG00000131781	61.1662014709831	-2.11202889408249	1.03490555063507	-2.04079386064405	0.0412713210713271	0.126289861129162
ENSG00000131791	7.24161686134981	-1.47017687422865	1.02076020467863	-1.44027644052944	0.149789204099025	0.286419356622996
ENSG00000134240	26.0399208857645	-1.38673842995604	0.981986046184215	-1.41217732710623	0.157897754654814	0.29674721925023
ENSG00000116882	20.7212859810174	-1.22160525866368	1.02502007051178	-1.19178667209292	0.233344903033729	0.38296016439065
ENSG00000155761	49.727425726281	0.453017360249671	1.02304222029961	0.442813943804781	0.65790031676359	0.760201834392869
ENSG00000163399	37.8807657199852	-0.575034842679834	0.936595711420499	-0.613962711624742	0.53923996800787	0.665966785439096
ENSG00000009307	46.1917178914388	-2.47991525766268	0.871503352078585	-2.84556020553213	0.00443333778627939	0.0356623262891836
ENSG00000203667	178.091852232506	-0.221416900525663	1.10426530794413	-0.200510600969514	0.84108126797113	0.897177069564084
ENSG00000116793	8.33977221115459	-1.5064830544858	0.9619558561967	-1.56606256387066	0.117333971120642	0.245131352872192
ENSG00000081026	22.1765490873914	-2.20877214002279	1.0056065065781	-2.19645768556017	0.0280592006689308	0.103369536237044
ENSG00000155380	8.13493949229581	0.312140394182098	0.947525433150576	0.329426929622579	0.741833015794368	0.824648788664084
ENSG00000155363	20.76840273332	-1.20919982324262	0.830925505851696	-1.45524456130781	0.14560156839871	0.282459679782326
ENSG00000007341	14.9800159663992	-0.560498610454727	0.881329019897157	-0.63596976588849	0.524796128383219	0.652592916534886
ENSG00000134245	31.0088647250814	3.52315437085115	0.980227913698208	3.5942195907878	0.000325365344641979	0.0059793188186002
ENSG00000116473	12.3746775158437	-2.51163055976072	1.0346860973459	-2.42743240312533	0.0152061202383164	0.0738411123597993
ENSG00000116459	7.16682595400849	1.32188499987799	0.862244849282657	1.53307381421615	0.125257668785537	0.256790771878966
ENSG00000147421	29.9180469703325	-2.50480389086005	1.07844794486823	-2.32260064361854	0.0202006161188712	0.0885652726697366
ENSG00000104299	6.83021167977446	-2.15557089510564	1.03955800512157	-2.07354556887237	0.0381215348380946	0.121131251352927
ENSG00000120915	20.9978209377685	-2.24169357183172	1.01610310516182	-2.20616742576997	0.0273722791304987	0.101578627148126
ENSG00000120907	27.4168790243126	-1.66246546883035	0.877139433942381	-1.89532633524211	0.0580491812904998	0.15586433716583
ENSG00000147454	26.2063439455639	-3.14958749644899	1.14316332861938	-2.75515091990642	0.00586650682702736	0.0413892171313723
ENSG00000147439	10.2570358662468	-0.678354071920479	0.976926617996236	-0.694375666937854	0.487446649495366	0.626454676424321
ENSG00000158941	76.3758908748803	2.76103837005668	0.832369930210925	3.31708086734587	0.000909632838401841	0.0125186689733419
ENSG00000104635	27.3222241282751	-1.61797128011033	0.924185664747782	-1.75069939063801	0.079997704463273	0.190301673305924
ENSG00000197181	9.03497987223902	-0.734608256016645	1.0184572500273	-0.721295131432322	0.470727951770829	0.6126055850466
ENSG00000158863	24.697060252111	0.581254644145626	0.930234624414134	0.624847354517365	0.532071247454993	0.65923563118263
ENSG00000147416	9.24656752163233	-2.5095720123667	1.02724653741305	-2.44300849013972	0.0145653946230966	0.0716365322087878
ENSG00000147408	7.73986780777839	2.0830942561247	0.811476670063932	2.56704146030543	0.0102570347629741	0.0582759211945147
ENSG00000104611	8.78171252865958	-2.16219085726827	1.01451736435606	-2.13125071411731	0.0330684930295556	0.113394097424345
ENSG00000156011	7.10937120045092	-1.86617806431569	1.04029556957609	-1.79389215804903	0.0728303833680178	0.180538274025209
ENSG00000111775	8.23758815489109	-1.84205827858335	0.99444331894737	-1.8523512034182	0.0639754074913102	0.164715206032576
ENSG00000130640	67.686945337033	2.57921561541436	1.07006683879609	2.41033131941195	0.0159380394509266	0.0763086475427357
ENSG00000176171	83.587218213865	-2.454016830257	0.988297362434522	-2.48307536125756	0.013025352807823	0.0669594769969994
ENSG00000175470	15.7034819100745	-1.81455240917783	1.07962148014302	-1.68073018419145	0.0928153348921329	0.20807177705183
ENSG00000089876	121.959814431347	-1.08299621163652	0.931624590935381	-1.16248134943406	0.245039996198632	0.396866501994231
ENSG00000107949	45.5064248226304	0.832993125521033	0.988145424204844	0.842986371354538	0.399236065984403	0.550793699025248
ENSG00000019995	21.7402222894791	0.572211106114283	0.816238871394939	0.701033883789904	0.483281869585864	0.622790093437534
ENSG00000189319	28.7058585636777	-0.820663320263295	1.12850983993585	-0.727209716053468	0.467097495125465	0.608972902523386
ENSG00000107902	6.47344089369185	-0.454803619237317	0.972288658562382	-0.467766043789697	0.639951905892031	0.748195199688626
ENSG00000095574	11.1346999110666	-0.261246218896121	0.966062692824337	-0.270423670054324	0.786834332154035	0.857222067937783
ENSG00000114790	10.7069086729378	0.00516873130310912	0.97608207015922	0.00529538597329832	0.995774913034446	0.99772550052325
ENSG00000196549	12.6206907271738	-1.75471725097121	1.01699438931898	-1.72539521299251	0.0844562734206962	0.197859773380242
ENSG00000114850	18.8621355194232	-2.243370234213	1.0125309745039	-2.21560652533337	0.0267184615778878	0.100365922377647
ENSG00000163660	219.184653530524	-1.83665501293661	0.778846243327698	-2.35817406666728	0.0183650792076221	0.0833448253831943
ENSG00000168827	17.286428369223	-2.28802969067433	1.01424017740985	-2.25590520040082	0.0240765687779525	0.0944290447283336
ENSG00000106366	25.2047060629312	0.244948180235683	1.04785199957564	0.233762191926802	0.815169602860776	0.87688591348746
ENSG00000106397	17.8859953116687	2.4659694489455	0.893365268643354	2.76031488518719	0.00577456733787785	0.0412142957208073
ENSG00000160991	14.942764532438	3.11661792084656	0.917969451098365	3.39512161011184	0.000685981233361537	0.0100251257389836
ENSG00000161036	7.16035430686751	1.03108355330519	0.960893475021129	1.07304668010418	0.283250172446386	0.436392961464839
ENSG00000188372	20.9135725683916	-2.70939905091723	1.19516555457895	-2.26696547648726	0.0233923347814141	0.0937980577203535
ENSG00000106211	22.0797607669761	-0.990391614608573	0.978510112532489	-1.01214244178359	0.311469952012404	0.465267875566566
ENSG00000146701	46.214653074805	0.38748716618742	0.781549786418606	0.495793323625679	0.620040235768099	0.733138162364156
ENSG00000127948	67.8739848332715	-1.30310096319096	0.829632402034263	-1.57069680498948	0.116253091694133	0.243536340211122
ENSG00000071462	43.9184693568748	1.89576016516038	0.922830717308612	2.05428810463664	0.0399478153645055	0.123713264736294
ENSG00000165215	12.0356390988346	-0.738701564947349	0.95352666842674	-0.774704672042536	0.438514189654298	0.584735215291185
ENSG00000189143	67.5217697823997	-4.16811767475227	1.09498296444588	-3.80655938045718	0.000140913471145472	0.00308902459246752
ENSG00000169919	24.6850762148326	-2.11024125135953	1.06162412506519	-1.98774801884797	0.0468395652844718	0.13651531420517
ENSG00000164776	299.042467284248	2.65227181348747	1.17669313732364	2.2540046587847	0.0241958748924046	0.0944900542887802
ENSG00000129103	11.591541091144	-1.44101938780902	0.986379837266941	-1.46091731943933	0.144038132989791	0.280135000092312
ENSG00000146729	7.80743740237976	-1.91637445185132	1.07421917573195	-1.78396969179548	0.0744285901685593	0.182445162322131
ENSG00000140688	11.0677726473401	0.37674912359099	0.980370606226083	0.384292553446985	0.700761626561315	0.79447263831425
ENSG00000140675	2044.08631080375	1.50268177600046e-05	0.720811919432205	2.08470716908253e-05	0.999983366443361	0.999983366443361
ENSG00000140682	22.9388065164139	-1.93339808479349	1.05167132198653	-1.83840525492456	0.0660027113687404	0.167960792416802
ENSG00000140691	11.0892860923876	0.922042856313544	0.928077092325079	0.993498130638676	0.320467261015182	0.473768680831296
ENSG00000145075	6.62558934850279	2.13884737036504	0.837302078577763	2.55445128477177	0.0106355311127172	0.0590860871588589
ENSG00000163728	16.3828492018132	-2.32481093950851	0.948360294243872	-2.45140054219803	0.0142301506086446	0.0708798867414074
ENSG00000104450	19.8293894295023	3.61017363798678	0.86134706806035	4.19131122848825	2.77346894632843e-05	0.000733773810024306
ENSG00000136518	50.0836779679656	-2.28395912433233	1.06457927271659	-2.14541010037151	0.0319200722443138	0.111282777890801
ENSG00000171121	18.9535188100709	1.49100573059245	1.04715904001799	1.42385795625355	0.154487594628736	0.292487617467978
ENSG00000121858	6.80457040784156	-1.07296491178013	0.985700088681859	-1.0885308057697	0.276360844624857	0.429786247974354
ENSG00000135972	6.44014257953113	-1.82752221863779	0.994655507827002	-1.83734187792348	0.0661594412950393	0.168082222959003
ENSG00000115590	38.8232334139324	-3.33859499133497	1.12425306290912	-2.96961164837392	0.00298176436855085	0.0272869051210128
ENSG00000071054	9.90029502910766	-0.715392090541507	0.936324195910037	-0.764043152645648	0.444841527254014	0.591772278778747
ENSG00000158435	18.0222236616997	-2.59098623442054	1.07372858984311	-2.41307371241659	0.0158186200324482	0.075949293310509
ENSG00000204634	21.1592403921763	-1.51176219480282	0.984880161422962	-1.53497070406882	0.124791024340157	0.256347827108395
ENSG00000170485	69.9125939483397	-3.45734915574914	1.12984919035554	-3.06000941122167	0.00221330036437471	0.0235038713434809
ENSG00000158417	85.7081737708436	0.30484601383496	0.769416877008965	0.396203960355042	0.691954569933785	0.787688640625663
ENSG00000150551	1037.83578390474	-2.45027520151087	1.06456521601705	-2.30166753961611	0.0213539281082631	0.090268877912203
ENSG00000144224	35.8512558717495	-2.42746689236411	0.888645172404326	-2.73164922034779	0.00630181963805545	0.0431228407679738
ENSG00000262919	9.02772944080284	-2.38875310527616	1.07614533706055	-2.21973094433596	0.0264370369790796	0.0996747745562595
ENSG00000126775	8.87944268837532	-0.660754916250337	0.982835800445465	-0.672294309945621	0.501396351440145	0.636914487818629
ENSG00000070367	6.98201282357487	-1.25467574692203	0.97471668558182	-1.2872209591581	0.198017283949343	0.345569341567087
ENSG00000089009	32.1397361156516	-1.34215091812639	1.10508214533601	-1.21452592804157	0.224546954997716	0.37290833597835
ENSG00000100567	57.2944457616501	-2.7653955967957	1.05346274601433	-2.6250530521922	0.00866354672857422	0.0537139897171602
ENSG00000100612	12.9516300812695	-1.24919969033186	1.00848343778007	-1.23869132950926	0.215459830889318	0.364926170529425
ENSG00000114742	24.0769945935056	-0.483154757627518	0.952860502216324	-0.507057178363165	0.612114699763941	0.727573190465441
ENSG00000114745	24.1583860083896	-2.34101977221333	1.09103312629102	-2.14569082807931	0.0318976534318147	0.111282777890801
ENSG00000144659	9.04404963959005	-0.0871181967623877	0.96664191978311	-0.0901245797222769	0.928188216904763	0.952075413663342
ENSG00000168028	36.4430451657076	-1.83381529102131	1.07924501426412	-1.69916494103213	0.0892881100930259	0.203132105170865
ENSG00000168314	6.46099616785906	-2.04023797516413	1.07389232012588	-1.8998533995708	0.0574523609247699	0.154939627133672
ENSG00000168036	35.340685278208	-2.04750645385157	0.936836471359654	-2.18555374011003	0.0288482701890561	0.105273889667316
ENSG00000244607	23.2143459406669	-1.86081081139614	1.04872652440689	-1.77435276794255	0.0760048172978625	0.184686290013571
ENSG00000163788	17.9092283549564	-1.19472985373165	0.987217440381678	-1.21019929841367	0.226202427259752	0.374969987451363
ENSG00000163817	9.6750324481719	-2.21915424484462	1.16437277896404	-1.9058795301098	0.0566658374229405	0.1538291809574
ENSG00000163825	16.09904855481	-2.9887814648973	1.07100634382878	-2.79062909582085	0.0052605716990399	0.0393247257950733
ENSG00000163827	15.2841559621066	-1.23653142655441	1.1595307536977	-1.06640675343121	0.286239810143061	0.439454716022538
ENSG00000160799	15.2323588474347	-0.789694607405098	1.02495061838148	-0.770470882443217	0.441020620802053	0.587708330543423
ENSG00000088727	9.69522293054582	1.40767274001095	0.913788830105143	1.54047925914019	0.123443574680989	0.254260624628158
ENSG00000151806	7.20831042905108	-1.01955085261623	0.920031846869717	-1.10816908793441	0.267788798200086	0.421242348373175
ENSG00000163281	20.9798002858187	-0.343991336498219	1.01355093433031	-0.339392254347343	0.73431425283513	0.820987410546818
ENSG00000145246	10.3897421170619	-2.53753298005495	1.07222634501885	-2.3666019696712	0.0179522281483814	0.0821093713671869
ENSG00000109180	16.120888935019	-2.83799021336622	1.01710126190038	-2.7902730236158	0.00526636112798147	0.0393247257950733
ENSG00000145247	25.886889154532	-3.40871000272248	1.08172927497402	-3.15116737762722	0.00162619269791806	0.0191953284227327
ENSG00000145216	26.5748516536129	-1.56158489625939	0.890856943793052	-1.75290197504724	0.0796188345419372	0.19017954754875
ENSG00000072201	104.157999329389	-0.229995921685756	0.998507092570742	-0.230339797680967	0.817827737814148	0.879437045322923
ENSG00000134851	11.0305776513118	-0.805022831176157	1.05713601876233	-0.761513009573415	0.446350711373733	0.592752199569877
ENSG00000171497	193.318490499536	1.34752676378857	1.0675951724933	1.26220762186617	0.206874086824331	0.356683467676332
ENSG00000093010	56.0756327569698	-0.622889263816035	0.937126069617204	-0.664680328518096	0.506254978412317	0.641701953784244
ENSG00000163590	23.5713438639387	-2.25334395302919	1.12496843557073	-2.00302860220786	0.0451742185333604	0.133309617545909
ENSG00000014641	8.60111813757022	-1.89416934241972	1.00368649181027	-1.88721215028346	0.0591317967138125	0.157612382488908
ENSG00000173889	8.40929730991504	-0.188054882272749	0.998410897564395	-0.188354196384981	0.850599002978443	0.902899471954114
ENSG00000163581	8.832081349186	-2.14531365921782	1.02998875838716	-2.08285152798864	0.0372647590511222	0.120009246243006
ENSG00000166266	21.9143172960888	1.0172848208909	1.01222150600803	1.00500218070138	0.314895799806636	0.468905972637828
ENSG00000075239	76.2367189385222	-1.99545904593951	0.922528802600971	-2.16303170189757	0.0305387414007798	0.107902412095279
ENSG00000110723	6.47216719300565	-2.04834134746345	1.06913528344472	-1.91588602413697	0.0553796047971747	0.151479507239331
ENSG00000157045	149.608650202478	-3.65024046044161	0.919866030905226	-3.96823052249192	7.24082745737909e-05	0.00173610152083566
ENSG00000137710	12.580719408468	-2.58740319607886	1.00467557694867	-2.5753618933757	0.0100135254019402	0.0577659952228469
ENSG00000137714	13.8798088671284	-1.8858753567759	1.02179109657176	-1.84565647822069	0.0649421003035471	0.166366699358586
ENSG00000170145	107.371507377372	1.61348659799468	1.07169243625851	1.50555004720167	0.132182720061996	0.266536641176259
ENSG00000137713	74.4120363251805	-3.35210532078693	0.925803805302472	-3.62075128832696	0.000293748791510578	0.00546372752209676
ENSG00000109846	25.6277136417723	1.21292122169396	1.05299135361849	1.15188146372322	0.249369786232885	0.40237427652404
ENSG00000150764	7.02702483081922	-1.91241883712286	1.00760463618214	-1.89798534906419	0.0576980120372672	0.155329121879275
ENSG00000150776	408.250268133512	-1.71609019281497	0.993899497039041	-1.72662346437183	0.084235309055027	0.197643855879112
ENSG00000150779	8.47337690047418	1.48931873211614	0.919201566239028	1.62023084687484	0.105182697466625	0.227488159637119
ENSG00000150782	8.45095926948269	-2.27654684723869	1.09538304033215	-2.07831120568417	0.0376807050224777	0.120715862126598
ENSG00000197580	17.2145819183956	-3.15618852125067	1.03630394899545	-3.04562047101156	0.00232200734751044	0.0240086231446216
ENSG00000109906	41.1887725721285	0.429869610780156	1.06773720999685	0.402598698214728	0.687243467480651	0.784682428381035
ENSG00000076053	29.1772132643999	6.28093141549505	0.737459206735322	8.51698827288396	1.63756074222509e-17	3.35044927859254e-15
ENSG00000109917	27.7585190836461	-3.10575845571124	1.04424162119793	-2.97417608402583	0.00293776439509067	0.0270750718574573
ENSG00000160584	23.8614125909426	-3.23887085602191	1.10540651429254	-2.93002693049514	0.00338932628717365	0.0295506885662953
ENSG00000181090	10.2121623211471	-1.70659327870022	1.01153135823401	-1.68713828277127	0.0915767653356256	0.206361417787712
ENSG00000165724	13.6359116235479	-1.43182658127834	1.06463108882153	-1.34490397313427	0.178656247018411	0.321769966020836
ENSG00000165802	12.3938859932924	-2.51575795897421	1.03323838891905	-2.43482819255888	0.0148988619580535	0.0728098843141182
ENSG00000176919	22.8059217016183	-1.26961988979833	0.93307247117574	-1.36068733031907	0.173612520146991	0.315498440927695
ENSG00000130560	7.47902034693299	-1.94677425938944	1.03574428463495	-1.87958967118566	0.0601640220335735	0.159175330707791
ENSG00000165688	10.4972633841234	-1.42228234675056	1.0213860084153	-1.39250228124552	0.163770351325068	0.303326015821746
ENSG00000148384	8.73435691526885	-1.71997889746995	0.979623000221189	-1.75575593578509	0.0791300912669328	0.189581397975154
ENSG00000148303	287.325228677114	-1.87347451066691	1.16816408627246	-1.60377684323874	0.108763250657721	0.232033118482653
ENSG00000148290	11.4713944583442	0.720750154508425	1.00828875055586	0.714825147172458	0.474717094274242	0.616028229314016
ENSG00000198870	62.7011175743538	-1.03228707116273	1.00257928830343	-1.0296313550518	0.303183090517905	0.456783949336992
ENSG00000123454	106.801022892736	1.7597608399092	1.03451076942677	1.70105608555849	0.0889324560231423	0.202623390894598
ENSG00000148308	29.9946603253035	-3.2905471830872	1.13662905987702	-2.89500532692981	0.00379152098388546	0.0322265052698685
ENSG00000130714	71.232989038692	-2.24709183496063	1.06668194707166	-2.10661841716691	0.0351506690085931	0.1161220701694
ENSG00000130723	11.3142232789603	-1.61679359863846	1.03727682991501	-1.55869055589619	0.119069638115392	0.247745572458398
ENSG00000130707	258.861904453938	-2.67407545502023	0.950051983050281	-2.8146622529377	0.0048828521744421	0.037463683308407
ENSG00000148358	9.18663576687655	1.09852846066393	0.961106026408535	1.14298363601872	0.253045385305365	0.40574518678274
ENSG00000136819	64.0660769563662	-3.09917181806548	1.03942789851425	-2.98161308013321	0.00286734131826208	0.0266662742598374
ENSG00000136827	36.6815276818256	-0.938645712038506	1.09384230724788	-0.858117944258485	0.390827339750586	0.54396784838755
ENSG00000136816	7.2281197882	1.72167271178646	0.809242428214817	2.12751167234825	0.0333775925257359	0.11356522334976
ENSG00000148331	92.1340230619376	6.30263015378612	0.864661310835629	7.28913168058266	3.11959035642596e-13	3.30138717374872e-11
ENSG00000095321	10.7723238582842	-0.945417840282575	0.983006933260253	-0.961761111030002	0.336169616978543	0.490353875716326
ENSG00000148341	12.343911486506	0.74704732894973	1.01481416357884	0.736142000930685	0.461644284454313	0.604688992313395
ENSG00000167136	584.972435508515	-1.2767503018279	0.823439823455283	-1.55050832551485	0.121019556787658	0.250952040392786
ENSG00000107021	7.94428852923853	-2.23024340703248	1.08489468604075	-2.05572341327581	0.0398091838034652	0.123549198916362
ENSG00000160447	33.6024546292107	0.873264343977786	0.992392500440445	0.879958628859259	0.378881721864391	0.532398957662592
ENSG00000130254	22.1161810677517	-1.69044479469017	0.848487027720924	-1.99230481959257	0.0463376232222856	0.135696722966789
ENSG00000160633	51.399771129758	-3.13827767422509	0.902124608372679	-3.47876296145624	0.000503733944865984	0.00826716297750645
ENSG00000174917	7.46394299030477	-0.637458126545499	0.977821676177059	-0.651916542735826	0.51445501249813	0.644944749784732
ENSG00000148090	12.4133495780371	-2.94268366807889	0.975318134522324	-3.0171526232516	0.00255161305752338	0.0250242393731456
ENSG00000130222	16.095917794562	-0.239110812583997	1.02156566262824	-0.234063087015693	0.814936002278297	0.87688591348746
ENSG00000048828	10.7455779643124	-0.743338874248524	0.941452474119839	-0.789566010693709	0.429781264808089	0.578002697305338
ENSG00000127080	10.7735664188906	0.77181400881148	0.981850748181409	0.786080786963842	0.431820159496479	0.579473576517138
ENSG00000082781	9.87357408582084	-0.419681083751735	0.898421939275051	-0.467131383824377	0.640405881673575	0.748440841910206
ENSG00000160145	11.1647344121195	0.274142546059486	1.04391616874392	0.26260973272341	0.79285139766868	0.861636310001833
ENSG00000173175	14.2863073691219	-0.335457007483639	1.06847582212819	-0.313958444857906	0.753552600278535	0.832188891779354
ENSG00000065485	12.5453161378824	-1.60601093597137	1.02139622023464	-1.57236819968105	0.115865184811733	0.242934546142654
ENSG00000169087	14.5350284157985	-3.01912763272273	1.0211460241225	-2.95660714667831	0.00311044140586334	0.0279121189315631
ENSG00000163840	11.9954543227987	-0.173205538701913	0.888608506316942	-0.194917714010871	0.845457366389416	0.899379084037822
ENSG00000138496	20.0631826562979	-2.32609704084148	1.00803302510671	-2.30756035060979	0.0210236019322363	0.0901622499952832
ENSG00000114030	28.9522216857205	-1.5101573580297	1.09028741199255	-1.38510024184341	0.166021817985063	0.306202499637114
ENSG00000114023	49.7863583757115	-1.6671312575869	1.06790518308487	-1.56112291989354	0.118494751180165	0.24705189631245
ENSG00000173230	10.1614310924435	-0.440651567966524	0.889655960052663	-0.495305587499734	0.620384427389936	0.733138162364156
ENSG00000180353	10.5976376978418	-0.982989960198404	1.03107756999757	-0.953361792363229	0.340406793055295	0.494860048735141
ENSG00000113924	16.3594714097646	0.0700419896948727	0.917880957630159	0.0763083590662033	0.939173775663736	0.95853818340938
ENSG00000065518	13.1311712236831	-1.54529439433062	1.02764409197955	-1.50372527452956	0.132652118648675	0.267307519456851
ENSG00000163430	12.506941330467	-2.43759626719105	1.07464092127986	-2.26828908049394	0.0233115930293071	0.0937033631047918
ENSG00000082701	117.407199540257	-0.875076230996127	1.07180482103838	-0.816451105480509	0.414242177459929	0.565026330055343
ENSG00000183833	17.6021516629414	-2.91268078507471	1.11881955725096	-2.60335168991096	0.00923171999563207	0.0556623745905596
ENSG00000138495	8.30208389369075	-1.08977154699938	1.08161088098604	-1.00754491856248	0.313672983286551	0.467538798303266
ENSG00000113845	21.4450988388789	-1.8432748648216	1.05888817895507	-1.74076441824156	0.0817248813613542	0.193230863557778
ENSG00000176142	9.90915104395825	-0.325969773055731	0.990788967907768	-0.32900020449771	0.742155533464065	0.824648788664084
ENSG00000122218	38.981627769765	1.0876569009221	0.965430633218401	1.12660284799152	0.259910434462872	0.41287014667006
ENSG00000258465	10.0505975172648	-2.68575160556343	0.983331903445059	-2.73127679083128	0.00630894607521024	0.0431228407679738
ENSG00000132693	158.504821222958	0.872129210314464	1.04298345570939	0.836187003293623	0.403049708799483	0.553945166281063
ENSG00000132703	55.2810023409059	-0.377936956158358	0.804859676884618	-0.46956875466944	0.63866315228862	0.747542797244002
ENSG00000143294	12.0845897684144	-1.72468425844388	1.02840141633525	-1.67705356201265	0.0935320084401979	0.209219922669801
ENSG00000143314	15.6420505768479	-2.43712992711304	0.95651841879395	-2.54791740464962	0.0108368125090717	0.0597767937675921
ENSG00000143303	8.50112004990371	-0.288482820555492	0.949286267426725	-0.303894442018524	0.76120831229704	0.837029133084778
[truncated: 1,070 more rows]
