# Supplementary material for: Transposable elements are the primary source of novelty in primate gene regulation
Source: Genome Res. 2017 Oct;27(10):1623–33. doi: 10.1101/gr.218149.116 (PMC5630026; doi:10.1101/gr.218149.116)
Supplement: Supplemental Material [file supp_gr.218149.116_Supplemental_FILE_S3.zip › FILE_S3/HSVsRH_Dbinding_27Ac_no_FDR.csv]

	baseMean	log2FoldChange	lfcSE	stat	pvalue	padj
HS_H3K27ac_10000:10001	30.7109789003723	-0.34969440123908	0.459881168232634	-0.760401654590442	0.447014534574621	0.999952971369996
HS_H3K27ac_10002	144.787574811018	-0.156318660620328	0.52645188595561	-0.296928674377489	0.766520963901489	0.999952971369996
HS_H3K27ac_10003	22.6932615967915	-0.805048047488716	0.470439292893613	-1.71126872191514	0.0870315175641087	0.999952971369996
HS_H3K27ac_10004:10005:10006:10007:10008	145.554853005208	-0.0536284561885784	0.620118723912791	-0.0864809497287818	0.931084099244215	0.999952971369996
HS_H3K27ac_10009	35.5508788039153	0.348922449345347	0.505942159076019	0.689648891846787	0.490415013128961	0.999952971369996
HS_H3K27ac_10010	41.9287986712875	-0.672060659924863	0.459068056389244	-1.46396738037252	0.14320286123825	0.999952971369996
HS_H3K27ac_10011	28.35877108975	-0.52024422488833	0.421504267640324	-1.23425612699196	0.217107478728188	0.999952971369996
HS_H3K27ac_10012	39.3241866204199	-0.104032540877624	0.524345395362099	-0.198404604670518	0.842728515051846	0.999952971369996
HS_H3K27ac_10013	22.0379664580686	-0.841097742588765	0.567441570869901	-1.48226317169421	0.138270283550426	0.999952971369996
HS_H3K27ac_10014:10015	21.9994692983281	-0.219826984368604	0.456281402990995	-0.481779408337935	0.629962658800507	0.999952971369996
HS_H3K27ac_10016	25.4092701291656	-0.136541733358257	0.443565820034699	-0.307827445648484	0.758213636370015	0.999952971369996
HS_H3K27ac_10017	35.0737181714549	0.298196152774472	0.48914538689937	0.609626832350805	0.54210903290461	0.999952971369996
HS_H3K27ac_10018	28.6354317839831	0.172634658530015	0.480383832977114	0.359368169116216	0.71931968380997	0.999952971369996
HS_H3K27ac_10019	33.2726168645528	0.0535131700738284	0.508919341509477	0.105150592066527	0.91625631511355	0.999952971369996
HS_H3K27ac_10020	25.6689565227666	-0.786301481243615	0.483111885671229	-1.62757635356277	0.103614746472538	0.999952971369996
HS_H3K27ac_10021	52.5445284551271	1.11659870216259	0.534553864211169	2.08884226065849	0.036721924801613	0.789206956625732
HS_H3K27ac_10022	154.047144252735	0.188407703188427	0.655667596258062	0.287352469854667	0.773842450696522	0.999952971369996
HS_H3K27ac_10023	26.9530242124307	0.183655756608469	0.494269744065637	0.37156989440179	0.710213107494731	0.999952971369996
HS_H3K27ac_100232	8.41694927381268	-0.456185002467847	0.798343173305912	-0.571414671937132	0.567718585862725	0.999952971369996
HS_H3K27ac_100233	28.1299375465746	-0.581561341957451	0.486509574314952	-1.19537491687875	0.231940581230353	0.999952971369996
HS_H3K27ac_100241:100242:100243	28.1032099438033	-0.226799889698074	0.436737372392843	-0.519304973731602	0.60354808550541	0.999952971369996
HS_H3K27ac_100247	38.4919582356091	0.022110466950895	0.42657255024393	0.0518328404822379	0.958661887792311	0.999952971369996
HS_H3K27ac_100248:100249:100250	36.36228118831	-0.55263374575762	0.497976695171915	-1.10975824996557	0.267103214498946	0.999952971369996
HS_H3K27ac_10024:10025	24.093123874273	-0.049834258631632	0.479484141667119	-0.103933069524183	0.917222463526619	0.999952971369996
HS_H3K27ac_100251	22.9426638230929	-0.492481371987274	0.477421303819495	-1.03154460860312	0.302285500544238	0.999952971369996
HS_H3K27ac_100252:100253	18.4227686524745	-0.16525956330705	0.506605038498826	-0.326209869125557	0.744265574976359	0.999952971369996
HS_H3K27ac_10026	23.3061882972515	0.0622175389550231	0.496383188548956	0.125341752884298	0.900252998781489	0.999952971369996
HS_H3K27ac_10027	28.7040787621771	-0.14558346790584	0.468099758396425	-0.311009491661706	0.755793405922779	0.999952971369996
HS_H3K27ac_100271:100272	22.9113756393839	-0.516851176059339	0.445467891303995	-1.16024338936391	0.245949725869656	0.999952971369996
HS_H3K27ac_10028	28.8933065222717	-0.0947860006161417	0.524845428315062	-0.18059793513004	0.85668317675972	0.999952971369996
HS_H3K27ac_10029	34.6490230490849	-0.0724859877598311	0.566879912718244	-0.127868330017647	0.898253174250144	0.999952971369996
HS_H3K27ac_10030:10031	61.3039487063968	0.310719444101466	0.644102169324576	0.482407075926006	0.629516795503683	0.999952971369996
HS_H3K27ac_10032:10033	38.4502073834935	-0.111308766739382	0.508902465581537	-0.218723182274597	0.826865689352402	0.999952971369996
HS_H3K27ac_10034	65.1071481499755	1.02048612087	0.717187729635398	1.42289958221789	0.15476526737871	0.999952971369996
HS_H3K27ac_100370:100371:100372:100373	48.5829563276583	-0.259521108297046	0.556302765776266	-0.466510548325082	0.640850098982844	0.999952971369996
HS_H3K27ac_100374:100375:100376	51.5086671729878	0.379196610163591	0.471296491575949	0.804581865007335	0.421061010622166	0.999952971369996
HS_H3K27ac_100377:100378:100379:100380:100381:100382	57.3285878082533	-0.0633937468299765	0.571926787842396	-0.110842415808377	0.911741309615472	0.999952971369996
HS_H3K27ac_100397:100398:100399	42.2905870931879	0.0759407056551722	0.59420639715968	0.12780189849549	0.898305747604176	0.999952971369996
HS_H3K27ac_100400	19.7722228165379	-1.01307108278302	0.56605067930369	-1.78971798784734	0.0734992591768795	0.999952971369996
HS_H3K27ac_10046	29.8675316425195	-0.279699264444826	0.449186994255347	-0.622678902154113	0.533495549675501	0.999952971369996
HS_H3K27ac_100461	21.6285157155445	1.00087595182899	0.481737123572919	2.07763924109845	0.0377425990590023	0.797967192204742
HS_H3K27ac_100462:100463:100464	38.5409268148742	-0.39467235715305	0.464693232526829	-0.849318065182417	0.395704331264269	0.999952971369996
HS_H3K27ac_100465	27.8058713288315	0.511208322497518	0.454952114869678	1.12365303026222	0.261160249644677	0.999952971369996
HS_H3K27ac_100466	20.5447142161364	0.0992748932304657	0.471689393006618	0.210466664509187	0.833303466826128	0.999952971369996
HS_H3K27ac_100467	22.0591565419695	0.470053043039183	0.467906994727893	1.00458648478324	0.315096007811184	0.999952971369996
HS_H3K27ac_10053:10054:10055	68.3944728612777	0.348782015605917	0.606748821819976	0.57483756550153	0.565401158186333	0.999952971369996
HS_H3K27ac_100549	119.199460127688	0.0870970311667403	0.683654317867946	0.127399226320054	0.898624428558588	0.999952971369996
HS_H3K27ac_100558:100559:100560	55.4921549803609	0.413958632269865	0.547142905182253	0.75658229020072	0.44930015468763	0.999952971369996
HS_H3K27ac_100561:100562	24.676113662626	0.293843755899165	0.473617700582238	0.620423931660346	0.534978720616399	0.999952971369996
HS_H3K27ac_100563	27.4952936877196	1.10759621470542	0.539643249715233	2.05246005632405	0.0401249731393587	0.813592032153344
HS_H3K27ac_100565:100566:100567	107.716498294745	0.3552721221079	0.633087366950898	0.561173924254683	0.57467897717471	0.999952971369996
HS_H3K27ac_100568	16.8095991470217	0.57808470766741	0.446481429587553	1.29475644306512	0.195404262062376	0.999952971369996
HS_H3K27ac_10056:10057	22.9705921693942	0.197351503066517	0.580044456825061	0.340235133263308	0.733679462184221	0.999952971369996
HS_H3K27ac_100570:100571:100572:100573:100574:100575:100576	17.0239833251248	-0.691974679342826	0.505980060719547	-1.36759278292267	0.171439576771499	0.999952971369996
HS_H3K27ac_10058:10059	40.1451722730171	0.18449598105331	0.506284186988451	0.364411897102207	0.715550452754499	0.999952971369996
HS_H3K27ac_10060	203.964999898908	0.556119648402212	0.721713155332752	0.770554955653827	0.440970769154696	0.999952971369996
HS_H3K27ac_10061:10062	37.6536236330027	0.0587049282361216	0.409388686914717	0.143396557141187	0.885977001879843	0.999952971369996
HS_H3K27ac_10063	41.6898223884484	1.00840454427924	0.469286129839365	2.14880534531122	0.0316498335073791	0.72948625883077
HS_H3K27ac_10064	59.1094789005992	-0.218600701824136	0.504044906270584	-0.433692909311507	0.664511456352257	0.999952971369996
HS_H3K27ac_10065:10066	42.7657504492353	0.165891773048776	0.416174653157926	0.398610948047875	0.690179893443241	0.999952971369996
HS_H3K27ac_10067	33.8269661101427	-0.397595228735575	0.417446535967697	-0.952445869059367	0.340870906224023	0.999952971369996
HS_H3K27ac_100676	67.5732054767949	0.448316400976411	0.509212236405763	0.880411680875581	0.378636330918273	0.999952971369996
HS_H3K27ac_100677	14.493929003997	-0.105892462783845	0.625057236595613	-0.16941242590933	0.865472250312572	0.999952971369996
HS_H3K27ac_100678	18.3817794438546	0.110984634157214	0.510972035970577	0.217202951129022	0.828050184915922	0.999952971369996
HS_H3K27ac_10068	29.7941235606126	0.0739308964070887	0.535527019158627	0.13805259821109	0.890198848113894	0.999952971369996
HS_H3K27ac_100680	15.2362924175754	1.38840673083864	0.647054969845905	2.14573227243627	0.0318943448443498	0.732594827311221
HS_H3K27ac_100682	15.2982033915258	-0.319308236789279	0.476890235157239	-0.669563378004579	0.503136166188226	0.999952971369996
HS_H3K27ac_10069	102.953250498631	-0.00380026038618645	0.631906041676339	-0.00601396431675981	0.995201579647147	0.999952971369996
HS_H3K27ac_100690	12.7336345417251	-0.271282391109888	0.62057025548322	-0.43715016746758	0.662002446685561	0.999952971369996
HS_H3K27ac_100691	16.8137318294225	-0.243017444943261	0.575798914772531	-0.422052627590075	0.67298660444483	0.999952971369996
HS_H3K27ac_100693	23.9062365978967	-0.626187132968482	0.60201515657473	-1.04015177380464	0.298269393026579	0.999952971369996
HS_H3K27ac_100694	74.163272768687	0.127743008081345	0.63859168131365	0.200038634732234	0.841450365578991	0.999952971369996
HS_H3K27ac_100695:100696:100697	106.674263144391	0.181999135542229	0.482902504602485	0.376885880291814	0.706258414927404	0.999952971369996
HS_H3K27ac_100698	6.62840622932471	1.28296617454042	0.825724436761129	1.55374616206443	0.12024497719076	0.999952971369996
HS_H3K27ac_100704	13.9161477891066	-0.155426369948457	0.602013667296401	-0.258177477342774	0.796269939309497	0.999952971369996
HS_H3K27ac_100706	21.404828509482	-0.651859484641626	0.572940188064309	-1.13774438976597	0.255227231928589	0.999952971369996
HS_H3K27ac_100707	17.4268382432177	0.951128671061037	0.619695454330319	1.53483241552721	0.124824998139937	0.999952971369996
HS_H3K27ac_100708	22.3920341071651	0.651549247498025	0.585202008000983	1.11337493479163	0.265547435407745	0.999952971369996
HS_H3K27ac_100709	10.7292747239817	-0.154200668345015	0.58554450889086	-0.26334576791968	0.792284086519971	0.999952971369996
HS_H3K27ac_10070:10071	68.7249867156347	-0.0683596469216409	0.597725112450573	-0.114366362559836	0.908947377790675	0.999952971369996
HS_H3K27ac_100710	18.7091981359474	-1.45540503572496	0.513005948109863	-2.83701395878022	0.0045537621079218	0.248367236215632
HS_H3K27ac_100711	25.155068176963	-0.0819850247224605	0.614158819702746	-0.133491569431733	0.893804631219437	0.999952971369996
HS_H3K27ac_100713	18.8296465252255	-1.05473839182992	0.562544748826086	-1.87494131627918	0.0608007972439071	0.960859335018994
HS_H3K27ac_100715:100716	14.0017846170237	-0.0937417403334093	0.508192102523774	-0.184461230050351	0.85365163916565	0.999952971369996
HS_H3K27ac_100718	19.4487581305312	-0.0393142317464811	0.506814774456199	-0.0775712029876485	0.938169150023898	0.999952971369996
HS_H3K27ac_100719	16.6658585441611	-0.410075250222713	0.583401981766707	-0.702903423435224	0.482115937547907	0.999952971369996
HS_H3K27ac_10072	25.9048488079999	-0.0216773034780731	0.499080187750696	-0.0434345101450941	0.965355168531194	0.999952971369996
HS_H3K27ac_100720	24.6383754725528	0.0853654465131677	0.465432425326585	0.183411042866788	0.85447551188332	0.999952971369996
HS_H3K27ac_100721:100722	17.283950222751	-1.09089768099479	0.501510471588562	-2.1752241334848	0.0296133245261063	0.707030519797444
HS_H3K27ac_100724	13.5299351591549	0.239429282618593	0.612404297854518	0.390966039032391	0.69582233883998	0.999952971369996
HS_H3K27ac_100727	219.689150824453	-0.0234871663528476	0.821908975361586	-0.0285763594959099	0.977202466772374	0.999952971369996
HS_H3K27ac_100728	50.2272986548297	-0.688792943558162	0.534314979237424	-1.28911404381964	0.197358441873571	0.999952971369996
HS_H3K27ac_100729:100730	39.4777623091423	0.199716868704932	0.61435158090381	0.325085626720642	0.745116266896763	0.999952971369996
HS_H3K27ac_10073	24.558119219003	0.269560556428281	0.567145654725538	0.475293346924665	0.63457790050362	0.999952971369996
HS_H3K27ac_10074	182.627064804171	0.474573293115195	0.676257542857814	0.701764140196771	0.48282626556188	0.999952971369996
HS_H3K27ac_100741	91.2916726985013	0.137392950610451	0.692111978305848	0.198512603331561	0.842644024934973	0.999952971369996
HS_H3K27ac_100744	24.6471652670034	0.0752987817226897	0.648965031231014	0.116029027912115	0.907629536215635	0.999952971369996
HS_H3K27ac_100745	5.37544528534943	-1.48479598136856	0.900518713034801	-1.64882301708613	0.0991838980504708	0.999952971369996
HS_H3K27ac_10075	36.5219350861212	-0.605783570264954	0.595717651229505	-1.01689713073748	0.309202368446992	0.999952971369996
HS_H3K27ac_100750	10.5827285096887	0.656738308273948	0.727802107821387	0.90235834880973	0.36686653917227	0.999952971369996
HS_H3K27ac_100755	25.727547448746	0.00464311832520459	0.583296573193698	0.00796013304138292	0.993648799817024	0.999952971369996
HS_H3K27ac_100761	18.816914363745	-0.0754410560458609	0.559872877604714	-0.134746759601247	0.892812101478964	0.999952971369996
HS_H3K27ac_10076:10077:10078	27.0853985343873	0.179413322806823	0.683425985592293	0.262520487352165	0.792920192456596	0.999952971369996
HS_H3K27ac_100778	53.0552745517871	0.449835977039734	0.471338979269007	0.954378901013828	0.339891882323623	0.999952971369996
HS_H3K27ac_100779	33.7739058080996	-0.701393201142067	0.544675712231569	-1.28772622937127	0.197841279744106	0.999952971369996
HS_H3K27ac_100780	27.1488384021286	-0.192460570160533	0.566586657425616	-0.339684261247892	0.734094315434348	0.999952971369996
HS_H3K27ac_100781	28.8248857303795	0.63377760027464	0.539652412702602	1.17441817243187	0.240227569894779	0.999952971369996
HS_H3K27ac_100782	24.0625478135681	-0.205031331098929	0.520662109231015	-0.39378961415446	0.693736372870464	0.999952971369996
HS_H3K27ac_100783:100784	11.8930716198635	-0.413078520064798	0.628603329275997	-0.657137022389887	0.511092815498767	0.999952971369996
HS_H3K27ac_10079	20.6254549825605	0.11861779474981	0.584903620347283	0.202798872537976	0.839292239210787	0.999952971369996
HS_H3K27ac_10080	81.0492319678871	0.244906382487639	0.672385295990141	0.364235184719492	0.715682395262133	0.999952971369996
HS_H3K27ac_100803	20.8698252521658	0.438078398210988	0.505376616820789	0.866835511636531	0.386032141696513	0.999952971369996
HS_H3K27ac_100804	32.7927582234015	-0.622225566690412	0.518703700109953	-1.19957803763211	0.230303260351014	0.999952971369996
HS_H3K27ac_10081	27.581529776293	-0.269235663962533	0.472992812519616	-0.569217241438247	0.569208721412906	0.999952971369996
HS_H3K27ac_100812	37.2322669204502	-0.226015825332881	0.579849005418995	-0.389783932059284	0.696696326257383	0.999952971369996
HS_H3K27ac_100813	22.2763776037337	0.444454800807865	0.521782435720403	0.851801000534304	0.394324550959926	0.999952971369996
HS_H3K27ac_100820	12.3281968074621	-0.676435333539715	0.633637114342753	-1.06754373793485	0.285726374119898	0.999952971369996
HS_H3K27ac_100821	138.038427439028	-0.439861901353634	0.660261307594558	-0.666193666498684	0.505287320654686	0.999952971369996
HS_H3K27ac_100822	17.1955908909918	0.115865887904604	0.488590527439418	0.237143131922406	0.812545752098024	0.999952971369996
HS_H3K27ac_100823	18.482032032443	0.189914277016488	0.556108679906516	0.341505687428603	0.732722924004179	0.999952971369996
HS_H3K27ac_100824	18.2208070187586	-0.579953915170167	0.493533591477089	-1.17510525156845	0.239952609905937	0.999952971369996
HS_H3K27ac_100825	12.752258055493	-0.672918203181154	0.554189302997045	-1.21423888830409	0.224656514411816	0.999952971369996
HS_H3K27ac_100826:100827	66.6242483373463	-0.422172106284902	0.526179742629974	-0.802334396559593	0.422359550597253	0.999952971369996
HS_H3K27ac_100828	21.3876731374587	0.550286290638358	0.488126716145548	1.12734311078821	0.259597441765493	0.999952971369996
HS_H3K27ac_100829:100830	30.2648152175642	0.37423428932497	0.503058018041159	0.743918744764647	0.456925634409017	0.999952971369996
HS_H3K27ac_10082:10083:10084	82.2848447641849	-0.0222476481129474	0.544809510200795	-0.040835645664019	0.967426921918246	0.999952971369996
HS_H3K27ac_100831:100832:100833	116.693019261919	0.291757091446786	0.616464054665529	0.473275107021582	0.636016919384003	0.999952971369996
HS_H3K27ac_100835	8.48000282260295	0.214482794250247	0.766999378623122	0.279638810966543	0.779754627667046	0.999952971369996
HS_H3K27ac_100836	26.6998033009572	0.169692328412501	0.46682263758082	0.363504926178998	0.716227733682064	0.999952971369996
HS_H3K27ac_100837	14.7990116939417	0.217974113663557	0.488673574030568	0.446052590619361	0.655559257684488	0.999952971369996
HS_H3K27ac_100838	20.855726966352	-0.279634413390871	0.453845384661241	-0.616144666976387	0.537799044217861	0.999952971369996
HS_H3K27ac_100839:100840:100841	93.889088447926	0.233409151085563	0.693112186573246	0.336755226076085	0.736301427954279	0.999952971369996
HS_H3K27ac_100842	22.0983920110687	-0.412123743876801	0.449409839086441	-0.917033202287171	0.359125241905839	0.999952971369996
HS_H3K27ac_100843	87.7564747254511	-0.154097883485642	0.592788298957797	-0.259954327297903	0.794899004208896	0.999952971369996
HS_H3K27ac_10085	44.8915180365697	0.661509853164325	0.471173540781988	1.40396222603341	0.160330098207561	0.999952971369996
HS_H3K27ac_10086	62.5461161705761	0.44566609596209	0.581063712357588	0.766983183571832	0.443091513944427	0.999952971369996
HS_H3K27ac_100862	28.5429528640199	-0.326077148851899	0.569646338036097	-0.572420337109648	0.567037241215682	0.999952971369996
HS_H3K27ac_100863	37.6241164623052	0.515296807055431	0.461890034245074	1.11562659691857	0.264582002446217	0.999952971369996
HS_H3K27ac_100864:100865:100866:100867	185.571254433346	-0.0956400390637006	0.60846121508161	-0.15718346000225	0.875100263268999	0.999952971369996
HS_H3K27ac_100868	62.892099228374	0.346436273826359	0.418079365796501	0.82863757977232	0.407309516472567	0.999952971369996
HS_H3K27ac_100869	25.6867640621876	-0.158321710859413	0.430807977777014	-0.367499487071617	0.713246474371366	0.999952971369996
HS_H3K27ac_100870	240.697979018339	0.0844771455076169	0.758596192257064	0.111359833294537	0.911331010283299	0.999952971369996
HS_H3K27ac_100871:100872	21.1369603180008	0.497160234735355	0.442301296508999	1.12403069730826	0.261000003448553	0.999952971369996
HS_H3K27ac_100873	21.941633596228	2.73076685395525	0.648963803641958	4.20788777221518	2.57768822481331e-05	0.0065166152100493
HS_H3K27ac_100874	15.1554758982978	-1.08130157956407	0.543229812180743	-1.99050485690999	0.046535349501208	0.865300736864869
HS_H3K27ac_100875	294.190691058608	0.201878033758605	0.690707059410897	0.292277356960541	0.770074569859146	0.999952971369996
HS_H3K27ac_100876	78.1725792169966	-0.528206213424053	0.470493130082625	-1.12266509254087	0.261579758728699	0.999952971369996
HS_H3K27ac_10087:10088:10089	115.29271713651	-0.0182799076981932	0.577255097769895	-0.0316669489257242	0.974737652597011	0.999952971369996
HS_H3K27ac_100896	19.302330534343	1.08451383006871	0.521450498488797	2.07980207749674	0.0375436904850891	0.795176702930177
HS_H3K27ac_1008:1009:1010:1011:1012:1013:1014:1015	6.06094616370708	-0.614526407984428	0.876937947978956	-0.700763844694716	0.483450404980071	0.999952971369996
HS_H3K27ac_10090	33.4818390520799	0.146259017789365	0.518937560696422	0.281843190523892	0.778063751569527	0.999952971369996
HS_H3K27ac_100904:100905:100906:100907:100908:100909:100910:100911:100912:100913	117.510285108868	0.554813617038404	0.564414368962021	0.982989887480589	0.325612415736054	0.999952971369996
HS_H3K27ac_10091	69.3018510757076	0.605058422416918	0.533087144637503	1.13500846625809	0.256371771101448	0.999952971369996
HS_H3K27ac_100914:100915	47.141964824227	0.168104946630246	0.550661616609744	0.305278126456711	0.760154333854601	0.999952971369996
HS_H3K27ac_100916	32.6246434417134	0.405520571147234	0.43381913282496	0.934768756063269	0.349907484485518	0.999952971369996
HS_H3K27ac_100917	35.4739549611771	-0.00532213685944057	0.435377315096497	-0.0122241942216511	0.990246747069161	0.999952971369996
HS_H3K27ac_100926	100.573767725099	0.265116480343923	0.652916634921902	0.406049511015499	0.684706221992168	0.999952971369996
HS_H3K27ac_100927:100928	18.0732804264658	0.18997961759473	0.484104823144934	0.392434878794531	0.694736919112069	0.999952971369996
HS_H3K27ac_100929	20.5026780635717	-0.536517281657906	0.446037308852007	-1.20285292510345	0.229033239856766	0.999952971369996
HS_H3K27ac_10092:10093	33.0023305728461	-0.24590721580666	0.507076717921928	-0.484950712812102	0.627711307881228	0.999952971369996
HS_H3K27ac_100930:100931:100932:100933:100934	9.60239934550657	-0.311020272719652	0.624855540428038	-0.497747483372872	0.618662035609762	0.999952971369996
HS_H3K27ac_100935:100936	18.3215466317655	0.125562456718823	0.419162967794631	0.29955522402051	0.764516442524778	0.999952971369996
HS_H3K27ac_100937	55.4481341244054	0.118201973784342	0.479397427237927	0.246563638160031	0.805245948350836	0.999952971369996
HS_H3K27ac_100938:100939	23.4254131054943	-0.169082781365028	0.472992901534612	-0.357474247111201	0.720736802118906	0.999952971369996
HS_H3K27ac_100940	35.9569293032203	-0.477117893435183	0.459031436412294	-1.03940134724595	0.298618117728468	0.999952971369996
HS_H3K27ac_100941:100942	32.0711231991646	-0.0283804661058643	0.486299064285058	-0.0583601083987039	0.953461789472817	0.999952971369996
HS_H3K27ac_100944:100945	51.9834105766346	-0.546768589213468	0.470682213099754	-1.16165126702501	0.24537714844195	0.999952971369996
HS_H3K27ac_100946	29.9765756787883	-0.0215860418361566	0.438306409072716	-0.0492487478835279	0.960721063178284	0.999952971369996
HS_H3K27ac_100947	20.5086147163049	0.00542379884108738	0.558353657720801	0.0097139129762798	0.992249540700461	0.999952971369996
HS_H3K27ac_100948:100949:100950	27.9272443232586	-0.294829278919492	0.536981014271927	-0.549049726309673	0.582971324880459	0.999952971369996
HS_H3K27ac_10094:10095:10096:10097:10098:10099	83.105601623312	-0.0838928159654902	0.535533717105546	-0.156652724722758	0.875518547155769	0.999952971369996
HS_H3K27ac_100951	30.4816991928976	-0.321924986265486	0.461064823655218	-0.698220661713763	0.485039206930927	0.999952971369996
HS_H3K27ac_100952	29.5007089388037	-1.72070744831972	0.395343063817381	-4.35244122333852	1.34629972139283e-05	0.00410172648451015
HS_H3K27ac_100953	21.4314380987134	-0.856386095393871	0.486000944565454	-1.76210788264946	0.0780510717269338	0.999952971369996
HS_H3K27ac_100954	20.9950641696965	-0.915697509616449	0.469648890546161	-1.94974911694473	0.0512060289625345	0.897313261373909
HS_H3K27ac_100955	25.3927890924496	-0.938146613009314	0.461042394228978	-2.03483806424834	0.0418671696469525	0.826812813980758
HS_H3K27ac_100956	16.7112556870774	-0.576272740340318	0.523167431918701	-1.10150729036564	0.270675933303218	0.999952971369996
HS_H3K27ac_100957	38.2294589797776	0.0118216971736755	0.399587157291478	0.0295847775834602	0.97639820572898	0.999952971369996
HS_H3K27ac_100958:100959	21.9618148470202	-0.705876584096366	0.476284130987015	-1.48204934443976	0.138327165811129	0.999952971369996
HS_H3K27ac_100960:100961	36.8520176101489	-0.254343378248401	0.487418822393145	-0.521816898657334	0.601797822661018	0.999952971369996
HS_H3K27ac_100962	27.5238078511185	-0.535377484714087	0.401411163967099	-1.33373840284614	0.182289604368139	0.999952971369996
HS_H3K27ac_100963	18.3658109036974	-0.504232898367054	0.585897937463513	-0.860615588697913	0.389449797376447	0.999952971369996
HS_H3K27ac_100964:100965:100966	46.6259033191509	0.174152745267858	0.416423806147579	0.418210348920682	0.675793329944332	0.999952971369996
HS_H3K27ac_100968:100969	47.7880648201266	0.222242044231417	0.47210208666572	0.470749972322785	0.637819293824874	0.999952971369996
HS_H3K27ac_100970:100971	51.3730445363623	-0.266858597187517	0.499780249137886	-0.533951867141298	0.593374835773124	0.999952971369996
HS_H3K27ac_100972:100973:100974:100975:100976:100977:100978:100979:100980	88.1296023390151	0.0309155880063462	0.65909582722301	0.0469060593762273	0.962588098727932	0.999952971369996
HS_H3K27ac_100981:100982:100983:100984	30.2686842772531	-0.151789430223625	0.438030941529543	-0.346526730951008	0.728946898773109	0.999952971369996
HS_H3K27ac_100985	21.3907084899874	0.0646024384814377	0.534141293201338	0.120946347537086	0.903733531569549	0.999952971369996
HS_H3K27ac_100986	11.7163632616484	-0.509291900774204	0.658104348249105	-0.773877124697902	0.439003458320362	0.999952971369996
HS_H3K27ac_100987:100988	17.706273174756	-0.129898780259555	0.52270219522888	-0.248513936702858	0.803736788308529	0.999952971369996
HS_H3K27ac_100989	28.4920154050581	-0.523195834929643	0.48538782267696	-1.0778923790139	0.281081786830544	0.999952971369996
HS_H3K27ac_100990	26.2836089206794	-0.561337230004715	0.491836780184991	-1.14130795544323	0.253741792715931	0.999952971369996
HS_H3K27ac_100992:100993	30.7729538389206	-0.446790757112698	0.486389886214574	-0.918585623952701	0.358312354239944	0.999952971369996
HS_H3K27ac_100994	24.0408370720835	-0.20454352587896	0.463064081900513	-0.441717537321119	0.658693617503043	0.999952971369996
HS_H3K27ac_100996	24.689604765507	-0.0251702584031739	0.469670597217752	-0.0535913011209947	0.957260787253539	0.999952971369996
HS_H3K27ac_100998:100999:101000	39.7698645398394	-0.546782156123096	0.398323561981209	-1.37270854228024	0.169842972521232	0.999952971369996
HS_H3K27ac_10100	33.840984294609	-0.578301507441	0.538805624585162	-1.07330265508317	0.283135344324784	0.999952971369996
HS_H3K27ac_101007	21.0648145981699	-0.366246991666854	0.485969054114843	-0.75364262099764	0.451063844575066	0.999952971369996
HS_H3K27ac_101008:101009	27.0675838524615	-0.145105982005911	0.421022241279908	-0.344651583167647	0.730356321292408	0.999952971369996
HS_H3K27ac_10101	35.6032518531557	-0.0594660311577058	0.524852863697938	-0.113300384299569	0.909792412576309	0.999952971369996
HS_H3K27ac_101010	33.7991342779863	-0.0907981390942494	0.429731861444411	-0.211290218949695	0.832660814791927	0.999952971369996
HS_H3K27ac_101011:101012	19.6879759375531	-0.29276176393355	0.550233087005383	-0.532068628455064	0.594678464337377	0.999952971369996
HS_H3K27ac_101013	31.3312966313478	0.13241237169248	0.476420228007398	0.277931884307868	0.781064647632903	0.999952971369996
HS_H3K27ac_10102	17.8856511585581	-0.342748288736384	0.616664076682124	-0.555810370178354	0.578340495530205	0.999952971369996
HS_H3K27ac_101021	27.7686838989175	0.0731169682359669	0.524558828542869	0.139387546748709	0.889143912550422	0.999952971369996
HS_H3K27ac_101022	28.6310388925803	-1.42476448313483	0.479809883865816	-2.9694354598441	0.00298347477016003	0.19301078340676
HS_H3K27ac_101023	137.150721740683	0.221142512197706	0.617821355701788	0.357939249196896	0.720388777412873	0.999952971369996
HS_H3K27ac_101024	29.495760646203	-0.0404601976692573	0.524147162826581	-0.0771924385721494	0.938470456845108	0.999952971369996
HS_H3K27ac_101025	23.8454795371995	-0.337897698725747	0.563986833434717	-0.599123381423512	0.549090610848201	0.999952971369996
HS_H3K27ac_101026:101027:101028	23.3626084195117	-0.194641177812507	0.483902844264341	-0.402231935851529	0.68751334108722	0.999952971369996
HS_H3K27ac_101029	5.25359447320878	0.0844385442307815	1.00373950041207	0.0841239626378324	0.932957872740541	0.999952971369996
HS_H3K27ac_10103	65.3008010443027	0.160096337568842	0.890654699007025	0.179751297273041	0.857347819867058	0.999952971369996
HS_H3K27ac_101033:101034	16.2472979654475	-0.0565919074636009	0.633667215754232	-0.0893085614287959	0.928836690224565	0.999952971369996
HS_H3K27ac_101035:101036	45.2618687825071	-0.472455179814555	0.472322288361948	-1.00028135757275	0.317174366426368	0.999952971369996
HS_H3K27ac_101037:101038	47.6442844828947	-0.469104537621743	0.505441930125619	-0.928107680945969	0.353351715720253	0.999952971369996
HS_H3K27ac_101039	20.0367321323787	-0.414655799374408	0.556226028516727	-0.745480754433876	0.455981141419757	0.999952971369996
HS_H3K27ac_101040	30.1796999643842	-0.443398410756964	0.504194481882492	-0.879419403999553	0.379173914976096	0.999952971369996
HS_H3K27ac_101041	19.9832893172574	-0.595719190950444	0.539523924412932	-1.10415713556847	0.269524980078713	0.999952971369996
HS_H3K27ac_10104:10105	67.9002162288816	1.09193464420773	0.541912082157847	2.01496641274308	0.0439081684267584	0.840418488941285
HS_H3K27ac_10106	33.9420453433503	-0.124986201365052	0.521464850413935	-0.239682888052452	0.810576101674867	0.999952971369996
HS_H3K27ac_101060	50.9233446882402	-0.333776651479874	0.629063287177028	-0.53059311882231	0.595700765141597	0.999952971369996
HS_H3K27ac_10107	42.8394065037852	0.18339528143964	0.501172567140122	0.365932402258492	0.714415517240198	0.999952971369996
HS_H3K27ac_101084	12.0441623343211	-0.799927419377082	0.596869542559965	-1.34020478905023	0.180178775073011	0.999952971369996
HS_H3K27ac_101085	18.475102535358	0.691768183436337	0.521500707528538	1.32649519636266	0.184675725216571	0.999952971369996
HS_H3K27ac_101086:101087	19.5649085333121	-0.373427303719431	0.485183753212684	-0.769661599851091	0.441500654254875	0.999952971369996
HS_H3K27ac_101088	18.4461921625399	-0.0218155052850724	0.601450518913641	-0.0362714880094813	0.971065884246578	0.999952971369996
HS_H3K27ac_101089:101090	27.738806365121	0.168713577927792	0.505625344250946	0.333673103704348	0.738626247611535	0.999952971369996
HS_H3K27ac_10108:10109	9.31478207639392	-0.511845960793874	0.648150853506101	-0.789701900452803	0.42970188121448	0.999952971369996
HS_H3K27ac_101091	23.0614095583367	0.495019147026291	0.502511595978825	0.985089997897582	0.324579865953748	0.999952971369996
HS_H3K27ac_101092	37.0669138405707	0.344245721964416	0.537040534545587	0.641005100770834	0.521519368953823	0.999952971369996
HS_H3K27ac_101093	29.2982998338082	0.291132957278194	0.612273220997825	0.475495166690016	0.634434077436333	0.999952971369996
HS_H3K27ac_101094	83.7145919557815	-0.163278483601543	0.656798082909433	-0.248597686032007	0.803671998597398	0.999952971369996
HS_H3K27ac_101096	23.9945737671334	1.1676743934304	0.497735285030076	2.34597471497292	0.0189773948291551	0.566837840556903
HS_H3K27ac_101097	37.2357862045002	-0.0426429770106545	0.458711857387435	-0.0929624476104126	0.925933394454639	0.999952971369996
HS_H3K27ac_101098	366.285242669499	0.438555395489704	0.755937187408516	0.580147931328987	0.561814863122643	0.999952971369996
HS_H3K27ac_101111	99.0918811092156	-0.0661198253523144	0.478609762591914	-0.138149763168729	0.890122057470091	0.999952971369996
HS_H3K27ac_101112	20.0029504791534	-0.0308143400967822	0.547458294954296	-0.0562861872416321	0.95511382237465	0.999952971369996
HS_H3K27ac_101113	56.6805182559163	-0.14698839816978	0.451351477613819	-0.32566282699875	0.744679471996162	0.999952971369996
HS_H3K27ac_101114	25.0968301487359	-0.474465921145939	0.533131273438194	-0.889960774737677	0.373486948635017	0.999952971369996
HS_H3K27ac_101115	173.406437866627	0.0327492354141084	0.723763952814612	0.0452485030330005	0.963909233985514	0.999952971369996
HS_H3K27ac_101116	31.1428691894826	0.78138769663058	0.510063877816692	1.53194086194709	0.125537028843756	0.999952971369996
HS_H3K27ac_101117	28.7145580163624	-0.4971463928495	0.585986049275085	-0.848392881476467	0.396219205747413	0.999952971369996
HS_H3K27ac_101118	27.2463122579376	-0.274478917808231	0.461841524600228	-0.594314073525158	0.552302067412635	0.999952971369996
HS_H3K27ac_101119:101120:101121	27.2545326166241	0.256356486239838	0.460141947980369	0.55712479021968	0.577442171060508	0.999952971369996
HS_H3K27ac_101122:101123	24.7517614752357	-0.0274193318056534	0.448241393597714	-0.0611709052249235	0.951223100593791	0.999952971369996
HS_H3K27ac_101182:101183:101184:101185:101186:101187:101188	75.7330620953313	-0.385867010148909	0.448018484200363	-0.86127475485217	0.38908673633373	0.999952971369996
HS_H3K27ac_101235:101236	12.37335329207	-0.00338789209052703	0.597288662035389	-0.00567211853475012	0.995474328461443	0.999952971369996
HS_H3K27ac_101237	18.8776365890946	-0.168133835057459	0.576949417402405	-0.291418675513092	0.7707311330866	0.999952971369996
HS_H3K27ac_101240:101241:101242:101243	23.6739746972498	-0.425416624798708	0.586401736708649	-0.725469585384386	0.468163997143601	0.999952971369996
HS_H3K27ac_101244:101245:101246	8.20195712432502	-0.230380317944603	0.711879960967263	-0.323622423128157	0.746223909608628	0.999952971369996
HS_H3K27ac_101247:101248	25.6357065610198	-0.0574023307131256	0.430653477241759	-0.133291227742488	0.893963064944607	0.999952971369996
HS_H3K27ac_101249:101250:101251	35.2522064292497	-0.82962581622645	0.4742017871216	-1.74952064449666	0.0802010634430142	0.999952971369996
HS_H3K27ac_101252:101253:101254:101255:101256:101257	59.9129585495405	-0.65892911917891	0.3726038940297	-1.76844399572052	0.0769867070042317	0.999952971369996
HS_H3K27ac_101260	12.507334540604	0.128537605941972	0.517806016438552	0.248235056877183	0.803952543556863	0.999952971369996
HS_H3K27ac_101261:101262	10.9502067354753	-0.19797096225953	0.548685406348023	-0.360809600490742	0.718241785431456	0.999952971369996
HS_H3K27ac_101263:101264	23.0442701495515	-0.0867439251540587	0.469390935004031	-0.18480102338004	0.853385105144337	0.999952971369996
HS_H3K27ac_101267:101268	19.449448037739	-0.333722502970411	0.490216229432604	-0.680765921105213	0.49601961684574	0.999952971369996
HS_H3K27ac_101269	9.80422102548647	0.108248296425441	0.545841786593205	0.198314418361148	0.842799071497275	0.999952971369996
HS_H3K27ac_101270:101271	33.1910623772023	0.179316874513907	0.424274086048039	0.422643947416585	0.672555057357188	0.999952971369996
HS_H3K27ac_101272	26.3503223996738	-0.622257470592724	0.472567735238094	-1.3167582638269	0.187919666783738	0.999952971369996
HS_H3K27ac_101273	9.89727969519953	0.930451781055621	0.723764340822	1.28557284267263	0.198592179641285	0.999952971369996
HS_H3K27ac_101274	16.6660509104038	-0.803271669184512	0.506238693008094	-1.58674490962244	0.112570430505403	0.999952971369996
HS_H3K27ac_101275:101276:101277:101278	36.2300236540075	0.0646667002542369	0.473787164609328	0.136488923898053	0.8914347800593	0.999952971369996
HS_H3K27ac_101279:101280	24.3280516978364	0.0994116530468549	0.417892155232668	0.237888296781991	0.811967732803193	0.999952971369996
HS_H3K27ac_101281:101282:101283	34.2352587155531	1.18524777499108	0.453969808593518	2.61085154244772	0.00903170917816236	0.366679163285621
HS_H3K27ac_101285	15.8773683071713	0.146278948232361	0.505004486364052	0.289658710332546	0.772077347059723	0.999952971369996
HS_H3K27ac_10130	26.5338936326377	0.663335014602563	0.489778494562666	1.35435716750869	0.175622455748958	0.999952971369996
HS_H3K27ac_101337:101338	21.0209387060155	-0.304602740182316	0.512187619809147	-0.594709298705459	0.552037805091661	0.999952971369996
HS_H3K27ac_101339:101340	42.7253834365231	0.420802728216041	0.527566805594309	0.797629274157996	0.425085657735099	0.999952971369996
HS_H3K27ac_10134	46.7927087024053	0.602884137528747	0.474577638050478	1.27035934521766	0.203956657830243	0.999952971369996
HS_H3K27ac_101341	19.741680675353	-0.912221146169803	0.440916991529352	-2.068918104076	0.0385537724045739	0.802860305679652
HS_H3K27ac_101342:101343:101344:101345:101346	150.857360423216	-0.0380763743938814	0.520933225420153	-0.073092620197476	0.94173241418092	0.999952971369996
HS_H3K27ac_101347	21.6367247389331	-0.593026742723913	0.454465813317018	-1.30488746424198	0.191931170418459	0.999952971369996
HS_H3K27ac_101348	15.5294480364885	0.31328038445039	0.504150654517351	0.621402316238801	0.534334948445675	0.999952971369996
HS_H3K27ac_101349	21.1091014191984	0.0385668964111955	0.474690959084389	0.0812463260003636	0.935246058441904	0.999952971369996
HS_H3K27ac_10135	26.5698212954285	0.677340721742812	0.491391253521167	1.37841428167308	0.168075416457043	0.999952971369996
HS_H3K27ac_101350	19.7311462404171	0.51954063806092	0.434318820462464	1.19621949034516	0.231610916915014	0.999952971369996
HS_H3K27ac_101351:101352:101353:101354:101355:101356	51.3666644310807	-0.145191710107801	0.461033425077669	-0.31492664568375	0.752817349904984	0.999952971369996
HS_H3K27ac_101357:101358	17.6153971516231	-0.489144068643008	0.496850300144946	-0.984489832249895	0.324874728338484	0.999952971369996
HS_H3K27ac_101359	18.0172954152988	-0.855349107106495	0.54285044108747	-1.5756625441678	0.115103593858101	0.999952971369996
HS_H3K27ac_101360:101361:101362:101363:101364	33.8691120671069	-0.741619256193751	0.408995645882446	-1.81326931878123	0.0697902929944128	0.999952971369996
HS_H3K27ac_101365:101366	25.2336721878952	-1.01470593399949	0.537142786576487	-1.88908044445087	0.0588810503604344	0.952536751692229
HS_H3K27ac_101367	13.2560110185592	-0.491836999141498	0.529907086610602	-0.928157051620864	0.353326109112719	0.999952971369996
HS_H3K27ac_101368	11.5663812344069	0.193158246448848	0.586418050020317	0.329386597909385	0.741863496452616	0.999952971369996
HS_H3K27ac_101369	14.6699634156035	-0.794798160552739	0.601215152048279	-1.32198624376805	0.186172731689392	0.999952971369996
HS_H3K27ac_101370:101371	34.838915552028	-0.423747720479821	0.369135995658336	-1.14794472894492	0.250991381559454	0.999952971369996
HS_H3K27ac_101372:101373	19.2776198835777	-0.133484089317955	0.441381869489349	-0.302423136392956	0.76232951968202	0.999952971369996
HS_H3K27ac_101374:101375	17.8773034285581	-1.14509787989698	0.476800483764015	-2.4016290228089	0.0163222519232821	0.527013579762059
HS_H3K27ac_101376	25.1780515308141	0.489695452491821	0.528299785048554	0.926927222669256	0.353964321935295	0.999952971369996
HS_H3K27ac_101377:101378:101379:101380:101381	59.4755428725554	-0.127219055888139	0.408059701582467	-0.311765791610344	0.755218523493483	0.999952971369996
HS_H3K27ac_10138	111.96335612636	0.198438408318066	0.599329628166016	0.331100614740671	0.740568487305483	0.999952971369996
HS_H3K27ac_101382:101383:101384	19.6748704833446	0.00372688892519634	0.488504474693313	0.00762918073071104	0.993912853533231	0.999952971369996
HS_H3K27ac_101385	8.37382068157652	-0.604067961685537	0.704997704368489	-0.856836778251127	0.391535096741938	0.999952971369996
HS_H3K27ac_10139	62.2920887535147	0.0901209261123367	0.613875645800245	0.146806485529908	0.883284765441215	0.999952971369996
HS_H3K27ac_10140:10141	20.8223356346219	0.341249103032363	0.669181545989615	0.509949960630952	0.610086519011529	0.999952971369996
HS_H3K27ac_10142	43.0676459526244	-0.517610777530351	0.492289340632964	-1.05143608607253	0.293058349447911	0.999952971369996
HS_H3K27ac_101422	9.33532572745273	-0.206502738423883	0.703228833155325	-0.293649419204448	0.769025808617511	0.999952971369996
HS_H3K27ac_101423:101424:101425	25.392075247541	-0.644322188555819	0.474221794173971	-1.35869375147159	0.174243652961347	0.999952971369996
HS_H3K27ac_101427:101428:101429:101430:101431	17.6442190836596	-1.48276478158964	0.444076231366468	-3.33898704064169	0.000840844869266161	0.0785720559320211
HS_H3K27ac_101432:101433	48.7016210330911	-0.734801959029402	0.376630808336294	-1.95098739339799	0.0510585454491651	0.897313261373909
HS_H3K27ac_101434:101435	25.7289195144967	-0.782221390686627	0.486682621824318	-1.60725153438701	0.107999201284559	0.999952971369996
HS_H3K27ac_101436	17.7196423402796	0.212397075358151	0.464157148249698	0.457597337796229	0.647241756492873	0.999952971369996
HS_H3K27ac_101439:101440:101441	58.5938306430277	0.328582723314275	0.472093514722466	0.696011940573769	0.486421351947943	0.999952971369996
HS_H3K27ac_101442:101443	51.7260506132682	0.234852765612962	0.613611810394252	0.382738339834213	0.70191378399608	0.999952971369996
HS_H3K27ac_101465	19.3428577748576	-0.757143046809312	0.530313784624134	-1.42772650600803	0.153370593819436	0.999952971369996
HS_H3K27ac_101466	31.649364635349	-1.06513475630407	0.506700971576539	-2.1020973237727	0.0355447512762342	0.775415057523038
HS_H3K27ac_101467:101468:101469:101470	55.9479675722727	0.0962989596596485	0.449008817558129	0.214470085873495	0.830180492238604	0.999952971369996
HS_H3K27ac_101473	32.6911346940255	0.0445253889625619	0.531279738448737	0.0838078054558788	0.933209241999566	0.999952971369996
HS_H3K27ac_101474	27.1981666192075	-0.430887124831442	0.454582934132319	-0.947873517631922	0.343193848139513	0.999952971369996
HS_H3K27ac_101475:101476	66.8602314411422	-0.22525902667965	0.444089542334114	-0.507237854545502	0.611987937204511	0.999952971369996
HS_H3K27ac_10147:10148	37.7379013708641	0.0565830350500714	0.492795163070933	0.114820597461763	0.908587322618625	0.999952971369996
HS_H3K27ac_101493:101494:101495	9.96580033146942	-0.875319782304052	0.608125984594608	-1.4393724400505	0.15004502852283	0.999952971369996
HS_H3K27ac_101496	12.3794321518696	-0.24242519109919	0.569202348752275	-0.425903356917976	0.670178268723775	0.999952971369996
HS_H3K27ac_101497:101498	9.87404612608883	-0.810333583790386	0.651328378355786	-1.24412448577167	0.213453750536101	0.999952971369996
HS_H3K27ac_101499	2.41224155868133	-0.366963634045473	1.38607415052497	-0.264750362674672	0.791201777531713	0.999952971369996
HS_H3K27ac_10149:10150	19.5017339886836	0.0368286788351585	0.478418174067177	0.0769800999031178	0.938639375960719	0.999952971369996
HS_H3K27ac_101500	14.8863269790701	-0.701856605366568	0.585742002470398	-1.19823506322997	0.230825518684929	0.999952971369996
HS_H3K27ac_10151	28.4852393940232	-0.179395905795223	0.522508822934093	-0.343335648932862	0.731345964930563	0.999952971369996
HS_H3K27ac_101519:101520:101521	17.6401269872532	0.0960533281442145	0.524466270855657	0.183144910324748	0.854684318323474	0.999952971369996
HS_H3K27ac_10152	128.573306135401	0.361843278489531	0.48582858492304	0.744796188859186	0.456394939202596	0.999952971369996
HS_H3K27ac_10153:10154	102.486875085062	0.372574401239906	0.669088515859174	0.556838732707114	0.577637617658722	0.999952971369996
HS_H3K27ac_10156	30.3724037974114	0.026139567683581	0.477924798244439	0.054693892804055	0.956382334917968	0.999952971369996
HS_H3K27ac_10157	29.5258657077212	0.217894041717269	0.451428477560065	0.482676775056304	0.629325256340434	0.999952971369996
HS_H3K27ac_10158	24.3779332762379	0.128220145419819	0.519198197157441	0.246957994310865	0.80494073299011	0.999952971369996
HS_H3K27ac_101616	18.0790439144227	0.00361428096038451	0.491997878126394	0.00734613119501302	0.994138688056159	0.999952971369996
HS_H3K27ac_101617	17.7837859249032	-0.337575669982101	0.49625870237348	-0.680241310364055	0.496351679144393	0.999952971369996
HS_H3K27ac_101618:101619	28.7189079887855	-0.366202187693469	0.509116354220044	-0.719289774641954	0.471962394890343	0.999952971369996
HS_H3K27ac_10163	25.2640387902123	-0.236563126645762	0.442483633484996	-0.534625709842856	0.592908701803031	0.999952971369996
HS_H3K27ac_10164	19.1497713112327	-0.239571110627812	0.538926703944217	-0.44453375361524	0.656656730919962	0.999952971369996
HS_H3K27ac_10165:10166	19.1877973140406	-0.344153393937388	0.510070229412352	-0.674717664533931	0.499855159460115	0.999952971369996
HS_H3K27ac_10167	18.8816873497158	-0.754630455303456	0.550504647130417	-1.37079761131368	0.17043805579341	0.999952971369996
HS_H3K27ac_10168	17.4294272040645	-0.4564750125857	0.488949794494416	-0.933582583990456	0.350519252533667	0.999952971369996
HS_H3K27ac_10169:10170	32.8803636831416	-0.194258123717989	0.52867752834981	-0.367441612894608	0.713289636464524	0.999952971369996
HS_H3K27ac_1016:1017:1018:1019:1020:1021:1022	48.5955056880294	-0.0992786204078255	0.575037049291474	-0.172647345993011	0.86292863394008	0.999952971369996
HS_H3K27ac_101713:101714	62.5664058430006	0.202254169505938	0.680191445491366	0.297348887356016	0.766200161748404	0.999952971369996
HS_H3K27ac_101715:101716	39.2824918469009	0.421807305460001	0.473833948195947	0.890200685421486	0.373358136696836	0.999952971369996
HS_H3K27ac_10171:10172:10173	80.7522778980051	-0.2974429446498	0.593669820780285	-0.501024196006559	0.616354094397347	0.999952971369996
HS_H3K27ac_101725	25.1102279015459	-0.0539137985045775	0.518930742451384	-0.103894015316752	0.917253456491839	0.999952971369996
HS_H3K27ac_101726	36.8713846633582	0.627249398926915	0.437032637586933	1.43524612347091	0.151216974455394	0.999952971369996
HS_H3K27ac_101727:101728	28.0741866532289	0.751855639540102	0.460724227103812	1.6318995080124	0.102700657704712	0.999952971369996
HS_H3K27ac_101729	18.7855846361101	1.32353070947073	0.59685472273287	2.21750898344334	0.026588329857753	0.668855050183107
HS_H3K27ac_101730	30.0928619608627	-0.325871985707949	0.390215710234805	-0.835107293634749	0.403657300434839	0.999952971369996
HS_H3K27ac_101731	29.0738876356276	-0.152266361816446	0.468137865270512	-0.325259657704595	0.744984560737548	0.999952971369996
HS_H3K27ac_101732	28.2532174457313	0.530044400886767	0.484558743316825	1.09387026484878	0.274011881701433	0.999952971369996
HS_H3K27ac_101733:101734	39.8046545570422	0.570948225177323	0.485378263700235	1.17629541303468	0.23947684811154	0.999952971369996
HS_H3K27ac_101735	31.5363990253573	-0.131928175588598	0.479616513329422	-0.275070127741793	0.783262361237439	0.999952971369996
HS_H3K27ac_101736	24.5913988774037	-0.21865295244481	0.574056608773615	-0.380890924523853	0.703284186988817	0.999952971369996
HS_H3K27ac_101737	23.7042474213417	0.147704573059882	0.58973064232843	0.250461079106727	0.80223080001703	0.999952971369996
HS_H3K27ac_101742	25.9137894964773	-0.302497248071291	0.589981101808311	-0.512723623085769	0.608144662682888	0.999952971369996
HS_H3K27ac_101743	55.5657988699231	0.0997736172810806	0.66651169240196	0.149695224282591	0.881005076194411	0.999952971369996
HS_H3K27ac_101744	36.4764573929628	-0.0673253950674889	0.486940367236446	-0.138262094493385	0.890033281947315	0.999952971369996
HS_H3K27ac_101745	23.2071735782633	0.356238249213522	0.470233095644696	0.757578002299295	0.448703653272489	0.999952971369996
HS_H3K27ac_101746	22.85001382605	0.17836556431855	0.508808490424977	0.350555400853418	0.725921920562385	0.999952971369996
HS_H3K27ac_101747	69.1434263779132	-0.184004563736143	0.586149696844176	-0.313920769262224	0.753581215596405	0.999952971369996
HS_H3K27ac_101748	39.3304692316895	0.187192476888408	0.630377850666603	0.296952814396093	0.76650253366265	0.999952971369996
HS_H3K27ac_101749	33.13344736048	-0.517891355750416	0.486877490753165	-1.06369952521172	0.287464839621612	0.999952971369996
HS_H3K27ac_10174:10175:10176	60.82518422057	-0.0348250856092191	0.513423693395912	-0.0678291361640857	0.945921649862142	0.999952971369996
HS_H3K27ac_101750:101751	17.579655851952	-0.553050726505734	0.483646849173922	-1.14350114644674	0.252830578994171	0.999952971369996
HS_H3K27ac_101753	17.8962530996517	0.505712659423174	0.645095103490593	0.783935045680514	0.433078224637938	0.999952971369996
HS_H3K27ac_101757	11.3265220509597	-0.338352846257619	0.543763595708767	-0.622242549754723	0.53378239127268	0.999952971369996
HS_H3K27ac_101758	358.238902039952	0.371692544039359	0.780833258207918	0.476020379680582	0.634059858960917	0.999952971369996
HS_H3K27ac_101759	22.6727580275272	0.0745717798548819	0.476124075789768	0.156622577279224	0.875542308049256	0.999952971369996
HS_H3K27ac_101760	21.2817622672022	-0.446832137140342	0.468048236173382	-0.954671127047725	0.339744035429766	0.999952971369996
HS_H3K27ac_101761	25.5235069788313	-0.478162434835686	0.489741999900336	-0.976355785154211	0.328888184260113	0.999952971369996
HS_H3K27ac_101762	21.8104391460437	0.335203393818326	0.631173162057893	0.531079922228347	0.595363396814458	0.999952971369996
HS_H3K27ac_101763	29.7684263148285	-0.310191526406186	0.613484549478025	-0.505622393701859	0.613121757926435	0.999952971369996
HS_H3K27ac_101764	6.49794253314678	-0.456027911172828	0.92027094687687	-0.495536572919587	0.620221412391204	0.999952971369996
HS_H3K27ac_101768	29.515716008638	0.226526670339286	0.477051039630592	0.474847870606673	0.634895409669403	0.999952971369996
HS_H3K27ac_101769	21.4645506655319	-0.518944507285953	0.541936810101519	-0.957573830773261	0.338277700354444	0.999952971369996
HS_H3K27ac_10177	26.0333380405531	-1.30102034786143	0.567112952171126	-2.29411150438483	0.021784094715937	0.605234481873958
HS_H3K27ac_101770	25.3811560011051	0.325881777433256	0.498996852799514	0.65307381320136	0.513708693514317	0.999952971369996
HS_H3K27ac_101782	12.0345440909125	0.72906404025461	0.613646380572203	1.18808496772161	0.234799936078531	0.999952971369996
HS_H3K27ac_101783	37.6442878607947	-0.280341960848334	0.445076724096952	-0.62987333569766	0.528777459678371	0.999952971369996
HS_H3K27ac_101785:101786	27.0324115603596	-0.0442841266281972	0.478342466506561	-0.0925782880027647	0.926238593320038	0.999952971369996
HS_H3K27ac_101787	39.757809778685	-0.639329715031246	0.474408201843231	-1.34763630254966	0.177775388476105	0.999952971369996
HS_H3K27ac_101791	23.080030311099	-0.274787122706269	0.51250144153896	-0.536168487411718	0.591842110401047	0.999952971369996
HS_H3K27ac_101792	85.9776067535325	0.202002998823867	0.667908656014364	0.302441055382165	0.762315861523167	0.999952971369996
HS_H3K27ac_101793	25.8353811351216	-0.31392317883383	0.510009622383869	-0.615524031422195	0.538208703872761	0.999952971369996
HS_H3K27ac_101794	22.5998161441535	0.614468625004636	0.517348869683413	1.1877258480929	0.234941436766789	0.999952971369996
HS_H3K27ac_101795	13.9140888926625	-0.819159059074362	0.535280627813946	-1.53033570899018	0.125933653704322	0.999952971369996
HS_H3K27ac_101796	16.7962990506733	1.76808771705239	0.618964034737879	2.85652738741298	0.00428303052096971	0.240249797055053
HS_H3K27ac_101797	9.05653344453986	-0.32301823620731	0.73900024211612	-0.437101664922802	0.662037619919018	0.999952971369996
HS_H3K27ac_101798	24.9841252489668	0.447758753919051	0.457940621246317	0.97776596603386	0.328190087355554	0.999952971369996
HS_H3K27ac_101799	519.787242131304	0.0538393455009624	0.755023874539798	0.0713081364927415	0.943152519731715	0.999952971369996
HS_H3K27ac_101800	17.3351711715926	0.928402019558749	0.56353965617028	1.64744753877307	0.099466090885424	0.999952971369996
HS_H3K27ac_101804	31.4725329805682	-0.999554627685628	0.579041047647366	-1.72622412823202	0.0843070988702123	0.999952971369996
HS_H3K27ac_101805	15.1261449823554	-0.14215160287445	0.65919719832066	-0.215643517958798	0.829265631350733	0.999952971369996
HS_H3K27ac_101806:101807:101808:101809	32.414665887741	-0.383851847984421	0.499167042015641	-0.76898475996016	0.44190235777687	0.999952971369996
HS_H3K27ac_101810	17.1533384777134	0.113139777216178	0.548907055917047	0.206118278124806	0.836698521438652	0.999952971369996
HS_H3K27ac_101811	32.9609876773677	0.532814036570278	0.841143485824547	0.633440127100285	0.526446267874768	0.999952971369996
HS_H3K27ac_101817	44.3158099262938	0.649364029708917	0.562815418890324	1.15377796683189	0.248591209523917	0.999952971369996
HS_H3K27ac_101818	149.739765671778	-0.0187909610870553	0.784688520933665	-0.0239470319569564	0.980894858948721	0.999952971369996
HS_H3K27ac_101819	24.630495488137	0.457705816680856	0.484016723764996	0.945640500023478	0.344331979849713	0.999952971369996
HS_H3K27ac_101822	290.961936968602	-0.304513930924377	0.75979840417777	-0.400782535538374	0.688580238089569	0.999952971369996
HS_H3K27ac_101823	169.992989360247	0.0680086938828309	0.558042116836264	0.121870181176281	0.903001831535619	0.999952971369996
HS_H3K27ac_101824	21.2369508228049	-0.183675314101548	0.469873482992655	-0.390903766119568	0.695868370072931	0.999952971369996
HS_H3K27ac_101835	232.907747697205	0.773805700611885	0.767894759351815	1.00769759291632	0.313599660927535	0.999952971369996
HS_H3K27ac_101836	36.1900186547223	-0.334518919092363	0.515044652901156	-0.649494984965044	0.516018486939839	0.999952971369996
HS_H3K27ac_101837	22.2592512552427	-0.124998905191803	0.623070355539372	-0.20061764145976	0.840997562625674	0.999952971369996
HS_H3K27ac_101838:101839	35.7113680587873	-0.0764128950848171	0.543900387446524	-0.140490606089759	0.888272374135925	0.999952971369996
HS_H3K27ac_101848	22.0747364568818	0.0955664709110297	0.489915771831369	0.195067145019214	0.845340382944734	0.999952971369996
HS_H3K27ac_101849	109.906542750123	0.0604769157469996	0.497818888586248	0.121483770772032	0.903307868540636	0.999952971369996
HS_H3K27ac_101850	17.5380492793164	1.95909611265994	0.595021728273187	3.29247827360093	0.000993085704984231	0.0887206341851325
HS_H3K27ac_101853	21.3983552240492	3.10393434173759	0.681234823251467	4.55633540123919	5.20537945583746e-06	0.00206167728980869
HS_H3K27ac_101854	21.5321614012479	-0.493870191555819	0.459161255208652	-1.07559204082103	0.282109748563602	0.999952971369996
HS_H3K27ac_101856	20.8252857297508	0.0743281875141145	0.522167297140422	0.142345543126049	0.886807074540254	0.999952971369996
HS_H3K27ac_101858	21.1036764832136	-0.132568777532568	0.521729229305063	-0.254094978939839	0.799422182330031	0.999952971369996
HS_H3K27ac_101859	173.703621589441	0.373302534370515	0.753782240629967	0.495239227258168	0.620431263728844	0.999952971369996
HS_H3K27ac_101864:101865	250.910267424206	-0.0960786107368547	0.746083486574307	-0.128777291637972	0.897533874540628	0.999952971369996
HS_H3K27ac_101866	32.460588624423	0.262699532878207	0.485621270646218	0.540955573318754	0.588538204762988	0.999952971369996
HS_H3K27ac_101867:101868	20.7353639942041	-0.89751954256589	0.441268925321086	-2.03395138670328	0.041956497128314	0.827202044599491
HS_H3K27ac_101872	25.1642946624794	-0.459000458048651	0.480127990931251	-0.955996040052525	0.339074235140286	0.999952971369996
HS_H3K27ac_101873	24.1691230809459	2.03167601745433	0.535098847030037	3.79682376205959	0.000146561907823985	0.0225187317512662
HS_H3K27ac_101875	37.4685343291516	0.0853687177231745	0.535975582747505	0.159277251559781	0.87345044257569	0.999952971369996
HS_H3K27ac_101876	33.1891064183834	-0.0336752283544771	0.492907906395868	-0.0683195134781053	0.945531290910782	0.999952971369996
HS_H3K27ac_101877	393.840748813955	-0.00798255003926578	0.813423421580177	-0.00981352371653951	0.992170066616981	0.999952971369996
HS_H3K27ac_101878	184.6510192029	0.396867279587637	0.650543438753819	0.610055003164547	0.541825372466157	0.999952971369996
HS_H3K27ac_101880	89.2010050464813	0.612087418963825	0.481514901894528	1.27117025154477	0.203668087272877	0.999952971369996
HS_H3K27ac_101881	15.8883354078743	0.89268043051952	0.59456300698863	1.50140594020608	0.133250598417314	0.999952971369996
HS_H3K27ac_101882	48.357075479975	0.140850249809744	0.695372708282856	0.202553606335167	0.839483954993839	0.999952971369996
HS_H3K27ac_101883	27.5062663265852	-0.357700424645149	0.490969605953558	-0.728559202662709	0.466271341925658	0.999952971369996
HS_H3K27ac_101884	23.0799557863145	0.234684145528819	0.517793305462284	0.453239049352508	0.650376616681155	0.999952971369996
HS_H3K27ac_101888	412.860996040466	0.246041269724051	0.772778491186489	0.318385245617137	0.750192728737158	0.999952971369996
HS_H3K27ac_101889	20.8254485265461	-0.178258159307916	0.473698634491943	-0.376311321857838	0.706685463255448	0.999952971369996
HS_H3K27ac_101890	19.6978882996704	-0.540389211409208	0.499562005439777	-1.08172600302837	0.279374295255807	0.999952971369996
HS_H3K27ac_101891	27.5799700237615	-0.511490967390131	0.524200701578574	-0.975754068718014	0.329186351141544	0.999952971369996
HS_H3K27ac_101892	229.269561308316	0.0711143372771351	0.764790911601196	0.0929853325901158	0.925915213631545	0.999952971369996
HS_H3K27ac_101893	44.5261644037716	-0.623723179401681	0.647354279115407	-0.963495877796595	0.335298731849731	0.999952971369996
HS_H3K27ac_101897	17.5658732228328	-0.323454290043005	0.524792477886686	-0.616347039396487	0.537665499173174	0.999952971369996
HS_H3K27ac_101901:101902	16.9753972247533	-0.352882016405404	0.501335859981147	-0.703883453337397	0.481505356802342	0.999952971369996
HS_H3K27ac_101909:101910	21.8788575262477	-0.764407573354812	0.468104743376852	-1.6329840365224	0.10247235411489	0.999952971369996
HS_H3K27ac_10191	76.1225171868376	-0.00865087245626561	0.632657245347914	-0.0136738692552367	0.989090170812876	0.999952971369996
HS_H3K27ac_101911:101912	21.1441513555088	2.40813360666441	0.614456076118056	3.91913059413174	8.88689549899472e-05	0.0156919714350697
HS_H3K27ac_101913	40.2773263656737	-0.203265313775073	0.900676455908942	-0.225680723018281	0.821449752118277	0.999952971369996
HS_H3K27ac_101914	142.470898639682	-0.279642390409224	0.806959305893828	-0.346538404559915	0.728938127369133	0.999952971369996
HS_H3K27ac_101915	25.867376530024	-0.403496130155815	0.5797837278064	-0.695942488214415	0.486464847450636	0.999952971369996
HS_H3K27ac_101916	155.28160062792	-0.104090514114123	0.510230245078408	-0.204006946115331	0.838348070846402	0.999952971369996
HS_H3K27ac_101919	23.3073145845779	-0.725335542406459	0.528557185387848	-1.37229341017135	0.16997211625419	0.999952971369996
HS_H3K27ac_101922	22.3851843941526	0.471511471925249	0.526295804860604	0.895905814887	0.370303068255651	0.999952971369996
HS_H3K27ac_101923	29.8934370221469	0.176257798044544	0.432975068868555	0.407085328273378	0.683945318835377	0.999952971369996
HS_H3K27ac_101924	33.7177605357775	1.73724045086369	0.635567300806878	2.73336977635286	0.00626899077360847	0.300666874463603
HS_H3K27ac_101926	14.3567456929403	0.614402492329457	0.525786490307536	1.16853989909495	0.242589054960929	0.999952971369996
HS_H3K27ac_101929	25.4117662510454	0.584234579122945	0.512739697884017	1.13943699216966	0.254520934236141	0.999952971369996
HS_H3K27ac_101932	25.1828917619858	0.942562317397671	0.537454020044707	1.75375433477875	0.0794726108539768	0.999952971369996
HS_H3K27ac_101933	35.3757607472672	0.358603286640152	0.611532438539814	0.586401086909479	0.557606014074368	0.999952971369996
HS_H3K27ac_101934	21.4968219432747	-1.12936934826278	0.644046781217949	-1.75355173133082	0.0795073480061085	0.999952971369996
HS_H3K27ac_101935	5.72711120863176	-0.455015877892357	0.860122882511205	-0.529012641268068	0.596796680631203	0.999952971369996
HS_H3K27ac_101936	24.7785737728295	0.10852218987521	0.476954789249334	0.227531397778834	0.820010557496499	0.999952971369996
HS_H3K27ac_101937	28.793317079903	-0.892646628416365	0.442179331921168	-2.01874344632532	0.0435138917920918	0.837524938888176
HS_H3K27ac_101939	34.5840436917538	0.218388517356567	0.438519246706297	0.498013528475375	0.618474506891315	0.999952971369996
HS_H3K27ac_10194	32.666372622969	-0.130967436475955	0.513001343987501	-0.255296478285925	0.798494119769436	0.999952971369996
HS_H3K27ac_101940:101941	18.230284177487	-0.452859108181349	0.478900580684366	-0.945622382696211	0.344341223788069	0.999952971369996
HS_H3K27ac_101945	24.8209080114471	-0.380901037774478	0.481895781385656	-0.790422021706073	0.429281345548764	0.999952971369996
HS_H3K27ac_101947	21.8527203788948	-0.203083121015895	0.471635467097383	-0.430593403557504	0.666764038394487	0.999952971369996
HS_H3K27ac_101948	27.6828991302637	0.127986761881293	0.422078633440302	0.303229663245665	0.76171484454184	0.999952971369996
HS_H3K27ac_101949	18.7240752749605	0.172263105926959	0.623637324586726	0.276223213613962	0.782376628683398	0.999952971369996
HS_H3K27ac_10196	29.8699817156198	-0.399175635200326	0.560544352797394	-0.71212141056857	0.476389597064968	0.999952971369996
HS_H3K27ac_101962	117.749425498119	0.674034401396037	0.686220101442717	0.982242286372754	0.32598049967858	0.999952971369996
HS_H3K27ac_101963	23.5226925197065	0.0248813344429296	0.516083101933866	0.0482118758581599	0.961547385628671	0.999952971369996
HS_H3K27ac_10197	24.9344925735336	1.14959853664225	0.578089954164179	1.98861531559456	0.0467436795942185	0.866284638321524
HS_H3K27ac_101976	48.3843778463608	0.00123813876600259	0.531048904125277	0.00233149669716766	0.998139736467128	0.999952971369996
HS_H3K27ac_101977:101978	72.3313587489718	-0.33540034759735	0.622839202214162	-0.538502307505724	0.590230312488821	0.999952971369996
HS_H3K27ac_10198	18.7091191639719	-0.0729626194963451	0.589788148713824	-0.123709877276201	0.901544990805421	0.999952971369996
HS_H3K27ac_10199:10200	17.030470474821	0.888343400591227	0.476872775300031	1.86285199450171	0.0624830924216803	0.970489025038438
HS_H3K27ac_102000	13.934592023157	0.568683030036541	0.589195869042091	0.965185025755697	0.334452145757523	0.999952971369996
HS_H3K27ac_102001	33.4272145986135	0.00463015809289889	0.515821634629825	0.00897627742237233	0.992838063008457	0.999952971369996
HS_H3K27ac_102004	24.2613771015975	0.190055236827786	0.539751422160683	0.352116231703428	0.724751095822786	0.999952971369996
HS_H3K27ac_10201	14.8955559225018	0.0626631765257857	0.564139050916293	0.111077537397927	0.911554861058043	0.999952971369996
HS_H3K27ac_102012	21.1535840816297	-0.130842319180143	0.505905477910082	-0.258629971196712	0.795920756156713	0.999952971369996
HS_H3K27ac_102013	154.358296262056	-0.128601841169207	0.482588076281151	-0.266483668971309	0.789866735106995	0.999952971369996
HS_H3K27ac_102014	26.3029416928497	0.385593170251167	0.533037146042641	0.723388929109119	0.469440970928483	0.999952971369996
HS_H3K27ac_102015	24.4400780006482	-1.33141045496129	0.565898358976355	-2.35273779088114	0.0186357700695707	0.562481507112548
HS_H3K27ac_102016	7.9851434098228	-1.20641296472681	0.653964360019734	-1.84476867315889	0.065071196288294	0.981602988951557
HS_H3K27ac_102019	51.0609939435594	-0.312899692574776	0.461486582399729	-0.678025547238446	0.497755495225243	0.999952971369996
HS_H3K27ac_102027	94.9756071801519	0.0910336363405924	0.775184013446097	0.117434873219199	0.906515450418283	0.999952971369996
HS_H3K27ac_102028	35.3925131494952	0.0484940571517532	0.582387159826029	0.083267730638566	0.933638658381934	0.999952971369996
HS_H3K27ac_102035	169.130139896764	-0.0721888064098584	0.737497245873928	-0.0978834928723228	0.922024807814901	0.999952971369996
HS_H3K27ac_102036	57.4528668422466	0.468906676589759	0.60100863626458	0.780199565024776	0.435273418333068	0.999952971369996
HS_H3K27ac_102038	21.9276467401326	-0.48673512360455	0.582792772114172	-0.835177007839068	0.403618053178855	0.999952971369996
HS_H3K27ac_102039:102040	168.187181778949	0.0454433248583846	0.658894650756601	0.0689690298839162	0.945014271351131	0.999952971369996
HS_H3K27ac_102041	23.6041986292076	-0.790936025215533	0.49127033406722	-1.60998124732545	0.107401950245642	0.999952971369996
HS_H3K27ac_102042	19.5540950569888	-0.872049993787825	0.500389581393542	-1.74274210777779	0.0813786728229619	0.999952971369996
HS_H3K27ac_102043	21.2304580411431	-0.0301179663191756	0.537478572044326	-0.056035659625686	0.955313399504586	0.999952971369996
HS_H3K27ac_102044	21.0877328556219	-0.915995605887858	0.555474835758478	-1.64903168770391	0.0991411431012023	0.999952971369996
HS_H3K27ac_102045	32.3180400139856	-2.34934082797682	0.595046829455249	-3.94816123989365	7.87537571928461e-05	0.0144134520916859
HS_H3K27ac_102046	15.479782828628	0.294980200464996	0.57548415841369	0.512577446576641	0.608246932871533	0.999952971369996
HS_H3K27ac_102047	22.1446435701662	-0.179504500380724	0.532249041144977	-0.337256597014384	0.735923475513825	0.999952971369996
HS_H3K27ac_102048	30.1708290844008	-0.266601086410752	0.497238292285011	-0.536163627273378	0.591845469049104	0.999952971369996
HS_H3K27ac_102049	35.3683402667882	-0.193461534587525	0.520007834439296	-0.37203580749149	0.709866189275224	0.999952971369996
HS_H3K27ac_10206	22.0347655115256	-0.824821207429574	0.551553695725305	-1.49545042272796	0.134796929493311	0.999952971369996
HS_H3K27ac_102063:102064	20.0688215594116	0.219457028361256	0.461618703466235	0.475407574938757	0.634496496358789	0.999952971369996
HS_H3K27ac_10207	81.5825068435641	0.0960902410673802	0.463737726170873	0.20720816022627	0.835847294673194	0.999952971369996
HS_H3K27ac_102071	18.7643705194864	0.360608993752525	0.539852762822143	0.66797656432728	0.504148552249144	0.999952971369996
HS_H3K27ac_102072	21.6083420956718	-0.134286584730698	0.505958031997119	-0.265410520711849	0.790693232348806	0.999952971369996
HS_H3K27ac_102073	23.5447412535895	-0.668721897997634	0.44279996961547	-1.51021215872791	0.130989297175763	0.999952971369996
HS_H3K27ac_102074	27.626005293971	-0.658753488203306	0.448693088170538	-1.46816054352263	0.142060619125231	0.999952971369996
HS_H3K27ac_102075	32.1537890526513	-0.0525137982258965	0.464874640815007	-0.112963353160823	0.910059609134016	0.999952971369996
HS_H3K27ac_102076	25.0014778468191	0.694718446226873	0.49414379429879	1.4059034116025	0.159752808131852	0.999952971369996
HS_H3K27ac_102077	33.8141573156595	-0.583976847883259	0.399118895102536	-1.46316512460086	0.143422201244226	0.999952971369996
HS_H3K27ac_102078	32.1242862121593	0.376518221449678	0.464365310287518	0.810823317565542	0.417467141822953	0.999952971369996
HS_H3K27ac_10208	31.0271368692234	0.537442932794083	0.597070353708007	0.900133341835484	0.368049294360232	0.999952971369996
HS_H3K27ac_102080	10.1139127339221	0.154124497226767	0.805456385106065	0.191350518881878	0.848250983893133	0.999952971369996
HS_H3K27ac_102081	241.516461032224	-0.228711059675277	0.670642260390776	-0.341032877263073	0.733078831282989	0.999952971369996
HS_H3K27ac_102082	36.3921462123674	-0.355272735534119	0.584903037599146	-0.607404497320459	0.543582504607768	0.999952971369996
HS_H3K27ac_102083	27.6625264133021	-0.295326732523274	0.534528174149182	-0.552499843424252	0.580605941660778	0.999952971369996
HS_H3K27ac_102084	27.8481203504269	0.0351649399315167	0.578895731775489	0.0607448595685183	0.951562404852543	0.999952971369996
HS_H3K27ac_102085:102086	30.9083899735209	0.217951911163752	0.434598716792214	0.501501506429796	0.616018217915465	0.999952971369996
HS_H3K27ac_102087:102088	28.3703763355413	0.129594702104379	0.432774418192173	0.299450930223034	0.764596007142454	0.999952971369996
HS_H3K27ac_102089	20.427957271154	-0.202809639901107	0.568367186133422	-0.356828551769169	0.721220160252792	0.999952971369996
HS_H3K27ac_102099:102100:102101:102102:102103	13.2472822070734	-0.74450047062122	0.596694231076493	-1.24770851107119	0.212137823304093	0.999952971369996
HS_H3K27ac_10209:10210	22.6874805246655	-0.492791660998911	0.447822216033529	-1.10041807519888	0.271150006592644	0.999952971369996
HS_H3K27ac_102104:102105:102106:102107	53.6184520020637	0.0885141016529748	0.435793560065684	0.203110164454091	0.839048927231772	0.999952971369996
HS_H3K27ac_102108:102109	4.57083387344027	-0.199613603583158	0.911964131054938	-0.218883174004059	0.826741053867794	0.999952971369996
HS_H3K27ac_10211	26.31107613775	-0.316033013861744	0.487948950964791	-0.647676387533719	0.517194279492571	0.999952971369996
HS_H3K27ac_102115:102116:102117	21.3258152004576	-0.21642956508642	0.492263164721373	-0.439662320070042	0.660181696850001	0.999952971369996
HS_H3K27ac_102118	22.4463256299995	-0.134278453731076	0.591141114104995	-0.227151268161034	0.820306119575156	0.999952971369996
HS_H3K27ac_102119:102120:102121	16.9427894435182	-0.37676955518548	0.500885588385252	-0.752206819126307	0.451926693450685	0.999952971369996
HS_H3K27ac_10212	24.9476473139383	-0.607856238026784	0.484579204953849	-1.25440017196915	0.209696590087808	0.999952971369996
HS_H3K27ac_102122	30.6851967658236	-0.573670527383285	0.449831616203935	-1.27530059408542	0.202202867552403	0.999952971369996
HS_H3K27ac_102123:102124:102125	51.9463153094354	-0.387303993794449	0.475919575722955	-0.813801351218023	0.415758760902371	0.999952971369996
HS_H3K27ac_102126	87.7914109343327	-0.0380682736205001	0.514142363917576	-0.074042281461566	0.940976741831524	0.999952971369996
HS_H3K27ac_102127	48.8998425378141	-0.345146472735238	0.556112221449811	-0.620641768734059	0.534835351067889	0.999952971369996
HS_H3K27ac_102128:102129:102130:102131	56.7500862306495	-0.182001706225064	0.591477164454908	-0.307707071654731	0.758305238251791	0.999952971369996
HS_H3K27ac_10213	22.8349386997019	0.127499439712112	0.582927496736824	0.218722637765147	0.826866113539272	0.999952971369996
HS_H3K27ac_102132	11.5223178716213	0.314417892975249	0.632691248977737	0.496953124424063	0.619222107639982	0.999952971369996
HS_H3K27ac_102133:102134	140.835854672063	0.0661219581951591	0.700667723458674	0.0943699216923597	0.924815308163682	0.999952971369996
HS_H3K27ac_102135	28.9925677389581	0.00486343014857156	0.423368202225053	0.0114874714799348	0.990834525446334	0.999952971369996
HS_H3K27ac_102136	217.059663633395	-0.47625139279115	0.740474881883657	-0.643170220142564	0.520113654407085	0.999952971369996
HS_H3K27ac_10214	55.7901945845532	-0.529979783289004	0.579909277964405	-0.913901197010222	0.360768764640881	0.999952971369996
HS_H3K27ac_102141	25.7604727796193	-0.326727259658826	0.46859116285031	-0.697254420402287	0.485643587086836	0.999952971369996
HS_H3K27ac_102142	6.47488909846091	-1.22534334354385	0.780571935174965	-1.5698019469137	0.116461194512383	0.999952971369996
HS_H3K27ac_102143	39.9006974355434	-0.400808885434689	0.455182695672006	-0.880545084964089	0.378564092621081	0.999952971369996
HS_H3K27ac_102144	20.4861714908816	-0.25526684588626	0.540122150883701	-0.4726094744839	0.636491821732544	0.999952971369996
HS_H3K27ac_102145	205.092352211472	-0.0293004910156955	0.686292612188324	-0.0426938750255047	0.965945562141167	0.999952971369996
HS_H3K27ac_10215	28.7826180246044	-0.250284860040619	0.471091975040447	-0.531286613445558	0.595220180412133	0.999952971369996
HS_H3K27ac_102159	25.978494782794	-0.177168165559412	0.566885963417373	-0.312528757091435	0.754638711759511	0.999952971369996
HS_H3K27ac_10216	179.135870682293	-0.192147994582386	0.627247711145483	-0.306335106797734	0.759349511843598	0.999952971369996
HS_H3K27ac_102160	43.7632023804901	-0.030078835175549	0.510901736008762	-0.0588740124676991	0.953052457183977	0.999952971369996
HS_H3K27ac_102161:102162:102163	22.5320186949024	-0.358723526681185	0.458661246439481	-0.782109954712551	0.43414995693332	0.999952971369996
HS_H3K27ac_102164:102165	35.8915453478365	0.257487363002478	0.532282874474738	0.483741588073013	0.628569274355734	0.999952971369996
HS_H3K27ac_102166:102167	18.9258474690737	-0.106362296257036	0.54749791384499	-0.19426977449114	0.845964651212012	0.999952971369996
HS_H3K27ac_102168	24.8565239920364	-0.367550786130843	0.560446295459991	-0.65581803128732	0.511941213308963	0.999952971369996
HS_H3K27ac_102169	56.8439208057717	-0.268020149240178	0.511178809915566	-0.524317800427698	0.600057518145289	0.999952971369996
HS_H3K27ac_10217	21.6612294099509	-0.0575660664196805	0.497108790508858	-0.115801747059741	0.907809665879176	0.999952971369996
HS_H3K27ac_102170	19.828513484264	-0.289032866618466	0.576704247136603	-0.501180402352756	0.616244165391646	0.999952971369996
HS_H3K27ac_102171	21.4508626734955	-0.196614673581928	0.566787620142344	-0.346893027643317	0.728671684928574	0.999952971369996
HS_H3K27ac_102172:102173	17.1584564674988	0.151636803105638	0.531534190452042	0.285281371978497	0.775428583152252	0.999952971369996
HS_H3K27ac_102174	24.6215131171119	-0.584744298025103	0.486454062948259	-1.20205450537536	0.229342411197746	0.999952971369996
HS_H3K27ac_102175	39.1862559487255	0.101386951888831	0.54426303689652	0.186283001077854	0.852222837319577	0.999952971369996
HS_H3K27ac_102176	31.0970154102269	0.105216938107445	0.476081297856103	0.221006241121546	0.825087573420852	0.999952971369996
HS_H3K27ac_102177	38.1627386272278	0.149175276994134	0.607306090778708	0.245634416086386	0.805965245104828	0.999952971369996
HS_H3K27ac_10218	23.7711059088966	-0.484679866836148	0.563714709544438	-0.859796380385103	0.389901294893661	0.999952971369996
HS_H3K27ac_102187	17.5115638278283	-0.607299953482376	0.550590932983355	-1.10299664796829	0.27002862083175	0.999952971369996
HS_H3K27ac_102189	27.8365825997993	-0.153787913882187	0.600804995494733	-0.255969765623453	0.797974183278151	0.999952971369996
HS_H3K27ac_10219	17.5495517020527	-0.504426315028309	0.61767659814216	-0.81665116752928	0.414127805227058	0.999952971369996
HS_H3K27ac_102190	27.5591838425893	-0.482080950103221	0.408847674733682	-1.17912117371645	0.238349928435436	0.999952971369996
HS_H3K27ac_102191	19.4235251922305	-0.598659157467107	0.492997144210378	-1.21432581202061	0.22462333270426	0.999952971369996
HS_H3K27ac_102192:102193	45.6312988723493	0.0522902729480032	0.453656650092519	0.115263984198929	0.908235884495193	0.999952971369996
HS_H3K27ac_102194	294.152801736525	0.202977809953477	0.759055730175887	0.267408309935877	0.789154801933626	0.999952971369996
HS_H3K27ac_102195:102196	21.9301332376888	-0.173958107162522	0.446465598194694	-0.389633843830142	0.696807322400425	0.999952971369996
HS_H3K27ac_102197:102198:102199	46.0513678348119	-0.246257027548096	0.406184261756669	-0.606269249534882	0.544335974708924	0.999952971369996
HS_H3K27ac_102200:102201:102202:102203:102204	51.8494792841094	-0.10219821180239	0.441273112981479	-0.231598547012945	0.816849836148213	0.999952971369996
HS_H3K27ac_102205	431.422471640091	0.0573805987307405	0.795019071227951	0.0721751223428049	0.942462543022972	0.999952971369996
HS_H3K27ac_102207	53.3668884542187	-0.072139215896085	0.549464395092054	-0.131290064543671	0.895545851105079	0.999952971369996
HS_H3K27ac_102208	87.0131379456094	0.0433580332233048	0.623802231165855	0.069506056658808	0.944586811798532	0.999952971369996
HS_H3K27ac_102209:102210:102211:102212:102213	71.989090751798	-0.15995787417416	0.498300897800152	-0.321006594369639	0.748205393576603	0.999952971369996
HS_H3K27ac_10220:10221:10222:10223	69.3599997022357	-0.186629058381684	0.482760901284583	-0.38658693751934	0.699062029855006	0.999952971369996
HS_H3K27ac_102214	23.140248315788	0.431684834199843	0.447528874818049	0.964596607035361	0.334746899520633	0.999952971369996
HS_H3K27ac_102215	20.7325510580684	0.379453682584285	0.494303071345798	0.767653904215439	0.442692828603086	0.999952971369996
HS_H3K27ac_102217:102218	10.8805655336996	-0.463096824296696	0.627234969484741	-0.738314741407227	0.460323210529633	0.999952971369996
HS_H3K27ac_102219	26.2710412646347	0.0782797598526283	0.498746088125296	0.156953130493452	0.875281786629083	0.999952971369996
HS_H3K27ac_102221	24.3345483069629	-0.161102971920524	0.476869339612439	-0.337834619544749	0.735487819503865	0.999952971369996
HS_H3K27ac_102227	81.3754093170668	0.18876637742534	0.464633573957013	0.406269344287213	0.684544707429724	0.999952971369996
HS_H3K27ac_102228	20.2501748879243	1.65476860552064	0.497673166027039	3.32501070678732	0.000884151396146119	0.0808682407661705
HS_H3K27ac_102229	41.4321588660136	1.15189580472595	0.591769653260515	1.94652733268641	0.0515914279725869	0.900626087472514
HS_H3K27ac_102230	193.105348387965	0.296635231062189	0.66031323398441	0.449234114652309	0.653262780333882	0.999952971369996
HS_H3K27ac_102231	14.6837469167934	0.837977925809532	0.561519509942258	1.4923398225214	0.135610082103426	0.999952971369996
HS_H3K27ac_102235	26.280767051298	-0.706209696862711	0.559184243659063	-1.26292846207822	0.20661489015289	0.999952971369996
HS_H3K27ac_10224	71.5542199426436	0.0237102112433869	0.467783463190691	0.0506862963510138	0.959575496540832	0.999952971369996
HS_H3K27ac_10225	30.633835637667	-0.023710593105633	0.43127217113423	-0.0549782589571568	0.95615578442986	0.999952971369996
HS_H3K27ac_102252	276.801811232077	0.250391191078406	0.754717871968007	0.331767936574079	0.740064497152725	0.999952971369996
HS_H3K27ac_10226	88.8307572191976	0.257461537439844	0.554439578413865	0.464363561808462	0.642387291803905	0.999952971369996
HS_H3K27ac_10227	22.7569686613705	-0.49599311677854	0.502086805112826	-0.98786327728147	0.323219612461766	0.999952971369996
HS_H3K27ac_102276	33.4836446433224	-0.102633228988693	0.427533644751003	-0.240058835716816	0.810284645523661	0.999952971369996
HS_H3K27ac_10228	32.1005357310944	-0.655371482372492	0.439090775428996	-1.49256490695389	0.135551115148159	0.999952971369996
HS_H3K27ac_102287	19.7719387694946	-0.31051926214892	0.487341400569589	-0.63716988088021	0.524014194100743	0.999952971369996
HS_H3K27ac_102288	21.8530699329714	0.00129914479670316	0.547520266674927	0.00237277937599063	0.998106797746186	0.999952971369996
HS_H3K27ac_102289:102290	30.8276523087089	0.110216732060822	0.404657416638015	0.272370473217881	0.785337173711608	0.999952971369996
HS_H3K27ac_10229	31.9387915529699	1.57712296744393	0.554854542719503	2.84240795743331	0.00447741575198189	0.247099220690244
HS_H3K27ac_102291	13.1764155883665	-0.539084163551123	0.544999865003116	-0.989145499234282	0.322591959167012	0.999952971369996
HS_H3K27ac_102292	196.245030048475	-0.477348602216865	0.621088101799815	-0.768568260820944	0.442149653375786	0.999952971369996
HS_H3K27ac_102293:102294	25.2146398120634	-0.253231940922217	0.473891655680554	-0.534366743720253	0.593087823024137	0.999952971369996
HS_H3K27ac_102295:102296:102297:102298	46.187942108287	-0.0185352724209291	0.404159664437944	-0.0458612623966463	0.963420829800164	0.999952971369996
HS_H3K27ac_102299	30.0958353461972	0.144427450333099	0.469693083819747	0.307493244649362	0.758467964123918	0.999952971369996
HS_H3K27ac_10230	43.215098859893	0.0655959720519982	0.449538644969672	0.145918427227594	0.883985784466923	0.999952971369996
HS_H3K27ac_102300:102301:102302:102303	61.254516004936	0.0379049478601946	0.414323229825977	0.0914864172016504	0.927106098477015	0.999952971369996
HS_H3K27ac_102304	14.0776298300329	-0.00720721747489814	0.571276782488002	-0.0126159817724598	0.989934169943037	0.999952971369996
HS_H3K27ac_102305	18.9442237391176	0.0897887878292537	0.485876806165365	0.184797435666634	0.853387919260773	0.999952971369996
HS_H3K27ac_102306	42.1341196948536	-0.915073651411063	0.438357006141064	-2.0875077587253	0.0368422604464483	0.789517970667399
HS_H3K27ac_102307:102308	37.9215176895386	-0.586785369954705	0.419086046335235	-1.40015487293348	0.161466946031543	0.999952971369996
HS_H3K27ac_102309	20.7024415430836	-0.280083508187429	0.489153855939409	-0.572587754929449	0.566923852621251	0.999952971369996
HS_H3K27ac_10231	162.04731356391	-0.0197052673860866	0.685211565965724	-0.0287579316591283	0.977057652663593	0.999952971369996
HS_H3K27ac_102310	172.795631594183	0.109470747029593	0.665027368891595	0.164610889942843	0.869250259218309	0.999952971369996
HS_H3K27ac_102311	66.0922140358401	0.415701650332224	0.601792908443068	0.690771932503673	0.489708876622168	0.999952971369996
HS_H3K27ac_102312	144.894529462651	0.444840633685105	0.687633006480105	0.646915766830596	0.517686460889836	0.999952971369996
HS_H3K27ac_10232:10233:10234	38.3130928717694	-0.00216939797716503	0.430443226106542	-0.00503991663845598	0.99597874535027	0.999952971369996
HS_H3K27ac_102340	24.5551806241763	-0.10312508177724	0.572485550434156	-0.180135693728922	0.857046041378155	0.999952971369996
HS_H3K27ac_102341	24.1854661808646	-0.1563387667844	0.551024059509924	-0.283724029987813	0.776621877900051	0.999952971369996
HS_H3K27ac_102342:102343:102344:102345	36.7250435773921	-0.52528978090426	0.40938430418579	-1.28312144733783	0.19944953087995	0.999952971369996
HS_H3K27ac_102364	21.3754423245499	0.572863640443403	0.507744128638568	1.12825261412563	0.25921324942461	0.999952971369996
HS_H3K27ac_102365:102366	59.7522172812212	-0.155920217110188	0.566008162320161	-0.275473442769881	0.782952526414205	0.999952971369996
HS_H3K27ac_102382:102383	36.8785442344374	-0.0620824003632067	0.598170154013842	-0.103787191565178	0.917338231222105	0.999952971369996
HS_H3K27ac_102384	15.3781169258865	-0.970364583764133	0.552077518489064	-1.75766002285303	0.0788053738091831	0.999952971369996
HS_H3K27ac_102385	56.1767893753492	0.0832367745269748	0.632188194011344	0.131664550707319	0.895249625792333	0.999952971369996
HS_H3K27ac_102386	15.7669194647945	-0.228889483583608	0.509871171502646	-0.448916307444968	0.653492031753625	0.999952971369996
HS_H3K27ac_102387:102388:102389:102390	44.3792826334214	-0.344525305853268	0.499061846130527	-0.690345913085808	0.489976681261653	0.999952971369996
HS_H3K27ac_102391	22.7449003692314	-0.250203599005393	0.434144359346266	-0.576314291822538	0.564402764440611	0.999952971369996
HS_H3K27ac_102392	34.6626122213744	0.660725400232718	0.523043015171809	1.26323338820553	0.206505317099654	0.999952971369996
HS_H3K27ac_102393	20.1211562693788	-0.211413633380967	0.578086667915304	-0.36571269519736	0.714579472026377	0.999952971369996
HS_H3K27ac_102398:102399	16.8126153952001	-0.787517222407062	0.494207580206434	-1.59349482676512	0.111049227943752	0.999952971369996
HS_H3K27ac_102408	26.357240241775	-0.617390562688745	0.590966341200481	-1.04471358120766	0.296155365973978	0.999952971369996
HS_H3K27ac_102417	17.7158299404284	0.058234849372593	0.67107734345673	0.0867781485106089	0.93084785705169	0.999952971369996
HS_H3K27ac_102418	26.3824966893452	-0.194644696144095	0.53016203250043	-0.36714190042256	0.71351317428423	0.999952971369996
HS_H3K27ac_102420:102421	35.0321725255676	0.0455252190427028	0.474696405792311	0.0959038629473443	0.923596926536578	0.999952971369996
HS_H3K27ac_102422	24.2872424912414	-0.209119643977446	0.467721289303463	-0.447103111959837	0.654800612222257	0.999952971369996
HS_H3K27ac_102427:102428:102429:102430	171.365242974139	0.0119972496605644	0.524264729519925	0.0228839534399929	0.981742840344673	0.999952971369996
HS_H3K27ac_102431	32.5854776363494	-0.230557981249615	0.628177305201336	-0.367026919534636	0.713598938262739	0.999952971369996
HS_H3K27ac_102432	26.4258975640298	-0.661167786912488	0.465854421680282	-1.41925836944454	0.155823704375301	0.999952971369996
HS_H3K27ac_102435	203.928798764464	0.721791170268199	0.839493622718813	0.85979351210624	0.389902876272458	0.999952971369996
HS_H3K27ac_102436	30.6427387489274	0.537978458501728	0.471735673559821	1.14042352244006	0.254109897672415	0.999952971369996
HS_H3K27ac_102437	25.1970534723404	-1.78219581065103e-05	0.453029657276122	-3.93394953735839e-05	0.99996861162402	0.999996665169023
HS_H3K27ac_102462	45.7274343385588	0.869158991845069	0.559064984691327	1.55466540678621	0.120025777473474	0.999952971369996
HS_H3K27ac_102468	30.0582593512571	-0.367671714634289	0.525622032227334	-0.69949829362417	0.484240679035986	0.999952971369996
HS_H3K27ac_102469	192.883381836181	-0.285780018665072	0.66504844188799	-0.429713086544159	0.667404362715104	0.999952971369996
HS_H3K27ac_102470	18.1297814941574	1.00382102139746	0.524367879317738	1.91434498753727	0.055576089739037	0.935333470848849
HS_H3K27ac_102471	27.5858790673297	0.998432632665591	0.53180266006415	1.87744948952522	0.0604565140042343	0.96055305628093
HS_H3K27ac_102473:102474:102475	28.9174878028349	-0.327141506803986	0.433416885954336	-0.754796403660316	0.450371152071805	0.999952971369996
HS_H3K27ac_102476:102477	20.2443030833119	-0.308557529150472	0.519914727607146	-0.593477185327248	0.552861846996456	0.999952971369996
HS_H3K27ac_102478:102479:102480:102481	60.4073531714162	-0.0515586151911914	0.469909785134366	-0.109720241676705	0.912631246800306	0.999952971369996
HS_H3K27ac_10248	29.3737934570496	-0.442251162032237	0.60903485201071	-0.726150827940566	0.467746312448742	0.999952971369996
HS_H3K27ac_102488	36.1076268119013	0.048564943897479	0.535448432967759	0.0906995723720856	0.927731310429919	0.999952971369996
HS_H3K27ac_102489	22.4019719412988	-0.399373506992866	0.508496810221358	-0.785400220738871	0.432218951388021	0.999952971369996
HS_H3K27ac_10249	32.5545835185142	-1.00693013259591	0.456391233519167	-2.20628719099536	0.027363897666901	0.680679341405689
HS_H3K27ac_102490	35.4640723559277	-0.910608310278748	0.563733511907682	-1.61531697343526	0.106242069785681	0.999952971369996
HS_H3K27ac_102491	39.260543507723	-1.09343044318179	0.49112351099198	-2.22638586569244	0.025988346407907	0.665025553522076
HS_H3K27ac_102492	24.3841469475269	0.0922396418473362	0.494983704423025	0.186348845473317	0.852171205086502	0.999952971369996
HS_H3K27ac_102493:102494	26.2618080579284	0.438287579499779	0.437555673940212	1.00167271413253	0.316501689188926	0.999952971369996
HS_H3K27ac_102495:102496	47.5837879922094	0.122167901140453	0.546042396780979	0.223733361842698	0.822964784908881	0.999952971369996
HS_H3K27ac_102497:102498	12.8167936915135	0.329440700856408	0.625407442580599	0.526761721122229	0.598359068198896	0.999952971369996
HS_H3K27ac_102499	34.2539062871112	0.263882715047671	0.504632954552782	0.522920099979459	0.601029856469386	0.999952971369996
HS_H3K27ac_102500	36.5690148927099	-0.191703913681838	0.522215679570011	-0.367097199838361	0.713546515916556	0.999952971369996
HS_H3K27ac_102501	30.9310073228167	0.638793556733047	0.573863977595098	1.11314454587314	0.26564635465708	0.999952971369996
HS_H3K27ac_102502	19.2782593748152	-0.40827234539242	0.50788041138305	-0.803874960013954	0.421469192660458	0.999952971369996
HS_H3K27ac_102503	12.5810045790436	0.358775082090613	0.62773986989098	0.571534642451374	0.567637284481717	0.999952971369996
HS_H3K27ac_102506:102507	145.179393502114	0.148355238451513	0.661416582217112	0.224299242625905	0.822524465493103	0.999952971369996
HS_H3K27ac_102508	33.3637953862497	0.023364370814498	0.420280057908628	0.0555923850652404	0.955666530962624	0.999952971369996
HS_H3K27ac_102509:102510	30.0098309284265	0.103970099391519	0.442407439397484	0.235009835126452	0.814201099653214	0.999952971369996
HS_H3K27ac_102511:102512:102513	4.65887123059008	-0.195974532220272	1.02065812050041	-0.192008007660968	0.847735932927633	0.999952971369996
HS_H3K27ac_102514:102515	39.5640548761776	-0.00361709883810883	0.490575345888793	-0.00737317696134037	0.994117109241183	0.999952971369996
HS_H3K27ac_102516:102517	31.2120134699892	-0.0401402971806342	0.523664124090892	-0.0766527538053516	0.938899790898994	0.999952971369996
HS_H3K27ac_102518	25.959697240407	0.0272685300814223	0.485842999841923	0.0561262179146238	0.955241257978395	0.999952971369996
HS_H3K27ac_102519:102520	26.8934019448476	-0.179461863343759	0.435766629566614	-0.411830211786158	0.680463875650471	0.999952971369996
HS_H3K27ac_102521	26.6249751088479	-0.900457852637066	0.487629467084152	-1.84660262231788	0.0648047538682125	0.978826379824705
HS_H3K27ac_102522	40.7495558128125	0.402218038931862	0.614971095988908	0.654043810441323	0.513083580603494	0.999952971369996
HS_H3K27ac_102523:102524	24.0033810391449	0.308041720746585	0.505316863836715	0.609601109307373	0.542126076615491	0.999952971369996
HS_H3K27ac_102525:102526	34.5408412996542	0.159006226340078	0.519238289707527	0.306229778296285	0.75942970099458	0.999952971369996
HS_H3K27ac_102527	32.2828934647626	-0.246866770836451	0.449213589633409	-0.549553211508834	0.582625857956798	0.999952971369996
HS_H3K27ac_102528	29.7738927820294	0.480948190810539	0.496790096044415	0.968111471303446	0.332988701454974	0.999952971369996
HS_H3K27ac_102529:102530	27.4048176380545	-1.02662002757799	0.393597727848201	-2.60829764742423	0.00909937934231169	0.368586904586412
HS_H3K27ac_102531	28.9587710267803	-0.470176102852044	0.523530858979491	-0.898086702603452	0.369139327660789	0.999952971369996
HS_H3K27ac_102532:102533	81.6690250338702	0.286694932714397	0.587248442261185	0.488200414139007	0.625407891244915	0.999952971369996
HS_H3K27ac_102544	20.2232452352037	0.651042814003993	0.468272913025561	1.39030637026929	0.164435864276797	0.999952971369996
HS_H3K27ac_102545	40.6894420795316	-0.2761720610211	0.529045929561747	-0.522019064110136	0.601657057089706	0.999952971369996
HS_H3K27ac_102546:102547	15.2338735692232	-0.199472561011228	0.48532183802172	-0.411010890884948	0.6810645488449	0.999952971369996
HS_H3K27ac_102550	18.6028609173601	-0.311617182464159	0.522652123990954	-0.596222933305352	0.55102630707536	0.999952971369996
HS_H3K27ac_102551	20.0927148338385	-0.332890575270492	0.556418333007266	-0.598273916445785	0.549657177826519	0.999952971369996
HS_H3K27ac_102552	49.6551857111879	0.10294406451178	0.498366288018331	0.206563058109569	0.836351113346348	0.999952971369996
HS_H3K27ac_102553	23.8894593963234	0.477984975330609	0.536510860452356	0.890913885559741	0.372975370410897	0.999952971369996
HS_H3K27ac_102554:102555	20.1453932650836	-0.371073321205111	0.467727030852161	-0.793354449771793	0.427571341401151	0.999952971369996
HS_H3K27ac_102556	63.9390227942687	0.172132134336405	0.595628069057525	0.288992650411478	0.772587001839349	0.999952971369996
HS_H3K27ac_102557	20.4494827376191	0.921812866111791	0.515802241274395	1.78714397175604	0.07391422211443	0.999952971369996
HS_H3K27ac_102558:102559	29.4443507001661	-0.247357451355252	0.557392586872553	-0.443775997709511	0.657204543467033	0.999952971369996
HS_H3K27ac_102560:102561	24.9071480500451	-0.187083454154716	0.554390080884859	-0.337458155557389	0.735771551038975	0.999952971369996
HS_H3K27ac_102562:102563	23.5224356371643	-0.418579931826833	0.45584349226784	-0.918253608808543	0.358486108488031	0.999952971369996
HS_H3K27ac_102564	71.4681495053793	-0.920856131620986	1.0228978738731	-0.900242492570889	0.367991217382977	0.999952971369996
HS_H3K27ac_10257	23.0131694009695	0.047506128226447	0.482441729873746	0.0984701888016179	0.921558942781299	0.999952971369996
HS_H3K27ac_102572	18.7959908059809	-0.437867876463874	0.528561195416129	-0.828414723330468	0.407435671138357	0.999952971369996
HS_H3K27ac_102575	26.8662504403724	-0.381585923559143	0.572496037051028	-0.666530244514393	0.5050722386261	0.999952971369996
HS_H3K27ac_102577:102578:102579	32.5130759670842	0.0844323118808277	0.449330637499774	0.187906865978775	0.850949660342621	0.999952971369996
HS_H3K27ac_10258	223.843921688141	-0.118644195083183	0.705281983349311	-0.168222353447559	0.866408356025248	0.999952971369996
HS_H3K27ac_102580	22.6351248596245	-0.0792611083610031	0.455147805682719	-0.174143667993987	0.86175255537577	0.999952971369996
HS_H3K27ac_102581	20.1507947879248	-0.409396555318796	0.496477007702933	-0.824603252450632	0.409596874275044	0.999952971369996
HS_H3K27ac_102582	30.2717855481442	0.177943708933295	0.529140056478605	0.33628848686584	0.736653331044121	0.999952971369996
HS_H3K27ac_102583:102584	36.5043405162265	-0.251204333694827	0.511382098551954	-0.491226295183475	0.623266402899239	0.999952971369996
HS_H3K27ac_102585:102586:102587	31.0351615378722	0.119632577273544	0.47166920879935	0.253636605997819	0.799776313667995	0.999952971369996
HS_H3K27ac_102588	23.3216812198662	0.511171878195697	0.511027589657275	1.00028234980134	0.317173886381163	0.999952971369996
HS_H3K27ac_102589	5.11787724985435	-1.54040025218052	1.02155793837468	-1.50789318384753	0.131581867440524	0.999952971369996
HS_H3K27ac_102593:102594:102595	32.0645758899235	-0.449319564166696	0.476644695047486	-0.942671908101132	0.345848746520386	0.999952971369996
HS_H3K27ac_102597:102598:102599	64.64920553235	0.0262190766278636	0.517754443129095	0.0506399838297983	0.959612401193496	0.999952971369996
HS_H3K27ac_10259:10260	24.7652167065738	-0.0892960122056307	0.473706457909443	-0.188504950090212	0.850480835466757	0.999952971369996
HS_H3K27ac_102600:102601	36.7019880626341	0.753893290595981	0.451882661151055	1.6683386095754	0.0952485275393649	0.999952971369996
HS_H3K27ac_102602	44.0681477813915	0.292024089158877	0.546923225464001	0.533939821098525	0.593383170208483	0.999952971369996
HS_H3K27ac_102603	6.11677437708307	-0.0134103016997735	0.848327676328258	-0.0158079266702887	0.98738762465922	0.999952971369996
HS_H3K27ac_102604:102605	32.684284763015	-0.179216592508779	0.399450116553502	-0.448658255641729	0.653678202451919	0.999952971369996
HS_H3K27ac_10261	22.6430016138375	-0.00590730718664909	0.524388766975865	-0.0112651291535407	0.991011917475983	0.999952971369996
HS_H3K27ac_102612:102613:102614	18.2263208761762	-0.824615797861057	0.548006338720497	-1.50475594823665	0.132386833110952	0.999952971369996
HS_H3K27ac_102615	27.534696669275	-1.02854285534849	0.525361480571716	-1.95778124850188	0.050255686651947	0.891787103907553
HS_H3K27ac_102616:102617:102618:102619:102620:102621:102622	96.9940171514424	-0.31390374173324	0.511081534514831	-0.6141950364754	0.53908645292456	0.999952971369996
HS_H3K27ac_10262	26.1360611772568	-0.032753491624882	0.496891810479774	-0.0659167467325672	0.947444107615428	0.999952971369996
HS_H3K27ac_102623:102624:102625:102626:102627:102628	87.4246992253926	-0.0417445843606555	0.645999544184457	-0.0646201452252663	0.948476444661578	0.999952971369996
HS_H3K27ac_102629:102630:102631	66.1997059368264	-0.0763759786716727	0.449774977496874	-0.169809310194904	0.8651601047943	0.999952971369996
HS_H3K27ac_10263	28.4334634035533	-0.258537377287815	0.510638446605479	-0.506302216385133	0.612644507331001	0.999952971369996
HS_H3K27ac_102632:102633	19.6536895584264	0.04745491102157	0.486172480806359	0.0976092084497706	0.9222426121417	0.999952971369996
HS_H3K27ac_102634	25.5629351644991	-0.174251121718796	0.473737574740029	-0.367822041167874	0.713005932954224	0.999952971369996
HS_H3K27ac_102635:102636:102637	34.6080521500024	-0.466601704762485	0.492867945276074	-0.946707346733868	0.343787925759412	0.999952971369996
HS_H3K27ac_102638	76.5775174871273	0.283012067710536	0.46148578758527	0.613262803154567	0.539702584266889	0.999952971369996
HS_H3K27ac_102639	29.3460388345853	-0.077561936633527	0.442357624964218	-0.175337627874734	0.860814346941754	0.999952971369996
HS_H3K27ac_102640	10.9788711412305	0.331920053556911	0.65457748605279	0.507075267067988	0.612102008190422	0.999952971369996
HS_H3K27ac_102647:102648:102649:102650:102651:102652:102653:102654:102655:102656:102657:102658:102659:102660:102661	308.621119294032	-0.251089790760084	0.560119547654286	-0.448278928688738	0.653951905871393	0.999952971369996
HS_H3K27ac_10264:10265	133.025719721895	-0.0983235621269397	0.700789298452586	-0.140304029105536	0.888419781049255	0.999952971369996
HS_H3K27ac_10266	31.1810446174827	-0.115982442547741	0.445623276163169	-0.260270162605404	0.794655386470129	0.999952971369996
HS_H3K27ac_102662:102663:102664	81.4963161260687	-0.195513701192281	0.498545667825359	-0.392168087720239	0.694934021686727	0.999952971369996
HS_H3K27ac_10267	181.344909215713	-0.212765546154927	0.5125175782757	-0.415138046329551	0.678040848939494	0.999952971369996
HS_H3K27ac_10268	48.3113713272427	0.425488698845465	0.472499105647671	0.900506887229411	0.367850561795366	0.999952971369996
HS_H3K27ac_10269	144.190793987884	0.13335539974773	0.645970514962119	0.20644192986974	0.836445720853001	0.999952971369996
HS_H3K27ac_102691	21.6316809520136	-0.00596597163489795	0.521147287353497	-0.0114477649211118	0.990866204613506	0.999952971369996
HS_H3K27ac_102692:102693:102694	42.6356371674743	0.234517884134767	0.522963945539739	0.44843987073091	0.653835772430265	0.999952971369996
HS_H3K27ac_102696:102697:102698:102699:102700	202.562721756272	-0.04160301531705	0.651386142817306	-0.0638684377550819	0.949074983972511	0.999952971369996
HS_H3K27ac_1026:1027:1028	57.8308843071418	0.196521589558305	0.519043360564391	0.378622682591708	0.70496807582382	0.999952971369996
HS_H3K27ac_10270	29.1417911226284	0.16401927010336	0.479299841271514	0.342205976259537	0.73219588803971	0.999952971369996
HS_H3K27ac_102701:102702:102703:102704:102705	99.666062936066	0.261620709968931	0.485094321754635	0.539319258618865	0.589666582458303	0.999952971369996
HS_H3K27ac_102706:102707:102708:102709:102710:102711:102712:102713	156.12968811273	-0.120919630777053	0.548548923312621	-0.220435453681751	0.825532036357341	0.999952971369996
HS_H3K27ac_102714:102715:102716	74.4295006342784	0.500663959273378	0.685927026078133	0.729908489152239	0.465446122916899	0.999952971369996
HS_H3K27ac_102717	13.6598343676703	-0.943393205490258	0.493419054242927	-1.91195130665909	0.0558824399545356	0.937404919820883
HS_H3K27ac_102718	22.2649349157617	1.55493901588412	0.533466366279714	2.91478360056314	0.00355935251153538	0.213957301224604
HS_H3K27ac_10271:10272:10273	58.322801497743	1.11303818451125	0.639859614452918	1.73950372764642	0.0819461971140211	0.999952971369996
HS_H3K27ac_102728	13.1956818014971	0.195486211670255	0.587116153455624	0.332960029322427	0.739164455232994	0.999952971369996
HS_H3K27ac_102730	79.3421691255735	0.179854207612035	0.695454114446292	0.258614053574522	0.795933038869189	0.999952971369996
HS_H3K27ac_102731	23.5276646382722	0.144443409731	0.526333847021982	0.274433062871155	0.78375183746707	0.999952971369996
HS_H3K27ac_102732:102733:102734:102735:102736:102737:102738:102739:102740:102741:102742:102743:102744	257.897408812353	-0.0618902577095024	0.50883452138935	-0.121631404922201	0.903190940608778	0.999952971369996
HS_H3K27ac_10274	32.905296177475	0.421929793465172	0.484402614791017	0.871031205409994	0.383737114751499	0.999952971369996
HS_H3K27ac_102746	29.9690538544972	-0.431745899923787	0.568540170910374	-0.759393833565806	0.447617001167719	0.999952971369996
HS_H3K27ac_102747	23.9365575788291	0.0332624206810659	0.593831311490136	0.0560132482701165	0.955331253138231	0.999952971369996
HS_H3K27ac_102758	16.2417709848787	0.141580079961376	0.616053181389994	0.229817951174168	0.818233235022368	0.999952971369996
HS_H3K27ac_102760	171.928582697671	0.28279494159073	0.720043270978962	0.392747148662671	0.694506243472094	0.999952971369996
HS_H3K27ac_102762	26.8324238690561	0.208034460794315	0.63521084464032	0.327504579856648	0.743286279572055	0.999952971369996
HS_H3K27ac_102763	13.9069475630126	-0.173541214745815	0.626076564488487	-0.277188485545056	0.781635380571271	0.999952971369996
HS_H3K27ac_102764:102765	128.395512335729	-0.401471429351139	0.658259217493368	-0.609898682284967	0.541928925469111	0.999952971369996
HS_H3K27ac_102766:102767:102768:102769	70.3523520655567	-0.465526744947938	0.393991109705699	-1.18156662290089	0.237377703700275	0.999952971369996
HS_H3K27ac_102770:102771	26.6904766175695	0.442885093906003	0.55123473419453	0.803441921259102	0.421719353089221	0.999952971369996
HS_H3K27ac_102772:102773:102774	33.5295925924561	0.182144103006997	0.368641960206269	0.494094874346591	0.621239177613201	0.999952971369996
HS_H3K27ac_102775	15.5286938197675	0.88658863440733	0.488933146628916	1.81331259809272	0.0697836213169373	0.999952971369996
HS_H3K27ac_102785	99.1608931067198	0.316034721025052	0.557522352829256	0.566855695419695	0.570812227076868	0.999952971369996
HS_H3K27ac_10280	30.7505443270134	0.0892286044502795	0.566793663942017	0.157426961744243	0.874908365979812	0.999952971369996
HS_H3K27ac_102802:102803:102804:102805:102806:102807:102808:102809:102810:102811:102812:102813:102814:102815:102816	334.919535189803	0.0936669486824593	0.583517868399352	0.160521131836797	0.872470576664379	0.999952971369996
HS_H3K27ac_10281	14.2208700728563	0.358412991634826	0.55569416631461	0.644982462227087	0.518938550940873	0.999952971369996
HS_H3K27ac_102817	21.5099334505501	-0.038428961775428	0.503228631022186	-0.076364815923468	0.939128860665826	0.999952971369996
HS_H3K27ac_102818	17.1675967117088	-0.481391320050685	0.56249446975894	-0.855815205182351	0.39210000338065	0.999952971369996
HS_H3K27ac_102819	108.721513631497	-0.223281984744259	0.632373301463056	-0.353085723618746	0.724024175391177	0.999952971369996
HS_H3K27ac_10282	24.5759508109583	0.35479905245503	0.547378588245021	0.648178536892664	0.516869482208523	0.999952971369996
HS_H3K27ac_10283	20.9497655975415	-0.512196858355872	0.453143572076234	-1.13031915251289	0.258341767082759	0.999952971369996
HS_H3K27ac_102836	22.7018378377624	0.966328789921402	0.497380034608281	1.94283791604633	0.052035745119694	0.902611275200299
HS_H3K27ac_102837	23.2857665369608	0.587158092007133	0.532130680621411	1.10340958225048	0.269849337296301	0.999952971369996
HS_H3K27ac_102838	24.9795431487734	-0.768089366100643	0.465550378624754	-1.64985230678921	0.0989731474183156	0.999952971369996
HS_H3K27ac_102839	10.0006253608681	-1.3470367221629	0.575374387732753	-2.34114821737349	0.0192245333972434	0.569640662907847
HS_H3K27ac_102840:102841	33.7357450794588	-0.0323462205130839	0.410801971276748	-0.0787392047135358	0.937240061416176	0.999952971369996
HS_H3K27ac_102842	29.455774530605	0.180815140369311	0.489966021324648	0.369036081074496	0.712100831129542	0.999952971369996
HS_H3K27ac_102843:102844:102845:102846:102847:102848:102849:102850:102851:102852:102853	52.5072623776294	-0.315755254876577	0.416076454789361	-0.758887582419024	0.447919807737844	0.999952971369996
HS_H3K27ac_10284:10285:10286	32.9226210250231	-0.281927338885628	0.408736067626725	-0.689754003170319	0.490348898858444	0.999952971369996
HS_H3K27ac_102854:102855:102856:102857:102858:102859	52.5559413648084	-0.290366881404308	0.463603839772639	-0.62632544533434	0.531101499724962	0.999952971369996
HS_H3K27ac_102860:102861	29.9587596904946	-0.446823873649999	0.479983491733585	-0.930915086342196	0.351897490001692	0.999952971369996
HS_H3K27ac_102862:102863:102864:102865:102866:102867:102868:102869:102870:102871	93.9044787050566	-0.500439852252138	0.452695056244434	-1.10546789797926	0.268956897067577	0.999952971369996
HS_H3K27ac_102872:102873:102874	40.3220552341351	-0.328244308331325	0.465077829189675	-0.705783608096818	0.480322717362662	0.999952971369996
HS_H3K27ac_102875:102876:102877:102878:102879:102880:102881	72.2432411062236	-0.0563146845235103	0.44988679053129	-0.125175234545131	0.900384822985819	0.999952971369996
HS_H3K27ac_10287:10288	22.4781596829764	-0.338306960292184	0.462713874245485	-0.731136408744686	0.464695837476031	0.999952971369996
HS_H3K27ac_102882	58.2663376144557	0.954141018105158	0.616030119144993	1.54885449339626	0.121416702378832	0.999952971369996
HS_H3K27ac_102883	41.4660342790292	-0.566318841205358	0.46412709659733	-1.22018051813227	0.222396450477177	0.999952971369996
HS_H3K27ac_102884:102885	31.9878956092356	0.0209073509883238	0.453841473154278	0.0460675196627889	0.963256434065512	0.999952971369996
HS_H3K27ac_102886:102887:102888	34.8603942155998	0.0605974113069299	0.500000169296352	0.121194781578191	0.903536757348354	0.999952971369996
HS_H3K27ac_10289:10290	53.8294402416052	0.00915264244067672	0.473945117831042	0.019311608235491	0.984592523623364	0.999952971369996
HS_H3K27ac_102905:102906:102907:102908:102909	111.861955714573	-0.245576838133773	0.627320260266572	-0.391469642682062	0.695450123525868	0.999952971369996
HS_H3K27ac_10291	32.3794036644467	-0.355726708468862	0.46043916923897	-0.772581335894641	0.43977019375081	0.999952971369996
HS_H3K27ac_102910	18.7418762656093	-0.173091044402353	0.436358597591896	-0.396671557195342	0.691609677127032	0.999952971369996
HS_H3K27ac_102911:102912	3.62849701081148	-0.593339164028146	1.22556994051149	-0.484133254590529	0.628291301995348	0.999952971369996
HS_H3K27ac_102913	28.3919330881851	3.0165961801136	0.695415779343032	4.33783107850013	1.43895678473832e-05	0.00427442112906518
HS_H3K27ac_102914	17.957993555079	1.42506231952896	0.54854607331205	2.59788992914419	0.00937985558737667	0.373580259516903
HS_H3K27ac_102917:102918	6.766376099789	-1.14219103654286	0.810591799608843	-1.40908289115931	0.158810659188549	0.999952971369996
HS_H3K27ac_102919	30.5600602167098	0.358296197581565	0.580190082651174	0.61754967603778	0.536872226035274	0.999952971369996
HS_H3K27ac_10292	170.268570546189	-0.268379344911823	0.692147305240124	-0.387748883626319	0.698201876527767	0.999952971369996
HS_H3K27ac_102920	22.8759551168046	-0.0745956784449659	0.738882850016583	-0.100957382409528	0.91958429117206	0.999952971369996
HS_H3K27ac_102925	159.880205747861	-0.419248720816309	0.647300435984997	-0.647687993873104	0.517186771155709	0.999952971369996
HS_H3K27ac_102926:102927:102928	43.6257011229067	0.186385470910442	0.393698676514745	0.473421634434835	0.635912397983622	0.999952971369996
HS_H3K27ac_102929	24.9597005795706	-1.57455538403567	0.468821582952151	-3.35853860251219	0.000783557763800237	0.0748046705883046
HS_H3K27ac_10293	49.487100509241	-0.0675088198354057	0.461285619464852	-0.146349283365313	0.883645662140961	0.999952971369996
HS_H3K27ac_102930:102931:102932	93.9760318171131	0.121630320744597	0.612114093036936	0.198705310216176	0.84249326990688	0.999952971369996
HS_H3K27ac_102933	23.7187870483289	0.400840020166423	0.56065326841267	0.714951722838051	0.47463887499255	0.999952971369996
HS_H3K27ac_102934:102935:102936	30.5671577415991	-0.584902473723818	0.447800839468345	-1.30616654139873	0.191495928311741	0.999952971369996
HS_H3K27ac_102937:102938	269.965274626756	0.298152173335039	0.810545192775537	0.367841517033839	0.712991409939772	0.999952971369996
HS_H3K27ac_102939	20.0869136428679	-0.585119442636768	0.41283854205315	-1.41730817991659	0.156392844645718	0.999952971369996
HS_H3K27ac_102940	30.0314627471794	0.138010757336366	0.650756374073494	0.212077457609013	0.832046605919481	0.999952971369996
HS_H3K27ac_102944	16.1835550870056	0.0858872995571931	0.49550975082012	0.173331199668706	0.862391101047026	0.999952971369996
HS_H3K27ac_102945:102946	51.732599504724	0.300624524273217	0.553289026268911	0.543340839959306	0.586895150183264	0.999952971369996
HS_H3K27ac_102947:102948	18.6762561440566	-0.132386226263189	0.599678218759507	-0.220762105612311	0.825277670934993	0.999952971369996
HS_H3K27ac_102949:102950	20.0215631698367	0.062175097729739	0.504304034762801	0.123288915899677	0.901878317700996	0.999952971369996
HS_H3K27ac_10294:10295:10296:10297:10298	41.0617182608346	-0.199651817204403	0.44870969290778	-0.444946521905057	0.656358401551184	0.999952971369996
HS_H3K27ac_102951:102952:102953	36.6281318936407	-0.132146364387228	0.41950977195494	-0.315001874143283	0.752760230893312	0.999952971369996
HS_H3K27ac_102954:102955:102956:102957	141.265418878093	0.180261035588487	0.583325048403776	0.309023307128259	0.757303797429635	0.999952971369996
HS_H3K27ac_102958:102959:102960:102961:102962	93.5578412367471	0.323549174419991	0.477682773475457	0.677330631092172	0.498196200361103	0.999952971369996
HS_H3K27ac_102963:102964	25.3097087850712	-0.20057744780052	0.565559319133379	-0.354653245052828	0.722849381853772	0.999952971369996
HS_H3K27ac_102965	78.9798569200936	-0.260177395639628	0.595406339429374	-0.436974513722809	0.662129831380184	0.999952971369996
HS_H3K27ac_102966:102967:102968	74.9480224551578	-0.0633786597726983	0.635821641997455	-0.0996799347275945	0.92059843095858	0.999952971369996
HS_H3K27ac_102969	6.56322296975894	-0.263545242865108	0.807211796395381	-0.32648834425113	0.744054906538203	0.999952971369996
HS_H3K27ac_102971	42.8018826490132	0.132094384772943	0.405307218105994	0.325911750079908	0.744491125392091	0.999952971369996
HS_H3K27ac_102973	43.8330028360947	0.300729551056821	0.591089238431336	0.508771825815867	0.610912169995335	0.999952971369996
HS_H3K27ac_102974	24.2017698593279	0.0295186653669198	0.486320190942804	0.0606980049701278	0.951599720556524	0.999952971369996
HS_H3K27ac_10299	29.0270485608076	0.42235597366803	0.445669476466437	0.947688805203237	0.343287901685513	0.999952971369996
HS_H3K27ac_103012	19.6908497485588	-0.18393603558897	0.48978088244072	-0.375547601352597	0.70725325178248	0.999952971369996
HS_H3K27ac_103013	22.3712348905556	-0.269612536546968	0.507244714291832	-0.531523599853329	0.59505599181653	0.999952971369996
HS_H3K27ac_103014:103015	33.0877023049027	0.500017390172946	0.481529674363317	1.03839372066545	0.299086791775815	0.999952971369996
HS_H3K27ac_103016	14.0365700314753	-0.394305396556857	0.618417706420603	-0.637603665715029	0.523731708852061	0.999952971369996
HS_H3K27ac_103017:103018:103019:103020:103021:103022	41.1773657031421	-0.244854236253472	0.573654985187045	-0.42683188079266	0.669501783883438	0.999952971369996
HS_H3K27ac_103023:103024:103025:103026:103027:103028:103029:103030:103031:103032:103033	278.374347812037	-1.19942594481159	0.597637061329504	-2.00694706272624	0.0447552999429837	0.849161465634017
HS_H3K27ac_103034:103035:103036:103037:103038:103039:103040:103041:103042:103043	106.933879521824	-0.270486363663663	0.673011075042309	-0.401904773478889	0.687754109556366	0.999952971369996
HS_H3K27ac_103044:103045:103046:103047:103048:103049:103050	93.7306369382373	-0.296845357418487	0.447081279156045	-0.663962843576993	0.506714092625666	0.999952971369996
HS_H3K27ac_103051:103052:103053:103054	190.464630831653	0.276792459958723	0.606004678756604	0.4567497078185	0.647850957943516	0.999952971369996
HS_H3K27ac_103055:103056	22.9440656522946	-0.502165584390448	0.47340886730145	-1.06074393420833	0.288806287885852	0.999952971369996
HS_H3K27ac_103057	145.726200397877	-0.034811505480102	0.703723754781605	-0.0494675719606842	0.960546679374713	0.999952971369996
HS_H3K27ac_103058	18.5010387827483	-0.453333024382119	0.518677478919553	-0.874017174075976	0.382108901036958	0.999952971369996
HS_H3K27ac_103059	21.3067790020834	2.20458828844911	0.601678712317749	3.66406230321285	0.000248246358157983	0.0313797308572857
HS_H3K27ac_103060:103061:103062:103063:103064:103065:103066	165.562968372219	-0.00831217060750724	0.525184674659475	-0.0158271385449257	0.98737229771854	0.999952971369996
HS_H3K27ac_103067	19.9748069793783	-0.239362515206362	0.525913267795496	-0.455136863554923	0.649010778923157	0.999952971369996
HS_H3K27ac_103068	34.4620930380327	-0.071697011417449	0.514345154562693	-0.139394744524049	0.889138225079343	0.999952971369996
HS_H3K27ac_103069	18.0663782054758	-0.225337747256643	0.537516510332773	-0.419220141009506	0.675055253708294	0.999952971369996
HS_H3K27ac_10307	26.5453889904428	0.560750825524385	0.491295506779232	1.14137177683647	0.253715244335273	0.999952971369996
HS_H3K27ac_103070	16.581793287027	0.475162716008988	0.537846491684368	0.883454151612899	0.376990943852075	0.999952971369996
HS_H3K27ac_103071	14.8013034733974	-0.487893544201025	0.535433242963235	-0.911212649967133	0.362183340079496	0.999952971369996
HS_H3K27ac_103072	45.6037435867421	0.164034343989641	0.428107303212193	0.383161751175118	0.701599835980737	0.999952971369996
HS_H3K27ac_103073:103074:103075	28.9390197002038	-0.351664234317569	0.415848194572242	-0.845655311018736	0.397745060096515	0.999952971369996
HS_H3K27ac_103076	17.3524489768998	-0.582704622268046	0.488977695392729	-1.19167935011849	0.233386998004972	0.999952971369996
HS_H3K27ac_103077	22.801754872065	-0.119176517608065	0.454958622093697	-0.261950234198487	0.793359810089956	0.999952971369996
HS_H3K27ac_103078	21.6317988416082	0.254575824420605	0.481142512415548	0.529106902531897	0.596731293409323	0.999952971369996
HS_H3K27ac_103079:103080	18.9017518910948	0.123977786351495	0.486136280007699	0.255026813365033	0.798702389717674	0.999952971369996
HS_H3K27ac_103081:103082:103083	75.395329202383	0.448322983300505	0.435154530901353	1.03026155414693	0.302887241398636	0.999952971369996
HS_H3K27ac_103084	24.5505265875737	0.167424600005986	0.50137733329386	0.333929336027357	0.738432882231018	0.999952971369996
HS_H3K27ac_103085	25.4278579089126	0.32140900848381	0.533072025328057	0.602937301551348	0.546550399997581	0.999952971369996
HS_H3K27ac_10308:10309	82.57161423527	-0.185060722297671	0.566769110076983	-0.326518716365002	0.744031930973425	0.999952971369996
HS_H3K27ac_10310	41.1931430565466	0.286800762906543	0.471382275927774	0.608425003553776	0.542905632368955	0.999952971369996
HS_H3K27ac_10311	33.3704966307111	0.00588894406457855	0.396299967542927	0.0148598146527495	0.988144019641707	0.999952971369996
HS_H3K27ac_103116:103117:103118:103119:103120:103121	85.7090077097679	-0.35513191536015	0.482441296710992	-0.736114254275567	0.461661168711052	0.999952971369996
HS_H3K27ac_103122	80.6219393732117	-0.0785762523805859	0.551034757046153	-0.142597633589934	0.886607966503677	0.999952971369996
HS_H3K27ac_103123	10.7674936798067	-0.322623458598679	0.66448977203797	-0.485520578607557	0.62730711883383	0.999952971369996
HS_H3K27ac_10312:10313	25.1722509786979	0.906700896926428	0.46297412823734	1.9584267059986	0.050179963612489	0.891682444132992
HS_H3K27ac_103130	26.7789133862563	0.0754633925813137	0.4574008669933	0.164983055404701	0.868957319114001	0.999952971369996
HS_H3K27ac_103131:103132:103133	95.3528400469744	0.0378209561481624	0.517001145361998	0.0731544919918515	0.941683179437988	0.999952971369996
HS_H3K27ac_103134:103135:103136:103137	121.791714005542	0.0951638378737156	0.496318869944805	0.19173931042416	0.847946411978205	0.999952971369996
HS_H3K27ac_103138:103139:103140:103141:103142:103143:103144:103145	279.517783957415	0.141546879730661	0.661231510355064	0.214065539094854	0.830495948698361	0.999952971369996
HS_H3K27ac_103147	20.3800767562058	-0.0103928184251928	0.534492417989281	-0.0194442766172245	0.984486689442429	0.999952971369996
HS_H3K27ac_103148:103149:103150:103151:103152	288.924368970068	-0.181209916480075	0.677505437319079	-0.267466364841485	0.789110108057461	0.999952971369996
HS_H3K27ac_10314:10315	26.7131673612298	-0.0687972490718898	0.38840896709037	-0.177125800125729	0.859409576758023	0.999952971369996
HS_H3K27ac_103153:103154	29.255099183934	0.259628125900468	0.448014372959055	0.579508474662702	0.5622461300073	0.999952971369996
HS_H3K27ac_103155	24.9648724128226	0.463604282286004	0.587616811670972	0.788956804975812	0.430137253107491	0.999952971369996
HS_H3K27ac_103156:103157:103158	259.551256481624	0.112605128788145	0.680892277739933	0.165378772045869	0.868645861058337	0.999952971369996
HS_H3K27ac_103159	28.6332930983507	0.489970675901668	0.402457319477164	1.21744754583714	0.223433982404426	0.999952971369996
HS_H3K27ac_103160	22.2381803744682	0.810705526914117	0.455139789079479	1.78122314586859	0.0748760038865728	0.999952971369996
HS_H3K27ac_103161	53.5288281318198	0.150352101409416	0.580997401901737	0.258782743119468	0.795802873432802	0.999952971369996
HS_H3K27ac_103162:103163:103164	40.736827188014	-0.0461243150183653	0.396317385607188	-0.116382265056829	0.907349590308549	0.999952971369996
HS_H3K27ac_103165	55.925169451231	0.208357695082438	0.688007972847502	0.302841977571996	0.762010291162366	0.999952971369996
HS_H3K27ac_103166:103167:103168:103169:103170:103171	67.8167927301754	-0.0349240819175526	0.494984487187201	-0.0705559119963783	0.943751200047818	0.999952971369996
HS_H3K27ac_10316:10317	28.6106662051816	0.05317370734603	0.412440504598448	0.128924552155225	0.897417348984964	0.999952971369996
HS_H3K27ac_103172	24.8720500947435	0.254972973731527	0.473811665930945	0.538131481483378	0.590486279638324	0.999952971369996
HS_H3K27ac_103173:103174:103175:103176:103177	45.2946277754714	-0.200803535597861	0.47660876171067	-0.421317339775975	0.673523370056816	0.999952971369996
HS_H3K27ac_103178	15.0197941940003	-0.372150477628219	0.535105220460559	-0.695471588387632	0.486759810440513	0.999952971369996
HS_H3K27ac_103179:103180	20.269933270171	0.117596112727832	0.489237634897454	0.240366039608709	0.810046503006475	0.999952971369996
HS_H3K27ac_10318	45.7308745015324	0.100015374415548	0.410394331431767	0.243705545509409	0.807458878154028	0.999952971369996
HS_H3K27ac_103181:103182	19.3262437634176	-0.251426389657178	0.482597234723849	-0.520985972497436	0.60237654327659	0.999952971369996
HS_H3K27ac_103183:103184	36.3564771244515	0.583788435202791	0.482742029123074	1.20931760647249	0.226540849256456	0.999952971369996
HS_H3K27ac_103185:103186	37.1825498966228	-0.191963973141092	0.438962193994702	-0.43731322598458	0.66188420484723	0.999952971369996
HS_H3K27ac_103187:103188:103189	28.3196010367085	0.267542998950968	0.524530306163551	0.510062041806116	0.610007997001081	0.999952971369996
HS_H3K27ac_103190	13.1659229321448	-0.40823269957084	0.603738166228764	-0.67617507457058	0.498929495854239	0.999952971369996
HS_H3K27ac_103191:103192	26.3019399823228	-0.737312888248204	0.472413680894961	-1.56073568159882	0.118586128633568	0.999952971369996
HS_H3K27ac_103193	12.9632185646165	-0.394426401877407	0.495669376043372	-0.795744948025384	0.426180295701684	0.999952971369996
HS_H3K27ac_103194	18.4004770704962	-0.461410895293379	0.54652174797672	-0.844268132058002	0.398519589720412	0.999952971369996
HS_H3K27ac_103195	21.4216948000548	-0.21365507986004	0.554160697160593	-0.385547154380969	0.699832077336044	0.999952971369996
HS_H3K27ac_103196	16.7752609237044	-0.454841268704973	0.488822782152129	-0.930482958880216	0.352121083330751	0.999952971369996
HS_H3K27ac_103197:103198:103199	32.0809308305532	0.138474438217425	0.45660522974825	0.303269496702376	0.761684490318162	0.999952971369996
HS_H3K27ac_10319:10320	87.1233581283845	0.499625817031198	0.600372177761136	0.832193488536338	0.405299738680917	0.999952971369996
HS_H3K27ac_103200:103201	35.0172025342461	-0.130669856496638	0.401253226151206	-0.325654344888425	0.744685890218391	0.999952971369996
HS_H3K27ac_103202:103203:103204:103205	39.8963372401763	-0.281497915958714	0.434178885025312	-0.648345476179255	0.51676152693308	0.999952971369996
HS_H3K27ac_103206:103207	17.0490270184823	-0.300928926869576	0.513135432113618	-0.586451271996638	0.557572297864411	0.999952971369996
HS_H3K27ac_103208:103209:103210:103211:103212	52.4822740744217	-0.309430609316677	0.364379013875099	-0.849199864794473	0.395770088495088	0.999952971369996
HS_H3K27ac_10321	310.329488271591	0.262112073670188	0.659634773678809	0.397359393605615	0.691102455003669	0.999952971369996
HS_H3K27ac_103213:103214:103215	29.1095410979394	0.0354118034592794	0.483069507883537	0.073305813928162	0.941562765304403	0.999952971369996
HS_H3K27ac_103216	19.8349649073817	-0.728099145218413	0.531153825216014	-1.37078772787206	0.170441137652974	0.999952971369996
HS_H3K27ac_103217	16.3684167922178	-0.0593251969169965	0.529893462902476	-0.111956838629494	0.910857629127441	0.999952971369996
HS_H3K27ac_103218	20.1322096662866	-0.299525135562332	0.547534720745421	-0.547043181397802	0.58434906610708	0.999952971369996
HS_H3K27ac_103219:103220	36.6101039123417	-0.0506345166622337	0.499717849776104	-0.101326211751132	0.919291509302763	0.999952971369996
HS_H3K27ac_10322	43.1501128269554	-0.143341475291661	0.642904620071677	-0.222959161929307	0.823567290517089	0.999952971369996
HS_H3K27ac_103221	18.9262963861979	0.219205842361587	0.486577772228709	0.450505252957901	0.65234616737581	0.999952971369996
HS_H3K27ac_103222	21.7961675090951	-0.0751841272346327	0.505052136643088	-0.14886409101119	0.881660876655725	0.999952971369996
HS_H3K27ac_103223:103224	14.6787213235605	-0.437761375336342	0.526103779145661	-0.832081792013017	0.40536277857097	0.999952971369996
HS_H3K27ac_103225	16.9669317783727	-1.07176222479453	0.548375447727437	-1.95443145610567	0.0506502136561505	0.895130151704086
HS_H3K27ac_103226	19.7638944053378	0.117251529065833	0.544164740871065	0.215470647506754	0.829400394488189	0.999952971369996
HS_H3K27ac_103227	12.5803674405432	-0.586894075959355	0.618882779673617	-0.948312176772583	0.342970553692745	0.999952971369996
HS_H3K27ac_103228	14.5356550357038	-0.481086075764616	0.543083366363152	-0.885842037450509	0.375702653722989	0.999952971369996
HS_H3K27ac_103229:103230:103231	100.266793097967	-1.17897801656433	0.431389604586922	-2.73297734583397	0.00627646491561511	0.300666874463603
HS_H3K27ac_10323	19.7315161959728	3.31493902166959	0.650434341015933	5.0965006190969	3.45989432397191e-07	0.000300808275786104
HS_H3K27ac_103232	14.7920292551294	-0.51403179324451	0.584046180390151	-0.880121830265424	0.378793314232195	0.999952971369996
HS_H3K27ac_103233	16.8668355234036	0.183811061130344	0.508480285168295	0.361491028250007	0.717732410627706	0.999952971369996
HS_H3K27ac_103234:103235:103236:103237	30.9535452661283	-0.0759693027333105	0.423802784243651	-0.179256261538939	0.85773648875142	0.999952971369996
HS_H3K27ac_103238	15.7546466524296	-0.767652092842076	0.519310658644398	-1.47821362813146	0.139350607311669	0.999952971369996
HS_H3K27ac_103239:103240:103241	30.0819873925473	-0.13800609313469	0.407966980219454	-0.33827760536025	0.735153998336385	0.999952971369996
HS_H3K27ac_10324	70.7121768597971	0.604741873510522	0.661751766156877	0.913850033257274	0.360795651983963	0.999952971369996
HS_H3K27ac_103242	20.2302171735916	-0.555091152758748	0.485540032508293	-1.14324487291224	0.2529369361789	0.999952971369996
HS_H3K27ac_103243:103244	25.2355435263823	-0.206442163489709	0.448649156144798	-0.460141651137045	0.645414549377893	0.999952971369996
HS_H3K27ac_103245	18.4893030812673	-0.289121635064185	0.500170671697448	-0.578045957958673	0.563233091531031	0.999952971369996
HS_H3K27ac_103246:103247	22.3828524330586	-0.244963843886349	0.474855500485037	-0.51587028819532	0.605945006953958	0.999952971369996
HS_H3K27ac_103248:103249	24.1441456720112	0.165576719030571	0.471556517704008	0.351128046828318	0.725492287561177	0.999952971369996
HS_H3K27ac_10325	35.997611589474	0.268292946291413	0.591306648242068	0.453728952801457	0.650023925406394	0.999952971369996
HS_H3K27ac_103250	17.6828728210727	-0.151102912562241	0.538703655971797	-0.280493571720166	0.779098856634023	0.999952971369996
HS_H3K27ac_103251	17.8257162273703	-0.721228903211327	0.529582449574551	-1.3618821843336	0.173235069472644	0.999952971369996
HS_H3K27ac_103252	15.492466808375	-0.136749101945988	0.561910618935385	-0.243364509119044	0.807723035035918	0.999952971369996
HS_H3K27ac_103253	14.2610416411324	-0.354099027349211	0.523421031134787	-0.676508978979155	0.498717547183461	0.999952971369996
HS_H3K27ac_103254	16.3737974601694	-0.146036481847681	0.482681923740532	-0.302552208120774	0.762231140665927	0.999952971369996
HS_H3K27ac_103255:103256	20.3631673099824	0.0584990312433519	0.474424493352022	0.123305251021148	0.901865382853272	0.999952971369996
HS_H3K27ac_103257:103258:103259:103260	106.623539817268	0.365020670201539	0.553943819403849	0.658948899537091	0.509928583424065	0.999952971369996
HS_H3K27ac_10326	22.8061047358727	0.597860781387163	0.471678470530279	1.26751763911341	0.204970260533446	0.999952971369996
HS_H3K27ac_103261	21.3126710490685	-0.0932584417585567	0.456063143557898	-0.204485810958143	0.837973878957076	0.999952971369996
HS_H3K27ac_103262:103263	27.0988852238222	0.00394703370860803	0.467284213500711	0.00844675166541234	0.99326054739797	0.999952971369996
HS_H3K27ac_103264:103265:103266:103267:103268:103269:103270:103271	143.526986727258	-0.12219847029942	0.499021327530128	-0.244876247883498	0.806552253311531	0.999952971369996
HS_H3K27ac_103272:103273:103274:103275	49.0459083669947	0.153621222678274	0.632591749468051	0.24284417684463	0.808126111536919	0.999952971369996
HS_H3K27ac_103276	65.261809508268	-0.475124156334355	0.622325851643527	-0.763465241046277	0.44518598427316	0.999952971369996
HS_H3K27ac_103277	19.0782348493637	-0.349631316401688	0.458006734738155	-0.763375928525536	0.445239231452897	0.999952971369996
HS_H3K27ac_103278	19.0686835158514	0.0524285211830231	0.452496046937648	0.115865147414752	0.907759417946043	0.999952971369996
HS_H3K27ac_103279	17.6506399924423	-0.70961748778249	0.576990413143616	-1.22986010099593	0.218749497455891	0.999952971369996
HS_H3K27ac_10327:10328	42.5755288176948	0.237458897629107	0.53922373696642	0.440371744324554	0.659667886171384	0.999952971369996
HS_H3K27ac_103280	18.9685907903911	0.491500042770083	0.50206865198555	0.978949872345802	0.327604748324446	0.999952971369996
HS_H3K27ac_103282:103283:103284	24.3782946711407	-1.21316718761161	0.475809464392683	-2.54969116505508	0.0107818382630472	0.404983568729799
HS_H3K27ac_10329	30.5878834603057	-0.208862086414758	0.577940172528186	-0.361390497395423	0.7178075506717	0.999952971369996
HS_H3K27ac_103290	2.30218088753224	-0.60909880805587	1.55112771543224	-0.392681274401789	0.694554902833225	0.999952971369996
HS_H3K27ac_103291	86.4959685523851	0.0454061050659997	0.665197813628696	0.0682595524755358	0.945579021444395	0.999952971369996
HS_H3K27ac_103292	241.803640201136	0.153807158924922	0.680262558662308	0.226099697780477	0.821123879640778	0.999952971369996
HS_H3K27ac_103293	138.081173613225	0.322963924555479	0.706050760294423	0.457423095785356	0.647366966958578	0.999952971369996
HS_H3K27ac_103294	51.4594791897642	0.104918798109876	0.543248777173126	0.193132138567962	0.846855483518689	0.999952971369996
HS_H3K27ac_10330	39.2845575470693	0.376343925942962	0.502408697617737	0.749079241118767	0.453809446127218	0.999952971369996
HS_H3K27ac_103300	25.8542809075913	0.212187799528239	0.574608565897472	0.369273644914823	0.711923767815048	0.999952971369996
HS_H3K27ac_103301	37.019404736053	-0.458873233038663	0.431539968722145	-1.06333889395565	0.287628293045155	0.999952971369996
HS_H3K27ac_103302:103303:103304	139.780402743619	-0.0981964281336601	0.621160921706123	-0.158085328136785	0.874389561683822	0.999952971369996
HS_H3K27ac_103305:103306:103307	28.2339691462535	-0.498502755209252	0.431884899919351	-1.15424909577145	0.248398059570337	0.999952971369996
HS_H3K27ac_103308	29.1329296006263	0.104193547733185	0.488141508505906	0.213449472986016	0.830976395627893	0.999952971369996
HS_H3K27ac_103309:103310	29.4017358970885	-0.438272731744558	0.432995127941832	-1.01218859858265	0.311447886554335	0.999952971369996
HS_H3K27ac_10331	18.9341989321017	-0.273079575603533	0.619648091785999	-0.440701067627661	0.65942942358353	0.999952971369996
HS_H3K27ac_103311:103312:103313	33.7942965692516	0.0610855448823456	0.410642464993101	0.148756034969184	0.88174614356361	0.999952971369996
HS_H3K27ac_103314	31.6879129752415	0.402199810223722	0.409242910018718	0.98278992837121	0.325710839792897	0.999952971369996
HS_H3K27ac_103315	7.24470250100633	0.913836680018236	0.86354252301766	1.05824166808233	0.289945279079946	0.999952971369996
HS_H3K27ac_103316	48.4721149769957	0.0951269427936519	0.492312722360642	0.193224628316566	0.84678305156759	0.999952971369996
HS_H3K27ac_103317	28.6925797103332	0.0383420923454067	0.427250768544526	0.0897414239324201	0.928492697189097	0.999952971369996
HS_H3K27ac_103318	19.8114362096482	0.309969665054079	0.528449598949938	0.586564292356373	0.557496370212766	0.999952971369996
HS_H3K27ac_103319:103320:103321:103322:103323	48.2279605544057	-0.153322161721153	0.489855108084822	-0.312994922765212	0.754284519543449	0.999952971369996
HS_H3K27ac_10332	26.1139019960858	-0.261040266159442	0.636028761722174	-0.410422109611244	0.681496330216679	0.999952971369996
HS_H3K27ac_103327	10.4860452643382	-2.37439000338099	0.680755955118202	-3.48787254159051	0.000486880117662428	0.0507465750707454
HS_H3K27ac_103339:103340:103341:103342:103343:103344	187.393861266783	-0.0893066111165636	0.516011000372887	-0.173071138119202	0.86259551102111	0.999952971369996
HS_H3K27ac_103345:103346	26.8212310445378	-0.806955192882429	0.414780454099633	-1.9454995646651	0.051714882064202	0.900626087472514
HS_H3K27ac_103347:103348:103349:103350:103351:103352:103353:103354	332.655040296333	0.331427748417363	0.661975030978609	0.500665029506337	0.616606887669894	0.999952971369996
HS_H3K27ac_10335	24.2238352941316	0.307960380971594	0.573057649143431	0.537398604541643	0.59099230703703	0.999952971369996
HS_H3K27ac_103355:103356:103357:103358	30.8610836326218	-2.13015424026486	0.465562532690703	-4.57544173057421	4.75216223350176e-06	0.00192494971562959
HS_H3K27ac_103359	46.5197095637845	-1.79612227599796	0.457691451544056	-3.9243081118046	8.69793564878287e-05	0.0155023307068257
HS_H3K27ac_10336	28.8973695887879	-0.216325163182445	0.441430593482367	-0.490054759177189	0.624095150406076	0.999952971369996
HS_H3K27ac_103360	42.8981442093668	0.497168930133812	0.588346836664864	0.845026945248982	0.398095794855023	0.999952971369996
HS_H3K27ac_103361	21.167211959755	-0.0606448602429711	0.451337166924566	-0.134367086708609	0.893112306586202	0.999952971369996
HS_H3K27ac_103362	72.8834808016391	0.188169790092633	0.611131854233286	0.307903750703204	0.758155571709971	0.999952971369996
HS_H3K27ac_103363	45.2619816653832	-0.191918371933783	0.34555823273479	-0.555386484109834	0.578630335385943	0.999952971369996
HS_H3K27ac_103364	67.8124597262765	-0.219588552065442	0.532333630404401	-0.41250174612982	0.679971701118187	0.999952971369996
HS_H3K27ac_103365:103366:103367	85.1076905867758	0.0762586682187395	0.466841453129494	0.163350250299188	0.8702426711691	0.999952971369996
HS_H3K27ac_103368	27.767863753741	0.0191340471024938	0.485136785852635	0.0394405199945114	0.968539174743054	0.999952971369996
HS_H3K27ac_103369	41.0986308401587	0.694462144703462	0.441889628748305	1.57157375852109	0.116049436230359	0.999952971369996
HS_H3K27ac_103370	46.111386003271	0.449403093329701	0.516711958729754	0.869736195838159	0.38444458678686	0.999952971369996
HS_H3K27ac_103371:103372	22.5838742335856	-0.248829775903533	0.460796431819063	-0.539999354858804	0.58919747734407	0.999952971369996
HS_H3K27ac_103373:103374	50.2736764023334	0.0147617952960005	0.46170547082932	0.0319723205130865	0.974494124639012	0.999952971369996
HS_H3K27ac_103375:103376:103377:103378:103379:103380	282.606207614779	-0.0795658135250028	0.603607613849285	-0.131817113799478	0.895128949818363	0.999952971369996
HS_H3K27ac_10337:10338	26.7101349007728	-0.530441621507021	0.481106027913329	-1.10254619716089	0.270224286048208	0.999952971369996
HS_H3K27ac_103381:103382:103383:103384:103385:103386:103387:103388:103389	101.419533157901	-0.311853415824067	0.4035695757079	-0.772737675472801	0.439677644798782	0.999952971369996
HS_H3K27ac_103390	31.3359735092675	-0.76679260297788	0.392482447340966	-1.95369909704964	0.0507368131581674	0.895772383276887
HS_H3K27ac_103391:103392:103393:103394	41.8442221235761	-0.272567033695931	0.38308847037515	-0.711498921982728	0.476775118608141	0.999952971369996
HS_H3K27ac_103395	24.0402327057054	-0.212882644370336	0.462543482657703	-0.460243528126578	0.645341430532404	0.999952971369996
HS_H3K27ac_103396	38.4631159968287	0.317168263151776	0.438374104482892	0.723510490032045	0.469366311675616	0.999952971369996
HS_H3K27ac_103397	22.1825632442036	-0.6574301825291	0.527823087841597	-1.24555025665417	0.212929554059108	0.999952971369996
HS_H3K27ac_103398:103399	29.0683967246507	-0.431965119281992	0.448961640241578	-0.962142598751999	0.335977978316945	0.999952971369996
HS_H3K27ac_10339:10340	20.967681785708	-0.545909765580434	0.483556610449044	-1.12894696046754	0.258920208931656	0.999952971369996
HS_H3K27ac_103400	25.7095548080129	0.379495153310929	0.514887467356764	0.737044844496045	0.461095078785255	0.999952971369996
HS_H3K27ac_103401	21.349071070007	-0.617039375237284	0.52411837595604	-1.17729009999267	0.239079736991883	0.999952971369996
HS_H3K27ac_103402	19.3416038940269	-0.405544473689721	0.503396884415814	-0.805615780002989	0.420464424018632	0.999952971369996
HS_H3K27ac_103403:103404	27.123589619298	-0.349890311409663	0.467566462827109	-0.74832208729017	0.454265905060278	0.999952971369996
HS_H3K27ac_103405	22.0398545539938	-0.616323793739046	0.468205759730795	-1.31635243892219	0.188055777882263	0.999952971369996
HS_H3K27ac_103406	25.7591513546301	-0.0139091369720803	0.44130531586031	-0.0315181722770888	0.974856299962712	0.999952971369996
HS_H3K27ac_103407:103408	26.2070568337065	-0.240090404290019	0.443976100913103	-0.540773261885579	0.588663874569408	0.999952971369996
HS_H3K27ac_103409	21.8661747600479	-0.900896096269375	0.484238796181067	-1.86043766706481	0.0628236296798311	0.971712300182872
HS_H3K27ac_10341	24.9246837945444	-1.04405524671249	0.520980072465179	-2.00402146241836	0.0450677614029428	0.85252259833825
HS_H3K27ac_103410	31.6989624643893	0.053511350221428	0.414616135298938	0.129062392091534	0.89730827983125	0.999952971369996
HS_H3K27ac_103411	128.40529659973	-0.273143249288838	0.68318342611785	-0.399809537009641	0.689296805786773	0.999952971369996
HS_H3K27ac_103412	30.3492356445632	0.438886298398009	0.589558149652585	0.744432586771357	0.456614810740244	0.999952971369996
HS_H3K27ac_103413:103414:103415:103416:103417	155.558882808792	0.239546494203978	0.589664711830713	0.406241868298792	0.684564893631961	0.999952971369996
HS_H3K27ac_103418:103419:103420:103421:103422:103423	170.287290714501	0.0392465157168069	0.535267150774553	0.0733213604832945	0.941550394239311	0.999952971369996
HS_H3K27ac_103424	31.4413747024587	0.184037817987917	0.63170701236653	0.291334138113278	0.770795780789913	0.999952971369996
HS_H3K27ac_103425	45.3999640778303	0.141539825375557	0.51627721775698	0.274154699272789	0.783965739526637	0.999952971369996
HS_H3K27ac_103426:103427	42.272275198794	0.506250197474585	0.524251718633817	0.965662447028035	0.334213116389543	0.999952971369996
HS_H3K27ac_103428:103429:103430:103431:103432	67.6499917516944	-0.252035715866439	0.498220564156613	-0.505871764432454	0.612946675082029	0.999952971369996
HS_H3K27ac_10342:10343	21.7205915000397	0.0985151442881758	0.493829479039753	0.199492230556462	0.841877720332142	0.999952971369996
HS_H3K27ac_103433:103434:103435:103436:103437:103438:103439:103440:103441	242.690984449382	0.310571178351496	0.568133972196041	0.54665130682298	0.584618313198938	0.999952971369996
HS_H3K27ac_103442:103443	131.296219950339	0.275867382597597	0.588402684717278	0.468841135098064	0.639183194682435	0.999952971369996
HS_H3K27ac_103444	27.5531757769949	0.496779138193081	0.533356138847481	0.931421056231886	0.35163580308404	0.999952971369996
HS_H3K27ac_103445	52.094407281449	0.794087014772396	0.671904219429066	1.18184555448565	0.237266988566026	0.999952971369996
HS_H3K27ac_103446	319.234595989354	-0.28006350493022	0.789081567003825	-0.354923390231548	0.722646984921006	0.999952971369996
HS_H3K27ac_103447	34.0062729964075	-0.59069067987027	0.505650636226205	-1.16817944555304	0.242734389690901	0.999952971369996
HS_H3K27ac_103448:103449:103450:103451	145.452312381056	-0.045244208206423	0.608120559036452	-0.0744000634974601	0.94069205828123	0.999952971369996
HS_H3K27ac_103452:103453:103454:103455	61.7060900822909	-0.144379733455761	0.438342311540372	-0.329376675841305	0.741870995109268	0.999952971369996
HS_H3K27ac_103456	32.6742684511435	-0.670048535663043	0.406530980445728	-1.64821026660352	0.0993095307950158	0.999952971369996
HS_H3K27ac_103457	14.0594637158207	-0.319809582211905	0.58730450176779	-0.544537937729536	0.586071349214842	0.999952971369996
HS_H3K27ac_103458:103459	25.5578411570015	0.101922431914747	0.422026700155852	0.241507070233015	0.809162137386937	0.999952971369996
HS_H3K27ac_10346	171.290892698711	-0.00251083986855279	0.708105143007274	-0.00354585741022784	0.997170821046166	0.999952971369996
HS_H3K27ac_103460:103461:103462	30.3332752333879	0.0336125214468589	0.435470143860572	0.0771867415498888	0.938474988889593	0.999952971369996
HS_H3K27ac_103463:103464	23.9944174175743	0.0243701062259234	0.430682105309096	0.0565849054917971	0.954875858950885	0.999952971369996
HS_H3K27ac_103465:103466:103467:103468:103469	55.2552090060602	-0.106469951253011	0.373011989205337	-0.28543305398798	0.775312386903227	0.999952971369996
HS_H3K27ac_10347	22.3348558512962	-0.02563467560294	0.579868074650809	-0.0442077719460188	0.964738786994716	0.999952971369996
HS_H3K27ac_103470:103471	31.7413648740805	0.233001336100114	0.453321628782394	0.513986806069562	0.607261215240209	0.999952971369996
HS_H3K27ac_103472	17.0374048982651	-0.0272299779380746	0.582036475702537	-0.0467839715804875	0.962685403870659	0.999952971369996
HS_H3K27ac_103473:103474:103475:103476:103477:103478:103479:103480:103481:103482:103483	35.3593492258312	0.26158714919774	0.427283496368145	0.612209812504339	0.540398950250014	0.999952971369996
HS_H3K27ac_10348	8.22725383954308	-0.000938490467340684	0.746457851751897	-0.00125725848437135	0.998996853130661	0.999952971369996
HS_H3K27ac_103484:103485	38.7229790696748	0.412282780805375	0.492263472839637	0.837524625638197	0.402297740818114	0.999952971369996
HS_H3K27ac_103486:103487	23.3523113997312	-0.350894575405307	0.517313318602546	-0.678301839112132	0.497580332838386	0.999952971369996
HS_H3K27ac_103488	26.8142045438413	-0.232665831651294	0.517686611530288	-0.449433743251599	0.653118794230185	0.999952971369996
HS_H3K27ac_103489	23.1256613090356	0.126679250426524	0.539584039951103	0.234772048554296	0.814385663468051	0.999952971369996
HS_H3K27ac_10349	39.3838504548202	-0.165454668381422	0.524952066038587	-0.315180526157335	0.752624590492518	0.999952971369996
HS_H3K27ac_103490	27.4060907712379	0.352434164821185	0.505327520092954	0.697437109216525	0.485529284714543	0.999952971369996
HS_H3K27ac_103491:103492:103493:103494	53.9474119330233	-0.228960104492038	0.406569774993936	-0.563150825698868	0.573332184512726	0.999952971369996
HS_H3K27ac_103495	32.8055362721942	0.0522829468331581	0.564027863813078	0.0926956808121185	0.926145328451145	0.999952971369996
HS_H3K27ac_103496:103497:103498	37.1340642845863	0.580918385529816	0.517519720115173	1.12250483015514	0.261647855005069	0.999952971369996
HS_H3K27ac_103499	23.6829123319034	0.164104209259587	0.543381551945766	0.302005485228483	0.762647881473544	0.999952971369996
HS_H3K27ac_103500	24.6755197610926	-0.127144071719766	0.470045129759612	-0.270493328555047	0.786780748744897	0.999952971369996
HS_H3K27ac_103501	31.7189283521258	-0.317964381705661	0.494765288810483	-0.642657011105432	0.520446681192791	0.999952971369996
HS_H3K27ac_103502:103503:103504	38.2643609616515	0.448958787500076	0.428134729518692	1.04863903006606	0.294344285221641	0.999952971369996
HS_H3K27ac_103505	31.0337808961667	-0.313175827044498	0.444807754653763	-0.704070070199817	0.481389137998191	0.999952971369996
HS_H3K27ac_103506:103507:103508:103509	39.8276999275908	-0.293162782336872	0.371001345483577	-0.790193313058615	0.429414880660652	0.999952971369996
HS_H3K27ac_103531:103532:103533:103534:103535	93.2133079108309	0.0984759442076932	0.606415982485789	0.162390087088447	0.870998676588927	0.999952971369996
HS_H3K27ac_103536	45.35930498967	0.087262262416736	0.504990335559232	0.172799866199619	0.862808742218656	0.999952971369996
HS_H3K27ac_103537:103538	40.9395511975141	-0.503862398624266	0.432020235393514	-1.166293514389	0.243495794503856	0.999952971369996
HS_H3K27ac_103539	24.1080494029486	0.117590343032463	0.453105529872927	0.259520873791677	0.795233378623818	0.999952971369996
HS_H3K27ac_103540:103541:103542:103543:103544:103545:103546:103547:103548:103549:103550:103551:103552:103553:103554:103555:103556	318.441408785877	-0.0437884786328992	0.518581833950004	-0.0844388980990045	0.93270748149013	0.999952971369996
HS_H3K27ac_103557:103558:103559:103560:103561:103562:103563:103564:103565:103566:103567:103568:103569:103570:103571:103572:103573	344.747876407982	-0.0622584483523936	0.565899273386435	-0.110016837413183	0.912396021647929	0.999952971369996
HS_H3K27ac_10356	29.8855158364176	0.239379244831456	0.52009990158312	0.460256277885874	0.645332280054998	0.999952971369996
HS_H3K27ac_10357	21.5322104311506	1.20380298111097	0.491974708234279	2.44687981102012	0.0144098882295851	0.485037654232097
HS_H3K27ac_103574	25.3034327536087	0.417534168956872	0.474214493703559	0.880475342910715	0.378601856875804	0.999952971369996
HS_H3K27ac_103575	12.3595824086999	-0.103882700102392	0.569824633628187	-0.18230643951096	0.855342245371498	0.999952971369996
HS_H3K27ac_103576	14.4558526774743	0.351963353219314	0.570551053728649	0.616883188487996	0.53731177628007	0.999952971369996
HS_H3K27ac_103578	19.313565367885	0.353211048769356	0.60254573855805	0.586197903605832	0.557742530322626	0.999952971369996
HS_H3K27ac_103579	146.198095770767	0.602214718453745	0.658889830040859	0.913983933272123	0.360725288116532	0.999952971369996
HS_H3K27ac_10358	9.69388793472915	-0.441281398248605	0.589962536248918	-0.747982068580739	0.454470973448217	0.999952971369996
HS_H3K27ac_103580	13.7769633760505	0.23725418546164	0.522256190165679	0.454286976256565	0.649622288679	0.999952971369996
HS_H3K27ac_103583	53.4656912351917	0.179843043766208	0.609328814892057	0.295149415833989	0.767879741808285	0.999952971369996
HS_H3K27ac_103584:103585	33.7229221686593	0.237393803430785	0.535527814014882	0.443289400135972	0.657556421794662	0.999952971369996
HS_H3K27ac_103586:103587:103588	65.8343029998534	-0.153649676468945	0.5152063893409	-0.298229369137887	0.76552810776313	0.999952971369996
HS_H3K27ac_103589	22.4552827463044	-0.274591865245815	0.499717055188738	-0.549494683830843	0.582666011879352	0.999952971369996
HS_H3K27ac_103590	22.6680586408772	0.274165909242026	0.454707616653251	0.602949893955917	0.546542022644723	0.999952971369996
HS_H3K27ac_103591:103592:103593:103594:103595:103596:103597:103598	18.3667347215825	0.377119504407257	0.619720009378823	0.608532076905606	0.54283463806053	0.999952971369996
HS_H3K27ac_103609:103610:103611:103612:103613	5.65222234978435	0.262305005545334	0.874373473717548	0.299991952443501	0.76418329410949	0.999952971369996
HS_H3K27ac_103614:103615:103616	76.513488197006	-0.614613056099527	0.467135860208989	-1.31570514801531	0.188273025670897	0.999952971369996
HS_H3K27ac_103617	26.8243368068043	0.0112019092894542	0.481480330775077	0.0232655595118945	0.981438443801344	0.999952971369996
HS_H3K27ac_103633	19.2684870027177	-0.305640405322504	0.437157790509509	-0.699153513806261	0.484456098320455	0.999952971369996
HS_H3K27ac_103634	21.9409441241791	0.625395749926159	0.527248985342714	1.1861487974598	0.235563542631838	0.999952971369996
HS_H3K27ac_103635	14.2782152245573	0.693538983162762	0.621928445989148	1.11514272684492	0.264789264428005	0.999952971369996
HS_H3K27ac_103636	13.8832824116443	1.62448917852615	0.617228816019056	2.63190754605986	0.00849069647579646	0.352840358638977
HS_H3K27ac_103637	22.9732301029486	-0.497557371598945	0.572931820673982	-0.868440805074559	0.385153064708129	0.999952971369996
HS_H3K27ac_103638	21.1153062550973	-0.00102498953651499	0.659372832735565	-0.00155449161025118	0.998759695643804	0.999952971369996
HS_H3K27ac_103639:103640	25.0543595140179	0.139210498322297	0.426148393859324	0.326671413827389	0.743916423518577	0.999952971369996
HS_H3K27ac_103641	23.4201506960811	-0.0066778997049758	0.459902682655443	-0.0145202451666907	0.988414927658508	0.999952971369996
HS_H3K27ac_103642	23.6235320093678	-0.503268298862968	0.433038109606581	-1.16218015850889	0.245162292478534	0.999952971369996
HS_H3K27ac_103643	20.9658728071355	-0.444524450899653	0.427555346601813	-1.0396886728998	0.298484564783795	0.999952971369996
HS_H3K27ac_103644:103645:103646:103647	45.4893912205476	-1.37305589421506	0.424305528046024	-3.23600755459902	0.00121214176077205	0.10343461678052
HS_H3K27ac_103648:103649:103650:103651:103652:103653	53.4336950958698	-0.394429788735141	0.47303448812427	-0.833828819330232	0.404377452833494	0.999952971369996
HS_H3K27ac_103654:103655	125.148562645277	-0.151022476977272	0.603268325362916	-0.250340471441824	0.80232406094217	0.999952971369996
HS_H3K27ac_103656	20.0346507693826	0.141597150009502	0.46039556244544	0.307555418773791	0.75842064748787	0.999952971369996
HS_H3K27ac_103657:103658:103659	73.846073219081	-0.0575741277845427	0.45971025029298	-0.125240034886866	0.900333523483624	0.999952971369996
HS_H3K27ac_103660:103661:103662	35.4026999932209	-0.334961459418731	0.426453576173829	-0.785458202564576	0.432184967425065	0.999952971369996
HS_H3K27ac_103663:103664:103665	7.70359051300011	-0.221010854271685	0.665230895604505	-0.332231794602458	0.739714237334775	0.999952971369996
HS_H3K27ac_103666	26.4568523735397	0.492724500913179	0.424140382620794	1.16170145806112	0.245356753251538	0.999952971369996
HS_H3K27ac_103667:103668	22.7828440884101	0.299945368845198	0.46828377012788	0.640520530453764	0.521834246147896	0.999952971369996
HS_H3K27ac_103669	21.6985290374931	0.351230580718812	0.440426611319109	0.797478108025424	0.42517341214792	0.999952971369996
HS_H3K27ac_103670:103671:103672	41.6283988130753	0.0627701685087394	0.391061185814734	0.160512397511311	0.872477456443538	0.999952971369996
HS_H3K27ac_103673	24.7529565825466	0.557727933264536	0.492863505874271	1.13160728399885	0.257799576399903	0.999952971369996
HS_H3K27ac_103674:103675:103676	29.5629723773561	-0.406540985372416	0.428251177938859	-0.949305002099626	0.342465510216144	0.999952971369996
HS_H3K27ac_103677:103678:103679:103680:103681:103682:103683:103684:103685:103686:103687:103688:103689:103690	3.2680689789352	-1.60841382793726	1.14903265190457	-1.39979819134926	0.161573759600649	0.999952971369996
HS_H3K27ac_10368	22.1795992164122	-0.199515565045053	0.472638315786263	-0.422131592765911	0.672928969174324	0.999952971369996
HS_H3K27ac_10369	25.2459790344729	0.117890090785687	0.456969897823397	0.25798218076773	0.796420659541122	0.999952971369996
HS_H3K27ac_103698	68.2498524871373	0.417740089458837	0.616268770248389	0.677853737891774	0.497864434757641	0.999952971369996
HS_H3K27ac_103699	23.925647235663	-0.113017591276113	0.553085543782162	-0.204340165000996	0.838087684933518	0.999952971369996
HS_H3K27ac_10370	185.975172485625	0.0139681550933514	0.785745125288308	0.0177769541850179	0.985816789751529	0.999952971369996
HS_H3K27ac_103700:103701:103702	86.5523576206997	0.0997476092460487	0.487929317995676	0.204430448360417	0.838017138217239	0.999952971369996
HS_H3K27ac_103703	22.0343961788699	-1.05637053064828	0.586553962731926	-1.80097757029574	0.0717064153183808	0.999952971369996
HS_H3K27ac_103704	18.4669097905217	-0.843070724319576	0.528286188834166	-1.59585986182998	0.110520084678409	0.999952971369996
HS_H3K27ac_103705	13.4185228353459	0.0492863730621376	0.564180612094398	0.0873592108725123	0.93038599038811	0.999952971369996
HS_H3K27ac_103706	15.7656246887625	-0.303387889722525	0.515491567642346	-0.588540936004251	0.556169265339512	0.999952971369996
HS_H3K27ac_103707	17.4889502793597	0.0886193058770365	0.524608949006168	0.168924502803315	0.8658560257092	0.999952971369996
HS_H3K27ac_103708	14.1907055488961	-0.189389121805596	0.507972475306088	-0.372833432936452	0.709272418127815	0.999952971369996
HS_H3K27ac_103709	19.1334860463455	-0.69346705615951	0.499218946953659	-1.38910404020359	0.16480111539029	0.999952971369996
HS_H3K27ac_10371	31.9602691091623	0.611882405340554	0.582431603502759	1.05056525377517	0.293458306377205	0.999952971369996
HS_H3K27ac_103710	16.7993553007605	-0.282902415873836	0.479990463245449	-0.589391743246304	0.555598514047914	0.999952971369996
HS_H3K27ac_103711	13.0375458235987	-0.0275494760780612	0.610945874046915	-0.0450931534991358	0.964033058589435	0.999952971369996
HS_H3K27ac_103712	19.1673862738554	0.0576882221484013	0.508208422801925	0.113512920211646	0.909623920439446	0.999952971369996
HS_H3K27ac_103713	12.2156741473994	-0.478212969603368	0.572103023633389	-0.835886107656396	0.403218978544973	0.999952971369996
HS_H3K27ac_103714	15.969683553938	-0.956380302177421	0.496330015012293	-1.92690402202199	0.0539915921798259	0.919533824578153
HS_H3K27ac_103715	12.601719819888	0.216673358479874	0.604800122782306	0.358256141687102	0.720151636571339	0.999952971369996
HS_H3K27ac_103716	14.8082219243241	0.0512492805334068	0.619709490308821	0.0826988796119092	0.934090975762707	0.999952971369996
HS_H3K27ac_103717	18.0123026808871	0.35519208519301	0.646926874138699	0.54904518484551	0.582974441445841	0.999952971369996
HS_H3K27ac_103718:103719	15.7278195836445	0.450384333178475	0.531412555110404	0.847522943986344	0.396703703932924	0.999952971369996
HS_H3K27ac_10372	25.5624488686341	-0.0048475861411898	0.411450278117833	-0.0117817058317835	0.990599776289372	0.999952971369996
HS_H3K27ac_103720	28.6117899111889	0.110243634648252	0.484144147286292	0.227708287430893	0.819873029246133	0.999952971369996
HS_H3K27ac_103721:103722:103723:103724	44.5520332314019	0.468179905281006	0.390632764550784	1.19851673430261	0.230715912233905	0.999952971369996
HS_H3K27ac_103725	19.7111141454527	0.490707550508996	0.505664191482018	0.970421791329168	0.331836291011201	0.999952971369996
HS_H3K27ac_103726:103727:103728	93.893042988898	0.0433963355890668	0.451674006859799	0.0960788863870513	0.923457919941276	0.999952971369996
HS_H3K27ac_10373	74.026147545606	-0.467773194058419	0.595490887924073	-0.785525359907878	0.432145607496716	0.999952971369996
HS_H3K27ac_103730:103731	20.365210562123	0.491957768195567	0.444128140588939	1.10769330568246	0.267994291448045	0.999952971369996
HS_H3K27ac_103732:103733:103734	33.9264028337372	0.0542910559443932	0.387615534338947	0.14006419024713	0.888609273678362	0.999952971369996
HS_H3K27ac_103735:103736	188.373480293842	-0.215650877168078	0.678390297557643	-0.317886145990693	0.750571301844942	0.999952971369996
HS_H3K27ac_103737	67.7050821656287	-0.6475317326647	0.684200724357131	-0.946406090512568	0.343941500133647	0.999952971369996
HS_H3K27ac_103738	60.0038755868773	-0.119499324450197	0.715764679581561	-0.166953368696618	0.867406740240654	0.999952971369996
HS_H3K27ac_103739	13.8558158676836	0.0409877878689788	0.532398282864762	0.0769870775097718	0.938633825108979	0.999952971369996
HS_H3K27ac_103740	22.1474427089938	1.31490210679189	0.609592441323186	2.15701839074276	0.0310042315276105	0.723756933224101
HS_H3K27ac_103741	113.156793095843	0.195006354797958	0.495385036415366	0.393646033818532	0.693842389556268	0.999952971369996
HS_H3K27ac_103742	15.1981000651632	-0.314175485619208	0.520866248090308	-0.603178813699474	0.546389740225837	0.999952971369996
HS_H3K27ac_103743	16.608089489049	-1.36376900459119	0.505051041452989	-2.700259761207	0.00692853559502434	0.317448046041436
HS_H3K27ac_103745	16.0956456476249	0.764270229748074	0.56752221827679	1.34667895834754	0.17808365194397	0.999952971369996
HS_H3K27ac_103746	11.1889000405409	-0.231699989976847	0.614173258895777	-0.377255093120499	0.705984041290508	0.999952971369996
HS_H3K27ac_103747	15.7340280838289	0.340752843844708	0.639265264507423	0.533038259332407	0.594007096288747	0.999952971369996
HS_H3K27ac_103749	15.6571481591541	-0.33763397190252	0.527556548848844	-0.639995793132043	0.52217533437745	0.999952971369996
HS_H3K27ac_103752	25.5718811814615	0.155484559119922	0.661701836449352	0.234976768319463	0.814226764640244	0.999952971369996
HS_H3K27ac_103753:103754	41.9633920745589	0.282657197652551	0.522860027591965	0.540598215079341	0.58878454842703	0.999952971369996
HS_H3K27ac_103755:103756:103757	192.718583371517	0.115188026685323	0.566839078813611	0.203211159905224	0.838969990474013	0.999952971369996
HS_H3K27ac_103758	15.0334847127001	-0.43781444622838	0.579275249031491	-0.755796915128647	0.449770966601784	0.999952971369996
HS_H3K27ac_103759	29.2238494742819	-0.82311375052854	0.540805621048713	-1.52201404440358	0.128005561681516	0.999952971369996
HS_H3K27ac_10376	36.3388001600927	-0.125321719621362	0.591898677973865	-0.211728331697499	0.832318983661214	0.999952971369996
HS_H3K27ac_103760	8.1274209196469	0.0627055417100483	0.76980237528031	0.0814566747565766	0.935078778867769	0.999952971369996
HS_H3K27ac_103761	27.3670940678702	-0.102138294869192	0.53566455484024	-0.190675851045724	0.848779559622315	0.999952971369996
HS_H3K27ac_103762	16.1535330588634	-0.38707059255084	0.509960799850143	-0.759020286783973	0.44784042134778	0.999952971369996
HS_H3K27ac_103763	9.93833029572283	0.105253529407906	0.729260017172317	0.144329219934508	0.885240505691825	0.999952971369996
HS_H3K27ac_103764	10.4104837215384	0.368258323100837	0.636093732519912	0.578937197890578	0.562631549718038	0.999952971369996
HS_H3K27ac_103766	47.5528750688599	0.917252348385225	0.455068328212636	2.01563653526032	0.0438379964355131	0.840418488941285
HS_H3K27ac_103767	22.3559711883718	-0.324246509094025	0.621439754916425	-0.521766601716093	0.601832846172652	0.999952971369996
HS_H3K27ac_103769	110.462811952928	0.0017509123393944	0.768587383082751	0.00227809144143325	0.998182347582962	0.999952971369996
HS_H3K27ac_103771	14.8475870378671	-0.846229080678808	0.568440683649786	-1.48868493234057	0.136570354584954	0.999952971369996
HS_H3K27ac_103772	25.4905730647253	0.0059542852215309	0.506737516838929	0.0117502356223282	0.990624884145619	0.999952971369996
HS_H3K27ac_103773	20.9658085005239	-0.303756076877169	0.5314357686114	-0.571576274722456	0.56760907250935	0.999952971369996
HS_H3K27ac_103775	18.8520610192829	-0.186030271610163	0.452159471360093	-0.411426240946772	0.680760015687037	0.999952971369996
HS_H3K27ac_103776	18.398751402251	-0.276478759301804	0.525262860425031	-0.526362665500629	0.598636250545481	0.999952971369996
HS_H3K27ac_10378	258.178487999016	0.326694853683343	0.778633382766025	0.419574681633593	0.67479618728651	0.999952971369996
HS_H3K27ac_103781	53.3514135309642	-0.219766198019041	0.528163760650897	-0.416094806936785	0.677340629815918	0.999952971369996
HS_H3K27ac_103782	26.7554900601654	0.148817211505014	0.48633345660448	0.305998301132801	0.759605939278537	0.999952971369996
HS_H3K27ac_103783	16.1400792733166	-0.511965904476457	0.606267069196952	-0.844456066456975	0.398414603623618	0.999952971369996
HS_H3K27ac_103789	17.4801910607606	0.473077724051517	0.500477808784646	0.945252148542476	0.344530161706756	0.999952971369996
HS_H3K27ac_103790	13.4343376096414	-0.232975913646333	0.593644370945269	-0.392450303664738	0.694725524003289	0.999952971369996
HS_H3K27ac_103795	9.02403734472803	0.463292859707598	0.731199862883174	0.633606327387427	0.526337770452257	0.999952971369996
HS_H3K27ac_103796	79.7675653288223	0.546140325693073	0.655965861464833	0.832574311830026	0.405084851610061	0.999952971369996
HS_H3K27ac_103797	87.8321733091379	0.239446315313805	0.632518877122421	0.37855995129053	0.705014666642561	0.999952971369996
HS_H3K27ac_103798	158.575425845969	0.185459796020733	0.684169918296806	0.271072713168131	0.78633510785836	0.999952971369996
HS_H3K27ac_103799	36.8662149473163	0.205599035224382	0.833814658005258	0.246576422290583	0.805236053496494	0.999952971369996
HS_H3K27ac_10380	18.3879492755503	-0.445276888618399	0.514318699653844	-0.865760643970532	0.386621435741834	0.999952971369996
HS_H3K27ac_103818	39.4382527647503	-0.418172175166695	0.557305957289318	-0.750345783491431	0.453046475054568	0.999952971369996
HS_H3K27ac_103819	21.1309641475029	0.251015738109249	0.57832427399397	0.43403977560151	0.664259557402009	0.999952971369996
HS_H3K27ac_10381:10382	18.2772060022872	-0.524593482852506	0.565962586900758	-0.926904878510095	0.353975924044584	0.999952971369996
HS_H3K27ac_103820:103821	32.8735234732481	-0.607979449907399	0.463450545970796	-1.31185399433257	0.189569402704309	0.999952971369996
HS_H3K27ac_103822	29.5490501695063	-0.289615479910441	0.578910405983825	-0.50027685962607	0.616880145597525	0.999952971369996
HS_H3K27ac_103823	23.6418878974621	0.360011268560209	0.589927344128282	0.610263742041297	0.541687111149502	0.999952971369996
HS_H3K27ac_103824	33.3777031130449	0.11466341207364	0.583401742985648	0.196542799969765	0.844185336341841	0.999952971369996
HS_H3K27ac_103825	23.6944112537175	-0.0111793937581903	0.604695895360659	-0.0184876296398912	0.98524984599782	0.999952971369996
HS_H3K27ac_103826	24.249485506695	0.352405958650844	0.509239637978999	0.692023818195741	0.488922371410031	0.999952971369996
HS_H3K27ac_103827:103828	26.0484790290084	0.29226954488461	0.533033375695431	0.548313779607694	0.583476467345704	0.999952971369996
HS_H3K27ac_103829	23.2619778804393	0.0862632709670688	0.600564883194497	0.143636888171385	0.885787210136065	0.999952971369996
HS_H3K27ac_10383	24.3633470910618	-0.0276329150284539	0.519537949868131	-0.0531874813677571	0.957582529918883	0.999952971369996
HS_H3K27ac_103830:103831:103832	26.1131388900501	-0.272603147462182	0.457411800097873	-0.595968769069475	0.551196090587875	0.999952971369996
HS_H3K27ac_103833	19.3377273655365	0.46394217213551	0.581128650094566	0.798346755163446	0.424669292569209	0.999952971369996
HS_H3K27ac_103834	27.1787236798381	0.188749096072493	0.528615052098769	0.357063415661547	0.721044331664081	0.999952971369996
HS_H3K27ac_103835:103836	28.7118148895371	0.264950688679075	0.532399166789807	0.497654213616902	0.618727785070949	0.999952971369996
HS_H3K27ac_103837	22.8154191975552	1.16986085649192	0.563466530003688	2.07618517551392	0.0378768278235041	0.79890970686191
HS_H3K27ac_103838:103839	28.020169604862	1.49719932381795	0.48152286474921	3.10930058242972	0.00187530829129075	0.13782935948732
HS_H3K27ac_103840:103841	10.7363439969134	0.19528766543282	0.69737667198396	0.280031829681437	0.779453084865076	0.999952971369996
HS_H3K27ac_103842	23.5253520056227	-0.164793393887457	0.529272075787835	-0.311358564764932	0.755528049939365	0.999952971369996
HS_H3K27ac_103843:103844:103845	29.2850703631007	0.213553372329734	0.461803437907386	0.462433483166406	0.643770492528739	0.999952971369996
HS_H3K27ac_103846:103847	37.1411283625019	-0.886831961388476	0.383138099826824	-2.31465354604337	0.0206318999509835	0.588483528186259
HS_H3K27ac_103848	21.4397320852614	-0.047350133212709	0.518019454725225	-0.0914060906029582	0.927169922410054	0.999952971369996
HS_H3K27ac_103849	13.997822460325	0.140652263088298	0.506597669908559	0.27764095937055	0.781287986741453	0.999952971369996
HS_H3K27ac_10385	67.6807940300581	-0.251760907578893	0.504365038014193	-0.499164074833847	0.617663800940586	0.999952971369996
HS_H3K27ac_103850:103851	39.0621772879662	-0.539710137597816	0.61540256302017	-0.877003395873291	0.380484793581854	0.999952971369996
HS_H3K27ac_103852:103853	4.63489394498975	0.258622826370721	0.998506129551395	0.259009753387207	0.795627715111085	0.999952971369996
HS_H3K27ac_103854	29.1855584822773	0.855038955631147	0.548477922028943	1.5589304897965	0.119012832964987	0.999952971369996
HS_H3K27ac_103855:103856	68.7539575108827	0.314176068797828	0.463946705090897	0.677181377409016	0.49829088182338	0.999952971369996
HS_H3K27ac_103859:103860	23.2507790126824	-0.102210386361712	0.487844043985187	-0.209514470089166	0.834046640547945	0.999952971369996
HS_H3K27ac_103861:103862	36.8956200549143	0.0170148140414037	0.507494469527616	0.0335270925360849	0.973254261252994	0.999952971369996
HS_H3K27ac_103863	28.6676996844397	0.48483880807722	0.51635874648957	0.938957287686833	0.347752674336521	0.999952971369996
HS_H3K27ac_103864	32.1665069473135	-1.69765678939556	0.47374103735667	-3.5835122050392	0.00033900491590505	0.039138396266897
HS_H3K27ac_103865	24.3158495300218	-0.268842563612725	0.515427805872293	-0.521591114312788	0.601955051359972	0.999952971369996
HS_H3K27ac_103866	77.9323932360882	-0.394653010887678	0.663456806313074	-0.594843563488061	0.551948044773603	0.999952971369996
HS_H3K27ac_103867	21.5051198620201	-0.198477112988187	0.535679698836173	-0.370514532134411	0.710999150742635	0.999952971369996
HS_H3K27ac_103868	24.2610039028333	0.381693135368605	0.861933005303682	0.442833878062396	0.657885896969113	0.999952971369996
HS_H3K27ac_103869	27.1923553177776	1.22984707405005	0.653383688153808	1.88227391706868	0.0597988340272632	0.956581592099705
HS_H3K27ac_103870	19.5121787579116	0.0598734436454367	0.613451842683914	0.0976008864583149	0.922249220576668	0.999952971369996
HS_H3K27ac_103873	15.4225451502813	-0.147692345141033	0.484752291458423	-0.30467590920857	0.760612999452869	0.999952971369996
HS_H3K27ac_103874	67.7687823118254	0.6709894873385	0.645210456670395	1.03995445269306	0.298361062169106	0.999952971369996
HS_H3K27ac_103875	136.481472095723	0.152044825014606	0.651600308035952	0.233340627896414	0.815496912681554	0.999952971369996
HS_H3K27ac_103876	19.1559717704833	-0.83580605908517	0.530303865765458	-1.57608894266448	0.115005306950854	0.999952971369996
HS_H3K27ac_103877	18.8722375174515	-0.080799084681793	0.448772745878009	-0.180044544647453	0.857117597985347	0.999952971369996
HS_H3K27ac_103878	13.7186219372607	0.188763765696034	0.557650365810745	0.338498416335832	0.734987620313771	0.999952971369996
HS_H3K27ac_103879	77.5922749883539	-0.0666720983919674	0.613185383637612	-0.108730736529379	0.913416062152742	0.999952971369996
HS_H3K27ac_10388	4.47597856891347	-0.675587071241257	0.953124557462244	-0.708812994012085	0.4784405331011	0.999952971369996
HS_H3K27ac_103880	21.9395742950092	0.390075257513863	0.501850145164588	0.777274374177839	0.436996910562721	0.999952971369996
HS_H3K27ac_103881	17.2217792007019	0.0100719010938158	0.543212100943695	0.0185413783608989	0.985206968072795	0.999952971369996
HS_H3K27ac_103882	24.6804739037902	-0.259263566236451	0.457729926613151	-0.566411657098328	0.571113972185044	0.999952971369996
HS_H3K27ac_103883:103884	153.206433034364	0.294262127320081	0.684540412470514	0.429868159657785	0.667291548160242	0.999952971369996
HS_H3K27ac_103885:103886:103887	61.8932589152172	-0.248084368826442	0.538997677496157	-0.460269828951556	0.645322554540425	0.999952971369996
HS_H3K27ac_103888	32.7250232407518	-0.327177182456794	0.560639624944355	-0.583578412762507	0.559503987388249	0.999952971369996
HS_H3K27ac_103889	31.6740609670682	-0.0780270227477433	0.542567017261291	-0.143810847813049	0.885649836607874	0.999952971369996
HS_H3K27ac_103890:103891:103892:103893:103894	17.860845066506	-0.584756571503171	0.598473569679311	-0.977080026803038	0.328529535036359	0.999952971369996
HS_H3K27ac_103895	8.76670406717483	-0.399570227254852	0.700931980268892	-0.570055638068574	0.568639962247456	0.999952971369996
HS_H3K27ac_103896	28.7620146736913	-0.121347726551387	0.620305707860279	-0.195625681037132	0.844903158078324	0.999952971369996
HS_H3K27ac_10389:10390:10391	73.9144267256407	0.0521389877131472	0.456179609408597	0.114294866841465	0.909004051502523	0.999952971369996
HS_H3K27ac_103907	6.24785747403604	-0.847635910725765	0.797773341965245	-1.0625021746624	0.288007771287129	0.999952971369996
HS_H3K27ac_103908:103909:103910:103911:103912	38.1001116045889	-0.44943701182814	0.397999665531616	-1.12923967216861	0.258796742296474	0.999952971369996
HS_H3K27ac_103913	10.6104098944472	0.0572276695271811	0.62609968897618	0.0914034466632013	0.927172023174643	0.999952971369996
HS_H3K27ac_103917	52.8870464232262	1.17770527575149	0.643193668895789	1.83102746918098	0.0670964431572724	0.992414860076403
HS_H3K27ac_103921	13.6973809512835	-0.762162359837143	0.589852739979048	-1.29212311510872	0.196314512091137	0.999952971369996
HS_H3K27ac_103923	20.0845341490148	-0.463914267683727	0.541152161888399	-0.857271393067813	0.391294914505828	0.999952971369996
HS_H3K27ac_103924	46.7778084304252	0.0428222458810539	0.632717009675016	0.0676799346726095	0.946040422492014	0.999952971369996
HS_H3K27ac_103926	291.612091922545	0.0763458567584761	0.709894164024785	0.107545406945775	0.914356304645242	0.999952971369996
HS_H3K27ac_103927	16.6192444112543	-0.135413159070425	0.660513452100068	-0.205011962496579	0.837562778810632	0.999952971369996
HS_H3K27ac_103928	11.457259580141	-0.831000640572427	0.644837462764606	-1.28869783248896	0.197503156329461	0.999952971369996
HS_H3K27ac_103929	20.8346453054508	0.635215667019901	0.567401519368277	1.1195170357089	0.262919627329609	0.999952971369996
HS_H3K27ac_103930	17.4183328535863	0.75829376019209	0.586259654688523	1.29344353500663	0.19585770124453	0.999952971369996
HS_H3K27ac_103931	21.4413405200839	-0.273497031189324	0.583424527576327	-0.468778767881923	0.639227777878441	0.999952971369996
HS_H3K27ac_103932	23.7999554853046	0.672568438945007	0.56206065752974	1.19661184239607	0.231457882481373	0.999952971369996
HS_H3K27ac_103933	14.1656293637079	0.314571849254233	0.548688751923518	0.573315651453487	0.566430989886776	0.999952971369996
HS_H3K27ac_103934	14.873286701116	-0.333007560151141	0.471806305836702	-0.705814136079814	0.480303729948225	0.999952971369996
HS_H3K27ac_103935	15.0882569657389	0.295500519186951	0.555870250558334	0.531599809290282	0.595003196893896	0.999952971369996
HS_H3K27ac_103936	4.40233886154068	0.479121530921571	1.1853790695425	0.404192669865928	0.68607104358053	0.999952971369996
HS_H3K27ac_103945:103946	87.7300193723378	-0.209477036362861	0.486772644145025	-0.430338555139618	0.66694938490338	0.999952971369996
HS_H3K27ac_103954	19.2632784586314	-0.0246072987589424	0.529115670631374	-0.0465064637559864	0.962906582330262	0.999952971369996
HS_H3K27ac_103955	20.495110111866	-0.363731276959296	0.44591094227086	-0.815703860297635	0.414669530628999	0.999952971369996
HS_H3K27ac_103956	15.1660385934212	-0.518448720778032	0.53256069957728	-0.973501651904751	0.330304039607249	0.999952971369996
HS_H3K27ac_103957	15.0677485587332	-0.401354039609363	0.593246501863684	-0.676538400729728	0.498698873771122	0.999952971369996
HS_H3K27ac_103958	11.2692818241625	-0.288582787331159	0.599915229752636	-0.48103927524919	0.630488585144404	0.999952971369996
HS_H3K27ac_103959	29.6498892369124	0.807120439246575	0.616190354655674	1.30985568525751	0.190244660947922	0.999952971369996
HS_H3K27ac_103961	23.7039282314106	-0.549823649036628	0.550670985152353	-0.998461266094326	0.318055737893261	0.999952971369996
HS_H3K27ac_103963:103964	46.0670971119647	-0.401873649708494	0.46160150621168	-0.870607318868245	0.383968598896045	0.999952971369996
HS_H3K27ac_103967	30.451000299226	-0.766864328450027	0.596050990932252	-1.28657504159269	0.198242447564177	0.999952971369996
HS_H3K27ac_103968	72.5054191839587	-0.178622415919572	0.451965520932111	-0.395212483357557	0.692686080644417	0.999952971369996
HS_H3K27ac_103970	13.1179166750561	-0.641235932698571	0.593612959031658	-1.08022563008833	0.280041717762072	0.999952971369996
HS_H3K27ac_103971	17.8856624351342	-0.19384119926761	0.561159256102896	-0.345429924142722	0.729771183850103	0.999952971369996
HS_H3K27ac_103972:103973	108.961471449953	0.185318980190742	0.651934983363213	0.284259910757841	0.776211205995849	0.999952971369996
HS_H3K27ac_103975	47.023124655888	-0.22632634428366	0.401382951449916	-0.563866361204682	0.57284508478254	0.999952971369996
HS_H3K27ac_103977	66.7578065374159	-0.173853374958941	0.515996734489508	-0.336927277516475	0.736171721852448	0.999952971369996
HS_H3K27ac_103978	17.4418666778611	-0.102367615327772	0.495863546571168	-0.206443115319992	0.83644479494273	0.999952971369996
HS_H3K27ac_103981	22.4109268925368	-0.215027194091617	0.536829523642605	-0.40055023917569	0.688751288079114	0.999952971369996
HS_H3K27ac_103982	21.379313769457	0.0337044286151794	0.656242849780901	0.0513596889115549	0.959038905943759	0.999952971369996
HS_H3K27ac_103983	22.3505870428402	0.986131987218313	0.556351852947132	1.77249699447307	0.076312093770091	0.999952971369996
HS_H3K27ac_103984	21.5341786064802	-0.689959705259463	0.641078358232621	-1.07624863076271	0.281816075813689	0.999952971369996
HS_H3K27ac_103985	22.1343398385253	0.928084548677232	0.617413472143764	1.50318156397651	0.132792230298649	0.999952971369996
HS_H3K27ac_103986	12.9784300700249	-0.994340270004839	0.517740103629907	-1.92053940390837	0.054789800888212	0.928249639953044
HS_H3K27ac_103990:103991	14.016122203699	0.221684796613205	0.565214278571885	0.392213723215435	0.694900305177303	0.999952971369996
HS_H3K27ac_103992	36.902693363555	-0.106011789324004	0.50449071545287	-0.210136254398338	0.833561330212398	0.999952971369996
HS_H3K27ac_103993	14.2180046522627	-0.534516196457834	0.538609443663729	-0.992400342671209	0.321002271876827	0.999952971369996
HS_H3K27ac_103994:103995	26.2150461228858	-0.250066068117856	0.499791984892608	-0.50034029291524	0.616835487167096	0.999952971369996
HS_H3K27ac_103996:103997:103998	49.6987975909552	-0.27842197884319	0.454508362551751	-0.612578341309371	0.540155182904602	0.999952971369996
HS_H3K27ac_103999	14.4788823901378	-0.598976006719509	0.46469135980367	-1.28897599252238	0.197406432967657	0.999952971369996
HS_H3K27ac_104000	19.6327678292097	-0.129236729434644	0.477844222050415	-0.270457867796525	0.786808026098349	0.999952971369996
HS_H3K27ac_104001	15.2938412499738	-0.201278811823344	0.482452922897666	-0.417198864947155	0.676532955354128	0.999952971369996
HS_H3K27ac_104002	19.6073610279658	-0.106426001127365	0.451612877196481	-0.235657587507326	0.813698383276318	0.999952971369996
HS_H3K27ac_104004	15.0534013080853	-0.494165917181664	0.504374773781247	-0.979759383041606	0.327204905756808	0.999952971369996
HS_H3K27ac_104005	12.5792212147271	0.688734654266838	0.637419321060082	1.080504828629	0.279917437738084	0.999952971369996
HS_H3K27ac_104006	10.5095949764883	-0.796334199270478	0.593075358581664	-1.34272009070636	0.179362626725015	0.999952971369996
HS_H3K27ac_104007	15.9120073264558	-0.63647981070174	0.525586047864936	-1.21099068989233	0.225898972875248	0.999952971369996
HS_H3K27ac_104008	17.0158969339125	-0.349441409232017	0.477725459640698	-0.731469094184001	0.464492675371489	0.999952971369996
HS_H3K27ac_104009	18.7391844775884	0.218345815281842	0.503551296285326	0.433611862172868	0.664570319333733	0.999952971369996
HS_H3K27ac_104010	15.5311180880604	0.253153576396941	0.545388327089437	0.464171240605644	0.642525064258128	0.999952971369996
HS_H3K27ac_104011	15.9435616702051	-0.475097232266666	0.582826442482648	-0.815160736775957	0.414980309147907	0.999952971369996
HS_H3K27ac_104012	19.263124778584	-0.313588935272344	0.478384983534817	-0.655515841979855	0.512135690083769	0.999952971369996
HS_H3K27ac_104013:104014	157.99002339754	0.154115402855041	0.692716915394617	0.222479629744924	0.823940529039819	0.999952971369996
HS_H3K27ac_10402	102.483078002882	-0.130817314335794	0.736906662236277	-0.177522230480052	0.859098205139931	0.999952971369996
HS_H3K27ac_104027	65.0143668383364	0.270623623685784	0.57139514968899	0.473619042501646	0.635771593697835	0.999952971369996
HS_H3K27ac_104028	44.8147073836128	-0.0879038963787638	0.612802599292079	-0.143445697652575	0.885938194609417	0.999952971369996
HS_H3K27ac_104029	17.8773817045939	0.130234432209372	0.589410832454194	0.220956970992713	0.825125937063442	0.999952971369996
HS_H3K27ac_10403	16.5241876844955	-0.330376683173844	0.649814011740991	-0.508417296648766	0.611160725219014	0.999952971369996
HS_H3K27ac_104030	21.5611914835726	0.268270823442059	0.512253281891608	0.523707378606555	0.600482082785264	0.999952971369996
HS_H3K27ac_104031	15.6524586512551	0.746466648695633	0.574344011283474	1.29968561355331	0.193708743117135	0.999952971369996
HS_H3K27ac_104032	17.4196393924889	1.38467034663904	0.560550015122878	2.47019946353137	0.0135037733414048	0.468405845530613
HS_H3K27ac_104033:104034	25.0915409707573	0.231830117432123	0.498050925486061	0.465474724709874	0.641591533018133	0.999952971369996
HS_H3K27ac_104044	93.6494831252556	0.298003302209675	0.664624349618612	0.448378550049636	0.653880019555431	0.999952971369996
HS_H3K27ac_104045	11.6794152670346	-0.289955228667032	0.640149341725568	-0.452949350670951	0.650585213401712	0.999952971369996
HS_H3K27ac_104046	11.7851538741233	-0.308179753824305	0.613649917887147	-0.502207765113693	0.615521381328954	0.999952971369996
HS_H3K27ac_104047	137.970616166178	-0.633060508887548	0.654177656129491	-0.96771955287057	0.333184450247504	0.999952971369996
HS_H3K27ac_104048	22.740730303966	0.765563377732893	0.58336382793122	1.31232575809132	0.189410244758092	0.999952971369996
HS_H3K27ac_104049	4.04717902396104	-0.942834584202333	1.039022849524	-0.907424302203046	0.364182462863283	0.999952971369996
HS_H3K27ac_10405	31.8351212727912	1.36488947907207	0.571542143042147	2.38808195631414	0.016936564423639	0.535602318476855
HS_H3K27ac_104050	24.2434147630835	0.0418474643866578	0.623895956253728	0.0670744279830516	0.946522451551097	0.999952971369996
HS_H3K27ac_104051	16.3362070664225	-0.406437862513343	0.522984034538319	-0.77715156806295	0.437069352505794	0.999952971369996
HS_H3K27ac_104052	18.0929044358508	0.066820742399937	0.538520624886805	0.124082048694017	0.901250311375993	0.999952971369996
HS_H3K27ac_104053	16.1175891519962	0.0390126519967728	0.515156984672236	0.075729638066723	0.939634195925381	0.999952971369996
HS_H3K27ac_104054	16.4949578174782	0.413749192658334	0.584160814253709	0.708279608222124	0.478771637815133	0.999952971369996
HS_H3K27ac_104055	13.5630522306495	-0.516746109939045	0.591768293368295	-0.87322371902991	0.382541148901607	0.999952971369996
HS_H3K27ac_104056	15.0749807336157	1.81800763210993	0.569847961252285	3.19033804756399	0.00142106463310332	0.113612476830297
HS_H3K27ac_104057	13.9654698163544	-0.297281933914865	0.539920555624398	-0.550603104138292	0.581905780485151	0.999952971369996
HS_H3K27ac_104058	19.6738186433216	0.385384394673914	0.494981635121603	0.778583218707166	0.436225267567769	0.999952971369996
HS_H3K27ac_104059:104060	6.48301023577291	-0.84703769654733	0.793863901335802	-1.06698099651849	0.285980417336231	0.999952971369996
HS_H3K27ac_104061	49.6856335895584	0.600317564814286	0.667533028806934	0.899307658060335	0.36848880943412	0.999952971369996
HS_H3K27ac_104066	19.6990849196948	0.946983066075185	0.590187439853475	1.6045462883966	0.108593689919122	0.999952971369996
HS_H3K27ac_104067	23.0475335723571	-0.0443245696890477	0.477520105577452	-0.0928224155827893	0.926044642829151	0.999952971369996
HS_H3K27ac_104071:104072:104073	25.4877534253732	-0.384377361826688	0.38123321918396	-1.00824729452868	0.313335758344359	0.999952971369996
HS_H3K27ac_104074	30.4888929784546	-0.675083470969928	0.493882258930699	-1.36689151870234	0.171659310799395	0.999952971369996
HS_H3K27ac_104075	17.127466339083	-0.518154521810756	0.512146318118095	-1.0117314202604	0.311666488097248	0.999952971369996
HS_H3K27ac_104080	16.6728054072291	0.305989827674796	0.580088190573931	0.527488462352688	0.597854426498713	0.999952971369996
HS_H3K27ac_104090	24.8728762471201	0.082061899864456	0.588447969635439	0.139454810108863	0.889090763237507	0.999952971369996
HS_H3K27ac_104091	15.3526259713134	-0.178381985068123	0.533384733102893	-0.334433991071343	0.738052093366385	0.999952971369996
HS_H3K27ac_104094	14.8857866319279	-0.22085424097299	0.487505513124572	-0.453029217162013	0.650527703025906	0.999952971369996
HS_H3K27ac_104109	17.8462675308648	-0.0602933692249139	0.582869484568217	-0.103442315683379	0.917611929198709	0.999952971369996
HS_H3K27ac_10410:10411	16.002432445822	0.428155410818723	0.5444221837281	0.786440052620186	0.431609726346354	0.999952971369996
HS_H3K27ac_104110	24.9024687595018	-0.0803682519026044	0.547921185286371	-0.14667848964555	0.88338579772203	0.999952971369996
HS_H3K27ac_104112	18.2791826045055	-0.325450938755015	0.472839945402158	-0.688289857740793	0.491270267314218	0.999952971369996
HS_H3K27ac_104113	38.3486413339526	-0.23255925977571	0.491897955309219	-0.472779480511394	0.636370514977376	0.999952971369996
HS_H3K27ac_104115	21.2841151671311	-0.357983485427619	0.534507687325377	-0.669744315968462	0.503020796143715	0.999952971369996
HS_H3K27ac_10412	36.6367231530805	0.346121734200617	0.491985371585397	0.703520377212148	0.481731512338467	0.999952971369996
HS_H3K27ac_104120	32.5896514457955	0.436585421265239	0.454928079330368	0.95968009252775	0.337216245466935	0.999952971369996
HS_H3K27ac_104121	59.8445624712076	0.153048011927881	0.51150126558014	0.299213359236357	0.764777256771823	0.999952971369996
HS_H3K27ac_104122	75.4702096815703	0.839610641774647	0.551990682167189	1.52105944701498	0.128244919919161	0.999952971369996
HS_H3K27ac_104123	39.1481735975416	1.08455223368297	0.641018087328938	1.69192142175301	0.0906609569515946	0.999952971369996
HS_H3K27ac_104124	35.9121564443972	0.604646952100694	0.584589284633037	1.03431069982791	0.300990936345122	0.999952971369996
HS_H3K27ac_104125	33.6949550149374	0.0672928459046665	0.568037258696598	0.118465549353355	0.9056987904732	0.999952971369996
HS_H3K27ac_104131	133.189759484337	-0.103301861269288	0.668959552272646	-0.154421685015697	0.877277256560149	0.999952971369996
HS_H3K27ac_104132	18.2832047386191	0.834758936329655	0.564175707306827	1.47960808223115	0.138977868336561	0.999952971369996
HS_H3K27ac_104133	22.512153135689	-0.160170161303902	0.552136442169537	-0.29009163147163	0.771746137787674	0.999952971369996
HS_H3K27ac_104134	221.756139952508	0.397191695134341	0.601317881579479	0.660535313021192	0.508910364892402	0.999952971369996
HS_H3K27ac_104135	26.6266324455862	-0.071342705481296	0.477206677090968	-0.149500643863992	0.881158601347244	0.999952971369996
HS_H3K27ac_104137	17.27029164234	-0.0171204393443722	0.559730982573901	-0.0305869067058688	0.97559898420041	0.999952971369996
HS_H3K27ac_104138	15.7524177645671	0.502303643274908	0.612599635069193	0.819954199316773	0.412242217381845	0.999952971369996
HS_H3K27ac_104139	28.9904718566877	0.160027176739702	0.518378140520105	0.308707416904467	0.757544101359796	0.999952971369996
HS_H3K27ac_10414	52.6907866082791	-0.280594558021077	0.678250813120823	-0.413703238673584	0.679091454943564	0.999952971369996
HS_H3K27ac_104140	90.5858358456374	-0.318245162461308	0.570021487661667	-0.558303799680971	0.576636950751788	0.999952971369996
HS_H3K27ac_10415	36.2702858464088	-0.259796002609031	0.486813363680835	-0.533666538331432	0.593572263928229	0.999952971369996
HS_H3K27ac_10418	28.1744018325375	-0.246824471000775	0.411738029913714	-0.599469694486323	0.548859713404396	0.999952971369996
HS_H3K27ac_104182	19.2226018448281	-0.344838024391408	0.597203309604803	-0.57742148920709	0.563654761017464	0.999952971369996
HS_H3K27ac_104184	87.5783649838628	-0.497714337253009	0.403837558756448	-1.23246173235011	0.217776653045206	0.999952971369996
HS_H3K27ac_104187	14.3035804824824	0.891872170674685	0.535493682245485	1.66551389912725	0.0958102729897632	0.999952971369996
HS_H3K27ac_104188	22.6900626005789	2.2835702405575	0.605316242362041	3.77252431166664	0.000161604214019674	0.0243060920377439
HS_H3K27ac_104190	24.2655190532362	-0.656058126435128	0.535121452104978	-1.22599855388796	0.220199219224957	0.999952971369996
HS_H3K27ac_104194	43.0459397594361	-0.85419583044239	0.596584587176035	-1.43181008829908	0.152198179320296	0.999952971369996
HS_H3K27ac_104195:104196	15.6152624900723	-0.586807988433339	0.571662856493289	-1.02649311874652	0.304659205530771	0.999952971369996
HS_H3K27ac_104205:104206	17.2993621592764	-0.252715355952964	0.487146706841878	-0.518766425808955	0.603923633431274	0.999952971369996
HS_H3K27ac_104207	25.5859062597055	0.289974991985411	0.517478978715996	0.560360911094236	0.575233288161385	0.999952971369996
HS_H3K27ac_104226	24.8806230179362	0.333689640504088	0.460772060841978	0.724196775069935	0.468944938162083	0.999952971369996
HS_H3K27ac_104230:104231	31.3153877452832	-0.810217113128846	0.458634226659561	-1.76658667415649	0.0772974743141724	0.999952971369996
HS_H3K27ac_104233	23.2539905056863	0.242589940360716	0.519459509937193	0.467004522431492	0.640496642476473	0.999952971369996
HS_H3K27ac_104236	22.9335737897217	0.158398010766124	0.526728893766199	0.300720185736447	0.763627874879841	0.999952971369996
HS_H3K27ac_104240	179.991375296643	-0.375675367360989	0.782958148764813	-0.479815387263867	0.631358670513876	0.999952971369996
HS_H3K27ac_104245	288.160319163067	-0.0328843546625414	0.744206593967845	-0.0441871315426187	0.964755239576709	0.999952971369996
HS_H3K27ac_10424:10425	29.1549456602891	0.253678069658487	0.496700723733275	0.51072619293124	0.609542797067486	0.999952971369996
HS_H3K27ac_104250	38.2089500129969	-0.36924872632288	0.464733082370833	-0.794539361043891	0.426881503974469	0.999952971369996
HS_H3K27ac_104251	59.1695644766738	-0.0315434060519676	0.517784103564869	-0.0609199970311869	0.951422923695043	0.999952971369996
HS_H3K27ac_104269	18.6319538001865	-0.169064001914214	0.488142907510735	-0.346341203186479	0.729086306781292	0.999952971369996
HS_H3K27ac_104279:104280	84.794960007695	0.00152245733238758	0.498061578615967	0.003056765263079	0.997561057988761	0.999952971369996
HS_H3K27ac_10428	63.168353579097	0.597870361148235	0.612712250160064	0.975776738578425	0.329175114433837	0.999952971369996
HS_H3K27ac_104284	42.9248321756032	-0.169709575547751	0.50170277814009	-0.338267163233373	0.735161866642688	0.999952971369996
HS_H3K27ac_104285	248.262458915665	0.257645618750315	0.665624169912518	0.387073712759224	0.698701637870283	0.999952971369996
HS_H3K27ac_104286	10.6578766794429	0.389572177042908	0.644501004714172	0.604455499981227	0.54554084634749	0.999952971369996
HS_H3K27ac_104287	20.0396386930439	-0.56646633421309	0.557165741479038	-1.01669268593105	0.3092996462417	0.999952971369996
HS_H3K27ac_104288	120.292766486668	-0.292586552289375	0.640055060150854	-0.457127160623362	0.647579649099725	0.999952971369996
HS_H3K27ac_104289	12.5871845598001	-0.281617783785255	0.557640446461626	-0.505016782000289	0.613547048959077	0.999952971369996
HS_H3K27ac_10429	123.546172804114	0.0681087402903695	0.692089693712497	0.0984102796344527	0.92160651233564	0.999952971369996
HS_H3K27ac_104298	15.6432000901691	-0.520414169911183	0.560053892310723	-0.929221592879229	0.352774259287082	0.999952971369996
HS_H3K27ac_104299	47.8126341880249	-0.0427896894659736	0.519631179875694	-0.0823462700529436	0.934371361148334	0.999952971369996
HS_H3K27ac_10430	38.0392441073397	0.065735017835534	0.474873762533284	0.138426299833583	0.889903512835708	0.999952971369996
HS_H3K27ac_104300	29.7085256289947	-0.398970538353101	0.49847182806217	-0.800387335637634	0.423486416213884	0.999952971369996
HS_H3K27ac_104301	50.709355306189	0.161160172566204	0.634482705276904	0.254002467247502	0.799493652010497	0.999952971369996
HS_H3K27ac_104302	14.6404006490912	0.506942465551166	0.488539560582679	1.03766922160109	0.299424078860771	0.999952971369996
HS_H3K27ac_104303	228.938723686513	-0.225835102988091	0.704617628697295	-0.320507313172987	0.748583787426344	0.999952971369996
HS_H3K27ac_104304	28.866558096986	-0.171145270100306	0.485257877150469	-0.352689318729466	0.724321367861434	0.999952971369996
HS_H3K27ac_104309:104310	118.100648517534	-0.0807616221027216	0.684649762875665	-0.117960490869823	0.906098962975285	0.999952971369996
HS_H3K27ac_10431	34.543902017788	-0.311857727124248	0.59660051872864	-0.522724532303155	0.601165963769889	0.999952971369996
HS_H3K27ac_104315	15.9922265489224	0.151323192204331	0.579240161237199	0.261244303021255	0.793904115123213	0.999952971369996
HS_H3K27ac_104318	96.1358204942157	-0.0143851174341407	0.56570182341136	-0.0254287980678477	0.979712940994549	0.999952971369996
HS_H3K27ac_104320	31.658520845755	-0.735331567662805	0.548262188229149	-1.34120423302923	0.179854152403499	0.999952971369996
HS_H3K27ac_104323	21.9279742207014	0.666452152912767	0.525477638452126	1.26827880797345	0.204698402244246	0.999952971369996
HS_H3K27ac_10432:10433	49.1039274908752	0.660349628065307	0.621538436956399	1.06244375054094	0.288034281050457	0.999952971369996
HS_H3K27ac_104330	24.3138410667168	-0.345102344156637	0.588178034339746	-0.586731098423334	0.55738431824638	0.999952971369996
HS_H3K27ac_104336	65.8194004383293	0.383419961263569	0.627730090416081	0.610803858405808	0.541329438748914	0.999952971369996
HS_H3K27ac_104338	65.4217955154682	0.57243546344621	0.625671743314411	0.914913402375839	0.360237093551444	0.999952971369996
HS_H3K27ac_104339	96.3999379213736	-0.215162263455987	0.803990984479301	-0.267617756429614	0.788993561707427	0.999952971369996
HS_H3K27ac_10434	37.8309183961648	0.744287719280671	0.512324755405644	1.45276548015207	0.146288879411521	0.999952971369996
HS_H3K27ac_104340	37.087943112964	0.250613403236558	0.47509396621768	0.527502812194695	0.59784446406136	0.999952971369996
HS_H3K27ac_104341	41.1646409730533	0.0780400723643624	0.466215787541089	0.167390454055537	0.867062835768702	0.999952971369996
HS_H3K27ac_104342:104343	111.616301857142	0.233252096828632	0.710183898170746	0.328439010556886	0.742579751219193	0.999952971369996
HS_H3K27ac_104344:104345	50.3235643238337	0.158915483952509	0.565849792105257	0.280843938037444	0.77883010157713	0.999952971369996
HS_H3K27ac_104346	34.1349047899968	0.45599061198165	0.536581558077935	0.849806716457111	0.395432554879861	0.999952971369996
HS_H3K27ac_104347	50.8054615955785	0.681877471706935	0.524104104479609	1.30103440495659	0.193246678457821	0.999952971369996
HS_H3K27ac_104348	132.816566396949	0.692566630476771	0.717753773143881	0.964908379991112	0.334590703747383	0.999952971369996
HS_H3K27ac_104356	15.3582775376189	0.172870936354099	0.678486547211681	0.25478904049687	0.798886040402659	0.999952971369996
HS_H3K27ac_104357	10.2751505989894	-0.175658769990608	0.685855736713049	-0.256116207225224	0.797861107706898	0.999952971369996
HS_H3K27ac_10436	266.519597649867	0.22383750521905	0.775968491180865	0.288462106081673	0.772993033201788	0.999952971369996
HS_H3K27ac_104360	21.9818622213305	0.36004750735235	0.509992480304134	0.705985914022959	0.480196897271823	0.999952971369996
HS_H3K27ac_104361	21.0750410415904	0.139673584679341	0.421468635798365	0.331397339720819	0.740344374074707	0.999952971369996
HS_H3K27ac_104364	15.5895708510607	-0.380502160527546	0.485332604037878	-0.784002882480671	0.433038418950528	0.999952971369996
HS_H3K27ac_104370	119.498399008109	0.227207480673114	0.773415124832081	0.293771706006452	0.768932356908525	0.999952971369996
HS_H3K27ac_104371	22.5486279764931	0.0436570796112462	0.509918694012405	0.0856157660503109	0.931771864984301	0.999952971369996
HS_H3K27ac_104372	25.3601496059406	-0.31991683961306	0.509159091654451	-0.628323926365587	0.52979176080014	0.999952971369996
HS_H3K27ac_104373	20.9435855596005	1.25547245358251	0.479556139034422	2.61798849267238	0.00884497878250588	0.361984057039271
HS_H3K27ac_104375:104376	16.7921899848674	0.0316596950662613	0.501940648385876	0.0630745789727759	0.949707117022678	0.999952971369996
HS_H3K27ac_104377	204.169210438015	0.312334506262399	0.776481261149547	0.40224345633274	0.687504863401591	0.999952971369996
HS_H3K27ac_104378	30.8227747514504	-0.999447994067308	0.446972690172534	-2.23603816528816	0.0253492712740636	0.655740345459068
HS_H3K27ac_104379	24.7911866729975	0.584944597822291	0.513240477203009	1.13970862354826	0.254407713256914	0.999952971369996
HS_H3K27ac_104380	17.694024652044	-0.120149073843368	0.463438038374956	-0.259255960655863	0.795437756262388	0.999952971369996
HS_H3K27ac_104382	21.9604801816759	0.48802066416993	0.530720791419639	0.919543142194432	0.357811550772489	0.999952971369996
HS_H3K27ac_104384	6.62849812379095	0.272164743888904	0.767586241542029	0.354572202000578	0.722910104339998	0.999952971369996
HS_H3K27ac_104385:104386	20.2711939752427	-0.482936435508267	0.499568809001433	-0.966706541334294	0.333690756130132	0.999952971369996
HS_H3K27ac_104390	25.9488100458346	-0.625310976040716	0.470481192985195	-1.3290881449971	0.183818890980183	0.999952971369996
HS_H3K27ac_104391:104392	106.208553985361	-0.145419327351844	0.616055306576405	-0.236049143314714	0.813394536578957	0.999952971369996
HS_H3K27ac_104393:104394	14.8212868104321	0.0577068732066773	0.62861850400924	0.0917995140751202	0.926857330145144	0.999952971369996
HS_H3K27ac_104396	24.2770437207291	0.0147951419689598	0.576164466742342	0.0256786782645798	0.979513630528892	0.999952971369996
HS_H3K27ac_104398	24.8440566858819	-0.969710604742048	0.574119213883087	-1.68904050115891	0.0912116686958298	0.999952971369996
HS_H3K27ac_104401	86.9572562086728	-0.179362117392404	0.501563760111873	-0.357605815365124	0.720638325714732	0.999952971369996
HS_H3K27ac_104402	19.8129339096889	-0.514146529900402	0.515955169710588	-0.996494579536435	0.319009899445086	0.999952971369996
HS_H3K27ac_104403	9.39099900994	0.629630353483187	0.658431945490349	0.956257298564527	0.338942257841645	0.999952971369996
HS_H3K27ac_104405	20.010459289424	-1.50059843329478	0.643836964600874	-2.33071183513831	0.0197685597023118	0.573717923031712
HS_H3K27ac_104406	54.1055460329142	-0.361486434011108	0.589868070390906	-0.612825904903703	0.539991460195978	0.999952971369996
HS_H3K27ac_104407	51.649441122003	-0.635141816252704	0.623474488395853	-1.01871340058656	0.30833904879713	0.999952971369996
HS_H3K27ac_104412	20.1964890294052	0.464390657428785	0.534659483971114	0.868572748358606	0.385080865520041	0.999952971369996
HS_H3K27ac_104420	42.3012295357894	1.18594084389745	0.497696261030164	2.38286066574564	0.0171786950050158	0.537447739066978
HS_H3K27ac_104427:104428	18.7647806146976	0.0356439526302725	0.453910933029183	0.0785263143859567	0.93740939899479	0.999952971369996
HS_H3K27ac_104429	67.0820027947725	0.440060978845953	0.628342570034854	0.700352005151493	0.483707501545673	0.999952971369996
HS_H3K27ac_104430	24.8215140389808	-0.117953433366057	0.46476706425348	-0.253790430601008	0.799657466735363	0.999952971369996
HS_H3K27ac_104431	14.1851988576768	0.224110112820866	0.5449104642819	0.411278783416657	0.680868125057574	0.999952971369996
HS_H3K27ac_104434	33.4234370866346	0.34883298971923	0.522657181347741	0.667422169192658	0.504502509126373	0.999952971369996
HS_H3K27ac_104435	22.733649494998	0.526540581267827	0.63249990018225	0.832475358677699	0.405140681331837	0.999952971369996
HS_H3K27ac_104436	30.6416607054532	0.380521833874386	0.491769734722883	0.773780505400183	0.439060602733084	0.999952971369996
HS_H3K27ac_104437	30.6934829204739	-0.330832358810635	0.519485565035881	-0.636846105219083	0.524225091113938	0.999952971369996
HS_H3K27ac_104438	93.6549976322011	-0.492175506601765	0.753599438840075	-0.653099619287551	0.513692057699658	0.999952971369996
HS_H3K27ac_104439	7.94304822740959	-0.307400302818887	0.800169908392395	-0.384168786647425	0.700853351214496	0.999952971369996
HS_H3K27ac_104440	26.0107336821843	0.735438298793506	0.486066965479758	1.5130390481641	0.130269740467297	0.999952971369996
HS_H3K27ac_104446:104447	21.612129707959	-0.563395610878501	0.42665847173162	-1.32048382536956	0.186673532813117	0.999952971369996
HS_H3K27ac_104450	51.2800917330385	-0.382326449277253	0.90441046475761	-0.422735543401435	0.672488219959211	0.999952971369996
HS_H3K27ac_104453	252.306336540846	0.0669991273328609	0.592806291524954	0.113020270349207	0.910014484764323	0.999952971369996
HS_H3K27ac_104454	22.4859740992343	-0.17270350758292	0.478680687695778	-0.360790631463036	0.718255966782771	0.999952971369996
HS_H3K27ac_104455	18.4534539472294	-0.281270869362902	0.477540890976041	-0.588998501862355	0.555862278592539	0.999952971369996
HS_H3K27ac_104456	22.3376131894013	0.179848187694678	0.562052294407969	0.319984794091302	0.748979857588553	0.999952971369996
HS_H3K27ac_104457:104458:104459:104460:104461	65.1947669538683	-0.141235229753332	0.529229648917117	-0.266869458357672	0.789569672760936	0.999952971369996
HS_H3K27ac_104462:104463	25.5054082684947	-0.00771941574265178	0.492290770560881	-0.0156806022055966	0.987489202293335	0.999952971369996
HS_H3K27ac_104464:104465	28.7178317686458	0.263476911766386	0.561349120671727	0.469363720479516	0.638809675831416	0.999952971369996
HS_H3K27ac_104466	19.5817075977248	0.387458583841113	0.503705982079083	0.769215767980063	0.441765231330475	0.999952971369996
HS_H3K27ac_104469	24.7423588132913	-0.155187306794076	0.57525425828276	-0.269771678452827	0.787335912564682	0.999952971369996
HS_H3K27ac_10448	23.0780757349098	-0.247954894616027	0.52918560004124	-0.46855941393096	0.639384593374039	0.999952971369996
HS_H3K27ac_104481	200.836460838695	-0.0647626126808815	0.630027674263928	-0.10279328246421	0.918127036839619	0.999952971369996
HS_H3K27ac_104482	21.579977802682	0.0649227455874367	0.512002277022159	0.12680167354925	0.89909737113102	0.999952971369996
HS_H3K27ac_104483	22.1037686315293	-0.385883894945938	0.623549395213252	-0.618850564058308	0.536014808236859	0.999952971369996
HS_H3K27ac_104486	44.8718875516143	-1.4065094236736	0.522199435446994	-2.69343344362226	0.0070720263607269	0.320598642556724
HS_H3K27ac_104490	35.2710487080571	-0.750079123911185	0.492247066476317	-1.52378586891441	0.127562210685377	0.999952971369996
HS_H3K27ac_104491	71.2445613053211	-0.353545521935663	0.58504087246664	-0.604309098003786	0.545638158684401	0.999952971369996
HS_H3K27ac_104492	16.5674899175365	0.966911263003556	0.605875871845054	1.59589002951884	0.110513347968426	0.999952971369996
HS_H3K27ac_104493	23.2923214982416	-0.463739714156449	0.529570182574323	-0.875690757176203	0.381198171410698	0.999952971369996
HS_H3K27ac_104494	41.4717386286131	2.11490867766875	0.554551236671495	3.8137299816745	0.000136885023335863	0.021495169787798
HS_H3K27ac_104495	32.9507412727031	-0.417425920542747	0.550855704700117	-0.757777249071045	0.448584344474881	0.999952971369996
HS_H3K27ac_104496	38.1640848327327	-0.0871705324711359	0.485616176098898	-0.179505001607243	0.857541190401637	0.999952971369996
HS_H3K27ac_104497	3.03385680730836	-0.141554448054224	1.13605842760902	-0.12460138018794	0.900839135682515	0.999952971369996
HS_H3K27ac_104501	15.8559880737832	0.637352909380898	0.608479275288549	1.04745212411492	0.294891102140726	0.999952971369996
HS_H3K27ac_104502	24.2857431645602	-0.612833478136009	0.498375946246058	-1.22966102748755	0.218824066634828	0.999952971369996
HS_H3K27ac_104503	14.9869952925835	-0.624743547587559	0.53981203812353	-1.15733533798035	0.247135381152083	0.999952971369996
HS_H3K27ac_104504	113.933345019702	-0.363265971517986	0.598596641532162	-0.606862695701357	0.543942036525052	0.999952971369996
HS_H3K27ac_104505	42.8267252018611	-0.353499879820653	0.489808986665831	-0.72170966528596	0.47047299846011	0.999952971369996
HS_H3K27ac_104506	15.4520121938717	-0.260297094341647	0.508238178248684	-0.512155728321303	0.608542024623503	0.999952971369996
HS_H3K27ac_104507	131.262399053046	0.136295491845328	0.645103205767801	0.211277033855551	0.832671102761623	0.999952971369996
HS_H3K27ac_104508	35.7950017746454	1.24093141793908	0.508216802358526	2.44173630659234	0.0146168187546508	0.488658985428617
HS_H3K27ac_104510	44.9632667448069	0.105366289865181	0.414297991833771	0.254324886777286	0.799244574872163	0.999952971369996
HS_H3K27ac_104514	51.0250018165765	0.317477646649895	0.434420945852514	0.730806490066614	0.46489735880149	0.999952971369996
HS_H3K27ac_104520	23.9470827596186	-0.400007820840399	0.487639608647734	-0.820293950176966	0.412048554392201	0.999952971369996
HS_H3K27ac_104521	24.2732768406875	-0.293887842089054	0.613423066828117	-0.479094866139754	0.631871141837289	0.999952971369996
HS_H3K27ac_104522	26.1689417399433	-0.337471118236937	0.438902080454089	-0.768898424650409	0.441953612702675	0.999952971369996
HS_H3K27ac_104523:104524	132.896050329211	0.473147681868017	0.685046675085173	0.690679480794778	0.489766986989561	0.999952971369996
HS_H3K27ac_104525	211.592548551461	-0.129081875490138	0.634127106200652	-0.203558362713001	0.838698633546052	0.999952971369996
HS_H3K27ac_104526	27.6525553310059	-0.119606907716835	0.501396428630811	-0.238547586075656	0.811456412012586	0.999952971369996
HS_H3K27ac_104527	144.114954858065	-0.0350879432556354	0.667311471331855	-0.0525810581160924	0.958065709523359	0.999952971369996
HS_H3K27ac_104528	23.4022263341968	-0.232552063655607	0.546197678211683	-0.425765382996521	0.670278813773569	0.999952971369996
HS_H3K27ac_104529	22.9533463499072	0.330965048201963	0.461458336799304	0.717215448955916	0.47324116822184	0.999952971369996
HS_H3K27ac_104530	33.8556818393363	-0.420016108377482	0.41407501629257	-1.01434786415782	0.310416792372782	0.999952971369996
HS_H3K27ac_104531	64.142495953384	0.0860489241959956	0.615547223386543	0.139792563310711	0.888823889217338	0.999952971369996
HS_H3K27ac_104532	104.253179426747	0.15763627698485	0.64175478719536	0.245633192194424	0.805966192609491	0.999952971369996
HS_H3K27ac_104533	82.8206161609451	0.841989960319951	0.639849548413641	1.31591865995291	0.188201345015621	0.999952971369996
HS_H3K27ac_104537	33.1810076670585	-0.027523478727764	0.447069064134493	-0.061564265872541	0.950909834640705	0.999952971369996
HS_H3K27ac_104538	26.3448974297853	-0.601106888946814	0.51065285079254	-1.1771341098241	0.239141982567667	0.999952971369996
HS_H3K27ac_104539	29.4486773601131	-0.17199150725483	0.488053728601929	-0.352402813820344	0.724536192046723	0.999952971369996
HS_H3K27ac_104540	23.959839208996	0.201751139191953	0.53361616696411	0.378082883694793	0.705369023076728	0.999952971369996
HS_H3K27ac_104541	21.7438545108319	-0.200930725831783	0.568620135947264	-0.353365477458958	0.723814463517931	0.999952971369996
HS_H3K27ac_104542	31.2965728519036	-0.325199090923776	0.437370982555132	-0.743531473039099	0.457159974093447	0.999952971369996
HS_H3K27ac_104543	83.8491835363647	-0.0519924219864744	0.594278982455164	-0.0874882395666703	0.930283433053139	0.999952971369996
HS_H3K27ac_104544	46.4744229363786	-0.70985594249391	0.500122425011834	-1.41936435359225	0.155792819215279	0.999952971369996
HS_H3K27ac_104545	20.5749494047047	0.840575985974362	0.514232238248548	1.63462327612389	0.102128045154064	0.999952971369996
HS_H3K27ac_104547	27.3580895200931	-0.476261336863504	0.492683790737913	-0.966667355039604	0.333710351511223	0.999952971369996
HS_H3K27ac_104548	41.217717937428	-0.589003571099571	0.455414352559242	-1.29333554770422	0.195895031123277	0.999952971369996
HS_H3K27ac_104549	36.574914044735	2.38850186203457	0.559561933492628	4.26852099664145	1.96773308334758e-05	0.00535433690755784
HS_H3K27ac_10455	21.2915555070114	-0.509860643630699	0.578932698262084	-0.880690700596573	0.378485251460209	0.999952971369996
HS_H3K27ac_104551	19.079348004897	-0.657179987180956	0.543088561723	-1.21007885913853	0.226248634478591	0.999952971369996
HS_H3K27ac_104552:104553:104554:104555	51.7471620172245	-0.443636027652976	0.492667711322461	-0.900477172457944	0.367866368117221	0.999952971369996
HS_H3K27ac_104556	34.6904029402175	-0.0634610029419016	0.407147896673074	-0.155867200740714	0.876137699293569	0.999952971369996
HS_H3K27ac_104557	31.0909953928709	-0.229495955034647	0.432531923433123	-0.530587322232947	0.595704782864741	0.999952971369996
HS_H3K27ac_104558	29.2145343283338	1.00718306808979	0.553073864465328	1.82106429683395	0.0685970837050562	0.999952971369996
HS_H3K27ac_10456	74.3150390002268	-0.557516184425365	0.633356077500194	-0.880257100596297	0.378720046732227	0.999952971369996
HS_H3K27ac_104561:104562	44.96759788619	-1.72535830342131	0.599463800365288	-2.87816929457616	0.00399990419462663	0.230780115397254
HS_H3K27ac_104563	21.1682435406648	-0.160405470340978	0.540747423832694	-0.296636587196405	0.766743974880216	0.999952971369996
HS_H3K27ac_104564	36.3321152080719	-0.0549390680092964	0.634217779590878	-0.0866249256599783	0.930969652559128	0.999952971369996
HS_H3K27ac_10457	22.2581980744712	1.57272482877588	0.573049632527319	2.74448274548174	0.00606063404188717	0.29513300690862
HS_H3K27ac_104571	244.933076437304	0.601769420145104	0.700052073015982	0.859606654048671	0.39000590581921	0.999952971369996
HS_H3K27ac_104572	30.2876369046282	-0.326823074156409	0.530021823197121	-0.616621919801328	0.537484132971645	0.999952971369996
HS_H3K27ac_104573:104574	34.7940304986145	0.0381297243341845	0.514099091986735	0.0741680445044792	0.940876672587791	0.999952971369996
HS_H3K27ac_104575	59.2297355769863	-0.0330776658193894	0.692204192830377	-0.0477859945981215	0.961886798496667	0.999952971369996
HS_H3K27ac_104576:104577	26.8530307220087	-0.230606762933791	0.654511536782951	-0.352334145349473	0.724587683561324	0.999952971369996
HS_H3K27ac_104578	30.3138414447875	0.649373879213542	0.548164162796927	1.18463395326722	0.236162206448245	0.999952971369996
HS_H3K27ac_104579	28.5941098673311	0.522244202897998	0.590276569980182	0.884744930525587	0.376294216781743	0.999952971369996
HS_H3K27ac_10458	18.6611619457989	-0.307118032935309	0.542992278905019	-0.565602946610278	0.571663724304646	0.999952971369996
HS_H3K27ac_104581	66.6547166192974	0.687273264429995	0.663751392832923	1.03543777361683	0.300464512701947	0.999952971369996
HS_H3K27ac_104586	11.7452525570072	1.09979537385241	0.594932640291487	1.84860486611318	0.064514889539628	0.977201602703857
HS_H3K27ac_104589	67.4386026335124	-0.161714150637665	0.57469495441575	-0.281391283140928	0.778410303181337	0.999952971369996
HS_H3K27ac_10459	27.2262483676225	-0.405893202830586	0.523878313333924	-0.774785274556435	0.438466551995519	0.999952971369996
HS_H3K27ac_104590	83.8127045323233	-0.27260349319261	0.716617254316239	-0.380403195081752	0.703646143249249	0.999952971369996
HS_H3K27ac_104591	19.1144046569874	-0.15439260257291	0.617771150432993	-0.249918764359094	0.802650171736588	0.999952971369996
HS_H3K27ac_104592	35.9226147229574	-0.226443068541169	0.600574720996942	-0.377043955771696	0.706140939402703	0.999952971369996
HS_H3K27ac_104594	11.2179491515648	-0.945631946861838	0.672633117253408	-1.40586587636835	0.159763955828529	0.999952971369996
HS_H3K27ac_104595:104596	31.5308732350943	-0.165689794577408	0.398017248934992	-0.416287975008013	0.677199290760183	0.999952971369996
HS_H3K27ac_104597	75.7148727447205	-0.0121949180126283	0.539687371482746	-0.0225962634239963	0.981972324423725	0.999952971369996
HS_H3K27ac_104599	14.1198453297044	1.44596773402022	0.5778231376514	2.50244000248492	0.0123340529046036	0.44454969649899
HS_H3K27ac_10460	19.9117410970097	-0.267016414414164	0.525876888359731	-0.507754610108495	0.611625445209968	0.999952971369996
HS_H3K27ac_104600	37.2876408496764	-0.395311406355981	0.530278602948867	-0.745478705264861	0.455982379761259	0.999952971369996
HS_H3K27ac_104601	20.0663243509866	-0.184896506396905	0.511588569311224	-0.361416414455545	0.717788179153328	0.999952971369996
HS_H3K27ac_104602	26.8281121431528	-1.73803571952195	0.594512072064926	-2.92346581539582	0.00346158232588888	0.209924400285999
HS_H3K27ac_104603	77.8314044397537	-0.145226622285493	0.557488036389006	-0.260501773681392	0.794476747331194	0.999952971369996
HS_H3K27ac_104604	17.1390350035042	-0.380675421421609	0.539783295295731	-0.705237499454384	0.480662448320924	0.999952971369996
HS_H3K27ac_104609	12.4626673081043	-0.69595643821802	0.503567181161962	-1.38205281093205	0.166955486241636	0.999952971369996
HS_H3K27ac_10461	34.7324733055471	-0.217673972491834	0.53345978036759	-0.408041956493593	0.683242872234304	0.999952971369996
HS_H3K27ac_104610	31.1823934837483	0.507539364997568	0.888751322658054	0.571070165588765	0.567952081224171	0.999952971369996
HS_H3K27ac_104611	34.2927720095209	-0.0076343146083063	0.526289255562758	-0.0145059290639384	0.98842634905296	0.999952971369996
HS_H3K27ac_104612	205.683745080986	0.169509260112225	0.714907604611127	0.237106528198745	0.812574147991233	0.999952971369996
HS_H3K27ac_104619	16.4489173011866	-0.679795113393242	0.587129141778009	-1.1578289425979	0.246933849737591	0.999952971369996
HS_H3K27ac_10462	31.1275084424393	0.490317783271119	0.441363207464942	1.11091675739661	0.266604181745108	0.999952971369996
HS_H3K27ac_104620	67.0435078211008	-0.0482028836928104	0.49858151680055	-0.0966800454259385	0.922980487027656	0.999952971369996
HS_H3K27ac_104623	121.773710930353	0.766936749395473	0.601290130735689	1.27548534424989	0.202137508269082	0.999952971369996
HS_H3K27ac_104624	104.032920355471	-0.259700698535895	0.578794517583017	-0.448692395395134	0.653653571191924	0.999952971369996
HS_H3K27ac_104625:104626:104627:104628	43.542296107374	0.242683062427588	0.448035759563247	0.541660028798058	0.588052730293858	0.999952971369996
HS_H3K27ac_104629	19.2601816178184	0.316270395684436	0.608445458797096	0.519800733347089	0.60320246816201	0.999952971369996
HS_H3K27ac_10463	41.5387020530376	-0.803479902664195	0.483504891355698	-1.66178236669193	0.0965564190608042	0.999952971369996
HS_H3K27ac_104630	44.0659908871764	0.425732006425222	0.488478377346212	0.871547290871141	0.383455396196159	0.999952971369996
HS_H3K27ac_104631	21.1376411791128	-0.472765867359921	0.473436810582491	-0.998582824132866	0.317996823976398	0.999952971369996
HS_H3K27ac_104632	22.7005006694468	-0.339572990349043	0.514214498559026	-0.660372259632162	0.50901496940917	0.999952971369996
HS_H3K27ac_104633	24.258613455587	-0.87873096281052	0.493941811051622	-1.77901716993681	0.0752369470443442	0.999952971369996
HS_H3K27ac_104634	22.6632316060951	-0.330273072400182	0.489452646970121	-0.674780439833527	0.499815269399593	0.999952971369996
HS_H3K27ac_104635:104636	22.2798175915693	-0.137726551767957	0.432462870879486	-0.318470234191127	0.750128269866376	0.999952971369996
HS_H3K27ac_104637	27.8194494419835	-0.102269176939021	0.388979795323873	-0.262916424370757	0.792614996728456	0.999952971369996
HS_H3K27ac_104638:104639	24.4446674338078	-0.808463469365272	0.504106475066982	-1.603755375802	0.108767984385457	0.999952971369996
HS_H3K27ac_104640	46.3147051356307	-0.358786900670621	0.414908435726225	-0.864737541531607	0.387182859249802	0.999952971369996
HS_H3K27ac_104641	30.5914646181714	-0.130069080898084	0.412246591254695	-0.315512811160456	0.752372325541959	0.999952971369996
HS_H3K27ac_104642	22.2174209569345	0.919769318111562	0.54420806949269	1.69010599010222	0.091007679111894	0.999952971369996
HS_H3K27ac_104643	205.706638159293	0.0452331178829821	0.53619730352876	0.0843590924185914	0.932770930826623	0.999952971369996
HS_H3K27ac_104644	237.794076294012	-0.128748861586594	0.758049245024587	-0.169842345245549	0.865134124005308	0.999952971369996
HS_H3K27ac_104645:104646	41.2224547242654	-0.843067102446328	0.506530071317152	-1.6643969434116	0.0960331305033132	0.999952971369996
HS_H3K27ac_104647	24.2631871781749	-0.495526528426784	0.529211515359249	-0.936348726445231	0.349093667965294	0.999952971369996
HS_H3K27ac_104648:104649:104650	47.2104219205904	-0.0727541049650531	0.552085945913791	-0.131780396700071	0.895157992477732	0.999952971369996
HS_H3K27ac_10464:10465	18.3215273869279	-0.205080004078624	0.544566776543631	-0.376592941237194	0.706476134296362	0.999952971369996
HS_H3K27ac_104651:104652	32.3967943721152	0.010647153397307	0.475562462335724	0.0223885488039017	0.982138014794483	0.999952971369996
HS_H3K27ac_104653:104654	22.3431666567295	0.324605330848402	0.519399104313213	0.624963208740258	0.531995205285884	0.999952971369996
HS_H3K27ac_104655	44.9938658219186	0.584679702047386	0.50734415353782	1.15243212712769	0.249143545470575	0.999952971369996
HS_H3K27ac_104656	45.3541533566955	0.311125435433068	0.519456182935781	0.598944522470978	0.549209880311329	0.999952971369996
HS_H3K27ac_104657	38.1078944168818	-0.433649219960681	0.644047969240105	-0.673318200928934	0.500744875912288	0.999952971369996
HS_H3K27ac_104658:104659	21.0225885904206	0.29935884116471	0.533159502469931	0.561480832242305	0.574469793556987	0.999952971369996
HS_H3K27ac_104660:104661	19.2213489562502	-0.456754887945742	0.482147105385932	-0.947335124163267	0.34346803814558	0.999952971369996
HS_H3K27ac_104662	25.3785861840316	0.442876293825267	0.46554527645929	0.951306599421581	0.341448757846433	0.999952971369996
HS_H3K27ac_104663:104664:104665	35.6440575495367	-0.907785240475434	0.403260135252947	-2.25111574667806	0.0243782073311023	0.643216564414858
HS_H3K27ac_104666	21.5220607322164	0.539927246431449	0.462900548707488	1.16640010027864	0.243452718015021	0.999952971369996
HS_H3K27ac_104667	4.88723392822936	-0.372920403065465	0.979366423158158	-0.380777198653503	0.703368579803357	0.999952971369996
HS_H3K27ac_104668	63.0827255707459	0.256208839693541	0.527453816388812	0.485746489517628	0.627146917814199	0.999952971369996
HS_H3K27ac_104669:104670	23.7635287422689	0.10087678506504	0.399224578533675	0.252681799892065	0.800514113169883	0.999952971369996
HS_H3K27ac_104671:104672:104673:104674	23.3066093675418	-0.244175856250091	0.399100890867748	-0.611814861448167	0.540660255938383	0.999952971369996
HS_H3K27ac_104675	19.1263346667654	1.47043587139082	0.567399933576675	2.59153338655109	0.00955492698826982	0.378859763541564
HS_H3K27ac_104676:104677	26.3313749608849	0.459531161975743	0.447536739545854	1.02680097826619	0.304514188652078	0.999952971369996
HS_H3K27ac_104678	27.4529042988291	-0.0955698691050125	0.481385774772505	-0.198530729642307	0.842629844435611	0.999952971369996
HS_H3K27ac_104679:104680:104681	45.1271113963513	0.000584244630837967	0.491453065867016	0.00118881063404752	0.999051466572798	0.999952971369996
HS_H3K27ac_104682	23.8422803490516	-0.303777076347832	0.462376559011616	-0.656990650644555	0.511186928084935	0.999952971369996
HS_H3K27ac_104684	20.6827944608297	-0.153243098251119	0.590393287357969	-0.259561044362288	0.795202388686605	0.999952971369996
HS_H3K27ac_104685	61.8602220025321	-0.618761579266542	0.539046776081017	-1.14788104988786	0.251017672183634	0.999952971369996
HS_H3K27ac_104686	25.8101180199193	0.83084860707555	0.593284980785214	1.40042076571013	0.161387355208807	0.999952971369996
HS_H3K27ac_104687:104688:104689	34.4018443091486	-0.653440505414657	0.414141675341349	-1.57781876184296	0.114607252316714	0.999952971369996
HS_H3K27ac_104690:104691	31.9323474754268	-0.246107754990534	0.402808151080876	-0.610980076570297	0.541212770206101	0.999952971369996
HS_H3K27ac_104692	28.6594456264972	-0.048768162141084	0.506842640429454	-0.0962195329496392	0.923346217740724	0.999952971369996
HS_H3K27ac_104693:104694	23.544272711569	0.0747741676942257	0.455259645685585	0.164245103652053	0.869538195616688	0.999952971369996
HS_H3K27ac_104695	20.2512962102172	0.197533774528822	0.476692465034071	0.414384092508581	0.6785928369777	0.999952971369996
HS_H3K27ac_104696	25.496439247164	0.675842568651744	0.462356653470895	1.46173427716075	0.143814040362851	0.999952971369996
HS_H3K27ac_104697:104698	33.6255415037107	0.152865125976252	0.445218275100576	0.343348722470387	0.731336130821394	0.999952971369996
HS_H3K27ac_104699:104700	28.071427297738	0.0452963212848125	0.429734406204695	0.105405386747731	0.916054141870997	0.999952971369996
HS_H3K27ac_104701	17.6114474052551	-0.209147293497634	0.57415593005915	-0.364269151545797	0.715657033232031	0.999952971369996
HS_H3K27ac_104702:104703:104704:104705:104706:104707	69.0080828433558	0.0537046040050907	0.432296271971321	0.124231013513467	0.901132367204292	0.999952971369996
HS_H3K27ac_104708	26.4836311125076	-0.802334683926623	0.420747520781577	-1.90692670615435	0.0565300793152849	0.943827263359552
HS_H3K27ac_104709	32.6714740544806	-0.0310057296167435	0.483815504593256	-0.064085853641276	0.948901865849513	0.999952971369996
HS_H3K27ac_10471	22.8089689498272	0.572685862989488	0.447212062195637	1.28056890992122	0.200345126057135	0.999952971369996
HS_H3K27ac_104710:104711:104712:104713:104714	36.9960394928633	-0.0902055933173368	0.386961647057812	-0.233112490612953	0.815674055962067	0.999952971369996
HS_H3K27ac_104715:104716:104717	46.3915910609842	-0.0594592848375297	0.454129492014698	-0.130930243208264	0.895830489994881	0.999952971369996
HS_H3K27ac_104718	32.9455420382957	0.164392193997041	0.532601274040845	0.30865903258135	0.757580910339878	0.999952971369996
HS_H3K27ac_104719	5.31551539569942	-0.140184689893362	0.81345328387596	-0.172332809605743	0.863175891859035	0.999952971369996
HS_H3K27ac_104720	19.2612846708287	-0.447519096821328	0.602753939235949	-0.742457357290113	0.457810278985968	0.999952971369996
HS_H3K27ac_104721	22.4517209865751	0.235555414825801	0.499230994530181	0.471836519380129	0.637043481953493	0.999952971369996
HS_H3K27ac_104722:104723	31.8028488455098	0.367469265096715	0.496389167018599	0.740284618425097	0.459127312157238	0.999952971369996
HS_H3K27ac_104724	29.2860258169892	-0.461514775505851	0.441057097079891	-1.0463832881534	0.295384105387152	0.999952971369996
HS_H3K27ac_104725:104726:104727:104728	40.940651715229	-0.294798857121472	0.421767222451232	-0.698961041610004	0.484576378014697	0.999952971369996
HS_H3K27ac_104729	26.9786149514327	-0.341371960361786	0.527989529057129	-0.646550625675095	0.517922821993711	0.999952971369996
HS_H3K27ac_10472:10473	201.108267661367	0.38178170944057	0.743005252842018	0.513834468841564	0.607367726770361	0.999952971369996
HS_H3K27ac_104730	27.9632328534824	0.628499896276199	0.433066954456962	1.45127650541773	0.146702880801945	0.999952971369996
HS_H3K27ac_104731:104732	38.5643396896263	-0.236656774593449	0.421220429706621	-0.561835936491208	0.57422780511161	0.999952971369996
HS_H3K27ac_104733	35.3416029997276	0.312633591360574	0.487867759515078	0.640816256584201	0.521642069605538	0.999952971369996
HS_H3K27ac_104734	32.0397414239913	0.404707570333237	0.45529258784372	0.888895583057798	0.374059199481371	0.999952971369996
HS_H3K27ac_104735	24.1269210493234	0.25284281583041	0.51305982562683	0.492813514528251	0.622144360696915	0.999952971369996
HS_H3K27ac_104736:104737:104738	12.9268853754994	0.0542775147009552	0.70486019364037	0.0770046531080578	0.938619843316518	0.999952971369996
HS_H3K27ac_104739:104740	25.7505949358215	-0.137755697676446	0.462475823782333	-0.297865727444558	0.765805646771959	0.999952971369996
HS_H3K27ac_10474	21.5498322826258	-0.628927676122508	0.454226241325167	-1.38461325855517	0.166170755127468	0.999952971369996
HS_H3K27ac_104741:104742:104743	38.1805505255641	-0.226214742671546	0.457194627756257	-0.494788715654261	0.620749270622134	0.999952971369996
HS_H3K27ac_104744:104745	21.4662317037239	0.0469839552697829	0.502840945021829	0.0934370117130045	0.925556388023056	0.999952971369996
HS_H3K27ac_104746	33.5330729100583	0.0195251392383359	0.520480849074012	0.037513655445869	0.970075452339723	0.999952971369996
HS_H3K27ac_104747:104748	17.5301777821252	0.0675442755299108	0.539009797602301	0.125311776947971	0.900276729021524	0.999952971369996
HS_H3K27ac_104749	397.251270860871	0.0107443854052217	0.653919248602922	0.0164307526168969	0.986890746017339	0.999952971369996
HS_H3K27ac_10475	45.7414250276252	0.147530738416238	0.561476880724237	0.262754787384909	0.792739585733596	0.999952971369996
HS_H3K27ac_104750	25.9250526430818	0.383670844980214	0.563026396766969	0.681443795856362	0.495590718788867	0.999952971369996
HS_H3K27ac_104754:104755	16.0673001907615	0.0836926461421304	0.539256287986176	0.155200130265845	0.876663545595569	0.999952971369996
HS_H3K27ac_104756:104757:104758:104759:104760:104761	70.4920282266551	0.28083254244804	0.33148162603384	0.847203948551196	0.396881453037997	0.999952971369996
HS_H3K27ac_10476	28.5957766128543	-0.649171341345279	0.522851467757746	-1.24159800895129	0.214384916757659	0.999952971369996
HS_H3K27ac_104762	30.8112383846623	-0.248772997584129	0.389423613073666	-0.638823608102751	0.522937688414539	0.999952971369996
HS_H3K27ac_104763	21.8172947972105	-0.447156581792707	0.511653726486004	-0.873943760487667	0.382148881734013	0.999952971369996
HS_H3K27ac_104764	36.4848825594856	1.6352245598	0.517032319850686	3.16271245919836	0.00156306633958281	0.122186541098178
HS_H3K27ac_104765	28.0666200993035	0.333015073760136	0.458787856114073	0.725858518969463	0.467925508168648	0.999952971369996
HS_H3K27ac_104766	29.0309156783437	-0.0541781886769735	0.437815603242409	-0.123746591660362	0.901515920334134	0.999952971369996
HS_H3K27ac_104767	44.0910420629473	0.266675281781691	0.598238678069976	0.445767369375101	0.655765294725686	0.999952971369996
HS_H3K27ac_104768	27.4894197851187	0.523829229992986	0.522568957174939	1.00241168710989	0.316144799865492	0.999952971369996
HS_H3K27ac_104769:104770	33.2176502053486	0.111789207801432	0.487282375824772	0.229413607689419	0.818547460768502	0.999952971369996
HS_H3K27ac_104771:104772	26.5315647156838	-0.042337659621781	0.445909152833475	-0.0949468279642872	0.924357061162501	0.999952971369996
HS_H3K27ac_104773:104774:104775:104776:104777:104778	47.9278786505122	-0.472697319409183	0.428165481433441	-1.10400613759581	0.269590475283337	0.999952971369996
HS_H3K27ac_104779:104780	46.0216542184443	-0.542000321166996	0.470497438146925	-1.1519729486768	0.249332189580266	0.999952971369996
HS_H3K27ac_10478	21.6134060254349	0.636018906173641	0.647838999378121	0.981754582209737	0.326220768211068	0.999952971369996
HS_H3K27ac_10479	33.8599420411533	0.413060357938525	0.45436337758224	0.909096943808505	0.363298955697277	0.999952971369996
HS_H3K27ac_104791	24.6894081394506	0.179897195143346	0.568032102761458	0.316702514292389	0.751469340802838	0.999952971369996
HS_H3K27ac_104792	24.1208040665611	0.124977333532695	0.596677140981567	0.20945554127832	0.834092638495769	0.999952971369996
HS_H3K27ac_104793	48.5631543124628	-0.0221303311092185	0.541618187398275	-0.0408596528405445	0.967407782936398	0.999952971369996
HS_H3K27ac_104794	36.7765221531945	-0.0779969200697234	0.481374250652092	-0.162029688883577	0.871282474431562	0.999952971369996
HS_H3K27ac_104795	30.2499491884007	-0.46235900810988	0.558438560124902	-0.827949645895633	0.407699017386013	0.999952971369996
HS_H3K27ac_104796	27.2839297480935	-0.232927128752359	0.443958466588959	-0.524659728965177	0.599819757096615	0.999952971369996
HS_H3K27ac_104797	31.6135228082715	-0.214055730232151	0.431284120814435	-0.496321844235604	0.619667356802914	0.999952971369996
HS_H3K27ac_104798	47.6061070212328	0.546567219553955	0.521918250691881	1.0472276430828	0.294994598811511	0.999952971369996
HS_H3K27ac_104799	34.0333729479253	0.150618497634547	0.556198431775681	0.270799932235862	0.786544911997795	0.999952971369996
HS_H3K27ac_10480	40.5659819518783	-0.354453032353598	0.503369498058449	-0.704160728293554	0.481332684649046	0.999952971369996
HS_H3K27ac_104800	22.7227525575519	-1.03701418408755	0.507919280123932	-2.04169092347612	0.0411821996781673	0.821018282845611
HS_H3K27ac_104801	25.0971170749844	0.437911783767939	0.456842973754819	0.958560838024315	0.337780029202538	0.999952971369996
HS_H3K27ac_104802	28.6017740032533	-0.141509237042443	0.450623974276577	-0.314029534867999	0.753498607011392	0.999952971369996
HS_H3K27ac_104808	23.9300040863405	0.0198528663394962	0.519187489920428	0.0382383372575847	0.969497654523774	0.999952971369996
HS_H3K27ac_10481	47.7681392244458	0.694218480876698	0.488146477538069	1.42215198269572	0.154982134822057	0.999952971369996
HS_H3K27ac_104814	25.9548041216699	-0.171853252608154	0.48353153918152	-0.355412705651118	0.722280431680265	0.999952971369996
HS_H3K27ac_104815	33.5936006144416	-0.422628338927567	0.62522749152035	-0.675959302269118	0.499066484619414	0.999952971369996
HS_H3K27ac_104816	8.45871463249942	0.86890066623463	0.979321916557933	0.887247238669583	0.374945804754699	0.999952971369996
HS_H3K27ac_104817	20.3815175382386	-0.34070644501178	0.53266905150838	-0.639621250844194	0.522418863341968	0.999952971369996
HS_H3K27ac_104818	30.8297629305776	0.128682969532557	0.454291881376837	0.283260552978744	0.77697711358852	0.999952971369996
HS_H3K27ac_104819	24.7940776657673	-0.33879802009542	0.622341652594072	-0.544392326438745	0.586171525169473	0.999952971369996
HS_H3K27ac_10482	76.8806070886198	-0.590333145810427	0.422256324257887	-1.39804453337184	0.16209969449974	0.999952971369996
HS_H3K27ac_104820	32.0045933922985	0.314215067858215	0.620309499153701	0.506545632925022	0.612473663446808	0.999952971369996
HS_H3K27ac_104821	49.6472166693813	0.117766250673531	0.423335548385585	0.278186538131843	0.780869168184196	0.999952971369996
HS_H3K27ac_104827	27.4157550406794	0.53526160900622	0.48076225661558	1.11336029740417	0.265553719327583	0.999952971369996
HS_H3K27ac_104828	38.7226449286893	0.676876771225643	0.572503404988979	1.18231047243933	0.237082531748952	0.999952971369996
HS_H3K27ac_104829	26.8197884562239	-0.378186913010171	0.454984792871136	-0.831207809438332	0.405856243868977	0.999952971369996
HS_H3K27ac_10483	23.3730616579874	-0.389942068669824	0.549145909306862	-0.71008826991357	0.477649399906181	0.999952971369996
HS_H3K27ac_104830	18.5395068528372	-0.643874696227096	0.561176381086114	-1.14736599388044	0.251230389562292	0.999952971369996
HS_H3K27ac_104831	27.7271935079654	1.05440907648272	0.599645134196564	1.75838844735308	0.0786814374662081	0.999952971369996
HS_H3K27ac_104834	9.49898140295879	3.60439620118204	0.924909516424842	3.89702574919385	9.73812688709582e-05	0.0168507413115251
HS_H3K27ac_104835	23.1885348512065	-0.314919604808499	0.432240173751726	-0.728575509479102	0.466261363885889	0.999952971369996
HS_H3K27ac_104836:104837:104838:104839:104840	29.099061708662	0.106342478154145	0.419107045758042	0.253735839639257	0.799699643906916	0.999952971369996
HS_H3K27ac_10484	33.0948710663525	0.03395455691415	0.548796999575333	0.0618708865763198	0.950665652211892	0.999952971369996
HS_H3K27ac_104841	18.9667205000825	-0.38223893109152	0.454330197195112	-0.84132407102002	0.400166409203977	0.999952971369996
HS_H3K27ac_104842:104843	34.9710859404207	0.029592794763234	0.417239877872149	0.0709251352343216	0.943457338722681	0.999952971369996
HS_H3K27ac_104844:104845	28.0189285991215	-0.492894059870238	0.407174089984253	-1.21052412713515	0.226077838431168	0.999952971369996
HS_H3K27ac_104846	68.0335135902901	-0.741130339397885	0.540417040666129	-1.37140445920127	0.170248908167617	0.999952971369996
HS_H3K27ac_104847:104848	30.9017437078429	0.220213847481351	0.453787923369791	0.485279215555279	0.627478296903262	0.999952971369996
HS_H3K27ac_104849:104850:104851:104852:104853	38.339189824562	-0.0271178000440071	0.413132536785025	-0.0656394682806547	0.947664865709994	0.999952971369996
HS_H3K27ac_10485	54.8725462549247	0.523605748794273	0.497465622835389	1.05254659771241	0.292548843316857	0.999952971369996
HS_H3K27ac_104854	24.2888178260093	-0.614384870339566	0.550434701200868	-1.11618120914103	0.264344576193263	0.999952971369996
HS_H3K27ac_104855	39.9065365337485	-0.0832663887709203	0.578857094130763	-0.143846192117515	0.885621926118351	0.999952971369996
HS_H3K27ac_104856	12.2598883365896	-0.572632159257188	0.61167522401109	-0.936170269415402	0.349185527954965	0.999952971369996
HS_H3K27ac_104857	52.2781761761673	0.248020764493108	0.640856967626634	0.38701422785748	0.698745674846867	0.999952971369996
HS_H3K27ac_104858	42.8718316253485	-0.651256910953772	0.553064760397935	-1.17754186776461	0.238979296887702	0.999952971369996
HS_H3K27ac_104859:104860	7.71444872934223	-0.59304725526482	0.718736583103097	-0.825124627306959	0.40930083928379	0.999952971369996
HS_H3K27ac_10486	27.2891808304749	0.400687583779746	0.521146064239585	0.768858504888447	0.441977313130249	0.999952971369996
HS_H3K27ac_104861	38.8205024333402	-0.156321343019698	0.504642221539756	-0.309766674977637	0.756738395416875	0.999952971369996
HS_H3K27ac_104862	30.0422073659546	0.582730422935688	0.556189758347375	1.04771872223461	0.294768219053498	0.999952971369996
HS_H3K27ac_104869:104870	25.6327975027316	-0.343403398068239	0.460162924781104	-0.746264810950586	0.455507463954327	0.999952971369996
HS_H3K27ac_104871	23.1457596707287	-1.18704716284651	0.52958068099765	-2.24148501907263	0.0249946748506467	0.651449618840305
HS_H3K27ac_104872:104873	50.5643453902409	-0.323308785929194	0.409443367084823	-0.789630048793086	0.429743854198914	0.999952971369996
HS_H3K27ac_104874	26.0964962731088	-0.210616652265675	0.504524550599375	-0.417455705605331	0.676345116676058	0.999952971369996
HS_H3K27ac_104875	218.675703985868	0.501035970925183	0.724227276528685	0.691821458764593	0.489049458888474	0.999952971369996
HS_H3K27ac_104876	22.4928221982417	0.395879728690848	0.487860221407849	0.811461380369223	0.41710076242487	0.999952971369996
HS_H3K27ac_104877	29.7526426802603	-0.532163034723833	0.560820926259452	-0.948900103056494	0.342671422151443	0.999952971369996
HS_H3K27ac_104878	32.0859728222105	-0.490984331447267	0.476325524655178	-1.03077476648496	0.302646453975518	0.999952971369996
HS_H3K27ac_104879	22.0766865250914	0.584295980781988	0.517906467998157	1.12818822873644	0.259240434135594	0.999952971369996
HS_H3K27ac_10488	11.5536580790494	0.238026729301637	0.837056752758591	0.284361518519742	0.77613334600033	0.999952971369996
HS_H3K27ac_104880	87.1036772635698	0.508022405519605	0.550678734392746	0.922538630586162	0.356247689839346	0.999952971369996
HS_H3K27ac_104881:104882	24.2190704864664	-0.722950690141316	0.484627654602197	-1.49176524136813	0.135760699019178	0.999952971369996
HS_H3K27ac_104883	32.3474678968273	1.0605795387045	0.509728604532936	2.08067494991046	0.0374636684516881	0.794425892700103
HS_H3K27ac_104884	37.0776865661784	0.550234325905251	0.482844006647147	1.13956954695588	0.254465678572872	0.999952971369996
HS_H3K27ac_104885	30.846203171417	-0.452890800286936	0.470700462601797	-0.962163490946199	0.335967485247227	0.999952971369996
HS_H3K27ac_104886	24.3587240706206	0.639647238641175	0.397761459653438	1.60811768741619	0.107809406122943	0.999952971369996
HS_H3K27ac_104888	24.4498989688956	0.0750993787152669	0.526434732823981	0.142656580260971	0.886561409820848	0.999952971369996
HS_H3K27ac_104889	23.8630332918653	0.022894447254867	0.460682147888798	0.0496968405652076	0.960363974214113	0.999952971369996
HS_H3K27ac_10489	29.4384912505978	0.0290157147561757	0.500052932281955	0.0580252866906802	0.953728486590281	0.999952971369996
HS_H3K27ac_104890	10.9832391483034	-0.349639620854182	0.701692535740548	-0.498280376440347	0.618286437212032	0.999952971369996
HS_H3K27ac_104891	20.8191062455844	-0.247823642140375	0.476534578180822	-0.520053850208406	0.603026042830564	0.999952971369996
HS_H3K27ac_104895	32.7944061909219	0.414253354982227	0.44306751491925	0.934966660911094	0.349805481082096	0.999952971369996
HS_H3K27ac_104898:104899:104900	138.102451453616	-0.352561808397742	0.647541923423693	-0.544461749339213	0.586123763422889	0.999952971369996
HS_H3K27ac_10490	17.6973503999958	0.10539787101946	0.527837086070821	0.199678790673906	0.841731802307258	0.999952971369996
HS_H3K27ac_104901:104902	21.7981316882267	0.374553265134074	0.604780142165605	0.619321368246101	0.535704670287844	0.999952971369996
HS_H3K27ac_10491	20.5746145282177	-0.759164640277687	0.536284417182218	-1.41560078188835	0.156892422270559	0.999952971369996
HS_H3K27ac_10492	21.9489472007521	-0.10708349854149	0.542925340802655	-0.19723429815079	0.843644191702602	0.999952971369996
HS_H3K27ac_10493	39.1479723288351	0.020531478525795	0.535526471253083	0.0383388676898702	0.969417501618299	0.999952971369996
HS_H3K27ac_10494	36.125076964534	-0.431179403326456	0.487277209341034	-0.884874964518777	0.376224072083382	0.999952971369996
HS_H3K27ac_10495	34.8222714340486	0.226115269859795	0.512928831041434	0.440831663528638	0.659334868838189	0.999952971369996
HS_H3K27ac_10496	39.6916998909079	0.232485933051622	0.434421657849378	0.535161930467631	0.592537888529837	0.999952971369996
HS_H3K27ac_10497:10498:10499	73.2619049769777	-0.0310542045598714	0.532907647783948	-0.058273144866672	0.953531058446192	0.999952971369996
HS_H3K27ac_105057:105058:105059	30.1848150564809	0.273273357541887	0.477784001616211	0.571960041812783	0.567349045615698	0.999952971369996
HS_H3K27ac_105060:105061:105062	58.52860386306	-0.279443100503693	0.556391138727739	-0.502242183695944	0.615497173156398	0.999952971369996
HS_H3K27ac_105063:105064	23.7374898634007	-0.374533942741962	0.661931058615986	-0.565820167926649	0.571516035027515	0.999952971369996
HS_H3K27ac_105292:105293:105294:105295:105296	56.5440832383908	-0.0149381001332102	0.402212933956837	-0.0371397806287682	0.970373553540075	0.999952971369996
HS_H3K27ac_105301:105302	62.6765157496539	0.605504166825219	0.548269975829524	1.10439052568782	0.269423768851983	0.999952971369996
HS_H3K27ac_105303:105304:105305:105306	56.6953471797975	0.021023825361857	0.381312940291487	0.0551353577085156	0.956030627596541	0.999952971369996
HS_H3K27ac_105307:105308	23.1816764690349	0.328831571445938	0.447714861814892	0.734466508690287	0.462664464795777	0.999952971369996
HS_H3K27ac_105313:105314:105315:105316:105317:105318:105319:105320	175.450048163799	0.235339051450817	0.55871188603479	0.421217191424065	0.673596491977783	0.999952971369996
HS_H3K27ac_10533	28.5229265001941	-0.215918017079781	0.619605409785103	-0.3484766492834	0.727482247336957	0.999952971369996
HS_H3K27ac_10534	223.051689994349	-0.339996057007245	0.693135433920322	-0.490518938101682	0.623766732094963	0.999952971369996
HS_H3K27ac_105341	16.059190878924	-0.150123962951974	0.478928219734597	-0.31345816923289	0.753932596528277	0.999952971369996
HS_H3K27ac_10535:10536:10537:10538	77.042530515427	-0.0633049896139476	0.510329502119863	-0.124047285824128	0.901277835489808	0.999952971369996
HS_H3K27ac_10539	22.2148804738317	-0.408702771919474	0.440003215795661	-0.928863147466805	0.35296001364893	0.999952971369996
HS_H3K27ac_10540	43.3846569882967	-0.273780940275247	0.544427191079714	-0.502878887684286	0.615049425440428	0.999952971369996
HS_H3K27ac_105405:105406:105407	31.8798385726859	0.321553101850338	0.458979909893008	0.70058208413805	0.483563862392236	0.999952971369996
HS_H3K27ac_105409	13.868278921413	-0.308434353163671	0.517289144443022	-0.596251354734633	0.551007322958133	0.999952971369996
HS_H3K27ac_10541	25.7185654130439	2.28606907803689	0.550430195088261	4.15324068053774	3.27799645358538e-05	0.00763708899245127
HS_H3K27ac_105410	39.4260129285078	0.348820466532129	0.665874713978863	0.523852999985222	0.600380786903167	0.999952971369996
HS_H3K27ac_105413:105414	94.8724076792032	0.106366029200256	0.710726796084755	0.149658110241803	0.881034359057015	0.999952971369996
HS_H3K27ac_10542	22.5018765995444	0.19824474899301	0.496354027152639	0.399401915061012	0.689597083098991	0.999952971369996
HS_H3K27ac_10543	53.5106988946542	0.398806115846356	0.652925707400742	0.610798612041145	0.541332912395614	0.999952971369996
HS_H3K27ac_10544	162.777444142465	0.0455893800387704	0.677319951436503	0.067308485365124	0.94633612186567	0.999952971369996
HS_H3K27ac_10547	102.955443968116	0.731697923532305	0.650578506084993	1.12468813016198	0.260721213328263	0.999952971369996
HS_H3K27ac_10551	29.5851605801816	0.844842562057384	0.486539269821818	1.73643242068987	0.0824874038793472	0.999952971369996
HS_H3K27ac_10552	21.7142919191029	0.620686571664509	0.548342608022649	1.1319320486561	0.257663003553129	0.999952971369996
HS_H3K27ac_10553	7.68541424698611	-0.289648093092184	0.710148432012806	-0.407869791771872	0.683369271585866	0.999952971369996
HS_H3K27ac_105548	12.7272931029941	1.01025030049926	0.70271747742598	1.43763366210808	0.150538024533265	0.999952971369996
HS_H3K27ac_105549	38.5433207104913	0.504664873433759	0.574348817315523	0.878673130716168	0.379578531327124	0.999952971369996
HS_H3K27ac_10555	166.411319559074	0.319121934455959	0.586826143424941	0.543810016018444	0.586572215653464	0.999952971369996
HS_H3K27ac_105550	23.0161959692526	0.658158870783987	0.5639646453862	1.16702150776363	0.243201683950456	0.999952971369996
HS_H3K27ac_10557	34.7350863950199	0.0377149677203055	0.401733377728593	0.0938805929782248	0.92520401030086	0.999952971369996
HS_H3K27ac_105573:105574	17.6004182724718	0.503047212991285	0.522188413433782	0.963344264349663	0.33537478661679	0.999952971369996
HS_H3K27ac_105575:105576:105577:105578:105579	21.6167127934393	-0.0727030292031306	0.441365191200647	-0.164723069812905	0.869161957938137	0.999952971369996
HS_H3K27ac_10558	21.9201105638902	-0.0162364674615564	0.497573178516458	-0.0326313156789647	0.973968596821369	0.999952971369996
HS_H3K27ac_10559:10560:10561:10562:10563:10564	40.7290793675638	-0.194317014526709	0.484253865118135	-0.401270962451286	0.688220639903864	0.999952971369996
HS_H3K27ac_105629	6.43687565091715	-0.545940929777399	0.822572771592278	-0.663699247813181	0.506882820895331	0.999952971369996
HS_H3K27ac_10567	39.3988927427209	1.6861181285556	0.64852678610715	2.59992056562027	0.00932453417975832	0.372966102641582
HS_H3K27ac_10568	37.8971995592318	-0.360264633592176	0.859988952248221	-0.41891774615285	0.675276247120096	0.999952971369996
HS_H3K27ac_10569	59.0847879724637	0.113971101551268	0.517753840211467	0.220126038089295	0.825772996653263	0.999952971369996
HS_H3K27ac_105700:105701	32.6226676497436	-0.445268013851207	0.453596207657391	-0.981639630875233	0.326277415996999	0.999952971369996
HS_H3K27ac_105702	25.1032485909494	-0.7427688164073	0.546316305559942	-1.35959481503303	0.173958179838153	0.999952971369996
HS_H3K27ac_105703	88.9150577260197	0.143045296784074	0.692065087219737	0.206693415728767	0.836249299855027	0.999952971369996
HS_H3K27ac_105704	32.135149204436	0.0591670086777938	0.590417387836219	0.100212171756376	0.920175882995757	0.999952971369996
HS_H3K27ac_105705	39.0186038868824	-0.122188945028967	0.606522023181535	-0.201458381326402	0.840340169124277	0.999952971369996
HS_H3K27ac_105706	30.1647893368446	-0.123729428932089	0.605912577566992	-0.204203433817	0.838194528097312	0.999952971369996
HS_H3K27ac_105707	29.5661718441205	-0.547374307106668	0.487531492163498	-1.12274656284788	0.261545146291212	0.999952971369996
HS_H3K27ac_105708	25.1121530357493	0.736910371541553	0.492350615158466	1.49671869771986	0.134466468970018	0.999952971369996
HS_H3K27ac_105709	29.5996584995837	-0.383035645002763	0.426371759835457	-0.898360729028071	0.368993265795491	0.999952971369996
HS_H3K27ac_10570:10571	45.9367229731085	0.337120273107397	0.677209970819028	0.497807604190586	0.618619655736097	0.999952971369996
HS_H3K27ac_105710:105711	21.6344272689774	0.327865864595095	0.506103386853939	0.647823889567679	0.517098862136529	0.999952971369996
HS_H3K27ac_105712	21.4113008313341	0.0142164375702909	0.528157893549159	0.0269170218677565	0.978525916949051	0.999952971369996
HS_H3K27ac_105713:105714:105715:105716	29.7351716853336	-0.560080371986261	0.452193462659031	-1.23858573428466	0.215498953833001	0.999952971369996
HS_H3K27ac_105717	9.53725656718631	-0.965786750533594	0.682959021197192	-1.41412108275635	0.157326353935107	0.999952971369996
HS_H3K27ac_105718:105719:105720	31.0458141317446	1.14721064747524	0.489236927240845	2.34489790855562	0.0190322901457538	0.566837840556903
HS_H3K27ac_10572	41.8100132446287	-0.00475290594566576	0.562650347015179	-0.00844735273137145	0.993260067833831	0.999952971369996
HS_H3K27ac_10573:10574	130.137910657241	0.0940284832326941	0.666781116777424	0.141018515471969	0.887855315278327	0.999952971369996
HS_H3K27ac_10575	44.5152227776376	0.085797007731247	0.577046346835614	0.148683044614592	0.881803740950485	0.999952971369996
HS_H3K27ac_105798	37.7896704167461	-0.584184551253342	0.512384244885726	-1.14012980899448	0.254232224677489	0.999952971369996
HS_H3K27ac_10579:10580:10581:10582	40.1888212633011	-0.258204618554382	0.493794150970967	-0.522899305402189	0.601044328004339	0.999952971369996
HS_H3K27ac_105801	24.265228908553	0.155911969098851	0.627650726746187	0.248405621876862	0.803820584248564	0.999952971369996
HS_H3K27ac_105802:105803	13.7636698462864	-0.371122326843582	0.570363998397622	-0.650676283717436	0.515255475749344	0.999952971369996
HS_H3K27ac_105804	20.9839373382496	-0.659010776890135	0.550173937520688	-1.19782260108487	0.230986086526345	0.999952971369996
HS_H3K27ac_105812	28.2907121446539	-0.647121782565296	0.577214955042012	-1.12111056186719	0.262240803444626	0.999952971369996
HS_H3K27ac_105813	31.5694975993755	2.36560063969956	0.620892283270501	3.81000167571571	0.000138965849852885	0.0217262135256839
HS_H3K27ac_105819	10.9291972507049	1.46423469323426	0.634489876565321	2.30773531196524	0.0210138627756631	0.594134348294623
HS_H3K27ac_105820	48.2907741397979	0.0646465929773339	0.67707753561637	0.0954788625773615	0.923934478768949	0.999952971369996
HS_H3K27ac_105821	14.7483315417117	0.209489822409954	0.579705416474945	0.361372891224328	0.717820710379919	0.999952971369996
HS_H3K27ac_105822	14.4423421573691	-0.40898515615324	0.576504121124715	-0.709422779763206	0.478062155660059	0.999952971369996
HS_H3K27ac_105823	98.6439504055011	-0.108179014227682	0.737535569147513	-0.146676335017607	0.883387498472448	0.999952971369996
HS_H3K27ac_105827	50.5545600035952	0.340975423993895	0.473870309319198	0.719554311144265	0.47179945133497	0.999952971369996
HS_H3K27ac_10583:10584:10585	21.0804478340457	-0.375525550293908	0.434276721595094	-0.864714896332932	0.387195291336668	0.999952971369996
HS_H3K27ac_105840:105841	237.459761913645	0.355831150401603	0.745637685755388	0.477217229224565	0.633207443649943	0.999952971369996
HS_H3K27ac_105851	21.7850263066726	-0.380230798308195	0.503587943581679	-0.755043489730656	0.450222888241767	0.999952971369996
HS_H3K27ac_105852	49.2594361901464	0.473415504045581	0.460373369878168	1.02832947129601	0.303794872416205	0.999952971369996
HS_H3K27ac_105853	23.2683076514424	-0.431047994260648	0.534454715430002	-0.806519208861022	0.419943536773016	0.999952971369996
HS_H3K27ac_105854	13.6899419072959	-0.418063747968908	0.588510686282672	-0.7103757972682	0.477471127656013	0.999952971369996
HS_H3K27ac_105855	24.6081829934064	0.0421765981087492	0.494414399853791	0.0853061685121261	0.932017987648107	0.999952971369996
HS_H3K27ac_105856:105857:105858	30.8007638921467	-0.391912197199367	0.464999227689899	-0.842823329291049	0.399327258477341	0.999952971369996
HS_H3K27ac_105859	16.8444629799335	-0.178023000488173	0.503612220786173	-0.353492217107573	0.72371946249653	0.999952971369996
HS_H3K27ac_10586	48.1169800854635	-0.518211890122993	0.457890717157484	-1.13173705145187	0.257744999444819	0.999952971369996
HS_H3K27ac_105860	7.50340972421876	-0.40398411257144	0.7550639212206	-0.535032996833405	0.592627040443317	0.999952971369996
HS_H3K27ac_105866:105867	25.8690802462124	-0.0977645905726165	0.508380253545691	-0.192306034490441	0.847502491780767	0.999952971369996
HS_H3K27ac_105868	15.7172353514877	-0.885212787936153	0.575351669123421	-1.53855952010155	0.123911867330825	0.999952971369996
HS_H3K27ac_105869	17.1054988968873	-0.594086982903254	0.520477591759872	-1.14142662875166	0.253692428617365	0.999952971369996
HS_H3K27ac_105870:105871	22.5849566589586	-0.163724108324504	0.447622258687739	-0.365764001112192	0.714541184183709	0.999952971369996
HS_H3K27ac_105872	15.1701325885246	-0.42695404851138	0.583353228914579	-0.731896263445384	0.464231887009717	0.999952971369996
HS_H3K27ac_105873	12.4780439167802	-0.594421129337256	0.554792734023177	-1.07142918946812	0.283976493984315	0.999952971369996
HS_H3K27ac_105874	13.9847310692272	-0.653863959406077	0.536548914445923	-1.21864743698401	0.22297803614455	0.999952971369996
HS_H3K27ac_105875	70.3952447029403	-0.124868674038339	0.478524294731109	-0.260945317538172	0.794134676802227	0.999952971369996
HS_H3K27ac_105876	15.1720799578533	-0.788333329129356	0.499430327812675	-1.57846507356085	0.114458805814344	0.999952971369996
HS_H3K27ac_105877	17.3371186701402	-0.0915838942983659	0.515062771491021	-0.177811131705842	0.8588713048273	0.999952971369996
HS_H3K27ac_10587:10588:10589:10590:10591:10592	39.1710806193031	-0.885039932976317	0.398795696505759	-2.21928155376555	0.0264675757502576	0.668175074499775
HS_H3K27ac_105880	20.4470674885192	0.920840992321876	0.533049988127567	1.72749463058145	0.0840788686688908	0.999952971369996
HS_H3K27ac_105881:105882	166.17316737792	0.320939290714369	0.67030648940895	0.478794843530995	0.632084585386633	0.999952971369996
HS_H3K27ac_105883	19.0801755972246	-0.0375638698031376	0.540396375197882	-0.0695116983147463	0.944582321269435	0.999952971369996
HS_H3K27ac_105884:105885:105886	99.328919860718	-0.0316674645469442	0.573211923426066	-0.0552456486907477	0.955942762045488	0.999952971369996
HS_H3K27ac_105887	19.7292432689986	0.0587620605173441	0.49043113979415	0.119817148115857	0.904627997573178	0.999952971369996
HS_H3K27ac_105888:105889:105890	32.0832051063994	0.419064579550457	0.415996997100503	1.00737404950357	0.313755057088581	0.999952971369996
HS_H3K27ac_105891:105892	26.2404998614381	0.00239309692952915	0.443603415583297	0.00539467651839977	0.995695691773167	0.999952971369996
HS_H3K27ac_105893	18.5803144373782	0.430026744151134	0.539938574663553	0.796436417640825	0.425778418062366	0.999952971369996
HS_H3K27ac_105894	9.31882184146888	0.0295695837883631	0.693131981132354	0.0426608273651663	0.965971906357091	0.999952971369996
HS_H3K27ac_105895	18.2913976299952	-0.239544014678386	0.486940940398952	-0.491936485114861	0.622764244833007	0.999952971369996
HS_H3K27ac_105896	21.6666591080695	-0.971506987315222	0.446968602896066	-2.17354637668169	0.0297392192974258	0.707666362534072
HS_H3K27ac_105897:105898:105899	25.4069583055897	0.238575679371951	0.508394138910293	0.469273072036828	0.638874460405853	0.999952971369996
HS_H3K27ac_105900:105901:105902:105903:105904:105905:105906:105907	133.44853252625	0.0323712185169759	0.469859406865996	0.0688955420364888	0.945072767028977	0.999952971369996
HS_H3K27ac_105908	35.951650969068	-0.18821515717143	0.5356675847284	-0.351365590409696	0.725314093606752	0.999952971369996
HS_H3K27ac_105909:105910	159.363762167252	0.353628221767905	0.670519484099097	0.52739440113815	0.5979197307543	0.999952971369996
HS_H3K27ac_105911	26.8725006934625	0.0772949144136675	0.455219071720113	0.169797179458227	0.865169645185866	0.999952971369996
HS_H3K27ac_105912:105913	20.658597942907	0.222220823667524	0.448675444343334	0.495281893558403	0.620401150140107	0.999952971369996
HS_H3K27ac_105914	40.7459390855659	-0.372610154377685	0.464935250662388	-0.801423754913898	0.422886367505328	0.999952971369996
HS_H3K27ac_105915:105916	25.5080363795033	-0.178921846633276	0.511846274440974	-0.349561685935275	0.726667669114739	0.999952971369996
HS_H3K27ac_105917	4.38902290305066	0.233781667983395	0.936289238890602	0.249689581245641	0.80282741601569	0.999952971369996
HS_H3K27ac_105925:105926:105927	28.0723037799676	0.0468699101597174	0.434532228897142	0.107862908762084	0.914104439932447	0.999952971369996
HS_H3K27ac_105928	17.8416856039719	0.430136690722788	0.538917304295882	0.798149711085599	0.424783616506621	0.999952971369996
HS_H3K27ac_105929	16.8706514037461	-0.241962252850347	0.498672397484045	-0.485212845289053	0.627525371144233	0.999952971369996
HS_H3K27ac_105930	14.0577645084969	-0.678904823055298	0.53789294346603	-1.26215603179441	0.206892646410156	0.999952971369996
HS_H3K27ac_105931:105932	65.4566098508917	-0.258009761638548	0.520274182122223	-0.495911137827585	0.619957107671301	0.999952971369996
HS_H3K27ac_105933	10.5073560494313	-0.327161298674847	0.637799914714637	-0.512952873035778	0.607984286851896	0.999952971369996
HS_H3K27ac_105934	24.9285063139106	-0.120064254152435	0.604354919985256	-0.198665138947431	0.842524695504458	0.999952971369996
HS_H3K27ac_105935:105936:105937	88.2042204231003	-0.0807514547546051	0.421118759289115	-0.191754589348906	0.847934443221912	0.999952971369996
HS_H3K27ac_105938	14.372522507659	0.326756615274451	0.580928287740878	0.562473238383944	0.573793632048328	0.999952971369996
HS_H3K27ac_105939	14.7899561624946	0.367881452333278	0.584740128601728	0.629136661465295	0.529259590811775	0.999952971369996
HS_H3K27ac_10593:10594:10595:10596:10597:10598:10599:10600	82.7209588480299	-0.415797835236748	0.497724711283178	-0.835397210166207	0.40349410009202	0.999952971369996
HS_H3K27ac_105940	12.5338028736425	0.0374984800305507	0.574192482266604	0.0653064628824934	0.947929996695471	0.999952971369996
HS_H3K27ac_105941	14.7692816827952	-0.252697542906018	0.573387539631116	-0.440709861028004	0.65942305676771	0.999952971369996
HS_H3K27ac_105942	11.8398791694914	2.36829208713693	0.703632987091685	3.36580593943691	0.000763203807091048	0.073132158353676
HS_H3K27ac_105943	12.3897308969648	-0.27062000620134	0.566464488633978	-0.477735165453948	0.632838712051236	0.999952971369996
HS_H3K27ac_105944	11.4319263751195	0.41221483275449	0.667964163830937	0.617121179660803	0.537154799737743	0.999952971369996
HS_H3K27ac_105945	10.1384022854946	1.7870932554349	0.682200337746355	2.61960183329511	0.00880324848353017	0.361105403272631
HS_H3K27ac_105946	14.2212417222692	-0.234201996244787	0.640450623235049	-0.365683142069227	0.714601526837304	0.999952971369996
HS_H3K27ac_105947	18.8103444028445	0.180585051493665	0.550167624413497	0.328236420102286	0.742732912623334	0.999952971369996
HS_H3K27ac_105948	14.3404556688415	-0.721492877819864	0.552767076503765	-1.30523851453543	0.191811643279816	0.999952971369996
HS_H3K27ac_105949	14.7135547428604	-0.34461871635463	0.560710544747807	-0.614610728445691	0.538811827597445	0.999952971369996
HS_H3K27ac_105950	12.9771807897058	-0.114284635259735	0.554326549556192	-0.206168431498065	0.8366593461216	0.999952971369996
HS_H3K27ac_105951	15.821098007464	-0.0640426439822037	0.543590717897171	-0.117814086726769	0.906214967690737	0.999952971369996
HS_H3K27ac_105953	16.165872027921	0.40310759204427	0.559898975603419	0.719964867965386	0.471546626714355	0.999952971369996
HS_H3K27ac_105957	254.219447439327	-0.0669375788236713	0.783498092777392	-0.0854342587949217	0.93191615813654	0.999952971369996
HS_H3K27ac_105958	59.3702315083047	0.253683185410519	0.612610388225851	0.414101997429716	0.678799410041085	0.999952971369996
HS_H3K27ac_105959	25.7424381640102	0.198598908300443	0.603454150831268	0.329103558285032	0.742077414799774	0.999952971369996
HS_H3K27ac_105964	78.1671026069636	-0.518105980204498	0.546348079755773	-0.948307497367064	0.342972935200862	0.999952971369996
HS_H3K27ac_105968:105969	34.9862662886898	0.321546870284534	0.573009907826462	0.56115411948848	0.574692477026996	0.999952971369996
HS_H3K27ac_105972	14.6486877949745	-0.67994102392798	0.573122444350373	-1.18638003210411	0.235472253660123	0.999952971369996
HS_H3K27ac_105977:105978:105979:105980	34.9653029193531	-0.114092257869673	0.511778358575839	-0.222932947354721	0.823587693308263	0.999952971369996
HS_H3K27ac_105981:105982:105983:105984:105985	66.0057708436747	-0.616136068372637	0.570451776897962	-1.08008440559709	0.280104595487672	0.999952971369996
HS_H3K27ac_105989:105990	23.0921226614907	-0.456992142582106	0.519661393285895	-0.879403681871533	0.379182436502367	0.999952971369996
HS_H3K27ac_105991	19.1763371418501	0.599142881413843	0.606199723820613	0.988358882181117	0.322976917360025	0.999952971369996
HS_H3K27ac_105992	36.15800435015	-0.0145384933945345	0.501391383176723	-0.0289962968697654	0.9768675440238	0.999952971369996
HS_H3K27ac_105993	90.7508328669535	0.036833278083306	0.592212783031157	0.0621960199757596	0.950406731954899	0.999952971369996
HS_H3K27ac_105994	11.1178392714994	-0.783014483392529	0.612393035923512	-1.27861428438962	0.201032917276184	0.999952971369996
HS_H3K27ac_105995	54.2816934207929	0.221445379355597	0.595321639946122	0.371976028581186	0.709910697205153	0.999952971369996
HS_H3K27ac_105996	26.4192860639281	0.127008685645961	0.726758705714156	0.17476045989866	0.86126785856253	0.999952971369996
HS_H3K27ac_105999	16.3884888853192	0.501783074433669	0.535361024724878	0.937279800470225	0.348614650553901	0.999952971369996
HS_H3K27ac_106000:106001	144.882656091807	0.0110566723115078	0.604390164379356	0.0182939315745844	0.985404368559762	0.999952971369996
HS_H3K27ac_106002	16.5400165422072	-0.135690482866749	0.466803806621632	-0.290679897939934	0.771296147180044	0.999952971369996
HS_H3K27ac_106003:106004	28.2765927662613	-0.211403180003017	0.395785248282811	-0.534136077380928	0.593247390776027	0.999952971369996
HS_H3K27ac_106005	15.9676372212948	0.356017370716612	0.574225877022951	0.619995344971859	0.535260851663591	0.999952971369996
HS_H3K27ac_106006:106007	23.7815913919209	-0.339626448943476	0.423812481465069	-0.80136018592333	0.422923157277776	0.999952971369996
HS_H3K27ac_106008	17.3876982110591	0.202899645518697	0.555167499425271	0.365474646352219	0.714757129104288	0.999952971369996
HS_H3K27ac_10602	23.2234683270934	0.954890299600651	0.574125223364172	1.66320910620392	0.0962705854621747	0.999952971369996
HS_H3K27ac_106022	10.3924077218088	1.23721735081532	0.709684093518792	1.74333532639978	0.0812750580728988	0.999952971369996
HS_H3K27ac_106029:106030	26.2186955858776	-0.0234076462520977	0.443423707606026	-0.0527884410566856	0.957900471360754	0.999952971369996
HS_H3K27ac_10603	27.9556961689968	-0.81103234789946	0.548218158587326	-1.47939708890593	0.139034217714329	0.999952971369996
HS_H3K27ac_106047	15.6769956491998	0.200494864200771	0.579304295056304	0.346095939408294	0.729270614965859	0.999952971369996
HS_H3K27ac_106048	42.8920148090203	0.536293100752854	0.485691488887305	1.10418467900575	0.269513034320585	0.999952971369996
HS_H3K27ac_106049	24.7319516007166	0.343656269020122	0.472740737734337	0.726944478419891	0.467259968517648	0.999952971369996
HS_H3K27ac_10604:10605	123.06492307048	-0.114835862875951	0.484225920754652	-0.237153481368744	0.81253772340292	0.999952971369996
HS_H3K27ac_106050	14.5173950918368	0.257319210389061	0.618243396492606	0.416210204344882	0.677256193373841	0.999952971369996
HS_H3K27ac_106055	9.13225190763946	-0.54323148428014	0.641126769560267	-0.847307443819151	0.396823778636244	0.999952971369996
HS_H3K27ac_106056	15.6398062447332	-0.245028801073977	0.518611560534231	-0.472470765637326	0.636590803797491	0.999952971369996
HS_H3K27ac_106057	19.6859274698088	-0.443900481610897	0.470535435298291	-0.943394372263358	0.345479220665892	0.999952971369996
HS_H3K27ac_106058	18.8982911206567	-0.0392620029796279	0.604697473633588	-0.0649283396930784	0.948231056383412	0.999952971369996
HS_H3K27ac_106059	17.8115310981313	-0.740516926182893	0.485573310669866	-1.52503630226571	0.12725004327803	0.999952971369996
HS_H3K27ac_106060	17.7147691020508	-0.14974923505784	0.526794520956214	-0.284264982076924	0.776207319892149	0.999952971369996
HS_H3K27ac_106061	12.1855922752263	-0.525869162781638	0.571945344916935	-0.91943953640887	0.357865717652904	0.999952971369996
HS_H3K27ac_106062	10.3747833817514	-0.446967044065385	0.647385614259888	-0.690418560777523	0.48993100784448	0.999952971369996
HS_H3K27ac_106063	12.799060400955	-0.268546724956153	0.581389218417824	-0.461905237401836	0.644149278004583	0.999952971369996
HS_H3K27ac_106064	13.6147791195487	-0.365576590302937	0.551652539389357	-0.662693569230382	0.507526829240927	0.999952971369996
HS_H3K27ac_106065	33.0608035743804	0.669830056208836	0.585694750511775	1.14365043501507	0.252768636466243	0.999952971369996
HS_H3K27ac_106066	53.8413114084398	-0.327787468142116	0.666437601973286	-0.49185020048622	0.622825245242894	0.999952971369996
HS_H3K27ac_106067	14.0829746165747	-1.01022607348693	0.544627924567574	-1.85489217118097	0.0636116261708037	0.976836174648282
HS_H3K27ac_106068:106069	21.1116225571678	0.16745997197841	0.459374265070701	0.364539297717597	0.715455334206273	0.999952971369996
HS_H3K27ac_10606:10607	49.3710700566029	-0.0584417135503809	0.622917830667171	-0.0938192979446219	0.925252701756354	0.999952971369996
HS_H3K27ac_106070	2.09986839899813	-1.46200299694389	1.47563988448065	-0.990758661594761	0.321803439132121	0.999952971369996
HS_H3K27ac_106071	17.3545087605906	-0.106302711713002	0.629442799190993	-0.168883831620015	0.865888017014391	0.999952971369996
HS_H3K27ac_106072	79.4621107561182	-0.0885581071834046	0.618505600197067	-0.143180768541446	0.886147417801765	0.999952971369996
HS_H3K27ac_106074	65.9321267127743	0.406902916189824	0.607058250126398	0.670286444678251	0.502675206600056	0.999952971369996
HS_H3K27ac_106075	82.6326799385952	-0.0635964335955029	0.508718311795568	-0.125013061493764	0.900513209885257	0.999952971369996
HS_H3K27ac_106076	2.38629267655429	0.0232710765754854	1.39381698932943	0.0166959340814759	0.986679190843033	0.999952971369996
HS_H3K27ac_106077	12.1690317488716	-0.339998756265448	0.592866872513439	-0.573482466348701	0.566318067561888	0.999952971369996
HS_H3K27ac_106078	14.4039308810224	0.2310201501532	0.662550620334389	0.348683018418434	0.727327294440273	0.999952971369996
HS_H3K27ac_106079	15.0592513037928	-0.287872401896628	0.618998728068712	-0.46506137871203	0.641887502536702	0.999952971369996
HS_H3K27ac_10608	23.9685577833424	0.271101339923341	0.535063748107567	0.506671103923938	0.612385608829347	0.999952971369996
HS_H3K27ac_106080	12.7311499210215	-0.599465168986638	0.595498077058773	-1.00666180476595	0.314097322906254	0.999952971369996
HS_H3K27ac_106082:106083	19.1036739283422	0.691904341123938	0.61420439105398	1.1265050383906	0.25995180915924	0.999952971369996
HS_H3K27ac_106084	19.1486155377515	-0.291911879875391	0.440666493542128	-0.662432665413178	0.507693974880646	0.999952971369996
HS_H3K27ac_106085	13.4676290214188	-1.14582992270085	0.546118445984298	-2.09813444524047	0.0358932705233361	0.779677953122997
HS_H3K27ac_106086:106087	29.8000313024222	-0.456950457280432	0.483266105342054	-0.945546257495142	0.344380066604771	0.999952971369996
HS_H3K27ac_106088	16.5701244938764	-0.668112369882165	0.548308086227202	-1.21849811568404	0.223034740396723	0.999952971369996
HS_H3K27ac_106089	13.0663043743176	-0.54202754434768	0.565102834619116	-0.959166210364193	0.337475019763543	0.999952971369996
HS_H3K27ac_10609	27.5149164127342	0.00874324097221126	0.502787302284064	0.0173895421234634	0.986125852071993	0.999952971369996
HS_H3K27ac_106090:106091	148.626795162613	0.246653749890553	0.640495469471133	0.385098352208828	0.700164548796165	0.999952971369996
HS_H3K27ac_106099:106100	36.6704853296622	-0.398899100706618	0.492090364948972	-0.81062164415266	0.41758298331368	0.999952971369996
HS_H3K27ac_106101	13.1594221112876	-0.553895351164627	0.558620703972645	-0.991541035313561	0.321421465277247	0.999952971369996
HS_H3K27ac_106102	202.718485480771	-0.506932332054322	0.7174430707868	-0.70658196126751	0.479826302178867	0.999952971369996
HS_H3K27ac_106103	27.8214114075947	-1.39962807384181	0.567854126498524	-2.46476693314203	0.013710239918205	0.473102819094227
HS_H3K27ac_106104	31.322609518009	-0.799884886375426	0.63484001271584	-1.25997868810053	0.207677050450023	0.999952971369996
HS_H3K27ac_106105	14.95545875323	-0.127327011141362	0.574948858318608	-0.221457977173344	0.824735853609106	0.999952971369996
HS_H3K27ac_106106:106107:106108:106109:106110	72.2176568655263	-1.10670422351665	0.432987522462301	-2.5559725537195	0.0105891470787732	0.40155397528718
HS_H3K27ac_10610:10611:10612	29.1028807613834	-0.185222214718442	0.456141176420222	-0.406063351202053	0.684696052989246	0.999952971369996
HS_H3K27ac_106111	18.7782775925188	0.156337472325953	0.515542966091027	0.303248191923443	0.761700725118295	0.999952971369996
HS_H3K27ac_106112	21.316663603301	0.398591811342863	0.465379046491443	0.856488521234254	0.391727619420921	0.999952971369996
HS_H3K27ac_106113	176.645884112092	-0.171139179755264	0.694424153865037	-0.246447619661175	0.805335747525601	0.999952971369996
HS_H3K27ac_106114	23.4679786330022	-0.413093801428818	0.54852380022324	-0.753100961636845	0.451389246604771	0.999952971369996
HS_H3K27ac_106118	67.494638620851	0.244883526158142	0.497025632291389	0.492697982253308	0.622226003564397	0.999952971369996
HS_H3K27ac_106119	20.2805326082692	-0.536004641595281	0.455884493569751	-1.1757465962445	0.239696152489987	0.999952971369996
HS_H3K27ac_106120	13.5032154567727	0.0419823576531235	0.506463105598915	0.0828932200371783	0.933936445115024	0.999952971369996
HS_H3K27ac_106121	120.94432868644	0.0572236726390885	0.685742882048675	0.0834477092465493	0.933495554274332	0.999952971369996
HS_H3K27ac_106122	54.9170182398529	0.221189280857404	0.443023572753031	0.499272035307044	0.617587752958451	0.999952971369996
HS_H3K27ac_106123:106124	68.4843000117616	0.369854983560937	0.501495766663697	0.737503700223578	0.460816093843388	0.999952971369996
HS_H3K27ac_106127	21.2631807652062	0.787261703666299	0.503899358017739	1.56233916781173	0.118208109558287	0.999952971369996
HS_H3K27ac_106129	1.78237162339663	-0.584114643089833	1.67514008884486	-0.348695996818168	0.727317549941692	0.999952971369996
HS_H3K27ac_106134	22.9969292624125	1.10564367289649	0.472973986223889	2.33764161476128	0.0194058472609695	0.570743260284255
HS_H3K27ac_106137	67.3737098407947	-0.696668811998671	0.659410108131415	-1.05650308269134	0.290738433205224	0.999952971369996
HS_H3K27ac_106138	20.0094396378001	-0.335639144186491	0.499450980076568	-0.672016188926161	0.501573390192184	0.999952971369996
HS_H3K27ac_10613:10614:10615	39.8072724802206	-0.494331528664238	0.450908968087595	-1.09630005976774	0.272947483257388	0.999952971369996
HS_H3K27ac_106142	16.6776676690134	0.0159799998050629	0.632293250901799	0.0252730829915891	0.979837143732543	0.999952971369996
HS_H3K27ac_106143	11.5118350309884	0.728349059848563	0.569283867590416	1.27941278738745	0.200751733187775	0.999952971369996
HS_H3K27ac_106153	36.1695114501587	-0.324151261276789	0.684233768462596	-0.473743442983126	0.635682869936501	0.999952971369996
HS_H3K27ac_106156	222.30981415453	0.353388000938257	0.622204358752838	0.567961307192699	0.57006124145173	0.999952971369996
HS_H3K27ac_106157	14.1109137162933	-0.232747888310105	0.629874607255519	-0.369514639309292	0.711744163478188	0.999952971369996
HS_H3K27ac_106158	19.1343656485363	-0.0302943809532834	0.549341655089776	-0.0551467027351723	0.95602158932596	0.999952971369996
HS_H3K27ac_106159	21.0112710681581	-0.333919126389032	0.464975720346372	-0.718143145496472	0.472669029479372	0.999952971369996
HS_H3K27ac_106160	15.9205588559822	-0.584697267067135	0.585238286545859	-0.99907555692927	0.317758090969056	0.999952971369996
HS_H3K27ac_106161	14.4737745937024	-0.606700788065866	0.592947247615637	-1.02319521762777	0.306215553649031	0.999952971369996
HS_H3K27ac_106162	8.60930430786862	0.863007254029966	0.744132410048535	1.15974958539123	0.246150775410086	0.999952971369996
HS_H3K27ac_106164	327.136019779236	0.271899838458344	0.806044853447971	0.337325940728055	0.73587120661929	0.999952971369996
HS_H3K27ac_106166	11.5613525124894	-0.301814416391189	0.551885521553816	-0.546878663425416	0.584462095210745	0.999952971369996
HS_H3K27ac_106167	19.5065022092209	-0.182070024014171	0.525013063999383	-0.346791416250139	0.728748026264737	0.999952971369996
HS_H3K27ac_106168	9.64155044319106	-0.623026425749081	0.64876845439433	-0.960321701107861	0.336893331408611	0.999952971369996
HS_H3K27ac_10616:10617:10618	25.7269047617215	0.556159750297099	0.497620883538587	1.11763748004754	0.263721854498676	0.999952971369996
HS_H3K27ac_106186	18.449909272212	1.69526731568135	0.6061376365569	2.7968355921786	0.00516057859874425	0.268107400274188
HS_H3K27ac_106189	12.2491030935263	-0.492271885991326	0.674029121788481	-0.73034216190114	0.465181062612706	0.999952971369996
HS_H3K27ac_106190:106191:106192	28.1272568962633	0.145674721914424	0.554604308717183	0.262664244804325	0.792809377828222	0.999952971369996
HS_H3K27ac_10619:10620	26.4873274593944	-0.310426197696785	0.485994986685438	-0.638743621233504	0.522989730299835	0.999952971369996
HS_H3K27ac_106202	10.56846866831	-0.456990979464045	0.663779714267154	-0.688467829976676	0.491158221987724	0.999952971369996
HS_H3K27ac_106203	25.2846064506893	-0.4259388096774	0.501979588970741	-0.848518184874299	0.396149449413149	0.999952971369996
HS_H3K27ac_106204:106205	37.0427992428012	-0.221478261423543	0.534173344786281	-0.414618706802292	0.678421051615619	0.999952971369996
HS_H3K27ac_106206	14.6795769527899	0.333771021836233	0.566459002310866	0.589223616315773	0.555711276804097	0.999952971369996
HS_H3K27ac_106207:106208	13.0075780135425	1.41902763306761	0.605895660533323	2.34203300254461	0.019179018923833	0.568764815772837
HS_H3K27ac_106209	86.8625443351415	-0.248871863085905	0.61227646773471	-0.4064697505143	0.684397478755735	0.999952971369996
HS_H3K27ac_10621	40.8812881362131	-0.186283521140844	0.592738927490328	-0.314275834606601	0.753311550282439	0.999952971369996
HS_H3K27ac_106210	11.4950578180974	-0.509741324083223	0.547820789097528	-0.930489193232269	0.352117856885043	0.999952971369996
HS_H3K27ac_106214:106215	41.7158847023645	0.397515118857226	0.469647343390025	0.846411939622331	0.397322980163886	0.999952971369996
HS_H3K27ac_106217	88.8684435097278	0.0671401227207332	0.65638822547344	0.102287213748093	0.918528704024826	0.999952971369996
HS_H3K27ac_106218	22.8615328568567	0.483515129681751	0.597319917539664	0.809474312648623	0.418242372452078	0.999952971369996
HS_H3K27ac_106219	18.8032905325036	0.247145466626608	0.502922052809958	0.491419028546753	0.623130108484055	0.999952971369996
HS_H3K27ac_106220	24.6135652728373	-0.265595966086764	0.60209244515867	-0.441121572313984	0.659124986979241	0.999952971369996
HS_H3K27ac_106221	27.8403752052744	0.561150077533224	0.67332030162686	0.83340733403907	0.404615039858308	0.999952971369996
HS_H3K27ac_106225	16.1739703114354	0.0999087316150202	0.572598313577155	0.17448310490275	0.861485807438233	0.999952971369996
HS_H3K27ac_106231	25.7913173186321	0.00495086477363083	0.435544619448334	0.0113670667769967	0.990930588227535	0.999952971369996
HS_H3K27ac_106232	18.5599101647619	0.205495319002547	0.536275942413716	0.383189516347939	0.701579250637623	0.999952971369996
HS_H3K27ac_106233	20.5051213488739	0.422474960023527	0.477846388086564	0.884122953644663	0.376629843595042	0.999952971369996
HS_H3K27ac_106234:106235	37.5162713149083	-0.419471523236167	0.546027100558433	-0.768224732448564	0.442353682298841	0.999952971369996
HS_H3K27ac_106236	21.9661410952844	0.286349222857717	0.603473103837341	0.474502046631227	0.635141938855736	0.999952971369996
HS_H3K27ac_106237	16.3463975023502	-0.224167029938903	0.497705724890415	-0.450400746321052	0.65242150692921	0.999952971369996
HS_H3K27ac_106238	17.2782900204763	0.332886975767352	0.457711720654375	0.727285233796144	0.467051241870767	0.999952971369996
HS_H3K27ac_106239	13.3265485517864	1.39119566809903	0.656313553120838	2.11971192958571	0.034030346330411	0.758935029566459
HS_H3K27ac_10624	158.040036598938	0.171433416259607	0.690780898646797	0.248173359447888	0.804000277762882	0.999952971369996
HS_H3K27ac_106244	27.238597711522	-0.368037867079644	0.51381401642988	-0.716286156685393	0.47381467288649	0.999952971369996
HS_H3K27ac_106245	62.1831610380798	0.0680729239745704	0.725866440599053	0.0937816107304675	0.92528263980719	0.999952971369996
HS_H3K27ac_106246	157.897911160057	0.0674865357125889	0.621471215084527	0.108591571217679	0.913526446411798	0.999952971369996
HS_H3K27ac_106249	326.476630844264	-0.0221248153945712	0.830565192760588	-0.0266382646268066	0.978748253320528	0.999952971369996
HS_H3K27ac_106250	133.183285722328	0.041612197196605	0.743582344784389	0.0559617875390398	0.955372248558497	0.999952971369996
HS_H3K27ac_106259:106260	16.475331450842	-0.486132275220433	0.526771952041318	-0.922851479348132	0.356084609093785	0.999952971369996
HS_H3K27ac_10626	178.836570905732	0.134214673818424	0.690936848854941	0.194250276332566	0.845979917701513	0.999952971369996
[truncated: 33,647 more rows]
