# Supplementary material for: Transposable elements are the primary source of novelty in primate gene regulation
Source: Genome Res. 2017 Oct;27(10):1623–33. doi: 10.1101/gr.218149.116 (PMC5630026; doi:10.1101/gr.218149.116)
Supplement: Supplemental Material [file supp_gr.218149.116_Supplemental_FILE_S3.zip › FILE_S3/HSVsRH_Dbinding_me1_NO_FDR.csv]

	baseMean	log2FoldChange	lfcSE	stat	pvalue	padj
HS_H3K4me1_10000:10001	17.6249551606013	-0.396857024637822	0.534062765863526	-0.74309060658094	0.457426826309278	0.992411321407848
HS_H3K4me1_10002	13.2790312924172	-0.0515789083720404	0.545391054485207	-0.094572340246258	0.924654520626116	0.999934738076535
HS_H3K4me1_10003	18.931026302149	-0.206180784127516	0.569655873527301	-0.361939187690364	0.717397474853998	0.999934738076535
HS_H3K4me1_100036	22.6066698962052	1.86148058530408	0.702370789579983	2.65028189229972	0.00804246365394273	0.195158761186754
HS_H3K4me1_100037	41.4313509168215	0.870831057149418	0.582229525293184	1.49568343637487	0.134736168656377	0.792881297827768
HS_H3K4me1_10004	15.6289840133329	-0.262350208279167	0.574060810800729	-0.457007695601496	0.64766551415631	0.999934738076535
HS_H3K4me1_100042:100043:100044	4.85722849800337	-0.0297093108693334	1.16135303406693	-0.025581636244833	0.979591033430816	0.999934738076535
HS_H3K4me1_100045	15.0913493357854	0.283744406212877	0.480726283195881	0.590241091721753	0.555029026748874	0.999934738076535
HS_H3K4me1_100046	25.1697202360194	0.648848438002603	0.54066766349465	1.20008737679764	0.2301054075112	0.915374969945734
HS_H3K4me1_100047:100048:100049	30.1277901439025	-0.553324269388648	0.447282056203842	-1.23708130409882	0.216056899885929	0.901278756808061
HS_H3K4me1_100050:100051	24.7678823687394	0.0792368543278737	0.507889563564253	0.156011975855159	0.876023581445147	0.999934738076535
HS_H3K4me1_100052:100053	14.9621848026835	-0.499694687154675	0.510391048265618	-0.979042812080481	0.327558826384506	0.965181790220788
HS_H3K4me1_100054	33.4572315313652	0.643282916719511	0.555104622060987	1.15884986569043	0.246517387386368	0.927783503401402
HS_H3K4me1_100058	11.9526658227848	-0.0898476311729711	0.670902461014831	-0.133920556852727	0.893465394693415	0.999934738076535
HS_H3K4me1_100059	20.6494566011896	0.181406001110133	0.532292104509654	0.340801600424345	0.733252945550331	0.999934738076535
HS_H3K4me1_100061:100062:100063:100064	30.0475969005074	0.228017510821025	0.408466660624047	0.558227960325241	0.576688730318871	0.999934738076535
HS_H3K4me1_100065:100066:100067:100068:100069:100070:100071:100072:100073:100074:100075:100076:100077	29.822949116819	0.22005583473913	0.4479344732329	0.4912679150388	0.623236969674395	0.999934738076535
HS_H3K4me1_100078:100079:100080:100081	102.48439032178	0.110410433719257	0.465138100900033	0.237371295762732	0.812368756100164	0.999934738076535
HS_H3K4me1_100121:100122:100123:100124	55.887786526194	0.0714438810933514	0.448670832764629	0.159234511976468	0.873484114114331	0.999934738076535
HS_H3K4me1_100125:100126:100127:100128:100129	150.755263949034	0.519014750788846	0.531375709168951	0.976737818144836	0.328698967395905	0.965212030122181
HS_H3K4me1_100132:100133	25.7599330331087	-0.505601082078101	0.466207949622447	-1.08449691277799	0.27814453506523	0.945198090203774
HS_H3K4me1_100137:100138	24.2952474191457	-0.0468730461209116	0.460858437741305	-0.101708121805558	0.918988355312522	0.999934738076535
HS_H3K4me1_100165:100166:100167:100168:100169:100170	198.937137643617	0.275061498520667	0.661588655726479	0.415759091604476	0.677586296237405	0.999934738076535
HS_H3K4me1_10017	9.64678953980545	-0.346890161106256	0.797127755520294	-0.435175113027945	0.663435325465861	0.999934738076535
HS_H3K4me1_100171:100172:100173:100174:100175:100176	20.943846031907	0.418777589936205	0.490707563510188	0.853415804192123	0.393428760317238	0.985821252045014
HS_H3K4me1_10018	10.6340985855696	-0.40414032550796	0.629935506288902	-0.641558257112455	0.521160043612639	0.998564207851974
HS_H3K4me1_10019	47.1823487219004	0.0105462376052697	0.589914998520169	0.0178775546167252	0.985736534974232	0.999934738076535
HS_H3K4me1_10028	7.53648906858495	3.3894955999748	0.93422821321943	3.62812378390319	0.000285488383789102	0.0208337310860884
HS_H3K4me1_100331:100332:100333:100334:100335:100336:100337:100338:100339:100340:100341:100342:100343:100344:100345:100346:100347:100348:100349:100350:100351	113.545974003759	-0.13166639189363	0.454017975427003	-0.29000259685709	0.771814250931643	0.999934738076535
HS_H3K4me1_10036	67.4028747831289	0.867314086021607	0.574038323001279	1.51089927495951	0.1308141156282	0.784819514837645
HS_H3K4me1_10037	35.7276719665399	-0.0489002484728718	0.590504705008236	-0.0828109379284112	0.934001871793771	0.999934738076535
HS_H3K4me1_10038	2.49966137336079	0.587387755479578	1.8356443727607	0.319989952409018	0.748975947252997	0.999934738076535
HS_H3K4me1_10042	29.0911467426772	0.392461929172826	0.487604423251167	0.804877705079118	0.420890255133417	0.992411321407848
HS_H3K4me1_10043	17.5151779656917	-0.431291656698344	0.596893633029343	-0.722560323703674	0.469950051619087	0.993622860334852
HS_H3K4me1_10044	10.2006325351281	-0.188535163149987	0.61474255313311	-0.306689625094431	0.759079627452902	0.999934738076535
HS_H3K4me1_10047	14.7542788867314	0.645272910820137	0.522551187969394	1.23485110296588	0.216885924282062	0.902365984787608
HS_H3K4me1_100492:100493	49.0080709607792	0.688031834061842	0.478658306295739	1.43741751686378	0.150599394424755	0.82145744428923
HS_H3K4me1_100499	16.2390544754879	0.549876168349945	0.566809414997766	0.970125325727188	0.331984026650572	0.965212030122181
HS_H3K4me1_100500:100501	13.1908916026809	0.11493615874524	0.533568368992461	0.215410368051379	0.829447387207424	0.999934738076535
HS_H3K4me1_100502:100503	36.636844141288	0.364421336352321	0.447449319329951	0.814441592844607	0.415392019342804	0.992411321407848
HS_H3K4me1_100504:100505:100506:100507:100508	56.5183253671937	0.0683435716592759	0.443324301721321	0.154161572902533	0.877482340310452	0.999934738076535
HS_H3K4me1_100509	16.1242962845827	-0.262734061056044	0.533171675991693	-0.492775728506886	0.622171062326772	0.999934738076535
HS_H3K4me1_100510:100511	21.5387573577423	0.1961876899631	0.471780436874518	0.415845326827913	0.677523188610821	0.999934738076535
HS_H3K4me1_100512	12.9380652316878	-0.807568734941386	0.55677391955273	-1.45044282172937	0.146935073090307	0.813672818274592
HS_H3K4me1_100513	16.4808998504198	0.474109859138155	0.484683873554606	0.978183688392803	0.327983482457464	0.965212030122181
HS_H3K4me1_100515:100516	122.745328374076	0.39881888911411	0.578830160166645	0.689008480482927	0.490817930838139	0.996678747412721
HS_H3K4me1_100517:100518:100519	71.0369788862244	0.20071314342198	0.418699797035071	0.47937244021441	0.631673696054136	0.999934738076535
HS_H3K4me1_100520:100521:100522:100523:100524	36.7188340552155	0.354949632582797	0.418719651607654	0.847702349818035	0.396603757386919	0.985860000556542
HS_H3K4me1_100525:100526:100527	24.6730117243683	-0.00839849571934461	0.39688245185856	-0.0211611666880592	0.983117091833999	0.999934738076535
HS_H3K4me1_100533:100534:100535:100536:100537:100538:100539:100540:100541:100542:100543:100544	102.209179777379	0.250953293603407	0.432848987575845	0.579771007456576	0.562069051437011	0.999934738076535
HS_H3K4me1_100545	31.7881240295175	1.11836074449815	0.574059796393629	1.94816071692172	0.0513957355915701	0.558143751474258
HS_H3K4me1_100547:100548:100549:100550:100551	32.1827713792182	-0.0126511586423262	0.50658549518056	-0.0249733929666048	0.980076186324602	0.999934738076535
HS_H3K4me1_100553:100554:100555:100556	35.8957819002616	0.940664826073551	0.48252408026836	1.94946711374568	0.0512396664508921	0.557423422352287
HS_H3K4me1_100557:100558:100559	75.8851513230188	-0.106865134165498	0.573240784055599	-0.186422768822278	0.852113238453954	0.999934738076535
HS_H3K4me1_100560	29.0018411117045	-0.0302563097170351	0.535437384342314	-0.056507652625338	0.954937399354449	0.999934738076535
HS_H3K4me1_10060	24.9881454915797	0.166637240269249	0.486501619719821	0.342521450114012	0.731958504297757	0.999934738076535
HS_H3K4me1_10062	10.2657197564917	1.58045350377157	0.617828370532765	2.55807855247682	0.0105252313847637	0.226513514037427
HS_H3K4me1_100623:100624:100625:100626:100627:100628:100629:100630:100631:100632:100633:100634:100635:100636:100637:100638:100639:100640	419.658424137719	0.237081047323002	0.663916359474642	0.357094751378931	0.721020873596035	0.999934738076535
HS_H3K4me1_10064	13.911402871348	0.77395161544669	0.567302608074324	1.36426592162836	0.172483887266407	0.850685583611253
HS_H3K4me1_100641:100642:100643:100644	193.730246833988	0.524844527238445	0.477348057174725	1.09950070886396	0.271549724956179	0.939811125482294
HS_H3K4me1_100645	14.7470556567216	0.229134894743871	0.50808921598042	0.450973741494841	0.652008474366365	0.999934738076535
HS_H3K4me1_100646	35.2646875684593	0.163712804095423	0.435831563482007	0.375633198264636	0.70718960659067	0.999934738076535
HS_H3K4me1_100647	15.9481739800258	0.446471339104046	0.505573222540633	0.88309926079632	0.377182643528011	0.982221417149387
HS_H3K4me1_100648:100649:100650:100651:100652:100653:100654:100655:100656:100657:100658:100659:100660:100661:100662:100663:100664:100665:100666:100667	191.3187000799	0.147084180115214	0.576911056734205	0.254951224106939	0.798760772039274	0.999934738076535
HS_H3K4me1_10066	7.10614855777677	-0.571629969153297	0.791803507639537	-0.721934120824238	0.470334982012517	0.993622860334852
HS_H3K4me1_100738:100739:100740:100741:100742:100743:100744	13.3894483553206	0.404462728685295	0.622574204725578	0.649661880648551	0.515910652019315	0.998564207851974
HS_H3K4me1_100816	16.3356612973206	0.917992509832099	0.491234537881243	1.86874586178634	0.0616581801325032	0.604335487973521
HS_H3K4me1_100817	16.6035178011433	0.0275437544246375	0.495917324702349	0.05554102075617	0.95570745053019	0.999934738076535
HS_H3K4me1_100818:100819:100820:100821	32.3709810048445	0.596490771167331	0.479217527783708	1.24471818450796	0.213235359229424	0.896809975718302
HS_H3K4me1_100822	13.8772411260783	0.120321937074331	0.518697305225995	0.231969466318909	0.816561729342699	0.999934738076535
HS_H3K4me1_100826	17.1891507501991	-0.521338351337724	0.472743675491727	-1.10279286295147	0.270117128201801	0.939811125482294
HS_H3K4me1_100827:100828	16.4810837056128	0.828139292103581	0.508752560176639	1.6277840288726	0.10357068820159	0.729130518616942
HS_H3K4me1_100832	3.62763715143703	0.39631309059614	1.30079828792914	0.304669136078789	0.76061815853796	0.999934738076535
HS_H3K4me1_100835:100836	17.6322001952373	0.114787744708027	0.476252923852769	0.24102265615384	0.809537556992087	0.999934738076535
HS_H3K4me1_100838	10.8165530559705	-0.1464878036451	0.607691692581549	-0.241056123414823	0.809511618544508	0.999934738076535
HS_H3K4me1_100839:100840:100841	32.7869085076835	0.178134103544475	0.451837771683999	0.394243497794727	0.693401274214753	0.999934738076535
HS_H3K4me1_100842	10.2208682533608	0.949839542849226	0.569496822585137	1.66785749310696	0.0953440195407664	0.70735510738778
HS_H3K4me1_100843	16.2582192094362	0.318612076399892	0.468952464651102	0.679412308104485	0.496876653422582	0.996678747412721
HS_H3K4me1_100844	13.6049268490145	-0.75747553785895	0.581478372807392	-1.30267190196918	0.192686798694942	0.875646577348695
HS_H3K4me1_100846:100847:100848:100849	23.7754249151619	0.020532133746517	0.497484101506011	0.0412719395139684	0.967079103027086	0.999934738076535
HS_H3K4me1_100850	10.35200033629	1.05591590699975	0.744316661077168	1.4186380101604	0.156004578343726	0.829256798295764
HS_H3K4me1_100851	13.1503121675451	-0.362848042249095	0.616212257094898	-0.588836132471177	0.555971204812876	0.999934738076535
HS_H3K4me1_100853:100854	41.1200337446632	-0.242921976805465	0.485535157417384	-0.500317995709301	0.616851184728841	0.999934738076535
HS_H3K4me1_100855	12.3027886272704	0.136324733001901	0.538336721291809	0.253233204442698	0.800088009088904	0.999934738076535
HS_H3K4me1_100857:100858	37.9525390885685	-0.219026398470453	0.494543506921961	-0.442886005790822	0.657848190065182	0.999934738076535
HS_H3K4me1_100859:100860	24.9499274654969	-0.634148781851073	0.421586669175971	-1.50419552660565	0.13253102925073	0.788339284090442
HS_H3K4me1_100861	10.7766490219275	0.278821426447262	0.664547263488099	0.419565983890708	0.674802542354281	0.999934738076535
HS_H3K4me1_100862	7.43739360967549	0.656328322392911	0.788416448164604	0.832464015585687	0.405147081438669	0.990165781837126
HS_H3K4me1_100865:100866:100867:100868	61.9993750149939	0.306625799673529	0.564218259652656	0.54345245732085	0.586818316333487	0.999934738076535
HS_H3K4me1_100869	12.258755332999	-0.870220931565101	0.635149717701514	-1.37010362645561	0.170654555968789	0.848310930689555
HS_H3K4me1_100871:100872:100873:100874	151.316056878518	0.0651414502115792	0.65390039187042	0.0996198366317664	0.920646144810625	0.999934738076535
HS_H3K4me1_100875:100876	15.3999014509568	-0.0613652170463095	0.501115693489104	-0.122457184725235	0.902536952368471	0.999934738076535
HS_H3K4me1_10092	30.5586105239161	2.1858206229323	0.604195392960692	3.61773798410029	0.000297189026781585	0.0211163130512942
HS_H3K4me1_10093:10094	54.6990264895304	0.549404307352315	0.569796764789808	0.964210998205622	0.334940151467323	0.967269393549312
HS_H3K4me1_10095	21.8574643048951	-0.202950771746222	0.420448483935913	-0.482700686291824	0.629308275886807	0.999934738076535
HS_H3K4me1_10098	10.9704591251779	-1.15636482662699	0.853871686769002	-1.35426065127257	0.175653235085732	0.853871862602864
HS_H3K4me1_10100	27.4648620870583	1.24341981564046	0.517826039219704	2.40123076374091	0.0163400284458674	0.299767954430359
HS_H3K4me1_10101	215.964546852205	0.184879115342727	0.735534658124742	0.251353370368814	0.801540915646338	0.999934738076535
HS_H3K4me1_10103	51.4127473345564	-0.323995891905579	0.441682767074538	-0.733548863704937	0.463223736595056	0.992551809951855
HS_H3K4me1_10104	18.0729201057052	0.914985180221116	0.466730896642451	1.96041270634384	0.0499475719055409	0.551002027773356
HS_H3K4me1_10105	21.7929191218218	0.432586783650482	0.56024795569073	0.772134515184703	0.440034761584699	0.992411321407848
HS_H3K4me1_10106	17.0666327348252	-1.24986398193095	0.479371165881668	-2.60729904276193	0.00912596207215526	0.21141837903068
HS_H3K4me1_10107	20.4167930465708	0.131180665414095	0.428411857131954	0.306202228603795	0.759450675672579	0.999934738076535
HS_H3K4me1_10110:10111	67.7285631747192	0.233908156256434	0.524922824150732	0.445604849884118	0.655882706656951	0.999934738076535
HS_H3K4me1_10112	82.534482110831	0.42474415281914	0.606628397084708	0.700171892480381	0.483819962698507	0.995832281635736
HS_H3K4me1_10113	21.3445418924261	1.3760194601926	0.458454092418282	3.00143347599819	0.00268711745222111	0.0950237334572523
HS_H3K4me1_10114	19.2906990787261	-0.0557132216315779	0.489657663143023	-0.113779944285901	0.909412237474135	0.999934738076535
HS_H3K4me1_10118	95.7468053427914	-0.146890307762469	0.612100513919397	-0.239977429232826	0.810347754260545	0.999934738076535
HS_H3K4me1_10119	33.1704618346065	1.96697031286404	0.722905317434514	2.72092384082128	0.0065099757811263	0.167671910974421
HS_H3K4me1_10124	13.4114196112602	-0.967991517298117	0.589013871551983	-1.64341039158818	0.10029805153733	0.720478172316263
HS_H3K4me1_101248	25.7390281967028	0.918907815988818	0.678886821554913	1.35355082292534	0.175879725238584	0.854000838581078
HS_H3K4me1_101249	37.6278922638527	0.573255878263185	0.453055034743299	1.26531179283327	0.205759580811931	0.887238555143558
HS_H3K4me1_101254	10.6577234466624	-0.21372581470256	0.640343636389248	-0.333767375135811	0.73855510387862	0.999934738076535
HS_H3K4me1_10125:10126	18.2992184439056	-0.466990363741144	0.455139613757517	-1.02603761488874	0.304873854186546	0.955438067612105
HS_H3K4me1_101268	10.1293982147461	0.215015635679415	0.616175903775458	0.348951710642956	0.727125562770754	0.999934738076535
HS_H3K4me1_10127	23.9807831162015	-1.08327027678183	0.544023513667422	-1.99121958806374	0.0464567512869962	0.533874293410962
HS_H3K4me1_101270	7.39759245919744	0.446267411636267	0.811518111310487	0.549916761457866	0.582376467176575	0.999934738076535
HS_H3K4me1_101272	17.7409178744574	-0.463677421808622	0.551731917649295	-0.840403476717756	0.400682200457461	0.988043083290658
HS_H3K4me1_101274	11.8595139147862	1.13363764501137	0.76914031974347	1.47390224632804	0.140507912859974	0.804199000978605
HS_H3K4me1_10128	148.291286693386	0.263269239288462	0.625863462390636	0.420649638633388	0.674010940980858	0.999934738076535
HS_H3K4me1_101285	10.3433186633945	-0.40138142741691	0.634734633769097	-0.632360999483327	0.527151012348419	0.999614915793879
HS_H3K4me1_101286	17.7526737900453	0.739321555722928	0.836882618187805	0.883423241988062	0.37700763776739	0.982221417149387
HS_H3K4me1_101287	10.6026708853976	-0.582964519473517	0.722482769331735	-0.806890550500926	0.419729543460406	0.992411321407848
HS_H3K4me1_101288	11.4763915249867	0.261274324748569	0.650928482264893	0.401387144467039	0.688135112725163	0.999934738076535
HS_H3K4me1_101289	27.8415696183265	0.836448940096911	0.533377839488826	1.56821089698541	0.116831922139782	0.757928028556867
HS_H3K4me1_101290:101291:101292	20.3296368681429	0.173618326414719	0.501299696300394	0.346336388583571	0.72908992465666	0.999934738076535
HS_H3K4me1_101293	5.6387467961195	-0.316372914859235	0.953485669248294	-0.331806680543669	0.740035239465261	0.999934738076535
HS_H3K4me1_101297	15.4120347463948	0.443381507503764	0.604174963273387	0.733862762371925	0.463032384195364	0.992551809951855
HS_H3K4me1_101299	10.7713638613894	-0.0401626636920711	0.601310446125924	-0.0667918941884811	0.946747376500927	0.999934738076535
HS_H3K4me1_10129:10130	98.5461822309645	0.35333001676741	0.665450971256932	0.530963259547169	0.595444239360417	0.999934738076535
HS_H3K4me1_10131	230.436098403491	-0.235150305642926	0.68664459123964	-0.342462911152326	0.732002551011407	0.999934738076535
HS_H3K4me1_10132	18.4851569780747	0.73744279940928	0.455429482607032	1.61922498997629	0.105398863015371	0.731097955249099
HS_H3K4me1_101321	15.9045888018674	0.0170618895505021	0.546349037587265	0.0312289184691332	0.975086977553587	0.999934738076535
HS_H3K4me1_101322	21.6990671275035	-0.391304127524638	0.833055675089234	-0.469721459472349	0.638554034050438	0.999934738076535
HS_H3K4me1_101324	25.6161009947448	-0.15367902423457	0.561441665010245	-0.273722158172508	0.78429814810174	0.999934738076535
HS_H3K4me1_101325	13.1938214479748	-0.516352747093458	0.628017379550733	-0.822194996359564	0.410965926073645	0.991639320836356
HS_H3K4me1_101326	20.0870161670391	0.465652118781798	0.542762495027434	0.857929799954695	0.390931227959441	0.985821252045014
HS_H3K4me1_101327	11.2971937759111	-0.556739707902897	0.701655512232472	-0.793465879191209	0.42750644123503	0.992411321407848
HS_H3K4me1_101328	32.397814387967	0.426426218694272	0.517247840314229	0.824413724831054	0.409704519007082	0.991535258824075
HS_H3K4me1_101329	74.8061147277144	0.110047719570756	0.684027552545394	0.160881998336541	0.87218634084922	0.999934738076535
HS_H3K4me1_101330	11.0337705669843	-0.660180997412995	0.757332140520335	-0.871719239275133	0.383361561861734	0.982949732061421
HS_H3K4me1_101331	12.7305174514864	-0.601799459669788	0.620724427308568	-0.969511482380614	0.332290054019141	0.965212030122181
HS_H3K4me1_101334	12.731166522996	0.0434721963532292	1.02424135771435	0.0424433128244692	0.966145300798631	0.999934738076535
HS_H3K4me1_101337	19.6134702789163	-0.510847746329779	0.523561465645836	-0.975716854370911	0.329204797614115	0.965212030122181
HS_H3K4me1_101338	15.3140171869113	-0.311675898902917	0.619307477240082	-0.50326519597646	0.614777832707677	0.999934738076535
HS_H3K4me1_101339	30.3880586323513	-0.0560787184663735	0.552599033951122	-0.101481752628858	0.919168042065088	0.999934738076535
HS_H3K4me1_10134	20.9850500923018	0.267119330090013	0.545986242108279	0.489241870012245	0.624670469977156	0.999934738076535
HS_H3K4me1_101340	14.8490799092211	1.0966668209552	0.54225136087117	2.0224325840203	0.0431316816931248	0.514461197886989
HS_H3K4me1_101341	113.277474939087	0.16090880627541	0.670556747232636	0.239962996330251	0.810358943206213	0.999934738076535
HS_H3K4me1_101343	66.7091959351984	0.107524163104434	0.655258582600683	0.164094246087822	0.86965695137274	0.999934738076535
HS_H3K4me1_101348	15.6811481801882	1.17294866967818	0.641899970970732	1.82730755993703	0.0676535391990366	0.621844477477557
HS_H3K4me1_101349:101350	21.082171518554	-0.522705485078554	0.583998699082114	-0.895045632636003	0.370762694911344	0.978435304416276
HS_H3K4me1_10135	27.1670135007994	-0.0284350856602495	0.486864572114683	-0.0584045077191436	0.953426424262969	0.999934738076535
HS_H3K4me1_101355	15.545773555601	0.0894543084836385	0.619167944333608	0.14447503185895	0.885125371277962	0.999934738076535
HS_H3K4me1_101357:101358	13.7795461271478	-0.556519633694162	0.695328537347283	-0.800369327307226	0.423496846778088	0.992411321407848
HS_H3K4me1_101359	121.915615029279	-0.219156980626799	0.758530714796402	-0.288923014390556	0.772640291498927	0.999934738076535
HS_H3K4me1_10136	27.6493632374949	-0.283040417839041	0.438262509949849	-0.645823932947013	0.518393386647839	0.998564207851974
HS_H3K4me1_101360	19.3852831124502	-0.0741135037081287	0.566911875352302	-0.130731965461248	0.8959873445644	0.999934738076535
HS_H3K4me1_101361	18.9047103064884	-0.529443353422846	0.560449336650092	-0.944676563607739	0.344824025575985	0.971920052141055
HS_H3K4me1_101362	15.1612319531389	0.173376687621704	0.638208996212168	0.271661303194895	0.785882458175597	0.999934738076535
HS_H3K4me1_101363	24.3414133893731	-0.504571040151466	0.88143143091075	-0.572445028004177	0.567020517905049	0.999934738076535
HS_H3K4me1_101367	48.9753686823088	-0.189401311978995	0.653768078752485	-0.289707188427445	0.772040256496154	0.999934738076535
HS_H3K4me1_101368	42.5779923600644	0.119688504649256	0.563088620018815	0.212557136468602	0.831672407511879	0.999934738076535
HS_H3K4me1_101370	20.6723659311472	-1.20035247234605	0.572731587629387	-2.09583773319448	0.0360965878407907	0.470388543496711
HS_H3K4me1_101373:101374	34.4875596922326	5.3030232008146	1.11856288832732	4.7409253928893	2.12744268894402e-06	0.000839886472707374
HS_H3K4me1_101375	44.8851883217808	0.601509461501954	0.60785964151337	0.989553213311536	0.322392548029613	0.962912855443227
HS_H3K4me1_101379	17.7908778329989	0.594406540412078	0.546371565974008	1.08791631451838	0.276632053175278	0.943204460507864
HS_H3K4me1_101380	16.648500962815	0.880682116613704	0.600436744697854	1.46673587915888	0.142447918568544	0.807633033523111
HS_H3K4me1_101382:101383	73.0187904126035	-0.00788036919277652	0.680683164187265	-0.0115771472064917	0.990762979326425	0.999934738076535
HS_H3K4me1_101384	99.7864747196401	-0.159333595665422	0.732672993925121	-0.217468907666202	0.827842935268496	0.999934738076535
HS_H3K4me1_101385	14.9141692624257	-0.616096356245871	0.636251266877624	-0.968322403929092	0.332883379130934	0.965629110325067
HS_H3K4me1_101386	15.5196751835816	0.693083968104933	0.915671383396352	0.756913430595798	0.44910172845182	0.992411321407848
HS_H3K4me1_101388:101389	33.1233666378059	1.21523225223745	0.825917988243855	1.47137157627647	0.141190655931299	0.804199000978605
HS_H3K4me1_10139	16.8154569977992	0.00444368906746765	0.573346413053294	0.00775044365203799	0.993816102581206	0.999934738076535
HS_H3K4me1_101390	12.4169749962944	0.249209927098801	0.566918003091995	0.439587252018105	0.660236075343315	0.999934738076535
HS_H3K4me1_101391	12.9583751139283	2.56940229830116	0.735972033396361	3.49116838916269	0.00048091304891014	0.0299259639376072
HS_H3K4me1_101392	12.5905629176882	-0.144224798776563	0.676325291230043	-0.213247679255435	0.831133780760944	0.999934738076535
HS_H3K4me1_101393	7.30885151177387	0.357150336928806	0.828202141444201	0.431235708115913	0.666296992495601	0.999934738076535
HS_H3K4me1_101399	6.29295058754602	0.25258106151345	1.00457009762348	0.251431992760868	0.801480135326361	0.999934738076535
HS_H3K4me1_101400	12.9071334603887	0.0865242995693602	0.546870813287081	0.158217073332709	0.874285750628746	0.999934738076535
HS_H3K4me1_101401	36.9114350005475	0.643678737072789	0.558348314828274	1.15282650628355	0.248981602498389	0.929154479315699
HS_H3K4me1_101407	14.8442863173371	-0.0259176611832396	0.60668079025584	-0.0427204249739142	0.965924397657003	0.999934738076535
HS_H3K4me1_101408	18.0171037320277	-0.73196574602068	0.53273388316169	-1.37398008490952	0.169447865164852	0.847475100900853
HS_H3K4me1_10141	15.4300066913444	0.289138945875647	0.515066330963184	0.561362543994968	0.574550412682515	0.999934738076535
HS_H3K4me1_101411:101412	65.6149957623399	-0.308596188772959	0.720743883722771	-0.428163451320606	0.668532123555896	0.999934738076535
HS_H3K4me1_101416	108.939183308702	0.600434081704825	0.712243264245848	0.843018266154596	0.399218228088428	0.987060920823976
HS_H3K4me1_101417	25.7374510172228	0.936297642166947	0.811307645397877	1.15405992717815	0.248475600891856	0.928294976834887
HS_H3K4me1_101418:101419	38.7322626084961	0.175597020292619	0.609068262822315	0.288304334688092	0.773113789362875	0.999934738076535
HS_H3K4me1_101425	86.5379052068427	0.421993527326516	0.640175480747504	0.659184145624842	0.509777526544218	0.997162292168647
HS_H3K4me1_101426:101427	2.17573014314711	0.46773307345063	2.02705210245547	0.230745461788595	0.817512552997948	0.999934738076535
HS_H3K4me1_101429	11.8004170761908	-0.322473096578852	0.588363723369469	-0.548084601022133	0.583633813631567	0.999934738076535
HS_H3K4me1_101430	19.2583392074317	0.393658611341388	0.60991512919939	0.645431786317757	0.51864741015259	0.998564207851974
HS_H3K4me1_101437	9.44544731867222	0.169021537096387	0.696824397290622	0.242559729185105	0.80834648106013	0.999934738076535
HS_H3K4me1_101440	8.34646872011759	-0.134556779302442	0.775084150239053	-0.173602800755172	0.862177630762547	0.999934738076535
HS_H3K4me1_101445	5.78055361596717	-0.27559461149355	1.07092300064433	-0.257343068855312	0.79691394754666	0.999934738076535
HS_H3K4me1_101449	18.7488358294688	0.325014765510431	0.638357169841232	0.509142500257758	0.610652343493287	0.999934738076535
HS_H3K4me1_101465:101466	16.181812621435	-0.69230977808153	0.567890527579231	-1.21909020217799	0.222809958230666	0.907952582654403
HS_H3K4me1_101467	15.0612356215115	1.04078601433169	0.946045076597362	1.10014421096623	0.27126929353052	0.939811125482294
HS_H3K4me1_101470	9.33018841688875	-0.531951034157525	0.711746603003695	-0.747388230463762	0.454829247732886	0.992411321407848
HS_H3K4me1_101476	20.1991877961614	0.0130022762084511	0.464499910295738	0.0279919886317585	0.977668540790418	0.999934738076535
HS_H3K4me1_101481	15.3125586580127	0.313453018402795	0.600054560630377	0.52237419556232	0.601409818952056	0.999934738076535
HS_H3K4me1_101486	88.1642711850742	-0.217536988051609	0.726603185490347	-0.299388982040871	0.764643267921514	0.999934738076535
HS_H3K4me1_101487	16.9205839664173	0.142042274923063	0.51101146364575	0.27796299110333	0.781040768438395	0.999934738076535
HS_H3K4me1_101488	30.3216846877284	-0.188007874362178	0.821882805531582	-0.228752655605901	0.819061166418391	0.999934738076535
HS_H3K4me1_101489	25.0622511628714	0.583037849513002	0.906311693560799	0.643308316173556	0.520024061192347	0.998564207851974
HS_H3K4me1_101492	26.2326519227745	0.787003608111476	0.467360522271829	1.68393257583218	0.0921946998652956	0.69704827070269
HS_H3K4me1_101493	58.3283757054195	0.240795166753774	0.701747140865785	0.343136655258319	0.731495656377612	0.999934738076535
HS_H3K4me1_101494	17.6024164551615	-0.314730722223331	0.431785669136912	-0.728904974665881	0.466059791577275	0.99353534592055
HS_H3K4me1_101495	10.9168359195361	0.213669910998786	0.622236123162396	0.343390399632939	0.731304780935175	0.999934738076535
HS_H3K4me1_101496:101497	10.324986391115	-0.610034841976754	0.671219587067258	-0.908845411740982	0.363431731874472	0.977116288120125
HS_H3K4me1_101498	17.012639867313	-0.872097184957907	0.63581524827271	-1.37162043113482	0.170181630125319	0.847475100900853
HS_H3K4me1_101499	18.335016651805	0.211535833776768	0.63071563276583	0.335390186618867	0.73733076966397	0.999934738076535
HS_H3K4me1_101500	15.929899292254	-0.454863555592231	0.572019608038742	-0.795188747378437	0.426503716415321	0.992411321407848
HS_H3K4me1_101502	10.2585100991566	-0.87924719459855	0.716698815977003	-1.22680151689655	0.2198972005709	0.904662684635157
HS_H3K4me1_101505	3.16356505444842	-0.324776371187506	1.63442325972941	-0.198710076630501	0.842489541203394	0.999934738076535
HS_H3K4me1_101516	20.391526267749	0.654721503937688	0.470406712105699	1.3918200720541	0.163976890197261	0.839961888920095
HS_H3K4me1_101536	3.64996356531707	0.178537429831864	1.4012515510544	0.127412832976006	0.898613659774568	0.999934738076535
HS_H3K4me1_101541	11.5870274076614	0.337429066723749	0.725379782460948	0.465175725712917	0.641805620576065	0.999934738076535
HS_H3K4me1_101545	15.3998095640011	-0.198867182334328	0.606140056595497	-0.328087840706824	0.742845247335891	0.999934738076535
HS_H3K4me1_101548:101549	13.9269741943148	-0.895749746443235	0.698592688613877	-1.28222032815796	0.199765367132142	0.881863682124125
HS_H3K4me1_10155	23.8109492124427	1.24422972837812	0.645918345364375	1.92629569559016	0.0540674625943944	0.569066036376247
HS_H3K4me1_101550	17.0372438968454	0.0168997859510501	0.852844204518949	0.0198157950320861	0.984190317744046	0.999934738076535
HS_H3K4me1_101551	11.2105914905538	-0.890515273268754	0.63707464955605	-1.39781935113776	0.162167321802969	0.835692067619571
HS_H3K4me1_101552	90.0846794072815	0.29243284982204	0.697777297984794	0.419091951925918	0.675148932248893	0.999934738076535
HS_H3K4me1_101554	22.0788815096512	0.0830525806316165	0.593600399809347	0.139913282838575	0.888728506335168	0.999934738076535
HS_H3K4me1_101555:101556	17.5853149697085	0.0121362159562475	0.568831132864862	0.021335358167062	0.98297813851392	0.999934738076535
HS_H3K4me1_101558:101559	28.3381508027184	-0.180028477959507	0.650412168693185	-0.276791374185422	0.781940304909629	0.999934738076535
HS_H3K4me1_101560	31.618058785653	-0.171128237755437	0.526960852140688	-0.324745637290243	0.745373591436599	0.999934738076535
HS_H3K4me1_101561	19.2252251785435	0.790485975937071	0.610304677832007	1.29523171728771	0.195240306444573	0.876788820240814
HS_H3K4me1_101562	18.9217501950703	0.523085238811289	0.561027857220665	0.93236945737892	0.351145623500379	0.976122578608031
HS_H3K4me1_101563	19.937118197527	-0.193555158310993	0.653774769718912	-0.296057858571402	0.767185896028249	0.999934738076535
HS_H3K4me1_101564	24.0650118724273	0.559222893974141	0.525297372932002	1.06458345841857	0.287064468630004	0.951084876718377
HS_H3K4me1_101565	26.0561828345744	0.481833024033172	0.507113775208424	0.950147772726423	0.342037171888536	0.971351001254679
HS_H3K4me1_101566	28.1416615760871	0.0399726352896552	0.791110361795235	0.0505272553869056	0.959702230480836	0.999934738076535
HS_H3K4me1_101567	19.0336118212903	-0.17082347315456	0.609281467583521	-0.280368733078433	0.779194622840159	0.999934738076535
HS_H3K4me1_101568	101.762294151446	0.0756439985464461	0.699430551865929	0.108150835482728	0.913876043717117	0.999934738076535
HS_H3K4me1_101569:101570	26.2036882272501	0.13875659345421	0.512725324230235	0.270625590149127	0.786679011936272	0.999934738076535
HS_H3K4me1_101571:101572	45.711232315607	-0.565455330101079	0.525343475771905	-1.07635357852353	0.281769155095803	0.9471834607636
HS_H3K4me1_101573	15.2399029680742	-0.662421573504755	0.681419588152165	-0.972119946391726	0.330990880117749	0.965212030122181
HS_H3K4me1_101574	12.3261751918985	-0.335592174245546	0.696100882147166	-0.482102785461772	0.62973293120451	0.999934738076535
HS_H3K4me1_101575:101576	12.241641259165	0.114969490625887	0.622742264872288	0.184618095014741	0.853528592148121	0.999934738076535
HS_H3K4me1_101577	14.1504534842356	-0.401639613244371	0.656667592155798	-0.611633066778603	0.540780555310462	0.999934738076535
HS_H3K4me1_101578	38.6411111045714	0.214879685238682	0.543857944028211	0.395102595444549	0.692767173493251	0.999934738076535
HS_H3K4me1_101579	17.6364120298083	-0.842619882628639	0.661908778544183	-1.27301511921615	0.203012676832446	0.884626700656127
HS_H3K4me1_101603	19.4878628390439	0.568428349393684	0.889831603516346	0.638804406527512	0.522950181299745	0.999050625689491
HS_H3K4me1_101604	7.32866912268321	0.786983008166872	0.983968713431814	0.799804909875732	0.423823837909155	0.992411321407848
HS_H3K4me1_101612	15.45474738075	-0.180248826645588	0.582029898001305	-0.309689978581108	0.756796724309437	0.999934738076535
HS_H3K4me1_101617	63.7940507406615	0.662368601988692	0.549948806361239	1.20441865556775	0.228427805055467	0.912898319553864
HS_H3K4me1_101618	45.6881971452024	-0.311690520816973	0.581123308630216	-0.536358662934496	0.591710694542867	0.999934738076535
HS_H3K4me1_10162	18.1613924657788	-0.850517475921463	0.601152150479889	-1.41481233202361	0.157123527395933	0.829472798703784
HS_H3K4me1_101625	19.5090062817426	-0.89075077375607	0.509604333073388	-1.74792621637264	0.0804768045632171	0.662132624006424
HS_H3K4me1_101626	28.197192929035	1.77995174033894	0.618451453266617	2.8780783535027	0.00400105748843429	0.121505001811443
HS_H3K4me1_101630	11.034690270792	-0.336202665804088	0.720085371223052	-0.466892786938656	0.640576586168	0.999934738076535
HS_H3K4me1_101631	6.01572552652347	1.09391475460124	0.944603000443061	1.15806826157459	0.246836180811095	0.927783503401402
HS_H3K4me1_101637	12.8805518082856	-0.197861617163235	0.759927513234399	-0.260369066414107	0.794579101705231	0.999934738076535
HS_H3K4me1_101638	14.0491399684404	0.378001211903192	0.565813084426777	0.668067286365679	0.504090642699195	0.997162292168647
HS_H3K4me1_10164	22.643198108804	1.10913099082673	0.451188130376123	2.45824505600829	0.0139617867671	0.267910556912592
HS_H3K4me1_101648	21.8135745413095	2.04199826820095	0.96135161422757	2.12409095483931	0.0336625387160774	0.455171958091283
HS_H3K4me1_101654	10.6280392218189	-0.639973498479462	0.748270855177378	-0.855269845205658	0.392401777329134	0.985821252045014
HS_H3K4me1_101656	12.0958753531304	-0.102638573506026	0.635092786125845	-0.161611934111448	0.871611458802068	0.999934738076535
HS_H3K4me1_101658	24.1954004915991	0.177148604666835	0.544207879083289	0.325516427592411	0.744790251623688	0.999934738076535
HS_H3K4me1_10166	8.39269287983995	2.42743396348358	0.863072151308358	2.81255044529447	0.00491503133808745	0.138275449396988
HS_H3K4me1_101679	7.22188131912092	-0.693339480716027	1.03793655363905	-0.667997940996631	0.504134906810881	0.997162292168647
HS_H3K4me1_10168	80.0008074386985	0.108877803037869	0.559036589603061	0.194759708152872	0.845581066440574	0.999934738076535
HS_H3K4me1_101680	17.0416714599364	-0.880841946750839	0.686545832014951	-1.28300530813165	0.199490216404092	0.881848362211087
HS_H3K4me1_10170	24.4589697009867	-0.66060607303737	0.40920566133412	-1.61436200780707	0.106448927413149	0.732678172944201
HS_H3K4me1_101710	11.5926266898609	0.487577566391407	0.587365393941055	0.830109453878276	0.406476902452299	0.99030803249837
HS_H3K4me1_101742	22.3184172350352	-0.0976448618132165	0.787549877375694	-0.123985622521576	0.901326658786416	0.999934738076535
HS_H3K4me1_101743	16.5493447212715	0.736402731637813	0.576057984446413	1.27834827659839	0.201126652782691	0.88215208571455
HS_H3K4me1_101744	22.9884527166069	-0.542213515549475	0.814874130467264	-0.665395421546343	0.505797612574277	0.997162292168647
HS_H3K4me1_101745	32.9415971230809	-1.20621770618565	0.590841680031863	-2.04152439976916	0.0411987311411468	0.501841454661408
HS_H3K4me1_101754:101755:101756	36.9593659116973	0.438173035078706	0.441677822160971	0.992064833445525	0.321165899842229	0.962912855443227
HS_H3K4me1_101757	26.5386129140142	-0.128449498095925	0.552650182317985	-0.232424600960354	0.816208243230353	0.999934738076535
HS_H3K4me1_101758:101759	12.2824574664463	0.0927357805886743	0.731952948501268	0.126696368637572	0.899180720084418	0.999934738076535
HS_H3K4me1_10177	9.13328307699128	-0.734265302185584	0.725337363782051	-1.01230867021241	0.311390490619575	0.957277653947364
HS_H3K4me1_101775	20.020468217116	0.252337395880515	0.525545550414537	0.480143720523326	0.631125201915596	0.999934738076535
HS_H3K4me1_101776	15.5181318331049	-0.56570910860415	0.583674265620763	-0.969220577169861	0.332435146432826	0.965212030122181
HS_H3K4me1_10180	27.3605346242269	0.273008367040453	0.430270178919582	0.634504505345882	0.525751627496042	0.999614915793879
HS_H3K4me1_101801	16.0497942342521	-0.565109569184993	0.516758462601942	-1.09356616307665	0.274145296265638	0.941466498076468
HS_H3K4me1_101802	20.82884145102	-0.394175219739507	0.625383716822752	-0.630293384903121	0.528502650218936	0.999614915793879
HS_H3K4me1_101805	12.2028712330935	-0.829181379913154	0.574719469297591	-1.44275846601571	0.149088522990495	0.817847337279523
HS_H3K4me1_10181	35.7288172183483	0.137040899861032	0.480565118355989	0.285166140084924	0.775516860091976	0.999934738076535
HS_H3K4me1_101810:101811	16.2845248581555	-0.0946306835063578	0.561224433270831	-0.168614689411948	0.866099725525803	0.999934738076535
HS_H3K4me1_10182	24.3582162760392	-0.0142516902111924	0.551073064520254	-0.0258617071469451	0.979367643093059	0.999934738076535
HS_H3K4me1_101820	14.8318348715659	-0.0293254489905872	0.669831875181089	-0.0437803127578231	0.965079520178747	0.999934738076535
HS_H3K4me1_101821	15.199359646033	0.475336091369605	0.627923948316263	0.756996277406186	0.449052092690602	0.992411321407848
HS_H3K4me1_10183	23.9990424979496	-0.521131504884698	0.507893406091778	-1.02606471876606	0.30486107912516	0.955438067612105
HS_H3K4me1_101839	15.6032604744915	-0.0313611528893068	0.702617105843538	-0.0446347699600278	0.964398427846867	0.999934738076535
HS_H3K4me1_10184	168.541589362299	0.662383806337715	0.663315566864112	0.998595298266853	0.317990778708441	0.959284853335024
HS_H3K4me1_101840	7.66089733747448	-0.60645130427046	0.874298397520358	-0.693643389934658	0.487905875688897	0.996292448481699
HS_H3K4me1_101849	13.0333200460284	0.917949666589701	0.771128476438069	1.19039783205753	0.23389006474869	0.916979394593857
HS_H3K4me1_101856	37.2752597760751	-0.399108617070713	1.02684481452018	-0.388674716400265	0.697516788015547	0.999934738076535
HS_H3K4me1_101862	8.77662651500545	0.595314243963206	0.749854268747843	0.793906587952485	0.427249814155755	0.992411321407848
HS_H3K4me1_101863	18.789436471663	0.0199405204711775	0.554804742936009	0.0359415104594328	0.971328996674959	0.999934738076535
HS_H3K4me1_101864	20.8174878460266	-0.747689927121611	0.547757078583573	-1.36500276555994	0.172252180802451	0.850685583611253
HS_H3K4me1_101865	24.1039910420353	0.320479948731673	0.545772313927725	0.58720448171014	0.557066382775696	0.999934738076535
HS_H3K4me1_101866	20.5242873520549	-0.919677556725241	0.594863956954349	-1.54603005607183	0.122097309183894	0.765640731700455
HS_H3K4me1_101867	23.3271792178992	-0.163026511387349	0.57453472645156	-0.283753973226706	0.776598929268911	0.999934738076535
HS_H3K4me1_101869	16.8566221018539	-0.264372421653343	0.554316463250008	-0.47693409664094	0.633409051269721	0.999934738076535
HS_H3K4me1_10186:10187	25.2543462676353	-0.451204922513102	0.446606168174381	-1.01029711335497	0.312352963739963	0.957332948616891
HS_H3K4me1_101870	8.00657403041148	-0.319108516037786	0.850839372641685	-0.375051421335873	0.707622224451927	0.999934738076535
HS_H3K4me1_101878	20.6776560177052	0.477150107534515	0.617702605179356	0.772459276573667	0.43984245745594	0.992411321407848
HS_H3K4me1_101879	18.6577142864356	-0.594726445263962	0.607216947723265	-0.97942991791297	0.327367600601011	0.965181790220788
HS_H3K4me1_10188	28.8000014113831	-0.013136741514686	0.527850311832452	-0.024887247805313	0.980144898862307	0.999934738076535
HS_H3K4me1_10189	27.744131069	-0.978399433157632	0.431701939628263	-2.26637719997304	0.02342829834592	0.372701167422045
HS_H3K4me1_10190:10191	18.5141900622605	-0.0894614976915555	0.516306467844578	-0.173272084049286	0.862437565478026	0.999934738076535
HS_H3K4me1_10192	31.1787236003084	0.204563238012866	0.562449847829518	0.36370040600468	0.716081740141614	0.999934738076535
HS_H3K4me1_10193	18.933248301135	0.483318148097691	0.523905040548658	0.922530059248021	0.356252158540074	0.9762656021853
HS_H3K4me1_101942	21.4772161569945	-0.549500808265204	0.593059729163145	-0.926552219353343	0.354159072631507	0.976122578608031
HS_H3K4me1_101943	19.0931943485213	-0.290103539613136	0.585657631701898	-0.495346639247416	0.620355454282282	0.999934738076535
HS_H3K4me1_101953	114.354411068055	1.95976888384992	0.769484846972006	2.54685831899327	0.010869755472039	0.2312415647329
HS_H3K4me1_101965:101966	19.4587017392406	-0.724852982343546	0.545099324669888	-1.32976312671552	0.18359632846974	0.86405448157285
HS_H3K4me1_101971	12.3566342025763	-0.60138329693869	0.772748404302815	-0.778239454898994	0.43642786103734	0.992411321407848
HS_H3K4me1_101972	45.842845667745	-0.166515377345103	0.815498991513151	-0.20418833018559	0.83820633041438	0.999934738076535
HS_H3K4me1_101973	36.9272318704076	-0.215338409647302	0.580766302031422	-0.37078323741251	0.71079898744824	0.999934738076535
HS_H3K4me1_102000	42.4520081656763	-0.0873148963922243	0.635700174933573	-0.137352323996683	0.890752313734014	0.999934738076535
HS_H3K4me1_102001	18.8098954029631	-0.248443741658324	0.577352153821129	-0.430315778704613	0.666965950770173	0.999934738076535
HS_H3K4me1_102005	19.807977677025	-0.420120004946906	0.581494672467896	-0.722482981940132	0.469997584607658	0.993622860334852
HS_H3K4me1_102006:102007	16.7380395257251	-0.53239458810291	0.579428713525423	-0.918826726524575	0.35818621068528	0.976474751106153
HS_H3K4me1_102008	17.7885322825943	-0.211691761432245	0.588543939135185	-0.359687267773597	0.719081014517726	0.999934738076535
HS_H3K4me1_102009	22.5403915048186	-0.491120587378565	0.584357966638709	-0.840444753758632	0.400659065177233	0.988043083290658
HS_H3K4me1_10201:10202	17.2040347705661	0.560709869011207	0.500416451929444	1.12048648050897	0.262506510586164	0.939155514342515
HS_H3K4me1_102021	15.9256742379337	-0.0111322783852664	0.62135211669177	-0.0179162154376127	0.985705693041848	0.999934738076535
HS_H3K4me1_102022	14.0882738481292	-1.39080595124191	0.667507059194266	-2.08358238626078	0.0371981705547648	0.474254371953635
HS_H3K4me1_10203	18.9156727730994	-0.586059613507741	0.497709951938825	-1.17751234674885	0.238991072445518	0.920033961042407
HS_H3K4me1_102031	13.0131300099903	3.02694120486542	1.11078071293602	2.72505740297254	0.00642903084915571	0.166477334311148
HS_H3K4me1_10204	20.4678876082485	-0.118310912556499	0.52509812324403	-0.225312008021625	0.821736558774021	0.999934738076535
HS_H3K4me1_102041	14.2523573900701	0.628796407939699	0.671717750874671	0.936102115986837	0.349220613689615	0.97529059710928
HS_H3K4me1_102046	22.6332710103119	-0.075580329840752	0.552328031872372	-0.136839569023027	0.891157606256528	0.999934738076535
HS_H3K4me1_10205:10206	24.3062424137974	0.026964368940804	0.464868683591207	0.0580042706523026	0.953745226767784	0.999934738076535
HS_H3K4me1_102062	32.4360527497528	-0.401879228405225	0.651225154442159	-0.617112569537452	0.537160478485105	0.999871718491378
HS_H3K4me1_102063	23.5915568562796	-0.212434339625461	0.579619959785395	-0.366506253000871	0.713987347515795	0.999934738076535
HS_H3K4me1_10208	17.8332353034487	-0.826666995446682	0.568019063419587	-1.45535079486591	0.145572171092918	0.812061390840781
HS_H3K4me1_10209	111.758980665827	0.235690324389378	0.650110174120844	0.362539049182097	0.716949248290659	0.999934738076535
HS_H3K4me1_102091:102092	23.7251719779613	0.159194121427064	0.539443468631927	0.295108070973208	0.767911324406756	0.999934738076535
HS_H3K4me1_102094:102095	29.028117962568	0.266669237870823	0.573653258021214	0.46486136728428	0.642030737819227	0.999934738076535
HS_H3K4me1_102096	19.3742266317673	-0.698013517190298	0.54548009947978	-1.27963149866693	0.200674766500699	0.881970654659778
HS_H3K4me1_10210:10211:10212:10213	17.7843720855881	0.000415063747923364	0.570230729161274	0.000727887373824735	0.999419229953706	0.999934738076535
HS_H3K4me1_102125	8.74651133109116	0.282022447374971	0.80454550520243	0.350536353197339	0.725936212727526	0.999934738076535
HS_H3K4me1_102148	14.7246186319506	1.20657342360592	0.512850051667873	2.3526826597403	0.0186385330243296	0.325964525992669
HS_H3K4me1_102156	11.9163410807397	-0.562783119940226	0.620202937726071	-0.907417694607558	0.36418595572729	0.977304010009426
HS_H3K4me1_102163	17.436292107588	0.248471768192106	0.593099477075875	0.418937763049687	0.675261617691252	0.999934738076535
HS_H3K4me1_10217	8.49542752729591	-0.957877685021337	0.80211974665969	-1.19418289976064	0.232406430702656	0.916057590834001
HS_H3K4me1_102170:102171	14.461408201644	-0.734947771522686	0.616602882343623	-1.19193048324596	0.23328850432774	0.916627998988828
HS_H3K4me1_102172	7.7015683859401	-0.37672479859649	0.846791583093925	-0.444884911609596	0.656402927077082	0.999934738076535
HS_H3K4me1_10218	25.2694912265908	-0.131183513703735	0.438868193351444	-0.298913240218991	0.765006244482248	0.999934738076535
HS_H3K4me1_102181	14.9505922220687	0.40846369416109	0.587184039757272	0.695631465613301	0.486659655452674	0.996292448481699
HS_H3K4me1_102182	16.5953661292376	-1.52466582897745	0.642342335746993	-2.37360320833343	0.0176154692292864	0.314161088280997
HS_H3K4me1_102193	25.2754348954382	0.148958508919063	0.565351953102881	0.263479250582789	0.792181214347173	0.999934738076535
HS_H3K4me1_10219:10220	15.0081459076302	0.0599462229240709	0.524580285903789	0.114274639239999	0.909020085739159	0.999934738076535
HS_H3K4me1_102214	3.21439492891023	-0.998511063788067	1.56075562258205	-0.639761311342369	0.522327788588278	0.998917090338226
HS_H3K4me1_102219	14.9136664729274	0.580462016185707	0.68537144229538	0.846930555264572	0.397033830165608	0.986065976042476
HS_H3K4me1_10221:10222	18.8163177279126	-0.0875091595506689	0.503332513562908	-0.173859540547507	0.861975850261994	0.999934738076535
HS_H3K4me1_102226	20.2955987295195	1.23837734250867	0.851749722350482	1.4539216274603	0.145968035920606	0.812755030453392
HS_H3K4me1_102227	15.9077509997345	-0.198279224193484	0.674947232584926	-0.293769963963125	0.768933688156389	0.999934738076535
HS_H3K4me1_10223	15.3608690614572	-1.68025679734952	0.667717144626097	-2.51642003035645	0.0118553800971664	0.24485528602055
HS_H3K4me1_102233	15.698213407297	0.82890387582178	0.550506287107448	1.50571191507572	0.132141143910015	0.788069100455911
HS_H3K4me1_102237	25.6275220056166	-0.816045658660462	0.874950486183567	-0.932676387460459	0.350987079981825	0.976122578608031
HS_H3K4me1_102238	16.1529235523502	0.236293288393137	0.550303035539585	0.429387579447834	0.667641191194189	0.999934738076535
HS_H3K4me1_10224	17.4521463857279	-0.629441559823721	0.689911338624749	-0.91235137703119	0.361583776678573	0.976602801900279
HS_H3K4me1_102240	16.9161971309501	0.0744097311586277	0.581464642650728	0.127969485503736	0.898173121497711	0.999934738076535
HS_H3K4me1_102241	14.6474689694548	-0.968128583509096	0.595862035432015	-1.62475292255728	0.104215215805789	0.730037523678971
HS_H3K4me1_102242	75.3222169686598	-0.232442251629025	0.689912871521617	-0.336915371815529	0.736180697077543	0.999934738076535
HS_H3K4me1_102243	21.8140975374862	-1.64861727442389	0.566714026913688	-2.90908146989448	0.00362492383254931	0.114325695497857
HS_H3K4me1_10225	25.1591992085698	0.55393686548445	1.35743345629309	0.408076626457367	0.683217419423795	0.999934738076535
HS_H3K4me1_102253	17.853977507971	0.57649160947466	0.624239711771189	0.923509989197819	0.355741497140114	0.976122578608031
HS_H3K4me1_10226:10227:10228	31.8971495702976	-0.23387217232546	0.46818583720777	-0.499528507142075	0.617407109149963	0.999934738076535
HS_H3K4me1_102277	27.0190782147236	-0.160775828969908	0.729416184241247	-0.220417139684322	0.825546298097317	0.999934738076535
HS_H3K4me1_102282:102283	1.40220229038724	-0.222669392861131	2.949079473556	-0.0755047108285069	0.939813149539082	0.999934738076535
HS_H3K4me1_102284	33.2729883920857	1.26280021179372	0.831203032419208	1.51924399038626	0.128701092180635	0.781560707019036
HS_H3K4me1_102285	13.1639868370203	-0.104003005290274	0.731625137517198	-0.142153406105226	0.886958834484305	0.999934738076535
HS_H3K4me1_102294:102295	18.0178620181224	-1.19310740070948	0.613990882661346	-1.94320051714442	0.0519919356432466	0.560669281329023
HS_H3K4me1_102299	12.0722131076327	-0.5762610458678	0.668788514046104	-0.861649136857149	0.388880622834624	0.985372840174008
HS_H3K4me1_102301	17.8928042096295	1.18837613947393	0.572667725849923	2.07515822148036	0.0379718732303029	0.478345843225347
HS_H3K4me1_102304	30.3232295455474	-0.124436548881313	0.579682486420371	-0.214663288604298	0.830029846757294	0.999934738076535
HS_H3K4me1_102308:102309	14.5466299466181	-0.0956189935755563	0.558425335147174	-0.171229683822199	0.86404316784601	0.999934738076535
HS_H3K4me1_102311	20.9867348090989	0.812671852099733	0.665531494855005	1.22108699345143	0.222053083738637	0.907275595960954
HS_H3K4me1_102313	14.4497509318333	-0.984073078542907	0.940163689729472	-1.04670398282034	0.295236126244709	0.952528900831612
HS_H3K4me1_102314	11.5936977199059	0.215312090428469	0.67453474990061	0.319200886922719	0.74957418444918	0.999934738076535
HS_H3K4me1_102317:102318	16.6978211482259	-0.0154235392746037	0.489463051878254	-0.0315111410665582	0.974861907271831	0.999934738076535
HS_H3K4me1_102319	15.3552628239624	1.0214031170525	1.03636434007911	0.985563741969871	0.324347237777042	0.964454695281802
HS_H3K4me1_10232	20.315386637004	-0.232862815936225	0.539710294416443	-0.431458911096009	0.666134722761324	0.999934738076535
HS_H3K4me1_102320:102321	55.5060050003535	0.531546501591778	0.878121287238126	0.605322418801168	0.544964788180467	0.999934738076535
HS_H3K4me1_102322	25.8965526855299	-0.716181422484883	0.617668757329779	-1.1594910928974	0.246256065114337	0.927783503401402
HS_H3K4me1_102323:102324:102325	28.5053616080838	-1.33708561950624	0.551543086419093	-2.42426322155046	0.0153394826793686	0.287028299832599
HS_H3K4me1_102326	14.8904144464807	0.546012813529867	0.570574796814194	0.956952211311349	0.338591376323758	0.969227692562497
HS_H3K4me1_102328	18.0230951821081	0.287084485531109	0.856434447263729	0.335208942667278	0.737467476625735	0.999934738076535
HS_H3K4me1_102329:102330	32.3965486349333	-0.259539748945904	0.590649848580271	-0.439413892291267	0.660361662130562	0.999934738076535
HS_H3K4me1_10233	28.6741859390682	-0.250575361943568	0.549705230792473	-0.4558358696757	0.648508008216391	0.999934738076535
HS_H3K4me1_102334	15.523831727795	-0.765081460538944	0.623206941257225	-1.22765234128411	0.219577504283874	0.904582641182455
HS_H3K4me1_102335	20.5592208449256	-0.497896563403141	0.571693186204581	-0.870915685926975	0.383800191390276	0.982949732061421
HS_H3K4me1_10234	22.3524670931284	0.51140873818982	0.543914693638079	0.940237033806099	0.347095989488491	0.974076200026095
HS_H3K4me1_102342	85.9837415611565	0.209055032823267	0.719937359661032	0.290379475405605	0.771525943838906	0.999934738076535
HS_H3K4me1_102349	21.0975054926576	-0.0982740762558205	0.647783172700654	-0.151708288200987	0.879417019805427	0.999934738076535
HS_H3K4me1_10235	20.1206301060648	-1.0336830721891	0.494459757881142	-2.09053023165856	0.0365701956190139	0.472558622123584
HS_H3K4me1_102350	52.3530971381975	0.809725832909467	0.712112533751949	1.13707566505425	0.255506655931202	0.937089558613603
HS_H3K4me1_102352	16.9152867489871	-0.287625018574947	0.563983678792384	-0.509988195386818	0.610059731940189	0.999934738076535
HS_H3K4me1_102357	12.71452019716	0.983771904538763	0.618754135310605	1.58992376518813	0.111851990048398	0.747256972563404
HS_H3K4me1_102358	15.5067917530313	-0.0295004117541502	0.639671568287791	-0.0461180599805522	0.963216151540036	0.999934738076535
HS_H3K4me1_102359	13.3006195447524	-0.0861258869783817	0.656515615686503	-0.131186349449315	0.895627894193351	0.999934738076535
HS_H3K4me1_10236	19.5804395136216	-0.0997971658813446	0.474867551970924	-0.210157896590617	0.833544439354779	0.999934738076535
HS_H3K4me1_102360	10.0841482637986	0.0851549432533264	0.711244482455362	0.119726683797046	0.904699661785827	0.999934738076535
HS_H3K4me1_102361	26.9416674980845	1.97865650399394	0.827189873766041	2.39202215446073	0.0167558309230198	0.304999183891279
HS_H3K4me1_102362	16.0627506565545	-0.0145809234318494	0.604133756243546	-0.0241352569379874	0.980744720537136	0.999934738076535
HS_H3K4me1_102363	21.1780114667258	-0.0049371764729176	0.610445470042551	-0.0080878255556118	0.993546919211266	0.999934738076535
HS_H3K4me1_102364	15.3623270643728	0.192314375099445	0.590584467173167	0.325633987666418	0.744701294143044	0.999934738076535
HS_H3K4me1_102366	11.3929923939609	3.04301026591419	0.787275325986232	3.86524277526692	0.000110978754543322	0.0108641884833832
HS_H3K4me1_102369	14.626292790892	0.0882808303242881	0.61552280760246	0.143424141614107	0.885955217821747	0.999934738076535
HS_H3K4me1_10237	33.3270991346374	-0.179139761775328	0.470423600674191	-0.380805217932502	0.703347787134119	0.999934738076535
HS_H3K4me1_102370:102371:102372	36.3624595204991	-0.199998735280382	0.537504838524794	-0.372087320793776	0.709827836234454	0.999934738076535
HS_H3K4me1_102375	20.4824587694111	-1.09255083731152	0.613758616795181	-1.78009857200281	0.0750598302566794	0.641524262677694
HS_H3K4me1_102376	40.0616407347591	-0.225846253836564	0.569878080578532	-0.396306265380989	0.691879105732322	0.999934738076535
HS_H3K4me1_102377	14.8802084033266	0.591526405562829	0.887800265275879	0.666283204341029	0.505230098955883	0.997162292168647
HS_H3K4me1_102380	14.7092286837335	0.0689364570233244	0.667034625371746	0.103347644037077	0.917687063555591	0.999934738076535
HS_H3K4me1_102381	17.1934197603561	0.345562113602911	0.516503310358884	0.66904143046596	0.5034690497848	0.997162292168647
HS_H3K4me1_102389	17.7764814465814	0.266252314444283	0.632754435476282	0.42078300761949	0.673913540889079	0.999934738076535
HS_H3K4me1_10238:10239	16.4422785470487	-0.0103208682429681	0.505799714107727	-0.020405049578122	0.983720255709171	0.999934738076535
HS_H3K4me1_102390	14.026233825015	1.25411514767509	0.962313510693605	1.30322928415623	0.192496495285608	0.875646577348695
HS_H3K4me1_102391:102392	3.58040374499354	-0.0807775582235182	1.44185042698313	-0.0560235352515266	0.955323058182811	0.999934738076535
HS_H3K4me1_102393	6.71843334000375	1.19181012798203	1.0350337389843	1.15146983435687	0.249538998441175	0.929154479315699
HS_H3K4me1_102400	2.15904906062609	-1.50175719748292	2.19641999160582	-0.68372952496438	0.494145975986141	0.996678747412721
HS_H3K4me1_102401:102402	44.6538483182996	-0.5374885611888	0.600500753431282	-0.895067255315787	0.370751136789472	0.978435304416276
HS_H3K4me1_102403:102404	8.34130170799365	1.85495333499935	0.89107778615707	2.08169630509943	0.037370218349709	0.474968688847561
HS_H3K4me1_102405	38.2379143622856	0.25572962169101	0.44733991171464	0.571667349579442	0.567547358271002	0.999934738076535
HS_H3K4me1_10240:10241:10242	30.5816847497373	-0.656628014216545	0.485422323693808	-1.35269430795838	0.176153309627581	0.854167490591186
HS_H3K4me1_102420	19.7436280432897	-0.107189892800199	0.627495326877756	-0.17082181844054	0.86436387259343	0.999934738076535
HS_H3K4me1_102421	15.8348013902472	0.110673900479883	0.588634128550175	0.188018151024435	0.850862422467602	0.999934738076535
HS_H3K4me1_102422:102423:102424:102425	40.3606250434069	-0.327959356865122	0.522154701021327	-0.628088488380241	0.529945973786216	0.999614915793879
HS_H3K4me1_102427:102428	65.405331472986	0.1700649070044	0.69466965291011	0.244814072835863	0.80660039689301	0.999934738076535
HS_H3K4me1_102429	17.5453141192151	-0.154158624037042	0.938822258775458	-0.164204270399508	0.869570339447229	0.999934738076535
HS_H3K4me1_102430	17.7665462515373	0.621188695516953	0.595156653703761	1.04373981480538	0.296605783682785	0.952528900831612
HS_H3K4me1_10243:10244:10245	27.5032388979747	-0.371371923712317	0.455364490163325	-0.815548712590913	0.414758293029025	0.992411321407848
HS_H3K4me1_102441	16.4666967935035	-0.402744714236077	0.613930317202459	-0.65601046723233	0.511817389428093	0.997972592609689
HS_H3K4me1_102442	9.85967727689229	-0.985445174084003	0.751351845139672	-1.31156285894369	0.189667671600952	0.87279671848465
HS_H3K4me1_102448	10.5718184256125	-0.0460566373972148	0.778068523261214	-0.0591935491801827	0.952797947643419	0.999934738076535
HS_H3K4me1_102459	11.1525286958404	0.014719268284456	0.747526956723961	0.0196906187155621	0.984290174510898	0.999934738076535
HS_H3K4me1_10246	16.3945110507518	0.0710742858471384	0.489886947702748	0.145083036362636	0.884645311594253	0.999934738076535
HS_H3K4me1_102460	20.8039055431037	1.1434343592749	0.558615516633366	2.04690762291403	0.0406671554986999	0.497888377590082
HS_H3K4me1_102461:102462	27.8374535646041	-0.349068646965823	0.500724755096886	-0.697126801526481	0.485723442651603	0.996292448481699
HS_H3K4me1_102466	24.8538925155011	0.270897167707658	0.552474191999343	0.490334519929902	0.623897203659888	0.999934738076535
HS_H3K4me1_102467	21.4522903601062	0.453866182374002	0.867239309690243	0.523345952267906	0.600733528422913	0.999934738076535
HS_H3K4me1_102468	8.28065901743445	-0.373068345884126	0.875521416264476	-0.426109903143055	0.670027764362987	0.999934738076535
HS_H3K4me1_102469	27.1320102807488	1.32090501352634	0.682814704600574	1.93449995236852	0.0530516879140117	0.565555886828344
HS_H3K4me1_10247	20.0326708822679	-0.308762721608863	0.462997277198099	-0.666878050509042	0.504850032316669	0.997162292168647
HS_H3K4me1_102470:102471:102472	27.350806375244	-0.680124498025383	0.577704620237255	-1.17728762104424	0.239080726090309	0.920033961042407
HS_H3K4me1_102478:102479	11.7020861062657	0.109809052647534	0.573242036069231	0.191557920979598	0.848088506203696	0.999934738076535
HS_H3K4me1_10248	28.7594017148954	1.00076231397838	0.546722395131356	1.83047616649751	0.0671787674766715	0.620797804440983
HS_H3K4me1_102484	10.2366800959101	-0.391301485636788	0.684159574053774	-0.571944763292946	0.567359396705218	0.999934738076535
HS_H3K4me1_102489	14.7547812793707	0.0459967511043009	0.604514058843736	0.0760888029507199	0.939348448267263	0.999934738076535
HS_H3K4me1_10249	23.3921729171653	0.255119509882529	0.491232774046544	0.51934545771646	0.603519858877973	0.999934738076535
HS_H3K4me1_102493	10.8944785979415	-0.203918180155752	0.5999511692821	-0.339891295486197	0.733938392018814	0.999934738076535
HS_H3K4me1_102498	22.6558975202885	0.406736293946742	0.563923344824754	0.721261670898091	0.470748534535169	0.993622860334852
HS_H3K4me1_102499	21.4293769599019	0.0576767549408264	0.611555443559664	0.0943115714989126	0.924861658160946	0.999934738076535
HS_H3K4me1_102500	9.55349616484851	-0.636058767476789	0.736065424151152	-0.864133467769263	0.387514575715889	0.985128893950179
HS_H3K4me1_102501:102502	7.20296425075681	0.458421378110316	0.79417938232678	0.577226491031833	0.563786463749428	0.999934738076535
HS_H3K4me1_102503	38.6143185228311	0.31072216238301	0.610455674996051	0.509000366627799	0.610751967130285	0.999934738076535
HS_H3K4me1_102504	19.5639535264994	-0.173983538491781	0.580908818165271	-0.299502319557287	0.764556802460826	0.999934738076535
HS_H3K4me1_102505	15.1613890736457	-0.447978038383382	0.689912127941474	-0.649326226109457	0.516127537582435	0.998564207851974
HS_H3K4me1_102506	17.3762648408955	-0.437311211802908	0.6609154847534	-0.661674937100434	0.508179570350615	0.997162292168647
HS_H3K4me1_102507	21.1111775615259	0.311918361573183	0.468804004027665	0.66534918407987	0.505827178984543	0.997162292168647
HS_H3K4me1_102508:102509	12.6523731605331	-1.18691115784932	0.633892077418342	-1.87241835027071	0.0611487482665442	0.601054757450987
HS_H3K4me1_102510	14.9517982980209	-0.369259286148829	0.649093032035128	-0.568884994792003	0.569434189056261	0.999934738076535
HS_H3K4me1_102511:102512	14.750861478064	-0.723645159345067	0.654188138248831	-1.1061728530911	0.268651710456186	0.939811125482294
HS_H3K4me1_102513:102514	24.6143310628593	-0.025422281205168	0.566939884586762	-0.0448412290197189	0.964233862121638	0.999934738076535
HS_H3K4me1_102516	48.6360785544207	0.320432116312062	0.625536877070455	0.512251360483695	0.608475101697316	0.999934738076535
HS_H3K4me1_102517	20.2147815653134	0.248827371813546	0.59201476384832	0.420306024458028	0.674261909443544	0.999934738076535
HS_H3K4me1_102518	20.4388977964871	0.273789914998589	0.619938305253099	0.441640583713906	0.65874931143433	0.999934738076535
HS_H3K4me1_10252	24.2072963639666	0.152244008598687	0.455535268154972	0.334209048654591	0.73822181635853	0.999934738076535
HS_H3K4me1_102520:102521	14.7505035618616	0.0768447856337343	0.635325564519931	0.120953397636061	0.903727947399224	0.999934738076535
HS_H3K4me1_102522:102523	19.4065939264498	-0.998471671809758	0.637580713004897	-1.56603180027826	0.117341172615941	0.757928028556867
HS_H3K4me1_10253	30.3303940207547	0.152747916078484	0.517072558850778	0.295409055197157	0.76768141676157	0.999934738076535
HS_H3K4me1_102537	9.57723694824371	-1.0739528825606	0.751940894378174	-1.4282410899446	0.153222477415284	0.825064340128081
HS_H3K4me1_102543	8.86160480064914	-0.243736752757406	0.77654258365038	-0.31387429084912	0.753616517284637	0.999934738076535
HS_H3K4me1_102545	60.4765356655018	0.110203489739358	0.716868505818404	0.153729015635225	0.877823405554498	0.999934738076535
HS_H3K4me1_102546	22.6308398776734	-0.512826548650031	0.614862106973356	-0.834051314650707	0.404252068122499	0.990165781837126
HS_H3K4me1_102547	35.4308382652172	-0.186821606436076	0.621978725000429	-0.300366554235351	0.763897572362865	0.999934738076535
HS_H3K4me1_102548	14.6813501205443	-0.114587155271212	0.59943111618164	-0.191159838349949	0.848400367687324	0.999934738076535
HS_H3K4me1_102549	18.3839556421117	0.779540493303002	0.555458236077922	1.40341873190561	0.160492010386193	0.833773514488737
HS_H3K4me1_10254:10255	17.8660862487117	-0.228216112231505	0.471522310870588	-0.483998544650288	0.628386901976727	0.999934738076535
HS_H3K4me1_102550	18.298492771614	0.569172852707646	0.817482802326357	0.696250552412746	0.48627193399732	0.996292448481699
HS_H3K4me1_102553	17.3847691098865	-0.543530818981054	0.663715809182152	-0.818921007246772	0.412831483577074	0.991995188725169
HS_H3K4me1_102554	11.6135564948814	-0.0374853820129133	0.635401278235954	-0.0589948168140028	0.952956236506388	0.999934738076535
HS_H3K4me1_102555	68.3699032637698	-0.302621718556289	0.634075373286249	-0.477264582896319	0.633173727614017	0.999934738076535
HS_H3K4me1_102556	16.5200155957287	-0.0117256144862157	0.592099351036523	-0.0198034577570283	0.984200159534084	0.999934738076535
HS_H3K4me1_102557	15.5700200141441	0.426622551731419	0.613112231636249	0.69583108885769	0.48653461723232	0.996292448481699
HS_H3K4me1_102558	154.631108216877	0.101544656695376	0.794909984264263	0.127743591985905	0.898351891258658	0.999934738076535
HS_H3K4me1_102559	20.8105724105279	1.65725771478976	0.558707217569829	2.96623645206916	0.00301468615154769	0.102109243180832
HS_H3K4me1_102561:102562:102563	59.2924974555688	-0.11730107040672	0.688968384156338	-0.170256100431022	0.864808733918134	0.999934738076535
HS_H3K4me1_102565	19.0336119281729	-0.0452523669031103	0.796304485067801	-0.0568279693907003	0.954682233582345	0.999934738076535
HS_H3K4me1_102566	54.4761141671848	0.075962538068657	0.934885458261683	0.0812533101219704	0.935240504282376	0.999934738076535
HS_H3K4me1_102567:102568	23.9902791128168	0.167613045649779	0.576737806509925	0.290622608328858	0.771339967115948	0.999934738076535
HS_H3K4me1_10256:10257	45.564811919248	0.00835095155208697	0.512701746862105	0.0162881277530209	0.987004528967158	0.999934738076535
HS_H3K4me1_102570	55.3202847306638	0.118502797063327	0.603872707827023	0.196238040778077	0.844423854626908	0.999934738076535
HS_H3K4me1_102579	26.3832190519408	0.397850136180264	0.770178430291838	0.516568785274225	0.605457210447403	0.999934738076535
HS_H3K4me1_10258	33.2319781656587	0.178390160802096	0.426704562009627	0.418064808030038	0.675899734267977	0.999934738076535
HS_H3K4me1_10259:10260	111.456064459981	0.21602277284652	0.698394107786756	0.309313567279521	0.757083011480312	0.999934738076535
HS_H3K4me1_102608	12.2976950099656	-0.774764348765539	0.551745187041156	-1.40420680952446	0.16025727470718	0.833365512739865
HS_H3K4me1_102609	13.5043026517786	-0.523459262489195	0.650382424489178	-0.804848413455097	0.420907160108814	0.992411321407848
HS_H3K4me1_10261	28.9306520913263	-0.0559285998547124	0.441449009530142	-0.126693227637412	0.899183206206582	0.999934738076535
HS_H3K4me1_102610	56.6792491381525	0.184069057202551	0.656790902136527	0.280255187158924	0.77928172908526	0.999934738076535
HS_H3K4me1_102611:102612	1.58088951956194	-1.25792269128395	2.67277567289038	-0.470642824253042	0.637895820762488	0.999934738076535
HS_H3K4me1_102616	21.1684149186716	-0.189772840239985	0.58516767954367	-0.324305061393642	0.74570708815184	0.999934738076535
HS_H3K4me1_10262	52.9896062831286	0.4239140073767	0.440367296353411	0.962637350427798	0.335729546759053	0.967269393549312
HS_H3K4me1_102629	34.4241095476428	-0.60050899182695	0.568774299875226	-1.05579487673526	0.291061939400942	0.952528900831612
HS_H3K4me1_102630	79.814993960807	0.140052523424738	0.764237345521949	0.183257890032954	0.854595673689562	0.999934738076535
HS_H3K4me1_10264	149.231432355241	-0.0732992815741889	0.688863178952732	-0.106406154101058	0.915260110533752	0.999934738076535
HS_H3K4me1_102642	55.0680937550378	-0.827511258073952	0.90503712099984	-0.914339576657098	0.360538440894107	0.976602801900279
HS_H3K4me1_102643	27.1979180646636	-0.591145779022417	0.565981386849291	-1.04446151897894	0.296271913958103	0.952528900831612
HS_H3K4me1_102644	80.0767119316695	0.0586771998034197	0.628634166183519	0.0933407742688454	0.925632840277317	0.999934738076535
HS_H3K4me1_10265	102.241188364979	0.174704387833097	0.660603678579851	0.264461724174277	0.791424154835635	0.999934738076535
HS_H3K4me1_102654	31.6998803458034	-0.0559096216839756	0.592831930412453	-0.0943093966701109	0.924863385723287	0.999934738076535
HS_H3K4me1_10266	22.0434150650338	1.27281983831778	0.503916238295914	2.52585596888494	0.0115416788668532	0.240646502572778
HS_H3K4me1_102667:102668	34.1271629808252	-0.172541324365267	0.587497780164725	-0.293688470306882	0.768995965357174	0.999934738076535
HS_H3K4me1_102679	69.1438877827501	-0.0606313328941476	0.722775644512566	-0.0838867957912956	0.933146437986693	0.999934738076535
HS_H3K4me1_10267:10268	9.82098814048947	-0.0627545083357283	0.732192597879278	-0.0857076519449806	0.931698819142441	0.999934738076535
HS_H3K4me1_102680	24.1825968891623	-0.719018094019109	0.791076502654376	-0.908910948064463	0.363397134305444	0.977116288120125
HS_H3K4me1_10269	18.3810976145728	1.04448135833408	0.519341069486216	2.01116649481889	0.0443078734993918	0.520884048567393
HS_H3K4me1_102695	15.220948380557	-0.667018743978841	0.564135764712991	-1.18237272958255	0.237057838840479	0.918820139723184
HS_H3K4me1_10270	20.9863876422335	-0.515589381822283	0.45717517992963	-1.12777203237858	0.259416207633912	0.938920191370178
HS_H3K4me1_102707	16.9982028989959	0.349430482773679	0.648552114584556	0.538785511473529	0.590034861942642	0.999934738076535
HS_H3K4me1_102708	11.8071518055962	-0.165021776403529	0.659965234621197	-0.250046165686663	0.802551647241942	0.999934738076535
HS_H3K4me1_102709:102710	54.1664645948065	0.00502962263444969	0.560070380579134	0.00898034034445612	0.992834821396311	0.999934738076535
HS_H3K4me1_102711:102712	62.0330153229992	0.281276745176226	0.640485153375778	0.439162006634678	0.660544152414844	0.999934738076535
HS_H3K4me1_102713	5.39686762705589	2.50189131181644	1.30489080722916	1.91731852041246	0.0551974784631133	0.572371304141476
HS_H3K4me1_102714	13.4051794246409	-0.843392098437155	0.674350729568021	-1.25067277524474	0.211053887096804	0.89439760326086
HS_H3K4me1_102715	15.0097566823002	-1.16059355716722	0.590617406565553	-1.96505139243369	0.0494082896545521	0.54781327415328
HS_H3K4me1_102716	12.047503718156	0.0419461005401187	0.587791418793113	0.0713622199967547	0.943109476994269	0.999934738076535
HS_H3K4me1_102717	17.3522388259428	-0.656565822317251	0.94014135334384	-0.698369261156332	0.484946294717904	0.996292448481699
HS_H3K4me1_102718	13.1942351810634	0.983035234589141	0.67879619864182	1.44820380042797	0.147560062045306	0.815164572651913
HS_H3K4me1_102719	24.3347377231849	0.608453511815762	0.575128254311147	1.05794404509744	0.290080953213724	0.952528900831612
HS_H3K4me1_102742	7.46719548225138	0.520236272797368	0.817139489569136	0.636655405152038	0.524349327333333	0.999050625689491
HS_H3K4me1_102754	19.4060963808401	-0.485661890805862	0.57434028929432	-0.845599551099898	0.39777617606309	0.986472434996067
HS_H3K4me1_102755:102756	32.1908400323637	0.606656241004933	0.613876681446368	0.988237962672856	0.323036120043197	0.96353924140922
HS_H3K4me1_102807	14.1156076355594	-0.279439294156827	0.635945617225096	-0.439407532009011	0.66036626988447	0.999934738076535
HS_H3K4me1_102808:102809	23.0687413813066	0.397780135053154	0.489224538671532	0.813082958048892	0.416170496577858	0.992411321407848
HS_H3K4me1_102810	11.0621209137489	-0.793013988101467	0.808371045107823	-0.981002465267287	0.3265915258421	0.965181790220788
HS_H3K4me1_102811:102812:102813	20.6655530374215	0.0481444875039936	0.607440416546549	0.0792579587932379	0.936827445083653	0.999934738076535
HS_H3K4me1_102814	14.4689465303341	-0.262443545627692	0.641196833584812	-0.40930262266022	0.682317591085518	0.999934738076535
HS_H3K4me1_102815:102816:102817	12.1693985550357	0.286568673283076	0.668253139486062	0.428832513235134	0.668045115835736	0.999934738076535
HS_H3K4me1_102818	50.4014567229824	0.27017448539511	0.873001576630971	0.309477660324222	0.756958203120907	0.999934738076535
HS_H3K4me1_10287	26.628418750491	-0.290383195923323	0.475939574211585	-0.610126183359214	0.54177822322116	0.999934738076535
HS_H3K4me1_10288	30.5937711823122	-0.0333982061329133	0.466810149848097	-0.0715455868810506	0.942963544405566	0.999934738076535
HS_H3K4me1_10289	35.5766983631653	0.491573518707257	0.607301294670636	0.809439273423346	0.418262519678927	0.992411321407848
HS_H3K4me1_102896:102897	9.97090126461644	-0.501015365959973	0.686846610296773	-0.729442874797757	0.465730799308968	0.993527783162804
HS_H3K4me1_102898:102899:102900	24.6241670079188	-0.22163895688153	0.597391529292985	-0.371011214611364	0.710629178853696	0.999934738076535
HS_H3K4me1_10290	32.8170547776779	-0.141672567319579	0.475472797490998	-0.297961456611535	0.765732581336194	0.999934738076535
HS_H3K4me1_102901:102902:102903:102904	19.0110649815579	-0.437202013167081	0.562818933073207	-0.77680757962386	0.437272304215156	0.992411321407848
HS_H3K4me1_102905	12.8391617630576	-0.323037755557305	0.638884859678232	-0.505627501831863	0.613118171293926	0.999934738076535
HS_H3K4me1_102906:102907:102908:102909:102910:102911:102912:102913	35.3164757211028	-0.352086742829824	0.610625860662088	-0.576599789678191	0.564209841313701	0.999934738076535
HS_H3K4me1_102914:102915:102916	60.4274264706888	0.529854202229237	0.666684264721159	0.794760323990621	0.426752934490932	0.992411321407848
HS_H3K4me1_102917	23.0307504924861	-0.230843680274357	0.591138452852514	-0.390506960189158	0.696161709567351	0.999934738076535
HS_H3K4me1_102918	18.4241279993315	-0.233869559790663	0.812438667987212	-0.287861187565169	0.77345299774737	0.999934738076535
HS_H3K4me1_102919:102920	19.4241665853647	-0.743975522567778	0.639037832826228	-1.16421201429882	0.244338102568228	0.927044688178996
HS_H3K4me1_10291:10292:10293	47.6887575741175	-0.267902630245192	0.420290628528808	-0.637422326505263	0.523849789352727	0.999050625689491
HS_H3K4me1_102921:102922:102923	3.79322016180005	-0.78048682113263	1.38579755452616	-0.563204068720915	0.573295932642102	0.999934738076535
HS_H3K4me1_102924	10.2445011969456	0.671983386879369	0.763959991481636	0.879605469359873	0.379073074926369	0.982221417149387
HS_H3K4me1_102925	52.0229867712872	0.286814473040759	0.653530349293493	0.438869401169851	0.660756169405387	0.999934738076535
HS_H3K4me1_102926:102927:102928:102929:102930:102931	45.3840373632266	-0.109175889727055	0.553242746573665	-0.197338131232992	0.843562941578174	0.999934738076535
HS_H3K4me1_102932	8.92462061575749	0.00654737243851826	0.817287898746888	0.00801109676107655	0.993608137948449	0.999934738076535
HS_H3K4me1_102933:102934:102935:102936:102937	30.0872552189093	-0.351650336926447	0.591784189671775	-0.594220567334665	0.552364598227035	0.999934738076535
HS_H3K4me1_102938:102939:102940	18.7767117318344	0.330803337988859	0.526173063227703	0.628696832102374	0.529547552471535	0.999614915793879
HS_H3K4me1_10296	17.6242316428547	0.102203769273691	0.520029063181378	0.196534725671754	0.844191655467392	0.999934738076535
HS_H3K4me1_10297:10298:10299	32.4591423957064	-0.180977996395949	0.444175226529631	-0.407447299143497	0.683679493500589	0.999934738076535
HS_H3K4me1_10300	27.0029495845702	-0.10619894393087	0.558820012257302	-0.190041411548397	0.849276680074206	0.999934738076535
HS_H3K4me1_10301	39.7029034120697	-0.0815113675961563	0.507090278398698	-0.160743305617207	0.872295579956647	0.999934738076535
HS_H3K4me1_10302	39.4685546996124	-0.772879969700008	0.509868050094503	-1.51584310795069	0.129559028846071	0.781560707019036
HS_H3K4me1_103021	12.5612047293354	0.535466582055343	0.774770748665011	0.69112906363333	0.489484437303879	0.996552571576204
HS_H3K4me1_103022	71.4220674848659	0.122449743240867	0.579375374665055	0.211347855976201	0.832615842527131	0.999934738076535
HS_H3K4me1_103023	14.5026643883409	0.846857163102967	0.643234112608754	1.31656133669339	0.187985705812584	0.870590724495892
HS_H3K4me1_103024:103025	25.9444547141744	-0.127260763395915	0.806416722471048	-0.157810174131755	0.874606381324163	0.999934738076535
HS_H3K4me1_103026:103027:103028:103029:103030:103031:103032:103033:103034:103035:103036	6.56922894285784	0.00737483642022412	0.989921157523661	0.00744992302081173	0.994055876427059	0.999934738076535
HS_H3K4me1_103037:103038	12.1477207450137	0.565694331944049	0.667601516725919	0.847353275526325	0.39679823979636	0.985878883109187
HS_H3K4me1_103039:103040	12.5195317935115	0.210536828662145	0.661510075931447	0.318267002004008	0.750282412514724	0.999934738076535
HS_H3K4me1_10304	136.691820092401	0.386965377734169	0.768635301083613	0.503444711931172	0.614651642591327	0.999934738076535
HS_H3K4me1_103041	27.6051278909323	-0.286642803373684	0.813668442146717	-0.352284528348462	0.724624889978464	0.999934738076535
HS_H3K4me1_103049:103050:103051	60.6203595750864	0.511838816217587	0.5973746061004	0.856813816641484	0.391547788559858	0.985821252045014
HS_H3K4me1_10305	23.5910239640338	-0.207071904333358	0.519394209321911	-0.398679655292458	0.690129260406917	0.999934738076535
HS_H3K4me1_103052	21.177457182951	-0.0814440176718281	0.624608993286244	-0.130392002912619	0.896256293326829	0.999934738076535
HS_H3K4me1_103053	14.5000120376197	-0.274034057027853	0.62568139306986	-0.437976996060766	0.661402959205402	0.999934738076535
HS_H3K4me1_103054	14.4056961286473	-0.52648379049119	0.620250761541799	-0.848824093633474	0.395979181325715	0.985821252045014
HS_H3K4me1_103055	16.582528516669	0.500031723470116	0.602868990532418	0.829420207910374	0.406866670574483	0.99030803249837
HS_H3K4me1_10306	20.4210398272182	-0.0469149800576308	0.468768191973909	-0.100081406675823	0.920279696534376	0.999934738076535
HS_H3K4me1_103061:103062:103063:103064	30.2652442221435	-0.0225958045253376	0.620936050298656	-0.0363899060369736	0.970971462665788	0.999934738076535
HS_H3K4me1_10307	14.6627645493964	-0.490487714801253	0.513802997212335	-0.954622136232018	0.339768818639516	0.969434252996651
HS_H3K4me1_10309	20.1410347727312	-0.363683390553397	0.473666804311856	-0.767804260806828	0.44260348278617	0.992411321407848
HS_H3K4me1_10310	23.8862148580273	-0.0557195792877506	0.472629267757169	-0.117892782121099	0.906152612397569	0.999934738076535
HS_H3K4me1_10311	16.9885925835791	1.33030119592285	0.551409789978351	2.41254547906209	0.0158415609423681	0.294137602632313
HS_H3K4me1_103139	37.1115836162957	0.691121003996361	0.962373478326747	0.718142196933767	0.472669614292347	0.993873190551673
HS_H3K4me1_10314	11.7773756140533	1.26136142593645	0.698792594978713	1.80505837497445	0.0710655477862146	0.632212974432072
HS_H3K4me1_10315	22.6532259601114	0.260973518944422	0.502648381918219	0.519196974132273	0.603623388912242	0.999934738076535
HS_H3K4me1_10316	20.4645206580336	-1.08882257109905	0.56239200261198	-1.9360562846593	0.0528608078177133	0.564101350933224
HS_H3K4me1_10317	24.2178025238517	0.219740212997657	0.481405325135101	0.456455717302233	0.648062307438	0.999934738076535
HS_H3K4me1_10318:10319	18.6436565995734	-0.089181024754801	0.526408873812498	-0.169413984435541	0.865471024506227	0.999934738076535
HS_H3K4me1_10320	18.2753048280124	0.383284098064405	0.545633679886891	0.702456817078921	0.482394322963176	0.995240437072008
HS_H3K4me1_10321	22.4195703504842	0.168010457303723	0.595929195161497	0.281930233772474	0.77799700628219	0.999934738076535
HS_H3K4me1_10322	21.8399440560548	-1.0748830137169	0.563691975328285	-1.90686236590631	0.0565384127078084	0.5793864063104
HS_H3K4me1_10323	22.141575117341	-0.587821079612952	0.514964750703983	-1.14147828333759	0.253670944138249	0.934753743513086
HS_H3K4me1_10324:10325	18.7918218959997	-0.462376556725741	0.485044485853093	-0.953266288374593	0.340455167556002	0.970154897239936
HS_H3K4me1_10326	20.403596638265	-0.53368710749487	0.499715474153248	-1.06798195192812	0.285528653057408	0.951084876718377
HS_H3K4me1_10327:10328:10329	33.3114223557923	-0.0807006368231133	0.481482955231107	-0.167608501913381	0.866891282267561	0.999934738076535
HS_H3K4me1_10330	19.0212232005448	-1.21862468673679	0.553068519603625	-2.20338826662952	0.0275673944777105	0.407537135550782
HS_H3K4me1_10331:10332	23.4432225639268	-0.646230896825886	0.50644743050918	-1.27600784977064	0.201952744235939	0.883404306896062
HS_H3K4me1_10333	20.7075441384295	-0.68283767745821	0.47182707456686	-1.44722020898241	0.147835258240533	0.815164572651913
HS_H3K4me1_10334	21.1824366685398	-1.27569154222602	0.49435273994723	-2.58052892022444	0.00986490931365931	0.21956261191455
HS_H3K4me1_10335	45.5945731105959	2.31027121237294	0.578972273897104	3.99029680095444	6.5990664368995e-05	0.00775213258211774
HS_H3K4me1_10336	34.7963962048611	2.35324233215875	0.827394267726615	2.84416078760689	0.00445285711644572	0.129980248579692
HS_H3K4me1_10352	23.0040112055553	-0.397691656992596	0.847831868287534	-0.46906901222746	0.639020307831675	0.999934738076535
HS_H3K4me1_10353	23.2406986040939	0.236002663578165	0.504747981236648	0.467565344194051	0.640095452860271	0.999934738076535
HS_H3K4me1_10360	22.2080788848984	0.17637979190935	0.476138360940981	0.370438104505537	0.711056086670395	0.999934738076535
HS_H3K4me1_10361:10362	86.7305840404172	0.0825594725232997	0.612958447869082	0.134690161805116	0.892856852048076	0.999934738076535
HS_H3K4me1_10363	53.4506721765096	0.304182857576763	0.554588545610774	0.548483844435993	0.583359719350431	0.999934738076535
HS_H3K4me1_10364	20.7097321396708	-0.265396694190187	0.522537220484228	-0.507900076370153	0.611523421164792	0.999934738076535
HS_H3K4me1_10365	23.1716241093689	-1.04304339258186	0.49076498760476	-2.12534190279661	0.0335580942156652	0.454433747844231
HS_H3K4me1_10366	16.3788264586001	-0.974883155456077	0.55490876018485	-1.75683504281195	0.0789459301561149	0.657060747866277
HS_H3K4me1_10367	17.3014355529566	-0.501225579601613	0.575120646687095	-0.871513798867864	0.383473674825909	0.982949732061421
HS_H3K4me1_10368	26.2632142540465	-0.974289565910911	0.463099236092327	-2.10384619532534	0.0353918656647141	0.465414681903846
HS_H3K4me1_10369	18.0470966872265	0.287033872534502	0.541787608052852	0.52979039806038	0.596257263314555	0.999934738076535
HS_H3K4me1_10370	24.1594747992292	-1.0600613819231	0.485889054946606	-2.18169430064563	0.0291321018417777	0.421167381635299
HS_H3K4me1_10371:10372	20.2559958109083	0.162986762227602	0.496599882477953	0.328205398306428	0.742756366462869	0.999934738076535
HS_H3K4me1_10373	24.8004926151613	-0.626174451103783	0.471285442101895	-1.32865222467109	0.183962733653728	0.864764893977956
HS_H3K4me1_10374	21.0073726669874	0.222109104849482	0.509191833631859	0.436199267504484	0.662692159346994	0.999934738076535
HS_H3K4me1_10375:10376	19.5589706042426	0.180352064900775	0.447409171571859	0.403103191352008	0.686872312974959	0.999934738076535
HS_H3K4me1_10377	25.218084170625	0.180392815434157	0.449480393582522	0.401336338602805	0.688172512878677	0.999934738076535
HS_H3K4me1_10378	36.2615668245335	-1.22141384985303	0.571733926527733	-2.13633264212769	0.0326523100550581	0.44830839837281
HS_H3K4me1_10379:10380	17.7836778136582	0.404038498302884	0.531801206167161	0.759754761022266	0.44740118886198	0.992411321407848
HS_H3K4me1_10381	22.4924198509938	-0.727735629442769	0.825842113929361	-0.881204309114486	0.378207247397207	0.982221417149387
HS_H3K4me1_10382:10383	19.6817324858161	-0.386229886287375	0.544814660882358	-0.708919774041788	0.478374263333902	0.995240437072008
HS_H3K4me1_10384:10385	24.3625387137819	-0.455787659739383	0.487097698722767	-0.935721234024544	0.349416734888891	0.975357659640752
HS_H3K4me1_10386	34.3445423920116	-0.314500421478044	0.517038539641662	-0.608272686395895	0.543006633266173	0.999934738076535
HS_H3K4me1_10387:10388	19.0699033362908	-0.101937251626293	0.502147048747935	-0.203002789482614	0.839132851917244	0.999934738076535
HS_H3K4me1_10389	31.847807814995	-0.622655743393703	0.538301239217543	-1.15670501576176	0.247392899753199	0.928198122798829
HS_H3K4me1_10390:10391	44.0139284787483	0.143740432931977	0.44319847324881	0.324325198772247	0.745691843995852	0.999934738076535
HS_H3K4me1_10392:10393	22.4438372757517	-0.0961679000768594	0.455534279521901	-0.211110128040838	0.83280133729807	0.999934738076535
HS_H3K4me1_10394:10395	19.7577687610952	0.498582492808038	0.450695693869392	1.10625084639154	0.268617960495571	0.939811125482294
HS_H3K4me1_10396	31.6117195456364	-0.747396687040172	0.462655355054028	-1.61545020256578	0.106213236023107	0.732179283747586
HS_H3K4me1_10397	16.2563639807933	0.334514592702838	0.487695885894231	0.685908170189867	0.492771017769507	0.996678747412721
HS_H3K4me1_10398	17.4977709957927	0.0906801283581225	0.47111218205063	0.192480966982037	0.84736547530855	0.999934738076535
HS_H3K4me1_10406	25.3335390154864	0.351982148358891	0.467904850031165	0.752251549295647	0.451899798663638	0.992411321407848
HS_H3K4me1_10407	25.9794114817839	-0.633232028257409	0.454417089941135	-1.39350399066073	0.16346743910733	0.83871005469776
HS_H3K4me1_10408	31.4633292013682	-0.752927263489063	0.503762384335863	-1.49460794791514	0.135016790666764	0.792881297827768
HS_H3K4me1_10409:10410	22.923008065727	-0.563059564124497	0.518816136566011	-1.08527766281775	0.277798696018029	0.944720506116734
HS_H3K4me1_10411	22.5177836474988	-0.881897743074617	0.53804520087818	-1.63907742627425	0.101197135660804	0.723332146692344
HS_H3K4me1_10412:10413	18.4175918371718	-0.186199658237945	0.574778618058191	-0.323950217332361	0.745975724260619	0.999934738076535
HS_H3K4me1_10414	23.5983240954232	-0.283306576039306	0.471188986344902	-0.601258909375123	0.547667553355836	0.999934738076535
HS_H3K4me1_10415	13.7191315591361	0.0645665468057255	0.546245072422602	0.11820069427697	0.905908639861626	0.999934738076535
HS_H3K4me1_10416	18.6025073045255	0.565011414138897	0.479928674807369	1.17728205001645	0.239082948936437	0.920033961042407
HS_H3K4me1_10417	19.0875233574825	-0.861144256942445	0.587947737329622	-1.46466123137686	0.143013367169715	0.807768318897874
HS_H3K4me1_10418:10419	25.0915585894173	-0.225290198779031	0.50199418725262	-0.448790453156498	0.653582826258553	0.999934738076535
HS_H3K4me1_10420:10421	15.1142680380578	-0.140540292626058	0.51598942821865	-0.272370488502536	0.785337161960293	0.999934738076535
HS_H3K4me1_10422:10423	25.8628722211073	-0.415687208817548	0.462146397042232	-0.899470841876025	0.368401920089802	0.978435304416276
HS_H3K4me1_10424:10425	20.569771871989	0.358130480457133	0.532233000283052	0.672882892016603	0.501021796947069	0.996783617373859
HS_H3K4me1_10426:10427	16.1333173397685	-0.38135746679511	0.573805838770382	-0.664610641837188	0.506299560896232	0.997162292168647
HS_H3K4me1_10428	22.8680718736207	-0.326642915272772	0.522826771836783	-0.624763177534344	0.532126501378967	0.999614915793879
HS_H3K4me1_10429	16.9577314471891	-0.197370471379455	0.516547987599257	-0.382095131754878	0.702390802666598	0.999934738076535
HS_H3K4me1_10430:10431:10432	25.400100556987	-0.49099069103682	0.467439022840091	-1.050384471655	0.29354138209704	0.952528900831612
HS_H3K4me1_10433	24.1005843477682	-0.595703025691096	0.520407988574241	-1.14468462969437	0.252339820730914	0.932601051062374
HS_H3K4me1_10434:10435	22.8586842691867	-0.656808136297814	0.492395927911539	-1.33390245342527	0.182235827416315	0.862651617755705
HS_H3K4me1_10436	25.7476273952347	0.108353268369815	0.475231185367311	0.228001174388562	0.819645327536949	0.999934738076535
HS_H3K4me1_10437	21.2522411782686	-0.216281000977497	0.426483574698487	-0.507126214955412	0.612066262262385	0.999934738076535
HS_H3K4me1_10438	14.9743395005112	-0.533922462632365	0.550823524835784	-0.969316738589809	0.332387180260514	0.965212030122181
HS_H3K4me1_10439	29.6420641313926	0.32943555314744	0.444736630985504	0.740743015517823	0.458849272401423	0.992411321407848
HS_H3K4me1_10440	22.2457288617028	0.0078756874442537	0.457606263426393	0.0172106198575242	0.98626859002356	0.999934738076535
HS_H3K4me1_10441	22.373140869121	0.347685014609226	0.52067065701286	0.66776379641582	0.504284379696603	0.997162292168647
HS_H3K4me1_10442	33.7531757446926	0.597444339916811	0.671719829820135	0.889424896205294	0.373774769845611	0.979887220490094
HS_H3K4me1_10443	22.1109378410203	0.275466385211469	0.537061125274873	0.512914400703426	0.608011199531388	0.999934738076535
HS_H3K4me1_10444:10445	17.9965499772183	-0.245795617161849	0.440690312683162	-0.557751350750852	0.57701418722707	0.999934738076535
HS_H3K4me1_10446	29.8760953412376	-0.850429758136561	0.459914571816507	-1.84910374719733	0.0644428334161688	0.61378958944846
HS_H3K4me1_10447	28.202963158357	-0.113307775325003	0.503929911274734	-0.224848283044722	0.822097303203919	0.999934738076535
HS_H3K4me1_10448	27.7608500876783	-0.717340321110049	0.442577910403832	-1.62082269414555	0.105055669943937	0.731097955249099
HS_H3K4me1_10449:10450	20.2134793256878	-0.736874944510737	0.477370729711674	-1.54361149238413	0.1226824792396	0.766988438485992
HS_H3K4me1_1044:1045:1046:1047:1048:1049:1050	15.1245966946978	-0.701613865636183	0.584984660138371	-1.19937139115789	0.230383566671768	0.915374969945734
HS_H3K4me1_10451:10452	10.286209286656	-0.281470844052377	0.636749060701823	-0.442043595230656	0.658457659360174	0.999934738076535
HS_H3K4me1_10453	24.8510292342142	0.571821595589115	0.481280731901356	1.18812484624113	0.234784226826607	0.917957398368562
HS_H3K4me1_10454	32.1467574708997	-0.938857965559554	0.465970646651747	-2.01484357932363	0.0439210412286073	0.518523088325486
HS_H3K4me1_10455:10456:10457	24.5932031424597	-0.0835639905757879	0.481266874273818	-0.173633372755765	0.862153602719607	0.999934738076535
HS_H3K4me1_10458	22.9641485772707	-0.507897322072892	0.497142082827124	-1.02163413562699	0.306954095090793	0.955438067612105
HS_H3K4me1_10459	63.2393040009835	-0.314268547574766	0.534541645387597	-0.587921540419717	0.556584957414156	0.999934738076535
HS_H3K4me1_10460	25.2524129594016	-0.0334613823843627	0.504753193453016	-0.0662925620251225	0.94714490484416	0.999934738076535
HS_H3K4me1_10461	21.5104937900727	-0.0237800843284896	0.47799383654269	-0.0497497718809306	0.960321793310947	0.999934738076535
HS_H3K4me1_10462:10463	23.4100455032861	0.126268959265509	0.515295142841045	0.245042013338867	0.806423900857339	0.999934738076535
HS_H3K4me1_10464:10465	23.684788407709	0.091205081437526	0.44800502210065	0.203580488919242	0.838681341422695	0.999934738076535
HS_H3K4me1_10466	23.5353045030033	0.245999168440436	0.550956468032453	0.446494746343454	0.655239906725091	0.999934738076535
HS_H3K4me1_10467	26.9354415705129	0.0612819967076346	0.501530852548114	0.122189884024643	0.902748637801235	0.999934738076535
HS_H3K4me1_10468	28.3549004347668	-0.0183137306205337	0.553393733195625	-0.033093491165466	0.973600033206173	0.999934738076535
HS_H3K4me1_10469:10470:10471:10472:10473	47.3902583257578	-0.657820349182418	0.457363763333291	-1.43828698711981	0.150352642554761	0.821227565888806
HS_H3K4me1_10474	18.1905436093895	0.492346588961232	0.549909138372624	0.895323526388851	0.37061416746164	0.978435304416276
HS_H3K4me1_10475	43.4005655636191	-0.900859707631802	0.474099224863947	-1.9001501381706	0.0574134195652717	0.584626310864888
HS_H3K4me1_10476:10477	28.4267484384513	-0.204833772420371	0.543563103367683	-0.376835313418644	0.706295995730874	0.999934738076535
HS_H3K4me1_10478	36.8646428498666	0.387185189198252	0.456194080490185	0.848729095261863	0.396032052461051	0.985821252045014
HS_H3K4me1_10479	88.8294863296329	0.308239921363092	0.542061315304316	0.568644012513684	0.56959774997494	0.999934738076535
HS_H3K4me1_10495	31.3699847144719	1.00594626598761	0.51918102284268	1.93756362757586	0.0526764836061129	0.563758752179284
HS_H3K4me1_10497	27.7764487931068	-0.0741922027203534	0.468846633321208	-0.158244076948557	0.874264472899142	0.999934738076535
HS_H3K4me1_10498	59.8131307158799	0.442341883089464	0.712964157703191	0.620426536608047	0.534977006054647	0.999614915793879
HS_H3K4me1_10499	29.849373513703	-0.0434528398322128	0.46788697867384	-0.0928703764216174	0.926006540201735	0.999934738076535
HS_H3K4me1_10500	26.821765470104	0.623746090972838	0.617550431981787	1.01003263647824	0.312479654091841	0.957332948616891
HS_H3K4me1_10501:10502	20.270273569394	0.341967167896752	0.467072763938725	0.732149665531802	0.464077222651614	0.992915721304235
HS_H3K4me1_10503:10504	23.5218793456798	-0.475540036795202	0.477204814915227	-0.996511397060566	0.319001732287086	0.960792859203186
HS_H3K4me1_10505	24.2470178519722	-0.0504833071685142	0.481148987525887	-0.104922401329584	0.916437383386209	0.999934738076535
HS_H3K4me1_10506	206.174009433859	0.151227805506758	0.65204000927515	0.231930254824198	0.816592185196375	0.999934738076535
HS_H3K4me1_1051:1052	19.8957845863956	-0.0664002623273964	0.459768601222084	-0.144421046045558	0.885167998681685	0.999934738076535
HS_H3K4me1_10525	28.851223591963	-0.234549912076835	0.428410504117151	-0.547488704928431	0.584043028283961	0.999934738076535
HS_H3K4me1_10526	37.0142176165474	1.10382713720411	0.923924413847113	1.19471584543145	0.232198069424214	0.915936758046507
HS_H3K4me1_10527	32.5399054171839	0.606553498642221	0.507485588233512	1.19521324882062	0.232003723465652	0.915693935903228
HS_H3K4me1_10528	28.9187824253339	0.0464446830530068	0.546414237235087	0.0849990353253272	0.932262157634279	0.999934738076535
HS_H3K4me1_10529	59.7911309380831	0.462123478010504	0.654143749836519	0.706455543030101	0.479904890258401	0.995240437072008
HS_H3K4me1_10530	31.6667273532868	-0.283057616599425	0.617646994311299	-0.458283808075591	0.646748555502695	0.999934738076535
HS_H3K4me1_10531	52.1184493905699	0.27936361343945	0.464077343985877	0.601976409880401	0.547189840237565	0.999934738076535
HS_H3K4me1_10532	48.5881749460087	1.92860339052355	1.00168477719747	1.92535958859176	0.0541843875679235	0.569066036376247
HS_H3K4me1_10533	20.4142309913869	-0.953452315389259	0.561416629874491	-1.69829724424517	0.0894516745874412	0.688234896937622
HS_H3K4me1_10534	36.9418778609439	1.16504297624395	0.553472605041634	2.10496954254188	0.0352939593859682	0.465414681903846
HS_H3K4me1_10535:10536:10537	48.0037589629385	1.75702158708754	0.485322026999823	3.6203211256434	0.000294237607577595	0.0211163130512942
HS_H3K4me1_10538	47.5054205056339	0.571366756184107	0.419996155798443	1.36040949017235	0.173700376980549	0.850685583611253
HS_H3K4me1_10539:10540	28.5864492987274	0.36908070152841	0.483631931331197	0.763143782736835	0.445377651297213	0.992411321407848
HS_H3K4me1_10541:10542	32.4800873593016	-0.308628546830214	0.474638679343843	-0.65023892965671	0.515537898247003	0.998564207851974
HS_H3K4me1_10543	36.1651863824888	0.324928851610516	0.535860039715085	0.606368879051477	0.544269829284711	0.999934738076535
HS_H3K4me1_10544	29.733832574666	0.796626641838793	0.505376132757923	1.57630443980697	0.114955658941553	0.754945541803052
HS_H3K4me1_10545	28.041594525245	0.485236532090794	0.433763159851379	1.11866699849994	0.263282229145888	0.939155514342515
HS_H3K4me1_10547	20.2620810820109	0.30333270850257	0.52316392767442	0.579804326056942	0.562046579942651	0.999934738076535
HS_H3K4me1_10549	12.6795690047035	-1.12664272073353	0.609579272969517	-1.84823003453707	0.0645690722532583	0.614120220380319
HS_H3K4me1_10550	20.7438962233093	-0.225306846671138	0.547211414275084	-0.411736379749337	0.680532656973972	0.999934738076535
HS_H3K4me1_10552	37.5645492088859	0.448390855498167	0.50831659537473	0.882109416804727	0.377717640333249	0.982221417149387
HS_H3K4me1_10553	30.1818756858117	0.0923999195057559	0.435180943134528	0.212325288971104	0.831853267435308	0.999934738076535
HS_H3K4me1_1055:1056:1057:1058	34.8559389816334	0.0844359131095744	0.422775853348983	0.199717917758837	0.841701199741083	0.999934738076535
HS_H3K4me1_10567:10568	19.5672810450198	0.745320948631592	0.539320300820485	1.38196345937231	0.166982921091631	0.84493281941867
HS_H3K4me1_10569	45.244946965077	0.444423728277	0.48070291987773	0.924528871990296	0.355211026458222	0.976122578608031
HS_H3K4me1_10570	10.5420013468792	-0.563825349055849	0.681346530184507	-0.827516284412818	0.4079444960235	0.990437099332976
HS_H3K4me1_10574:10575	19.5965309340801	-0.304685105322027	0.516181877107369	-0.590266955960273	0.555011689279772	0.999934738076535
HS_H3K4me1_10576	18.962557265304	-0.287813087749883	0.495641870935987	-0.580687598500036	0.561451021435346	0.999934738076535
HS_H3K4me1_10577:10578	33.2063177339138	-1.2227368780921	0.385062611654946	-3.17542353134972	0.00149617949792781	0.0622296971832429
HS_H3K4me1_10579:10580	68.3473260481652	0.122564523270239	0.580716406032699	0.211057449035352	0.832842443025391	0.999934738076535
HS_H3K4me1_10581	5.27191805793958	-2.14316819995503	1.25921492572467	-1.7019876084471	0.0887576912040001	0.686780278456907
HS_H3K4me1_10582	23.2877150379989	-0.369620498975659	0.484296793237611	-0.763210709087458	0.44533774310333	0.992411321407848
HS_H3K4me1_10583	33.206904245067	-0.977780240177429	0.526589094320145	-1.85681824922675	0.0633370164594144	0.61133548311648
HS_H3K4me1_10584:10585	40.1683807732676	-1.20664085781442	0.443087780342436	-2.7232546491846	0.0064642210319788	0.167029367909993
HS_H3K4me1_10586	103.007288238696	0.231103709024237	0.677566760167213	0.341078876075923	0.733044203211068	0.999934738076535
HS_H3K4me1_10588	27.1822240789199	0.0608613981732343	0.460106627786227	0.132276725649585	0.894765415838106	0.999934738076535
HS_H3K4me1_10589	51.2352708381588	-0.0914365710398259	0.58596485013829	-0.156044464131674	0.875997973170025	0.999934738076535
HS_H3K4me1_10590	35.3756110856698	-0.117529896632042	0.447689616401892	-0.262525402256672	0.792916403760873	0.999934738076535
HS_H3K4me1_10593	18.370265427004	-0.646445765832867	0.470680994499896	-1.373426531742	0.169619786337554	0.847475100900853
HS_H3K4me1_10594	64.4640716601088	1.05831311604092	0.616549579682731	1.71650934639436	0.0860688588028217	0.679454763184742
HS_H3K4me1_10595:10596	59.5435491799222	-0.366634776378274	0.486734407800214	-0.753254280985132	0.451297126485273	0.992411321407848
HS_H3K4me1_10600	29.1214847344841	-0.437315312328082	0.489931859214751	-0.892604357326341	0.37206908491034	0.978525173969525
HS_H3K4me1_10601	22.7999414364378	0.478924593455582	0.547106942848238	0.875376559767823	0.381369049526677	0.982949732061421
HS_H3K4me1_10602	14.284929068159	-0.931870856194855	0.595069340471755	-1.56598700826376	0.117351658665875	0.757928028556867
HS_H3K4me1_10603	19.5239812713257	-0.650957694484772	0.588484586367948	-1.10615929382688	0.268657578239757	0.939811125482294
HS_H3K4me1_10604	24.4112973051677	0.042799527730038	0.495608329216287	0.0863575634366709	0.931182180328091	0.999934738076535
HS_H3K4me1_10605	11.4118509799481	-0.38134691459082	0.653118953020455	-0.583885849319207	0.559297114240908	0.999934738076535
HS_H3K4me1_10606	32.8186999628818	-1.00310914637806	0.508658621845788	-1.97206751895414	0.0486018992917273	0.543802424735377
HS_H3K4me1_10607:10608	26.9307226471493	-0.857209904500928	0.5017659989554	-1.7083857939468	0.0875647814514524	0.681678209972296
HS_H3K4me1_10609:10610:10611	38.8082508052414	-1.50945041841896	0.439095469532799	-3.43763605674416	0.000586815830509641	0.0341345382375198
HS_H3K4me1_10612	30.333410289456	-0.568577524238601	0.498215936237973	-1.14122709227635	0.253775432899616	0.934753743513086
HS_H3K4me1_10619	60.2585654427921	0.908920128054208	0.534326817040224	1.7010565426773	0.088932370194251	0.686970224876685
HS_H3K4me1_10620	24.5861998125884	0.895091734320512	0.916283277112088	0.976872280307933	0.328632386516559	0.965212030122181
HS_H3K4me1_10621	20.353740895957	-0.745698517908208	0.482248026597829	-1.54629667055141	0.122032935700697	0.765640731700455
HS_H3K4me1_10622	19.3724255912963	0.0984139515050224	0.447257189922996	0.220038836093314	0.825840908991357	0.999934738076535
HS_H3K4me1_10623	151.846205516238	0.2487103515929	0.64245501133548	0.387124930469298	0.698663721950271	0.999934738076535
HS_H3K4me1_10624	204.440905056631	0.170108813213444	0.726902617280604	0.234018710580289	0.814970452990491	0.999934738076535
HS_H3K4me1_10625:10626:10627:10628:10629:10630	162.369329873883	0.360399911919625	0.611875872750998	0.589008208967719	0.555855766868177	0.999934738076535
HS_H3K4me1_10631	12.6833338952588	0.25308723221767	0.520103603465017	0.486609265022508	0.626535256523126	0.999934738076535
HS_H3K4me1_10632:10633	22.3541501236704	-0.139481450582783	0.473244408185068	-0.294734492727988	0.768196711601225	0.999934738076535
HS_H3K4me1_10636	25.0067972477843	0.173294057213724	0.529857806702044	0.32705766532411	0.743624270666479	0.999934738076535
HS_H3K4me1_10637	22.9066905862164	-0.154421550649799	0.475027544045825	-0.32507915085215	0.745121167959644	0.999934738076535
HS_H3K4me1_10638	21.4374972305007	-1.77031020732099	0.490817876853389	-3.60685763662555	0.000309927589139096	0.0216851754587214
HS_H3K4me1_10639	25.5659339965518	-0.13273465920002	0.468811835409733	-0.283129923723049	0.77707724386239	0.999934738076535
HS_H3K4me1_10640	17.2614528315445	-0.0256877237442087	0.568589296410691	-0.0451779938637017	0.96396543468991	0.999934738076535
HS_H3K4me1_10641	19.7811646738805	0.240888324920226	0.495339504050801	0.486309537095836	0.626747718368727	0.999934738076535
HS_H3K4me1_10642	15.5855305754957	-0.0808419937758884	0.539723138329597	-0.14978419125422	0.880934882193339	0.999934738076535
HS_H3K4me1_10643	17.8247356904836	-0.762191488091949	0.509753564171822	-1.49521561331357	0.134858180017973	0.792881297827768
HS_H3K4me1_10644	20.7335442894363	-0.422100607316981	0.569882802095769	-0.740679672670744	0.458887687247017	0.992411321407848
HS_H3K4me1_10645	27.6802571232095	0.130128404894843	0.454032102660673	0.286606176374484	0.774413884694821	0.999934738076535
HS_H3K4me1_10646	21.0603780041686	-0.543182930926083	0.516868618526983	-1.05091102739821	0.29329945522405	0.952528900831612
HS_H3K4me1_10647	25.7300018163453	0.218068163826681	0.443052268328037	0.492195118760171	0.622581414819721	0.999934738076535
HS_H3K4me1_10649	35.3403675702138	1.77976293280586	0.623672351748462	2.85368259121364	0.00432156854990057	0.127331602599776
HS_H3K4me1_10651:10652:10653	125.308712268264	0.188653487099369	0.663012953459351	0.284539670175441	0.775996837380484	0.999934738076535
HS_H3K4me1_10665	14.36499820571	-0.0346658086561138	0.608872049445186	-0.0569344720088594	0.95459739414661	0.999934738076535
HS_H3K4me1_10666	26.1687537924454	-0.493104389911906	0.493167422679974	-0.999872187891639	0.317372365392657	0.958857606299725
HS_H3K4me1_10667	23.5950798803598	0.431600353741777	0.469053980614857	0.920150710960848	0.357494007269772	0.976474751106153
HS_H3K4me1_10668	16.2640038331248	-0.74124903226075	0.584432265270257	-1.26832325371012	0.204682536157228	0.886187233817464
HS_H3K4me1_10669	17.0036030202847	-0.29383920397641	0.505629240959168	-0.581135702157975	0.561148998169375	0.999934738076535
HS_H3K4me1_10670	19.8443939775986	-0.41177023655325	0.51411453024392	-0.80093094501314	0.423171624232967	0.992411321407848
HS_H3K4me1_10682	18.3090592658724	-0.68009046152502	0.521954927494288	-1.30296779606983	0.19258575626848	0.875646577348695
HS_H3K4me1_10683	22.1444576405223	-0.349655426215065	0.488638459203711	-0.715570826710747	0.47425639269938	0.994616985075648
HS_H3K4me1_10688	23.8310870119127	-1.01443744335642	0.54414907060128	-1.86426385371838	0.0622846602191817	0.607855578407464
HS_H3K4me1_10689	22.0724461763317	-0.975364514924415	0.557877262000204	-1.74834964850039	0.0804035010319343	0.662132624006424
HS_H3K4me1_10690	26.838099940109	-0.15083396693044	0.436564569886659	-0.34550207995486	0.729716946862372	0.999934738076535
HS_H3K4me1_10691	18.1977593758208	-0.719846247321508	0.566187408755902	-1.2713921860312	0.203589161098646	0.885459435603505
HS_H3K4me1_10692	20.2607435309352	-0.581752156553032	0.488626429435145	-1.19058675812019	0.233815852558028	0.916979394593857
HS_H3K4me1_10693	19.2409359959391	0.0125877116156258	0.508608375112774	0.0247493203642875	0.980254915150593	0.999934738076535
HS_H3K4me1_10694	17.5930490878972	-0.104354203386704	0.472488898824497	-0.220860645924859	0.825200940721849	0.999934738076535
HS_H3K4me1_10695	22.6364238793269	-0.855707361160924	0.469078994717208	-1.82422869239072	0.0681175055695856	0.623274061878304
HS_H3K4me1_10696	19.7850403385185	-0.51314577726833	0.566363506149572	-0.906036091126275	0.36491674990003	0.977532377726546
HS_H3K4me1_10697:10698	19.8539461918747	-0.381542243191365	0.504232651045972	-0.756678970312415	0.449242216807577	0.992411321407848
HS_H3K4me1_10709	8.49727722427722	-1.11693076413695	0.862006689043985	-1.29573329109045	0.195067387673008	0.876788820240814
HS_H3K4me1_10710	37.368668580403	-0.940658923689602	0.474973660688808	-1.9804443941701	0.0476536157256576	0.539283070444214
HS_H3K4me1_10711	24.538526157869	-0.436126840828738	0.530153681821544	-0.822642293702947	0.410711440028513	0.991639320836356
HS_H3K4me1_10712	29.3684516901421	-0.681336608778325	0.482625851673585	-1.41172837388565	0.158029955447858	0.830409794807346
HS_H3K4me1_10713	26.0907705095043	0.0708631707015394	0.489292472091712	0.144827837629713	0.88484680269024	0.999934738076535
HS_H3K4me1_10714	18.5867236180433	-0.818169132311167	0.537597666397255	-1.52189859341128	0.128034491685612	0.779996617448242
HS_H3K4me1_10715:10716	27.9000499834693	-0.685962867919698	0.505317713599546	-1.35748826818944	0.174626118644704	0.85185469213829
HS_H3K4me1_10721	24.1222036001278	0.118351696697612	0.461318609952025	0.256550882935159	0.797525495799294	0.999934738076535
HS_H3K4me1_10734:10735:10736	32.379205262842	0.0972139815035933	0.419660252999005	0.231649246763009	0.816810454307544	0.999934738076535
HS_H3K4me1_10737	43.191749707605	-0.626007254599485	0.514636497370728	-1.21640664390837	0.223830054299287	0.90887602256406
HS_H3K4me1_10738	33.9080904567792	-0.102040672767465	0.463707541279614	-0.220053942806022	0.825829143890017	0.999934738076535
HS_H3K4me1_10739	25.6621399891624	0.165712465565219	0.482982839114882	0.343102181164251	0.73152159028622	0.999934738076535
HS_H3K4me1_10740	30.0458811987259	0.197548727604857	0.444392508120197	0.444536584202326	0.65665468491922	0.999934738076535
HS_H3K4me1_10741:10742	22.5360990572436	0.0630296216815177	0.567825262855996	0.111001791932428	0.911614925758654	0.999934738076535
HS_H3K4me1_10743:10744:10745:10746	37.4416302066529	-0.504656275502717	0.483368672866942	-1.04404009575034	0.296466839255712	0.952528900831612
HS_H3K4me1_10747	30.7193098132932	-0.717470232641126	0.50887052185489	-1.40992689068698	0.158561271518683	0.831548898238875
HS_H3K4me1_10748:10749	22.8276793563852	-0.0913549419275591	0.475765908843482	-0.192016578383327	0.847729219388152	0.999934738076535
HS_H3K4me1_10750	20.5678918959167	-0.546405962475157	0.59829336495986	-0.913274314034581	0.361098287996233	0.976602801900279
HS_H3K4me1_10751:10752:10753:10754	30.1285387239817	0.421129058293341	0.488043685841671	0.862892135500266	0.388196775084214	0.985372840174008
HS_H3K4me1_10755:10756:10757	23.5967962179416	0.183643669907631	0.588334656216316	0.312141513282043	0.754932978464655	0.999934738076535
HS_H3K4me1_10758:10759	30.2115137020852	0.341985088938537	0.432694554336542	0.790361435130397	0.429316717616093	0.992411321407848
HS_H3K4me1_10760	31.7428390658094	-0.883839646242331	0.505109130795115	-1.74979938464197	0.0801529369151596	0.662132624006424
HS_H3K4me1_10761:10762:10763:10764:10765:10766:10767	58.1831169290628	-0.543630086526888	0.408585913020641	-1.33051598012246	0.183348324790948	0.863583090819545
HS_H3K4me1_10768:10769:10770:10771:10772:10773:10774:10775:10776:10777	82.8441720678648	-0.464558149214175	0.468129767955658	-0.992370451558591	0.321016847572454	0.962912855443227
HS_H3K4me1_10778	30.7425994861478	-0.0903607844618458	0.591722843115852	-0.152707953585213	0.878628588282529	0.999934738076535
HS_H3K4me1_10779:10780:10781:10782	50.9813367393719	-0.792951173420725	0.418037629920746	-1.89684161583984	0.057848844963677	0.5868221922558
HS_H3K4me1_10783:10784	17.660281243198	-0.807530775465786	0.567189636465883	-1.42374035692445	0.154521646669303	0.826288389318896
HS_H3K4me1_10785	25.5558151412839	0.217309789372047	0.515916007700336	0.421211565697858	0.673600599614743	0.999934738076535
HS_H3K4me1_10786:10787:10788:10789	36.0670106961657	-0.485504280416776	0.438919616187364	-1.10613484226124	0.26866815989884	0.939811125482294
HS_H3K4me1_10790:10791	20.2272559870003	0.140826519442743	0.480477291913256	0.293097138643063	0.769447903815345	0.999934738076535
HS_H3K4me1_10792:10793	17.668216192231	-0.277369128254533	0.511687761123792	-0.542067153698112	0.587772245199272	0.999934738076535
HS_H3K4me1_10794:10795	34.2200717345484	-0.061890643611692	0.487122090105268	-0.127053658351477	0.898897929402584	0.999934738076535
HS_H3K4me1_10796	30.4978235629035	-0.247518022940645	0.491635153788016	-0.503458756017617	0.614641770830527	0.999934738076535
HS_H3K4me1_10797	24.0180089484387	-0.237612712014589	0.536414262440394	-0.442964940815667	0.657791093600318	0.999934738076535
HS_H3K4me1_10798:10799	23.0983414872962	0.485390119616637	0.515455309546953	0.941672557497291	0.346360309168157	0.973560279277466
HS_H3K4me1_10800:10801	22.0148387949885	-0.483441922470763	0.546838839834092	-0.88406654256204	0.376660292880419	0.9819999104846
HS_H3K4me1_10802	22.290985663161	-0.871647683088439	0.532662737706249	-1.63639695699746	0.101756535648054	0.725214824349342
HS_H3K4me1_10803:10804	64.4896628689735	0.296178429605066	0.564554065907319	0.524623676439324	0.599844824319102	0.999934738076535
HS_H3K4me1_10805:10806	2.65012453186796	-1.23953046727273	1.76585744684322	-0.701942543260562	0.48271499608445	0.995240437072008
HS_H3K4me1_10807	21.5858997794374	-0.154171309007179	0.495053283444624	-0.311423667235256	0.755478563982544	0.999934738076535
HS_H3K4me1_10808:10809:10810	30.3793993481987	0.0819970358928559	0.445899018306317	0.183891492303145	0.854098579153671	0.999934738076535
HS_H3K4me1_10811	21.823210965591	-0.329004336972	0.573254630500644	-0.573923557642558	0.566019530842438	0.999934738076535
HS_H3K4me1_10812:10813	26.2051378024409	-0.473158294286109	0.45513885379444	-1.03959108377903	0.298529921085712	0.952803769577277
HS_H3K4me1_10814	23.5473152825426	0.185678028855591	0.587069656432821	0.316279383240171	0.751790458375967	0.999934738076535
HS_H3K4me1_10815	29.3227772676446	-0.973420449009506	0.489639980141168	-1.98803302117784	0.0468080380533387	0.53601101873538
HS_H3K4me1_10816:10817	26.3278732505101	0.124857082437258	0.454728550802145	0.274574979329996	0.783642791339194	0.999934738076535
HS_H3K4me1_10818:10819:10820	27.406745083961	1.20836840611147	0.46702688541722	2.58736369113304	0.0096713452235651	0.217059958689557
HS_H3K4me1_10821	33.6200421379325	-0.0612793196500907	0.515421413632406	-0.118891683638497	0.905361170523792	0.999934738076535
HS_H3K4me1_10822	28.940779361722	-0.259877695259779	0.444668150082236	-0.584430648364893	0.558930611788577	0.999934738076535
HS_H3K4me1_10823:10824:10825	55.7807287988114	0.50016299326536	0.514104746479887	0.972881492905897	0.330612204073914	0.965212030122181
HS_H3K4me1_10826:10827:10828:10829:10830	44.4612183571297	-0.253510699016807	0.40965390341769	-0.61884116543697	0.536021000412846	0.999614915793879
HS_H3K4me1_10831	22.574330223222	0.652624582003576	0.455780134508646	1.43188465795495	0.152176833651244	0.82439795776131
HS_H3K4me1_10832	16.641574320582	-0.0853572450091792	0.579055877912926	-0.147407613435909	0.882810296516898	0.999934738076535
HS_H3K4me1_10876	35.6226322980331	-0.995470160195177	0.503682361133435	-1.97638479528065	0.0481112122964452	0.540413907850318
HS_H3K4me1_10877	11.9769517877639	1.40477146182319	0.65494095943389	2.14488259069555	0.0319622355148437	0.443128702169525
HS_H3K4me1_10899	24.5169774012686	0.130222031278568	0.531893537169868	0.244827248647279	0.806590194495431	0.999934738076535
HS_H3K4me1_10900	19.7762272882395	-0.841548468242865	0.526855051559685	-1.59730549370566	0.110197626822628	0.743147367444
HS_H3K4me1_10902	21.4849096292772	0.101122468717913	0.409058098078761	0.247208084115335	0.804747189217483	0.999934738076535
HS_H3K4me1_10903	42.5389425156637	0.220041343120185	0.549441767614093	0.400481645353786	0.688801799759694	0.999934738076535
HS_H3K4me1_10906	87.3023641075379	0.33968992662927	0.602125739538205	0.564151147050767	0.572651271896583	0.999934738076535
HS_H3K4me1_10918:10919:10920	32.8149439291635	0.668791851798698	0.609258717729712	1.0977140455057	0.272329374646596	0.939811125482294
HS_H3K4me1_10921	6.00957248233799	-1.88673238462824	1.11953153418477	-1.68528739657356	0.0919331361739273	0.696205592874377
HS_H3K4me1_10923	27.1754837189792	0.527796310099643	0.445188639911184	1.18555655464376	0.235797467989861	0.918140746142802
HS_H3K4me1_10924	33.5883365167405	0.975365276742478	0.585076002711116	1.66707448643056	0.0954995946296795	0.708075924282268
HS_H3K4me1_10939	20.7521467576028	0.378158650415748	0.445413711840914	0.84900540859598	0.395878282714531	0.985821252045014
HS_H3K4me1_10941	7.41413973811713	-1.36031271550141	0.877388437023455	-1.55041103586489	0.121042891420576	0.76487927346899
HS_H3K4me1_10942	25.9892390321651	1.9136692700223	0.561812471872379	3.40624205732656	0.000658637554014671	0.0368274922003777
HS_H3K4me1_10946	19.4853109677731	-0.335054726022749	0.452892457833257	-0.739810787809824	0.459414812268652	0.992411321407848
HS_H3K4me1_10947:10948	11.2585834442575	-0.482734602478551	0.582026782845995	-0.829402729747376	0.406876557361571	0.99030803249837
HS_H3K4me1_10959	59.2788830999284	0.0184960709476092	0.634585414188928	0.0291467004032062	0.976747590067067	0.999934738076535
HS_H3K4me1_10960	26.8365429809621	-0.291708946215644	0.469571296909857	-0.621223972025791	0.534452268897921	0.999614915793879
HS_H3K4me1_10961	30.2020393569514	0.0833390544684754	0.462776965115823	0.180084707646625	0.857086067868934	0.999934738076535
HS_H3K4me1_10962	93.8914840776251	0.431684641581826	0.632123824090564	0.68291152006949	0.494662754039319	0.996678747412721
HS_H3K4me1_10963	22.9893813196682	-0.887157262447674	0.459954637410633	-1.92879295106584	0.0537565712762252	0.568290495818286
HS_H3K4me1_10964	26.4493401919501	0.19596819587677	0.521700519915909	0.375633506955978	0.70718937706834	0.999934738076535
HS_H3K4me1_10965	21.3412774034694	-0.289369031326722	0.62019128455163	-0.466580293104123	0.640800189106902	0.999934738076535
HS_H3K4me1_10966:10967	18.1596421363827	-0.307420941205335	0.489117540036337	-0.628521604811998	0.529662298106096	0.999614915793879
HS_H3K4me1_10970	34.0200427710831	-0.933521923415878	0.405304671836558	-2.3032597161681	0.0212642347266691	0.355269111415783
HS_H3K4me1_10974	27.9710394660841	1.79123774675691	1.01169463241351	1.77053202554185	0.0766385542418728	0.648347751282184
HS_H3K4me1_10975	20.322921913544	-1.01076759446385	0.607253079428345	-1.66449150890327	0.0960142465225302	0.70869688433034
HS_H3K4me1_10976	22.0737210039797	-0.799317868539526	0.513073752879377	-1.55790052415222	0.119256830955564	0.761344689896863
HS_H3K4me1_10978	16.152386314311	-0.90724612789802	0.613130183419932	-1.47969575211183	0.138954459767504	0.80035907680484
HS_H3K4me1_10979	17.4890253989191	-0.616882237214835	0.451012091308607	-1.3677731686194	0.171383088806561	0.849412165438786
HS_H3K4me1_10984:10985	7.4978226172238	-0.566117043181952	0.854597406819666	-0.662437117950923	0.507691122160809	0.997162292168647
HS_H3K4me1_10986	18.1703836098475	-0.544763867059888	0.543082799079203	-1.00309541746403	0.315814825515231	0.958857606299725
HS_H3K4me1_10987	14.835816342029	-0.67549961615642	0.605177009431627	-1.11620171557878	0.264335800323957	0.939155514342515
HS_H3K4me1_10988	20.9462859299084	0.0788936126859493	0.493761627076628	0.159780769423189	0.873053773220794	0.999934738076535
HS_H3K4me1_10989	21.7729135090034	-0.96575837309011	0.540963360443979	-1.78525653252652	0.0742197159457882	0.64109010021753
HS_H3K4me1_10990	22.657606684979	-0.686379541090883	0.569815795488537	-1.2045639073631	0.228371697090514	0.912898319553864
HS_H3K4me1_10991	23.5692799834226	-0.339913487730019	0.600059162115331	-0.566466623943803	0.571076615488349	0.999934738076535
HS_H3K4me1_10992	23.8907570688284	0.123212487110484	0.598626314527729	0.205825377402076	0.836927317299431	0.999934738076535
HS_H3K4me1_10993	28.2030501136527	-0.301965739273373	0.442993748170141	-0.681647857381041	0.495461645828402	0.996678747412721
HS_H3K4me1_10994	21.8446087021731	-1.1006468489952	0.52174983916085	-2.10952982901808	0.034898874069069	0.463560223569399
HS_H3K4me1_10995:10996	17.1427935956951	0.448152670160215	0.55955936940045	0.800902807936889	0.423187914419479	0.992411321407848
HS_H3K4me1_11016	63.5691000852111	0.230841816417918	0.691433732421147	0.333859639172644	0.73848547723182	0.999934738076535
HS_H3K4me1_11020	27.8389154993719	2.65280815829573	0.590085122112144	4.49563640716835	6.93621743961475e-06	0.00173997904563336
HS_H3K4me1_11023	65.5836192429886	-0.561144779764128	0.641805123510941	-0.874322686447925	0.381942547978476	0.982949732061421
HS_H3K4me1_11024:11025	17.2111111629181	-0.934841516973793	0.524247239307503	-1.78320732448426	0.0745525606137873	0.641524262677694
HS_H3K4me1_11026	16.3974646479868	-0.324628423873856	0.554573217192873	-0.585366212809651	0.55830150213741	0.999934738076535
HS_H3K4me1_11027:11028:11029:11030:11031:11032	48.6003837773644	0.170330736908936	0.416056896278247	0.409392894175281	0.682251353516073	0.999934738076535
HS_H3K4me1_11033:11034	23.1365189391511	0.134963012577695	0.478156840220192	0.282256785274774	0.777746619225822	0.999934738076535
HS_H3K4me1_11035:11036:11037:11038	34.1649365236444	-0.505919751656308	0.478013566905187	-1.05837948268246	0.289882469518452	0.952528900831612
HS_H3K4me1_11039:11040	34.7121454291241	-0.09052496172321	0.445515159337771	-0.203191653136493	0.838985236589696	0.999934738076535
HS_H3K4me1_11041	28.1080307585155	-1.07951157921637	0.472460080462671	-2.28487363029534	0.022320238663181	0.363677934700084
HS_H3K4me1_11042	32.9212808114436	0.0354718710144934	0.4370818126015	0.0811561359722697	0.935317782820257	0.999934738076535
HS_H3K4me1_11043	29.6055197688243	-0.552180862888597	0.56401098551745	-0.979025013816	0.327567620263384	0.965181790220788
HS_H3K4me1_11044	26.2097736350254	-0.0410997233231142	0.491963285749437	-0.0835422571432429	0.933420378465338	0.999934738076535
HS_H3K4me1_11045	21.9698335474923	-0.0485337849640575	0.598588662710819	-0.0810803611686585	0.935378043775957	0.999934738076535
HS_H3K4me1_11046:11047:11048	94.6454864241402	0.260480827423645	0.492340640300906	0.529066272620609	0.596759477195809	0.999934738076535
HS_H3K4me1_11077	15.7698292468265	0.767652664401921	0.526597104871586	1.45776089025237	0.144906461810273	0.812061390840781
HS_H3K4me1_11078	19.2053168314932	-0.783906752154711	0.638147509853732	-1.22840995232339	0.219293113718416	0.904355263342359
HS_H3K4me1_11079	20.9384021406044	-0.558296151337782	0.498177011919512	-1.1206782689282	0.262424835501039	0.939155514342515
HS_H3K4me1_11081	23.4855329273048	-0.433915476191043	0.487356845040821	-0.890344478807306	0.373280944879336	0.979115147912035
HS_H3K4me1_11083:11084	39.1740117148566	-0.0369398965426814	0.545303768594066	-0.0677418691565657	0.945991119075456	0.999934738076535
HS_H3K4me1_11087	86.6394511755173	0.308126329553329	0.646839448851695	0.47635673751861	0.633820250432637	0.999934738076535
HS_H3K4me1_11089	130.717499119639	0.108905132653096	0.615437231781141	0.17695571055705	0.859543178340316	0.999934738076535
HS_H3K4me1_11090	15.7718093428698	-0.935223539680938	0.524499284270453	-1.78307877194109	0.0745734814749042	0.641524262677694
HS_H3K4me1_11097	31.3677273246892	0.82043647899125	0.502484566286729	1.6327595592719	0.102519575547235	0.726333069494735
HS_H3K4me1_11098	173.312982375385	0.0153613055115085	0.716518586659089	0.0214388095403549	0.982895615135971	0.999934738076535
HS_H3K4me1_11104	17.5951423744952	-0.977779315626958	0.455331443679032	-2.14740125945751	0.0317613504774742	0.44259946732313
HS_H3K4me1_11110	40.9144422185009	-0.0128281204832238	0.601379025055909	-0.021331173766879	0.982981476422581	0.999934738076535
HS_H3K4me1_11111	20.3374332835736	-0.834330428345678	0.519860427395046	-1.60491236566399	0.108513091827358	0.738065569582118
HS_H3K4me1_11112	35.5812535734195	2.17057443330757	0.918021831020114	2.36440393895165	0.0180591100573029	0.319181963691201
HS_H3K4me1_11116	91.5811964083995	0.52941870630168	0.530918305596131	0.997175461311759	0.318679349652988	0.960538304593576
HS_H3K4me1_11117	28.7011519601157	0.693315949344112	0.589691804604628	1.17572593671869	0.239704410695176	0.920212474922257
HS_H3K4me1_11124	280.069606155841	-0.282739889235608	0.74161358384595	-0.381249609492508	0.703018040771432	0.999934738076535
HS_H3K4me1_11125	114.908158659253	-0.867594028024979	0.705853375601282	-1.22914199749476	0.219018571326546	0.904080431039746
HS_H3K4me1_11126	55.1882771684387	-0.616155373942709	0.576933847999397	-1.0679827090737	0.285528311515268	0.951084876718377
HS_H3K4me1_11127:11128:11129	81.95363204496	-0.526122709981375	0.603934613942298	-0.871158396679747	0.383667672354725	0.982949732061421
HS_H3K4me1_11130	20.5067601834297	-1.69686835335031	0.574139482208338	-2.95549845626984	0.00312164259277245	0.104993571116126
HS_H3K4me1_11133	23.7076972032436	0.540173424401819	0.439158680621524	1.23001877962957	0.218690072509013	0.90352558878947
HS_H3K4me1_11134	12.8349052195477	-0.62833252571507	0.679547004867952	-0.924634383219991	0.355156121676467	0.976122578608031
HS_H3K4me1_11136	71.1811927268516	1.3467962198927	0.701355578407651	1.92027590762228	0.054823057884057	0.570596817782536
HS_H3K4me1_11137	127.555232357961	0.280461791346581	0.724776812184087	0.386962974852107	0.698783618521599	0.999934738076535
HS_H3K4me1_11138	22.6893408668006	-0.239663228669331	0.492740406731786	-0.486388421560458	0.62669179819016	0.999934738076535
HS_H3K4me1_11139:11140	54.7805384928567	-0.232858871247972	0.647106098636204	-0.359846510083476	0.718961919750084	0.999934738076535
HS_H3K4me1_11143:11144	55.4118610176955	0.289620255391175	0.539311338414388	0.537018665772312	0.591254720717233	0.999934738076535
HS_H3K4me1_11145	15.9338964379566	-0.994068692176813	0.515324942546818	-1.92901334692625	0.0537292053062808	0.568290495818286
HS_H3K4me1_11146	17.7803211715358	0.618907309895119	0.553956244928666	1.11724944986371	0.263887682618671	0.939155514342515
HS_H3K4me1_11153	59.5918095277382	0.270046983893682	0.555810680789552	0.485861451079114	0.627065401455308	0.999934738076535
HS_H3K4me1_11154	27.8433007852702	0.00791921778958166	0.438835939985558	0.0180459644892401	0.985602185011288	0.999934738076535
HS_H3K4me1_11155	24.1429417371096	-0.434161272544091	0.514134056763013	-0.844451494377886	0.398417157533822	0.986710665198894
HS_H3K4me1_11156	30.4205740369169	-0.373762579097124	0.467743694028802	-0.7990756131372	0.424246569301652	0.992411321407848
HS_H3K4me1_11158	21.9103427487092	-0.343086049736751	0.469002431668839	-0.731522965703945	0.46445978212451	0.992915721304235
HS_H3K4me1_11159	22.2566377458702	-0.710733337323548	0.535263062855366	-1.3278206299761	0.184237369999249	0.865524521561533
HS_H3K4me1_11160	22.5084493995848	-0.403594343290004	0.457715717757261	-0.881757666674757	0.377907868898786	0.982221417149387
HS_H3K4me1_11165	23.8276459804105	0.343946996819413	0.432659820121093	0.794959413432818	0.426637111657763	0.992411321407848
HS_H3K4me1_11166	26.4157260723224	-0.04045236086069	0.512446631412041	-0.0789396561144795	0.937080620623765	0.999934738076535
HS_H3K4me1_11167:11168	19.3819810850551	0.340176191497678	0.504374615975769	0.67445145081215	0.500024341608319	0.996678747412721
HS_H3K4me1_11169	21.1518233961063	0.28583868394668	0.429005596513459	0.666281946598598	0.505230902728234	0.997162292168647
HS_H3K4me1_1116:1117:1118:1119	42.5539248355798	0.588407690721489	0.473533317053275	1.24258984432829	0.214019014167374	0.897857399223093
HS_H3K4me1_11170	22.7755816520821	0.145183779408825	0.561012248252783	0.258788965590298	0.795798072113881	0.999934738076535
HS_H3K4me1_11171	19.8115807975203	-0.192641568918307	0.673560182417066	-0.286004983588866	0.774874304571618	0.999934738076535
HS_H3K4me1_11172	23.7966636111321	-0.0116995539841514	0.475482150564341	-0.0246056638935139	0.980369501534943	0.999934738076535
HS_H3K4me1_11173	13.357089905507	0.0346722691107928	0.548616967107952	0.0631994108632266	0.949607713906565	0.999934738076535
HS_H3K4me1_11174	15.0009288744976	-0.00295778621458997	0.601870405078295	-0.00491432406317637	0.996078952485812	0.999934738076535
HS_H3K4me1_11175	173.467575079971	0.317572604691675	0.704019912380988	0.451084691081603	0.651928510817248	0.999934738076535
HS_H3K4me1_11176	29.2733509765416	0.924770463246893	0.479082178382988	1.93029610570822	0.0535701593030774	0.568290495818286
HS_H3K4me1_11177	28.9106441196813	0.327594825444546	0.433416477975463	0.755843033413907	0.449743312163123	0.992411321407848
HS_H3K4me1_11178	104.697860342544	0.716045070549959	0.533783550191676	1.34145211161497	0.179773707938618	0.859914660485429
HS_H3K4me1_11179	5.94283526870491	-0.790999489168537	1.06355883495358	-0.743728943968635	0.457040475203233	0.992411321407848
HS_H3K4me1_11180	25.3232573235355	0.432683257659629	0.464274385233726	0.931955911032667	0.351359310986517	0.976122578608031
HS_H3K4me1_11181	20.2290371831137	0.235095967239313	0.54723597014023	0.429606202931194	0.667482124137722	0.999934738076535
HS_H3K4me1_11192	17.9294373575698	0.524131727159658	0.498929668532916	1.05051224694825	0.293482663237077	0.952528900831612
HS_H3K4me1_11193	23.0579503114163	-0.137780743713202	0.439104993462896	-0.313776308091209	0.753690939687571	0.999934738076535
HS_H3K4me1_11194	32.6813755506351	-0.515167525939968	0.476582348321005	-1.08096224661886	0.279713907665525	0.945689500132201
HS_H3K4me1_11195:11196:11197	9.41254050158877	-0.711882857095514	0.778158673782981	-0.914829945459234	0.360280911524955	0.976602801900279
HS_H3K4me1_11198:11199	17.3573067606712	-0.443177524313582	0.522060349159419	-0.848900946082482	0.395936412383272	0.985821252045014
HS_H3K4me1_11200	28.7781859277807	-0.436985627885679	0.468850366309873	-0.932036443364675	0.351317691896618	0.976122578608031
HS_H3K4me1_11201:11202	13.4615979938141	0.333286783609807	0.610881047550885	0.545583767815361	0.585352084731981	0.999934738076535
HS_H3K4me1_11203:11204	22.6015451756267	-0.307374429946031	0.483674601167717	-0.63549838921446	0.525103416942951	0.999544070513694
HS_H3K4me1_11205	16.5364294382359	-0.220091705859993	0.544864503326175	-0.4039384186645	0.686258003998038	0.999934738076535
HS_H3K4me1_11206	30.0394691278538	0.820625914363687	0.480073447754645	1.70937575948398	0.087381368146579	0.681678209972296
HS_H3K4me1_11207	20.120568413669	-0.166113766636094	0.460889665042883	-0.360419812452592	0.718533212639077	0.999934738076535
HS_H3K4me1_1120:1121:1122:1123:1124:1125:1126:1127	49.4993681463812	0.0503497918837984	0.470518669847265	0.107009126545696	0.914781739395683	0.999934738076535
HS_H3K4me1_11220	24.5346894626139	-0.88408860528382	0.514110304477792	-1.71964770513953	0.0854964990182656	0.677055800512289
HS_H3K4me1_11221	32.5376886265024	-0.955643637331583	0.426735949695422	-2.23942613228078	0.0251282026228179	0.386422334331227
HS_H3K4me1_11222	22.0135440947849	-0.852073944491973	0.544408726321677	-1.56513645592908	0.117550917143921	0.757928028556867
HS_H3K4me1_11223:11224:11225	24.9230064929268	-0.493963427775164	0.470712216594587	-1.04939580992563	0.293995985882221	0.952528900831612
HS_H3K4me1_11228	34.3980469778058	0.355118303764522	0.510971418742283	0.694986628877636	0.48706368114248	0.996292448481699
HS_H3K4me1_11229	15.988004628067	0.346955609120853	0.480918744965154	0.721443305658615	0.470636810506487	0.993622860334852
HS_H3K4me1_11232	24.0435911896947	-0.464606120503601	0.593327459537548	-0.783051775263738	0.433596708588791	0.992411321407848
HS_H3K4me1_11233	34.3654678303457	-0.503548179538556	0.414947657489839	-1.21352216466215	0.224930245452482	0.909777564329676
HS_H3K4me1_11234	33.7478493014469	0.410195735322726	0.459255965317304	0.893174539473468	0.371763710460733	0.978525173969525
HS_H3K4me1_11235:11236	25.3124151408179	-0.629821289289138	0.453845776853856	-1.38774297660139	0.165215324330556	0.841855173339557
HS_H3K4me1_11237	28.3315098768565	0.346712297466959	0.503424509239809	0.688707623692197	0.491007277648808	0.996678747412721
HS_H3K4me1_11238	21.2858454026288	-0.0877857422633088	0.475777894393984	-0.184509922166781	0.853613444024211	0.999934738076535
HS_H3K4me1_11242	20.4418207399684	1.07836162502677	0.524954832111195	2.0541988740059	0.0399564473527523	0.492946293621404
HS_H3K4me1_11243	17.8068037004368	-0.0132142772280024	0.525787740654636	-0.0251323418297085	0.979949403274599	0.999934738076535
HS_H3K4me1_11244	16.8592891197094	-0.0736619737037909	0.538872254937665	-0.136696541766308	0.891270663143272	0.999934738076535
HS_H3K4me1_11245	23.60452492094	0.236428725802636	0.560174801823322	0.422062408078836	0.672979465736659	0.999934738076535
HS_H3K4me1_11246	178.428069166333	0.201472879043843	0.742220414655927	0.27144615678247	0.786047906137505	0.999934738076535
HS_H3K4me1_11247	26.0102699654995	0.392050030076241	0.539087451966458	0.72724755259307	0.467074320610178	0.99353534592055
HS_H3K4me1_11248:11249	26.4176121536854	0.122580200813407	0.427450374639531	0.286770600954037	0.774287974928217	0.999934738076535
HS_H3K4me1_11250	20.2589759137383	-0.405828399356431	0.564179694984551	-0.719324716866217	0.471940870146439	0.993642248196061
HS_H3K4me1_11251:11252	16.5165773333383	-0.459043220363333	0.480636770006012	-0.955073038539251	0.339540762370735	0.969380209456877
HS_H3K4me1_11253	36.255324161797	-0.0359835873348965	0.454001702946299	-0.0792587056422402	0.936826851053113	0.999934738076535
HS_H3K4me1_11254	9.24677921487728	1.9057718510176	0.664211290062391	2.86922531960964	0.00411478557596322	0.123631339370675
HS_H3K4me1_11255	71.4011324391993	0.344114960501109	0.698159501000264	0.492888745348434	0.622091200043838	0.999934738076535
HS_H3K4me1_11256	24.1738117713713	0.565386167029393	0.499685554491339	1.13148391412863	0.257851470123193	0.93864820112785
HS_H3K4me1_11257	24.3957798036395	-0.614144788268053	0.515272791252609	-1.19188282147615	0.233307194867831	0.916627998988828
HS_H3K4me1_11258	21.2336515654267	-0.0707492882933037	0.493637352681475	-0.143322396307711	0.886035568729876	0.999934738076535
HS_H3K4me1_11259	6.77892176847374	-0.131249214537011	0.820383740534169	-0.159985148476434	0.872892773321542	0.999934738076535
HS_H3K4me1_11260	28.1943411571954	-1.09458676411657	0.483653764652387	-2.26316188173016	0.0236257120422303	0.373936259578414
HS_H3K4me1_11261	22.147680022981	-0.698676464928451	0.532260898732251	-1.31265788374192	0.189298255313328	0.872441462294223
HS_H3K4me1_11262	20.2919749910842	-0.651245634747706	0.546510387211403	-1.19164365396735	0.233401000323872	0.916627998988828
HS_H3K4me1_11263	23.3086574448726	-0.622897183828346	0.469932151324747	-1.32550450543209	0.185003876090939	0.865762287347222
HS_H3K4me1_11264:11265:11266	24.4281261369753	-0.610308160837069	0.500803704512998	-1.21865744070435	0.222974237634787	0.907952582654403
HS_H3K4me1_11267	25.924730084773	0.344124794120797	0.518571830773231	0.663601016676283	0.506945706428477	0.997162292168647
HS_H3K4me1_11268	20.9758628735305	-0.481358091922073	0.466825364359464	-1.03113097246237	0.302479405191454	0.9543558646729
HS_H3K4me1_11269	38.1709868554544	0.21335497953751	0.498661244570372	0.427855546948166	0.668756292915116	0.999934738076535
HS_H3K4me1_11270:11271	11.4534912064802	-0.252295717154607	0.580645086342879	-0.434509346739952	0.663918608966816	0.999934738076535
HS_H3K4me1_11272	15.3490623911337	0.568912955114819	0.673690597984036	0.844472160984945	0.398405613485928	0.986710665198894
HS_H3K4me1_11273	31.0867559063122	0.0211297911617231	0.408026643830713	0.051785322064629	0.9586997511539	0.999934738076535
HS_H3K4me1_11274:11275	21.2501626746896	-0.612771291400112	0.476714256901266	-1.28540584328911	0.198650500356053	0.880526661066532
HS_H3K4me1_11276	31.9210508478948	2.77242461086977	1.00925394461885	2.74700398809618	0.00601424031651163	0.158047137073241
HS_H3K4me1_11277	17.8555088530557	-0.853490348806478	0.581881459077618	-1.46677701358522	0.142436724692963	0.807633033523111
HS_H3K4me1_11278:11279:11280:11281:11282	35.5434492370009	-0.493661965916807	0.481946158601745	-1.024309369638	0.305689173780247	0.955438067612105
HS_H3K4me1_1128	12.1451719191572	-0.0721085064263821	0.583706750748802	-0.123535501917493	0.901683063120621	0.999934738076535
HS_H3K4me1_11283:11284	22.1241761974392	0.106787782422116	0.502668671812418	0.21244169054157	0.831762463620263	0.999934738076535
HS_H3K4me1_11285	85.5662174453446	-0.00694940629714617	0.550451067634636	-0.0126249301813669	0.989927030714303	0.999934738076535
HS_H3K4me1_11286	15.6088309455821	0.10347665282495	0.529210695980411	0.195530161447795	0.844977927921363	0.999934738076535
HS_H3K4me1_11287	5.36884982353992	0.284158023526063	1.07004559158656	0.265556931181541	0.790580458784184	0.999934738076535
HS_H3K4me1_11288	31.9943132062095	-0.761162433227455	0.435103398806275	-1.74938287155591	0.0802248596190109	0.662132624006424
HS_H3K4me1_11290	19.7538366470742	0.476142054555531	0.488157640509598	0.975385848838658	0.32936890048888	0.965212030122181
HS_H3K4me1_11291	20.5538240939645	0.857249542631583	0.5000081889028	1.71447100599032	0.0864422575738175	0.680517308562495
HS_H3K4me1_11292:11293	16.042731183127	0.515712856861268	0.55457253250737	0.929928596588787	0.352408055626275	0.976122578608031
HS_H3K4me1_11294:11295	26.6740674538112	-1.04541524514803	0.486226042244998	-2.15006016609301	0.0315504559470237	0.441230011681897
HS_H3K4me1_11296:11297:11298:11299	35.2909687585507	-1.31244965901028	0.430784546408768	-3.04664981590335	0.00231407128530581	0.0853406809995933
HS_H3K4me1_11300:11301	22.2297573966318	0.65170515493504	0.502173880992363	1.29776792382587	0.194367095033908	0.876788820240814
HS_H3K4me1_11302	18.1242455152411	-0.430167276328511	0.458847868965581	-0.937494331832188	0.348504338044922	0.975060254747839
HS_H3K4me1_11303	28.7481614545836	0.775229639551043	0.518474058266021	1.49521394019927	0.134858616530491	0.792881297827768
HS_H3K4me1_11305	17.1990549935503	-0.450565116410271	0.515380929645069	-0.874237074935165	0.38198915940714	0.982949732061421
HS_H3K4me1_11306	72.1858558591118	0.0685031465032206	0.638829183577743	0.107232337319925	0.914604661854809	0.999934738076535
HS_H3K4me1_11307	10.1661779390193	-1.05384888901715	0.59125657514031	-1.78238844746388	0.0746859081096038	0.641524262677694
HS_H3K4me1_11309:11310	2.62768371381208	-1.22647951134934	1.81215710615197	-0.676806391226044	0.498528802532775	0.996678747412721
HS_H3K4me1_11311	18.0617045881424	-0.575952737692668	0.514449776978588	-1.11955095223346	0.262905166655838	0.939155514342515
HS_H3K4me1_11312	38.6133597884519	0.337438784416633	0.469857397995726	0.718172760195004	0.472650771466689	0.993873190551673
HS_H3K4me1_11314	24.9123703106665	-0.0462346030592684	0.478532278655197	-0.0966175222060253	0.923030140889055	0.999934738076535
HS_H3K4me1_11315	20.6435791978866	-0.394267758076072	0.45327485603288	-0.869820491537418	0.38439851124286	0.982949732061421
HS_H3K4me1_11316:11317:11318	38.5343494079208	-0.513141936852136	0.438298962116086	-1.17075781876077	0.24169613723514	0.921588715779896
HS_H3K4me1_11319	46.3691623855898	0.30314922629976	0.502170600489433	0.603677766090449	0.546057899048623	0.999934738076535
HS_H3K4me1_11327	25.8859920974843	0.994671596224072	0.43952838733937	2.26304289978901	0.0236330448915516	0.373936259578414
HS_H3K4me1_11331	34.3759967363086	-0.812936920445364	0.456891186205841	-1.77927906028617	0.075194022209979	0.641524262677694
HS_H3K4me1_11332	22.258673822766	-0.73500213599667	0.480746775422427	-1.52887585226304	0.126295223618113	0.775593559826883
HS_H3K4me1_11333	32.130974624146	0.195829036491822	0.496199770758226	0.39465765208352	0.693095559734308	0.999934738076535
HS_H3K4me1_11338	87.3803306435637	-0.0393609481265929	0.646975745483973	-0.0608383674370185	0.951487934103001	0.999934738076535
HS_H3K4me1_11339	75.7367246298885	0.496344738353913	0.550321021559496	0.901918551007511	0.367100136038402	0.978096447874816
HS_H3K4me1_11341	26.3251697634429	0.230869470567351	0.481268574180104	0.4797102552575	0.631433434718954	0.999934738076535
HS_H3K4me1_11342:11343:11344:11345	68.535340948413	-0.382224945578192	0.62031499230065	-0.616178796776426	0.537776520882216	0.999934738076535
HS_H3K4me1_11346	37.9080184674989	0.432777380184949	0.45274211709704	0.955902629425987	0.339121430434808	0.969227692562497
HS_H3K4me1_11347	89.5180081093197	0.62518307590967	0.636055098129283	0.982907106237197	0.325653160049404	0.965181790220788
HS_H3K4me1_11348	25.7422166339399	-0.337377107827804	0.415277069751321	-0.81241448758496	0.416553835921174	0.992411321407848
HS_H3K4me1_11349	25.2731432341326	-0.427085191164499	0.516797816786822	-0.826406724819177	0.408573409958582	0.990962318322345
HS_H3K4me1_11350:11351	20.3778929542771	-0.351558955461824	0.478861584244546	-0.734155687214804	0.462853857179021	0.992551809951855
HS_H3K4me1_11352	77.4711089240537	-0.174119969956333	0.667348620249395	-0.260913059041409	0.794159553912157	0.999934738076535
HS_H3K4me1_11353	25.4405215514071	-0.25827092735312	0.645334494131604	-0.400212493988351	0.689000013050037	0.999934738076535
HS_H3K4me1_11354	89.1400693740383	0.505432619000505	0.609396679900031	0.829398379858944	0.406879017963986	0.99030803249837
HS_H3K4me1_11355	138.512206818169	0.0260365705504665	0.652389344472452	0.0399095582585285	0.968165230787268	0.999934738076535
HS_H3K4me1_11356	135.254610023588	0.196423530164695	0.668150248949689	0.293981077569703	0.76877236272414	0.999934738076535
HS_H3K4me1_11357	95.2397830077888	0.333061857472125	0.722143169522948	0.461213055151027	0.644645756166296	0.999934738076535
HS_H3K4me1_11358:11359	44.5118298957252	-0.218498430988889	0.425524357076632	-0.513480432683058	0.607615294872852	0.999934738076535
HS_H3K4me1_11360	34.6515346010546	0.561816115805328	0.435319609884226	1.29058306368221	0.196848291894824	0.879416923328577
HS_H3K4me1_11361:11362	87.4855919125388	-0.253732338770369	0.717282694083551	-0.3537410575541	0.723532950008633	0.999934738076535
HS_H3K4me1_11363:11364:11365	56.1069487756802	-0.178386801574538	0.550759215259404	-0.323892540754891	0.74601939146166	0.999934738076535
HS_H3K4me1_11366	27.0021259970072	0.589145392080313	0.527344386413575	1.11719287672149	0.263911865655671	0.939155514342515
HS_H3K4me1_11367	21.4316060565036	-0.606115817490475	0.454239733150328	-1.3343522665594	0.182088435816865	0.862651617755705
HS_H3K4me1_11368:11369	20.2280594113762	-0.029189224767146	0.500954838343275	-0.0582671780627546	0.953535811191299	0.999934738076535
HS_H3K4me1_11370	30.9115067563106	-0.121972170180443	0.471020308823379	-0.258953102224259	0.795671425485432	0.999934738076535
HS_H3K4me1_11371:11372	24.6097234516146	0.0845374783746172	0.47491317741437	0.17800617543374	0.858718125902637	0.999934738076535
HS_H3K4me1_11373:11374:11375	127.246577236513	0.325858793801468	0.729120193482045	0.446920544396487	0.654932429825528	0.999934738076535
HS_H3K4me1_11376	25.418306211517	0.682128151415697	0.462729729726601	1.47413945462014	0.140444047409047	0.804199000978605
HS_H3K4me1_11377:11378	17.3576305064861	-1.29099822003734	0.514125814271059	-2.51105504567545	0.0120370925704853	0.24536624256131
HS_H3K4me1_11379	23.3574859070182	0.653169759726679	0.53099826974242	1.23007888527306	0.218667566050318	0.90352558878947
HS_H3K4me1_11380:11381	20.868800551293	0.209669901001083	0.45891849377043	0.456878299408801	0.64775852249516	0.999934738076535
HS_H3K4me1_11382:11383	24.2307596167775	-0.155110360779739	0.488923907669476	-0.317248468210716	0.751055075548893	0.999934738076535
HS_H3K4me1_11384:11385:11386:11387:11388	108.412291631389	0.129191801823395	0.516383760222826	0.250185640554705	0.802443789398925	0.999934738076535
HS_H3K4me1_11389:11390	26.5469441743213	0.217053988156553	0.399016954960837	0.54397184244428	0.58646084940667	0.999934738076535
HS_H3K4me1_11391:11392	56.2961390886414	0.187922291822872	0.535387293901717	0.351002524645961	0.725586454365538	0.999934738076535
HS_H3K4me1_11393:11394	31.513176898283	-0.312353210483296	0.441826578811802	-0.706958850966601	0.479592049815489	0.995240437072008
HS_H3K4me1_11395	58.2210115796161	0.109214707894216	0.545505489985541	0.200208265359732	0.841317703220515	0.999934738076535
HS_H3K4me1_11396	21.5253824024853	0.325399208429165	0.522017293808508	0.623349479583584	0.533054889292967	0.999614915793879
HS_H3K4me1_11397:11398	37.1035783024105	0.430908846646781	0.500779539355895	0.860476143256606	0.389526628704662	0.985498330579532
HS_H3K4me1_11399	23.8239893704047	-0.479087124482055	0.478985854444064	-1.00021142594724	0.317208200899959	0.958857606299725
HS_H3K4me1_11400:11401	38.2477899259882	-0.353451735134019	0.439499469613701	-0.804214247276991	0.421273251989252	0.992411321407848
HS_H3K4me1_11402	50.5645676912771	-0.0314610465089787	0.589319962695122	-0.0533853398841246	0.957424885633524	0.999934738076535
HS_H3K4me1_11403	184.623007028712	0.215909456981312	0.675136599330749	0.31980114423561	0.749119080158715	0.999934738076535
HS_H3K4me1_11404:11405	29.815668501545	-0.171473932880347	0.436810899486784	-0.392558732123705	0.694645424525081	0.999934738076535
HS_H3K4me1_11406	21.1383382770377	-0.392860089927325	0.513997462395378	-0.764323014546574	0.444674773695682	0.992411321407848
HS_H3K4me1_11407:11408	8.02759454154105	0.242202492614013	0.771141695482615	0.314082994127858	0.753458005193371	0.999934738076535
HS_H3K4me1_11409	21.3218609424593	0.150212071115409	0.462878415587261	0.324517337722116	0.745546398288176	0.999934738076535
HS_H3K4me1_11410	25.2758127372821	-0.345571495099239	0.47865331341024	-0.721966160930049	0.470315282555574	0.993622860334852
HS_H3K4me1_11411	33.0153155763014	-0.304057628487193	0.428548912045812	-0.709505076178303	0.478011102539898	0.995240437072008
HS_H3K4me1_11412	72.761304921753	0.860002243844198	0.67188959709547	1.27997553104249	0.200553741650251	0.881970654659778
HS_H3K4me1_11413:11414:11415:11416:11417	22.743438923641	-0.0851950247645898	0.509817062043584	-0.167109010481306	0.867284276370123	0.999934738076535
HS_H3K4me1_11418:11419:11420	50.3842558305324	-0.356019012775366	0.431583788991173	-0.824912848574689	0.40942107122272	0.991520337609165
HS_H3K4me1_11429:11430:11431	43.5736150905583	0.69961714121933	0.458965781830121	1.524333989409	0.127425300589835	0.777942606958051
HS_H3K4me1_11432	33.7396002397863	0.563825723952824	0.448695355102113	1.25658917022778	0.208902438285432	0.891024162353771
HS_H3K4me1_11433	22.4648943731913	0.313352530996614	0.465373636992828	0.673335372028053	0.500733954209912	0.996783617373859
HS_H3K4me1_11434	69.3219551009368	0.198788827774892	0.655607110971875	0.303213349044074	0.761727276531951	0.999934738076535
HS_H3K4me1_11435:11436	53.5757395854164	0.121404336149734	0.606963846364693	0.200019056945261	0.84146567699177	0.999934738076535
HS_H3K4me1_11437	47.9025998817537	0.736244095644913	0.624084693272696	1.17971823949736	0.238112297085232	0.920033961042407
HS_H3K4me1_11438	24.3206192670515	0.431148099629458	0.520686263349796	0.828038168043266	0.407648884636937	0.990437099332976
HS_H3K4me1_11439:11440	24.6259399086631	-0.180832699595124	0.475975839595817	-0.379919913054162	0.704004865217497	0.999934738076535
HS_H3K4me1_11441	58.0604119680092	0.384780383931252	0.663003654938229	0.580359370669083	0.56167229789317	0.999934738076535
HS_H3K4me1_11442	62.1953074872224	-0.485872319473749	0.520875583243859	-0.932799184879966	0.350923662170348	0.976122578608031
HS_H3K4me1_11443:11444	20.3948891652551	0.160238317535124	0.491778231471856	0.325834506857984	0.744549569517058	0.999934738076535
HS_H3K4me1_11445:11446	17.1967479712172	-1.00351011721651	0.566447684760612	-1.77158481571094	0.0764635020788277	0.648347751282184
HS_H3K4me1_11447	24.8137933660537	0.0889256572868431	0.455186156321935	0.195361076016445	0.845110286302127	0.999934738076535
HS_H3K4me1_11448	20.8419757129896	-0.576367412442119	0.534675867238394	-1.07797536368915	0.28104475070186	0.946586795318296
HS_H3K4me1_11449	90.8681691058412	0.00439560892176663	0.495653014344721	0.00886831875233897	0.992924198135875	0.999934738076535
HS_H3K4me1_11450	14.4506276764491	-0.501709557441626	0.497806147914044	-1.00784122402654	0.313530691913268	0.957935311171699
HS_H3K4me1_11451	18.9559518899497	-0.873551410750725	0.490094648951684	-1.78241368808914	0.0746817949698204	0.641524262677694
HS_H3K4me1_11452	21.7357079961688	-0.304163961876989	0.53354361771046	-0.570082654502018	0.568621639110818	0.999934738076535
HS_H3K4me1_11453	37.4333421854006	0.384069732523247	0.486427980207034	0.789571628588838	0.429777982797404	0.992411321407848
HS_H3K4me1_11454:11455	82.0491406429608	0.178256648457153	0.675613365035421	0.263844171359469	0.791899996346093	0.999934738076535
HS_H3K4me1_11456:11457	42.7111093809162	-0.290215705531226	0.498280622114488	-0.582434260236081	0.560274210252836	0.999934738076535
HS_H3K4me1_11458	30.680421693748	-0.734694461299945	0.488260924964166	-1.50471689159616	0.132396878419492	0.788339284090442
HS_H3K4me1_11459:11460:11461	34.1975460386731	0.198344279285847	0.47570168923295	0.41695096690884	0.676714272997385	0.999934738076535
HS_H3K4me1_11462	32.6104845122201	0.0225040384162018	0.538269443148029	0.041808129186358	0.966651654527189	0.999934738076535
HS_H3K4me1_11463:11464	35.635129737208	-1.48557062227892	0.559646326476768	-2.65448114638985	0.00794304781858368	0.194197439154449
HS_H3K4me1_11465	49.4504681904579	-0.0960378910212904	0.502855517884559	-0.190985059536202	0.848537298469534	0.999934738076535
HS_H3K4me1_11474	22.0256832222147	-0.645318612893905	0.505850513722243	-1.27571010681674	0.202058014514763	0.883404306896062
HS_H3K4me1_11475	24.1503984220794	-0.763971923860228	0.499970460086255	-1.52803412371288	0.126504065816871	0.775593559826883
HS_H3K4me1_11476	46.4472820118432	0.247915791005165	0.601393255699349	0.412235735362328	0.680166646893191	0.999934738076535
HS_H3K4me1_11479	25.1412176798849	-1.04331263364064	0.505133497933546	-2.06541961265435	0.0388833144350907	0.48423979581469
HS_H3K4me1_11480	186.954664881844	0.145193628447445	0.658998700715833	0.220324605025366	0.825618358900557	0.999934738076535
HS_H3K4me1_11481	130.070459231246	-0.320621391261177	0.619712267655097	-0.51737138022838	0.604896934309608	0.999934738076535
HS_H3K4me1_11482	27.941373985179	0.440789508007889	0.495115496492165	0.890276129773419	0.373317635085471	0.979115147912035
HS_H3K4me1_11483	17.9976635709716	0.731764788496814	0.633255743671802	1.15555965470416	0.247861318604888	0.928294976834887
HS_H3K4me1_11484	32.5189682439916	0.307167117935592	0.524056398328564	0.586133704149548	0.557785668492365	0.999934738076535
HS_H3K4me1_11485	31.2693203852982	-0.451742679407287	0.531349162069716	-0.850180468239858	0.395224759054907	0.985821252045014
HS_H3K4me1_11486	22.8895036293205	-0.919356146517735	0.588021405500983	-1.56347394485488	0.11794115945931	0.759764281519186
HS_H3K4me1_11487:11488:11489	58.3227891201388	-0.00972108003216177	0.420149391065844	-0.0231371989079911	0.981540833183328	0.999934738076535
HS_H3K4me1_11490	55.0220735544871	0.0291127092484669	0.54399617430193	0.0535163860036793	0.957320475214643	0.999934738076535
HS_H3K4me1_11491:11492	27.5916117810897	0.0579293203619422	0.442290415268394	0.130975753401279	0.895794488134061	0.999934738076535
HS_H3K4me1_11493:11494	79.6214202419014	0.289808138563082	0.641468894148425	0.451788295904533	0.651421502177388	0.999934738076535
HS_H3K4me1_11495:11496	20.9767713278384	-0.197910270062918	0.436624606464863	-0.453273285867467	0.650351966584196	0.999934738076535
HS_H3K4me1_11497	36.9992848284336	0.65199748256393	0.472979397274738	1.37849023936492	0.168051979366595	0.845920830125361
HS_H3K4me1_11498	74.6989887182624	0.506889942319063	0.642779420539984	0.788590807548313	0.430351205364322	0.992411321407848
HS_H3K4me1_11499:11500	58.2626424177547	0.137865533075824	0.574855339967712	0.2398264806648	0.810464777359486	0.999934738076535
HS_H3K4me1_11501	32.0337076687337	-0.31171653682898	0.432808516320092	-0.720218122044631	0.471390707811894	0.993642248196061
HS_H3K4me1_11502	141.778658264934	0.31482778576448	0.590577595506655	0.533084539880641	0.59397506051629	0.999934738076535
HS_H3K4me1_11503	36.2116561929427	0.117512096160441	0.582849114206249	0.201616667669598	0.840216413895789	0.999934738076535
HS_H3K4me1_11504:11505	18.640240288803	0.680120897994165	0.488455702059562	1.39239012898498	0.163804291955953	0.83966261364054
HS_H3K4me1_11506	37.7060722368811	0.045630581785983	0.477125137255175	0.0956365075386481	0.923809269256371	0.999934738076535
HS_H3K4me1_11507	28.2292811392376	-0.0658026936309981	0.455328630972448	-0.144516925040411	0.885092292491536	0.999934738076535
HS_H3K4me1_11508	36.1287230595713	0.0751956739901802	0.532886228064195	0.141110184557297	0.887782898047521	0.999934738076535
HS_H3K4me1_11509	24.5920915917351	0.109619639873673	0.465829432482369	0.235321412151907	0.813959277200928	0.999934738076535
HS_H3K4me1_11510	24.9964314818478	0.0598009992452193	0.52988512580151	0.112856534998531	0.910144296149525	0.999934738076535
HS_H3K4me1_11511	21.0669953310459	-0.786297912613824	0.527411602086863	-1.49086199374947	0.135997731520855	0.794220423862548
HS_H3K4me1_11512	29.1825238876998	0.291579737116168	0.442412833695083	0.65906708600847	0.509852690267018	0.997162292168647
HS_H3K4me1_11513	26.4857401324722	0.346742128452732	0.538376153289412	0.644051796005786	0.519541847063245	0.998564207851974
HS_H3K4me1_11514:11515	31.6569274744706	-0.17098734222242	0.420623501019126	-0.406509245936416	0.684368464811195	0.999934738076535
HS_H3K4me1_11516	43.5861566731734	-0.128913813306717	0.454458453341798	-0.283664683446345	0.776667361928857	0.999934738076535
HS_H3K4me1_11517:11518	20.8515920466906	-0.158850987809479	0.488994138400044	-0.324852539805955	0.745292678091045	0.999934738076535
HS_H3K4me1_11519	20.4116280400839	-0.898932322937788	0.574143919568283	-1.5656916189476	0.117420829304599	0.757928028556867
HS_H3K4me1_11520	155.181805906867	0.170816202685717	0.562390463351134	0.3037323955813	0.761331775146081	0.999934738076535
HS_H3K4me1_11521	28.9877038142292	-1.67983240604801	0.56023390756645	-2.99844829697096	0.00271358194544219	0.0956785950368064
HS_H3K4me1_11522:11523	44.9615408002218	0.0256961762317682	0.427362979435694	0.0601272863309273	0.952054257924137	0.999934738076535
HS_H3K4me1_11524	24.9091249434914	0.0197695651602458	0.417814157873336	0.0473166473363958	0.962260860287058	0.999934738076535
HS_H3K4me1_11525	66.6432351755596	0.263477594310167	0.605720856612608	0.434981875617791	0.663575583178554	0.999934738076535
HS_H3K4me1_11526	37.714892248517	-0.0847233373470437	0.444027903415426	-0.190806336032846	0.848677324452776	0.999934738076535
HS_H3K4me1_11527	31.9466994554476	1.03774659595673	0.829658380247163	1.25081192532229	0.211003102988363	0.89439760326086
HS_H3K4me1_11528	27.5871018951659	-1.04371964838007	0.503868808148889	-2.07141150930632	0.0383203562450892	0.480891515942803
HS_H3K4me1_11529	27.7215217417757	-0.436031538676586	0.449490548586515	-0.970057190407557	0.332017986055725	0.965212030122181
HS_H3K4me1_11530	44.2691814826997	-0.450625696749821	0.425222549723176	-1.05974082758119	0.289262523233649	0.952430471490043
HS_H3K4me1_11531	26.2725275787529	-0.264525078975417	0.43295182978052	-0.610980392690601	0.541212560924007	0.999934738076535
HS_H3K4me1_11537:11538	95.6553330379925	0.274474303641508	0.538373536102396	0.509821314079793	0.610176651951898	0.999934738076535
HS_H3K4me1_11539	20.2434261728247	0.269262018542093	0.485797220462296	0.554268339135117	0.579395214806743	0.999934738076535
HS_H3K4me1_11543:11544	18.2824482846346	1.10292790285977	0.54231178609395	2.03375241169606	0.0419765648192078	0.505896729554054
HS_H3K4me1_11545	20.0433432968925	0.196603515638882	0.639393545423066	0.307484360838826	0.758474725081572	0.999934738076535
HS_H3K4me1_11546	245.247437056534	0.477911458708595	0.797344745593508	0.599378702060498	0.548920376178471	0.999934738076535
HS_H3K4me1_11547:11548:11549	58.5226734691358	0.724646561936054	0.559216426495109	1.29582488568474	0.195035822348883	0.876788820240814
HS_H3K4me1_11550	25.927414761883	-0.270536828289736	0.445855494103434	-0.606781416552363	0.543995982423135	0.999934738076535
HS_H3K4me1_11551	27.8733729936267	0.402831780694162	0.412939998744917	0.975521339464624	0.329301721787939	0.965212030122181
HS_H3K4me1_11552	29.6273294510848	0.568918537892037	0.499092349129036	1.13990634976644	0.254325319354701	0.935920284336783
HS_H3K4me1_11553	16.7726646895342	-0.289445295309056	0.556646147352629	-0.519980775373436	0.603076974437743	0.999934738076535
HS_H3K4me1_11554	29.7060236063106	-0.325287476193204	0.510413157690839	-0.637302293821808	0.523927957118299	0.999050625689491
HS_H3K4me1_11555:11556:11557	23.6105373125306	0.0588518235354026	0.449884469232857	0.130815414979221	0.895921328399029	0.999934738076535
HS_H3K4me1_11558:11559:11560:11561	56.6416941640105	0.0132598899847487	0.423878175342618	0.0312823135421654	0.97504439525389	0.999934738076535
HS_H3K4me1_11562	55.9463870349548	-0.020707213141058	0.419846897941587	-0.0493208673032496	0.960663590050062	0.999934738076535
HS_H3K4me1_11563	17.6082965560253	-0.205863508390208	0.527926101153755	-0.389947585353905	0.696575305615592	0.999934738076535
HS_H3K4me1_11564	27.8270816909645	-0.653899292048145	0.450835345225336	-1.45041709567229	0.146942242615904	0.813672818274592
HS_H3K4me1_11565	158.865912796311	-0.156397441846413	0.723878137829564	-0.216054932001879	0.828944929041214	0.999934738076535
HS_H3K4me1_11566	17.2771898266102	0.202893327415962	0.541970242381657	0.37436248625821	0.708134648765572	0.999934738076535
HS_H3K4me1_11567	29.4908629129358	0.946379229778806	0.432186099821003	2.18974934679936	0.0285424201183782	0.416548455835215
HS_H3K4me1_11582	26.0510177319939	-0.223220476911314	0.515608652857738	-0.432926165366164	0.665068410522177	0.999934738076535
HS_H3K4me1_11583	15.7291303076822	2.01984569661996	0.655821982522024	3.07986885229503	0.00207091763056598	0.0791616482210953
HS_H3K4me1_11584	21.7092249768379	0.244600803792188	0.491625652758908	0.49753466366032	0.618812064925652	0.999934738076535
HS_H3K4me1_11585:11586:11587	43.2023757049549	-0.451234911313451	0.502243858351698	-0.898437887910362	0.368952144970214	0.978435304416276
HS_H3K4me1_11588	26.4590157696369	-0.538008896917957	0.515312353384135	-1.04404424498029	0.296464919650811	0.952528900831612
HS_H3K4me1_11589:11590	28.5444964006742	0.644461732725272	0.444366761027978	1.45029239188459	0.146976999770324	0.813678185854931
HS_H3K4me1_11592:11593:11594:11595	31.7073136924378	0.132087460542181	0.408460908922728	0.323378462067638	0.746408638814643	0.999934738076535
HS_H3K4me1_11596	26.9785336973961	0.266536950400997	0.485045382554461	0.549509303639377	0.582655981586644	0.999934738076535
HS_H3K4me1_11597	25.7213724834476	0.570860883254799	0.503463893125824	1.13386658119718	0.25685051708609	0.938188101390449
HS_H3K4me1_11598:11599:11600	66.9981873374942	0.089730762747959	0.453238864421535	0.197976761905627	0.843063245181114	0.999934738076535
HS_H3K4me1_11601	24.0089242269086	0.592751844355944	0.477904577676846	1.24031422180006	0.214859194139708	0.899094132897105
HS_H3K4me1_11602	25.5492550484588	-0.577092422796173	0.46658977620309	-1.23683040698471	0.216150050874121	0.901355069290144
HS_H3K4me1_11603	32.9968686078949	-0.676305367907243	0.543328127243896	-1.24474573281875	0.213225229536115	0.896809975718302
HS_H3K4me1_11604	16.2861207358889	-0.489144795564113	0.628666887763886	-0.778066739452365	0.436529669471265	0.992411321407848
HS_H3K4me1_11605	24.3586327630981	-0.256456086544939	0.558995499111976	-0.458780235176037	0.646391989459312	0.999934738076535
HS_H3K4me1_11606	27.8336659676365	-0.221353783227906	0.49448013566392	-0.447649495425539	0.654406176218404	0.999934738076535
HS_H3K4me1_11607	24.9615841586272	-0.622631100217353	0.500050390836341	-1.24513671347401	0.213081500848298	0.896809975718302
HS_H3K4me1_11608	11.2260301644286	-0.799879387806264	0.601428997161294	-1.32996478650288	0.183529873695234	0.864018524555492
HS_H3K4me1_11609	23.3581836895306	0.307974077262529	0.4888283607545	0.630024978066279	0.528678242061575	0.999614915793879
HS_H3K4me1_11610	25.0321879422443	-0.041075465088154	0.490506443661753	-0.0837409286237208	0.933262415075484	0.999934738076535
HS_H3K4me1_11611	22.4675729488069	-0.149229200139558	0.512669607302895	-0.29108259591326	0.770988150339055	0.999934738076535
HS_H3K4me1_11612	20.3441686389834	0.011829540034529	0.475240100707383	0.0248917126667572	0.980141337521566	0.999934738076535
HS_H3K4me1_11613	30.5643347294713	0.3705840615148	0.431418081594267	0.858990564663724	0.390345721600703	0.98573467242332
HS_H3K4me1_11614	17.471628269465	-0.231781775541472	0.484681344829001	-0.478214765256224	0.632497354448185	0.999934738076535
HS_H3K4me1_11615	44.2651201850733	0.490621810494123	0.433798296196811	1.13099063503821	0.258059033118343	0.93864820112785
HS_H3K4me1_11616:11617:11618	31.3032743067191	0.367713489914943	0.43995087063757	0.83580580118425	0.403264162391028	0.989748018620132
HS_H3K4me1_11619:11620	19.2669424566779	-0.253850113308144	0.517432922501785	-0.490595210062747	0.623712774907158	0.999934738076535
HS_H3K4me1_11621	19.4278564619393	0.137858104994078	0.507048101068996	0.271883682639646	0.785711458162188	0.999934738076535
HS_H3K4me1_11622	21.0375464800398	-0.723354781376469	0.569969519068915	-1.26911134223128	0.2044013555222	0.886168818496418
HS_H3K4me1_11623:11624	64.2503738216463	-0.333022878763252	0.518221656207135	-0.642626325577837	0.520466596838114	0.998564207851974
HS_H3K4me1_11625	15.1047751348656	-0.435762644371023	0.530290743319059	-0.821742883241013	0.411223247138915	0.991795517035488
HS_H3K4me1_11626	18.3989719194929	-0.146371079343391	0.816822399744294	-0.179195721602654	0.857784023021217	0.999934738076535
HS_H3K4me1_11627	25.7821902924417	1.04897645920868	0.458748192928236	2.28660619350446	0.022218819412906	0.362946005467786
HS_H3K4me1_11628	71.6884557295793	0.166738064411283	0.44591207211433	0.373925880994162	0.708459460652859	0.999934738076535
HS_H3K4me1_11629	5.20453502223602	-0.527285019550381	1.13414635713849	-0.464917967801571	0.641990202828473	0.999934738076535
HS_H3K4me1_11630	28.3475218083621	0.227398648190831	0.444973786468486	0.511038301819014	0.60932423709834	0.999934738076535
HS_H3K4me1_11631	17.5092315303595	0.243944676254156	0.569631999826973	0.428249600317845	0.668469408185723	0.999934738076535
HS_H3K4me1_11632	27.8372025747901	-1.52402140268682	0.593336009418181	-2.56856381290807	0.0102120908120062	0.223977751306679
HS_H3K4me1_11633	32.3044512783764	1.16854052948379	0.572794937748163	2.04006783662875	0.0413435696595049	0.501946500280756
HS_H3K4me1_11639	10.5107025063968	-0.046108931397478	0.717148963685907	-0.0642947751893742	0.948735513643965	0.999934738076535
HS_H3K4me1_11640:11641	24.7340286773706	-0.848742208893825	0.509921690830117	-1.66445598247082	0.096021340521548	0.70869688433034
HS_H3K4me1_11642:11643	26.4772520168703	-0.198693100123214	0.452864403653123	-0.438747445196432	0.660844544689292	0.999934738076535
HS_H3K4me1_11644	48.7479475394308	0.0282494273679332	0.557019771124087	0.0507153046128413	0.959552381025725	0.999934738076535
HS_H3K4me1_11645	22.6152231509238	0.440470037712021	0.483343423604549	0.911298294755315	0.362138224674964	0.976717525224544
HS_H3K4me1_11650	19.0562203957668	0.585723801382734	0.530075843812379	1.10498112339949	0.269167768617663	0.939811125482294
HS_H3K4me1_11651	9.36315233669326	-0.32433186612697	0.737256803506209	-0.439917088027576	0.659997159051263	0.999934738076535
HS_H3K4me1_11654	32.9965724472267	2.70534608578085	0.655599914779223	4.12651988628139	3.68294170069727e-05	0.00531093425366417
HS_H3K4me1_11655	174.028206171779	0.490805842489189	0.700083071294033	0.701068005518236	0.483260575980507	0.995371295823005
HS_H3K4me1_11663	79.7254193992891	-0.084211443238187	0.643968334619357	-0.130769540536436	0.895957619170195	0.999934738076535
HS_H3K4me1_11666	12.7186893866223	-1.10203035863328	0.626368670199246	-1.75939572182423	0.0785103180809951	0.654896252174065
HS_H3K4me1_11669	79.140536155843	0.510942155577554	0.665001255742199	0.768332617668968	0.442289601134429	0.992411321407848
HS_H3K4me1_11670:11671	9.2989051165631	-0.345649970793562	0.652260968869471	-0.529925884408903	0.596163318765154	0.999934738076535
HS_H3K4me1_11673	29.6369382130925	0.583175866578672	0.493598714786989	1.18147768441889	0.23741301334912	0.919175821526355
HS_H3K4me1_11674:11675	31.9363764862295	0.183585487943263	0.52732080510531	0.348147628854886	0.727729316376988	0.999934738076535
HS_H3K4me1_11676	25.7821746213211	-0.811131027978497	0.485860556643181	-1.66947289070472	0.0950236985862647	0.706401918880049
HS_H3K4me1_11677	26.8040492882124	-1.39514930355775	0.446274679148099	-3.12621210376751	0.00177073787770097	0.0710605045051932
HS_H3K4me1_11678	16.9344335125045	-1.16204874682206	0.642727643640123	-1.80799559241102	0.0706071865715208	0.630233481716778
HS_H3K4me1_11680	21.0543647076902	0.553155330283622	0.541692381143861	1.02116136305177	0.307177994397233	0.955438067612105
HS_H3K4me1_11685	20.9277063459582	-0.77261723376278	0.507851595832454	-1.5213445032034	0.128173407778092	0.780607448039198
HS_H3K4me1_11686	24.4711647658702	-0.424023035792361	0.428278608556777	-0.990063541163645	0.322143062303956	0.962912855443227
HS_H3K4me1_11689	126.684568256615	0.421295208804332	0.561526218239299	0.750268099903384	0.453093251155418	0.992411321407848
HS_H3K4me1_11690	174.402812727419	0.605365531450766	0.751236871358864	0.805825105942629	0.42034369983282	0.992411321407848
HS_H3K4me1_11693	10.4845477468671	-0.210444453154599	0.651890990621022	-0.3228215394634	0.746830399522286	0.999934738076535
HS_H3K4me1_11694	20.5638024388697	0.105999111390609	0.500183669691066	0.211920376081207	0.832169153802078	0.999934738076535
HS_H3K4me1_11696	24.8471918644269	0.321605814805112	0.535901568571536	0.600121055182509	0.54842556129995	0.999934738076535
HS_H3K4me1_11697	26.1869091977724	-0.00276966647759398	0.480104430098523	-0.0057688834011084	0.995397122531837	0.999934738076535
HS_H3K4me1_11698	83.4725439559601	0.362496157523565	0.539336582948557	0.672114907432751	0.501510546848031	0.997048031937104
HS_H3K4me1_11699	19.2109321264645	0.0962910129932874	0.466964452893732	0.206206301992757	0.83662976535607	0.999934738076535
HS_H3K4me1_11702	21.7531950982157	-0.270079059497217	0.513966066451104	-0.525480332509289	0.599249321965583	0.999934738076535
HS_H3K4me1_11707	74.3706980143572	-0.46551988355972	0.608152348268288	-0.765465898282373	0.443994165502475	0.992411321407848
HS_H3K4me1_11710	35.908167052	0.98359045580496	0.958644800538702	1.0260217916503	0.304881312429207	0.955438067612105
HS_H3K4me1_11711:11712	30.6461170441219	1.25264475092458	0.803178652399322	1.55960911956832	0.118852280104571	0.760700410912276
HS_H3K4me1_11713	21.9295888669063	0.533076033205978	0.477046729343705	1.11745034692797	0.263801818510511	0.939155514342515
HS_H3K4me1_11714	21.5148445576714	-0.45572846023806	0.447151941971053	-1.01918032208292	0.308117366904959	0.955438067612105
HS_H3K4me1_11715:11716	17.0063530484093	0.399228264596085	0.506670682153654	0.787944277531761	0.430729300334492	0.992411321407848
HS_H3K4me1_11717:11718	16.8369952354347	0.151631399059348	0.490529407545553	0.309117856599182	0.757231876340476	0.999934738076535
HS_H3K4me1_11719:11720	22.5338076512303	0.182337752204877	0.484256259231886	0.376531534138756	0.706521776578464	0.999934738076535
HS_H3K4me1_11721	64.3462343930146	-0.00487079302015553	0.555562663936996	-0.00876731525772204	0.993004784131784	0.999934738076535
HS_H3K4me1_11722	25.9872935791228	0.794764175931342	0.422925424245326	1.87920642829532	0.0602163122409865	0.596761000570962
HS_H3K4me1_11723	23.5829040243977	-0.0353676660022125	0.480681899942823	-0.0735781106099886	0.941346089120871	0.999934738076535
HS_H3K4me1_11724	29.4818697291173	0.823174454817892	0.473167146922662	1.73971177029423	0.0819096415214104	0.666647967775143
HS_H3K4me1_11725	32.6995238174498	0.455724063437552	0.508845778220064	0.89560350688507	0.37046456206536	0.978435304416276
HS_H3K4me1_11726	36.3735087821359	-0.0117447383348819	0.552926341457752	-0.0212410541048157	0.983053365221338	0.999934738076535
HS_H3K4me1_11727	22.3802433053539	-0.493007521193428	0.511959316583127	-0.962981833173414	0.335556640170887	0.967269393549312
HS_H3K4me1_11728	28.5942815564819	0.910336726668698	0.489517866566151	1.85965985890258	0.0629336646168566	0.61087001664778
HS_H3K4me1_11729	20.4888029633109	-0.79454590574783	0.509036828894119	-1.56088098276499	0.118551835130536	0.76039468183136
HS_H3K4me1_11731	17.4812488475217	0.338608153910672	0.507094709527888	0.667741444642403	0.504298649812192	0.997162292168647
HS_H3K4me1_11732	19.5188424050107	0.502557231511255	0.605628091067549	0.829811626844108	0.40664529608536	0.99030803249837
HS_H3K4me1_11733	19.993016204301	-0.301968648453543	0.53117658780695	-0.568490131879249	0.569702204477008	0.999934738076535
HS_H3K4me1_11734	20.0014397100941	-0.863475131300148	0.494982420334885	-1.74445615809134	0.0810795798767116	0.664017991713404
HS_H3K4me1_11735	21.677133522179	-0.610218174524264	0.484972600826807	-1.25825288580001	0.20830031418549	0.889432970879856
HS_H3K4me1_11736	23.6748373706771	0.27522257221721	0.460153196724435	0.598110746978096	0.549766039818737	0.999934738076535
HS_H3K4me1_11737	32.6628420760589	-0.801995159251311	0.410184099007779	-1.95520782300267	0.0505585455950872	0.553160187042005
HS_H3K4me1_11738	38.479759857517	0.249009019825326	0.481216565400393	0.517457289979491	0.60483697613738	0.999934738076535
HS_H3K4me1_11739:11740	162.322791626634	0.151083779102811	0.670725973910762	0.225254105222578	0.821781600898237	0.999934738076535
HS_H3K4me1_11742	26.2439576770073	-0.233742599242826	0.499595762825283	-0.467863454087319	0.639882239692532	0.999934738076535
HS_H3K4me1_11743	42.6243122507578	-0.895607103736281	0.469931339161507	-1.90582544533911	0.0566728564487757	0.580517111441691
HS_H3K4me1_11746	22.8256068013627	1.16310654381897	0.54808036769218	2.1221459705198	0.0338254820329412	0.45562574384177
HS_H3K4me1_11747	29.6635701187099	-0.0154448712990125	0.470642427710903	-0.0328165723904936	0.973820862473991	0.999934738076535
HS_H3K4me1_11748	24.3699985362672	-0.76145512168315	0.539159208050732	-1.41230106119508	0.157861334085886	0.830409794807346
HS_H3K4me1_11749	20.9229395549897	0.571773798086195	0.475121320147459	1.2034269434778	0.228811146635435	0.913802658917837
HS_H3K4me1_11750	23.5699691346722	-1.06784169438331	0.522993758356144	-2.04178668927085	0.0411726951765164	0.501841454661408
HS_H3K4me1_11751	25.7017598661312	-0.376971927339873	0.484928184223646	-0.777376814967751	0.436936487184937	0.992411321407848
HS_H3K4me1_11752:11753	12.4465126158854	-0.209281831204421	0.557203576048239	-0.375593122873826	0.70721940420918	0.999934738076535
HS_H3K4me1_11754	22.0565292261534	0.166459051961181	0.510484279480422	0.326080662328339	0.744363327349827	0.999934738076535
HS_H3K4me1_11755	32.3828280352719	0.408019281977795	0.482107894874451	0.846323585063983	0.397372254197676	0.986243288218947
HS_H3K4me1_11756	16.5891573593591	1.00205675293578	0.579359658618639	1.72959359187171	0.0837029117656803	0.674095356819142
HS_H3K4me1_11757	18.7121490135001	-0.399442674695072	0.486495011671736	-0.821062220807716	0.411610827827386	0.991859693854254
HS_H3K4me1_11758	12.0541605437229	0.880509935575579	0.77760559489508	1.13233487690425	0.257493672473705	0.93864820112785
HS_H3K4me1_11759	140.679455786036	0.667653090277606	0.675788579183777	0.987961488020415	0.323171509739248	0.963668750372733
HS_H3K4me1_11760	45.7703958810347	-0.565173786237469	0.515192543374031	-1.09701468607466	0.27263497224341	0.939959203363554
HS_H3K4me1_11762:11763	55.7892010612601	0.240600794822869	0.535559145307058	0.449251584873829	0.653250179072956	0.999934738076535
HS_H3K4me1_11765	26.3903385528612	-0.367914616115801	0.566873734849639	-0.649023924548893	0.516322912344326	0.998564207851974
HS_H3K4me1_11766:11767	135.683374466068	-0.206582831768663	0.702778891349657	-0.293951389706554	0.768795048517562	0.999934738076535
HS_H3K4me1_11768	22.9151596985323	0.41723275279884	0.476773375315664	0.875117559831432	0.381509943515456	0.982949732061421
HS_H3K4me1_11769	18.1186076405589	-0.479313561166578	0.549574656484827	-0.872153683782199	0.38312454287072	0.982949732061421
HS_H3K4me1_11770	16.289955594077	1.60235471564844	0.574709098706106	2.78811440301879	0.00530158182391927	0.146581737639063
HS_H3K4me1_11771:11772	18.5530734182234	0.111129712746701	0.508807029267577	0.218412298483122	0.827107884039883	0.999934738076535
HS_H3K4me1_11773:11774	20.3602715311541	-0.582794219345969	0.444610630385383	-1.31079686250599	0.189926402848979	0.87282379165006
HS_H3K4me1_11775:11776:11777	106.689218261269	0.141389056989312	0.631215818511431	0.223994793607587	0.822761354414796	0.999934738076535
HS_H3K4me1_11793:11794	27.7137242137534	0.165419895399582	0.512455045117389	0.32279884250469	0.746847589669368	0.999934738076535
HS_H3K4me1_11795	44.6864532128924	-0.289429365928736	0.483455628798937	-0.598667899777636	0.549394367249626	0.999934738076535
HS_H3K4me1_11796	97.5084376141495	0.151687944026874	0.602166758804456	0.251903549654644	0.801115615819996	0.999934738076535
HS_H3K4me1_11797	28.9086481003992	-0.901730066831399	0.483383287784705	-1.86545561176501	0.0621175685250169	0.606987071416997
HS_H3K4me1_11798:11799:11800:11801	4.26533265408765	0.331142573316624	1.3463052678514	0.245963958712798	0.80571013232139	0.999934738076535
HS_H3K4me1_11804:11805:11806:11807	121.602829478977	-0.327083671103124	0.60297260616912	-0.542451958441681	0.587507194274624	0.999934738076535
HS_H3K4me1_11811	47.6812564675352	0.333273022951718	0.535134827693021	0.622783279474569	0.533426947513095	0.999614915793879
HS_H3K4me1_11812	19.9994966645117	-1.33996325526287	0.486006180925546	-2.75709097507989	0.00583181236651523	0.155012919879051
HS_H3K4me1_11816:11817	23.5873792208782	0.304047659763168	0.424373695296326	0.716462078430337	0.473706074996976	0.994616985075648
HS_H3K4me1_11818	17.6034727736294	-0.254322414667828	0.506005012670589	-0.502608488650275	0.615239559957985	0.999934738076535
HS_H3K4me1_11819	22.1336263625156	0.24256149772718	0.538510810103381	0.450430136547517	0.652400318954326	0.999934738076535
HS_H3K4me1_11820	20.0134070916157	-0.263272311789652	0.548577737544363	-0.479917965625357	0.631285725958128	0.999934738076535
HS_H3K4me1_11821:11822	111.192118945284	0.0736926726095949	0.643907608168383	0.114446034919849	0.908884223108911	0.999934738076535
HS_H3K4me1_11832	6.28601609409713	-0.268490403351121	1.07342890124651	-0.250124067871974	0.802491403941539	0.999934738076535
HS_H3K4me1_11833	18.0635617874997	-0.561947480999281	0.471664525073744	-1.19141349651306	0.233491297133955	0.916700774222738
HS_H3K4me1_11834	5.50903671099004	-0.638524484986298	1.06860287414058	-0.597532067747645	0.550152203660048	0.999934738076535
HS_H3K4me1_11838	82.7337329835704	0.412511807932457	0.593262601765708	0.695327510456097	0.486850077510877	0.996292448481699
HS_H3K4me1_11839	16.6307131271142	0.612454623715889	0.57313569000035	1.06860318490289	0.285248512822708	0.951084876718377
HS_H3K4me1_11840	16.997962714794	-0.317708538994595	0.530258104619904	-0.599158289569818	0.549067334354498	0.999934738076535
HS_H3K4me1_11846	20.1020028274364	1.15941910688991	0.469797563954997	2.46791213034253	0.0135903675870372	0.264144326044678
HS_H3K4me1_11847:11848	17.7014286907048	-0.31351789465567	0.480013115606947	-0.653144433895825	0.513663168765511	0.998442391983772
HS_H3K4me1_11854	15.1020595976707	0.500038202099942	0.52460135905822	0.953177481273831	0.340500153913487	0.970154897239936
HS_H3K4me1_11857	11.3013678207101	-0.656949826281105	0.6803849189001	-0.965556125704726	0.334266338496864	0.967106721206241
HS_H3K4me1_11858	21.0691828999189	-0.39336224571555	0.449676118182255	-0.87476792698188	0.381700191774661	0.982949732061421
HS_H3K4me1_11861:11862	131.934130213443	0.228334232464576	0.657868999735623	0.347081611318266	0.728530007852823	0.999934738076535
HS_H3K4me1_11865	30.4911242384085	0.270750235552392	0.519037993920568	0.521638567356644	0.601922005103281	0.999934738076535
HS_H3K4me1_11866	141.114924337782	0.100187587155891	0.662310809024522	0.151269744945657	0.87976293464946	0.999934738076535
HS_H3K4me1_11869	25.0697842249338	0.0297238852712912	0.557788506222306	0.0532888091807413	0.957501796513814	0.999934738076535
HS_H3K4me1_11870	27.2612167929179	0.160603084738598	0.637090840657008	0.252088202324451	0.800972888738571	0.999934738076535
HS_H3K4me1_11872	19.3974206505248	0.429432694973167	0.55833462544414	0.769131405080897	0.441815306354721	0.992411321407848
HS_H3K4me1_11873:11874	21.4524167917608	-0.692388622508251	0.534289834343122	-1.29590454094921	0.195008374601581	0.876788820240814
HS_H3K4me1_11875	27.525441529731	-0.661783151651995	0.416043582378187	-1.59065823794015	0.111686510296136	0.747256972563404
HS_H3K4me1_11876	23.4726807557426	0.0980842819207956	0.571546990610545	0.17161192960883	0.863742628128348	0.999934738076535
HS_H3K4me1_11878	22.6477836715948	-0.621584968079571	0.451292551111141	-1.37734373534229	0.168405999468112	0.846494109620344
HS_H3K4me1_11880	27.0980441006238	0.248735850173812	0.529710490128074	0.46956942482614	0.638662673397795	0.999934738076535
HS_H3K4me1_11881	18.208630893763	-0.122283252702172	0.528277506997372	-0.231475410333494	0.816945486456026	0.999934738076535
HS_H3K4me1_11882	17.4348842767321	-0.135509284318354	0.567635719375266	-0.238725787847695	0.811318218997081	0.999934738076535
HS_H3K4me1_11883	15.7629910265842	-0.408567040582031	0.521204757915126	-0.783889698582841	0.43310483486239	0.992411321407848
HS_H3K4me1_11884	17.3821254759396	-0.163654544395484	0.520326085272871	-0.314523044351428	0.753123816992145	0.999934738076535
HS_H3K4me1_11885	20.5023341966852	-0.568928353763334	0.581127548857626	-0.979007715056232	0.327576167490665	0.965181790220788
HS_H3K4me1_11886	22.2395581843917	0.341155334939406	0.473220525575587	0.720922522378868	0.470957184880139	0.993622860334852
HS_H3K4me1_11887:11888	19.5609559087606	0.017004563422278	0.468367722691977	0.0363060104239103	0.971038357475708	0.999934738076535
HS_H3K4me1_11889	23.0222836260666	-0.0872442369922473	0.519847190327552	-0.167826697182446	0.866719619063659	0.999934738076535
HS_H3K4me1_11890	10.8430422103728	1.01836235847863	0.59980960687596	1.69780934950785	0.0895437507277574	0.688546046340222
HS_H3K4me1_11891:11892	16.9876774599893	-0.384918455149921	0.495863254282239	-0.776259284844749	0.437595907914546	0.992411321407848
HS_H3K4me1_11893	19.0420190987764	0.239571937509371	0.538285730972627	0.44506462594966	0.656273051620563	0.999934738076535
HS_H3K4me1_11894:11895	25.1327758592825	-0.935835731891593	0.487855071138072	-1.91826586881319	0.0550773078845367	0.571958485759126
HS_H3K4me1_11896:11897	20.0614042536297	-0.173328615479875	0.482579758060684	-0.359170919593523	0.719467229941514	0.999934738076535
HS_H3K4me1_11898	20.6486183478553	0.81222212660215	0.470791665629915	1.72522622191156	0.0844867118536517	0.674477997091127
HS_H3K4me1_11899	25.1702599937434	-0.180594535056221	0.551133534675806	-0.327678364123591	0.743154863916292	0.999934738076535
HS_H3K4me1_11900	16.2014317129208	0.779022953011318	0.517167850211415	1.5063251760388	0.131983718257791	0.787392346838429
HS_H3K4me1_11901	29.006228194137	-0.227473486217246	0.518707287878795	-0.438539213797202	0.660995450310799	0.999934738076535
HS_H3K4me1_11902	23.9770640611193	-0.339308888379534	0.491837779672995	-0.689879676598101	0.490269857462855	0.996678747412721
HS_H3K4me1_11903	18.561015545342	-0.367034110326177	0.518414513812046	-0.707993508181846	0.478949288911502	0.995240437072008
HS_H3K4me1_11904:11905:11906	21.3819559472524	-0.732499939676823	0.492358939712337	-1.48773563470746	0.136820626039397	0.795833991071235
HS_H3K4me1_11907	21.3335580646097	0.491854928773724	0.470766644398618	1.04479562141036	0.296117439023158	0.952528900831612
HS_H3K4me1_11908	15.9021339653736	-1.03061312397305	0.60575289885024	-1.7013754716308	0.0888725041742374	0.686970224876685
HS_H3K4me1_11909:11910	19.467985823014	-0.374303960827816	0.551761895875196	-0.678379503234998	0.497531101566663	0.996678747412721
HS_H3K4me1_11911	19.8524914497814	0.292238665455474	0.453970931419512	0.643738718119416	0.519744878350538	0.998564207851974
HS_H3K4me1_11913	23.7237041122166	0.0795756746436784	0.495026499712777	0.160750332941468	0.872290044938229	0.999934738076535
HS_H3K4me1_11914	18.260121975162	0.299406300308151	0.503737041196147	0.594370228556543	0.552264516276501	0.999934738076535
HS_H3K4me1_11918	35.8842125505461	-0.167926021757655	0.607193511708892	-0.2765609620647	0.782117243606822	0.999934738076535
HS_H3K4me1_11919	22.3536240398892	-1.33963993104726	0.572801188395838	-2.3387520106217	0.0193482716779945	0.334250415028309
HS_H3K4me1_11920:11921	27.4826513759543	0.0718555106558015	0.449721717279256	0.159777720076575	0.87305617538789	0.999934738076535
HS_H3K4me1_11923	32.9841162982186	-0.358429954703665	0.43123065666104	-0.831179205761804	0.405872400048077	0.99030803249837
HS_H3K4me1_11929	34.062403874157	0.0269068659941013	0.490690930287818	0.0548346511689525	0.956270194279975	0.999934738076535
HS_H3K4me1_11934	122.384350948867	0.415022340137169	0.668229902342209	0.621077175209425	0.534548846230212	0.999614915793879
HS_H3K4me1_11936	24.176736811207	1.2662836379985	0.449834170914916	2.81500099341722	0.00487770831113088	0.137989725254495
HS_H3K4me1_11938	18.4476231630368	-0.185214873523999	0.581170366015008	-0.318692907200324	0.749959393665753	0.999934738076535
HS_H3K4me1_11939:11940	45.1131028022892	-0.144502182482427	0.556119248801394	-0.259840282086753	0.794986977239858	0.999934738076535
HS_H3K4me1_11941	23.2422665106354	-1.27258977874999	0.539820651817044	-2.3574307030797	0.0184018895182122	0.322998763394742
HS_H3K4me1_11942	76.3127400342574	-1.43063395626821	0.556686901539936	-2.56990770271532	0.0101725613444326	0.223517903555317
HS_H3K4me1_11944	17.2072684063859	1.12478316380564	0.564568888264744	1.99228683546974	0.0463395952782171	0.533874293410962
HS_H3K4me1_11945	18.3284019777579	2.02752445723656	0.599663162357641	3.38110556810782	0.000721948000820806	0.0389819546093422
HS_H3K4me1_11946	19.3594521134348	0.273176211016046	0.455305444219828	0.599984503774467	0.548516562995357	0.999934738076535
HS_H3K4me1_11947	32.9064044265852	1.92185474858331	0.567879124412598	3.38426729556442	0.000713684873967755	0.0387389932294972
HS_H3K4me1_11948	22.9585810489645	1.65796945055088	0.616819851871208	2.68793140415503	0.00718961644088078	0.180354524093011
HS_H3K4me1_11949	23.2109180663488	-0.42555752290925	0.466026522089729	-0.913161596470926	0.361157558417513	0.976602801900279
HS_H3K4me1_11950:11951	105.434084024928	0.183346158359693	0.643998018755339	0.284699879533865	0.775874082946474	0.999934738076535
HS_H3K4me1_11952:11953	58.9306509118444	0.190366449548688	0.611275079291871	0.311425176647504	0.755477416653814	0.999934738076535
HS_H3K4me1_11961	27.1646545793558	0.895676551649297	0.546895546433958	1.6377470204129	0.10147447749348	0.723847265106035
HS_H3K4me1_11962	27.1838565144264	-0.27890713885859	0.58355298796353	-0.477946552603413	0.632688246526496	0.999934738076535
HS_H3K4me1_11963	92.2485743313656	-0.117734720991933	0.525200698897497	-0.224170914545777	0.82262431439599	0.999934738076535
HS_H3K4me1_11965	21.5148169098678	0.190874696680613	0.579113895910081	0.329597852907072	0.74170384516154	0.999934738076535
HS_H3K4me1_11971	27.7478328807032	-0.0585672711994758	0.46367841256235	-0.126310109793176	0.89948645389782	0.999934738076535
HS_H3K4me1_11975	26.912896613344	1.26236607115693	0.513144690905033	2.46005871936529	0.0138914285648537	0.267186943576496
HS_H3K4me1_11976	17.7271075250629	-0.178433535594022	0.527063533672176	-0.338542745218652	0.734954220610946	0.999934738076535
HS_H3K4me1_11977	22.747385383477	-0.230325223296248	0.453496764898066	-0.507887246666509	0.611532419087508	0.999934738076535
HS_H3K4me1_11978	14.0017488364475	-0.20658003756889	0.595966067066671	-0.34663053650969	0.728868901817645	0.999934738076535
HS_H3K4me1_11979:11980	16.5032264105369	0.14188791690134	0.551449035860898	0.257300145025787	0.796947080507447	0.999934738076535
HS_H3K4me1_11982	27.1741349488048	0.278272134043533	0.487242836525181	0.571115906039906	0.567921077167036	0.999934738076535
HS_H3K4me1_11983	20.529943956182	-0.1254653601408	0.619515192305683	-0.202521845628755	0.839508781894277	0.999934738076535
HS_H3K4me1_11984:11985:11986	133.109037507309	0.223666417705144	0.577347102498215	0.387403724271459	0.698457347082153	0.999934738076535
HS_H3K4me1_11987	22.884107470276	-0.481477973601974	0.52503562585581	-0.917038672979882	0.359122375277804	0.976478983659413
HS_H3K4me1_11988	23.862012458335	-0.464825790278477	0.552363059767497	-0.841522223579059	0.400055440365809	0.987609955396146
HS_H3K4me1_12004	7.83509111897514	0.326461239772529	0.926315887917396	0.35242971002743	0.724516024084583	0.999934738076535
HS_H3K4me1_12005	89.9631890860905	0.988136837165055	0.692687434902174	1.42652629075711	0.153716483550031	0.825214697657293
HS_H3K4me1_12006	22.5761141517997	-0.959335418040716	0.518361675872669	-1.85070668356348	0.0642117620265338	0.61378958944846
HS_H3K4me1_12012	9.46259743843654	-1.11427481680306	0.720231793711625	-1.54710584360736	0.121837725075744	0.765640731700455
HS_H3K4me1_12013	36.710178944766	2.67058276085651	0.712810509658866	3.74655357162816	0.000179280730268011	0.0150655925563233
HS_H3K4me1_12014	26.5305421893066	0.638021643801406	0.468324676039214	1.36234897805808	0.173087777520894	0.850685583611253
HS_H3K4me1_12015:12016	188.99207708239	0.365699761682587	0.742302382522427	0.492656052699034	0.622255634953922	0.999934738076535
HS_H3K4me1_12017	34.9571320938493	-0.97378462842638	0.547570278048048	-1.77837378591417	0.0753424851063203	0.641810302911357
HS_H3K4me1_12018	35.3483002021171	0.298957137847779	0.611396123468892	0.488974539373229	0.624859722357081	0.999934738076535
HS_H3K4me1_12019:12020:12021:12022	152.164881410353	-0.290445420107091	0.692737909350212	-0.419271727715218	0.675017556385875	0.999934738076535
HS_H3K4me1_12023	33.7165229680434	0.327910527580139	0.493861091903875	0.663973196017563	0.506707466606626	0.997162292168647
HS_H3K4me1_12024	26.8103055529163	-0.21649325947818	0.463679012306685	-0.46690329674656	0.640569066509957	0.999934738076535
HS_H3K4me1_12025	16.289222689634	-1.31491058870083	0.656513158956025	-2.00287011884389	0.045191231149739	0.524587727446447
HS_H3K4me1_12026	27.2929494833573	1.83833715016887	0.618483146641906	2.972331841458	0.00295547058223754	0.101242734795796
HS_H3K4me1_12027	19.4947422965873	-0.714298274434085	0.46322643445146	-1.54200671919757	0.12307196080519	0.768043475669839
HS_H3K4me1_12028	24.7224541913306	0.90810262461341	0.493538320314954	1.83998402400425	0.065770582846653	0.617484977084558
HS_H3K4me1_12029:12030	19.2484888890566	-0.910119989222972	0.479099242527281	-1.89964814893471	0.0574793090571955	0.584791786726179
HS_H3K4me1_12031	15.8633458440182	0.585015609855976	0.632433701619066	0.925022825884046	0.354954034282226	0.976122578608031
HS_H3K4me1_12041	18.7295443354806	-0.28095963381758	0.489909616765697	-0.573492791736625	0.566311078332351	0.999934738076535
HS_H3K4me1_12042	17.059603808283	-0.272843916498572	0.575382721958098	-0.474195532966389	0.635360478534669	0.999934738076535
HS_H3K4me1_12043	11.6197925936724	-0.15495343988243	0.538378886523436	-0.287814852627369	0.773488467473834	0.999934738076535
HS_H3K4me1_12045	13.509664511608	0.639340688613023	0.552335577966804	1.15752219143024	0.247059078126268	0.927799966231832
HS_H3K4me1_12046	14.9546317594572	-0.177424885697825	0.52697141572445	-0.336687874149514	0.736352205256793	0.999934738076535
HS_H3K4me1_12047	92.5306309162991	0.572250965550803	0.574066036834547	0.996838218659036	0.318843043850328	0.960637830852447
HS_H3K4me1_12048	16.223682133034	-0.446294464161781	0.526300451172175	-0.847984194518161	0.396446773094852	0.985860000556542
HS_H3K4me1_12069	34.9041311856218	0.157477102586236	0.47449559497587	0.331883170789487	0.739977478607388	0.999934738076535
HS_H3K4me1_12070	17.0455710563377	-0.0231881624540364	0.518355923239844	-0.0447340551432404	0.964319288779908	0.999934738076535
HS_H3K4me1_12071	16.684159857716	-0.128742134989983	0.574187398806402	-0.224216231943799	0.822589053722086	0.999934738076535
HS_H3K4me1_12072	35.3178954211197	0.715835471825862	0.505314477345883	1.41661381954802	0.156595865868443	0.829256798295764
HS_H3K4me1_12073	12.9024416184992	-0.0195665387466736	0.581398122112805	-0.0336542861121888	0.973152832701263	0.999934738076535
HS_H3K4me1_12102	30.2644077233966	0.531099849168062	0.482288498314528	1.10120778543158	0.270806234064514	0.939811125482294
HS_H3K4me1_12105:12106	18.993843461261	-0.585865626847642	0.485869934246546	-1.20580753315424	0.227891710204162	0.912400359956214
HS_H3K4me1_12108:12109	13.1299541786227	-0.584556856059947	0.553354573604129	-1.05638750259637	0.2907912132971	0.952528900831612
HS_H3K4me1_12114	10.1880419686963	-0.682207979790431	0.725008501324653	-0.94096549012043	0.346722544414923	0.973731464626053
HS_H3K4me1_12115	14.3435781466034	-0.354086673596878	0.549774178188034	-0.644058392782088	0.519537569488265	0.998564207851974
HS_H3K4me1_12116	16.7664662038317	0.95917018708837	0.552095340989731	1.73732708080616	0.0823294541256076	0.667045398388625
HS_H3K4me1_12117	26.7764296509046	-0.803076845045216	0.477829995713436	-1.68067482629708	0.0928260928685019	0.698961353405166
HS_H3K4me1_12118:12119	15.497614876425	-0.225942214209716	0.561582728882507	-0.402331130551892	0.687440347030712	0.999934738076535
HS_H3K4me1_12120	61.8943485982381	0.299041733494118	0.542813444253171	0.550910698067831	0.581694893459829	0.999934738076535
HS_H3K4me1_12121:12122	62.3128825207976	0.224816423857201	0.554800776529992	0.405220095875349	0.685315734596508	0.999934738076535
HS_H3K4me1_12123:12124	155.192774056501	0.136571043469202	0.707880518662086	0.192929512634879	0.847014171482287	0.999934738076535
HS_H3K4me1_12125:12126:12127	24.5641262280852	0.148036244891743	0.463007008713869	0.319727870433225	0.74917463035888	0.999934738076535
HS_H3K4me1_12128	25.5618634455416	1.07872546288265	0.484867995218772	2.22478174166956	0.0260958936856707	0.393267404091566
HS_H3K4me1_12129:12130	9.48766298265351	1.658025000432	0.799630984382787	2.07348768721335	0.0381269158347498	0.479463387536525
HS_H3K4me1_12131	25.9083065238021	-0.0452180569953654	0.466699779439713	-0.0968889615710788	0.92281457495296	0.999934738076535
HS_H3K4me1_12132	21.4178178783111	0.401438695878402	0.5401872673654	0.743147275270478	0.457392520400306	0.992411321407848
HS_H3K4me1_12211	26.0622218486236	-0.48635419886359	0.502849484093188	-0.967196376348393	0.333445873333911	0.966218951643495
HS_H3K4me1_12212	18.5375004354546	-1.06894740525965	0.542718094902012	-1.96961814116895	0.0488821509401757	0.54492839368056
HS_H3K4me1_12213	19.2218536001805	-0.05732787217368	0.49395806650852	-0.116058175907309	0.907606435543277	0.999934738076535
HS_H3K4me1_12214	18.2219568041377	0.06191778815376	0.475272799171135	0.130278417493581	0.896346154877303	0.999934738076535
HS_H3K4me1_12215	21.824491245279	-0.344102150238278	0.57380118368918	-0.59968881211767	0.548713645776295	0.999934738076535
HS_H3K4me1_12216:12217:12218	18.6505422056925	-0.246169762327675	0.483111959108162	-0.509550131572216	0.610366668455787	0.999934738076535
HS_H3K4me1_12219:12220	3.48091627657305	-0.243030862886131	1.40255372118934	-0.173277400512007	0.862433386758946	0.999934738076535
HS_H3K4me1_12221:12222:12223	18.6314659322576	-0.123287165316157	0.512050857422254	-0.240771328724658	0.809732352348291	0.999934738076535
HS_H3K4me1_12224	18.9385636104904	-0.794877892861429	0.558907052157902	-1.42220050685075	0.154968051690641	0.827481290646122
HS_H3K4me1_12225:12226:12227:12228:12229	32.0077072612767	-0.532477356024654	0.449116967602166	-1.18560952810923	0.235776537724597	0.918140746142802
HS_H3K4me1_12230:12231:12232:12233	28.9790424773489	0.112916290814633	0.446524008926776	0.2528784310748	0.800362157389856	0.999934738076535
HS_H3K4me1_12234	21.2880235438327	0.653274588502543	0.534087885651817	1.22315934521762	0.221269517519378	0.906072525234087
HS_H3K4me1_12235	24.772404934513	-0.337577464411217	0.473567903023925	-0.712838564978005	0.475945658607913	0.995054609192549
HS_H3K4me1_12236	19.4655246629345	1.21468625380812	0.577622143217538	2.10290804823016	0.0354738081718864	0.465801662156689
HS_H3K4me1_12237	19.311685929328	-0.144954336084868	0.601866542118747	-0.240841326009893	0.809678098644516	0.999934738076535
HS_H3K4me1_12238	15.9186564355337	0.446627261163705	0.542883931184683	0.822693831053488	0.410682124303119	0.991639320836356
HS_H3K4me1_12239	20.3482091763647	-0.119609656287363	0.523759376697966	-0.228367570317195	0.819360498505934	0.999934738076535
HS_H3K4me1_12240:12241	80.5845879153455	0.760345174084217	0.560690136029889	1.35608801586566	0.175071165431506	0.852835010006104
HS_H3K4me1_12242	47.730874057643	0.613782939999699	0.473946151002391	1.29504784183088	0.195303726096922	0.876788820240814
HS_H3K4me1_12275	18.3849771085462	-0.0937288066481024	0.520779983364205	-0.179977744233986	0.857170040410877	0.999934738076535
HS_H3K4me1_12276	24.1331195813911	-0.0387740420257067	0.44432737566267	-0.0872645804636257	0.930461207280218	0.999934738076535
HS_H3K4me1_12277	25.916549220148	-0.352335965302023	0.504448088537651	-0.698458321694534	0.484890613990599	0.996292448481699
HS_H3K4me1_12278	21.0306157109354	-0.363190763438085	0.471789806354557	-0.769814774601428	0.441409774283753	0.992411321407848
HS_H3K4me1_12279	23.5841068192177	-0.394483150665061	0.508646628765052	-0.775554438693185	0.438012110640812	0.992411321407848
HS_H3K4me1_12280	19.7082480885882	0.158002802082555	0.496087004459653	0.318498167986993	0.750107084094227	0.999934738076535
HS_H3K4me1_12281:12282:12283	20.0997430852181	0.152625730695563	0.519268285331508	0.293924614706874	0.768815508634525	0.999934738076535
HS_H3K4me1_12290	6.10611425506108	-0.584996011807916	1.00913159806305	-0.579702402472352	0.56211532295049	0.999934738076535
HS_H3K4me1_12291	14.2386688865123	-0.443803292636098	0.56088203339134	-0.791259598658684	0.428792519261265	0.992411321407848
HS_H3K4me1_12292	20.7546630056456	-0.541428876526714	0.489243954314353	-1.10666441915567	0.268439044236018	0.939811125482294
HS_H3K4me1_12294	18.3877163714981	0.653140136542552	0.463122052899065	1.41029806819607	0.158451688715159	0.831336289245854
HS_H3K4me1_12295	10.7088601992308	1.40858524018357	0.663766495969729	2.12210958030609	0.0338285370811845	0.45562574384177
HS_H3K4me1_12298	24.5587075411069	0.576230751695632	0.452748677441738	1.27273867469173	0.203110788963376	0.884642402903047
HS_H3K4me1_12299:12300:12301:12302	64.3593954216832	0.372172058854233	0.483326919738909	0.770021374053153	0.441287213925518	0.992411321407848
HS_H3K4me1_12303	27.9598188385726	-0.738670361010724	0.554663189709165	-1.33174577782608	0.182943740962883	0.863153166759786
HS_H3K4me1_12305	79.5541476496938	0.48487563606996	0.559571754518594	0.866511992706108	0.386209452577146	0.984513182699569
HS_H3K4me1_12306	16.565435099696	-0.15675139812175	0.594442113493281	-0.26369497477322	0.792014968074683	0.999934738076535
HS_H3K4me1_12319	15.10006714716	-0.412418876054264	0.522326395817448	-0.78958076665611	0.429772644310474	0.992411321407848
HS_H3K4me1_12320	199.839559512591	0.250831780794851	0.786623732172585	0.318871361917948	0.749824061464231	0.999934738076535
HS_H3K4me1_12338	18.633925490636	-0.918601861370306	0.484398450028182	-1.89637654975333	0.0579102704712273	0.586950813757616
HS_H3K4me1_12339	23.1905543743181	-1.05041019200112	0.600716491920787	-1.74859556234663	0.0803609539325704	0.662132624006424
HS_H3K4me1_12340	30.6952408405246	0.258274071902216	0.466141078026218	0.554068465701041	0.579531990413169	0.999934738076535
HS_H3K4me1_12341	14.7149228256892	-0.59222215177951	0.569715983798809	-1.03950418914111	0.298570310807022	0.952803769577277
HS_H3K4me1_12342:12343	15.1326190652567	-0.225392065088685	0.573308493957588	-0.393142727631311	0.694214067514648	0.999934738076535
HS_H3K4me1_12344	15.3316077646648	-0.190020761020446	0.541580046894147	-0.350863666618033	0.725690630561462	0.999934738076535
HS_H3K4me1_12345	24.1566908575367	-0.872231739814873	0.538813286734395	-1.61880146850357	0.105489986080511	0.731097955249099
HS_H3K4me1_12346:12347	90.4814558760051	0.588365070225532	0.650947145672893	0.903859974095639	0.366069655368844	0.97765330568545
HS_H3K4me1_12349	19.3921464942127	1.38556979926812	0.514052462852068	2.69538597593853	0.0070307136494196	0.177663846910097
HS_H3K4me1_12350	16.5879223571002	-0.717022791863263	0.517781923898836	-1.38479687831542	0.166114585752196	0.843572725897923
HS_H3K4me1_12352	14.5259850062313	-0.712398799980912	0.543801100771435	-1.31003559751958	0.190183793460995	0.87282379165006
HS_H3K4me1_12353	15.0449524644762	-0.357072452302018	0.510520955253332	-0.699427611399087	0.484284837232632	0.996189765051109
HS_H3K4me1_12354	17.3040371512002	-0.643962785577883	0.616791142718404	-1.04405323127651	0.296460762248069	0.952528900831612
HS_H3K4me1_12355	18.896289765653	-1.10067063268686	0.588063338519651	-1.87168721562818	0.061249889260624	0.601803277508913
HS_H3K4me1_12356	23.6479908279846	-0.524461545370124	0.428770238319911	-1.22317618737991	0.221263157544945	0.906072525234087
HS_H3K4me1_12357	20.5634898102374	0.231289249568911	0.479356070020528	0.482499886898285	0.629450878737033	0.999934738076535
HS_H3K4me1_12358	14.3961017595972	0.508361374195853	0.625294005705566	0.812995758086999	0.416220490230103	0.992411321407848
HS_H3K4me1_12359:12360:12361	14.0768400270543	-0.513413786060443	0.528864387687461	-0.970785324202717	0.331655192210436	0.965212030122181
HS_H3K4me1_1235:1236:1237	47.3699059043017	-0.250057524685606	0.453181346694578	-0.551782474079041	0.581097396246828	0.999934738076535
HS_H3K4me1_12362	13.9156662955726	-0.60795007916188	0.591955696875894	-1.0270195596907	0.304411253943027	0.955438067612105
HS_H3K4me1_12380	18.9752894049833	-0.0559616665014344	0.485705930361008	-0.115217177726943	0.90827298349223	0.999934738076535
HS_H3K4me1_12381:12382	14.1990427818016	-0.409997719322151	0.580186166366771	-0.706665796410883	0.479774189812145	0.995240437072008
HS_H3K4me1_12386:12387	30.4335986858194	-0.0204146519850188	0.523689500746894	-0.0389823587371966	0.96890445361058	0.999934738076535
HS_H3K4me1_12388	15.458108220153	0.349578548213756	0.50237728092967	0.695848641019049	0.486523623897264	0.996292448481699
HS_H3K4me1_12389	18.9531635744907	0.200267923736868	0.487258161439851	0.411009890824764	0.681065282148158	0.999934738076535
HS_H3K4me1_12390	16.8160889470457	0.135522318945257	0.599923382428657	0.225899378011613	0.821279681596212	0.999934738076535
HS_H3K4me1_12391	24.5706296551788	0.310180091557255	0.519389845732558	0.597200915854971	0.55037324780711	0.999934738076535
HS_H3K4me1_12392	20.3321086965908	-0.837210087725792	0.522304272241316	-1.60291640758202	0.108953110728976	0.738892935109888
HS_H3K4me1_12393	18.4707655916572	-1.5171056270219	0.493177510180715	-3.07618574591121	0.00209667186895703	0.0799361789609939
HS_H3K4me1_12394:12395	5.37210297592941	0.971185012788453	1.10061496214615	0.882402153514869	0.377559371570784	0.982221417149387
HS_H3K4me1_12399:12400	68.2945971410492	0.580463996478365	0.602937351199846	0.962726882524762	0.335684602303563	0.967269393549312
HS_H3K4me1_12401	13.3919625425575	-0.119063675796617	0.692570181020521	-0.171915683145892	0.863503816785377	0.999934738076535
HS_H3K4me1_12402	24.9204419619016	0.21350707058114	0.564465775530844	0.378246263700134	0.70524766041921	0.999934738076535
HS_H3K4me1_12403	19.8687771375386	-0.185662238998553	0.546877629123605	-0.339495033461296	0.734236837892903	0.999934738076535
HS_H3K4me1_12404	76.4029059223747	0.50850168416986	0.611459670156981	0.831619334827613	0.405623845013824	0.99030803249837
HS_H3K4me1_12405	24.6091693738771	-0.56695370425876	0.490720296987243	-1.15535001861457	0.247947120734682	0.928294976834887
HS_H3K4me1_12406	16.6182896702612	0.151314086778088	0.542166219033638	0.279091690824618	0.780174459645671	0.999934738076535
HS_H3K4me1_12407	23.0236881421518	-0.537558713271137	0.516100294172282	-1.0415780020689	0.297607371906922	0.95268348567808
HS_H3K4me1_12408:12409	23.3716316986296	-0.578313135561217	0.493882980282061	-1.17095174089809	0.24161817575076	0.921547182203011
HS_H3K4me1_12410	14.6876155059557	0.262101543955462	0.597102197051451	0.438955919522227	0.660693476828917	0.999934738076535
HS_H3K4me1_12411	17.4442866777373	-0.0907651863782116	0.560382089884289	-0.161970177164215	0.871329338906071	0.999934738076535
HS_H3K4me1_12412	35.6446157201723	-0.340774225053303	0.488965818595396	-0.696928521572758	0.485847527402335	0.996292448481699
HS_H3K4me1_12413	21.8978621572151	-0.847511019641843	0.472489255827088	-1.79371490290987	0.0728586853901655	0.637103435572246
HS_H3K4me1_12414:12415	19.252879171423	0.12748719594342	0.546070280572721	0.233462981742407	0.815401911657671	0.999934738076535
HS_H3K4me1_12416	23.8780377952862	0.071193543374887	0.504239435192684	0.141189955418068	0.887719881001567	0.999934738076535
HS_H3K4me1_12417	63.1937514737621	-0.36821043634186	0.632526868773562	-0.582126158618054	0.560481706484907	0.999934738076535
HS_H3K4me1_12418	18.8678208989689	-0.41693347003192	0.460497417430994	-0.905398063593694	0.365254541240554	0.977563254201251
HS_H3K4me1_12419	14.520601419303	0.0295719526095276	0.598622882579594	0.0493999702819507	0.9606005518462	0.999934738076535
HS_H3K4me1_12420	24.7182939210267	-0.401403936658138	0.503844300691919	-0.796682499150824	0.425635450469171	0.992411321407848
HS_H3K4me1_12421	18.4981918057912	-0.793826617954437	0.525676141455867	-1.51010585292291	0.131016416279921	0.785641767144684
HS_H3K4me1_12422	19.8711592451896	0.701131191676592	0.461656262054975	1.51872994975881	0.128830484659624	0.781560707019036
HS_H3K4me1_12423:12424	15.5248609448254	0.0618366702842471	0.52980915926379	0.116714989167371	0.907085911823503	0.999934738076535
HS_H3K4me1_12425	20.4773045680262	0.124237122799281	0.453269631225094	0.274090991852893	0.784014696313961	0.999934738076535
HS_H3K4me1_12426	17.2834698996713	-0.396684957816087	0.522710219452021	-0.758900329578304	0.447912181786552	0.992411321407848
HS_H3K4me1_12427	53.5814885936236	0.46027765136052	0.54145913101544	0.850069054145096	0.3952866953548	0.985821252045014
HS_H3K4me1_12428	13.6522500723535	-0.368835174231086	0.611563973579001	-0.603101539929806	0.546441142076512	0.999934738076535
HS_H3K4me1_12429	18.0562528861854	-0.587954736827721	0.582568108416782	-1.00924634962524	0.31285650301532	0.957332948616891
HS_H3K4me1_12431	20.831275854952	-0.461393241601101	0.492098216335208	-0.93760397068135	0.348447970067748	0.975060254747839
HS_H3K4me1_12432	16.8287623208815	-1.03148065134111	0.5506134592218	-1.87332989062587	0.0610228447508521	0.600552573473649
HS_H3K4me1_12433	15.5157466394271	-0.654418987444552	0.589314657653465	-1.11047464872216	0.266794546481752	0.939516090327447
HS_H3K4me1_12434	20.5198920636872	0.511296520667096	0.506553333689337	1.00936364773915	0.312800265783049	0.957332948616891
HS_H3K4me1_12435	16.264554859593	-0.281482346626644	0.472512472293728	-0.595714109429194	0.551366230829015	0.999934738076535
HS_H3K4me1_12436	17.3119688393631	0.375739513469031	0.554329059863407	0.677827558890052	0.497881035249142	0.996678747412721
HS_H3K4me1_12437	16.5509059236204	0.0261680193963424	0.480313936989261	0.054481074524655	0.956551886534369	0.999934738076535
HS_H3K4me1_12438	18.8915781717069	-0.482307531144377	0.492632275964939	-0.979041680124716	0.327559385663793	0.965181790220788
HS_H3K4me1_12439	12.0802051380762	-0.743294084237954	0.655115043253385	-1.13460084895419	0.256542597289848	0.937897974866177
HS_H3K4me1_12440	10.6175548371067	-0.236213527368087	0.665606293554715	-0.354884756432474	0.722675928770064	0.999934738076535
HS_H3K4me1_12445	17.6617524237452	-0.587077849928256	0.570045144564916	-1.02987957274215	0.303066540952734	0.954753659243364
HS_H3K4me1_12449	14.3474696928323	-0.662663568351105	0.633788334236078	-1.04555974377444	0.29576434358118	0.952528900831612
HS_H3K4me1_12450	20.5061476059502	0.603378176395708	0.460187944563705	1.3111559820798	0.189805070378316	0.87282379165006
HS_H3K4me1_12451:12452	18.9753926539598	-0.718941115327657	0.44928994594925	-1.60017183070655	0.109560469428076	0.741133490103071
HS_H3K4me1_12453	23.5007288142087	0.0543899744473367	0.460364276585369	0.118145514788333	0.905952360379457	0.999934738076535
HS_H3K4me1_12459	19.2283019008939	0.238903893387085	0.517800351208604	0.461382254433503	0.644524380782371	0.999934738076535
HS_H3K4me1_12460	15.1755516995652	-0.723387184894091	0.596944023226882	-1.21181745146505	0.225582266495102	0.910351476898703
HS_H3K4me1_12462:12463	22.2967000649581	-0.0010782883786286	0.470468589685781	-0.00229194552467099	0.998171293652701	0.999934738076535
HS_H3K4me1_12475	13.7305942950779	0.070604482057603	0.598382622288979	0.117992200019983	0.906073838192372	0.999934738076535
HS_H3K4me1_12476	19.8799535509175	0.775590874918938	0.569788702714306	1.36119033463501	0.173453547818258	0.850685583611253
HS_H3K4me1_12477	20.1725281026766	0.0197897083166656	0.452160010690111	0.0437670467285717	0.965090094802611	0.999934738076535
HS_H3K4me1_12478:12479	11.2251957237874	0.381588179905161	0.618973269342063	0.616485717243928	0.537573995632259	0.999934738076535
HS_H3K4me1_12480	7.24982372384704	-0.363421152649236	0.784079164589066	-0.463500586499712	0.643005594550059	0.999934738076535
HS_H3K4me1_12481	13.9593865279811	0.164693469593754	0.612464718029818	0.268902786961413	0.788004492255038	0.999934738076535
HS_H3K4me1_12483	16.3476109720717	-0.312282325035075	0.49042795004516	-0.636754746556184	0.52428460706527	0.999050625689491
HS_H3K4me1_12484	28.3100909399646	-0.290269520205981	0.533942062964366	-0.543634862918363	0.586692764140005	0.999934738076535
HS_H3K4me1_12485	14.3022398805959	0.0134680758930435	0.536308532223468	0.0251125519804926	0.979965188307701	0.999934738076535
HS_H3K4me1_12486	19.3166491555561	-1.00874590251859	0.538002944197836	-1.87498212304886	0.0607951829495262	0.599042872870969
HS_H3K4me1_12487:12488	14.9467182791476	-0.135402571117854	0.524373904210423	-0.258217600133509	0.796238975466056	0.999934738076535
HS_H3K4me1_12491	15.4922058713076	-0.914718134428823	0.535347523160493	-1.70864362840173	0.0875169819540453	0.681678209972296
HS_H3K4me1_12492:12493	14.0182582446508	-0.428326807661184	0.554185967663241	-0.772893636169192	0.439585331274384	0.992411321407848
HS_H3K4me1_12494	15.8059690912928	0.387388567276367	0.507438836393448	0.763419233004864	0.445213413327178	0.992411321407848
HS_H3K4me1_12495	20.7975636983861	-0.703229270810981	0.539448119105162	-1.30360871769745	0.1923670267912	0.875393193730522
HS_H3K4me1_12496	19.719211883133	-0.534280395282411	0.505091671976965	-1.05778896173679	0.290151666300659	0.952528900831612
HS_H3K4me1_12497:12498	20.5850690411212	0.213881654721214	0.523389418530763	0.408647265589767	0.682798538824202	0.999934738076535
HS_H3K4me1_12499	15.9755452852742	-0.437296344935449	0.508456058243691	-0.860047466925576	0.389762877536028	0.985498330579532
HS_H3K4me1_12500:12501:12502:12503:12504	36.816783345069	0.0751793924550474	0.47836149019907	0.157160210416941	0.875118586037193	0.999934738076535
HS_H3K4me1_12505:12506	17.6247717029544	0.0804953847819053	0.54044598691402	0.148942515498244	0.881598992835259	0.999934738076535
HS_H3K4me1_12507	21.222022092045	-0.495604179154371	0.484032450854548	-1.02390692665212	0.305879238251118	0.955438067612105
HS_H3K4me1_12508	18.1193054139476	-1.75584188536664	0.546595041281318	-3.21232677349328	0.00131664523138042	0.0571859680951302
HS_H3K4me1_12509	12.8648609551347	0.442242485840908	0.629175077086402	0.702892568295702	0.48212270290136	0.995240437072008
HS_H3K4me1_12510	15.0630570936254	-1.11484806580545	0.559910003108381	-1.99112010790357	0.0464676843138631	0.533874293410962
HS_H3K4me1_12511	15.2635116983916	-0.990323870302299	0.56217181712516	-1.76160355274768	0.0781363032628859	0.652713841100981
HS_H3K4me1_12514	14.6299154025705	-0.0452145518896333	0.517751331599295	-0.0873287022748333	0.93041024005059	0.999934738076535
HS_H3K4me1_12515:12516	16.7256617349966	-0.429611882806648	0.522527985487841	-0.822179662598465	0.410974651747085	0.991639320836356
HS_H3K4me1_12517	18.0788954202762	0.289120869889967	0.59630397376965	0.484854843515856	0.627779316133943	0.999934738076535
HS_H3K4me1_12519:12520:12521	33.8273290526834	-1.15473112916687	0.454232069479002	-2.5421611699309	0.0110169359803893	0.232727940596258
HS_H3K4me1_12522:12523:12524	16.7094585628536	-0.92252176389208	0.514134033917707	-1.7943215251915	0.0727618643496099	0.637103435572246
HS_H3K4me1_12525:12526	15.2831309845809	0.0702729493667055	0.469359980172313	0.149720794987478	0.88098490108254	0.999934738076535
HS_H3K4me1_12528:12529	18.4705801694419	0.288657124454039	0.486362295283869	0.593502266218154	0.552845066792465	0.999934738076535
HS_H3K4me1_12531:12532	25.1779563955782	-0.512051356637955	0.52559249622998	-0.974236429003164	0.329939160758237	0.965212030122181
HS_H3K4me1_12533:12534:12535	15.9680108943209	-0.540509193101722	0.551597973467541	-0.979896988569209	0.327136969619497	0.965181790220788
HS_H3K4me1_12536	24.2414009536277	-0.709860432720766	0.561740843732748	-1.26367957865369	0.206345057758659	0.887932814785532
HS_H3K4me1_12540:12541	7.10925970780521	-0.925721057491383	0.842233272115976	-1.09912667682394	0.271712815383071	0.939811125482294
HS_H3K4me1_12542:12543	19.1493816438804	-0.352475659465501	0.493042717054579	-0.714898825747147	0.474671562661759	0.994782053086805
HS_H3K4me1_12544:12545	19.2815380700903	-0.697591234498722	0.523529326085846	-1.33247785699847	0.182703212992265	0.862651617755705
HS_H3K4me1_12546	17.3097830549749	0.219290012610793	0.525870602586202	0.417003748702318	0.676675665754455	0.999934738076535
HS_H3K4me1_12547	15.9037575181006	-0.465505754854067	0.621988340090222	-0.748415564810336	0.454209537057062	0.992411321407848
HS_H3K4me1_12548	17.0724245587663	-0.399531779413887	0.494691374390579	-0.807638459243561	0.419298740155189	0.992411321407848
HS_H3K4me1_12549:12550	37.3863654249814	0.300148265729482	0.530450672252717	0.565836337721683	0.571505041872154	0.999934738076535
HS_H3K4me1_12551	23.3223644413862	-0.261400994961484	0.568801923720557	-0.459564189325609	0.645829068288034	0.999934738076535
HS_H3K4me1_12552:12553	20.607180017031	-0.2245004685828	0.539165963233278	-0.416384719904262	0.677128507803388	0.999934738076535
HS_H3K4me1_12554	19.1242533797624	-1.53645734236524	0.524635868375058	-2.92861665582278	0.00340474043779665	0.109323945630692
HS_H3K4me1_12555:12556	38.3701531506108	0.325760888892654	0.527400161552544	0.617673092730365	0.536790852255088	0.999614915793879
HS_H3K4me1_12557	55.5409095969393	0.0881286506818139	0.543313714997405	0.162205827405323	0.871143770967365	0.999934738076535
HS_H3K4me1_12581	3.21164615348513	-0.569236891352718	1.57749557496992	-0.360848486921158	0.718212714021799	0.999934738076535
HS_H3K4me1_12582	17.1234926841054	-0.070821080406191	0.498659426648018	-0.142022945163695	0.887061881773903	0.999934738076535
HS_H3K4me1_12585	15.529144572563	-1.28721159489419	0.488305456093449	-2.6360786651703	0.00838702855073594	0.201372304644888
HS_H3K4me1_12586	14.9111539627199	-0.990551560901291	0.612626717255842	-1.61689252688538	0.1059014818255	0.731807003883005
HS_H3K4me1_12587:12588:12589	46.5324413633763	-0.0100648040446803	0.488840449586231	-0.0205891391622757	0.983573404324019	0.999934738076535
HS_H3K4me1_12592	18.2347969212767	-0.744315164590548	0.475091755374389	-1.56667666018325	0.117190288970936	0.757928028556867
HS_H3K4me1_12593	15.1245209954882	0.0746848514371829	0.489754243431531	0.152494546885175	0.878796891094595	0.999934738076535
HS_H3K4me1_12595	11.1313713154078	0.594725995462444	0.637182048205734	0.933369038153471	0.350629460766821	0.976122578608031
HS_H3K4me1_12596	93.767977760933	0.280191501738933	0.579854569245626	0.483209957461324	0.628946665865544	0.999934738076535
HS_H3K4me1_12604	41.6680916895279	2.48665914810137	0.632716813277182	3.93012971351531	8.49000476867265e-05	0.00900688523520594
HS_H3K4me1_12605	17.4617497000983	1.41309265829299	0.562082416913089	2.51403106692711	0.0119359918916984	0.244894009185443
HS_H3K4me1_12611:12612	13.6556337670626	-1.18279788227365	0.589337183302323	-2.00699687001912	0.0447499962581669	0.522556449636309
HS_H3K4me1_12613	16.4075020824214	-1.38517780999186	0.905958537283952	-1.52896380241042	0.126273417711568	0.775593559826883
HS_H3K4me1_12617	21.8959692379517	-2.10721952481405	0.427663562933095	-4.92728328399516	8.33808236535387e-07	0.000528414998743294
HS_H3K4me1_12618	64.9934136435333	1.11269422104717	1.37627336348124	0.808483438372043	0.41881233627131	0.992411321407848
HS_H3K4me1_12637	17.7876654211222	-0.167172674237615	0.505046275110695	-0.331004667247521	0.740640960141567	0.999934738076535
HS_H3K4me1_12638	24.9934220662143	2.2277920477974	0.554127323641668	4.02036130100313	5.81089531838864e-05	0.00703205934961987
HS_H3K4me1_12708	33.6381154178133	-0.717859446397185	0.457806849697311	-1.5680399864524	0.116871800752954	0.757928028556867
HS_H3K4me1_12709	18.221370369588	0.61345656061981	0.546741683956948	1.12202266375599	0.261852803759995	0.939155514342515
HS_H3K4me1_12781:12782:12783:12784	15.1841238733895	-0.211308221831395	0.485134657961404	-0.435566122443898	0.663151554771951	0.999934738076535
HS_H3K4me1_12800	12.2357047947111	-0.861102556237077	0.565490801577003	-1.52275254316373	0.127820627006666	0.779433361427837
HS_H3K4me1_12804:12805	2.9120380058789	-0.457842436498175	1.65846877582794	-0.276063344195076	0.782499414123309	0.999934738076535
HS_H3K4me1_12912:12913	8.15926654752908	-0.505024044492484	0.819422548614136	-0.616316997068991	0.537685322975884	0.999934738076535
HS_H3K4me1_12920	33.4513348482522	-1.2914566731408	0.457978821639103	-2.81990479061605	0.00480379001904351	0.136420838724771
HS_H3K4me1_12924:12925:12926:12927:12928:12929:12930:12931	51.5831783299323	0.0868779768862211	0.483598039305424	0.179649150379106	0.857428015934205	0.999934738076535
HS_H3K4me1_12932:12933:12934	21.7179187721685	-0.374447134471839	0.48701917151117	-0.768855019218172	0.44197938261289	0.992411321407848
HS_H3K4me1_12935	16.4624203200939	0.339891176973673	0.527860005136134	0.643904015584617	0.519637677697472	0.998564207851974
HS_H3K4me1_12936:12937:12938:12939	30.0183924739957	0.248998869454022	0.445009509064372	0.559536064695651	0.57579592516073	0.999934738076535
HS_H3K4me1_12944:12945:12946:12947:12948:12949:12950:12951:12952	38.7488601240658	-0.0789127993361286	0.425909340671311	-0.185280743577372	0.853008840933308	0.999934738076535
HS_H3K4me1_12955	19.0830864363111	-0.357472468829482	0.54052179695255	-0.661346999963561	0.508389806663655	0.997162292168647
HS_H3K4me1_12956:12957:12958:12959:12960	153.278138218406	0.22224805915234	0.730177101183544	0.304375553262487	0.760841790457139	0.999934738076535
HS_H3K4me1_12961:12962:12963:12964	22.2310808120665	-1.09738389779092	0.556789783169254	-1.97091241786908	0.048733894497065	0.544345847531688
HS_H3K4me1_12965:12966:12967:12968:12969:12970:12971:12972	76.8283966409913	-0.320424614158214	0.564071012327226	-0.568057225341569	0.569996111365556	0.999934738076535
HS_H3K4me1_12974:12975:12976:12977:12978:12979:12980:12981:12982:12983:12984:12985:12986:12987	59.1086886428656	-0.537079448351436	0.509348279579792	-1.05444441432986	0.291679496948185	0.952528900831612
HS_H3K4me1_1311	14.7983205529431	0.380985818512031	0.495856498571264	0.768338863380402	0.442285891498275	0.992411321407848
HS_H3K4me1_1312	13.512889647356	0.0237457111632384	0.579780876041011	0.0409563546238091	0.9673306906092	0.999934738076535
HS_H3K4me1_1313	20.7708792473387	-0.344749060746312	0.584379527461573	-0.589940346205885	0.555230643689088	0.999934738076535
HS_H3K4me1_1314	16.9600233791481	-0.0983676717075794	0.458745344014384	-0.214427618701881	0.830213605896979	0.999934738076535
HS_H3K4me1_13179:13180:13181	26.1645752847312	-0.742131267586205	0.471798987411003	-1.57298189989481	0.115723009366885	0.75661283591021
HS_H3K4me1_13182:13183:13184:13185:13186:13187:13188:13189:13190	78.7813568872243	-0.973989495164596	0.450919821933991	-2.16000594293496	0.0307722095061464	0.433873740823781
HS_H3K4me1_13241	15.6725972395615	-0.142193743029938	0.551773544147361	-0.257703082248472	0.796636067145609	0.999934738076535
HS_H3K4me1_13611:13612:13613:13614	23.3472117660271	-0.921749520924868	0.50647569860427	-1.8199284259146	0.0687699053720776	0.625658051065497
HS_H3K4me1_13615	13.3814641176981	-0.0414726267734337	0.613092267795297	-0.0676450005193685	0.946068232181319	0.999934738076535
HS_H3K4me1_13616	33.4850024402882	0.196525553541974	0.457394148657213	0.429663462287222	0.667440465586637	0.999934738076535
HS_H3K4me1_13617	14.6850059013389	0.098246073326914	0.606978497295954	0.161860879363261	0.871415410256063	0.999934738076535
HS_H3K4me1_13618	16.0282293890389	-0.951600456609079	0.598408743184275	-1.59021817018479	0.111785636172779	0.747256972563404
HS_H3K4me1_13896:13897:13898:13899:13900:13901:13902	63.0216385459275	-0.512190413192698	0.388623854680894	-1.31795927353267	0.187517281707063	0.869927023322962
HS_H3K4me1_13903:13904:13905	22.2890214370725	-0.0586658870678707	0.478806944294059	-0.122525138298414	0.90248313849369	0.999934738076535
HS_H3K4me1_13906:13907	27.300156610206	0.0540697643091588	0.544749443448827	0.0992562084448243	0.920934847257717	0.999934738076535
HS_H3K4me1_13908:13909:13910	83.4834415357992	-0.497922530138341	0.465203750532145	-1.07033214923304	0.284469828309059	0.949757715976537
HS_H3K4me1_13911	24.9797408518295	0.341722146187445	0.479663466721223	0.712420623824686	0.476204348189304	0.995054609192549
HS_H3K4me1_13913	77.7151063166283	-0.709194796176286	0.539328469512186	-1.31495894666518	0.188523700083725	0.871072092366896
HS_H3K4me1_1404	10.4871874859249	-0.0138761815855917	0.648756042345685	-0.0213889053509546	0.982935423789968	0.999934738076535
HS_H3K4me1_1422	13.4937618323838	-0.639068646114528	0.533728534957236	-1.19736645927266	0.231163750872546	0.915374969945734
HS_H3K4me1_14385:14386:14387:14388:14389:14390:14391	42.296499351674	-0.0506004850198547	0.403745725535675	-0.125327605518844	0.90026419843315	0.999934738076535
HS_H3K4me1_1439:1440:1441:1442	150.372982802303	0.204206382432106	0.636446328298924	0.320854050612412	0.748320996587077	0.999934738076535
HS_H3K4me1_1443:1444	15.1853818121181	0.45546713692746	0.522205217269637	0.872199514414815	0.383099544382814	0.982949732061421
HS_H3K4me1_1445	20.9645410687889	-0.112061911647675	0.477652861287697	-0.234609526561966	0.814511814782336	0.999934738076535
HS_H3K4me1_1446	19.1976554144962	-0.336297814416957	0.530548458791604	-0.633868233606636	0.526166818305633	0.999614915793879
HS_H3K4me1_14533	20.195872081687	-0.070889218064789	0.550706890759256	-0.128724044050102	0.897576009289342	0.999934738076535
HS_H3K4me1_1459:1460:1461	9.82147425987575	-1.0916523152996	0.824070332883937	-1.32470769998385	0.1852681182943	0.866335305779286
HS_H3K4me1_1462	19.8709500482422	0.162403208687847	0.521103763976262	0.31165234242147	0.755304750414458	0.999934738076535
HS_H3K4me1_14622:14623	89.0363860194825	0.307937004961523	0.540875589048165	0.569330565469651	0.569131827746772	0.999934738076535
HS_H3K4me1_14624:14625:14626:14627:14628	159.945319190206	0.446702780489188	0.701476497798146	0.636803630472776	0.524252761019643	0.999050625689491
HS_H3K4me1_14629:14630	37.730610751988	0.110896821677402	0.438265322147597	0.25303581203729	0.800240539464333	0.999934738076535
HS_H3K4me1_14633:14634:14635:14636	33.4403574963762	0.52157513837928	0.40727569953521	1.28064389546076	0.200318774495007	0.881970654659778
HS_H3K4me1_1463:1464	12.0427305926769	-0.0639352345792967	0.581477206317995	-0.109953122641117	0.912446552128786	0.999934738076535
HS_H3K4me1_1467	26.5640112940045	-0.791956287572068	0.532394182691295	-1.48753745498996	0.136872918473004	0.795833991071235
HS_H3K4me1_14673	16.2184206928021	0.799222909684696	0.487242273230077	1.64029878685691	0.100943057749625	0.723270073408649
HS_H3K4me1_14674	13.1019691934373	0.407564403080681	0.525538758289814	0.775517308004	0.438034042153352	0.992411321407848
HS_H3K4me1_14675	12.359390501245	0.662413969782114	0.553175694292185	1.19747482873358	0.231121532864044	0.915374969945734
HS_H3K4me1_14676:14677	16.6012113270092	-0.773884890587841	0.551709800280429	-1.40270281621694	0.160705477184035	0.833894662248043
HS_H3K4me1_14678	17.5764490731082	0.128947315818988	0.462404289725077	0.278862715343005	0.780350182741348	0.999934738076535
HS_H3K4me1_14679:14680:14681	29.1912571018699	0.436555818949762	0.397599983190337	1.09797745826558	0.272214332537019	0.939811125482294
HS_H3K4me1_1468	10.6480986535305	-0.331371832486711	0.811527068576951	-0.408331213237023	0.683030526625027	0.999934738076535
HS_H3K4me1_14684:14685	21.2629562495739	0.844567153199319	0.470837571901919	1.7937547969839	0.0728523147874448	0.637103435572246
HS_H3K4me1_14686:14687	26.8830213269638	0.389740080983897	0.446695377914276	0.872496336997449	0.382937665601739	0.982949732061421
HS_H3K4me1_14689	14.9001895579437	-0.544704230102337	0.526474330332961	-1.0346263791396	0.300843429743739	0.95347971610179
HS_H3K4me1_1469	16.9404745960523	-0.519601565998707	0.575036594100686	-0.903597390721411	0.366208925373547	0.97765330568545
HS_H3K4me1_14690:14691:14692:14693:14694:14695:14696	79.4723011132469	-0.20318419111305	0.521768672162248	-0.389414317021065	0.6969696827919	0.999934738076535
HS_H3K4me1_14697	14.0072599069015	0.365008315116875	0.558336065291964	0.653743037226166	0.513277370949322	0.998283447520721
HS_H3K4me1_14698	25.9039238595401	-0.324737389220534	0.461288036393131	-0.703979647423108	0.481445448403478	0.995240437072008
HS_H3K4me1_14699:14700:14701	27.3296578389909	-1.2570270605727	0.458497271289527	-2.74162386405768	0.00611363054167625	0.160205060614415
HS_H3K4me1_1470	19.7203365120274	-0.205454502351382	0.523456757637804	-0.392495653850251	0.694692021994697	0.999934738076535
HS_H3K4me1_14702	21.9277634153939	-0.211139019008513	0.477861786010183	-0.441841187535372	0.658604131620936	0.999934738076535
HS_H3K4me1_14704:14705	25.6769998721193	0.389668677459386	0.481965235700918	0.808499552654859	0.418803063471081	0.992411321407848
HS_H3K4me1_14706:14707:14708	25.5756649274948	0.529803641802946	0.534724329896143	0.990797710487285	0.32178436749134	0.962912855443227
HS_H3K4me1_14709:14710:14711:14712:14713	9.66772628678607	0.714414043475136	0.623100503800988	1.14654704837683	0.251568871782918	0.932601051062374
HS_H3K4me1_1471	14.5597289048671	-0.580741197209607	0.497121435577837	-1.16820791791964	0.242722907417162	0.924150680856931
HS_H3K4me1_14791	19.2434386070985	-0.842329494188007	0.497414465462293	-1.69341575823524	0.0903763574581326	0.690934425494206
HS_H3K4me1_14805	15.7452226965888	-0.0487697367783301	0.541377363050178	-0.0900845511965188	0.928220025660033	0.999934738076535
HS_H3K4me1_1481	13.1016273941772	-0.902801353144058	0.547316629280419	-1.64950470138466	0.0990442808202118	0.717131331697924
HS_H3K4me1_14810	13.4630596893525	0.073713656919119	0.557238796210366	0.132283784654669	0.894759832628926	0.999934738076535
HS_H3K4me1_14821	14.6037228289305	0.486121118783993	0.528348461029886	0.920076719512761	0.357532669128172	0.976474751106153
HS_H3K4me1_14822	21.066440011035	0.644880056392158	0.479647973760625	1.34448614748864	0.178791232938909	0.859324332501228
HS_H3K4me1_14823	15.999409917023	0.254539665252042	0.574900413157768	0.442754361323079	0.657943417554351	0.999934738076535
HS_H3K4me1_14824:14825	32.8834201141747	0.192888050753445	0.579618930035028	0.332784249716944	0.739297148165978	0.999934738076535
HS_H3K4me1_14826:14827	20.3517407026168	0.133879522638704	0.488613591954177	0.273998768849761	0.784085567782905	0.999934738076535
HS_H3K4me1_14828:14829	68.7641276899989	-0.34252966098546	0.646444418021979	-0.529867149342165	0.596204044101992	0.999934738076535
HS_H3K4me1_14830:14831	37.7867968151919	0.292145004935343	0.422162908097408	0.692019595591602	0.488925023143746	0.996316332393108
HS_H3K4me1_14832	16.04380037005	-0.34348652997046	0.657061734628328	-0.522761426922473	0.601140285521729	0.999934738076535
HS_H3K4me1_14833	15.0360571617388	-0.519904513363351	0.492400590795429	-1.05585680253448	0.291033642241486	0.952528900831612
HS_H3K4me1_14834:14835:14836	24.3067405497641	-0.454216823273761	0.451158152502145	-1.00677959769684	0.314040701131612	0.958246981674616
HS_H3K4me1_14838	59.3256110904975	0.651695743891347	0.65773614599464	0.990816375015912	0.32177525191891	0.962912855443227
HS_H3K4me1_14845	14.6356874592802	-0.31821881431836	0.522549816254605	-0.608973162787052	0.542542227640001	0.999934738076535
HS_H3K4me1_14846	13.4343369945426	-0.700663004584713	0.612668157563451	-1.14362562495693	0.252778929875544	0.933224312319921
HS_H3K4me1_14847:14848	19.0191786603741	0.42218028416531	0.503756634690903	0.83806396798	0.401994778173246	0.9890378461188
HS_H3K4me1_14849	13.7695758861274	-0.205351879759245	0.520676297964762	-0.394394522204931	0.693289787393769	0.999934738076535
HS_H3K4me1_1485	17.5401066633473	-0.547347648747915	0.53303518267069	-1.02685088441164	0.304490684735946	0.955438067612105
HS_H3K4me1_14850	15.2506312990592	-0.325955293448772	0.535851079982725	-0.608294553515278	0.542992132691566	0.999934738076535
HS_H3K4me1_14851:14852	34.2061871755368	-0.236247838243819	0.486490263128329	-0.485616786499796	0.627238892435071	0.999934738076535
HS_H3K4me1_14855	15.4670920711174	-0.676937645453496	0.559860127211613	-1.20911922916352	0.226617042658785	0.911365624277497
HS_H3K4me1_14856	20.8901317062808	-0.554226187587567	0.50593639167503	-1.09544637766155	0.273321125392446	0.940668979115762
HS_H3K4me1_14857	44.2308062967897	0.338207866220637	0.43900768040626	0.770391684053588	0.441067584852823	0.992411321407848
HS_H3K4me1_14858:14859:14860:14861	26.4920514986635	-0.494996936291698	0.488304576955626	-1.01370529716882	0.310723395684883	0.957277653947364
HS_H3K4me1_1486	18.9031909901809	0.200401380398541	0.564460375082804	0.355031795401304	0.722565771551673	0.999934738076535
HS_H3K4me1_14862:14863	17.8296365804062	-0.207110700765744	0.523831986917505	-0.395376200648778	0.692565270417201	0.999934738076535
HS_H3K4me1_14864	97.000118918758	0.746040963227604	0.667993979435833	1.11683785512212	0.26406365984955	0.939155514342515
HS_H3K4me1_14865	14.8169727414757	-0.148637898004844	0.589746194179719	-0.252037061827224	0.801012417065593	0.999934738076535
HS_H3K4me1_14866	15.389588288936	0.156797233516582	0.566599822013151	0.27673364414319	0.781984636060267	0.999934738076535
HS_H3K4me1_14867	20.2014565822383	-0.464309913886798	0.509832614347763	-0.910710497563591	0.36244793149754	0.976828132457117
HS_H3K4me1_1487	9.54832075546168	1.11771164403966	0.783405597510219	1.42673430926702	0.153656492300617	0.825214697657293
HS_H3K4me1_14871	70.0492858164716	0.584939730587303	0.506801141122693	1.15417997933373	0.248426388842823	0.928294976834887
HS_H3K4me1_14873	31.1779071582923	0.813211093635873	0.456768592145198	1.780356853821	0.0750175781334784	0.641524262677694
HS_H3K4me1_14875	21.2076104147353	-0.205094546651932	0.491023407479622	-0.417687921854202	0.676175304228151	0.999934738076535
HS_H3K4me1_14876	15.5923800915084	0.264295283800875	0.593959045236166	0.444972234905164	0.656339819224925	0.999934738076535
HS_H3K4me1_14877	6.48328048870567	0.359620560308176	0.837670215217486	0.429310430017865	0.667697327488087	0.999934738076535
HS_H3K4me1_14878	4.12750200975085	0.572802395410931	1.1854928360584	0.483176597941681	0.628970350202783	0.999934738076535
HS_H3K4me1_14879	47.6547437912626	-0.00715369784367583	0.559478853500547	-0.0127863596611679	0.989798239020912	0.999934738076535
HS_H3K4me1_14882:14883	28.1851097495035	-0.632483436028053	0.465072151709676	-1.35996841286443	0.173839919844681	0.850847589431643
HS_H3K4me1_14884	17.7095925892371	0.247301963032224	0.61526618031028	0.401943046678608	0.687725941540713	0.999934738076535
HS_H3K4me1_14885:14886:14887	19.9611515249494	-0.440277936553791	0.520006562975026	-0.846677653518262	0.3971748176481	0.986099128530952
HS_H3K4me1_14888	14.6241087421876	-0.415549659553901	0.545251039886094	-0.762125386575533	0.445985172546171	0.992411321407848
HS_H3K4me1_14889	14.4638077007679	-1.09887612716047	0.595959647167892	-1.8438767329005	0.0652011066602193	0.61634198054248
HS_H3K4me1_14890:14891:14892	63.0633872451517	-0.0933902727943801	0.48386159723679	-0.193010301556702	0.846950900310428	0.999934738076535
HS_H3K4me1_14893	16.6712272513634	-0.228275378272111	0.570778445928218	-0.399936928068267	0.689202972383625	0.999934738076535
HS_H3K4me1_14894:14895	22.5457770739645	-0.186737282953622	0.510507098258821	-0.365787828593421	0.714523402796898	0.999934738076535
HS_H3K4me1_14896	8.86154569467079	0.196297525123532	0.740021714908715	0.26525914195335	0.790809837376336	0.999934738076535
HS_H3K4me1_14898	11.0032383132283	0.445573573512833	0.637629055211626	0.698797474599005	0.484678607004761	0.996292448481699
HS_H3K4me1_14899	13.0392850488601	0.235197026848583	0.577587501886785	0.407205879767608	0.683856783488229	0.999934738076535
HS_H3K4me1_14900:14901	13.3967411215559	0.119315192433062	0.564871568179754	0.211225345997754	0.832711433665058	0.999934738076535
HS_H3K4me1_14902	17.6395599672083	-0.180691153522281	0.493870660886337	-0.365867357250984	0.714464055227741	0.999934738076535
HS_H3K4me1_14903	16.7737624570822	-0.00507073097873936	0.483844221145829	-0.0104800899899785	0.991638251066452	0.999934738076535
HS_H3K4me1_14904:14905:14906	23.7067564165523	-0.874872063843792	0.502242970534112	-1.74192993266468	0.0815207055173228	0.664990170642133
HS_H3K4me1_14907	14.0061344600622	-0.660112427707333	0.575769924115162	-1.14648646978528	0.251593922435134	0.932601051062374
HS_H3K4me1_14908	13.0711915783253	-0.292859095277741	0.62317690270729	-0.469945362232558	0.638394054054802	0.999934738076535
HS_H3K4me1_14909	15.9540964182053	0.124244502710377	0.592335833772958	0.209753480418339	0.833860082542368	0.999934738076535
HS_H3K4me1_14910	51.3909251403647	-0.224175570195724	0.609346634707415	-0.367894983621867	0.712951540821007	0.999934738076535
HS_H3K4me1_14911	86.4479334989599	0.224279776115404	0.68785972230628	0.326054526587821	0.74438310104159	0.999934738076535
HS_H3K4me1_14912	12.9408032503607	-0.369324628591054	0.55909759839659	-0.660572733008017	0.508886360236501	0.997162292168647
HS_H3K4me1_14913	11.5695248863864	-0.094640379078001	0.627502262902052	-0.150820777347178	0.880117095795758	0.999934738076535
HS_H3K4me1_14914	14.6559457353773	-0.0689478373397706	0.542715667895677	-0.127042282761264	0.898906932853188	0.999934738076535
HS_H3K4me1_14915	10.6937995166962	-1.26535389043357	0.747076050638399	-1.69374174068662	0.0903143690305887	0.690679782468922
HS_H3K4me1_14916	16.3160992726618	0.0814716858532492	0.543558778192088	0.149885696123296	0.880854797066031	0.999934738076535
HS_H3K4me1_14917:14918:14919:14920:14921	22.7101817404739	-1.30320193968995	0.537092042778032	-2.4264033645878	0.0152493108799176	0.285785139774455
HS_H3K4me1_1492	26.5547903372401	1.20532231430571	0.458004841798801	2.63168028873197	0.00849637744598931	0.203076914706655
HS_H3K4me1_14922	16.7773964813775	-2.14790684091013	0.518344499693305	-4.14378245005206	3.41623844950092e-05	0.00514186589630508
HS_H3K4me1_14923	14.5987206116471	-0.732595572973128	0.570086314032877	-1.28506079683028	0.198771039600301	0.880736738850864
HS_H3K4me1_14924	8.6737101972758	-0.117515729607468	0.805604241374074	-0.145872779178803	0.884021820766321	0.999934738076535
HS_H3K4me1_14925	14.1656379869196	0.0256539205391993	0.554662247079881	0.046251427196026	0.963109853327114	0.999934738076535
HS_H3K4me1_14928	65.3782439482243	0.581376125288548	0.709167928757792	0.819800362809568	0.412329924202241	0.991995188725169
HS_H3K4me1_14929	12.2303336266719	-0.130444308693571	0.634358624047109	-0.20563180470592	0.837078531843782	0.999934738076535
HS_H3K4me1_1493	16.2172680207742	-1.6062421447672	0.52271512824282	-3.07288245160763	0.00212001979247413	0.0802740827710094
HS_H3K4me1_14934	21.2790256031612	-0.0185635988618989	0.478942642977358	-0.0387595448726342	0.96908209909517	0.999934738076535
HS_H3K4me1_14935	11.7928295548974	-0.0310882990966945	0.604106838076227	-0.0514615911246674	0.958957707118611	0.999934738076535
HS_H3K4me1_14936	14.8064760659439	-0.575261891763744	0.541652357260137	-1.06205001058911	0.288212982244004	0.952221846398697
HS_H3K4me1_14937	16.6741397872769	0.97168295650183	0.550739537071686	1.7643239518781	0.077677453616299	0.65149578024389
HS_H3K4me1_14938	10.7250440624575	0.390196931477986	0.694352537207217	0.561957954452666	0.574144666202117	0.999934738076535
HS_H3K4me1_14939	40.9827942205753	-0.613721536195797	0.495077702243054	-1.23964689464947	0.215106027430146	0.899493549674037
HS_H3K4me1_14940	15.2234596635748	0.397938574490865	0.522560327160397	0.76151700350708	0.446348326770572	0.992411321407848
HS_H3K4me1_14941	23.2862536086197	0.0585533434010891	0.540677243673518	0.10829629707228	0.913760659850676	0.999934738076535
HS_H3K4me1_14942	18.1770111040949	0.214583641727203	0.52113714726398	0.411760402906965	0.680515047121504	0.999934738076535
HS_H3K4me1_14943	107.350312356888	0.448987645872715	0.735790052858386	0.610211627798575	0.541721628148091	0.999934738076535
HS_H3K4me1_14945	13.799818429176	-0.846921403904306	0.530588010229063	-1.59619401037479	0.110445484469826	0.743176386006866
HS_H3K4me1_14946	77.0392807797525	0.304923281297944	0.699964870917722	0.435626549226907	0.66310770502284	0.999934738076535
HS_H3K4me1_14947	10.2850370036011	-0.276604301423467	0.729835309801266	-0.378995504477286	0.70469120217387	0.999934738076535
HS_H3K4me1_14948	13.4081950453062	0.177141593548218	0.563831838157474	0.314174513676086	0.753388498517662	0.999934738076535
HS_H3K4me1_1494:1495	23.2828932072458	0.760453310204948	0.482921835091984	1.57469233102724	0.115327478853225	0.755375872870067
HS_H3K4me1_14954	40.2873727010651	0.567718906499246	0.479989944100908	1.18277250070867	0.236899321838813	0.918820139723184
HS_H3K4me1_14955	13.8608715606139	0.144406228640561	0.636452670220494	0.226892328993658	0.820507467092124	0.999934738076535
HS_H3K4me1_14957	15.8924446229394	0.230637114543821	0.511937796145352	0.450517848614439	0.652337087319865	0.999934738076535
HS_H3K4me1_14959	15.9256247841104	1.05728929470136	0.541779189123823	1.95151330270037	0.0509960153211856	0.556198388118113
HS_H3K4me1_1496	22.90144792228	-0.10475637640137	0.456844043717554	-0.229304459239347	0.818632287841312	0.999934738076535
HS_H3K4me1_14960	13.3001453741596	0.225024182597411	0.578483565862897	0.388989758527977	0.697283722462382	0.999934738076535
HS_H3K4me1_14961	19.3938820251582	0.336959052673983	0.49359314808492	0.682665579903898	0.494818184249392	0.996678747412721
HS_H3K4me1_14962:14963	62.8842524922207	0.567036562944764	0.512800250893235	1.10576498735532	0.268828253207467	0.939811125482294
HS_H3K4me1_14964	88.0990276947653	0.227406233265541	0.662456918915261	0.343277014357261	0.731390071272423	0.999934738076535
HS_H3K4me1_14965	14.1620407335203	0.269469126414916	0.56336453933202	0.478321064961641	0.632421705687205	0.999934738076535
HS_H3K4me1_14966	13.3953839081952	-0.20355487092651	0.57203331465698	-0.355844433725984	0.721957070878056	0.999934738076535
HS_H3K4me1_14967	13.4748629021443	0.405070073467981	0.574447298662062	0.705147494663869	0.480718452332032	0.995240437072008
HS_H3K4me1_14968	10.6964129935677	-0.225143065276289	0.639194670293894	-0.3522292593159	0.724666335463473	0.999934738076535
HS_H3K4me1_14969	11.8124765355006	0.0146907385616824	0.55021324243221	0.0267000817660117	0.978698947916795	0.999934738076535
HS_H3K4me1_14970:14971	23.7806079094617	0.53968190694716	0.461547226269406	1.16928859330236	0.242287377320715	0.923368352688314
HS_H3K4me1_14972	24.0618268923944	-0.555290692859809	0.578249237852621	-0.960296454383458	0.336906034029046	0.968228146214991
HS_H3K4me1_14973	11.6220900805331	1.18574865681237	0.595365057400655	1.99163293524365	0.046411346966764	0.533874293410962
HS_H3K4me1_14974	13.1546076953233	-0.000378672520832428	0.621142504187947	-0.000609638719423149	0.999513578708235	0.999934738076535
HS_H3K4me1_14975:14976	20.4719767298741	0.397907224584962	0.510112017227037	0.780038915271945	0.435367969598573	0.992411321407848
HS_H3K4me1_14985	35.7497305033257	0.0409530513698003	0.484705985031406	0.0844905007045598	0.932666455175914	0.999934738076535
HS_H3K4me1_14986	22.1949648865099	-0.260417463248972	0.615041759838168	-0.423414278922287	0.671993028744506	0.999934738076535
HS_H3K4me1_14989:14990	12.5588947855392	-0.351397671764284	0.552764172624133	-0.635709926886356	0.524965504994927	0.999490979798745
HS_H3K4me1_14991	16.2945975843139	0.430132157612429	0.487023342503687	0.883185917539819	0.377135829024051	0.982221417149387
HS_H3K4me1_14994	8.57858999818632	-0.178974583333762	0.813820718195929	-0.219918932182645	0.825934291492117	0.999934738076535
HS_H3K4me1_14995	10.7303475582933	-1.18281733905912	0.633994580270173	-1.86565843915428	0.0620891678628069	0.606987071416997
HS_H3K4me1_14996	13.8433833342965	-0.669985838828715	0.586357109746032	-1.14262422624824	0.253194642565619	0.933815444376929
HS_H3K4me1_14997	14.6025181801116	-0.378466365147185	0.584298824071562	-0.647727411994298	0.517161271329102	0.998564207851974
HS_H3K4me1_14998	12.6261107317679	-0.123182648501212	0.539025706613666	-0.228528337312677	0.81923552890737	0.999934738076535
HS_H3K4me1_14999	15.1173132079152	-0.591009450711281	0.542580485004846	-1.0892567407875	0.276040683517259	0.942721261746161
HS_H3K4me1_1499:1500	14.8104030912774	-0.42747132068337	0.605886661900669	-0.705530171835093	0.480480362285661	0.995240437072008
HS_H3K4me1_15005:15006:15007	20.4803229673091	-0.289585114587914	0.506912001820889	-0.571272949836834	0.567814634996588	0.999934738076535
HS_H3K4me1_15008:15009	20.6166670923737	-0.173721390491717	0.468981066448275	-0.370423036067016	0.711067312323733	0.999934738076535
HS_H3K4me1_1501	31.0536370184968	0.0440222808718425	0.424601874855142	0.103678960171481	0.917424124007819	0.999934738076535
HS_H3K4me1_15010	13.8421773071453	-0.23200744265407	0.548817250138282	-0.42274079868228	0.672484385270301	0.999934738076535
HS_H3K4me1_15017	12.0164788654223	-0.611014127242772	0.604808857929078	-1.01025988497414	0.312370794921926	0.957332948616891
HS_H3K4me1_15018	14.3008361035525	-0.115344149807798	0.589985955390996	-0.195503212837256	0.844999022730523	0.999934738076535
HS_H3K4me1_15019	16.2039946267229	-0.654770653973361	0.578571643524616	-1.13170194443776	0.257759763788731	0.93864820112785
HS_H3K4me1_15020	15.8029315657684	0.430689414870664	0.531117374443842	0.810911929442451	0.41741624902623	0.992411321407848
HS_H3K4me1_15021	16.4894476921303	-0.287859329009146	0.565074776989405	-0.509418117267237	0.610459179857443	0.999934738076535
HS_H3K4me1_15022	19.1841709061146	0.0945873479070127	0.488046706280012	0.193807983313679	0.846326235757228	0.999934738076535
HS_H3K4me1_15023	11.7580800091756	-0.331141105175076	0.648740954101933	-0.510436566523663	0.609745644435564	0.999934738076535
HS_H3K4me1_15024	11.8062378284609	-0.882240000512194	0.613085229386521	-1.43901689067767	0.150145737216964	0.820688728917332
HS_H3K4me1_15026	13.3004467246341	-0.779902638027697	0.605170177104328	-1.28873276895343	0.1974910061226	0.879833071919915
HS_H3K4me1_1502:1503:1504	21.0286898647818	-0.414297703869337	0.437648599927042	-0.946644645814936	0.343819885820425	0.971822985045482
HS_H3K4me1_15030	15.6560304270799	-0.575216429821279	0.528876854283123	-1.08761883822836	0.276763410860291	0.943344584720217
HS_H3K4me1_15031	10.6879223990571	-0.608565823212734	0.604589344865056	-1.00657715585207	0.314138016860459	0.958246981674616
HS_H3K4me1_15032	11.7583425462737	-0.340628477574546	0.642723790008744	-0.529976457802988	0.59612825353117	0.999934738076535
HS_H3K4me1_15033	16.3570039325042	-0.0769122061371984	0.526312979581268	-0.146133971840081	0.883815628626311	0.999934738076535
HS_H3K4me1_15034	12.2425032709129	-0.406133509382991	0.673198996356832	-0.603288940685999	0.546316488836509	0.999934738076535
HS_H3K4me1_15037	6.22674985664101	0.645432404375113	0.88350785553896	0.73053386037115	0.465063923471248	0.993191728045724
HS_H3K4me1_15038	59.6144245848526	0.606756119201282	0.543916940889896	1.11553083492596	0.264623012472532	0.939155514342515
HS_H3K4me1_15039	11.8474776941854	-1.27113136135908	0.585127882543511	-2.17239922977787	0.0298255630658179	0.427280910024406
HS_H3K4me1_15040	14.3090777147336	-1.00801083117977	0.605034638297162	-1.66603821893035	0.0957058024058957	0.708075924282268
HS_H3K4me1_15041	14.4836117830684	0.366732410653206	0.545809204882488	0.67190587365078	0.501643620871255	0.997076731414787
HS_H3K4me1_15042:15043	19.7244012618501	-0.964886271263862	0.522919114821751	-1.84519219878349	0.0650095849276396	0.615738231734773
HS_H3K4me1_15044	8.17580799082709	0.115191981876917	0.724776299480587	0.158934531881726	0.87372045396698	0.999934738076535
HS_H3K4me1_15049	11.1740166713322	0.123303631060447	0.666042743278712	0.185128705784652	0.853128086789191	0.999934738076535
HS_H3K4me1_1505	16.5330209052838	0.561129706025009	0.541750664440394	1.03577114502413	0.300308922202044	0.953363884309636
HS_H3K4me1_15050	5.27899756099921	1.18547601857255	1.03839708208134	1.14164035996366	0.253603540497798	0.934692449076825
HS_H3K4me1_15051	117.828419160542	0.0603771710817018	0.72173787970348	0.0836552615286138	0.933330528529682	0.999934738076535
HS_H3K4me1_15052	11.7914121919036	1.96159108999819	0.736967258327565	2.66170724388723	0.00777454644983173	0.19141607781345
HS_H3K4me1_15053	11.9395005296091	-0.756944862776001	0.63735250298049	-1.1876392722022	0.234975558519627	0.917957398368562
HS_H3K4me1_15054	17.5479501028963	-0.171585541653222	0.596289209411994	-0.287755570526631	0.773533849035921	0.999934738076535
HS_H3K4me1_15055	54.5803394051025	0.16404761881987	0.485598506500703	0.337825624716234	0.73549459826156	0.999934738076535
HS_H3K4me1_15056	16.9166384495838	0.936965143327012	0.603303289663992	1.55305823684279	0.120409222257384	0.763790377503129
HS_H3K4me1_15057	17.6876431139544	0.0823466301780652	0.469301920018943	0.175466211974461	0.860713317811585	0.999934738076535
HS_H3K4me1_15059	4.87162414959855	0.352141189098164	1.10530140934802	0.318592906984423	0.750035232792302	0.999934738076535
HS_H3K4me1_1506	13.7284876667625	0.502090439595446	0.546970671484373	0.917947644675115	0.358646276309608	0.976478983659413
HS_H3K4me1_15068:15069:15070:15071	32.4721200500281	-0.50831245742579	0.437779902926245	-1.16111419009435	0.245595464773851	0.927783503401402
HS_H3K4me1_1507	16.0923139848969	-0.245053614316127	0.565062492206842	-0.433675244235507	0.664524285981637	0.999934738076535
HS_H3K4me1_15072	15.6216916258191	-0.172612206793073	0.585644128448974	-0.294739071746901	0.768193213366329	0.999934738076535
HS_H3K4me1_15074	19.9780903055699	0.0234783393795302	0.545674043429384	0.0430263078521683	0.965680562634684	0.999934738076535
HS_H3K4me1_15075	18.438035298713	-0.813266469982942	0.606517496450357	-1.34087882829858	0.179959797168248	0.860049977258531
HS_H3K4me1_15077	26.5758774786885	1.92267827627019	0.533759322497617	3.60214462816951	0.000315602683898527	0.0219663116579316
HS_H3K4me1_15078	13.3629963547882	-0.765628384304295	0.610961790463778	-1.2531526459668	0.210150159680013	0.893193813168739
HS_H3K4me1_15079	22.4032615653838	0.465534317233387	0.865997285974341	0.537570180384123	0.590873821688781	0.999934738076535
HS_H3K4me1_15080	16.0417705725355	-0.24333333322089	0.51369278609867	-0.473694277603017	0.635717934589552	0.999934738076535
HS_H3K4me1_15081	47.6179592571905	0.152969040630889	0.53807359810406	0.284290181064238	0.776188010230323	0.999934738076535
HS_H3K4me1_15082	21.1024500810689	-0.62733570123438	0.535386028752626	-1.17174462452071	0.241299601100091	0.921207513267659
HS_H3K4me1_15083	66.4215896721398	0.0465198032924081	0.54392713182818	0.0855258003697141	0.931843384884716	0.999934738076535
HS_H3K4me1_15084	14.1625472585068	-0.0657098330372633	0.518448759824528	-0.126743157914975	0.899143686182565	0.999934738076535
HS_H3K4me1_15085	111.29696945445	0.426799465210047	0.584424311013923	0.730290402309905	0.465212693606753	0.993372236871593
HS_H3K4me1_15086	91.4567150537056	0.252372894146475	0.671966795083853	0.375573459868626	0.707234024585653	0.999934738076535
HS_H3K4me1_15087	16.9600720133388	-0.541063956837883	0.525678246826024	-1.02926830262571	0.303353613899187	0.954753659243364
HS_H3K4me1_15088	28.5012365642593	-0.213805854422014	0.485204307024718	-0.44065118822435	0.659465538973182	0.999934738076535
HS_H3K4me1_15089	27.6871136697208	0.473882214899856	0.456828699811242	1.03733021829771	0.299581987347148	0.953076432098876
HS_H3K4me1_1508:1509	12.8030014056823	0.00609341632044475	0.572099919075797	0.0106509651850474	0.991501919996205	0.999934738076535
HS_H3K4me1_15090	23.1631899190612	-0.997367776095989	0.520450818168449	-1.91635355595345	0.055320108233957	0.572997353329098
HS_H3K4me1_15091:15092	20.3543880331824	-0.116906510999239	0.485498878136135	-0.240796665582526	0.80971271407563	0.999934738076535
HS_H3K4me1_15093:15094:15095	32.5088052430494	-0.16065008303674	0.45258072542432	-0.354964482603897	0.722616199582166	0.999934738076535
HS_H3K4me1_15096	22.340681140273	-0.166060432529979	0.527842399019177	-0.314602299547267	0.75306363297729	0.999934738076535
HS_H3K4me1_15097	19.0020235599717	0.800529460483779	0.544928145409172	1.46905508043209	0.141817850119393	0.80586537672846
HS_H3K4me1_15098	24.2198567870547	0.769364792206046	0.479569708678686	1.60428145957301	0.108652025976437	0.738065569582118
HS_H3K4me1_15099	39.4577842063642	-0.964671608310462	0.393131029477577	-2.45381701259347	0.0141348888744251	0.270655308251465
HS_H3K4me1_1510	25.7402307408277	0.224681566219673	0.44400576044023	0.506032998303675	0.612833484759999	0.999934738076535
HS_H3K4me1_15101	8.82295061578533	2.75404630431659	0.904850544279781	3.04364772914921	0.00233728652952178	0.0856720459725169
HS_H3K4me1_15102	113.297888938885	-0.0874126004381062	0.599780022993681	-0.145741100215048	0.884125774474075	0.999934738076535
HS_H3K4me1_15103	18.0064461625063	-0.257274652151645	0.510950841526968	-0.503521339514353	0.614597780970823	0.999934738076535
HS_H3K4me1_15104	82.9939850501234	-0.0840395121338284	0.582704900792096	-0.144223108505849	0.885324293758664	0.999934738076535
HS_H3K4me1_15106	28.4591091985702	0.595199801650497	0.56492328326576	1.05359403529929	0.292068821202856	0.952528900831612
HS_H3K4me1_1511	20.7197795477382	0.212243464878642	0.452522600127413	0.469022905859028	0.639053263315499	0.999934738076535
HS_H3K4me1_15110:15111	37.4953568715985	0.45034574466018	0.513681068987223	0.876703020315864	0.380647965836869	0.982949732061421
HS_H3K4me1_15127	19.8086042493563	0.0882316609115578	0.489517278347267	0.180242179008369	0.856962446573327	0.999934738076535
HS_H3K4me1_15128	19.5920200908449	0.329169704048603	0.513082234025535	0.641553501991302	0.521163131953006	0.998564207851974
HS_H3K4me1_15129	24.0709927518308	0.00987844167435024	0.53636774436831	0.0184172925722524	0.985305957304554	0.999934738076535
HS_H3K4me1_15130	21.5162741920352	0.505299642284569	0.421749707248583	1.1981031251475	0.230876872375203	0.915374969945734
HS_H3K4me1_15131	51.3159721789694	0.0275882934596637	0.58109574501514	0.0474763301853894	0.96213359483395	0.999934738076535
HS_H3K4me1_15132:15133	21.4450990847926	-0.226718265722861	0.483398596889602	-0.469008944547348	0.63906324259338	0.999934738076535
HS_H3K4me1_15134:15135	19.5208581426435	-0.995392956527027	0.452414260378894	-2.20018032962398	0.0277941033246516	0.409380792822177
HS_H3K4me1_15136:15137	13.2482997055393	-0.421365081924842	0.547580693286031	-0.76950317476723	0.441594660568482	0.992411321407848
HS_H3K4me1_15138	21.0857018933396	0.068526979701826	0.501067517087962	0.136761967928159	0.89121894630557	0.999934738076535
HS_H3K4me1_15139	44.1901539563934	-0.322392174076799	0.486498330565575	-0.66267889080319	0.507536232073726	0.997162292168647
HS_H3K4me1_15140	18.4497313251224	-0.911487689236306	0.534410654143349	-1.70559415717002	0.0880836679888927	0.683166148956043
HS_H3K4me1_15141	25.9960928177267	-0.242732406629056	0.521104166423169	-0.465804002864069	0.64135579962359	0.999934738076535
HS_H3K4me1_15142	16.3706256659997	1.23645267803332	0.562545478315711	2.19796038843885	0.0279519288565401	0.410951374067887
HS_H3K4me1_15143:15144	30.1462190986747	-0.450063664298488	0.428297871627	-1.05081928749448	0.293341595640781	0.952528900831612
HS_H3K4me1_15145	21.6985788546549	-0.954761557886002	0.543813333387598	-1.7556788318125	0.0791432632448272	0.657918916527706
HS_H3K4me1_15146	19.911152994508	-0.437903389975231	0.496394885373857	-0.882167409209761	0.377686283361968	0.982221417149387
HS_H3K4me1_15147	23.3690239635973	-1.25829336872623	0.52939795257524	-2.3768383738647	0.0174617374881466	0.313115087259528
HS_H3K4me1_15148	19.1815535825768	-0.0523633156171272	0.500567803053985	-0.104607837934554	0.916686995060645	0.999934738076535
HS_H3K4me1_15149:15150	30.7180995983042	-0.304843476426632	0.441154722762058	-0.69101261008386	0.489557616536459	0.996552571576204
HS_H3K4me1_15151	25.7607225959915	0.0476037826065494	0.45415722877412	0.104817846310723	0.916520348748973	0.999934738076535
HS_H3K4me1_15152	19.981145375784	-0.515021489345179	0.526399511634753	-0.97838519596221	0.327883847272156	0.965212030122181
HS_H3K4me1_15153	11.5832884107508	-1.16105675922095	0.703204280509433	-1.65109455588045	0.0987192687971497	0.716936024750866
HS_H3K4me1_15157	19.9099948060064	-0.725851810557955	0.524480142892141	-1.38394526541156	0.166375215061821	0.843682444539644
HS_H3K4me1_15158:15159:15160	103.899658148904	0.298677010448534	0.666225666292204	0.448312074361806	0.653927987749705	0.999934738076535
HS_H3K4me1_15161:15162:15163	167.249358651861	0.261950989495586	0.750392440864119	0.34908532553171	0.727025252972328	0.999934738076535
HS_H3K4me1_15164	31.7944754599113	0.0404072203773356	0.560527751310616	0.0720878141766508	0.942532023872792	0.999934738076535
HS_H3K4me1_15165	17.8043230263275	-1.06007845407679	0.51701176032346	-2.05039524326017	0.0403258770006226	0.494968282328743
HS_H3K4me1_15166:15167	19.0550619242634	-0.458409297267577	0.489611341953175	-0.936271809878575	0.349133258555646	0.975187279066899
HS_H3K4me1_15168	19.157746727498	-0.141743816936089	0.531542464713492	-0.266665085756583	0.789727038250807	0.999934738076535
HS_H3K4me1_15169	15.3831621699246	0.0724909657924399	0.552826617575536	0.13112785001264	0.895674170249408	0.999934738076535
HS_H3K4me1_15170:15171:15172	31.6101133382216	-0.424522542710465	0.410860628843374	-1.03325194216236	0.301486010830558	0.953918427417823
HS_H3K4me1_15173	18.5201096374843	-0.566519786881102	0.568540327651247	-0.9964460906784	0.31903344803926	0.960792859203186
HS_H3K4me1_15174:15175	29.7977022727867	0.00764771530068629	0.430569756993401	0.0177618496805002	0.985828839499968	0.999934738076535
HS_H3K4me1_15176	17.7418755091349	-0.880427365212305	0.477474328977595	-1.84392607472226	0.06519391447905	0.61634198054248
HS_H3K4me1_15177	67.7119917442449	0.428560947274624	0.462026172762046	0.927568550310985	0.353631417725167	0.976122578608031
HS_H3K4me1_15178	49.422214187114	0.24135040215808	0.84727264632445	0.284855652079742	0.775754733422713	0.999934738076535
HS_H3K4me1_15188	27.607863941353	0.111104657303829	0.48092797957686	0.231021404497163	0.817298173386028	0.999934738076535
HS_H3K4me1_15189	42.1891623158649	0.308935112466463	0.497126151545354	0.62144208568814	0.534308788619435	0.999614915793879
HS_H3K4me1_15190	39.1094336852997	-0.00557463480609423	0.417095361463127	-0.0133653723372492	0.989336293245643	0.999934738076535
HS_H3K4me1_15191	62.5621238392077	-0.144134801433703	0.55369496409117	-0.260314452507771	0.794621225310405	0.999934738076535
HS_H3K4me1_15192	14.3121475052188	-0.907052792155912	0.638457987793903	-1.42069299702882	0.155406029284566	0.828533982118866
HS_H3K4me1_15193	27.8496969093396	0.586937142925275	0.505453207886758	1.16120965060088	0.245556651093821	0.927783503401402
HS_H3K4me1_15206	190.118765250246	-0.0228120930011627	0.758161351251545	-0.0300887046847024	0.975996309009682	0.999934738076535
HS_H3K4me1_15209	28.9132887909806	0.863242566933627	0.589581245492267	1.46416218889878	0.143149638646566	0.807904756945535
HS_H3K4me1_15212:15213	7.14016906322737	-1.06880174876853	0.98164921826228	-1.08878174492974	0.276250143619179	0.943131534520344
HS_H3K4me1_15214	25.3047938644447	-0.274318175671944	0.541384538743141	-0.506697469249475	0.612367106550889	0.999934738076535
HS_H3K4me1_15215	22.0164650563753	-0.680371070279041	0.464512849143216	-1.4646980627855	0.14300331371438	0.807768318897874
HS_H3K4me1_15216	26.7818165679235	-0.6646612694331	0.446827925795488	-1.48751058531045	0.136880009592935	0.795833991071235
HS_H3K4me1_15217	20.3355308264766	-0.244457313548343	0.491689382501452	-0.497178345207852	0.619063290630487	0.999934738076535
HS_H3K4me1_15218	118.768223713488	0.455250081667939	0.56813025966837	0.801312857255091	0.422950549380296	0.992411321407848
HS_H3K4me1_15219	24.0687446681748	0.419949328661231	0.46588744561444	0.901396533893239	0.367377523652415	0.978147892214863
HS_H3K4me1_15220	5.31277857096917	3.6828636101868	1.33035868493294	2.76832380011293	0.0056345444002835	0.152461908143401
HS_H3K4me1_15221	26.6357973166631	-0.00248975646470241	0.567666484938074	-0.00438594937478829	0.99650052992902	0.999934738076535
HS_H3K4me1_15222	31.1469994197873	-0.53903457529258	0.57376534366992	-0.93946868914181	0.347490160698459	0.974186036081523
HS_H3K4me1_15225	9.63437565520646	-0.197334467864472	0.690086367062072	-0.285956189374659	0.774911676802686	0.999934738076535
HS_H3K4me1_15232:15233	57.5765750757116	0.499754282199496	0.589611684722946	0.847599013296906	0.396661324051844	0.985878883109187
HS_H3K4me1_15234	80.5448512111467	0.0289458239817648	0.623689862066077	0.0464106052419658	0.962982983861727	0.999934738076535
HS_H3K4me1_15235:15236	18.1129253396761	-0.517337219906971	0.548630128111303	-0.942961739428967	0.345700473398534	0.972868244077167
HS_H3K4me1_15237	27.064644364262	-0.462550652843097	0.524712944298218	-0.881530859624093	0.378030558794948	0.982221417149387
HS_H3K4me1_15238	103.758920544839	0.008602595951239	0.696355088477274	0.0123537489616833	0.990143385147475	0.999934738076535
HS_H3K4me1_15239	12.6909638487262	-0.226927870639926	0.592526427420511	-0.382983543245199	0.701731966119135	0.999934738076535
HS_H3K4me1_15249	30.4973737998201	-0.426637785958634	0.531705287733201	-0.802395228713076	0.422324372189074	0.992411321407848
HS_H3K4me1_15250	26.3089913624704	-0.887920562860177	0.478142537954254	-1.85702064212728	0.0633082173461264	0.61133548311648
HS_H3K4me1_15251	39.2795633694946	-0.660785553998771	0.552902421860965	-1.19512146786171	0.23203957552458	0.915693935903228
HS_H3K4me1_15252	8.59625481681575	0.633931726435208	0.848698366199826	0.746945854595823	0.455096245220773	0.992411321407848
HS_H3K4me1_15254	53.488886219947	-0.382045092340424	0.501909710392538	-0.761182906865123	0.446547826337704	0.992411321407848
HS_H3K4me1_15255	48.2657481515299	-0.0364259213180236	0.521788281030614	-0.0698097727416887	0.944345068634212	0.999934738076535
HS_H3K4me1_15272	91.3975020290296	-0.217072340157322	0.657900132688469	-0.329947250915224	0.741439819745408	0.999934738076535
HS_H3K4me1_15273	32.8941071127473	-1.35496293538385	0.448104780028929	-3.02376362799874	0.00249651410414085	0.0891237903639703
HS_H3K4me1_15279	13.2878534920988	2.27957771149546	0.605357396644686	3.76567251698001	0.000166101386882146	0.0143454222474049
HS_H3K4me1_15283	21.8689063167266	-0.505879332899363	0.528254681940275	-0.957642876048486	0.33824287087216	0.969078119862758
HS_H3K4me1_15284	17.0371051026767	0.504719401188634	0.494846273273513	1.01995190920568	0.307751269032723	0.955438067612105
HS_H3K4me1_15285	42.79653214538	-0.222117071639141	0.518828212881487	-0.428112940130104	0.66856889613358	0.999934738076535
HS_H3K4me1_15289	42.7051405373424	0.351142763028651	0.573725629635276	0.612039527067802	0.540511605966193	0.999934738076535
HS_H3K4me1_15290	22.478778105074	-0.302639446843878	0.442021648299111	-0.684671097011714	0.493551491592777	0.996678747412721
HS_H3K4me1_15291	24.0628905736837	-0.101814630074485	0.536576355108253	-0.189748633358889	0.849506109133999	0.999934738076535
HS_H3K4me1_15292	27.0795191577685	0.306877916166265	0.439392240214068	0.698414510044048	0.484918004640444	0.996292448481699
HS_H3K4me1_15294:15295	64.3590680230671	-0.224442805801975	0.601481104148198	-0.37315021910759	0.709036644014454	0.999934738076535
HS_H3K4me1_15296	63.2739177146519	1.1235278857993	0.739884881936108	1.5185171548029	0.128884078222046	0.781560707019036
HS_H3K4me1_15297	78.7413262006103	0.592866241722918	0.739531970831869	0.801677635459123	0.422739455948729	0.992411321407848
HS_H3K4me1_15298	19.866385322074	0.336574213325392	0.497937440746061	0.675936745831166	0.499080806325631	0.996678747412721
HS_H3K4me1_15304	31.6071444417447	1.75320039326084	0.589321534780305	2.97494710407015	0.00293039073005001	0.100813813658663
HS_H3K4me1_15307	40.9817793927545	-0.105739822529107	0.495985017191916	-0.213191566002875	0.831177546415146	0.999934738076535
HS_H3K4me1_15308	101.546645997897	0.278284947270947	0.682383468685704	0.407813143256436	0.683410863554925	0.999934738076535
HS_H3K4me1_15309	19.9360928877618	0.0151225926708608	0.483566595040146	0.0312730300768714	0.975051798765232	0.999934738076535
HS_H3K4me1_15310	18.8914379189607	-0.334110787484882	0.499870755485678	-0.66839434757542	0.503881902633806	0.997162292168647
HS_H3K4me1_15311	194.51668810073	0.332128382285339	0.617597336304111	0.537774959122874	0.590732421678939	0.999934738076535
HS_H3K4me1_15314	9.51703427895923	0.323856534346992	0.674301669179222	0.480284343269088	0.63102522026939	0.999934738076535
HS_H3K4me1_15315	110.488799860184	-0.0922746776169685	0.667909636767999	-0.138154433679807	0.890118366334531	0.999934738076535
HS_H3K4me1_15316:15317	88.5914632454461	-0.0741204541442691	0.646041681627934	-0.114730142422848	0.908659021480492	0.999934738076535
HS_H3K4me1_15318:15319:15320:15321:15322:15323:15324:15325:15326	263.808231359547	0.263704878026443	0.684425087580554	0.385293997563182	0.700019608167205	0.999934738076535
HS_H3K4me1_15327:15328	22.5457103688488	-0.502081883423346	0.467262281652937	-1.07451832330064	0.282590436873972	0.948204485663393
HS_H3K4me1_15329:15330:15331	40.988726232634	0.262681736644811	0.667214127990391	0.393699302255473	0.693803056568872	0.999934738076535
HS_H3K4me1_15332	76.7138952047661	-0.00678608378478878	0.638779918895227	-0.0106235083227496	0.991523826163334	0.999934738076535
HS_H3K4me1_15333	145.452750364601	0.0408924545913045	0.637876425048245	0.0641071734046476	0.9488848900467	0.999934738076535
HS_H3K4me1_15334	5.89954782058987	-0.880201856099868	1.06078946310817	-0.829761122928982	0.406673855504353	0.99030803249837
HS_H3K4me1_15335	21.1333649719085	0.169823559450297	0.62424659512376	0.272045631929524	0.785586932786027	0.999934738076535
HS_H3K4me1_15336	84.3651123268311	-0.773230207566157	0.602793510171011	-1.28274474512308	0.199581518084216	0.881848362211087
HS_H3K4me1_15338	70.3465487817347	-0.390838864527918	0.580976950307677	-0.672726971906433	0.501121004998076	0.996783617373859
HS_H3K4me1_15339	33.2912941313538	0.100333654031377	0.438970684862926	0.228565727715297	0.819206464746459	0.999934738076535
HS_H3K4me1_15340:15341:15342:15343:15344	97.3831328458071	-0.458702058152868	0.572807244315402	-0.800796537936757	0.42324944360198	0.992411321407848
HS_H3K4me1_15351	22.8148249741692	-0.157272524226329	0.474168589226477	-0.331680604324492	0.740130447883312	0.999934738076535
HS_H3K4me1_15353	24.9654141240245	-0.0716823769580116	0.500370773520293	-0.143258520983749	0.886086013329137	0.999934738076535
HS_H3K4me1_15354	34.0902262052988	0.766370108446662	0.537647095153437	1.42541476621937	0.154037342152677	0.825830811319169
HS_H3K4me1_15358	22.664050581414	-0.123466519953439	0.469494619758373	-0.262977496988105	0.792567923629067	0.999934738076535
HS_H3K4me1_15361	24.0545513881606	-0.233289840062017	0.447359968510207	-0.521481260021803	0.602031556927017	0.999934738076535
HS_H3K4me1_15362	18.7967089930899	0.626681856644335	0.455553280036469	1.37564997138022	0.168930027662278	0.847475100900853
HS_H3K4me1_15363	20.0642266851625	-1.00152845769604	0.523295507881034	-1.9138869770763	0.0556345987454501	0.574577793762208
HS_H3K4me1_15364	49.5215132848675	-0.326109265135749	0.517261513982615	-0.630453370916571	0.528398001443804	0.999614915793879
HS_H3K4me1_15366	23.3278232313334	-0.0865673318758133	0.402734539059719	-0.21494886452482	0.82980718680415	0.999934738076535
HS_H3K4me1_15367	32.2833441232012	-0.471084391822553	0.550516213905004	-0.85571392798949	0.392156034284441	0.985821252045014
HS_H3K4me1_15368	61.3555965212378	-1.4851627266581	0.756913011088735	-1.96213132143396	0.0497471972069385	0.550304089635964
HS_H3K4me1_15369	12.9812082233737	-0.623682940857696	0.575877642072457	-1.08301294457829	0.278802677441597	0.945689500132201
HS_H3K4me1_15370:15371	116.222136142897	-0.203906713792075	0.674583294172444	-0.302270624774692	0.762445769631147	0.999934738076535
HS_H3K4me1_15373	40.1648167988446	2.01853353996771	1.05739284030058	1.90897220317277	0.0562656775917528	0.578156469827427
HS_H3K4me1_15374	17.1803837224872	0.190708804326053	0.476902342668986	0.399890684660408	0.689237033690423	0.999934738076535
HS_H3K4me1_15375	19.8696619716945	-1.05323887593038	0.47389637875421	-2.22250880814738	0.0262489394391215	0.395326428751048
HS_H3K4me1_15376:15377	21.1500762738728	-0.308627026082229	0.447563299674541	-0.689571790865463	0.490463512141814	0.996678747412721
HS_H3K4me1_15378	23.2733276032064	-0.0307226576653514	0.478647336393097	-0.0641864172834755	0.948821792530086	0.999934738076535
[truncated: 22,083 more rows]
