# Supplementary material for: Transposable elements are the primary source of novelty in primate gene regulation
Source: Genome Res. 2017 Oct;27(10):1623–33. doi: 10.1101/gr.218149.116 (PMC5630026; doi:10.1101/gr.218149.116)
Supplement: Supplemental Material [file supp_gr.218149.116_Supplemental_FILE_S3.zip › FILE_S3/HSVsRH_DExpression.csv]

	baseMean	log2FoldChange	lfcSE	stat	pvalue	padj
ENSG00000166002	14.9826455861831	-3.89388267653771	1.18595553976836	-3.28332938796194	0.00102588721081544	0.0126545393885194
ENSG00000109861	30.8152175300489	-4.33068970458993	1.24797573229303	-3.47017140840769	0.00052012632148238	0.00733378113290156
ENSG00000137500	12.8441049955875	-4.271614105141	1.12744019214453	-3.7887722425576	0.000151393628103678	0.00256158018751423
ENSG00000166439	15.4700233543786	4.79008852040092	1.13989349996419	4.20222461181804	2.64304687030775e-05	0.000540972012648474
ENSG00000149380	4.12703327314593	3.62821515754545	1.04729779467073	3.46435863419933	0.000531497409838458	0.00746095368456862
ENSG00000175029	152.946046205376	3.73483939453418	0.96808228646108	3.85797720582953	0.000114329307323359	0.00203198726881432
ENSG00000010278	6.86058255858806	-3.34819087723989	1.16281607099658	-2.87938132328215	0.00398456231522388	0.0365876235746679
ENSG00000166333	129.58790831479	2.34293357450385	0.703685061417934	3.32952012620932	0.000869957765795339	0.01106188782359
ENSG00000166444	9.40318459376742	-3.75250946133798	1.20153923257085	-3.12308525565912	0.00178965898928416	0.0193447807274412
ENSG00000129167	21.7488716129449	6.10182412391563	1.07978936922803	5.65093924593643	1.59573488272344e-08	8.09995026470419e-07
ENSG00000121691	34.42190908095	-3.92786322460273	1.15717675288895	-3.39435027086106	0.000687916453615226	0.00924752097073857
ENSG00000110435	18.5986430053822	4.68373360960144	1.06357340126453	4.40377091419617	1.06385284001212e-05	0.000248167142274887
ENSG00000157570	13.5256583143239	4.29244561787174	1.14058548560463	3.76337036727789	0.000167638643376346	0.00281393437096009
ENSG00000121653	11.7995176846825	-3.96130485657193	1.19399783347684	-3.31768177923478	0.000907678312434408	0.0114954468910106
ENSG00000028116	127.901352256638	4.98037108395657	1.12974539233536	4.40840132453326	1.04136446281935e-05	0.000244720648762547
ENSG00000180423	6.91326334592132	4.51117941921119	1.03495457920909	4.35881874416035	1.30766359612278e-05	0.00028909845008359
ENSG00000175216	182.686211760538	6.08341913128381	0.784046290501683	7.75900505490722	8.55982390651453e-15	1.39261750479063e-12
ENSG00000149179	157.867546897509	5.63697164554376	1.11157631756056	5.07115126194351	3.95416321565497e-07	1.40162936331457e-05
ENSG00000134574	635.758702948263	2.87561272997427	0.871849765058511	3.29828927553967	0.000972758630935672	0.0121260383365164
ENSG00000025434	43.3524345049427	4.55598658889246	0.983745325201778	4.6312663167756	3.63436034450079e-06	9.9826910761288e-05
ENSG00000165915	2.74617038984277	-2.84384974097829	1.03492238507384	-2.74788697393514	0.0059980681817045	0.0496837370925784
ENSG00000112769	10.1670339162095	4.53690020379395	1.17901381119443	3.84804669861987	0.000119063360860354	0.00210433711604164
ENSG00000196591	25.3526010846948	-3.30119964139704	1.17016346288687	-2.82114400773783	0.00478527161121699	0.0420533910985759
ENSG00000111817	16.8941080028148	5.72773506580398	1.07540857906937	5.32610133235182	1.00343166045862e-07	4.05526999083437e-06
ENSG00000111875	14.2268136948847	-3.53721342571265	0.984237399153668	-3.59386203852267	0.000325812399292905	0.00496942229209971
ENSG00000111906	32.5582857708509	6.13667269707853	1.20266144927511	5.10257703926349	3.35059279690119e-07	1.20792677820102e-05
ENSG00000197594	12.5142831908355	-4.59203185111386	1.04986348617059	-4.37393233653973	1.22028216010184e-05	0.000271673344064779
ENSG00000079950	12.8087476888445	-3.71115889822623	1.30415390857502	-2.84564488426157	0.00443215916403173	0.0397204094573183
ENSG00000144730	3.73049835108224	-3.56686900749927	1.02682717447185	-3.47367998839132	0.000513372915542886	0.00727087310071342
ENSG00000206560	33.9684356590076	2.95593980875463	1.06467151185467	2.77638668438244	0.00549667917431605	0.0466003746638818
ENSG00000131386	114.904743947254	-8.15586666989853	1.11559673856206	-7.31076596764792	2.65623820092833e-13	3.66387638801962e-11
ENSG00000131378	16.0537969765775	-3.51503723788767	1.10212779027004	-3.18931912335358	0.00142608352160893	0.016515341177334
ENSG00000151093	5.4238059864678	3.26823431528767	1.15013270163239	2.84161498116612	0.00448856628755559	0.0400561928193252
ENSG00000187118	77.0063756779782	6.59589393625887	1.42700527660309	4.62219309515101	3.79704321278298e-06	0.000103400168176429
ENSG00000074276	3.5607469637411	3.34234598211977	1.0610267697145	3.15010523534586	0.00163211661362259	0.0181177185914797
ENSG00000113194	8.67208155286005	-3.32885615153424	1.1986650100167	-2.77713633393525	0.00548401708546148	0.0466003746638818
ENSG00000170584	24.9093951274939	5.81111502936121	1.1917992559572	4.87591765166357	1.08303785797852e-06	3.391877487057e-05
ENSG00000039600	7.84255527169705	-4.42841753102544	1.01147463229014	-4.37817953080918	1.19674751536548e-05	0.000269268190957233
ENSG00000198624	117.340479464042	-3.61551543553849	1.10221805787509	-3.28021792938929	0.00103726929213436	0.0127547939120009
ENSG00000173210	22.1509087024972	4.49224821302874	1.16945810866454	3.84130750793517	0.000122380686184018	0.00214504269015911
ENSG00000170445	57.1998392678109	5.24162225821044	1.10111296276674	4.76029475217506	1.93310434052238e-06	5.73156403767032e-05
ENSG00000256453	159.726586140147	5.77767378362179	0.820218140132715	7.04406974306485	1.8670461672039e-12	1.94203408703422e-10
ENSG00000170482	35.7912970441424	-3.87557776867624	0.952233855758363	-4.06998527225196	4.70161098623347e-05	0.000924362849134353
ENSG00000120727	340.564785542968	-3.7409394476789	1.12282934202307	-3.33170795210841	0.000863147853025409	0.011009126980717
ENSG00000112984	26.1400151773872	4.36083955473205	0.98144743648221	4.44327367175419	8.86003512030002e-06	0.000213037800175622
ENSG00000164405	42.9454088429042	-3.6467240562522	0.961955567094826	-3.79094854377273	0.000150073046287773	0.00254602534410674
ENSG00000104549	4.19909035566649	-3.30236647871569	1.05838526328072	-3.12019317850214	0.0018073247131339	0.0194693978010774
ENSG00000147684	60.4895133051686	3.95898131485233	1.20005872353995	3.29898965541793	0.000970334869710757	0.0121196353313283
ENSG00000172167	52.524678880358	7.46672542668231	1.01029036175987	7.39067273063529	1.46087784606911e-13	2.05983776295745e-11
ENSG00000164756	4.37874386182677	-3.7776743594091	1.12884176338701	-3.34650478210024	0.000818372679705282	0.0106405218293648
ENSG00000120526	10.7814026235922	5.09736670292172	1.03917452199744	4.9052075421594	9.33286035524111e-07	2.97572859065351e-05
ENSG00000164934	184.534660179098	3.35053034865254	1.10004769415988	3.04580461960006	0.00232058576715004	0.0239416531586456
ENSG00000162244	7.06369104728139	4.5306437606187	1.0526951068533	4.30385182862836	1.67853946439444e-05	0.000361028233951956
ENSG00000147614	15.291230548743	-5.74232725725337	1.0483624087222	-5.47742575418401	4.31557986843682e-08	1.92833480741068e-06
ENSG00000104231	4.53659012203055	3.07700845347505	0.994444709394251	3.09419762044825	0.00197345986908628	0.0209391352330308
ENSG00000164597	70.0949806008492	4.21259182610578	1.04641055938424	4.02575431634089	5.67929622776585e-05	0.00108867476027717
ENSG00000128536	3.10662463295067	3.07823125984183	1.06376929724613	2.89370192184593	0.00380729403932647	0.0354732462254427
ENSG00000185055	221.222319582041	-2.84049622974938	0.701634605241553	-4.04839813847477	5.15693688820443e-05	0.000997584285233449
ENSG00000105821	129.02907124528	-3.87231058410362	1.03450226403793	-3.7431629864095	0.000181718274175944	0.00301833102001667
ENSG00000105819	102.854963975799	2.96857824046476	1.06505077183371	2.78726453139293	0.00531550685305328	0.0455768797062473
ENSG00000135205	6.19046234714547	3.49735410680267	1.06529527276958	3.28299035600728	0.00102712179434003	0.0126545393885194
ENSG00000135164	106.649386304453	-4.98734055946054	0.902831849570975	-5.52410790761371	3.31163894646463e-08	1.52263399386363e-06
ENSG00000127914	40.7473570549527	-2.86214698983957	0.994482856202169	-2.87802547021255	0.0040017282809927	0.0366921473163276
ENSG00000006747	4.7282644181927	-3.45606424197785	1.03294159572109	-3.34584671223855	0.000820317313860427	0.0106439945939559
ENSG00000134352	14.5879630017016	-3.27399730913914	1.03386372167052	-3.1667590616769	0.00154147976669746	0.0175281167019631
ENSG00000177058	6.52830224748005	-3.24961774250697	1.06085662871995	-3.06320161889172	0.00218982465944225	0.022815168249854
ENSG00000164171	12.730326520391	-2.82119654411445	1.02583009558801	-2.75015965728451	0.00595662340048441	0.0495014403283681
ENSG00000099219	20.3453266761441	-2.62011565374473	0.764400661064476	-3.42767319182594	0.000608777844190437	0.0083427546898236
ENSG00000106686	20.0245171522551	3.6296454064491	1.11961490705991	3.24186948884102	0.00118748389949532	0.014246658619857
ENSG00000119138	67.5248574883244	3.44134599350422	0.895822229127437	3.84155012189887	0.000122259763925998	0.00214504269015911
ENSG00000083067	25.629746384708	-5.08001506204233	0.976311069674944	-5.20327508294429	1.95806698177093e-07	7.39519940436698e-06
ENSG00000106733	13.1697480315972	-3.49095129207245	1.23382429531665	-2.82937473781592	0.00466390532971341	0.0412151522521331
ENSG00000081377	13.1373296605857	5.48629280105455	1.03983448334659	5.27612123748533	1.31946812503543e-07	5.16791682305542e-06
ENSG00000130948	21.9607290490444	-5.03276060580762	0.933178958295609	-5.39313554068946	6.92386837561284e-08	2.92879632288423e-06
ENSG00000025708	93.2991281513951	-4.59479490229418	0.976329499386773	-4.70619284286723	2.52385785745269e-06	7.18111125808847e-05
ENSG00000025770	120.335545181666	-5.03650078959167	1.05560630098985	-4.77119242739354	1.83138472675812e-06	5.48119626947182e-05
ENSG00000100253	3.17132851703734	-3.25850148543083	1.01903330276746	-3.19763983824817	0.00138557213684607	0.0161905252454665
ENSG00000100241	38.7593742636758	4.75665131242638	0.926840259005163	5.13211555735828	2.86503500453654e-07	1.04474983355082e-05
ENSG00000100239	34.1068234569448	3.99139659287238	1.09129629387642	3.65748203789315	0.000254705102498551	0.0040201588939137
ENSG00000128159	185.939850614589	-4.5284640315929	1.00265329470971	-4.51648047783456	6.28759108254453e-06	0.000158312561185496
ENSG00000167074	4.87629921732268	-3.82374392513852	1.06946889922308	-3.57536710783857	0.000349736794578972	0.00529613355991307
ENSG00000100395	130.474289752968	-4.23238206208801	0.925191992535974	-4.57459867382439	4.77133697499909e-06	0.00012407431600971
ENSG00000100226	279.434933967309	9.79171675158096	0.968750057915631	10.1075779780069	5.11327238266116e-24	2.70364277233209e-21
ENSG00000100124	16.9594646056921	-3.08401180271582	1.06398361659084	-2.8985519651115	0.00374890179045095	0.0350320793231388
ENSG00000166862	5.29455232459033	-3.25459812021471	1.14469033151882	-2.8432127280191	0.00446612503630698	0.0399683545209701
ENSG00000100302	5.81611400185088	-3.80204823531153	1.21530832303556	-3.1284639159015	0.00175722585914942	0.0191893526804108
ENSG00000074590	5.0691128868315	-4.06593048378558	1.04966827197315	-3.8735385191195	0.000107266443539082	0.00193353859163488
ENSG00000111696	7.55158562864311	-3.98000133509837	1.19777355410389	-3.32283286891902	0.00089108285613331	0.0113078414443317
ENSG00000139351	7713.63164692726	-3.57828876981022	0.650778966200933	-5.49847022668738	3.83100207186191e-08	1.73626486756884e-06
ENSG00000120800	31.6749204039828	2.98479173859915	0.993804256879409	3.00340003369631	0.00266981243130317	0.026761390010456
ENSG00000185046	61.5336809426985	5.14235911179409	1.08001245800623	4.76138869850374	1.92265326428988e-06	5.72734035770858e-05
ENSG00000111144	40.543783599744	4.65941123111976	1.08315341904175	4.30170938780019	1.69485508117228e-05	0.000363305928717504
ENSG00000120798	7.99172529724734	-3.17153492167553	1.12908608002457	-2.80893988313673	0.00497049272059519	0.0434404632399125
ENSG00000173598	8.5313586261937	4.50732471891555	1.11294667181736	4.0499017904923	5.12391321504672e-05	0.000994227197231543
ENSG00000139323	7.61790186656527	-3.21410256162045	1.10152112899661	-2.91787645013057	0.00352423958411299	0.0333253355606512
ENSG00000133641	26.7092597770412	-2.56557322377675	0.925116785654479	-2.77324253927759	0.00555007382931709	0.046891103125189
ENSG00000187109	132.536241746836	2.94174296730943	1.06271057185191	2.76815065665815	0.00563753884990411	0.0474405623377209
ENSG00000138303	37.0968886535605	6.25053365002627	1.07132625418132	5.83438856803036	5.39881740258745e-09	3.03145986012543e-07
ENSG00000118181	142.653908011917	4.66476869041466	0.867838200926115	5.37515943114355	7.65149479790206e-08	3.17311990148291e-06
ENSG00000204130	215.452928790317	-2.13287748040853	0.739978775298814	-2.88234953704888	0.00394721600419422	0.0362972254298729
ENSG00000026103	4.12728174479676	3.12637307516719	1.07669722883633	2.90366965887532	0.00368817081032577	0.0345421489853394
ENSG00000138193	14.9480485818032	3.29394414209217	1.10373819463839	2.98435277323293	0.0028417892379961	0.028085907655896
ENSG00000158828	73.2818459937056	3.38513399324344	0.913304538825984	3.7064679406881	0.000210169826376807	0.00337601910977428
ENSG00000053372	32.1457538902039	5.04558985788181	1.05452136349974	4.78472037886129	1.71225536488149e-06	5.14893852614837e-05
ENSG00000187144	110.685416144393	7.6586839304111	0.968646282542182	7.90658475487164	2.64546210172411e-15	4.76512058133432e-13
ENSG00000116138	243.785027894681	4.51996831091075	0.778414666268801	5.80663302835293	6.37416317502858e-09	3.54772503031196e-07
ENSG00000154727	133.515014336409	4.53528226945045	0.783966466194303	5.78504625518816	7.24923799775791e-09	3.99968826919774e-07
ENSG00000080200	167.915122895205	-2.57679874692417	0.834514728152608	-3.0877810300946	0.00201656999785912	0.0212191320670251
ENSG00000114021	43.1968778051159	3.9642143773071	1.14655851484082	3.45748980622893	0.000545232869274484	0.00762004968182071
ENSG00000156150	5.18659087526107	3.13876442913704	1.01630786096302	3.08839924367294	0.00201237919457435	0.0212135608213748
ENSG00000121957	94.442987313804	5.53258117603544	0.999384204637879	5.53599021313344	3.09474847951346e-08	1.47640444379796e-06
ENSG00000240038	51.1336033264556	-4.38050774968601	1.19143469729502	-3.67666625760631	0.000236301867902539	0.00375773271138248
ENSG00000117543	4.44586881482468	3.64054914841876	1.04584315968624	3.48097046359316	0.000499600580734388	0.00710754637838496
ENSG00000198691	11.9242364079887	-4.54622910416923	1.11802273615177	-4.06631185320731	4.77630121962425e-05	0.000935358988843083
ENSG00000122483	55.3436906772575	7.33028473655283	1.02359088669916	7.16134232123859	7.9890871074944e-13	9.05192101733071e-11
ENSG00000122406	46.5842433526598	3.81869585216754	1.04809861071152	3.64345092450332	0.000269006961319771	0.0042040619940245
ENSG00000067829	28.5210347101443	-3.06021993076682	1.03143665890125	-2.96694896807988	0.0030077087607078	0.0292698038139433
ENSG00000171488	5.66521994875176	-3.41309650970327	1.24194676443325	-2.74818261736106	0.00599266215094276	0.0496837370925784
ENSG00000117151	47.0401503730287	-4.79026765093314	1.10455338462417	-4.33683669582258	1.44547935860526e-05	0.000314094744190081
ENSG00000180488	4.38540145248211	-3.54677009565173	1.1411824489888	-3.10797813162525	0.00188372006130103	0.0200562112290959
ENSG00000117054	12.9605777969299	-2.93828519836287	1.01161572934029	-2.90454676923521	0.00367785250588083	0.0345206718192513
ENSG00000033122	2.98479782247073	3.03189282180945	1.00158889196903	3.0270831137604	0.00246926054119161	0.0253109178253001
ENSG00000184588	32.1094414986067	-6.37220550926302	1.18486975439818	-5.37797971938239	7.53262990033528e-08	3.16520110712764e-06
ENSG00000116678	7.44981338421634	-3.94142606418216	1.23852969547764	-3.18234280419263	0.00146088794376954	0.0167922717449597
ENSG00000103995	10.0991178759146	3.70718961800511	1.19157538492827	3.11116666632742	0.00186349729899441	0.0199055393301676
ENSG00000104064	64.3594564027697	4.24671711245094	0.939203417603394	4.52161590647474	6.13693410516843e-06	0.000155134848196389
ENSG00000138592	39.5749104412607	-3.3199536482148	1.19677747825499	-2.77407764478958	0.00553584639966031	0.0468332605411262
ENSG00000104112	3.2088876717019	-3.19723038953751	1.14027000572897	-2.80392395965334	0.00504848100524159	0.0439741616598264
ENSG00000138594	19.925149786314	2.86410881125566	0.983925819239074	2.91089913004889	0.00360390343609785	0.0339269544540666
ENSG00000069966	9.84144479044367	4.84179318607022	1.10638757762141	4.37621795833919	1.20756267728688e-05	0.000269854478082171
ENSG00000128918	75.975552742172	7.57553437973162	1.04464648311655	7.2517684232575	4.11364796738528e-13	5.22021927061192e-11
ENSG00000140455	95.2416154560757	-4.85951307088454	0.770492140832541	-6.30702483951839	2.84450194195225e-10	2.02710663649847e-08
ENSG00000074621	13.7282056559955	4.78648228338138	1.22738585959813	3.89973719018448	9.62971587795119e-05	0.00174075633178348
ENSG00000033800	13.4322821894294	3.73260627985278	1.10269807696633	3.38497577697939	0.000711845360307878	0.00948877901502833
ENSG00000166233	135.474551597856	-3.22955421628261	1.08884044321142	-2.96604909968019	0.00301652327030552	0.0293106281012075
ENSG00000178802	67.7824573445659	4.25321474177755	1.02865926916913	4.13471678062353	3.55392646371652e-05	0.000711345848967864
ENSG00000140398	200.444941306364	6.28034729748051	1.33860648722174	4.6917054096423	2.70937062384148e-06	7.60661796826293e-05
ENSG00000103740	296.000322293499	2.44423604266832	0.721755315791522	3.38651616301269	0.000707861066316096	0.00945553361215922
ENSG00000166503	4.49476545230285	3.39070955144213	1.07251865902014	3.1614457454194	0.00156988060571145	0.0176881296979773
ENSG00000169609	153.896654960636	6.04165962700832	0.925512663522613	6.52790595432054	6.66955502215057e-11	5.5682008704665e-09
ENSG00000186628	11.0879486868538	3.73236884750023	1.11670829418719	3.34229526809137	0.000830886240076863	0.0107336837991411
ENSG00000166974	8.2218846273484	-4.69905524662385	1.07488956862953	-4.37166327013024	1.2330359204702e-05	0.000273552899139279
ENSG00000197705	16.5708210536402	-5.76565865470757	1.07863300917929	-5.34533859583488	9.02481870054205e-08	3.6706714522397e-06
ENSG00000118271	841.114439636396	-3.75451204392057	1.14618463823983	-3.27566076063129	0.00105415100113761	0.0128379810023381
ENSG00000046604	10.5167173057469	-3.58710253629043	0.988844437861314	-3.62757012017852	0.000286101089558005	0.00444929267952339
ENSG00000141447	5.9815909719948	-3.29527199723641	1.17748393848544	-2.79857065521846	0.00513293381255847	0.044431739482515
ENSG00000066248	22.5468830508384	4.49932574313034	0.952460791930946	4.72389601886787	2.31368748407999e-06	6.64269098936089e-05
ENSG00000067066	50.3520312459435	5.10674223999034	1.22474905506593	4.16962333538232	3.05103469321228e-05	0.000616522774790826
ENSG00000135913	9.8813141615221	4.93589510994774	1.09092095439348	4.5245213139131	6.05323528699549e-06	0.000154248103999945
ENSG00000127831	21.942620630833	3.32818100496557	0.955272368044002	3.48401264006022	0.000493956159216283	0.00704889320795864
ENSG00000235376	4.65674741393007	-3.94094676312108	1.05015495869936	-3.75272880490136	0.000174920055470913	0.00291303871906285
ENSG00000163249	102.189171921307	6.21956280858499	1.17298401321491	5.30234234952481	1.14326184397605e-07	4.56226188681008e-06
ENSG00000138443	261.826381321874	5.54439796812607	1.22078852532467	4.54165308168468	5.58148349269989e-06	0.00014396143398854
ENSG00000178074	19.3191980853218	-4.01065133473464	1.07246913094054	-3.73964267970806	0.000184282024547349	0.00303976676541802
ENSG00000136925	183.961244551251	7.71616379311666	0.936662258912348	8.23793605400165	1.75206779828748e-16	4.11735932597558e-14
ENSG00000106785	111.388847586916	7.71266916691824	0.894881579661226	8.61864781018066	6.77493845590487e-18	2.04699926203411e-15
ENSG00000106868	7.11811069329208	-3.41001871843155	1.0684795436888	-3.19146841750368	0.00141551585548317	0.016479721289983
ENSG00000119321	165.722864549506	6.89201923941461	0.821437384289355	8.39019427558324	4.85339470627917e-17	1.18441497735928e-14
ENSG00000136875	10.0066511458722	4.93374172220817	1.08801327442086	4.53463375695884	5.77035248369511e-06	0.000147632606891312
ENSG00000157653	9.83325317804275	5.02728184629955	1.06660029734463	4.71337000262919	2.43653188980605e-06	6.96387154991864e-05
ENSG00000148180	165.677844293234	3.37611075737078	1.03481745565896	3.26251817546015	0.0011042709144655	0.0133205303275353
ENSG00000136918	134.06950441455	8.79569964491337	0.967588760877027	9.0903284541471	9.87403105446658e-20	4.17671513603936e-17
ENSG00000136942	260.619401403873	5.31186093570263	0.9332965927227	5.6915036196654	1.25925486218044e-08	6.65831008377909e-07
ENSG00000136859	95.5789315677193	-3.79699325730974	0.986658042837589	-3.84833761288738	0.000118922086876665	0.00210433711604164
ENSG00000167094	13.4442901930635	3.60310209890914	1.1462330087233	3.14342901616693	0.00166980909430775	0.0184580813647782
ENSG00000148339	18.0309820282736	4.36415258961289	1.11239916966735	3.92318936278777	8.73844139711396e-05	0.00159785045143193
ENSG00000167112	78.0024395985373	-3.06229644036796	0.94489157131033	-3.2408971921734	0.0011915414806171	0.0142647748953123
ENSG00000163702	11.1303930096432	3.66054436509466	1.14004916545333	3.21086535214389	0.00132335926300634	0.0156072760664967
ENSG00000114026	726.678092652937	3.53422791556185	0.557108338578227	6.34387904618589	2.24050758846375e-10	1.67247301750618e-08
ENSG00000150995	79.9812123135915	-5.27966798050042	0.93123748608562	-5.66951831234057	1.43199545297444e-08	7.509100123242e-07
ENSG00000113851	410.885357012514	-3.29923336906772	0.787890323678637	-4.18742719629261	2.82134479415376e-05	0.00057193075779251
ENSG00000047410	2740.50870200646	8.83823929351477	0.828880447282755	10.6628637730428	1.51848370439939e-26	1.20434738805176e-23
ENSG00000116679	16.0291814815068	-5.09012860197396	1.10462326223123	-4.60802227873817	4.06517114653741e-06	0.000109294537816864
ENSG00000116667	196.714904013823	7.32045775296822	1.1473161922419	6.38050591673756	1.76503906602632e-10	1.38261393505395e-08
ENSG00000135835	6.76490576376863	4.21220823385027	1.18779872677886	3.54623063561718	0.000390784027436113	0.00579328190206106
ENSG00000116199	3.99903455371946	-3.59486442439547	1.03086669067538	-3.48722531915378	0.000488059982755278	0.00700620043118153
ENSG00000152061	2.71711131902008	-2.92528154240012	1.02759033665409	-2.84673905354642	0.00441695521270143	0.0396728214032964
ENSG00000094963	14.0343609226539	-3.14709106617626	1.04417679535533	-3.01394465015412	0.00257874847820119	0.0260959475186388
ENSG00000007933	22.5382033929906	-3.33090454581709	1.19983618678794	-2.77613276086812	0.00550097409349842	0.0466003746638818
ENSG00000000457	30.1501795099407	3.78014999357862	0.938157708449364	4.0293331915661	5.59352904409205e-05	0.00107548308438679
ENSG00000143153	40.7430651607213	3.04000322974881	1.0843212286054	2.80360021509374	0.00505355243389985	0.0439741616598264
ENSG00000143164	172.106465551893	6.92163825938655	0.84350294836132	8.20582580396817	2.29011259729789e-16	5.18955872494826e-14
ENSG00000143158	75.7802406822049	-2.76515737515368	0.990381331976327	-2.79201281958309	0.0052381280794775	0.0450962315661937
ENSG00000143157	23.8163509033248	-3.83087305921617	1.12066422465479	-3.41839506868905	0.000629916012184836	0.00857686072384718
ENSG00000143257	287.683586768112	3.63595826833245	0.816329688175167	4.45403165044789	8.42726692040609e-06	0.000205657725422987
ENSG00000158793	112.147692518884	5.87503697854294	1.02197098348923	5.74873168950874	8.9915371983785e-09	4.91821582100962e-07
ENSG00000071082	175.177174942049	5.76228787526347	0.953202842252405	6.04518536856989	1.49238316829424e-09	8.93318038002544e-08
ENSG00000164347	126.688433911917	3.16472424110621	0.754557402549005	4.19414643659356	2.73901004066748e-05	0.000557019830385743
ENSG00000198780	49.9235455544326	-4.80821752004818	0.984886932731438	-4.8819995070026	1.05015518882588e-06	3.31504212592051e-05
ENSG00000132837	213.369497883935	6.77543934556264	1.21133684256827	5.59335694867284	2.22720738828381e-08	1.09547526191169e-06
ENSG00000152348	1244.74511558274	11.9766542867199	0.930730997288559	12.8680083951332	6.8136455052016e-38	1.44108602435014e-34
ENSG00000145757	48.8247016379213	-3.05626190522731	0.98134957022971	-3.11434579271473	0.00184353294563256	0.0197254916358155
ENSG00000169660	169.816801777081	3.82421089540224	0.76010476596994	5.03116289571255	4.8751370361311e-07	1.68112741816586e-05
ENSG00000182446	19.1750239554107	-3.8902011345583	0.919397456140843	-4.23125070509479	2.32395467982641e-05	0.000485049093536138
ENSG00000167900	13.0703427765064	3.06601763305323	1.10262178967253	2.780661203842	0.00542483187116067	0.0462641911592936
ENSG00000078687	7.66728485243009	3.79106529692812	1.15185556917239	3.29126793183977	0.000997368702126901	0.0124084400294023
ENSG00000267168	237.62967651277	-5.48214747499412	0.913154219877082	-6.00352859972773	1.93074737958616e-09	1.13431408550687e-07
ENSG00000070731	241.047020784922	3.67144795346041	0.870311230337259	4.21854599306695	2.45882818638568e-05	0.000508184522560819
ENSG00000186919	707.046907633033	2.83918233345197	0.794251485165572	3.57466417939415	0.000350677707732297	0.00529773822752719
ENSG00000180901	210.436601412643	7.80853588496412	1.03497502976663	7.54466113711441	4.53465032834313e-14	6.77171401810182e-12
ENSG00000141337	80.6080417685659	7.42315865031224	1.14238354097617	6.49795658292585	8.14182920785702e-11	6.70907874335751e-09
ENSG00000091583	260.16260778086	4.31241269093105	0.787171087866372	5.47836773657408	4.29267280320289e-08	1.92833480741068e-06
ENSG00000161664	4.38409774578341	3.07073932255325	1.08477058240142	2.83077304304784	0.00464356579856946	0.0410926429454996
ENSG00000141699	16.4155549707264	3.87805242532513	1.06960750040687	3.62567803970145	0.000288204250946121	0.00447104149695144
ENSG00000108788	34.2871914891856	-4.08779426847477	0.931287814116967	-4.38939950304274	1.13664090480611e-05	0.000259423976294775
ENSG00000187595	28.3545202148205	4.71448661165363	1.02962906922841	4.57882042431707	4.67605423133252e-06	0.000122096971595905
ENSG00000173786	275.231481226204	7.34852611702997	1.06123213159926	6.92452282419671	4.37447510380646e-12	4.20546129297757e-10
ENSG00000131759	9.88173543720871	4.08049717687578	1.08694836047941	3.75408558974782	0.000173975414214906	0.00290493158735153
ENSG00000108298	250.357938175066	5.37172359672293	0.950554784441951	5.6511457147381	1.59381906808766e-08	8.09995026470419e-07
ENSG00000167100	231.171056764184	6.56631152548502	0.77908712802486	8.42821205650248	3.50986591714255e-17	8.9080396977078e-15
ENSG00000101182	22.7014351860914	-3.47957206808621	1.05892675557195	-3.28594215773386	0.00101641879598656	0.0125960493369818
ENSG00000197321	56.0547952621795	3.74075750267561	0.974687114892732	3.83790597569076	0.000124087974917032	0.00216897575991341
ENSG00000165995	35.5950673717247	3.89414881374152	1.23516839231201	3.15272705971078	0.00161752969685849	0.0181009275600832
ENSG00000152465	33.4510565552308	3.38027440264067	1.00495597398356	3.36360446641414	0.000769317140260766	0.010085366229245
ENSG00000086475	6.30567452482182	-3.33895572780838	1.17929775602324	-2.83130847214346	0.00463579881931172	0.041081206017504
ENSG00000151657	14.5443445565863	5.24106265868027	1.1398694775065	4.59794981978574	4.26668721437179e-06	0.000113748446954576
ENSG00000156050	110.176772612363	6.59785665024293	0.83450537134312	7.90630818783564	2.6513431515841e-15	4.76512058133432e-13
ENSG00000119723	320.214805636651	3.32231392516305	0.787302500963473	4.21986964489166	2.44443618662993e-05	0.000506861032815912
ENSG00000187097	74.8169262720045	6.1357681164737	1.14149262695922	5.37521484726411	7.64914180930995e-08	3.17311990148291e-06
ENSG00000119655	20.0449171416762	3.65630773217734	1.19874723240008	3.0501073398575	0.00228759591727213	0.0236397330538952
ENSG00000119686	50.7820122239989	4.63347308694006	1.03596449732366	4.47261764173414	7.72678663825614e-06	0.000190924497526966
ENSG00000071246	23.6814834754244	6.09277985006641	1.07958516603664	5.643630573801	1.66501142310118e-08	8.38452180918811e-07
ENSG00000165409	3.93879912013312	3.37022618295382	1.10464179623298	3.05096746696249	0.0022810528905928	0.0236105719262827
ENSG00000042317	6.46406104689688	3.27954317899206	1.09550000628407	2.99364962134164	0.00275662310538365	0.0274150056483688
ENSG00000119720	96.1230048291549	4.73698834344949	1.11568297285069	4.24581934001018	2.17796068432014e-05	0.00045607790567694
ENSG00000100784	3.56273332583447	-3.38452688972414	1.15610353998568	-2.9275292157362	0.00341666958953744	0.0325019018674888
ENSG00000119698	246.634119930234	-4.36951579123005	0.692984825429207	-6.30535565987863	2.87532856240918e-10	2.02710663649847e-08
ENSG00000188488	244.343076422124	3.75044348047509	0.829320333731911	4.52230980952587	6.11684409817519e-06	0.000155134848196389
ENSG00000196136	337.230225112058	-4.36963726028262	1.33370974529632	-3.27630301547493	0.00105175652296089	0.0128334521888209
ENSG00000090061	98.8107919062808	2.78070130046349	1.00719967861218	2.7608242531362	0.0057655692941756	0.0482911888160637
ENSG00000066629	8.02389366340486	-3.26310283865837	0.951865413592875	-3.42811367243777	0.000607790909613356	0.0083427546898236
ENSG00000151923	5.39827672898322	-3.8045238868974	1.06749188119961	-3.56398390835722	0.000365268357113522	0.00547902535670284
ENSG00000165646	74.3860362920982	4.10913725870018	0.86547082320122	4.74786341554672	2.0557678311105e-06	6.06208545948075e-05
ENSG00000023041	37.866305908754	6.80396544750978	1.06953137010128	6.36163242866407	1.99620692047886e-10	1.50784915600456e-08
ENSG00000065621	6.10604187122874	3.40330056773427	1.18688112586092	2.86743170278797	0.004138181102327	0.0376171333728723
ENSG00000148842	92.1066809777656	7.35169530564239	0.930137957199685	7.90387624624602	2.70361451423224e-15	4.76512058133432e-13
ENSG00000059915	23.134229366495	5.29397723668482	1.20370804535277	4.39805753323956	1.09224028735393e-05	0.000252929365812435
ENSG00000198408	6.26117791661378	-3.46982594251711	1.16060485322605	-2.98967037133463	0.00279278651290897	0.0276878600381365
ENSG00000186862	8.8056731559809	4.8663970876088	1.06029082305106	4.58968141741093	4.43923027094635e-06	0.000117362150288144
ENSG00000107815	11.9654811457842	3.26100054352249	0.93336425809621	3.4938133908984	0.000476173733943403	0.00685107107000203
ENSG00000166135	88.3589798847729	8.26752157278691	0.968683506238384	8.53480163494427	1.40396094923729e-17	4.04915101041391e-15
ENSG00000014919	28.0620755944942	4.66457634432598	1.17481608493667	3.97047368020792	7.17298801840971e-05	0.00133077804025759
ENSG00000155229	13.2946024174095	3.6776805282004	1.11307953599303	3.30405906251736	0.000952957533361015	0.0119970546610628
ENSG00000138185	60.2444287583538	6.71485059309765	1.06418999072901	6.30982310639636	2.79354576554994e-10	2.02710663649847e-08
ENSG00000138115	34.8486900138424	-3.63923492546485	1.17837428476569	-3.0883522939305	0.00201269718116117	0.0212135608213748
ENSG00000119185	69.1893765046227	3.4628173144352	1.03539186495906	3.3444509577754	0.000824456045990605	0.0106758645138988
ENSG00000143882	2362.92050736877	10.7827727445292	0.908554180471456	11.8680569373792	1.73449358336047e-32	2.20107235728444e-29
ENSG00000115129	15.9129749376721	-4.12753014710908	1.14834484608495	-3.59432984018788	0.000325227613485988	0.00496942229209971
ENSG00000119705	45.5461110863774	5.20956292933178	1.18854482211996	4.38314385152064	1.16978814753356e-05	0.000265082349860729
ENSG00000084693	654.052597741148	6.09705753901267	0.707137055933491	8.62217230429814	6.56957519782981e-18	2.04699926203411e-15
ENSG00000138028	4166.25013327565	5.92886338130332	0.849270941941105	6.98112120467967	2.9283353321935e-12	2.94925201313774e-10
ENSG00000115234	48.221720650416	4.93652833233624	1.11345984120315	4.43350370589214	9.27139130539545e-06	0.00022115405200276
ENSG00000115226	19.5701670096243	4.44359151446237	1.15546246592025	3.84572553892811	0.000120196245939706	0.00211845883468731
ENSG00000171174	4.17357638401259	3.61231334710476	1.09377799527681	3.30260195643317	0.000957922571159036	0.0120118946917077
ENSG00000188735	13.4782568943511	5.02003956254852	1.18752510711116	4.22731235953447	2.36499252166036e-05	0.000491995985243769
ENSG00000124181	27.0864803543313	4.44448417127222	1.18944735381064	3.7365959552841	0.000186528287627865	0.00305031439432681
ENSG00000183798	172.10212097693	2.08711816955911	0.697638545389823	2.99168987056596	0.0027743795123249	0.0275484162843528
ENSG00000100979	411.004052640766	6.01429546593253	0.827308943556192	7.26970923350598	3.60262107541448e-13	4.76221473406351e-11
ENSG00000124151	10.4972445955194	3.48223902344304	1.05128412201067	3.31236718079882	0.000925100411941325	0.0116695071844288
ENSG00000130584	75.60203656113	6.32047755397752	1.11840896438987	5.65131159997951	1.59228144509702e-08	8.09995026470419e-07
ENSG00000138036	10.9462103243932	-3.69620947191938	1.12806135968018	-3.27660320974677	0.00105063905427875	0.0128334521888209
ENSG00000138079	339.561763948329	-1.97553655435272	0.709401095776886	-2.78479490109788	0.00535615906773241	0.0458016567180083
ENSG00000116016	30.0615676464619	-3.14767686606525	0.99724512988707	-3.15637226167422	0.00159744840007673	0.0179394868999768
ENSG00000116062	88.0945792541941	3.07775771104956	0.96174814373038	3.20017016005012	0.00137346474355562	0.0160786601436539
ENSG00000138081	68.1350084714837	2.61953703686557	0.831399523088223	3.15075600132092	0.00162848472659095	0.0181177185914797
ENSG00000173209	139.052253382794	8.33793109124015	1.05655915204411	7.89158948186565	2.98361784122825e-15	5.11650140610629e-13
ENSG00000169764	89.7099168087624	-3.63355999964024	0.94720414826182	-3.83608961838697	0.000125008807330734	0.0021790683585536
ENSG00000154920	340.592680344318	8.52351711473873	1.00983056512959	8.44054181866132	3.1587001688688e-17	8.71389242237937e-15
ENSG00000125872	3.03844622314306	2.96433015747086	1.01691668143416	2.91501773113827	0.00355668334919853	0.0335820771587272
ENSG00000131061	6.39609625145223	-2.78348976528672	0.987352550191012	-2.81914475710649	0.00481517974096902	0.0421993307409509
ENSG00000125966	93.8142031403732	4.12348773638792	0.813553577946685	5.06848946174525	4.00985179017103e-07	1.41347275603529e-05
ENSG00000101082	149.554169738639	7.26543449510716	0.997930655891549	7.28050035562465	3.32584309296748e-13	4.4898881755061e-11
ENSG00000166347	626.48088472298	-4.07736753297272	0.917406820902794	-4.44444867867921	8.81175387193157e-06	0.000213037800175622
ENSG00000197632	3.16867607461579	-3.21678116925865	1.06868238747028	-3.01004415060422	0.0026120971699621	0.0263493744728291
ENSG00000138092	73.8300253670292	7.51388140963655	0.944417057121274	7.95610514759231	1.77539536331959e-15	3.63383341298801e-13
ENSG00000074695	15.208648999058	-4.13689738415959	1.32046524489234	-3.13290895020631	0.00173083124479736	0.0189346969797228
ENSG00000183060	29.5675707869045	6.1270735845866	1.20250377550435	5.09526349055894	3.48256544541002e-07	1.24841117238003e-05
ENSG00000167476	216.73643586814	9.54449030523633	0.944167301874573	10.1088973175479	5.0448872591157e-24	2.70364277233209e-21
ENSG00000092421	12.5224755983454	4.30570654995765	1.1007259851591	3.91169701452566	9.16498471895913e-05	0.00166624149116893
ENSG00000204619	17.4023986339987	-4.65144946336195	1.22497742304906	-3.79717158523964	0.000146356486609802	0.00248962977892546
ENSG00000204564	45.6993912841266	2.79602167240573	1.00840122366014	2.77272736962493	0.00555886706023468	0.0469029408207301
ENSG00000212993	11.7753312063842	-3.54164212932521	1.27469726099974	-2.77841824697066	0.00546242569663803	0.0465222698592863
ENSG00000204592	29.0939848805064	-2.820488696093	1.02294745005209	-2.75721758331708	0.00582955464446092	0.0486051566611098
ENSG00000204410	35.6880709576486	-3.9121972784923	1.14597791179183	-3.41385050988921	0.000640517096625742	0.00868393371386823
ENSG00000204348	41.9491591174969	3.47712517950709	1.09974584561093	3.16175341183078	0.00156822300889723	0.0176881296979773
ENSG00000221988	68.7833292630813	-5.99356695598341	1.07432621002319	-5.5789078773886	2.42033373096982e-08	1.18130904023104e-06
ENSG00000065060	71.4724149442111	4.11318095645099	0.929736876936604	4.42402690318528	9.68779482521843e-06	0.000229362157335862
ENSG00000197753	22.0965008960311	6.2583007526616	1.02213922659614	6.12274785060603	9.19751864698851e-10	5.9549240627696e-08
ENSG00000198663	5.49886392555023	3.86426767642955	1.10426226072419	3.49941115790311	0.00046628696241941	0.00672406994670717
ENSG00000170291	28.6904422072508	3.71226217974153	1.21609720205434	3.05260317470548	0.00226865726529365	0.0235206378240003
ENSG00000124615	34.6834532527718	4.9060856722258	1.12109263409889	4.37616439801981	1.20785928723935e-05	0.000269854478082171
ENSG00000278224	27.3419043870145	-3.12158909685656	1.0319349156137	-3.02498641108593	0.00248644298552869	0.0254049609390975
ENSG00000188112	35.9823134760187	-5.21330813552494	1.16565231735367	-4.47243835740016	7.73326963978413e-06	0.000190924497526966
ENSG00000145041	47.5516914120821	4.99781062924638	1.00659185776983	4.96508151806371	6.86722189910629e-07	2.26940223697028e-05
ENSG00000055955	1281.71393620653	-10.4109207098348	0.880074042695442	-11.8295963802645	2.74458321278872e-32	2.90239674752407e-29
ENSG00000016391	12.93251937859	3.64184143867035	1.00753260074658	3.61461399459604	0.000300795445793167	0.00463239588242147
ENSG00000129048	71.7088952564756	5.17489944497062	0.990869765172848	5.22258285282113	1.7644456772254e-07	6.82760098797476e-06
ENSG00000091513	4176.21600246069	-2.70912241979678	0.868443642441108	-3.11951436731312	0.00181149426285579	0.0194788661145978
ENSG00000156411	36.4525455779223	-4.46272341571589	1.48896256332331	-2.99720323777332	0.002724689970814	0.0272254454564013
ENSG00000175110	273.144001814558	-2.48327496223747	0.580176961681712	-4.28020263858704	1.86723221410218e-05	0.00039757008048585
ENSG00000163710	3.80551782619315	-3.02743512931581	1.09019897806987	-2.77695649162661	0.00548705234115988	0.0466003746638818
ENSG00000174963	4.22368444634713	3.33941282192236	1.0584147109025	3.15510809470408	0.00160438651331862	0.0179855696590223
ENSG00000163755	6912.06670087435	4.49748962152406	0.649066974138453	6.92916108926025	4.23343524775944e-12	4.13248409954364e-10
ENSG00000018408	11.3261696433055	3.49664918571453	1.17614685795012	2.97296988218695	0.00294933389949062	0.0288343969064221
ENSG00000124275	4.70932368987438	3.80575334631932	1.05012670507895	3.62408967214407	0.000289980991459441	0.00448138090704954
ENSG00000152767	235.027608533696	7.43047096516553	1.08014045339098	6.87917107616733	6.02018290202354e-12	5.70120306169244e-10
ENSG00000102572	352.732153033086	8.86491093483361	1.00326685049355	8.83604489720015	9.91669383297254e-19	3.49563457612282e-16
ENSG00000088387	28.4291971737082	-6.11743019586213	1.15241518096361	-5.30835613493651	1.10618345409996e-07	4.44223671915459e-06
ENSG00000102466	14.094705551188	5.24096398318687	1.15450929822583	4.53955978634456	5.63717952631944e-06	0.000144809328317801
ENSG00000001084	32.2299712253904	-3.46328752273908	1.21901158328719	-2.84106202945173	0.00449635657040514	0.0400693573584559
ENSG00000112208	4.47945815404922	3.7991649546996	1.01647509577629	3.73758783711091	0.00018579419111307	0.00305031439432681
ENSG00000005812	49.7886950482152	3.82564529190471	1.14803249075875	3.33234932173069	0.000861160890057034	0.011009126980717
ENSG00000179562	136.237585677481	8.89026396154058	0.952527258672552	9.33334335642017	1.02582864681369e-20	5.00683289540988e-18
ENSG00000128203	3.98094844293542	3.07628664546673	1.07808857438789	2.85346373067109	0.00432454640567929	0.0390398025087068
ENSG00000183765	11.7496692215601	5.32845725363404	1.03321897967869	5.15714225003019	2.50747310308846e-07	9.24995165063735e-06
ENSG00000100330	437.56872602449	3.61930407714981	0.89649763162085	4.03715966388688	5.41022493380165e-05	0.00104340052294746
ENSG00000176635	9.46619063359299	4.83798830723491	1.09144674843866	4.43263797721304	9.30870937023981e-06	0.000221212587843339
ENSG00000198855	7.81669924800133	4.36663885422769	1.10100098013723	3.96606264027432	7.30696666675759e-05	0.00135168231780108
ENSG00000135093	24.1962666926468	4.66673298404891	1.18296820383586	3.94493526446163	7.98215396811297e-05	0.00146377939097332
ENSG00000110921	20.0402298157542	5.09690376051856	1.10167392599306	4.62650847974289	3.71881648556614e-06	0.000101706425003953
ENSG00000076513	17.4811303856445	4.97375163671523	1.00384128195515	4.95471916340003	7.24348313826829e-07	2.36906703671713e-05
ENSG00000111725	22.4718753105098	3.84062538005096	1.1194067128895	3.4309472471692	0.000601477556009738	0.00827847091731408
ENSG00000111707	41.2028882019761	-3.41089389621329	1.16135323191296	-2.93699952993193	0.00331404606108318	0.0318118339751479
ENSG00000089250	12.8025344305733	-5.49703525866584	1.05366632049086	-5.21705510726108	1.81790188005365e-07	6.99065904784269e-06
ENSG00000186710	229.967270911432	7.97296429475513	0.883325625335857	9.0260760766718	1.779378621178e-19	7.05634834460902e-17
ENSG00000089127	20.7932093972682	-3.8170606290254	1.27431802564112	-2.9953752142092	0.00274107430814742	0.027303165596853
ENSG00000169435	4.4455183831147	-3.56750424228449	1.14099677068511	-3.12665586261246	0.00176806756584229	0.0192095697008037
ENSG00000164163	15.0089729672228	3.1513708551153	1.06161132462951	2.96847893574902	0.00299277613832217	0.0292140993810064
ENSG00000109686	557.531391813743	9.33835692184352	0.765830479390906	12.1937650343594	3.35552485087953e-34	5.32270129470765e-31
ENSG00000132763	1214.30602992112	4.98963678027101	0.69944729404793	7.13368515788281	9.77167075022605e-13	1.08774124403832e-10
ENSG00000009844	13.7822946810909	-5.23593121633999	1.1606771838113	-4.51110032088924	6.44922083378085e-06	0.000161740340673279
ENSG00000079257	7.11493606956262	3.15658449970592	1.10636260058526	2.85311931010331	0.00432923642135059	0.0390398025087068
ENSG00000029363	16.56530579213	-3.90051930477282	1.15486096360913	-3.37747956479807	0.000731533884198561	0.00971042363020893
ENSG00000133112	1640.18673834528	-3.11367418063853	0.674191784979782	-4.6183804816487	3.86746632007469e-06	0.000104421590642017
ENSG00000110925	30.2265550345299	-3.34650480324709	1.03807039672932	-3.22377443166768	0.00126513011150949	0.0150346584637475
ENSG00000196876	3.15400865689907	2.96431797670553	1.04837957884277	2.82752357688771	0.00469095610264359	0.0413390506545466
ENSG00000139651	19.5370713896402	5.87293971257693	1.06301544859427	5.52479243866425	3.29875356000059e-08	1.52263399386363e-06
ENSG00000139625	896.248900454813	4.87232906419104	0.770715104081385	6.32182895909166	2.58485404372853e-10	1.90708126830902e-08
ENSG00000139675	3.71130660730418	-2.97356012081558	1.07488812046937	-2.76639034722713	0.0056680643186849	0.0475712541032483
ENSG00000123360	5.65393896189697	3.09564765903414	1.08698625956179	2.8479179307033	0.00440062712183855	0.039605644096547
ENSG00000135414	58.1708035554381	4.91900790635406	1.19468158771268	4.11742171047593	3.83134618751417e-05	0.000764461998735138
ENSG00000123353	193.696456475091	4.34820190930234	0.719246010686322	6.04550021091278	1.48947155697999e-09	8.93318038002544e-08
ENSG00000123342	59.9744489443178	2.71753362688163	0.713516782063981	3.80864710570739	0.000139729208636548	0.00238337253811094
ENSG00000139540	19.3630812691042	3.71671522474385	1.0709502266254	3.47048362504703	0.00051952201908038	0.00733378113290156
ENSG00000135517	40.6418907674056	7.13304842375413	1.00956418020395	7.0654729670709	1.60069847015308e-12	1.72142911747819e-10
ENSG00000176422	582.356495875475	7.58097037550652	1.26950595201133	5.97159104571009	2.34950881280921e-09	1.36767279057564e-07
ENSG00000076067	15.3572410835308	4.84922978725776	1.00526834190934	4.82381627381942	1.4083715711539e-06	4.25529410427215e-05
ENSG00000175203	24.9561238889955	3.56360989880896	1.0913613268256	3.26528878311485	0.00109352526771805	0.0132412553886852
ENSG00000135439	7.92012363215022	3.41123405859479	1.00633628403212	3.38975560428655	0.000699549592114703	0.00938402148407566
ENSG00000135452	501.587637876241	1.94792447332657	0.604818153377921	3.22067792186358	0.00127887782495408	0.0151672519613713
ENSG00000135446	138.05562485385	2.71154243494237	0.817829780396049	3.31553399000616	0.000914682169212218	0.0115610724375528
ENSG00000167191	6.31144717690296	3.22783491157716	1.01067391997632	3.19374513161753	0.0014044004711067	0.0163803694653897
ENSG00000103544	6.72452846157275	3.62938412687597	1.14338455293982	3.17424624772501	0.00150226181630045	0.0172055076253183
ENSG00000103528	5.24534610461672	3.97422826571217	1.13387456002997	3.50499817687694	0.000456610410040237	0.00659952859158383
ENSG00000179889	198.356796498884	6.92137523022753	0.887199585746523	7.80137337914064	6.12370314131478e-15	1.0224972745169e-12
ENSG00000090581	65.728187327273	5.37821226131288	1.06200782850199	5.06419267068783	4.10134692989825e-07	1.43773736299472e-05
ENSG00000183751	11.2099007448539	3.85307509404779	1.20954745710648	3.18555098554401	0.00144478643226779	0.016667958605256
ENSG00000103197	13.8392874264	3.58572849746443	0.929155602075297	3.85912595205323	0.0001137932822532	0.00203198726881432
ENSG00000140992	54.5829014046132	-5.18490273520225	0.94860239915045	-5.46583346178099	4.6073675923521e-08	2.03012134538014e-06
ENSG00000103313	37.9340010389382	-7.05682755856724	1.03650314041279	-6.80830311402322	9.87566216899225e-12	9.02584735941409e-10
ENSG00000006194	14.2039544611847	4.0431687301728	1.19658373131982	3.37892670971987	0.000727694049906611	0.00967970387139926
ENSG00000213918	1667.66097665197	3.82414159880854	0.936692486017828	4.08260091320489	4.45344635350398e-05	0.000883034909780711
ENSG00000168096	251.344122905367	-4.13211799931067	0.982148617320411	-4.20722274250541	2.58528292177313e-05	0.00053086149316021
ENSG00000118900	33.7157112850462	5.04615440629106	1.00352500161948	5.02842918526955	4.94514070010018e-07	1.68693106140514e-05
ENSG00000033011	94.9958381111482	2.99469692822116	0.958733018316308	3.12359840644723	0.00178654113080106	0.0193440332336735
ENSG00000118873	35.7785639094456	-3.50183568047779	0.966338110185911	-3.62382032082341	0.000290283302253327	0.00448138090704954
ENSG00000108591	150.258165696142	5.7650904834728	1.10853956848525	5.20061768417564	1.98627303519594e-07	7.45733870314687e-06
ENSG00000176994	1724.55675952712	10.752623493341	0.834246742239885	12.889020656492	5.18986721210033e-38	1.44108602435014e-34
ENSG00000006740	28.5243138266241	-2.99824078807865	0.881285160435838	-3.40212331113787	0.000668644608879373	0.00902838119747341
ENSG00000166579	70.159320806471	-2.30559638852836	0.688372997521178	-3.34934170403369	0.000810038276045783	0.0105537841098778
ENSG00000196544	65.0112772659898	3.88746578852164	1.00732179388246	3.85920945236218	0.00011375441210392	0.00203198726881432
ENSG00000141499	9.84576794547431	3.72842065642992	1.09172947777414	3.41515066903896	0.000637467393594068	0.00866109338833911
ENSG00000129255	67.7801520834823	2.91358616381936	0.915043364881814	3.18409626870053	0.00145206711934857	0.0167211721819722
ENSG00000108839	73.0244163831224	-3.22291647441449	0.726576582761336	-4.43575605226069	9.17497025219232e-06	0.000219679948113812
ENSG00000166136	35.4746587104932	-3.79556295479611	1.23317390834126	-3.0778813345974	0.00208477913972056	0.0218282568342029
ENSG00000161921	197.567370444451	3.98866945637868	0.852352223075557	4.67960233855705	2.87431861473941e-06	8.01484071379053e-05
ENSG00000108556	69.778607597116	6.35650348737222	1.14578040484625	5.5477502150381	2.89368876156628e-08	1.39094357516197e-06
ENSG00000108528	12.3821351443306	3.47259025697348	1.0593584777267	3.27801242920657	0.00104540792364514	0.0128052379836456
ENSG00000091640	91.7744890222057	-3.01560248659881	0.957254908594448	-3.15026066675037	0.00163124848305354	0.0181177185914797
ENSG00000029725	17.1044534746415	3.41646392733919	0.997198004261145	3.4260637433491	0.000612396645706626	0.00837426016596668
ENSG00000129197	678.407832620606	-3.14769612806549	0.964722969749243	-3.26279795005157	0.0011031814087625	0.0133205303275353
ENSG00000108561	83.8713262130427	-4.17646636481656	0.815476501756626	-5.12150424423021	3.03107915979229e-07	1.09898270107898e-05
ENSG00000154099	93.0827374671799	5.70515241564988	1.01585401667457	5.61611444361453	1.95299333759411e-08	9.75727773782256e-07
ENSG00000103150	65.0596865015017	-4.71754585433454	1.47129645808903	-3.20638701221496	0.00134413078952656	0.0157935367769371
ENSG00000065427	36.3764164196849	3.57614123447208	1.11149046423004	3.2174286235999	0.00129345205804539	0.0152829670545587
ENSG00000153774	17.0400846345591	-3.96084592538053	1.24929389203411	-3.17046769430006	0.00152193755201883	0.0173681542582005
ENSG00000186187	49.4439159860293	5.3631138737803	1.35535140459868	3.95699141608837	7.5899657106726e-05	0.00139589369374544
ENSG00000103091	9.14075646720596	4.91048527387121	1.0380308564361	4.73057736523414	2.23882184275402e-06	6.48644958551336e-05
ENSG00000157350	36.8413883676842	4.73661036643365	1.26579203951217	3.74201307843516	0.000182552012212854	0.00302426244775604
ENSG00000198373	20.2923957951875	-4.21292139314157	1.32971333417483	-3.16829295823821	0.00153336921761665	0.0174671951270694
ENSG00000213380	51.5959847346616	6.78919918543887	1.18284622402983	5.73971412979518	9.48365013098773e-09	5.1430564171895e-07
ENSG00000106028	24.7370492087457	-3.36661332869407	1.1669457577969	-2.8849784201195	0.00391440492855812	0.0361001442902634
ENSG00000146858	10.7095124037617	-3.28132511240771	0.923315017440247	-3.55385220691491	0.000379632488405497	0.00566768973866559
ENSG00000140199	41.1861959789139	6.78318252483401	1.06450775083603	6.37213070501999	1.8641990193274e-10	1.42549703614512e-08
ENSG00000104129	520.747941099753	4.85842583498421	0.627975504948703	7.7366486378813	1.0207163637861e-14	1.61911133205569e-12
ENSG00000166140	81.8873869460826	5.00399789145555	1.00072205011064	5.00038736120816	5.72152463534241e-07	1.91816569197661e-05
ENSG00000128908	11.97032409285	-3.32571927870497	1.09908218023165	-3.02590592270728	0.00247889417984672	0.0253686831792378
ENSG00000187446	13.9814076332064	3.76755048329524	1.15078115229137	3.27390701159253	0.00106071510651193	0.0128931750015675
ENSG00000166947	10.2767354518591	4.0507140889756	1.06343906892151	3.80907022071667	0.000139490341878067	0.00238337253811094
ENSG00000171766	18.8508255560418	-3.16529577023541	1.14732679713044	-2.75884410453245	0.00580061995805722	0.0484275442550961
ENSG00000157212	17.1672842807366	3.9304094064288	1.11732538731875	3.5176945328886	0.000435313149905421	0.0063495676693101
ENSG00000055130	6.73145227412039	3.30675253017971	1.14682019718545	2.88340974312732	0.00393395364268001	0.0362277733857833
ENSG00000131979	10.5127928145252	-3.82181729004111	1.12811305228115	-3.38779635809818	0.000704565548355128	0.00943136794158921
ENSG00000100504	65.228780060986	-3.0187290175388	1.01494134554813	-2.97428913580075	0.00293668216399289	0.0287550128557637
ENSG00000180667	7.52435183524766	-4.14705597170885	1.25537924131722	-3.30342882470917	0.000955102113964563	0.0120002433922874
ENSG00000198625	3.56273332583447	-3.38452688972414	1.15610353998568	-2.9275292157362	0.00341666958953744	0.0325019018674888
ENSG00000170075	21.3512628811582	6.15358820427844	1.03343977258332	5.95447201426761	2.60912769132487e-09	1.50499229104148e-07
ENSG00000163435	20.6881146193917	4.73460333836322	1.26613340505287	3.73941902130408	0.000184446052747981	0.00303976676541802
ENSG00000176393	7.34439611905006	3.04507122796186	1.08759884234183	2.79981102352515	0.0051132531207485	0.0443218456982913
ENSG00000134369	6.57131065629813	-3.2044691507094	1.1464808546529	-2.79504811415239	0.0051891991522353	0.0447965559468476
ENSG00000116833	5.39001300697238	-3.37652841295158	1.15500181390581	-2.92339663219519	0.00346235163814006	0.0328871574011956
ENSG00000130024	515.278143484628	-3.15784703331166	0.605540624450524	-5.21492184967298	1.83894748104438e-07	7.02898901640157e-06
ENSG00000120438	1391.40686016999	9.14210444206616	0.901259801017974	10.1436948943469	3.53471385814624e-24	2.4919732699931e-21
ENSG00000120437	228.117755424488	6.58570333824623	0.908832614559293	7.246332528944	4.2820806186449e-13	5.32741206378468e-11
ENSG00000139160	8.36101797235024	3.27823434692379	1.05739188240088	3.10030216940982	0.00193323308527783	0.0205466732430282
ENSG00000087470	93.9225871293839	-2.46496090729636	0.879327283911991	-2.80323487328874	0.00505928101050801	0.0439741616598264
ENSG00000140798	4.23525604044768	-3.20607064642929	1.0552214096646	-3.03829188553739	0.00237923379845663	0.024467161185101
ENSG00000102910	45.8028676782624	5.65669083868115	1.08636859134764	5.2069720017071	1.91947041541518e-07	7.29283819509539e-06
ENSG00000125124	15.60881708365	5.26739917386779	1.18048261947692	4.46207261924942	8.1170706560876e-06	0.000199101363785146
ENSG00000103023	4.94530883315965	2.87826271295373	1.03134649870228	2.79078148476325	0.00525809574267982	0.0452067987632838
ENSG00000103037	234.171499769782	4.09602086690409	0.9293183687031	4.4075539716494	1.04544554889294e-05	0.000244773136816448
ENSG00000188001	4.53790732100086	3.81464846537938	1.02719810581509	3.7136443727692	0.000204295829452647	0.00329836396406373
ENSG00000163918	14.5634688581474	3.49469391352588	1.179240900175	2.96351145300953	0.0030415074326265	0.0295082028440598
ENSG00000113905	1188.24495337347	-4.30719905978851	1.19828399252828	-3.5944726681199	0.000325049264115576	0.00496942229209971
ENSG00000163900	9.35547136817297	4.98587659094499	1.03230762825927	4.8298360434984	1.36645519919392e-06	4.16834530715646e-05
ENSG00000109775	110.513925568295	6.12368469915499	1.1073819813908	5.52987569064834	3.20457792584156e-08	1.50615162514553e-06
ENSG00000111640	226.245156102219	4.5778418240423	0.927496127796231	4.93569912245287	7.98641496872795e-07	2.58539811104994e-05
ENSG00000164120	5.88430484589983	4.10929461258956	1.0237969913681	4.01377875422186	5.97543591971028e-05	0.00113176540031528
ENSG00000164175	7.81111033360554	-4.20834166456115	1.17402133538297	-3.58455296997509	0.000337656034547563	0.0051377159213532
ENSG00000113456	13.0880945793676	4.6816843220405	1.22922797081677	3.80863796886244	0.000139734371028726	0.00238337253811094
ENSG00000168724	39.3466256974912	-3.9398229126867	1.1327935329072	-3.47797087309948	0.000505224820586284	0.00717147983583886
ENSG00000164187	14.9205209256157	-4.52934241669544	1.03965422591268	-4.3565853952253	1.3210716613762e-05	0.000291048600396944
ENSG00000164188	14.4627216983369	-5.70239127366646	1.04979575992917	-5.43190541563169	5.57554748741968e-08	2.42307183614232e-06
ENSG00000198865	48143.1198712731	-2.65759787520117	0.953448962825791	-2.78735200185723	0.00531407213816064	0.0455768797062473
ENSG00000115947	5.39944331476879	3.32942188264635	1.16104488177271	2.86760825090837	0.00413587290527235	0.0376171333728723
ENSG00000162383	29.219342637524	4.13029310089192	1.15718039400204	3.56927331494751	0.000357972812558747	0.00538231634048637
ENSG00000162384	157.129283534682	5.00029284526698	1.06373282411249	4.70070372176293	2.59266454914556e-06	7.31131402859049e-05
ENSG00000162402	102.14487619927	6.42638924904511	1.04202587882719	6.1672069567774	6.95067615173602e-10	4.59396251903803e-08
ENSG00000162409	27.4342850184093	-4.5327980318043	1.28587125662385	-3.52507920871136	0.00042335618314183	0.00618938935952744
ENSG00000134709	17.5547226382601	-4.77124884919106	1.06935402404702	-4.46180473622199	8.12722666987437e-06	0.000199101363785146
ENSG00000157911	561.021841131134	9.45460468210606	0.933291982366528	10.1303824105852	4.05062166542558e-24	2.57011944671253e-21
ENSG00000116213	191.494862667401	-4.54442163125275	1.34866980654227	-3.36955836722093	0.000752887441876004	0.00991093530851296
ENSG00000171608	12.9411010753887	4.77159149946957	0.978682327800949	4.87552637247584	1.08518696591422e-06	3.391877487057e-05
ENSG00000120948	153.04786986677	6.78203295474051	0.964677911886383	7.03035994830498	2.06001407034584e-12	2.10819181876522e-10
ENSG00000009724	193.459996327899	-3.08095857256284	0.687833778809505	-4.47921964212826	7.49164157340928e-06	0.00018640966973836
ENSG00000175206	3.39745783313227	3.28420576088665	1.01392850475597	3.23909007931194	0.00119911695751638	0.0143284314415093
ENSG00000005436	11.4367755532853	4.39077103924195	1.18800375761936	3.69592352808767	0.000219088916447267	0.00350155963440279
ENSG00000163170	18.7335634497253	-3.72339666764122	1.251409935741	-2.97536127954464	0.00292643673209954	0.0286989815535883
ENSG00000124357	19.005073591145	-3.87698282159261	1.13959442055518	-3.40207248444042	0.000668768977590623	0.00902838119747341
ENSG00000185774	63.65850430873	-4.27855678269463	0.830966934679895	-5.14888932896326	2.62033423701252e-07	9.61041660915862e-06
ENSG00000139117	6.7464802763544	3.12549701680321	1.09436194382917	2.85599936513427	0.0042901599201934	0.0388317613318504
ENSG00000139168	48.6476098893458	-4.94521442682959	1.02303033552175	-4.8338883561136	1.33891694579688e-06	4.10407150776869e-05
ENSG00000161791	88.8060082464517	6.97171043458222	0.972641683358284	7.16780964035048	7.62071641665635e-13	8.79153557521537e-11
ENSG00000066044	45.2745990327323	5.31056305604711	1.07645881075159	4.9333639178811	8.08253602887964e-07	2.60323305092596e-05
ENSG00000188092	17.0808657538462	-4.43728001586537	1.11512992864529	-3.97915964936569	6.91592895990121e-05	0.00129063438972274
ENSG00000162836	83.4197942368147	-4.6771801904251	1.31851033784865	-3.54732159177199	0.000389169231459846	0.00578285427075579
ENSG00000131791	12.094314515314	-4.36549645708387	1.00367964456418	-4.3494918729566	1.36453340436368e-05	0.00029958354500649
ENSG00000198162	4.57120293076963	-3.64570130319402	1.15777944895605	-3.14887373971034	0.00163900992701697	0.0181492460504759
ENSG00000116793	8.33977221115459	-2.98382480850698	1.04991600621857	-2.84196525325266	0.00448363779391894	0.0400561928193252
ENSG00000134245	31.0088647250814	6.03802336254049	1.20388289866289	5.0154573748383	5.29074536037192e-07	1.78562655912552e-05
ENSG00000158941	76.3758908748803	3.47892618581506	0.932885652581059	3.72920965842893	0.000192081286692134	0.00311702241447978
ENSG00000158863	24.697060252111	3.28231357945092	1.02917774699093	3.18925821030199	0.00142638407646636	0.016515341177334
ENSG00000130640	96.4938041107732	5.82679655772391	0.858111544537173	6.79025541005466	1.11935198885087e-11	1.00032230552941e-09
ENSG00000189319	28.7058585636777	3.10752115675604	1.10602574796891	2.8096282229077	0.00495987575863277	0.0434074643979654
ENSG00000179988	2.96076469623187	3.00956861560695	1.01767650351142	2.95729399786931	0.00310352048995262	0.0300034550895428
ENSG00000152601	6.28104802140093	2.91512179504427	0.970097304937443	3.00497875853006	0.00265599397309412	0.0266650027836744
ENSG00000106366	25.2047060629312	4.09316008184613	1.06753548729984	3.83421453482462	0.000125966166581086	0.00218974062179997
ENSG00000106397	280.092257695921	2.92513592437299	0.989232806668964	2.95697423766481	0.00310674073976826	0.0300034550895428
ENSG00000274523	4.04650608627588	3.20395894901581	1.09050620978875	2.93804741344523	0.003302865075382	0.0317525437928769
ENSG00000164776	461.555565230313	9.13863879268622	0.982157593705191	9.30465624993103	1.34426458105417e-20	6.09239911913479e-18
ENSG00000156885	3.53379173798513	-3.1403335260704	1.05522674811139	-2.97597983721591	0.00292054062943199	0.0286989815535883
ENSG00000145075	6.62558934850279	3.64976200743918	1.09214738305973	3.34182186768064	0.00083230455936602	0.0107336837991411
ENSG00000104450	19.8293894295023	3.90262074495673	1.0711073378856	3.64353842693361	0.000268915482838077	0.0042040619940245
ENSG00000114757	5.50828897740798	-3.66395946851261	1.03570968905468	-3.53763173911871	0.000403732723698802	0.00595868553400316
ENSG00000136518	50.0836779679656	-4.51971431212768	0.87483471860006	-5.16636367536976	2.38692149446924e-07	8.85673501895164e-06
ENSG00000170485	69.9125939483397	-3.3073125261365	0.986474806806351	-3.35265787156158	0.000800395793686876	0.010471157342151
ENSG00000150551	1037.83578390474	5.91063845223593	0.870720940253746	6.78821213431877	1.135316355926e-11	1.00049753865979e-09
ENSG00000121988	4.69237341858416	3.7152425663227	1.05743175374549	3.51345848388142	0.000442313529133654	0.0064074870829978
ENSG00000088727	9.69522293054582	3.66355466889543	1.14200955344955	3.20798951097152	0.00133666373375446	0.0157349376450316
ENSG00000173473	5.23451161220469	-3.64038877478642	1.15978107864143	-3.13885856721406	0.00169607287743971	0.0186833027905468
ENSG00000145246	10.3897421170619	-4.67109235576174	1.0633151839027	-4.39295180439103	1.11821923691415e-05	0.000256140832426724
ENSG00000171497	193.318490499536	7.61063912644062	1.01370445792992	7.50774948941459	6.0152471752851e-14	8.67425984708727e-12
ENSG00000157045	149.608650202478	-4.76507439598481	0.831692173820848	-5.72937265249684	1.00802730816557e-08	5.37473384059709e-07
ENSG00000150750	5.35191929680282	-4.15527083832476	1.08448060927967	-3.83157688829933	0.000127324570170776	0.0022014176673023
ENSG00000170145	107.371507377372	4.57163797319814	0.907976620468002	5.03497322523763	4.77915628696799e-07	1.65703533556349e-05
ENSG00000137713	74.4120363251805	-3.95995071386232	0.917571866497922	-4.31568453485413	1.59109069268087e-05	0.000344555305292154
ENSG00000109846	25.6277136417723	2.91744031483824	1.01420906596815	2.87656698478956	0.00402026857275337	0.0367682745458296
ENSG00000150779	13.0551507429261	3.60723479833319	1.08196496170211	3.33396637231063	0.000856170079806338	0.0109745437502449
ENSG00000109906	70.5189346056051	2.43417889061202	0.85907769417733	2.83347933150917	0.00460442854370212	0.0408602784752307
ENSG00000076053	29.1772132643999	6.63687113713169	1.0135085856951	6.5484113610936	5.81523553582263e-11	4.91968926330594e-09
ENSG00000160584	23.8614125909426	-4.22008880613278	1.15604485043078	-3.65045422291378	0.000261776963280441	0.0041113238416198
ENSG00000165802	12.3938859932924	-4.23992643074357	1.07145090284338	-3.95718219051548	7.58390878357826e-05	0.00139589369374544
ENSG00000148303	287.325228677114	4.6888278524488	0.989178239869315	4.74012434105734	2.13587104841716e-06	6.21656045972794e-05
ENSG00000252542	2.91328207958129	-3.04827086417862	1.05606301216057	-2.88644790043564	0.00389617247487087	0.0360853498131117
ENSG00000148290	11.4713944583442	3.4976852853686	1.03777772191787	3.37036073476764	0.000750698404204066	0.00991093530851296
ENSG00000130714	71.232989038692	-4.28751025377227	0.884097562771674	-4.84958949590449	1.23717241083092e-06	3.82919948620594e-05
ENSG00000136819	64.0660769563662	-5.45062627535579	1.03183104873426	-5.28247941563888	1.27447159062406e-07	5.05407640156854e-06
ENSG00000136827	36.6815276818256	-3.09379415750062	0.97724017849736	-3.16584829970638	0.00154631413775612	0.0175516336387524
ENSG00000148331	92.1340230619376	8.23189215155827	0.954030602149758	8.62854098496316	6.21395330543786e-18	2.04699926203411e-15
ENSG00000107021	7.94428852923853	-3.81585023731172	1.15661703389121	-3.29914753587368	0.000969789275620577	0.0121196353313283
ENSG00000160447	33.6024546292107	4.82524707659557	1.13203851269177	4.26244074075011	2.02206130675999e-05	0.000427665966379738
ENSG00000169087	14.5350284157985	-3.59340063227891	1.19467561976313	-3.00784629135679	0.00263106176256135	0.0264985506086536
ENSG00000138496	20.0631826562979	-3.43140080567817	1.04303983032499	-3.28980802641929	0.0010025575742496	0.0124485867096159
ENSG00000082701	117.407199540257	4.81547828163491	1.06885725182811	4.50525855852015	6.62921749078023e-06	0.000165599940862207
ENSG00000258465	10.0505975172648	-3.34651337241556	1.1312552492164	-2.95823013836499	0.00309411027052461	0.029972717048059
ENSG00000143319	6.70610647828085	3.6139430599477	1.16954985612061	3.09002907489137	0.00200136902587	0.0211998104660186
ENSG00000163472	294.034389437145	6.70024824712483	0.88826153355297	7.54310300967826	4.58918365292953e-14	6.77171401810182e-12
ENSG00000198952	30.1358305492955	-4.85050688738651	1.06159742229103	-4.5690643039794	4.89906468507927e-06	0.000126875777252359
ENSG00000163374	14.6861137926003	-3.33676595052123	0.97068209850363	-3.43754763342712	0.000587007463260684	0.00813223221482324
ENSG00000125459	781.936750442932	-6.40393657841229	0.806681753089823	-7.93861588400056	2.04449850315571e-15	3.93101303106758e-13
ENSG00000083807	114.91607174685	3.37048011109671	0.757908494136664	4.447080534354	8.7045210549959e-06	0.000211609908405935
ENSG00000164638	3.72446187207503	3.33480610104071	1.02500409246853	3.25345637694914	0.0011401022887957	0.0137266584865441
ENSG00000146555	4.98646470685958	3.95278763489315	1.05780606897534	3.73677912315446	0.000186392519278725	0.00305031439432681
ENSG00000151466	24.2179557091127	5.19960897585085	0.952626369307853	5.45818291764138	4.810319643787e-08	2.10492952688473e-06
ENSG00000175175	12.5414803753193	3.46510391129531	1.1873748452096	2.91828980989035	0.00351957068911348	0.0333253355606512
ENSG00000108443	10.1248252910846	-3.91997111116743	1.21754265333833	-3.21957600451978	0.00128380323373857	0.015197260294909
ENSG00000278259	46.5127179830544	2.65838711958355	0.933921969139118	2.84647669444379	0.00442059649048551	0.0396728214032964
ENSG00000003509	8.73726355173719	4.7806024667657	1.03489590197544	4.61940419093392	3.84843531545545e-06	0.000104351803746004
ENSG00000176046	1553.93462943018	-3.79059166040396	0.764487631900004	-4.95834268892367	7.10970734234516e-07	2.33736233612332e-05
ENSG00000213648	15.8891925924044	-3.22290776776653	1.15661853452798	-2.78649154544442	0.00532820079777093	0.0456240675598604
ENSG00000169592	114.87486122966	-2.41592752595598	0.832095116223497	-2.90342711891013	0.00369102868590388	0.0345421489853394
ENSG00000170322	74.5561619915203	-3.40889522792191	0.892219292670012	-3.82069212796399	0.000133077690053673	0.00229450528095259
ENSG00000166086	7.10180511885468	4.44859847193591	1.03508489134549	4.29781026573893	1.72493715142569e-05	0.000368509300531851
ENSG00000151503	15.8212732950839	4.82514947104083	1.21359764971994	3.97590541820375	7.01119888399032e-05	0.00130457644923515
ENSG00000136536	446.783638556262	2.30226528684557	0.738129979081821	3.11905132170544	0.00181434355771904	0.0194788661145978
ENSG00000111231	6.28914632358225	3.08353644007076	1.03613607016239	2.9759956523736	0.00292039002131284	0.0286989815535883
ENSG00000182196	93.6390797759604	-4.10619846431573	1.03168253920415	-3.98009882718699	6.88866243444893e-05	0.00128933814591677
ENSG00000130921	38.3385620133628	5.07577360292402	1.19421636270531	4.25029648013336	2.13487741139322e-05	0.000449872826258009
ENSG00000151948	15.0871084300943	-4.98464742668658	1.03241251758897	-4.82815477511584	1.37803974556609e-06	4.18357042374012e-05
ENSG00000105679	53.5403593802749	-2.96775234280943	0.794425249523688	-3.73572258005243	0.000187176933284278	0.00305305306346721
ENSG00000126246	6.54175087844468	4.13242624088485	1.05572071227077	3.9143176721392	9.06602130191224e-05	0.00165298578047796
ENSG00000004777	48.8924680200443	-4.79054895900853	1.01296837621693	-4.72921867205717	2.25385527525483e-06	6.50032350976904e-05
ENSG00000105254	50.8968189448276	4.6590459341441	1.12378122827295	4.14586559815047	3.38532367524874e-05	0.000679742997451052
ENSG00000187695	57.5072328174778	-5.48431504527942	0.870725946684129	-6.29855474752373	3.0043361555933e-10	2.07499210447946e-08
ENSG00000132155	113.47290577636	5.22861173606982	0.956247025919747	5.46784627229641	4.55536689061531e-08	2.02124495950728e-06
ENSG00000075975	64.6697143792343	5.75830686358204	0.949474739458294	6.06472886984581	1.3217643529182e-09	8.22215178359409e-08
ENSG00000197548	345.735967128882	7.56562193355557	1.04758246487226	7.22198221834318	5.12351738673411e-13	6.25167650362076e-11
ENSG00000140265	10.0574531321486	-3.06485644765277	1.05994643168302	-2.89152013350928	0.00383383026980884	0.0356158902810207
ENSG00000109332	25.4925266725733	-3.3143847940216	1.12911357730729	-2.93538653739842	0.00333132418447101	0.0319293836109797
ENSG00000236699	47.2184463045636	6.22308797969988	1.23865820729635	5.02405582350532	5.05915213773999e-07	1.71659466919574e-05
ENSG00000145348	17.9484703386974	3.97750422974572	1.08239125123834	3.67473797039207	0.000238093639777135	0.00377676036096481
ENSG00000188517	4.98772044131476	-3.6765481575249	1.17576556674301	-3.12693980970145	0.00176636086148042	0.0192095697008037
ENSG00000111752	474.997235433299	-2.78503033706672	0.570373037686838	-4.88282256181231	1.04577969839317e-06	3.31504212592051e-05
ENSG00000139180	8.87262633090959	-3.79793908982369	1.25580429344951	-3.02430809452905	0.00249202515435065	0.0254210604571622
ENSG00000015475	50.8279451691214	5.58311725684766	1.0345570630496	5.39662572153353	6.79058350836834e-08	2.91123326760791e-06
ENSG00000105072	207.370056311505	8.03185903588529	0.890925695308145	9.01518395774556	1.96540327616795e-19	7.33557869840333e-17
ENSG00000105640	101.327059313964	3.38298397895595	1.17686361819721	2.87457605677216	0.00404570316664753	0.0369352325070196
ENSG00000132541	18.333517239999	3.96045947467465	1.07908698262599	3.67019483919335	0.000242365658069882	0.00383493790636758
ENSG00000184162	67.9886826174496	6.16702104673105	1.11505842241521	5.53067079065985	3.19008527415357e-08	1.50615162514553e-06
ENSG00000107562	7.45883245057462	-3.51236932823207	1.24159586204488	-2.8289151370457	0.00467060820373138	0.0412169806017742
ENSG00000136159	9.80243486413455	3.32634557855174	1.17141269752476	2.83960177790495	0.00451698830915113	0.0401967613205665
ENSG00000110013	58.5284518749092	6.74698617768117	1.25901559278085	5.35893774181048	8.37126943790018e-08	3.43025457238804e-06
ENSG00000149547	6.55636196740267	-3.22565045084891	1.11785736018746	-2.88556533752032	0.0039071135258641	0.0360853498131117
ENSG00000149554	7.98165414899619	3.46966679221586	1.15236003564926	3.01092252844485	0.00260455295694725	0.0263151090952712
ENSG00000196914	22.9889801274369	-4.22228967512986	1.43176101826068	-2.94901846137642	0.00318784932442257	0.0306933292313524
ENSG00000196655	567.669098629217	3.01263153966244	0.945719513441021	3.1855444419254	0.00144481910683858	0.016667958605256
ENSG00000118094	42.6855881562643	5.35465165129794	0.848902231070613	6.30773657473464	2.83145589229693e-10	2.02710663649847e-08
ENSG00000019144	28.0501585878181	-3.88445224874513	1.00675738439108	-3.85837969402586	0.000114141228844801	0.00203198726881432
ENSG00000167257	82.2113339995527	2.385182682173	0.823942703519114	2.8948404688648	0.0037935127151745	0.0353968208496797
ENSG00000149577	40.1532549657962	4.47905877191345	1.21472418795723	3.68730516467756	0.000226641502086554	0.00361316666014871
ENSG00000159197	6.09082615913263	3.28083164224262	1.04102462610931	3.15154085691928	0.00162411438831362	0.0181177185914797
ENSG00000159131	14.843317634909	-3.44659457441447	1.02140457453272	-3.37436767011862	0.000739854778592591	0.00980037279784967
ENSG00000159128	103.817493883458	2.78780999567637	0.827234911193689	3.37003426469707	0.00075158837322642	0.00991093530851296
ENSG00000176927	6.41211647790639	3.30665533708386	0.989937384832802	3.34026716007129	0.000836978316264785	0.0107720637255579
ENSG00000007202	13.7802574636235	3.63243353766656	1.05700599577661	3.43653068400782	0.000589215608011368	0.00814503928721597
ENSG00000109079	145.410066088325	6.82915664754965	0.952024577888591	7.17329867963642	7.32118841296874e-13	8.60239638523827e-11
ENSG00000109084	65.8398626112699	4.38717515645888	0.958051388491329	4.57926913854536	4.66603481582675e-06	0.000122096971595905
ENSG00000005156	102.368387556435	5.65550581450649	0.956397676451939	5.91334123216127	3.35236659384089e-09	1.91628522864148e-07
ENSG00000092871	33.8727115177256	5.13265742997574	1.20390034396505	4.2633573914194	2.01378040673721e-05	0.000427339019422997
ENSG00000073598	6.52976337603108	3.16677617469084	1.0312964668178	3.07067489958764	0.0021357555825664	0.0222884361371444
ENSG00000178460	27.8010725936609	5.68958665908241	0.929661601404442	6.12006202094089	9.35389428143071e-10	5.9949958803715e-08
ENSG00000029364	32.647443561178	6.12713677819385	0.951048323813157	6.44250836132864	1.17514888095615e-10	9.43837930337562e-09
ENSG00000100568	1459.96817349755	4.09243783713448	1.36924300085599	2.98883239467068	0.00280045705444197	0.0277205928399911
ENSG00000054690	98.8268435482685	3.28467060385156	0.946918674568453	3.46879905536609	0.000522790318732624	0.00735499905179268
ENSG00000070182	42.8175802662987	5.00576054990317	1.07201977662077	4.66946660786646	3.01982777772551e-06	8.36716473784643e-05
ENSG00000089775	66.0334784936461	7.84613793998197	0.981285840398079	7.99577209511045	1.28764372447949e-15	2.72336647727412e-13
ENSG00000140009	3.56940967754924	3.12135688712114	1.02541596857796	3.04399090980591	0.00233462194626884	0.0240473640407074
ENSG00000135749	14.4594217859271	3.46767429334834	1.22167513439197	2.83845860141389	0.00453319993913888	0.040284528870919
ENSG00000135299	21.7887591986911	4.22145782323755	1.15530626661307	3.65397292928506	0.000258213504278608	0.00406542105371654
ENSG00000083099	19.3351860084084	5.17474348512649	1.12605300546199	4.5954706039823	4.31773663913782e-06	0.000114627778139454
ENSG00000122641	12.4307881561892	-3.56798131640452	1.24916209823544	-2.85629969196524	0.00428610356462298	0.0388317613318504
ENSG00000104213	174.323117300661	7.66008637649383	1.07807073861467	7.10536526233623	1.20004730597319e-12	1.31281037179309e-10
ENSG00000104723	3.35042593335493	-3.27569681661361	1.14693624370882	-2.85604089554364	0.00428959878360483	0.0388317613318504
ENSG00000206530	9.33241658847929	3.81010480621045	1.07945213185573	3.52966536798659	0.000416085580093836	0.00611125695762822
ENSG00000273079	6.96025982510229	3.84113489681863	1.15300586142956	3.33140968776706	0.000864073323309227	0.011009126980717
ENSG00000135678	9.81811580757859	4.81281166942261	1.09914059723975	4.37870430908377	1.19386985365598e-05	0.000269268190957233
ENSG00000146426	209.313424553642	-4.23829931219255	0.673378563493666	-6.29408113350555	3.09226066375336e-10	2.08727594803352e-08
ENSG00000153721	4.41356213737599	-3.10125656195401	1.09951764531117	-2.82056097524142	0.00479397617343677	0.0420716166258041
ENSG00000160961	9.85824199637491	5.03643803781914	1.06149878493283	4.74464795373068	2.08869268989692e-06	6.10726042276312e-05
ENSG00000132016	3.17356425449366	3.04105466948289	1.03725146895526	2.93183934706394	0.00336961006990102	0.0322393280059847
ENSG00000179262	27.9516717258204	3.59333454494103	0.987487677811627	3.63886519870732	0.000273842086616744	0.00426911066236668
ENSG00000095066	147.561362362551	8.39039588219205	1.16358100872415	7.21083948541926	5.56079742778737e-13	6.65721880741714e-11
ENSG00000198551	7.82043904674703	4.11077690017242	1.07287208616758	3.83156291711959	0.000127331802033088	0.0022014176673023
ENSG00000198003	18.1453903272615	5.906307442643	1.05560154237433	5.59520539289678	2.20360737863866e-08	1.09233506386424e-06
ENSG00000099203	282.851510248186	4.61328777671509	0.873922783682518	5.27882767545631	1.30013001924663e-07	5.12380433050923e-06
ENSG00000129347	111.525082301187	5.63696348883701	1.0141577726338	5.5582707552471	2.72460506895544e-08	1.31966558492536e-06
ENSG00000105519	32.5942061608172	3.60315071101799	1.0974140980395	3.28331002622887	0.00102595767949664	0.0126545393885194
ENSG00000130377	5.49982582208278	-3.13428754899916	0.999144885627987	-3.13697001714539	0.00170703582916973	0.0187714771855839
ENSG00000157601	63.3408252819885	-5.20125402956148	1.19898964484619	-4.33803081779634	1.43765000041457e-05	0.000313466984626475
ENSG00000184012	71.7428475766741	-6.30335148717717	1.41865838337269	-4.4431778369305	8.86398412078239e-06	0.000213037800175622
ENSG00000275895	57.97353907858	-4.19070981644413	1.20206743978449	-3.48625183391995	0.000489839636453713	0.00701587470270611
ENSG00000160226	47.8096273735275	2.84313249276237	0.94311466415846	3.01462017378268	0.00257301256077376	0.0260959475186388
ENSG00000180245	2.54740829345787	-2.80228454297215	1.00212023260688	-2.79635561860915	0.00516824974661603	0.0446764913382544
ENSG00000112237	20.6143288670799	-3.74482717366904	0.922679847762564	-4.05864199023095	4.93589177300676e-05	0.000960682003059137
ENSG00000065802	5.1879111674379	3.5853498700919	1.1236244980325	3.1908790493354	0.00141840645794209	0.0164831299920194
ENSG00000110721	10.2342257489185	3.14007127916831	1.12066723913892	2.80196580171383	0.00507922575451212	0.0440871236831455
ENSG00000173715	24.4308956818286	-3.19139444617686	1.02113355267288	-3.1253448070756	0.00177596752882673	0.0192624170434284
ENSG00000130876	10.1978492338888	4.5009548114665	1.05914038689603	4.24963004635979	2.14123866871424e-05	0.000449872826258009
ENSG00000163104	24.1275670088969	-6.35571557486276	1.05709561300581	-6.01243207962101	1.8276041375785e-09	1.08375217317155e-07
ENSG00000151247	11.1380533000464	-3.71363092172466	1.3149051871047	-2.82425756483761	0.00473902849053539	0.0417047652877212
ENSG00000070190	7.75691371016606	-4.262640865581	1.20574805322024	-3.5352666373349	0.000407363880357483	0.00599703902753649
ENSG00000171853	102.231141682223	-6.04132716478505	1.09328867620235	-5.52582981630267	3.27931895548658e-08	1.52263399386363e-06
ENSG00000184743	6.70950379814838	-3.4324716310818	1.18023293730163	-2.90830015211189	0.00363399362770558	0.0341595401004325
ENSG00000173113	185.443219979298	2.7992139373849	0.885546606627944	3.1610012577926	0.00157227819537576	0.0176881296979773
ENSG00000162298	43.3331464700128	4.3066704806871	0.861397104078978	4.99963426890305	5.74391617770773e-07	1.91816569197661e-05
ENSG00000185475	119.116742568482	2.61676761047032	0.75547765477171	3.46372602014424	0.000532748824620786	0.0074620116826024
ENSG00000149016	21.0395152025105	-3.52188038437359	1.15083623259976	-3.06027937304128	0.00221130615560988	0.0229635639236411
ENSG00000254772	66.745141624329	-3.41249472288083	1.05265503800934	-3.24179773967941	0.00118778288572173	0.014246658619857
ENSG00000167995	7840.74544891686	9.92245908483114	0.63894666581908	15.529401146669	2.19419262162048e-54	1.39221521841819e-50
ENSG00000168496	10.4858565956353	4.58371318657165	1.12106886194048	4.08869904622774	4.33799223468653e-05	0.000862838894328716
ENSG00000134825	5.21422489183509	4.02254695218721	1.06433450829475	3.77940104435027	0.000157206052509264	0.00264581539302728
ENSG00000066923	14.620548176659	4.90208239447197	1.01185633583135	4.84464268382961	1.26839738693202e-06	3.906787097128e-05
ENSG00000205356	51.0669819755319	7.34134915050274	1.07848186615641	6.8071141304086	9.95759361952697e-12	9.02584735941409e-10
ENSG00000086232	184.701000545632	6.87310310818886	0.855351233283891	8.03541614337941	9.32618261075958e-16	2.04050443673343e-13
ENSG00000139292	2.98355056082395	-2.9224451335734	1.01731292447545	-2.87271012022214	0.00406967347177331	0.0371006870379334
ENSG00000257950	341.034224091601	8.32651680311054	1.04725331246764	7.95081448201941	1.85289243835605e-15	3.67393828792785e-13
ENSG00000040531	20.4434053423257	3.8075505175777	1.07631655500494	3.53757498188832	0.000403819508214556	0.00595868553400316
ENSG00000070366	17.6831836489174	3.74011139268451	1.20340293887149	3.10794603525887	0.00188392464815464	0.0200562112290959
ENSG00000174238	17.5508594223538	2.90117184678525	0.905795106947707	3.20290077141335	0.00136050850184284	0.015956425959691
ENSG00000113269	49.8634218715189	-4.76275290659412	1.23317079200841	-3.86220054631462	0.000112370261381546	0.00201979974069662
ENSG00000156508	34.5200016031331	3.4343504329327	1.15210512414482	2.98093495199229	0.00287369826180967	0.0283571002662245
ENSG00000168883	5.54909714778913	3.69150065393916	1.06811426927832	3.45609150642034	0.000548069227952045	0.00764285549748511
ENSG00000115486	102.024056201478	5.61872115268693	0.921719631914158	6.09591133587813	1.08815717502218e-09	6.83599730249083e-08
ENSG00000168906	410.602095031416	6.8531506000574	0.943605156851399	7.26273118612964	3.79351368358822e-13	4.91221312701372e-11
ENSG00000115459	22.1953837082886	3.62452488214169	1.20716225520685	3.00251674247438	0.00267757244674096	0.0267968409693555
ENSG00000100865	37.4913125172828	5.75379130586712	1.13678693377516	5.06145094996766	4.1607778953904e-07	1.45055690913473e-05
ENSG00000198752	20.7098463185618	3.50301143223505	1.20266741727263	2.91270170117278	0.00358316708697624	0.0337818650324878
ENSG00000163126	47.7451798253015	6.72816645030459	1.22044255797824	5.51289071847046	3.52987424166743e-08	1.61129870959567e-06
ENSG00000132600	10.9723771298017	4.2938280432641	1.19309938148941	3.5988854825353	0.00031958387073517	0.00490982968478124
ENSG00000103064	90.2499001429356	6.2806486149776	0.985649987441696	6.37208816009762	1.86471637509922e-10	1.42549703614512e-08
ENSG00000167264	7.60323577633799	4.6102294771802	1.04940034624743	4.39320369358178	1.11692385949122e-05	0.000256140832426724
ENSG00000141086	121.637629966242	5.8546265283421	1.07948784509201	5.42352241848828	5.84358824407881e-08	2.52228349718912e-06
ENSG00000102901	15.865982963179	4.90017709865495	0.938272509343741	5.22255213688643	1.76473847443319e-07	6.82760098797476e-06
ENSG00000102904	24.1695875423924	6.39369037840136	1.01557541969514	6.29563324831222	3.06147440888622e-10	2.08727594803352e-08
ENSG00000039523	9.91656792676339	3.83501621555612	1.16986999350949	3.27815589495672	0.00104487672163642	0.0128052379836456
ENSG00000135740	3.95050906612882	3.57479308332738	1.01317429236544	3.52831009458539	0.00041822191308826	0.00612844812597001
ENSG00000105771	6.00000933394772	-4.06804823573788	1.09653076965224	-3.70992620392042	0.000207319669538462	0.00333868858685671
ENSG00000065923	4.4536805532009	3.75005121748457	1.06685853731826	3.5150407353078	0.000439686539046687	0.0063840070715131
ENSG00000078061	7.2376868591736	2.84779182576382	1.03190944581989	2.75973035938357	0.00578490865487604	0.0483600071346357
ENSG00000102007	11.0491360420703	3.0418641645291	0.943224336221932	3.22496361439659	0.00125988680155083	0.0150262814959398
ENSG00000101997	698.446913988795	-3.79433636416681	0.87442718738395	-4.33922505945685	1.42986031584913e-05	0.000312843576002164
ENSG00000164307	123.389042533004	4.65419358871626	0.76301432746668	6.09974599581749	1.06237147198459e-09	6.74074698974223e-08
ENSG00000142676	61.7083652086415	4.99794045291438	1.02537115762097	4.8742744671212	1.09209068534925e-06	3.39672323457891e-05
ENSG00000117602	21.9994952199033	-4.34499649232069	1.06635669254331	-4.07461829864609	4.60898799119585e-05	0.000911028934708339
ENSG00000158008	5.17728923194552	-3.63241155820473	1.0839229173458	-3.35117147176795	0.000804704578143689	0.0105058653257648
ENSG00000126709	26.4641591223665	-3.44159433515695	1.17798980116536	-2.9215824549179	0.00348258078480374	0.0330298581159638
ENSG00000134748	18.8970194347208	-3.76898331267821	1.2273948279658	-3.07071793591038	0.00213544779182038	0.0222884361371444
ENSG00000154222	28.9006194194296	4.57623759766382	1.13897908423705	4.01784164520391	5.87336442246796e-05	0.00111576339103471
ENSG00000117834	3.73679083203966	3.13525125167267	1.12280611244437	2.79233539693434	0.0052329084129944	0.0450962315661937
ENSG00000185896	86.7618680870318	-3.51643252626681	1.05380977788819	-3.33687597140507	0.000847257483383964	0.0108822848827353
ENSG00000064652	20.9576714958828	4.76100535029127	1.10564654250572	4.30608261072423	1.66171021166513e-05	0.000358624193639975
ENSG00000166260	763.602415189716	-2.37465627325449	0.782143417184738	-3.03608803843402	0.00239669373078694	0.0246068312651184
ENSG00000104321	6.57742118272704	3.17676644026466	1.00172279237808	3.17130294372464	0.00151756790404921	0.0173494925246707
ENSG00000145390	10.1809182008194	-4.03466566235321	1.14738436943748	-3.5164028461807	0.000437436718269418	0.00636590820509049
ENSG00000145388	6.47150529495562	-4.0583096452031	1.20526016179837	-3.367164844433	0.000759452771348534	0.00997666218262205
ENSG00000054277	105.002475291304	4.75650860630967	0.945767333932206	5.02925871475555	4.92379665816047e-07	1.68693106140514e-05
ENSG00000114416	94.9916606565496	-3.20372942332673	0.901429741196667	-3.55405338531843	0.000379342202650027	0.00566768973866559
ENSG00000053524	10.4717224804175	5.10336271917531	1.08545487532703	4.70158901597613	2.58144681357754e-06	7.31131402859049e-05
ENSG00000155368	166.293674133146	-2.70058859947898	0.909999607147795	-2.96768106081212	0.0030005550098583	0.0292450407642871
ENSG00000177370	8.86497914252723	3.50925253141947	1.16749237332863	3.00580338817484	0.00264880207237174	0.02663494318415
ENSG00000273749	143.71803181654	4.19131384139312	1.07189978534982	3.910173225779	9.22299548230873e-05	0.00167199732386426
ENSG00000159921	4.03897968496816	3.26765257793014	1.04838919737188	3.11683159853379	0.00182805963588058	0.0195929702528079
ENSG00000137103	97.9586711827066	6.50273140047908	0.936802069569774	6.94141442649188	3.88193353802326e-12	3.84857317168087e-10
ENSG00000137101	74.303412180994	4.41734738572134	0.868674784963552	5.08515668024909	3.67322710570788e-07	1.30936101043351e-05
ENSG00000122735	9.23915787165135	-5.06664902707482	1.03266465027785	-4.90638371877221	9.27709463973378e-07	2.97288714591469e-05
ENSG00000165272	3.81407817628736	3.39058430316644	1.08009315197456	3.1391591521231	0.00169433398106701	0.0186833027905468
ENSG00000086065	42.2339359172013	-6.2959330453932	0.947028591957861	-6.64809183044533	2.96917049298516e-11	2.58073791479327e-09
ENSG00000169994	24.0338568670975	3.89514292996326	1.04385073520524	3.73151332714003	0.00019033293877844	0.00309657050397232
ENSG00000169967	3.65824554778667	3.22532803190462	1.05382810655811	3.06058266223208	0.00220906772175822	0.0229635639236411
ENSG00000136717	13.8921960757038	-3.22521008926498	1.1153717867318	-2.8916009241325	0.00383284465689825	0.0356158902810207
ENSG00000143450	406.462681191966	-2.88917374481316	0.813188341497902	-3.55289617100421	0.000381014818435061	0.00567497423232502
ENSG00000163157	11.6143753243232	-4.55456532642028	1.13239893141172	-4.02205018044506	5.76937622647641e-05	0.00109930006477456
ENSG00000197622	9.28685449467899	4.19297037818712	1.0111636896707	4.14667815015452	3.37333725972664e-05	0.000679486505173509
ENSG00000143443	117.8187414527	7.2008538379253	1.11238616361131	6.47333999062706	9.58599205731254e-11	7.79783584662155e-09
ENSG00000143409	25.0287307258126	3.46099140457691	1.14619762699908	3.01954158955843	0.00253157532760263	0.0257417395090364
ENSG00000143418	246.487484961039	3.28685056972976	0.861101778402991	3.81702912729502	0.000135068230017013	0.00232251468687791
ENSG00000143379	141.784558286508	2.19457602101102	0.76052130071294	2.88562071693949	0.00390642617258309	0.0360853498131117
ENSG00000276180	88.6127909598356	8.09231274257951	1.05020013166503	7.70549583701689	1.30336225728865e-14	2.01703256646256e-12
ENSG00000154856	14.8974786694682	-5.51559569086246	1.0224651121348	-5.39440967266497	6.87492005948594e-08	2.927608575667e-06
ENSG00000176014	233.343124881922	5.33609234935725	0.808571286981681	6.5994086548341	4.12800999359532e-11	3.53948964991383e-09
ENSG00000141401	11.908272402958	-3.17021018402234	1.08144738124057	-2.93145116351909	0.00337382408131976	0.0322393280059847
ENSG00000162757	6.46451613530739	4.23122225631408	1.06118838579416	3.98724893049746	6.68438811248989e-05	0.00125852945322695
ENSG00000143494	7.08537875515153	-3.25172606860096	0.995749451297045	-3.26560668887673	0.00109229849216905	0.0132412553886852
ENSG00000164061	279.893519426843	3.16668311270604	1.14708867798683	2.76062624753968	0.00576906558275434	0.0482911888160637
ENSG00000114349	574.997817228565	-6.24964202992717	0.999533617657982	-6.25255811262334	4.0378341992308e-10	2.69684820990731e-08
ENSG00000168393	3.73741513542136	-3.16378431933606	1.0715224827515	-2.95260656707078	0.00315103285752015	0.0303849596975157
ENSG00000159263	8.81052717008891	3.88626976621853	1.22808391617142	3.16449854529002	0.00155350438728246	0.0175703838454674
ENSG00000157796	9.84710934883022	-4.19564716958569	1.10935161976807	-3.78207152251949	0.000155528657500332	0.0026245460953181
ENSG00000121897	13.5648682756905	4.27408593128527	1.15567960826109	3.69833118169864	0.000217021614572442	0.00347727814258118
ENSG00000185324	212.773556541811	3.84052768769635	0.944991771817065	4.06408584945839	4.82210764642265e-05	0.000941423785124669
ENSG00000141013	1009.04768253362	-5.35338076718061	0.88511730123066	-6.04821616269088	1.46458367782192e-09	8.93318038002544e-08
ENSG00000138382	338.904171160707	-2.40922309625034	0.780845308969135	-3.08540381632179	0.00203275959135215	0.0213540721972341
ENSG00000091409	15.9265019831942	-3.30473004566718	0.962937788405868	-3.43192476757832	0.000599313786789014	0.00826662168951369
ENSG00000132464	23.4186172164244	6.27746906548448	1.06668895632806	5.88500427256118	3.98043709498108e-09	2.25498869354062e-07
ENSG00000048462	3.94448407128589	-3.64046569833004	1.05441031031116	-3.45260821402224	0.000555194735175328	0.00772524253220933
ENSG00000166676	235.428959234152	6.0990073553176	0.99053622307947	6.15727846514936	7.40056582550895e-10	4.84088558379941e-08
ENSG00000101558	3677.05304981216	-11.4596073060339	0.971718406419335	-11.7931359850033	4.23473373759419e-32	3.83848365214787e-29
ENSG00000169026	10.1813772499052	3.74268586832117	0.93000249002903	4.02438263171139	5.71249745482137e-05	0.00109174085394101
ENSG00000185619	44.7183548704896	3.66333938436365	1.16899737412492	3.13374475037286	0.00172590917133125	0.0189134606081119
ENSG00000145217	388.234845886952	2.12326198999332	0.772109635121501	2.74994883292603	0.00596045711755292	0.0495014403283681
ENSG00000104368	10.5762143752698	3.61439973497076	1.15271225323551	3.13556112969705	0.00171525676567648	0.0188292459830748
ENSG00000100104	496.349176247701	4.62976755490742	0.807041028786295	5.73671893964313	9.65282444687657e-09	5.19043823012134e-07
ENSG00000196517	6.16936696851973	3.86472958137461	1.12825469382653	3.4254052764161	0.000613882952943897	0.00837653190629898
ENSG00000178922	151.845100756431	3.15481054585454	0.792519441150961	3.98073584324048	6.87022629460776e-05	0.00128933814591677
ENSG00000121905	20.3350315813225	2.77826188773533	0.999051056509347	2.78090080545281	0.00542082978904466	0.0462641911592936
ENSG00000085999	131.176759788521	5.73990560470547	0.839471064476956	6.83752644682494	8.05722178566094e-12	7.51809885735569e-10
ENSG00000039650	23.7132431976442	-4.16673356358646	1.16656960728172	-3.57178306170307	0.000354559056762115	0.0053436513424124
ENSG00000010361	260.783835434858	6.62088617620248	0.785529933069216	8.4285600044971	3.49944715960604e-17	8.9080396977078e-15
ENSG00000104812	38.7680420558944	-4.79610172167104	1.20009635704857	-3.99643053118352	6.43047404092928e-05	0.00121432612469334
ENSG00000063176	450.34724221056	-4.15360133669981	0.89158551326028	-4.65866848992561	3.1826125370995e-06	8.77985936865058e-05
ENSG00000105617	32.0683557362389	5.01247321150812	0.935379880020236	5.35875671326144	8.3796604999235e-08	3.43025457238804e-06
ENSG00000181826	276.715185343708	-2.00978850137261	0.631784528774021	-3.18112965708832	0.00146701956788858	0.0168322588756836
ENSG00000074800	37.6519413337904	3.4519709737025	1.07080041295104	3.22372958765411	0.00126532823004589	0.0150346584637475
ENSG00000241973	31.874498649739	3.91945938728187	0.851149602425514	4.60490068504129	4.12662751052543e-06	0.000110478698541282
ENSG00000114391	122.523769693037	4.20609336209194	1.11835456983694	3.7609658649718	0.000169258529040293	0.00283362893604395
ENSG00000174173	4.81209408559677	-3.38779839956962	1.12178022334716	-3.02001972316924	0.00252758225371435	0.0257417395090364
ENSG00000154175	20.3886037843421	-3.11215914714116	1.03894439279598	-2.99550117284506	0.00273994247651596	0.027303165596853
ENSG00000139668	40.9802484370561	-4.44911702082427	1.01275353628462	-4.39308959329458	1.11751045950546e-05	0.000256140832426724
ENSG00000155465	52.466590313583	-3.89715007443022	0.95758047697993	-4.0697885641124	4.70558235256731e-05	0.000924362849134353
ENSG00000213983	491.201463331764	3.29254156139941	0.703655588298783	4.67919478812033	2.88003732505003e-06	8.01484071379053e-05
ENSG00000186648	4.12904088310679	3.26685710139332	1.13572103066493	2.87646086775435	0.00402162057286143	0.0367682745458296
ENSG00000100949	15.4086475294774	3.09537345575663	1.05642380465386	2.93004894637986	0.00338908616040386	0.0323364687034023
ENSG00000180104	35.7424324144466	4.02681657324255	1.08163314154584	3.72290420713953	0.000196944258233303	0.00318778397574058
ENSG00000105329	29.6939188547952	4.40146145237326	0.92719239533857	4.74708536707319	2.06368866705728e-06	6.06208545948075e-05
ENSG00000188493	18.4570324267718	5.15151612201312	1.04248345634869	4.94158069429359	7.74917314228317e-07	2.5214617224506e-05
ENSG00000123815	21.9728875036488	3.13898233568102	0.901025073813643	3.48379021506592	0.000494366820731536	0.00704889320795864
ENSG00000196235	25.1369552787056	-3.49783452708111	1.16052713529046	-3.01400494716191	0.00257823601732725	0.0260959475186388
ENSG00000177182	207.57413232434	-2.13979115953927	0.777570274993341	-2.7518942381865	0.00592516531798484	0.0493374986123541
ENSG00000206199	7.17404153244903	4.56941577097661	1.03579313648672	4.41151385350504	1.02650385174718e-05	0.000242125165031072
ENSG00000164808	222.670566727785	3.54368904274139	0.773516574706988	4.58127098838672	4.62158515693694e-06	0.000121676173530145
ENSG00000160678	11.1884689335412	4.84079636591624	1.10050284108857	4.39871319289636	1.08894621663879e-05	0.000252929365812435
ENSG00000143578	60.3289996735187	-2.48060632094526	0.833625614279674	-2.97568390228594	0.00292336013239864	0.0286989815535883
ENSG00000179526	21.3404250739162	4.17618967018022	1.21140176883771	3.44740265171241	0.000566004341589421	0.00785841914088594
ENSG00000104518	28.7789215282451	2.96013626488007	1.05449495754452	2.80716018953092	0.00499803806542477	0.0436211162656399
ENSG00000080546	4.08359135886874	-3.184310576687	1.01092685214244	-3.14989217067342	0.00163330733401519	0.0181177185914797
ENSG00000174885	109.434505417597	-5.55159651279	0.97996115103235	-5.66511897634066	1.46922556131888e-08	7.64117720210518e-07
ENSG00000183020	14.2704929689279	3.7982961089467	1.21684514988088	3.1214293037356	0.00179975454894318	0.0194208207704838
ENSG00000177697	21.0525545201886	3.60313564792594	1.15190719775535	3.12797389837233	0.00176015811820316	0.0191893526804108
ENSG00000177030	13.8238203652342	3.7038158985724	1.17036073335658	3.16467888319346	0.00155254193411687	0.0175703838454674
ENSG00000185010	3.16302469697064	3.10228857332075	1.07325068979209	2.89055353313746	0.00384564027526341	0.0356733736060619
ENSG00000145916	138.30584318461	8.29185756671456	1.17675780624203	7.04635866678001	1.83660485934189e-12	1.94203408703422e-10
ENSG00000151790	95.7647404290685	-2.81546927915735	0.986863974843723	-2.85294564491849	0.00433160298914572	0.0390398025087068
ENSG00000092203	108.908959955618	4.11599083783059	0.937940004618223	4.38833061556635	1.14224044839916e-05	0.000259767585845614
ENSG00000165804	36.6198810997156	4.40652773943339	1.04514997566672	4.21616786301161	2.48488821908566e-05	0.000511903108769432
ENSG00000165801	16.7090119026469	5.59746330807768	1.07925117675043	5.18643243450643	2.14360743031233e-07	8.00069949725397e-06
ENSG00000183208	39.1361287302369	6.80066437142352	1.12229222297971	6.05961997434824	1.36443525495606e-09	8.4051861094138e-08
ENSG00000102710	26.7550368461404	3.38189443872609	0.994720361742374	3.39984438722285	0.000674242130915089	0.00908294335595805
ENSG00000186716	10.8677263244114	3.53786600241502	1.27869793989852	2.7667722704674	0.00566142876399241	0.0475712541032483
ENSG00000081692	121.00982696828	-2.48548049119693	0.807300720180564	-3.07875421025392	0.00207868101149564	0.0218003818478344
ENSG00000182541	7.36086513405684	3.37926659086618	1.22011160510535	2.76963728295527	0.00561187490833728	0.0472873124746348
ENSG00000172322	28.3951162322844	6.60461056061963	1.02977798919601	6.41362568428575	1.42098860088496e-10	1.12702158407688e-08
ENSG00000111057	55.0234633425294	5.8232661370777	0.924572758223335	6.29833194335914	3.00865679451711e-10	2.07499210447946e-08
ENSG00000080824	40.2086884738075	3.82208166183906	1.06704304559975	3.58193765246912	0.000341055197897264	0.00517702208291421
ENSG00000070759	52.3138702071046	4.5452114529648	1.08265860956392	4.19819453040286	2.6905146772035e-05	0.000548916901185087
ENSG00000117450	66.4453125422828	-3.01578160926913	0.976495734594532	-3.08837151298092	0.00201256700660373	0.0212135608213748
ENSG00000147679	10.7180470772481	5.18590180282759	1.03795382381879	4.99627409603623	5.8448570573616e-07	1.94165539418635e-05
