# Supplementary material for: Transposable elements are the primary source of novelty in primate gene regulation
Source: Genome Res. 2017 Oct;27(10):1623–33. doi: 10.1101/gr.218149.116 (PMC5630026; doi:10.1101/gr.218149.116)
Supplement: Supplemental Material [file supp_gr.218149.116_Supplemental_FILE_S3.zip › FILE_S3/MONKEYS_LEMURS_Dbinding_27Ac.csv]

	baseMean	log2FoldChange	lfcSE	stat	pvalue	padj
HS_H3K27ac_10002	144.787574811018	-1.52789034607633	0.457900660906892	-3.33672885086096	0.000847706065183114	0.00590050433381217
HS_H3K27ac_10004:10005:10006:10007:10008	145.554853005208	-1.47177979433394	0.480309066519892	-3.06423487900783	0.00218227502978635	0.0118831642891437
HS_H3K27ac_10009	35.5508788039153	-0.736639988054569	0.350507762579926	-2.10163673018966	0.0355851097844781	0.0934387652499243
HS_H3K27ac_10010	41.9287986712875	-1.59490464031739	0.335140236324494	-4.75891721569697	1.94634236193658e-06	5.94025379517254e-05
HS_H3K27ac_10018	28.6354317839831	-1.02675814605933	0.333094234033163	-3.08248549855447	0.0020527973207148	0.0113442532116213
HS_H3K27ac_10022	154.047144252735	-1.31346932643943	0.441199886967406	-2.97703912724816	0.00291046863395446	0.0147174995683511
HS_H3K27ac_10023	26.9530242124307	-1.43325905894772	0.409556052029717	-3.4995431073345	0.000466056240635196	0.00376446288181318
HS_H3K27ac_100241:100242:100243	28.1032099438033	1.14705115235119	0.382931063997697	2.99545077481122	0.00274039528892672	0.0140812152333563
HS_H3K27ac_100247	38.4919582356091	1.67897095906791	0.446407476626609	3.76107266785824	0.000169186265774177	0.00177556976745306
HS_H3K27ac_10024:10025	24.093123874273	-1.79155656085978	0.447735643740725	-4.00137131342	6.29764422447495e-05	0.000836673605596011
HS_H3K27ac_100251	22.9426638230929	1.68874970831117	0.537949498981765	3.13923465215164	0.00169389746797522	0.00980201368266876
HS_H3K27ac_10026	23.3061882972515	-1.05859154246232	0.33140975509366	-3.19420755180594	0.00140215269738336	0.00851008562884894
HS_H3K27ac_10034	65.1071481499755	-1.29154629027626	0.56967274254907	-2.26717234968462	0.0233796992353426	0.0686239607414185
HS_H3K27ac_100397:100398:100399	42.2905870931879	-1.7351342389895	0.540431977499901	-3.2106431729233	0.00132438275628129	0.0081631719432209
HS_H3K27ac_100461	21.6285157155445	3.16932308205921	0.542623121851931	5.84074462445049	5.1968015029712e-09	6.66330897746074e-07
HS_H3K27ac_100462:100463:100464	38.5409268148742	3.94535508268319	0.586882046573448	6.72256905066089	1.78548076329018e-11	1.29319185360059e-08
HS_H3K27ac_100465	27.8058713288315	1.65079990415895	0.439042285913076	3.76000207070209	0.000169911950575589	0.00178033655972561
HS_H3K27ac_100466	20.5447142161364	1.8278351206221	0.428624387411801	4.26442165752459	2.00420647995647e-05	0.000352094332075152
HS_H3K27ac_100467	22.0591565419695	2.096941788324	0.441398056109822	4.75068197355693	2.02731760275455e-06	6.13965471114578e-05
HS_H3K27ac_10053:10054:10055	68.3944728612777	1.35638305953011	0.464365225707963	2.92094020921182	0.00348976794294434	0.0167667850554321
HS_H3K27ac_100558:100559:100560	55.4921549803609	1.29466099121411	0.543198670860789	2.38340235472687	0.0171534344823439	0.0546899975065429
HS_H3K27ac_100561:100562	24.676113662626	1.65037386433474	0.412257614153618	4.00325866078429	6.24759304628958e-05	0.000832274004769807
HS_H3K27ac_100563	27.4952936877196	2.47121870259627	0.572034630705088	4.32005086746278	1.55993238769119e-05	0.000288251891960873
HS_H3K27ac_100565:100566:100567	107.716498294745	2.12695519086206	0.553563637060093	3.84229571537258	0.000121888854128742	0.00137927879537111
HS_H3K27ac_100568	16.8095991470217	1.73082903611023	0.437088659499651	3.95990378265948	7.49799670701878e-05	0.000954862781785225
HS_H3K27ac_10060	203.964999898908	-1.4174960050654	0.469652147125901	-3.01818274171629	0.00254295509886807	0.0133309794539723
HS_H3K27ac_10061:10062	37.6536236330027	-0.582893605321067	0.274146945968375	-2.12620864063286	0.0334858909659132	0.0893550369426542
HS_H3K27ac_10067	33.8269661101427	-1.36010418123388	0.28897346586643	-4.70667497846514	2.51789869793021e-06	7.25329065612735e-05
HS_H3K27ac_100676	67.5732054767949	-1.11632919945349	0.448126458921235	-2.49110307420991	0.0127347169498177	0.043785954053849
HS_H3K27ac_100677	14.493929003997	1.75508377793722	0.512989233024956	3.4212877482593	0.000623253522207259	0.00467998141964983
HS_H3K27ac_100691	16.8137318294225	1.49365081796067	0.472459743701836	3.16143510187251	0.00156993797820215	0.00926773870785036
HS_H3K27ac_100694	74.163272768687	-1.4651568006228	0.445515295165075	-3.28867901174957	0.00100658750125326	0.00668650978050176
HS_H3K27ac_100695:100696:100697	106.674263144391	-1.28410568248463	0.369248318729768	-3.47762093244464	0.000505884791256385	0.00400538946786625
HS_H3K27ac_100706	21.404828509482	-1.36950838168772	0.434340095413944	-3.15307841976348	0.00161558399582805	0.00945918060632243
HS_H3K27ac_100708	22.3920341071651	-1.37380022867938	0.41283422785207	-3.32772850697752	0.0008755714945656	0.0060358434060777
HS_H3K27ac_100710	18.7091981359474	1.95088728600773	0.593333023331515	3.28801399769333	0.00100896822762244	0.00669489327165002
HS_H3K27ac_100719	16.6658585441611	-1.31704037448997	0.476104806733666	-2.7662824568514	0.00566994008218779	0.0239744975361309
HS_H3K27ac_10072	25.9048488079999	-0.876804939419313	0.316880644077772	-2.76698799944411	0.00565768377490884	0.0239397125067219
HS_H3K27ac_100720	24.6383754725528	-1.32681017953599	0.350647558592141	-3.7838854057994	0.000154398934210398	0.00165819524252173
HS_H3K27ac_100727	219.689150824453	-1.18229377745872	0.537866448402293	-2.19811773158684	0.0279407172462669	0.0783716451245817
HS_H3K27ac_100728	50.2272986548297	-1.79892602234635	0.469105214401621	-3.83480286963131	0.000125665039667643	0.00141403501189983
HS_H3K27ac_10073	24.558119219003	1.79962795800652	0.474727552289493	3.7908647798666	0.000150123673006307	0.00162225293283166
HS_H3K27ac_100745	5.37544528534943	-1.2956134996255	0.543089676539377	-2.38563455649034	0.0170496839590509	0.054432242249921
HS_H3K27ac_10075	36.5219350861212	1.43217386989882	0.539762780591642	2.65333943242436	0.00796996796528443	0.0308994461738703
HS_H3K27ac_100761	18.816914363745	-0.986035704225576	0.442712752861989	-2.22725841496814	0.0259300080696927	0.074149629975467
HS_H3K27ac_10076:10077:10078	27.0853985343873	-1.14643982617168	0.445830500970014	-2.57147015217065	0.0101267744240348	0.0369088828573335
HS_H3K27ac_100780	27.1488384021286	-2.08939120377768	0.640370595522019	-3.2627844226271	0.00110323406474344	0.00715907122479154
HS_H3K27ac_100781	28.8248857303795	-1.50835397975876	0.348730683779677	-4.32526889636048	1.52345911732429e-05	0.000282390536854001
HS_H3K27ac_100782	24.0625478135681	-1.04037505153538	0.484481174351643	-2.14740036685154	0.0317614214781047	0.086061259489703
HS_H3K27ac_100804	32.7927582234015	1.14755047900843	0.398901551826551	2.87677617134817	0.00401760460817731	0.0186076187516922
HS_H3K27ac_10081	27.581529776293	-0.779543356545727	0.32987644474584	-2.36313737753037	0.0181209509015765	0.0569846753318654
HS_H3K27ac_100820	12.3281968074621	-1.54897384991735	0.402197368272301	-3.85127793493825	0.000117503050442938	0.00134286509555579
HS_H3K27ac_100821	138.038427439028	-1.33176962645591	0.418075984790843	-3.18547267698759	0.0014451774989114	0.0087059915411014
HS_H3K27ac_100829:100830	30.2648152175642	1.1587476933497	0.399578981093555	2.89992153786085	0.00373256080390149	0.0176221364046449
HS_H3K27ac_100837	14.7990116939417	1.21467581074583	0.447662436617711	2.71337443436901	0.00666018037298966	0.026980580679079
HS_H3K27ac_100842	22.0983920110687	-1.38005610158222	0.363391364657351	-3.797712977807	0.000146037284396954	0.0015915000418114
HS_H3K27ac_100863	37.6241164623052	1.43895808491879	0.392722287606435	3.66406015224894	0.000248248444073079	0.0023470548223215
HS_H3K27ac_100871:100872	21.1369603180008	0.827453198116711	0.388066742478012	2.13224455368936	0.0329867475425694	0.0884269095401132
HS_H3K27ac_100873	21.941633596228	2.72635001350763	0.780697688286446	3.49219685726455	0.000479065035805654	0.00384341057872891
HS_H3K27ac_100896	19.302330534343	1.19760686963852	0.514721756390968	2.32670730305958	0.0199808489015513	0.0611555348699808
HS_H3K27ac_100904:100905:100906:100907:100908:100909:100910:100911:100912:100913	117.510285108868	1.79597279270297	0.589260106298299	3.04784385283636	0.00230489660333806	0.0123862565092696
HS_H3K27ac_100914:100915	47.141964824227	0.941627903500581	0.42024346770079	2.24067231467596	0.0250473086986103	0.0721580310807373
HS_H3K27ac_100916	32.6246434417134	1.05389281684624	0.409328279617393	2.57468850632879	0.0100330397820436	0.0366910539684973
HS_H3K27ac_10092:10093	33.0023305728461	-1.00980357236694	0.396027963767256	-2.5498289634931	0.0107775778654764	0.0387167597678385
HS_H3K27ac_100935:100936	18.3215466317655	0.863366630620295	0.353218839530691	2.44428250703563	0.0145140563047165	0.0482923140584668
HS_H3K27ac_100940	35.9569293032203	-1.30614228712573	0.37919998147109	-3.44446822507375	0.000572183884995632	0.00440486968869892
HS_H3K27ac_100944:100945	51.9834105766346	-2.26551658436646	0.498779434647921	-4.54212107996321	5.56910377337247e-06	0.000130427532195704
HS_H3K27ac_100946	29.9765756787883	-0.772123278920926	0.322251335523647	-2.39602817368081	0.0165738163269537	0.053304491832019
HS_H3K27ac_100947	20.5086147163049	-1.35673840747629	0.384553145884881	-3.52809077755521	0.000418568586479178	0.00347054600257044
HS_H3K27ac_100948:100949:100950	27.9272443232586	-1.22780103034407	0.377476085366249	-3.25265911654452	0.00114330564125758	0.00733200878527719
HS_H3K27ac_100955	25.3927890924496	-1.0247693199989	0.385659265139657	-2.65718838526491	0.00787953981913953	0.0306555552120966
HS_H3K27ac_100957	38.2294589797776	0.889991278696734	0.422508475090193	2.1064459795907	0.035165630879033	0.0925965068097165
HS_H3K27ac_100960:100961	36.8520176101489	-1.33756257876272	0.379881624991718	-3.52099836045473	0.000429925274878106	0.00354573957034477
HS_H3K27ac_100963	18.3658109036974	-1.16911749748381	0.426990952395959	-2.73803810343893	0.0061806914389429	0.0255758934689017
HS_H3K27ac_100987:100988	17.706273174756	0.887830629858839	0.410325208182379	2.16372431465196	0.030485513773858	0.083671371388297
HS_H3K27ac_100989	28.4920154050581	-1.2084331207907	0.378837509131918	-3.18984549222633	0.00142348876336472	0.00861318230693183
HS_H3K27ac_100990	26.2836089206794	-1.42945199275047	0.437091863940885	-3.27036971098551	0.00107407007056909	0.00701708718208123
HS_H3K27ac_100998:100999:101000	39.7698645398394	-1.34253144181609	0.294030600410066	-4.56595823680849	4.97217759355377e-06	0.000119671350656465
HS_H3K27ac_10101	35.6032518531557	1.45513941142311	0.413896743041536	3.5157063588613	0.000438585771677429	0.00359967530081556
HS_H3K27ac_101011:101012	19.6879759375531	-1.27147898363884	0.365420917588542	-3.47949151906654	0.000502366269590643	0.00398905005113799
HS_H3K27ac_10102	17.8856511585581	1.77163501644861	0.514197066979735	3.445439754946	0.000570131039053126	0.00439401532692944
HS_H3K27ac_101024	29.495760646203	-1.17499484757549	0.433012679163563	-2.71353450860883	0.00665696343884738	0.0269755163304815
HS_H3K27ac_101026:101027:101028	23.3626084195117	-0.812570377701497	0.333558499268805	-2.43606557615152	0.0148479925042246	0.0491235096355195
HS_H3K27ac_10103	65.3008010443027	1.67192273770538	0.526616510285478	3.17483919522204	0.00149919557066772	0.00895990791540043
HS_H3K27ac_101033:101034	16.2472979654475	-1.58361266186979	0.466015435886612	-3.39819787054244	0.000678313399956948	0.00499761908670223
HS_H3K27ac_101041	19.9832893172574	-1.68129381759626	0.436284623677787	-3.853662784224	0.000116363835702874	0.00133326548493376
HS_H3K27ac_10104:10105	67.9002162288816	-1.07326626174415	0.450575291949259	-2.38199093674451	0.0172193212430826	0.0548559036294289
HS_H3K27ac_10106	33.9420453433503	2.09909355010415	0.463893307135809	4.52494898679283	6.04100752930394e-06	0.000138834115655731
HS_H3K27ac_101060	50.9233446882402	-1.10978339503442	0.475934847352792	-2.33179688608047	0.0197113789333927	0.0605439122861511
HS_H3K27ac_10107	42.8394065037852	1.48958554663972	0.413629496855498	3.60125561151676	0.00031668402619045	0.00282094198765564
HS_H3K27ac_101091	23.0614095583367	-1.08233090870183	0.328259256364396	-3.29718321027436	0.000976597743271782	0.006539700649807
HS_H3K27ac_101096	23.9945737671334	1.54961335175303	0.495403080854345	3.12798489076945	0.00176009229053473	0.0100898182206675
HS_H3K27ac_101111	99.0918811092156	-1.09671906981674	0.378155147806882	-2.9001828381213	0.00372945047806534	0.0176121174205934
HS_H3K27ac_101115	173.406437866627	1.72731190138264	0.555358034632379	3.11026723963044	0.00186918147693937	0.0105522606502223
HS_H3K27ac_101119:101120:101121	27.2545326166241	0.957685568746929	0.37761636212446	2.53613366581632	0.011208394347556	0.039884517971312
HS_H3K27ac_101122:101123	24.7517614752357	0.95668865232971	0.407296248378511	2.34887666198348	0.0188301430769209	0.0586764970693982
HS_H3K27ac_101237	18.8776365890946	1.36292457218294	0.461159740866247	2.95542835032132	0.0031223521134301	0.0154728543143634
HS_H3K27ac_101269	9.80422102548647	2.75983939380023	0.679560653744015	4.06121128201727	4.88187651744816e-05	0.000692475764493936
HS_H3K27ac_101270:101271	33.1910623772023	0.877203179847253	0.401382638183148	2.18545372021545	0.0288555957115576	0.0803058798515358
HS_H3K27ac_101272	26.3503223996738	-1.34832649488667	0.428618289592178	-3.14575119080797	0.00165660870191463	0.0096332405045089
HS_H3K27ac_101281:101282:101283	34.2352587155531	0.919497054713934	0.43818310247081	2.09843111139866	0.0358670793931475	0.0939138437014845
HS_H3K27ac_101339:101340	42.7253834365231	1.887520437669	0.811298614326285	2.32654216873824	0.0199896456005117	0.0611772059268687
HS_H3K27ac_10134	46.7927087024053	2.45391889435463	0.561440517229768	4.37075490465603	1.2381771477188e-05	0.000239381269589807
HS_H3K27ac_101341	19.741680675353	-0.95553803899407	0.377611945613879	-2.53047619412745	0.0113907814402921	0.0403201990505672
HS_H3K27ac_101347	21.6367247389331	-0.75012288113034	0.303535359811735	-2.47128664546891	0.0134627858256308	0.0456420963243874
HS_H3K27ac_101349	21.1091014191984	0.822921239597718	0.38133128181532	2.15802185354482	0.0309261327534217	0.0844751763143469
HS_H3K27ac_101350	19.7311462404171	2.62060142843976	0.491399478949627	5.33293489452072	9.66379671169106e-08	5.75488130643665e-06
HS_H3K27ac_101374:101375	17.8773034285581	1.09703007702305	0.488714468387251	2.24472600666648	0.0247857274359173	0.0715896000691412
HS_H3K27ac_101376	25.1780515308141	1.52946504848139	0.484344831962372	3.15780193686511	0.0015896352166248	0.00934562878056922
HS_H3K27ac_101377:101378:101379:101380:101381	59.4755428725554	-1.79793696062126	0.27471819700413	-6.54465914609298	5.96312330118935e-11	2.81299421534706e-08
HS_H3K27ac_101385	8.37382068157652	-1.420810973795	0.44233297196968	-3.21208470503164	0.00131775516076955	0.00813861852056758
HS_H3K27ac_10139	62.2920887535147	1.56423309076046	0.495450671110409	3.15719239466299	0.00159296205626848	0.00935747074747691
HS_H3K27ac_10142	43.0676459526244	-1.83633064008826	0.439955202689698	-4.17390368124236	2.99424385209781e-05	0.000479684593743938
HS_H3K27ac_101422	9.33532572745273	-1.31980730024828	0.429811436459972	-3.07066585086364	0.00213582030315734	0.0117036059705328
HS_H3K27ac_101427:101428:101429:101430:101431	17.6442190836596	2.10749087505702	0.54419650512481	3.87266521414662	0.000107651654128539	0.00125154703568551
HS_H3K27ac_101434:101435	25.7289195144967	-1.41836302059564	0.356975778577885	-3.97327523521648	7.08910524967658e-05	0.000916238365052523
HS_H3K27ac_101474	27.1981666192075	-0.910932430074841	0.323822125398582	-2.81306420601621	0.00490718518128278	0.021568016743135
HS_H3K27ac_10147:10148	37.7379013708641	-1.33078449029238	0.380992100642232	-3.4929450979406	0.000477724716896673	0.00383611118129802
HS_H3K27ac_10149:10150	19.5017339886836	-1.02499082604551	0.349691108638674	-2.93113207835261	0.00337729157289226	0.0163636217711032
HS_H3K27ac_101500	14.8863269790701	-1.27570956013102	0.378583640601718	-3.36969013796639	0.000752527535558729	0.00539932447765517
HS_H3K27ac_10151	28.4852393940232	-1.17612464073534	0.412720969766064	-2.8496847189567	0.00437625856347097	0.0198034450291891
HS_H3K27ac_10152	128.573306135401	-1.24063950025985	0.373741964706675	-3.31950815647245	0.000901761703965946	0.0061648055116736
HS_H3K27ac_10156	30.3724037974114	1.2609019038717	0.422126257286364	2.98702552164702	0.00281706204050104	0.0143807462886721
HS_H3K27ac_101617	17.7837859249032	1.24483120417542	0.447675115963271	2.78065757909481	0.00542489243603824	0.0231942294449542
HS_H3K27ac_10164	19.1497713112327	-0.905582883607149	0.355124774545145	-2.55004141788488	0.0107710122171505	0.0387017411087316
HS_H3K27ac_10167	18.8816873497158	1.25923378732251	0.451695994174858	2.78779046872627	0.00530688555196942	0.0228142316908405
HS_H3K27ac_10168	17.4294272040645	0.851777149115258	0.407564294336133	2.08992093015088	0.0366249030987764	0.0954308969996993
HS_H3K27ac_101715:101716	39.2824918469009	-1.44759560698921	0.482682082182302	-2.99906638432556	0.00270808294807637	0.013960891413616
HS_H3K27ac_10171:10172:10173	80.7522778980051	-1.1451383175313	0.499261772902839	-2.29366312360181	0.0218098564962895	0.0652191556048858
HS_H3K27ac_101725	25.1102279015459	-1.85520924562016	0.424628004252255	-4.36902236084752	1.24803988537007e-05	0.000241118600075967
HS_H3K27ac_101727:101728	28.0741866532289	1.38593385049712	0.401309556108096	3.45352815402136	0.00055330454482141	0.00429377054738621
HS_H3K27ac_101735	31.5363990253573	2.48287366275718	0.497989340248708	4.98579680745209	6.17069695248382e-07	2.44665731781186e-05
HS_H3K27ac_101743	55.5657988699231	-1.57279675776663	0.549394512661449	-2.86278206556428	0.00419939295802346	0.0192227253099712
HS_H3K27ac_101746	22.85001382605	-1.47527597657851	0.3742206832046	-3.94226199349842	8.07167344089671e-05	0.00101023454986223
HS_H3K27ac_101758	358.238902039952	-1.38098185337877	0.501936159966063	-2.75130975515321	0.00593574864372929	0.0248129190108749
HS_H3K27ac_101760	21.2817622672022	1.11230525911707	0.430672324523817	2.58271821934905	0.0098025348230288	0.0360366495221598
HS_H3K27ac_101768	29.515716008638	-1.089272019577	0.304410950081973	-3.5782944709567	0.000345843674365465	0.00301703322877068
HS_H3K27ac_101769	21.4645506655319	-1.65911896672452	0.391359416859726	-4.23937407725438	2.24143881990183e-05	0.000383378535198659
HS_H3K27ac_101785:101786	27.0324115603596	-1.04204644740002	0.315100752620546	-3.30702620902618	0.000942920694313277	0.00638738277248133
HS_H3K27ac_101787	39.757809778685	-1.57018625137875	0.415155068166772	-3.78216809037723	0.000155468317528516	0.00166666712129442
HS_H3K27ac_101791	23.080030311099	-1.0531505592571	0.483206519140141	-2.17950403717889	0.0292942450830951	0.0812669353129842
HS_H3K27ac_101796	16.7962990506733	2.50572259886126	0.810732473357531	3.09068981594406	0.00199692122376935	0.0111002263571635
HS_H3K27ac_101799	519.787242131304	-1.38117987479929	0.474488089404319	-2.91088418369626	0.00360407583071011	0.0171564213388971
HS_H3K27ac_101805	15.1261449823554	1.54054580130315	0.593750041475382	2.59460327358483	0.00947001585183584	0.035155042182742
HS_H3K27ac_101817	44.3158099262938	1.65434070862372	0.439522703517732	3.76394824518314	0.000167251513191038	0.00176120537302645
HS_H3K27ac_101823	169.992989360247	-1.2748390776494	0.372875778991002	-3.41893775213585	0.000628661063171796	0.00471363559039938
HS_H3K27ac_101835	232.907747697205	-1.85646094367054	0.597626961331762	-3.10638753568543	0.00189388333910602	0.0106495459256088
HS_H3K27ac_101836	36.1900186547223	1.0720393565959	0.435620902876454	2.46094562845149	0.013857136436961	0.0466639233155857
HS_H3K27ac_101837	22.2592512552427	1.75212123378238	0.494627898448224	3.54230167622821	0.000396651562796083	0.00333537271900599
HS_H3K27ac_101838:101839	35.7113680587873	1.07874012969844	0.432023561173025	2.49694745066556	0.0125267518533722	0.0432084449209845
HS_H3K27ac_101848	22.0747364568818	-0.842809405090712	0.324710104959126	-2.59557492119564	0.00944328125843881	0.0350813715953154
HS_H3K27ac_101849	109.906542750123	-1.12359601346034	0.44617911945627	-2.51826220561284	0.0117935488653025	0.041392383743965
HS_H3K27ac_101854	21.5321614012479	1.29096599681437	0.400276528648472	3.22518535167	0.00125891134612731	0.00788894985994372
HS_H3K27ac_101858	21.1036764832136	-0.969700034047044	0.347355046698145	-2.79166818868684	0.00524370979382021	0.0226233552625783
HS_H3K27ac_101864:101865	250.910267424206	-1.33616776705766	0.478428229646172	-2.79282802364285	0.00522494622277299	0.0225693509533836
HS_H3K27ac_101872	25.1642946624794	-1.675395176522	0.298787182646913	-5.60731943612814	2.05484203829912e-08	1.86322050273724e-06
HS_H3K27ac_101880	89.2010050464813	-0.965805824821707	0.359820380630237	-2.68413318648062	0.00727181311496265	0.0288042900941721
HS_H3K27ac_101881	15.8883354078743	1.15323253064053	0.494497908907932	2.33212822514735	0.0196939466089468	0.0605112254871052
HS_H3K27ac_101883	27.5062663265852	2.15629061717977	0.457561254521646	4.71257257005743	2.44608925992434e-06	7.12926015290296e-05
HS_H3K27ac_101888	412.860996040466	-1.31130907795345	0.478588155718653	-2.73995305208583	0.00614479610410149	0.025453952019837
HS_H3K27ac_101889	20.8254485265461	2.49105075336576	0.482902392535298	5.15849743524241	2.48939517727009e-07	1.21888037216748e-05
HS_H3K27ac_101890	19.6978882996704	2.65538843368185	0.595070769723463	4.46230695370207	8.1081964888011e-06	0.000173271381201028
HS_H3K27ac_101901:101902	16.9753972247533	1.38961863837777	0.451353480916751	3.07878125932538	0.00207849230153772	0.0114509827029849
HS_H3K27ac_101911:101912	21.1441513555088	2.9348241932204	0.936259625467406	3.13462645765085	0.00172073070286585	0.00992643565360954
HS_H3K27ac_101916	155.28160062792	-1.48434120139314	0.444736990342587	-3.3375708196652	0.000845141811693107	0.00588495406872452
HS_H3K27ac_101922	22.3851843941526	1.72493073981117	0.548522819981702	3.14468364300452	0.00166266520324214	0.00966183586070526
HS_H3K27ac_101929	25.4117662510454	1.45378799253063	0.42993208316825	3.38143639297024	0.000721079249974716	0.00523053924813772
HS_H3K27ac_101937	28.793317079903	-1.07467153335348	0.321330758326239	-3.34444028623737	0.000824487764038961	0.00577724913488673
HS_H3K27ac_101940:101941	18.230284177487	0.96208607186592	0.423627987472305	2.27106352818301	0.0231431324635957	0.0681315623277889
HS_H3K27ac_101962	117.749425498119	2.50257968737105	0.502420388879872	4.98104723208081	6.32411007137414e-07	2.49521075060219e-05
HS_H3K27ac_101963	23.5226925197065	-1.29820345629171	0.340750836132804	-3.80983204920367	0.000139061226115244	0.0015328317072758
HS_H3K27ac_10199:10200	17.030470474821	1.41115681337736	0.498351379857461	2.83165025805885	0.0046308469975245	0.0206591415803205
HS_H3K27ac_102001	33.4272145986135	1.29005569881827	0.457621397952284	2.81904584136773	0.0048166638696618	0.0212698195780593
HS_H3K27ac_102012	21.1535840816297	0.937682796928329	0.402611022406982	2.32900428637661	0.0198588386270969	0.0608814227971849
HS_H3K27ac_102013	154.358296262056	-0.99031464137409	0.434785356714717	-2.2777092790268	0.0227439045249827	0.0672683187410004
HS_H3K27ac_102014	26.3029416928497	-1.07617859245471	0.360951076108406	-2.98150819789077	0.00286832367078456	0.0145601534100136
HS_H3K27ac_102019	51.0609939435594	-1.64201323566093	0.319313375716441	-5.14232525329311	2.71358801207879e-07	1.30710600933173e-05
HS_H3K27ac_102036	57.4528668422466	1.89322061815899	0.514919075579194	3.67673428301224	0.000236238890073665	0.00226181446056293
HS_H3K27ac_102041	23.6041986292076	-1.00148596715161	0.328835301242231	-3.04555491265181	0.00232251363388561	0.0124527675210368
HS_H3K27ac_102043	21.2304580411431	-1.02934320189632	0.345938083032911	-2.97551282261801	0.00292499121699809	0.0147652618038959
HS_H3K27ac_102047	22.1446435701662	-1.16826040188549	0.37662173469997	-3.10194631442651	0.00192252820629328	0.0107664600020933
HS_H3K27ac_102049	35.3683402667882	-1.26304995573394	0.353770267559588	-3.57025468659883	0.000356634308193505	0.00309149560203246
HS_H3K27ac_10206	22.0347655115256	-1.17985200024281	0.37443387440402	-3.15102900911613	0.00162696330183689	0.0095081901551358
HS_H3K27ac_102063:102064	20.0688215594116	0.776082486497386	0.366191174261364	2.11933695033149	0.0340620010559757	0.0904994057573236
HS_H3K27ac_102074	27.626005293971	0.819200923071051	0.356196342749302	2.29985776032412	0.0214562798189697	0.0644375342612836
HS_H3K27ac_102075	32.1537890526513	1.07855310967283	0.400893457942444	2.69037343539708	0.00713721022145615	0.0284254282244441
HS_H3K27ac_102077	33.8141573156595	1.98410057915567	0.42881245476608	4.62696583810284	3.71061690521439e-06	9.663504494994e-05
HS_H3K27ac_102078	32.1242862121593	1.34403301566719	0.398569411896714	3.37214290798484	0.000745857365022326	0.00536068718247683
HS_H3K27ac_10208	31.0271368692234	1.50119679691021	0.450463625537865	3.33255941612986	0.00086051094044887	0.00596633193392335
HS_H3K27ac_102081	241.516461032224	-1.16543927776194	0.42042704085676	-2.77203691605318	0.00557067185918141	0.0236755214523097
HS_H3K27ac_102082	36.3921462123674	0.99739634286422	0.41663922535563	2.39390888366998	0.016669889374877	0.0535350522664448
HS_H3K27ac_102083	27.6625264133021	-0.849869521911079	0.383355704904689	-2.2169215458066	0.0266284531503716	0.0756914842539869
HS_H3K27ac_102084	27.8481203504269	-0.979517927936352	0.392557012742524	-2.4952246327053	0.0125877414381732	0.0433684557861669
HS_H3K27ac_102087:102088	28.3703763355413	-1.14600373857089	0.430649962976307	-2.66110260558397	0.00778852188400908	0.0304016593985014
HS_H3K27ac_102089	20.427957271154	-1.10226796724661	0.399634191817948	-2.75819234143196	0.00581219878913876	0.0244224715123012
HS_H3K27ac_102104:102105:102106:102107	53.6184520020637	-0.761416056383617	0.330104126122286	-2.30659357496656	0.0210774880675438	0.0635872731633772
HS_H3K27ac_10211	26.31107613775	-1.02855326547011	0.355027119785587	-2.89711182089777	0.00376615491020689	0.0177407944726212
HS_H3K27ac_102118	22.4463256299995	-1.10687661092714	0.420805098759191	-2.63037832524114	0.0085289894434218	0.0325289780345357
HS_H3K27ac_102119:102120:102121	16.9427894435182	-1.49752353087971	0.329090977270943	-4.55048492455867	5.35224219956819e-06	0.000126680393893498
HS_H3K27ac_10212	24.9476473139383	-0.779897282870755	0.333256195961824	-2.34023340697346	0.019271691643843	0.0596021162815703
HS_H3K27ac_102128:102129:102130:102131	56.7500862306495	-1.02398472152434	0.44795747075157	-2.28589718529826	0.0222602741617508	0.0661995221504761
HS_H3K27ac_102132	11.5223178716213	1.81636037734549	0.67685425358117	2.68353248536935	0.0072848897478298	0.0288417057529893
HS_H3K27ac_10214	55.7901945845532	-1.59403612225595	0.531525160264224	-2.99898526245409	0.0027088040918989	0.013960891413616
HS_H3K27ac_10216	179.135870682293	-0.879898121082319	0.395127335325728	-2.22687230777634	0.0259558090797309	0.0742174566538592
HS_H3K27ac_102160	43.7632023804901	-0.956041700084172	0.426524603774293	-2.24146905389328	0.0249957078938937	0.0720501381107747
HS_H3K27ac_102164:102165	35.8915453478365	-1.39240706998957	0.477642147036435	-2.91516793195253	0.00355497197151912	0.0169953025650213
HS_H3K27ac_102174	24.6215131171119	-0.783187765146006	0.3275418469526	-2.39110749491299	0.0167976339843157	0.0538126069884524
HS_H3K27ac_102176	31.0970154102269	-0.901123994246526	0.31355481324507	-2.8738962254176	0.00405442157636301	0.0187323210744601
HS_H3K27ac_102177	38.1627386272278	-1.97481735043645	0.533545451946221	-3.70131043800089	0.000214488865474286	0.00210676649485559
HS_H3K27ac_10218	23.7711059088966	-0.85610814187457	0.378361593071595	-2.26267189257915	0.0236559227226929	0.0692067765471428
HS_H3K27ac_102187	17.5115638278283	-1.15938318616348	0.357322987413314	-3.24463644098672	0.00117600663048392	0.00748950443873493
HS_H3K27ac_102190	27.5591838425893	-0.875145629242944	0.292152083798492	-2.99551390448601	0.00273982809705474	0.0140803305247284
HS_H3K27ac_102192:102193	45.6312988723493	-1.33856738726138	0.349021388295199	-3.83520160125324	0.000125461343092869	0.00141252987193472
HS_H3K27ac_102195:102196	21.9301332376888	-0.95221611384373	0.31527081462849	-3.0203116484658	0.00252514710889909	0.0132521891485141
HS_H3K27ac_102197:102198:102199	46.0513678348119	-0.872854755142727	0.366575742352498	-2.38110342365042	0.0172608650554509	0.0549636890210422
HS_H3K27ac_102200:102201:102202:102203:102204	51.8494792841094	-1.41112277918715	0.320693944104002	-4.4002164840678	1.08142936618934e-05	0.000217169294410248
HS_H3K27ac_10220:10221:10222:10223	69.3599997022357	-0.879565092905451	0.339304370879706	-2.59225983627922	0.00953477276144787	0.0353126039386747
HS_H3K27ac_102214	23.140248315788	1.27749077721317	0.373381164310156	3.42141194929693	0.000622968932629787	0.00467883008925174
HS_H3K27ac_102228	20.2501748879243	1.59084839793402	0.670674368178881	2.37201311607261	0.0176914626804019	0.0559599065793704
HS_H3K27ac_102229	41.4321588660136	1.99261047388567	0.744564942783689	2.67620775487487	0.00744604725250481	0.0293535008090615
HS_H3K27ac_10227	22.7569686613705	-0.800003418785681	0.369415587287691	-2.16559194120485	0.0303423827504641	0.0833953452957277
HS_H3K27ac_102276	33.4836446433224	-0.81413501205671	0.385506640354294	-2.1118572985111	0.0346986909247719	0.0917397150284449
HS_H3K27ac_10228	32.1005357310944	-1.64139342840598	0.34177014619492	-4.802623771211	1.56599959209792e-06	5.04702128936079e-05
HS_H3K27ac_102289:102290	30.8276523087089	-0.636083212585393	0.267290435473518	-2.37974550588966	0.0173245983075177	0.0551173961684638
HS_H3K27ac_102292	196.245030048475	-1.0538540550993	0.504025681868662	-2.09087372530734	0.0365393849845779	0.0952568110711094
HS_H3K27ac_102299	30.0958353461972	1.25479917627532	0.364694626611768	3.44068457474451	0.000580244529396123	0.00444983137915766
HS_H3K27ac_102304	14.0776298300329	-0.835764110569288	0.395963668812662	-2.11070907862687	0.0347973251764558	0.0919323047668817
HS_H3K27ac_102305	18.9442237391176	-0.662380439424654	0.311047600645065	-2.12951470466571	0.0332116996072563	0.0888361873405861
HS_H3K27ac_102307:102308	37.9215176895386	-0.677832635971022	0.322628779106766	-2.10096767513325	0.0356438039067944	0.093544646610049
HS_H3K27ac_102309	20.7024415430836	-0.971614792037748	0.384110318419185	-2.52952015461717	0.0114218613839541	0.0403981195704548
HS_H3K27ac_10231	162.04731356391	-1.25153799352235	0.524729776083293	-2.38510953745398	0.0170740366735485	0.0544855897250344
HS_H3K27ac_102310	172.795631594183	-1.24389426054721	0.50567860690649	-2.45985146209127	0.0138994529096744	0.0467843247370486
HS_H3K27ac_102340	24.5551806241763	1.0853098844232	0.490218146850597	2.21393249392288	0.0268334230592486	0.076104182443262
HS_H3K27ac_102365:102366	59.7522172812212	-1.12408204541941	0.471926409175794	-2.38190112603061	0.0172235212218814	0.0548643801567436
HS_H3K27ac_102382:102383	36.8785442344374	-2.00180466680139	0.555291218667937	-3.60496366501784	0.000312196604358783	0.0027925339930662
HS_H3K27ac_102391	22.7449003692314	2.30952201643576	0.452918901863258	5.09919547833981	3.41100150816591e-07	1.55479729870299e-05
HS_H3K27ac_102392	34.6626122213744	1.11795938933747	0.456463838566443	2.44917405253504	0.0143184238697613	0.0478063149904121
HS_H3K27ac_102420:102421	35.0321725255676	-0.90905074244082	0.378659130237429	-2.40070995216944	0.0163633008358958	0.052803717028382
HS_H3K27ac_102422	24.2872424912414	-0.788381142148116	0.31792352	-2.47978237705759	0.013146259105421	0.0448537473217029
HS_H3K27ac_102427:102428:102429:102430	171.365242974139	-1.6789693095344	0.473209332186885	-3.54804775674062	0.000388097845771505	0.00328418889672224
HS_H3K27ac_102432	26.4258975640298	-0.939753075033899	0.349986203577118	-2.68511462860229	0.00725049346508905	0.0287415302005226
HS_H3K27ac_102437	25.1970534723404	2.81825583586734	0.499792848154611	5.63884786721782	1.71191694538499e-08	1.62290637016617e-06
HS_H3K27ac_102462	45.7274343385588	1.53920594600923	0.502999405117055	3.0600552015584	0.00221296199499116	0.0120153892325149
HS_H3K27ac_102468	30.0582593512571	-2.03020190324485	0.354877824484454	-5.72084746685486	1.05994023441876e-08	1.14489605017747e-06
HS_H3K27ac_102476:102477	20.2443030833119	-0.79083430077737	0.377785349009781	-2.09334296009688	0.0363185502915528	0.0948128552176944
HS_H3K27ac_102478:102479:102480:102481	60.4073531714162	-1.33687178767642	0.336829061827559	-3.96899180974128	7.21773623307091e-05	0.000928459790789652
HS_H3K27ac_102489	22.4019719412988	-1.34639749443913	0.337978500099089	-3.98367793822505	6.78568200637843e-05	0.000884895683026564
HS_H3K27ac_102490	35.4640723559277	1.22536140812906	0.466688528086794	2.6256514449851	0.00864833268526376	0.032826090785457
HS_H3K27ac_102493:102494	26.2618080579284	1.30532072369856	0.372055394300475	3.50840424220369	0.000450803489153098	0.00367371987636139
HS_H3K27ac_102497:102498	12.8167936915135	-0.853321849073371	0.382830843643335	-2.22897883815331	0.0258153128431125	0.0738646138491786
HS_H3K27ac_102500	36.5690148927099	1.83951326945614	0.435860835361939	4.220414224482	2.43853829952049e-05	0.000409632749866891
HS_H3K27ac_102502	19.2782593748152	1.25371855101904	0.551642450010538	2.27270136842278	0.0230441821433018	0.067909676708295
HS_H3K27ac_102503	12.5810045790436	1.57937166832329	0.530046065529691	2.97968756120277	0.00288542522627841	0.014621377685112
HS_H3K27ac_102509:102510	30.0098309284265	0.753813446666906	0.332847166743723	2.264743467825	0.0235284263723642	0.0689299546349076
HS_H3K27ac_102516:102517	31.2120134699892	2.71479376532932	0.523912352206103	5.1817708704477	2.19789111855283e-07	1.10655125594372e-05
HS_H3K27ac_102519:102520	26.8934019448476	1.14896047394239	0.405060215644932	2.83651770666499	0.0045608449313623	0.020412673906191
HS_H3K27ac_102521	26.6249751088479	-1.44889525406669	0.339852423272616	-4.26330711464264	2.01423376217116e-05	0.000353159677582838
HS_H3K27ac_102522	40.7495558128125	2.12034018360681	0.584313161534632	3.62877361522711	0.000284770823489571	0.0025980691075725
HS_H3K27ac_102523:102524	24.0033810391449	1.30051902421961	0.444388263106092	2.92653774231009	0.0034275791401606	0.0165393337553844
HS_H3K27ac_102532:102533	81.6690250338702	-1.53061377143169	0.397691737094728	-3.84874421232219	0.000118724898607262	0.001352575273834
HS_H3K27ac_102544	20.2232452352037	2.15793057110675	0.545982864258039	3.95237783522613	7.73784349732627e-05	0.000978415861873696
HS_H3K27ac_102550	18.6028609173601	-1.03249847646852	0.387006678834776	-2.66790867686633	0.00763250010717874	0.029936230889127
HS_H3K27ac_102551	20.0927148338385	-1.01788031098439	0.358592852444766	-2.83854043393454	0.00453203770559694	0.0203098420940411
HS_H3K27ac_102552	49.6551857111879	-1.49924792711764	0.45054115224285	-3.32766034723842	0.000875785722997162	0.0060358434060777
HS_H3K27ac_102557	20.4494827376191	-0.845268539512118	0.395908390999307	-2.13501041839145	0.0327601591208833	0.087991550890203
HS_H3K27ac_102560:102561	24.9071480500451	-0.939277700160228	0.390889435465456	-2.40292424133124	0.0162645565389909	0.052604130100021
HS_H3K27ac_102575	26.8662504403724	-1.15420742203902	0.383372607269737	-3.01066742942053	0.00260674189663793	0.0135724970648056
HS_H3K27ac_102580	22.6351248596245	-0.846866703490697	0.321748149861281	-2.63207948159396	0.00848640069499917	0.0324384369675069
HS_H3K27ac_102582	30.2717855481442	-2.03412540337239	0.314168314018982	-6.47463576880477	9.50409202189726e-11	3.86708638699627e-08
HS_H3K27ac_102583:102584	36.5043405162265	-2.32353438228662	0.481197974078752	-4.82864539638805	1.37464946409913e-06	4.57510552267167e-05
HS_H3K27ac_102588	23.3216812198662	1.63957945820585	0.520489131973743	3.15007433870601	0.00163228923118557	0.00952562220319895
HS_H3K27ac_102602	44.0681477813915	2.77099475364255	0.499611975810685	5.54629369951803	2.91788537490184e-08	2.36396177938293e-06
HS_H3K27ac_102604:102605	32.684284763015	1.37329883708664	0.356929670970873	3.84753341842153	0.000119313006333083	0.00135832389356204
HS_H3K27ac_102616:102617:102618:102619:102620:102621:102622	96.9940171514424	-1.28929215380133	0.418316318628124	-3.08209863299044	0.00205546717464713	0.0113557234098415
HS_H3K27ac_102623:102624:102625:102626:102627:102628	87.4246992253926	-1.311143941455	0.527421003572723	-2.48595321872541	0.0129204949009977	0.0442632617853207
HS_H3K27ac_102634	25.5629351644991	-0.858345338167227	0.384056422393461	-2.23494593012654	0.0254208986954542	0.0730135781364288
HS_H3K27ac_102635:102636:102637	34.6080521500024	-0.775362928748254	0.359393829405759	-2.15741859015855	0.030973064029447	0.0845614941275764
HS_H3K27ac_102639	29.3460388345853	0.79888982121014	0.334606260552423	2.38755192413675	0.0169610066334775	0.0542268437931927
HS_H3K27ac_102640	10.9788711412305	-1.6129952840267	0.483160170813112	-3.33842767153631	0.000842539618738463	0.00587335633574933
HS_H3K27ac_10267	181.344909215713	-1.03901793797188	0.482052202248355	-2.15540543768032	0.0311301212257046	0.0848664695027789
HS_H3K27ac_10268	48.3113713272427	-2.01598188879382	0.364701758634726	-5.52775477787857	3.24354989053525e-08	2.5015388510889e-06
HS_H3K27ac_10269	144.190793987884	-1.37869415313256	0.414861004154283	-3.32326764705954	0.000889695065379365	0.00610500887424284
HS_H3K27ac_102691	21.6316809520136	-1.24054315835059	0.369892219165457	-3.35379630625775	0.000797110182232193	0.00563861727439304
HS_H3K27ac_102701:102702:102703:102704:102705	99.666062936066	-0.993900032462252	0.329992154856863	-3.0118898823318	0.00259626760038297	0.0135298185110601
HS_H3K27ac_102706:102707:102708:102709:102710:102711:102712:102713	156.12968811273	-1.17498345564304	0.459400945827085	-2.55764265684663	0.0105384322990219	0.0380699337853231
HS_H3K27ac_102718	22.2649349157617	1.26878458759941	0.52859427413059	2.4002995297031	0.016381661016281	0.0528390468668299
HS_H3K27ac_10271:10272:10273	58.322801497743	-2.99788562542195	0.561900656921289	-5.33525915745974	9.54081901605784e-08	5.71567216516608e-06
HS_H3K27ac_102746	29.9690538544972	3.32069181182318	0.568819464852236	5.83786599617474	5.28736548148913e-09	6.73100509241714e-07
HS_H3K27ac_102763	13.9069475630126	-1.41738093317966	0.386334522501653	-3.66879181286107	0.000243699423220999	0.00231644425085667
HS_H3K27ac_102775	15.5286938197675	1.79675143680034	0.507276357971091	3.54195776831913	0.000397169056011051	0.00333858693781856
HS_H3K27ac_10280	30.7505443270134	1.29819187887145	0.467898176254392	2.77451792880175	0.00552835867777249	0.0235434104025329
HS_H3K27ac_102802:102803:102804:102805:102806:102807:102808:102809:102810:102811:102812:102813:102814:102815:102816	334.919535189803	-1.08548805886675	0.381427072033757	-2.84586003053995	0.0044291658734897	0.0199870385568478
HS_H3K27ac_10281	14.2208700728563	1.03703000648842	0.433665186523482	2.39131486389735	0.0167881484973454	0.053799654156961
HS_H3K27ac_102817	21.5099334505501	-1.2660739934279	0.336066950573705	-3.76732669269193	0.000165005012610851	0.00174566040898654
HS_H3K27ac_102818	17.1675967117088	1.06642531154207	0.486235490344196	2.19322804015636	0.0282909532491858	0.0791030833090081
HS_H3K27ac_10282	24.5759508109583	-0.787627111220608	0.356850134818776	-2.20716495349119	0.027302537256603	0.0770484475110138
HS_H3K27ac_10283	20.9497655975415	-0.85739692729229	0.325324471731905	-2.6355131623755	0.00840101674790654	0.032195918931204
HS_H3K27ac_102843:102844:102845:102846:102847:102848:102849:102850:102851:102852:102853	52.5072623776294	-1.05348267985738	0.329744059570434	-3.19484960920836	0.00139903722717304	0.00849841205906322
HS_H3K27ac_10284:10285:10286	32.9226210250231	-0.791723666498722	0.35042597476403	-2.25931786886475	0.0238636191775839	0.0696372251809234
HS_H3K27ac_102854:102855:102856:102857:102858:102859	52.5559413648084	-1.00464918540151	0.364596834887868	-2.75550715000169	0.0058601223697013	0.0245717047250915
HS_H3K27ac_102862:102863:102864:102865:102866:102867:102868:102869:102870:102871	93.9044787050566	-1.04314796457019	0.324636633047441	-3.21327865798112	0.00131228902298338	0.00811247697264007
HS_H3K27ac_102875:102876:102877:102878:102879:102880:102881	72.2432411062236	-0.908570702305544	0.302768799507579	-3.00087295581063	0.00269206857165087	0.0139050549538466
HS_H3K27ac_102882	58.2663376144557	1.3176168062388	0.484670746453334	2.71858125517312	0.00655625503244843	0.0267144159386859
HS_H3K27ac_102884:102885	31.9878956092356	-0.855996880726552	0.318584466419577	-2.68687576122811	0.00721237736469562	0.0286318288411377
HS_H3K27ac_102886:102887:102888	34.8603942155998	-1.66597435758996	0.354880209920458	-4.69446960134341	2.67299354072155e-06	7.58589607953978e-05
HS_H3K27ac_10289:10290	53.8294402416052	-1.72884182814172	0.336271634271234	-5.14120625097759	2.72980185857525e-07	1.3102607707082e-05
HS_H3K27ac_102920	22.8759551168046	-1.27684643300004	0.482152549652433	-2.64822084612116	0.00809166457236879	0.0312760121103975
HS_H3K27ac_102926:102927:102928	43.6257011229067	-1.05813627346977	0.300912633248411	-3.51642356137386	0.000437402585755514	0.00359244589153347
HS_H3K27ac_102929	24.9597005795706	-1.38516007239698	0.364891652665586	-3.79608594024607	0.000146998557781916	0.00159923202005284
HS_H3K27ac_102933	23.7187870483289	2.91510106983068	0.520479727339696	5.60079656652623	2.1336902517196e-08	1.91575287210441e-06
HS_H3K27ac_102934:102935:102936	30.5671577415991	-0.750838442185415	0.356051464083661	-2.10879189646863	0.0349625483913348	0.0922542799641023
HS_H3K27ac_102949:102950	20.0215631698367	-0.868775725115017	0.393573032588792	-2.20740663911981	0.0272856629661297	0.0770191207180624
HS_H3K27ac_10294:10295:10296:10297:10298	41.0617182608346	1.13049009642198	0.371081743499498	3.04647187910904	0.00231544136725996	0.0124260625618761
HS_H3K27ac_102963:102964	25.3097087850712	-1.76091044367189	0.422651595525298	-4.16634046177755	3.09528330719975e-05	0.000491954408067786
HS_H3K27ac_102965	78.9798569200936	-1.07777153416043	0.431926469095974	-2.495266234589	0.0125862655953853	0.0433684557861669
HS_H3K27ac_102973	43.8330028360947	-1.09152763000879	0.485183435003385	-2.24972155119265	0.0244666265844275	0.0709150190764285
HS_H3K27ac_10299	29.0270485608076	1.14345688205681	0.366063250800951	3.12365931175805	0.00178617140720844	0.0101980878746062
HS_H3K27ac_103013	22.3712348905556	-1.78220595247276	0.343285935201923	-5.19160783975742	2.08485773974883e-07	1.06296910626446e-05
HS_H3K27ac_103014:103015	33.0877023049027	-0.946451606443148	0.35185544296609	-2.68988763812974	0.00714760807035145	0.0284539300499975
HS_H3K27ac_103017:103018:103019:103020:103021:103022	41.1773657031421	-1.04723560288307	0.442535289718087	-2.36644540495336	0.0179598229265475	0.0566028194709802
HS_H3K27ac_103055:103056	22.9440656522946	-0.887290040669771	0.316860662495122	-2.80025306291667	0.00510625586538884	0.0222156097060643
HS_H3K27ac_103060:103061:103062:103063:103064:103065:103066	165.562968372219	-0.758359858618242	0.35185560492951	-2.15531555556766	0.0311371493381216	0.0848664695027789
HS_H3K27ac_103068	34.4620930380327	-1.1219912918986	0.35126434935432	-3.19415076981481	0.00140242852963299	0.00851031068075724
HS_H3K27ac_103069	18.0663782054758	-0.809683133953128	0.37374676318284	-2.16639503994052	0.0302810126648877	0.0832780415430847
HS_H3K27ac_103072	45.6037435867421	-1.20313693403644	0.32247267975595	-3.73097322522636	0.000190741496718811	0.00194201103985776
HS_H3K27ac_103078	21.6317988416082	1.24826375440085	0.399379873530617	3.12550490680937	0.00177500108746641	0.0101475402987554
HS_H3K27ac_10308:10309	82.57161423527	-1.45098433832259	0.395003905424412	-3.67334175282035	0.000239398958620139	0.00228592978302032
HS_H3K27ac_103147	20.3800767562058	1.42467365841887	0.463247833504369	3.07540274423202	0.00210218475674334	0.011548621693533
HS_H3K27ac_103159	28.6332930983507	1.23808316185219	0.366247010225415	3.38045943662498	0.0007236475562107	0.00524489978469508
HS_H3K27ac_103166:103167:103168:103169:103170:103171	67.8167927301754	-1.01177537926598	0.339071089697421	-2.98396239021398	0.00284541744583585	0.0144686026899884
HS_H3K27ac_103172	24.8720500947435	-1.09711683084625	0.338475460140992	-3.24134822178613	0.00118965765704841	0.00755925321135644
HS_H3K27ac_103179:103180	20.269933270171	-1.0791328337048	0.339686262796827	-3.17685155949405	0.00148883218676988	0.00890874992402424
HS_H3K27ac_103181:103182	19.3262437634176	-1.00430119856258	0.353843970917672	-2.83826002731652	0.00453602132774467	0.0203174767815354
HS_H3K27ac_103183:103184	36.3564771244515	-1.1327136579211	0.425822306787097	-2.66006181420513	0.00781263116133921	0.0304724164822819
HS_H3K27ac_103185:103186	37.1825498966228	-1.53640170645699	0.362732443045671	-4.23563355280999	2.27908195239572e-05	0.000388512081268031
HS_H3K27ac_103187:103188:103189	28.3196010367085	-1.37160729510349	0.33606900767019	-4.0813263460746	4.47794280452931e-05	0.000649002040296906
HS_H3K27ac_103191:103192	26.3019399823228	-0.995685303806587	0.358189181000677	-2.77977492515248	0.00543965863735	0.0232489966580744
HS_H3K27ac_103194	18.4004770704962	-1.36245794359789	0.358992493265408	-3.79522683386755	0.000147508528540825	0.00160254236508312
HS_H3K27ac_103195	21.4216948000548	-1.65969502216327	0.349171272603237	-4.75324046502869	2.0018202357378e-06	6.08830053778787e-05
HS_H3K27ac_103196	16.7752609237044	-0.872790545771077	0.336204874786551	-2.59600800352819	0.00943138683242069	0.0350554518917242
HS_H3K27ac_10319:10320	87.1233581283845	1.40048969042166	0.43542509536216	3.21637339082815	0.00129821802142174	0.00805903541859595
HS_H3K27ac_103202:103203:103204:103205	39.8963372401763	-0.927777785261667	0.326990111451155	-2.83732673487974	0.00454930309026621	0.0203692888647832
HS_H3K27ac_103206:103207	17.0490270184823	-0.848457032540628	0.354255782442481	-2.39504074341649	0.016618518496882	0.0534178178583809
HS_H3K27ac_103208:103209:103210:103211:103212	52.4822740744217	-0.735749810146081	0.339627664364534	-2.16634240182618	0.0302850318227545	0.0832826692888508
HS_H3K27ac_10321	310.329488271591	-0.976524281919864	0.463662777291503	-2.10610885701081	0.0351948976561233	0.0926598808591857
HS_H3K27ac_103213:103214:103215	29.1095410979394	-1.34409024358025	0.330840420473176	-4.06265425989332	4.85178643932699e-05	0.00069038693664595
HS_H3K27ac_103218	20.1322096662866	-1.66088219086362	0.371006023730533	-4.47669871815866	7.58061079896008e-06	0.00016436184423901
HS_H3K27ac_103219:103220	36.6101039123417	-0.761509035667846	0.339804912989707	-2.24101832127104	0.0250248882677824	0.0721109250044545
HS_H3K27ac_10322	43.1501128269554	1.65487084360659	0.504303102147301	3.28150042416995	0.00103256369182309	0.00681461447788075
HS_H3K27ac_103221	18.9262963861979	-0.680311879212033	0.318353677868294	-2.13696880704323	0.0326005287913727	0.0876883375164864
HS_H3K27ac_103222	21.7961675090951	-1.58924487629334	0.385884410179629	-4.11844799729937	3.81432620076013e-05	0.000576108717907181
HS_H3K27ac_103229:103230:103231	100.266793097967	-0.935575999088062	0.44187655791069	-2.11727909602563	0.0342361679397961	0.090813231598008
HS_H3K27ac_10323	19.7315161959728	2.28732077634541	0.730433417867024	3.13145691365647	0.00173941307180653	0.00999088585407588
HS_H3K27ac_103238	15.7546466524296	-0.999378800050009	0.364874824463881	-2.73896342812475	0.00616332290205189	0.0255129073096783
HS_H3K27ac_103239:103240:103241	30.0819873925473	-1.0520471032421	0.297855611476002	-3.53207078432653	0.000412318971542285	0.00343550952328769
HS_H3K27ac_103242	20.2302171735916	-1.03050484793056	0.334182529987557	-3.08365864597687	0.00204472058371546	0.0113103763511077
HS_H3K27ac_103243:103244	25.2355435263823	-1.13381957439292	0.295684944708728	-3.83455294117127	0.000125792877350943	0.00141492177758737
HS_H3K27ac_103245	18.4893030812673	-0.98918670938283	0.33357652665945	-2.96539663413636	0.00302292911659032	0.0151188870998824
HS_H3K27ac_10325	35.997611589474	1.89187964316185	0.45914419236812	4.12044772559168	3.78136857234122e-05	0.000572818109507427
HS_H3K27ac_103250	17.6828728210727	-1.39535070070706	0.356973332279	-3.90883736832335	9.27413679893934e-05	0.00112207636730333
HS_H3K27ac_103251	17.8257162273703	-1.12538243396967	0.379462092094566	-2.96573085273881	0.00301964624080302	0.0151088279412442
HS_H3K27ac_103252	15.492466808375	-0.916208039078909	0.356574502477963	-2.56947154861566	0.0101853755187415	0.0370883349030076
HS_H3K27ac_103255:103256	20.3631673099824	0.807839714082	0.369441110322637	2.1866535464245	0.0287678251960796	0.0801366934287479
HS_H3K27ac_10326	22.8061047358727	1.62583753009613	0.496356474817983	3.27554411512882	0.00105458642402262	0.00692023804938995
HS_H3K27ac_103261	21.3126710490685	-1.22284548066055	0.363367406751154	-3.36531416395857	0.000764565506912639	0.00546589199637004
HS_H3K27ac_103279	17.6506399924423	-1.35834011432464	0.393394317938151	-3.4528717177308	0.000554652703325051	0.00430043199722452
HS_H3K27ac_103291	86.4959685523851	-0.93884966845307	0.428127508219389	-2.19292068467595	0.0283130941381221	0.0791545286708519
HS_H3K27ac_103292	241.803640201136	-1.16816096737015	0.437473195805325	-2.67024580836258	0.00757957366968207	0.0297679488161985
HS_H3K27ac_103294	51.4594791897642	1.43403938724401	0.443556791805853	3.23304571981775	0.00122477959506393	0.00772011824333401
HS_H3K27ac_10330	39.2845575470693	1.63289280933014	0.488882348830158	3.34005270028151	0.00083762493188779	0.00585039948613687
HS_H3K27ac_103300	25.8542809075913	2.25900512150717	0.506854938863142	4.45690659851128	8.31508097213343e-06	0.000177238372001066
HS_H3K27ac_103305:103306:103307	28.2339691462535	-0.927991860544378	0.308454227024606	-3.0085237265053	0.00262520302525461	0.0136447013466318
HS_H3K27ac_103308	29.1329296006263	-1.58200993596601	0.317849119494169	-4.97723554648714	6.44988143928623e-07	2.53479629441409e-05
HS_H3K27ac_103311:103312:103313	33.7942965692516	0.823928925205068	0.319935256531809	2.57529893434283	0.0100153484858462	0.0366602071039215
HS_H3K27ac_103316	48.4721149769957	-1.64832638863847	0.475178869754854	-3.46885455889242	0.000522682329580894	0.00410827158498588
HS_H3K27ac_103339:103340:103341:103342:103343:103344	187.393861266783	-0.920924303773507	0.371752166600041	-2.47725335993618	0.0132397880187925	0.0450747128872834
HS_H3K27ac_103345:103346	26.8212310445378	-0.950482559062634	0.305919923935058	-3.10696520460827	0.00189018645385914	0.0106304348608092
HS_H3K27ac_10335	24.2238352941316	2.1252313394825	0.500478024345873	4.2464029110173	2.17229846814517e-05	0.000373645207646983
HS_H3K27ac_10336	28.8973695887879	1.14170936420792	0.413889572771309	2.75848786564807	0.00580694610405133	0.0244079491470496
HS_H3K27ac_103360	42.8981442093668	3.51019174436595	0.692454013051419	5.06920557640742	3.99479570472595e-07	1.75795670240687e-05
HS_H3K27ac_103362	72.8834808016391	1.14973328990401	0.438347873155728	2.62287867767424	0.00871903145041807	0.0330095906890442
HS_H3K27ac_10337:10338	26.7101349007728	-1.38849729204063	0.362714652774839	-3.82807058225618	0.000129151723284413	0.0014454044510119
HS_H3K27ac_103381:103382:103383:103384:103385:103386:103387:103388:103389	101.419533157901	-0.638834514657133	0.301181162891698	-2.12109717793624	0.0339136253961953	0.0902072640570162
HS_H3K27ac_103391:103392:103393:103394	41.8442221235761	-1.24996485597005	0.288748445377199	-4.32890592479965	1.49851923711803e-05	0.000278637027684258
HS_H3K27ac_103396	38.4631159968287	-1.08154236329697	0.310387775843534	-3.48448762312784	0.000493080266426307	0.00393019814328393
HS_H3K27ac_103398:103399	29.0683967246507	-1.15177374233251	0.306131523839978	-3.76234935848871	0.000168324695598626	0.0017688484005345
HS_H3K27ac_103400	25.7095548080129	-1.26217811215419	0.388833966980628	-3.24605929352122	0.00117014465286425	0.00746150378378284
HS_H3K27ac_103401	21.349071070007	-0.983864248783027	0.355493462653794	-2.767601523354	0.00564704539891759	0.0239145697094472
HS_H3K27ac_103402	19.3416038940269	-0.820626730167698	0.372106349116242	-2.20535535638319	0.0274291681807755	0.0773175540260484
HS_H3K27ac_103403:103404	27.123589619298	-1.14625591719261	0.362506511510683	-3.1620284899595	0.00156674235080656	0.00925692749379382
HS_H3K27ac_103406	25.7591513546301	2.26955478970776	0.471185984121674	4.81668569564603	1.45962327451326e-06	4.80408786888504e-05
HS_H3K27ac_103407:103408	26.2070568337065	-1.08934820520945	0.335728008178539	-3.24473436434334	0.00117560233041528	0.00748950443873493
HS_H3K27ac_103409	21.8661747600479	-1.40422615961561	0.384172847858913	-3.65519366462699	0.000256987906665105	0.00240934611601202
HS_H3K27ac_103410	31.6989624643893	-1.44017363975717	0.311321842449619	-4.6259961344994	3.72802250582863e-06	9.67846775092946e-05
HS_H3K27ac_103412	30.3492356445632	0.912774917822348	0.434131595446369	2.10253049397117	0.0355068313206069	0.0933131164081756
HS_H3K27ac_103424	31.4413747024587	2.05742503899252	0.598678728742412	3.43660955403303	0.000589044078027455	0.00449795976034461
HS_H3K27ac_103425	45.3999640778303	1.00269927015336	0.404168015915115	2.48089712859404	0.0131052188636811	0.0447447822218309
HS_H3K27ac_103428:103429:103430:103431:103432	67.6499917516944	0.850588212151594	0.349184152852901	2.43593016808502	0.0148535517295505	0.0491236191644257
HS_H3K27ac_103445	52.094407281449	3.08891874626569	0.593403510045151	5.20542715702956	1.93550861317448e-07	1.00864334088603e-05
HS_H3K27ac_103447	34.0062729964075	1.53545066470125	0.49493167845162	3.10234873125289	0.00191991641184862	0.0107552130284998
HS_H3K27ac_103457	14.0594637158207	-1.03948941621215	0.422183897357044	-2.46217210727259	0.0138098380813275	0.0465557676142408
HS_H3K27ac_10346	171.290892698711	0.995381636191947	0.473342111858519	2.1028799493113	0.0354762649681353	0.0932491309482475
HS_H3K27ac_103460:103461:103462	30.3332752333879	-0.68358068520952	0.303623371887612	-2.25140996544413	0.024359583536713	0.0706967395510614
HS_H3K27ac_103470:103471	31.7413648740805	1.82773220806222	0.406825463656514	4.49266914522682	7.03360137694319e-06	0.000156207302854293
HS_H3K27ac_103486:103487	23.3523113997312	-1.32058744385187	0.375005863224163	-3.52151145717547	0.000429094124821732	0.0035421630568019
HS_H3K27ac_103488	26.8142045438413	-1.77955575721359	0.380593869896324	-4.67573415646013	2.92903847724974e-06	8.13127543002859e-05
HS_H3K27ac_103495	32.8055362721942	-1.18326047117458	0.41497273918832	-2.85141735693052	0.00435247988550947	0.019728401006992
HS_H3K27ac_103501	31.7189283521258	-1.07838890995214	0.355376487510145	-3.03449706959398	0.00240937096131227	0.0127743608383126
HS_H3K27ac_103531:103532:103533:103534:103535	93.2133079108309	-1.31272643675337	0.401638748695208	-3.26842577071556	0.00108147541261749	0.00705383185411722
HS_H3K27ac_103536	45.35930498967	1.01842989204376	0.395043453797712	2.57801991718426	0.00993682702911649	0.0364346223788708
HS_H3K27ac_103576	14.4558526774743	1.08285057590098	0.445316370501656	2.43164331614652	0.0150305007007721	0.049552552486036
HS_H3K27ac_103578	19.313565367885	1.05821914108671	0.470463626776381	2.24931127691557	0.0244926988605383	0.0709732746023809
HS_H3K27ac_103580	13.7769633760505	1.22543659724794	0.454658543905794	2.69528993499317	0.00703274065560166	0.0281065187430117
HS_H3K27ac_103589	22.4552827463044	-1.3287594062545	0.339947930002273	-3.9087145088532	9.27885371569473e-05	0.00112207636730333
HS_H3K27ac_103591:103592:103593:103594:103595:103596:103597:103598	18.3667347215825	-1.0231496931369	0.407510984405652	-2.51072911477256	0.0120482110056481	0.0420584155612894
HS_H3K27ac_103635	14.2782152245573	-1.13736216439796	0.357013582397236	-3.18576721020227	0.00144370713011983	0.00869865628422282
HS_H3K27ac_103641	23.4201506960811	-0.742778399998485	0.310523129250294	-2.39202278359039	0.016755802201109	0.0537249770134504
HS_H3K27ac_103648:103649:103650:103651:103652:103653	53.4336950958698	-1.15805007570988	0.313902835728315	-3.68919915305313	0.000224961073833192	0.00218234011262685
HS_H3K27ac_103657:103658:103659	73.846073219081	-1.08059991014149	0.337941114954269	-3.1975982273945	0.00138577206163214	0.00844662194543049
HS_H3K27ac_103667:103668	22.7828440884101	-1.01051706775653	0.294233921816582	-3.43440029456039	0.000593866500839847	0.00451832901225963
HS_H3K27ac_103674:103675:103676	29.5629723773561	1.09457127449849	0.445818314586621	2.45519584701991	0.01408078520874	0.047242995930491
HS_H3K27ac_103698	68.2498524871373	1.41779429683503	0.482419086094843	2.93892662562752	0.00329351034470247	0.0160729609167773
HS_H3K27ac_103699	23.925647235663	1.17510026343221	0.442704889645019	2.65436477192394	0.00794578804670774	0.0308340021778247
HS_H3K27ac_103703	22.0343961788699	1.03734110547085	0.434383222337859	2.38807820405185	0.0169367373489246	0.0541589667894877
HS_H3K27ac_103707	17.4889502793597	-1.29295855199725	0.546210333993695	-2.36714406800691	0.017925953299213	0.0565251118065142
HS_H3K27ac_103709	19.1334860463455	-1.54425028755052	0.382602770883777	-4.03617120697649	5.43305756231152e-05	0.00074978794161999
HS_H3K27ac_103711	13.0375458235987	-0.950920394983202	0.391899867119927	-2.42643714572173	0.0152478913106412	0.0500839555628278
HS_H3K27ac_103716	14.8082219243241	-1.5973486202185	0.412332434915678	-3.87393395463823	0.000107092446977551	0.00124769934339681
HS_H3K27ac_103717	18.0123026808871	-1.83447766901841	0.419137763133533	-4.37678928117477	1.20440308957061e-05	0.000235238071932846
HS_H3K27ac_10372	25.5624488686341	1.19385901638509	0.361930481423528	3.29858654537596	0.00097172920363877	0.006521801442987
HS_H3K27ac_103720	28.6117899111889	-1.20042821971829	0.448713875916622	-2.67526431462831	0.00746703544973531	0.0294200105163617
HS_H3K27ac_103730:103731	20.365210562123	0.894851616652479	0.433009902651011	2.06658464661879	0.0387733087604653	0.0995372409626781
HS_H3K27ac_103737	67.7050821656287	-1.21075329365338	0.537628265241004	-2.25202685932191	0.0243205747149519	0.0706410434904221
HS_H3K27ac_103738	60.0038755868773	-1.07990005057096	0.516338819403357	-2.09145624924892	0.0364871844112014	0.0951555229980446
HS_H3K27ac_103741	113.156793095843	-1.10221394019094	0.452191889109565	-2.43749161967803	0.0147895570252454	0.0489938438814936
HS_H3K27ac_103752	25.5718811814615	-1.7647050070839	0.63864335036382	-2.76320892729657	0.00572361166964206	0.0241498742855577
HS_H3K27ac_103753:103754	41.9633920745589	-1.58639022428054	0.488944294881088	-3.2445213920869	0.00117648180161378	0.00748990897121
HS_H3K27ac_103755:103756:103757	192.718583371517	-2.12903686181255	0.496381247575348	-4.28911622308894	1.79385489978936e-05	0.000321154986956263
HS_H3K27ac_103759	29.2238494742819	-1.82710439754148	0.485297871738777	-3.76491327067876	0.000166606900605924	0.00175746954746547
HS_H3K27ac_103760	8.1274209196469	-1.18812874521951	0.522358299833849	-2.27454746214893	0.0229330908378457	0.0676921184924651
HS_H3K27ac_103762	16.1535330588634	-0.727549469189301	0.344183383692693	-2.1138425143699	0.0345287204430865	0.0913621802620758
HS_H3K27ac_103763	9.93833029572283	1.2043207373455	0.542223106462481	2.22107970499932	0.0263455633736881	0.0750669549524469
HS_H3K27ac_103766	47.5528750688599	-0.933226303427737	0.353367093817897	-2.6409541798158	0.00826728994965944	0.0318409022426376
HS_H3K27ac_103769	110.462811952928	-1.32706694618086	0.540688857066832	-2.45440039837335	0.0141119752283402	0.0473209178752762
HS_H3K27ac_103771	14.8475870378671	-0.956613522618761	0.438913815528856	-2.17950196319548	0.0292943989854547	0.0812669353129842
HS_H3K27ac_103773	20.9658085005239	0.877378088482799	0.40857557184874	2.14740711127883	0.0317608850089354	0.086061259489703
HS_H3K27ac_103789	17.4801910607606	-1.03622552814936	0.362765408383844	-2.85646179101213	0.00428391562402757	0.0194994473781717
HS_H3K27ac_10380	18.3879492755503	2.23310928048937	0.504366280018077	4.4275546739749	9.5307418831949e-06	0.000196499463680651
HS_H3K27ac_103827:103828	26.0484790290084	1.32012053961774	0.427480377047951	3.08814301309944	0.00201411518327317	0.0111714965169738
HS_H3K27ac_103835:103836	28.7118148895371	-0.802955483144325	0.384632075703353	-2.0875936612307	0.0368345042841701	0.0958579181725372
HS_H3K27ac_103840:103841	10.7363439969134	-2.35487942098541	0.395820705815528	-5.94935885461965	2.69194862530863e-09	4.22707087000555e-07
HS_H3K27ac_103854	29.1855584822773	1.0318715605963	0.426480537037716	2.41950445796088	0.015541670229997	0.0508521053192807
HS_H3K27ac_103861:103862	36.8956200549143	1.00883247495606	0.377096438200595	2.67526386557759	0.00746704545213983	0.0294200105163617
HS_H3K27ac_103863	28.6676996844397	1.08494565252062	0.433056563202041	2.50532088579487	0.0122340345153862	0.0424824315928826
HS_H3K27ac_103865	24.3158495300218	1.33133012297313	0.406348323928775	3.27632733931612	0.00105166593690035	0.00690615923375329
HS_H3K27ac_103868	24.2610039028333	1.9473354374254	0.507737743849694	3.83531746657358	0.000125402210363187	0.00141231020170483
HS_H3K27ac_103873	15.4225451502813	1.31728010566108	0.422128877772811	3.12056382546289	0.00180505176501235	0.0102814110201127
HS_H3K27ac_103874	67.7687823118254	1.19651812579026	0.535179114984468	2.23573396698222	0.0253692026510568	0.0729027111010093
HS_H3K27ac_103875	136.481472095723	-1.14516745799046	0.461569892862894	-2.48102719804262	0.0131004376685116	0.0447398776369862
HS_H3K27ac_103877	18.8722375174515	-0.96924474352338	0.317594054804834	-3.05183528740484	0.00227446871880051	0.0122652704208236
HS_H3K27ac_103880	21.9395742950092	2.35354218102925	0.475585153415711	4.94872929511324	7.46995539714294e-07	2.85081970161842e-05
HS_H3K27ac_103882	24.6804739037902	-1.37352200496389	0.298625085289066	-4.5994863547191	4.2353393230504e-06	0.000106241147199248
HS_H3K27ac_103883:103884	153.206433034364	-1.47573826159122	0.466062191034904	-3.16639772540722	0.00154339608990683	0.00915989903841641
HS_H3K27ac_103890:103891:103892:103893:103894	17.860845066506	-1.7930621574421	0.509476691800966	-3.51941940877362	0.000432492411050854	0.00356247938255607
HS_H3K27ac_10389:10390:10391	73.9144267256407	-1.5914527452974	0.438317204595352	-3.63082427203971	0.000282517500496973	0.00258396101203986
HS_H3K27ac_103921	13.6973809512835	1.24427985234964	0.478629893561422	2.59967016078147	0.00933134028242353	0.0347742419620477
HS_H3K27ac_103923	20.0845341490148	-1.66003441030749	0.364331532925072	-4.55638411800302	5.20417288780111e-06	0.00012383360653249
HS_H3K27ac_103926	291.612091922545	-1.2047671055507	0.455785686053044	-2.64327543057263	0.00821082127199056	0.0316576229572854
HS_H3K27ac_103930	17.4183328535863	1.74913553665758	0.487663147087461	3.58676998068069	0.000334799406267563	0.00294956125467308
HS_H3K27ac_103945:103946	87.7300193723378	-1.02183563082362	0.407198798110504	-2.50942693241035	0.0120927230608408	0.0421559027189984
HS_H3K27ac_103954	19.2632784586314	1.29865986623607	0.450399826418165	2.88334894922974	0.00393471303240381	0.0183169447616604
HS_H3K27ac_103959	29.6498892369124	-2.40869702061664	0.519954045107642	-4.63251905294436	3.61243077975306e-06	9.48196576909409e-05
HS_H3K27ac_103961	23.7039282314106	-1.35739902185134	0.39329433622691	-3.4513566477301	0.000557775973069753	0.00431934055182953
HS_H3K27ac_103963:103964	46.0670971119647	-2.02348467274853	0.560714568549506	-3.6087606533624	0.000307663295820943	0.00276099148528135
HS_H3K27ac_103968	72.5054191839587	-1.0953145236746	0.370366194150998	-2.95738256075294	0.00310262912679487	0.015405100323806
HS_H3K27ac_103972:103973	108.961471449953	-1.78981265935434	0.495913899939501	-3.60911976771106	0.000307237746809445	0.00275838703946603
HS_H3K27ac_103975	47.023124655888	-0.878046451938597	0.355839200781259	-2.46753716288372	0.0136046098734691	0.0460440864925757
HS_H3K27ac_103978	17.4418666778611	1.29178660697453	0.403302911312635	3.20301830395952	0.00135995337073539	0.00832744752231609
HS_H3K27ac_103990:103991	14.016122203699	-1.11424361686138	0.449109868660978	-2.48100452609403	0.0131012709508181	0.0447398776369862
HS_H3K27ac_103992	36.902693363555	-2.4504056895417	0.531382964976223	-4.61137418970769	4.00015729151772e-06	0.000101774166064346
HS_H3K27ac_104008	17.0158969339125	0.952580355915744	0.391655149662138	2.43219157653739	0.0150077670141661	0.0494959155458875
HS_H3K27ac_104012	19.263124778584	-0.817212482135676	0.319651017614448	-2.55657713288237	0.0105707632609447	0.038152577605951
HS_H3K27ac_104013:104014	157.99002339754	-1.09486366848966	0.460481372187514	-2.37765029080007	0.0174233411725917	0.0553256229328202
HS_H3K27ac_104029	17.8773817045939	1.15943681820869	0.483268132596436	2.39915843815199	0.0164328026999283	0.0529423242470463
HS_H3K27ac_104033:104034	25.0915409707573	1.73704580777175	0.715677069425176	2.42713631885248	0.0152185363890055	0.0500105770799392
HS_H3K27ac_104047	137.970616166178	-1.57187797056942	0.477457365381246	-3.29218498768847	0.000994121980285353	0.00662097869717328
HS_H3K27ac_104058	19.6738186433216	1.39576205726831	0.45650085561878	3.05752341992082	0.00223174201226992	0.0120970869871292
HS_H3K27ac_104066	19.6990849196948	2.96680516910195	0.61942072671442	4.78964464886202	1.67076923386086e-06	5.32212415915731e-05
HS_H3K27ac_104067	23.0475335723571	-0.982928002874118	0.370433146059679	-2.65345586195401	0.00796721897051086	0.030897045929808
HS_H3K27ac_104071:104072:104073	25.4877534253732	1.66356881224123	0.430824236165072	3.86136310958102	0.00011275618158004	0.00129944846182364
HS_H3K27ac_104074	30.4888929784546	-1.1511934775927	0.438103994392306	-2.62767172253136	0.00859714370432126	0.0327014392637425
HS_H3K27ac_104080	16.6728054072291	-1.26894416119638	0.407046016662723	-3.11744645384362	0.00182425082170028	0.0103642684952991
HS_H3K27ac_104091	15.3526259713134	-1.49383542874474	0.652497901004052	-2.28941032062486	0.0220555230503416	0.0657772020690619
HS_H3K27ac_104112	18.2791826045055	0.941158879525708	0.429531310931251	2.19112985613369	0.0284423967424435	0.0794599288254876
HS_H3K27ac_104113	38.3486413339526	1.34547966469342	0.430120231926657	3.128147817336	0.00175911687461371	0.0100858486401167
HS_H3K27ac_104122	75.4702096815703	1.14191102585082	0.454523660635817	2.51232471430298	0.0119938672174247	0.0419261936809949
HS_H3K27ac_104123	39.1481735975416	3.52399152958126	0.577646200517531	6.10060539898645	1.05667477398382e-09	2.09524354562531e-07
HS_H3K27ac_104125	33.6949550149374	2.09401481077509	0.567150754933387	3.69216613494772	0.000222352132276319	0.00216502960165624
HS_H3K27ac_104131	133.189759484337	-2.57859468198215	0.454753730629274	-5.67031012239079	1.42539265934051e-08	1.41526800396079e-06
HS_H3K27ac_104137	17.27029164234	1.33241644036823	0.474317739124003	2.80912209361812	0.00496768030538366	0.0217801924336286
HS_H3K27ac_10414	52.6907866082791	-1.84156595230151	0.46862829816073	-3.92969430042803	8.50539249134807e-05	0.0010505014392034
HS_H3K27ac_104184	87.5783649838628	-1.19187816193038	0.394428270985822	-3.02178684847168	0.00251287426559252	0.0132009782201537
HS_H3K27ac_104195:104196	15.6152624900723	1.38286130076562	0.45910386184439	3.01208814757113	0.0025945724431924	0.0135229616519364
HS_H3K27ac_104230:104231	31.3153877452832	-0.920917881226139	0.414825151863471	-2.22001457020918	0.0264177785824698	0.0752186051259795
HS_H3K27ac_104240	179.991375296643	-1.83106734430118	0.537567079669106	-3.40621182649108	0.000658710493883196	0.00487941304124408
HS_H3K27ac_104251	59.1695644766738	-2.26522666262693	0.384822627135535	-5.88641754121468	3.94656518489775e-09	5.32861045513941e-07
HS_H3K27ac_104269	18.6319538001865	1.40278963115779	0.434963635806947	3.22507335252364	0.00125940395993317	0.00788894985994372
HS_H3K27ac_104285	248.262458915665	-1.23928969640169	0.470506104602567	-2.63395030219323	0.00843978402330586	0.0322958777789305
HS_H3K27ac_104287	20.0396386930439	-1.14523062802106	0.43554231295526	-2.62943597890729	0.00855266340832495	0.0325878874601542
HS_H3K27ac_104288	120.292766486668	1.21769797251472	0.457438897678863	2.66199044002066	0.00776800846657382	0.0303526093494353
HS_H3K27ac_104289	12.5871845598001	1.87210314350141	0.541636784636531	3.45638109634244	0.000547480687807379	0.00425533125095814
HS_H3K27ac_104302	14.6404006490912	0.907662559906626	0.41237013309036	2.20108705037505	0.0277298618528111	0.077964262954997
HS_H3K27ac_104303	228.938723686513	-1.61186784238995	0.451174273912557	-3.57260583235814	0.000353446567717133	0.00307058320893912
HS_H3K27ac_104315	15.9922265489224	2.31422979293116	0.528730490953229	4.37695542914296	1.20348572304561e-05	0.000235238071932846
HS_H3K27ac_104323	21.9279742207014	2.22958469140139	0.479256556059219	4.6521735868041	3.28454400996516e-06	8.84271686066526e-05
HS_H3K27ac_10432:10433	49.1039274908752	1.90557906555152	0.507806559689469	3.75256882604434	0.000175031755731287	0.00182267219779192
HS_H3K27ac_104338	65.4217955154682	3.01145334537986	0.55320980069823	5.44360085735823	5.22141475527928e-08	3.642217787709e-06
HS_H3K27ac_10434	37.8309183961648	1.04947192994402	0.399592482168479	2.6263555416479	0.00863046172171673	0.032777988947583
HS_H3K27ac_104341	41.1646409730533	2.81567228984594	0.507930167975916	5.54342401252971	2.96613425859999e-08	2.39210724696349e-06
HS_H3K27ac_104356	15.3582775376189	1.12868356308828	0.531046243551912	2.12539600231246	0.033553583583596	0.0894887756705782
HS_H3K27ac_10436	266.519597649867	-1.24987260614353	0.465386336059776	-2.68566674459258	0.00723852464062427	0.0287103839608312
HS_H3K27ac_104360	21.9818622213305	0.933805712840797	0.413778435736701	2.25677713527585	0.0240220041528634	0.0700019897015057
HS_H3K27ac_104361	21.0750410415904	3.51115967768608	0.602675952556332	5.8259495219496	5.67887803135355e-09	7.12759181083089e-07
HS_H3K27ac_104364	15.5895708510607	2.55951860693845	0.544783193141821	4.69823342415804	2.62421414450627e-06	7.47722727265596e-05
HS_H3K27ac_104371	22.5486279764931	1.79294034828138	0.464143942192147	3.86289722928052	0.000112050155217128	0.00129501521733781
HS_H3K27ac_104372	25.3601496059406	0.871093249502729	0.40181429071421	2.16790012110917	0.030166286652266	0.0830311878910534
HS_H3K27ac_104377	204.169210438015	-1.40509461142123	0.59378484504147	-2.36633626330274	0.0179651189298662	0.0566111131190531
HS_H3K27ac_104379	24.7911866729975	1.16811847488667	0.428302691814597	2.72731994734304	0.00638510939263605	0.0261816662027507
HS_H3K27ac_104380	17.694024652044	1.91961143522765	0.537354327565969	3.57233828174945	0.00035380797097836	0.00307297395846093
HS_H3K27ac_104390	25.9488100458346	-0.783767659903237	0.343059364301269	-2.28464149783401	0.0223338575594004	0.0663629837199755
HS_H3K27ac_104406	54.1055460329142	-1.16949723034194	0.465214919220199	-2.51388590955395	0.0119409056225347	0.0417902386760185
HS_H3K27ac_104412	20.1964890294052	2.61240115569483	0.55904094625447	4.67300503334811	2.96824489588563e-06	8.20815277842073e-05
HS_H3K27ac_104427:104428	18.7647806146976	2.21720211412337	0.489809763308794	4.5266596956859	5.99233197420374e-06	0.000137893268702707
HS_H3K27ac_104434	33.4234370866346	1.06439583569063	0.376600082431335	2.82632926901895	0.004708483665631	0.0209060663006249
HS_H3K27ac_104438	93.6549976322011	-1.25898161322446	0.557341843287895	-2.25890380990851	0.0238893689594127	0.0696809608359116
HS_H3K27ac_104446:104447	21.612129707959	-0.885625675233685	0.305165889661181	-2.9021122780694	0.00370655667470518	0.0175248988817968
HS_H3K27ac_104453	252.306336540846	-1.37625525495121	0.456374354806407	-3.01562793889902	0.00256447724072321	0.0134110325687764
HS_H3K27ac_104457:104458:104459:104460:104461	65.1947669538683	-1.80052438881489	0.470506305490256	-3.82678057191771	0.000129830150438494	0.00145117457271248
HS_H3K27ac_104462:104463	25.5054082684947	-0.899912575919525	0.352778510236653	-2.55092798967783	0.010743652142465	0.0386318451143109
HS_H3K27ac_104464:104465	28.7178317686458	-1.48631979399922	0.464818639058578	-3.19763380618631	0.00138560111702726	0.00844662194543049
HS_H3K27ac_104483	22.1037686315293	-1.28390098717057	0.40853014993259	-3.14273251896443	0.00167378715424619	0.00971696141907252
HS_H3K27ac_104493	23.2923214982416	1.34722223526425	0.458413785547282	2.93887810039538	0.00329402601844859	0.0160729609167773
HS_H3K27ac_104494	41.4717386286131	1.71545453612603	0.792658515812842	2.16417852316504	0.0304506509103484	0.0836091088968857
HS_H3K27ac_104496	38.1640848327327	-1.84417309458371	0.350202865292064	-5.26601372334775	1.39417866938185e-07	7.77724031458943e-06
HS_H3K27ac_104503	14.9869952925835	2.28560249434007	0.556221623515523	4.10915792862247	3.97104449808098e-05	0.000595489613521652
HS_H3K27ac_104506	15.4520121938717	2.09289540497057	0.529696858431395	3.95111915741451	7.7786580541318e-05	0.000982183019268608
HS_H3K27ac_104510	44.9632667448069	-1.11624657066267	0.30781949038658	-3.62630244517921	0.000287508590646453	0.00261835557322249
HS_H3K27ac_104514	51.0250018165765	-1.59760002900405	0.330252284608584	-4.83751393543736	1.31473170002493e-06	4.42945287782501e-05
HS_H3K27ac_104525	211.592548551461	-1.05367506558728	0.438568018463855	-2.40253511707927	0.0162818711797146	0.0526410247801295
HS_H3K27ac_104537	33.1810076670585	1.99910627118493	0.553248238415236	3.613398348834	0.000302209866130248	0.00272439824942152
HS_H3K27ac_104540	23.959839208996	-0.866492521427674	0.365427700295433	-2.37117361581279	0.0177316997227371	0.0560501104379129
HS_H3K27ac_104542	31.2965728519036	1.08403762554323	0.428382246727667	2.53053816731201	0.0113887693439463	0.0403170804712451
HS_H3K27ac_104544	46.4744229363786	-1.19747052767966	0.490115618894101	-2.44324090381293	0.0145560172621533	0.0483956007190984
HS_H3K27ac_104549	36.574914044735	2.08692569684877	0.520870659349082	4.0066102004224	6.15963929803298e-05	0.000823063321358908
HS_H3K27ac_104551	19.079348004897	-0.837000707799084	0.397295641134356	-2.10674525753488	0.0351396669343951	0.0925641988384596
HS_H3K27ac_104552:104553:104554:104555	51.7471620172245	-1.16599465715493	0.392935035586783	-2.96739804689013	0.00300331867918313	0.015046141155233
HS_H3K27ac_104558	29.2145343283338	0.931822098552718	0.424364440593766	2.19580626795431	0.0281058128454401	0.0787355940644226
HS_H3K27ac_104561:104562	44.96759788619	2.39236337242229	0.615392968847317	3.88753770928418	0.000101266259297814	0.00119802051532379
HS_H3K27ac_104571	244.933076437304	-1.29384862271764	0.470634220871876	-2.74915967717077	0.00597482719696987	0.0249379581561456
HS_H3K27ac_104572	30.2876369046282	-1.08882226251718	0.451640467614318	-2.41081643606612	0.0159168571733102	0.0517660925130149
HS_H3K27ac_104575	59.2297355769863	-1.09362335936822	0.509926650735153	-2.14466797879963	0.031979402866232	0.0864678612733702
HS_H3K27ac_104576:104577	26.8530307220087	-1.2390944655815	0.447888564579019	-2.76652400524258	0.0056657413396877	0.0239624288150413
HS_H3K27ac_104581	66.6547166192974	-1.13364718794469	0.512822599521079	-2.21060302140232	0.0270633393520674	0.0765552520597129
HS_H3K27ac_104586	11.7452525570072	1.94487473978068	0.61720133467099	3.15111881735873	0.00162646310220349	0.0095081901551358
HS_H3K27ac_104589	67.4386026335124	-3.0269979228242	0.618223132348928	-4.89628705953331	9.76643701143297e-07	3.50226003292282e-05
HS_H3K27ac_10460	19.9117410970097	-1.15942944772667	0.492126947844667	-2.35595602477073	0.0184751046709083	0.057855162826958
HS_H3K27ac_104603	77.8314044397537	-2.68693114173759	0.416561117704813	-6.45026870616767	1.11652010996238e-10	4.32590862169662e-08
HS_H3K27ac_104609	12.4626673081043	1.46476247868365	0.517486535829138	2.8305325400143	0.00464705838917291	0.0207133170291445
HS_H3K27ac_104610	31.1823934837483	1.74778636933431	0.511341470921728	3.41804150205889	0.000630734884209286	0.0047281903149611
HS_H3K27ac_104611	34.2927720095209	1.11792389883181	0.477586188784399	2.34077937152509	0.0192435351596109	0.0595327035900305
HS_H3K27ac_10462	31.1275084424393	1.73083587950505	0.438239000080934	3.94952498336614	7.83064378076412e-05	0.000987697443614073
HS_H3K27ac_104623	121.773710930353	-1.16615006195505	0.421398547092369	-2.76733289661637	0.00565170110746732	0.0239257584294148
HS_H3K27ac_104625:104626:104627:104628	43.542296107374	-0.941966330627223	0.346214214365166	-2.72076157345086	0.00651317197774209	0.0265786082160322
HS_H3K27ac_10463	41.5387020530376	-1.07211700944794	0.42498984465489	-2.52268853698974	0.0116461501363266	0.041016403676451
HS_H3K27ac_104630	44.0659908871764	-1.57149400063123	0.458645605429675	-3.42637971895315	0.00061168460769028	0.00461059374944386
HS_H3K27ac_104633	24.258613455587	-1.13680600298923	0.38482315674023	-2.95409978084197	0.00313582597915796	0.0155176985111948
HS_H3K27ac_104634	22.6632316060951	-0.98447734530578	0.324559035166402	-3.03327665736077	0.00241913707281533	0.0128108959976976
HS_H3K27ac_104635:104636	22.2798175915693	-0.626645330961702	0.296198124825424	-2.11562896061898	0.0343763767542616	0.0910361032247886
HS_H3K27ac_104640	46.3147051356307	-1.63066051565432	0.354079559950079	-4.60535060505673	4.11771511719682e-06	0.000104096422235802
HS_H3K27ac_104643	205.706638159293	-0.945505136513362	0.391302773919606	-2.41630062328057	0.0156791103155933	0.0511984139977394
HS_H3K27ac_10464:10465	18.3215273869279	-0.837584154109855	0.382849552222306	-2.1877631807272	0.0286868571639563	0.0799736448935729
HS_H3K27ac_104651:104652	32.3967943721152	-0.783569468979973	0.362779806644856	-2.15990376153171	0.0307801205193417	0.0841830273852479
HS_H3K27ac_104662	25.3785861840316	0.760351537699842	0.343730343206392	2.2120582390461	0.0269626411279413	0.0763491692886454
HS_H3K27ac_104669:104670	23.7635287422689	0.843661655573886	0.391002747652639	2.15768728132669	0.0309521534762476	0.0845173518201966
HS_H3K27ac_104671:104672:104673:104674	23.3066093675418	0.999882206083841	0.385742580904348	2.59209705016149	0.00953928571257263	0.0353128922239746
HS_H3K27ac_104675	19.1263346667654	1.15446061414672	0.494962823667764	2.33241883823104	0.0196786680339068	0.0604800677423641
HS_H3K27ac_104678	27.4529042988291	-0.939830516687887	0.331407499495746	-2.83587582694383	0.00457002104399245	0.020446642414097
HS_H3K27ac_104679:104680:104681	45.1271113963513	-1.17726489833195	0.394228113492158	-2.98625302975855	0.00282418856217093	0.014409400239967
HS_H3K27ac_104685	61.8602220025321	-1.67041453642338	0.500438759202707	-3.33790000415769	0.00084414122330584	0.00588028413225262
HS_H3K27ac_104696	25.496439247164	0.952974402652546	0.368936482561172	2.58303108447546	0.00979364986152959	0.0360076997745459
HS_H3K27ac_104697:104698	33.6255415037107	-1.10325718557327	0.392410882697734	-2.81148468153745	0.00493134388481576	0.0216528397110443
HS_H3K27ac_104708	26.4836311125076	1.88568828614894	0.47892231706571	3.93735731026754	8.23838900173109e-05	0.00102533999988374
HS_H3K27ac_10471	22.8089689498272	0.848972192793845	0.404081473151151	2.1009926195658	0.0356416141280458	0.093544646610049
HS_H3K27ac_104718	32.9455420382957	1.08344155321729	0.396714335595652	2.7310370611905	0.00631353713724394	0.0259628554749723
HS_H3K27ac_104722:104723	31.8028488455098	-0.9061704051743	0.322768542288456	-2.80749294447803	0.00499287735743856	0.0218691464003315
HS_H3K27ac_104724	29.2860258169892	-0.946160973680075	0.303222914007248	-3.12034786941418	0.00180637577000079	0.0102840224120233
HS_H3K27ac_104725:104726:104727:104728	40.940651715229	-0.655839499979315	0.306421512313872	-2.14031807044778	0.0323290705935274	0.0871291185019117
HS_H3K27ac_104734	32.0397414239913	1.47691002200128	0.388262542681787	3.80389519885189	0.00014243846056258	0.00155982148287348
HS_H3K27ac_104735	24.1269210493234	0.890281867060516	0.421379109927158	2.11278121313232	0.0346194983835954	0.0915575025881629
HS_H3K27ac_104736:104737:104738	12.9268853754994	-1.29672517950804	0.470073018644391	-2.75856117683072	0.00580564372446923	0.0244064359663528
HS_H3K27ac_104739:104740	25.7505949358215	-0.865058004296826	0.328264454524564	-2.63524725986466	0.00840760128461596	0.0322073022880318
HS_H3K27ac_10474	21.5498322826258	1.84572195948964	0.473026665175432	3.901940620631	9.54245690958438e-05	0.00114488245963757
HS_H3K27ac_104744:104745	21.4662317037239	-1.10319115702373	0.339677954687429	-3.24775612252755	0.00116318923115326	0.00742512180237429
HS_H3K27ac_104747:104748	17.5301777821252	-1.56841554930047	0.343306581666951	-4.56855659942465	4.91094460248173e-06	0.000118597981270638
HS_H3K27ac_104749	397.251270860871	-1.12478380493666	0.477367839698755	-2.35622032193552	0.0184619640664341	0.0578274788355047
HS_H3K27ac_10475	45.7414250276252	-2.40868511525421	0.48948546232591	-4.92085118076593	8.61686346851978e-07	3.16321419500914e-05
HS_H3K27ac_104750	25.9250526430818	0.976783457688252	0.421733088316936	2.31611766955831	0.0205518447955879	0.0624261191085412
HS_H3K27ac_104754:104755	16.0673001907615	-0.868261827646034	0.374285812448733	-2.31978290057404	0.0203526245492315	0.0619847318914351
HS_H3K27ac_104763	21.8172947972105	1.15519153932261	0.539722290342538	2.14034432150182	0.0323269506149673	0.0871291185019117
HS_H3K27ac_104765	28.0666200993035	-0.69468870563604	0.311832054357013	-2.22776554215526	0.0258961537800358	0.0740587613518434
HS_H3K27ac_104766	29.0309156783437	-0.673123243811066	0.314530017163558	-2.14009222356999	0.0323473144220016	0.0871716959682654
HS_H3K27ac_104768	27.4894197851187	-0.98205185085878	0.387574113786375	-2.53384273078689	0.0112819353108134	0.0400622219719011
HS_H3K27ac_104773:104774:104775:104776:104777:104778	47.9278786505122	-0.831511128803845	0.341123759802087	-2.43756438802818	0.014786580613765	0.0489930903492893
HS_H3K27ac_104779:104780	46.0216542184443	-1.21924454884661	0.338563572197752	-3.60122780171534	0.000316717908110474	0.00282094198765564
HS_H3K27ac_104791	24.6894081394506	1.16291161102859	0.47870643548136	2.42927925098654	0.0151288747169739	0.0498077712465628
HS_H3K27ac_104793	48.5631543124628	1.37876414522452	0.414637767735474	3.32522566083301	0.000883469973498279	0.00607353658733773
HS_H3K27ac_104795	30.2499491884007	-0.877939253358546	0.374596414334175	-2.3436936921007	0.0190938451965199	0.0592135124438796
HS_H3K27ac_104797	31.6135228082715	0.697979461340935	0.333270015392561	2.09433621119134	0.0362300407661538	0.0946372419104172
HS_H3K27ac_104798	47.6061070212328	-1.50975544688085	0.512484571789747	-2.94595297104914	0.00321961347919776	0.0158201638980176
HS_H3K27ac_104799	34.0333729479253	-1.21698359756055	0.394085862364981	-3.08811787933017	0.00201428554115839	0.0111714965169738
HS_H3K27ac_10480	40.5659819518783	-1.45779510300937	0.442222107870647	-3.29652244214753	0.000978897935127244	0.00655066654458202
HS_H3K27ac_104801	25.0971170749844	0.967607113023277	0.385868956345503	2.50760548914666	0.0121552293424201	0.0422994386322916
HS_H3K27ac_10481	47.7681392244458	-1.53618737873407	0.310749605140136	-4.94348939893684	7.67365247739347e-07	2.90677303460882e-05
HS_H3K27ac_104814	25.9548041216699	-0.979785898840191	0.382205044714983	-2.56350854701783	0.0103620149598214	0.0375856337888303
HS_H3K27ac_104815	33.5936006144416	-1.29895639971656	0.467188380755334	-2.78036966077036	0.00542970513248806	0.0232120220013837
HS_H3K27ac_104816	8.45871463249942	-2.03534363183798	0.554295148441515	-3.67194920893798	0.000240707528344081	0.0022959646368276
HS_H3K27ac_104818	30.8297629305776	2.23215277059769	0.413208637679631	5.40199929781799	6.59022082612476e-08	4.37445849808598e-06
HS_H3K27ac_10482	76.8806070886198	-1.94963393696468	0.497144780867433	-3.92166228430056	8.79401897052768e-05	0.00107978920497575
HS_H3K27ac_104820	32.0045933922985	1.36039187590781	0.451587525811308	3.01246557566836	0.00259134824973132	0.0135088709548379
HS_H3K27ac_104821	49.6472166693813	-0.92356924615837	0.376384398187503	-2.45379258706222	0.0141358489517965	0.0473742324075581
HS_H3K27ac_10484	33.0948710663525	-1.07209277366151	0.434349425593678	-2.46827257155031	0.013576689465247	0.0459714159768906
HS_H3K27ac_10485	54.8725462549247	-1.67134465176362	0.394862683053322	-4.23272373788211	2.30878041156462e-05	0.000392635867224336
HS_H3K27ac_10486	27.2891808304749	-0.959034520335277	0.340691155073595	-2.81496747436284	0.00487821708816451	0.0214910453723426
HS_H3K27ac_104861	38.8205024333402	2.88593410237444	0.566636384471566	5.09309705741152	3.52261249289336e-07	1.58901474632818e-05
HS_H3K27ac_104869:104870	25.6327975027316	1.23016534946276	0.375465823862263	3.27637103374298	0.00105150322966347	0.00690615923375329
HS_H3K27ac_104871	23.1457596707287	-1.33138643830798	0.418934119552693	-3.17803295594433	0.0014827789569994	0.00887699965103186
HS_H3K27ac_104872:104873	50.5643453902409	-0.883678310252382	0.39392358337529	-2.24327343562597	0.0248791872945379	0.0718013627328803
HS_H3K27ac_104877	29.7526426802603	2.12117464170296	0.462534342702624	4.58598301978783	4.5185532649807e-06	0.000111462858913659
HS_H3K27ac_104878	32.0859728222105	-1.43551993656745	0.3247483961673	-4.42040654706703	9.85153835376119e-06	0.000201931043484656
HS_H3K27ac_104879	22.0766865250914	2.00211808125608	0.459738439537701	4.35490685370871	1.33123512552224e-05	0.000253076672262614
HS_H3K27ac_104881:104882	24.2190704864664	-1.46022653407428	0.323296527301268	-4.51667868586028	6.28171120748893e-06	0.000142800762749326
HS_H3K27ac_104883	32.3474678968273	1.10836310597522	0.463139244596984	2.39315307200904	0.0167042704306489	0.0536146312937652
HS_H3K27ac_104886	24.3587240706206	1.06807380294792	0.395777187573159	2.69867449788395	0.00696162303392212	0.0279036380348762
HS_H3K27ac_104895	32.7944061909219	0.770703467555484	0.342218352129541	2.25208105514968	0.0243171502711605	0.0706410434904221
HS_H3K27ac_104901:104902	21.7981316882267	1.788298921882	0.504437960368271	3.54513153723885	0.000392417204951428	0.00330831617435817
HS_H3K27ac_10496	39.6916998909079	-1.04159066590605	0.439043894940679	-2.37240667256466	0.0176726271800377	0.0559251416754654
HS_H3K27ac_10533	28.5229265001941	1.61101861115862	0.453702484189654	3.55082607501261	0.00038402410268797	0.00326072871374767
HS_H3K27ac_10535:10536:10537:10538	77.042530515427	0.988163424136235	0.436999076024477	2.26124831458656	0.0237438848134123	0.0694208729837653
HS_H3K27ac_10540	43.3846569882967	2.25652665360465	0.512917384093053	4.3993959331183	1.08552617370656e-05	0.000217746654258697
HS_H3K27ac_10541	25.7185654130439	1.67227908915207	0.555076598472979	3.01269967740043	0.00258935026827663	0.0135056175464911
HS_H3K27ac_10542	22.5018765995444	2.24942197530289	0.561325839023078	4.0073373055795	6.14071340570974e-05	0.000821643128177642
HS_H3K27ac_10547	102.955443968116	3.40925659921872	0.57912855761246	5.88687356961615	3.93569551164791e-09	5.32861045513941e-07
HS_H3K27ac_105548	12.7272931029941	1.46306848545066	0.608337372015401	2.40502811886037	0.0161712214471847	0.052373540658268
HS_H3K27ac_10557	34.7350863950199	0.923899020079768	0.340988904239263	2.70946945367903	0.00673909103257019	0.0272167346313126
HS_H3K27ac_10567	39.3988927427209	2.26466032308831	0.716762743519801	3.15956757457463	0.0015800345519497	0.00930837225734783
HS_H3K27ac_10568	37.8971995592318	1.87493331235213	0.544969920586745	3.44043449284957	0.000580781008410641	0.00445298753383465
HS_H3K27ac_10569	59.0847879724637	-0.844880831178633	0.360658121424575	-2.34260863956539	0.0191494580225753	0.0593395141454138
HS_H3K27ac_105702	25.1032485909494	-1.12803328727668	0.403332220651528	-2.79678446084594	0.00516139531214436	0.0223817440269326
HS_H3K27ac_105704	32.135149204436	1.17492345192427	0.480411647595914	2.44565979572695	0.0144587360448455	0.0481620078794988
HS_H3K27ac_105706	30.1647893368446	2.15786869627908	0.525671751242019	4.10497366689502	4.04360939080836e-05	0.000602820814451543
HS_H3K27ac_105707	29.5661718441205	-1.85486398134221	0.457988157626005	-4.05002607699935	5.12119258264995e-05	0.000719130505333526
HS_H3K27ac_105708	25.1121530357493	-1.66822136113032	0.472709403168279	-3.52906320447459	0.000417033516094389	0.00345984203856625
HS_H3K27ac_105709	29.5996584995837	-1.72992790821689	0.355949403798052	-4.86003878573251	1.17362757536367e-06	4.04583703325319e-05
HS_H3K27ac_105710:105711	21.6344272689774	-1.20346305322509	0.361109303709595	-3.33268359707763	0.00086012698726128	0.00596633193392335
HS_H3K27ac_105712	21.4113008313341	-0.998731624014645	0.339858663397463	-2.93866754500424	0.00329626442571021	0.0160776334776191
HS_H3K27ac_10575	44.5152227776376	3.38438612884468	0.621342826893975	5.44689015846993	5.12580947029497e-08	3.60373724987503e-06
HS_H3K27ac_105798	37.7896704167461	-1.54908202986678	0.524105133528733	-2.9556704003966	0.00311990302168745	0.0154658415227258
HS_H3K27ac_105801	24.265228908553	-1.30176644647064	0.518262035086649	-2.51179202476793	0.0120119856329391	0.041968949998639
HS_H3K27ac_105812	28.2907121446539	-0.899119375813349	0.423265073099009	-2.12424656074334	0.0336495317020854	0.0896708700299666
HS_H3K27ac_105822	14.4423421573691	1.0340180594333	0.492603631003593	2.09908736833033	0.0358091997398687	0.0938267366015599
HS_H3K27ac_105823	98.6439504055011	-1.54123853745725	0.491786490659067	-3.13395867257712	0.00172465144221417	0.00994414208466524
HS_H3K27ac_105855	24.6081829934064	-1.32120565613059	0.321641940569908	-4.1076908496124	3.99634523219789e-05	0.000597823580669507
HS_H3K27ac_105856:105857:105858	30.8007638921467	-0.811128674636879	0.34854203782684	-2.32720471738292	0.0199543720749246	0.0610954812412547
HS_H3K27ac_105860	7.50340972421876	-1.44606633212992	0.426699114754289	-3.38896023480767	0.000701581839222297	0.00512456652849975
HS_H3K27ac_105866:105867	25.8690802462124	-1.05402240662352	0.427485578975136	-2.46563266332973	0.0136771517063458	0.0462281502534321
HS_H3K27ac_105868	15.7172353514877	-0.906183366178022	0.409005137309451	-2.21557942313181	0.0267203193862568	0.0758739571833922
HS_H3K27ac_105872	15.1701325885246	-1.08389083463475	0.411875241563381	-2.63159987602206	0.00849838841386146	0.0324678515554225
HS_H3K27ac_105873	12.4780439167802	-1.36324176509759	0.438549572358527	-3.10852375882173	0.00188024527584527	0.010596259740317
HS_H3K27ac_105875	70.3952447029403	-1.33661963632688	0.346435749199044	-3.85820354688318	0.000114223504603291	0.00131338607147881
HS_H3K27ac_105877	17.3371186701402	0.857910187163143	0.406393132232272	2.11103515074366	0.0347692906540316	0.0918718580699005
HS_H3K27ac_105880	20.4470674885192	1.47933701248612	0.497417718379768	2.97403360962843	0.00293912880379367	0.0148108020734803
HS_H3K27ac_105883	19.0801755972246	-1.0774148001833	0.395870861885818	-2.72163198637758	0.00649604387380556	0.0265145406941256
HS_H3K27ac_105893	18.5803144373782	-0.921329443002878	0.360099316166781	-2.5585426065518	0.0105111938713893	0.038006847793231
HS_H3K27ac_105895	18.2913976299952	-1.13487295562909	0.311627236631999	-3.64176433322889	0.000270775899920673	0.00250436091143549
HS_H3K27ac_105897:105898:105899	25.4069583055897	-0.729246469726024	0.324274516609392	-2.24885531355042	0.0245217028478711	0.0710399949619933
HS_H3K27ac_105900:105901:105902:105903:105904:105905:105906:105907	133.44853252625	-0.691580462135609	0.298910703314352	-2.31366911411099	0.0206858793378407	0.0627316801937495
HS_H3K27ac_105909:105910	159.363762167252	-0.987719805770013	0.409606364896243	-2.41138783578281	0.0158919391604025	0.0517146921269393
HS_H3K27ac_105912:105913	20.658597942907	1.05058667482637	0.390964619516558	2.68716559602108	0.00720612174828018	0.0286197448153144
HS_H3K27ac_105914	40.7459390855659	-1.12071569222271	0.33742978002172	-3.32133012133835	0.000895895022128202	0.00613646772939273
HS_H3K27ac_105925:105926:105927	28.0723037799676	-0.779197216093745	0.287954659953061	-2.70597189231374	0.00681048101126296	0.0274366631607672
HS_H3K27ac_105928	17.8416856039719	-1.33158249203546	0.325497102553245	-4.09091964748793	4.29665990090944e-05	0.000629231800366413
HS_H3K27ac_105929	16.8706514037461	-0.679783013992945	0.322572704692385	-2.10737921747349	0.0350847215966016	0.0924816345285211
HS_H3K27ac_105931:105932	65.4566098508917	-1.53399291116395	0.414698587180459	-3.69905506935431	0.000216403647612344	0.00212206547981898
HS_H3K27ac_105935:105936:105937	88.2042204231003	-1.39195621423371	0.318108047069555	-4.37573405343424	1.2102450035279e-05	0.000236029105170683
HS_H3K27ac_105939	14.7899561624946	-0.924555531499765	0.381748811515645	-2.42189498332433	0.0154398117219897	0.0506070886280756
HS_H3K27ac_10593:10594:10595:10596:10597:10598:10599:10600	82.7209588480299	-1.17318881769398	0.404701164863833	-2.89890150943527	0.00374472505181858	0.0176608526689697
HS_H3K27ac_105940	12.5338028736425	-1.25893013780068	0.350367349251376	-3.59317196790914	0.000326676834079381	0.0028887114241527
HS_H3K27ac_105942	11.8398791694914	2.04061851064582	0.820963399181602	2.48563883929547	0.0129319132126476	0.0442845659011261
HS_H3K27ac_105944	11.4319263751195	1.40254967936598	0.5471444805207	2.56339911906123	0.0103652818132756	0.0375936579399886
HS_H3K27ac_105949	14.7135547428604	-0.750176176270443	0.358801171088368	-2.09078519447108	0.0365473238919637	0.0952705397198365
HS_H3K27ac_105953	16.165872027921	1.71979459318684	0.458449167380468	3.7513310429018	0.00017589826939343	0.0018306504182196
HS_H3K27ac_105959	25.7424381640102	1.20130571946407	0.484177542325943	2.48112647623662	0.0130967893606398	0.044737427576426
HS_H3K27ac_105964	78.1671026069636	-1.37794671040963	0.411480577060931	-3.34875274126385	0.000811762044951401	0.00570602604856886
HS_H3K27ac_105968:105969	34.9862662886898	2.49406896589651	0.485798921366693	5.13395328025838	2.83718553430969e-07	1.34303143688389e-05
HS_H3K27ac_105977:105978:105979:105980	34.9653029193531	-0.969176159768873	0.426901330115773	-2.27025799967885	0.0231919337755203	0.0682526815908538
HS_H3K27ac_105981:105982:105983:105984:105985	66.0057708436747	-1.36363083450571	0.474025852170623	-2.8767014040721	0.00401855657597213	0.0186076187516922
HS_H3K27ac_105991	19.1763371418501	-1.10007721968124	0.372399918945766	-2.95402110396659	0.00313662555121781	0.0155176985111948
HS_H3K27ac_105992	36.15800435015	-1.42555573115696	0.368921048168815	-3.86412143799569	0.000111489748624856	0.00128943935422874
HS_H3K27ac_105993	90.7508328669535	-1.83705688677963	0.397396135151654	-4.62273465764477	3.78714022508465e-06	9.78207342921321e-05
HS_H3K27ac_105994	11.1178392714994	-1.08357979491448	0.390315637631785	-2.77616290622899	0.00550046404971461	0.0234472807552419
HS_H3K27ac_105996	26.4192860639281	-1.50204029774032	0.50670472837912	-2.96433053337619	0.00303342270143352	0.0151536089972818
HS_H3K27ac_106000:106001	144.882656091807	-1.06229603295013	0.497401044266164	-2.13569321012862	0.0327044282114156	0.0878948460827798
HS_H3K27ac_106003:106004	28.2765927662613	-0.636628024958978	0.270323079436887	-2.35506352726207	0.0185195393119152	0.0579416289628033
HS_H3K27ac_106008	17.3876982110591	1.34189179997937	0.444917903921458	3.01604360748822	0.00256096426212043	0.0133948013387062
HS_H3K27ac_10602	23.2234683270934	1.2219505750878	0.505346341270927	2.41804575455051	0.015604114583432	0.0510142772013605
HS_H3K27ac_106022	10.3924077218088	1.58411461270442	0.650580425762808	2.4349251068337	0.0148948722289978	0.0492146570821863
HS_H3K27ac_106047	15.6769956491998	1.90310018652285	0.518738574241301	3.66870767092325	0.000243779629893076	0.00231658888497432
HS_H3K27ac_106048	42.8920148090203	2.47193002238137	0.86204572409697	2.86751613433362	0.00413707709519479	0.0189984685723033
HS_H3K27ac_10604:10605	123.06492307048	-1.19139779317476	0.414275198824592	-2.87586077215113	0.00402927395153173	0.01864513436354
HS_H3K27ac_106055	9.13225190763946	2.29601053393813	0.669069194592097	3.43164885260919	0.000599923797393198	0.00454887976134451
HS_H3K27ac_106056	15.6398062447332	1.15480315454581	0.443210492795303	2.60554109913448	0.00917292678887346	0.0342978451172768
HS_H3K27ac_106060	17.7147691020508	-1.13012965295037	0.329518224331927	-3.42964233690449	0.00060437734445911	0.00457126030243105
HS_H3K27ac_106063	12.799060400955	-0.826313870746847	0.374999974478517	-2.20350380528942	0.0275592590637599	0.0775989063449517
HS_H3K27ac_106071	17.3545087605906	-1.01002922877326	0.425657702702179	-2.37286726485002	0.0176506056891789	0.0558752966066413
HS_H3K27ac_106074	65.9321267127743	-1.97415540591199	0.414704687428129	-4.76038845414333	1.93220702072356e-06	5.91696900804907e-05
HS_H3K27ac_106075	82.6326799385952	-0.949079272605857	0.394249060606228	-2.40730890048661	0.0160705703836439	0.0521328250204756
HS_H3K27ac_106077	12.1690317488716	-1.07536524547077	0.439855463695116	-2.44481502272792	0.0144926451562997	0.0482479066588496
HS_H3K27ac_106082:106083	19.1036739283422	-1.42293683644394	0.521285721570419	-2.72966777635348	0.00633981799552094	0.0260506446663837
HS_H3K27ac_106086:106087	29.8000313024222	-1.08375142158077	0.398973581989119	-2.71634882735249	0.00660063316459803	0.0268094313072125
HS_H3K27ac_10609	27.5149164127342	-1.28958524013375	0.363306272396198	-3.54958154624815	0.000385843941773295	0.0032716391229618
HS_H3K27ac_106090:106091	148.626795162613	-1.13714420635916	0.416142575042642	-2.73258319277387	0.00628397993798841	0.0258751135003533
HS_H3K27ac_106099:106100	36.6704853296622	-0.904901722520329	0.353939812471766	-2.55665424073341	0.0105684206364765	0.0381479851733879
HS_H3K27ac_106102	202.718485480771	-1.02057921770032	0.475321903574313	-2.14713273262981	0.0317827160679867	0.0861058686815676
HS_H3K27ac_106103	27.8214114075947	1.51432033939029	0.474081817917251	3.1942172894186	0.0014021053996008	0.00851008562884894
HS_H3K27ac_106112	21.316663603301	1.11502767440713	0.430935527412757	2.58745822397497	0.00966869191274677	0.0356727624703286
HS_H3K27ac_106113	176.645884112092	-1.36005783786425	0.470884790610369	-2.88830275469573	0.00387326867193182	0.018123216304937
HS_H3K27ac_106119	20.2805326082692	1.07081654122274	0.38773415390404	2.76172870107222	0.00574962326691281	0.0242240598565884
HS_H3K27ac_106122	54.9170182398529	-1.65311714048201	0.328722473816501	-5.02891427315315	4.93264843506984e-07	2.05883200782277e-05
HS_H3K27ac_106123:106124	68.4843000117616	-1.03726618741759	0.328262126341187	-3.15987165189894	0.0015783865284512	0.00930730030204618
HS_H3K27ac_106127	21.2631807652062	3.37034470962269	0.600289728696529	5.61453003192487	1.97097196763435e-08	1.82008538306545e-06
HS_H3K27ac_106138	20.0094396378001	-1.63849708523364	0.337572812341943	-4.85375902717525	1.21142928621888e-06	4.12824062211013e-05
HS_H3K27ac_106156	222.30981415453	-1.48290067843593	0.432535104218971	-3.42839382045906	0.000607163988825543	0.00458427459895922
HS_H3K27ac_106157	14.1109137162933	2.09027220903876	0.602648811427687	3.46847478896849	0.000523421635862014	0.00411135000123262
HS_H3K27ac_106159	21.0112710681581	-0.836123361834413	0.343642737406765	-2.43311809277292	0.0149694177392722	0.0493877170785227
HS_H3K27ac_106160	15.9205588559822	-1.08373773371858	0.392551230741679	-2.76075489986616	0.00576679368373897	0.0242889472831
HS_H3K27ac_106161	14.4737745937024	-1.43933841623936	0.366199125489562	-3.93048021159292	8.47763710151752e-05	0.0010485266290201
HS_H3K27ac_106164	327.136019779236	-1.61423938867123	0.480991814472951	-3.35606415764068	0.000790602257984804	0.0056037020254262
HS_H3K27ac_106190:106191:106192	28.1272568962633	-1.39215300158527	0.412233025044219	-3.37710206851073	0.000732538618181412	0.00528495398017198
HS_H3K27ac_106204:106205	37.0427992428012	-1.21431033878767	0.361088324070982	-3.36291776232834	0.000771233350982931	0.00550247518991697
HS_H3K27ac_106209	86.8625443351415	-1.44612088220299	0.432988624268216	-3.33985883496835	0.000838209852032572	0.00585039948613687
HS_H3K27ac_10621	40.8812881362131	-1.01958790620538	0.418839489496353	-2.43431656225018	0.0149199401654428	0.0492700821935527
HS_H3K27ac_106225	16.1739703114354	-0.767496640510596	0.36203048583334	-2.11997793153782	0.0340079064210751	0.0904163365688985
HS_H3K27ac_106233	20.5051213488739	0.843984499410108	0.392768408623289	2.14880952968799	0.0316495016733285	0.0858350343962564
HS_H3K27ac_106238	17.2782900204763	1.17973868430518	0.465047625385466	2.53681261855132	0.011186681323517	0.0398311113551856
HS_H3K27ac_106246	157.897911160057	-1.38568937691863	0.436133706029297	-3.1772123038469	0.00148698139729199	0.00889916922539842
HS_H3K27ac_10626	178.836570905732	-0.944589259754098	0.435068346815512	-2.17112843687211	0.0299214649993303	0.0825567474186181
HS_H3K27ac_106262	290.133580873167	-1.18992957604348	0.486462165974577	-2.44608863601876	0.0144415492230573	0.0481092543977456
HS_H3K27ac_106279	26.27841469178	1.78665980303034	0.530535265373152	3.36765512048232	0.000758103651582862	0.00542840591817419
HS_H3K27ac_106287	210.38605992662	-1.53083498283746	0.474567447491954	-3.22574797518832	0.00125643940957918	0.00787788614854002
HS_H3K27ac_106299	46.0404227018456	-1.83823961168104	0.402145318536142	-4.57108295670943	4.85210138666471e-06	0.000117415583114503
HS_H3K27ac_106301	160.587564261573	-1.24020091422763	0.464703611564106	-2.66879981856251	0.00761228045322165	0.0298766501602164
HS_H3K27ac_106302	13.7996135080743	1.46276596906954	0.497761935623304	2.93868587447902	0.00329606951063891	0.0160776334776191
HS_H3K27ac_106306	28.2657265930743	1.58872024639017	0.451482223418177	3.51889878268508	0.000433342002671854	0.0035669078770279
HS_H3K27ac_106307	88.1538448672532	-0.810603453260121	0.391448588885745	-2.07077883603437	0.0383794689116651	0.0988251223980569
HS_H3K27ac_106318	74.7874195257231	-1.77014096490759	0.428739946546808	-4.12870547557979	3.64811342501968e-05	0.000557381067444606
HS_H3K27ac_106319	526.931716216693	-1.39223992040341	0.481981604448901	-2.88857480773629	0.00386991965642887	0.0181146797312419
HS_H3K27ac_106324	32.1923766955001	-1.01311217353897	0.356490470099056	-2.84190534814987	0.00448448033927063	0.0201600834523019
HS_H3K27ac_106325	192.466055978451	-1.43758691954074	0.445739910364387	-3.22516984930861	0.00125897952065554	0.00788894985994372
HS_H3K27ac_106329	37.4296127157032	1.51729784855444	0.496338331606426	3.05698301326762	0.00223576945675238	0.0121133914403311
HS_H3K27ac_106330:106331:106332	204.062312047244	-1.31665360378421	0.542549443320415	-2.42679007414745	0.015233067315768	0.0500435014494813
HS_H3K27ac_106338	133.566776280521	-0.9623578786069	0.461991292399018	-2.08306497208982	0.0372453016776858	0.0967010545779817
HS_H3K27ac_106340	14.6153857433078	2.65094180650335	1.02322521164035	2.59077061075693	0.00957612990144499	0.035423531583334
HS_H3K27ac_106342	88.9996176545468	-1.70265340806504	0.572766305916009	-2.97268430506232	0.0029520791445372	0.0148541588236912
HS_H3K27ac_106343	77.892785280017	-1.26260900332067	0.423494002361112	-2.98140940906182	0.00286924923189752	0.0145627778543339
HS_H3K27ac_106346:106347	64.2436523197723	-1.21235693266669	0.340952862673517	-3.55579044903809	0.00037684436194376	0.00322683337635239
HS_H3K27ac_106349	26.0516471664338	1.25800519423581	0.463605239475491	2.71352669710782	0.00665712039035612	0.0269755163304815
HS_H3K27ac_106354	23.7544006448222	-1.13838030748515	0.399838586024095	-2.84709967290789	0.00441195461844241	0.019927030204559
HS_H3K27ac_106356	35.7708431856724	1.62059072902591	0.432470270926649	3.74728816746984	0.000178756685722665	0.00185495838794305
HS_H3K27ac_106363	18.4887088639542	1.55267635536698	0.438028398603464	3.54469335850659	0.000393070081970265	0.00331228914227662
HS_H3K27ac_106373	54.2901744201702	-1.91200119632526	0.361930960801498	-5.28277877109801	1.27239007614319e-07	7.22202934142099e-06
HS_H3K27ac_106378	38.0128531778528	1.80748283139372	0.571489072190323	3.16276009349795	0.00156281062379305	0.00923973871041688
HS_H3K27ac_106379:106380	169.631254026444	-1.11023745553383	0.458702288190926	-2.42038787273656	0.0155039599057897	0.0507519396234378
HS_H3K27ac_106381	122.980835556895	-1.71931583562811	0.475155151941178	-3.61843037711807	0.000296395211066031	0.00268079352916739
HS_H3K27ac_106396	18.6687065296803	2.04328394887164	0.484643737037807	4.21605355174999	2.48614746012133e-05	0.000416050357821713
HS_H3K27ac_106397	114.904435964038	-1.38450175477004	0.475418408572613	-2.91217531716293	0.00358921123600873	0.0171176658425918
HS_H3K27ac_106400	102.366390011266	-1.82625531728353	0.488968898325745	-3.73491100054979	0.000187781583945627	0.0019228596839247
HS_H3K27ac_106419:106420	36.7709841125644	-1.47082866417606	0.502162015150365	-2.92899227699578	0.00340062871543205	0.0164449071444276
HS_H3K27ac_106431:106432	15.8517018403227	0.970019098544642	0.428899597687269	2.26164609100876	0.0237192779096789	0.0693693519109373
HS_H3K27ac_106434	104.371743260021	-1.63424075649703	0.582647547423706	-2.8048530603504	0.00503395226806075	0.0219896113474296
HS_H3K27ac_106437	37.2834765731576	-2.19149877181881	0.539409684965098	-4.06277238414918	4.84933102341757e-05	0.000690313116332745
HS_H3K27ac_106444:106445	54.9570228589032	-2.00600518515428	0.30341151919412	-6.61149975611457	3.80445746844873e-11	2.10697893791452e-08
HS_H3K27ac_106448	32.977113235087	-0.7647651970934	0.337872874199217	-2.26347024426258	0.0236067168670838	0.06909684863912
HS_H3K27ac_106449:106450	87.5521867529488	-1.43751697655316	0.333240160819934	-4.31375670032136	1.6050357789261e-05	0.000295109057642642
HS_H3K27ac_106451	28.0162879829171	-1.4574773822628	0.382746484169775	-3.80794453389755	0.000140126692085311	0.00154208581024418
HS_H3K27ac_106452:106453	63.1118384398074	-1.69464706554189	0.464484384488725	-3.6484478749641	0.00026382941623728	0.00245990048176245
HS_H3K27ac_106467	132.858085539786	-1.08508436569011	0.447794126959315	-2.42317685820988	0.0153854343627635	0.0504725374811959
HS_H3K27ac_106468	44.3353180487977	1.9418440427803	0.489386981248307	3.96791111571283	7.25053643847519e-05	0.000932006387845106
HS_H3K27ac_106469	24.3570989541705	2.91724258536956	0.520554013660493	5.60411121385032	2.09326277233706e-08	1.88420079595844e-06
HS_H3K27ac_106484	43.3570907454759	1.16952434003473	0.421544961177765	2.77437627712871	0.00553076668932914	0.0235480385381196
HS_H3K27ac_106486	38.9289812853755	-1.81363461902084	0.423301325186497	-4.28450021558945	1.83150431186987e-05	0.000326910221314981
HS_H3K27ac_106492	24.5348890449085	2.51272772839302	0.542874520750695	4.62856080428749	3.68215754176152e-06	9.60838254583377e-05
HS_H3K27ac_106493	28.3960905316016	1.24124101393606	0.439096102905512	2.82680945178683	0.00470142942927602	0.0208834461562814
HS_H3K27ac_106494	29.1823449545934	1.78154379854653	0.463844474163229	3.84082143429739	0.000122623291535852	0.00138582981191993
HS_H3K27ac_106497	24.4571085586765	1.41720424502604	0.483919733682832	2.92859362076541	0.00340499273737583	0.0164593119234827
HS_H3K27ac_106509	37.9408138039772	1.68963831921187	0.41646706504057	4.05707548338132	4.9691025733228e-05	0.000702314279246992
HS_H3K27ac_10651	35.8898969082343	1.26612420684003	0.439415495927441	2.88138269718441	0.00395934580928893	0.0184003756678102
HS_H3K27ac_106518	39.1248979499502	1.07613694648536	0.46651063865253	2.30677900421238	0.0210671432960813	0.0635734828879607
HS_H3K27ac_106519	30.7822579763489	1.71419809913889	0.528251278269985	3.24504297415591	0.00117432900083857	0.00748283111099226
HS_H3K27ac_106520:106521	30.968807431464	0.867187062155936	0.391523829093058	2.21490238324631	0.0267667654991764	0.0759634837753298
HS_H3K27ac_10652:10653:10654	35.1025799850764	1.49223715801581	0.465920875652572	3.2027694743786	0.00136112889271479	0.00833060428928895
HS_H3K27ac_106530	27.4361950377014	1.27045540287666	0.541603317287863	2.34573046789779	0.0189898343277937	0.0590038916156037
HS_H3K27ac_106534	30.1550499192977	-0.996448297149329	0.392407185640625	-2.5393222489608	0.0111067468114447	0.0396494732192236
HS_H3K27ac_106552	88.580650186244	-2.44053971758763	0.689323465351804	-3.54048547635336	0.000399391616770431	0.00335177234757999
HS_H3K27ac_10657	27.2643596024848	-0.956210990803261	0.351078830506557	-2.72363614013293	0.0064567598159958	0.0264055993163344
HS_H3K27ac_106583	32.6463299482666	0.921555411899715	0.406464970502968	2.26724435997366	0.0233753023307208	0.0686167052275833
HS_H3K27ac_106604	56.8233228248801	2.53471701158138	0.554960450255856	4.56738315390364	4.93850804253692e-06	0.0001191022457214
HS_H3K27ac_106605	29.5312049399823	0.801419210516566	0.364500103042357	2.19868034008055	0.0279006598420515	0.078306677202275
HS_H3K27ac_106613	18.1977863354857	1.51697986114916	0.488541045311237	3.10512264160472	0.00190200143438731	0.0106867656255888
HS_H3K27ac_106615	79.7659549293392	-1.74781418090533	0.539226747577058	-3.24133435286528	0.0011897155425925	0.00755925321135644
HS_H3K27ac_106616	30.4893895571614	-0.936423514917171	0.364068510411789	-2.57210796357533	0.0101081364353715	0.0368612471196139
HS_H3K27ac_106619	90.603710516514	-1.59933336416398	0.566770407329333	-2.82183639703449	0.00477495295365702	0.0211311945128378
HS_H3K27ac_106623	155.544310679751	-1.25535693957002	0.356547969964193	-3.52086407811014	0.000430143042870692	0.00354671495792871
HS_H3K27ac_106624	50.3546968122677	-1.73399586020935	0.396926483351246	-4.36855673012604	1.25070330487973e-05	0.000241502271410822
HS_H3K27ac_106625	56.8316740718854	-1.56718847984869	0.390492585354342	-4.01336296418172	5.98597598611031e-05	0.000804866518388918
HS_H3K27ac_106628:106629	42.9186653957521	-0.926108869500823	0.385645370862319	-2.40145205796197	0.0163301487522148	0.0527444864328287
HS_H3K27ac_106630	51.6286277578249	-1.93252044317567	0.425566768971816	-4.54105109721021	5.59744622026593e-06	0.000131005233434917
HS_H3K27ac_106666	191.327025751421	-1.02979461773473	0.465836074994575	-2.21063733148345	0.0270609614298541	0.0765546008069167
HS_H3K27ac_106669	41.2307065549047	1.59721540895264	0.710985399898758	2.24648130493268	0.0246731956919331	0.0713860438667983
HS_H3K27ac_106680	17.1922798341565	-0.901426170901077	0.398796660233718	-2.26036539617154	0.0237985823002191	0.0695157310572244
HS_H3K27ac_106682	35.195940142573	1.95037668847723	0.540990043049669	3.60519886370286	0.000311913988349736	0.00279140700846757
HS_H3K27ac_106686	41.3070928736345	1.04819129884843	0.473982135088302	2.21145739734085	0.0270041789296413	0.0764236704578962
HS_H3K27ac_106711:106712	23.0395445650837	-0.920369642615792	0.328861040433709	-2.79865818523833	0.0051315427482667	0.022298408053391
HS_H3K27ac_106717:106718:106719	127.73024975591	-1.13150427275474	0.297673688274628	-3.80115649224206	0.000144022300911269	0.00157391050138971
HS_H3K27ac_10673	71.0946039488675	-1.80790427523215	0.455857916164423	-3.96593809414084	7.31078370801986e-05	0.000938397138179214
HS_H3K27ac_10675	64.0557709364526	-0.985937435986935	0.332033299970471	-2.96939323879447	0.00298388477626142	0.0149656075488727
HS_H3K27ac_10676	26.0950806514065	-0.863506536994819	0.363973739703279	-2.37244186269804	0.0176709438467352	0.0559251416754654
HS_H3K27ac_106814	29.2343612060431	1.40557981982356	0.410354713783554	3.42528006286033	0.000614165967535527	0.00462538472698159
HS_H3K27ac_106827	51.0316290240441	1.66797149402855	0.424001393729582	3.93388210202994	8.35847937493728e-05	0.00103666665734043
HS_H3K27ac_106839	242.207652746173	-1.31833189164002	0.529357158911621	-2.49043933655411	0.0127585274131249	0.0438541693497073
HS_H3K27ac_10684	62.5975909909195	3.17850403309973	0.612681534322922	5.18785674944866	2.12728136491191e-07	1.07861940614915e-05
HS_H3K27ac_106855:106856	82.6983496389007	1.27255664089862	0.49058622848216	2.59395100599506	0.00948800064724436	0.0351998108941533
HS_H3K27ac_106857	29.3023816842923	-1.1081481597813	0.328223074311968	-3.37620431502032	0.000734933206032875	0.00529975604471815
HS_H3K27ac_106873	28.9296369711723	-1.0005631215716	0.336568638069416	-2.97283528052675	0.00295062753117943	0.0148510474934892
HS_H3K27ac_106876	28.7832985067158	-1.69730566711276	0.349385519831469	-4.85797370174781	1.18593156143446e-06	4.06857848963728e-05
HS_H3K27ac_106882	29.3122062654518	0.82772755369319	0.390534223703593	2.11947507658488	0.0340503378876303	0.0904850156204016
HS_H3K27ac_106890	24.2104520669028	3.20138025160312	0.687793942671589	4.65456302096532	3.24668524901212e-06	8.75773651011037e-05
HS_H3K27ac_106891:106892	35.6876756490652	2.04859546264949	0.542808620700481	3.77406582085197	0.000160608356082067	0.00170811242350332
HS_H3K27ac_106895	35.0745755895378	2.21647021908647	0.491529547666705	4.50933261206385	6.50318820868486e-06	0.000146619951738502
HS_H3K27ac_10690	29.9367544432515	2.81009055856621	0.509921295765615	5.51083193014528	3.57141622527519e-08	2.70857726276456e-06
HS_H3K27ac_106902	35.5231411143329	-1.0095340295655	0.358339439450741	-2.81725626158512	0.00484358625238686	0.0213701735321611
HS_H3K27ac_106934	25.286457707482	2.8379837437366	0.535125742010686	5.30339604496158	1.13667945240235e-07	6.53499017433576e-06
HS_H3K27ac_106935	24.5378890892258	2.38843639753888	0.519592091934535	4.59675278860828	4.29126260037239e-06	0.000107341793256333
HS_H3K27ac_106936	56.5934003243247	1.57322517653947	0.376292785564608	4.18085394376863	2.90416370623038e-05	0.000467776390910898
HS_H3K27ac_106941	39.4297543259292	-1.26577870730475	0.412195386734919	-3.07082211019206	0.00213470291791851	0.0117027815301761
HS_H3K27ac_106942:106943	22.5709659704293	0.819266474314741	0.386690643366946	2.11866123054161	0.034119107023383	0.0906040312465482
HS_H3K27ac_106950	17.6290474137151	-0.978328631585104	0.404088227997238	-2.4210767941297	0.0154746078260251	0.0506838551831906
HS_H3K27ac_106952	20.80877256308	1.70573869712246	0.503179727130929	3.38991935714179	0.000699131867175308	0.00511505652821508
HS_H3K27ac_106953	33.3150425122491	-0.747312831222837	0.322780497698492	-2.31523538922385	0.0206000535070036	0.0625246004135852
HS_H3K27ac_106954	30.5232133384727	1.18972320008838	0.360768213125078	3.29774951563125	0.000974630368591418	0.00653271092385091
HS_H3K27ac_106957:106958	25.8243018926183	-1.25772517433777	0.315704592412301	-3.98386721183712	6.78027686535595e-05	0.000884895683026564
HS_H3K27ac_106959:106960	161.359436628935	-1.22026312965518	0.572731282704894	-2.13060324536862	0.0331218419819214	0.0887022117955914
HS_H3K27ac_106963	26.483401246339	-1.05510904334801	0.333004113826522	-3.16845648308619	0.00153250689479356	0.00910740384543452
HS_H3K27ac_106970	26.8190464009762	-1.42311632195693	0.348506994956429	-4.08346559051089	4.43690017061066e-05	0.000644471501961764
HS_H3K27ac_10698	22.5650433044777	-1.42159110343725	0.396082491038454	-3.58912886987279	0.000331784806823727	0.00292879381853189
HS_H3K27ac_106989	38.8813792613121	1.72082326118718	0.509120144946935	3.37999444387835	0.000724872951484342	0.00524951165291738
HS_H3K27ac_106992	8.22939650777537	-1.2292018049706	0.501011878639953	-2.45343844602527	0.0141497753942163	0.0473915888237151
HS_H3K27ac_107016	21.5418366480051	1.78908732048552	0.565015599251928	3.16643880780326	0.00154317810162307	0.00915989903841641
HS_H3K27ac_107017	21.1969975228118	1.15612788558066	0.451816819430328	2.55884207019642	0.0105021440189718	0.0379823478669959
HS_H3K27ac_107022	11.4000500705078	1.36562484774884	0.554035273552788	2.46486986106801	0.0137063023127745	0.0462915620559834
HS_H3K27ac_107026:107027	126.57159509697	-1.17996154421485	0.386914588217086	-3.04966930725498	0.00229093465451074	0.0123316771005792
HS_H3K27ac_107028	136.299930109341	-1.63658885308293	0.355459195601375	-4.60415393196992	4.14146063912916e-06	0.000104622512035265
HS_H3K27ac_107031	29.3232615034423	1.30151531856004	0.393974311751948	3.303553759057	0.00095467663098042	0.00644619217868859
HS_H3K27ac_107032	29.6552760406804	2.14396309722416	0.486221115468882	4.40944053850201	1.03638008951136e-05	0.000210110505051674
HS_H3K27ac_107033	123.855263270576	-1.50458494716381	0.558470949123874	-2.69411497504785	0.00705758146109703	0.0281836759109123
HS_H3K27ac_107040	24.1620484808123	1.08734918836276	0.380194221053287	2.85998347200118	0.00423663087773749	0.0193495806805943
HS_H3K27ac_107041	25.0206392860816	-0.821988058832123	0.370887072739751	-2.2162758404063	0.0266726165858578	0.075784452057684
HS_H3K27ac_107043	22.3350076574195	-1.47278474453002	0.351090776484013	-4.19488304215557	2.7301242378504e-05	0.000445991193667175
HS_H3K27ac_107048	30.2743377920585	0.901552465999234	0.409560773175583	2.20126663744901	0.0277171532508307	0.0779346791532588
HS_H3K27ac_107050	25.6626632790195	-0.975741514193874	0.382359206718581	-2.55189752737411	0.0107138024455232	0.0385556272761913
HS_H3K27ac_107054:107055	59.3229806207941	-1.09723105184857	0.443132300221165	-2.47608005848581	0.0132833788464832	0.0451755122160933
HS_H3K27ac_107056	22.177074054988	0.879379703180028	0.375633763532441	2.34105607257022	0.0192292788664455	0.0594994709205224
HS_H3K27ac_107067	41.3133380815582	1.9666028231122	0.446451038688938	4.40496863639827	1.05799183998951e-05	0.000213666397373519
HS_H3K27ac_107072:107073	24.9912796201747	-0.994035654967668	0.343288673140496	-2.89562613841571	0.0037840291797547	0.0178085186311535
HS_H3K27ac_107076	28.7905651124718	0.91959154769495	0.406030327172672	2.26483463464017	0.023522829181236	0.0689248866555823
HS_H3K27ac_107077	34.1933286123517	2.58576226149495	0.465669276704464	5.55278690446223	2.81150733198404e-08	2.34788971423845e-06
HS_H3K27ac_107109:107110:107111	92.1761671904165	1.05268183112566	0.506935047364444	2.07656155674885	0.037842044152887	0.0978157841790906
HS_H3K27ac_107142:107143:107144	23.1867808492221	-0.83766907824984	0.321380794073468	-2.60646900405115	0.00914811033346404	0.0342309881205465
HS_H3K27ac_107147	27.3014444531805	-1.33834731659108	0.469421740073052	-2.85105525019529	0.00435743972546906	0.0197408412575425
HS_H3K27ac_107154	24.9127431376557	1.48519069936092	0.476712481055672	3.11548524190511	0.00183642537831062	0.0104215921857168
HS_H3K27ac_107177	33.4018535408361	1.07811981477124	0.344039542100429	3.13370901550767	0.00172611935224767	0.0099455918378163
HS_H3K27ac_10719	84.64218024282	-1.61000127011359	0.465462382312236	-3.45892886577801	0.000542328115070157	0.00422231716641658
HS_H3K27ac_107200	24.5358765830855	0.90938722868417	0.378785893533912	2.40079486646129	0.0163595044672132	0.0528010265061404
HS_H3K27ac_10723	52.4846027650874	-1.48607797518136	0.513681837794207	-2.89299302767391	0.00381589767828535	0.0179135615359517
HS_H3K27ac_107260	22.9604428788101	1.51298194052706	0.486761910807081	3.10825869267059	0.0018819325935116	0.0106007407230912
HS_H3K27ac_107273	31.6692082644609	1.68263820286697	0.391681093079027	4.29593930521298	1.73955176777285e-05	0.000313319472480454
HS_H3K27ac_107274	19.3487205660267	1.27529723096563	0.473063100901479	2.69582900998915	0.00702136992015573	0.028070517138173
HS_H3K27ac_107280	31.4496641042282	2.58585047368671	0.477697278275644	5.41315722589193	6.19230724676504e-08	4.18145549965355e-06
HS_H3K27ac_107282	30.1626950727395	1.02726426615059	0.480393763048258	2.13837969009477	0.0324859394936328	0.0874461043083024
HS_H3K27ac_107283:107284	10.8863773030287	-1.1280429016791	0.488372273845786	-2.3098012767926	0.0208991585890589	0.0632493214388694
HS_H3K27ac_107285	30.9597231348924	1.47386546477057	0.389307883351194	3.78586082584154	0.000153177391108866	0.00164866091561057
HS_H3K27ac_10729	25.2291161119663	1.94123178313079	0.448146252034078	4.33169255420478	1.47967462825464e-05	0.000276141372377678
HS_H3K27ac_10731	197.902187200124	-2.01082297243781	0.514425445700085	-3.90887151723467	9.27282612952136e-05	0.00112207636730333
HS_H3K27ac_10732	17.9520723056593	1.14767880537095	0.411290656106466	2.79043247963762	0.00526376779847406	0.0226768187745181
HS_H3K27ac_10733	17.4395486548425	1.19558987170079	0.485643204523461	2.46186883820185	0.0138215201689515	0.0465667983869252
HS_H3K27ac_107372	52.6418757382126	1.7082047250831	0.422728073915758	4.04090674475411	5.32449298451844e-05	0.000740505471842216
HS_H3K27ac_107374:107375	157.233045327403	-0.945663402585319	0.423452796854061	-2.23322034855099	0.0255344170824405	0.0732492286523081
HS_H3K27ac_107376	46.1699597282191	2.01646300980325	0.386481554955916	5.21748834826868	1.81365628810372e-07	9.53507055891697e-06
HS_H3K27ac_10740	148.990468363981	-1.275091769862	0.42595655030733	-2.99347848728237	0.00275816952603777	0.0141582593254056
HS_H3K27ac_10743	22.5584279985415	0.818059689822464	0.36196080342354	2.26007811366589	0.0238164032290325	0.069550687620749
HS_H3K27ac_107444	57.0698924983806	2.54318143749525	0.829391612738458	3.06632162471267	0.00216710068980086	0.0118354103129901
HS_H3K27ac_107446	35.0058260375198	1.3575769116234	0.392344345282754	3.46016688642479	0.000539840703288041	0.00420971819485938
HS_H3K27ac_107447	39.1681939675188	2.40958717985579	0.510362130101177	4.72132832304406	2.34309355447359e-06	6.87467905457661e-05
HS_H3K27ac_107448	34.8834033831515	2.14486770939475	0.463220448434656	4.63033900304451	3.65067542667304e-06	9.55790186910943e-05
HS_H3K27ac_107462:107463	32.9406707967947	1.86740963051934	0.410958340005523	4.54403633831653	5.51871377793067e-06	0.000129673403173592
HS_H3K27ac_107465:107466	25.7008554092732	1.73450875540348	0.465217023787872	3.72838625139043	0.000192709856978681	0.00195646335858874
HS_H3K27ac_107505	45.2534457540948	1.49857213569674	0.404008138038431	3.70926225143067	0.000207864040042745	0.00206215243732915
HS_H3K27ac_10751	25.7948873149471	1.75644261059195	0.535744160874402	3.27851004054849	0.00104356651707428	0.00686688729944855
HS_H3K27ac_107510	21.3187133744142	-0.999105537775556	0.425743618196181	-2.34673050886501	0.0189389473868254	0.0588919811221662
HS_H3K27ac_107511	28.720951584994	1.3954421501774	0.376935668203966	3.70206979038741	0.000213847771964246	0.00210278726390774
HS_H3K27ac_107559	29.8517868716053	-0.828855403477254	0.383318917886053	-2.16231280221771	0.0305940735949557	0.083886596407092
HS_H3K27ac_10756	44.8794918179789	-2.13873711970388	0.464217091836952	-4.60719167241493	4.08143751076099e-06	0.00010325254795676
HS_H3K27ac_107562	148.871967549699	2.26767750606934	0.502691417080484	4.51107265614257	6.45006211624572e-06	0.000145698646472483
HS_H3K27ac_107564:107565	22.9331636187748	-0.971528888535454	0.365352194824888	-2.65915711550906	0.00783364223377142	0.0305236311131157
HS_H3K27ac_107568	32.2357133128408	1.08363970948144	0.396951683298684	2.72990329824615	0.00633529059474763	0.0260432975723422
HS_H3K27ac_10757	32.3827025186845	1.20513575477806	0.453685034363981	2.65632688648753	0.00789969984858116	0.0307004798411116
HS_H3K27ac_107604	23.4197513163069	1.53635105069093	0.513374142039888	2.99265374875768	0.00276563323802456	0.014184316081926
HS_H3K27ac_107618:107619	18.0605744621544	-1.14494557414362	0.368754279701125	-3.10490111483342	0.00190342647844213	0.0106897174766141
HS_H3K27ac_10769	136.821507205042	-1.77675071910369	0.538517178772132	-3.29933897959363	0.000969128076669593	0.00651141033750821
HS_H3K27ac_10774	18.1659650704088	2.29915455788437	0.823044223755133	2.79347633034164	0.00521448450038273	0.0225516015549797
HS_H3K27ac_107863	25.4491821573116	1.23733067999021	0.496742333565171	2.49089033968529	0.0127423441542396	0.0438079530649953
HS_H3K27ac_107864:107865:107866:107867:107868	105.774063221073	2.1149743379558	0.580578626111908	3.6428732351372	0.00026961163287242	0.00249683207423679
HS_H3K27ac_108025:108026:108027	27.4039005752491	1.52210697643974	0.736338661044002	2.06712896791492	0.0387220031635826	0.0994341764113465
HS_H3K27ac_108028:108029:108030	16.4285033008333	2.31427134893934	0.544125681071132	4.25319265281434	2.10744118554016e-05	0.000365368390362738
HS_H3K27ac_108037:108038:108039:108040	56.5925689127517	2.56575848003096	0.47953935155292	5.35046492372757	8.77285561556225e-08	5.38224506741337e-06
HS_H3K27ac_108123	19.6144666916047	1.10535677331207	0.444687378044094	2.48569405809056	0.0129299070110395	0.0442830139509575
HS_H3K27ac_108266:108267:108268:108269:108270	22.8950763536227	3.21399458074408	0.555689726440628	5.78379341531244	7.30346251029123e-09	8.56355003879378e-07
HS_H3K27ac_108289	14.576574534091	2.06334384897675	0.515372340162664	4.00359834663519	6.23862488889788e-05	0.000832244701215438
HS_H3K27ac_10830	90.81039600606	-1.59551705438572	0.593671099448882	-2.68754375253718	0.00719796717192681	0.0285937300616662
HS_H3K27ac_108333	17.9216902282082	-1.09370907322903	0.366354042775894	-2.98538830073202	0.00283218553093338	0.0144383943435527
HS_H3K27ac_108334:108335	28.7998078857326	1.49190392621513	0.412658148129631	3.61535070366881	0.000299941294295313	0.00270776914815292
HS_H3K27ac_108347:108348:108349:108350:108351:108352	81.3097069766967	0.751862830844342	0.345243677198057	2.17777436779246	0.0294228391005554	0.081528070564311
HS_H3K27ac_108353:108354	36.6268243447837	1.37441414951202	0.399026015672702	3.44442240738352	0.000572280867677506	0.00440486968869892
HS_H3K27ac_108359	24.7271483417363	1.48727515767886	0.509965136041781	2.91642516824329	0.0035406764608108	0.0169524548724191
HS_H3K27ac_108360	12.8598350198231	2.02096081740876	0.552322460884319	3.65902341572894	0.000253178208874376	0.00238437809159766
HS_H3K27ac_108367	19.8749468351139	-1.18410658552374	0.339788366739978	-3.48483556657451	0.000492439560406523	0.0039281941092082
HS_H3K27ac_108371:108372:108373	24.5453752056007	-1.21418797744306	0.346715766433031	-3.50196932182946	0.000461832792569271	0.00374150450983974
HS_H3K27ac_10837:10838:10839	60.2340897202299	-1.83778619793353	0.522936102692808	-3.51436091038662	0.000440813453386695	0.00361379842363587
HS_H3K27ac_10840	51.1108139600609	-1.53993459346728	0.413497505533724	-3.72416900430779	0.000195959624818925	0.00197818771641761
HS_H3K27ac_10841	53.4185439337313	-1.70768017479365	0.5139240376474	-3.32282603983836	0.0008911046702256	0.00611070141788987
HS_H3K27ac_10842	40.1518451575354	-1.67542309235631	0.439047355768846	-3.81604186961191	0.000135609503115323	0.00150114734218491
HS_H3K27ac_10843	51.8391824208026	-2.35066765523365	0.546316558553718	-4.30275747353632	1.68685466101802e-05	0.00030659459880254
HS_H3K27ac_10851	25.2905650009681	2.12678032938487	0.575028663024288	3.69856403018128	0.00021682265641053	0.00212500511073779
HS_H3K27ac_10857	15.5247243845632	1.25834770293845	0.464704602385211	2.70784428748859	0.00677217880112448	0.027313228486771
HS_H3K27ac_10861	38.6826976932405	1.02894490704323	0.443673810677114	2.31914727054298	0.0203870524140897	0.0620524706088487
HS_H3K27ac_10863:10864	33.0019180702893	-1.78669199556641	0.367483216495732	-4.86196896991391	1.1622384521351e-06	4.0182337173963e-05
HS_H3K27ac_108655:108656:108657	3.44862043685543	-1.61508575516361	0.677426499944084	-2.38414906310415	0.0171186667349512	0.0545986825131832
HS_H3K27ac_10868	38.2770318017407	1.46817658700976	0.435087649349525	3.37443866587513	0.000739663967161951	0.00532530779727141
HS_H3K27ac_108725	80.0423581848957	-1.12206596536225	0.429268652590871	-2.61390147775752	0.00895148451012686	0.0336861977790828
HS_H3K27ac_108738:108739:108740:108741:108742:108743	55.4797986363284	1.17314971791755	0.351576950039262	3.33682204645823	0.000847421879109153	0.00589967829704019
HS_H3K27ac_108745	17.465057152773	1.40883423815468	0.580017933903896	2.42894944415307	0.0151426436874292	0.0498284031293586
HS_H3K27ac_1088	20.0593201481131	-1.31278684399468	0.418146519371651	-3.13953789682958	0.00169214526193465	0.00979959672813333
HS_H3K27ac_10881	201.107479218378	-1.56313383693763	0.541611687517053	-2.88607848199069	0.00390074873035237	0.0182103803671688
HS_H3K27ac_108813	30.8577736137613	-2.08724570755419	0.407002912408097	-5.12833113454808	2.9232193883228e-07	1.36922674240166e-05
HS_H3K27ac_108814	26.9811178134566	-1.56803760095978	0.525164446788982	-2.98580303854772	0.00282834748063071	0.0144250173053486
HS_H3K27ac_108815	20.4917009483251	1.10566530443518	0.441613178231876	2.50369635449292	0.012290346204558	0.0426386102973652
HS_H3K27ac_10883	31.9315116204426	3.24284832655013	0.525105417699474	6.17561391911989	6.59068638507318e-10	1.51564526578022e-07
HS_H3K27ac_10885	97.6304097420395	1.35906064141051	0.548120738335754	2.47949137180431	0.0131569913258369	0.0448790922301081
HS_H3K27ac_10886	28.9761522022743	1.06436041855669	0.448036349217801	2.37561175653469	0.0175198860809929	0.0555750057272396
HS_H3K27ac_10887	25.1256752233234	2.04630197059755	0.516422076465381	3.96246028946582	7.41813485042409e-05	0.000948079658455958
HS_H3K27ac_10890	128.903627981287	-1.47791788028275	0.483604701681844	-3.0560453096154	0.00224277361148865	0.0121384247466615
HS_H3K27ac_108903	27.2277123886639	1.04231824165962	0.411272539247145	2.53437354112588	0.0112648578165956	0.0400253255876956
HS_H3K27ac_109035:109036	27.2830803962788	-2.04344556579482	0.358814647840213	-5.69498926003937	1.23379687428227e-08	1.27845027859859e-06
HS_H3K27ac_109043:109044	41.645497232962	1.34675367781463	0.4967265392953	2.71125774701963	0.00670285003263116	0.0271226120346393
HS_H3K27ac_109049:109050	3.98541581588428	-2.18394461626768	0.554552834574962	-3.93820837277221	8.2092289992561e-05	0.00102301659128511
HS_H3K27ac_109055	55.0490040718784	1.04377479914106	0.470511324438625	2.21838401102546	0.0265286603669247	0.0754680046910638
HS_H3K27ac_109061:109062	41.7585321907218	1.43212277838827	0.55673954049476	2.57233890216524	0.0101013955330189	0.0368427549139934
HS_H3K27ac_109063	41.7491599831475	1.47008184807333	0.419227871467989	3.50664149052308	0.000453800103510047	0.00369056679622099
HS_H3K27ac_109065	27.6047422010377	1.37752498614754	0.382497996437338	3.60139137715251	0.000316518665579055	0.00282094198765564
HS_H3K27ac_109074:109075:109076	110.875857007784	-1.51908923853756	0.377806786451915	-4.02080982399426	5.79984140221275e-05	0.000785767186552161
HS_H3K27ac_109077	33.2171766304695	-0.687036169819415	0.331027953062643	-2.07546270175378	0.0379436722086643	0.0980145079989737
HS_H3K27ac_109078	24.4436179550824	1.68756466189063	0.46678250287327	3.61531259527267	0.000299985421968183	0.00270776914815292
HS_H3K27ac_109083:109084:109085:109086	65.5194219690323	0.989481352024514	0.449887407763228	2.19939774919255	0.0278496525483566	0.0781962083565318
HS_H3K27ac_109470	18.8497081856436	1.26072153786845	0.407689894842729	3.09235414911322	0.00198575788177488	0.011049546757507
HS_H3K27ac_109471	15.7641876065456	0.949899033476558	0.405058694120638	2.34508985306127	0.0190224947074224	0.0590693286737582
HS_H3K27ac_109472:109473:109474:109475	40.4553001247228	1.15485906529237	0.550349131875303	2.0984117143189	0.0358687913635015	0.0939138437014845
HS_H3K27ac_109476:109477	24.9796315669925	0.824743982108618	0.37293787576855	2.21147819971084	0.0270027398832619	0.0764236704578962
HS_H3K27ac_109565	23.6218383460725	1.33288684825836	0.359032198767901	3.71244376641553	0.000205267676628718	0.00204207823986343
HS_H3K27ac_109605:109606	21.2621057751316	-1.05278186760315	0.395049048376092	-2.66493963706727	0.00770021430526839	0.0301553657340466
HS_H3K27ac_109608	12.1705663720494	2.40250033303477	0.669913384933773	3.58628501395338	0.000335422348994328	0.0029535893354503
HS_H3K27ac_1096:1097:1098:1099	79.0487055821487	-1.91672513015498	0.565506136517178	-3.38939757923697	0.000700463703291309	0.00512164691360384
HS_H3K27ac_10987	27.4275968308343	-1.42159986686939	0.471417231094158	-3.01558740984046	0.00256482000340438	0.0134110325687764
HS_H3K27ac_10988:10989:10990:10991	15.5119002144188	-1.21188076916307	0.401142509381391	-3.02107291254655	0.00251880698549572	0.0132247569594926
HS_H3K27ac_109907	24.2881996450438	1.43416588266544	0.524098548693788	2.73644314841134	0.00621073255661615	0.0256704037547058
HS_H3K27ac_109914	36.3216542442503	1.724449080419	0.582693820318264	2.95944288456177	0.00308195825524237	0.0153302263477692
HS_H3K27ac_109920	224.790994032838	-1.92448963862069	0.471718527287467	-4.07974147143875	4.50858146330168e-05	0.000652225593585179
HS_H3K27ac_109921:109922	46.8193211657867	-1.59022730353591	0.44378718350034	-3.58331056564794	0.000339266832543262	0.00298008039576259
HS_H3K27ac_109923	28.9084801674222	-0.989680971672641	0.406045894519752	-2.43736234014428	0.0147948461908242	0.0490023576489246
HS_H3K27ac_109925	25.7558712628851	-1.01827258797365	0.390428310602055	-2.60809106389707	0.00910487289177852	0.0341265188462087
HS_H3K27ac_109928:109929:109930:109931:109932	145.007137729654	-1.14537555474814	0.354320789547741	-3.23259483647604	0.00122671410473082	0.00772639647464969
HS_H3K27ac_109934	153.140528174466	-1.30187707831449	0.471190030687713	-2.76295548191962	0.00572805784988275	0.0241629138531445
HS_H3K27ac_109939	1087.26536264374	-1.33746944236945	0.563155032999681	-2.37495780734718	0.0175509562911049	0.0556537529576046
HS_H3K27ac_109942	27.3900704676175	-1.08130424766645	0.399569269092751	-2.70617470187742	0.00680632290501269	0.0274250984681232
HS_H3K27ac_10994:10995	41.2930910449334	-1.64874711788858	0.486673244087305	-3.38779075677481	0.000704579936350695	0.00514119791836654
HS_H3K27ac_109954	36.9846157779969	-1.7987094669464	0.409319418938118	-4.39439074650482	1.11083852386141e-05	0.00022157716386704
HS_H3K27ac_109959	23.4713111515879	1.34741670819908	0.384763185687345	3.50193770693534	0.000461887596014489	0.00374150450983974
HS_H3K27ac_109964	22.9699144191792	-1.42094499252138	0.484376264855583	-2.93355619508944	0.00335102986394899	0.0162712790492388
HS_H3K27ac_109967	13.1412015524837	2.29053563296893	0.626695458504664	3.65494212840524	0.000257239997706308	0.00240973283871077
HS_H3K27ac_10997	32.3606942733238	-1.27191350038202	0.424298679489015	-2.99768432443342	0.00272039295178029	0.0139920495416955
HS_H3K27ac_109970	37.5007377813851	1.26948675075718	0.467848537589478	2.71345670395386	0.00665852686663147	0.0269769481883472
HS_H3K27ac_109982:109983	44.8982944358493	1.7982317958614	0.505606964777904	3.55658035021591	0.000375713602480735	0.00322317962946469
HS_H3K27ac_109985	39.1007852308354	2.47459474079904	0.469900530638263	5.26620971769879	1.39269180631975e-07	7.77724031458943e-06
HS_H3K27ac_109995	14.7915827565862	1.19756129538144	0.487483260807701	2.45662034301902	0.0140250818674446	0.0471137539501521
HS_H3K27ac_109996	282.249706944019	-1.3396965031009	0.388512223130413	-3.44827375650213	0.000564181900008492	0.00435947622497349
HS_H3K27ac_109997	22.3422670323893	0.852581719480781	0.400912075829155	2.12660523561805	0.033452897121581	0.0893004207218418
HS_H3K27ac_109998	24.625749089467	-1.46730555018627	0.382450958925806	-3.83658483772013	0.000124757111040152	0.00140548900854179
HS_H3K27ac_110007	23.2472931710757	-0.904985563794895	0.300846177489699	-3.00813382887632	0.00262857356163783	0.0136582368228252
HS_H3K27ac_11001	27.0803401400053	-0.831007698868907	0.399067050164778	-2.08237612833677	0.0373081271587105	0.0968012307043861
HS_H3K27ac_110014	13.4784721319527	1.30236960660105	0.488023054967849	2.66866409966401	0.0076153567586515	0.0298788543381544
HS_H3K27ac_110018:110019:110020	25.7303313980748	-0.990659066250341	0.406678361577146	-2.43597683045749	0.0148516357825193	0.0491236191644257
HS_H3K27ac_110021	32.9372336448751	-0.77331705985164	0.362983613847377	-2.13044619743302	0.0331347932271191	0.0887147317210513
HS_H3K27ac_110025	32.3027287858092	-0.852742595706668	0.37909609761443	-2.24941011282573	0.0244864157957628	0.0709608366699158
HS_H3K27ac_110026	19.3052206692937	-0.926262057838285	0.383530767144846	-2.41509192269957	0.01573123902606	0.0513263171701518
HS_H3K27ac_110027	22.4258478063631	1.6302895120583	0.685259196268777	2.37908447042403	0.0173556983250277	0.0551914314961171
HS_H3K27ac_110028:110029:110030:110031	186.218641292018	-1.71787215997507	0.406454232190796	-4.22648363314047	2.37371528459046e-05	0.000400887529129984
HS_H3K27ac_110036	37.2581234659435	-1.39113349952684	0.433597131012569	-3.20835494524181	0.00133496631179694	0.00821237388558637
HS_H3K27ac_11003:11004:11005:11006	37.4160090547382	-1.1381559233947	0.305886962881444	-3.72083828834455	0.000198562561904401	0.00199673534996765
HS_H3K27ac_110043	45.9346576704706	-1.79341771436837	0.428742102087378	-4.18297551287108	2.87718392439106e-05	0.00046415406046263
HS_H3K27ac_110045	25.2793512053812	1.0172106386219	0.415969250166295	2.44539863996014	0.014469211334536	0.0481900629665854
HS_H3K27ac_110054	24.9635146211163	0.818449872015976	0.342227720510072	2.39153587791229	0.0167780440352275	0.0537769426882189
HS_H3K27ac_110067	52.5446069737682	-2.72992394618351	0.618241060821997	-4.41563027624512	1.0071610085023e-05	0.000205496589284857
HS_H3K27ac_110073	41.6412418706166	0.929221482509411	0.425693229769143	2.18284299004083	0.0290473745684406	0.0807135692619322
HS_H3K27ac_110083	56.6113478329986	-1.64584834902237	0.375660485735569	-4.38121232207769	1.18020793559392e-05	0.000232166180266254
HS_H3K27ac_110086	23.147367732054	2.53674000783281	0.556717445944184	4.55660232369859	5.19877187276645e-06	0.000123804894082138
HS_H3K27ac_1100:1101	31.2158079999764	-1.95380981242239	0.472558473530004	-4.13453555880072	3.55673182938903e-05	0.000546228806801258
HS_H3K27ac_110103	263.827290059159	-1.66189860482361	0.447583039093851	-3.71305089707641	0.000204775684964996	0.00203946054500623
HS_H3K27ac_110104	24.6626191555709	1.83126382790867	0.556960614472799	3.28795929249339	0.0010091643021062	0.00669489327165002
HS_H3K27ac_110108	17.7055340805784	0.985835577353118	0.46721273871596	2.11003574102558	0.0348552774440256	0.0920581182937383
HS_H3K27ac_110126:110127	21.7382186789398	0.94945038777598	0.442989716674295	2.14327861807694	0.0320907326913636	0.0866636992790102
HS_H3K27ac_110132:110133:110134	98.411114370746	-1.52837913169029	0.431707599330816	-3.54031092818244	0.000399655882455615	0.00335272627209471
HS_H3K27ac_110135	45.1679032789308	2.78232001090449	0.813261167700974	3.42118881535914	0.000623480299871408	0.00468069824956115
HS_H3K27ac_110148	29.3387171756459	3.56373210826196	0.68166121326259	5.22801068760405	1.71343608374021e-07	9.11573570222686e-06
HS_H3K27ac_110172	30.4790802520223	1.31293928049049	0.425404945385656	3.08632820264991	0.0020264501033988	0.0112215028640128
HS_H3K27ac_110185	27.3567275838363	1.97165158210842	0.527483172268298	3.73784735848514	0.000185602566827578	0.00190822137137843
HS_H3K27ac_110191	30.1116362252122	-1.05673363555206	0.47006488072797	-2.24805910604413	0.0245724212436416	0.0711637922675986
HS_H3K27ac_110193	29.2739208268885	2.83861273218866	0.725575210434115	3.91222397260555	9.14500370445744e-05	0.00111102132598973
HS_H3K27ac_110194	39.2933842188623	1.29867324122496	0.47592582346311	2.7287303550269	0.00635786677293857	0.0260909695051111
HS_H3K27ac_110197	30.1486327481557	1.80404634361774	0.65198315953667	2.76701371382013	0.00565723753029188	0.0239397125067219
HS_H3K27ac_110201:110202	39.3621316510015	2.41718685236419	0.450157977136207	5.3696412706973	7.88934154080371e-08	5.01275542285113e-06
HS_H3K27ac_110204	24.1313541127378	1.46529398601273	0.431010563421596	3.39967070500647	0.000674670513009026	0.00497489251886776
HS_H3K27ac_110209	43.1844964236854	1.50385024494777	0.482299439801622	3.11808416274822	0.00182030814265431	0.0103465557492752
HS_H3K27ac_110213	13.9584697545329	-2.14164677152322	0.53386782942955	-4.01156738328215	6.03169555210148e-05	0.000809979310648363
HS_H3K27ac_110232	31.9505671740741	1.45927879053345	0.448383328761183	3.2545340045653	0.00113578561991315	0.00729855388891367
HS_H3K27ac_110239	30.1504667137337	-2.87119055652035	0.515887378289936	-5.56553751331884	2.61345550535008e-08	2.24473786718563e-06
HS_H3K27ac_110263	20.2896649629256	1.55820720080084	0.52549448436503	2.96522084848078	0.00302465708446392	0.0151211643444203
HS_H3K27ac_110268	205.602590973884	-1.34568862326084	0.491298345099451	-2.73904570752917	0.00616178063034442	0.0255094855480403
HS_H3K27ac_110269	36.3629242812027	1.3293758017863	0.570170726350992	2.33153990611568	0.0197249083730799	0.0605645928984783
HS_H3K27ac_110282	33.4139313797392	2.94569551204624	0.512837292462339	5.74391830575105	9.25104330295195e-09	1.01775752633865e-06
HS_H3K27ac_110284	225.217481938326	-0.960815332465915	0.42935199945524	-2.23782661705312	0.0252323639512256	0.0725738411233305
HS_H3K27ac_110295:110296:110297	89.735402488117	-1.87418389372483	0.302278785562056	-6.20018335140516	5.63974195548878e-10	1.3527730827261e-07
HS_H3K27ac_1102:1103	19.1966089295761	1.08603252642698	0.421570134558949	2.57616096919009	0.00999041249624384	0.0365839586427585
HS_H3K27ac_110317:110318:110319	58.2643046439939	-0.841012500236569	0.404785739856315	-2.07767324149092	0.0377394652381279	0.0976214251388293
HS_H3K27ac_110323	19.785796554444	1.72138268618369	0.573315323803789	3.00250597657636	0.00267766715585547	0.0138527497489794
HS_H3K27ac_110351	51.1390345342158	-1.22432357205517	0.471034827906641	-2.59922090580069	0.00934356232106345	0.03481250955726
HS_H3K27ac_110355	26.7999946888039	3.4087952364412	0.865952521234625	3.93646897820811	8.26893037824725e-05	0.00102806425996729
HS_H3K27ac_110359	25.5699099051635	1.4446498588716	0.516952506682403	2.79455044747301	0.00519719312411054	0.0224906454487803
HS_H3K27ac_110392:110393	21.2057117423405	1.24751759766645	0.367336200945686	3.39611939812845	0.000683485380183896	0.00502844920054798
HS_H3K27ac_110396	25.2303472731884	1.99500956940035	0.430281383325237	4.63652309096622	3.5431862977553e-06	9.31392887783833e-05
HS_H3K27ac_110397	24.5338069283997	2.77644518631774	0.531648646930113	5.22233095550926	1.7668482557426e-07	9.34342737401355e-06
HS_H3K27ac_110416	15.8645053514095	1.70716994600775	0.557037212080708	3.06473231766858	0.00217864895359128	0.0118743030505751
HS_H3K27ac_110433	17.5267219385826	0.894809740398588	0.426773135162708	2.09668713110876	0.0360212804395883	0.0942231262397538
HS_H3K27ac_110441:110442	66.0571998195093	-1.11202121554629	0.352207750569303	-3.1572877477819	0.00159244120291143	0.00935747074747691
HS_H3K27ac_110444	28.770897891785	-1.90823601650189	0.506435629254677	-3.76797347238432	0.000164578186662821	0.00174198881014339
HS_H3K27ac_110452	130.875365304396	-1.02015384458353	0.41663218456641	-2.44857186356164	0.0143423815906178	0.0478728524953246
HS_H3K27ac_110455	18.7310420626081	-0.918723182886098	0.424357699769527	-2.16497351971006	0.0303897132221663	0.0834803735977281
HS_H3K27ac_110456	98.0788620814859	-1.68322324259084	0.458469464680446	-3.67139661910537	0.000241228652910653	0.00229908966123001
HS_H3K27ac_110457	38.1254138513173	1.19765813429586	0.423680473253522	2.82679568661453	0.00470163151645837	0.0208834461562814
HS_H3K27ac_110458	12.6567601081141	2.68128993589764	0.679154263276577	3.9479836627422	7.88121814447278e-05	0.000993022342735003
HS_H3K27ac_110462	4.48294046604966	-1.41732557166844	0.537464019511865	-2.63706131055188	0.00836277151908763	0.0321011189745723
HS_H3K27ac_110463	33.8572446009316	2.29741334576266	0.477779590408444	4.80852131795469	1.52050816281082e-06	4.92266243990843e-05
HS_H3K27ac_110464	91.1509742208876	-1.26356439672528	0.412122934653452	-3.0659890301611	0.00216951274370123	0.0118354103129901
HS_H3K27ac_110468	23.1522774244465	2.15301824062287	0.575755698989515	3.73946492305945	0.000184412377800744	0.00190076173617424
HS_H3K27ac_110469	76.8622016422579	-1.78038503675154	0.471767187516969	-3.77386364262033	0.000160738639041217	0.00170826737883845
HS_H3K27ac_110473:110474:110475	90.0636052717964	-1.7261434851205	0.445845834699886	-3.87161514311876	0.000108116563680245	0.00125654219510347
HS_H3K27ac_110485	21.9927492984714	-1.14321712244721	0.367147395728596	-3.11378246379365	0.00184705616354524	0.0104533936081599
HS_H3K27ac_110490	29.5363791501785	1.35298207909474	0.495742140895246	2.72920530147271	0.00634871655171749	0.0260744327095253
HS_H3K27ac_110491	190.052864753898	1.10427771749778	0.506247055199575	2.18130200690737	0.0291610860884865	0.0810042794283123
HS_H3K27ac_110494	27.5262604001309	1.89929853456985	0.732685817484469	2.59224143452198	0.00953528282147047	0.0353126039386747
HS_H3K27ac_110496	18.9665454410593	1.63639389658527	0.536879286318744	3.04797361024234	0.00230390158943155	0.0123858992002446
HS_H3K27ac_110514	50.0871867374911	-1.92954556646035	0.335230227994854	-5.75588179503302	8.61906830566444e-09	9.61288348681472e-07
HS_H3K27ac_110517	18.4298845332611	1.38160882387635	0.536638372199719	2.57456211752625	0.0100367062316825	0.0366969323651989
HS_H3K27ac_110518	43.361145201008	-1.23298925489771	0.528378499209338	-2.33353411757432	0.0196201298393857	0.0603690251314651
HS_H3K27ac_110531	129.463352568443	-1.89561204667391	0.420629892726891	-4.50660326203851	6.58736348408045e-06	0.000148142947249241
HS_H3K27ac_110546	16.8853634185987	1.15528191063385	0.48236875040375	2.3950181467329	0.0166195427142501	0.0534178178583809
HS_H3K27ac_110547	19.455539787395	2.56958994667713	0.501798895552192	5.12075648123834	3.04312413506255e-07	1.41608563700137e-05
HS_H3K27ac_110549	174.390830869173	-1.94507136066333	0.500100044686404	-3.88936450082307	0.000100507066059324	0.00119061959776823
HS_H3K27ac_110570	33.3230564440307	3.97456391666423	0.629357540439662	6.31527178317058	2.69687096287878e-10	7.94462524560447e-08
HS_H3K27ac_110571	36.9864496153098	1.09138517439525	0.455615226312085	2.39540979178708	0.0166017988522389	0.0533704112633529
HS_H3K27ac_110578	24.3700300021433	2.06173199047722	0.506739159253275	4.06862574724908	4.72912366710255e-05	0.000676866620836384
HS_H3K27ac_110580	29.2700243840989	-0.764208915629027	0.318524858852866	-2.39921279105576	0.0164303635224565	0.0529423242470463
HS_H3K27ac_11059:11060:11061	47.5724743992963	-2.18074809404201	0.551214604905392	-3.95625963941269	7.61324145393182e-05	0.00096471379888162
HS_H3K27ac_110603	36.8139586993345	1.32541441377818	0.533517049108279	2.48429626755785	0.0129807761619361	0.044422020573369
HS_H3K27ac_110605	28.0253311605242	1.54150039397862	0.547494601610378	2.81555359531311	0.00486932742664025	0.0214651466884234
HS_H3K27ac_110607	26.4475413257277	2.59637676576111	0.450597062144861	5.76208098961464	8.30831106580502e-09	9.40157929970222e-07
HS_H3K27ac_110618	30.9379544465469	1.37268766703083	0.472907514478981	2.90265564619578	0.00370013242757179	0.0175021812525334
HS_H3K27ac_110624	112.566958042218	-1.18168267858548	0.503510707963748	-2.34688688819417	0.018931000837629	0.0588775433956274
HS_H3K27ac_110631	20.7907906931687	1.05295313183594	0.39169935690278	2.68816660859946	0.00718455394284935	0.0285595433581872
HS_H3K27ac_110633	25.9054991158772	2.70472430417611	0.602666313548636	4.48793012546209	7.19185074110903e-06	0.000158438516481354
HS_H3K27ac_110641	191.422854849707	1.53905572188026	0.598877324734149	2.56990147784184	0.010172744129733	0.0370574823203202
HS_H3K27ac_110642	33.5579578168375	1.17797129613956	0.530936956662754	2.21866510017271	0.0265095170259111	0.0754255854397031
HS_H3K27ac_110643	82.8229801023011	-1.26241599187953	0.57093853075934	-2.21112418214364	0.0270272387956916	0.0764774094524432
HS_H3K27ac_110646	132.026853800497	-2.0418696226661	0.645035007175054	-3.16551752998418	0.00154807333388498	0.00917642641718699
HS_H3K27ac_110661	115.100122834506	1.20005059505156	0.5402688371683	2.22121009485085	0.0263367347852888	0.0750514072063625
HS_H3K27ac_110666:110667	30.3777603026857	1.33926685033036	0.438387920546543	3.05498118803247	0.00225074639249981	0.0121689346238792
HS_H3K27ac_110672	58.4083795389241	-1.54355795562639	0.647775072240934	-2.38286099878243	0.0171786794645278	0.0547557926775545
HS_H3K27ac_11068	49.4291304685645	-0.995159595551464	0.401208203407025	-2.48040689871407	0.0131232529908456	0.0448020642523408
HS_H3K27ac_11070	68.2943946790647	-1.78644841731013	0.462917806400023	-3.85910499145154	0.000113803041569826	0.00130897367433251
HS_H3K27ac_11071	15.4472076888412	-1.07778994613568	0.38999392507989	-2.7636070123782	0.00571663436531473	0.0241347189330384
HS_H3K27ac_110725	41.6434778877498	-1.03963513858108	0.412177030878359	-2.52230245912926	0.01165894131762	0.0410492851902968
HS_H3K27ac_110734	9.68968610254582	1.28818917170949	0.599982367469145	2.14704504924594	0.0317896953476511	0.0861182315448415
HS_H3K27ac_110750	19.2166115569346	2.16297055221509	0.937435271992748	2.30732789434855	0.0210365476045958	0.0635087439117317
HS_H3K27ac_110767	36.9850498696277	2.93798015489121	0.557913919216862	5.26600977981554	1.39420860177378e-07	7.77724031458943e-06
HS_H3K27ac_110768:110769	30.4621895633267	1.47360743924201	0.500696577464318	2.94311466378463	0.00324928045914065	0.0159349279365381
HS_H3K27ac_110775	77.980291595569	1.35641088601575	0.479234758104795	2.83036833843163	0.00464944429450481	0.020716180234703
HS_H3K27ac_110789	17.094708067725	-0.796354610782149	0.347541911078433	-2.29139158586956	0.0219407757857608	0.0654952644572015
HS_H3K27ac_110792	66.600694167992	-0.863959260094522	0.376342178889044	-2.2956748102084	0.0216944817735468	0.0649969790699778
HS_H3K27ac_110794	130.619195086702	1.38867556898697	0.49833533370192	2.78662875191108	0.00532594560203765	0.0228726904800762
HS_H3K27ac_11079:11080	27.6334469549836	-1.5265561194497	0.340193249997884	-4.48732042584381	7.21245587622621e-06	0.000158598389702704
HS_H3K27ac_110801	21.7822807015715	1.39259890765056	0.408220648893356	3.41138771746542	0.000646331149213305	0.00481372206721861
HS_H3K27ac_110807	137.824934078293	-1.3790985208918	0.408293035314815	-3.37771747644052	0.000730901322715578	0.00527815592548557
HS_H3K27ac_11081	64.7190445419559	-2.73043974248462	0.541313726031186	-5.04409847964454	4.5566458698061e-07	1.94983964020695e-05
HS_H3K27ac_110820	45.1329501044859	-1.00163628125768	0.474101897028166	-2.11270253828615	0.0346262359111047	0.0915617343509885
HS_H3K27ac_110835	39.0692088770737	1.26542702797352	0.563434790107486	2.24591567682946	0.0247094095430015	0.0714614231620342
HS_H3K27ac_110837	23.6284812313353	1.25631489922303	0.450012822297086	2.79173133958759	0.00524268658665479	0.0226233552625783
HS_H3K27ac_110852	31.2728381967383	1.50469385461462	0.474629109728307	3.1702519372989	0.0015230681772299	0.00905886286957446
HS_H3K27ac_110854	28.0628934954863	1.96767561513617	0.436772533354558	4.50503514958636	6.63619570997204e-06	0.000149053053611817
HS_H3K27ac_11086	36.5552844062253	2.29906630456002	0.495502107903356	4.63987189537533	3.4862522132287e-06	9.22549815445708e-05
HS_H3K27ac_11087	33.5744426724165	1.89858562676476	0.471325291164074	4.02818533687351	5.62090264448018e-05	0.00076824031734086
HS_H3K27ac_110871	94.8484312064932	-1.26167736764014	0.350573329642441	-3.59889718058976	0.000319569497367015	0.00284278880300655
HS_H3K27ac_110872	26.1762388526122	0.866668302763141	0.383268738777129	2.26125487178621	0.0237434789980953	0.0694208729837653
HS_H3K27ac_110886	63.683113349413	-0.806312575706527	0.345535785666237	-2.33351394892964	0.0196211870887491	0.0603690251314651
HS_H3K27ac_110887	219.114449847901	-1.39504471126338	0.414451972925482	-3.36599848087635	0.000762671283873066	0.00545453810466602
HS_H3K27ac_11089	80.2423208722895	1.2307295941753	0.585709366884736	2.10126329500463	0.0356178599181918	0.0935040960954446
HS_H3K27ac_110892	9.50966339125049	2.33404173068226	0.864624017317829	2.69948750431748	0.00694463636733285	0.0278480777718055
HS_H3K27ac_110895	31.2651093253527	-1.71091459623615	0.528378742824852	-3.23804585152149	0.00120351465357113	0.00762441716600267
HS_H3K27ac_110896:110897	45.0016928586235	-1.66003611682811	0.406866077590982	-4.08005535053951	4.50249783512309e-05	0.000651609968871143
HS_H3K27ac_110899	48.1625935321545	-1.66210764684479	0.625012590235064	-2.6593186646363	0.00782988664576516	0.0305189615464102
HS_H3K27ac_110913	162.61396410519	-1.96476804353761	0.578495446553679	-3.39634141503186	0.00068293117943643	0.00502644680797265
HS_H3K27ac_110915	36.2024352688361	-1.06226835197351	0.422982159645409	-2.51137861905103	0.0120260635548274	0.0420078947797218
HS_H3K27ac_110916	23.2975251406762	1.86388022263014	0.534158288724137	3.48937807757718	0.000484145858084691	0.00387371023825563
HS_H3K27ac_110942	20.6992601914969	1.24098844877193	0.483156079280886	2.56850426185048	0.0102138456194862	0.0371692217566702
HS_H3K27ac_110943	32.978379466745	1.76764367813318	0.520474261141055	3.39621727740756	0.000683241001473256	0.00502768899618377
HS_H3K27ac_110949	30.8080375904354	1.54449759101976	0.425398428342332	3.6307082681012	0.000282644521979055	0.00258396101203986
HS_H3K27ac_110950	86.6048328384826	1.86291687554024	0.53555136752499	3.47850269554828	0.000504223366625302	0.00399845203634236
HS_H3K27ac_110952:110953:110954:110955:110956	50.9344301186626	-3.28574526483147	0.73200019725186	-4.48872182981248	7.16517865877964e-06	0.000158046282977847
HS_H3K27ac_110960	124.924338952314	-1.23830526467218	0.445843442598225	-2.77744415720405	0.0054788253712416	0.0233854995932123
HS_H3K27ac_110962	58.103960261621	-1.20750210757067	0.513987304852682	-2.34928391454485	0.018809558273303	0.0586478094884939
HS_H3K27ac_110965:110966	159.468547007915	-1.28733066190972	0.565810905050765	-2.27519591866866	0.0228941796011241	0.0676052548986884
HS_H3K27ac_110970	14.8918103599242	2.03084806022253	0.626481172228703	3.24167453109214	0.00118829647100462	0.00755544683538474
HS_H3K27ac_110995	58.2283727064533	1.39771508468198	0.408975721861839	3.41759916290132	0.000631760750825429	0.00473250958597299
HS_H3K27ac_111003	72.6364699786805	-0.977889192264002	0.434473788070078	-2.25074381726861	0.0244017678010595	0.0707845876683567
HS_H3K27ac_111008	29.6265084692863	1.71996597427378	0.457974220517516	3.75559561481474	0.000172929723699123	0.00180605918583512
HS_H3K27ac_111041	44.7117771153638	2.8267794000488	0.527587521567054	5.35793453122741	8.41787300470184e-08	5.20928963980203e-06
HS_H3K27ac_111052	243.830190518529	-1.25795795446163	0.452495689871801	-2.78004405924402	0.00543515236621491	0.0232325226158689
HS_H3K27ac_111053	185.605868334786	-1.17769140915334	0.468529100428319	-2.51359287625192	0.0119508305752272	0.0418195618454381
HS_H3K27ac_111054	20.4705231110198	-0.887558534405204	0.403946827178477	-2.19721625394287	0.0280050053058291	0.0785087230929042
HS_H3K27ac_111055	57.3273377147728	-2.16326152018204	0.338754008684227	-6.38593629809574	1.70351909079644e-10	5.67494747583543e-08
HS_H3K27ac_111067	25.901062119568	1.31342051201769	0.460353299905517	2.85307070088834	0.00432989871000389	0.0196560417114224
HS_H3K27ac_111068	35.9775443356823	1.82309206476906	0.518701562922708	3.51472252078161	0.000440213693354905	0.00360971177815404
HS_H3K27ac_111077	25.3256739589489	1.23955999169738	0.36739607853056	3.37390642996283	0.00074109554241508	0.00533340412061084
HS_H3K27ac_111083:111084	68.4824770792099	-1.71212490702269	0.402837719220406	-4.25016036317575	2.13617521399365e-05	0.000368557432249775
HS_H3K27ac_111085:111086	47.0241318389706	-2.47141535142651	0.515481755430785	-4.79437986968357	1.63178811723275e-06	5.22110865911363e-05
HS_H3K27ac_111087:111088:111089:111090:111091	141.873825320882	-1.72716950241764	0.504642413986549	-3.42256111366746	0.000620341509286043	0.0046640103561487
HS_H3K27ac_111093:111094:111095:111096	84.2263850854421	-1.39204669187547	0.504549706592232	-2.75898821005658	0.00579806267520442	0.0243831930223763
HS_H3K27ac_111097:111098	56.1627120966582	-1.02435609160802	0.378139207320439	-2.70893912024301	0.00674987241417208	0.0272448422832254
HS_H3K27ac_111099	45.8642381989072	-2.01034044791004	0.530535013265258	-3.78927007199223	0.00015109058322265	0.00163052492854113
HS_H3K27ac_111101	14.4446939737518	1.60632424097616	0.50874546459331	3.15742223325815	0.00159170686090058	0.00935626501596324
HS_H3K27ac_111107	31.775066545311	-1.58811120669607	0.372182591021447	-4.26702173881248	1.98099862348714e-05	0.000349222037261123
HS_H3K27ac_111116	36.5273032181794	-2.08898109108762	0.491429816558832	-4.25082284529542	2.12986586011496e-05	0.000367824944688943
HS_H3K27ac_111117:111118	42.1946438884194	-1.95040341977622	0.539003937111411	-3.61853278888587	0.000296277966615691	0.00268067663813954
HS_H3K27ac_111120	41.4594177810405	-1.9294199939909	0.519501553873233	-3.71398310477761	0.000204022420955483	0.002033997414315
HS_H3K27ac_111121	53.6563772978082	-1.69739999831149	0.507636222124597	-3.34373302048345	0.000826592431695576	0.00578630935345421
HS_H3K27ac_111122:111123	107.556695199145	-1.02808761357551	0.454628012315095	-2.2613820216229	0.0237356110736404	0.0694114247862756
HS_H3K27ac_111125	76.2631643938495	-1.3151623355477	0.436020097394248	-3.01628833947655	0.00255889799477588	0.0133879229449268
HS_H3K27ac_111132	37.944422362448	-0.980428441931595	0.466164120526212	-2.10318297518238	0.0354497779116326	0.0932001278699029
HS_H3K27ac_111135	30.5744644640804	2.48479012312208	0.83173501085837	2.9874780917996	0.00281289454681314	0.0143647028826869
HS_H3K27ac_111148	22.5831548175636	-0.967579235028093	0.340236870151867	-2.84384004178092	0.00445734189216954	0.0200652117925594
HS_H3K27ac_111149	22.1765810095463	2.72154630134058	0.730777810863715	3.72417752822018	0.000195953004747861	0.00197818771641761
HS_H3K27ac_111159	21.079854412598	1.30822526842365	0.539455570809489	2.42508436136931	0.0153048298047077	0.0502478270598515
HS_H3K27ac_111172	17.8872308013549	1.38089989139346	0.449430880840787	3.07255231062471	0.00212236631021734	0.0116453131253314
HS_H3K27ac_111181	66.8183015768411	-2.6205827556575	0.409454595116506	-6.40017913319997	1.55194765119111e-10	5.28370419568956e-08
HS_H3K27ac_111196:111197	67.6778601129041	-0.794857908904406	0.375703937078101	-2.11564966576108	0.0343746144435084	0.0910361032247886
HS_H3K27ac_111198	43.5753527017365	-1.38089079282455	0.395041581493497	-3.49555808176938	0.000473071481199176	0.00380818268910222
HS_H3K27ac_111209	85.7118397467247	-2.51226002870956	0.423270320824626	-5.93535597727503	2.93208615417642e-09	4.42856826125501e-07
HS_H3K27ac_111210	224.541033761696	-1.36139096382714	0.401458588128524	-3.39111182095649	0.000696096937759076	0.00509973191292238
HS_H3K27ac_111214	47.1045788749219	1.92130442270214	0.557694101833598	3.44508650241277	0.000570876668057002	0.00439690986017542
HS_H3K27ac_111215	138.869071953767	-1.46325418775031	0.598945569848323	-2.44305035617989	0.0145637050307791	0.0484115560618018
HS_H3K27ac_11122	45.2563844710574	1.05559219097965	0.430591971209171	2.45149064906013	0.014226588287934	0.0475709886982559
HS_H3K27ac_111228	308.214801698267	-1.29319434672185	0.598895812496963	-2.15929769375104	0.030827078955863	0.0842661985722191
HS_H3K27ac_111229	37.9284255152666	2.65718997899037	0.497714384371266	5.33878477783406	9.35716414463432e-08	5.62455507479748e-06
HS_H3K27ac_111237	251.835656743121	-1.74846045731274	0.541653711481695	-3.22800420314637	0.00124657142486944	0.00782994773891461
HS_H3K27ac_111242	10.5187560452355	1.90849417277927	0.648436472067478	2.94322459483845	0.00324812680051785	0.015934417809587
HS_H3K27ac_111256	19.842735890508	2.74051991621952	0.501609991594106	5.46344762294349	4.66975097177328e-08	3.34916043035933e-06
HS_H3K27ac_111272	40.8890348428012	3.67711728963996	0.556292722970403	6.61004025004224	3.84215544857466e-11	2.10697893791452e-08
HS_H3K27ac_111277	17.7514333558938	1.01160057552764	0.466631660050412	2.16787814058383	0.0301679594438781	0.0830311878910534
HS_H3K27ac_111278	22.8672500627841	-0.841772375670455	0.393200832238389	-2.14082043234361	0.0322885215945951	0.0870725035738647
HS_H3K27ac_111281	46.3053957168042	-1.99022310327066	0.50090327765686	-3.97326827762154	7.08931241636936e-05	0.000916238365052523
HS_H3K27ac_111282	29.3159175284172	1.13989727209079	0.348069152687146	3.27491610012151	0.0010569335855594	0.00693181189646085
HS_H3K27ac_111285	23.8621531751998	2.29983518920775	0.865963136322568	2.65581188475796	0.00791177351416405	0.030740698377194
HS_H3K27ac_111301	15.3230937062378	1.55039307701325	0.486979661214259	3.18369164155115	0.00145409823327582	0.00874790405487203
HS_H3K27ac_111317	15.4565191371688	1.61980526354225	0.556495315506584	2.91072578403958	0.00360590330919584	0.0171582463564658
HS_H3K27ac_111323	89.8628022695058	-1.02811081444577	0.407789439205683	-2.5211805789978	0.0116961811901542	0.0411560097258685
HS_H3K27ac_111325	28.0767225608305	-1.1679612417113	0.369660835724368	-3.15954823675768	0.00158013941166927	0.00930837225734783
HS_H3K27ac_11132:11133:11134	74.4795911035481	-1.89823328056062	0.610161585113164	-3.11103374396892	0.00186433633773204	0.010531579834938
HS_H3K27ac_111337	27.7143217740257	2.20524995573338	0.874792441575969	2.52088364156479	0.0117060554234797	0.0411744963064866
HS_H3K27ac_111346:111347	18.9795915310814	3.44234803680693	0.700962717378398	4.91088605922055	9.06657626733676e-07	3.31084006285825e-05
HS_H3K27ac_11135	36.5955905748822	1.14012496486569	0.534231935670383	2.13413854309364	0.0328314416354368	0.0881147321332092
HS_H3K27ac_11136	49.7148639640136	-1.83134357273869	0.513695739087958	-3.56503555195951	0.000363806870810915	0.00314373234183153
HS_H3K27ac_111360:111361	22.3169783515003	-0.964061610631659	0.411234237177454	-2.34431261669405	0.0190621863769132	0.0591565064778923
HS_H3K27ac_111362	24.8587722391585	-1.17340998670297	0.418340754197271	-2.8049143549367	0.00503299510942145	0.0219896113474296
HS_H3K27ac_11137	30.8175933998834	-1.84136285635387	0.456098345865198	-4.03720573215605	5.40916301105715e-05	0.000747613864013695
HS_H3K27ac_111373:111374	60.1244373830698	-1.27243535793099	0.509100990268279	-2.49937710248897	0.0124411843309767	0.0429890260392861
HS_H3K27ac_111384	26.2734786514936	3.42241705329369	0.568034557971131	6.02501556510515	1.69093349969278e-09	2.9219862663698e-07
HS_H3K27ac_111389	27.704094334811	0.999231859433471	0.388831032831859	2.5698356742672	0.0101746765448218	0.0370607342571198
HS_H3K27ac_11138:11139:11140	55.2384248199799	-2.61459463104731	0.634065433222556	-4.12354071686098	3.73092471523082e-05	0.000566633197590126
HS_H3K27ac_111400	24.5833332853338	1.63772789019475	0.376245514377489	4.35281705060173	1.34399302038548e-05	0.000255229788021526
HS_H3K27ac_111405	38.0130625832903	-1.34647202034642	0.530149920624776	-2.53979481645421	0.0110917519059838	0.039611812111892
HS_H3K27ac_111408	29.9125582805958	1.33806007621831	0.385103083517649	3.47455040867517	0.000511710208587337	0.0040446143718741
HS_H3K27ac_11141	23.9778781667003	-1.22612398471961	0.314378720466167	-3.90014942137779	9.61333385813756e-05	0.00115129567055034
HS_H3K27ac_111411	27.1340240075501	-1.02635099683505	0.304827409051811	-3.36699052105449	0.000759933003650914	0.00543931966167406
HS_H3K27ac_111414:111415:111416	45.5292247207576	-0.732677331374319	0.30729081370912	-2.38431251012882	0.0171110646742126	0.0545793199384617
HS_H3K27ac_111421	28.0766884017647	-0.986648910873855	0.354622484302271	-2.78225142101498	0.00539832018505655	0.0231123028226829
HS_H3K27ac_11142:11143	80.4499732466574	-1.09038949483717	0.392624539462438	-2.77718121320199	0.0054832598801583	0.0233960735489876
HS_H3K27ac_111431	65.2513503703253	-1.1698889355811	0.558360631923018	-2.09522102507827	0.036151349092284	0.0944940117617118
HS_H3K27ac_111438:111439	93.2929177747744	-0.948745008574663	0.412815291502698	-2.29823126251238	0.0215486302789565	0.0646712912598639
HS_H3K27ac_11145	22.9092824574174	-1.05852226980757	0.497826326854269	-2.12628825095751	0.0334792657284627	0.0893440463345851
HS_H3K27ac_111450:111451	270.950045619115	-1.38889976349019	0.42277586508877	-3.28519170127785	0.00101913006143888	0.00674764754641897
HS_H3K27ac_111452	38.0143970662816	1.09939121318336	0.393544363156496	2.79356361342718	0.00521307746007472	0.022548252161675
HS_H3K27ac_111471	27.9841285237647	1.29530708554202	0.467942598937396	2.76808969408514	0.00563859351588865	0.0238929702655553
HS_H3K27ac_111472	23.9309005063435	0.814943993068012	0.386181102366131	2.1102637805808	0.0348356415003048	0.0920198933806407
HS_H3K27ac_111473	17.5045152116166	2.51149447839656	0.541068909274039	4.64172757914749	3.45508195775793e-06	9.17707871715957e-05
HS_H3K27ac_111474	184.174863251182	-1.17931114423816	0.465211623170648	-2.53499931106744	0.0112447547193585	0.0399857861793016
HS_H3K27ac_111475	100.387170748896	-1.10008488463013	0.440386979926889	-2.49799593260628	0.0124897626862882	0.0431225872677976
HS_H3K27ac_111476	23.1369888686554	-0.835703635272161	0.308576256446416	-2.70825644492605	0.00676377364194502	0.0272855037875883
HS_H3K27ac_111482:111483	110.130796717445	-1.41590156612278	0.425531692144608	-3.32737042213442	0.000876697510782516	0.00604095936049542
HS_H3K27ac_111485	210.405217078483	-1.42457957441319	0.537335997076514	-2.65118953906663	0.0080208815550372	0.0310698025461096
HS_H3K27ac_111499	34.998118905124	-1.41881532595263	0.43898976689047	-3.23200090973107	0.00122926664743885	0.00773525206165943
HS_H3K27ac_111511:111512	28.2505706323812	1.22086202292024	0.403712294613195	3.02408928142744	0.00249382830908231	0.0131284167888405
HS_H3K27ac_111513:111514	22.8796488799204	1.0362446844582	0.370283244686378	2.79851896981155	0.00513375537904741	0.0223026895548589
HS_H3K27ac_111515	24.6192731739505	-1.0717071205515	0.335634774251611	-3.19307533893401	0.00140766215172888	0.00853840865762887
HS_H3K27ac_111516	23.3663958655447	-0.971222362988031	0.413556412234537	-2.34846404083134	0.0188510193307879	0.0587312808361099
HS_H3K27ac_11152	27.4946551041038	-1.4044372512084	0.409228936864669	-3.43191090534451	0.000599344420530315	0.00454814094782634
HS_H3K27ac_111524	22.0218393348245	2.24959680002641	0.553757446491715	4.06242266226584	4.85660401580255e-05	0.000690796688520677
HS_H3K27ac_111525	13.2753273703159	2.16716213116549	0.62013804285856	3.49464471035488	0.000474693197052427	0.00381778858504823
HS_H3K27ac_111527	675.18170430184	-1.20897992984341	0.467290831603964	-2.58721089325381	0.00967563526711343	0.0356842233933014
HS_H3K27ac_111533	30.3249087831627	1.04492091980208	0.480261545515027	2.17573305537406	0.0295752269875288	0.0818485222026759
HS_H3K27ac_111534:111535	44.9295597765373	-0.655210741959958	0.298980710240037	-2.19148165590323	0.0284169557846727	0.0794013003797647
HS_H3K27ac_111538	99.5557290402546	-1.86371809880147	0.414994940900391	-4.49094173234464	7.09089494602411e-06	0.000156947349694809
HS_H3K27ac_111539	58.4075005507148	-1.01204821413585	0.46740054239862	-2.16526966131059	0.0303670403164666	0.0834438137589001
HS_H3K27ac_111556:111557	55.1914152393391	-1.55169361346389	0.442965997941145	-3.50296325378467	0.000460112932708308	0.00373167815389935
HS_H3K27ac_111559	23.1429148013242	-1.12441181869973	0.390485898138387	-2.8795196550254	0.00398281471100823	0.0184853424966001
HS_H3K27ac_111561	29.0966026443405	-0.888742650145732	0.38827131044795	-2.28897326748244	0.0220809056513895	0.0658253643843588
HS_H3K27ac_111565	19.9617460368106	-1.16331966605201	0.409924955156586	-2.83788447475134	0.00454136161842686	0.0203362857900534
HS_H3K27ac_111566	21.7686641999735	-0.941386530252418	0.392427154596225	-2.39888223642685	0.0164452026303325	0.0529720990202606
HS_H3K27ac_11157	24.2893976056222	1.10258285767219	0.467699529270174	2.35745984049359	0.018400445459655	0.0576905513597855
HS_H3K27ac_111574	49.3919051468313	-2.29185675838082	0.471816150512604	-4.85752078620207	1.18864662577468e-06	4.07386278362863e-05
HS_H3K27ac_11158	40.7512874301181	-1.50835399486576	0.43376233583136	-3.47737429063502	0.000506350428207655	0.00400818587907214
HS_H3K27ac_11159	45.7223933429224	-1.94487318971033	0.499407689406738	-3.89435972045346	9.84584495922137e-05	0.00117172519165191
HS_H3K27ac_111594	10.6987711664388	-2.53669022493081	0.422480175879054	-6.00428225928643	1.92180125363534e-09	3.20105634045943e-07
HS_H3K27ac_111597	34.4229364516861	2.14413849830108	0.471461149802645	4.54785828948711	5.41946061831242e-06	0.000127931572013077
HS_H3K27ac_111603	31.9358827400689	2.01768864407219	0.505871700630462	3.9885382826467	6.64816753782408e-05	0.00087174271246437
HS_H3K27ac_111607	35.8849333536796	1.36435531517199	0.412882819535283	3.30446134016336	0.000951590991325904	0.00643022955181267
HS_H3K27ac_111608	28.276402230886	-1.35690032189401	0.416812934566434	-3.25541798098337	0.00113225594777162	0.00728506557009373
HS_H3K27ac_11162	31.6285848506238	1.46843715976248	0.518277430655966	2.83330330997421	0.00460696498443862	0.0205731980544118
HS_H3K27ac_111621:111622	91.5516803261125	-1.76637357316494	0.453668285688054	-3.89353549474143	9.8793739232665e-05	0.00117461735655382
HS_H3K27ac_111623:111624	52.8248285814351	-1.57424407799117	0.355557339484574	-4.42753925505584	9.53142299632056e-06	0.000196499463680651
HS_H3K27ac_111654	223.219589780803	-1.17220745211465	0.407647083983721	-2.87554479884728	0.00403330905986947	0.0186565405449062
HS_H3K27ac_111660	34.7491159638548	-1.44090174665157	0.69748819941083	-2.06584390656173	0.0388432207925516	0.0996306112938405
HS_H3K27ac_111662	198.288388137552	-1.36414340989068	0.48551363039289	-2.80969127228576	0.00495890431021007	0.0217497976283688
HS_H3K27ac_111665:111666	49.0433228620938	-1.89157391861482	0.432517528150103	-4.37340407151859	1.22324009204538e-05	0.00023748580109454
HS_H3K27ac_111670:111671	16.0784173716098	1.49911578463916	0.449053455478954	3.33839048858943	0.00084265238605757	0.00587335633574933
HS_H3K27ac_111673	53.287795300028	-1.05578884927314	0.440015076430306	-2.39943789617028	0.0164202649398915	0.0529300365149605
HS_H3K27ac_111674	17.9788153895888	1.52409449197348	0.472473553220032	3.22577736168803	0.00125631042060807	0.00787788614854002
HS_H3K27ac_111690	25.4803151338941	-0.980293544012993	0.341142399958777	-2.87356114083576	0.00405872509679247	0.018744673448259
HS_H3K27ac_111698	28.0705161962741	1.43785964159015	0.462265406832227	3.11046342715409	0.00186794025868217	0.0105469238904999
HS_H3K27ac_111699	31.7338220194569	1.38198367321552	0.470691309790345	2.93607220798506	0.00332396938830687	0.0161817657533732
HS_H3K27ac_111704	25.222984588973	1.40112643536013	0.53390686434198	2.62428998189968	0.00868298237175273	0.0329115842370804
HS_H3K27ac_111713	25.8364458572168	2.30686737824727	0.785769789277865	2.93580563891025	0.00332682696338778	0.0161934653980551
HS_H3K27ac_111717	39.4258758546131	1.51676138023469	0.525549111818656	2.88605069654852	0.00390109312620848	0.0182103803671688
HS_H3K27ac_111718:111719	15.1083830117571	0.952998211999157	0.424067050115084	2.24728191388727	0.0246220159952888	0.0712553186776057
HS_H3K27ac_111737	72.8113695682809	-1.58554167699091	0.434427144174636	-3.64972976079398	0.000262516340248948	0.00245022124853987
HS_H3K27ac_111790:111791	37.6841540821131	-1.08076613080413	0.437978287729799	-2.46762490534892	0.0136012759942352	0.0460374632858585
HS_H3K27ac_111793	24.1919514597375	-0.998871833211446	0.380840139896614	-2.62281132835054	0.00872075509941728	0.0330095906890442
HS_H3K27ac_111794	29.9545743694748	2.20237822336511	0.537256546735098	4.09930458130093	4.14393394214827e-05	0.000613161167986198
HS_H3K27ac_111798	25.5065487884838	1.90249409322665	0.515607814985115	3.68980848996941	0.000224422935183348	0.0021785281929767
HS_H3K27ac_11180	23.1269390136694	-1.48712273657355	0.636939576381751	-2.33479405538186	0.0195541819028795	0.0602427669773673
HS_H3K27ac_111800	123.785888105729	-2.38065311572156	0.52204668526598	-4.56023030681371	5.10975488019088e-06	0.00012223974007007
HS_H3K27ac_111801	111.025042134743	-2.26956627815545	0.500942422529107	-4.53059309031385	5.88183301479814e-06	0.000136318555144655
HS_H3K27ac_11182:11183	60.4957707033302	-1.09927635444569	0.456917331484326	-2.40585392301626	0.0161347148431477	0.052282393051076
HS_H3K27ac_111832	284.738054834453	1.37887628929526	0.565649817139504	2.43768537974298	0.0147816329119765	0.0489858037511531
HS_H3K27ac_11184	236.982353126691	-1.24438016377042	0.528205493361053	-2.35586372995145	0.0184796954097767	0.0578626794519933
HS_H3K27ac_111849	13.1485197865761	2.67705200013429	0.639798587447043	4.1842105510367	2.86158796752252e-05	0.000462590943774786
HS_H3K27ac_11185:11186	95.5399866505952	-1.5664491722603	0.540263153096874	-2.89941885409205	0.00373855101339127	0.0176387360519301
HS_H3K27ac_111868:111869	31.8100639329488	-0.862112625417712	0.365847678051792	-2.35647969671046	0.0184490761520834	0.0578023485489157
HS_H3K27ac_111871	41.577622162235	1.98668047727168	0.432748512806183	4.59084299190061	4.41459342356243e-06	0.000109832433488647
HS_H3K27ac_111875	21.975849901911	3.8241041531645	0.971943069004105	3.93449397924391	8.33721585508786e-05	0.00103510992391016
HS_H3K27ac_111876	29.0970268433322	1.92759601015068	0.409004091115308	4.71290153820796	2.44214216561452e-06	7.12358080960143e-05
HS_H3K27ac_111880	48.040920210127	-1.36240048058975	0.452646844385605	-3.00985303993226	0.00261374122550473	0.013597023640268
HS_H3K27ac_111883	17.909510419816	1.27714822512392	0.43765257421625	2.91817825454597	0.00352083015099029	0.0168773521694525
HS_H3K27ac_111896:111897	17.5191350330664	1.3929735372808	0.443888052860268	3.13811901064905	0.0017003582336579	0.00983437761459289
HS_H3K27ac_111901	14.084977671214	1.27903924305483	0.516114078357291	2.47821033505965	0.0132043278987393	0.0449971476943959
HS_H3K27ac_111903	24.9635399726393	-0.970720897413907	0.408543524546402	-2.37605258458491	0.0174989688279214	0.0555383085986339
HS_H3K27ac_111904:111905:111906	95.8914422983166	-1.10141877541379	0.35440390860719	-3.10780651303305	0.00188481422009319	0.0106085903797918
HS_H3K27ac_11191	114.264382621907	2.09691711929982	0.699348954694114	2.99838457643364	0.00271414943382661	0.0139782702400221
HS_H3K27ac_111911	26.9312462049638	1.56475088181757	0.439676419139129	3.55886923588328	0.000372454901282624	0.00320061594894386
HS_H3K27ac_111912	35.7919246423318	-1.93606441062352	0.51866294091607	-3.73279881381928	0.000189363843422424	0.00193406137501212
HS_H3K27ac_111946	40.9596591406981	-2.3343889368653	0.571088312119593	-4.08761462513779	4.35831350248917e-05	0.000635646828135133
HS_H3K27ac_111947	31.1388172372908	-1.38761180405985	0.37949302543436	-3.65648829111318	0.000255694084976429	0.00240163785480496
HS_H3K27ac_111949	19.3101841551899	-0.907130409190321	0.346215516657886	-2.62013215914498	0.00878956966141466	0.0332136341122787
HS_H3K27ac_111950	28.9301928994158	3.06128241761777	0.545883392512375	5.60794202499642	2.04746582962133e-08	1.86277381369279e-06
HS_H3K27ac_111953	17.3885047598439	1.3137271907441	0.532322289134579	2.46791693220265	0.0135901852847502	0.0460083725401197
HS_H3K27ac_111990:111991	144.82652505356	-1.32522904719073	0.404879056887249	-3.27314793059247	0.001063567978836	0.00696507084431547
HS_H3K27ac_111993	43.1340845091686	-1.10916039360649	0.517746778466677	-2.14228352495268	0.032170673763129	0.0868203866055976
HS_H3K27ac_112033	32.7209433819748	-1.48947223613706	0.512390051697965	-2.90691091913519	0.00365017128854203	0.0173197025838052
HS_H3K27ac_112055	11.6123293847936	1.01520305012123	0.487530222242286	2.08233870190044	0.0373115431910875	0.0968012307043861
HS_H3K27ac_112108	26.8250017736583	1.88953907995205	0.516143741070765	3.6608776385278	0.000251352784665175	0.00237274099824951
HS_H3K27ac_112125:112126	39.8948501327938	-0.943585451494994	0.37115769588366	-2.54227640154002	0.0110133042305976	0.0393868996989716
HS_H3K27ac_112129	21.7998005096384	-0.91417312269887	0.369960426761146	-2.47100245478168	0.0134734893858563	0.0456696965727319
HS_H3K27ac_112130	27.6426511825873	0.988471444429969	0.337695637141858	2.92710753623013	0.00342130561689909	0.0165157690566587
HS_H3K27ac_112134:112135	34.9598894972309	-1.3610169868116	0.439532908205487	-3.09650759113424	0.00195814848221521	0.0109230364082255
HS_H3K27ac_112136	57.4487288938558	-1.30649489279905	0.417217607193605	-3.13144716395631	0.00173947082649446	0.00999088585407588
HS_H3K27ac_112140	25.3952158596299	1.33452037596682	0.469080845252552	2.84496881395428	0.00444157714117786	0.0200202348504407
HS_H3K27ac_112141	30.8843335346436	-1.70622477273511	0.389815882303318	-4.37700168257251	1.20323045884533e-05	0.000235238071932846
HS_H3K27ac_112142	25.8012363029216	1.46963264499379	0.688569989315785	2.13432572984211	0.0328161264933197	0.0880954081077255
HS_H3K27ac_112196	25.9649925659444	-1.05792699850497	0.32959512642658	-3.20977743201137	0.00132837785995927	0.00818405863512469
HS_H3K27ac_112204	88.657408535466	1.89088298764003	0.518956476145182	3.64362538008109	0.000268824607484622	0.00249319197475794
HS_H3K27ac_112205:112206	8.49777255234974	-1.35838908809873	0.527452051208568	-2.57537928800582	0.0100130217634993	0.0366554545301358
HS_H3K27ac_112221	23.6057737682282	-0.912440167305943	0.387027588371431	-2.35755846539362	0.0183955583174738	0.0576866727304179
HS_H3K27ac_112222	26.7415794708663	1.21983152572668	0.362120985578965	3.36857452151355	0.000755579682505961	0.00541468391293224
HS_H3K27ac_112233:112234	10.43665955912	-0.96407948283505	0.462480118504872	-2.08458578922651	0.0371069155340075	0.0964119836875646
HS_H3K27ac_112249	58.1857624812869	3.04275655049894	0.567285608980179	5.36371186282862	8.15289224772986e-08	5.1073786321675e-06
HS_H3K27ac_11225	25.1997033946549	-1.11225274202477	0.352909631416158	-3.15166445744626	0.00162342712390926	0.00949582473858981
HS_H3K27ac_11228:11229:11230:11231:11232	63.4947765457261	-1.73274560115874	0.483109304399128	-3.58665334196752	0.000334949130462029	0.00295015116266841
HS_H3K27ac_11233	57.4431386282951	-1.71215954658831	0.499658456620614	-3.42665979911222	0.000611054102759055	0.00460779003445029
HS_H3K27ac_11239	27.5232134420668	-1.05716207249182	0.452543283894944	-2.33604631891352	0.0194888276032888	0.0600829666077868
HS_H3K27ac_112417:112418	31.495780256113	0.992303827955586	0.381362167351615	2.6019986063292	0.00926822288893058	0.0345751758111911
HS_H3K27ac_112423	24.0667449109281	2.35363635337417	0.494863517384128	4.7561322883845	1.97337181394959e-06	6.01203746224215e-05
HS_H3K27ac_112494:112495:112496:112497:112498:112499	13.5144324180371	1.44039989358155	0.496689902667895	2.89999834070445	0.00373164635483669	0.0176201529100747
HS_H3K27ac_112500:112501:112502:112503:112504	38.7149981997818	2.51808735924588	0.537842340018628	4.68183177835845	2.84322763337948e-06	7.95501169480469e-05
HS_H3K27ac_11269	18.5998811202346	0.935480964646529	0.431007768875631	2.17045035426372	0.0299727457032924	0.0826662426952845
HS_H3K27ac_11272	35.4596175548502	1.06144443616163	0.399845345545538	2.65463746917805	0.00793936827352609	0.0308210392191067
HS_H3K27ac_11275	35.8751465823203	1.34812366482633	0.519815048069654	2.59346794563301	0.0095013395648688	0.035227298605133
HS_H3K27ac_11278	33.6405972733267	1.12753498573392	0.421963039736998	2.67211788605158	0.00753741638616051	0.0296383019398446
HS_H3K27ac_112878:112879:112880	22.6146688066822	1.99449038274086	0.576151648120366	3.46174551309135	0.000536684368653349	0.00419060554669192
HS_H3K27ac_11299	30.7417237571587	2.43931540129803	0.453348736111486	5.38065997982216	7.42132528775339e-08	4.77496642386227e-06
HS_H3K27ac_112997:112998:112999	19.3656232562	0.992049617562843	0.451623554129934	2.19662949040392	0.0280469182855738	0.0786076743426071
HS_H3K27ac_11303	27.7843519471209	1.11072404825703	0.470532584446215	2.36056775869046	0.018246984558004	0.0572885395693384
HS_H3K27ac_11305	28.9501653120157	1.64802382565943	0.406931553095548	4.04987967416838	5.12439748505304e-05	0.000719130505333526
HS_H3K27ac_11306	45.6223006330973	2.76737937466456	0.531729584841414	5.20448636592209	1.94533905286035e-07	1.01081064925958e-05
HS_H3K27ac_113204	24.9180110585901	-1.18813182664182	0.451853642106041	-2.62946165732795	0.00855201752791754	0.0325878874601542
HS_H3K27ac_113205	18.4372509138448	1.00822740060477	0.482547163492244	2.08938623389291	0.0366729694072714	0.0955351892510552
HS_H3K27ac_113206	28.3756592013436	-1.02735522724227	0.417714196185809	-2.45946926540479	0.0139142610860756	0.0468226858578214
HS_H3K27ac_113209	26.1401080094731	-0.801434421500277	0.364285807493437	-2.20001549611486	0.0278057956090068	0.078103828564464
HS_H3K27ac_113222	26.0201391290026	3.67215336063341	0.877746724951753	4.18361385607592	2.86911291961381e-05	0.000463597144241315
HS_H3K27ac_113238	32.4247410222222	0.811825344307937	0.387997505778972	2.0923468120705	0.0364075029940551	0.0949685652559892
HS_H3K27ac_113256:113257	15.950181294629	1.37622994613314	0.45297492851585	3.03820335187709	0.00237993295345091	0.0126691622051609
HS_H3K27ac_113269:113270	21.0194570987944	-0.857942046314774	0.354619882952152	-2.41932866023345	0.0155491841287192	0.0508646196231058
HS_H3K27ac_113285	43.9149764473232	-2.27532912860816	0.567734271817067	-4.00773608633108	6.13035689351396e-05	0.000820565420463031
HS_H3K27ac_113295:113296:113297	22.3946263443445	1.94295584111576	0.458940814255035	4.23356515865694	2.3001549779644e-05	0.000391542617906118
HS_H3K27ac_113298	31.223946226209	2.00080860534352	0.521989056964173	3.833047031637	0.000126565743896713	0.0014213723822301
HS_H3K27ac_113386	42.4364972494102	-1.77062217419278	0.459264073674156	-3.8553465765951	0.000115565789663059	0.00132625324292973
HS_H3K27ac_113392	23.8465570734303	1.00812150054876	0.436890636757291	2.30749165976932	0.0210274266565115	0.0634925465830789
HS_H3K27ac_113400	13.2772431478493	3.01789223048697	0.680722747499133	4.43336474588844	9.27737166423192e-06	0.000192823272869707
HS_H3K27ac_113404	32.7580669012793	-0.825767446595072	0.368823624445169	-2.23892232455905	0.0251609706339114	0.0724269400182324
HS_H3K27ac_113406	92.7358491929695	1.32664802656066	0.511056127301934	2.59589496277944	0.00943449016003897	0.0350633303883421
HS_H3K27ac_113414	41.3919347988959	2.08674198280073	0.486893350517321	4.28582970086484	1.82058418173053e-05	0.000325449965685981
HS_H3K27ac_113422:113423	81.078301024358	-1.00404763455646	0.377352433749869	-2.6607689384137	0.00779624380436738	0.030421139617589
HS_H3K27ac_113424	27.1380784646999	1.60488713610184	0.384899378558533	4.16962776638462	3.05097537767369e-05	0.000486368592742301
HS_H3K27ac_113425	29.4715608856063	0.77902445199843	0.358947850234521	2.17029981232496	0.029984140836561	0.0826912727364965
HS_H3K27ac_113426	24.2376668542527	1.44667145936135	0.441197530602957	3.27896544974826	0.00104188390989009	0.00685916546119395
HS_H3K27ac_113431	17.7755329032928	1.78976473711209	0.482117470230916	3.71230010863299	0.000205384252835793	0.00204209810106885
HS_H3K27ac_113432:113433	20.7847993437547	3.43421733657905	0.687733732250704	4.99352754639517	5.92863252091e-07	2.37445063154873e-05
HS_H3K27ac_113434	20.2925383668191	1.77291881091135	0.499828120802862	3.54705695242507	0.00038956036773854	0.00328988622741597
HS_H3K27ac_113513	31.3155548822337	1.60983311458463	0.388409862817831	4.14467620081951	3.40294212061554e-05	0.000527382051692787
HS_H3K27ac_113532	32.6476643298568	-1.26512871204246	0.4412954333065	-2.86685203733747	0.00414576789268741	0.019030272484994
HS_H3K27ac_113535:113536	26.3498681815042	0.831377311384092	0.398993623117827	2.0836857112841	0.0371887647896595	0.0965936345201654
HS_H3K27ac_113557	29.73343477434	0.693050678804503	0.318513764706184	2.1758892569174	0.0295635423064377	0.0818288531242784
HS_H3K27ac_113576	22.4018823409613	-1.42594188046334	0.382280241426099	-3.7300956888168	0.000191407063593141	0.00194711894457121
HS_H3K27ac_113580	29.9249568951617	1.66024361453012	0.417771709039172	3.97404510312221	7.06621729952779e-05	0.000914912152712198
HS_H3K27ac_113590	19.1208590803563	1.40748305639576	0.400255715713073	3.51645960605027	0.000437343200712027	0.00359244589153347
HS_H3K27ac_113596	111.360157054315	1.45295457430039	0.580743387350957	2.50188741868934	0.0123533200663934	0.0427716458248268
HS_H3K27ac_113599:113600	17.2976232417117	1.09130835236338	0.450152039233119	2.42431058231466	0.0153374821350902	0.0503411188494743
HS_H3K27ac_113610	40.3157635760925	-1.74724115859093	0.434613072693831	-4.02022228130676	5.81432552819068e-05	0.000787131156294557
HS_H3K27ac_113611	28.7550283423121	1.1996894195094	0.330479811769619	3.63014434402339	0.000283262767792327	0.00258762208046066
HS_H3K27ac_113612	89.5045114729699	-1.30381290963766	0.403058219227509	-3.23480045174743	0.0012172777276653	0.00768117497257978
HS_H3K27ac_113614	34.1248054819928	1.74912410171084	0.42769785235005	4.08962563664984	4.32069984149752e-05	0.000631194040369586
HS_H3K27ac_113615	28.1208379295905	3.17317472844401	0.607646912266396	5.22207002847876	1.76934029385865e-07	9.34342737401355e-06
HS_H3K27ac_113616	29.2089925618008	2.90523611544178	0.554557447160274	5.2388370768775	1.61591613004649e-07	8.72717128113743e-06
HS_H3K27ac_113618	30.2314660386619	1.05621884895689	0.395038794856756	2.67370917162676	0.00750174769036305	0.0295175843275186
HS_H3K27ac_113620	29.5194511366224	1.89960687783895	0.391182431184236	4.85606388837101	1.19742081791392e-06	4.0922401778084e-05
HS_H3K27ac_113624	32.7686599501134	1.13143565724564	0.46029935153899	2.45804312663647	0.013969639726551	0.0469629169152985
HS_H3K27ac_113626	26.3057439829066	1.12100182461453	0.352362724108158	3.18138596371628	0.00146572214158273	0.00879852909004989
HS_H3K27ac_113629	40.1424950864256	2.44005374535341	0.45226059480905	5.39523843854588	6.84326147558944e-08	4.48327161723654e-06
HS_H3K27ac_113630	32.9083882824751	2.62652054393062	0.469548533225396	5.59371472398962	2.22262042651775e-08	1.97569339409539e-06
HS_H3K27ac_113631	45.1888520137321	2.59720054047432	0.605616698722752	4.28852200732217	1.79865980293337e-05	0.000321853557608233
HS_H3K27ac_113649	21.6274978953524	1.7128904171019	0.746606953406762	2.2942331427346	0.0217771105357296	0.0651714262139806
HS_H3K27ac_113650	36.7522980532842	-1.23427181658343	0.398707186111572	-3.09568490254911	0.00196358903485455	0.0109499272401939
HS_H3K27ac_113682	30.4282554602461	2.29858479824959	0.513641702164573	4.47507433404056	7.63847332407222e-06	0.000165132347426846
HS_H3K27ac_113689	76.0854888189864	2.12853216601632	0.518716460577067	4.10345984326071	4.0701712599721e-05	0.000604386713050979
HS_H3K27ac_113698	15.3084695765863	2.16595921914449	0.549174518029131	3.94402716811707	8.01245748516389e-05	0.00100388065749971
HS_H3K27ac_113699	17.4336925370323	1.68569196645248	0.524078969079081	3.21648466339835	0.00129771469502153	0.00805731410974436
HS_H3K27ac_113702	108.797788141363	-1.07685005274346	0.367861740133798	-2.92732278260792	0.00341893844090159	0.0165092361757747
HS_H3K27ac_113706	155.591790994919	-0.830533423784061	0.373400789120686	-2.22424121207635	0.0261322196380421	0.0746081673206256
HS_H3K27ac_113707	29.6437185347195	1.96389330177882	0.461413265139306	4.25625670121535	2.07878019990525e-05	0.000361692986686542
HS_H3K27ac_113711	112.961846090161	-1.75236740677435	0.47402093956655	-3.69681433984062	0.000218321886514755	0.00213441679781087
HS_H3K27ac_113718	33.7575653171973	1.56871404112469	0.411984942938479	3.80769750936976	0.000140266700304415	0.00154267108544758
HS_H3K27ac_11371:11372	64.5304289694747	-1.34530889134467	0.484376038856144	-2.7774059479111	0.00547946956382407	0.0233854995932123
HS_H3K27ac_113720:113721	34.4819178390204	-1.71972425526975	0.472014665036675	-3.64337039218078	0.000269091178752816	0.00249386673863181
HS_H3K27ac_113727:113728:113729	20.341079207291	2.12414210159714	0.551605987803596	3.85083220371686	0.000117717134257479	0.00134385130936172
HS_H3K27ac_113731	43.406127950016	0.897324480240872	0.379601667407653	2.36385811044723	0.0180857378573689	0.0568940187031962
HS_H3K27ac_113732:113733	39.5286178727071	2.71782835218414	0.508546444977179	5.34430705204537	9.0763599067756e-08	5.5210444235162e-06
HS_H3K27ac_113735:113736	30.2614527118227	1.11626140747616	0.406415799209143	2.74659944236502	0.00602166279958139	0.0250545313985151
HS_H3K27ac_11373:11374:11375	46.6373765724672	-1.10641502657971	0.462481951486162	-2.39234206442934	0.0167412315197896	0.0537024115841341
HS_H3K27ac_113740	22.0682722574677	-1.10359549041313	0.36729690233807	-3.0046414314634	0.00265894106772992	0.0137838793425295
HS_H3K27ac_113754	24.5458197639167	1.53382299653029	0.446139569995934	3.43798913991034	0.000586051202174493	0.0044805772656389
HS_H3K27ac_113755	29.5969018475528	2.1400069239308	0.481714908861092	4.44247600513418	8.89295533010095e-06	0.000186574098140935
HS_H3K27ac_11376	22.8688006457834	-0.93605364796316	0.433277472511004	-2.16040229956656	0.0307415395932088	0.084122691447868
HS_H3K27ac_113760:113761:113762	93.4744363146051	-0.968960280624891	0.407473857460786	-2.37796919454677	0.0174082801758683	0.0552997189973109
HS_H3K27ac_113767	25.2086624785669	1.39316387480137	0.4789985273727	2.90849302281336	0.00363175280443969	0.017253609051613
HS_H3K27ac_113776	24.1072824827242	-0.851935966377998	0.363809046335217	-2.34171188143853	0.0191955269010017	0.0594222270514243
HS_H3K27ac_113778	20.404774249301	-1.36187063187323	0.351309450327919	-3.87655564233196	0.000105945590060533	0.00123923596740109
HS_H3K27ac_11377:11378	19.3565257078239	-1.08616758883961	0.411861627341945	-2.63721482345775	0.00835898765890168	0.0320968631309046
HS_H3K27ac_113780	49.3668495777431	-1.70598241217283	0.457601003044435	-3.7281002463344	0.000192928638715662	0.00195812680154321
HS_H3K27ac_113786	27.3960722735732	1.56845905625324	0.467939751954232	3.35183973941724	0.000802764743582917	0.00566624738317091
HS_H3K27ac_113788	24.6869297561184	2.15104494294161	0.453639396394925	4.74175073866154	2.11879213269233e-06	6.34125487571941e-05
HS_H3K27ac_11379	26.2118117627624	-0.9692054695641	0.340290636155308	-2.84816967200284	0.00439714746426684	0.0198727426605543
HS_H3K27ac_113799	35.6019937824249	3.46817721916577	0.595069217736287	5.82819126883949	5.60313381332438e-09	7.05737472706528e-07
HS_H3K27ac_11380	89.904853637864	-1.99835486650272	0.538304351315243	-3.71231416134781	0.000205372846517969	0.00204209810106885
HS_H3K27ac_113800	32.5772835796812	1.77749192634147	0.417833506306827	4.25406746829013	2.09922005272447e-05	0.000364474908813267
HS_H3K27ac_113807	24.0594736548735	-1.16185884782452	0.452564611219314	-2.56727728819582	0.0102500609837211	0.0372743750015037
HS_H3K27ac_113808	29.2784852926635	1.20918703297217	0.472719309227288	2.55793873736344	0.0105294640228903	0.0380552159561758
HS_H3K27ac_11381	22.7560438645259	1.59636021085513	0.537818260076098	2.96821497029359	0.00299534762729299	0.0150125374261612
HS_H3K27ac_113830	105.759369306363	-1.10994250775518	0.398809199552966	-2.78314168529547	0.00538352906241054	0.0230616384364408
HS_H3K27ac_113839	57.0276106275185	2.5877300294747	0.470477964053442	5.50021515817637	3.79328083037776e-08	2.8585939788333e-06
HS_H3K27ac_113845	99.48443859874	-1.43405763694802	0.410449849781973	-3.49386810035324	0.000476076166985163	0.00382459656799327
HS_H3K27ac_113846:113847:113848	8.18268378792109	-1.41684069556376	0.462486746953547	-3.06352712785102	0.00218744371310739	0.0119040352906432
HS_H3K27ac_11384:11385	32.6518427125774	-0.717935032421295	0.338164255526365	-2.12303642590434	0.0337507995873536	0.0899004073599776
HS_H3K27ac_113852	20.9959195061572	1.03934475630526	0.465035542330604	2.23497918265862	0.0254187154538426	0.0730135781364288
HS_H3K27ac_113865	23.2947843253761	1.0828291515266	0.386133377242822	2.80428788430184	0.00504278565262996	0.0220147084614813
HS_H3K27ac_113866:113867	26.6657248636022	0.954853084204276	0.355024223987552	2.68954347249769	0.00715498270840761	0.0284717809603937
HS_H3K27ac_113886	32.8628161657878	1.96610619017886	0.526525370804482	3.73411481990855	0.000188376545641195	0.00192839803830569
HS_H3K27ac_113887	45.7144166287771	-2.90776849009521	0.483869256787409	-6.00940946197115	1.86200311469263e-09	3.13071231241598e-07
HS_H3K27ac_11390	28.0801547986151	0.874707427744247	0.374367924316447	2.33649137901267	0.0194656463954347	0.0600166910963817
HS_H3K27ac_113900	190.071281401613	-1.0284497921289	0.394129398619499	-2.60942166641516	0.00906954081192332	0.0340370375069496
HS_H3K27ac_113908	118.739673503231	-1.25322815589015	0.429595252813308	-2.91722999191235	0.00353155262332243	0.016912829942003
HS_H3K27ac_113909	66.085212870028	1.44063320757693	0.519920366221449	2.77087281278634	0.0055906259531432	0.0237367766398039
HS_H3K27ac_113912	19.5108761765124	3.04416627342008	0.666979885487851	4.56410506471793	5.01629541751731e-06	0.000120489117356742
HS_H3K27ac_113913	15.2193888219809	2.35845111469883	0.633197906470905	3.72466663360201	0.000195573494307509	0.0019759743120731
HS_H3K27ac_113996:113997	32.396158252723	-1.24475563282525	0.300905193756319	-4.13670371483613	3.52330564925408e-05	0.000542732194760854
HS_H3K27ac_114006	17.4415555751569	-1.10531332903686	0.417529493233576	-2.64727006582628	0.00811445211211987	0.0313403018243052
HS_H3K27ac_114016	27.8343555598295	4.77348399658642	0.968291026007997	4.92980299142729	8.23125816180609e-07	3.06266385362816e-05
HS_H3K27ac_11402	31.2370514930878	-0.973872948649056	0.460192780613543	-2.11622821929249	0.0343254022726146	0.0909822251641394
HS_H3K27ac_114024	103.069327573922	-0.973802969484633	0.445346052887747	-2.18662086072218	0.02877021319385	0.0801370828549489
HS_H3K27ac_114025	37.8224811048923	-2.09224099038669	0.358154883174456	-5.841721245966	5.16642046683975e-09	6.64826922528892e-07
HS_H3K27ac_114026	73.3580152097095	-1.74060392041586	0.393461484600801	-4.42382288620154	9.69695267549892e-06	0.00019945059325918
HS_H3K27ac_114035	23.6386637202721	1.02371104919309	0.48381487501677	2.1159147890143	0.0343520553946543	0.0910257965018177
HS_H3K27ac_114038	21.0407449023182	3.32176217724406	0.589817734959018	5.63184519616871	1.78291685632569e-08	1.67394424907961e-06
HS_H3K27ac_114042:114043:114044	146.519313065105	-1.03457684255876	0.399574404251913	-2.58919698446578	0.00962000465983272	0.0355526247900194
HS_H3K27ac_114048	28.9624700426804	1.64772237053533	0.497952049039654	3.30899807263191	0.000936304816669252	0.00634980692354937
HS_H3K27ac_11405	28.7353717866343	0.844804032945443	0.398298221746562	2.12103390580286	0.0339189492323901	0.0902134715257832
HS_H3K27ac_114056	20.0331420922835	-1.08307364423604	0.358982532362631	-3.01706502850661	0.0025523505177102	0.0133634744717656
HS_H3K27ac_114057	22.0961696563761	3.25641919624748	0.575268531758515	5.66069412191392	1.50761939344412e-08	1.47634871646472e-06
HS_H3K27ac_114059	30.1049364124636	-1.35674964539975	0.405457314884578	-3.34622066390878	0.000819211739977761	0.00574705815223525
HS_H3K27ac_114086	31.2289971956882	2.35987066833093	0.515438896723053	4.57837133234223	4.68610271451575e-06	0.000114643878695205
HS_H3K27ac_114087	46.6433870486	1.19470800408724	0.499240765198343	2.39304978152694	0.0167089738354091	0.0536230640463812
HS_H3K27ac_114105	32.567762445841	2.03321368950243	0.472329405848508	4.30465193216142	1.67248480386151e-05	0.000305095807746384
HS_H3K27ac_114106:114107	28.1235918307517	2.9980739726474	0.53911397810023	5.56111340910179	2.68058923158849e-08	2.27548427334899e-06
HS_H3K27ac_11410:11411	31.1025476336158	-0.631830662860655	0.270804846673233	-2.33315862187302	0.0196398216541679	0.0604074072709305
HS_H3K27ac_114111	35.8733312546714	1.13672859364334	0.4228875698041	2.68801609413566	0.00718779322025233	0.0285660485378408
HS_H3K27ac_114112	44.3148250149413	1.9167619379081	0.464291614389029	4.12835786498192	3.65363175303976e-05	0.000557746054976883
HS_H3K27ac_11412	27.3626206330199	-0.854478106286617	0.299043966278641	-2.85736614893088	0.00427172758107406	0.0194688313038467
HS_H3K27ac_114120	10.7692167119503	-2.11651787015448	0.452326720253632	-4.67917939706876	2.88025350465249e-06	8.03967393683148e-05
HS_H3K27ac_114125	12.4517710601667	1.44688464233502	0.604826017544023	2.39223280805658	0.016746216284611	0.0537039027858712
HS_H3K27ac_114132	23.6275035659502	-0.989540845904377	0.364078345491349	-2.71793381330857	0.00656909773496886	0.0267422897171043
HS_H3K27ac_114133	679.616873195136	-1.25525710212642	0.503666007075495	-2.4922410575512	0.0126939852333876	0.0436711807397067
HS_H3K27ac_114135:114136	107.493731977507	-1.08222310809775	0.470049984683739	-2.30235750103449	0.0213150195749714	0.0641159386286798
HS_H3K27ac_114138	334.861064966814	-0.981622368912705	0.466991119192077	-2.10201506746203	0.0355519559405337	0.0933727308233793
HS_H3K27ac_114139	43.7148479274576	1.53666182302611	0.470700080802898	3.26463046363821	0.00109606972783057	0.00711776379094931
HS_H3K27ac_114141	21.6812345093342	2.86784450442854	0.854623262597087	3.35568270832406	0.000791693420275084	0.00560622542523205
HS_H3K27ac_114146	18.2429051288048	1.30412169094399	0.456996236074558	2.85368147043386	0.00432158379469408	0.0196307957642246
HS_H3K27ac_114156	234.646856119459	-1.52246603909436	0.46984024968414	-3.24039083522084	0.00119365967452962	0.00757456522020652
HS_H3K27ac_114157	26.4573930665801	-1.0870824704976	0.338720015356186	-3.20938362427287	0.00133019882743697	0.00819052292347396
HS_H3K27ac_114158	20.5051590644334	1.82021644793858	0.531585768580299	3.42412561720721	0.000616781035338323	0.0046421368253029
HS_H3K27ac_114162	73.7665392569792	-1.18199482186686	0.342871057434576	-3.44734498942768	0.000566125170322522	0.00436975567261721
HS_H3K27ac_114181	21.9209976983546	-0.961391092992609	0.369620039829583	-2.60102534872262	0.00929455858785942	0.034662538278327
HS_H3K27ac_114182	50.6911785149106	2.50179946031249	0.759744059919918	3.29295033985024	0.000991419840296945	0.00660915657516077
HS_H3K27ac_114183	26.2265001856259	1.40282508149326	0.399747532480131	3.50927765029541	0.000449325578278296	0.00366671479801508
HS_H3K27ac_114186	20.8349272350859	1.10872858102762	0.375608785187856	2.95181748870198	0.00315909594513066	0.0155985558892066
HS_H3K27ac_114187	24.9206223651243	-1.11648469971564	0.339560391076453	-3.28802984404697	0.00100891143767834	0.00669489327165002
HS_H3K27ac_11418:11419	27.1174283493229	0.957394520390513	0.360157835012304	2.65826375915938	0.00785443954693286	0.0305819548719584
HS_H3K27ac_114192	20.38111606375	-1.06807192556831	0.411359618072456	-2.59644330324174	0.00941944497496643	0.0350256745391903
HS_H3K27ac_114196	29.3977871993111	-0.730621568599066	0.317636387780665	-2.30018221055824	0.0214378992354833	0.0644026296694275
HS_H3K27ac_114203	19.4700959460622	1.86038746406576	0.497574999636999	3.738908637739	0.000184820875602594	0.00190295959684319
HS_H3K27ac_114205	57.4846606108181	-2.55966244550477	0.432216099342536	-5.92218209686866	3.17697548207113e-09	4.65208773630329e-07
HS_H3K27ac_114206	46.6781737446023	-0.955915810147064	0.38615917224766	-2.47544504661926	0.0133070238615055	0.0452346462135322
HS_H3K27ac_114210:114211	14.9182943744837	1.12068423562379	0.459616952403175	2.43830047991948	0.0147565022396409	0.048920714502604
HS_H3K27ac_114213	81.0509248855256	-1.09393807762308	0.510598605487377	-2.14246193755052	0.0321563283962337	0.0867882430289809
HS_H3K27ac_114218	155.29603371642	-1.48078242641195	0.407844968750497	-3.63074829866991	0.000282600683437555	0.00258396101203986
HS_H3K27ac_114219	15.5351195877755	-0.964058949032389	0.464672871283488	-2.07470461180471	0.0380139197058352	0.0981461804950381
HS_H3K27ac_114228:114229	21.0119004148745	1.24173356744856	0.380611590861556	3.26246913457828	0.00110446199324038	0.00716443089154745
HS_H3K27ac_114230	518.94360972928	-1.26849305565818	0.490779930552976	-2.58464736777017	0.00974786373084274	0.0358828749665507
HS_H3K27ac_114232	68.4702267366459	-1.55518660071982	0.501166673115893	-3.10313251886999	0.00191483876841941	0.0107368928583152
HS_H3K27ac_114236:114237	155.907708789527	-1.51727687356613	0.43401763254049	-3.49588763176478	0.000472487626058656	0.00380642215654529
HS_H3K27ac_11423:11424:11425:11426	59.9594949974223	-0.95987109634135	0.315121694119145	-3.04603305406968	0.00231882341869466	0.012440466700688
HS_H3K27ac_114240	75.9589182575161	-1.24755347139691	0.518574943040765	-2.40573419163225	0.0161400033550068	0.0522892685576672
HS_H3K27ac_114241	30.7164749683526	-0.971913257420425	0.347380986131687	-2.79783090100386	0.00514470391934943	0.0223310973216281
HS_H3K27ac_114249	29.8529525365455	1.36536927209541	0.423685371014072	3.22260187749098	0.00127031982219335	0.00793282236546633
HS_H3K27ac_114250	19.6244116183969	-1.01165409815582	0.382447812554687	-2.64520822173916	0.00816406620662778	0.0315114390834052
HS_H3K27ac_114251	55.2415423703768	-1.39940427361479	0.46656901332125	-2.99935107917518	0.00270555350267538	0.0139565057312394
HS_H3K27ac_114256	16.7098326072335	1.16654514189173	0.534082786028644	2.18420284721397	0.0289473458106008	0.0805172174341682
HS_H3K27ac_114264	44.5501572968274	2.33181404682533	0.535590421224256	4.35372619528045	1.33842857797444e-05	0.000254308564295837
HS_H3K27ac_114265	41.6915249548507	2.27021834565327	0.50196630040436	4.52265091067765	6.10699156317027e-06	0.000139637880861686
HS_H3K27ac_114268	34.2375696306339	1.66456935386162	0.483739011809423	3.44104840259896	0.000579464864881171	0.00444777088336862
HS_H3K27ac_114270	31.8112023062915	-0.991376011377569	0.408257266709096	-2.42831197927941	0.0151692882297511	0.0498961219251586
HS_H3K27ac_114271	28.0182130670444	1.47110100248914	0.398502021340623	3.69157726613312	0.000222867669348263	0.00216874640292624
HS_H3K27ac_114276	31.1689058663787	-1.64732501977883	0.420802969108626	-3.91471814770773	9.05098741985397e-05	0.00110074778458322
HS_H3K27ac_114282	26.375769419263	-0.816622366583743	0.378883835952391	-2.1553370428987	0.0311354690648752	0.0848664695027789
HS_H3K27ac_114285	24.8602055813374	1.07836428602149	0.430586757023626	2.50440653	0.0122657009571751	0.0425716563406532
HS_H3K27ac_11429:11430	40.9601488688133	2.33524795060205	0.470627187536597	4.9619911735772	6.97741670308905e-07	2.70043451011519e-05
HS_H3K27ac_114314	11.3192473747099	1.90623483828223	0.61572041752593	3.09594222316324	0.00196188584871574	0.0109421719726917
HS_H3K27ac_114315	22.4427286568977	1.43198775912486	0.468913400780711	3.05384268553786	0.00225930520996534	0.0122038087906068
HS_H3K27ac_11432	105.815224771169	1.77723246822418	0.52910008482505	3.35897218540766	0.000782329412540082	0.00556165375149406
HS_H3K27ac_114322	17.3419491731161	1.09328830198164	0.465636628225421	2.34794308632516	0.0188774055382272	0.0587699790884885
HS_H3K27ac_114323	50.8082944031336	-1.9888996438675	0.441596713211973	-4.50388235320219	6.67231534344767e-06	0.000149675695668466
HS_H3K27ac_114327	169.20325252691	-1.19359960766612	0.393476648621256	-3.03346999586505	0.00241758750765231	0.0128064952757121
HS_H3K27ac_114329	28.5541890142447	1.30606133874072	0.398318866980694	3.2789341580549	0.00104199944340877	0.00685916546119395
HS_H3K27ac_114330:114331	27.8445399896605	-1.25404167712113	0.385029747580173	-3.25699945264619	0.00112596650064896	0.00725376394643632
HS_H3K27ac_114332:114333	58.1428300261907	1.1914118580257	0.468187919597529	2.54473002859595	0.0109362254243242	0.0391701924487577
HS_H3K27ac_114334	79.3382747291831	1.32231055316776	0.433468034752139	3.05053763404694	0.00228432050347801	0.0123016474311034
HS_H3K27ac_114335	46.3860949808993	-1.26878954286774	0.369242596781613	-3.43619494047205	0.000589946318162137	0.00450195600746936
HS_H3K27ac_114339	84.2801745777228	-1.96265606000152	0.489029701787675	-4.01336780327847	5.98585321627551e-05	0.000804866518388918
HS_H3K27ac_114345	11.0595435733473	2.37490926055819	1.0194011707019	2.32971015613311	0.0198214754015428	0.0607825611397104
HS_H3K27ac_114353	35.1943855601467	-1.09588616959484	0.312291880853737	-3.50917278604531	0.000449502781952561	0.0036673212777979
HS_H3K27ac_114354	35.2453231303106	1.18351850903094	0.355562686011698	3.32857905396745	0.000872902278507927	0.0060229581334524
HS_H3K27ac_114357	118.594959717146	-1.49089524215962	0.499775605671233	-2.98312927890357	0.00285317450478991	0.0144977056626139
HS_H3K27ac_114358	122.437492254474	-1.74500678064212	0.446453745103831	-3.90859478675956	9.28345235949765e-05	0.00112210464345301
HS_H3K27ac_114359	87.2401006589122	-1.4926660754083	0.419238028123867	-3.56042623825928	0.000370253307558648	0.00318399979443378
HS_H3K27ac_114363:114364:114365	130.191282800333	-1.51933095922411	0.39071731316114	-3.888568302571	0.000100837293845628	0.00119373807343986
HS_H3K27ac_114366	99.106486569856	-1.0875002676371	0.421553108054248	-2.57974676703641	0.00988727893301374	0.0362771031978667
HS_H3K27ac_114367	185.24816653468	-0.996957254950722	0.470940640457864	-2.11694886638249	0.0342641877329614	0.090860509726336
HS_H3K27ac_114368	56.7073509195905	-1.36048345943205	0.396367821405969	-3.43237615658667	0.000598317071526774	0.00454445684493641
HS_H3K27ac_114375:114376	138.258643511603	-1.33514185647226	0.481349059510631	-2.77374979776556	0.00554142789721962	0.023587795246763
HS_H3K27ac_114381	97.3411584177134	-1.05106111903339	0.443197893089082	-2.37153906961857	0.0177141737645679	0.0560168314263682
HS_H3K27ac_114386	210.663332926224	-1.47794775172282	0.519732715146657	-2.84366888720057	0.00445973670734205	0.0200690966965291
HS_H3K27ac_114411:114412:114413	77.8993830587277	-0.987643071146069	0.353232679334099	-2.79601273870792	0.00517373611172926	0.0224243462673382
HS_H3K27ac_114425	21.8510198950541	1.43907828995489	0.695400054433525	2.06942504646072	0.0385062181844629	0.099060453371922
HS_H3K27ac_114426	20.1783746946053	-0.993195260183156	0.36553418852996	-2.71710633737821	0.00658554453891285	0.026769498812812
HS_H3K27ac_114431	42.9781514910552	2.65013039065938	0.622435694092681	4.25767740476782	2.06561728346242e-05	0.000360043658039207
HS_H3K27ac_114432	34.1541616440791	3.483269243605	0.577773533510866	6.02877951580573	1.65202481516723e-09	2.88658943807039e-07
HS_H3K27ac_114437	8.93049720783128	-1.20453827752666	0.532162747847609	-2.26347725841116	0.0236062849487402	0.06909684863912
HS_H3K27ac_11443:11444	109.953173506791	-1.07377078631005	0.429602660177945	-2.49945097142855	0.0124385909411826	0.0429890260392861
HS_H3K27ac_114440	222.460632984597	-1.02330682383155	0.487136583027858	-2.10065689887436	0.035671095419309	0.093588708686977
HS_H3K27ac_114444:114445	74.599979871653	-1.5145820467898	0.354152580882542	-4.27663704444986	1.89737771859674e-05	0.000336812892327593
HS_H3K27ac_114447	21.1163332563721	-0.70927024649743	0.325587331719047	-2.17843318028561	0.0293738018781112	0.0814491768141014
HS_H3K27ac_114455	104.826081897304	-2.39474302075092	0.418851005718085	-5.71741022000254	1.08159787820931e-08	1.16476001114111e-06
HS_H3K27ac_114456	128.627089095383	-1.2939441076377	0.401070620090282	-3.22622511553311	0.00125434656368278	0.0078716871940973
HS_H3K27ac_114457	50.2842757066431	-1.37505002711809	0.378371001974038	-3.63413163256215	0.000278918443400427	0.00256199140027908
HS_H3K27ac_114458:114459	50.9131131707456	-2.34153737465935	0.558777821277014	-4.19046226514157	2.78386711271353e-05	0.000453217610421047
HS_H3K27ac_114464	19.7964522111812	0.965969429692504	0.456289472028521	2.1170101194711	0.0342589889641242	0.0908534827487691
HS_H3K27ac_114468	147.318471230288	-0.925226386163346	0.382768799253031	-2.41719384643919	0.015640685186194	0.0511197710858137
HS_H3K27ac_114471:114472	84.2156989977067	-0.98794670173081	0.406739712910657	-2.42894084440636	0.0151430028623162	0.0498284031293586
HS_H3K27ac_11448	22.3841998757313	1.84222861393874	0.42468572730968	4.33786326093176	1.4387461562672e-05	0.000270405330697681
HS_H3K27ac_114481	133.034485685247	-1.17539088218189	0.445502213531564	-2.63835026287387	0.00833104832255771	0.0320207264888473
HS_H3K27ac_114484	120.837634996839	-0.99092513182609	0.449938429954653	-2.20235718012787	0.0276400880583657	0.0777916256486733
HS_H3K27ac_11449	29.6825412262832	-1.27064917568804	0.413174849286539	-3.07533040281172	0.00210269476198707	0.011548621693533
HS_H3K27ac_114491	21.0401259900472	-1.19591790613341	0.361454188764002	-3.30862926287526	0.000937538945975488	0.0063557580314371
HS_H3K27ac_114497	37.1777236088689	2.67505662617273	0.477197164142008	5.60576807069344	2.07333446873043e-08	1.87098752247838e-06
HS_H3K27ac_11450	28.8633306432453	-1.26155720437971	0.422038484523712	-2.98919944659415	0.0027970948261918	0.0143065640808734
HS_H3K27ac_114510	29.8880810759016	1.1795549450473	0.494987993481832	2.38299708392946	0.0171723303585389	0.0547404503335823
HS_H3K27ac_114515	32.3050715366781	0.92173165829394	0.367471956850875	2.50830475934247	0.0121311987785126	0.0422464883016887
HS_H3K27ac_114516:114517	17.5086982994075	1.22148605539569	0.523835944319903	2.33181030939285	0.0197106724477769	0.0605439122861511
HS_H3K27ac_114518	140.550218351744	-1.19866090649512	0.418921746789727	-2.8613002683214	0.00421907251673075	0.0192905130655295
HS_H3K27ac_114521	27.316193317364	-0.863285263306395	0.394904915857503	-2.18605853875443	0.0288113228336099	0.0802139812859505
HS_H3K27ac_114522	7.79711794182163	-1.65824802034419	0.488436999082191	-3.39500902564744	0.00068626338182827	0.0050447222613464
HS_H3K27ac_114524	91.4879948399671	-1.26554718889477	0.428547308881494	-2.95310963962845	0.00314590207775296	0.0155473169782035
HS_H3K27ac_114529:114530	34.3266613447086	1.28808563394471	0.463475207453992	2.77918993989032	0.00544946502624113	0.0232741649724856
HS_H3K27ac_114532	35.5962676705862	1.29666773172447	0.457628813488871	2.83344862365404	0.00460487094764375	0.0205664233716027
HS_H3K27ac_114533	38.5389009746879	1.69411273568703	0.52312431338249	3.2384515350338	0.00120180437760371	0.00761840957490382
HS_H3K27ac_11454	23.7814799233086	1.31357197950981	0.453957177684268	2.89360328260613	0.00380849013794748	0.017892424134725
HS_H3K27ac_114559	245.215213111262	-1.34404977064316	0.418317129779896	-3.21299242837689	0.00131359752498214	0.00811775030825042
HS_H3K27ac_11455:11456	27.6501718421466	-1.23329355723285	0.386242904482707	-3.19305168566033	0.00140777746334366	0.00853840865762887
HS_H3K27ac_114566	21.8553433038921	0.91848977810736	0.434738699744105	2.11273985648851	0.0346230399290111	0.0915600755448922
HS_H3K27ac_114568	64.0141932844384	-2.45087771194476	0.414172835096818	-5.91752404855775	3.26824086919013e-09	4.69743732993073e-07
HS_H3K27ac_114569	15.6937593289287	2.63283459803161	0.622505420777025	4.22941633945171	2.34298387426884e-05	0.00039712629671095
HS_H3K27ac_11457	27.4861826459818	-0.811980388275291	0.384128584059967	-2.11382443788284	0.0345302649036523	0.0913621802620758
HS_H3K27ac_114581	317.604879425883	-1.18126422195546	0.47031086123995	-2.51166689801957	0.0120162450973093	0.0419797173864148
HS_H3K27ac_114582	26.034351454332	4.10729857539012	0.971309511250375	4.22861974253991	2.35129363884485e-05	0.000398155265208982
HS_H3K27ac_114583	41.6528012105216	-1.10480346783715	0.425562449806978	-2.59610186081561	0.00942881084363778	0.0350531875804619
HS_H3K27ac_114584	24.542410224287	-1.2319709790203	0.30630390391986	-4.02205444741124	5.76927168490716e-05	0.000782220194783248
HS_H3K27ac_114587	15.2652286513245	2.04012639468336	0.889688129838223	2.29308037981166	0.0218433777384966	0.0653029606213799
HS_H3K27ac_114590	24.1333768284152	-1.17323341697625	0.449810915176801	-2.60828134087209	0.00909981286489182	0.034112212683103
HS_H3K27ac_114602	24.394531836823	-1.18279133179333	0.299935277587013	-3.94348854629211	8.03048284583276e-05	0.00100578552719504
HS_H3K27ac_114605:114606:114607:114608	91.1755814962234	-1.34944554794708	0.33606644239329	-4.01541295922624	5.93417968283567e-05	0.000800620116558204
HS_H3K27ac_114620	20.3158292067441	-0.857579054229415	0.410629236541706	-2.0884510354204	0.0367571678996332	0.0956985793428111
HS_H3K27ac_114622	187.601478711593	-1.33743763415422	0.463043250064146	-2.88836438922053	0.00387250971070073	0.018123216304937
HS_H3K27ac_114632	64.5675808685342	-1.02819495934456	0.39118850618935	-2.62838744767945	0.00857907402703744	0.0326491663524116
HS_H3K27ac_114634:114635	36.5191008691292	-1.07826950599247	0.369728747338784	-2.91637995085205	0.00354118970090584	0.0169524548724191
HS_H3K27ac_114638	49.078201109202	-2.19499539102422	0.530442800320805	-4.13804351703279	3.50279945318859e-05	0.000540273849021668
HS_H3K27ac_114646:114647	17.1342618404543	1.00335430723167	0.411486344485647	2.43836598875682	0.0147538280157014	0.0489164767661373
HS_H3K27ac_11465	20.9797792179236	-1.00928490941979	0.430343370298131	-2.34530140134512	0.0190117039426389	0.0590446083489552
HS_H3K27ac_114650	118.824024669629	-1.43908963715311	0.525175077817135	-2.74020930912147	0.006140006885757	0.0254400262051387
HS_H3K27ac_114651	110.773540172858	-1.31290287622188	0.402716598001084	-3.26011612816203	0.00111366605766855	0.00720941956508026
HS_H3K27ac_114652	36.850055635831	1.48716056281538	0.503868240011667	2.95148700537455	0.00316247852739127	0.015607858681044
HS_H3K27ac_114658:114659	33.7903210725124	0.877423338995888	0.415574740230729	2.11134906445165	0.0347423196938927	0.0918210117512274
HS_H3K27ac_114665	27.5065200662894	-1.53930823314317	0.459838040245114	-3.34750085556787	0.000815437360657124	0.00572734280209324
HS_H3K27ac_114668	42.2955085041848	-2.59054654231655	0.439283980539963	-5.89720239543514	3.69716262997913e-09	5.09416595727091e-07
HS_H3K27ac_114669	29.8305805512287	-1.43678560423281	0.432270464416863	-3.32381164688421	0.00088796146601724	0.0060985330358737
HS_H3K27ac_114676	316.068222946899	-1.38049188845443	0.483994183974946	-2.8522902426569	0.00434054484712679	0.0196868203430251
HS_H3K27ac_114677	162.404775825253	-1.10697428355297	0.396281724903752	-2.79340230443841	0.00521567809819132	0.0225530578458902
HS_H3K27ac_114682	52.4327545085297	-2.24032653138822	0.39756307482988	-5.63514740987169	1.74908658100388e-08	1.64937013703395e-06
HS_H3K27ac_114683	115.310724316989	-1.49186209729533	0.456485861901841	-3.26814524130022	0.00108254796605062	0.00705824442104892
HS_H3K27ac_114684	212.640536223986	-1.59140534822507	0.394445938145702	-4.03453349198195	5.47108863403135e-05	0.000752758529433345
HS_H3K27ac_114689	29.8044494763431	-1.46201410044072	0.476823938701514	-3.0661507985989	0.00216833925370337	0.0118354103129901
HS_H3K27ac_11469	40.9595841833696	-1.44044722023249	0.42840976576529	-3.36231182232588	0.000772927872922617	0.00551020280606534
HS_H3K27ac_114695:114696	118.230254457139	-1.62562897879511	0.41070423187076	-3.95815005701393	7.55325019017858e-05	0.000958474912883288
HS_H3K27ac_114703	386.792539232251	-1.39757339206043	0.482282078752772	-2.89783397233978	0.00375749443941461	0.0177023379980087
HS_H3K27ac_114705	26.0219480812511	1.14089701617036	0.402221837564617	2.83648700696684	0.00456128342440205	0.020412673906191
HS_H3K27ac_11470:11471:11472:11473:11474	47.8924834052375	-0.868251236048593	0.344075865964572	-2.52342963263222	0.011621631711061	0.0409543314227157
HS_H3K27ac_114722	48.4548836002035	1.1165757250131	0.433777010872806	2.5740776874423	0.010050770259763	0.0367257515027424
HS_H3K27ac_114723	34.2729836043093	1.33689105635792	0.443749962546076	3.01271249396242	0.00258924092380519	0.0135056175464911
HS_H3K27ac_114729	36.010265928125	-1.31129314810071	0.441392953460489	-2.97080671048386	0.00297018654777392	0.0149073922128135
HS_H3K27ac_114730:114731	18.695911728903	-1.19274585146507	0.333690761207466	-3.5744047786912	0.000351025529285525	0.00305327110575464
HS_H3K27ac_114734	131.13648527289	-1.04963011700325	0.475548214519904	-2.20720020589903	0.0273000754018954	0.0770475999762915
HS_H3K27ac_114736	5.18710348289368	-1.57865707180475	0.550944130324315	-2.86536689459867	0.0041652633940958	0.0190861053711974
HS_H3K27ac_114745	49.5403668386894	0.99345644581863	0.418601518193381	2.37327482734949	0.0176311396789721	0.0558384694675221
HS_H3K27ac_114747:114748	20.4517506606043	2.57994808809434	0.642922994934993	4.01284151977672	5.99921922122942e-05	0.00080634302089262
HS_H3K27ac_11475	43.2119870971686	-1.20502681021389	0.331938417810842	-3.63027219976865	0.000283122484972825	0.00258700358289063
HS_H3K27ac_114762	461.983438381846	-1.30469659934987	0.489338732317999	-2.66624428679397	0.00767039342877607	0.0300617013489525
HS_H3K27ac_11476:11477:11478:11479	72.6353207967482	-1.59295622569659	0.447937261290784	-3.55620387798573	0.000376252133903443	0.00322469519427464
HS_H3K27ac_114783	32.1822962565423	-1.24577543296438	0.552062046849011	-2.25658590383972	0.0240339619950764	0.0700279117220066
HS_H3K27ac_114788	324.130923422701	-1.19578050567765	0.507391976471763	-2.35671938289744	0.0184371735328891	0.0577701345446405
HS_H3K27ac_114789	20.7250244620621	2.38619281881622	0.510156358815502	4.67737543124339	2.90569978897325e-06	8.085376188755e-05
HS_H3K27ac_114790	23.3052268287783	1.11987685500682	0.495473418727097	2.26021581114049	0.023807860029668	0.0695314355393295
HS_H3K27ac_114791	68.6569249203117	-1.54400211262049	0.6577798638541	-2.34729306484663	0.0189103742445598	0.0588390616224978
HS_H3K27ac_114792	31.3071005132772	0.959821166348261	0.453132246517773	2.11819214748958	0.034158797953337	0.0906754805664802
HS_H3K27ac_114794	20.5710945704642	2.31261345721278	0.56803450095724	4.07125527290263	4.67604717136846e-05	0.000672629949247089
HS_H3K27ac_114805	20.1415293056147	2.04477516774469	0.878554044791568	2.32743242133704	0.0199422618620766	0.0610793885610691
HS_H3K27ac_114806:114807	21.4828470560178	-0.990054978912818	0.352381145966237	-2.80961393719878	0.0049600958930354	0.0217522906135884
HS_H3K27ac_114808	28.9614729986704	-1.26415414132606	0.42558209801431	-2.97041193044628	0.00297400665149236	0.0149244639015127
HS_H3K27ac_114809:114810:114811:114812	204.504558643286	-1.37803796313844	0.369431388909237	-3.73015938685438	0.000191358678491007	0.00194711894457121
HS_H3K27ac_114828	112.40779690388	-1.18361217842363	0.466512114211654	-2.53715207465465	0.0111758394740053	0.0398152919054365
HS_H3K27ac_114829	40.0283401875864	-1.92540253816308	0.504974176838314	-3.81287326456609	0.00013736055690398	0.00151773622158784
HS_H3K27ac_114830	560.383558963799	-1.26929929837108	0.519780337477299	-2.44199175469295	0.0146064802219997	0.0485136030109185
HS_H3K27ac_11483:11484:11485	27.4482701457623	-0.863848787006636	0.360039168674012	-2.39931891351739	0.0164256020161922	0.052937665810775
HS_H3K27ac_114856	11.9243551328885	1.95765623551845	0.65405791651899	2.99309309783672	0.00276165492720043	0.0141672753299669
HS_H3K27ac_114857	331.167129325847	-1.43617849965281	0.447268849050221	-3.21099603225789	0.00132275761146846	0.00815879824550841
HS_H3K27ac_114873	13.2695521220019	1.4823475470237	0.59224800031379	2.50291693047222	0.0123174450715725	0.0426847491324325
HS_H3K27ac_114875	25.0574908581945	-1.40361033337049	0.345921504834853	-4.05759778953491	4.95800593026423e-05	0.000701023884903881
HS_H3K27ac_114894	152.311441810805	-1.39980369875572	0.379583967911507	-3.68773135087217	0.000226262347160165	0.00219160906644676
HS_H3K27ac_114906	23.8608841597819	-0.697451086484185	0.333877192516224	-2.08894498371671	0.0367126758798524	0.0956176679680098
HS_H3K27ac_114917	91.6616866537662	-2.20568530243912	0.806226848434132	-2.73581226763043	0.0062226514908242	0.025707743670657
HS_H3K27ac_114919	48.6185287052468	1.06166248079429	0.455548892482321	2.33051270305851	0.0197790694187293	0.0606942948889984
HS_H3K27ac_114923	17.2158410526736	-0.97411167464923	0.375316760633096	-2.59543877818318	0.00944702313276945	0.0350879586920462
HS_H3K27ac_114924:114925:114926:114927	186.353860449468	-1.86857314543183	0.39985168398815	-4.67316562680079	2.96592394554714e-06	8.2081024098624e-05
HS_H3K27ac_11493	33.5921697828136	-1.09850423208203	0.315203707566023	-3.48506126582264	0.000492024371102407	0.00392617163822371
HS_H3K27ac_114931	25.6103602509892	2.60120405882077	0.699021607462251	3.72120694274996	0.000198272869704151	0.00199555592376698
HS_H3K27ac_114938	28.4976536507713	2.50912714479046	0.540514082715861	4.64211243522672	3.44865100423042e-06	9.17414774412388e-05
HS_H3K27ac_11494	87.886912071829	-1.5292577898918	0.396261669758088	-3.85921199702556	0.000113753227736758	0.0013088230479912
HS_H3K27ac_114941	26.2621339940876	1.39677756860047	0.475798974991792	2.93564644317397	0.0033285345814481	0.0161995651496064
HS_H3K27ac_114945	27.0565275051657	1.36518135408893	0.469151672802895	2.90989339531244	0.0036155205505396	0.0171879474558528
HS_H3K27ac_11495	41.2645559149191	-1.76732978990446	0.508037740808225	-3.47873720384012	0.000503782361489349	0.00399584385297905
HS_H3K27ac_11496	52.4684597421637	-1.50065814523898	0.49543554695273	-3.02896744989143	0.00245391120612507	0.0129584688803449
HS_H3K27ac_114960	10.8433768212658	2.75320328186604	0.686799754981456	4.00874237635739	6.10429656424082e-05	0.000817998688091594
HS_H3K27ac_114961	183.755979638252	-1.00641237730466	0.389400621242404	-2.58451661965419	0.00975156046327768	0.0358862660245233
HS_H3K27ac_114962:114963	77.3971041215903	-1.12485509347091	0.381665380682536	-2.94722851587776	0.00320636160029562	0.0157729449686085
HS_H3K27ac_114974	126.178952703904	-1.0376777621076	0.441005737093616	-2.35298018784577	0.0186236263433197	0.0581705129960619
HS_H3K27ac_114986	23.3936347785836	1.55143643759611	0.440498829838303	3.52199899864797	0.000428305761181938	0.00353729352579476
HS_H3K27ac_114987	17.234652183942	1.7051704815252	0.502876945230488	3.3908304958058	0.000696811830402757	0.00510331984686794
HS_H3K27ac_114989	20.4744766694443	-0.857997957170707	0.336159982770747	-2.55235007480305	0.0106998948752016	0.0385172442765663
HS_H3K27ac_114990	131.964455911933	-1.22172581563179	0.440709378623425	-2.77218020512271	0.00556822016381302	0.0236707463016237
HS_H3K27ac_114994	76.1865098199868	-1.61111613897762	0.494499863836613	-3.25807195673961	0.00112171959284816	0.00723645673419377
HS_H3K27ac_114998	16.811995060936	1.5954005382768	0.498814987542388	3.19838131997031	0.00138201404807685	0.0084294816467658
HS_H3K27ac_114999	22.0000021020069	2.51405464230553	0.747296496186113	3.36419969200472	0.000767659772466254	0.00548526732100702
HS_H3K27ac_11500	42.7878409258118	-1.2257026492189	0.391179342193689	-3.13335219172183	0.00172821936566747	0.00995206559084726
HS_H3K27ac_115001	44.2729865312497	-2.15887354715041	0.467828176941957	-4.61467191066233	3.93716772045871e-06	0.000100689857730599
HS_H3K27ac_115002	14.2756894003665	3.42476320246774	0.73369771934114	4.66781225044992	3.04423885906848e-06	8.35349454437998e-05
HS_H3K27ac_115005	58.1621519611171	-1.46562374114438	0.466042708661801	-3.14482710254772	0.00166185013338556	0.00965867405911106
HS_H3K27ac_115015:115016	260.440241023558	-1.04640937386258	0.460017782234113	-2.27471505292819	0.0229230288962908	0.0676736263879646
HS_H3K27ac_115029	21.2295200031303	1.30681213825418	0.478902751897024	2.72876305905041	0.00635723632363557	0.0260909695051111
HS_H3K27ac_11503	32.7109504349429	-1.4547345628346	0.393833527206234	-3.69378039791118	0.000220944628156068	0.00215498447113941
HS_H3K27ac_115030	20.1860191900264	-0.906579882029625	0.424250561408514	-2.13689730667598	0.0326063451231799	0.087690747843349
HS_H3K27ac_115035	18.0838872832641	-0.906429495236796	0.379498854608492	-2.38849072725637	0.0169177352433293	0.0541127667577597
HS_H3K27ac_115039	44.7046082675363	-1.19376282530459	0.474316620368511	-2.51680580869614	0.0118424079913971	0.0415188976938475
HS_H3K27ac_11504	58.0491218681141	-1.48792027386044	0.562685341619326	-2.64432030445013	0.00818551564445007	0.0315771325916042
HS_H3K27ac_115041	26.1427185139449	3.13851571565607	0.623757407200685	5.03162877013547	4.86330283968168e-07	2.0394403496524e-05
HS_H3K27ac_115042	13.2578931603934	1.95705292464953	0.773600795821098	2.52979693818996	0.011412855678111	0.0403822950810271
HS_H3K27ac_115059	32.4786654855364	2.66298190814232	0.509049832329784	5.23127941316585	1.68340831660789e-07	8.96937061965445e-06
HS_H3K27ac_115063	40.1386614671804	1.33172259682796	0.443767901604404	3.00094394392482	0.00269144106728839	0.0139050549538466
HS_H3K27ac_115071	36.6757271327749	-0.835433136249581	0.303030901540306	-2.75692390447005	0.00583479283405286	0.0244914261151453
HS_H3K27ac_115073	27.2894509995031	-1.05427034880124	0.418413872093235	-2.51968306769312	0.0117460542382454	0.0412663220305794
HS_H3K27ac_11508	37.0680560440833	2.38370042747849	0.538243102660136	4.42866878497398	9.48165017228381e-06	0.000196267956092367
HS_H3K27ac_11509	32.0911318560309	-1.22604492322183	0.387660821966792	-3.16267431153221	0.00156327115594477	0.00924092874853258
HS_H3K27ac_115092	207.923193401036	1.47043740483346	0.645142976455774	2.27924267719941	0.0226526434599288	0.0670832569432232
HS_H3K27ac_115095:115096	32.259738513514	-1.45371708797188	0.422573341218514	-3.44015333238959	0.000581384709021538	0.00445665762431671
HS_H3K27ac_115099:115100	24.2988378880729	-0.751455399874724	0.344524801934613	-2.18113585917493	0.0291733692332946	0.0810316719901328
HS_H3K27ac_115101:115102:115103	62.2541047334474	-0.759882016702883	0.309304302358417	-2.45674570611806	0.0140201890063276	0.0471061963550331
HS_H3K27ac_115108	31.7586245568058	-1.46240751417444	0.349464320888191	-4.18471193413284	2.85527950788174e-05	0.000462244804364506
HS_H3K27ac_115122	34.8866025416005	1.86506782282841	0.514254311289584	3.62674222050062	0.000287019574321981	0.00261457008093713
HS_H3K27ac_115126	27.4270573379041	0.944617410208122	0.403564420478123	2.3406855566925	0.0192483708184693	0.0595424956889992
HS_H3K27ac_115139	34.6233149385441	1.9599285261719	0.508507472278659	3.85427674718193	0.000116072243207533	0.0013307800286692
HS_H3K27ac_115140	38.4542814792508	1.09805208109247	0.361101835713545	3.04083771527413	0.00235920951546919	0.0125889256255837
HS_H3K27ac_115158	27.9102755269954	0.868967079159367	0.355838558252001	2.44202619139428	0.014605086988046	0.0485136030109185
HS_H3K27ac_115162	47.3764670686642	-1.99757683610422	0.528774727683309	-3.7777464230488	0.000158253889334061	0.00168840463493344
HS_H3K27ac_115163:115164	43.1541877809271	-1.63380963065985	0.439432546084563	-3.71799868994101	0.000200807311383796	0.0020120276717347
HS_H3K27ac_115165	46.3086860622104	-0.798852269922662	0.361716382256555	-2.20850453313463	0.0272091221610339	0.0768816897701145
HS_H3K27ac_115166:115167:115168:115169	167.222911405648	-1.26345999433111	0.376332035460499	-3.35730120021558	0.000787073207719219	0.0055873350474308
HS_H3K27ac_115170	25.8670470371347	2.67327056027793	0.572302989562824	4.67107565228693	2.9962655311134e-06	8.25362325011879e-05
HS_H3K27ac_115176:115177	28.1804329304954	1.28911365250286	0.428515162302859	3.00832681293027	0.00262690478402257	0.013651555770008
HS_H3K27ac_115189	22.2026310782739	-1.13090564082057	0.437776831026438	-2.5832925835042	0.00978622913696569	0.0359841280778979
HS_H3K27ac_115191:115192	23.8282783322312	-1.55369470431696	0.451703104942246	-3.43963698127693	0.000582494927038447	0.00446228920573511
HS_H3K27ac_115195	25.5648183788636	-2.1009817104392	0.467550632510884	-4.49359184727504	7.00317955575235e-06	0.000155628637945631
HS_H3K27ac_115196	40.6801294302445	-1.63908697827083	0.44499009168193	-3.68342353888279	0.000230122331865546	0.00222089787002277
HS_H3K27ac_115211	23.2325932966535	-1.23326258021675	0.417847986045233	-2.95146230544053	0.00316273147014113	0.015607858681044
HS_H3K27ac_115217	27.8211514268597	-1.05732710670472	0.42488786277285	-2.48848507887357	0.0128288620325193	0.0440289608269932
HS_H3K27ac_115218	22.1816551995328	-1.17494090195822	0.420007161270803	-2.79743063999966	0.00515108256997118	0.0223533404196034
HS_H3K27ac_115225	29.7762713081322	-1.17958158810908	0.409968332493677	-2.87725049623747	0.00401157007582962	0.0185873411351809
HS_H3K27ac_115231:115232	22.2094901963195	1.32409483792335	0.408894059894993	3.23823446655935	0.00120271921295377	0.00762149801701993
HS_H3K27ac_115234	31.3525289134346	-1.30855134889674	0.414189877576346	-3.15930306301497	0.00158146942712687	0.00931452044447078
HS_H3K27ac_11525	89.75060022763	1.51015146703596	0.55089158619866	2.74128613482104	0.00611991868231304	0.0253774431632211
HS_H3K27ac_115268:115269:115270	10.7493544063628	-1.47178451036175	0.388099791821955	-3.79228368933769	0.000149268254065983	0.00161722398668144
HS_H3K27ac_115271	21.9463713720582	-0.693014350348746	0.321299940587579	-2.15690780733227	0.0310128485002937	0.0846413337810784
HS_H3K27ac_115272	25.8034102957559	-0.792319315321191	0.33874020795578	-2.33901762091562	0.0193345215553472	0.0597333736642447
HS_H3K27ac_115279	39.3781155056597	1.27015380817709	0.485321785796233	2.6171374237677	0.00886706345903258	0.0334355735742321
HS_H3K27ac_115289	29.0146023756628	2.34474819204789	0.478036344154298	4.90495800313262	9.34473310572241e-07	3.385091580828e-05
HS_H3K27ac_115299	37.4351005142789	-0.63900724896469	0.294460562533369	-2.1700945059231	0.0299996873174812	0.0827213471363517
HS_H3K27ac_11529:11530:11531	84.8854734004382	-0.996691301218554	0.430359715688029	-2.31594934396941	0.0205610346783878	0.0624433910804406
HS_H3K27ac_115310	30.5854170195555	2.14106558504811	0.521701145282571	4.10400782978622	4.0605371104418e-05	0.000603999544767977
HS_H3K27ac_11533	45.1641471409772	1.10084444779816	0.391302648525601	2.81328136148851	0.00490387218942875	0.021561431379325
HS_H3K27ac_115335	54.2054050909572	4.45978255882097	0.624659104354094	7.13954623847585	9.36395163249946e-13	1.93845113549550e-09
HS_H3K27ac_115337	319.570206696929	1.91916458354658	0.905928714675792	2.11844988734395	0.0341369847062363	0.0906243256016827
HS_H3K27ac_115341	102.821393756936	-1.67436272555498	0.484340449447618	-3.45699544084036	0.000546234090396103	0.00424803088422074
HS_H3K27ac_115342	164.281670580566	-1.01672962982539	0.467960175289199	-2.17268409474599	0.0298041016803683	0.0823157604522491
HS_H3K27ac_115343	82.0630682100837	-2.21962275248285	0.507691365664306	-4.37199232171008	1.23117856387303e-05	0.000238623982467381
HS_H3K27ac_115344:115345	129.100976840231	-1.10885791845667	0.45154510179998	-2.45569692603567	0.0140611688464997	0.0472070166109914
HS_H3K27ac_115346:115347	113.499254750022	-1.41991675848721	0.440642038529346	-3.2223815122729	0.00127129734716272	0.0079374773778669
HS_H3K27ac_115351:115352	40.8271453202109	-1.35099455673025	0.499790109279726	-2.7031238346778	0.00686911495175659	0.0276011275454135
HS_H3K27ac_115355:115356	24.4831321070353	-1.27975128598207	0.397218867236425	-3.22177870070901	0.00127397492698004	0.0079491673792628
HS_H3K27ac_115358	45.7717708382466	-1.65838500557925	0.534240289075641	-3.1041930747092	0.00190798775832717	0.0107041527848433
HS_H3K27ac_11535:11536:11537	112.714578866705	-1.10180579822562	0.521170132550774	-2.11410004029399	0.0345067237579286	0.0913270098270987
HS_H3K27ac_115369	25.4414460098719	1.98892648933839	0.441018246001719	4.50985079953049	6.48732357163018e-06	0.000146447529265838
HS_H3K27ac_115370	42.4400319516505	-1.83638399428937	0.461084116539558	-3.98275266576401	6.81216401385488e-05	0.000887498487843046
HS_H3K27ac_115371:115372	27.4958592522664	-1.10682373495664	0.374225542666812	-2.95763813199167	0.00310005817511026	0.0153987700183675
HS_H3K27ac_115374	27.4232762027896	-2.52264113164097	0.502310329172964	-5.0220769614561	5.11156920331226e-07	2.11126169469369e-05
HS_H3K27ac_115377:115378:115379	30.791255765874	-1.58991469998267	0.500186722235436	-3.17864235355352	0.00147966540371951	0.0088628252924856
HS_H3K27ac_115384	19.0715952455694	-0.959680366336818	0.395194469784721	-2.42837498930488	0.0151666527204211	0.0498952779159586
HS_H3K27ac_115386	35.9201159591244	-1.2780643143722	0.45880922703396	-2.78561162039926	0.00534268420814134	0.0229307620227812
HS_H3K27ac_115387	25.124279791133	-1.31435421447986	0.325881540614204	-4.03322695726378	5.50160974918875e-05	0.000755308750755473
HS_H3K27ac_11539:11540	94.8316354359227	-1.1996928430621	0.439474779352094	-2.72983319959971	0.00633663778591116	0.0260458318587181
HS_H3K27ac_11541	28.1606088861268	-1.01483210861824	0.348191390651	-2.9145812787641	0.00356166051140579	0.0170158677025947
HS_H3K27ac_115412	23.9376908592828	-1.16376965925502	0.331067558062501	-3.51520295756469	0.000439418028419705	0.00360567578798812
HS_H3K27ac_115413:115414	64.3031044267629	-1.21149260287953	0.374115282660911	-3.23828685709586	0.00120249835409607	0.00762145338402458
HS_H3K27ac_115415	26.6761577323591	0.809425744761896	0.373217013059372	2.16878040506993	0.0300993595797467	0.0829192110843243
HS_H3K27ac_11543	23.4108289285264	-0.886636020894732	0.324151661897695	-2.73525057901619	0.00623328053507479	0.0257367409559528
HS_H3K27ac_115430	99.5322677996447	3.46399014843638	0.657991229904574	5.2644928853212	1.4057684324047e-07	7.81725675086827e-06
HS_H3K27ac_115433	28.614919091438	-0.822052585657838	0.37080249862637	-2.21695535683582	0.0266261423645326	0.0756909517970942
HS_H3K27ac_115436	33.3378329105225	-1.3290335504049	0.452191093446911	-2.93909714203811	0.00329169886364983	0.0160707582515817
HS_H3K27ac_11544:11545	44.560851912099	-1.3524494483992	0.470885728430449	-2.87213938911924	0.00407703093303352	0.0187905496771613
HS_H3K27ac_115453	37.6808317233056	-1.45320295039169	0.70065814252337	-2.07405418162712	0.0380742791678239	0.0982735467731415
HS_H3K27ac_115457	162.303364555084	-1.2325592324072	0.457827777719682	-2.69218971060744	0.00709845543195801	0.0283089089360549
HS_H3K27ac_115459:115460	21.2431690343724	-0.720439380670865	0.347117685037702	-2.0754902781534	0.0379411189571816	0.0980145079989737
HS_H3K27ac_115463	14.9397176806412	1.10006232044269	0.472681990843241	2.32727783531636	0.0199504826693659	0.0610940682774525
HS_H3K27ac_115464	36.0617441710482	-1.54567676121124	0.392300704291306	-3.94003055386689	8.14712320842029e-05	0.00101717760687965
HS_H3K27ac_115468	11.6065753188883	-2.32927739741895	0.560481982377744	-4.15584705780802	3.24084575511158e-05	0.000508003284700757
HS_H3K27ac_11547	24.0609294052548	-1.1978877741012	0.323310714871248	-3.70506673302874	0.000211335085713817	0.00208210036768076
HS_H3K27ac_115470	25.719153254389	1.66958974838495	0.497105733968275	3.35862098201326	0.000783324242930434	0.00556650570958041
HS_H3K27ac_115477	291.111942996161	-1.07370316830714	0.497901837825484	-2.15645552343488	0.0310481131433843	0.0847079979330987
HS_H3K27ac_115479:115480	94.6738418195393	-0.848106433479503	0.392728305341403	-2.15952459230621	0.0308094915435449	0.084246996523992
HS_H3K27ac_115486:115487	35.5575994494151	0.987458349140952	0.335005520357912	2.94758829074211	0.00320263282813539	0.0157604858000699
HS_H3K27ac_115492	38.7858637167899	1.27343274616863	0.420542676328152	3.02807020035931	0.00246120905618892	0.012993157110168
HS_H3K27ac_115495	38.8069519616805	1.80053683986331	0.49372359950327	3.64685188570044	0.000265472844032418	0.00247067360522112
HS_H3K27ac_11549:11550:11551	80.5800389192989	-1.59941495635631	0.385519067504376	-4.14873112946135	3.34323193290749e-05	0.000520845726610522
HS_H3K27ac_115500	36.4584128229106	1.04607927599391	0.403032482590246	2.59552100930146	0.00944476286224338	0.0350832192814366
HS_H3K27ac_115502	44.8437788658936	-0.990806544519747	0.369271977041243	-2.68313494150976	0.007293555459453	0.0288672867368645
HS_H3K27ac_115504	26.0965468717595	0.897140470890629	0.369153416689492	2.43026457383502	0.0150878045322813	0.0497011244421571
HS_H3K27ac_115531	31.1938864023615	-1.50061215104508	0.289697995884175	-5.17991899276046	2.21982277249236e-07	1.11287739417004e-05
HS_H3K27ac_11554	23.6590567952325	0.984152209361929	0.40982380576307	2.40140322627059	0.0163323283945637	0.0527467469080568
HS_H3K27ac_115556	25.4590411208725	-1.89204886102787	0.354761278289348	-5.33330150954268	9.64429754562945e-08	5.75488130643665e-06
HS_H3K27ac_115563:115564	15.3602221202717	-1.12651740410687	0.419553541707115	-2.68503848048381	0.00725214560434666	0.0287416866874513
HS_H3K27ac_115565	28.5690432257055	1.06709808013737	0.391425467298179	2.72618459780614	0.00640711540839387	0.0262447286522868
HS_H3K27ac_115566	67.6310726173455	1.5390658084332	0.444851859375793	3.45972659436062	0.000540724110780665	0.00421384147983751
HS_H3K27ac_115567	98.8707402308606	3.04102294489552	0.532087807309196	5.71526523089146	1.09533046277363e-08	1.17543277590491e-06
HS_H3K27ac_115569	41.1863999012825	3.22970742989481	0.470806960322788	6.85993985237709	6.88895471722412e-12	7.22225855574864e-09
HS_H3K27ac_11557	26.7324399228943	-1.01751751291239	0.307875902455161	-3.30495990364357	0.000949899884017292	0.0064236731864535
HS_H3K27ac_115582:115583:115584:115585:115586:115587:115588:115589:115590:115591	243.096249878003	-1.04715396025987	0.423476498762495	-2.47275578059211	0.0134075730801395	0.0454938545874891
HS_H3K27ac_11559	37.5620034035622	0.67131844204289	0.31644480125967	2.12143931380947	0.0338848498157208	0.0901698747055893
HS_H3K27ac_115593	14.2794684248522	-1.38756259554042	0.457641884158305	-3.03198339918651	0.00242952564947088	0.0128564281776254
HS_H3K27ac_115594	36.0470123869424	1.34765958373194	0.324878257722718	4.14819875352249	3.35101420416621e-05	0.000521681513146642
HS_H3K27ac_115596:115597	138.582465590892	-1.46472030943747	0.358821784061384	-4.08202727509682	4.46445557886194e-05	0.000647945924709014
HS_H3K27ac_115601:115602	33.2467766758667	-1.26709005094216	0.357832512801525	-3.54101431706672	0.000398591948945335	0.00334852934719691
HS_H3K27ac_115603	29.9909398779796	-0.834021735643135	0.294485403370287	-2.83213268331141	0.00462386573305566	0.0206357448422147
HS_H3K27ac_115606	61.6626886792514	-1.35018883539579	0.446597963243657	-3.02327584655631	0.00250054198488973	0.0131501651005303
HS_H3K27ac_115610:115611	77.6687750068728	-0.953743655019074	0.330390612710766	-2.88671535548139	0.00389286235825307	0.0181886326857951
HS_H3K27ac_115612	17.0255624704874	1.09345343065866	0.47189848681236	2.31713697165011	0.0204962715876516	0.0623157284836097
HS_H3K27ac_115616	55.3164091821862	1.03001976177451	0.464774757185474	2.21616975933027	0.0266798781159985	0.0757953499198824
HS_H3K27ac_115619	27.0978348404188	-1.06019565545846	0.31972480337136	-3.31596311665267	0.000913278813117703	0.00622325048625129
HS_H3K27ac_115620	23.3553625183687	-1.00136245117227	0.309529015889584	-3.23511657960196	0.00121593073140327	0.00767791867508763
HS_H3K27ac_115622	48.0370456541793	-1.98496604694373	0.490256442634715	-4.04883215052965	5.14738433022432e-05	0.000721220575671564
HS_H3K27ac_115623:115624	53.3085171267865	-1.82242926985167	0.5234914841498	-3.48129687880495	0.000498992085923884	0.00396933115437555
HS_H3K27ac_115625	27.6926805925061	-1.09479948181405	0.418882771363634	-2.61361783453168	0.00895891845085102	0.0337106141856418
HS_H3K27ac_115626	10.5107674136071	-1.81734312414147	0.622431841996655	-2.91974639072407	0.00350316344337319	0.016819808854935
HS_H3K27ac_115628	63.73357749188	-2.30249350139961	0.575645275232205	-3.99984782376755	6.33832276244387e-05	0.000839661827020829
HS_H3K27ac_115629:115630	114.889705526297	-1.17877462694626	0.408723057112021	-2.88404240092378	0.00392605887350692	0.0182906158606278
HS_H3K27ac_115633	29.0509603484891	-0.662011295013317	0.307662209115545	-2.15174719350953	0.0314172709533624	0.0854255090213677
HS_H3K27ac_115634	24.5894262839456	-1.00546009421688	0.386328546207686	-2.60260367525717	0.00925188371547913	0.0345178349422497
HS_H3K27ac_115635:115636:115637	28.6070047065675	-0.731237136081811	0.316798513295721	-2.30820886270771	0.0209875224731449	0.0634064947815666
HS_H3K27ac_115641	27.2945765117472	-0.852709273862145	0.37318256894246	-2.28496544272844	0.0223148541455511	0.0663175734549083
HS_H3K27ac_115642	41.5581401747905	-1.71251670010534	0.300604771884805	-5.69690457462728	1.22002166648811e-08	1.27156936555464e-06
HS_H3K27ac_115646	31.5989775853018	0.815442927535442	0.314594630605966	2.59204337329201	0.00954077422437373	0.0353147349146211
HS_H3K27ac_115648:115649	99.1082535883723	-1.0243099953822	0.409195935673469	-2.50322622021247	0.0123066854162501	0.0426647353656122
HS_H3K27ac_115650	221.827991401791	-1.02718003888859	0.446160679040047	-2.30226482777159	0.021320242044109	0.0641262364072453
HS_H3K27ac_115651	242.132710686556	-1.239498022661	0.460629909489725	-2.69087611795354	0.00712646526219131	0.0283991583244343
HS_H3K27ac_115656	43.0721605715239	1.97353287831215	0.522934147982877	3.77396061420867	0.000160676138476831	0.00170811242350332
HS_H3K27ac_115657:115658	151.098626254942	-1.24287779473257	0.585293866260513	-2.12351071210332	0.0337110788147341	0.0898080272310312
HS_H3K27ac_11566	37.7709830966472	0.777333541988682	0.348549618184476	2.23019478844261	0.0257345141012687	0.0737029370994473
HS_H3K27ac_115668	177.640079691402	-1.26081969600919	0.472850369472516	-2.66642425893774	0.00766628787141292	0.030048914798385
HS_H3K27ac_115671	19.2668476898684	-0.867117528955478	0.406048246581121	-2.1355036901563	0.032719889087299	0.0879148475816307
HS_H3K27ac_115673	59.5850697751984	1.63872037592592	0.525044918125669	3.12110510806562	0.00180173713375429	0.0102658120416675
HS_H3K27ac_11567:11568	25.7387828650999	-1.42518532570394	0.452287264890754	-3.15106224812272	0.00162677815601638	0.0095081901551358
HS_H3K27ac_115682:115683:115684	38.4255222392561	-0.818127218246627	0.372165675930944	-2.19828767443463	0.027928612189484	0.0783500221544275
HS_H3K27ac_11569:11570:11571:11572:11573	77.754799242023	-1.38558360394919	0.426065981271985	-3.25203997703041	0.00114579904974943	0.00734172337377647
HS_H3K27ac_115702	107.210803412305	1.84526378766612	0.440556147304866	4.18848720862179	2.80820135564751e-05	0.000455821208206082
HS_H3K27ac_115724	136.606797768497	-1.12027557747853	0.415736988603304	-2.69467381587135	0.00704575673430259	0.028142760958563
HS_H3K27ac_11577	20.6341725428459	1.33562948260037	0.470037600246601	2.84153753210307	0.00448965669486774	0.0201698148333299
HS_H3K27ac_11578	67.9786543005064	-1.46962258865191	0.449519168968595	-3.26932128839779	0.00107805813620963	0.00703798209985207
HS_H3K27ac_115782	46.7689000930946	2.67381540338151	0.470449561115758	5.68353257050568	1.31940582575442e-08	1.3360858141766e-06
HS_H3K27ac_115783	187.895492684304	-1.70727643685172	0.625662601116108	-2.72874938314379	0.00635749995303142	0.0260909695051111
HS_H3K27ac_115785:115786:115787	24.9236912139737	-1.22832735799979	0.322378601628399	-3.81020127203003	0.000138853701314687	0.00153186016198144
HS_H3K27ac_11579	47.526037585321	-1.99214030009481	0.513892296162199	-3.87657163762197	0.000105938628627117	0.00123923596740109
HS_H3K27ac_115790	35.5218171735896	-1.31955144563179	0.300244626801485	-4.39492110046736	1.10812994702989e-05	0.000221500241854187
HS_H3K27ac_115794:115795	31.3059693250836	-1.73303933160521	0.349660823696048	-4.95634401728604	7.18319845191918e-07	2.75910677606314e-05
HS_H3K27ac_115796:115797	36.4893636829814	-1.0909396988193	0.383952778999	-2.84133820222236	0.00449246416909281	0.020174049551922
HS_H3K27ac_115798	46.7341204423117	-1.50783411861448	0.446216993018618	-3.37914992527316	0.000727103442279311	0.00526057551351224
HS_H3K27ac_11580	26.5588744989066	-2.18236575838558	0.668159003799467	-3.26623714710963	0.0010898693632367	0.00709221199457699
HS_H3K27ac_115801	34.1900391764825	-1.11397905148008	0.475552140034668	-2.34249613806569	0.019155232220474	0.0593478552160852
HS_H3K27ac_115803:115804	18.6560325433596	-1.20781222216738	0.349142390172567	-3.4593686019346	0.00054144338381167	0.00421852446250644
HS_H3K27ac_115805	40.9794648414202	-1.02970456652337	0.449339344775075	-2.2915967152594	0.0219289252049053	0.0654708550907822
HS_H3K27ac_115806	58.282385462645	-2.25368272372122	0.435929190105163	-5.16983669567424	2.34298645903299e-07	1.15905530397117e-05
HS_H3K27ac_115807	63.5096827976641	-2.0449090331404	0.489356971183	-4.17876755325854	2.9309305432683e-05	0.00047123599104555
HS_H3K27ac_115826:115827:115828	31.0249874651105	-0.785402311248674	0.328737270206028	-2.38914897223683	0.016887453173946	0.0540312818338587
HS_H3K27ac_115829:115830:115831	38.09958598312	-0.984910867808076	0.305404051797746	-3.22494368365596	0.00125997451403169	0.00788894985994372
HS_H3K27ac_11583	39.5839711051175	4.16584550238186	0.642370473442745	6.4851136137302	8.86649454247196e-11	3.71819056431074e-08
HS_H3K27ac_115832:115833:115834:115835	215.357353514725	-0.856557439104349	0.351539269084382	-2.43659105662743	0.0148264360794008	0.0490795239645469
HS_H3K27ac_115838	97.6276118106026	2.15062038782625	0.550943192249066	3.90352475188406	9.48018499331829e-05	0.00114008500029295
HS_H3K27ac_11584	37.8206672843788	0.936241906078541	0.439041149427592	2.13246960404323	0.0329682606962192	0.0883839991363368
HS_H3K27ac_115841	26.0258658756609	-1.19278104325023	0.435647493630633	-2.73794997260225	0.00618234796962386	0.0255797786856927
HS_H3K27ac_115843	60.4187983198652	-1.70709822778407	0.462028610411759	-3.69478900075627	0.00022006945997656	0.00214914408242863
HS_H3K27ac_115866	27.9321423661396	1.57663184029471	0.404790630426495	3.89493165549198	9.8226421832617e-05	0.00116943246700856
HS_H3K27ac_115867	74.9046048244384	-1.32191591569455	0.416835611844599	-3.17131233064457	0.00151751886165635	0.00903490225885096
HS_H3K27ac_115877	31.1160564020945	1.25963189829776	0.444222389930398	2.83558849542708	0.00457413406125516	0.0204599082210365
HS_H3K27ac_115878	50.490141954409	-2.26192328207445	0.513452105813298	-4.40532477414151	1.05625505141973e-05	0.000213473529923896
HS_H3K27ac_115879	44.0654266605922	-1.0908006826978	0.405890636045653	-2.68742509885129	0.00720052493078601	0.0286007032714361
HS_H3K27ac_115883:115884	47.4759780416624	-1.09218111238809	0.438688094202334	-2.48965296032024	0.0127867883129478	0.0439183917339588
HS_H3K27ac_115885	34.262483541931	0.972583705873809	0.35685970045057	2.72539517531912	0.00642245665734426	0.0262894427596504
HS_H3K27ac_115887	56.627239872841	-0.846936180527246	0.315608120150878	-2.6835056719148	0.00728547394024171	0.0288417057529893
HS_H3K27ac_11588:11589	138.433805475396	-1.33776850074623	0.474961716749415	-2.81658174452832	0.00485376894429594	0.0214071509551385
HS_H3K27ac_115894	25.0523913031628	-1.20978245693123	0.447840840923858	-2.701366973221	0.00690550984900066	0.0277161241490405
HS_H3K27ac_115895	32.2947864505362	-1.19851449316407	0.411447363039448	-2.91292301477007	0.00358062864262255	0.0170872345060847
HS_H3K27ac_115898	336.972829065029	-1.21364195980857	0.460109614586469	-2.63772353659541	0.00834645959611147	0.0320557647132198
HS_H3K27ac_115899	29.1032042539719	-1.10870572888995	0.358896718292702	-3.08920553568767	0.00200692543742968	0.0111393424505109
HS_H3K27ac_115901	36.3842176852641	2.94018948486419	0.502315381353293	5.85327384748402	4.81989513156775e-09	6.22482470886712e-07
HS_H3K27ac_115903	22.4887279682701	-1.05476399963753	0.429345822501263	-2.45667698242115	0.0140228710723642	0.0471107671417928
HS_H3K27ac_115928	29.9482235785023	1.58577026139462	0.408605341949739	3.88093374851099	0.000104056186526635	0.00122267250358336
HS_H3K27ac_115931	37.938226997843	-1.99536860158004	0.704000717805712	-2.83432751006188	0.00459222415361756	0.0205253705273603
HS_H3K27ac_115932	101.629738289099	4.65289795946789	0.634983599364029	7.32758761663769	2.34332469228717e-13	7.59343715059782e-10
HS_H3K27ac_115936	28.0394312771192	-1.21748727040559	0.416472540141885	-2.92333143978907	0.00346307671544441	0.0166745062166711
HS_H3K27ac_115937:115938	11.2164616812207	-1.31704724816238	0.560299153209146	-2.35061438272557	0.0187424461531977	0.0584901499851806
HS_H3K27ac_115939:115940	41.5585344266692	-0.949179128279464	0.426782678691909	-2.22403386001677	0.0261461661980621	0.0746360290005545
HS_H3K27ac_115942	170.478594615578	-0.956307930629795	0.448672492388828	-2.13141644930851	0.0330548489115421	0.0885628449678231
HS_H3K27ac_115945:115946	66.4413345435988	-0.988358590228924	0.447220451784819	-2.21000311207698	0.027104946309596	0.0766636369942778
HS_H3K27ac_115948:115949	92.5046918442912	-1.30556773424974	0.41224757011301	-3.16695070850713	0.00154046426986597	0.00914554445359305
HS_H3K27ac_115950	164.407820192986	-1.5171847764541	0.337116899635011	-4.5004708399274	6.78031061723192e-06	0.000151526126615192
HS_H3K27ac_115951	31.0605495182498	1.2372166372096	0.380737464254551	3.24952691385901	0.00115597139039447	0.00738602728729731
HS_H3K27ac_115953	19.5189287058182	-0.765256723346864	0.352155946448704	-2.17306205124193	0.029775647386594	0.0822690451201569
HS_H3K27ac_115958	34.9302026634657	-1.92491525391715	0.478291625779901	-4.02456399017731	5.70809720337443e-05	0.000776584445856036
HS_H3K27ac_115964	27.9467424958753	-0.888516082126165	0.299928067405001	-2.96243059148705	0.00305220615248382	0.0152153810388096
HS_H3K27ac_115967	26.7083235810294	-1.15091264268529	0.429679033510517	-2.67854038229939	0.00739438152475602	0.0291853315745685
HS_H3K27ac_115985	27.3103218461211	0.950761502129423	0.439385993137575	2.16384117149527	0.0304765411298481	0.0836608631939495
HS_H3K27ac_115989:115990	28.1679712408561	1.66240119994471	0.5190237846839	3.20293837970674	0.00136033084717137	0.00832744752231609
HS_H3K27ac_115994	29.5809348580443	-1.64517107595048	0.335973878168173	-4.8967231765768	9.74479624931147e-07	3.49801875434751e-05
HS_H3K27ac_115998	35.9115500292051	-1.02135096954911	0.340704920181232	-2.99775820380233	0.00271973361717503	0.0139920495416955
HS_H3K27ac_116000	24.1348375440539	0.883324431483428	0.348121459547093	2.53740298754531	0.0111678315956104	0.0398077357225533
HS_H3K27ac_116007	37.5315325803624	1.89646215085097	0.410552545800972	4.61929214724766	3.85051385194332e-06	9.90986037924329e-05
HS_H3K27ac_116008:116009:116010	45.4083844300299	-1.08559957416414	0.368113079655125	-2.94909264072117	0.00318708424064169	0.0157041218907483
HS_H3K27ac_116011:116012:116013	47.2407526907268	0.796531977216224	0.339284023991551	2.34768489198318	0.018890494980356	0.058802872550414
HS_H3K27ac_116014	35.6663995341606	1.02588183869132	0.422023863394148	2.43086215656292	0.0150629439796588	0.0496411462791177
HS_H3K27ac_116015	37.4321798102742	0.897793761304937	0.427631023986494	2.09945890486489	0.0357764667963244	0.0937881697592137
HS_H3K27ac_116020	38.3204395285381	1.00212621811579	0.386590695288848	2.59221504896032	0.00953601421909039	0.0353126039386747
HS_H3K27ac_116030:116031	30.7186828278138	2.57472052531658	0.725698919887259	3.54791836498334	0.000388288548670594	0.00328441986648394
HS_H3K27ac_116032	42.5274423491276	0.747933242002267	0.347121227592624	2.15467445534628	0.0311873181105169	0.0849472456394504
HS_H3K27ac_116033	31.4770247529266	1.68924942301004	0.409294712321877	4.1272202453512	3.67174696040419e-05	0.000559552887574208
HS_H3K27ac_116034	36.6941452203557	3.07466181757638	0.544102421436862	5.6508879513104	1.59621118997667e-08	1.54192270641513e-06
HS_H3K27ac_116035	44.9543440280371	2.37224186185846	0.461466148836516	5.1406627936622	2.73771003027966e-07	1.31163540361987e-05
HS_H3K27ac_116041	32.6434590134934	1.27345112809128	0.36417171614722	3.49684248289199	0.000470799734405993	0.00379589607168098
HS_H3K27ac_116046	23.4357110198344	2.06373272467005	0.44492851090814	4.63834677723346	3.51207159275019e-06	9.23895143347459e-05
HS_H3K27ac_116065	26.2119262994783	-0.917277318861481	0.348640601307701	-2.63101117718621	0.00851312361231485	0.0324962830542903
HS_H3K27ac_116069	25.3077912789895	-0.954021409027097	0.401751310809126	-2.37465661805982	0.0175652825328826	0.0556793682422943
HS_H3K27ac_116071:116072:116073	39.2061087142956	-1.13345873213171	0.303416371514066	-3.73565449509426	0.000187227588176471	0.0019177377530317
HS_H3K27ac_116083	21.0345476686925	-0.861073780056448	0.31321737226201	-2.74912522839299	0.00597545520021433	0.0249379581561456
HS_H3K27ac_116085	26.5617682549627	0.909128294223564	0.378532015113142	2.40172101150236	0.0163181483715397	0.0527296164176895
HS_H3K27ac_116093	31.769365490806	1.52849767360325	0.435540839136848	3.50942445863956	0.000449077605374934	0.00366553039697493
HS_H3K27ac_116094	33.0563960160226	-0.861472524757625	0.362366139486062	-2.37735381672095	0.0174373531213499	0.0553624701176198
HS_H3K27ac_116099:116100:116101	21.3941986393893	-0.874123654929251	0.377505083678711	-2.31552816828608	0.0205840448355224	0.062491974973358
HS_H3K27ac_116103:116104:116105	25.5313893180406	-0.865688938886794	0.401692320504725	-2.15510452825949	0.0311536554551211	0.0848984746710851
HS_H3K27ac_116107	22.7842912873105	1.32352521797687	0.453205693366461	2.92036317581445	0.0034962368407749	0.0167910754768824
HS_H3K27ac_116109	19.492055945701	1.40914455805042	0.454776543778166	3.09854274000944	0.00194474917095076	0.0108686805947246
HS_H3K27ac_116117:116118:116119:116120	24.901175245093	-1.31628679405661	0.372124225977217	-3.53722413691282	0.000404356353865405	0.00338101858633178
HS_H3K27ac_11611:11612	20.3695100967971	-1.12797684948559	0.314142567602575	-3.59065267115471	0.000329850952132073	0.00291533280157395
HS_H3K27ac_116121:116122:116123:116124	51.5524078162321	-1.38196794010229	0.352107065958579	-3.92485148328396	8.67832625106045e-05	0.00106852828745786
HS_H3K27ac_11613	182.44671328717	-1.38392618240466	0.517031758970813	-2.67667538481477	0.00743566377105243	0.0293219316141558
HS_H3K27ac_11614	42.3792408020955	-1.49794500169318	0.380390075189364	-3.93791820395808	8.21916009207206e-05	0.00102330409179849
HS_H3K27ac_116169	23.4832979400893	2.49096353204225	0.479788656832275	5.1917932960075	2.08278164071398e-07	1.06296910626446e-05
HS_H3K27ac_11617	35.5107926247415	1.00568403816367	0.354313324766378	2.83840309654396	0.00453398840558259	0.0203134762087722
HS_H3K27ac_116170	29.4954692287424	-1.56168966697407	0.334667806225406	-4.666387498062	3.06541358676231e-06	8.40313388627621e-05
HS_H3K27ac_116172:116173	21.4015624847922	-0.877038541198731	0.339169158091344	-2.58584402583719	0.00971408776984062	0.0357975566423595
HS_H3K27ac_116174	52.2176506644634	0.866926692113153	0.386330857379351	2.24400064233515	0.0248323600152555	0.0716836307696617
HS_H3K27ac_116175	28.1681624951268	1.12755693132496	0.368052691150875	3.06357475012386	0.00218709557741731	0.0119039581397221
HS_H3K27ac_116177	25.2963571193714	-0.690558541008582	0.319425048732552	-2.16187973907698	0.0306274470916626	0.0839458171151337
HS_H3K27ac_116181:116182	52.4220772700123	-1.46834093920739	0.438158003450484	-3.35116767842706	0.000804715601786339	0.00567103353611587
HS_H3K27ac_116183:116184	46.5187171399448	-2.46146028127052	0.569480308542467	-4.32229217472051	1.54416513070891e-05	0.000285782793790858
HS_H3K27ac_116185	156.151311469711	-1.06853089286609	0.505374688536139	-2.11433401217853	0.0344867493311384	0.0912877008694808
HS_H3K27ac_116188	46.6271903836503	-1.50736185997548	0.456697667050077	-3.30056833815663	0.000964892116547662	0.00649194467990952
HS_H3K27ac_116195	31.6390705254442	-0.938938009539356	0.334583593924302	-2.80628825378625	0.00501158383338523	0.0219241415980629
HS_H3K27ac_116204:116205:116206	37.3896745035748	-0.580529763557544	0.253608081355474	-2.28908227393525	0.0220745725398965	0.0658174937837399
HS_H3K27ac_116208	25.672631052337	0.709744597588023	0.337605196475713	2.10229168566451	0.0355277324590019	0.0933469289536107
HS_H3K27ac_116209:116210:116211:116212	49.8142236608628	0.934986069949727	0.368307912719289	2.53859892133879	0.0111297333922315	0.0396997244837477
HS_H3K27ac_116214:116215	53.3054824743064	1.38043995496094	0.46634386828891	2.96013317388731	0.00307506083796065	0.0153065973424252
HS_H3K27ac_116216	19.55283958915	2.58939633549371	0.821098950878538	3.15357403967351	0.00161284309974123	0.00944778837966741
HS_H3K27ac_116217	38.5323395766828	2.54324182355805	0.631655336086077	4.02631257628049	5.6658361100346e-05	0.000773195743270227
HS_H3K27ac_116222	32.6875222713675	1.67732118615787	0.430230069322126	3.8986609857388	9.67260844218263e-05	0.00115659217685877
HS_H3K27ac_116223	55.7480013663483	1.68666222695937	0.476761248498949	3.53775025187074	0.000403551568211182	0.00337666564527877
HS_H3K27ac_116224	29.3926767737753	0.800764699484827	0.358815755730337	2.23168767451402	0.0256356124323148	0.0734787234761869
HS_H3K27ac_116225	29.7614104433557	1.10080727422987	0.457915937538242	2.40395055945816	0.0162189666376086	0.052490018685088
HS_H3K27ac_116260	17.5642951321283	-1.45016467402603	0.364595717244519	-3.97745943091665	6.96555021349605e-05	0.000903847970003883
HS_H3K27ac_116261	18.5758929344839	-1.63576559604847	0.351937299995187	-4.64788925774801	3.35348857827049e-06	8.98760153176328e-05
HS_H3K27ac_11627	18.3704443690329	1.04811119257667	0.462187177802655	2.26772018548769	0.0233462667506283	0.0685653520908089
HS_H3K27ac_116272:116273:116274:116275	77.1017410117126	-1.00564477039169	0.369667010720676	-2.72040712648703	0.00652015846439136	0.0265977395815095
HS_H3K27ac_116281:116282	10.0916282346187	1.79960080130494	0.607751997336287	2.96107755991326	0.00306564727163451	0.0152720119396755
HS_H3K27ac_116283:116284:116285:116286:116287	135.951395651152	-1.18116050487266	0.422210166148397	-2.79756528756229	0.00514893599842142	0.0223467458497177
HS_H3K27ac_11629	13.683552120366	3.09391460597998	0.93396829803578	3.31265484330332	0.000924149532492637	0.0062858685275077
HS_H3K27ac_116302	19.5009237551772	-0.811124548395142	0.343291212170914	-2.36278855862849	0.0181380147919731	0.0570232437166943
HS_H3K27ac_116303	16.223365949099	-0.853341069366458	0.369538179549455	-2.30920948521979	0.0209319594793511	0.0632680145545213
HS_H3K27ac_116304	19.5426519827003	1.12194043363853	0.407037713597584	2.75635499158618	0.00584495229649615	0.0245254060751742
HS_H3K27ac_116305	51.6656779918055	-1.00216371694012	0.413790139008146	-2.42191300001084	0.0154390462804749	0.0506070886280756
HS_H3K27ac_116307	60.1685650537962	-1.1346050748268	0.494455618574558	-2.29465503516312	0.0217529015902413	0.0651286075907648
HS_H3K27ac_116308	13.5409057490895	1.60112288976972	0.520524959336144	3.07597716699642	0.00209813911551884	0.0115289299788298
HS_H3K27ac_116311	16.2681786778797	1.22999623828535	0.462083370676182	2.66184917341963	0.00777126918978995	0.0303547154518237
HS_H3K27ac_116317	51.6077391127776	-1.60774107718633	0.533560205475473	-3.01323273491436	0.00258480605149424	0.0134878365840305
HS_H3K27ac_116318:116319:116320	29.4450892958586	-1.33421559907631	0.397966916524084	-3.3525791810274	0.000800623364466319	0.00565673336499543
HS_H3K27ac_11634	20.5714385879899	-1.12642594314667	0.426938252926224	-2.6383813945604	0.00833028345479219	0.0320207264888473
HS_H3K27ac_116360	29.854130169414	-0.812079504946515	0.33698525504282	-2.4098369076811	0.0159596530912635	0.0518579612067538
HS_H3K27ac_11637:11638:11639:11640:11641	8.48330174130405	2.03520366147952	0.709373581104478	2.86901530546254	0.00411751873438723	0.0189281603414022
HS_H3K27ac_116383	24.6044459081271	1.59352136155399	0.409125716900743	3.89494303517613	9.82218104619477e-05	0.00116943246700856
HS_H3K27ac_116384	22.1469473252843	-1.14954561563983	0.348532809107417	-3.29824219012203	0.00097292177748195	0.00652625923451662
HS_H3K27ac_116392	34.1717193900739	1.85402176707365	0.434834173273186	4.26374439045952	2.01029401242623e-05	0.000352816002328572
HS_H3K27ac_116400	45.3105373930113	2.32105862800056	0.598997702956372	3.87490405479837	0.000106666718192917	0.00124461607471905
HS_H3K27ac_116404	32.0102632014945	-1.30008044257412	0.496121874939447	-2.62048603023763	0.00878045274619073	0.0331862197156154
HS_H3K27ac_116407	23.0652480307535	1.03531789010014	0.442706029331353	2.33861258149985	0.0193554930690046	0.0597753032788658
HS_H3K27ac_116409	29.7309436336156	1.46344654523116	0.520856863202283	2.80969043248031	0.00495891724858334	0.0217497976283688
HS_H3K27ac_116420	13.9294595871139	-1.33646979764003	0.516406258259396	-2.5880201416318	0.00965293361599848	0.0356413197672919
HS_H3K27ac_116422	30.8070140424808	1.06582383099864	0.37545827297105	2.83872778342222	0.00452937787443748	0.0203017956880979
HS_H3K27ac_116423:116424	33.5802142803012	-1.46721956221327	0.411937791298821	-3.56175032542461	0.000368390633363831	0.00317257408220675
HS_H3K27ac_116434	32.7519285740723	4.04371895230366	0.601720480460276	6.72026145630024	1.81398773123943e-11	1.29319185360059e-08
HS_H3K27ac_116435	37.1430904734308	-1.15802032223834	0.418968499379478	-2.76397944941791	0.00571011354504167	0.0241100446947418
HS_H3K27ac_116447	44.9182004508478	1.36163535276119	0.477447998396857	2.85190294510229	0.00434583673190977	0.0197058071885159
HS_H3K27ac_116448	17.7364158003103	-1.30364607213748	0.371573729203461	-3.50844521471444	0.000450734057472104	0.00367371987636139
HS_H3K27ac_116449	39.417619261179	1.26054587459355	0.602092179339139	2.09360944694073	0.0362947853315752	0.0947646955130382
HS_H3K27ac_116455	28.2133460651734	0.797489055684182	0.340095930355386	2.34489443860983	0.0190324672668867	0.0590900004989265
HS_H3K27ac_116456	50.5024784032284	-1.29916385972529	0.335401026781828	-3.87346416971576	0.00010729918798149	0.00124907888817773
HS_H3K27ac_116469	37.2987960041305	1.69987475697027	0.461182248007799	3.68590674145272	0.000227889797010924	0.00220258454838785
HS_H3K27ac_116470	33.7634979970281	3.24096994766936	0.532632255778215	6.08481726840607	1.16624244273498e-09	2.22303272038976e-07
HS_H3K27ac_116471	31.5480973900422	1.36060406682717	0.456888632720794	2.97797749688958	0.00290157287174497	0.0146851102224629
HS_H3K27ac_116473	38.3572736395963	1.45527424084871	0.528149449019955	2.75542129893187	0.00586166044395919	0.0245742439923448
HS_H3K27ac_116477	11.7422140620759	2.76178725600072	0.6416389891214	4.30426969499228	1.67537472371624e-05	0.00030533738755429
HS_H3K27ac_116478:116479	94.6288173083572	-1.57531329284954	0.393745437826544	-4.00084202002492	6.31174873482892e-05	0.000838235035964892
HS_H3K27ac_116480	19.5288587647021	1.74272468231977	0.510067763010559	3.41665325413576	0.000633959699574873	0.00474537872560822
HS_H3K27ac_116481	31.5303688913714	-1.26240119617654	0.361469561343915	-3.49241355615956	0.000478676504040839	0.00384194457510762
HS_H3K27ac_116493	35.9202355659049	2.58594838870403	0.467614949075962	5.53008066532953	3.20083565986259e-08	2.48588722450473e-06
HS_H3K27ac_116496:116497	35.9993386339558	-0.989677735308796	0.355786218512829	-2.78166405502047	0.00540809894266159	0.023133527758451
HS_H3K27ac_116499	31.9561410576895	-0.810920241678956	0.320000487021997	-2.53412189845578	0.0112729509260459	0.0400388446285183
HS_H3K27ac_116500	33.4660114189686	-2.05482411168118	0.407726494580252	-5.0397120103676	4.66232889285023e-07	1.98079515358339e-05
HS_H3K27ac_116501	18.8053984254799	-1.01497145437899	0.40606897530541	-2.49950504988867	0.0124366926588492	0.0429890260392861
HS_H3K27ac_116502	19.1156308196959	2.42056108993428	0.558197317230868	4.33638968732834	1.44842065252157e-05	0.000271751478708458
HS_H3K27ac_116503	105.557948368572	-1.06120094960955	0.4516602573361	-2.34955573879476	0.0187958297231427	0.0586259494645977
HS_H3K27ac_116506	29.7003663330828	1.42336421503524	0.442451234269068	3.21699682313384	0.00129540033128811	0.00804604954538627
HS_H3K27ac_116514	31.7320870803537	-0.899265702170293	0.38996530987163	-2.30601461054655	0.0211098159615306	0.0636436936436401
HS_H3K27ac_116518	20.5559064774813	-0.985306393348304	0.362796439233618	-2.71586566679015	0.00661027333173372	0.0268437468528527
HS_H3K27ac_116523	23.5258953884755	1.74428851111145	0.499865020091736	3.48951905214599	0.000483890563578933	0.00387301536001156
HS_H3K27ac_116532	23.6272560550097	-1.1364472100231	0.388700124514644	-2.92371197833327	0.00345884627305145	0.0166653927281588
HS_H3K27ac_116534	24.9620038993771	-0.873624746010752	0.357254857435608	-2.44538241490031	0.0144698623630625	0.0481900629665854
HS_H3K27ac_116535:116536:116537:116538:116539	101.979998397374	-0.949357384891721	0.368744588864183	-2.57456628127333	0.0100365854253232	0.0366969323651989
[truncated: 11,912 more rows]
