# Supplementary material for: Transposable elements are the primary source of novelty in primate gene regulation
Source: Genome Res. 2017 Oct;27(10):1623–33. doi: 10.1101/gr.218149.116 (PMC5630026; doi:10.1101/gr.218149.116)
Supplement: Supplemental Material [file supp_gr.218149.116_Supplemental_FILE_S3.zip › FILE_S3/MONKEYS_LEMURS_Dbinding_me1.csv]

	baseMean	log2FoldChange	lfcSE	stat	pvalue	padj
HS_H3K4me1_10000:10001	17.6249551606013	-0.897413221782697	0.329013386300842	-2.72758878254918	0.00637990863878925	0.025869836645786
HS_H3K4me1_10004	15.6289840133329	-1.70037387348824	0.406666399800174	-4.18124997374693	2.89910924577821e-05	0.000407482519027895
HS_H3K4me1_100042:100043:100044	4.85722849800337	-1.68921705379993	0.509662512085992	-3.31438356508929	0.000918454224400914	0.00596339030251356
HS_H3K4me1_100045	15.0913493357854	1.32852150663379	0.411327334103833	3.22984007257449	0.00123859480827445	0.00749820014400838
HS_H3K4me1_100046	25.1697202360194	1.62168873417099	0.544512513716553	2.97823960573874	0.00289909251283752	0.0144158467673246
HS_H3K4me1_100050:100051	24.7678823687394	0.981104804053722	0.477254037938386	2.05572866034165	0.0398086777571529	0.0996056149790523
HS_H3K4me1_100052:100053	14.9621848026835	0.776059793560818	0.373046512380772	2.08032984575576	0.0374952890837007	0.0952591572648676
HS_H3K4me1_100058	11.9526658227848	-1.00946538815936	0.400100955492368	-2.52302668689482	0.0116349570901189	0.0400619154481331
HS_H3K4me1_100059	20.6494566011896	1.38298504528535	0.432791707140851	3.19549802472361	0.00139589738458814	0.00824123579692365
HS_H3K4me1_100061:100062:100063:100064	30.0475969005074	0.654168986964901	0.312749436269324	2.09167119457751	0.0364679389940441	0.0932194997191985
HS_H3K4me1_100078:100079:100080:100081	102.48439032178	-1.15195302401227	0.442675026992215	-2.60225437120159	0.0092613131207659	0.0338130598202372
HS_H3K4me1_100132:100133	25.7599330331087	1.09318601573213	0.408687500147846	2.67487020116021	0.00747581877552986	0.0289756672072093
HS_H3K4me1_100165:100166:100167:100168:100169:100170	198.937137643617	-1.10595536887122	0.410144851997547	-2.69649945253447	0.00700725127897805	0.0276455808159157
HS_H3K4me1_10019	47.1823487219004	-1.49147777655438	0.490177618550363	-3.04272924774746	0.00234443167023819	0.0122801775356505
HS_H3K4me1_10028	7.53648906858495	3.21705756565039	1.06643531269361	3.01664576121803	0.0025558830292655	0.0130986965547503
HS_H3K4me1_10036	67.4028747831289	-0.853185445232028	0.414441601534541	-2.05863852005437	0.0395288797958217	0.0990566579857417
HS_H3K4me1_10037	35.7276719665399	-1.52846447932128	0.422184681851327	-3.6203693431481	0.000294182777645963	0.00252657262884097
HS_H3K4me1_10042	29.0911467426772	-1.29780725787323	0.42666769757283	-3.04172841125781	0.00235224024364926	0.0123064630778974
HS_H3K4me1_10043	17.5151779656917	-1.40730938272324	0.408485422389744	-3.44518875236752	0.000570660750285522	0.00415688208964789
HS_H3K4me1_10044	10.2006325351281	1.12758614872649	0.476585098623488	2.36597021598719	0.0179828910456282	0.0551603594651406
HS_H3K4me1_10047	14.7542788867314	1.18205942534484	0.539896674326334	2.18941786744617	0.0285664821706059	0.0774966794674474
HS_H3K4me1_100499	16.2390544754879	3.31898961135612	0.593249655221351	5.59459172398129	2.21141535018809e-08	1.50014942149942e-06
HS_H3K4me1_100510:100511	21.5387573577423	1.98873860882034	0.430685981807869	4.61760701026839	3.88190513387407e-06	8.72052606660031e-05
HS_H3K4me1_100512	12.9380652316878	1.0817428428361	0.468506014552618	2.30891986278782	0.0209480285596007	0.0618147805136997
HS_H3K4me1_100520:100521:100522:100523:100524	36.7188340552155	2.01519025451036	0.494864194002237	4.07220865630309	4.65694320533363e-05	0.000593378340057378
HS_H3K4me1_100553:100554:100555:100556	35.8957819002616	-1.04347855850065	0.423031794820537	-2.46666697699005	0.0136377127226219	0.0450574012602799
HS_H3K4me1_100560	29.0018411117045	-1.09655030215661	0.40874083731357	-2.68275200824961	0.00730191143200633	0.0284886352534601
HS_H3K4me1_10062	10.2657197564917	1.2412853661211	0.603764923672342	2.05590837998852	0.0397913482289847	0.0995796786917188
HS_H3K4me1_100641:100642:100643:100644	193.730246833988	-0.78002746362075	0.283324156221873	-2.75312728015294	0.00590289419595728	0.0244291971175534
HS_H3K4me1_100645	14.7470556567216	2.41446673570128	0.468575015513938	5.15278590569553	2.56644909524991e-07	1.07300741513556e-05
HS_H3K4me1_100647	15.9481739800258	0.969326101697288	0.43668859077802	2.21971931982537	0.0264378265502262	0.0732906341639862
HS_H3K4me1_100816	16.3356612973206	2.71004526357528	0.517648520632757	5.23529992950159	1.64717163119883e-07	7.57007389742945e-06
HS_H3K4me1_100822	13.8772411260783	0.935730090201324	0.450126460402397	2.07881600509514	0.037634265238919	0.0955014094292569
HS_H3K4me1_100827:100828	16.4810837056128	3.01597134716038	0.925629332721862	3.25829275341973	0.0011208471212555	0.00691276845158556
HS_H3K4me1_100843	16.2582192094362	1.38031089918344	0.39729537660052	3.47426871914328	0.000512247751485702	0.00382628732980108
HS_H3K4me1_100851	13.1503121675451	-1.27348904087835	0.512494671814489	-2.48488249910884	0.0129594201910091	0.0434117596355913
HS_H3K4me1_100855	12.3027886272704	2.52980075463109	0.585430693882477	4.32126429493111	1.55137715417326e-05	0.000253118324029813
HS_H3K4me1_100857:100858	37.9525390885685	2.48616140328955	0.419936880803516	5.92032164103442	3.2131259205774e-09	3.42382736368782e-07
HS_H3K4me1_10092	30.5586105239161	2.19385940390247	0.651274283963907	3.36856445574635	0.00075560727307485	0.00514026394073123
HS_H3K4me1_10101	215.964546852205	-1.12714243673488	0.491489883697539	-2.29331767371335	0.021829722445203	0.0637370727358607
HS_H3K4me1_10103	51.4127473345564	-0.750235872734088	0.33300868993443	-2.25290178728312	0.0242653421587147	0.0688776484990768
HS_H3K4me1_10104	18.0729201057052	2.75511189460761	0.557741603836256	4.93976399762438	7.8217180464223e-07	2.54811058936382e-05
HS_H3K4me1_10105	21.7929191218218	0.998660023350283	0.425078459471914	2.34935457466121	0.0188059887235063	0.0570457010252523
HS_H3K4me1_10106	17.0666327348252	1.13008052470442	0.407844282802634	2.77086273451893	0.00559079898767508	0.0235092755755529
HS_H3K4me1_10107	20.4167930465708	0.712160633496235	0.337149028588445	2.11230219608778	0.034660537621617	0.0896653847893201
HS_H3K4me1_10113	21.3445418924261	3.11312169036193	0.917521949128056	3.3929669947628	0.000691399683449866	0.004805303588763
HS_H3K4me1_10114	19.2906990787261	1.53483665173865	0.54324117032772	2.82533198066106	0.00472316518519557	0.0207069477498416
HS_H3K4me1_10119	33.1704618346065	3.41427802207564	1.04700545615332	3.26099353351954	0.00111022572164229	0.00686959296726355
HS_H3K4me1_10124	13.4114196112602	2.22749285510445	0.500942284745485	4.44660577263142	8.72377219207945e-06	0.000162983616702605
HS_H3K4me1_101248	25.7390281967028	-4.04694979331643	0.532078366999017	-7.60592808187577	2.82866563715865e-14	1.70299814685137e-10
HS_H3K4me1_101249	37.6278922638527	-1.43369089412327	0.387755944964932	-3.69740532089825	0.000217814416549555	0.00199066670942937
HS_H3K4me1_10127	23.9807831162015	0.873268360294469	0.390262408121086	2.23764406236001	0.0252442757421558	0.07086288010521
HS_H3K4me1_101270	7.39759245919744	1.61017953130735	0.543718132790414	2.96142327099476	0.00306220782678909	0.0149947313714386
HS_H3K4me1_101272	17.7409178744574	-1.48780369711386	0.373855132041263	-3.97962624985352	6.90236971969016e-05	0.000802621282421914
HS_H3K4me1_10128	148.291286693386	-1.03984435583622	0.406320997832068	-2.55916962545456	0.0104922531700774	0.0371744064795945
HS_H3K4me1_101286	17.7526737900453	2.40220863296706	0.54949632263406	4.37165552164546	1.23307968958765e-05	0.000210990344390282
HS_H3K4me1_101287	10.6026708853976	-1.04123152133835	0.399076819313379	-2.60910048128031	0.0090780581571359	0.0333563925145173
HS_H3K4me1_101289	27.8415696183265	-1.22191485630695	0.374820750915649	-3.25999788784889	0.00111413043488562	0.00688490868178481
HS_H3K4me1_101299	10.7713638613894	1.00724996062409	0.450330392135098	2.23669105664519	0.0253065389292993	0.0709797426619364
HS_H3K4me1_10129:10130	98.5461822309645	-1.0606789834725	0.489505896418739	-2.16683596915277	0.0302473637216476	0.0809459830688427
HS_H3K4me1_10131	230.436098403491	-0.914527559367169	0.431668023286505	-2.11859000443075	0.0341251312003759	0.0886053053774079
HS_H3K4me1_10132	18.4851569780747	1.60273569415558	0.431375505211336	3.71540728389382	0.000202876646941316	0.00188636116279567
HS_H3K4me1_101328	32.397814387967	1.0816300967744	0.402120565864889	2.68981541505596	0.00714915507040676	0.0280274773926983
HS_H3K4me1_101338	15.3140171869113	1.30968898752701	0.495919273519094	2.64093181584438	0.00826783568013139	0.0311590013848082
HS_H3K4me1_10134	20.9850500923018	1.12966692693783	0.430614903007852	2.62338093513971	0.00870618693908911	0.0324103252229315
HS_H3K4me1_101340	14.8490799092211	2.00196212856194	0.572482757770688	3.49698240058409	0.000470552874755365	0.00360604465259923
HS_H3K4me1_101348	15.6811481801882	3.07893721764084	0.624414524304802	4.93091864105628	8.18438180260753e-07	2.64914358293541e-05
HS_H3K4me1_101349:101350	21.082171518554	-1.26493456408853	0.532715250055086	-2.37450413510356	0.0175725393803182	0.0541360999560987
HS_H3K4me1_10135	27.1670135007994	1.30530139656785	0.396546256695673	3.29167499258378	0.000995926344602714	0.00634326850852223
HS_H3K4me1_101355	15.545773555601	1.73209694429278	0.60613030960168	2.857631299499	0.00426816010973972	0.0192554948974807
HS_H3K4me1_10136	27.6493632374949	0.981960170856015	0.417802979492469	2.35029480174809	0.0187585474684906	0.0569304776479132
HS_H3K4me1_101361	18.9047103064884	2.19208447717567	0.452927666189312	4.83981138891046	1.29962410983239e-06	3.75270357469827e-05
HS_H3K4me1_101363	24.3414133893731	-1.11055941714638	0.44708361746559	-2.48400830127008	0.0129912779527473	0.0434884564439895
HS_H3K4me1_101368	42.5779923600644	-1.21226639494512	0.587959885485109	-2.06181820371116	0.0392250472983342	0.0985722204986419
HS_H3K4me1_101370	20.6723659311472	-0.9479990444028	0.450450253257705	-2.10455879988249	0.0353297311707755	0.0910737086335492
HS_H3K4me1_101379	17.7908778329989	1.21335724036267	0.477961129302123	2.53861070697172	0.0111293585189822	0.038831818582169
HS_H3K4me1_101380	16.648500962815	1.33491715571069	0.575428541207378	2.31986608260642	0.0203481228848984	0.0604765019604583
HS_H3K4me1_101382:101383	73.0187904126035	-1.19376263906241	0.491310662059887	-2.42975113557968	0.0151091933744834	0.0485534554102362
HS_H3K4me1_101390	12.4169749962944	1.05067667927877	0.477918096660001	2.19844506123869	0.0279174055344291	0.0762512147079645
HS_H3K4me1_101391	12.9583751139283	1.65336460657395	0.657040419628894	2.51638188029253	0.0118566636080448	0.0406793923202948
HS_H3K4me1_101400	12.9071334603887	2.76362484771758	0.572103674554188	4.83063642244762	1.36097326062819e-06	3.87869326182817e-05
HS_H3K4me1_101411:101412	65.6149957623399	-1.35546077973463	0.498026692976866	-2.72166291254913	0.00649543605044869	0.0261839790704562
HS_H3K4me1_101417	25.7374510172228	1.25662762790182	0.469139866489164	2.67857779238816	0.00739355554938505	0.0287272676250872
HS_H3K4me1_101430	19.2583392074317	1.51960969278883	0.551116352477871	2.75733007368865	0.00582754933819517	0.0242339912212772
HS_H3K4me1_101437	9.44544731867222	1.23835353765086	0.520961622553458	2.3770532876897	0.0174515667982021	0.053894412879495
HS_H3K4me1_101470	9.33018841688875	2.6087323156184	0.653176593538104	3.993915797698	6.49909517578856e-05	0.000764101511878568
HS_H3K4me1_101476	20.1991877961614	1.17198741086009	0.541166869994838	2.16566733080181	0.0303366171916443	0.0811109598322615
HS_H3K4me1_101487	16.9205839664173	1.91975203424342	0.559943237735546	3.42847614698777	0.000606979871331589	0.00435427145111925
HS_H3K4me1_101495	10.9168359195361	1.16137416590735	0.518307935344507	2.24070303908316	0.0250453171244201	0.0704475139423603
HS_H3K4me1_101496:101497	10.324986391115	2.01938679929914	0.601567491737932	3.35687487610928	0.000788287775827365	0.0053085979355354
HS_H3K4me1_101499	18.335016651805	-1.72068246273611	0.490834243757304	-3.50562839618606	0.000455530728546643	0.00351831013626051
HS_H3K4me1_101502	10.2585100991566	1.20457674896951	0.501481950280986	2.40203410769733	0.016304188160193	0.0513117432401682
HS_H3K4me1_10155	23.8109492124427	1.64409204314032	0.752935635099656	2.18357581511295	0.0289934323140738	0.078434041449958
HS_H3K4me1_101551	11.2105914905538	2.21027838863014	0.581968533265183	3.79793453132112	0.000145906846728351	0.00144836301851284
HS_H3K4me1_101560	31.618058785653	-1.2104046863375	0.345625920867223	-3.50206571110298	0.000461665742177708	0.00355770700899954
HS_H3K4me1_101563	19.937118197527	-1.0436023990172	0.443603832565643	-2.35255496550015	0.0186449339311379	0.0566570724201468
HS_H3K4me1_101564	24.0650118724273	1.36152889100587	0.45355154351517	3.00192758788468	0.00268275982495883	0.0136105205300124
HS_H3K4me1_101567	19.0336118212903	1.10888547375511	0.507908019704234	2.1832407261473	0.0290180870471325	0.0784747757341198
HS_H3K4me1_101579	17.6364120298083	-1.02062376535156	0.452617656737818	-2.25493581648486	0.0241373577689798	0.0686195077077762
HS_H3K4me1_101604	7.32866912268321	1.49517094008439	0.649499389448547	2.30203594395039	0.0213331452397007	0.0625848016187618
HS_H3K4me1_101618	45.6881971452024	1.93308717875016	0.501541352374602	3.85429271105513	0.000116064670605152	0.00120841737895083
HS_H3K4me1_10162	18.1613924657788	-0.882537323129331	0.386051724891648	-2.28605978480482	0.0222507612500961	0.0647075030098797
HS_H3K4me1_101631	6.01572552652347	3.17574248449766	0.862919073080221	3.68023211395911	0.00023302174597314	0.00210094709342013
HS_H3K4me1_101638	14.0491399684404	1.26654291888559	0.526984852653107	2.40337632573151	0.0162444607169645	0.0511854531941177
HS_H3K4me1_101648	21.8135745413095	1.8572405637048	0.777802591462309	2.38780454589782	0.0169493532293467	0.052728888317934
HS_H3K4me1_101658	24.1954004915991	1.20743937086114	0.431186649986417	2.80027076649793	0.00510597580717688	0.0219261963959404
HS_H3K4me1_101679	7.22188131912092	-1.33682950427427	0.510494266299146	-2.61869641350858	0.00882664615414142	0.0327121102930184
HS_H3K4me1_101710	11.5926266898609	2.52306873105366	0.648317534504335	3.89171755624757	9.9537079336552e-05	0.00106868120578816
HS_H3K4me1_101742	22.3184172350352	1.85864976753622	0.516714941763572	3.59705055401062	0.000321845949508035	0.00270435944035328
HS_H3K4me1_101743	16.5493447212715	1.37476355454541	0.530662660509356	2.59065439657248	0.00957936399250705	0.0346537845377129
HS_H3K4me1_101745	32.9415971230809	1.54387556952946	0.592547488929769	2.60548833363201	0.00917433978561002	0.0335909434751454
HS_H3K4me1_10177	9.13328307699128	-1.14333292514504	0.485264854411617	-2.35610082772495	0.0184679041918441	0.0562185136144627
HS_H3K4me1_101802	20.82884145102	-1.21834525870513	0.385039227014008	-3.16421074328825	0.00155504150841253	0.00895040860554267
HS_H3K4me1_10182	24.3582162760392	1.04143298942062	0.423377319710127	2.45982234035035	0.0139005807390322	0.0457126567468761
HS_H3K4me1_101820	14.8318348715659	-0.902576800972747	0.403395313790255	-2.23744989125491	0.0252569508514512	0.0708775911392814
HS_H3K4me1_10184	168.541589362299	-1.63298411324763	0.464910770175654	-3.51246780673773	0.000443965787028871	0.00344378552840561
HS_H3K4me1_101849	13.0333200460284	2.47371010470359	0.630740495261251	3.92191419972011	8.78482763951819e-05	0.000966010133401266
HS_H3K4me1_101863	18.789436471663	1.88640421166223	0.489057405924038	3.85722450741341	0.000114681820043564	0.00119843620374728
HS_H3K4me1_101865	24.1039910420353	0.947738238521249	0.432909836319551	2.18922777680126	0.0285802887118101	0.0774992132370017
HS_H3K4me1_10186:10187	25.2543462676353	-0.689866470966456	0.300919567217588	-2.29252779187878	0.0218752057252315	0.0638466494091657
HS_H3K4me1_10188	28.8000014113831	1.21758542866824	0.512153597967471	2.37738333480491	0.017435957595823	0.0538600219115712
HS_H3K4me1_10192	31.1787236003084	1.28561715280185	0.458701400552237	2.8027321286878	0.0050671736668935	0.0218062323527751
HS_H3K4me1_101943	19.0931943485213	-1.02772144647346	0.383862554807155	-2.67731622582924	0.0074214553207288	0.0288077832098309
HS_H3K4me1_101953	64.008646060535	3.79440421130397	1.11175341093787	3.41299084308906	0.0006425410110914	0.00454840465288157
HS_H3K4me1_101971	12.3566342025763	-1.04066756085779	0.468363909896995	-2.22192090139195	0.0262886516067378	0.0729190633487053
HS_H3K4me1_102009	22.5403915048186	-1.08233114432024	0.469016452426029	-2.30766135968533	0.0210179788211243	0.0619756294808761
HS_H3K4me1_102031	13.0131300099903	2.5857794267489	0.893339540252024	2.8945090978727	0.00379751904753764	0.0176038216944757
HS_H3K4me1_10208	17.8332353034487	-0.945291723144154	0.356203094458152	-2.65379986263766	0.00795910179779285	0.0302859081118229
HS_H3K4me1_102091:102092	23.7251719779613	-1.21515314357118	0.489631032163667	-2.48177313884998	0.0130730475689207	0.0437014341414143
HS_H3K4me1_102156	11.9163410807397	-1.59022823988661	0.464868459831438	-3.42081336398521	0.000624341622137681	0.00444571110121811
HS_H3K4me1_102163	17.436292107588	1.99132248595279	0.526604365529743	3.78143938087107	0.000155924192981703	0.0015320140413649
HS_H3K4me1_10217	8.49542752729591	-1.32890568518631	0.482891833620194	-2.75197382242651	0.00592372558988105	0.0244943612045871
HS_H3K4me1_10218	25.2694912265908	1.25714546111281	0.344426170609331	3.64997078732074	0.000262270134530174	0.00230931970009347
HS_H3K4me1_102226	20.2955987295195	1.51673127204316	0.531006371203627	2.8563334722429	0.00428564752994754	0.0193162949309745
HS_H3K4me1_102227	15.9077509997345	2.08904753834208	0.746560774767733	2.7982283679343	0.00513837686037365	0.0220260575919399
HS_H3K4me1_102233	15.698213407297	2.38143778799786	0.649603989864379	3.66598393044821	0.000246389397750867	0.00220087146759509
HS_H3K4me1_10224	17.4521463857279	-1.35800228387556	0.486796625848492	-2.78967069976819	0.00527616750126039	0.0224568161479945
HS_H3K4me1_102242	75.3222169686598	1.8883417755067	0.563693777104628	3.34994256137797	0.000808283194825999	0.00541900776664802
HS_H3K4me1_102299	12.0722131076327	1.45586415306483	0.532529178283517	2.73386738686783	0.00625952491862302	0.025482980584707
HS_H3K4me1_102311	20.9867348090989	4.05389860495278	0.846057232804793	4.79151817131043	1.65524025917519e-06	4.50921899563993e-05
HS_H3K4me1_102317:102318	16.6978211482259	1.56476043116531	0.553979029398125	2.82458423176299	0.00473420029381566	0.0207407904661958
HS_H3K4me1_102322	25.8965526855299	-1.3951189322104	0.500824568668826	-2.78564395496526	0.00534215135830375	0.0226456062331757
HS_H3K4me1_102323:102324:102325	28.5053616080838	-1.34623692226757	0.459891994625409	-2.92728931575359	0.00341930639533197	0.0163153827248632
HS_H3K4me1_10233	28.6741859390682	1.05681652030397	0.447046592300148	2.36399636750708	0.0180789898493006	0.0553282797751756
HS_H3K4me1_10234	22.3524670931284	-1.23262770374882	0.415230025716984	-2.96854183803404	0.00299216365637986	0.0147266064118005
HS_H3K4me1_102349	21.0975054926576	-1.00407131043347	0.410857756816835	-2.44384167944794	0.0145318019965206	0.0472337502605222
HS_H3K4me1_102360	10.0841482637986	1.84359419333593	0.628608707923848	2.93281682244731	0.00335902009213766	0.0160818930136897
HS_H3K4me1_102366	11.3929923939609	3.06241254526377	1.02347965693979	2.99215770875251	0.00277013117699473	0.0138950841500494
HS_H3K4me1_102369	14.626292790892	2.10425095256352	0.507517487358302	4.14616442778441	3.38091077434469e-05	0.000460208500621662
HS_H3K4me1_10237	33.3270991346374	-1.18577827615003	0.351401746233234	-3.37442340244663	0.000739704985990639	0.00505780109955326
HS_H3K4me1_102375	20.4824587694111	-1.13875404359226	0.378584397935939	-3.00792650146387	0.00263036744934986	0.0133977387722596
HS_H3K4me1_102393	6.71843334000375	1.68236974715977	0.744125481306468	2.26086834737338	0.0237674106971804	0.0679061297359145
HS_H3K4me1_102405	38.2379143622856	1.37757248457914	0.500304421026153	2.75346854172038	0.00589674369688007	0.0244205299584292
HS_H3K4me1_10240:10241:10242	30.5816847497373	-0.991489948532754	0.410913540971723	-2.412891885208	0.0158265133971319	0.0502127340702322
HS_H3K4me1_102427:102428	65.405331472986	-1.16031350723153	0.513038227851339	-2.26165116796667	0.0237189639863095	0.0678077588442222
HS_H3K4me1_10243:10244:10245	27.5032388979747	-0.871767813978344	0.381070587884464	-2.28768065994811	0.0221561247821858	0.064471217617762
HS_H3K4me1_102442	9.85967727689229	-1.28562230977703	0.586191693785245	-2.19317728894334	0.0282946081728345	0.0769846067131625
HS_H3K4me1_102459	11.1525286958404	3.2411121049101	0.687485194215819	4.71444640870714	2.42368781332946e-06	6.11816036903565e-05
HS_H3K4me1_102461:102462	27.8374535646041	-1.22594853902082	0.393657603882929	-3.1142508792626	0.00184412612825366	0.0102186482790163
HS_H3K4me1_102468	8.28065901743445	1.7125649745449	0.654443677264657	2.61682560935239	0.00887516715889197	0.0328514871688344
HS_H3K4me1_102469	27.1320102807488	2.33724174914636	0.932824174306773	2.50555443729069	0.0122259576624137	0.0415620429737783
HS_H3K4me1_102484	10.2366800959101	1.57779208032487	0.569859004766222	2.76874115724843	0.00562733226582931	0.0236051934550952
HS_H3K4me1_102489	14.7547812793707	1.32795036127771	0.603165912048676	2.20163363802718	0.0276911978233839	0.0758285864665759
HS_H3K4me1_10249	23.3921729171653	1.1986035938947	0.411270519893378	2.91439219666277	0.0035638187091714	0.0167834143436294
HS_H3K4me1_102493	10.8944785979415	1.94312390756547	0.535789584028878	3.62665487625595	0.00028711663631679	0.00247737113428195
HS_H3K4me1_102498	22.6558975202885	2.83736087387929	0.611874898504151	4.63715847931624	3.53231577898872e-06	8.14021326216328e-05
HS_H3K4me1_102499	21.4293769599019	1.99165093393534	0.474478731064427	4.19755576707801	2.69811229868877e-05	0.000383424607098168
HS_H3K4me1_102504	19.5639535264994	0.839893551488684	0.408140140328875	2.05785579142475	0.0396039785606103	0.0992138782582563
HS_H3K4me1_102507	21.1111775615259	1.06984973360075	0.39938181385138	2.6787642714219	0.00738943952303068	0.028715908115802
HS_H3K4me1_102518	20.4388977964871	1.42506560249838	0.50668916748122	2.81250457668645	0.00491573239522263	0.0213260074836518
HS_H3K4me1_10252	24.2072963639666	1.97496932106839	0.467628307163593	4.22337418589477	2.40671746826336e-05	0.000351903886282443
HS_H3K4me1_102522:102523	19.4065939264498	-1.15689336071726	0.407407720951825	-2.83964515452583	0.00451637421158464	0.0200411504999781
HS_H3K4me1_10253	30.3303940207547	1.28917535510828	0.38519140574595	3.34684350657229	0.000817373397655409	0.0054552004165528
HS_H3K4me1_102537	9.57723694824371	1.40541846440488	0.574795456154967	2.44507580802096	0.0144821697834843	0.0471152324641801
HS_H3K4me1_102549	18.3839556421117	1.78920354456588	0.490552777516556	3.64732119879904	0.000264988587859662	0.00232814854900999
HS_H3K4me1_102550	18.298492771614	1.31403773017626	0.540597301055915	2.43071455889557	0.0150690809595084	0.0484504149087959
HS_H3K4me1_102554	11.6135564948814	1.80514542898115	0.666296339129039	2.70922309334729	0.00674409747353252	0.0268987856829795
HS_H3K4me1_102559	20.8105724105279	3.7764137956163	0.912494568032824	4.1385603026192	3.49492017951393e-05	0.000472656555893024
HS_H3K4me1_10259:10260	111.456064459981	-1.65180838186821	0.454669108079342	-3.63299012956024	0.000280155739046633	0.00243387824953861
HS_H3K4me1_102629	34.4241095476428	2.88638840134335	0.599513693439066	4.81454958065394	1.4753227226416e-06	4.12751023618723e-05
HS_H3K4me1_102695	15.220948380557	1.88852965458625	0.512391715456759	3.68571465466174	0.000228061765455973	0.00206395469211227
HS_H3K4me1_10270	20.9863876422335	0.898210995472424	0.431368883794883	2.08223409062468	0.0373210928140705	0.0949167343065208
HS_H3K4me1_102715	15.0097566823002	-1.13814987145101	0.48065220648391	-2.3679281112155	0.0178880112744977	0.0549042935906771
HS_H3K4me1_102754	19.4060963808401	1.03095935221377	0.463567696317372	2.22396720134689	0.0261506510459841	0.0726722868735234
HS_H3K4me1_102807	14.1156076355594	2.53119419527046	0.591672313350378	4.27803386799938	1.8855133819319e-05	0.000294276949213765
HS_H3K4me1_102808:102809	23.0687413813066	1.07369464527317	0.491966752265268	2.1824536725893	0.0290760668136244	0.0785781439799913
HS_H3K4me1_102815:102816:102817	12.1693985550357	1.66924604597602	0.540199045553086	3.0900573774005	0.00200117832028115	0.0108731301857005
HS_H3K4me1_10287	26.628418750491	-1.37331491019555	0.361173353659097	-3.80237051344542	0.000143318176314947	0.00142914630311245
HS_H3K4me1_10289	35.5766983631653	-0.841219156672378	0.3830843035562	-2.1959113147244	0.0280982917152812	0.0765947279512552
HS_H3K4me1_102898:102899:102900	24.6241670079188	1.58369089560727	0.478456237337923	3.31000156758066	0.000932954487267421	0.00603800321482775
HS_H3K4me1_10296	17.6242316428547	-1.01334755151217	0.459374529318743	-2.20592890296938	0.027388978138399	0.0751831040156074
HS_H3K4me1_10297:10298:10299	32.4591423957064	-0.988130269260445	0.32951768674085	-2.99871694000317	0.00271119063075751	0.0137108132654142
HS_H3K4me1_10300	27.0029495845702	-1.59883939651182	0.391141569968201	-4.08762330386362	4.35815051157831e-05	0.000563354700052758
HS_H3K4me1_103041	27.6051278909323	-0.917740230833638	0.430860031542072	-2.1300194115221	0.0331700108033065	0.0867224188649686
HS_H3K4me1_10305	23.5910239640338	-1.20945812950023	0.425897340879016	-2.83978793341139	0.00451435337655494	0.0200400858692108
HS_H3K4me1_10306	20.4210398272182	1.30186066324942	0.445036441569511	2.92529002492053	0.00344135329754505	0.016397837378607
HS_H3K4me1_103061:103062:103063:103064	30.2652442221435	3.60366670169579	0.582744256356622	6.18395919374014	6.25135335461459e-10	1.03113076360156e-07
HS_H3K4me1_10307	14.6627645493964	2.27099825991318	0.52233152262865	4.34781008139104	1.3750359030162e-05	0.000229796076449939
HS_H3K4me1_10310	23.8862148580273	1.52609058039807	0.413830740706091	3.68771681338657	0.000226275270565066	0.00205164196752557
HS_H3K4me1_10318:10319	18.6436565995734	-0.902446203625619	0.424452680646149	-2.12614089808978	0.033491529439913	0.0873453169483784
HS_H3K4me1_10320	18.2753048280124	-1.01927537537454	0.383267815609221	-2.65943377936486	0.00782721151844305	0.0299255637544787
HS_H3K4me1_10321	22.4195703504842	-1.85958301347357	0.436891482423585	-4.25639566868604	2.07748914139465e-05	0.000314456904481873
HS_H3K4me1_10322	21.8399440560548	-1.07026704821614	0.423826522069006	-2.52524793160981	0.0115616689956463	0.0398894144345493
HS_H3K4me1_10323	22.141575117341	-0.910468374458104	0.421961980591486	-2.15770239105868	0.0309509779402835	0.0823226262479125
HS_H3K4me1_10326	20.403596638265	-1.00974457057302	0.412325923165262	-2.44889907193224	0.014329359422291	0.0466954849266053
HS_H3K4me1_10352	23.0040112055553	-1.19658766761682	0.513058610228922	-2.33226310554054	0.0196868541737599	0.058967515200558
HS_H3K4me1_10363	53.4506721765096	-1.22449836229632	0.355041652111388	-3.4488865039197	0.000562903244466077	0.00411656117012817
HS_H3K4me1_10367	17.3014355529566	1.01896707703441	0.428918798684052	2.37566429860537	0.0175173918141792	0.0540491774079517
HS_H3K4me1_10373	24.8004926151613	-1.18507176096504	0.369294514850826	-3.20901533412631	0.00133190388542461	0.00792952023950441
HS_H3K4me1_10375:10376	19.5589706042426	0.753452630111259	0.329772830411175	2.2847626020974	0.022326751635582	0.0648345391158912
HS_H3K4me1_10378	36.2615668245335	-1.19626344113815	0.386551509560927	-3.09470642734511	0.00197007789143324	0.0107362334875527
HS_H3K4me1_10381	22.4924198509938	-1.27942658423989	0.499826401454072	-2.55974190342455	0.0104749925665324	0.0371296395330045
HS_H3K4me1_10382:10383	19.6817324858161	-1.21393624191039	0.411994968286483	-2.94648317419807	0.00321409904803043	0.0155394365136858
HS_H3K4me1_10384:10385	24.3625387137819	-1.59522715675444	0.37809520307354	-4.21911503713039	2.4526311481519e-05	0.000357531860228778
HS_H3K4me1_10386	34.3445423920116	-1.36149703734887	0.34975165986812	-3.89275361226948	9.91127999647314e-05	0.00106555109319226
HS_H3K4me1_10389	31.847807814995	-1.07464294142305	0.420591485568043	-2.55507536005313	0.0106164810208388	0.0375317055080703
HS_H3K4me1_10398	17.4977709957927	0.784118276637972	0.379012269795111	2.06884668156483	0.0385604762718987	0.0973389297253528
HS_H3K4me1_10408	31.4633292013682	-1.43905404730048	0.422881353303772	-3.40297351977766	0.000666567404618787	0.00467451259115598
HS_H3K4me1_10411	22.5177836474988	-1.30449196732461	0.424847227949643	-3.07049659620053	0.00213703122097042	0.0114389832992687
HS_H3K4me1_10420:10421	15.1142680380578	-0.729014872396219	0.34027722490528	-2.14241453449948	0.0321601393307721	0.0847538274637396
HS_H3K4me1_10426:10427	16.1333173397685	-0.892925209610006	0.37701552615448	-2.36840434323157	0.0178649994494753	0.0548686285859283
HS_H3K4me1_10430:10431:10432	25.400100556987	-1.1594448628956	0.336772792870275	-3.44281036782629	0.000575702844398136	0.00418854256761205
HS_H3K4me1_10433	24.1005843477682	-1.03807373123226	0.35750958549475	-2.90362489105205	0.00368869816315474	0.0172331596257167
HS_H3K4me1_10439	29.6420641313926	2.11482835977628	0.388186026182719	5.44797652963642	5.09460789076559e-08	2.96348664795693e-06
HS_H3K4me1_10442	33.7531757446926	-1.11177497803486	0.495106735943315	-2.24552585800841	0.0247343941486245	0.0698877953639769
HS_H3K4me1_10443	22.1109378410203	-0.968846224068989	0.401784808657258	-2.41135603734451	0.0158933249478298	0.0503476784258929
HS_H3K4me1_10446	29.8760953412376	-0.890653921242288	0.36244855687777	-2.45732505852588	0.0139975967270206	0.0459563905085359
HS_H3K4me1_1044:1045:1046:1047:1048:1049:1050	15.1245966946978	-0.960395729132426	0.406521913498162	-2.3624697642204	0.0181536222174925	0.0554875564486699
HS_H3K4me1_10454	32.1467574708997	-1.06719294075671	0.323143776787535	-3.30253285817842	0.000958158615025357	0.00615503890542659
HS_H3K4me1_10458	22.9641485772707	-1.22106061908665	0.338300664868685	-3.60939467724846	0.000306912352663651	0.00260432819227772
HS_H3K4me1_10462:10463	23.4100455032861	-0.938555559119849	0.340395658945922	-2.75724890859714	0.00582899616280009	0.0242358227887693
HS_H3K4me1_10467	26.9354415705129	-1.1812212780016	0.462422382692945	-2.55442063838408	0.0106364673857954	0.0375858264981256
HS_H3K4me1_10468	28.3549004347668	-1.64273331646066	0.360132343707517	-4.56147120680395	5.07964427090071e-06	0.000106930064101251
HS_H3K4me1_10475	43.4005655636191	-0.946528373293489	0.414403123035664	-2.2840763514517	0.0223670441413645	0.0649124074490648
HS_H3K4me1_10476:10477	28.4267484384513	-1.26061423479353	0.413772237937849	-3.0466380274234	0.00231416203155251	0.0121707032198837
HS_H3K4me1_10478	36.8646428498666	0.947170805841753	0.417334725489344	2.26957103732778	0.0232336225650788	0.0667994387072859
HS_H3K4me1_10479	88.8294863296329	-0.853430504801415	0.334558272446284	-2.55091735906318	0.0107439798425102	0.0378934567321808
HS_H3K4me1_10495	31.3699847144719	2.67735353890296	0.515903882517168	5.18963634435115	2.10705173998468e-07	9.22582181860202e-06
HS_H3K4me1_10497	27.7764487931068	1.26328490551704	0.487907070836315	2.58919163305351	0.00962015416946823	0.0347491454490976
HS_H3K4me1_10499	29.849373513703	-0.729396373798838	0.334229513020882	-2.18232186381837	0.0290857864929992	0.0785955913739237
HS_H3K4me1_10500	26.821765470104	1.28802761163333	0.447948477087065	2.8753923219232	0.00403525756445787	0.0184431718859887
HS_H3K4me1_10505	24.2470178519722	0.96591712373613	0.352398122204476	2.74098260709705	0.00612557499836688	0.0250749782612054
HS_H3K4me1_10506	206.174009433859	-1.11738937796829	0.400944776785756	-2.78689097018807	0.00532163804607886	0.0225864799833752
HS_H3K4me1_10526	37.0142176165474	2.88917992229668	0.581262984372417	4.97052108937592	6.67731976618206e-07	2.24272265842673e-05
HS_H3K4me1_10528	28.9187824253339	1.39334080720731	0.428571284934815	3.25112963977331	0.00114947430371973	0.00705804186185072
HS_H3K4me1_10529	59.7911309380831	1.96921075006881	0.814521658262224	2.41762846953647	0.0156220183301998	0.049742083902457
HS_H3K4me1_10531	52.1184493905699	0.991877118943292	0.380250604440021	2.60848268842068	0.00909446117273266	0.0333859244280804
HS_H3K4me1_10532	48.5881749460087	4.38392425347689	0.931523023832546	4.70618990762053	2.52389417830716e-06	6.30502278028972e-05
HS_H3K4me1_10534	36.9418778609439	1.82459507233371	0.450222437891808	4.05265246414078	5.06402009537436e-05	0.000632529729962684
HS_H3K4me1_10539:10540	28.5864492987274	-1.04305726234316	0.492594650790471	-2.11747582047299	0.0342194852939564	0.0887532196929519
HS_H3K4me1_10541:10542	32.4800873593016	-1.13707463319207	0.399163484770742	-2.84864391803058	0.00439059904090876	0.0196349872057873
HS_H3K4me1_10545	28.041594525245	1.79984013159298	0.414382577929723	4.34342616570676	1.40277637176657e-05	0.000233330832513629
HS_H3K4me1_10547	20.2620810820109	-1.04010624097491	0.387133297672334	-2.68668762730724	0.00721644054004824	0.0282579383878767
HS_H3K4me1_10550	20.7438962233093	-0.949034049456101	0.36668956965881	-2.58811301979257	0.00965033116713766	0.0348059420648509
HS_H3K4me1_10553	30.1818756858117	1.28622511116475	0.481798315374573	2.66963389061413	0.00759339920432089	0.029281703705117
HS_H3K4me1_10569	45.244946965077	-0.821200758891643	0.319866298081132	-2.56732504742763	0.0102486491866811	0.0365262645720964
HS_H3K4me1_10570	10.5420013468792	-1.22802883270263	0.420179795450687	-2.92262704203908	0.00347091992524802	0.0165093212798386
HS_H3K4me1_10574:10575	19.5965309340801	-1.31759061735835	0.301331270892438	-4.37256516210917	1.22795149090389e-05	0.000210323810838887
HS_H3K4me1_10579:10580	68.3473260481652	-0.829480687232087	0.360354513788808	-2.30184625276602	0.0213438441259594	0.0626068762778751
HS_H3K4me1_10581	5.27191805793958	-1.322926393996	0.55475451778097	-2.38470594036392	0.0170927780419804	0.0531133265557382
HS_H3K4me1_10583	33.206904245067	-1.20060705648655	0.565564728242242	-2.12284641621482	0.0337667238449615	0.0879102966091202
HS_H3K4me1_10588	27.1822240789199	1.43410258686538	0.385534861760473	3.71977408298907	0.000199401057332915	0.00186267504371267
HS_H3K4me1_10589	51.2352708381588	1.73742425180947	0.4819554779233	3.60494761735226	0.00031221589605453	0.00263816954694217
HS_H3K4me1_10593	18.370265427004	1.76672618922586	0.431494707182401	4.09443304823443	4.23202679137738e-05	0.000550565683686742
HS_H3K4me1_10594	64.4640716601088	1.61537488450967	0.54036451108473	2.98941705343854	0.002795103269232	0.0139882952887874
HS_H3K4me1_10595:10596	59.5435491799222	-1.21701165716184	0.362245803955414	-3.3596294115021	0.000780470882273582	0.00526774097166827
HS_H3K4me1_10603	19.5239812713257	-0.997283398937583	0.418228479561206	-2.38454205697303	0.0171003932552221	0.0531301342242624
HS_H3K4me1_10605	11.4118509799481	1.73052899533471	0.518307071934105	3.33881030964346	0.000841379978312282	0.00557723992230013
HS_H3K4me1_10606	32.8186999628818	3.14518847345943	0.485174888500245	6.48258710004906	9.01630010767202e-11	2.74848783788554e-08
HS_H3K4me1_10612	30.333410289456	1.72204464737328	0.386789122073346	4.45215376829219	8.5013249716482e-06	0.000159694936011881
HS_H3K4me1_10622	19.3724255912963	1.19140310775016	0.420774900013726	2.83145004065427	0.00463374718196159	0.0204227488352853
HS_H3K4me1_10624	204.440905056631	-0.964013058997765	0.453807463532484	-2.12427766501191	0.0336469322285236	0.0876552814720148
HS_H3K4me1_10625:10626:10627:10628:10629:10630	162.369329873883	-0.771658974550715	0.365786970865755	-2.1095857316195	0.0348940544131007	0.0901339288186518
HS_H3K4me1_10636	25.0067972477843	2.21605700246967	0.507577849955858	4.36594505190169	1.26574298558636e-05	0.000215417827412656
HS_H3K4me1_10637	22.9066905862164	1.32397795317382	0.372406041404009	3.55519998596771	0.000377691698586471	0.00304098010209274
HS_H3K4me1_10641	19.7811646738805	-0.815847862200716	0.335331771988939	-2.43295723921927	0.0149760694019951	0.0482221825563374
HS_H3K4me1_10644	20.7335442894363	-1.03141129270838	0.432962232105628	-2.38222000956599	0.0172086127693501	0.0533630971814948
HS_H3K4me1_10647	25.7300018163453	1.2172102631761	0.362269115639125	3.35996145028446	0.000779533488839287	0.00526644219807132
HS_H3K4me1_10649	35.3403675702138	1.78881273753299	0.649119853391278	2.75575108077109	0.00585575418638318	0.0243051141531334
HS_H3K4me1_10665	14.36499820571	-1.95058892378413	0.337915181412094	-5.77242169361236	7.81402612724138e-09	6.76897040274198e-07
HS_H3K4me1_10667	23.5950798803598	0.992957846083293	0.397026504801833	2.50098629203334	0.0123847972034623	0.0419450663181649
HS_H3K4me1_10669	17.0036030202847	1.08383821237046	0.399478940695257	2.7131297847244	0.00666509967829931	0.0267060627710558
HS_H3K4me1_10670	19.8443939775986	0.898940847298021	0.386838201444828	2.32381611728238	0.0201353515398101	0.0600123187848646
HS_H3K4me1_10688	23.8310870119127	-1.36551048219166	0.384070019564048	-3.55536858550332	0.000377449570454958	0.00304004700859408
HS_H3K4me1_10689	22.0724461763317	-0.962486766817678	0.407033829265352	-2.36463580571387	0.0180478090207685	0.0552750015055509
HS_H3K4me1_10693	19.2409359959391	-0.795249308206429	0.372615232104675	-2.13423724981546	0.0328233649408121	0.086068409680383
HS_H3K4me1_10694	17.5930490878972	1.81029390723982	0.469549119640739	3.85538771454819	0.000115546356770134	0.00120354124729168
HS_H3K4me1_10696	19.7850403385185	-0.855034163953071	0.386926251100509	-2.20981171869614	0.0271182320878187	0.0746204429818499
HS_H3K4me1_10697:10698	19.8539461918747	-0.895210079406135	0.375525457070763	-2.38388653165914	0.0171308834988309	0.0531836968439919
HS_H3K4me1_10709	8.49727722427722	-2.00261386068951	0.541284683174831	-3.6997423406542	0.000215818468540446	0.00197467338882637
HS_H3K4me1_10711	24.538526157869	-1.38590467892097	0.32947768831655	-4.20636883183861	2.59506586640506e-05	0.000373209654578658
HS_H3K4me1_10712	29.3684516901421	-1.29593138809699	0.382695155160841	-3.38632817954629	0.000708346183459695	0.00489480424392435
HS_H3K4me1_10715:10716	27.9000499834693	-1.50718787246005	0.472674804970599	-3.1886359429583	0.0014294577913194	0.00838183650610025
HS_H3K4me1_10721	24.1222036001278	0.982131748111194	0.379499900955444	2.58796312104046	0.00965453164462372	0.0348158776678389
HS_H3K4me1_10737	43.191749707605	-1.19533173351706	0.45353476322316	-2.6355901034402	0.00839911231899569	0.0315115424184037
HS_H3K4me1_10738	33.9080904567792	-0.802547120528792	0.37478617993008	-2.14134662243553	0.0322460959972091	0.0849338820742414
HS_H3K4me1_10739	25.6621399891624	1.5705251900432	0.438766916356005	3.57940658581678	0.000344375319750247	0.00283723792344354
HS_H3K4me1_10743:10744:10745:10746	37.4416302066529	-1.21225637971091	0.386670338978786	-3.13511603427492	0.00171786148102839	0.00968388112971106
HS_H3K4me1_10748:10749	22.8276793563852	-0.947100336346001	0.359143104697551	-2.63711129061935	0.00836153941808437	0.0314216756015939
HS_H3K4me1_10755:10756:10757	23.5967962179416	-1.29357262066123	0.41887510579348	-3.0882060136059	0.0020136882209468	0.0109163900017502
HS_H3K4me1_10768:10769:10770:10771:10772:10773:10774:10775:10776:10777	82.8441720678648	-0.983508896050854	0.388982497814673	-2.52841426433391	0.0114579067143773	0.0396507126736075
HS_H3K4me1_10785	25.5558151412839	-1.4118955103586	0.423944666792056	-3.33037686508069	0.000867285134114085	0.00570342998354325
HS_H3K4me1_10786:10787:10788:10789	36.0670106961657	-0.97764039962113	0.39602479079759	-2.46863434395653	0.0135629730577937	0.0449028756087145
HS_H3K4me1_10790:10791	20.2272559870003	-0.750045622909332	0.344206715939642	-2.17905574811868	0.0293275270761469	0.0790536721566789
HS_H3K4me1_10792:10793	17.668216192231	-1.07526636620488	0.394777051692236	-2.72373067683566	0.00645491206145022	0.02607299434147
HS_H3K4me1_10794:10795	34.2200717345484	-1.17714706595176	0.368669852187027	-3.19295721895532	0.00140823808299815	0.00829781979808206
HS_H3K4me1_10796	30.4978235629035	-0.875700894290107	0.392932508394627	-2.22862928259077	0.0258385810385181	0.0720273999964803
HS_H3K4me1_10797	24.0180089484387	-0.863341934779292	0.400181149627471	-2.15737781647881	0.0309762382493829	0.0823692116618436
HS_H3K4me1_10800:10801	22.0148387949885	-1.37533473374712	0.376374700827629	-3.65416360537206	0.000258021708221921	0.00227879306519548
HS_H3K4me1_10803:10804	64.4896628689735	-0.699273496214917	0.33476286520536	-2.08886220335684	0.0367201290567481	0.0936661087751713
HS_H3K4me1_10818:10819:10820	27.406745083961	1.43486297733103	0.507327879544027	2.82827543130616	0.00467995226903171	0.020569923442749
HS_H3K4me1_10821	33.6200421379325	-1.07180684086986	0.424485094177923	-2.52495754402299	0.011571226754642	0.0399109542688756
HS_H3K4me1_10823:10824:10825	55.7807287988114	-1.20619998982694	0.361882246265408	-3.33312839266036	0.000858753033751788	0.0056596854293406
HS_H3K4me1_10876	35.6226322980331	-1.23051145589179	0.551966321501873	-2.22932343506689	0.0257923924592506	0.0719319508052891
HS_H3K4me1_10877	11.9769517877639	-1.45339224648025	0.455394760669714	-3.19149970970869	0.00141536253234812	0.00832599382159957
HS_H3K4me1_10900	19.7762272882395	-1.06281985524648	0.31610526849336	-3.36223391755588	0.000773145985575654	0.00523233953201711
HS_H3K4me1_10902	21.4849096292772	0.951585997073331	0.376520201132665	2.52731724409667	0.0114937626524474	0.039734825178903
HS_H3K4me1_10906	87.3023641075379	1.01016043633693	0.391455001360486	2.58052760298414	0.00986494694885759	0.0354419890231819
HS_H3K4me1_10923	27.1754837189792	2.70066605037957	0.419905317747838	6.4316071653119	1.26261713975725e-10	3.41644336625103e-08
HS_H3K4me1_10924	33.5883365167405	2.65152578151232	0.641358147129228	4.13423575171029	3.56137754655842e-05	0.000480476717513837
HS_H3K4me1_10960	26.8365429809621	-1.18652803929095	0.367821244043724	-3.22582792186387	0.00125608852061179	0.00757933444083513
HS_H3K4me1_10966:10967	18.1596421363827	1.78532192948703	0.424237915936505	4.20830355425902	2.5729507436795e-05	0.000370806701432015
HS_H3K4me1_10970	34.0200427710831	1.47014977866938	0.394360284404066	3.72793568929231	0.000193054623636919	0.00181962483225999
HS_H3K4me1_10974	27.9710394660841	2.51854235516812	0.863921920911184	2.91524302625844	0.00355411663312676	0.0167593962715799
HS_H3K4me1_10975	20.322921913544	-1.83644122356677	0.513686102283864	-3.57502610135237	0.000350192957532948	0.00286848530724777
HS_H3K4me1_10976	22.0737210039797	-0.773227812321051	0.345562239106138	-2.23759347757773	0.0252475772871981	0.0708638876725298
HS_H3K4me1_10979	17.4890253989191	1.16462179259873	0.395164019548796	2.94718581395268	0.00320680443337079	0.0155291100672502
HS_H3K4me1_10989	21.7729135090034	-1.1888117450035	0.410968228864361	-2.89270960990968	0.00381934237651328	0.0176879621367679
HS_H3K4me1_10990	22.657606684979	-0.966350995273391	0.440597615626906	-2.19327332014363	0.0282876926873348	0.0769744876041126
HS_H3K4me1_10995:10996	17.1427935956951	-1.16257608241001	0.452665089313381	-2.56829190025114	0.0102201055230852	0.0364569073036495
HS_H3K4me1_11023	65.5836192429886	2.40101262217726	0.502303475337401	4.78000400169337	1.75291705491637e-06	4.72189580721432e-05
HS_H3K4me1_11026	16.3974646479868	1.03561246114461	0.438661248522187	2.36084784018078	0.0182332100642568	0.055637628581783
HS_H3K4me1_11042	32.9212808114436	-1.02603567264399	0.31743127498419	-3.23230807265319	0.00122794592927157	0.00744888422053506
HS_H3K4me1_11045	21.9698335474923	-1.05548994611973	0.439152866585929	-2.40346819166943	0.0162403798082412	0.0511854531941177
HS_H3K4me1_11089	130.717499119639	-1.12349119053027	0.423742245159712	-2.65135516546578	0.00801694887649861	0.0304469583415612
HS_H3K4me1_11097	31.3677273246892	2.41930354040037	0.545192398561471	4.4375225090883	9.10002084395417e-06	0.000168040991349312
HS_H3K4me1_11104	17.5951423744952	1.29966904803226	0.488160610468935	2.66238000395767	0.0077590228817133	0.0297299584785075
HS_H3K4me1_11116	91.5811964083995	-1.63053038935643	0.425118157508342	-3.83547576258122	0.000125321465278343	0.00128370545590517
HS_H3K4me1_11127:11128:11129	81.95363204496	-0.835223943726774	0.379526887153765	-2.20069768966957	0.0277574324872539	0.0759647578727008
HS_H3K4me1_11134	12.8349052195477	-0.85613174242275	0.394880533539235	-2.16807786078846	0.0301527629952452	0.0807179678136389
HS_H3K4me1_11136	71.1811927268516	1.54730613610092	0.471454449420255	3.28198437410789	0.00103079317123146	0.00649321505351712
HS_H3K4me1_11138	22.6893408668006	0.882999449431774	0.404932430671693	2.18060936232515	0.0292123220609529	0.0788137060129808
HS_H3K4me1_11146	17.7803211715358	1.34284193731098	0.46058631566757	2.91550550164452	0.00355112845933215	0.0167529593826719
HS_H3K4me1_11153	59.5918095277382	-1.71260557195412	0.669454578809023	-2.55821025976234	0.0105212455802538	0.037255203067736
HS_H3K4me1_11154	27.8433007852702	1.2554814558847	0.355613888066247	3.53046238635883	0.000414833994537587	0.00327113040486384
HS_H3K4me1_11158	21.9103427487092	-0.810170868966983	0.332464209961248	-2.43686641958068	0.0148151510699375	0.0479016480892885
HS_H3K4me1_11160	22.5084493995848	1.09862576386128	0.364177330152388	3.01673298390529	0.00255514777159068	0.0130977157589287
HS_H3K4me1_11165	23.8276459804105	1.48356908461713	0.371136202216937	3.9973709806675	6.40498803551395e-05	0.000754992275434395
HS_H3K4me1_11166	26.4157260723224	1.73352457113663	0.39066922862394	4.43732048526741	9.10856284078983e-06	0.000168040991349312
HS_H3K4me1_11167:11168	19.3819810850551	1.4185197261708	0.431597562352478	3.28667223799638	0.00101378755434354	0.0064155119708788
HS_H3K4me1_11170	22.7755816520821	-1.09018288271485	0.393710145308661	-2.7689987055329	0.00562288586248412	0.023598873708669
HS_H3K4me1_11171	19.8115807975203	-1.18390665705352	0.442620382312132	-2.67476759852111	0.00747810692690364	0.0289763107021229
HS_H3K4me1_11172	23.7966636111321	-0.878309779826884	0.35164703686538	-2.49770277507877	0.0125000951739156	0.0422419796157676
HS_H3K4me1_11173	13.357089905507	1.38217109423702	0.422694380540063	3.26990648059023	0.00107583045409117	0.00670847980202581
HS_H3K4me1_11175	173.467575079971	-1.30915946407484	0.483256730988638	-2.70903513624442	0.00674791931412438	0.0268987856829795
HS_H3K4me1_11176	29.2733509765416	1.14129761662484	0.500272141035648	2.28135353342316	0.0225275353003343	0.0652706448918353
HS_H3K4me1_11177	28.9106441196813	1.89617615283339	0.359710595814288	5.27139365617228	1.35391727024879e-07	6.45644271329335e-06
HS_H3K4me1_11180	25.3232573235355	1.52230831133721	0.439164879730013	3.46637079056296	0.00052753522161895	0.00390895483293156
HS_H3K4me1_11192	17.9294373575698	1.4741792566818	0.425513841563781	3.46446839723036	0.000531280559548677	0.00393428611163937
HS_H3K4me1_11198:11199	17.3573067606712	-1.06431694897531	0.406336375154744	-2.61930020065271	0.00881103704917729	0.0326743754570815
HS_H3K4me1_11206	30.0394691278538	-1.21839403788886	0.412831901611855	-2.9513078643675	0.00316431346135348	0.0153741786502819
HS_H3K4me1_11207	20.120568413669	1.0815988374472	0.352038428248828	3.07238855379364	0.00212353111554051	0.0113793672284038
HS_H3K4me1_1120:1121:1122:1123:1124:1125:1126:1127	49.4993681463812	-1.72573780561004	0.410012599525317	-4.20898725455748	2.5651785632211e-05	0.000369907965026889
HS_H3K4me1_11223:11224:11225	24.9230064929268	1.18251359274706	0.359875341806558	3.28589779675066	0.00101657887847016	0.00642505696595974
HS_H3K4me1_11228	34.3980469778058	1.05774160173552	0.487213976668519	2.17100011984092	0.0299311633186787	0.0802651431749208
HS_H3K4me1_11229	15.988004628067	1.06546330111472	0.370791651791201	2.87348244214165	0.00405973643202298	0.0185444940735921
HS_H3K4me1_11234	33.7478493014469	0.730595209062272	0.337554564108779	2.16437662749787	0.0304354561027031	0.081293994439363
HS_H3K4me1_11247	26.0102699654995	2.49489446532469	0.498171127650317	5.0081073086113	5.49678875287479e-07	1.94381302124421e-05
HS_H3K4me1_11251:11252	16.5165773333383	0.881164784305629	0.422316093173662	2.08650534173057	0.0369328718411955	0.0941082869198678
HS_H3K4me1_11256	24.1738117713713	-1.30814492215756	0.395293523102892	-3.30930016735201	0.000935295053975137	0.00604827483615179
HS_H3K4me1_11258	21.2336515654267	1.68540539285058	0.397759381042892	4.23724863114878	2.26275523526304e-05	0.000334509954423601
HS_H3K4me1_11260	28.1943411571954	-0.751178345828829	0.334801976688474	-2.24364967393184	0.0248549505092545	0.0701296916419294
HS_H3K4me1_11264:11265:11266	24.4281261369753	-0.924135486631032	0.381492934472258	-2.42241835463989	0.0154175898190164	0.0492435725008116
HS_H3K4me1_11270:11271	11.4534912064802	1.35834659335136	0.484461987046991	2.80382492263444	0.0050500319223174	0.0217635770854058
HS_H3K4me1_11274:11275	21.2501626746896	-1.14549157114215	0.346086723910747	-3.30983967890534	0.00093349422620879	0.0060398731745191
HS_H3K4me1_11276	31.9210508478948	2.26064259239909	1.02249940677436	2.21089868358033	0.0270428538686843	0.0744706697387826
HS_H3K4me1_11278:11279:11280:11281:11282	35.5434492370009	-1.0161017938433	0.417961744368881	-2.43108803026364	0.0150535566140402	0.0484328323820062
HS_H3K4me1_1128	12.1451719191572	1.15545051563515	0.426039539643024	2.71207343009359	0.00668637790725492	0.0267463429692912
HS_H3K4me1_11283:11284	22.1241761974392	-1.25938856946476	0.384265575675003	-3.27739107842932	0.00104771144780063	0.00657241439336212
HS_H3K4me1_11285	85.5662174453446	-1.15239073875977	0.372341208392418	-3.09498576248172	0.00196822344771808	0.0107326138944802
HS_H3K4me1_11288	31.9943132062095	0.788833660208618	0.362220528789553	2.17777181995922	0.0294230288793943	0.0792470096043846
HS_H3K4me1_11290	19.7538366470742	0.899214104993178	0.370215048785029	2.42889668570799	0.0151448473017296	0.0486420662470327
HS_H3K4me1_11291	20.5538240939645	1.84688773139774	0.502735848128939	3.67367423324079	0.000239087516201605	0.00214679551273939
HS_H3K4me1_11300:11301	22.2297573966318	-0.950180024248177	0.442619535887345	-2.14671958015431	0.0318156130008509	0.0840635670672071
HS_H3K4me1_11307	10.1661779390193	2.58934433496684	0.618997625825141	4.18312482461491	2.87529414357441e-05	0.000404692189161653
HS_H3K4me1_11316:11317:11318	38.5343494079208	-1.00686909738257	0.326846528076065	-3.08055619654081	0.00206614360697751	0.0111412607127703
HS_H3K4me1_11331	34.3759967363086	-0.901938945712377	0.387711559668498	-2.3263143004649	0.0200017896853301	0.0597010200355053
HS_H3K4me1_11333	32.130974624146	2.76408403181837	0.497573194691113	5.55513050403425	2.77404426363942e-08	1.82526049062744e-06
HS_H3K4me1_11338	87.3803306435637	-1.02447978623895	0.435059663417264	-2.3548029670045	0.0185325294116762	0.0563724104196018
HS_H3K4me1_11339	75.7367246298885	1.0369640789425	0.36057544743165	2.87585881492683	0.00402929893480292	0.0184229308805627
HS_H3K4me1_11348	25.7422166339399	0.726476058735705	0.31137965531935	2.33308774778696	0.0196435403819559	0.0588817201242546
HS_H3K4me1_11349	25.2731432341326	-0.897669894217563	0.359002206906207	-2.50045787170353	0.0124032884098615	0.04198706655697
HS_H3K4me1_11350:11351	20.3778929542771	-0.686429077283527	0.328011916921649	-2.09269554510574	0.0363763411963977	0.0930347332935056
HS_H3K4me1_11352	77.4711089240537	-0.920211005400565	0.415570937702879	-2.21432954500415	0.026806117630767	0.0740657973271656
HS_H3K4me1_11363:11364:11365	56.1069487756802	-0.828883920303482	0.385891484533625	-2.14797152444356	0.0317160176509295	0.0838955554777772
HS_H3K4me1_11368:11369	20.2280594113762	-0.99513322837502	0.338500411647467	-2.93982870960703	0.0032839373508925	0.0158041125667852
HS_H3K4me1_11371:11372	24.6097234516146	-0.914912844708094	0.296683544343179	-3.08380044041067	0.0020437463528097	0.0110427416801353
HS_H3K4me1_11379	23.3574859070182	-1.4213152269825	0.342321685480906	-4.15198711406724	3.29600824732382e-05	0.000450479401884519
HS_H3K4me1_11389:11390	26.5469441743213	0.733883766055967	0.310658596777423	2.36234816505584	0.0181595785246892	0.0554902893073931
HS_H3K4me1_11396	21.5253824024853	2.03731290297613	0.447051895145025	4.55721790937766	5.18356384438127e-06	0.00010864280635369
HS_H3K4me1_11397:11398	37.1035783024105	-1.03347027548584	0.398980386448464	-2.5902783961019	0.00958983427494694	0.0346708285556632
HS_H3K4me1_11409	21.3218609424593	1.27919247877419	0.397749265082073	3.21607754199179	0.00129955713005284	0.00778505840943597
HS_H3K4me1_11412	72.761304921753	-1.26099405120627	0.429458825953263	-2.93623969284428	0.00332217512283894	0.0159484468580708
HS_H3K4me1_11438	24.3206192670515	-1.30770644137493	0.367161704275463	-3.56166350179544	0.00036851250455426	0.00298805324399855
HS_H3K4me1_11445:11446	17.1967479712172	-0.911553924530284	0.393650188060485	-2.31564458033543	0.0205776826333685	0.0610104320873857
HS_H3K4me1_11447	24.8137933660537	0.949740447533226	0.350255722041178	2.71156297461307	0.00669668191747522	0.0267670699415935
HS_H3K4me1_11448	20.8419757129896	-1.18366749728219	0.338681050449176	-3.49493275668168	0.000474181203955033	0.00362745608438535
HS_H3K4me1_11453	37.4333421854006	-1.43187296809049	0.41022840774181	-3.49042860286673	0.000482246450399	0.00367282068896544
HS_H3K4me1_11458	30.680421693748	-0.927677686916012	0.393004950935177	-2.36047328337354	0.0182516329376135	0.0556767148468936
HS_H3K4me1_11462	32.6104845122201	-1.07742784014535	0.326530163506855	-3.29962729499179	0.000968133094827976	0.00620894305982618
HS_H3K4me1_11463:11464	35.635129737208	-1.02931234871144	0.43975807284842	-2.34063320780976	0.019251069588354	0.0580303239237378
HS_H3K4me1_11474	22.0256832222147	-1.15381857281025	0.339820562020509	-3.39537597710353	0.00068534415998301	0.00477078547173848
HS_H3K4me1_11475	24.1503984220794	-1.17914540390682	0.320779135472032	-3.67587936220257	0.000237031520624321	0.00213205746999661
HS_H3K4me1_11476	46.4472820118432	3.63148801199254	0.549186181212964	6.61248978255757	3.77909208536065e-11	1.49168282136925e-08
HS_H3K4me1_11479	25.1412176798849	-0.954672279442611	0.376622169372915	-2.53482762587281	0.0112502669977769	0.0391402672407488
HS_H3K4me1_11484	32.5189682439916	1.00355248111215	0.435107225256189	2.30644867025884	0.0210855751266663	0.0621071300012597
HS_H3K4me1_11485	31.2693203852982	-1.41639153622787	0.476452734048806	-2.97278499000655	0.00295111099692768	0.0145722073053132
HS_H3K4me1_11486	22.8895036293205	-1.24963845924543	0.40513090774776	-3.08453005028061	0.00203874013264398	0.0110181642446886
HS_H3K4me1_11501	32.0337076687337	1.29126486185218	0.335145747273421	3.85284573161756	0.000116752954078941	0.00121400891197282
HS_H3K4me1_11504:11505	18.640240288803	1.29771245452102	0.384923748315558	3.37134941712446	0.000748009186858125	0.00510299071895676
HS_H3K4me1_11507	28.2292811392376	0.890389621969608	0.39642073694155	2.24607226362351	0.0246993796027481	0.0698462258799178
HS_H3K4me1_11508	36.1287230595713	-0.855141739836655	0.40402204859118	-2.11657196140291	0.034296191846902	0.0889138650077613
HS_H3K4me1_11511	21.0669953310459	-1.00539946277391	0.353627074493495	-2.84310658117442	0.0044676127696309	0.0198760485346853
HS_H3K4me1_11512	29.1825238876998	0.923635406121917	0.352117535130439	2.62308835536908	0.00871366718760804	0.0324181265583156
HS_H3K4me1_11513	26.4857401324722	0.956509137209774	0.366544821726073	2.60952844103905	0.00906671089058291	0.0333452247506136
HS_H3K4me1_11514:11515	31.6569274744706	-0.741714135430893	0.322645845244309	-2.29884917584872	0.021513505270758	0.0629843345271446
HS_H3K4me1_11521	28.9877038142292	-1.43988048567905	0.326042705642718	-4.41623278410923	1.00435923057048e-05	0.000181311686586195
HS_H3K4me1_11522:11523	44.9615408002218	-0.753368871619792	0.308532106598188	-2.44178435731141	0.0146148735465018	0.0473886340038853
HS_H3K4me1_11526	37.714892248517	0.813941166241078	0.382931507712546	2.12555287263559	0.0335405072061303	0.0874537131375088
HS_H3K4me1_11527	31.9466994554476	2.94730686233252	0.523669269920296	5.62818372516132	1.82117054938508e-08	1.29755707604413e-06
HS_H3K4me1_11528	27.5871018951659	-1.48723262594236	0.431006207402559	-3.45060604789223	0.000559329372084399	0.00409789167585534
HS_H3K4me1_11543:11544	18.2824482846346	1.28927473167654	0.439275129791122	2.93500506684637	0.00333542241438814	0.0159911691386214
HS_H3K4me1_11545	20.0433432968925	-1.01623312689417	0.410401375656059	-2.4761932760816	0.0132791670307465	0.0441636376791101
HS_H3K4me1_11547:11548:11549	58.5226734691358	1.48434058632308	0.646513372352797	2.29591629469512	0.021680667874229	0.0633710212097564
HS_H3K4me1_11550	25.927414761883	-0.726137497224934	0.338369163686451	-2.14599193766311	0.031873621935774	0.084173765046311
HS_H3K4me1_11554	29.7060236063106	0.942179336015244	0.382094972176165	2.4658250032687	0.0136698100561662	0.0451386762337302
HS_H3K4me1_11558:11559:11560:11561	56.6416941640105	-1.12466421589588	0.377953616598004	-2.97566729488949	0.00292351843200152	0.0144799916953828
HS_H3K4me1_11562	55.9463870349548	-0.64356964037462	0.272483155982471	-2.3618694449356	0.018183044366277	0.0555333592022377
HS_H3K4me1_11564	27.8270816909645	1.88863206381506	0.464789865575911	4.06341059410773	4.83608509534557e-05	0.00061103148618107
HS_H3K4me1_11565	158.865912796311	-1.82093816755048	0.646222615838056	-2.81781869424206	0.00483511039830333	0.0210733045827655
HS_H3K4me1_11566	17.2771898266102	1.94094061439139	0.463943157915377	4.1835741755791	2.86961399896376e-05	0.000404128914169856
HS_H3K4me1_11582	26.0510177319939	-1.73019097485946	0.478132151700929	-3.61864595113379	0.000296148465171957	0.00253802396379753
HS_H3K4me1_11583	15.7291303076822	3.40493484155997	0.990968899431638	3.43596539055146	0.000590446394630246	0.00427116039892882
HS_H3K4me1_11588	26.4590157696369	-0.875277613268802	0.35804564999373	-2.44459781394951	0.0145013752222538	0.0471539451933995
HS_H3K4me1_11598:11599:11600	66.9981873374942	-0.688239325199148	0.26863202621196	-2.56201516589129	0.0104066774069208	0.0369580403446988
HS_H3K4me1_11603	32.9968686078949	-1.3073058000064	0.437325869136355	-2.98931733123428	0.00279601577479984	0.0139899546828859
HS_H3K4me1_11605	24.3586327630981	-0.901419106085623	0.413498369597888	-2.17998224989913	0.0292587773182264	0.0789030345463763
HS_H3K4me1_11606	27.8336659676365	-0.846863616101008	0.389666600191623	-2.17330306391298	0.0297575150490077	0.079944274588376
HS_H3K4me1_11608	11.2260301644286	1.10815430100395	0.451952560832093	2.45192614677017	0.0142093822357893	0.0464238696245121
HS_H3K4me1_11609	23.3581836895306	0.918145504467545	0.384068119460685	2.39057984233844	0.0168217911256193	0.0524669257819532
HS_H3K4me1_11610	25.0321879422443	-1.09145517230136	0.345784045281386	-3.15646481437041	0.00159694153081355	0.00914132301997905
HS_H3K4me1_11614	17.471628269465	0.980893891181041	0.400412449930292	2.44970877242155	0.0142971799627898	0.0466095421502509
HS_H3K4me1_11615	44.2651201850733	2.27300810624258	0.44057249233499	5.15921476212886	2.47987719299769e-07	1.04772636073281e-05
HS_H3K4me1_11623:11624	64.2503738216463	-1.03006736282609	0.459379916516857	-2.24229951243045	0.024942021253079	0.0703015406746203
HS_H3K4me1_11625	15.1047751348656	-1.21669285049896	0.435533424904263	-2.79356940461321	0.00521298411583898	0.0222547568653846
HS_H3K4me1_11627	25.7821902924417	2.12600700457095	0.456595476708336	4.65621565044326	3.22074581740569e-06	7.6190570505662e-05
HS_H3K4me1_11630	28.3475218083621	-0.747384686112473	0.33699984388626	-2.21775973986718	0.0265712185482107	0.0735503546066679
HS_H3K4me1_11631	17.5092315303595	-1.01507285807344	0.363471929090149	-2.79271321065808	0.00522680093467717	0.022301881663518
HS_H3K4me1_11639	10.5107025063968	-1.55770715086982	0.366884804030607	-4.24576633798076	2.17847564260756e-05	0.000326053762742544
HS_H3K4me1_11640:11641	24.7340286773706	-1.11923246166583	0.422744620426343	-2.64753803498923	0.00810802383555126	0.0306960273554072
HS_H3K4me1_11654	32.9965724472267	2.03524420203612	0.931479736706335	2.18495810679966	0.0288919183960398	0.078212137906186
HS_H3K4me1_11669	79.140536155843	-1.36584882286616	0.439964512587346	-3.10445225419175	0.00190631692938885	0.0104669230035436
HS_H3K4me1_11670:11671	9.2989051165631	1.94185374790348	0.563131327267684	3.44831419222469	0.000564097437151421	0.00412106643861841
HS_H3K4me1_11677	26.8040492882124	2.97534635338048	0.753963546853971	3.94627348470038	7.9376944615466e-05	0.000895761752684935
HS_H3K4me1_11686	24.4711647658702	0.77747611380381	0.356392500606748	2.18151648107123	0.0291452367970882	0.0787032510145187
HS_H3K4me1_11689	126.684568256615	-1.24973139111054	0.496103937069329	-2.51909186307445	0.0117657955662556	0.0404084268149697
HS_H3K4me1_11690	174.402812727419	-1.09259591368184	0.477088902584422	-2.290130639726	0.0220137446852916	0.0641499273367851
HS_H3K4me1_11694	20.5638024388697	-0.861328549960348	0.40957681597703	-2.10297193679208	0.0354682226901314	0.0913562310552106
HS_H3K4me1_11698	83.4725439559601	-1.82150364227801	0.436480114699101	-4.17316523923138	3.0039691141674e-05	0.000420346218520508
HS_H3K4me1_11699	19.2109321264645	0.91974963995449	0.367886963535253	2.50008761146643	0.0124162596276689	0.0420250687777264
HS_H3K4me1_11711:11712	30.6461170441219	4.38865667602722	0.943833428898255	4.64982118841683	3.3222293443616e-06	7.76003172365821e-05
HS_H3K4me1_11719:11720	22.5338076512303	1.29899988923596	0.391146684130434	3.32100447719196	0.000896940984913068	0.00585369452538659
HS_H3K4me1_11721	64.3462343930146	-1.71358181644651	0.564889531692847	-3.03348127431444	0.00241749714143604	0.0125677723135845
HS_H3K4me1_11722	25.9872935791228	2.40245190236401	0.440929569762522	5.44860691392943	5.07658715887595e-08	2.96243317757031e-06
HS_H3K4me1_11724	29.4818697291173	3.0076293850039	0.549167044814326	5.47671134567222	4.33303178933626e-08	2.62181084298482e-06
HS_H3K4me1_11726	36.3735087821359	-1.55710018785464	0.373780658489235	-4.16581262965347	3.10245441693317e-05	0.000429633739324811
HS_H3K4me1_11727	22.3802433053539	1.51881143049044	0.393697507371479	3.85781317395373	0.00011440604149	0.00119788099615747
HS_H3K4me1_11728	28.5942815564819	-1.55785420811239	0.405163982626301	-3.84499677887029	0.000120554022103219	0.00124653583524677
HS_H3K4me1_11729	20.4888029633109	-0.892487863393225	0.349478458342468	-2.55377074634638	0.0106563394034653	0.0376394786615212
HS_H3K4me1_11731	17.4812488475217	-0.809339186814997	0.327999745624217	-2.46749943441188	0.0136060436335222	0.0449981026027385
HS_H3K4me1_11733	19.993016204301	-1.04679362653865	0.399205667597481	-2.62219129512492	0.00873663771645001	0.0324534489414698
HS_H3K4me1_11737	32.6628420760589	1.25192654716125	0.422220169705258	2.96510360467904	0.00302581008842783	0.014855771365855
HS_H3K4me1_11738	38.479759857517	-1.66878238535825	0.344797683074068	-4.83988862825326	1.29911911201509e-06	3.75270357469827e-05
HS_H3K4me1_11739:11740	162.322791626634	-1.15638184777625	0.450998054392835	-2.56405063505885	0.0103458450152546	0.0368007182821964
HS_H3K4me1_11743	42.6243122507578	-0.954558726382652	0.424759173674196	-2.24729396218957	0.024621246498985	0.0696661800245045
HS_H3K4me1_11748	24.3699985362672	-1.03448902819527	0.419447785177789	-2.46631181460831	0.0136512439317215	0.0450959199401531
HS_H3K4me1_11749	20.9229395549897	1.04294177156534	0.379169938796561	2.75059192423194	0.00594876982790014	0.0245692032610011
HS_H3K4me1_11750	23.5699691346722	-1.02787754140875	0.453945402295924	-2.26431975345502	0.0235544555088059	0.0674561062627022
HS_H3K4me1_11752:11753	12.4465126158854	1.0182337388427	0.417657958411744	2.43796082017641	0.0147703747956222	0.0477706373661261
HS_H3K4me1_11754	22.0565292261534	1.2600470451962	0.410583153513923	3.06892047180274	0.00214833772883604	0.0114918412229741
HS_H3K4me1_11755	32.3828280352719	-0.977387086563376	0.403542912966359	-2.4220152433822	0.0154347030886944	0.0492838132832058
HS_H3K4me1_11757	18.7121490135001	1.09333661801453	0.409171937067405	2.67207136894732	0.00753846135166761	0.0291490820674871
HS_H3K4me1_11765	26.3903385528612	2.73344587685478	0.856005897381061	3.19325589370087	0.00140678221961475	0.00829127004717632
HS_H3K4me1_11768	22.9151596985323	1.28425391016672	0.460328040815235	2.7898667825934	0.00527297328744264	0.0224471880339745
HS_H3K4me1_11771:11772	18.5530734182234	-0.821347395680185	0.383285660581811	-2.14291188048469	0.0321201748209748	0.0846763054229574
HS_H3K4me1_11793:11794	27.7137242137534	-1.67416580198796	0.371523262843952	-4.50622065808878	6.5992462611603e-06	0.000130894663265597
HS_H3K4me1_11797	28.9086481003992	1.51583682320166	0.417061938276961	3.63456044314221	0.00027845497243476	0.00242347403186624
HS_H3K4me1_11798:11799:11800:11801	4.26533265408765	-1.1564685393684	0.542249681261035	-2.13272331793531	0.0329474299089992	0.0862997614823274
HS_H3K4me1_11804:11805:11806:11807	121.602829478977	-1.1338938489054	0.41279302743251	-2.74688227162652	0.00601647266617806	0.0247715326973671
HS_H3K4me1_11811	47.6812564675352	1.35525428878707	0.636721512609497	2.12848829817731	0.033296619149017	0.0869873272235439
HS_H3K4me1_11821:11822	111.192118945284	-1.12825909714157	0.395023838311273	-2.85617977376979	0.0042877228189503	0.0193220323588999
HS_H3K4me1_11854	15.1020595976707	1.08210555830691	0.428024526549479	2.52813913966638	0.0114668897822223	0.0396703978933312
HS_H3K4me1_11865	30.4911242384085	1.62672470019479	0.454358906491476	3.58026370112613	0.000343247629356977	0.00283182233990226
HS_H3K4me1_11873:11874	21.4524167917608	-0.786439902331543	0.371243762485343	-2.11839223120306	0.0341418632731764	0.0886170764944516
HS_H3K4me1_11878	22.6477836715948	0.789984527193313	0.370307437370684	2.1333207153561	0.0328984260119394	0.0861901539620894
HS_H3K4me1_11880	27.0980441006238	1.50706855501102	0.433358466316268	3.47764881074495	0.000505832184719035	0.00379602700916292
HS_H3K4me1_11884	17.3821254759396	-1.30478346361848	0.349113509205994	-3.7374190033093	0.000185918953726892	0.00176695847184128
HS_H3K4me1_11889	23.0222836260666	1.48708552098112	0.406611073932649	3.65726763562627	0.000254918172893546	0.00225945507531188
HS_H3K4me1_11891:11892	16.9876774599893	1.18092841051964	0.421580323399051	2.80119432756786	0.00509138496014024	0.0218830506175437
HS_H3K4me1_11899	25.1702599937434	-1.53910480852219	0.40102202317398	-3.83795582182893	0.000124062794964075	0.00127399362284759
HS_H3K4me1_11902	23.9770640611193	-0.786395193161419	0.38053189600074	-2.0665684044522	0.0387748405705783	0.0977161689640714
HS_H3K4me1_11908	15.9021339653736	-1.40967408086797	0.43735868690219	-3.22315326775075	0.00126787693240966	0.00763325307157235
HS_H3K4me1_11909:11910	19.467985823014	-1.07368376212575	0.428688419949862	-2.50457841210483	0.012259742710893	0.0416122796284321
HS_H3K4me1_11911	19.8524914497814	1.0616907984534	0.350928419723737	3.02537708199638	0.00248323317489194	0.0128191256844047
HS_H3K4me1_11913	23.7237041122166	1.66616359719275	0.403139892919576	4.13296631381787	3.58111228867125e-05	0.0004825984674638
HS_H3K4me1_11914	18.260121975162	0.878168970901557	0.402682896414459	2.18079530747615	0.0291985598147706	0.078794231001715
HS_H3K4me1_11919	22.3536240398892	-0.9917433436396	0.441581633788921	-2.24588902199148	0.0247111172313925	0.0698712134749788
HS_H3K4me1_11936	24.176736811207	1.33679083480639	0.516457755327316	2.58838369840951	0.00964275031143852	0.0347942332933866
HS_H3K4me1_11938	18.4476231630368	1.94520044333565	0.519977877706058	3.74092923321492	0.00018334114274227	0.00174652745234152
HS_H3K4me1_11941	23.2422665106354	-1.08890390797682	0.489639494082471	-2.22388904722096	0.0261559101640668	0.0726722868735234
HS_H3K4me1_11946	19.3594521134348	0.94213404945612	0.408425793576058	2.30674473619079	0.0210690547154454	0.0620730334790012
HS_H3K4me1_11947	32.9064044265852	2.14803651558606	0.598510878296501	3.58896821006807	0.000331989317124201	0.00276451131915111
HS_H3K4me1_11949	23.2109180663488	1.06172106826475	0.407055481019765	2.60829571832543	0.0090994306279669	0.0333859244280804
HS_H3K4me1_11950:11951	105.434084024928	-1.03938140468374	0.405373349371971	-2.56401020514548	0.0103470502237668	0.0368007182821964
HS_H3K4me1_11961	27.1646545793558	1.93986643725184	0.45635779111725	4.25075779357832	2.13048461397148e-05	0.000320064444626707
HS_H3K4me1_11962	27.1838565144264	-1.33049359664955	0.467720051763979	-2.84463664029728	0.00444621111741128	0.019806447674713
HS_H3K4me1_11963	92.2485743313656	-0.77833238521459	0.35016906498867	-2.22273313960436	0.0262337998768478	0.072800457321301
HS_H3K4me1_11965	21.5148169098678	3.48371643533673	0.577887528715153	6.02836410587066	1.65627578115472e-09	2.13296435089668e-07
HS_H3K4me1_11971	27.7478328807032	1.03458228820078	0.402969826769942	2.56739393242818	0.0102466132016866	0.0365244137245435
HS_H3K4me1_11975	26.912896613344	-1.36844105423724	0.342215915346234	-3.99876508622556	6.36738388770589e-05	0.000752770440764523
HS_H3K4me1_11979:11980	16.5032264105369	-1.40371038408175	0.395917774020773	-3.54545937613828	0.000391929394764982	0.003130495417821
HS_H3K4me1_11982	27.1741349488048	1.20098632907481	0.39254687003018	3.05947243696652	0.00221727189527634	0.0117613087625649
HS_H3K4me1_11983	20.529943956182	-1.09797381823086	0.475307783022158	-2.31002701291697	0.0208866586508113	0.0617017313087388
HS_H3K4me1_11984:11985:11986	133.109037507309	-1.19437942932482	0.453297053466578	-2.63487137229514	0.00841691725305474	0.0315541965247188
HS_H3K4me1_11987	22.884107470276	-0.892188035613014	0.372379151739269	-2.39591295980422	0.0165790267516562	0.0519053721052241
HS_H3K4me1_12013	36.710178944766	2.20435740404092	0.927165702772942	2.37752259110555	0.0174293753007464	0.0538465960221391
HS_H3K4me1_12026	27.2929494833573	1.81573072894458	0.836113316509135	2.1716323530469	0.0298834046815527	0.0801635232987822
HS_H3K4me1_12027	19.4947422965873	1.22712965242358	0.365368663206656	3.35860673341191	0.000783364628767463	0.00528283029682947
HS_H3K4me1_12029:12030	19.2484888890566	-0.733897521933928	0.308784264569072	-2.37673225660682	0.0174667613509535	0.0539252850882492
HS_H3K4me1_12031	15.8633458440182	-1.37780413065653	0.458739293333864	-3.00345784779718	0.00266930523204928	0.0135564850685688
HS_H3K4me1_12043	11.6197925936724	2.02448236632678	0.489180498117585	4.13851814231596	3.49556235381395e-05	0.000472656555893024
HS_H3K4me1_12045	13.509664511608	2.80238877530603	0.618218231004462	4.53300895179489	5.81493497584225e-06	0.000118549121736485
HS_H3K4me1_12069	34.9041311856218	-0.643037424988036	0.296583487701927	-2.16814978463772	0.0301472920151102	0.0807122941976525
HS_H3K4me1_12102	30.2644077233966	-1.29354384267908	0.357516940724585	-3.61813300387229	0.000296735900340932	0.00253976139755927
HS_H3K4me1_12108:12109	13.1299541786227	0.960784838273271	0.456385288202258	2.10520554257541	0.0352734200100257	0.0909772411568426
HS_H3K4me1_12117	26.7764296509046	2.08628799932027	0.42851567132642	4.8686387428082	1.12369615632214e-06	3.36159637721116e-05
HS_H3K4me1_12120	61.8943485982381	1.46589328912686	0.420004115208131	3.49018791970751	0.00048268100406554	0.00367496804929065
HS_H3K4me1_12123:12124	155.192774056501	-1.34752902185812	0.453011614044245	-2.9746014894146	0.00293369393128772	0.0145129862886752
HS_H3K4me1_12128	25.5618634455416	1.24344605514829	0.408360426497503	3.04497197687175	0.00232701990977164	0.0122195968723738
HS_H3K4me1_12131	25.9083065238021	1.25246006999026	0.353044365432626	3.54759965778091	0.00038875864601758	0.00311343056647667
HS_H3K4me1_12132	21.4178178783111	-2.33758657874257	0.366258702688497	-6.38233729760872	1.74405287773557e-10	4.15844370313148e-08
HS_H3K4me1_12213	19.2218536001805	2.0354495784529	0.43043157698417	4.72885747071422	2.25786811453918e-06	5.80298611892557e-05
HS_H3K4me1_12234	21.2880235438327	-1.12196936664734	0.365898613796572	-3.06633948406024	0.00216697123918845	0.0115658247744096
HS_H3K4me1_12240:12241	80.5845879153455	-1.24383824910949	0.462242901309028	-2.69087582651255	0.00712647148760227	0.0279693100333178
HS_H3K4me1_12275	18.3849771085462	1.39249665777954	0.404884859800273	3.43924111774999	0.00058334741836273	0.0042326521630043
HS_H3K4me1_12276	24.1331195813911	1.52028266204557	0.375599817620822	4.04761288670361	5.17426290629554e-05	0.000642633312580759
HS_H3K4me1_12277	25.916549220148	2.26775116969814	0.420026235327637	5.39907029361918	6.69871255309394e-08	3.75159059775833e-06
HS_H3K4me1_12278	21.0306157109354	1.2723848172931	0.375806350872193	3.38574591499072	0.00070985075814891	0.00489652655570669
HS_H3K4me1_12281:12282:12283	20.0997430852181	-0.827591899054478	0.345069839525045	-2.39833159627506	0.0164699478580661	0.0516848168253776
HS_H3K4me1_12291	14.2386688865123	1.29556180868018	0.45144082635527	2.86983749152677	0.00410682806172107	0.0187240881072258
HS_H3K4me1_12303	27.9598188385726	-1.56825240207807	0.475380270331885	-3.29894297250325	0.000970496248253426	0.00622244160022337
HS_H3K4me1_12305	79.5541476496938	0.907493521273017	0.402921509718706	2.25228363188297	0.0243043538601133	0.0689477499893095
HS_H3K4me1_12345	24.1566908575367	-1.00352132637984	0.400406579090631	-2.50625583790095	0.0122017296940333	0.0415148423978116
HS_H3K4me1_12349	19.3921464942127	1.90770796490193	0.449774357630088	4.24147782669039	2.2205283012921e-05	0.000331113080815581
HS_H3K4me1_12357	20.5634898102374	1.26874094194926	0.384208032938408	3.3022238818017	0.00095921475640728	0.0061599492703467
HS_H3K4me1_12380	18.9752894049833	1.68898202418443	0.529635632416449	3.18895089531362	0.00142790130904186	0.00837676778285891
HS_H3K4me1_12386:12387	30.4335986858194	-2.07379034053493	0.385213202022062	-5.38348719527052	7.30564468818149e-08	4.00762039591769e-06
HS_H3K4me1_12388	15.458108220153	2.29799988802084	0.481336518231512	4.77420640441737	1.8041727263274e-06	4.84371099168523e-05
HS_H3K4me1_12389	18.9531635744907	1.18347647421631	0.370538870397019	3.19393340015381	0.00140348491775363	0.00827994213359702
HS_H3K4me1_12391	24.5706296551788	0.881145790544167	0.367296849530729	2.39900176565617	0.0164398354203012	0.0516213127413303
HS_H3K4me1_12393	18.4707655916572	2.39311942795381	0.586479073361902	4.08048562455198	4.49417088237813e-05	0.000577527338257364
HS_H3K4me1_12394:12395	5.37210297592941	-1.2041913113495	0.577199554796386	-2.08626514234629	0.036954612328849	0.0941537213397526
HS_H3K4me1_12399:12400	68.2945971410492	2.21727013680069	0.523158651414555	4.23823658617797	2.25282300060258e-05	0.000333861436926223
HS_H3K4me1_12403	19.8687771375386	1.05406479974585	0.446157284443381	2.36254082696618	0.0181501421341496	0.0554875564486699
HS_H3K4me1_12405	24.6091693738771	-1.49783774778667	0.425208973240914	-3.52259204778829	0.000427348612750761	0.00334897796689354
HS_H3K4me1_12407	23.0236881421518	-1.11502597686766	0.412215454802513	-2.70495917578311	0.00683127842569821	0.0271246244101672
HS_H3K4me1_12408:12409	23.3716316986296	-1.01179355381166	0.382012624289185	-2.64858669446936	0.00808291148645551	0.0306447350828552
HS_H3K4me1_12412	35.6446157201723	1.32800069522988	0.341914307447813	3.88401615931962	0.000102745074523008	0.00109434183311061
HS_H3K4me1_12414:12415	19.252879171423	-1.35535849425407	0.372238141843684	-3.64110589941434	0.000271469436026311	0.00237382968714074
HS_H3K4me1_12420	24.7182939210267	-1.63029920137706	0.399744551707153	-4.0783525239173	4.53559584679913e-05	0.000581609260823305
HS_H3K4me1_12427	53.5814885936236	1.51910306785596	0.379994365533994	3.99769892830178	6.39612322124406e-05	0.00075431654952987
HS_H3K4me1_12429	18.0562528861854	-1.50238845170237	0.399856712672588	-3.75731706905859	0.00017174483026091	0.00165358297111761
HS_H3K4me1_12434	20.5198920636872	-1.62328475325467	0.35490009648748	-4.57392029283918	4.7868200648831e-06	0.000102650223332604
HS_H3K4me1_12435	16.264554859593	2.27113290673153	0.496156735631419	4.5774505184158	4.70677075135027e-06	0.000101475786243525
HS_H3K4me1_12437	16.5509059236204	1.58105331546235	0.388173611699541	4.07305717804985	4.6400027329269e-05	0.000591846111304797
HS_H3K4me1_12440	10.6175548371067	-0.985092826110646	0.410325513763218	-2.40075938022002	0.0163610909005326	0.0514370484421182
HS_H3K4me1_12450	20.5061476059502	0.721614768301801	0.343530148869102	2.10058642793755	0.0356772864609014	0.0916654659715597
HS_H3K4me1_12459	19.2283019008939	1.8718822662505	0.427356433746482	4.3801429402627	1.18601483906551e-05	0.000205183975246952
HS_H3K4me1_12476	19.8799535509175	-1.23876299600309	0.439166746969418	-2.82071218859691	0.00479171721219482	0.0209376554283944
HS_H3K4me1_12481	13.9593865279811	-0.992037484688944	0.390541988177897	-2.54015576997846	0.0110803107086761	0.0386999336455894
HS_H3K4me1_12484	28.3100909399646	-1.98935060253246	0.409923052961194	-4.8529854277817	1.21616630344168e-06	3.55865333165036e-05
HS_H3K4me1_12485	14.3022398805959	1.5519021780304	0.54536522087657	2.84561999669876	0.00443250553838165	0.0197683952300275
HS_H3K4me1_12495	20.7975636983861	-1.24637164964586	0.423699794795935	-2.94163854916698	0.00326480757571452	0.0157340596434575
HS_H3K4me1_12505:12506	17.6247717029544	-1.15017120802416	0.390943851980274	-2.94203682241868	0.00326061153016919	0.0157188463357184
HS_H3K4me1_12507	21.222022092045	-1.20528337857927	0.318085291609068	-3.78918299705787	0.000151143547312189	0.00149173725670989
HS_H3K4me1_12509	12.8648609551347	1.4898010610139	0.53479190329249	2.78575844518553	0.00534026502957247	0.022641595500381
HS_H3K4me1_12519:12520:12521	33.8273290526834	-0.909881842163458	0.372770418641225	-2.44086385792103	0.0146521772817246	0.0474712408581317
HS_H3K4me1_12525:12526	15.2831309845809	1.13988947281744	0.415028694395	2.74653171747338	0.0060229062016096	0.0247853088084693
HS_H3K4me1_12531:12532	25.1779563955782	-1.37145713392098	0.356648808086494	-3.84539945970708	0.000120356206754945	0.00124502498757414
HS_H3K4me1_12536	24.2414009536277	-1.49882403497348	0.374186972468076	-4.00554841631039	6.18737581160237e-05	0.000737645466806972
HS_H3K4me1_12540:12541	7.10925970780521	-1.07865672023368	0.458621203677861	-2.35195562608862	0.0186750026170419	0.056734125523351
HS_H3K4me1_12544:12545	19.2815380700903	-1.83062455626423	0.504682197858004	-3.62728181028349	0.000286420632071601	0.00247225149159437
HS_H3K4me1_12549:12550	37.3863654249814	-1.49344535117713	0.471227398937015	-3.16926680100947	0.00152824039611168	0.0088277968863424
HS_H3K4me1_12552:12553	20.607180017031	-1.21921571436779	0.404030576033201	-3.01763229490732	0.00254757815590948	0.0130700420005565
HS_H3K4me1_12555:12556	38.3701531506108	-1.38044019811276	0.40139535365043	-3.43910358094222	0.000583643875393026	0.00423267818429989
HS_H3K4me1_12557	55.5409095969393	-1.00863218289362	0.360550237652047	-2.7974802886332	0.0051502909699363	0.0220382128134958
HS_H3K4me1_12582	17.1234926841054	1.03319381589351	0.442180877434382	2.33658638041586	0.0194607013144467	0.0584445978934055
HS_H3K4me1_12585	15.529144572563	2.30645213748286	0.543218514262187	4.24590119247968	2.17716564792688e-05	0.000326053762742544
HS_H3K4me1_12593	15.1245209954882	1.82103412277173	0.608752361936604	2.99142021721038	0.00277683087765533	0.0139211214981105
HS_H3K4me1_12595	11.1313713154078	2.16509424430227	0.617050780153473	3.50877806809314	0.000450170376610989	0.00348249373901248
HS_H3K4me1_12604	41.6680916895279	2.40572982600786	0.630724645059048	3.81423152694887	0.000136607353337471	0.00137603231464053
HS_H3K4me1_12605	17.4617497000983	1.30737062086514	0.483258203635377	2.70532525062226	0.00682375403921472	0.0271192882472235
HS_H3K4me1_12613	16.4075020824214	-1.27115623428298	0.494838587926541	-2.56883004942955	0.0102042488285519	0.0364381257842802
HS_H3K4me1_12617	21.8959692379517	2.73704973008621	0.613498304498077	4.46138108291184	8.14331306478911e-06	0.000154172378322525
HS_H3K4me1_12618	64.9934136435333	3.4235850064728	0.865943941006957	3.95358734480168	7.69881413303511e-05	0.000873305897087854
HS_H3K4me1_12781:12782:12783:12784	15.1841238733895	2.08570459734145	0.461436027350807	4.52002980633281	6.18309254653474e-06	0.000123981044717443
HS_H3K4me1_12800	12.2357047947111	2.03491535885988	0.503637999759805	4.04043253255389	5.33527121403193e-05	0.000655530619266923
HS_H3K4me1_12936:12937:12938:12939	30.0183924739957	-1.50307609945994	0.570266703917327	-2.63574234500257	0.0083953452060326	0.0315064209524197
HS_H3K4me1_12974:12975:12976:12977:12978:12979:12980:12981:12982:12983:12984:12985:12986:12987	59.1086886428656	-0.741324720266998	0.355651944627999	-2.08441070396058	0.0371228250158018	0.0945322905816368
HS_H3K4me1_1311	14.7983205529431	2.15746764111489	0.476964471072248	4.52332987458114	6.08742521385558e-06	0.000122470654970819
HS_H3K4me1_1313	20.7708792473387	-1.48090689472888	0.384611052576494	-3.85040129452427	0.000117924448710406	0.00122354871772685
HS_H3K4me1_13179:13180:13181	26.1645752847312	2.03079931700238	0.459196215416839	4.42250882916991	9.75613611477921e-06	0.000176918124936832
HS_H3K4me1_13615	13.3814641176981	-1.01402925761669	0.384245522108627	-2.63901385773346	0.0083147581981262	0.0313064426090174
HS_H3K4me1_13618	16.0282293890389	-1.4790699415992	0.411410022831223	-3.59512374399778	0.000324237424131283	0.00272160531471926
HS_H3K4me1_13896:13897:13898:13899:13900:13901:13902	63.0216385459275	2.03499542371798	0.442130722535494	4.60270078507066	4.1704718036511e-06	9.23949420198029e-05
HS_H3K4me1_13903:13904:13905	22.2890214370725	-0.852878412255938	0.35660251349711	-2.39167807285478	0.0167715458974533	0.052371935723868
HS_H3K4me1_13906:13907	27.300156610206	1.13129296449322	0.482251448499976	2.34585705861965	0.0189833861751336	0.0574246835660807
HS_H3K4me1_13911	24.9797408518295	1.02267543519076	0.369122703414949	2.77055685204255	0.00559605300641555	0.0235149447741231
HS_H3K4me1_1422	13.4937618323838	1.80696001248038	0.466289971119058	3.87518523751182	0.000106543619901743	0.00112583740872039
HS_H3K4me1_1446	19.1976554144962	-1.06855270844391	0.379357749385246	-2.81674147997639	0.00485135578612747	0.0211286828189798
HS_H3K4me1_14533	20.195872081687	-2.35058649586596	0.504330389314204	-4.66080677601508	3.14972313889818e-06	7.48043714309132e-05
HS_H3K4me1_1462	19.8709500482422	1.32009963414382	0.466785688066443	2.82806364439331	0.00468304952898362	0.0205760260457916
HS_H3K4me1_1467	26.5640112940045	-1.08375969109941	0.371243621533739	-2.91926817926735	0.00350854243183488	0.0166160705690162
HS_H3K4me1_14673	16.2184206928021	2.22668184973909	0.525314645621345	4.23875836757864	2.24759411947024e-05	0.000333496990665942
HS_H3K4me1_14674	13.1019691934373	1.46685920170982	0.469674295571607	3.1231413248294	0.00178931807477902	0.00998249356140973
HS_H3K4me1_14678	17.5764490731082	1.78944022739513	0.44439524927778	4.02668622201358	5.65684408275455e-05	0.00068767349419937
HS_H3K4me1_14679:14680:14681	29.1912571018699	0.917372180757139	0.37663145558625	2.43572905860768	0.0148618117339999	0.0479697292826947
HS_H3K4me1_1468	10.6480986535305	-2.14146005670179	0.422233273770861	-5.0717463301197	3.94181602055976e-07	1.5072507419337e-05
HS_H3K4me1_14684:14685	21.2629562495739	0.948448530745605	0.441753668895825	2.14700770480588	0.0317926682287681	0.0840429238512835
HS_H3K4me1_1469	16.9404745960523	-0.903271304802976	0.390900950823484	-2.31074215322351	0.0208471013990061	0.0616302351940665
HS_H3K4me1_14690:14691:14692:14693:14694:14695:14696	79.4723011132469	-1.8354704488154	0.51783215858042	-3.54452773625944	0.000393317119816591	0.00314053808999441
HS_H3K4me1_14698	25.9039238595401	-1.52980766311506	0.465048644496532	-3.28956482557056	0.0010034243958593	0.00637134703473779
HS_H3K4me1_1470	19.7203365120274	-1.24757958974434	0.358208730693243	-3.48282853779105	0.000496146024408471	0.0037443398808539
HS_H3K4me1_14709:14710:14711:14712:14713	9.66772628678607	1.28693245903188	0.526111028012952	2.44612332855376	0.014440159623047	0.0470183780478933
HS_H3K4me1_14805	15.7452226965888	-1.03957471254498	0.466675858041654	-2.22761622361915	0.0259061178654183	0.0721905959772047
HS_H3K4me1_14810	13.4630596893525	1.72145594234932	0.510551721017697	3.3717562226955	0.000746905275261637	0.00509834831033184
HS_H3K4me1_14823	15.999409917023	-0.912564622745761	0.376115391106641	-2.4262889643009	0.0152541191356366	0.0488887006952888
HS_H3K4me1_14834:14835:14836	24.3067405497641	-0.688447839310378	0.329476445066568	-2.08952066109395	0.0366608800730864	0.0935924738104606
HS_H3K4me1_14857	44.2308062967897	-1.0173991268476	0.383785281469902	-2.65095921071009	0.00802635340586014	0.0304586578506026
HS_H3K4me1_14858:14859:14860:14861	26.4920514986635	-0.787283227895439	0.361502084103315	-2.17781103488863	0.0294201080184302	0.0792470096043846
HS_H3K4me1_14864	97.000118918758	-1.11299575344811	0.451065567857517	-2.46748107760618	0.0136067412784216	0.0449981026027385
HS_H3K4me1_14866	15.389588288936	-0.898603399996004	0.415270630750758	-2.16389827128261	0.0304721576497382	0.0813649518262551
HS_H3K4me1_14867	20.2014565822383	-1.26396220008178	0.321745433794949	-3.92845419800834	8.54936289583214e-05	0.00094660118279278
HS_H3K4me1_14876	15.5923800915084	-0.870374976745816	0.361275367654738	-2.40917331949853	0.0159887029331193	0.0506043652474911
HS_H3K4me1_14878	4.12750200975085	1.51228337803474	0.659960272777532	2.29147638185869	0.0219358763402331	0.0639539677996966
HS_H3K4me1_14879	47.6547437912626	-1.24077081613427	0.396828671052562	-3.1267166579552	0.001767702019293	0.0099022563453394
HS_H3K4me1_14882:14883	28.1851097495035	-1.45107803450072	0.301900020319282	-4.80648538203506	1.53606708765145e-06	4.26170133696108e-05
HS_H3K4me1_14884	17.7095925892371	-1.33491828229638	0.394476165005793	-3.38402773277005	0.000714307877584682	0.00491625101686034
HS_H3K4me1_14889	14.4638077007679	-1.00432320143781	0.411415253850667	-2.44114235444063	0.0146408822140268	0.047466575858669
HS_H3K4me1_14894:14895	22.5457770739645	-0.920203706293719	0.354400200177814	-2.59651012000564	0.00941761314216401	0.0342383695183565
HS_H3K4me1_14902	17.6395599672083	-0.973360840666628	0.437125354585468	-2.22673160102936	0.0259652171051632	0.0722854106114376
HS_H3K4me1_14903	16.7737624570822	1.10729986963958	0.386392064436711	2.86574174667336	0.00416033487090308	0.0189000536429141
HS_H3K4me1_14908	13.0711915783253	-0.997015101698011	0.406688896720955	-2.45154246830128	0.0142245400016998	0.0464489223761836
HS_H3K4me1_14913	11.5695248863864	-0.937150612638321	0.39883057177259	-2.34974618037224	0.0187862166466535	0.0570000843246454
HS_H3K4me1_14915	10.6937995166962	-1.35880629526326	0.404243832723219	-3.36135318653981	0.000775615776002791	0.00524526231892705
HS_H3K4me1_1492	26.5547903372401	1.49180165905788	0.40561177800142	3.67790517920478	0.000235157341507799	0.00211624032069911
HS_H3K4me1_14922	16.7773964813775	2.04167812835657	0.596951906800729	3.42017188503278	0.000625815799785236	0.00445357449480734
HS_H3K4me1_14948	13.4081950453062	-1.18759961430462	0.337074174985729	-3.52325898106818	0.000426274605465352	0.00334273690941602
HS_H3K4me1_1494:1495	23.2828932072458	1.20423073539967	0.39509256173195	3.04797116432851	0.00230392034170313	0.0121194866030788
HS_H3K4me1_14955	13.8608715606139	-1.06105075155306	0.421391184190345	-2.51797092905907	0.0118033062686579	0.0405199175426684
HS_H3K4me1_14962:14963	62.8842524922207	-0.847430638795888	0.396195605658664	-2.13891983326533	0.0324421614885441	0.0853289791357711
HS_H3K4me1_14973	11.6220900805331	1.58013981682549	0.66840777065543	2.36403567731721	0.0180770716308216	0.0553282797751756
HS_H3K4me1_14985	35.7497305033257	-1.0003947442249	0.37176306199493	-2.69094712868096	0.00712494856219079	0.0279678909983176
HS_H3K4me1_14989:14990	12.5588947855392	1.25719506870399	0.440900990972187	2.85142264237573	0.00435240752774433	0.0195221974451739
HS_H3K4me1_1501	31.0536370184968	-1.69115238412276	0.510454774815543	-3.31303078658412	0.000922908202684477	0.0059826313154906
HS_H3K4me1_15019	16.2039946267229	-0.950203427001939	0.359001327807589	-2.64679641383168	0.00812582564615564	0.0307392606363054
HS_H3K4me1_1502:1503:1504	21.0286898647818	2.95446080988547	0.489777912424161	6.03224591174872	1.6169646420667e-09	2.09353454356185e-07
HS_H3K4me1_15033	16.3570039325042	0.926475558658478	0.391736619680726	2.36504710591922	0.0180277777518485	0.0552276992520056
HS_H3K4me1_15037	6.22674985664101	1.31965514844549	0.56010142268533	2.3561003328979	0.0184679287934563	0.0562185136144627
HS_H3K4me1_15038	59.6144245848526	-0.928279627388625	0.382535867096506	-2.42664729567552	0.0152390628874601	0.0488664597144893
HS_H3K4me1_15040	14.3090777147336	-1.28791399019793	0.35964233194891	-3.58109676138151	0.000342154898971541	0.00282474263868106
HS_H3K4me1_15041	14.4836117830684	1.71572294037223	0.485736539939172	3.53220892253049	0.000412103632737209	0.00325472906346068
HS_H3K4me1_15042:15043	19.7244012618501	-0.882260980148564	0.362611800717253	-2.43307299542772	0.014971282355143	0.048213214987504
HS_H3K4me1_15052	11.7914121919036	2.06322809825456	0.896264672287189	2.30202992715241	0.0213334845249945	0.0625848016187618
HS_H3K4me1_15054	17.5479501028963	-1.55839818609584	0.394647687761224	-3.94883394588321	7.85328028802767e-05	0.000887067053922524
HS_H3K4me1_15055	54.5803394051025	-1.11432513354536	0.468427511930927	-2.37886354913688	0.0173661030128691	0.053719770605866
HS_H3K4me1_15057	17.6876431139544	0.978973184406222	0.348278272335826	2.81089365075939	0.00494041127587683	0.0213906839887929
HS_H3K4me1_1506	13.7284876667625	1.81268103823801	0.489913301429611	3.70000372096133	0.000215596305794614	0.00197414077419996
HS_H3K4me1_1507	16.0923139848969	1.16446444030379	0.45869198394755	2.53866315753394	0.0111276903260486	0.038831818582169
HS_H3K4me1_15075	18.438035298713	-1.17082195963478	0.415941486130058	-2.81487179970474	0.00487966957308257	0.0212039340777651
HS_H3K4me1_15078	13.3629963547882	-1.54648232867818	0.40804556797661	-3.78997457648365	0.000150662704315165	0.00148760116659196
HS_H3K4me1_15079	22.4032615653838	2.19747971515966	0.607357273784241	3.61810059747519	0.000296773049278789	0.00253976139755927
HS_H3K4me1_15082	21.1024500810689	-1.48494756753832	0.521110011688451	-2.84958556587108	0.00437762289338559	0.0196060841581759
HS_H3K4me1_15089	27.6871136697208	-1.00998469940178	0.377876271574175	-2.67279206284728	0.007522286176982	0.0291147051935198
HS_H3K4me1_15090	23.1631899190612	-0.868910617141851	0.338750323371907	-2.56504734369771	0.0103161727847631	0.036707162086682
HS_H3K4me1_15091:15092	20.3543880331824	-0.676217996810396	0.314278300705716	-2.15165347175398	0.0314246572895574	0.0832986898015542
HS_H3K4me1_15093:15094:15095	32.5088052430494	-1.09463077122055	0.302849174856196	-3.61444198003949	0.00030099520981119	0.00256404904233218
HS_H3K4me1_15101	8.82295061578533	2.69602616669481	1.11211629692412	2.42423042819483	0.0153408680230254	0.0490818099814663
HS_H3K4me1_15102	113.297888938885	-1.1168919300195	0.411779096638435	-2.71235703593811	0.00668065922538618	0.0267332622494256
HS_H3K4me1_15104	82.9939850501234	-1.77299646591652	0.441244747356853	-4.01817013468632	5.86518437416152e-05	0.000706933784277065
HS_H3K4me1_15106	28.4591091985702	2.00099986342056	0.457496493579888	4.37380371544016	1.22100172321463e-05	0.000209634253747214
HS_H3K4me1_15138	21.0857018933396	-1.78826161014346	0.381913258034277	-4.6823763577827	2.83568230411865e-06	6.86320615555631e-05
HS_H3K4me1_15143:15144	30.1462190986747	-1.09017983715067	0.393717685510082	-2.76893794023575	0.00562393464996558	0.0235991626137779
HS_H3K4me1_15149:15150	30.7180995983042	-0.948267812982907	0.361325395647807	-2.6244150685362	0.00867979370733187	0.0323320637370404
HS_H3K4me1_15151	25.7607225959915	-0.907229082445993	0.315430515240934	-2.8761614321082	0.00402543780383005	0.0184173167027791
HS_H3K4me1_15158:15159:15160	103.899658148904	-0.926037718463325	0.393760911104662	-2.35177665519263	0.0186839897571805	0.0567471107746778
HS_H3K4me1_15170:15171:15172	31.6101133382216	-0.685697540969673	0.314079279627332	-2.18319891010729	0.0290211649985723	0.0784747757341198
HS_H3K4me1_15174:15175	29.7977022727867	-0.701157421492177	0.341082846472394	-2.05568069090489	0.0398133043090735	0.0996056149790523
HS_H3K4me1_15176	17.7418755091349	-0.937526172956826	0.374157810385359	-2.50569718694695	0.0122210233134733	0.0415570013322598
HS_H3K4me1_15177	67.7119917442449	-0.839488536759037	0.390925923659688	-2.14743634522901	0.0317585597548446	0.0839619756302741
HS_H3K4me1_15192	14.3121475052188	-0.919091603281573	0.403673945306241	-2.2768167576045	0.0227971703995947	0.0659065375225739
HS_H3K4me1_15193	27.8496969093396	1.25825833615622	0.398809334277222	3.15503732739007	0.00160477572339884	0.0091692461350415
HS_H3K4me1_15216	26.7818165679235	-1.31438002908926	0.376805772310611	-3.48821627925003	0.000486254577319097	0.00369239639460091
HS_H3K4me1_15218	118.768223713488	-1.11177239382415	0.325817820928274	-3.41225164006268	0.000644286072305851	0.00455673926380896
HS_H3K4me1_15222	31.1469994197873	-1.47991653853187	0.453582567886656	-3.26272798671944	0.00110345376859684	0.00683823305593135
HS_H3K4me1_15225	9.63437565520646	-1.05465056847434	0.435516006564277	-2.42161149665731	0.0154518600919535	0.0493066225556042
HS_H3K4me1_15235:15236	18.1129253396761	-0.860204366775243	0.363837460373376	-2.36425453798102	0.0180663950471594	0.0553178544851485
HS_H3K4me1_15250	26.3089913624704	-0.810257427768084	0.322069064795998	-2.51578781178909	0.0118766662004991	0.0407195152961871
HS_H3K4me1_15251	39.2795633694946	-1.96229424615373	0.386036385994618	-5.08318468762446	3.71158487394973e-07	1.43241004702656e-05
HS_H3K4me1_15255	48.2657481515299	-2.53846128327207	0.429779259910325	-5.90643039359725	3.49599907485505e-09	3.64461687102422e-07
HS_H3K4me1_15272	91.3975020290296	-0.945872535403601	0.446677625352765	-2.11757312593528	0.0342112361549862	0.0887468472286371
HS_H3K4me1_15273	32.8941071127473	3.75360525202851	0.52432880801363	7.15887663363126	8.13408430898416e-13	1.39917870234969e-09
HS_H3K4me1_15279	13.2878534920988	2.03521070558571	0.645891156391004	3.15101187784905	0.00162705873291452	0.00927404222628341
HS_H3K4me1_15284	17.0371051026767	1.26192783621209	0.376860443258428	3.34852823846715	0.000812420012457428	0.00543463853888883
HS_H3K4me1_15285	42.79653214538	-1.29173755729529	0.380855730948712	-3.39167157620964	0.000694676536230701	0.00482482703905989
HS_H3K4me1_15291	24.0628905736837	1.61947456654219	0.448925287257548	3.60744785938757	0.00030922365228564	0.00261747767815212
HS_H3K4me1_15292	27.0795191577685	1.22775598254715	0.366867960432396	3.34658818693271	0.00081812651927135	0.0054552004165528
HS_H3K4me1_15294:15295	64.3590680230671	-1.67920243943736	0.390084353576357	-4.30471620828202	1.6719993084529e-05	0.000268433915641085
HS_H3K4me1_15297	78.7413262006103	-1.81909928507689	0.707797994455262	-2.57008256497945	0.0101674279364515	0.0363443668644241
HS_H3K4me1_15304	31.6071444417447	1.80625540671991	0.638477429743805	2.82900431961188	0.00466930687264728	0.0205381275081446
HS_H3K4me1_15307	40.9817793927545	-1.88776647615948	0.405571910605856	-4.6545789459124	3.2464343399518e-06	7.64976827541284e-05
HS_H3K4me1_15311	194.51668810073	-1.10931457563055	0.381079608450577	-2.91097857516146	0.00360298722407689	0.016916969844067
HS_H3K4me1_15333	145.452750364601	-1.36042022804884	0.474588558961273	-2.86652554588836	0.00415004663932159	0.018867552042315
HS_H3K4me1_15334	5.89954782058987	-1.21059946617098	0.526426258214414	-2.29965630946528	0.0214676992104767	0.0628935684168735
HS_H3K4me1_15335	21.1333649719085	1.00259755563018	0.486674211947551	2.06010002382915	0.0393889796108195	0.098800854051835
HS_H3K4me1_15336	84.3651123268311	-1.70206262440705	0.383460280649379	-4.43869341962786	9.05066279722738e-06	0.000167900649301868
HS_H3K4me1_15340:15341:15342:15343:15344	97.3831328458071	-0.989325145613248	0.360937083120494	-2.74099058223667	0.00612542631941067	0.0250749782612054
HS_H3K4me1_15351	22.8148249741692	2.57950066849449	0.587287082035532	4.39223123988011	1.1219327711104e-05	0.000196927004328577
HS_H3K4me1_15354	34.0902262052988	1.79177945609677	0.446676285694486	4.01136015831004	6.03699320086723e-05	0.000722219921824564
HS_H3K4me1_15358	22.664050581414	1.00871565929609	0.460323836091213	2.19131746003309	0.0284288274285077	0.0772537826826138
HS_H3K4me1_15367	32.2833441232012	-1.3680474656426	0.415092053780943	-3.2957688618259	0.000981527337042397	0.00627812518742497
HS_H3K4me1_15368	61.3555965212378	2.17568671082421	0.561586050144965	3.87418225624121	0.000106983327325164	0.00112998793361606
HS_H3K4me1_15369	12.9812082233737	-1.01945647649291	0.408695421718884	-2.4944161894579	0.0126164517061918	0.0425352638931138
HS_H3K4me1_15370:15371	116.222136142897	-0.907776227215065	0.440599868902317	-2.06031887725396	0.0393680664351237	0.098797600655549
HS_H3K4me1_15374	17.1803837224872	1.0747082001609	0.42790468911064	2.51155976438253	0.0120198931185202	0.0410702420658633
HS_H3K4me1_15376:15377	21.1500762738728	1.0485429543677	0.381444942019457	2.74887103972718	0.00598009091343594	0.0246512409067724
HS_H3K4me1_15378	23.2733276032064	1.71019667053273	0.424568430968036	4.02808250870985	5.62336103449741e-05	0.000685132875983757
HS_H3K4me1_15382:15383	33.7874448614446	1.39644919337038	0.352406822663329	3.96260544224616	7.41362469175314e-05	0.000848373565947367
HS_H3K4me1_15386	26.9562777633911	1.35241708871622	0.567812332790712	2.38180294899424	0.0172281134779773	0.0533960654796202
HS_H3K4me1_15388	21.3049667590041	-1.65025373863866	0.398095648334716	-4.14536995202503	3.39265508516231e-05	0.000461332127390619
HS_H3K4me1_15404	166.870727377882	-1.09304472389154	0.498864992982355	-2.19106319198108	0.0284472198769318	0.0772688866542151
HS_H3K4me1_15410	25.1409162870357	-1.61367533687762	0.51231615359	-3.14976470206916	0.00163402007953092	0.00930265465119655
HS_H3K4me1_15411	83.4294083525518	-0.776635525160301	0.371035439165245	-2.0931572652671	0.0363351181612825	0.092985116153039
HS_H3K4me1_15416	23.4606559067918	-0.981074942950349	0.470617685755334	-2.08465379148626	0.0371007379346093	0.0944860375360895
HS_H3K4me1_15423	13.6257972793374	3.5984165021334	0.603560893164913	5.96197756164131	2.49203374789713e-09	2.8308092790971e-07
HS_H3K4me1_15439	13.6549914146043	1.92334803697269	0.450829046350664	4.26624693449027	1.9878874826479e-05	0.000306667147857607
HS_H3K4me1_15440	22.8539819679148	1.1475633720888	0.489479042435817	2.34445864398633	0.0190547235805084	0.0575753893683568
HS_H3K4me1_15445	28.403548243923	3.24761957561152	0.59236094203021	5.48250120016503	4.19354154845342e-08	2.54380019067645e-06
HS_H3K4me1_15446	46.9272656063907	-0.827104132657547	0.388599555890578	-2.12842274294941	0.033302049154577	0.0869920759019983
HS_H3K4me1_15464:15465	37.9357082927907	-1.22605973902502	0.454021848474068	-2.70044215525246	0.00692473776279157	0.0274188646503694
HS_H3K4me1_15467	15.5313442392863	-1.39634842289737	0.374389390091828	-3.72966878830324	0.000191731634578219	0.00180998871968353
HS_H3K4me1_15472	17.8436856671699	-0.898746829489419	0.319689469086535	-2.81131196488096	0.00493399208654815	0.021381512826022
HS_H3K4me1_15476	57.3035221374974	-1.33542979948054	0.568859638504304	-2.34755589795714	0.0188970374452174	0.057249774280504
HS_H3K4me1_15477	21.7063290816693	1.11830681164352	0.359617675602137	3.10971036051285	0.00187270880895916	0.0103318610623951
HS_H3K4me1_15478:15479:15480	99.4748890414883	-1.16106148536023	0.468370804594991	-2.47893650494339	0.0131774761849208	0.0439224887868875
HS_H3K4me1_15481	34.1818205872876	2.78999323641866	0.521102623301111	5.35401878951299	8.60219217061206e-08	4.5032151983779e-06
HS_H3K4me1_15482:15483	17.9105652741716	1.11718747971636	0.398887605186393	2.80075756977789	0.00509828035897972	0.0219087772314328
HS_H3K4me1_15486	20.7357201073918	1.54755394040373	0.398692514502493	3.88157260071672	0.000103783158568563	0.00110101586988905
HS_H3K4me1_15504	26.6498262506671	-1.8562169932699	0.449809863423957	-4.12667027605921	3.6805350986612e-05	0.000492814053440505
HS_H3K4me1_15505	23.0388968885646	-1.76382653918965	0.356192196143463	-4.95189551676542	7.34940635875693e-07	2.43450349286911e-05
HS_H3K4me1_1553	7.62114833255006	-0.953468940789819	0.464002041009439	-2.05488091973807	0.0398905078084095	0.0997552657364607
HS_H3K4me1_15530	25.9120955945848	1.22805385761546	0.408501000071252	3.00624443367644	0.00264496286134262	0.0134521638071495
HS_H3K4me1_15531:15532:15533	32.0081790165984	-0.765473308135215	0.329061295395111	-2.32623319377654	0.0200061137649085	0.0597010200355053
HS_H3K4me1_15552:15553	19.4913954001041	-0.91331777869599	0.394824085999891	-2.31322710817658	0.0207101558889506	0.0612931023863473
HS_H3K4me1_15554	130.88604809091	-1.18660878413542	0.423837275129876	-2.79968009838636	0.00511532726103783	0.0219520070703734
HS_H3K4me1_15571:15572	84.028272351482	-0.891968730515616	0.358297388158642	-2.48946478538292	0.0127935591790571	0.0430179408196108
HS_H3K4me1_15576:15577	21.2230742214343	-0.837937722753491	0.346721464641578	-2.41674602874589	0.0156599392676742	0.0498309208449046
HS_H3K4me1_15579:15580	20.9282181414692	-1.143899628874	0.427436255860392	-2.67618764948104	0.00744649397383806	0.0288816988046333
HS_H3K4me1_1558	15.8844242060203	0.942077517724966	0.39059653050708	2.41189422881443	0.0158698846844001	0.0503065108555644
HS_H3K4me1_15581:15582:15583	26.2237671445475	-1.51946846341549	0.400141253727213	-3.79733019093141	0.000146262905552567	0.00145070152039411
HS_H3K4me1_15584	19.8157046190882	-1.38085799521952	0.44084621243519	-3.13228957461561	0.00173448710559415	0.00976388931204262
HS_H3K4me1_15587	73.288252048977	-1.12035951062332	0.455381877983526	-2.46026371445518	0.0138834958282061	0.0456627078031766
HS_H3K4me1_15588	22.5160695583226	-1.50407249076379	0.366210235936623	-4.10712848295177	4.00608411118544e-05	0.000526895235202446
HS_H3K4me1_15590	23.335135749157	0.889005679739602	0.343417556264514	2.58870189809066	0.00963384532961071	0.0347725214669792
HS_H3K4me1_15591	19.7082310878769	0.997880157746853	0.396672828043077	2.51562518831889	0.0118821470306995	0.0407325074438868
HS_H3K4me1_15595	11.6015723817759	-1.36040007885988	0.472868153214281	-2.87691203057909	0.00401587531640371	0.0183824956034279
HS_H3K4me1_15596	12.2819506027439	1.43336854030507	0.472097318831037	3.03617174495768	0.002396028430509	0.0124904653489846
HS_H3K4me1_15601	22.7190941898366	-1.06134506894202	0.397878360920552	-2.66751141350445	0.0076415293605942	0.0294179989496455
HS_H3K4me1_15602:15603:15604	115.257975840158	-1.33875547510125	0.434340896156245	-3.08226898951662	0.00205429111027256	0.0110897642944595
HS_H3K4me1_15605:15606	20.0392049759483	-1.34070077598805	0.363731151961561	-3.68596632088783	0.000227836482404348	0.00206269104107575
HS_H3K4me1_15634	25.4788129429455	-0.937617019564583	0.364028131949067	-2.57567187058985	0.0100045538035125	0.0358739822358828
HS_H3K4me1_15635	17.2240796211021	-0.860024649392935	0.311678230580699	-2.75933499683501	0.00579191279610354	0.0241066097400217
HS_H3K4me1_15641:15642	76.0325337977632	-1.14431501333031	0.473951501995995	-2.41441372906542	0.0157605548072484	0.0500389823161709
HS_H3K4me1_15645	22.9168428799714	0.851667742005853	0.380455307638893	2.23854872019346	0.0251852940057603	0.0707286500272418
HS_H3K4me1_15647:15648	35.4902737727278	-0.904535156273076	0.410324734694494	-2.20443731462239	0.0274936038750479	0.0753843753294892
HS_H3K4me1_15650	26.808726161568	1.03400679975948	0.340877407649142	3.03336852650488	0.00241840064871671	0.0125677723135845
HS_H3K4me1_15652	27.1639672187515	0.811050053872743	0.376511270454537	2.15411892688794	0.0312308466142059	0.0828853039633355
HS_H3K4me1_15654	89.8324876923462	-0.897271367399445	0.357329554528606	-2.51104717207939	0.0120373610541253	0.0411060705079474
HS_H3K4me1_15655:15656:15657	34.2092810227637	-0.79374194600911	0.296603706967795	-2.67610258187128	0.00744838435533391	0.0288843787512321
HS_H3K4me1_15663	24.7466660436693	1.01782808890152	0.407548924982542	2.49743779583058	0.012509441015663	0.0422632377299659
HS_H3K4me1_15678	30.8110412385749	0.889028794365849	0.402206905694731	2.2103767533037	0.027079025789134	0.074536186884664
HS_H3K4me1_15685	33.9164130284483	1.30699544642161	0.543845040403543	2.40324972983444	0.0162500858916141	0.0511883019544604
HS_H3K4me1_15687	41.0362818627922	1.60407618657655	0.330170043372548	4.85833351260941	1.18377887983243e-06	3.49788502872695e-05
HS_H3K4me1_15688	29.3380300260448	0.764846255918471	0.353945870173358	2.16091306714176	0.0307020553171343	0.0818517542507726
HS_H3K4me1_15689	33.8148365083814	2.38416577128826	0.444847123624787	5.35951711199377	8.3444690378122e-08	4.4165165575515e-06
HS_H3K4me1_15690	28.9010148506312	1.03080713952393	0.459020011231222	2.24566928304283	0.0247251990837178	0.0698777458837092
HS_H3K4me1_15716	30.3969796981253	1.34891227631614	0.487387558316132	2.76763789575686	0.00564641527605371	0.0236582063814076
HS_H3K4me1_15718	32.6304207771161	1.25195427552266	0.402879495667416	3.10751549529383	0.00188667094557827	0.0103898490078701
HS_H3K4me1_15719	31.1271296644577	1.17839507003499	0.433414786558962	2.71886217678611	0.00655068967921411	0.0263581802597885
HS_H3K4me1_15720:15721	27.3565555090599	1.34253151981591	0.41535698010973	3.23223536405055	0.00122825843831447	0.00744888422053506
HS_H3K4me1_15771	99.9991353249267	-1.116740896406	0.450484493625464	-2.47897743919786	0.0131759639902151	0.0439224887868875
HS_H3K4me1_15776	75.0968911261249	-1.03357564777293	0.428004368637244	-2.41487172447284	0.0157407521111065	0.0499958839804361
HS_H3K4me1_15819	31.731540768238	-1.4148421221707	0.375341563471044	-3.76947894895166	0.000163588704903324	0.00159237800787464
HS_H3K4me1_15820	18.9916678151369	-0.895387101141447	0.345039837135862	-2.59502528338165	0.00945839609704381	0.0343503385325002
HS_H3K4me1_15821:15822	36.7486827464828	-0.580509833746708	0.279720870406776	-2.07531827318612	0.037957046988829	0.0961583847659351
HS_H3K4me1_15824:15825:15826	32.9088813578505	-1.18547665471712	0.379933486848011	-3.12022155391468	0.00180715061137719	0.0100647088397746
HS_H3K4me1_15827:15828:15829	42.0020258020708	-0.835321732797776	0.349757135680475	-2.38829075258924	0.0169269443623046	0.0526932102033375
HS_H3K4me1_15830	39.2749807869563	0.763941096764715	0.318525368930177	2.39836814044214	0.0164683045863749	0.0516848168253776
HS_H3K4me1_15836	16.3719429030306	1.52987627400715	0.488303608259525	3.13304314801222	0.00173004007757966	0.00974113283803444
HS_H3K4me1_15845	18.4888414103713	-0.980360870327068	0.342251229470342	-2.86444806011141	0.00417736656503332	0.0189622580437018
HS_H3K4me1_15852	72.7070416951387	-1.64774198935741	0.339841145708409	-4.84856530813136	1.24357590782157e-06	3.62564104263428e-05
HS_H3K4me1_15854:15855	9.7168390346788	2.33508739418736	0.588114424428453	3.97046441507818	7.17326698157418e-05	0.000827330533765658
HS_H3K4me1_15856	29.8177842044609	-1.10097901418575	0.352422317193318	-3.12403318539506	0.00178390336073322	0.00996519618027778
HS_H3K4me1_15861	41.2347766498617	1.06723680932046	0.343999395875175	3.10243803366365	0.00191933725689587	0.0105114017019627
HS_H3K4me1_15862	34.1513144979012	2.04361657768508	0.469144868413388	4.35604589387589	1.32433020821101e-05	0.000222868763620808
HS_H3K4me1_15880	27.9115607252095	2.67792925682162	0.492555381436377	5.43680844377807	5.42433994380919e-08	3.13258883757345e-06
HS_H3K4me1_15910	15.1047029268552	1.03942701555545	0.463857371662181	2.24083323680031	0.0250368791530354	0.0704475139423603
HS_H3K4me1_15913	132.323523646137	-1.29807799943375	0.44262950405096	-2.93265132024345	0.00336081101060863	0.0160872690831797
HS_H3K4me1_15926:15927	81.1859042204644	-1.31632542414421	0.426275279697905	-3.087970348825	0.00201528577658508	0.0109183604210848
HS_H3K4me1_15928	21.410122653509	1.12581207436024	0.432873107743544	2.60079005653369	0.00930093545109657	0.0339246522287465
HS_H3K4me1_15957	23.0289984540239	-1.1368543964843	0.402324522925412	-2.82571489358373	0.00471752326227634	0.0206935146087684
HS_H3K4me1_15958	30.4580986766081	0.799793556692082	0.353756456991766	2.26085924619801	0.0237679744494628	0.0679061297359145
HS_H3K4me1_15974	37.1404336702394	-1.51703698425786	0.383239291517927	-3.9584588997887	7.54349183316314e-05	0.000860143798893157
HS_H3K4me1_15977:15978	27.5293824687017	1.10635266062823	0.424630176991652	2.60544991989578	0.00917536858149267	0.0335909434751454
HS_H3K4me1_15991:15992:15993:15994	48.0360824680058	-1.06639786456756	0.408062255586457	-2.61332149682642	0.00896669098706458	0.0330834766892124
HS_H3K4me1_15995	59.8309274108407	1.0781711064524	0.5089155216912	2.1185659711645	0.0341271640961511	0.0886053053774079
HS_H3K4me1_15997:15998	23.6003431318982	-1.01526700215337	0.372267738723383	-2.72724949423504	0.00638647297459162	0.0258762711906541
HS_H3K4me1_16006:16007	77.1199245929993	-0.882402954691807	0.42438164391318	-2.07926748799797	0.0375927716517895	0.0954234319447207
HS_H3K4me1_16008	27.506922237071	-1.34493560007993	0.313374154619302	-4.29178852261701	1.77239710745458e-05	0.000279887653388336
HS_H3K4me1_16012:16013:16014:16015:16016	1.96470044588114	-1.4849945231738	0.664643242465342	-2.23427310817989	0.0254651086331755	0.071291646838425
HS_H3K4me1_16017	17.9704832947149	1.96657827593174	0.517753583872347	3.79829003060384	0.000145697778891147	0.001447480986492
HS_H3K4me1_16018	26.2630561243943	1.07353389886978	0.412965324674319	2.59957394659324	0.0093339566006494	0.0340163957107807
HS_H3K4me1_16020	22.3342784868702	0.935945473003761	0.41375010834373	2.262103269895	0.0236910236311513	0.0677585785137037
HS_H3K4me1_16034:16035:16036:16037:16038:16039	48.2339387877992	-0.855612928316504	0.374284434182181	-2.28599655816849	0.022254459915012	0.0647104447806472
HS_H3K4me1_16049	27.7672082727628	1.23078773935668	0.434271079795584	2.83414622022729	0.00459483025765386	0.0202734888722646
HS_H3K4me1_16051	47.3339891762619	-1.1233206395174	0.431546809007336	-2.60300995412597	0.00924092706279818	0.0337642247802011
HS_H3K4me1_16053:16054:16055	31.9191810334871	0.839822311936874	0.365490763091076	2.29779353336927	0.0215735429989304	0.0631191911675668
HS_H3K4me1_16056:16057:16058	42.1405079881318	0.752095390611969	0.335653584773693	2.24068928421859	0.0250462087059006	0.0704475139423603
HS_H3K4me1_16063:16064:16065	35.4115224752417	-1.38097613428541	0.438126974724405	-3.15199979447531	0.00162156387461308	0.00924709950945586
HS_H3K4me1_16069	8.47394008267051	-0.987685611989821	0.423951202872245	-2.32971531935352	0.0198212023273025	0.059274083502558
HS_H3K4me1_16076	29.997984980479	1.13173264227824	0.35808909634759	3.16047780795785	0.00157510603419483	0.0090421224113182
HS_H3K4me1_16079	33.9046217617524	1.70024897127718	0.442544527280328	3.84198395069106	0.000122043818218505	0.00125762055213437
HS_H3K4me1_16084:16085:16086	23.4545503098612	1.11143469263443	0.340735711985961	3.26186734626814	0.00110680924156784	0.0068502133527208
HS_H3K4me1_16100	26.9944837884217	1.12737011413791	0.442016227488905	2.55051747883218	0.0107563130335692	0.0379258463359319
HS_H3K4me1_16110	14.0147538587185	1.38593811810493	0.423042111543191	3.27612329904757	0.00105242604080565	0.00659155368392239
HS_H3K4me1_16113	32.9939900942487	0.966446109569755	0.457295895977975	2.11339335880745	0.0345671139201701	0.0894621426572312
HS_H3K4me1_16123:16124	14.0668167486373	-1.37023858206075	0.410707935127791	-3.33628465599138	0.000849061786207896	0.00561117067383604
HS_H3K4me1_16126	54.9866919208271	-1.09625870556886	0.299575979193416	-3.6593678455811	0.000252838191028734	0.00224349643196536
HS_H3K4me1_16142:16143	14.0518651476663	1.32068075699196	0.502651705085749	2.62742718990014	0.00860332513255569	0.0321167688485826
HS_H3K4me1_16144	29.7827378799828	1.36291375204822	0.578569084851442	2.35566294109574	0.0184896860841512	0.0562634091835392
HS_H3K4me1_16145	25.5594880355769	2.29655134037699	0.445951906057545	5.14977357240097	2.60801114301357e-07	1.0884943560841e-05
HS_H3K4me1_16164	23.5837644712588	-1.01606624940413	0.359011404325493	-2.83017819813581	0.00465220848402273	0.0204761038104591
HS_H3K4me1_16181	30.6719890580667	1.79031862371851	0.549173923005934	3.26002118585511	0.00111403892009333	0.00688490868178481
HS_H3K4me1_16183	42.1979296769438	1.12677300649946	0.423143657758943	2.6628616211976	0.00774792689371953	0.0296968924804319
HS_H3K4me1_16184	34.2124223855681	-1.34429795730207	0.357838225191715	-3.75671983221426	0.000172155046347335	0.00165634751343849
HS_H3K4me1_16185	43.0607781580476	2.95680061102704	0.467547816074774	6.32406036210457	2.54778124120685e-10	5.42970511953482e-08
HS_H3K4me1_16186	102.947001958904	1.58241272653787	0.498241295410961	3.17599673313441	0.0014932263279587	0.00867339035935875
HS_H3K4me1_16228	75.2046706873903	-0.956883038210847	0.32851419170325	-2.91276012536837	0.00358249680843919	0.0168503297150064
HS_H3K4me1_16229	63.7692711719756	-1.25939088683122	0.3997217309734	-3.15066905110302	0.00162896955981531	0.00928054055819073
HS_H3K4me1_16261	24.3049623307896	1.4495565042812	0.397570415579525	3.64603714833315	0.000266315493681252	0.0023389532162042
HS_H3K4me1_16262	27.2199021173384	1.22908710511884	0.39907126970157	3.07986868119564	0.00207091882021396	0.0111605869819532
HS_H3K4me1_16266:16267:16268:16269:16270:16271:16272	11.3871086099857	1.28445024242016	0.520278613157907	2.46877386449541	0.0135576864832761	0.0448915448769772
HS_H3K4me1_16307:16308:16309	39.3354388799419	-1.57844803899296	0.49274821009107	-3.20335621046951	0.00135835853036719	0.00805714042569034
HS_H3K4me1_16314	20.2093526713546	-0.903829076858278	0.361842995547984	-2.49784875755159	0.0124949490009345	0.0422379789220248
HS_H3K4me1_16315:16316	31.8377077988029	-1.04010311161479	0.314803321446058	-3.30397756553855	0.000953234600919303	0.00613463272563834
HS_H3K4me1_16317	10.7072764630757	-1.41647458572712	0.584738133528781	-2.42240843294924	0.0154180108236907	0.0492435725008116
HS_H3K4me1_16328:16329	40.2782703658099	1.7898592142094	0.514980104328718	3.4755890551199	0.000509732719359169	0.00381578593335639
HS_H3K4me1_16335	30.6894807857267	1.67061916492699	0.521704934267289	3.20222994876078	0.00136368094237918	0.00807876124338881
HS_H3K4me1_16359:16360:16361:16362:16363:16364:16365:16366	140.645847683414	-0.822076049849441	0.237820885516826	-3.45670250139271	0.00054682817841318	0.00402098204352556
HS_H3K4me1_16367	25.5199118663776	1.58277224270951	0.408249052264476	3.87697713915117	0.0001057622912919	0.00111905426137589
HS_H3K4me1_16369:16370	29.7280792500771	-1.11522218574328	0.512225297609424	-2.17721028412315	0.0294648813424603	0.0793262462257272
HS_H3K4me1_16371:16372	18.6482548965911	-1.67941205252249	0.475995366436282	-3.52821092586687	0.000418378635387437	0.00329422370946057
HS_H3K4me1_16375	22.0657160964009	2.29707367582677	0.435051402903364	5.28000521431949	1.2918021019312e-07	6.24192933526174e-06
HS_H3K4me1_16378:16379	58.4534393056835	-0.866161196148061	0.333645754003918	-2.59605040901522	0.00943022290197507	0.0342686929116288
HS_H3K4me1_16380	258.834118833465	1.16569641893051	0.483778760649451	2.4095651023737	0.0159715462724189	0.0505622160289722
HS_H3K4me1_16385	35.5366162706384	3.49351321051561	0.573755723369684	6.08885117519719	1.13723771511841e-09	1.63993764404081e-07
HS_H3K4me1_16386:16387:16388:16389:16390	66.9222617762232	0.989517111475502	0.332520212665306	2.97581041328001	0.00292215450234897	0.0144799916953828
HS_H3K4me1_16391:16392	28.3138103474438	1.68084938162344	0.531708202936014	3.16122522154453	0.00157106970201649	0.00902325317528286
HS_H3K4me1_16393:16394:16395:16396:16397	101.329697877695	-0.684003342621759	0.262490913352279	-2.60581722196145	0.00916553571887984	0.0335806567112499
HS_H3K4me1_16409	9.48174065305691	1.68307147747217	0.667898517551735	2.51995091056899	0.0117371201834301	0.0403387081857232
HS_H3K4me1_16423:16424	27.2115868618841	-1.54138227832936	0.560859644718568	-2.74824957160683	0.00599143845922859	0.0246862485598372
HS_H3K4me1_16444:16445:16446:16447	39.1495857975267	-0.852534596284223	0.310699252752317	-2.7439222615828	0.00607099127946799	0.0249268106072642
HS_H3K4me1_16456	33.6230848541383	1.89559291887848	0.44806136983475	4.23065465245886	2.33012177406499e-05	0.000342397150733668
HS_H3K4me1_16457:16458	23.4804062737268	-1.07260367405641	0.299260688921144	-3.58417832266318	0.000338141015944913	0.00280410190977458
HS_H3K4me1_16462	24.1934839719531	-0.906851842660946	0.342872825950304	-2.64486355880645	0.00817238625592062	0.0308475557703888
HS_H3K4me1_16465	25.5447488036645	-1.01579137217133	0.325304413053164	-3.12258712581721	0.00179269036506792	0.00999110607997353
HS_H3K4me1_16468	80.5281489079926	-1.47834940259429	0.441467708575286	-3.34871469391329	0.00081187351842112	0.00543459219090351
HS_H3K4me1_16472	36.210283975428	1.09059039157206	0.410558721758439	2.65635665198153	0.00789900253310248	0.0301163921976381
HS_H3K4me1_16473:16474	40.7051505226115	-1.02835912303762	0.356855871987211	-2.88172117586585	0.00395509546915333	0.0181837741672681
HS_H3K4me1_16541	39.5680735399152	0.61541447992494	0.285552983290433	2.15516739777504	0.031148737147287	0.0827129659257874
HS_H3K4me1_16545	74.8053212877158	1.60331132714288	0.452135299078159	3.54608748843943	0.000390996373050893	0.00312511604905795
HS_H3K4me1_16548	77.7475086564985	1.20882749248588	0.480877512329104	2.51379501326853	0.0119439834711531	0.0408979112686347
HS_H3K4me1_16550	32.7078437977602	1.44297219357753	0.435683841234219	3.31197087661051	0.000926411895447495	0.00599888444909023
HS_H3K4me1_16582:16583	9.54620910156373	1.95808308657309	0.550218821000377	3.55873520104786	0.000372644996872826	0.00301243263333045
HS_H3K4me1_16603	30.6222644028212	0.970597143341163	0.381375773433084	2.54498898711893	0.0109281184751936	0.0383390689026971
HS_H3K4me1_16640	60.0804208972892	-1.05470098289876	0.266544816864785	-3.95693675571939	7.59170197415036e-05	0.000864333995537652
HS_H3K4me1_1665:1666	126.712938976076	-1.01636032798915	0.456521567451101	-2.22631393663129	0.0259931606184722	0.0723410717686407
HS_H3K4me1_16740:16741:16742	37.5895044326514	1.05745700354755	0.359869528989032	2.93844551529058	0.00329862631687901	0.0158621243935863
HS_H3K4me1_16749	30.7433028047823	1.26344085787274	0.393776014319582	3.20852670535528	0.00133416918282515	0.0079410435642104
HS_H3K4me1_16751	53.7576667333902	-0.677555140682097	0.326254944567954	-2.07676589110199	0.0378231717596272	0.0958797497174045
HS_H3K4me1_16752:16753:16754	34.2060419066418	2.58181894894436	0.509320244493244	5.06914652786515	3.99603511533967e-07	1.52507951897955e-05
HS_H3K4me1_16758	62.3554785548611	1.82704375773591	0.427171206830842	4.27707609623467	1.89364086012529e-05	0.000294971922338533
HS_H3K4me1_16761	28.4949755390086	1.21609949156474	0.370679839061483	3.28072736473545	0.00103539775272302	0.00651370132734478
HS_H3K4me1_16767	27.1801429805901	1.1106802464246	0.386887813726851	2.87080700662429	0.00409425407578919	0.0186844469685721
HS_H3K4me1_16770	31.5638191710501	2.39327393519228	0.489861225722533	4.88561618989595	1.03105879738454e-06	3.15501371774007e-05
HS_H3K4me1_16776	34.9374380356093	-0.886883202178265	0.425882926633623	-2.08245775238891	0.0373006779898291	0.094874833898507
HS_H3K4me1_16777:16778	46.7657747308733	-1.24950813416294	0.278208282786209	-4.49126863387862	7.08001838471823e-06	0.000137662379826211
HS_H3K4me1_16784	26.0016676106249	-1.45634130172602	0.349104856754288	-4.17164434567303	3.02409391340022e-05	0.000421936440454833
HS_H3K4me1_16785	24.5077491775816	1.77140950272707	0.433102946782507	4.09004260046429	4.31293965140195e-05	0.00055871012740754
HS_H3K4me1_16794:16795:16796:16797:16798	65.2209452187411	-1.72449279643775	0.313856840896988	-5.49452034089564	3.91773770936999e-08	2.39459288114335e-06
HS_H3K4me1_16799	35.1084395921522	-0.998290214783035	0.347943707587225	-2.86911414983062	0.00411623215247904	0.0187573649572465
HS_H3K4me1_16825	5.50239484600562	-1.20646700030351	0.538413209657646	-2.24078269006559	0.0250401547391901	0.0704475139423603
HS_H3K4me1_16829	27.6407478843603	-1.05001015000118	0.339416951764716	-3.09357014887414	0.00197763793488495	0.0107676863549399
HS_H3K4me1_16831:16832	33.3933737792992	-1.63324708178758	0.439472658826169	-3.71637927635811	0.000202098137555471	0.00188130164229256
HS_H3K4me1_16833:16834:16835	62.3975724103835	-1.06074646806122	0.379095509751456	-2.79809821212777	0.00514044796478674	0.0220310140395078
HS_H3K4me1_16855	36.2581778504506	1.30060011146953	0.398632581293088	3.2626538133201	0.00110374258568088	0.00683826317169205
HS_H3K4me1_16876	24.5476847956069	2.20569260904063	0.465859587330015	4.73467256879296	2.19409020443907e-06	5.66932192095511e-05
HS_H3K4me1_16877:16878	30.6193842768585	-1.75069610380169	0.406652843562811	-4.30513675611685	1.66882610641732e-05	0.000268103204101013
HS_H3K4me1_16883	24.3872441880241	1.19752383923298	0.480858793615379	2.49038564986884	0.0127604550531679	0.0429186143282666
HS_H3K4me1_16885	16.8548908471334	-0.990824998495674	0.426527464110948	-2.32300398418879	0.0201789384060257	0.0600631738692126
HS_H3K4me1_16891:16892	74.6194738274951	-1.42837309889169	0.443875171836546	-3.21796124117904	0.0012910526259125	0.00774181507401019
HS_H3K4me1_16922	10.3498094201196	-1.37681605207867	0.442819171753108	-3.10920605950256	0.00187590838045012	0.0103376717661327
HS_H3K4me1_16947	22.4524411925348	-1.14860588211324	0.335957462649656	-3.41890271778554	0.000628742009405913	0.0044677973061414
HS_H3K4me1_16949:16950:16951:16952:16953:16954:16955:16956:16957:16958:16959:16960:16961:16962	202.79812630462	-0.833589550635475	0.302388181448058	-2.75668694009016	0.00583902253134631	0.0242630898543126
HS_H3K4me1_16965	9.21800566533058	2.65751185813797	0.701934198770636	3.78598430279123	0.000153101339391557	0.00150858692930748
HS_H3K4me1_16974:16975	14.9097098616663	1.94113141964755	0.497261949649013	3.90363956264434	9.47568674876175e-05	0.00102807223518562
HS_H3K4me1_16977:16978	29.0584743825996	-0.995304198358814	0.304973269933308	-3.26357847222633	0.00110014713110478	0.00682476641196941
HS_H3K4me1_16980	18.8722149818246	-1.34658661927422	0.410531604842698	-3.28010463357672	0.00103768593821079	0.00652639142439078
HS_H3K4me1_16981:16982	39.2167648337515	-0.747271181682281	0.348528119500501	-2.14407716299403	0.0320267045617759	0.0845039004335144
HS_H3K4me1_16986	15.4813484580388	0.830436654680492	0.37513732136092	2.2136871150752	0.0268503099067608	0.0741451626756993
HS_H3K4me1_16987	20.2508587273892	1.01872506107123	0.39030963415454	2.61004333976516	0.00905307523974995	0.0333156221373493
HS_H3K4me1_17038:17039:17040:17041:17042:17043	145.807502702333	-0.929166988776515	0.295509416580282	-3.14428893511786	0.00166490964685793	0.00942731110172414
HS_H3K4me1_17045:17046	44.0237766281203	-1.22211752490725	0.376695667225421	-3.24431001266578	0.00117735529629646	0.00719255967666449
HS_H3K4me1_1708:1709	24.6360487679581	1.42078011079396	0.390972176330438	3.6339673173908	0.000279096231520898	0.0024273006310893
HS_H3K4me1_17143	18.7176496453713	1.69705854379048	0.516127794714301	3.28805881250762	0.00100880762855618	0.00639305711200515
HS_H3K4me1_17148	13.9842721099296	1.40485029066464	0.44908273501626	3.12826608801555	0.00175840911786878	0.0098639665447277
HS_H3K4me1_17154	9.24407534767938	3.44276236676258	0.858765884035318	4.00896499356161	6.09854553605233e-05	0.000728859422328597
HS_H3K4me1_17156:17157	49.4615395850084	2.70213967511974	0.530461025090971	5.09394573268853	3.50687184659374e-07	1.37994261126912e-05
HS_H3K4me1_17158:17159:17160	64.6220638101967	1.5282875117457	0.377867985524542	4.04450117578547	5.24346452630359e-05	0.000648219264488927
HS_H3K4me1_17166:17167	33.3030929107895	1.43298587024415	0.592340597704989	2.41919239673293	0.0155550104652113	0.0495693743579752
HS_H3K4me1_17190:17191:17192	32.4984886379813	1.54300703367228	0.406474823123732	3.79607037359504	0.000147007783454636	0.00145702642730442
HS_H3K4me1_17194:17195:17196	10.3755520730875	1.8453570102289	0.526178409495884	3.50709374791126	0.000453029514451181	0.00350236172295773
HS_H3K4me1_1719:1720	14.4450974975364	1.78600414389789	0.449718328918535	3.97138392867554	7.14563138159386e-05	0.000824933340994934
HS_H3K4me1_1721:1722	25.0852407547986	1.10745767996626	0.339777914781271	3.2593574561171	0.00111664878023653	0.00689339552054757
HS_H3K4me1_17263	19.7359727215991	-1.58467736529929	0.44502918163179	-3.56083922292185	0.000369671394097842	0.00299282217235766
HS_H3K4me1_17266:17267	12.701564760856	-2.15830467928123	0.47986079881916	-4.4977724469104	6.86691354984927e-06	0.000134665319305757
HS_H3K4me1_17327	11.1391106401796	1.53963324003201	0.480119217309014	3.20677278585387	0.00134232971733375	0.00797778486002748
HS_H3K4me1_17455:17456	25.5195897011115	1.49647570906232	0.356507118423713	4.19760400768139	2.69753780062982e-05	0.000383424607098168
HS_H3K4me1_17457:17458	16.4130211822635	1.58569455204664	0.445233463406846	3.5614900549325	0.000368756078519213	0.00298862946070436
HS_H3K4me1_17499:17500	26.3088249164857	1.32520418259075	0.468826598439852	2.82664035487902	0.00470391249452811	0.0206375698111179
HS_H3K4me1_17585:17586:17587:17588:17589	33.3039086761869	1.17738560391745	0.344243300324178	3.42021356060871	0.000625719927202707	0.00445357449480734
HS_H3K4me1_17590	24.856478069697	0.984247067911104	0.430675862301849	2.28535461135566	0.022292043137286	0.0647752849930973
HS_H3K4me1_17592:17593	18.5835086946138	0.867644816610985	0.399767714424102	2.17037240703867	0.0299786453818253	0.0803636990754023
HS_H3K4me1_17610	29.0981440875666	1.48483180595129	0.611037542195184	2.43001731222104	0.0150981016405001	0.0485307639757774
HS_H3K4me1_17612	17.4893737217281	1.09852886310162	0.377946810467799	2.90657000582154	0.00365415122899697	0.0171104938550856
HS_H3K4me1_17617:17618:17619:17620:17621:17622	51.2641598135865	0.794290315629368	0.358915801272278	2.21302687932318	0.0268957925638723	0.0742269627003408
HS_H3K4me1_17624:17625	43.0322967446324	1.70007039446404	0.46592789677273	3.64878429954431	0.000263484211286055	0.00231831449623339
HS_H3K4me1_17629:17630:17631	34.9049799475198	-0.788677611534158	0.292961098246703	-2.69208989266559	0.0071005803818874	0.0278967643931469
HS_H3K4me1_17691	21.1557158670743	1.22657934095468	0.446762602221743	2.74548347344858	0.00604218106391076	0.0248603800411924
HS_H3K4me1_17698	15.6920448641381	1.40328860699842	0.518250021361432	2.70774442673829	0.00677421668148429	0.0269736584198916
HS_H3K4me1_17720	19.1921632630565	1.73232154058815	0.402659413728586	4.30220052363118	1.69110157073064e-05	0.000270419043999571
HS_H3K4me1_17746	14.162323627705	2.44442749558816	0.525073512673265	4.65540050409902	3.23351529465278e-06	7.63971958707089e-05
HS_H3K4me1_17751	22.7401405346473	2.79740885705928	0.560855300732582	4.98775504734525	6.10849495625349e-07	2.10069366435096e-05
HS_H3K4me1_17752	32.7432885612301	-1.87425365857158	0.46954994865168	-3.99159591850351	6.56301329678015e-05	0.00076960623687929
HS_H3K4me1_1778:1779	30.4266380194041	1.01518658327009	0.464549933499405	2.18531208394068	0.0288659719846095	0.0781594712540326
HS_H3K4me1_17812:17813:17814	128.640423216221	-1.07568851623618	0.519362541540455	-2.07117077224252	0.0383428399422666	0.0969120879215946
HS_H3K4me1_17838	16.4837143697247	1.15490843218012	0.520472419109205	2.21896183117016	0.0264893213592451	0.0733995900326016
HS_H3K4me1_17869	31.3818463180493	1.57139622465893	0.472144711638604	3.32820888579969	0.000874063024511983	0.00573547295811923
HS_H3K4me1_1786:1787	14.8605522783523	1.2183626318154	0.409342095835415	2.97639222599103	0.00291661575802155	0.0144648797654191
HS_H3K4me1_17892	17.4754571306939	-0.823969260015666	0.375257488625804	-2.19574368264588	0.0281102946480686	0.0765990789374214
HS_H3K4me1_17893	12.2903316770243	-1.16473279930944	0.464822741085303	-2.50575691841139	0.0122189591324664	0.0415570013322598
HS_H3K4me1_17894	21.5707484954688	-0.776906839632507	0.359411783867577	-2.16160647620489	0.0306485218547075	0.0817361797680029
HS_H3K4me1_17910	29.913851265692	-0.988583015885073	0.308234983455598	-3.20723820768865	0.0013401597529185	0.00797078961960565
HS_H3K4me1_17913	26.0828857151397	-0.907072905172781	0.320472883989505	-2.83042014001561	0.00464869147998188	0.020466140442582
HS_H3K4me1_17915	23.749165138833	2.44703262763519	0.482165176596971	5.07509199421218	3.87308572771492e-07	1.486266003538e-05
HS_H3K4me1_17916	42.1154735322514	-1.08087071889208	0.305433594612298	-3.53880757702532	0.000401938726107491	0.00319033895916961
HS_H3K4me1_17918:17919	19.9881787315933	-0.810041638172107	0.366263908441188	-2.21163379602328	0.0269919782901993	0.0743816021495114
HS_H3K4me1_17928:17929	23.0037680165353	-0.903278641683216	0.366423839876958	-2.46511974217215	0.0136967470297689	0.0452027642543405
HS_H3K4me1_17930:17931	21.5408387571613	-1.14824437791957	0.340695349397529	-3.37029660061423	0.000750873158908274	0.00511627006907658
HS_H3K4me1_17940	22.7713188471468	-1.04595377463778	0.307352101548027	-3.40311248685033	0.000666228455463605	0.00467349655242486
HS_H3K4me1_17943	39.7054267165251	-1.32139776294862	0.357565756600242	-3.69553778167281	0.000219421846250071	0.00200155943234629
HS_H3K4me1_17944	34.3912078676386	-0.997476873517043	0.351618649422727	-2.83681447259597	0.00455660810225208	0.0201554199452097
HS_H3K4me1_17945	25.786972905627	-1.18278263425551	0.358304677212254	-3.30105273382979	0.000963227764768005	0.00618242298271405
HS_H3K4me1_17971	75.2564884097035	-1.0145510055212	0.300314674271266	-3.37829314529195	0.00072937283101026	0.00500420413572338
HS_H3K4me1_17975:17976:17977	54.7985521101857	-0.797298140220486	0.298837973650848	-2.66799473467192	0.00763054539154773	0.0293826021936764
HS_H3K4me1_17982	20.9129171900858	-1.51092216867795	0.353287682514379	-4.27674737461714	1.89643801605098e-05	0.000295216679395861
HS_H3K4me1_17994	20.6642059173625	0.829564229624827	0.384709816779296	2.15633756520629	0.0310573160207109	0.0825065950811648
HS_H3K4me1_17999	118.188197334578	-0.841470863502011	0.381645702716111	-2.20484825982161	0.0274647442478615	0.075339501639756
HS_H3K4me1_1801	26.4687076390955	2.03839791794899	0.432439397869451	4.71371925867947	2.43235729265362e-06	6.13360871705059e-05
HS_H3K4me1_18018	18.7302583051302	1.5443100336189	0.458181358077875	3.37052131517848	0.00075026101544638	0.00511400672911965
HS_H3K4me1_1802	42.3096338627893	2.62686111461623	0.44767330675801	5.86780823194396	4.41593567391747e-09	4.32110064729444e-07
HS_H3K4me1_18025	86.933095346318	-1.20687873140609	0.51620970471038	-2.33796211189639	0.019389213686222	0.0583299242962645
HS_H3K4me1_18027	30.0216397299148	-0.861227829520056	0.35251506537288	-2.44309510179111	0.0145618994183414	0.0472869015362053
HS_H3K4me1_1803	44.4731962384742	1.35266475814484	0.532836189969863	2.5386127736957	0.011129292782512	0.038831818582169
HS_H3K4me1_18031	26.3320269833247	-1.65166744451347	0.312352430449303	-5.28783285642319	1.23773995977062e-07	6.06075215579304e-06
HS_H3K4me1_18032:18033:18034:18035:18036	81.1681194557896	-1.14138280994082	0.347845884279825	-3.28128881646514	0.00103333873809162	0.00650244669211455
HS_H3K4me1_18038	23.9032764787562	-1.07832102194974	0.329069832795716	-3.27687595301133	0.001049624724107	0.00657914175063635
HS_H3K4me1_18042	16.8846836762494	1.04438867652229	0.458114513960718	2.27975461308314	0.0226222462432777	0.0654873102573162
HS_H3K4me1_18043	22.1131610260354	-0.831179284880067	0.338679811127011	-2.45417428961645	0.0141208522098871	0.0462349915592795
HS_H3K4me1_18045	24.1810999342526	2.21234160556157	0.62487632372332	3.54044715981452	0.000399449613967259	0.0031758156499041
HS_H3K4me1_18047	37.3915390257563	-0.848217774601815	0.359802859314162	-2.3574514561075	0.0184008609820602	0.056042688019473
HS_H3K4me1_1805	27.6042647017886	1.76399487273556	0.552397796582907	3.1933416165805	0.00140636462747132	0.00829083793360205
HS_H3K4me1_18058	26.4488784448549	0.77021686272549	0.334155161757217	2.30496772420083	0.0211683811071901	0.0622618031521923
HS_H3K4me1_18060	27.9980646266666	1.2758874054763	0.396768087483293	3.21570067181883	0.00130126481408951	0.00779141204696754
HS_H3K4me1_18061	21.2799639369501	-0.89042335630109	0.42640344040363	-2.08821803937187	0.0367781707798023	0.0937934881625754
HS_H3K4me1_18066	31.6027943556314	1.15280826182016	0.491290345068615	2.3464907735143	0.0189511354070074	0.0573631526987875
HS_H3K4me1_18078	22.5763884700976	-1.00370341294177	0.360792261408908	-2.78194274184893	0.00540345723528274	0.0228612187526492
HS_H3K4me1_1808	23.5304139457518	1.75286723541912	0.423420587907942	4.13977800200925	3.47642078863742e-05	0.000470861447873827
HS_H3K4me1_18087	21.4649761214109	1.00982794294156	0.451379716240147	2.23720275105207	0.0252730916465184	0.0709107064000298
HS_H3K4me1_18089	24.7257724080371	-0.985912445893593	0.443555931696952	-2.22274661534048	0.0262328906738507	0.072800457321301
HS_H3K4me1_1809	26.0275484689636	1.62690862542246	0.44562576824452	3.65084055132502	0.00026138347997368	0.00230319684036815
HS_H3K4me1_18092	27.4831768498906	-1.12623908263239	0.397590790815271	-2.83265887603435	0.00461626196941138	0.0203568615175544
HS_H3K4me1_18095	24.7737531938016	1.24262915813841	0.411736523663307	3.01802023071084	0.00254431918689211	0.013056103698857
HS_H3K4me1_18102	23.4946893678516	-0.781322010786328	0.334314663454002	-2.33708567465761	0.0194347297317085	0.0584011930869733
HS_H3K4me1_18106	63.2134772373003	1.6189102070246	0.415304901153632	3.89812449245747	9.69405791501138e-05	0.00104828155684465
HS_H3K4me1_18107	26.4012092131181	2.76631671237862	0.459938505808461	6.01453602480205	1.80402646973044e-09	2.27458457822244e-07
HS_H3K4me1_1810:1811:1812	36.8256736399844	0.931240076039146	0.332120211472809	2.80392473529238	0.00504846886045443	0.0217635770854058
HS_H3K4me1_18114	18.4410687455651	-0.943398491292263	0.350561716457673	-2.69110529473965	0.00712157137522854	0.0279591916951832
HS_H3K4me1_18115	9.54241646819603	1.92409780075964	0.916211421424849	2.10005873728072	0.0357236744906424	0.0917748590872253
HS_H3K4me1_18121	15.5703531601132	-1.10263886263436	0.364342612041909	-3.02637908987578	0.00247501785214392	0.0127899619795646
HS_H3K4me1_18133:18134	26.7409602259027	-0.740255682175624	0.337307559636708	-2.19460151730043	0.0281921946200446	0.0767753512201645
HS_H3K4me1_18141	22.2262083914955	-1.20462687280773	0.422217168397855	-2.85309779651738	0.004329529527362	0.0194485599846916
HS_H3K4me1_18142:18143:18144	30.2842712879748	-1.11360062408646	0.339990743573319	-3.27538512484918	0.00105518018257792	0.00660708506418134
HS_H3K4me1_18145	20.3108935467947	-1.05213021708983	0.374987060350144	-2.80577739431169	0.00501953559243878	0.0216709315412533
HS_H3K4me1_18161	23.4693382209909	1.29294386491365	0.44315842869621	2.91756577600824	0.00352775235430747	0.0166808034942926
HS_H3K4me1_18169	25.9257707628373	1.17731933414266	0.468708202289029	2.51183855625523	0.0120104019868331	0.0410574113858767
HS_H3K4me1_18171:18172	15.9329713875821	2.51670878265637	0.761468552606292	3.30507251289943	0.000949518303540554	0.00611561909223418
HS_H3K4me1_18173	23.3706299857759	-2.08891856809171	0.459102856233311	-4.55000124640947	5.36455978257616e-06	0.000111562460003453
HS_H3K4me1_1823:1824	17.7208612285942	-1.08249906262556	0.302569638817966	-3.57768567545148	0.000346649961600571	0.00284818300077276
HS_H3K4me1_18243	29.9923630079252	1.09076972508177	0.39454360816042	2.76463666505089	0.00569862303567295	0.023816522796323
HS_H3K4me1_18259:18260:18261	34.4793555070068	-0.873972556426957	0.330895694664943	-2.64123278277138	0.00826049412129442	0.031136205889656
HS_H3K4me1_1826	22.0546013781065	-0.962754415137891	0.37071887268067	-2.59699326386113	0.00940437683660562	0.0342057397642556
HS_H3K4me1_18262	26.3693372493576	-1.33457934624857	0.367569916804914	-3.63081766279826	0.000282524736017956	0.00244900082199212
HS_H3K4me1_18263	32.3602462602707	-1.8641020481688	0.387202188216148	-4.81428593355006	1.47727162496272e-06	4.12751023618723e-05
HS_H3K4me1_18271:18272	39.7648668900209	-1.19956602685739	0.369609349895593	-3.24549697456583	0.00117245810340468	0.00716627818431254
HS_H3K4me1_18273:18274	30.5148783393451	-1.51517402831182	0.38527615030857	-3.9326961378178	8.39983917659923e-05	0.000935007581351963
HS_H3K4me1_18278	26.231973778194	1.28031726551397	0.45686617461151	2.8023901454352	0.00507254886797659	0.021825463969736
HS_H3K4me1_1828	19.6483433946575	-0.658175311656347	0.312131459857042	-2.10864778564068	0.0349749949180881	0.0902945784323967
HS_H3K4me1_18280:18281:18282:18283:18284:18285:18286	47.0411820123424	-1.2078847257169	0.398939548583347	-3.02773873887949	0.00246391004396582	0.0127412243244116
HS_H3K4me1_18287:18288:18289	27.9727468342046	-0.704974451218482	0.317676447944392	-2.21915869363373	0.02647593013266	0.0733793704056529
HS_H3K4me1_18299	18.3681350936544	2.11735615430616	0.786400045154929	2.69246697956258	0.00709255585467873	0.0278770899448953
HS_H3K4me1_18308	24.9616096754176	-1.39307359073164	0.399974286107852	-3.48290787462273	0.000495999017300487	0.0037443398808539
HS_H3K4me1_18309	40.2235189672976	-1.91557651991926	0.314665076186903	-6.08766801556796	1.14567122169445e-09	1.64226514052653e-07
HS_H3K4me1_18317	24.3292935367171	-1.07973540915845	0.445871567498702	-2.42162875559808	0.0154511263391271	0.0493066225556042
HS_H3K4me1_18319	52.7374731615507	-1.29131738970203	0.504991226121863	-2.55710856526924	0.0105546271122956	0.03735143719593
HS_H3K4me1_1831:1832:1833	20.5065728529853	0.736325460748628	0.356458076727683	2.06567197889906	0.0388594628584127	0.0978782119607043
HS_H3K4me1_18321	30.9719553268278	2.53889215816567	0.934411517423787	2.71710280837024	0.006585614760242	0.0264500958399179
HS_H3K4me1_18325	26.210221172867	1.46650140511477	0.543878510457147	2.69637681378903	0.00700983198329621	0.0276467038686111
HS_H3K4me1_18327:18328:18329	184.167723281398	-1.29422246529628	0.516626625651439	-2.5051408522825	0.0122402637957473	0.0415816743727092
HS_H3K4me1_18332	14.4207538351859	2.85219122065524	0.636289415949296	4.48253758299592	7.37606471422678e-06	0.000142446183198083
HS_H3K4me1_18336	22.0699092545231	0.824929302960011	0.380711738435177	2.16680816396858	0.0302494846888213	0.0809459830688427
HS_H3K4me1_1834	12.656452621844	1.50778117386646	0.482356794298473	3.12586282952505	0.0017728422368513	0.00991720946523881
HS_H3K4me1_18344	272.602048538846	-1.05057718077925	0.508356774415115	-2.06661390907594	0.0387705491273876	0.0977161689640714
HS_H3K4me1_18355	31.2061905642274	-1.58826427749128	0.287518396517074	-5.52404401503041	3.31284412749893e-08	2.09947137574814e-06
HS_H3K4me1_18366	50.0956927385777	-1.06874636133375	0.348069040573103	-3.07050106948333	0.0021369992091593	0.0114389832992687
HS_H3K4me1_18367	20.7962817674429	-0.737838367552649	0.33622079508803	-2.19450545097743	0.0281990925059141	0.0767767717046268
HS_H3K4me1_18368	29.5659386136484	1.18268719042742	0.415675258718026	2.84521911184929	0.00443808826167418	0.0197775798515244
HS_H3K4me1_1837	19.5312905678322	-1.64979940213103	0.349239158841807	-4.72398171958239	2.31271214893068e-06	5.91867523597754e-05
HS_H3K4me1_18375	22.8480342767494	2.68080033901184	0.537634668267942	4.98628622229363	6.15509408453887e-07	2.1101049649615e-05
HS_H3K4me1_18380	91.7644272564539	-1.35269418373805	0.398651081491423	-3.39317826174555	0.000690866633214321	0.004805303588763
HS_H3K4me1_18390	21.4313730675191	1.2743777681411	0.575987737980969	2.21250850340707	0.0269315493098079	0.0742784784880852
HS_H3K4me1_18409	15.8158612477996	1.28556664773779	0.470880712907757	2.73013230845501	0.00633089115747186	0.0256990549221013
HS_H3K4me1_18412	35.9701812630283	-0.967293029259898	0.273718151130057	-3.53390166222586	0.000409473396185941	0.00323946725589679
HS_H3K4me1_18424	39.2972682623946	-0.725220639261302	0.321810576414565	-2.25356371857416	0.0242236279601946	0.0687939815730512
HS_H3K4me1_18425	24.9001973468423	1.38560191952344	0.411232199915852	3.36939062604283	0.00075334582572513	0.00513067708572189
HS_H3K4me1_18426	24.5028167428747	2.4362264671778	0.524081382500144	4.64856518191072	3.3425199737288e-06	7.79231035889031e-05
HS_H3K4me1_18428	27.4409724424414	0.953209769399164	0.376431483000535	2.53222648063634	0.0113340757641596	0.0393352374337068
HS_H3K4me1_18432	25.6617129331254	-1.77707578503472	0.413904654398913	-4.29344238135098	1.75923984908875e-05	0.000278518956497624
HS_H3K4me1_18438	13.582816009923	3.69099034527616	0.653663985830615	5.64661726098616	1.63635568657189e-08	1.20879501975535e-06
HS_H3K4me1_18442:18443	12.7225714383791	0.924970899421654	0.385189252392799	2.40134140211786	0.0163350883326899	0.0513888435307431
HS_H3K4me1_18448	23.0685681959613	0.807078764333252	0.358360197817946	2.25214398598826	0.0243131744171581	0.0689565264767402
HS_H3K4me1_18453	26.7598244490295	1.65453426412991	0.386064552029777	4.28564149552457	1.82212628562981e-05	0.000286417388068898
HS_H3K4me1_18464	25.2594552672206	2.72126894763197	0.480132767591936	5.66774261477769	1.44691095616014e-08	1.08549874287378e-06
HS_H3K4me1_18465	19.2682731416076	-0.798202395263869	0.337422800035167	-2.36558523958867	0.0180015988087321	0.0551966517076504
HS_H3K4me1_18467	27.1954795437847	1.54350375996065	0.406752897208834	3.7946964128646	0.000147824220920831	0.00146317422450285
HS_H3K4me1_18471	11.2808202601311	1.45567106256266	0.547705909980131	2.65776037110037	0.00786618018313535	0.0300286121190338
HS_H3K4me1_18478	17.9172820557644	1.43695123850398	0.515283546765288	2.78866120900714	0.00529263991126415	0.0224951207806324
HS_H3K4me1_1848	28.8431671709878	2.268004641717	0.460992756569048	4.91982706755892	8.66207100632028e-07	2.76047188629009e-05
HS_H3K4me1_18486	12.0123486735589	1.72641250561995	0.830306470498897	2.07924732247675	0.0375946241354256	0.0954234319447207
HS_H3K4me1_18487	82.3859988067336	-1.67327638426439	0.546788612100302	-3.06018879551472	0.00221197506842805	0.0117383833402125
HS_H3K4me1_18488	11.5923110988156	1.8098670553265	0.528257904508093	3.42610501401171	0.000612303600195422	0.00438071755790438
HS_H3K4me1_18489	20.2850013449441	1.69490140116122	0.50705349465479	3.34264810129182	0.000829830601738601	0.00550978234107223
HS_H3K4me1_18499	102.377821877533	-1.67885637207363	0.610816105292843	-2.74854634238686	0.00598601722740806	0.0246714473507515
HS_H3K4me1_18500	17.4742281681474	-1.05593522460772	0.35834756602785	-2.9466789360742	0.00321206518347472	0.0155358412830766
HS_H3K4me1_18503	31.9538974795862	2.51521109403762	0.441688264863294	5.69453909946214	1.23705635926985e-08	9.67233481945989e-07
HS_H3K4me1_18504	24.7222899128707	2.33618533352531	0.452214459111261	5.16610047833638	2.39028328956348e-07	1.02061705991609e-05
HS_H3K4me1_18513	14.120669113007	1.0879510046084	0.42380805446767	2.56708430417855	0.0102557674924708	0.0365408581156687
HS_H3K4me1_1852	14.9617485229198	1.77334061946609	0.545673934471434	3.24981734959327	0.00115479151772394	0.00708527116683517
HS_H3K4me1_1853:1854:1855	23.796140757617	0.998499826269998	0.324557289584879	3.07649791981908	0.00209447764249585	0.0112730917237667
HS_H3K4me1_18540	24.105862166955	1.44909135705908	0.47915179336088	3.02428453182825	0.00249221926819599	0.0128544922717275
HS_H3K4me1_18545	90.4406438802572	-1.83132614975072	0.401849766075423	-4.55724080079966	5.18299913469831e-06	0.00010864280635369
HS_H3K4me1_18551	25.6795322906935	1.51238559204014	0.392603304487583	3.85219781584383	0.000117062393663287	0.00121617625720417
HS_H3K4me1_18562:18563	29.9548427986634	-0.935859069126668	0.365245392157882	-2.56227481364674	0.0103988998589752	0.0369414819890605
HS_H3K4me1_18564	167.536000202233	-1.54672435770048	0.459137732494598	-3.36875897630278	0.000755074252028352	0.00513808932956959
HS_H3K4me1_18567	52.9959124689848	-1.12584834155163	0.458250256777576	-2.45684170363289	0.0140164432884091	0.0459931853483401
HS_H3K4me1_18573	124.486731411642	-1.15327553532544	0.429660469730712	-2.68415555205311	0.00727132664689469	0.0284220237478523
HS_H3K4me1_18574	24.5706963734346	-1.16493093890352	0.42234429551814	-2.75824949280862	0.0058111826393045	0.0241826335441042
HS_H3K4me1_18577	27.1349030704665	-1.10861740904616	0.378238223363316	-2.93100311012533	0.00337869398839012	0.0161632317497837
HS_H3K4me1_18578	24.6412858933999	-1.09458331731493	0.405699577175612	-2.69801443949034	0.00697544149740954	0.0275697656557716
HS_H3K4me1_18580	54.8453515186232	-1.84356885624094	0.390245799036862	-4.72412223473237	2.31111384069939e-06	5.91867523597754e-05
HS_H3K4me1_18582	22.5118119985066	0.800141415642112	0.35817136361933	2.23396255791268	0.0254855367698002	0.0713128144722328
HS_H3K4me1_18590	29.0585475028728	-1.43926117632037	0.393871464603925	-3.65413924506484	0.000258046204168594	0.00227879306519548
HS_H3K4me1_18593	17.2442368516655	-0.92268255764006	0.433850857160194	-2.12672752032704	0.0334427295264602	0.0872754487953856
HS_H3K4me1_18594	19.8355357320343	1.64332247431315	0.467367047969149	3.51612823679779	0.000437889428360478	0.00341270330542946
HS_H3K4me1_18595	90.3488255469548	-1.05051248393462	0.403476379444165	-2.60365299545371	0.00922360899464227	0.0337265338306977
HS_H3K4me1_18602	242.705616478208	-1.04910832441805	0.491473467417744	-2.13461843612876	0.032792190273267	0.0860241313900671
HS_H3K4me1_18606	50.3639132995463	-1.65414610836168	0.389936499007735	-4.2420909880736	2.21446872554232e-05	0.000330414100672306
HS_H3K4me1_18619:18620	31.3620256640622	-1.27947275624184	0.454737863961452	-2.81364904407939	0.00489826732143979	0.0212732323958364
HS_H3K4me1_18621	44.5577600049962	2.00077107240996	0.496067275372868	4.03326559065217	5.50070494980201e-05	0.000672085117205134
HS_H3K4me1_18624	54.0822893470374	0.825619608027121	0.389976795508281	2.11709931856597	0.0342514195232862	0.0888264791040037
HS_H3K4me1_18633:18634	21.5558914590208	-1.01639914371991	0.331739216454682	-3.06384983536836	0.0021850856005824	0.011631571934842
HS_H3K4me1_18635	35.5181588776137	2.03532303611433	0.578931623049657	3.5156535851208	0.000438672951666614	0.0034165983253672
HS_H3K4me1_18645	23.3379775867001	-0.86511850149299	0.298098510248815	-2.90212286123435	0.00370643145306868	0.0172880655147782
HS_H3K4me1_18646	17.3038701973553	0.834657551541437	0.371883808889072	2.24440411652986	0.024806411898191	0.070058404049752
HS_H3K4me1_18647	20.7415450231595	-1.71790480535564	0.3717637377003	-4.62095850440512	3.81971176495398e-06	8.62910869827597e-05
HS_H3K4me1_18648	9.85098048539701	-1.12351793557915	0.4103676564235	-2.73783257036144	0.0061845553144079	0.0252306388415333
HS_H3K4me1_18650	22.4233567372568	-1.04834017260877	0.380475182667921	-2.75534442288121	0.00586303803408499	0.0243143933075314
HS_H3K4me1_18651:18652	93.4389823212686	-1.20873199271002	0.408353367057363	-2.96001475736631	0.00307624306260938	0.0150359418375805
HS_H3K4me1_18659	22.9144228637282	-1.03293087523367	0.432397271670194	-2.38884688435668	0.0169013445897805	0.0526456206308628
HS_H3K4me1_18663	25.775320190813	-0.670417967889886	0.325826302081354	-2.05759315195645	0.0396292045781688	0.0992667468953049
HS_H3K4me1_18664	27.9137902763953	-1.35399003884004	0.424294387802044	-3.19115707811755	0.00141704216653706	0.00833338448218451
HS_H3K4me1_18665	18.3205391963668	-1.04121168558117	0.368254319998026	-2.82742558345752	0.00469239201844801	0.0206057958767806
HS_H3K4me1_18667	29.8351049704364	-0.813369625060834	0.367811604718361	-2.21137564619159	0.0270098348734847	0.074409755086755
HS_H3K4me1_18673	27.9633241218607	0.986865772558139	0.332193804352252	2.97075309541802	0.00297070509308839	0.0146534095801887
HS_H3K4me1_18675	18.7492524637806	-1.25424680270251	0.343001067824671	-3.65668483383156	0.00025549819931953	0.00226293035528243
HS_H3K4me1_18679	23.0136039020335	-2.13543985221867	0.465463056425208	-4.58777516870837	4.47994727719006e-06	9.81675071240137e-05
HS_H3K4me1_18682	17.4631513603578	1.54349156910256	0.455915100344641	3.38548025265182	0.000710538217072466	0.00489870636803296
HS_H3K4me1_18689	18.8762929042153	-0.856419486707676	0.362112739281127	-2.36506312483746	0.0180269979877072	0.0552276992520056
HS_H3K4me1_18690	22.8179628084098	1.43610875810714	0.494426425717517	2.90459547347826	0.00367728032030029	0.0172054137698604
HS_H3K4me1_18691	53.0148238016327	-0.874423038159407	0.371836830569166	-2.35163105500049	0.0186913039566801	0.0567621666941702
HS_H3K4me1_18692	80.7424339640117	-0.871002087822268	0.329178328833947	-2.64598854641383	0.0081452574323606	0.0307654811559481
HS_H3K4me1_18700:18701	58.0507730890201	-0.857766073071195	0.281035556314352	-3.05216209763772	0.00227199371891535	0.0120013495808115
HS_H3K4me1_18705	29.9748825946881	1.3799117025581	0.4381959448003	3.14907456112349	0.00163788400126979	0.00931810123283227
HS_H3K4me1_18707	32.3121314151495	-1.86431713572267	0.331137051994895	-5.63004690804402	1.80160617148323e-08	1.29468993125457e-06
HS_H3K4me1_18709	29.1304301627212	-1.15337848559799	0.370592904857823	-3.11225193596321	0.00185665977666555	0.0102597707071271
HS_H3K4me1_18715	28.77772685591	-1.33764551698134	0.384608698770435	-3.47793880184638	0.00050528527194708	0.00379310471291446
HS_H3K4me1_18716	32.0233037370837	-1.22728326302382	0.380871615164688	-3.22230172624743	0.00127165144368682	0.0076517746712575
HS_H3K4me1_1871:1872	18.3988550526227	-0.873385899412555	0.363480290018916	-2.40284252928021	0.0162681910910063	0.0512319311957124
HS_H3K4me1_18722:18723	20.2216005688168	-0.892128112296474	0.358597986515514	-2.48782242467465	0.0128527890313599	0.0431688794216469
HS_H3K4me1_18724:18725	14.4638094068344	-0.981236700745809	0.350429039333832	-2.80010099223269	0.00510866208863378	0.0219302436655599
HS_H3K4me1_18726	16.7037091807674	1.04624892822712	0.427906639748641	2.44504018175952	0.0144836004456576	0.0471152324641801
HS_H3K4me1_18728:18729	20.9332444235326	-0.820839660270896	0.301566594115957	-2.72191839642315	0.00649041672388708	0.0261686551954542
HS_H3K4me1_18730:18731	29.8018574682061	0.805004642454464	0.343618637641567	2.34272694863011	0.0191433873897991	0.0578052690954339
HS_H3K4me1_18736	21.6900136937555	3.50119839144255	0.511048667601335	6.85100776776469	7.33315337603113e-12	5.74663756837258e-09
HS_H3K4me1_18738	24.3991767183717	-0.961242841797312	0.298574720046569	-3.21943814147221	0.00128442069221445	0.0077193459221134
HS_H3K4me1_18739	23.6885649613884	-1.39701799918745	0.468966243080348	-2.97893082881895	0.00289256068731078	0.014392282328888
HS_H3K4me1_18741	26.3560725408448	1.37035901283708	0.473070885840255	2.89673081530495	0.00377073146361919	0.0175066040306299
HS_H3K4me1_18742	35.5806137481206	-0.792769382463824	0.338982169408977	-2.33867575939477	0.0193522206324012	0.0582695895560749
HS_H3K4me1_18759:18760	88.8776768642575	-0.811252120105819	0.371799930107227	-2.18195877517205	0.0291125753894528	0.0786576325201152
HS_H3K4me1_1876	21.3586895729901	-0.842743846710441	0.353954760891265	-2.38093660497289	0.017268683518215	0.0534873873293445
HS_H3K4me1_18777:18778	20.0513945276433	-0.689508056802886	0.328590774195056	-2.09837923323308	0.0358716582735471	0.0920568280630394
HS_H3K4me1_18796	26.8836532634749	2.79993509515037	0.415481764739218	6.73900838201114	1.59471203696234e-11	8.72814892593799e-09
HS_H3K4me1_18799	21.7999090990664	-1.16919512973431	0.31421238151635	-3.72103455660124	0.000198408282943682	0.00185628137911801
HS_H3K4me1_1880	19.9875299930118	1.17713182444278	0.440389339682459	2.67293442046427	0.00751909480146817	0.0291070311861367
HS_H3K4me1_18803	21.5558497746185	1.02045209011219	0.403054617211057	2.53179605576341	0.0113479973553137	0.0393495280504918
HS_H3K4me1_18810	20.437436075911	-0.718231836368707	0.316292802443123	-2.27078147469974	0.0231602099475374	0.0666556172425507
HS_H3K4me1_18814	31.3270109132255	1.58200746499815	0.528527425774882	2.99323627847456	0.00276035955474556	0.0138720740395206
HS_H3K4me1_18815:18816:18817	14.1769716877722	-0.976607400852749	0.361149460021547	-2.70416408983273	0.00684764649140169	0.0271694405911714
HS_H3K4me1_18824	51.6996667229609	-0.686173375152144	0.332969255259292	-2.06077097003386	0.039324895243689	0.0987486822021971
HS_H3K4me1_18835	38.2981712437464	3.73989286543129	0.52761010283068	7.08836477043634	1.35705894078424e-12	1.75087107603049e-09
HS_H3K4me1_18838	30.9560901755218	1.46532241074918	0.552745043090524	2.65099149972694	0.00802558612271202	0.0304586578506026
HS_H3K4me1_18839	23.3275992064178	-1.95427761086803	0.325125869151193	-6.01083394554258	1.84571386521782e-09	2.31502506782165e-07
HS_H3K4me1_18840	30.4511635799036	-1.03311005644038	0.364413258936096	-2.834995794216	0.00458262889674376	0.0202270654493005
HS_H3K4me1_18848:18849	58.2643309768507	-0.741624060578399	0.284917978798832	-2.60293879559642	0.00924284525091055	0.0337661103356231
HS_H3K4me1_18863	22.5203348944125	-1.06870003365226	0.354226038007624	-3.01700021732807	0.00255289628850651	0.0130889607025365
HS_H3K4me1_18864	55.1092752327041	-1.13434748805974	0.345370043041904	-3.28444087990026	0.00102184934275465	0.00644530536202655
HS_H3K4me1_18865	21.6395146635194	3.37249569540041	0.859492696046779	3.92382123886817	8.71554165956869e-05	0.000960144895909118
HS_H3K4me1_18866	31.8950007842325	1.8114017264491	0.573381471807664	3.15915636537471	0.00158226572341703	0.00907241027412595
HS_H3K4me1_18867	26.0553600526325	2.03398637484367	0.393472557207429	5.16932207236858	2.34944697371692e-07	1.00496238048048e-05
HS_H3K4me1_18868	20.8620890606462	1.08450975865849	0.379585873177322	2.85708672343521	0.00427549004074387	0.0192813391687629
HS_H3K4me1_18872	21.3172033353346	-0.831673749595947	0.364688800889866	-2.28050257525486	0.0225778982284444	0.0653846505227047
HS_H3K4me1_18888	55.9440045902013	-1.14216107260743	0.335712683948933	-3.40219815102718	0.000668461521022277	0.00468506703994717
HS_H3K4me1_18893:18894	43.7840314183462	-0.970167047611347	0.347912111416709	-2.78854059912084	0.00529461107166887	0.0224955581912367
HS_H3K4me1_18895	29.3229821234559	-0.845152862600628	0.358122767288552	-2.35995289827429	0.0182772555406957	0.0557367187452241
HS_H3K4me1_18897:18898	21.139056205947	-0.957820962166701	0.35472315798951	-2.70019292677538	0.00692992769848626	0.0274335542561304
HS_H3K4me1_18948	26.0580893319873	-0.865745725800528	0.421543086623779	-2.0537538232081	0.0399995242868284	0.0999344894569355
HS_H3K4me1_18967	28.5788054846019	1.19957761147663	0.406529352385343	2.95077736561459	0.00316975303175412	0.0153899178448998
HS_H3K4me1_1896:1897:1898	27.1328185360571	0.725456913724956	0.29472105852336	2.46150348861975	0.013835605218883	0.0455415706180048
HS_H3K4me1_18970	22.0033407411198	0.928736351823327	0.404872775420158	2.29389677006444	0.0217964290000302	0.0636475813239634
HS_H3K4me1_18971	19.8803801625008	-1.2440490911594	0.428496353169742	-2.90328979921701	0.00369264763173532	0.0172471567625
HS_H3K4me1_18973	19.8619182285427	-0.994737251534929	0.341693380012889	-2.91119848882471	0.00360045214337551	0.0169083635953138
HS_H3K4me1_18974	26.0971517438301	-0.92267882692016	0.38262981351675	-2.41141383741068	0.0158908060790333	0.0503463217991423
HS_H3K4me1_18979	43.0853238606864	3.54797545761935	0.733823345791184	4.83491766508742	1.33200755386007e-06	3.83242603489347e-05
HS_H3K4me1_18985	9.99569148077248	-1.24752690093918	0.503516128446289	-2.47763046794291	0.0132258044763858	0.0440287286978604
HS_H3K4me1_18991:18992	19.5491897232998	-0.890970212642222	0.378935897170537	-2.35124256977229	0.0187108317017994	0.0568089093584172
HS_H3K4me1_18993:18994	19.6388435780992	-0.975390382586854	0.389168515672338	-2.50634453535313	0.0121986689149032	0.0415102931763034
HS_H3K4me1_19006	149.952660119519	-1.10577438212134	0.529756355409784	-2.08732631676687	0.0368586474658498	0.0939390356939989
HS_H3K4me1_1901	17.8945185288341	0.983402022121236	0.416464698672632	2.36130943452245	0.0182105285786618	0.0556036451415409
HS_H3K4me1_19016	27.6989578116163	-2.02247393992966	0.429471343253077	-4.70921744070329	2.48669679306904e-06	6.23149138092494e-05
HS_H3K4me1_19019	29.8022410808265	1.60551933084129	0.452801348650437	3.5457476785935	0.000391500881411625	0.00312811022765585
HS_H3K4me1_19021	25.8035512375794	1.01417700234572	0.396522397955441	2.55767897998965	0.0105373317058261	0.0372957116607444
HS_H3K4me1_19023	23.5751961981531	1.14392298750181	0.355398044364526	3.21870929128836	0.00128768961092482	0.00772848444510164
HS_H3K4me1_19037	21.9696170564185	-0.75709791682466	0.307720627926386	-2.46034177795118	0.0138804760409193	0.0456590116128151
HS_H3K4me1_19038	25.8250392005275	-0.775375403418121	0.339559301299057	-2.2834756711177	0.0224023643463268	0.0649790575632797
HS_H3K4me1_19040	29.9210090135544	1.25382813802515	0.3814659196377	3.2868680358549	0.0010130829631492	0.00641352889552026
HS_H3K4me1_19041	107.110671081683	-1.25214940501929	0.462074170320183	-2.70984505399132	0.00673146465442298	0.026874524503948
HS_H3K4me1_19042	36.0155824080322	3.05366062749635	1.04858711990158	2.91216682862075	0.0035893087807368	0.0168757778324295
HS_H3K4me1_19049	19.831451263762	2.13457776451667	0.485209745472066	4.39928872912459	1.08606250987831e-05	0.00019190337780471
HS_H3K4me1_19051	58.8263786386506	2.18741978248634	0.540136703831561	4.04975215898024	5.12719046706022e-05	0.000638433303142421
HS_H3K4me1_19056	35.902541523302	-1.77153877499247	0.387368051571663	-4.57327022144658	4.80170217280221e-06	0.000102829598461261
HS_H3K4me1_19057	19.7512728842027	-0.837245285123697	0.309003252982313	-2.70950314290581	0.00673840667261304	0.026897473468443
HS_H3K4me1_19058	20.8292935514431	-1.0076451442512	0.298419462691051	-3.37660665683325	0.000733859137587934	0.00502639242076013
HS_H3K4me1_1906	16.0575954859985	2.15212222822385	0.528221119861993	4.07428280941537	4.61563651672138e-05	0.000589262851875073
HS_H3K4me1_1908	32.0356530349583	1.33022191501645	0.364021635194549	3.65423861223392	0.000257946297410054	0.00227879306519548
HS_H3K4me1_19084	22.199648609229	-0.621148575847338	0.296497725388878	-2.09495224637106	0.0361752377325494	0.0926778803271547
HS_H3K4me1_1909	18.2943500801683	1.05965651555048	0.406817686008856	2.60474544739289	0.00919425401849842	0.0336498518652704
HS_H3K4me1_19093	18.4489710850534	-1.04770010461215	0.428193234150722	-2.44679275862488	0.0144133688652108	0.0469501892346823
HS_H3K4me1_19105	33.0162072986333	-1.16082551332228	0.345097107253145	-3.363764832925	0.000768870283268916	0.00521102204054565
HS_H3K4me1_19107	62.4324812335625	-1.06079772454597	0.444436216456154	-2.38683906771721	0.0169939285174826	0.0528607319243112
HS_H3K4me1_19108	25.5101389170516	-1.89867897846259	0.402834880132593	-4.71329339166867	2.43744852679072e-06	6.13360871705059e-05
HS_H3K4me1_19109	87.847807850072	-0.828506825509923	0.337699509238446	-2.45338474840638	0.0141518880864511	0.0463171352286588
HS_H3K4me1_19118	27.7469281047379	-0.839800509670375	0.374526744948643	-2.24229783586092	0.0249421295375781	0.0703015406746203
HS_H3K4me1_19119	100.239833340625	-1.19745509563188	0.419421626853328	-2.85501514219873	0.00430347770745931	0.0193676602786461
HS_H3K4me1_19120	70.3701271511351	-1.5236883091767	0.477630267098601	-3.19009998765877	0.00142223577859601	0.00835780429969478
HS_H3K4me1_19121:19122	45.7666124202677	-1.21767584108963	0.312399895680177	-3.89781129228112	9.70660068713903e-05	0.00104916677624633
HS_H3K4me1_19127	22.0988352211142	-0.867743052296474	0.356238252458192	-2.43585029487622	0.014856831811892	0.0479665134326294
HS_H3K4me1_19129:19130	23.857395037388	-0.825727722733624	0.361174839400865	-2.28622714722704	0.022240973375509	0.0646868503416676
HS_H3K4me1_1913	22.8925578375914	-0.851892473473163	0.405930385395807	-2.09861716225681	0.0358506622362035	0.0920225589396987
HS_H3K4me1_19131	132.06969906182	-0.95553936945474	0.433936552997482	-2.20202553312047	0.0276635049224923	0.075792925486321
HS_H3K4me1_19148	28.0927202038551	-0.962408934810449	0.323983355984556	-2.97055054536914	0.00297266482866192	0.0146575991817847
HS_H3K4me1_19149	17.8725657105427	-0.870169039875389	0.391628769767011	-2.22192317585113	0.0262884978706444	0.0729190633487053
HS_H3K4me1_19161	22.6898063593542	-1.77617808365545	0.347593803038541	-5.10992448118675	3.22287610074635e-07	1.29140269980322e-05
HS_H3K4me1_19165	111.709702062315	-0.874359791027867	0.399311544133641	-2.18966820236792	0.028548308770094	0.0774735600407262
HS_H3K4me1_19194	19.4046215106778	1.62748741185904	0.728276351389223	2.23471132730662	0.0254363064837169	0.0712441419796314
HS_H3K4me1_19198	25.8495157090071	-0.837789065515841	0.339543067814201	-2.46740147254098	0.0136097670107364	0.0449981026027385
HS_H3K4me1_19199	22.6206040862469	2.48688137844611	0.484019214913989	5.13798068716762	2.77706414083869e-07	1.14515853835064e-05
HS_H3K4me1_19204	23.5341514438456	-1.46382749753281	0.372287970697467	-3.93197635365546	8.42503545656813e-05	0.000937144128707038
HS_H3K4me1_19208	25.4896354685349	-2.42448955192025	0.505963102937818	-4.79183074386794	1.65266299461562e-06	4.50921899563993e-05
HS_H3K4me1_19211	22.9571773781103	-0.908057606083703	0.364382374265935	-2.49204591169654	0.0127009618657669	0.0427578745513759
HS_H3K4me1_19214	49.2539516773212	1.09316799500562	0.405574480678436	2.69535694942392	0.00703132621743062	0.0276951910317573
HS_H3K4me1_19224	25.1454847830719	1.66215263232337	0.401315795087815	4.14175732096382	3.4465491001666e-05	0.000467078196005696
HS_H3K4me1_19225	19.3959299568758	0.979754474515702	0.391766686556756	2.50086214100229	0.0123891394701896	0.0419450663181649
HS_H3K4me1_19226	29.0449413037003	0.826637481093795	0.325101974851979	2.54270212129646	0.0109998960616056	0.0385140297987185
HS_H3K4me1_19227	29.0175628251455	1.18645580752433	0.392366064208913	3.02384919530811	0.0024958081398677	0.0128702466004912
HS_H3K4me1_19242	16.863303234358	1.47375489814351	0.397251365091567	3.70988000961006	0.000207357500582443	0.00191765872850476
HS_H3K4me1_19243	13.5678158495369	0.96463135673357	0.423870375198312	2.2757697003058	0.0228597971395166	0.0660241826233917
HS_H3K4me1_19244	19.5728070646045	-1.50616269021986	0.45198226183806	-3.33234911497368	0.000861161529906248	0.00567245403807502
HS_H3K4me1_19246	16.2130935032912	1.3722873512166	0.466117412439786	2.94408085729661	0.00323915362045926	0.0156396737662828
HS_H3K4me1_19247	20.5495500763037	1.4092532326484	0.35995902049016	3.91503796940385	9.03899820565801e-05	0.000987197980900935
HS_H3K4me1_19255	27.3981596256359	1.902681745891	0.76348981322504	2.49208530740434	0.012699553161929	0.0427578745513759
HS_H3K4me1_19261	15.571882347368	1.45245367466927	0.428657416382365	3.38837873593134	0.000703071096306061	0.00486813057540039
HS_H3K4me1_19262	26.3346675081764	-0.74388207963826	0.343402330886071	-2.16621150391974	0.0302950284565009	0.0810177540576853
HS_H3K4me1_19263:19264	29.53154483171	-1.03961543204726	0.378931508599417	-2.7435444360112	0.00607798214924311	0.0249437570071698
HS_H3K4me1_19265:19266	95.9301813544222	-1.14088932190315	0.437313436282072	-2.60885952099415	0.00908445274809531	0.0333646166050986
HS_H3K4me1_19268	27.322183131597	-1.05853244288282	0.338773235628355	-3.12460469588001	0.00178044149672534	0.00995188705932271
HS_H3K4me1_19269	25.9168473884661	-0.816434556303585	0.347237067987994	-2.35123099337947	0.0187114138788707	0.0568089093584172
HS_H3K4me1_19270	25.5268156926135	1.53981261978975	0.389792789380023	3.95033633700322	7.8041447771334e-05	0.000882759110018443
HS_H3K4me1_19284:19285	21.4742077226749	2.24838069780072	0.452303216687044	4.97095889405626	6.66225747945911e-07	2.24078889134545e-05
HS_H3K4me1_19286	9.09574189439987	1.78051152501471	0.720724222070017	2.47044773922102	0.0134944034726119	0.0447250515314397
HS_H3K4me1_19296	30.0824496818293	-1.379036146368	0.393248078797841	-3.50678419226793	0.00045355682590188	0.00350469967862315
HS_H3K4me1_19309	22.0591717430801	0.965216644020703	0.369526753988941	2.61203453769301	0.00900051609253579	0.0331676248722949
HS_H3K4me1_19337	32.5483708360079	0.922359958931681	0.4033986252485	2.28647273739094	0.0222266172778655	0.0646529046123394
HS_H3K4me1_19338:19339	29.1814849228735	1.48046525930989	0.373157569093196	3.96739978478139	7.26610496123407e-05	0.000834615794936211
HS_H3K4me1_19341	14.6095165589573	1.08329899644206	0.454771836815782	2.38207142295154	0.0172155580861824	0.0533708895251603
HS_H3K4me1_19345	20.6589210151797	2.23513415050788	0.443732709080872	5.03711830290274	4.72592713267056e-07	1.73490514038068e-05
HS_H3K4me1_19347:19348	48.3587898643832	-0.743618808734736	0.310109509219135	-2.3979232710638	0.0164883187055011	0.0517258860961441
HS_H3K4me1_19361:19362	12.6517798017066	1.45726301064132	0.538968746215806	2.70379872835489	0.00685517982886519	0.0271881489852983
HS_H3K4me1_19363	25.8425348981559	1.07191984267274	0.420399240274954	2.54976636487656	0.0107795130791808	0.037974288176248
HS_H3K4me1_19366	20.8295436193878	-0.850240554944053	0.308454083317284	-2.75645744676193	0.00584312150859574	0.0242735987873042
HS_H3K4me1_19367	23.0849825160922	-0.904797504834387	0.403661159585411	-2.24147774277733	0.024995145666186	0.0703932987876378
HS_H3K4me1_19371	12.6220751792374	-0.942481929207472	0.437041520356824	-2.15650432580863	0.0310443063592662	0.0824811325842727
HS_H3K4me1_19392	17.5737281547409	1.35739818780449	0.501162906935683	2.7084969159114	0.00675887403013116	0.0269266144775851
HS_H3K4me1_19398:19399:19400	22.5730447214673	1.57255869240177	0.405065468665667	3.88223340187935	0.000103501461657859	0.00109899567885562
HS_H3K4me1_19415	12.8442046573028	1.91067424488032	0.930444467588813	2.05350701888928	0.0400234297135717	0.0999465870632628
HS_H3K4me1_19422:19423:19424:19425	29.559390595123	-0.861904880007204	0.388535192992802	-2.21834442684107	0.0265313571737016	0.0734822476661393
HS_H3K4me1_19426	19.7080472698841	-1.0627402022834	0.409639082149748	-2.59433303264483	0.00947746343891159	0.0343884698713077
HS_H3K4me1_19427:19428:19429	89.6357279848741	-0.819722901573516	0.358215577955094	-2.28835079214862	0.0221171008246859	0.0643849961562855
HS_H3K4me1_19439	16.0991627926049	1.03950836042959	0.436572855474967	2.38106503277366	0.0172626640851143	0.0534756208512636
HS_H3K4me1_19440:19441:19442	45.5658167013531	-0.821429185952773	0.261032462744543	-3.14684686079316	0.00165041376936975	0.00936284202449053
HS_H3K4me1_19445:19446:19447	114.503835839403	-1.03200018711822	0.437065596444792	-2.36120206100133	0.0182158024141979	0.0556102894540859
HS_H3K4me1_1945	18.6656561280461	-0.971660321665884	0.399146490875815	-2.4343451436435	0.0149187619732547	0.0480768479316507
HS_H3K4me1_19457	26.7334170882261	-1.05137424459993	0.348178951709544	-3.01963757268419	0.00253077327378259	0.0130035857368513
HS_H3K4me1_1946	25.1612073733817	1.00402004277683	0.431518818676283	2.32671206752173	0.0199805951489956	0.0596544374383972
HS_H3K4me1_19465	22.9083285916771	-0.812673200936242	0.39200097179973	-2.07314078127191	0.0381591796518272	0.0965765637717499
HS_H3K4me1_1947	25.1154047812939	3.08981986450574	0.533605591716112	5.79045630794211	7.01954571511052e-09	6.23781180484471e-07
HS_H3K4me1_19472:19473	15.1091698089794	-1.1048033907297	0.365064337848569	-3.0263251602187	0.00247545937989995	0.0127899619795646
HS_H3K4me1_19476	101.866482013638	-1.0472367543177	0.46871227417349	-2.23428489506564	0.0254643335656663	0.071291646838425
HS_H3K4me1_1949	21.1748206089881	1.50817215140354	0.56197815341163	2.68368466326991	0.00728157500050778	0.0284436154358846
HS_H3K4me1_19499	26.7860913580793	-1.2717306491151	0.483993023075193	-2.62758054038627	0.00859944819158478	0.0321122517211575
HS_H3K4me1_19504	14.797289798345	0.962617524727135	0.421397421719547	2.28434602375851	0.0223512030730415	0.0648898942019271
HS_H3K4me1_19505	18.7870839360097	2.02781749096079	0.545875915911225	3.71479567398715	0.000203367953996026	0.00188947031949548
HS_H3K4me1_1953	43.1671720431231	4.12660836457397	0.696308461394256	5.92640847177274	3.09631835408112e-09	3.34887430374795e-07
HS_H3K4me1_19546	43.9273755003632	4.79852541471623	1.12299541763611	4.27296971951769	1.92886659363446e-05	0.000298720034134438
HS_H3K4me1_1954:1955	17.699581352026	1.21108898334056	0.554690072426703	2.18336156268705	0.0290091942163041	0.078467866462657
HS_H3K4me1_19555	19.1729125889165	2.85679785054816	0.5961461654672	4.79210974763091	1.65036577426562e-06	4.50921899563993e-05
HS_H3K4me1_19557	27.5214066524496	2.32827378966695	0.474334004347697	4.90851123538736	9.17703727461596e-07	2.87762254749091e-05
HS_H3K4me1_19562	14.0020736063252	1.50394583983749	0.45719019081227	3.28954091767694	0.00100350964632341	0.00637134703473779
HS_H3K4me1_19563:19564:19565	38.9107789707841	1.15398841054673	0.534387592493024	2.15945958842934	0.0308145292580911	0.0820698400346549
HS_H3K4me1_19566	22.4331858704718	1.27168230757133	0.381589195167646	3.33259516693766	0.000860400386780531	0.00566899100258516
HS_H3K4me1_19567	17.5498636877592	1.19230973834146	0.381160893299037	3.12810091303371	0.00175939763239508	0.00986721327045604
HS_H3K4me1_1956:1957	70.3150390222156	1.51083317627428	0.616155786928828	2.45203113940532	0.0142052368360499	0.0464166232680806
HS_H3K4me1_1960	25.6882389948669	2.01093158840068	0.458746318449559	4.38353727872323	1.16767656486361e-05	0.000202975173477749
HS_H3K4me1_1962	20.0333214474582	2.68058185271202	0.601868680233426	4.45376531583667	8.43773270774075e-06	0.000158872149388439
HS_H3K4me1_19628:19629	29.5434068987101	0.938615758823512	0.440362352174065	2.13146231549898	0.0330510738375544	0.0865147782778244
HS_H3K4me1_19637	20.656122650697	-0.868217530745658	0.365100502369358	-2.37802338016867	0.0174057222644553	0.0537873224140398
HS_H3K4me1_19639	20.8741306056138	1.08937494266829	0.44739719000322	2.4349168189019	0.014895213386528	0.0480324510423057
HS_H3K4me1_19644:19645	31.024975305871	1.78404549659485	0.49509854918583	3.60341491512881	0.000314063585918665	0.00265018944569668
HS_H3K4me1_19652	25.2208254267217	1.04804684074017	0.498627098547804	2.10186498847033	0.0355651042668843	0.0915237060221317
HS_H3K4me1_19654	27.0620102939665	2.62722500420436	0.524396856939447	5.00999380419194	5.44317878331094e-07	1.93622793884334e-05
HS_H3K4me1_19655	27.0863802536442	1.657858442694	0.40866266757277	4.05678955834346	4.97518715402743e-05	0.000623303350161127
HS_H3K4me1_19659	25.6731902920737	-1.18020482444528	0.449521773998876	-2.62546753619155	0.00865300599378608	0.0322522350011386
HS_H3K4me1_1965:1966	15.6346862638187	1.68828247786145	0.431296899653356	3.91443221413919	9.06171898019483e-05	0.000988782584871101
HS_H3K4me1_19660:19661:19662:19663	22.8361888055355	1.20173753501325	0.369727621281944	3.2503320440234	0.00115270334503819	0.00707426145647546
HS_H3K4me1_1968:1969:1970:1971:1972	64.7577974086429	-0.765843944346002	0.311510703684688	-2.45848356183995	0.0139525163823548	0.0458396315852482
HS_H3K4me1_19723	46.5537075649148	1.511280935933	0.589579201940141	2.56332131621977	0.0103676050905315	0.0368629360387094
HS_H3K4me1_19726	20.198485230092	1.22425613587062	0.455432602607941	2.68811703171921	0.00718562076046556	0.0281555677112808
HS_H3K4me1_19733	20.736348571584	1.25890686871022	0.39330539026513	3.20083807613616	0.00137028513510606	0.00810990578118068
HS_H3K4me1_19734	24.4972332394837	0.953237588675633	0.363666390085593	2.62118693028321	0.00876242013001614	0.032524137110211
HS_H3K4me1_19735	65.7467377319298	1.82403885992005	0.589513177316341	3.09414433825497	0.00197381433744761	0.0107492982529203
HS_H3K4me1_19740	23.9878061218812	1.4653172147274	0.47653510518587	3.07494075206875	0.00210544374243871	0.0113130755773604
HS_H3K4me1_1975	30.8887651811099	1.87611545933468	0.442982452567202	4.23519136810519	2.28357147914525e-05	0.000336935703547439
HS_H3K4me1_1976:1977	8.00041777505017	-1.78116569986683	0.559000265294254	-3.18634142137524	0.00144084451682432	0.00843422889017096
HS_H3K4me1_19793	27.5118610252798	1.58851652842952	0.388319357516945	4.09074772524108	4.29984652172351e-05	0.000557313799441042
HS_H3K4me1_19797	23.4221915826341	1.83038257723326	0.396617737971602	4.61497911463636	3.93134848617023e-06	8.79059742283672e-05
HS_H3K4me1_19835	24.2869857637434	-0.72384808213629	0.330140396360811	-2.19254623219509	0.0283400886496273	0.0770909313069383
HS_H3K4me1_19838	22.8124050056872	-1.21220861722782	0.419098729270718	-2.89241778264803	0.00382289223721066	0.0176975953203589
HS_H3K4me1_19839:19840	26.5858706804823	-1.41423099380603	0.341197856049132	-4.14490000078541	3.39962035215358e-05	0.000462018382170218
HS_H3K4me1_19843	12.206763448528	-1.5449168612837	0.37585044721377	-4.11045636033261	3.94877907355453e-05	0.000521106262740433
HS_H3K4me1_19893:19894	30.0916689560297	-0.903603409565308	0.36148149579356	-2.4997224479821	0.0124290640582899	0.0420565857315917
HS_H3K4me1_19895	19.3271817618617	0.758232576126242	0.35935430430457	2.10998606957996	0.034859555787391	0.0900641371603852
HS_H3K4me1_19899	14.1095312280096	-1.32379112472034	0.538887332226472	-2.45652670893366	0.014028737343681	0.0460084505938344
HS_H3K4me1_19902	19.8956047507018	-0.877993078650973	0.368578205658291	-2.38210796290261	0.0172138498878524	0.0533708895251603
HS_H3K4me1_19903	12.5173539465836	2.25931004450354	0.666651511512183	3.38904210894039	0.000701372389743515	0.00485776528323363
HS_H3K4me1_19904	18.6399835275542	1.11939108512225	0.518330616569242	2.15960826804202	0.030803007825579	0.0820482285649368
HS_H3K4me1_19911	95.1636594737725	0.814195907325059	0.361037688173404	2.25515488824537	0.0241236083958215	0.0685966155848592
HS_H3K4me1_19914	20.8995883650399	2.54476956315029	0.509881089755857	4.99090790829051	6.00961464177233e-07	2.07637790248438e-05
HS_H3K4me1_19915	31.0928517160428	1.50027031892686	0.452827197328431	3.31311884042762	0.000922617680466563	0.00598235836860414
HS_H3K4me1_19937:19938:19939:19940	56.2092395756414	-1.78874403088432	0.426368150120352	-4.19530405913154	2.72505775346259e-05	0.000386483161477539
HS_H3K4me1_19943:19944	61.8391843135421	-1.21991698230881	0.496873884563299	-2.4551843439729	0.014081235816244	0.0461429202512978
HS_H3K4me1_19948:19949	62.4372432574329	-0.98463131060833	0.383131656393869	-2.56995550792102	0.0101711577042965	0.0363469090124453
HS_H3K4me1_19952	20.0482418667236	-0.984847792197132	0.320273303629359	-3.07502305386296	0.00210486283003038	0.0113130755773604
HS_H3K4me1_19953	25.7603343264177	-1.34612817181025	0.388604831345915	-3.46400266601935	0.000532201236101951	0.00393747163373492
HS_H3K4me1_19957	27.5122491756299	2.06829117396845	0.819389837168013	2.52418455800832	0.0115967028414888	0.0399644816583764
HS_H3K4me1_19967	19.435580924047	1.5837940307024	0.432555109443369	3.66148496717677	0.000250757577258821	0.00223161270345415
HS_H3K4me1_19968	19.1842245078039	1.23116828794971	0.440374972496726	2.79572719805021	0.00517830901667373	0.0221242043302225
HS_H3K4me1_19972	19.8094427750802	1.40444569771687	0.371221789650579	3.78330619826718	0.00015475883426305	0.00152180573569734
HS_H3K4me1_19973:19974	17.2512095567484	-1.34476484667811	0.372846917410467	-3.6067479275889	0.000310058600300064	0.00262362305426076
HS_H3K4me1_19975	23.5390774528856	-1.52251969971485	0.396074602460183	-3.84402254084925	0.000121033881365586	0.00124988762051717
HS_H3K4me1_19996:19997	79.120024614864	-0.983862987724904	0.369055200816775	-2.66589655300201	0.00767833157803769	0.0295005713245539
HS_H3K4me1_19999	25.3352835766696	-1.01915581113494	0.392109136129456	-2.59916364406887	0.0093451211594987	0.0340313333983136
HS_H3K4me1_20011:20012	12.1328705522223	1.78023341850034	0.497035193462829	3.58170496156924	0.000341359175182249	0.00282398201880416
HS_H3K4me1_20035	19.2893968412486	-1.10467610949453	0.317352100020326	-3.4809163368504	0.000499701549259389	0.0037615982406991
HS_H3K4me1_20036	60.828781404277	1.86784171342621	0.434267680398717	4.3011299199408	1.69929387978654e-05	0.000271368668521349
HS_H3K4me1_20037	29.8163934902498	1.18050950732321	0.396170223709459	2.97980372242454	0.00288433133023425	0.014366177268811
HS_H3K4me1_20050:20051	27.0737459684681	-0.777420615617392	0.34327155122498	-2.26473942522511	0.0235286745947445	0.0674135325835589
HS_H3K4me1_20052:20053	86.9852744525679	-1.16330266557178	0.469076166470036	-2.47998672438646	0.0131387274406505	0.0438236612501034
HS_H3K4me1_20057	28.0119908908551	-0.652725722021528	0.316649236913113	-2.06135258175478	0.0392694151685377	0.0986425426190387
HS_H3K4me1_20062:20063	32.3201134770673	-0.896227061528778	0.334873414875233	-2.67631595020075	0.00744364367545478	0.0288752942964404
HS_H3K4me1_20076:20077:20078	27.7332228763737	-0.652628626791562	0.291185655573931	-2.24128013965943	0.0250079345896111	0.0704034023267906
HS_H3K4me1_20079	35.7075545855857	-0.812612483129031	0.380646750382704	-2.13482049252234	0.032775675721917	0.0860048187328936
HS_H3K4me1_20080:20081:20082:20083:20084:20085:20086:20087	60.103314011518	-1.12598842919744	0.359297932427146	-3.13385724652271	0.00172524765902992	0.00971642051561236
HS_H3K4me1_20088	30.8582886800327	0.725060235652679	0.323450618501935	2.24164120943964	0.024984570343075	0.0703717453803428
HS_H3K4me1_20097	11.6240551113266	-1.33483513845866	0.412404183040667	-3.23671580781962	0.00120913761858447	0.00735686006335302
HS_H3K4me1_20098	45.076245341773	-0.749419298597442	0.331646683032772	-2.2596918254822	0.0238403840003906	0.0680558540239851
HS_H3K4me1_20099	19.0363101854499	-1.07885581834105	0.448786029450887	-2.40394251946989	0.0162193233436643	0.0511382226711341
HS_H3K4me1_20100	27.2563068102749	-1.37130346754619	0.353574040018197	-3.87840540407212	0.000105143396084486	0.0011134842851832
HS_H3K4me1_20120	24.1549196058817	-0.696216171305221	0.337709985411454	-2.06158005798074	0.0392477342467829	0.0986086527001592
HS_H3K4me1_20121	60.2893234348305	2.88311134670528	0.607769020114283	4.74376161220451	2.0978570995409e-06	5.45578776146262e-05
HS_H3K4me1_20137	26.7992124185048	-1.13809274991349	0.333879902631076	-3.40868899548901	0.000652758514327474	0.00460449049268724
HS_H3K4me1_20138	24.5461123472482	1.8880243659685	0.807625199353676	2.33774821226411	0.0194003135426453	0.0583414523893587
HS_H3K4me1_20145:20146:20147	109.123926096645	5.39930057062403	1.00741958124998	5.35953506474903	8.34363991105676e-08	4.4165165575515e-06
HS_H3K4me1_20175	27.249119184594	1.99209544009003	0.419404989625105	4.74981340081508	2.03604432113108e-06	5.35869063841296e-05
HS_H3K4me1_20194	68.4285380434312	-1.35701838450169	0.355312028230945	-3.81923007576781	0.000133868857843245	0.00135568958561019
HS_H3K4me1_20200	28.8550305840826	1.30004561190572	0.555379528268214	2.34082378938151	0.0192412460242183	0.0580152356022569
HS_H3K4me1_20204	21.5622168428179	2.1039702101717	0.473647674460688	4.44205751156143	8.91027354131014e-06	0.000165952983311547
HS_H3K4me1_20205:20206	20.5984302739551	1.13268048221039	0.512631912439615	2.20953954430961	0.0271371350464076	0.0746620000214313
HS_H3K4me1_20210	90.5037529530167	-1.32334021606991	0.383176836746505	-3.45360180773499	0.000553153468831502	0.00405988026464061
HS_H3K4me1_20211	46.2911097824553	1.05382460795992	0.403389195606657	2.61242645920418	0.00899020318582768	0.0331421569957433
HS_H3K4me1_20219	62.158457321029	-3.43111325594997	0.394077123227075	-8.70670499178633	3.12835924621949e-18	7.53371473674578e-14
HS_H3K4me1_20221:20222	21.5068420308685	-1.60385210090577	0.500599267164389	-3.20386426051057	0.00135596389870327	0.0080488840543683
HS_H3K4me1_20232	14.9733245423177	1.51847749350031	0.477935143208035	3.17716224696904	0.0014872380860652	0.00864918924329321
HS_H3K4me1_20237:20238	15.8682009567233	1.43136938132034	0.460204979395108	3.1102866014221	0.00186905894713674	0.0103188164981538
HS_H3K4me1_20239	22.8194566124813	3.37400823236957	0.571632526833746	5.90240770772456	3.58234528894966e-09	3.68675381403785e-07
HS_H3K4me1_20242	18.849035575573	-0.798083344874191	0.357269137523133	-2.23384351194487	0.025493371425787	0.0713128144722328
HS_H3K4me1_20250	24.4984780986994	1.65115950866129	0.430564496255266	3.83487148388189	0.000125629965107324	0.00128577170408609
HS_H3K4me1_20251	18.0362284374842	1.49900095984901	0.405820014391381	3.69375808656728	0.000220964024674023	0.00201333925168362
HS_H3K4me1_20253	15.7973963702353	3.2325545956387	0.546000459135454	5.92042468381286	3.21111326656379e-09	3.42382736368782e-07
HS_H3K4me1_20254	18.1401764792239	0.943079309643809	0.440632053086366	2.14028757789656	0.0323315332557993	0.0851216774752552
HS_H3K4me1_20260	18.3551410389486	1.78960686449075	0.576171194389652	3.10603321012344	0.00189615418728615	0.0104279342692331
HS_H3K4me1_20272	191.802893843927	-1.31909857500991	0.446909344136929	-2.95160213657503	0.00316129975526445	0.0153643634119634
HS_H3K4me1_20367	24.9464578891057	-1.07783321001323	0.361091473857254	-2.9849312100881	0.00283642102951641	0.0141568271985107
HS_H3K4me1_20406	21.8437253260795	-0.683358789425631	0.330425051127986	-2.06812040156404	0.0386287027174959	0.0974499034963794
HS_H3K4me1_20413	36.4695196530619	-0.788136467389612	0.323551078244438	-2.43589504218616	0.0148549941351217	0.0479665134326294
HS_H3K4me1_20414	74.2119629879455	-0.934291921718414	0.39500559765882	-2.36526248553418	0.018017296038274	0.0552190150305002
HS_H3K4me1_20419	16.7839799007103	0.995889406201604	0.446935925774426	2.22825991102859	0.025863187992627	0.0720876496803755
HS_H3K4me1_20420	113.979963071848	-1.13954611847544	0.488095189372411	-2.33468008553958	0.0195601393611633	0.0586828548767329
HS_H3K4me1_20513	17.7402708603693	1.89298941258835	0.777153024875328	2.43580009598757	0.0148588936118031	0.0479667394047508
HS_H3K4me1_20526	27.6172211918905	2.97257096574991	0.976887661618498	3.04289948838639	0.00234310580934738	0.0122800161263773
HS_H3K4me1_20530:20531	64.1658236565266	-1.30822381613312	0.481764569051737	-2.71548366188098	0.00661790417000639	0.0265487869768606
HS_H3K4me1_20540:20541	134.698803108078	-1.16391549341039	0.476477024323692	-2.44275260714291	0.0145757250774882	0.0472999071979613
HS_H3K4me1_20545	22.3663221098115	3.11160162574246	0.859994325358883	3.61816529945585	0.000296698882766891	0.00253976139755927
HS_H3K4me1_20546	135.557877375781	-2.47209646808022	0.53564957575182	-4.61513754512075	3.92835062777252e-06	8.79059742283672e-05
HS_H3K4me1_20557	197.645408713486	-1.13437763054056	0.482994831679202	-2.3486330621732	0.018842465377974	0.0571419533097053
HS_H3K4me1_20564	21.2412714092087	0.958421707479397	0.43334966731865	2.21165903601502	0.0269902329518673	0.0743816021495114
HS_H3K4me1_20565	17.5368914399872	-0.798746446650519	0.388944185525791	-2.05362742618389	0.0400117655686713	0.0999443354864374
HS_H3K4me1_20572:20573	58.2576723651994	-1.53560299252891	0.407340937933358	-3.76982240066463	0.000163363755069988	0.00159147489870366
HS_H3K4me1_20574	18.4702132285408	1.04804712468353	0.432759446613292	2.42177757848011	0.0154448005017032	0.0493066225556042
HS_H3K4me1_20575	21.7279764718797	-2.15811203108442	0.377805256829118	-5.71223399377034	1.11502625495522e-08	8.89141134828861e-07
HS_H3K4me1_20581	24.410995416459	1.88829063197991	0.814723638039357	2.31770694234932	0.02046525347237	0.0607448027399402
HS_H3K4me1_20587:20588	23.4241512451798	-1.1977158971947	0.419273309727143	-2.85664713066079	0.00428141523321609	0.019304445168753
HS_H3K4me1_20592	27.7527456732434	-0.988373892842911	0.432838491688285	-2.28347042100568	0.0224026732683102	0.0649790575632797
HS_H3K4me1_20594:20595	23.4408386862869	-0.95099414494286	0.388096885051084	-2.45040396244789	0.0142696023069537	0.0465637618910648
HS_H3K4me1_20599	101.140496085601	-0.903680454472261	0.382281896510056	-2.36391119412711	0.0180831467046102	0.0553339693698122
HS_H3K4me1_20601:20602:20603	7.1128570184439	3.051638789778	0.760491124980346	4.01272110816135	6.00228128127516e-05	0.000720302169862732
HS_H3K4me1_20604:20605	21.5265238295187	-0.949051590439982	0.426810947050015	-2.22358774300315	0.0261761939710479	0.0727100019778183
HS_H3K4me1_20616:20617	64.8418651221889	-1.37751148242495	0.372239028973648	-3.70061002529228	0.000215081798002912	0.00197017872175966
HS_H3K4me1_20656	33.1433193077375	1.23915515226598	0.566042640547616	2.18915513337857	0.0285855664196719	0.0775047974013217
HS_H3K4me1_20668	29.0163791710208	1.15917111427459	0.341916492587586	3.39021702492941	0.0006983731258927	0.00484395783921313
HS_H3K4me1_20669	24.89040892671	-1.33260750125892	0.319413951669399	-4.17203911818543	3.01885791834981e-05	0.000421450066027248
HS_H3K4me1_20671	27.8646809967331	0.825856196284365	0.32953284683719	2.50614226839849	0.0122056497534431	0.0415223135135495
HS_H3K4me1_20672	26.0540651562572	1.22157694529145	0.358550878375409	3.40698355231035	0.00065685085125784	0.00462302869483937
HS_H3K4me1_20679	29.2174967998227	-0.834497940757938	0.341381565489474	-2.44447276923531	0.014506403128487	0.0471639260348621
HS_H3K4me1_20688:20689:20690:20691	34.4486480393742	-0.807519338873248	0.348090799765403	-2.31985257702151	0.0203488537241755	0.0604765019604583
HS_H3K4me1_20700	37.2902103121845	2.00998568563843	0.496837782244632	4.04555723712807	5.21988095216002e-05	0.000646631548816449
HS_H3K4me1_2071	19.7816203805961	2.09000467407135	0.488299924341701	4.28016587733242	1.86754067340011e-05	0.000291850191413507
HS_H3K4me1_20720	31.8300495949709	2.25207947690888	0.525511114698286	4.2855030348918	1.82326158919367e-05	0.000286417388068898
HS_H3K4me1_20724:20725	18.7655811533563	-0.837490039601316	0.371306711509488	-2.25552087705777	0.0241006533688326	0.0685637252720882
HS_H3K4me1_20759	41.4530717722063	-1.2391545699121	0.42419248699004	-2.92120819655439	0.00348676734623892	0.0165585350487331
HS_H3K4me1_20765:20766	49.6630069542823	-0.921093183939942	0.405841393361767	-2.2695890537683	0.0232325283945599	0.0667994387072859
HS_H3K4me1_20775	41.7937871960832	1.36469784002485	0.501483708251155	2.72132038901924	0.00650217086740673	0.0262067412265923
HS_H3K4me1_20780	13.7612555680459	-0.794019651183762	0.334377310395696	-2.37462180147371	0.0175669392646466	0.0541326975522994
HS_H3K4me1_20782	36.9806714060665	1.58069958558075	0.373264716079253	4.23479508640492	2.28760210010893e-05	0.000337148309515442
HS_H3K4me1_20786	33.2832681130783	2.90651971218874	0.521578398505538	5.57254618005021	2.51042915708288e-08	1.66545881434903e-06
HS_H3K4me1_20787	28.909413739517	5.14817203277998	0.740085948979177	6.95618129202563	3.49619901669719e-12	3.11835054518896e-09
HS_H3K4me1_20793	24.4366428143179	-0.778115470578807	0.357304511413451	-2.17773760398569	0.0294255776049501	0.0792470096043846
HS_H3K4me1_20799	33.6419239994989	1.52889200650644	0.431649041386824	3.54197938583239	0.000397136508626583	0.00316264596585495
HS_H3K4me1_20800	42.3609712843846	-1.14658901690145	0.548906928897187	-2.08885870543677	0.0367204440223566	0.0936661087751713
HS_H3K4me1_20805	12.7506502973491	1.48420763208695	0.486606230357858	3.05012048652859	0.00228749578069132	0.0120504345694619
HS_H3K4me1_20810	17.9416326829731	1.41235142470782	0.482501690018427	2.92714295913425	0.00342091595032357	0.0163195596075749
HS_H3K4me1_20823:20824	21.2025594170629	1.06221489542205	0.382607266414863	2.77625384738586	0.00549892563136403	0.0232080489054519
HS_H3K4me1_20835	56.9474856299534	-1.27639134281083	0.510671970422694	-2.4994348950743	0.0124391553088606	0.0420670886319311
HS_H3K4me1_20861:20862	78.516484517504	-1.05264174149094	0.339038478974514	-3.10478546469078	0.00190417082566711	0.0104575237910411
HS_H3K4me1_20865:20866:20867	21.2001693325198	2.31266356981841	0.466103758621984	4.96169259963854	6.98815298948456e-07	2.33086842510758e-05
HS_H3K4me1_20916	16.6591638239084	-1.08229881578257	0.351948133161675	-3.07516566733823	0.00210385656650432	0.0113119601802581
HS_H3K4me1_20917	25.9390528270791	-1.83618578853009	0.400448395189667	-4.58532437784	4.5328214812636e-06	9.87978220301444e-05
HS_H3K4me1_20935:20936	43.2518786830155	-1.15416938056955	0.361885714964261	-3.18932008875658	0.00142607875862427	0.00837017515602966
HS_H3K4me1_20937	21.2627037591686	-0.845697331105566	0.363971512869901	-2.3235261585097	0.0201509040745935	0.0600438099386738
HS_H3K4me1_20963	63.6907345282276	-0.978800977992894	0.419094311526958	-2.33551482583159	0.0195165423166444	0.0585812504137394
HS_H3K4me1_20965:20966	12.5262326531314	-0.968709606428066	0.366593752831317	-2.6424607592094	0.00823060021180656	0.0310526890648168
HS_H3K4me1_20983:20984	17.2401002208991	-1.11445325726462	0.335701747183225	-3.31977198991567	0.000900909967765697	0.00587482097041254
HS_H3K4me1_20985:20986	62.5724862840399	-0.788235838489378	0.364399653841881	-2.16310808799892	0.0305328671782077	0.0815089798675975
HS_H3K4me1_20990:20991	48.7331584161754	-1.05700695646423	0.396161853423889	-2.66811897038769	0.0076277242949835	0.0293779997516464
HS_H3K4me1_20993	27.1428879669493	1.38917600624316	0.427199702016067	3.2518187622493	0.00114669114750953	0.00704454495263379
HS_H3K4me1_21002	30.073576492389	-0.960299346434247	0.332362827902876	-2.88931031335089	0.00386087863256192	0.0178269360506706
HS_H3K4me1_21004	28.30025988319	0.872178379380479	0.373818394362933	2.33316068051402	0.0196397136474958	0.0588775779981321
HS_H3K4me1_21010	32.5386123175075	2.01974977533198	0.474415760225397	4.25734122823488	2.06872479588374e-05	0.000314415982309746
HS_H3K4me1_21011	24.5836459980352	-1.22072765579609	0.298127440472727	-4.0946504416381	4.22805804033543e-05	0.000550378885012745
HS_H3K4me1_21013	22.245326886929	-1.07998573885381	0.36505474991007	-2.95842127549323	0.00309219213375116	0.0150924545936351
HS_H3K4me1_21016	24.7037858772261	-1.66673138058487	0.372525275899042	-4.47414306737289	7.67183636636635e-06	0.000146862609995894
HS_H3K4me1_21020:21021	14.1255360406318	-2.44804958486814	0.367517263798119	-6.66104650314571	2.71884589547563e-11	1.21756156451684e-08
HS_H3K4me1_21022	23.6082292326581	-0.98107339311108	0.32260759274978	-3.04107347489499	0.00235736297119739	0.0123279077247287
HS_H3K4me1_21026	30.7501865109159	-1.3718625454959	0.407669776997507	-3.36513183685011	0.00076507093379939	0.0051923766229169
HS_H3K4me1_21027	24.3082811626454	-1.35108629825665	0.418494314885756	-3.22844600320433	0.00124464753812136	0.00752538338263585
HS_H3K4me1_21028:21029	93.2412428024114	-0.974064641123414	0.45136677387875	-2.15803354941911	0.0309252234686717	0.0822841359341419
HS_H3K4me1_21031:21032:21033:21034	35.499049551264	-0.847588568567396	0.386150849945304	-2.19496750735484	0.0281659286207537	0.0767124963859976
HS_H3K4me1_21035	119.261466037552	-0.93629125426014	0.403925276851485	-2.31798133941589	0.0204503352396727	0.0607181572237453
HS_H3K4me1_21036	61.8404918640887	-0.96835798369624	0.40032742145989	-2.41891494758189	0.0155668795369758	0.0496006341637273
HS_H3K4me1_21041	22.1654401707065	-0.825937553366326	0.332790775443403	-2.48185230574935	0.0130701436251658	0.043697792417221
HS_H3K4me1_21054	36.6491877249819	-1.00472422784883	0.410866758732397	-2.44537725794269	0.0144700692907614	0.0470839357735597
HS_H3K4me1_21057	21.3511427616998	-0.959403581575667	0.311303748530545	-3.08188894642087	0.00205691560389651	0.0111014436515096
HS_H3K4me1_21065:21066	23.1766838799281	-1.16470812194285	0.368480066505534	-3.16084431103239	0.0015731255795412	0.00903290658238228
HS_H3K4me1_21068	73.3150732607995	-0.919482567836844	0.411574129328993	-2.23406308199185	0.025478922699115	0.071305452230109
HS_H3K4me1_21069	34.374903752582	-0.844502761507974	0.313523924193699	-2.69358315694667	0.00706885094847742	0.0278156974740577
HS_H3K4me1_21070	61.0089357864739	-1.79208549241585	0.664852476960661	-2.69546336144865	0.00702908075994053	0.0276908756520347
HS_H3K4me1_21083	26.1647211030757	-1.31303823848931	0.373834872942731	-3.51234818772633	0.000444165677735562	0.00344378552840561
HS_H3K4me1_21084:21085	24.5290982450947	-0.878606378381487	0.288781209998181	-3.04246380291509	0.00234650036714414	0.0122843954628012
HS_H3K4me1_21088	25.2817175993978	-1.22334042385934	0.359998348805499	-3.39818343033648	0.000678349206493938	0.00473544723706046
HS_H3K4me1_21089	43.2015427645048	-1.10569391116781	0.331875854943874	-3.33164915343058	0.000863330223885595	0.00568207664706556
HS_H3K4me1_21106	25.2522918691941	-0.807790580336516	0.31805734321857	-2.53976396885576	0.0110927301734799	0.0387376925808794
HS_H3K4me1_21109	44.7772065776923	-1.20375294212663	0.319959007464704	-3.76220988952599	0.000168418614535773	0.00163082311027362
HS_H3K4me1_21112	23.3154240756375	-1.10628959145134	0.345677097410333	-3.20035547549779	0.00137258186965397	0.00812150284643902
HS_H3K4me1_21116	10.7645742101751	-1.91975612606518	0.405293142706942	-4.73671010874543	2.17215528508057e-06	5.63076895320885e-05
HS_H3K4me1_21130:21131	18.3188848615876	-1.24367119363836	0.330850670494867	-3.75901064905855	0.00017058657784567	0.00164717961815534
HS_H3K4me1_21133	29.2575841112374	1.2515672225649	0.399786310234064	3.13059049428717	0.00174455240456132	0.00980808677702651
HS_H3K4me1_21137	30.3489259562351	1.76679746594509	0.397122864545806	4.44899456485789	8.62731991053195e-06	0.000161432104184484
HS_H3K4me1_21141	19.8101853048043	-1.16312647316715	0.364289569615973	-3.19286240995945	0.00140870051137589	0.00829851411813951
HS_H3K4me1_21143	33.5853531764456	1.28700300134815	0.479141683232039	2.68605935652833	0.00723002435124737	0.02829732592666
HS_H3K4me1_2114:2115	29.7608662957845	0.902546268165263	0.372691679370358	2.4216968559375	0.0154482313959782	0.0493066225556042
HS_H3K4me1_21154	61.797488478934	4.83142167750744	0.645602624409808	7.48358432081065	7.23224631797349e-14	2.90278259715729e-10
HS_H3K4me1_21155	17.5045971061751	-1.65071045960253	0.402337501395814	-4.10280039488186	4.0817937780407e-05	0.000534808257686487
HS_H3K4me1_21171	48.9579934857402	2.59103267467229	0.482167645494442	5.37371741734204	7.71297026763988e-08	4.15534116298218e-06
HS_H3K4me1_21176	28.8827591274344	0.982907695307764	0.343309972128421	2.8630327549591	0.00419607183180344	0.0190229295657926
HS_H3K4me1_21179	36.5267839018769	-0.773349658686624	0.342243172721162	-2.25964963022564	0.0238430047504511	0.0680558540239851
HS_H3K4me1_21180	35.2410847474062	1.84805529801243	0.369320769106618	5.00393005918095	5.61731448305477e-07	1.97772174533516e-05
HS_H3K4me1_21228	28.2716233749813	-0.823890617625101	0.358311416775165	-2.29937026578776	0.0214839229001527	0.062913427725169
HS_H3K4me1_21233	37.8822054339037	-1.15450549777243	0.341634714775109	-3.37935651103962	0.000726557232316693	0.00499057366476058
HS_H3K4me1_21234	81.4211812512117	-0.914030624739668	0.434641014018125	-2.10295530164015	0.0354696769523387	0.0913562310552106
HS_H3K4me1_21238:21239	56.1766895840567	-0.85855596065687	0.362374421326138	-2.36925100153294	0.0178241524361514	0.0547711163669002
HS_H3K4me1_21245	30.1739650659049	2.76737767636408	0.578923915203527	4.78020963323164	1.75112504241681e-06	4.72189580721432e-05
HS_H3K4me1_21247	149.573593821736	-1.06165995121494	0.473338218159114	-2.242920411844	0.0249019472394609	0.070229382061213
HS_H3K4me1_21254	30.7775773796166	2.28424934054481	0.496872270015576	4.59725663594229	4.28090198855915e-06	9.4405498840247e-05
HS_H3K4me1_21256	30.9990410683184	0.983418979320277	0.380692724382125	2.58323555018393	0.0097878471804471	0.0352175311219972
HS_H3K4me1_21263	24.8736184059791	1.14515279379945	0.397462493412817	2.88115938680547	0.00396215222996704	0.0182055442524515
HS_H3K4me1_21280	25.2819108380039	2.26189683092025	0.407238104250998	5.55423671633181	2.78827420624984e-08	1.82962450776318e-06
HS_H3K4me1_21286	21.2034302095846	1.18026882482673	0.491731312587121	2.40023117221688	0.0163847207345896	0.0514911711771352
HS_H3K4me1_21288	126.099750193261	-1.49727640702367	0.431359540414009	-3.4710636180357	0.000518401166025918	0.00385669968496637
HS_H3K4me1_21297:21298	2.69225538302664	-1.47634315589118	0.625321924277644	-2.36093298279381	0.0182290245292613	0.0556373954635728
HS_H3K4me1_21299	59.7240867921491	-1.2792187499819	0.46723208089739	-2.73786583216839	0.00618392986865349	0.0252306388415333
HS_H3K4me1_21303	28.1886169964874	1.05107242773804	0.401557240555423	2.61749091184167	0.00885788470288918	0.0328026417676422
HS_H3K4me1_21304	16.8943135405897	1.14045217983537	0.421960903300791	2.70274371609828	0.0068769747932787	0.0272566338004835
HS_H3K4me1_21306	63.2197895298646	-1.68574419498543	0.53126587681584	-3.17307071383728	0.00150835781612324	0.0087402004157555
HS_H3K4me1_21310	25.2082036745575	3.20380271465841	0.850912405375905	3.76513809696203	0.000166457058399417	0.00161507610007041
HS_H3K4me1_21322	168.790131049896	-1.47079558788768	0.525801777954339	-2.79724346617824	0.00515406786647892	0.0220501443170271
HS_H3K4me1_21324:21325	3.84595701845421	-1.89411230696458	0.570868754912927	-3.31794705992183	0.000906816699484174	0.0059021512856697
HS_H3K4me1_21327	21.5467621999129	1.67436990553419	0.478810478532177	3.49693663903737	0.000470633599498355	0.00360604465259923
HS_H3K4me1_21335	21.1760466576265	1.25886520497634	0.392798816829584	3.20485997166966	0.001351282027034	0.00802307045735523
HS_H3K4me1_21342	11.9201152318565	2.43214131650309	0.613783155105918	3.96254165053355	7.4156064958027e-05	0.000848373565947367
HS_H3K4me1_21343	37.817137618087	-1.67792287007237	0.414434226608414	-4.04870727932851	5.15013101200057e-05	0.000640296618642219
HS_H3K4me1_21365	15.9800515280907	-0.822316046593949	0.324963249135185	-2.53048936697413	0.0113903537283161	0.0394793463565497
HS_H3K4me1_21367	15.7058467594195	3.22676310945221	1.05749968408295	3.05131354459969	0.00227842510205934	0.0120116097433872
HS_H3K4me1_21370	44.9297593991554	-1.7755524383577	0.366368857394167	-4.84635198249785	1.25752329699147e-06	3.65744879687785e-05
HS_H3K4me1_21373	19.4826533391323	0.842457173924059	0.385092632518254	2.18767408873792	0.0286933507937172	0.0777620159592951
HS_H3K4me1_21374	8.62822558273182	1.37931090301316	0.654047769638606	2.10888404034357	0.0349545921151558	0.0902515800704601
HS_H3K4me1_21378	18.575804445013	1.66637354289924	0.500446044536269	3.32977662845424	0.000869156796821228	0.00571261844460939
HS_H3K4me1_21379	43.2020377823795	3.76884858076308	1.05449599999144	3.57407574878776	0.000351467178478793	0.00287598796878229
HS_H3K4me1_21381	14.4416094466721	1.10374161766989	0.436372723045403	2.52935520343019	0.0114272313992725	0.0395786835261443
HS_H3K4me1_21382	152.29616270618	-2.08085490766211	0.488216813339357	-4.26215331141355	2.02466457577129e-05	0.000310165218280689
HS_H3K4me1_21384	16.0571123781253	1.60705367031457	0.499673839156003	3.2162053411262	0.00129897851302844	0.00778352837789274
HS_H3K4me1_21385	7.28219939676387	-1.15709509069691	0.425325319446439	-2.72049426119956	0.00651844033179456	0.0262516446748088
HS_H3K4me1_21387:21388	117.878067737517	-1.78915166226482	0.500781616704043	-3.57271833187558	0.0003532947082267	0.00288701837920441
HS_H3K4me1_2139	22.48787379911	1.17412449213167	0.41962931343217	2.79800398720586	0.00514194778970805	0.0220327671510816
HS_H3K4me1_21391	23.1601867195701	1.90107776328446	0.764189851275704	2.48770349424412	0.0128570875268866	0.0431712746545572
HS_H3K4me1_21392	15.7910483998355	2.72224351956294	0.562642636187517	4.83831715635514	1.30943077729355e-06	3.77649245254888e-05
HS_H3K4me1_21402	49.315256689434	-1.70920464200057	0.486719671444078	-3.5116818618188	0.000445280687309562	0.00345020898062705
HS_H3K4me1_21405	28.0871183451224	3.76485129648099	0.589297156405813	6.38871451449592	1.67286032578266e-10	4.03462943272046e-08
HS_H3K4me1_21414	27.0344710943313	1.47356260792698	0.701193453031617	2.10150651229845	0.0355965269291454	0.0915376517337248
HS_H3K4me1_21415:21416	41.6718483344361	-1.44825755016145	0.410734929256097	-3.52601506958383	0.000421862963571647	0.003316782203308
HS_H3K4me1_21420	21.4775201597563	1.3204174854808	0.385489104276915	3.42530429740054	0.000614111181816205	0.00439234496005282
HS_H3K4me1_21421:21422	49.0952814356645	-0.844768573060023	0.375637605297079	-2.24889244619671	0.0245193397147781	0.0694173993646105
HS_H3K4me1_21423	16.7093135972784	2.29635725083862	0.510704250030494	4.49645220438542	6.90967027162365e-06	0.000135393555314272
HS_H3K4me1_21430	26.2541206729915	2.449799499847	0.55822776867665	4.38853034067898	1.14119215886863e-05	0.000199290714792416
HS_H3K4me1_21438	25.3230571262923	3.11560863617046	0.581055496353116	5.36198118032612	8.23141177035027e-08	4.38559420914989e-06
HS_H3K4me1_2144	117.308337374589	4.04943320345217	0.633864388467203	6.38848510364247	1.67537141131154e-10	4.03462943272046e-08
HS_H3K4me1_21442:21443	18.061335541158	-0.85972374643029	0.33497791665128	-2.56650872697762	0.0102728040233421	0.036588807102512
HS_H3K4me1_21444	19.9213145659884	-0.877593825986917	0.403256212899014	-2.17626858040917	0.0295351834799706	0.0794745004700781
HS_H3K4me1_21448	17.6841157756739	1.77170578450278	0.492927362999089	3.59425326628916	0.000325323269093099	0.00272881747345873
HS_H3K4me1_21449:21450	28.4995034471359	-1.44299277094792	0.381306407032247	-3.78433916749236	0.000154117532479271	0.00151735830628202
HS_H3K4me1_21451	20.3329281113604	-1.19052172401295	0.334359973143983	-3.56059881456052	0.000370010035918384	0.00299414707156805
HS_H3K4me1_21456	48.1147733777158	-2.44937576995193	0.326761233526108	-7.49591909517696	6.58353919756544e-14	2.90278259715729e-10
HS_H3K4me1_21457	32.2436187153632	1.95157458029318	0.890472277598304	2.1916174477175	0.0284071410296618	0.0772209922425008
HS_H3K4me1_2147	28.7383431679647	2.10918183155053	0.589193456556128	3.57977809848539	0.000343886102683097	0.00283514725258964
HS_H3K4me1_21471	15.6800436176954	1.43367257739618	0.440010304103698	3.25827046327148	0.0011209351716403	0.00691276845158556
HS_H3K4me1_21472	29.2122389836599	-1.804938097344	0.407984151080656	-4.42403973919855	9.68721892261853e-06	0.000176335614642928
HS_H3K4me1_21473:21474	32.3982280711662	-2.12725998158435	0.356588597360206	-5.9655861049183	2.43757461703169e-09	2.79531771082653e-07
HS_H3K4me1_21485	16.8365901503239	1.65909990650919	0.519413311183508	3.1941805702454	0.00140228376059869	0.00827488299993571
HS_H3K4me1_21488	48.8401978983682	3.30776204115405	0.92361742514549	3.58131186257449	0.000341873278485743	0.00282435413121566
HS_H3K4me1_21489:21490	51.0456377075354	-1.90741765650885	0.383175093140785	-4.97792703819617	6.42688721898016e-07	2.17071946714558e-05
HS_H3K4me1_2149	21.812315682699	2.90159890583135	0.524633165734205	5.53071954909803	3.18919860391964e-08	2.04261385052108e-06
HS_H3K4me1_21504	32.6189157344854	2.7481787728806	0.630437242753468	4.35916311174414	1.30560774977401e-05	0.000220179592647462
HS_H3K4me1_21507	33.553243021909	2.16440648609911	1.00867715339259	2.14578716174876	0.0318899633715516	0.0841984538881379
HS_H3K4me1_21508	16.4107815832593	1.83173616925471	0.568685234461617	3.22100180953149	0.00127743341526304	0.0076831047718193
HS_H3K4me1_21509	38.6490834517082	2.46850364932929	0.937876371302223	2.63201390381743	0.00848803891554256	0.0317651830868836
HS_H3K4me1_2151	23.6260671436691	-1.12809479910081	0.333141534753159	-3.38623282124419	0.000708592386734404	0.0048951009344056
HS_H3K4me1_21511	22.5371275767977	2.9541821170658	0.990401898686228	2.9828114435004	0.00285613893914842	0.0142434329949414
HS_H3K4me1_21513	28.9225999655096	3.34747194473312	0.531114750443043	6.30272825588206	2.9245138478492e-10	5.91833130116845e-08
HS_H3K4me1_21522	19.0703900135817	2.9369505421065	0.538971030536958	5.44918070861901	5.06023787214598e-08	2.96243317757031e-06
HS_H3K4me1_21525:21526	27.9101823129115	-1.26648362393678	0.296211971567125	-4.27559904900663	1.90624025951017e-05	0.000295977291615241
HS_H3K4me1_2153	73.8494864947851	3.61737811016791	0.545576806276736	6.63037370458348	3.3483805922201e-11	1.36670680376007e-08
HS_H3K4me1_21531	47.9516669273228	-1.39410302963654	0.367251250559779	-3.79604705909535	0.000147021601957883	0.00145702642730442
HS_H3K4me1_21533	23.2881135006172	0.983859940243813	0.367229779356603	2.67913986160807	0.00738115561190609	0.0286883456174826
HS_H3K4me1_21535	23.3848353791005	-1.28978851483926	0.349109744851136	-3.69450734006077	0.000220313529851174	0.00200893238389852
HS_H3K4me1_21540	29.7885078532721	1.32810129587366	0.524560114426348	2.53183812369352	0.0113466360480585	0.0393495280504918
HS_H3K4me1_21544:21545:21546	80.5174598664259	-1.01098143175622	0.38894387899763	-2.59929898977118	0.00934143701185177	0.0340230620265297
HS_H3K4me1_21551	20.0949489625361	1.28955077857016	0.552909366464538	2.33230047596394	0.0196848895140687	0.058967515200558
HS_H3K4me1_21552	31.7602990146344	-1.0630940402375	0.32476018422863	-3.27347406444716	0.00106234139352167	0.00664156423644571
HS_H3K4me1_21554:21555	49.0132247164599	-1.17986872088482	0.348077602668257	-3.38967147509725	0.000699764291442509	0.00485220952102462
HS_H3K4me1_21558	27.7983869648297	-0.842027620977032	0.325462649454407	-2.58717128490343	0.00967674761138677	0.0348803227028014
HS_H3K4me1_21565	37.7927299659966	2.38030318821807	0.457953650828108	5.19769453505572	2.01775336628948e-07	8.94072839194864e-06
HS_H3K4me1_2157	27.5145980523475	1.32508666789064	0.376275791427541	3.52158363115373	0.000428977332778518	0.00335955516356821
HS_H3K4me1_2158	26.1950917275771	1.31468894777594	0.446367927599746	2.94530333943438	0.00322638179054144	0.0155894314365608
HS_H3K4me1_21582	51.6696307611777	-1.46918247660733	0.321194982649744	-4.57411403032234	4.78239337755285e-06	0.000102646699927119
HS_H3K4me1_21583:21584	81.8473748094598	-1.21164055633232	0.417637666537803	-2.90117643453178	0.003717644938517	0.0173302991500903
HS_H3K4me1_21587	41.8563589508827	-1.41633734914095	0.485000504869793	-2.92028015418496	0.00349716846150043	0.0165785060806798
HS_H3K4me1_2159	9.8064127487126	1.2564699248702	0.539263925554129	2.32997214412051	0.019807623432098	0.0592481912174617
HS_H3K4me1_21592	18.7292469842033	-1.082679300222	0.371655561993783	-2.91312551442487	0.00357830742552551	0.0168372019190124
HS_H3K4me1_21593	26.4858745467075	-0.772474395225459	0.346009943006317	-2.23252080132089	0.0255805619867049	0.071465324102532
HS_H3K4me1_21596:21597	101.139376688769	-1.302363485881	0.437150317091174	-2.97921203522626	0.00288990722765225	0.0143821474656197
HS_H3K4me1_21599	49.2825906328296	-1.05151611745568	0.355842386907147	-2.95500523868187	0.00312663741797156	0.0152235508086517
HS_H3K4me1_21600	20.0272102997499	-0.907480319842639	0.337539772469132	-2.68851375114803	0.00717708795527906	0.0281267098680277
HS_H3K4me1_21607	12.3933787175966	0.994315186586767	0.440521783992987	2.25713057269058	0.0239999170304117	0.0683983434232395
HS_H3K4me1_21624	19.8324931578805	1.14913077938016	0.410709192067951	2.7979183363153	0.00514331148063479	0.0220327671510816
HS_H3K4me1_21626:21627	18.07449222944	-1.95576968725766	0.47898879474395	-4.08312200351815	4.44346794569663e-05	0.000571927285239263
HS_H3K4me1_21634	19.6228304040234	1.47921158097407	0.451299675285577	3.2776703861753	0.00104667539404043	0.00657091679856145
HS_H3K4me1_2164	20.3255498859833	0.825261449640287	0.340621604289096	2.42281006033857	0.0154009767501211	0.0492152762866795
HS_H3K4me1_21641	22.1603144656546	-1.25241637329663	0.405397010047192	-3.08935769691749	0.00200589774196313	0.0108857132962964
HS_H3K4me1_21645	28.6429535059517	-1.75832627751336	0.455875999637694	-3.85702752263945	0.00011477424341064	0.0011986094231635
HS_H3K4me1_21646	22.012532205617	-0.811035626080471	0.361523929654316	-2.24338020129393	0.024872307509164	0.070169673014609
HS_H3K4me1_21649	21.991286406443	-1.41559784678097	0.322548920281794	-4.38878494940935	1.13985713536683e-05	0.000199202028547924
HS_H3K4me1_21651	34.4739304275247	-1.406362670205	0.352688215394394	-3.98755220282122	6.67585180606678e-05	0.000780047856349831
HS_H3K4me1_2165:2166:2167:2168:2169:2170:2171:2172	72.6966722782235	-1.47442430280627	0.426242882886978	-3.45911770495702	0.000541948013446959	0.00399363282124531
HS_H3K4me1_21660	19.5783833273474	-0.909786577603588	0.38451011096247	-2.36609272855347	0.0179769411731152	0.0551491334179568
HS_H3K4me1_21661	25.4659482142046	-0.835546190208073	0.345199027975624	-2.42047665982152	0.0155001743085302	0.0494273302036578
HS_H3K4me1_21664	336.505521008921	-1.31801664089542	0.426909927426609	-3.08734127791395	0.00201955590356143	0.010936574155513
HS_H3K4me1_21665	19.3650918455722	-0.900379909957519	0.34780381885315	-2.5887579754772	0.0096322767351905	0.034772071404116
HS_H3K4me1_21667	17.277973310482	1.08977774908497	0.393249430926375	2.7712125266597	0.00558479620584049	0.0234881352128974
HS_H3K4me1_21681	23.7494990652345	-1.07181148468833	0.358452023918254	-2.99011140451185	0.002788757162979	0.0139693120957548
HS_H3K4me1_21682	39.0700276368935	-1.20177135356511	0.337440092811941	-3.5614361753832	0.000368831772992831	0.00298862946070436
HS_H3K4me1_21689	22.6865619080041	-1.20634520682181	0.423626225698201	-2.84766412852171	0.00440413779198164	0.0196699640776153
HS_H3K4me1_21690	28.9245336982434	2.04684199477583	0.393421400017	5.20267071055969	1.96444767324318e-07	8.76070904945226e-06
HS_H3K4me1_21703	24.7759528140153	2.35642684915483	0.916146892957518	2.57210592238956	0.0101081960337137	0.0361702194478297
HS_H3K4me1_21707:21708	26.5274324656753	-1.30932729876097	0.483263941769324	-2.70934200877323	0.00674168050226402	0.026897473468443
HS_H3K4me1_21710	20.9647574694921	2.06201124734149	0.47095770041067	4.378336410135	1.1958865626477e-05	0.000206594979925983
HS_H3K4me1_21719	21.5488225492273	-0.897174552819349	0.358504711811739	-2.50254605660659	0.012330358119057	0.0417989420359135
HS_H3K4me1_21722	16.1166169150844	1.91865322605989	0.482788947189314	3.97410346121187	7.06448518380097e-05	0.00081752490243294
HS_H3K4me1_21724	31.3356589557801	2.23551169640717	0.423848985715312	5.27431177553578	1.33255203068627e-07	6.39253346673042e-06
HS_H3K4me1_21728	24.7362880104473	-1.63137059282069	0.449948344389053	-3.62568417722659	0.000288197405362166	0.00248402645523682
HS_H3K4me1_21729	14.5817933637094	1.55327091837206	0.441993187232579	3.51424176489563	0.000441011232802272	0.00342815768506918
HS_H3K4me1_21732	33.0650868312853	2.99275905846601	0.445931954859105	6.71124602275159	1.92969434789783e-11	9.88742538001608e-09
HS_H3K4me1_21733:21734	25.1703254059722	-1.70766569355581	0.406459554664881	-4.20131763162452	2.65365965881689e-05	0.000379035776415353
HS_H3K4me1_21738	16.9388094419447	2.16810509081133	0.477182278145556	4.54355744148148	5.53127235952496e-06	0.000114338284087622
HS_H3K4me1_21739:21740	83.6281280389769	-0.987855156287439	0.427646606716523	-2.309980111551	0.0208892552360689	0.0617018330179089
HS_H3K4me1_2173:2174	49.1964987669879	-1.29251192663403	0.41146470355822	-3.1412461760554	0.00168230560844691	0.00951016048418273
HS_H3K4me1_21741	25.8034504877165	1.55585708109431	0.686404878003325	2.26667544324587	0.0234100596153792	0.0671783908076218
HS_H3K4me1_21744	19.5145275424362	-0.923890022874811	0.340722861363101	-2.71155865262073	0.00669676922174656	0.0267670699415935
HS_H3K4me1_21746	20.4854561742618	-1.32653718949351	0.341951569025831	-3.87931306550988	0.0001047518663863	0.00110982597726127
HS_H3K4me1_21749:21750:21751	29.3657193783025	-1.31783868115751	0.368936173728425	-3.57199639124457	0.000354270294434811	0.00289302720602887
HS_H3K4me1_21752	19.6538790506609	2.21581391262508	0.471824888548305	4.69626330955669	2.64963940573158e-06	6.54447345321313e-05
HS_H3K4me1_2175:2176:2177	97.8822047651784	-1.0201791021327	0.304252314007341	-3.35306932820267	0.000799206850057453	0.00536979783723098
HS_H3K4me1_21760	22.2312026726325	0.821143101813545	0.359411277936251	2.28468930226277	0.0223310523478932	0.0648392093853343
HS_H3K4me1_21772	21.7691056488397	1.59237434361652	0.492503716989401	3.23322299646884	0.00122401976366689	0.00743238627045537
HS_H3K4me1_21775	29.548474979899	1.88466040426276	0.449978345154177	4.18833578228528	2.81007536973387e-05	0.000397370728443518
HS_H3K4me1_21777	196.894623336761	-1.18944828698482	0.411610674840562	-2.88974110655792	0.00385559212692838	0.0178078959725142
HS_H3K4me1_21779	33.6023464422009	-0.810690662890051	0.357032144140277	-2.2706377456354	0.0231689165149315	0.0666611526299378
HS_H3K4me1_21784:21785	30.0557935644158	-1.99695050353431	0.456533867942284	-4.37415631951926	1.21903006648441e-05	0.000209540914069075
HS_H3K4me1_21786	20.4445449842927	-0.891962723349701	0.342075902304112	-2.60749943898921	0.00912062199661235	0.0334515411091103
HS_H3K4me1_21791	19.103700721743	1.84504201943388	0.510175178250642	3.61648723436606	0.000298628037762665	0.00255110337190511
HS_H3K4me1_21817	24.7886011147781	-0.700323854242393	0.273441347272727	-2.56114834580558	0.0104326798296917	0.0370177980932128
HS_H3K4me1_21819	28.3142393576147	1.03045390337196	0.424824888350413	2.42559683208107	0.0152832380015914	0.0489361927757415
HS_H3K4me1_21820	29.0694377685051	1.27476108336392	0.364949089383963	3.49298332410069	0.000477656336612664	0.00364824608255825
HS_H3K4me1_21823:21824	17.0547298974636	2.37265332065129	0.542402005471195	4.37434466819518	1.21797812228255e-05	0.000209540914069075
HS_H3K4me1_21838	36.7319104784527	-1.34234598177664	0.332275185043761	-4.03986226536854	5.34826002816197e-05	0.000656456666657475
HS_H3K4me1_21841	21.4807372233802	1.65237220381536	0.374151758967967	4.41631547683525	1.003975274878e-05	0.000181311686586195
HS_H3K4me1_21844:21845	98.6750747818027	-1.25408232834952	0.540484403884331	-2.32029327643265	0.020325017593484	0.0604354949606472
HS_H3K4me1_21854	16.638112372857	2.32148572172184	0.461975839859454	5.02512365674383	5.03108256955789e-07	1.81646972174053e-05
HS_H3K4me1_21855	27.933472780778	1.38157016305975	0.417459390144151	3.30947200057636	0.000934721145350701	0.00604618711317099
HS_H3K4me1_21858:21859	22.2607115987516	1.34208973009477	0.38172412183692	3.51586303646836	0.000438327042167262	0.00341500867986801
HS_H3K4me1_21860	23.2055498022934	1.40537140823579	0.362050930272803	3.88169533821346	0.000103730781404254	0.0011009452083637
HS_H3K4me1_21861:21862:21863	27.4592196668939	2.13989890397631	0.385917202182676	5.5449689515612	2.94006336561286e-08	1.90842603694579e-06
HS_H3K4me1_21864	19.3365530332505	-0.760653852760158	0.365196841012427	-2.08285989180907	0.0372639964498736	0.0948086263312262
HS_H3K4me1_21904	37.4174357959365	1.65191518046223	0.453882972073604	3.63951785394219	0.000273148999514633	0.00238678309372692
HS_H3K4me1_21905	30.3317987301544	1.02653589137357	0.364481558361643	2.81642751964703	0.00485609988352353	0.0211320197678015
HS_H3K4me1_21920	26.7106053028789	2.7751419858604	0.457969975865615	6.05965921808534	1.36410241880314e-09	1.84552328368636e-07
HS_H3K4me1_21922:21923	37.9687491372026	-0.926602751154935	0.445958473159558	-2.07777810474163	0.0377298013719883	0.0956833484246234
HS_H3K4me1_21924	22.5831535393468	-1.31606743176129	0.298443680659926	-4.40976813062742	1.03481359075643e-05	0.000185419500688961
HS_H3K4me1_21926	20.0970133168456	2.0555031204694	0.522152496930248	3.93659540565978	8.26457720686437e-05	0.000923561709028807
HS_H3K4me1_21927	37.4611991145375	2.08230721371964	0.51137813675395	4.07195197459437	4.66207931879859e-05	0.000593718636463816
HS_H3K4me1_21930	54.5648000096714	3.70455090416054	0.901584344138751	4.10893437562889	3.97488997341767e-05	0.000523364135264321
HS_H3K4me1_21932	25.5532877630111	1.59881939858921	0.446858869440537	3.57790682456615	0.000346356869133028	0.00284675518124741
HS_H3K4me1_21934	22.2654511825856	2.71055674365722	0.435619482132747	6.22230376471368	4.89907341876845e-10	9.00606763899097e-08
HS_H3K4me1_21937	23.9017707765975	2.0190444680711	0.381593297445627	5.29108996826338	1.21589530909169e-07	5.97575323133595e-06
HS_H3K4me1_21990	25.0844071838137	1.53548340154418	0.446569918796429	3.43839416161871	0.000585175239261569	0.00424080352449507
HS_H3K4me1_21992	30.7465290022801	-1.27130048052024	0.410139861591797	-3.0996754999287	0.00193732765918124	0.0105961218915291
HS_H3K4me1_21993:21994	130.276857796976	-1.00943399247463	0.442837371046424	-2.27946884900283	0.022639209682869	0.0655206642930958
HS_H3K4me1_21996:21997	48.8796806627203	-1.32464595345116	0.501474211594572	-2.64150363632676	0.00825389211263416	0.0311161912737094
HS_H3K4me1_2200:2201:2202:2203:2204	57.8975317227385	-0.902000975350495	0.425578509030252	-2.11947021809407	0.0340507480731862	0.0884584805931468
HS_H3K4me1_22011	20.2879284430449	1.90530935843688	0.409791050056662	4.64946552193717	3.32796307165467e-06	7.76589212127787e-05
HS_H3K4me1_22030	25.9810406585936	-1.29069542759115	0.454588136528054	-2.83926333284656	0.00452178238919679	0.020057757136975
HS_H3K4me1_22031:22032:22033:22034	50.4906563233898	-1.40900222265627	0.284942021961113	-4.94487339199326	7.61933673098733e-07	2.49984832637107e-05
HS_H3K4me1_22035:22036	24.7282011203693	-1.22712702004689	0.347987468735589	-3.52635405092504	0.00042132331384767	0.00331362117703449
HS_H3K4me1_22038	40.4408388668168	-1.63618901665722	0.330785310433325	-4.94637749939328	7.56072700720337e-07	2.48400310760534e-05
HS_H3K4me1_22047	26.7989367202617	-1.74593924676851	0.44598061995981	-3.91483209948865	9.0467139671707e-05	0.000987592773152334
HS_H3K4me1_22048	83.4901943586179	-1.07297185224658	0.463639676855684	-2.31423647674692	0.0206547541121817	0.0611529227981326
HS_H3K4me1_22051:22052:22053:22054	50.3982846507947	-1.03595047518792	0.337945902704697	-3.06543286039824	0.00217355171702598	0.011588105479172
HS_H3K4me1_22061	27.3874900269252	2.10319268778238	0.404871876949702	5.19471172862834	2.05037302240064e-07	9.02688905401318e-06
HS_H3K4me1_22062	30.7538131374661	-0.716543399760813	0.328419351666591	-2.18179408772551	0.0291247331255707	0.0786655252501114
HS_H3K4me1_22063	16.7514632740182	1.68589798863207	0.70147375157895	2.40336574937733	0.0162449306022192	0.0511854531941177
HS_H3K4me1_22070	30.5158065412242	2.16186018136352	0.496608148526647	4.3532515279449	1.34133104356741e-05	0.000224943831414974
HS_H3K4me1_22072	23.1743935986891	3.03104790091744	0.514301925761615	5.89351847444251	3.78057811092241e-09	3.84151401127568e-07
HS_H3K4me1_22074	21.5842673541545	2.68974928044747	0.48059871003362	5.59666354547499	2.18516186712847e-08	1.48652734701096e-06
HS_H3K4me1_22079	18.6292686541534	1.76477705942871	0.52258147949441	3.3770371294752	0.000732711587340033	0.00502138885780383
HS_H3K4me1_22081	19.4306111013774	0.830008306934292	0.375011187942451	2.21328945274471	0.026877696311445	0.0741960578225496
HS_H3K4me1_22091	19.0424325068892	-0.793368620610898	0.354192015113881	-2.23993931753603	0.0250948626774518	0.0705423538417419
HS_H3K4me1_22092	16.1543845415953	-1.02513825311652	0.386386794340758	-2.65313998338267	0.00797467909134031	0.0303278702149325
HS_H3K4me1_22093	4.47715803685809	-1.18560705949469	0.541470869815055	-2.18960451168804	0.0285529315359637	0.0774773743379243
HS_H3K4me1_22097:22098:22099	24.4483506949149	1.29378860785406	0.374467271828913	3.45501117236533	0.000550270019812788	0.00404012274912547
HS_H3K4me1_22123	21.3003605837373	0.681331056709016	0.327735712839893	2.07890391561283	0.0376261827590993	0.095490961450588
HS_H3K4me1_22124	21.4997061344459	-1.21444915617927	0.390562609572777	-3.10948648542603	0.00187412858016726	0.0103338029616191
HS_H3K4me1_22139	25.1233929381272	1.42518164341039	0.427809769476157	3.33134431491711	0.000864276288522144	0.00568674906562576
HS_H3K4me1_22140	19.5765651869791	4.23026698743724	1.03830648095204	4.07419876986461	4.61730338629791e-05	0.000589262851875073
HS_H3K4me1_22147	22.0243128082252	-1.21169813499785	0.407106074006255	-2.97636958120951	0.00291683115262561	0.0144648797654191
HS_H3K4me1_22153	13.6835186803825	1.06358974753438	0.424968656854437	2.50274868600178	0.0123233015046207	0.0417867849668089
HS_H3K4me1_22155	15.5209942756621	2.02920815731898	0.537339618915633	3.7763978048259	0.000159112799093484	0.00155635841907769
HS_H3K4me1_22162	21.0856520665457	-0.864836649211727	0.288798145544379	-2.99460596459691	0.00274799586026369	0.013830143428813
HS_H3K4me1_22168	29.6100587730101	1.76738589205528	0.532455636829615	3.31931107458788	0.000902398432336538	0.00588293423051665
HS_H3K4me1_2217	36.8934028683686	-0.880259203320557	0.345885832899275	-2.54494147951095	0.0109296053470602	0.0383390689026971
HS_H3K4me1_22170:22171	28.4824656174998	-1.05684476814232	0.447042552754682	-2.36408091719687	0.0180748642606871	0.0553282797751756
HS_H3K4me1_22176	26.6732681019067	2.5229417004024	0.458601670399764	5.50137922132544	3.76831713008322e-08	2.33888178161505e-06
HS_H3K4me1_22178	24.7160241726472	1.09584037337451	0.444809732561663	2.46361599838106	0.0137543381137451	0.0453493935453462
HS_H3K4me1_22179	22.1017015351645	1.35194095032812	0.439687963921348	3.07477361506752	0.00210662390140936	0.0113146489790396
HS_H3K4me1_22180	11.0268384201515	1.33579566155778	0.477229937966001	2.79906090395559	0.00512514696016551	0.0219771704228465
HS_H3K4me1_22197	19.5426058134908	-1.05957422252004	0.356757534883807	-2.97001217609918	0.00297787945670239	0.0146773010798827
HS_H3K4me1_22198	59.2910046375741	-1.2256735302194	0.367326578394426	-3.33674066161176	0.000847670045169732	0.0056081291285103
HS_H3K4me1_22202	22.6239939144186	1.20070045176405	0.426154811121006	2.81752175601535	0.00483958358047399	0.0210868195739053
HS_H3K4me1_22203	62.0742598019269	-1.03293598625446	0.382807969802857	-2.69831369181371	0.00696917353632076	0.0275585611004395
HS_H3K4me1_22225	21.0258003901773	1.65724623786637	0.54403946274926	3.04618754950534	0.00231763219722771	0.0121836320833088
HS_H3K4me1_2223:2224	24.2348818511036	0.875582079140944	0.40797036486488	2.14619039652779	0.0318577914612083	0.0841504150453899
HS_H3K4me1_22245	18.7411279513868	1.84343847044313	0.49460264475739	3.72711001443869	0.000193687928576582	0.00182487977151066
HS_H3K4me1_22246	29.3959394441105	3.96880708496216	0.568166614072819	6.98528739045814	2.84273457640709e-12	2.64635444152295e-09
HS_H3K4me1_22247	27.2674818749861	0.924242314323347	0.362985132393591	2.54622636532996	0.0108894548264133	0.0382608478450079
HS_H3K4me1_22251	31.194426698505	1.78644714969092	0.545495825809723	3.27490526080406	0.00105697413913572	0.00661487817532913
HS_H3K4me1_22255	24.7308409888475	1.15384556493798	0.41456228542343	2.78328638544496	0.00538112843016889	0.0227827592924274
HS_H3K4me1_22260	26.2249460644718	1.46849336900501	0.477599664489028	3.074737019709	0.00210688238319033	0.0113146489790396
HS_H3K4me1_2228:2229:2230	35.7368143651168	-0.831811973325236	0.381346013883078	-2.18125257126792	0.0291647403533904	0.078729433605016
HS_H3K4me1_22296	21.8219676700358	1.37389117274283	0.41919246768922	3.27747103929693	0.00104741474703246	0.00657241439336212
HS_H3K4me1_22337	8.6567063759513	-1.16219373599216	0.416323375030957	-2.79156493652498	0.00524538313327592	0.0223574011708939
HS_H3K4me1_2234	38.0626584718484	-1.01904315303456	0.423856004494274	-2.40422016493652	0.0162070091800571	0.0511127809159423
HS_H3K4me1_22340	31.7331777602376	0.862308547514481	0.406181155344642	2.12296542113781	0.033756749575316	0.0878938310382485
HS_H3K4me1_22341	23.6827246481761	2.52191503792511	0.461683746480617	5.4624297631214	4.69661379417592e-08	2.80041290530345e-06
HS_H3K4me1_22342:22343	30.0084934725645	1.3812644537311	0.38266028843815	3.60963626345659	0.000306626667788245	0.00260373181018213
HS_H3K4me1_22354	24.4686125937887	1.62117770060198	0.444338134404989	3.6485225441496	0.000263752761664304	0.00231898284278926
HS_H3K4me1_22357	23.9708730745339	1.96689014776159	0.467176564829341	4.21016441284912	2.55184913772772e-05	0.000368427043973375
HS_H3K4me1_2235:2236:2237:2238	30.4247870237048	-1.07555516359472	0.392092171383391	-2.74311818009503	0.00608587782527561	0.0249719048881048
HS_H3K4me1_22361	33.9262752321317	1.80614136172601	0.771022415713206	2.34252769428928	0.0191536124273503	0.0578161562390887
HS_H3K4me1_22400	19.345936417039	1.24379322181382	0.432725983798861	2.87432062871444	0.00404897687313391	0.0185023645272886
HS_H3K4me1_22402	54.5341452279483	-0.948779324871594	0.373231826467132	-2.54206436212145	0.0110199878904957	0.0385563487402177
HS_H3K4me1_22403:22404:22405:22406:22407:22408:22409:22410:22411:22412:22413	34.9230727884323	-0.814478613020098	0.332079615025205	-2.45266067583907	0.0141804033686856	0.0463672139011645
HS_H3K4me1_22427	24.4555797322159	0.889913627055792	0.374724719430495	2.37484633628729	0.0175562572818125	0.0541235580609653
HS_H3K4me1_22431:22432:22433	24.1324052700127	0.930519022540273	0.34819520908508	2.67240616258136	0.00753094340546251	0.029138846254876
HS_H3K4me1_22434	4.16405458834956	-1.66211834098947	0.691921021681012	-2.4021792790041	0.0162977188800634	0.051304792950286
HS_H3K4me1_22458	30.6181796281475	1.76555480888594	0.430579355197146	4.10041677004593	4.12406741896056e-05	0.000539466548524759
HS_H3K4me1_22461	35.7878710738188	1.70295078110383	0.544566406148589	3.12716826061277	0.00176498882440175	0.00988935804309981
HS_H3K4me1_22466	33.9992611040172	1.538747565519	0.361161768837708	4.26054942213568	2.03924981045994e-05	0.000311211748640661
HS_H3K4me1_22471	40.2976781578576	1.95964471196642	0.436386404630843	4.49061815668654	7.10167658632167e-06	0.000137810294562287
HS_H3K4me1_22472	25.7630529419625	1.86982616468251	0.693134393773389	2.69763869962256	0.00698331869060969	0.0275873163889867
HS_H3K4me1_22473	19.3837868715268	0.771123677273535	0.333021284133508	2.3155387178328	0.0205834682064197	0.0610104320873857
HS_H3K4me1_22475	24.4443328049717	2.31939883546068	0.413913165769341	5.60358796790049	2.09959480285381e-08	1.45294373684843e-06
HS_H3K4me1_22477:22478	20.2702009503923	-1.89785105068052	0.348601231486446	-5.44418917451333	5.20418902461281e-08	3.0126750021809e-06
HS_H3K4me1_22479	10.8143134043019	-1.78243765196648	0.441625855943237	-4.03608083172463	5.43514971322876e-05	0.000665764371281663
HS_H3K4me1_2247:2248	29.9176456096166	1.22487006370589	0.393504184813901	3.11272436476161	0.00185369054111457	0.0102490674795673
HS_H3K4me1_2254:2255	109.514526358418	-1.11892905164782	0.44483940653209	-2.51535505896577	0.0118912560432391	0.0407491314213558
HS_H3K4me1_2257	26.0574974519124	1.73193484321451	0.394722330332381	4.38772957627228	1.14540064853684e-05	0.000199880713174378
HS_H3K4me1_2263	25.4088963047435	1.40395953250479	0.429614793167194	3.26794969548083	0.00108329618192332	0.00674281174801688
HS_H3K4me1_22643:22644	39.8083578465135	-1.48778088780347	0.471774333816216	-3.15358590148113	0.00161277755359575	0.00920571439812584
HS_H3K4me1_22645:22646	46.0978288747868	-1.89385274540389	0.444580785155768	-4.25986189380708	2.04553254976805e-05	0.000311972861706866
HS_H3K4me1_2266	22.3111818089905	-1.0301085433843	0.334095129668986	-3.08327913790576	0.00204733017694641	0.011059624343029
HS_H3K4me1_22706:22707:22708	20.8071026738278	0.932042625073379	0.421654686458848	2.21044056903739	0.0270746008558876	0.0745325260415506
HS_H3K4me1_22709	13.6933212671091	-1.53436547147536	0.419989602712237	-3.65334156266402	0.000258849533943813	0.00228329855625553
HS_H3K4me1_22712	21.0560214446697	2.37589917100025	0.427587548838976	5.55652094512927	2.75204710950078e-08	1.81574790386296e-06
HS_H3K4me1_22716	24.7834646211999	2.50346044334846	0.439890545533242	5.69109854432931	1.26224629772915e-08	9.83735124333763e-07
HS_H3K4me1_2271:2272	31.0116952535247	-1.55709591816011	0.381772537313849	-4.07859593336869	4.53085057901463e-05	0.000581310301778531
HS_H3K4me1_22743	11.1504851369017	1.15682922100667	0.471569793244975	2.45314529806135	0.0141613124677824	0.0463359683218936
HS_H3K4me1_22744	25.4388604507567	2.03581273071434	0.564141920499114	3.60868897832162	0.000307748296488624	0.00260853396694061
HS_H3K4me1_22774	10.7048569498216	1.47136468652576	0.463526788396656	3.17428188263989	0.00150207737824556	0.00871219350262757
HS_H3K4me1_22783	13.8462292612619	2.38197017648758	0.62678135787899	3.80032071239019	0.000144508939923107	0.00143913007542897
HS_H3K4me1_22784	15.8847604298345	-0.826463130922976	0.358564898896517	-2.30491923070667	0.0211710973675819	0.0622618031521923
HS_H3K4me1_22796	12.33625513899	1.39750061682437	0.489012497997889	2.85780143155033	0.00426587248933863	0.0192511196705945
HS_H3K4me1_22797	18.1574052842773	1.82351345343858	0.43730081075652	4.16992927656352	3.04694179003521e-05	0.000424141342125017
HS_H3K4me1_22810	25.8679709077992	1.61511140779853	0.761121011812737	2.12201658176783	0.0338363456099215	0.0880344506242577
HS_H3K4me1_22816	8.65482068216155	1.25968616597166	0.525056861433859	2.39914237580216	0.0164335235856332	0.0516173026060796
HS_H3K4me1_22818	19.0427907976578	1.37528725854862	0.487411265202832	2.82161565957304	0.00477824040898903	0.0208837723283618
HS_H3K4me1_2296:2297	24.1871526306774	1.78487341246123	0.383629864730123	4.65259245058217	3.27787697014722e-06	7.70877277295756e-05
HS_H3K4me1_2308	24.8061138310786	3.66332081678639	0.59094472805407	6.19909213650047	5.67897812541331e-10	9.76865365830024e-08
HS_H3K4me1_23116:23117:23118	18.246687839154	1.10530315591285	0.369381385977754	2.99230875694265	0.00276876081118173	0.0138919383373982
HS_H3K4me1_2313	24.8411165273993	-1.19565365875421	0.345623939334735	-3.45940637403657	0.000541367450625976	0.00399154667313473
HS_H3K4me1_2314:2315	17.9043805886094	1.29272481239979	0.514343402762744	2.5133496521119	0.0119590740600313	0.0409350969691685
HS_H3K4me1_23180	24.588803733854	-0.59950954704632	0.288467359395674	-2.07825782543392	0.0376856186683964	0.0955813658527986
HS_H3K4me1_23182	17.2402897468461	-1.02425955007607	0.364969065043882	-2.80642840223435	0.00500940435118704	0.0216465952961217
HS_H3K4me1_23184	14.3317752155769	1.78713114949086	0.464543229442133	3.84707178196744	0.000119537955192653	0.00123762383359822
HS_H3K4me1_23477	17.4762186241553	-1.63725467931515	0.506204485882991	-3.23437410172141	0.00121909655497817	0.00740809569441946
HS_H3K4me1_23508:23509:23510	16.8810768220573	1.39118454509131	0.477170858756107	2.91548513402069	0.00355136025448633	0.0167529593826719
HS_H3K4me1_23514	15.2221501975876	1.52135717041619	0.408283575199269	3.726226727768	0.000194367583751939	0.00182937925266707
HS_H3K4me1_23515:23516	25.6613907098459	1.24661809267669	0.380308589660454	3.27791200769274	0.00104577989700675	0.00656700690475009
HS_H3K4me1_23517:23518:23519	32.3229913659256	0.879366218258271	0.412481069816202	2.1318947282844	0.0330155017003562	0.0864310590225
HS_H3K4me1_23520	16.2116492684449	1.74906383575554	0.513269169505678	3.40769315530882	0.000655145216731263	0.0046159178201645
HS_H3K4me1_23521	18.405652887463	1.00868900694471	0.41752324185012	2.41588708325561	0.0156969282986835	0.0499093513716524
HS_H3K4me1_23526	21.5823354196514	1.56705304420186	0.411563870690937	3.80755735815943	0.000140346193586316	0.00140591390763131
HS_H3K4me1_23527:23528:23529:23530	26.6733537240313	1.09156141265133	0.43545914080807	2.50669077844077	0.0121867272398736	0.0414872441886677
HS_H3K4me1_23531	12.6074640814445	0.804852488910344	0.386931351131284	2.08009117523605	0.0375171708739066	0.0952946428631389
HS_H3K4me1_23534:23535:23536:23537:23538:23539	21.97096163717	1.3028313135803	0.380187386827951	3.42681361538666	0.000610708095216657	0.00437450099613549
HS_H3K4me1_23557	36.1038541246114	0.922597097058777	0.41989526116758	2.19720769054016	0.0280056166079612	0.0764241513263948
HS_H3K4me1_23631	4.3923151263467	-1.40016447241606	0.510952406624516	-2.74030311681261	0.00613825454329754	0.0251140750784389
HS_H3K4me1_23639	23.62203909458	2.45456486761064	0.466522547691944	5.26140672032737	1.42957410265037e-07	6.72402412891138e-06
HS_H3K4me1_23640	83.8945130031162	-1.44199387909751	0.389483396005076	-3.70232439659305	0.000213633220344474	0.00196063841933522
HS_H3K4me1_23646	40.9500947669723	1.9390514818432	0.565227023341499	3.43057108342051	0.000602312140775886	0.00432981521616862
HS_H3K4me1_23665:23666	55.2614862854924	2.68704987197835	0.500115452199346	5.37285912715069	7.74978741877929e-08	4.16585671024649e-06
HS_H3K4me1_23680	10.8194673983472	1.42642632914728	0.543941078983476	2.62239125570918	0.00873151275420078	0.0324485141861406
HS_H3K4me1_23689	14.8711533891436	1.10816323734871	0.500237143356819	2.21527579881899	0.0267411399270324	0.0739102641710999
HS_H3K4me1_23692	25.3024431601038	2.02715118861977	0.412587935668819	4.91325851623289	8.95750420624456e-07	2.83090047630947e-05
HS_H3K4me1_23697	89.0274177228669	1.23524720893882	0.453015869899077	2.72671950590607	0.00639673901578117	0.0258944812536632
HS_H3K4me1_23709	8.85324466568781	1.41886352210749	0.561281834858284	2.52789852439413	0.0114747512106995	0.0396909660837859
HS_H3K4me1_23712	27.3321677491086	2.16595486638391	0.851767165408625	2.54289546996664	0.010993811279371	0.0384983224123618
HS_H3K4me1_23715	12.3162875270872	1.2613072289116	0.398598738102734	3.16435329152126	0.00155427999787448	0.00894964623324192
HS_H3K4me1_23738:23739	15.7027792351922	0.947134817108637	0.446769431557484	2.11996334173273	0.0340091368882331	0.0883599131019991
HS_H3K4me1_23786:23787	37.1673157081707	-1.10641666953061	0.361172243576626	-3.06340448140188	0.00218834053598581	0.011646324151958
HS_H3K4me1_23842	18.4892605893631	1.25152130160601	0.513231358058619	2.43851292785401	0.0147478311715747	0.0477169515348463
HS_H3K4me1_23859	27.210079287017	-0.99938304253719	0.372797129069613	-2.68076914924571	0.00734531687224724	0.0285859600706946
HS_H3K4me1_23864	96.4405535854533	-1.13693826328594	0.421650783357117	-2.69639784428673	0.00700938937495749	0.0276467038686111
HS_H3K4me1_23879	21.6472106936893	3.3119065259398	0.77752820912811	4.25953230642737	2.04855090098057e-05	0.000312235460743127
HS_H3K4me1_23888	71.4387854739816	-0.849128406869318	0.359009199747496	-2.36519957557227	0.01802035707685	0.0552190150305002
HS_H3K4me1_23894	25.5609105078295	-1.68761077151473	0.419134822612088	-4.02641508285421	5.66336787600693e-05	0.000687772189561266
HS_H3K4me1_23898:23899:23900:23901:23902:23903	147.179322228338	-1.51015426259293	0.435246971583771	-3.46964909852859	0.000521138729064756	0.00387228104700323
HS_H3K4me1_23904	20.1735791972425	-1.3670272152531	0.443964160313841	-3.07913867256027	0.00207600025546345	0.0111813536665382
HS_H3K4me1_23932	24.2356662474032	-0.889578610607268	0.385628048958786	-2.30683067014749	0.0210642617325533	0.0620730334790012
HS_H3K4me1_23933	25.1204001933508	1.65112064386099	0.396152094308245	4.16789578443138	3.07424421891694e-05	0.000426708641383042
HS_H3K4me1_23950	44.3437954757441	-2.38487476983738	0.424806256323496	-5.61402930003288	1.97668721259669e-08	1.37978496967401e-06
HS_H3K4me1_23953	28.7296968312727	-2.09474145672684	0.399002413676882	-5.24994682970312	1.52143118863498e-07	7.0868676759589e-06
HS_H3K4me1_23983	27.23639261735	1.67736261801997	0.353278749694214	4.74798617089718	2.05452080404268e-06	5.38964814847014e-05
HS_H3K4me1_24000	44.3283324534696	-1.34135689763151	0.387829118443651	-3.4586286429816	0.000542932924602173	0.00399844363616805
HS_H3K4me1_24001	27.5249029873468	2.43214242895432	0.812054527882157	2.99504817157705	0.00274401502293314	0.0138216627865041
HS_H3K4me1_24008	57.0629107158763	-1.43599068143915	0.41212756372615	-3.48433545297479	0.000493360718086737	0.00373150528045377
HS_H3K4me1_24010	14.2473168151312	-0.938927342228694	0.354793891250074	-2.64640222220426	0.00813530202122255	0.0307532539355404
HS_H3K4me1_24011	29.4495685005233	-0.826919331119229	0.393940233908147	-2.09909844169925	0.035808223789783	0.0919724451051145
HS_H3K4me1_24014	21.4440274819586	2.01998148958538	0.46006890614993	4.39060641261223	1.13034980909751e-05	0.000197916595963962
HS_H3K4me1_24015:24016	76.4987179085866	-1.1480504136818	0.480754012211198	-2.38802045229204	0.0169393990693042	0.0527115400422514
HS_H3K4me1_24017	41.7826623327072	-1.99301908662006	0.345469027119888	-5.76902393605439	7.97319803381538e-09	6.85605236604476e-07
HS_H3K4me1_24018	19.7803186884811	1.85605773886215	0.395301950275068	4.69529112510229	2.66227286096285e-06	6.56894006533886e-05
HS_H3K4me1_24032	73.0057168201091	-1.16856772748446	0.443216539189603	-2.63656164461083	0.00837509813823608	0.0314564371465178
HS_H3K4me1_24034	46.1033729269164	-1.59766418666135	0.399197682335157	-4.00218803204371	6.27593898656386e-05	0.000744518042731187
HS_H3K4me1_24042:24043	69.8676004295655	-1.01310536013843	0.453785827421371	-2.23256280588441	0.0255777891650138	0.071465324102532
HS_H3K4me1_24048	92.9370425483361	-1.659330925761	0.442300501624263	-3.75159177904485	0.00017571540560427	0.00168320540881545
HS_H3K4me1_2405	26.6867320004407	-1.62186574651873	0.449100288441914	-3.61136652159711	0.000304587838251855	0.00258733133008154
HS_H3K4me1_24050	32.3697806317446	-0.851469249954742	0.387176134561018	-2.19917803280964	0.0278652656839842	0.076173988091341
HS_H3K4me1_24061	29.6376407940034	-1.88463870558193	0.468091192321614	-4.02622125025382	5.66803598829968e-05	0.00068799215055561
HS_H3K4me1_24063	20.2402792264546	1.50316806039024	0.399522431532284	3.76241217451836	0.00016828241113609	0.00163015970433601
HS_H3K4me1_24070	15.0901526795397	1.48614123425993	0.446717271662134	3.32680495815695	0.000878478375647945	0.00575503706266426
HS_H3K4me1_24082	34.1534143651472	1.00639996991395	0.403880608530162	2.49182542726309	0.0127088484574585	0.0427689335596027
HS_H3K4me1_24103:24104	67.1242204452902	-1.19222686671371	0.482035356446606	-2.4733182966129	0.0133864857533756	0.0444031474049824
HS_H3K4me1_24107	23.3121705520617	1.40104868508611	0.460507800857641	3.04239946093599	0.00234700205648819	0.0122843954628012
HS_H3K4me1_24108	32.0878805508384	0.980525185119774	0.462353381986259	2.12072674997523	0.0339448040558864	0.0882446492461642
HS_H3K4me1_24111	18.7427482517537	-0.898586847877818	0.330312830726173	-2.72041157439246	0.00652007075019995	0.0262525236258678
HS_H3K4me1_24113	31.3685478534707	2.27623993423265	0.838303944942813	2.7152919271875	0.00662173720084323	0.0265597393855274
HS_H3K4me1_24129:24130	100.225406569001	-1.28137928268733	0.428064416052474	-2.99342630369503	0.00275864123082159	0.0138663323148916
HS_H3K4me1_24139	42.9920179256128	2.49767579152368	0.450794330104994	5.54061048403591	3.01418996985892e-08	1.9460515510494e-06
HS_H3K4me1_24140	22.772678140621	1.4378757427337	0.395462398814851	3.63593541900021	0.000276973720989618	0.00241582077105107
HS_H3K4me1_24163:24164	15.1614363710307	1.47646772172207	0.418613833069002	3.52703997117719	0.000420233317507972	0.0033061283084701
HS_H3K4me1_24173	75.9729661728407	-1.78919988747528	0.382032861471825	-4.6833664532998	2.82201339425159e-06	6.84387981473986e-05
HS_H3K4me1_24183	16.7050754264942	1.06784953910587	0.382899036442802	2.78885407763461	0.00528948918391178	0.022489667819026
HS_H3K4me1_24197	17.8224246382898	1.78334422387473	0.455434779323562	3.91569617613186	9.01437108028134e-05	0.000985402107831753
HS_H3K4me1_24199:24200	139.068789479548	-1.07466384363258	0.505417975429831	-2.12628734211251	0.0334793413569721	0.0873415121393784
HS_H3K4me1_24211	19.9120993649507	2.2887583930731	0.902220081790853	2.53680719290803	0.011186854688335	0.0389815995665583
HS_H3K4me1_24216	18.3591160135506	2.04598465946411	0.895421825736783	2.28493945608329	0.0223163780679819	0.0648200478389988
HS_H3K4me1_24220	52.9385941947545	-1.6119255845069	0.414033734863895	-3.89322281923909	9.89212153807182e-05	0.00106396637284433
HS_H3K4me1_24230	121.945179581299	-1.19194208228655	0.428658540962457	-2.78063299429498	0.0054253032326295	0.0229377760645817
HS_H3K4me1_24231	120.238729004115	-1.41013280883708	0.41654505415805	-3.38530681077785	0.000710987369260906	0.00489991953116404
HS_H3K4me1_24235:24236	77.3266281727666	-1.0983104580959	0.43769814993514	-2.50928741247514	0.0120975008572504	0.0412651580232724
HS_H3K4me1_24237:24238	40.3443072749732	-1.48131643557571	0.367197083641402	-4.0341181931127	5.48077272922573e-05	0.000669989689671138
HS_H3K4me1_24244:24245	18.3361915704065	0.923730153429797	0.355775982377558	2.59638142872025	0.00942114159583489	0.0342460274582484
HS_H3K4me1_24251	34.264921157487	-1.48902420903123	0.624581158710456	-2.38403638704945	0.0171239091197967	0.0531688988425664
HS_H3K4me1_24255	22.5092864341815	-1.64680403346143	0.39163812969369	-4.20491241429797	2.61183280057978e-05	0.000374616780843134
HS_H3K4me1_24271	25.8302434675752	2.7378748069938	1.04666412706201	2.61581030266034	0.00890159967916076	0.0329088614481961
HS_H3K4me1_24275	72.0226910234462	-1.17598982712127	0.52406755060992	-2.24396611801787	0.0248345814246721	0.0700886429003813
HS_H3K4me1_2429	31.9722696107172	1.66456693746699	0.473204851671158	3.51764554312673	0.000435393514524183	0.00339544903392855
HS_H3K4me1_24296	17.6241538815212	2.97277589543235	0.561628597025097	5.29313484245445	1.20237195105193e-07	5.92907495290329e-06
HS_H3K4me1_24302	36.053983093368	1.95592344424257	0.892712386295825	2.19098947686654	0.0284525539669896	0.0772746593699157
HS_H3K4me1_24306:24307:24308:24309:24310:24311	58.231676955293	-1.03904527047005	0.339221070054634	-3.0630328189894	0.0021910602871574	0.011654681032808
HS_H3K4me1_2431:2432	28.419025825875	0.972335798411704	0.326466240571708	2.97836553240221	0.00289790154622398	0.0144158467673246
HS_H3K4me1_24324	20.5785435524939	-1.16430228757715	0.480629374060072	-2.42245345460644	0.0154161005119304	0.0492435725008116
HS_H3K4me1_2433	38.29995079579	1.38769347519176	0.439388390078166	3.1582388304454	0.0015872546179764	0.00909158257676209
HS_H3K4me1_2434	16.4080509287074	-0.992582487005325	0.439954975005788	-2.25610015432208	0.0240643594793359	0.068509032389333
HS_H3K4me1_24366	12.1137288045498	3.32384452555795	0.699041241214771	4.75486184446268	1.98582169251009e-06	5.26100748064115e-05
HS_H3K4me1_24372	21.7064504444428	1.54804926026528	0.412686126724394	3.75115410966825	0.000176022461046312	0.00168547630493729
HS_H3K4me1_24375	53.55559104477	-1.0636155336546	0.395938341151871	-2.68631608285347	0.00722447091396326	0.0282801866953939
HS_H3K4me1_24385	37.6427851400395	2.05987566544075	0.861769661789981	2.39028566074394	0.016835272668279	0.0524960554703478
HS_H3K4me1_24403	64.5118929151186	-1.2004676700361	0.338145678862405	-3.55014937370997	0.000385012626346	0.00308959482428003
HS_H3K4me1_24406	13.3872150459573	1.51015305861901	0.438663544545817	3.44262266011321	0.000576102539287652	0.00418891949007404
HS_H3K4me1_24408	19.8048207503967	-0.812235612910016	0.32305568639764	-2.51422787807009	0.0119293324892535	0.040859363533808
HS_H3K4me1_24411	21.6193344852631	1.19304740436747	0.405775028195658	2.9401696049965	0.00328032634340307	0.0157993638003665
HS_H3K4me1_24413	30.8741471400226	3.61856453639813	0.726124447948182	4.98339443964895	6.247840512607e-07	2.13284865341313e-05
HS_H3K4me1_24414	51.7044938861334	-1.1418441558467	0.37235777913917	-3.06652424044007	0.00216563247817709	0.011561241706819
HS_H3K4me1_24421	35.4688437904929	2.28185236322459	0.886866973051095	2.57293645221032	0.010083972127281	0.0360981124515587
HS_H3K4me1_24422	13.9317293688529	2.20509035481467	0.795850110617661	2.77073575211707	0.00559297957212533	0.0235092879648881
HS_H3K4me1_24428:24429	18.1069237202519	3.037865598044	0.928337811093229	3.27237085653825	0.00106649582636497	0.0066603035183685
HS_H3K4me1_24432	122.368255699333	-1.39926543979879	0.626613254792956	-2.23306071024804	0.0255449411100771	0.0714072283009724
HS_H3K4me1_24436	28.0926436789695	1.00722906680667	0.422742195787477	2.38260830559018	0.0171904744268968	0.0533205828372653
HS_H3K4me1_2444	23.2621491063671	-0.759045494268018	0.338870192134898	-2.23992995514299	0.0250954705779798	0.0705423538417419
HS_H3K4me1_24442	21.9755170351609	1.23162882331669	0.438904261190998	2.80614460195619	0.00501381868728858	0.0216617835714538
HS_H3K4me1_24444	16.9707781333342	-0.910578021210704	0.362209842946874	-2.51395161932212	0.0119386810551476	0.040885568425777
HS_H3K4me1_24446	27.1512752068318	2.19292109528443	0.766341943049142	2.86154387760531	0.00421583143814346	0.019095014048842
HS_H3K4me1_24450:24451	18.1428821367576	3.08555653964014	0.529142176905849	5.83124285741666	5.50160434700877e-09	5.13525720483198e-07
HS_H3K4me1_24457	31.8127154893406	2.47416570161233	0.898214480465048	2.75453775843308	0.00587751076713436	0.0243492541362686
HS_H3K4me1_24458	18.2431418418078	1.63660983240106	0.58528517266344	2.79626053903499	0.00516977057226548	0.0220976952291972
HS_H3K4me1_24469	21.0006837091241	2.35746943817669	0.728304666218824	3.23692754903808	0.00120824082876784	0.00735473041359992
HS_H3K4me1_24472	29.7815756237026	2.81348332115464	0.991882451043059	2.83650882037079	0.00456097185305345	0.0201652443530358
HS_H3K4me1_24504	14.6653821873569	2.32474377683303	0.585730673962088	3.96896368958732	7.21858792805779e-05	0.000831363149131936
HS_H3K4me1_24515	17.9797282344457	2.4509024853009	0.75373882014261	3.25166015044466	0.00114733117999081	0.00704667928501368
HS_H3K4me1_24528	32.2518484451901	2.88732584036165	0.878101365257036	3.28814639698969	0.00100849382775398	0.00639287927348549
HS_H3K4me1_24531	26.0898138733528	2.31746009654971	1.01565539916486	2.28173856847045	0.0225047795734682	0.0652178221044838
HS_H3K4me1_24534	62.2720295706935	1.778271411939	0.490642083174258	3.62437604298901	0.000289659902024982	0.0024948461232352
HS_H3K4me1_24545	9.80106020913179	-1.5737156764063	0.412909188071872	-3.81128761933091	0.000138244801209295	0.00138832831639794
HS_H3K4me1_24553:24554	60.2798514562328	-1.05211078244203	0.459064618972061	-2.2918577014232	0.0219138557588421	0.0639129798212954
HS_H3K4me1_24555	106.382222547628	-0.985698831521904	0.479189074304723	-2.05701441117392	0.0396848396586612	0.0993647648845788
HS_H3K4me1_24561	37.7213394582982	-1.66153248706375	0.792073649860453	-2.09769948458263	0.0359317004487437	0.092201087928252
HS_H3K4me1_24562	83.9727842031079	-1.17440336841166	0.39241684609745	-2.99274452687493	0.0027648108123433	0.0138857505699377
HS_H3K4me1_24563	93.1043199603047	-1.30100606601037	0.475027786012553	-2.7387999277499	0.0061663886375726	0.0251992145206217
HS_H3K4me1_24568	24.0786839538783	3.05448735168637	0.941052423839655	3.24582060925314	0.00117112611407198	0.0071628549032551
HS_H3K4me1_24570	16.0490419447175	2.36554404877535	0.510467442343557	4.63407428672657	3.58538237230218e-06	8.21533570787641e-05
HS_H3K4me1_24573	26.4439324018308	1.28810367536102	0.354828542811343	3.63021437101774	0.000283185926385506	0.00245224145243285
HS_H3K4me1_24579	33.7217587039745	2.59139996537261	0.885758295533207	2.92562878433178	0.00343760859392546	0.0163864130681855
HS_H3K4me1_24580	18.1774158998258	1.00637658825572	0.46342598096604	2.17160157088705	0.0298857284351992	0.0801635232987822
HS_H3K4me1_24581	19.3856833322931	1.86714137172668	0.452676982017349	4.124666033174	3.71273084391782e-05	0.000495620754895948
HS_H3K4me1_24582	8.66041810437803	1.93293608885426	0.707762912876777	2.73105026229425	0.00631328424471067	0.0256558405638073
HS_H3K4me1_24596	15.1961028052214	1.19467768959153	0.392564654010517	3.04326351694294	0.00234027300121204	0.0122678394460575
HS_H3K4me1_24597	21.5426340506098	1.14778540753205	0.375276980008421	3.05850203629942	0.00222446567383495	0.011794271765146
HS_H3K4me1_24609	18.2132687556773	1.64672955324889	0.402893311450943	4.08725959564458	4.36498609666085e-05	0.000563903212587681
HS_H3K4me1_24613:24614	27.3516979590104	1.38244415430683	0.508657205611168	2.71783067074765	0.0065711457659351	0.0264051947831218
HS_H3K4me1_24620	18.6137987966945	1.22601525784396	0.505484513943768	2.4254259507945	0.0152904347188313	0.0489464640301604
HS_H3K4me1_24624	22.0393793758067	1.08800205227378	0.526378638429694	2.06695707774072	0.0387381986238579	0.0976749344843206
HS_H3K4me1_24628	24.4083380604947	1.39826497152322	0.51561232357159	2.71185328123577	0.00669082006387151	0.0267521714723815
HS_H3K4me1_24629	31.8658493145654	2.19465869936664	0.624910988038634	3.51195408846125	0.000444824836228426	0.00344778619441678
HS_H3K4me1_24646	38.4041144305735	1.92713382014596	0.517491944129662	3.72398805818531	0.000196100205675024	0.00184286368479212
HS_H3K4me1_24669	19.003527372635	1.15539554029721	0.474938462002922	2.43272683249246	0.0149856017836441	0.0482399762269373
HS_H3K4me1_24670	26.3054713780693	2.37851094916521	0.50231298699267	4.7351173685659	2.18928368528693e-06	5.66297848647474e-05
HS_H3K4me1_24688:24689:24690	45.9717156352347	-1.10017345087349	0.325994576624066	-3.37482133066955	0.000738636286690075	0.00505336336820181
HS_H3K4me1_24715	19.0013479708371	1.5914582566881	0.477000071535285	3.33638997488153	0.0008487401621355	0.00561058484341123
HS_H3K4me1_24717	20.0921758828812	0.820828423098508	0.33217345141082	2.47108376546125	0.0134704261893193	0.0446578749299544
HS_H3K4me1_24723	21.7661994836431	3.48420512455571	0.704140256898586	4.94816918990264	7.49147789964188e-07	2.46798592037176e-05
HS_H3K4me1_24747	16.8640815321992	-0.952210633483939	0.381926062478178	-2.49318055779015	0.0126604447446875	0.0426596936255162
HS_H3K4me1_24750	54.0749590821755	-2.67645912986515	0.404318309179635	-6.61968322754344	3.59969409266575e-11	1.44479721899294e-08
HS_H3K4me1_24751:24752	145.805514867526	-1.23351456719463	0.472610671962582	-2.61000150942908	0.00905418231534458	0.0333156221373493
HS_H3K4me1_24761	10.6620862547249	1.58096153540227	0.472153913169697	3.34840290698609	0.000812787546211772	0.0054350507828089
HS_H3K4me1_24767	28.3349694294342	-2.13467042691716	0.426983320361423	-4.99942345548827	5.75019936947075e-07	2.01440057913232e-05
HS_H3K4me1_24779	21.2501672467402	2.47373448113019	0.489053147373148	5.05821196411345	4.23205877607981e-07	1.58810524473319e-05
HS_H3K4me1_2479	46.0371828694305	-1.53218522778598	0.344193841843514	-4.45151842223423	8.52652163948118e-06	0.000159918764892512
HS_H3K4me1_24799	15.3336608490835	1.12744465138277	0.443467245331072	2.54234030416626	0.0110112906727562	0.0385427183112377
HS_H3K4me1_24811	15.0192414453237	3.45102729742496	0.616217223419762	5.60034216225428	2.13929118387146e-08	1.47195457971407e-06
HS_H3K4me1_24813	19.6309384193994	1.54266481547531	0.425419121052468	3.6262235032098	0.000287596454225073	0.00247973426804447
HS_H3K4me1_24818:24819	15.7310580575235	1.56307300100509	0.531831690905987	2.93903696927567	0.00329233800532735	0.0158350477020757
HS_H3K4me1_24820	15.4818033960457	1.43887123519169	0.55666276980252	2.58481672072687	0.00974307735353505	0.0350826538319125
HS_H3K4me1_24821	21.7630561693088	-0.964032552622403	0.362442459258755	-2.65982234695676	0.00781818772229241	0.0299077858505488
HS_H3K4me1_24822	20.0837097580567	-0.856000607181799	0.375603864715321	-2.2789984012294	0.0226671603390894	0.0655779138978798
HS_H3K4me1_24844:24845:24846	19.0085182760365	1.85906108380455	0.450556743807096	4.12614195516403	3.68899611380174e-05	0.000493546691180964
HS_H3K4me1_24855	28.5527765507496	2.58238232934476	0.581837016110089	4.43832595356248	9.06612519131151e-06	0.000167900649301868
HS_H3K4me1_24856	22.0544562208204	2.95316214594483	0.535621829608231	5.5135208886181	3.51725269582427e-08	2.2000644005413e-06
HS_H3K4me1_24858	17.439140991818	1.41948856081562	0.594393678469861	2.38812862961428	0.0169344135857708	0.0527028363882828
HS_H3K4me1_24863	17.0442338773969	1.85587973173208	0.446895558430498	4.15282653121447	3.2839367645129e-05	0.000449339574789771
HS_H3K4me1_24867:24868	20.4098658494708	1.11215584240057	0.405972333223603	2.73948678613035	0.00615351883425539	0.0251637019131496
HS_H3K4me1_24869	16.4231456946079	3.38748714648269	0.628729640386599	5.38782797706144	7.1314258798277e-08	3.92995418851283e-06
HS_H3K4me1_24871:24872:24873:24874	23.9261763369604	1.13477429342291	0.411036126001181	2.76076534795789	0.00576660921407114	0.0240345245921186
HS_H3K4me1_24882	22.1765363605772	2.2002426259737	0.452759059451029	4.85963246906975	1.17603870588224e-06	3.4835626217781e-05
HS_H3K4me1_24883	19.3225324410816	1.33069492826664	0.595727094628448	2.23373242591322	0.0255006841016757	0.0713128144722328
HS_H3K4me1_24884	8.76528848108605	1.90805109001911	0.570344214189802	3.34543779448973	0.000821527848009041	0.00547124823997614
HS_H3K4me1_24886:24887	11.8781952652412	1.6429270776306	0.499552163716653	3.28879984305797	0.00100615548818039	0.00638163944141945
HS_H3K4me1_24888	17.6122585194372	0.968837929718181	0.471458297119008	2.05498118420774	0.0398808221214355	0.0997517613552565
HS_H3K4me1_24889	14.6925188767773	2.85176488260828	0.547889448743652	5.20500055101914	1.93996030620095e-07	8.71572523220952e-06
HS_H3K4me1_24903:24904:24905	25.4926423827163	3.38866000622327	0.50712905147863	6.68204670259571	2.35627902567483e-11	1.18216482283961e-08
HS_H3K4me1_24924	16.9052613181673	2.39349825220757	0.588454432232065	4.06743176889465	4.7534120200739e-05	0.000602799727579882
HS_H3K4me1_24925	19.9502556997283	1.24853699680818	0.379241314517703	3.29219668061744	0.000994080646178945	0.00633318786277284
HS_H3K4me1_24930	12.9594947754459	1.2888204090706	0.501539676989082	2.56972771687346	0.0101778475743756	0.0363600245195243
HS_H3K4me1_24943	26.8293922979603	3.36757669012164	0.589010642138699	5.71734438938821	1.08201683708587e-08	8.69390005360607e-07
HS_H3K4me1_24945:24946:24947:24948	26.8599901024912	1.85018690965252	0.453882645635686	4.07635525932312	4.57471091904233e-05	0.000585378259045576
HS_H3K4me1_24952	17.5131925950426	1.3799038285085	0.449116801451192	3.07248320269857	0.00212285780468085	0.0113782910421376
HS_H3K4me1_24961	16.9432100405669	2.3264577907352	0.466955057049418	4.98218780504392	6.2869371798182e-07	2.14147130359805e-05
HS_H3K4me1_24965:24966	14.8240453166017	2.49509023082382	0.499091498975218	4.99926413482694	5.75495224002589e-07	2.01440057913232e-05
HS_H3K4me1_24969	13.1442561181007	2.01653545360313	0.541801494538558	3.72190825224758	0.000197722869850443	0.00185202728577921
HS_H3K4me1_24971	6.62850722505852	1.85665666765182	0.636806058599281	2.91557632434547	0.0035503225638137	0.0167529593826719
HS_H3K4me1_24994	12.9862161773626	1.42274022986417	0.47770950438248	2.97825397404076	0.0028989566003115	0.0144158467673246
HS_H3K4me1_24995	24.1341979439992	3.8788339217488	0.640966736008958	6.05153700471376	1.43470318432777e-09	1.90886862347963e-07
HS_H3K4me1_2500	26.4432362668893	1.59752911527256	0.425815671493068	3.75169168779305	0.000175645383334211	0.00168320418681037
HS_H3K4me1_2501	34.764409753985	1.97830975460683	0.438310571672621	4.5134885682941	6.37698884377063e-06	0.000127338843561927
HS_H3K4me1_2503:2504	16.5473480012793	0.924411432621274	0.442411806667839	2.08948183273806	0.0366643716438786	0.0935924738104606
HS_H3K4me1_2505	26.465893247774	2.62804465804222	0.535977753132604	4.90327190388446	9.4253374876224e-07	2.9363645197532e-05
HS_H3K4me1_25053:25054	16.8342385161842	1.37361802164631	0.568440567867081	2.41646726024576	0.0156719355466298	0.0498496304099774
HS_H3K4me1_25055	6.90558179709452	1.38996879803783	0.653663602758157	2.12642832211064	0.0334676116127343	0.0873298323608049
HS_H3K4me1_2506:2507	21.8800376368185	1.06507786260075	0.399758779483927	2.66430136687862	0.00771484130661568	0.0295983444871625
HS_H3K4me1_25129	73.1846007457594	1.40485443603567	0.664317530458468	2.114733349075	0.0344526803359103	0.089271513648525
HS_H3K4me1_2515	18.0969102098095	1.33728963580857	0.533949904112092	2.50452266309956	0.0122616749539191	0.0416129729763643
HS_H3K4me1_25196	15.4927488875895	-0.822008140870047	0.394932536575157	-2.08138875565553	0.0373983370508249	0.095062988479836
HS_H3K4me1_25198	21.9246420930828	1.27922803563178	0.470735330531332	2.71751014351925	0.00657751392025907	0.0264219666768438
HS_H3K4me1_25199	36.1779281336423	1.81139034708715	0.507884729800567	3.56653831234192	0.000361727946757728	0.00294593588563395
HS_H3K4me1_2520	21.6514917478207	1.87268848380969	0.399097989986986	4.69230246905216	2.70147324922267e-06	6.63845701916127e-05
HS_H3K4me1_25200	10.1953202268552	1.67760944407399	0.635999764870865	2.63775167340607	0.00834576716220122	0.0313790421233614
HS_H3K4me1_25204	22.9717314154304	1.09397455116003	0.404540979351357	2.70423667069308	0.00684615084265667	0.0271694405911714
HS_H3K4me1_25205	10.0400598782187	1.91407838357709	0.54861335735069	3.48893871782555	0.000484942312113642	0.00368752155362195
HS_H3K4me1_25209	19.829784561788	1.81441750856043	0.789099307179041	2.29935255556973	0.0214849277307445	0.062913427725169
HS_H3K4me1_2521	24.4274380219988	-1.11042824217777	0.427199862100893	-2.5993178853497	0.00934092277204687	0.0340230620265297
HS_H3K4me1_25210	20.3381522307069	1.44373365028803	0.528819550041317	2.73010642321229	0.00633138829220275	0.0256990549221013
HS_H3K4me1_2523	24.7596811849658	0.869604134066167	0.32257149951396	2.69584924699317	0.00702094338174034	0.0276723991029576
HS_H3K4me1_2524	41.0053024787195	-2.21762897014942	0.37987387019684	-5.83780339774437	5.28935183875165e-09	4.9952223914046e-07
HS_H3K4me1_2525:2526	21.9656905711274	-1.00205412557729	0.380424996779694	-2.63403859909234	0.0084375895320279	0.0316156886743886
HS_H3K4me1_2528	23.785784399688	2.68913572945634	0.478607635044589	5.61866450209432	1.92439119252374e-08	1.35903779174067e-06
HS_H3K4me1_2531	39.4520941340115	1.46969630931753	0.416575782381249	3.52804068665822	0.000418647802559878	0.00329473084354476
HS_H3K4me1_2535	19.7299423888882	0.946085905805847	0.393902915683893	2.40182508972612	0.0163135066072716	0.0513276543136028
HS_H3K4me1_2538	17.7627836376399	1.11707464255589	0.480777705220699	2.32347430096223	0.0201536866655066	0.060044671814763
HS_H3K4me1_2539:2540:2541	36.1691166172865	-0.771809239367813	0.307685383223987	-2.50843647910943	0.0121266769169564	0.0413529642472593
HS_H3K4me1_25467:25468:25469:25470	21.1485727660107	-1.10468065704334	0.329594147846792	-3.35163917278302	0.000803346488336914	0.00539041240794916
HS_H3K4me1_2547	25.7332141751228	2.18890442680884	0.467104283136578	4.68611508357508	2.78439735740646e-06	6.79370386636904e-05
HS_H3K4me1_25475:25476:25477:25478:25479:25480	21.7162780588119	-1.50714628629395	0.408111026537441	-3.69298104753776	0.000221640546997185	0.00201670263796079
HS_H3K4me1_2548	13.9537479261059	1.72983381164006	0.475846591699093	3.63527624620235	0.000277682919146175	0.00242025336911986
HS_H3K4me1_2549	25.3123184223185	1.46993680283448	0.423062130142776	3.47451756634044	0.000511772853914211	0.00382617794499738
HS_H3K4me1_2550	22.3893961706544	1.63066539404512	0.40716819851619	4.00489380061512	6.20453492415606e-05	0.000738959495764225
HS_H3K4me1_2554	24.3317091841646	1.93402427111881	0.4097047178452	4.72053209758143	2.35228484040272e-06	5.9818081865447e-05
HS_H3K4me1_2563	44.8646601548748	3.59737341506831	0.609200736284761	5.90507069477141	3.52495560000969e-09	3.65896468790661e-07
HS_H3K4me1_25686:25687	39.3819232177512	1.76214495751393	0.495606365555844	3.55553334255021	0.000377213100749022	0.00303915887997254
HS_H3K4me1_2569	26.9995179521844	2.18411518201605	0.477958931942926	4.56967123333698	4.88489909579987e-06	0.000104012502232584
HS_H3K4me1_25705	42.2813194135203	-1.06784941477481	0.399984763911805	-2.66972522735959	0.0075913341276557	0.0292803388971314
HS_H3K4me1_25707:25708	23.5342433891982	-1.27298400741264	0.306140398218067	-4.15817061329448	3.20806390227425e-05	0.000440710752393432
HS_H3K4me1_25709	38.4634186357912	-1.05746645748481	0.492740768881099	-2.1460908539922	0.0318657308310202	0.0841621550638986
HS_H3K4me1_25714	24.5093522518594	1.2401986820755	0.395471976442145	3.13599636877667	0.00171271324294218	0.00966066347096521
HS_H3K4me1_25715	28.5187135745883	2.07410955639274	0.484175264402596	4.28379908864592	1.83728833236207e-05	0.000287970987197858
[truncated: 7,648 more rows]
