# Supplementary material for: Transposable elements are the primary source of novelty in primate gene regulation
Source: Genome Res. 2017 Oct;27(10):1623–33. doi: 10.1101/gr.218149.116 (PMC5630026; doi:10.1101/gr.218149.116)
Supplement: Supplemental Material [file supp_gr.218149.116_Supplemental_FILE_S3.zip › FILE_S3/MONKEYS_vs_LEMURS_DExpression.csv]

	baseMean	log2FoldChange	lfcSE	stat	pvalue	padj
ENSG00000077458	10.6138810360901	-2.9284208086057	0.836254948854849	-3.50182777706228	0.000462078203298657	0.00318423658277373
ENSG00000110330	5.0130684780891	-2.24664518424741	0.778125682728651	-2.88725232197593	0.00388622438561204	0.0178536270400316
ENSG00000137692	5.24026234560697	2.21965427055569	0.847371537716888	2.61945813820489	0.00880695811896014	0.0337324089174507
ENSG00000207145	3.94182256970674	-2.79748588816083	0.685819883122791	-4.0790387636807	4.52222967344542e-05	0.000488895775144124
ENSG00000239195	2.34511656280158	-1.84174621169513	0.657832798534806	-2.79971782464672	0.00511472951665903	0.0221442969125505
ENSG00000166004	60.6016708660803	2.51241949175899	0.755861418215597	3.3239155104519	0.000887630833488095	0.00551617292994175
ENSG00000077616	5.11455677270092	2.18815209013511	0.83036891503046	2.6351565557519	0.00840984844373063	0.0324978079458684
ENSG00000086205	2.08008515702149	-1.6094488504727	0.651077438366931	-2.47197761069652	0.0134367931299975	0.0460285913173318
ENSG00000168959	18.3449832257236	-2.94696197291347	0.898489289518101	-3.2799077376805	0.00103841039259403	0.00626796050863008
ENSG00000123892	5.98550497101576	-3.40688798085404	0.786470944118315	-4.33186757417132	1.47849862730649e-05	0.00019600512115032
ENSG00000165494	6.807016594479	-2.02661644692608	0.71978267907552	-2.81559490918709	0.00486870137483916	0.021454021502313
ENSG00000137509	14.8477173690523	3.53387904378798	0.914002400838288	3.86637829457213	0.000110463549742831	0.00101840949445193
ENSG00000048649	7.63823737674486	-2.48221523973181	0.81137824759525	-3.05925780865898	0.00221886114004626	0.01158705547789
ENSG00000074201	15.1722435090298	2.3497058886829	0.843811156992706	2.78463477190455	0.00535880459725267	0.0229527248156966
ENSG00000178795	5.42541658182488	2.29798399549014	0.806373239692059	2.84977710367435	0.00437498771204751	0.0196557855925829
ENSG00000181924	15.9649796285601	-2.20208562758431	0.803331884780328	-2.74119037138239	0.00612170275011553	0.0254999234683726
ENSG00000175581	9.77345005342036	3.10765183252486	0.809329819941215	3.8397841719839	0.000123142518897263	0.00111495288984897
ENSG00000167333	6.1770121078935	-3.46125363723024	0.762246478647897	-4.5408588090429	5.60255429787469e-06	8.99582548469091e-05
ENSG00000110169	590.26664199838	-1.85786856829036	0.746296710769381	-2.48945029702064	0.0127940806274068	0.0442272765177577
ENSG00000179532	56.382366107181	-4.36940022348371	0.767128754560073	-5.69578470043068	1.22805770528172e-08	4.35092835909322e-07
ENSG00000183801	4.20151367759215	-2.52540323191857	0.685494383807571	-3.68406115582049	0.000229547128883742	0.00182712787935667
ENSG00000176029	74.1935917009756	-6.01231916207023	0.930624185886829	-6.46052322005886	1.043415806103e-10	6.80202763998543e-09
ENSG00000175348	5.70313141006098	2.36520234747168	0.809575952315782	2.92153236605664	0.00348314082789477	0.016537942503311
ENSG00000205339	3.54236284163202	-1.61163111565389	0.656517874349041	-2.45481681249253	0.0140956397843557	0.0476738875216091
ENSG00000166483	7.44568854061238	-2.06375030301815	0.751337353354574	-2.74676920268094	0.00601854708412382	0.025166714843748
ENSG00000133816	6.36146151977417	-3.36319197151944	0.801846687581178	-4.19430799379459	2.73705879660306e-05	0.000327994233364988
ENSG00000188487	9.55410381778937	2.92631025375774	0.94859502802372	3.08488888019405	0.00203628215000493	0.0107969041286057
ENSG00000166689	7.48066455910412	2.71582504805933	0.835369690436291	3.25104570964375	0.00114981369818883	0.006810942075872
ENSG00000070081	61.1276403350788	-3.71553446103478	0.870390741682787	-4.26881202096805	1.96516790278048e-05	0.000249725722382573
ENSG00000148965	765.452972821458	-5.00301408902602	0.947810337673265	-5.27849706863051	1.30247749535497e-07	3.46435195092584e-06
ENSG00000166833	30.072139817747	-4.00838777185298	0.815244836414131	-4.91679013814297	8.79747737532982e-07	1.7700850311659e-05
ENSG00000198168	52.5443007560278	-5.20962126555671	0.869549689111396	-5.99117144286543	2.08334869154582e-09	9.43149313901888e-08
ENSG00000129151	4.27977863798223	-1.93934292988269	0.722395780355402	-2.68459891740865	0.00726168914158826	0.0290244951036259
ENSG00000007372	16.4816221716684	3.69384634585707	0.895732434551377	4.12382783448845	3.72627463315947e-05	0.000418099558236947
ENSG00000176148	75.0444472462037	5.65606335275713	0.869016725689365	6.50857824200143	7.58653922077272e-11	5.20596307160183e-09
ENSG00000110422	3.21925568812155	-2.44862683287356	0.710256967082478	-3.447522440972	0.00056575340533072	0.00378659799728025
ENSG00000110435	18.5986430053822	2.23432481185588	0.866905620142969	2.57735647334642	0.00995592180416116	0.0367720420630746
ENSG00000110455	7.53085961595872	-2.66435052974865	0.790967526091922	-3.36847018601749	0.000755865714633286	0.00483437927674263
ENSG00000157570	13.5256583143239	3.39824700386725	0.928292113416137	3.66075177711208	0.000251476299738332	0.00196567625658775
ENSG00000121680	21.4204652922805	-4.29965817705421	0.70354127379093	-6.11145122145588	9.87291805117179e-10	5.14892422204711e-08
ENSG00000135365	5.28855377244917	-2.23414371282811	0.730481796048795	-3.05845227754158	0.00222483512152194	0.0115939070919691
ENSG00000180423	6.91326334592132	2.53959217213209	0.91545956717578	2.77411724470455	0.0055351725664746	0.0234767664026336
ENSG00000175213	3.8861028667376	-1.86925202795282	0.676356070233105	-2.76370998978184	0.00571483071227106	0.0241288739723413
ENSG00000149179	157.867546897509	3.95556827326211	0.989413905752983	3.99789031694654	6.39095512657897e-05	0.000642941920835931
ENSG00000149182	14.0611032110173	2.59141247835384	0.84514678089928	3.06622770969611	0.00216778153438039	0.0113690811123296
ENSG00000134574	635.758702948263	-4.40639076872743	0.764720572500047	-5.76209262204354	8.30773831593298e-09	3.05978226449532e-07
ENSG00000025434	43.3524345049427	4.87342863652642	0.916477953241975	5.31756232573518	1.05166666414406e-07	2.92983546305775e-06
ENSG00000112297	9.01713119403536	-1.90152763270319	0.717137184942108	-2.65155352787445	0.00801224117734887	0.0312017922551597
ENSG00000130347	6.22423998796573	-2.05683907660262	0.671468659927028	-3.06319445620314	0.00218987707787129	0.011451042144481
ENSG00000025796	57.8851977215821	-2.09389093296463	0.786819121235724	-2.66121002458113	0.00778603738947414	0.0305214538436452
ENSG00000112333	9.70409489254322	-4.09117811664301	0.805583798194195	-5.0785258166982	3.80374751207125e-07	8.58014879972059e-06
ENSG00000112335	12.7757830265758	-2.73159263520834	0.658612914569745	-4.14749327682531	3.36135337449751e-05	0.000385108306649372
ENSG00000112761	11.9725730811313	1.77831672209868	0.723019057635372	2.45957102142598	0.0139103171983055	0.0472052877749889
ENSG00000112769	4.68749340174439	2.08051345134366	0.836581932383002	2.48692132929206	0.0128853889734068	0.0444914463546818
ENSG00000152795	43.1988878866005	-3.11911461921083	0.835450612788598	-3.73345183002467	0.000188873329448661	0.00156450474545848
ENSG00000111817	9.26189085766704	2.8819351360307	0.952768448021312	3.02480119069417	0.00248796611004601	0.0126022152846853
ENSG00000164451	3.14314215966935	-2.24980991846222	0.693035392462456	-3.24631316514489	0.00116910157599251	0.00689093415361226
ENSG00000111860	5.88714804876342	-2.57812190823855	0.768170369999029	-3.35618504556719	0.000790256741052199	0.00500196606266406
ENSG00000111877	5.24117386924205	2.23708400839798	0.815005059913136	2.74487131237739	0.00605346302093674	0.0252641007896841
ENSG00000025156	2.23963768905316	-1.64097077002597	0.655224569824514	-2.50444022644857	0.012264532676842	0.0429390378734335
ENSG00000111907	12.765958247207	-2.74630283792454	0.853934544344906	-3.21605778348194	0.00129964660893087	0.0075310188832181
ENSG00000118518	21.6460610997794	-4.28954113176482	0.800365862996137	-5.35947537255912	8.34639703258654e-08	2.41822943357474e-06
ENSG00000163946	65.7522031202737	-3.06559615761679	0.756725117125304	-4.05113572714829	5.09696293809297e-05	0.000536642070757271
ENSG00000198585	15.7239986767206	3.64022532895891	0.891542590649848	4.08306385711258	4.4445803447147e-05	0.000484045108896917
ENSG00000114670	2.66691036991509	-1.99379555200432	0.652048232462242	-3.05774243797183	0.00223011164835417	0.0116026319518123
ENSG00000017260	248.084096800361	-3.87530615518764	0.494627585761059	-7.8347958479204	4.69605094562237e-15	1.02045187048374e-12
ENSG00000144597	18.0940215624949	2.58535731350581	0.852341149039088	3.03324240114476	0.00241941172356202	0.0123316223814705
ENSG00000206560	17.170848454153	3.70833190105951	0.92212731756512	4.02149663112831	5.7829535255364e-05	0.000591822198319808
ENSG00000154814	11.0117090047927	-2.74529017934826	0.780428826463526	-3.51766885878422	0.00043535526492944	0.00304188742987676
ENSG00000131378	16.0537969765775	2.05748003591803	0.805624255312531	2.55389534556635	0.0106525269254184	0.0386658257387541
ENSG00000170142	19.4108785351485	1.96515319944014	0.765276338511501	2.56790011731247	0.010231663294801	0.0375987672033864
ENSG00000174748	128.3588558178	-2.34527592361064	0.844972439541652	-2.77556499343673	0.00551058839881164	0.023402948385572
ENSG00000151092	12.4898851727899	2.23599700988829	0.809426776652311	2.76244507148145	0.00573702141009062	0.0241912306419022
ENSG00000151093	5.4238059864678	2.25151667446101	0.860759706936053	2.61573195901034	0.00890364219900495	0.0339630447602769
ENSG00000144645	11.2851980086228	-2.27899297879867	0.86901535398685	-2.62250024506835	0.00872872050329008	0.0335370883943001
ENSG00000091317	5.4356011522916	2.31295744710701	0.782010841452859	2.95770509115945	0.00309938491197324	0.0150670322454538
ENSG00000144635	16.9614411364326	2.62960775664834	0.889247610476387	2.95711534747853	0.00310531927181279	0.0150846321407955
ENSG00000183813	5.9688197247197	-3.3787290979959	0.799870143537786	-4.22409703036539	2.39900682174501e-05	0.000295077839074636
ENSG00000153560	7.90865422608378	2.80094715977056	0.822385958693342	3.40587911328263	0.000659513748693706	0.00430798609993414
ENSG00000136059	7.56692431630854	-2.67511360563782	0.817160122426288	-3.27367125759263	0.0010616003875821	0.00638429236775618
ENSG00000087206	6.68771395478563	-2.46819788159689	0.799879407128572	-3.08571249565893	0.00203065066894747	0.010779976963248
ENSG00000048162	285.980273024105	6.90309861437209	0.982219024816893	7.02806445401419	2.09418162518731e-12	2.20193064751549e-10
ENSG00000113734	30.7657055977311	-4.2531537688687	0.879003906958899	-4.83860621687495	1.30752813360276e-06	2.51438817196354e-05
ENSG00000113719	12.9090195652526	3.47307236463082	0.815317779459623	4.25977753966399	2.04630465900099e-05	0.000258524420000533
ENSG00000170584	24.9093951274939	4.11172136319474	0.957329355915821	4.29499141312897	1.74700098398982e-05	0.000226866522203778
ENSG00000170214	3.44530757200708	-1.80881966960397	0.659655938083295	-2.74206531795909	0.00610541993824199	0.025464640164683
ENSG00000145860	4.44729858863268	2.03916914918138	0.764855486275816	2.66608422868269	0.00767404635910022	0.030227859948625
ENSG00000155858	40.8403774156451	-5.49179311966131	0.916026791751032	-5.99523198351379	2.03195161907506e-09	9.26314168164357e-08
ENSG00000151500	23.5683867552073	-2.67143328850939	0.81093001780286	-3.29428339050439	0.000986729624147013	0.00603423116305289
ENSG00000155511	3.02690006687397	-2.3230454460045	0.693997960481002	-3.34733756911105	0.000815917877513285	0.00513413961728678
ENSG00000177556	77.9418722365691	-6.41293072566694	0.848043030616512	-7.56203458332162	3.96812839114328e-14	6.46705724546576e-12
ENSG00000198624	117.340479464042	-4.9987112486604	0.900753184773001	-5.5494794058598	2.86521498591723e-08	9.20115098186917e-07
ENSG00000145901	55.2094177757683	-2.36440297464173	0.75256023374789	-3.14181226779226	0.00167905656059747	0.00926038047253374
ENSG00000070814	13.126104646515	-2.14474799854445	0.798491637622541	-2.68599932358754	0.00723132352081361	0.0289386114378047
ENSG00000182578	9.04196091552011	-2.5099905685277	0.712358493485523	-3.52349356606459	0.000425897437073595	0.00298219698419201
ENSG00000132915	3.4051167350868	-2.29360996210296	0.662804359997737	-3.46046299712149	0.000539247339561374	0.00363156343657086
ENSG00000157510	6.70351400429756	-2.96138297690778	0.780626351384019	-3.79359852720494	0.0001484796752113	0.00128715292912561
ENSG00000197948	29.2995443011719	4.56667715164789	0.806266814507736	5.66397756856216	1.4790375002977e-08	5.02179451272952e-07
ENSG00000164620	316.098113729316	-4.24101799910636	0.619994936557102	-6.84040747599841	7.89682372163019e-12	7.05197175908318e-10
ENSG00000146007	24.1566326027274	-2.14501595764244	0.67201415556605	-3.19192079493571	0.0014133008201525	0.00797689008361397
ENSG00000170445	57.1998392678109	2.81393148894486	0.864734269492478	3.25409965606704	0.00113752367532687	0.00675981480351494
ENSG00000113119	15.8228107696906	2.21920835534632	0.727603516188162	3.05002423156573	0.00228822903586664	0.0118294727080211
ENSG00000170469	6.09851194929795	-2.08086121336869	0.706457672795321	-2.9454860404235	0.00322447697610422	0.0155476075497215
ENSG00000120727	340.564785542968	-5.24429452472578	0.81964597833376	-6.39824346529069	1.57174534838563e-10	9.94777468555918e-09
ENSG00000280987	26.4411419093638	-4.45193357469088	0.730374622574462	-6.09541109054211	1.09156568561408e-09	5.55930992540485e-08
ENSG00000044115	50.0235772398241	-2.49587304181709	0.616886473681109	-4.04591954646633	5.2118131772349e-05	0.000544289339403659
ENSG00000061492	2.18203429249731	-1.72662929263413	0.660035141160798	-2.61596570388286	0.00889754940758262	0.0339596748173484
ENSG00000120708	202.991232285459	-3.41765361910186	0.904749542910802	-3.77745824342329	0.000158437058158158	0.0013536712740931
ENSG00000145826	34.8260047778668	-2.68914911557534	0.765110183150615	-3.5147213758178	0.000440215591167135	0.0030692678490038
ENSG00000145839	4.51364789903774	-2.9844803042469	0.737022454136083	-4.0493750054674	5.13545975680348e-05	0.000538232510524146
ENSG00000113648	151.341406894855	-3.61035493452054	0.882584452163582	-4.09066228809046	4.30143095396752e-05	0.000472705509316375
ENSG00000152700	5.45498683949201	2.30359494192216	0.814403011399578	2.82856879171327	0.00467566510794077	0.0207633929418705
ENSG00000072364	256.884993464064	3.96828957971848	0.903073295433537	4.39420543136915	1.11178643816706e-05	0.000156765237247888
ENSG00000164406	29.7930990929293	-3.74770858339914	0.830948410409081	-4.51015795499762	6.47793729877039e-06	0.000101291247336392
ENSG00000164403	30.3913760480327	-3.38840945464628	0.807762931669167	-4.19480681992233	2.73104244710746e-05	0.00032787597997594
ENSG00000139343	116.242278690547	-3.130813700211	0.97401660708298	-3.21433297691635	0.0013074795599534	0.0075562582015392
ENSG00000066583	5.88632485296148	2.42177664612804	0.795951447207035	3.0426185599963	0.00234529409237834	0.0120670656576278
ENSG00000147689	50.2302545974724	2.71772857403452	1.07493753778614	2.52826650712353	0.0114627303434073	0.0409904218917564
ENSG00000136986	14.7394025671894	-2.84307827510424	0.862775985390859	-3.29526820779122	0.000983277839484893	0.00601876829633992
ENSG00000172167	9.83516257605568	2.90035435346995	0.997746058318534	2.90690635085827	0.00365022459412719	0.0170280372542181
ENSG00000147642	4.86683740113271	2.14366822788239	0.791456633477668	2.70851002721791	0.00675860697814374	0.0274513139504792
ENSG00000147654	19.8067413253373	-2.02428902430865	0.778824056906376	-2.59916088410196	0.00934519630005014	0.0351334110034757
ENSG00000120526	5.98573962333294	2.37123736416577	0.88908585218528	2.6670510596221	0.0076520045506256	0.0301957734052835
ENSG00000104412	5.037737226997	-1.84856521884406	0.749981642234011	-2.46481395642918	0.0137084408738146	0.0467147548648184
ENSG00000147647	105.122513514151	-2.5544283452089	0.733531063660011	-3.48237241987187	0.000496991976176337	0.00336437247424043
ENSG00000164934	184.534660179098	-4.36485357724754	0.888853214567337	-4.91065735681926	9.07715802227962e-07	1.82073825068433e-05
ENSG00000132549	7.30703546107342	-1.82241122478684	0.696901104871792	-2.61502128788002	0.00892218944114986	0.033994011085246
ENSG00000104375	9.31906863648037	-4.06172248094592	0.780320039539522	-5.20520078318481	1.93786962466353e-07	4.82174506991663e-06
ENSG00000175305	23.496378437495	2.77185624158103	0.881913390617795	3.14300278357186	0.0016722424976091	0.00925411616461264
ENSG00000123119	6.05057098384008	2.40786920152784	0.848211575117622	2.83876013032944	0.00452891878331561	0.0202085309757148
ENSG00000147614	7.85471127911177	2.6771265467514	0.937485906162285	2.85564457999219	0.00429495630029576	0.0193629461422047
ENSG00000133740	140.813252562216	3.6985336265945	0.919469640083169	4.02246410904873	5.75924323912162e-05	0.000590688379298427
ENSG00000205189	8.82810204960184	2.94385584400927	0.833242655464526	3.53301145194984	0.000410854674114973	0.00288927898657552
ENSG00000164751	4.34212634607239	-2.67707718234661	0.745008818248621	-3.59334965811536	0.000326454040892885	0.00242939942075424
ENSG00000164597	70.0949806008492	5.39036232964418	0.94572639234733	5.69970593319818	1.20014268828451e-08	4.27526239613483e-07
ENSG00000105856	72.3558545060856	1.75779334365932	0.681083351778002	2.5808784476533	0.00985492739858721	0.0365330340642739
ENSG00000105851	9.96343351401248	-4.13212431552498	0.803106637098126	-5.14517515439248	2.67271319616236e-07	6.38220414863825e-06
ENSG00000161048	52.9614420178197	3.23310143006971	0.764254866479285	4.23039691584004	2.3327932814617e-05	0.000288939607275846
ENSG00000005469	21.9588459039589	-2.45154118271836	0.769275887464813	-3.18681661893438	0.00143847947326717	0.00809514316768423
ENSG00000005471	39.2804213802932	-2.70339085597579	0.772238370682235	-3.50072070828011	0.000464001844070408	0.00319074685811708
ENSG00000006634	4.65726420026088	2.08733631572939	0.800622670061347	2.60714115873018	0.00913017126587492	0.0345843035922363
ENSG00000127954	7.86296982285251	-3.06119000983325	0.798745924306186	-3.83249531131229	0.000126850017718046	0.00114092190681295
ENSG00000004766	7.69689711386422	-3.73456295751179	0.824717762754601	-4.52829213358781	5.94623363910849e-06	9.4545114861825e-05
ENSG00000086300	4.64634451255006	2.07514151133014	0.810543851140792	2.56018413859967	0.0104616715208179	0.0381429735146601
ENSG00000106443	8.78078981342785	-2.23833406152377	0.696566379218968	-3.21338228243735	0.00131181559919728	0.00757460220652531
ENSG00000068796	7.22123423601371	-2.88708664060932	0.703807930444979	-4.10209450010598	4.09426979073196e-05	0.000453150165802744
ENSG00000062194	8.19706578729412	-2.18556407387459	0.744297896924721	-2.93641038474631	0.00332034740797424	0.0159391345748042
ENSG00000155545	6.4057358360531	2.53524004795329	0.787362035235668	3.21991654981746	0.00128227917987908	0.00745024774833487
ENSG00000039123	1126.21724943583	9.10323600137796	0.620720324532385	14.6656000159747	1.07066503869855e-48	6.97966538727584e-45
ENSG00000185305	10.3382655731487	-4.13468409698629	0.846458983179028	-4.88468334455822	1.03595206375338e-06	2.05269650565601e-05
ENSG00000164171	12.730326520391	2.12727918318579	0.835517650586089	2.54606133298748	0.0108946044615914	0.0394128337875217
ENSG00000213949	10.6353392843743	-2.3217155569243	0.832207220251943	-2.78982866337236	0.00527359411751698	0.022737142891596
ENSG00000096872	6.08617895413462	2.43002232069348	0.846324373892776	2.87126590661248	0.00408831462993217	0.0186115384584691
ENSG00000137033	4.39618842560658	-2.73078343308316	0.736873483150047	-3.7059054173172	0.000210636900013691	0.00170750091328663
ENSG00000099219	20.3453266761441	4.09201695360396	0.800511704523565	5.11175155900985	3.19185421239565e-07	7.41444705171471e-06
ENSG00000107036	9.31036182668679	2.97813473559753	0.867904305584213	3.43140910401735	0.000600454318226273	0.00397800985824906
ENSG00000120158	11.07461019738	-2.5583098841044	0.765870357106574	-3.34039548647579	0.000836591622021417	0.00522388963980615
ENSG00000106993	46.1983143844851	-3.50700006438457	0.742659827169173	-4.72221592724672	2.33288807733654e-06	4.11029658815051e-05
ENSG00000106686	20.0245171522551	3.85523798925794	0.950328815293807	4.05674112708668	4.97621848659238e-05	0.000525932976368788
ENSG00000106688	15.3429348476498	2.07151332685066	0.826169612851299	2.50737051402967	0.0121633137744753	0.0426998615949671
ENSG00000107249	4.80946641331986	2.10915230513277	0.831406230010319	2.53684929099772	0.0111855095965568	0.0402490965959769
ENSG00000107282	2.9548409008197	-2.31806793423891	0.683067835075333	-3.39361307209446	0.000689770759880447	0.00447424436185138
ENSG00000083067	25.629746384708	3.28277752625007	0.944410911542707	3.47600550367171	0.000508941841477108	0.00343101537186067
ENSG00000107362	9.77629069178801	-3.50771297791862	0.735629770206865	-4.76831297478924	1.85775023138378e-06	3.41145739672982e-05
ENSG00000198963	2.04813132317143	-1.62743676717465	0.646453525954613	-2.51748455509067	0.0118196151531252	0.0419001272348863
ENSG00000196781	25.6031926976589	-4.09828692474208	0.794041652375721	-5.16129967802101	2.45241225617894e-07	5.8776748154524e-06
ENSG00000135018	20.4089444861965	-2.76462207559827	0.755989354649635	-3.65695900159803	0.000255225183183018	0.00198438641674571
ENSG00000165113	4.24414012580632	-2.40634461443128	0.729839727092202	-3.29708636719261	0.000976934549231476	0.00599119127604891
ENSG00000165118	7.62507661059814	-3.53874472386614	0.778296242251856	-4.5467837717261	5.44719097828315e-06	8.78966286817521e-05
ENSG00000135040	7.57965992945367	-2.44503678654712	0.769390775004067	-3.17788679820627	0.00148352660769201	0.00830851370751219
ENSG00000135052	19.1963616214318	3.9808382958411	0.829618016982605	4.79839903949985	1.59938892522903e-06	3.02214968219364e-05
ENSG00000081377	7.39604297013457	2.59376682986618	0.950675688806356	2.72834033772637	0.00636538963921001	0.0262973736502451
ENSG00000130948	5.57704847991671	2.2415638785729	0.917693647467035	2.44260585736856	0.0145816525426229	0.0488980416282711
ENSG00000008735	3.50498473418016	-2.08866468142596	0.717388774984772	-2.91148224541191	0.00359718350307178	0.0169027383738316
ENSG00000100288	29.2834694713994	-2.09442341657188	0.850608181549967	-2.46226577876955	0.0138062315677567	0.0469498297288502
ENSG00000025708	93.2991281513951	-2.4857473893706	0.786843643345532	-3.15913766399841	0.00158236726375281	0.00880158036894585
ENSG00000130489	125.825316858211	-1.85043614587555	0.567154408953796	-3.26266730305238	0.00110369005403369	0.0065827588858606
ENSG00000100429	58.3454202628015	-4.14065542855917	0.913274525891026	-4.53385626246323	5.79164492367873e-06	9.25385619055432e-05
ENSG00000128159	185.939850614589	-3.29101590213919	1.09288300552038	-3.01131583665916	0.00260118137215559	0.01306402262333
ENSG00000184164	64.5012997225196	-2.15611960438876	0.804766256650386	-2.67918738710915	0.00738010799683844	0.0293105740497811
ENSG00000054611	9.91249547473379	-3.55697587566509	0.798766649273424	-4.45308511428287	8.4645180651594e-06	0.00012598217640816
ENSG00000100416	6.78312429705343	2.60227804427031	0.812076460269667	3.20447417402811	0.00135309428972174	0.00772202041063873
ENSG00000075218	7.53289454744871	-3.28545610905518	0.817479139092734	-4.01900911220987	5.84434108750827e-05	0.000596232543810116
ENSG00000130943	16.1763376931983	-2.31390643319306	0.832772724740679	-2.7785569393061	0.00546009429402585	0.0232490886366783
ENSG00000186951	11.8459069146636	-3.58904903151325	0.80808774707367	-4.44141003809337	8.93713097404478e-06	0.00013211146671156
ENSG00000100347	4.87295014380677	2.11812829898319	0.849222147281795	2.49419813857061	0.0126242052732802	0.043868440392598
ENSG00000100271	2.28808914778651	-1.84868498463323	0.635802024848197	-2.90764249307733	0.00364164394243173	0.0170056424503671
ENSG00000100413	417.727734246522	7.6434394507071	0.906544323657743	8.43140180930945	3.41548811575861e-17	1.49771457990473e-14
ENSG00000100412	77.3891594773925	3.89733175395848	0.871951557151086	4.46966545560418	7.83420366277221e-06	0.00011849460250026
ENSG00000167074	4.87629921732268	2.10865016881347	0.851997141982662	2.47494981486262	0.0133254899018363	0.0457686347049901
ENSG00000100307	5.61579772253853	-2.58167924586262	0.756905393295643	-3.41083478692327	0.000647643212842435	0.00424320211509531
ENSG00000100221	13.1178768744171	3.46952055667499	0.838154687499845	4.13947521671008	3.48101202171926e-05	0.000396033461947432
ENSG00000100211	8.23103243017325	-2.82385994000875	0.795733087701297	-3.54875269566367	0.000387060414247697	0.00275163232331596
ENSG00000100201	6.97015810987379	2.63583585811425	0.82423786659321	3.19790677539342	0.00138429023494738	0.00784030238194786
ENSG00000128298	4.51408475490896	2.04451034595363	0.799066656700914	2.55862302451056	0.010508762943199	0.0382718578920193
ENSG00000128346	446.498365155787	-4.73490457367117	0.554964399002328	-8.53190687940202	1.4395491281726e-17	7.82035063879765e-15
ENSG00000100116	4.80653058803776	-2.21808818290425	0.750383045136804	-2.95594123198754	0.00311716479134433	0.0150971747955228
ENSG00000166862	5.29455232459033	2.24331670337066	0.821499890194498	2.73075715547513	0.00631890141623545	0.0261708502747388
ENSG00000100297	2.35603683102086	-1.70491266276521	0.667518261218971	-2.55410639950408	0.0106460718793639	0.0386639234437733
ENSG00000008405	4.7370178372321	-2.69621199613733	0.750850399726637	-3.59087775290383	0.000329566196832594	0.00244141140585418
ENSG00000204954	8.47157046397023	2.92140975779762	0.791890570201746	3.6891584111847	0.000224997098365376	0.00179970071686366
ENSG00000139351	7713.63164692726	-3.86250404976234	0.727515241282299	-5.30917268888332	1.10123956165645e-07	3.01637844640268e-06
ENSG00000120800	31.6749204039828	-2.56037805484174	0.703350383853936	-3.64025969647221	0.000272363196568589	0.0020948048707514
ENSG00000185046	61.5336809426985	3.53302271329593	0.87988749091499	4.01531190041349	5.93672311336067e-05	0.000604710905874972
ENSG00000075415	29.6875857769077	-3.47744995208687	0.809391907252247	-4.29637351316279	1.73614956671964e-05	0.000225907365777352
ENSG00000111144	40.543783599744	3.29869916018083	0.840890611619761	3.92286358605756	8.75027002644588e-05	0.00084508163410964
ENSG00000084110	15.4632314573474	-2.44581813271147	0.815887471177457	-2.99773954021105	0.00271990016615032	0.0134939339293257
ENSG00000136014	7.57339941000544	-2.30884812523346	0.68308167095235	-3.38004695985251	0.000724734459652501	0.00467313940897592
ENSG00000173598	8.5313586261937	2.82470324956023	0.909948018679327	3.10424682682416	0.00190764112892972	0.0102353189460847
ENSG00000133639	12.3351691946538	-4.00123954390889	0.758327678530709	-5.27639918361078	1.31746938799248e-07	3.47715908515099e-06
ENSG00000139323	7.61790186656527	2.74129256128807	0.832603289493864	3.29243542018011	0.000993237057757214	0.00604003020477545
ENSG00000165891	2.22405283070799	-1.59056464775377	0.628622305049228	-2.53023896062551	0.0113984866664598	0.040872791297388
ENSG00000139278	282.65440228761	-1.50588443277091	0.545654933624545	-2.75977424554377	0.0057841316500555	0.0243583683635089
ENSG00000180481	2.87734872803065	-2.26003026450543	0.681643880174637	-3.31555865201402	0.000914601463921013	0.00565681873178471
ENSG00000122378	81.3664120290167	-3.30648568508079	0.776800191178995	-4.25654592085301	2.07609410286912e-05	0.000261780608444948
ENSG00000165644	3.44422734998672	-2.08972635171708	0.651961842250786	-3.20528935328893	0.00134926766406407	0.00771982232756316
ENSG00000156110	7.44946154279374	-1.80866520687186	0.73757509138137	-2.45217772130089	0.0141994511620068	0.0479164530315526
ENSG00000166507	10.1247248077794	-3.60728735748206	0.821898637633224	-4.38896865417585	1.13889481801248e-05	0.000158981912604355
ENSG00000156042	25.9550534419618	-3.42722179882999	0.763864635149058	-4.48668735418182	7.23391062303196e-06	0.000111484310523748
ENSG00000166321	8.36844687057255	2.93051867360038	0.76401933777921	3.83566034089998	0.000125227375758168	0.00113068872931786
ENSG00000198246	2.43458177391636	-1.96111229987585	0.654106433223843	-2.99815473486519	0.0027161972796846	0.0134858264023335
ENSG00000166224	20.6451120130615	-3.77952765114786	0.77314336193435	-4.88852111682334	1.01596301374152e-06	2.01922648981126e-05
ENSG00000156521	10.9093983258408	-2.48465800115464	0.758166903571735	-3.27719132746283	0.00104845297849165	0.00631688074564421
ENSG00000099284	136.053021340787	-4.6916199508314	0.663884112301634	-7.06692608528607	1.58403268312451e-12	1.75022187479469e-10
ENSG00000060339	6.75505008035437	-2.8894233423002	0.655659665132312	-4.40689506455626	1.04862957903012e-05	0.000149762896482079
ENSG00000204130	215.452928790317	6.91709641706071	0.885383125291368	7.81254602608829	5.60441678412772e-15	1.15097604282128e-12
ENSG00000096746	34.1289415091142	-3.86330045015207	0.769513580742441	-5.0204447937419	5.15519661245046e-07	1.13536238907313e-05
ENSG00000150347	5.98364782929813	-3.42075398023691	0.755313777580405	-4.52891775812042	5.92865677901296e-06	9.44961211305268e-05
ENSG00000151150	29.3634022158696	-4.43947537042925	0.873271289695343	-5.08372990480203	3.7009412130737e-07	8.46541605895699e-06
ENSG00000165443	6.67633538496628	2.56794947494762	0.82205312314797	3.12382424278605	0.00178517055215693	0.00971412923999249
ENSG00000152779	7.37359686237044	-3.68573937157434	0.815817389704217	-4.51784850150184	6.24711544201226e-06	9.88469552584416e-05
ENSG00000165338	4.90572378085065	2.11690725531516	0.840002700136303	2.5201195841057	0.0117314970731521	0.0417910543278024
ENSG00000095464	12.7070453861991	3.36229825756227	0.892764815022679	3.76616349679603	0.00016577525629981	0.00140349207249151
ENSG00000148690	4.78353513646343	2.08095323706126	0.844331035720823	2.46461772577708	0.0137159497614017	0.0467159229334263
ENSG00000124479	2.38660906762683	-1.90334646575986	0.679048237075188	-2.80296208993634	0.00506356209352518	0.0220062408584605
ENSG00000244038	35.6754215693005	-2.4728113813316	0.680205004651091	-3.63539133705731	0.00027755897142115	0.00212371705950056
ENSG00000158828	73.2818459937056	2.1368982992938	0.845136380560224	2.52846563992109	0.011456229947512	0.0409896613764166
ENSG00000162542	5.78260240183483	-2.81038999964766	0.783292931666923	-3.58791696698562	0.000333330400423435	0.00245534562752584
ENSG00000053372	32.1457538902039	2.73708466387642	0.82584158487428	3.31429745608305	0.000918737140795187	0.00567163581519302
ENSG00000127463	385.17021007912	-5.80335422840522	0.810389713489089	-7.16118940283582	7.99800535729647e-13	9.31053516503852e-11
ENSG00000117115	146.790557618567	-7.78303037233775	0.741326422870016	-10.4987899152523	8.74945091489657e-26	1.42594176285527e-22
ENSG00000058453	4.12866799611798	-2.48254650570666	0.724635233471599	-3.42592574999868	0.000612707849951125	0.00403458835740544
ENSG00000116809	293.751342154746	-5.67321006258898	0.942630810555632	-6.01848570942098	1.7605625314804e-09	8.25691161346817e-08
ENSG00000116786	20.5016468717327	-2.38649821573521	0.844181141027271	-2.82699778489616	0.00469866529115225	0.0208371421993344
ENSG00000116138	243.785027894681	5.45607836015873	0.929185806192624	5.87189163221856	4.30850361295389e-09	1.74454254986624e-07
ENSG00000189337	19.6474101132017	2.34027996531136	0.923032831114135	2.53542440357897	0.0112311166387195	0.0403837006992899
ENSG00000154727	133.515014336409	5.04798292124005	0.85591798772043	5.89774136501602	3.68510989674936e-09	1.51089505766724e-07
ENSG00000154640	13.4101862884229	3.43687694212198	0.8873603919341	3.87314666437943	0.000107439127621073	0.000997714633848682
ENSG00000179021	8.87559705591876	-3.70381997256491	0.829979104033646	-4.46254605033377	8.09915153857978e-06	0.000121375560643682
ENSG00000184500	52.0565821339826	3.72568093129582	0.683531989539992	5.45063140907736	5.01912996884332e-08	1.5218468961344e-06
ENSG00000080200	167.915122895205	2.67349423076556	0.768699742424635	3.47794344555497	0.000505276518566223	0.00340983190945466
ENSG00000170854	60.4343731232968	3.18656208655536	0.716637946917111	4.44654389327772	8.72628433624598e-06	0.000129287835427244
ENSG00000168386	6.35948139441674	-1.84782844925451	0.699861730729691	-2.64027645479047	0.00828384226137864	0.0321251443794928
ENSG00000162777	19.8415128729569	-3.32909315226179	0.840530453431636	-3.96070497942114	7.47288132738837e-05	0.000738116869291588
ENSG00000168679	15.0024565477124	-3.16915410495533	0.794438902314156	-3.98917285611739	6.63040933073387e-05	0.000661924018791028
ENSG00000156150	5.18659087526107	2.22850852007776	0.816985782472906	2.72772007528989	0.00637737009957743	0.0262973736502451
ENSG00000134202	26.0549660803963	-5.37358238827354	0.792093204796595	-6.78402788426073	1.16870756403312e-11	1.00247429078051e-09
ENSG00000116337	13.2251239054154	-3.23841127623221	0.854709453187426	-3.78890307595799	0.000151313930199196	0.00130305879916587
ENSG00000134183	13.9704212719153	-2.2042255124049	0.745226321449038	-2.95779342323677	0.00309849695178154	0.0150670322454538
ENSG00000134243	3.00281360710922	-2.35015199896796	0.683066026779178	-3.44059271993001	0.000580441523934954	0.00386506465222877
ENSG00000240038	51.1336033264556	-2.52140944481376	0.881275937303145	-2.86108962935004	0.00422187676645385	0.0191630282071552
ENSG00000185946	85.1969703161928	-5.37875607192356	0.888046975705635	-6.05683732850916	1.38823847868056e-09	6.70364936482857e-08
ENSG00000162694	11.3923821008146	3.20350302299426	0.907962827746255	3.52823147060545	0.000418346162796004	0.00293879163283098
ENSG00000137996	3.42455281417224	-2.56959012004352	0.710700290143821	-3.6155748853339	0.000299681825856941	0.00226376109242341
ENSG00000169249	3.9700012353658	1.88671931077776	0.72778008995186	2.59243051139604	0.00953004314669361	0.0356024935663585
ENSG00000188641	2.71451459273373	-2.02949623052068	0.658776661440746	-3.08070450777987	0.00206511482042431	0.0109184781138249
ENSG00000117519	34.4144130089125	-4.78112913654531	0.735018144355683	-6.50477702252705	7.78087054935348e-11	5.28369740742035e-09
ENSG00000143036	4.67206241028338	-2.09958844632083	0.753422156985106	-2.78673573222553	0.00532418781697061	0.0228691954918935
ENSG00000117525	3.96668521463279	-2.64510681278751	0.738133400355941	-3.58350782055383	0.000339010609057779	0.00247758986597272
ENSG00000122483	55.3436906772575	4.9674542531585	0.99971858175424	4.9688525789347	6.73502481722541e-07	1.39382942169817e-05
ENSG00000143033	4.43027869175699	-2.16150101707481	0.745800841542205	-2.89822818194352	0.00375277448382653	0.0173875883866845
ENSG00000154511	12.1179914214057	3.42192911026123	0.784226564534397	4.36344452612729	1.28030417214497e-05	0.000173881310379438
ENSG00000097033	18.3946156371646	-3.57014760475843	0.793835010153925	-4.49734209135747	6.88082295324145e-06	0.000106800201981383
ENSG00000137975	24.6947684983463	-5.2566548082683	0.893839265693654	-5.88098443425276	4.07833523125596e-09	1.66166671078485e-07
ENSG00000203943	15.9397145828613	-4.89135248502101	0.715900976358057	-6.83244281898368	8.34806858727941e-12	7.35419717844249e-10
ENSG00000137960	2.10281484759264	-1.86747565794059	0.666857627041963	-2.80041133551147	0.00510375259690505	0.0221400170348369
ENSG00000116754	169.119040296999	-2.83862954872591	0.633758539270024	-4.47903952820187	7.4979649453879e-06	0.000114554021233235
ENSG00000171202	6.81723098077299	-2.00844763407809	0.743970683554875	-2.69963276574453	0.0069416052501591	0.0279731104155497
ENSG00000142864	51.0675406997375	-3.43126693006193	0.784112222863934	-4.37598959690921	1.20882779646482e-05	0.000166252076058104
ENSG00000198160	31.6913011805705	-2.55140983053857	0.78540706623553	-3.24851906765688	0.00116007433418725	0.00685011284833937
ENSG00000162437	79.3675228188378	-4.53951233937855	0.875581345323116	-5.18456950188145	2.16514394436519e-07	5.30623059147243e-06
ENSG00000188467	10.0898663984983	-2.15741124571079	0.854653584821363	-2.52431076640453	0.0115925398663355	0.0414091876102144
ENSG00000103995	6.44609086627117	2.46636974975005	0.900863589506473	2.73778380931259	0.00618547230654684	0.0257162589071294
ENSG00000166200	3.83467289797777	-1.87283415027261	0.698317117629504	-2.68192502087033	0.00731998640555478	0.0291859274482028
ENSG00000138594	19.925149786314	3.80994624661574	0.972508891479367	3.91764669711154	8.94176306490875e-05	0.000862298127516866
ENSG00000069966	9.84144479044367	2.98308108248667	0.932761507664705	3.19811769458113	0.00138327811954294	0.00784030238194786
ENSG00000169856	23.7318761809378	-3.39963211512795	0.890676163134618	-3.81691152838692	0.000135132597748451	0.001201178194617
ENSG00000166415	6.09198697453339	2.41699272990049	0.852407652319915	2.83548924428634	0.00457555557414825	0.0203604414934283
ENSG00000130717	24.9064382924212	-3.34149158277739	0.806319205745655	-4.14412996610604	3.4110626011931e-05	0.000389434625169489
ENSG00000157470	4.33514731006926	-2.59501276198699	0.727909150483457	-3.56502286070103	0.000363824475420104	0.00262654679431191
ENSG00000185088	71.0029431942499	-2.44621003094859	0.951135669492299	-2.57188339099336	0.0101146953604993	0.037273996074107
ENSG00000180304	105.494066592003	-3.21107469735212	0.725606376067414	-4.4253672559429	9.62783460749853e-06	0.000140411306054324
ENSG00000166831	12.3072680474124	-4.29644687592934	0.820053935065373	-5.23922475365823	1.61252555793209e-07	4.1223741616311e-06
ENSG00000140451	24.5347902090857	-4.57017940038253	0.754018035119501	-6.0611009120733	1.35192975075421e-09	6.57703734713932e-08
ENSG00000103707	5.56434251648955	-3.30465457380295	0.758798478486968	-4.35511491851219	1.32997126803359e-05	0.000178764591676515
ENSG00000138615	2.3082275239816	-1.82739951550372	0.639614140301136	-2.85703426544536	0.0042761967216639	0.019305073703966
ENSG00000074696	19.7468198386306	2.61928380694053	0.767882327243679	3.411048430223	0.000647135959575772	0.00424320211509531
ENSG00000138614	3.96854381340881	-2.78227897478556	0.734640102736166	-3.78726803018644	0.000152312771005032	0.0013099300187095
ENSG00000169032	159.287931823889	-3.15541720732007	0.572753885681807	-5.50920261948788	3.6046279998951e-08	1.12433348953666e-06
ENSG00000174446	161.12940469746	6.26558996248895	0.978942470257048	6.40036585688611	1.55005080945142e-10	9.90664826158217e-09
ENSG00000188501	50.0700937279595	-1.90688048650744	0.594370085744829	-3.20823764896892	0.00133551092964238	0.00767742129659493
ENSG00000103591	2.18203429249731	-1.72662929263413	0.660035141160798	-2.61596570388286	0.00889754940758262	0.0339596748173484
ENSG00000137764	10.4639721760321	-2.28390738753329	0.708640850974601	-3.22294062555413	0.00126881851216838	0.00738520346502294
ENSG00000033800	13.4322821894294	3.37558627224187	0.936173156318665	3.6057285444028	0.000311278398046771	0.00234051196870461
ENSG00000128973	6.55336279859692	2.46160144663933	0.923104633445462	2.66665484870493	0.00766103049407741	0.0302115109130463
ENSG00000159322	7.3850214598213	-2.79538422729184	0.779342186863486	-3.58685090376288	0.000334695565519569	0.00245707251308792
ENSG00000140464	25.6211428397839	-3.78600250334295	0.882192260711009	-4.29158435406314	1.77402785498655e-05	0.000229007674983314
ENSG00000140497	6.03765495356641	-3.28705724208245	0.788936478912882	-4.1664409365528	3.09392004593956e-05	0.000360921981835021
ENSG00000169375	16.4600893135192	2.36316375835909	0.767892631211032	3.07746638306997	0.00208768384586333	0.0110071210370776
ENSG00000169371	7.06730654590605	2.58708340510028	0.892519473550675	2.89862964536582	0.00374797321587335	0.0173776937370401
ENSG00000140368	10.1744754471764	-3.76133345594628	0.799510957276432	-4.7045427229158	2.54435584270132e-06	4.45877842434676e-05
ENSG00000140374	45.1469297444825	-2.57477380914546	0.718203030451938	-3.58502220120855	0.000337049532138661	0.00247157019123952
ENSG00000167196	512.08227581848	-5.84784556249828	0.895194658216698	-6.5324848722262	6.4687332744642e-11	4.5343733565841e-09
ENSG00000140367	3.37126544985224	-2.04540230344359	0.650926342565662	-3.14229455729434	0.00167629304545933	0.00926038047253374
ENSG00000041357	53.0557993165212	-2.70429435884179	0.914748221258725	-2.95632644698734	0.00311327386728746	0.0150953465925754
ENSG00000188266	16.0515270378168	-3.07127045545319	0.871277950482703	-3.52501799655513	0.000423454022399462	0.00297147122930258
ENSG00000103740	296.000322293499	4.0544030899449	0.605595216826224	6.69490606480189	2.15810214883687e-11	1.71569120832531e-09
ENSG00000172349	261.321669630309	3.90911219907852	0.667237340735468	5.85865322640616	4.66635943694651e-09	1.82155671673379e-07
ENSG00000166503	4.49476545230285	2.02916896212773	0.809747220599834	2.50592890040992	0.0122130175582245	0.0428291481444365
ENSG00000169609	153.896654960636	6.05064717845053	1.02205884965589	5.92005751966993	3.21829040709633e-09	1.34487404896545e-07
ENSG00000156232	13.3159369635896	3.57701108949447	0.75674824409635	4.72681782534674	2.28065703439834e-06	4.05111804012066e-05
ENSG00000177082	105.387405036418	3.6243355298207	0.81659297644914	4.438362359643	9.064592154965e-06	0.000133390691327803
ENSG00000082212	2.6381323283501	-2.09561686719519	0.661490797973875	-3.16802119336202	0.00153480331595116	0.00858094581190875
ENSG00000167306	20.7987151150585	-3.02471550858693	0.792907476102941	-3.81471432638408	0.0001363405628863	0.00120271194784275
ENSG00000134030	10.013115150231	-3.01544286855248	0.757266731108673	-3.98200890740009	6.83352181387701e-05	0.000679081230254028
ENSG00000152217	36.0266422242318	4.6385523734139	0.919814232775976	5.04292302524486	4.58473717616208e-07	1.0235582757329e-05
ENSG00000166974	8.2218846273484	2.77433173996181	0.904692157973998	3.06660305995661	0.00216506157578319	0.0113639584641953
ENSG00000134769	5.82883082419274	2.36447704819905	0.859678858893061	2.75041897766754	0.00595191085927135	0.0249360584136182
ENSG00000046604	10.5167173057469	3.15220871307387	0.856923074653046	3.67852005193133	0.000234591250193016	0.00185820213852766
ENSG00000053747	38.0442037009176	-4.06054796854629	0.843051296746163	-4.81648979631294	1.46105632606814e-06	2.77685894741639e-05
ENSG00000141458	167.735960989754	2.9707545191538	0.532451741022485	5.57938737029756	2.41367173321729e-08	7.86736301442176e-07
ENSG00000141452	394.827860751112	-2.87066226424674	0.552634957183307	-5.19449996228623	2.05270815255457e-07	5.04966205528423e-06
ENSG00000101557	6.13614343775161	2.47549773846236	0.796911778171848	3.10636359791452	0.0018940366759245	0.0101790808659124
ENSG00000079134	101.113049631427	2.73180227160921	0.783129035081846	3.48831693020258	0.000486071552714679	0.00331801094465654
ENSG00000176890	33.4646514481977	2.50405198632703	0.925376124475094	2.70598291883467	0.00681025488117797	0.0276094848074622
ENSG00000132199	133.724014116715	2.63942259664536	0.917909490583474	2.87547151840384	0.00403424540497824	0.0184297447757906
ENSG00000085982	55.7701537110531	-5.38745252437798	0.903879228953341	-5.96036765953395	2.51671051360871e-09	1.08651892968313e-07
ENSG00000077044	8.28362098913511	-2.11294861786032	0.754054926575356	-2.80211499639232	0.00507687732814008	0.0220494092619222
ENSG00000135931	4.9109647558965	-1.85440055151926	0.760502970968336	-2.43838699164854	0.0147529707189712	0.0493709528321219
ENSG00000135914	6.23278793977507	-2.23490769981994	0.727516906316601	-3.07196668615609	0.00212653456862629	0.0111707323552577
ENSG00000135916	6.19046491853245	-1.96344233617652	0.772695328310253	-2.54103042200374	0.0110526302056529	0.0398959558752223
ENSG00000079263	3.03056742797843	-1.83046425576224	0.674908775197017	-2.71216544077071	0.00668452210449055	0.0272352497494837
ENSG00000173744	7.29986608762049	-2.15704926062925	0.817161303462023	-2.63968600995984	0.00829828706131027	0.0321404814735079
ENSG00000169031	10.5777368087715	-3.16122928878937	0.844946301137557	-3.74133750811547	0.000183043508519737	0.00152942560246177
ENSG00000036257	14.5869978846881	-3.30751365362378	0.824959604100209	-4.00930377340272	6.08980343886948e-05	0.000618086204361257
ENSG00000144589	3.88700085820611	-2.087105732166	0.642682427263768	-3.24749151933699	0.00116427133780403	0.00686867407343391
ENSG00000115661	59.5318959261805	3.70921465556657	0.868548464560989	4.2705903089028	1.94956255860798e-05	0.000248226529679013
ENSG00000163521	81.5873035125539	-2.38351057749964	0.718978568487496	-3.31513438921245	0.000915990764617746	0.00566004151141525
ENSG00000163516	410.350658155908	-4.55950639131042	0.757021409530862	-6.02295567061442	1.71260361473892e-09	8.0901905539732e-08
ENSG00000115657	26.6607226797631	-4.15221672425277	0.697148621964456	-5.95599932845377	2.5848739074244e-09	1.10135901977122e-07
ENSG00000115568	2.52135896286927	-2.03547020837466	0.631924098872163	-3.22106754910518	0.00127714042692428	0.00742701020795661
ENSG00000115461	4.51829911168145	2.03201520212456	0.807738208607988	2.51568537982922	0.0118801181602446	0.0419991812834243
ENSG00000115457	136.373281120978	-2.38694154511507	0.821638984901211	-2.90509772415687	0.00367138451460478	0.017071152389949
ENSG00000079246	6.60144563645607	2.57191805662087	0.801257116548637	3.20985362064457	0.00132802582927149	0.00764113008033614
ENSG00000115361	7.4169622169354	-2.66514142399771	0.702488164658312	-3.79385953825147	0.00014832360020399	0.00128715292912561
ENSG00000114948	14.3391025311239	-4.56264943860082	0.867477711782833	-5.25967339175055	1.44311494380954e-07	3.76306652747775e-06
ENSG00000114942	29.2265583982723	-2.7628668836589	0.825704904478114	-3.34607057397239	0.000819655308979749	0.00515268366368272
ENSG00000114933	11.2776680223943	3.32263774844746	0.787631710420444	4.21851698514501	2.45914448891084e-05	0.000300209043505801
ENSG00000118257	4.08102241442289	-1.97812076826612	0.70926164259154	-2.78898596720719	0.00528733559393211	0.0227813223640737
ENSG00000173166	6.94607338165877	2.62264098859014	0.824814876806356	3.1796722662725	0.00147441703248171	0.00826459555868297
ENSG00000003393	7.02368897088019	-2.36405070606391	0.792401468943676	-2.98340020648289	0.00285064979540966	0.0140040587914661
ENSG00000155744	4.60829680332401	2.05398412229871	0.809606353924225	2.5370158131083	0.0111801903941761	0.0402490965959769
ENSG00000138356	36.3300052605048	2.14410343359266	0.790534953739485	2.71221838256532	0.00668345450863089	0.0272352497494837
ENSG00000137075	2.18203429249731	-1.72662929263413	0.660035141160798	-2.61596570388286	0.00889754940758262	0.0339596748173484
ENSG00000147912	27.5209648285422	-4.03166184969115	0.804127561686819	-5.01370931899652	5.33906260477085e-07	1.16796473558729e-05
ENSG00000165275	35.4105748346809	3.09766288935185	0.867619772347968	3.5703000186002	0.000356572592579928	0.00258277414558728
ENSG00000136842	150.735608148232	5.17657442698885	0.651018061087502	7.9515066269307	1.84256763320767e-15	5.00487433370034e-13
ENSG00000136925	183.961244551251	6.28337062075687	1.01314175906881	6.20186717654592	5.57971612880414e-10	3.15986811918084e-08
ENSG00000136938	96.1006810688525	-2.2268084599611	0.552031740099251	-4.03384135042803	5.48723726951498e-05	0.000568701109061497
ENSG00000106785	20.0652607885871	3.54506678980606	1.10281594216315	3.2145588889951	0.00130645114037831	0.0075562582015392
ENSG00000204291	3.23223264261702	-2.46475813266107	0.673405313722378	-3.6601406054203	0.00025207688756138	0.00196801105390735
ENSG00000106803	13.2212374194646	-2.93356990377351	0.741434294392114	-3.95661480182634	7.60193632672293e-05	0.000746340706534741
ENSG00000023318	14.481723543514	1.91371775506524	0.763704363663087	2.50583582616465	0.0122162327369614	0.0428291481444365
ENSG00000136897	19.8506523974599	-2.54554397311743	0.910933437150158	-2.79443466372376	0.00519905454208692	0.022445454675407
ENSG00000136872	702.753762013712	-2.67785681700052	0.724280511273949	-3.69726476871564	0.000217935006933529	0.00175506442107058
ENSG00000198785	6.95174535875487	2.66623487779756	0.770737560822125	3.45932910672416	0.000541522791571074	0.00364312391976453
ENSG00000165029	17.0006603358149	-3.98198579575305	0.66546307839014	-5.98378170789896	2.18015457561849e-09	9.80167426100478e-08
ENSG00000095203	52.8023126515452	-4.6642847973543	0.8850930946051	-5.26982396064829	1.36554659738208e-07	3.58951543077976e-06
ENSG00000106853	25.7891072368081	-2.32002200033412	0.832394838925937	-2.78716528724242	0.00531713510685901	0.0228691954918935
ENSG00000059769	14.8141410256932	-2.44754803037626	0.675643400321692	-3.62254412491991	0.000291719678924104	0.00221645756049678
ENSG00000136867	6.05324878553406	2.45446503204401	0.807940526479523	3.03792785681759	0.00238210975595924	0.0121936632487777
ENSG00000119321	100.751169877991	4.38483353335526	0.918640685052759	4.77317585069012	1.81343317903426e-06	3.33948330342495e-05
ENSG00000148229	22.4336127590117	-3.66871503584412	0.832132162456209	-4.40881292824346	1.03938755961115e-05	0.000149733274468896
ENSG00000136883	40.5416922465404	-5.28141020796712	0.68739097882459	-7.68326959570827	1.55078752999824e-14	2.97340703178191e-12
ENSG00000106948	8.74303068430645	-2.19758285500127	0.843942871156591	-2.60394741173601	0.0092156895933373	0.0347869603120821
ENSG00000182752	2.53825586931322	-1.68322280108866	0.678455656562672	-2.48096214514083	0.0131028287414195	0.0451227366958867
ENSG00000056558	2.38660906762683	-1.90334646575986	0.679048237075188	-2.80296208993634	0.00506356209352518	0.0220062408584605
ENSG00000148180	165.677844293234	-4.4926231309146	0.779464771996227	-5.76372825600429	8.22758508546099e-09	3.05978226449532e-07
ENSG00000148175	4.48648444950057	2.05039386473602	0.752215458070215	2.72580660599057	0.00641445699676315	0.0263739232115243
ENSG00000136848	6.49207773498719	-2.37996523223615	0.753903114444699	-3.15685820450438	0.00159478876252642	0.00884802378119975
ENSG00000175764	3.5162391772424	-2.08567058637641	0.698609389356093	-2.98546028460736	0.0028315190397144	0.0139310736753948
ENSG00000136935	3.87552755109552	-2.76970033077733	0.694571694891878	-3.98763777900347	6.67344493177368e-05	0.000665201643887349
ENSG00000136859	95.5789315677193	-4.5497053168139	0.914917567634846	-4.97280353745457	6.5991529702545e-07	1.3734887317036e-05
ENSG00000171159	21.2752092479897	-3.44040855856161	0.812769291509808	-4.23294604569849	2.30649853938056e-05	0.000286645113540508
ENSG00000167112	78.0024395985373	2.37194321592113	0.776137352056231	3.05608692796077	0.00224246231838297	0.0116482962976403
ENSG00000167113	16.3373558445338	3.70027643181461	0.883260304755039	4.18933853575683	2.79768764401676e-05	0.000334031607167496
ENSG00000136811	10.8979937646922	-3.17943093611674	0.821578746158617	-3.86990407308188	0.000108878185297137	0.00100677573042842
ENSG00000163704	55.6526903296437	-3.61308569530593	0.946729234777901	-3.8163875821935	0.000135419730932005	0.001201178194617
ENSG00000113851	410.885357012514	-3.54002239385226	0.746416092603223	-4.74269302193898	2.1089572405128e-06	3.77700336563268e-05
ENSG00000114861	6.24918468219332	2.50760330801337	0.777705304055354	3.2243618436668	0.00126253759883418	0.00735521233851657
ENSG00000144747	7.33935150918409	-2.2115744724697	0.776340767570607	-2.8487161371035	0.0043896026106441	0.019707864613491
ENSG00000151276	24.3387731610932	-2.15506663644948	0.721944216589627	-2.98508747203452	0.00283497242308128	0.0139375454193566
ENSG00000163638	9.08892848228758	-3.26895050455702	0.825945423490727	-3.95782870342851	7.56341651691467e-05	0.00074592908129753
ENSG00000163636	54.8216892244694	-2.69490315088092	0.747716837303556	-3.60417609505676	0.000313144699097354	0.00234642562461569
ENSG00000163632	8.4646825788746	-2.75721466849749	0.768126790670925	-3.58953066340674	0.00033127386370061	0.00244849695857627
ENSG00000163630	2.38660906762683	-1.90334646575986	0.679048237075188	-2.80296208993634	0.00506356209352518	0.0220062408584605
ENSG00000168291	59.7987154266062	-2.4285673359246	0.842637324098084	-2.88210273444037	0.00395030913498362	0.018097024069542
ENSG00000174840	37.068116465888	-4.5505567901123	0.763616170689787	-5.95922004375799	2.53444642636804e-09	1.08697738509824e-07
ENSG00000116747	12.4464651171776	2.07051241944488	0.846718238104837	2.44533816122727	0.0144716381675506	0.0486291800073519
ENSG00000047410	2740.50870200646	3.95478090133427	0.901468725852241	4.38704171084299	1.14902761285465e-05	0.000159372574642542
ENSG00000198756	5.19211099380217	-3.08641345902936	0.762366040187246	-4.04846661096198	5.1554287008412e-05	0.000539458101136176
ENSG00000116260	34.2899586414416	-4.90236779844591	0.802855475908595	-6.10616474017056	1.02053673137932e-09	5.25522713718716e-08
ENSG00000143337	25.542186806702	-2.71434635856058	0.84539677552647	-3.21073658800062	0.00132395234038793	0.0076244216492835
ENSG00000186283	10.406338380005	-3.32438396178263	0.829900049833042	-4.0057642633609	6.18172777735667e-05	0.000624785788846328
ENSG00000143207	4.97245684313974	-2.687378161944	0.749685115242968	-3.58467589565659	0.000337497048956613	0.00247207108106535
ENSG00000120333	4.91573546494642	-2.28952241724433	0.737449921584453	-3.10464799063937	0.00190505598364569	0.0102298681691814
ENSG00000117592	17.1551296164621	-2.13534889378859	0.817561872930672	-2.61184989722443	0.00900537832702218	0.0342109914416419
ENSG00000134717	4.8406221217729	2.14354477584694	0.799502051652243	2.68109978131652	0.00733806318401981	0.0292222565037417
ENSG00000076258	2.88029684971433	-1.7047937554979	0.649585943123278	-2.62443141441928	0.00867937710117093	0.0334007434017316
ENSG00000094963	14.0343609226539	2.66613810264525	0.876433188090059	3.04203234071424	0.00234986645754822	0.0120810563381363
ENSG00000143156	342.831873893109	4.08402675090797	0.742727141226965	5.49869060145193	3.82621810323456e-08	1.18776741976124e-06
ENSG00000143155	15.2921644997651	-4.02895869665088	0.826740404392078	-4.87330566553533	1.09746219953496e-06	2.14845527890942e-05
ENSG00000143162	4.88459372588595	2.15953694408466	0.790767253978358	2.73093876007133	0.00631542057100264	0.0261708502747388
ENSG00000152382	68.9607811630524	-4.92668384739005	0.738299939996004	-6.67301130678233	2.50607075628206e-11	1.9448899119289e-09
ENSG00000143183	32.6488544743258	-2.69572695280814	0.841672632922919	-3.20282120073995	0.00136088444963424	0.00774736435057076
ENSG00000143198	73.7409738588703	-2.49473896694735	0.945098130738899	-2.63966130691308	0.00829889189407731	0.0321404814735079
ENSG00000254706	2.11773525272267	-1.50389408847907	0.618168106206991	-2.43282381180548	0.0149815889065929	0.049854506422705
ENSG00000188931	49.1613802651975	2.02429550034068	0.824718328735628	2.45452954033908	0.0141069073522295	0.0476738875216091
ENSG00000158864	35.6005095012641	-3.3398990157225	0.706958702375931	-4.72431982872245	2.30886807585081e-06	4.09008450719333e-05
ENSG00000158850	7.43067045191459	-2.20571002045856	0.778538780656231	-2.83314084701004	0.00460930717129054	0.0204966394608752
ENSG00000143258	2.86087486141051	-2.12111979349095	0.670451884924103	-3.16371665318096	0.0015576836597903	0.00867909382749825
ENSG00000158773	7.8997865673307	-3.32661565858109	0.754658587612051	-4.40810680907697	1.04278120277464e-05	0.000149733274468896
ENSG00000158769	50.4825566682849	-3.02653958913624	0.935974498803521	-3.23357056522922	0.0012225313009693	0.00715411270288948
ENSG00000145642	12.1536512830762	-3.62711478181785	0.792107853141714	-4.57906681196473	4.67055005164428e-06	7.61182894666727e-05
ENSG00000113597	20.4282016552982	-2.23776726527199	0.911661150040847	-2.45460417521546	0.0141039792124654	0.0476738875216091
ENSG00000145675	20.2149805483058	-2.52464178395904	0.723886648943491	-3.48762031686003	0.00048733959832458	0.00332318707267567
ENSG00000153044	18.9386090496588	-4.69283931070562	0.723523987726708	-6.48608669555018	8.80944873998648e-11	5.92049446762597e-09
ENSG00000152942	14.1635353383937	3.47722026442351	0.911511813516428	3.81478354187106	0.000136302355309108	0.00120271194784275
ENSG00000197822	5.30768919168571	-2.03334731340025	0.758263918879657	-2.68158257668985	0.00732748275099154	0.0291979584680403
ENSG00000113048	5.99272765034556	2.39614593091056	0.860875434500129	2.78338286223941	0.00537952837942576	0.0230112503316775
ENSG00000157107	6.67531380117717	-3.06441874836063	0.760554684531163	-4.02918923607664	5.59695510107662e-05	0.000577318833922761
ENSG00000071082	175.177174942049	-3.1301018423669	0.950564796026983	-3.29288635077755	0.000991645498311458	0.00604003020477545
ENSG00000164347	126.688433911917	3.44006792137371	0.834192187196344	4.12383138343157	3.72621718984442e-05	0.000418099558236947
ENSG00000198780	49.9235455544326	2.49476774336823	0.863127384366687	2.89038187010918	0.00384774112165385	0.0177009693918765
ENSG00000171530	12.5264878579907	-2.92230846604983	0.755205207167509	-3.86955550400706	0.000109033957717076	0.00100678805999663
ENSG00000113273	17.541262618468	2.60025378957922	0.773145892966253	3.36321231637548	0.000770410871743012	0.00489981314428556
ENSG00000152409	11.3538606229404	-2.25674513698655	0.861066065983148	-2.62087338723521	0.00877048280826034	0.0336669993885024
ENSG00000039319	5.05898144879984	2.20010448033681	0.806722829495931	2.72721237071166	0.00638719158579806	0.0263023504194567
ENSG00000131730	7.95163808794566	2.79270309301592	0.8481994288102	3.29250763223614	0.000992982026384976	0.00604003020477545
ENSG00000153347	2.9042936872689	-2.29485876583459	0.682401514292033	-3.36291569958696	0.000771239113620719	0.00490029998215737
ENSG00000164292	18.6071147518441	-2.05198787193441	0.760322907363071	-2.69883736510195	0.00695821715810763	0.0279731104155497
ENSG00000118985	7.29070351345158	-2.00683119971171	0.698135705439414	-2.87455745935325	0.00404594144027442	0.0184573073821896
ENSG00000169696	47.5544440586992	-2.32512116606516	0.637681895383144	-3.6462085295179	0.000266138033138594	0.00205319980832011
ENSG00000185269	10.7393310185984	-1.98942292342223	0.720565498656136	-2.76091892705456	0.00576389826245849	0.0242888511783884
ENSG00000185298	7.17718453664564	2.63344964764359	0.867462997532117	3.03580631696752	0.00239893409829165	0.012247875000554
ENSG00000185504	12.2320750762217	-2.6281136335937	0.785638242765758	-3.3451956518075	0.000822245452888573	0.00515901646523639
ENSG00000141527	28.4600477410093	4.40349850214817	0.886598320354987	4.96673454150583	6.80896912518525e-07	1.40024194722658e-05
ENSG00000171298	7.06210724256105	-2.01610115484223	0.690889998447535	-2.91812178403583	0.00352146786040525	0.0166592518011479
ENSG00000167281	6.3555453540092	2.48415199859599	0.854020072872217	2.90877472029593	0.0036284822258404	0.0169806716656523
ENSG00000087157	23.3721576184102	-2.68253184368809	0.837014093623118	-3.20488252721818	0.0013511761429283	0.00771982232756316
ENSG00000183077	66.1381072589839	-4.01889963600506	0.808254568140513	-4.97231911135501	6.61566899455333e-07	1.3734887317036e-05
ENSG00000108639	11.3224920485648	-4.30903537586352	0.80714097403115	-5.33864035466154	9.36461967353783e-08	2.66584959178136e-06
ENSG00000167895	2.38220485167774	-1.69177942272126	0.67077015359742	-2.52214475204069	0.0116641699102029	0.0416194437025795
ENSG00000129657	141.095053095814	-4.25279266673658	1.11435559159465	-3.81636947740426	0.000135429662991792	0.001201178194617
ENSG00000267168	237.62967651277	-2.97585003940536	0.872717441060133	-3.40986658384007	0.000649946655993918	0.00424975150493917
ENSG00000070495	6.07007062359486	-2.9037452738091	0.790292756192319	-3.67426532896434	0.000238534761069081	0.0018803000089593
ENSG00000070731	145.133760779738	6.1549944472305	0.976243205586022	6.3047757075408	2.88611537279806e-10	1.72610881791473e-08
ENSG00000129667	5.08897689604435	-2.19196838096853	0.755545560610789	-2.90117300033703	0.00371768568375727	0.01726181835642
ENSG00000129646	24.4566213602403	-4.71599167778778	0.74723893515252	-6.31122316561997	2.76838650198483e-10	1.68664594452702e-08
ENSG00000132471	6.06257143290454	2.48576360934719	0.761722936842384	3.26334351916928	0.00110105969750509	0.00657600756314859
ENSG00000132470	24.0396650897697	-3.71776559009749	0.847259399588205	-4.38798978436172	1.14403147917238e-05	0.000159298124529972
ENSG00000108469	21.2178909675266	3.2575767405361	0.838444814670693	3.88526076318517	0.000102220110660743	0.000959178809351228
ENSG00000073350	21.899859111234	-3.97500542296232	0.74180990654816	-5.35852296912437	8.39050709038449e-08	2.42025290806268e-06
ENSG00000125450	50.5267256869948	-4.73936604355892	0.727691491471039	-6.51287818959958	7.37242953316083e-11	5.11285831134846e-09
ENSG00000167862	10.6273400136613	-2.98886496405417	0.775745398307303	-3.85289422351193	0.000116729825777153	0.00106577273703258
ENSG00000161509	16.5961240627462	3.90030265854525	0.730198587660262	5.34142728355966	9.22176070098941e-08	2.63994539027228e-06
ENSG00000154262	10.638793908009	-2.87455753125574	0.786226440748857	-3.65614456888248	0.00025603699665989	0.00198702997764979
ENSG00000186665	7.45855113075477	-2.17630913849094	0.804733768477638	-2.70438401337127	0.00684311550565102	0.0277082422244342
ENSG00000108622	7.56623697064137	-2.19046271165719	0.749454414725399	-2.92274308966448	0.00346962666633072	0.0164857844298906
ENSG00000108604	16.5562350216685	-3.57994546145714	0.629751889391701	-5.68469189495427	1.31048701449264e-08	4.56848387565643e-07
ENSG00000108592	116.872905977641	3.11388090322395	0.826388981430545	3.76805714160609	0.000164523047212192	0.00139651789684411
ENSG00000198231	54.5857589740463	2.59995320086276	0.932866425823914	2.78705839216634	0.00531888938981794	0.0228691954918935
ENSG00000136490	100.007380309731	3.40521346453099	0.896471147412696	3.79846409375112	0.000145595515889856	0.00127400962159191
ENSG00000120071	3.2546241215865	-2.21816801962158	0.685660065175283	-3.23508416529192	0.00121606878289029	0.00712268858550028
ENSG00000186868	153.570533370838	-6.66600708318381	0.888736158868854	-7.50054672206431	6.35521990998651e-14	9.63480897516327e-12
ENSG00000108433	13.5705861893136	-2.24439491648736	0.845551493901125	-2.65435627832952	0.00794598807549836	0.0309807992010609
ENSG00000225190	2.31943646479386	-1.79676474010566	0.674144890588014	-2.66525010452643	0.00769310842654146	0.0302846460341931
ENSG00000181513	48.0331953605731	-4.75731608100993	0.838209451021675	-5.67556960281389	1.38227924303114e-08	4.74267283437896e-07
ENSG00000108309	349.114430488459	-8.31018726315592	0.810907318002566	-10.2480111828632	1.20803547581365e-24	1.57503665336583e-21
ENSG00000087152	4.24147856711766	1.95007809213005	0.79418899907965	2.4554332714126	0.0140714874526252	0.0476738875216091
ENSG00000161664	4.38409774578341	1.99727933121484	0.794178493470245	2.51489979599866	0.0119066219453635	0.0420472743563515
ENSG00000161653	91.5032233569771	-4.51226598756084	0.74082294624588	-6.09088313263884	1.1228950409392e-09	5.67453703246719e-08
ENSG00000176563	334.832564883649	5.67364720727309	0.605527259134748	9.36976349401727	7.26952358556933e-21	5.92375303179081e-18
ENSG00000131475	5.0708436749762	-1.7567260498529	0.712330201605497	-2.46616814209685	0.0136567210292902	0.046625066589301
ENSG00000141699	16.4155549707264	2.78844108895833	0.864401691276528	3.22586260195816	0.001255936336512	0.00732329962229138
ENSG00000108788	34.2871914891856	2.5703288824757	0.888729053656737	2.89214004189456	0.00382627353012358	0.0176653520841895
ENSG00000068120	17.9842212713555	-2.04421023059195	0.827555192285017	-2.47017993440117	0.0135045106102137	0.0461888272130026
ENSG00000108773	6.95048296132146	-2.06961889687605	0.729559626818892	-2.83680568495852	0.00455673350921013	0.0202905367121181
ENSG00000187595	28.3545202148205	4.33254885259428	0.924388139959715	4.68693686699949	2.77324469172287e-06	4.75757424877405e-05
ENSG00000173786	275.231481226204	3.85727733008662	1.09114416197629	3.53507580804015	0.000407658187946205	0.00286989603371632
ENSG00000171360	2.43539063554732	-1.92787851689042	0.683832361210828	-2.81922679628209	0.00481394914163764	0.0212656859638715
ENSG00000108244	3.97678233635855	1.86814993170302	0.755605033566809	2.47238947427928	0.013421320771111	0.0460008360183346
ENSG00000126353	23.9169939740046	-4.06506807671731	0.903653801318955	-4.49847947386932	6.84412029742675e-06	0.00010648405780173
ENSG00000188895	16.4284834849672	-2.83726817940489	0.815265353042187	-3.48017755055767	0.000501081591463202	0.00338502683393639
ENSG00000126368	86.825087007876	-3.03707897861825	0.532665820254665	-5.70165920758016	1.18646849097494e-08	4.24977367728882e-07
ENSG00000277399	6.23162199869797	-2.98681380465145	0.716431472460755	-4.16901534824053	3.05918390273977e-05	0.000358985549871794
ENSG00000159111	6.69564699689905	-2.62342106699287	0.798393776768419	-3.28587364196579	0.00101666605402332	0.00615952231057435
ENSG00000159199	26.2958528126619	-2.63187304213493	0.90473119678245	-2.90901104272166	0.00362574052944837	0.016980030539852
ENSG00000121073	7.26287674232644	-2.13228315857582	0.82603164460698	-2.58135771492186	0.00984125496251582	0.0365140245308143
ENSG00000167100	231.171056764184	6.75272124619569	0.959232473302878	7.03971293105244	1.92636293276046e-12	2.09299332644424e-10
ENSG00000148498	27.8423734025674	-2.37921972931729	0.858922723515846	-2.77000440689051	0.00560555342163895	0.0237362588121018
ENSG00000197321	56.0547952621795	3.40687952865677	0.867560523279526	3.92696467536142	8.60246095801978e-05	0.000833666397851631
ENSG00000136758	11.0553426416067	1.93152444856439	0.776167359626236	2.48854119489708	0.0128268376165926	0.0443127474417419
ENSG00000120539	17.4974509482955	3.24267715165105	0.74115079230738	4.37519218127774	1.21325539584948e-05	0.000166266326842491
ENSG00000148459	23.6413202842418	3.21995285516803	0.876437846807426	3.67390895646195	0.00023886787426676	0.00188065177819445
ENSG00000241058	4.1342363360821	-2.87793075090645	0.704870524245344	-4.08292112085075	4.44731215259892e-05	0.000484045108896917
ENSG00000165985	22.1783013834489	-3.00222338975219	0.816590931766787	-3.67653285502025	0.000236425417578039	0.00186819066326211
ENSG00000165983	9.19434480453785	-3.66191766148586	0.733304855299333	-4.99371800830512	5.92278588135523e-07	1.25767560783566e-05
ENSG00000152457	14.7208243963326	-2.14291708354439	0.750228733657247	-2.85635165304587	0.00428540210682189	0.0193332431379737
ENSG00000152455	13.9288868076778	-3.01833883623445	0.822899004921202	-3.66793351089722	0.000244518745882171	0.00191588666394936
ENSG00000151474	65.314042335747	-3.18833764903698	0.824698180599553	-3.86606606397393	0.000110604988813003	0.00101840949445193
ENSG00000107537	209.769816070357	-4.34489849723111	0.839826356668261	-5.17356768185758	2.29665875886839e-07	5.56576894017214e-06
ENSG00000134453	39.5364745310579	-3.4127570098746	0.684332223316286	-4.98698861984946	6.1327676208382e-07	1.29803610780014e-05
ENSG00000134460	24.0849998165956	-4.46071325340856	0.856199372272323	-5.20990016795969	1.88942269547793e-07	4.71921323824544e-06
ENSG00000108021	12.6185925068433	-2.30598570789676	0.744802383686301	-3.09610409204598	0.00196081514554425	0.0104775032244287
ENSG00000177465	8.47348093923882	-2.51436007275308	0.701762214428417	-3.58292313415737	0.000339770612639057	0.00248036352048602
ENSG00000156030	5.89031573976147	-2.4497490169779	0.743081950496841	-3.29674138275051	0.000978135228516463	0.00599291687471694
ENSG00000119681	11.1542544179652	3.25424775708821	0.839196747536694	3.8778126424351	0.000105399835307897	0.000984386140934357
ENSG00000198208	17.3467487867454	-3.78464456225396	0.855528300403413	-4.42375145330594	9.70016108699797e-06	0.000141150335102991
ENSG00000119718	14.197866343958	-3.56452066878726	0.825828660998856	-4.31629566413438	1.58669422084869e-05	0.000208121924058603
ENSG00000170348	32.6956640921856	-3.47533235626302	0.900342478700131	-3.86001153836541	0.00011338167120066	0.00103811111595098
ENSG00000071246	23.6814834754244	4.01430975843549	0.97603838360082	4.112860545121	3.90786470921018e-05	0.000435476410928908
ENSG00000165555	4.50732439418358	-2.34574246392757	0.749977889597946	-3.12774882628219	0.00176150645396969	0.00964169653520439
ENSG00000100601	2.04813132317143	-1.62743676717465	0.646453525954613	-2.51748455509067	0.0118196151531252	0.0419001272348863
ENSG00000053254	12.2334233720473	-2.50317106817595	0.824019448148887	-3.03775726871396	0.00238345855802433	0.0121936632487777
ENSG00000119698	246.634119930234	5.52414701472129	0.730199912139205	7.56525291620162	3.87110672587935e-14	6.46705724546576e-12
ENSG00000170054	153.619819277363	-6.22353144791928	0.730338908401986	-8.52142940259974	1.57596065880575e-17	7.90283656519589e-15
ENSG00000090061	98.8107919062808	2.16454913397147	0.843723234376919	2.56547294868556	0.0103035255254301	0.037721487034032
ENSG00000066629	8.02389366340486	2.75349825752334	0.892050364440591	3.08670717179749	0.00202386861074771	0.0107527298072244
ENSG00000197728	42.6443071562588	-3.5180107266574	0.862431310122395	-4.07917788392693	4.51952452949519e-05	0.000488895775144124
ENSG00000163682	88.0795001019092	-3.79824582671225	0.906458908791806	-4.1902018832545	2.7870637096414e-05	0.000333373730700041
ENSG00000151923	5.39827672898322	2.26386058196131	0.826764415881242	2.73821724601957	0.0061773254591141	0.0256987777076993
ENSG00000119979	13.7051465735167	3.46627340782105	0.887663515064983	3.90494072246204	9.42484842918224e-05	0.000900888371112009
ENSG00000107560	2.4522246426458	-1.79602757386378	0.675860351038277	-2.65739449148729	0.00787472354108299	0.0307765724006715
ENSG00000188316	32.1994784114708	-2.60250355716899	0.708589047605291	-3.67279675852212	0.000239910291361261	0.00188658044557788
ENSG00000099204	7.69165775386568	-3.07038677211209	0.809348755914812	-3.79365106781639	0.000148448245432978	0.00128715292912561
ENSG00000169129	3.83656487132228	-1.75615066502026	0.718116105821242	-2.44549683649263	0.0144652717619638	0.0486291800073519
ENSG00000196865	3.64256412671077	-2.08683094390054	0.708431253825089	-2.94570705715332	0.00322217405687539	0.0155476075497215
ENSG00000148737	9.04536243032064	-3.64975162236163	0.834218925893473	-4.37505253006894	1.21403239111867e-05	0.000166266326842491
ENSG00000151532	14.6248394902732	3.56291670033654	0.876999515275061	4.06262105996611	4.85247676910217e-05	0.00051772988637933
ENSG00000119927	10.5486970000842	2.19164324475944	0.843966324129736	2.59683731696211	0.00940864737411083	0.0352702543023741
ENSG00000138172	41.2231957807526	-3.60865179459034	0.829979040266371	-4.34788304224187	1.37457867954793e-05	0.000183624557622397
ENSG00000148795	28.4618088569377	4.43502920124321	0.867655804693508	5.1115075554757	3.19598039811602e-07	7.41444705171471e-06
ENSG00000138175	14.6800853198019	-4.19078191439147	0.820628075246093	-5.10679812305315	3.27663481145224e-07	7.57460366519756e-06
ENSG00000107874	15.2333020861862	-2.84078117272028	0.673836975568939	-4.215828569398	2.48862761576841e-05	0.000302674690805863
ENSG00000107815	11.9654811457842	2.69267056867902	0.863210715481242	3.11936647725446	0.00181240383908701	0.00979689935904496
ENSG00000075290	98.4071047862921	-6.83765877792696	0.875329101660929	-7.81152913224588	5.64982871150193e-15	1.15097604282128e-12
ENSG00000119929	7.62529426085949	-2.5092217979415	0.794474484416419	-3.15834157944625	0.00158669522369938	0.00881243984620571
ENSG00000119946	3.1940513948103	-2.14086713131228	0.694131732079427	-3.08423751915048	0.00204074598302457	0.0108071673950749
ENSG00000119943	4.30225139448771	-2.22778886332875	0.721540138793768	-3.08754668458646	0.00201816069309478	0.0107311497212764
ENSG00000171307	20.197337908678	-4.01954537699614	0.694052211999405	-5.79141642012315	6.97952894569309e-09	2.645322627731e-07
ENSG00000138185	60.2444287583538	3.54492799853443	0.968658126126033	3.65962758472043	0.00025258206233843	0.00196959624926343
ENSG00000138115	34.8486900138424	2.78250182945299	0.90242822294351	3.08334974318192	0.00204684444601413	0.0108306647269205
ENSG00000119185	69.1893765046227	-2.41693699698919	0.925208589658512	-2.61231577830602	0.00899311454047996	0.0341843228509556
ENSG00000119203	8.17623564438857	-2.35404102202919	0.746377525747601	-3.15395485638623	0.00161074000111186	0.00892892352657159
ENSG00000143882	2362.92050736877	7.67968623581245	0.9510635162527	8.07484053859126	6.7564883543286e-16	2.09740702770801e-13
ENSG00000068697	4.50943468532609	2.0571173324572	0.760473331384399	2.70504861585657	0.00682943936593635	0.0276700529686383
ENSG00000143970	8.41322718201518	-2.69857971608176	0.830631549854168	-3.24882881772976	0.00115881191073505	0.00684886205447128
ENSG00000084693	654.052597741148	3.12172145433721	0.846636507778464	3.68720392477342	0.000226731657399439	0.00181135254238596
ENSG00000138030	78.7212472643777	-1.73619814595944	0.704089453905567	-2.46587722103888	0.013667817495345	0.046625066589301
ENSG00000138028	4166.25013327565	3.39876268026233	0.896260871056587	3.79215783040443	0.000149343944856226	0.00129121110943997
ENSG00000084774	2.85414279841963	-1.9368000788397	0.677078924538247	-2.86052335798305	0.00422942395606118	0.0191630282071552
ENSG00000163795	29.0927414123906	-2.16759922416466	0.62085954867387	-3.4912875686531	0.000480698559962237	0.00328822026484137
ENSG00000115216	16.9303325026944	-2.32007810943951	0.779821003241407	-2.97514185921624	0.00292853085941474	0.0143111639224323
ENSG00000157992	30.0009950242955	-3.01070210144175	0.907154622184236	-3.3188411631444	0.000903918294816299	0.00560137201892344
ENSG00000163798	32.0100634149691	3.45048351825301	0.70756713385779	4.87654577656868	1.07959643350752e-06	2.12344472232471e-05
ENSG00000075426	18.0141164397374	-2.95962468680938	0.877755253407714	-3.37181084968642	0.000746757154200519	0.00479144674038699
ENSG00000163811	15.5015772189999	-2.47315208930802	0.715263868406664	-3.45767792635362	0.000544852325366499	0.0036617446485198
ENSG00000119801	7.8689102117251	-2.95365737490235	0.811518591425409	-3.6396669233595	0.000272990926088837	0.0020961458741733
ENSG00000188735	13.4782568943511	3.34802014418908	0.958311638712914	3.49366532653796	0.000476437880379171	0.00326592906644776
ENSG00000115760	4.18098167065347	1.96288561215305	0.739828925788137	2.65316148603138	0.00797417106381009	0.0310720987238362
ENSG00000132793	6.33624138144729	2.50314898242044	0.817108194899007	3.06342415612393	0.00218819664658576	0.011451042144481
ENSG00000183798	172.10212097693	6.57777812180363	0.907553712931637	7.24781137256954	4.23559913325951e-13	5.11330939809606e-11
ENSG00000124177	12.87484996539	-2.14735695401144	0.753909669926538	-2.84829474891956	0.00439541953424759	0.0197203991354164
ENSG00000124193	15.3902043373659	-2.29890334605561	0.789699590336038	-2.91111123038239	0.00360145783114773	0.0169027383738316
ENSG00000124120	11.4930053157632	-2.15107854573112	0.824894043959409	-2.60770284557536	0.00911520455507943	0.0345677827193501
ENSG00000132824	9.22345002621883	2.12401172457956	0.815365689952478	2.604980502311	0.00918794883367533	0.0347395514789808
ENSG00000101473	317.855832017988	-3.25680134288422	0.665643917332279	-4.8927080351558	9.94578960648525e-07	1.98277071696261e-05
ENSG00000100979	411.004052640766	4.62984324855194	0.794085047114449	5.83041232847274	5.52905823299837e-09	2.12023121299508e-07
ENSG00000100982	35.5981390629369	-4.3329873404878	0.721832941703166	-6.00275644148922	1.93995516636952e-09	8.96919697132121e-08
ENSG00000198026	32.1339524501871	-2.65194555569611	0.680201890272732	-3.89876240219326	9.66855876263549e-05	0.000920717391373
ENSG00000080189	11.1734604975407	-2.12264487078568	0.871593825677324	-2.43536015085484	0.014876974101491	0.049709376815797
ENSG00000158296	10.5941451931547	-3.36141869535602	0.748969495053645	-4.48805821539536	7.18752903298414e-06	0.000111031994706217
ENSG00000124151	10.4972445955194	3.15914355602308	0.854490741730497	3.697106828361	0.000218070590745079	0.00175506442107058
ENSG00000124207	15.6701519850857	-3.07445602586577	0.779861254268504	-3.94231154457026	8.07000553273711e-05	0.000788011063854557
ENSG00000124214	26.2665803924708	-2.18710130101141	0.716029293666606	-3.05448578760209	0.00225446696210998	0.0116827266502345
ENSG00000124228	27.7078091079835	-2.33607174846339	0.802634580134663	-2.91050473812311	0.00360845495486199	0.0169233941372268
ENSG00000124201	85.2235243894785	3.44271365844507	0.922680026465804	3.73121077697097	0.000190561700216583	0.00157648695902526
ENSG00000054793	2.17440506388096	-1.74947041550155	0.658312295803053	-2.65750833860308	0.00787206429914146	0.0307765724006715
ENSG00000064787	5.5919220716814	2.30601117219427	0.849207270341908	2.71548684606271	0.00661784053083479	0.027014215667196
ENSG00000087586	18.2397266100608	-4.82025803952089	0.84106675421333	-5.73112421264278	9.97671714606864e-09	3.64564685276998e-07
ENSG00000087589	3.85347901351154	-2.72275087365435	0.740100547309193	-3.6788932038404	0.000234248326356446	0.00185820213852766
ENSG00000022277	14.1757659263755	-2.16789841873429	0.806810531815132	-2.68699816530287	0.00720973487592548	0.0288699395922348
ENSG00000101146	2.64831699021436	-2.11885750426611	0.661065560105578	-3.20521538578974	0.00134961447103615	0.00771982232756316
ENSG00000124253	287.595348522377	-1.78823295638509	0.640048394817833	-2.79390272808051	0.0052076140430326	0.022467528753494
ENSG00000101160	72.488292672377	-1.87975798831076	0.646801081770234	-2.90623816392829	0.00365802905605268	0.0170280372542181
ENSG00000180389	21.5675552566672	-3.93832954238528	0.701780128648075	-5.61191373425202	2.00101192340541e-08	6.62162270491364e-07
ENSG00000101181	9.05081313365092	-2.36523046171789	0.75338337646915	-3.13947790141444	0.00169249179462147	0.009318711156366
ENSG00000092758	4.73863141455568	2.08622834050759	0.834661588560714	2.49949005573034	0.0124372189636945	0.0433403028348189
ENSG00000101191	23.5700248600151	-1.96785840194392	0.757495588971379	-2.59784800148621	0.00938100091733803	0.0351868498159532
ENSG00000101193	4.89370338462267	-2.27928290701532	0.745412215384218	-3.05774826327534	0.00223006829987094	0.0116026319518123
ENSG00000101199	7.12851368783042	-2.82451815823361	0.748823403862822	-3.77194161355438	0.00016198216427448	0.00137854011606441
ENSG00000130584	75.60203656113	3.69608904663711	0.99147111925478	3.72788372233697	0.000193094425613857	0.00159138123966717
ENSG00000171700	4.08230006185667	-2.81521210621709	0.740402729348866	-3.80227137829824	0.000143375552291368	0.00125796127239223
ENSG00000203880	6.00516327059538	-3.40475347540785	0.787361304927267	-4.32425806818429	1.53046055316779e-05	0.000201760059742861
ENSG00000143924	35.973169739486	-3.21475556205517	0.646393596635158	-4.97337160948032	6.57983573823488e-07	1.3734887317036e-05
ENSG00000138075	10.2504034271539	3.16071802656515	0.821433914085591	3.84780561450719	0.000119180556186198	0.00108359560080589
ENSG00000138078	171.189789632254	4.38708321509959	0.899691006544576	4.87621103599665	1.08142912687805e-06	2.12344472232471e-05
ENSG00000151665	240.463594795957	-2.00480075225399	0.6982219084802	-2.87129453817596	0.00408794431693132	0.0186115384584691
ENSG00000180398	36.6401706585363	2.74806333871474	0.915518711100928	3.00164628575438	0.00268523986710697	0.013376626162125
ENSG00000138081	68.1350084714837	3.43637609575546	0.768741489047569	4.47013221572437	7.81712582198869e-06	0.00011849460250026
ENSG00000170634	148.789290034179	-2.19675889630324	0.888944121663959	-2.47120020569039	0.0134660406378502	0.0460814272536198
ENSG00000138035	5.61087913083856	-2.27048364131538	0.705202008628299	-3.21962163115749	0.00128359894234809	0.00745127471519788
ENSG00000173209	139.052253382794	6.11581158636946	0.973254261927451	6.28387855631641	3.302287094639e-10	1.94288065228415e-08
ENSG00000115484	6.74634876736832	-1.80025006738376	0.737580960378446	-2.44074910293247	0.0146568336687635	0.0490996396128826
ENSG00000115504	9.2727101855069	-1.81975655551504	0.725764214651616	-2.50736605467461	0.0121634672467946	0.0426998615949671
ENSG00000138069	17.2164152985277	-2.56333808021895	0.646366168720364	-3.96576770918207	7.31600865459372e-05	0.000723718671006016
ENSG00000138071	5.69836505627191	2.3896971436492	0.775880847498694	3.07997955015022	0.0020701480837025	0.0109362199008562
ENSG00000154920	340.592680344318	5.64296746358504	0.910455527176651	6.19796057593724	5.7199462694015e-10	3.18703672907935e-08
ENSG00000125845	6.42272358245511	-2.95294310761037	0.79641004007356	-3.70781752994679	0.000209053200468209	0.00169927408211004
ENSG00000125772	5.42184149534497	-2.72357648392492	0.734889833008397	-3.70610173333803	0.000210473784534937	0.00170750091328663
ENSG00000088812	9.81207585463563	-2.71680992977488	0.732188238769258	-3.71053478589275	0.000206821873428146	0.0016853397410976
ENSG00000198171	23.7056721384747	-2.14300659917176	0.588716213173634	-3.64013518095467	0.000272494942536768	0.0020948048707514
ENSG00000131044	8.35223836369122	2.81225580885854	0.895229075402549	3.14138122423468	0.00168152998306367	0.00926618255248693
ENSG00000149600	10.3083392220067	-3.56186734689839	0.840555732558497	-4.23751478805185	2.26007537942048e-05	0.000281709969377479
ENSG00000131061	6.39609625145223	2.49359309319679	0.8397392541215	2.96948496924261	0.00298299405281142	0.0145554926873336
ENSG00000125977	19.6333203476646	-2.01861232052355	0.700279345641625	-2.88258154847337	0.00394431025436121	0.0180822493306475
ENSG00000078747	7.83000592998824	-2.89213392830974	0.803020742101768	-3.60156814970941	0.000316303480257898	0.00236465870160693
ENSG00000088298	5.19330412510884	-2.24072698761708	0.717296172990755	-3.12385186480838	0.00178500298315833	0.00971412923999249
ENSG00000025293	4.2743901741512	-2.1284760408772	0.724270073467242	-2.93878777938141	0.00329498604846479	0.0158407183259159
ENSG00000101082	149.554169738639	5.06908484248556	0.927759889004366	5.46378961039747	4.66075889248451e-08	1.42645479906604e-06
ENSG00000101342	70.8321139441632	4.3081424765192	0.705598712655153	6.10565523894984	1.02379789296329e-09	5.25522713718716e-08
ENSG00000163879	16.7702479753634	3.79043492981842	0.839199587119392	4.51672639977022	6.28029655209097e-06	9.91313637362736e-05
ENSG00000119535	4.37156780520808	-1.9028955401689	0.728422168978166	-2.61235259058396	0.00899214613545849	0.0341843228509556
ENSG00000116871	59.8514846124366	-3.18680367528255	0.704980902312773	-4.52041135416274	6.17195854961231e-06	9.78953717394712e-05
ENSG00000126067	14.5598364437568	-2.81273238163416	0.899399893748542	-3.12734346666551	0.0017639372307619	0.00964690168400742
ENSG00000124588	174.060126803327	-2.46972135969203	0.878389106689222	-2.81164843790103	0.00492883425532116	0.021695523639729
ENSG00000137266	13.1220406258423	3.45164720069259	0.855826252695526	4.03311675684313	5.50419143329571e-05	0.000569488250370035
ENSG00000168994	7.98812665601083	2.85506050300311	0.779724883622962	3.66162548223058	0.000250620055076189	0.00196133510089037
ENSG00000185689	1175.01712379619	2.57789384475584	0.549799206008429	4.68879150166746	2.74823221827406e-06	4.72710444087826e-05
ENSG00000198721	29.5953214044101	-3.03671196569987	0.887711886962655	-3.42083057611194	0.000624302111630993	0.00410264663883311
ENSG00000153046	5.28746444903495	-3.21690240377922	0.779445336906688	-4.12716870761693	3.67256965186484e-05	0.000413563136497534
ENSG00000124782	22.3827515441853	-2.08722546986	0.701682915684857	-2.97459924305386	0.00293371541192019	0.014325760876635
ENSG00000124795	18.5521986286077	-2.82997695207089	0.838665102829772	-3.37438262605914	0.000739814578524608	0.00475626354773365
ENSG00000178184	26.5952145621804	2.69977792197866	0.793072111472457	3.40420232022296	0.000663575836592461	0.00433018105980606
ENSG00000141759	11.4620123760096	3.31623614700729	0.811922425204174	4.08442487122259	4.41861191918422e-05	0.000483304213106744
ENSG00000075336	5.8424966086314	2.36879598160325	0.852030346495308	2.78017794946731	0.00543291181863994	0.0231718027697568
ENSG00000206075	2.21884282209205	-1.71490762229962	0.664651795436309	-2.58015946706932	0.00987547006635684	0.0365330340642739
ENSG00000141664	7.61192362332926	2.73631054935883	0.845678541651495	3.23563909285813	0.00121370736101467	0.00711525025760308
ENSG00000138092	73.8300253670292	5.34030196477174	0.986401552150267	5.41392291316894	6.16587193737505e-08	1.82705996180672e-06
ENSG00000074657	16.0699259619764	-3.23120956047565	0.843123798802612	-3.83242599137227	0.000126885777333853	0.00114092190681295
ENSG00000198796	16.4746393503025	-4.63803851234364	0.873743648114382	-5.30823717271416	1.10690551076215e-07	3.01921214420855e-06
ENSG00000207778	58.2342164471164	-6.30660503492381	0.931236223635469	-6.77229351141791	1.26756647299277e-11	1.07315140745972e-09
ENSG00000049759	244.210496835713	3.91412870146898	0.866806329725393	4.51557466442243	6.31452928421827e-06	9.94309574971471e-05
ENSG00000119547	70.7130187606188	-5.9358843696693	0.811467818503312	-7.3149966447438	2.57387822878777e-13	3.22675234105143e-11
ENSG00000177511	1583.32787332221	-9.91030870618922	0.906967964526258	-10.9268563982475	8.57683771507926e-28	1.86374683548672e-24
ENSG00000091164	20.9674177691323	-2.75004329475442	0.863089767054603	-3.18627725611818	0.00144116413983953	0.00809514316768423
ENSG00000071189	5.66644501135491	2.29434615603977	0.889737991552859	2.57867616963894	0.00991797133418619	0.0366526389612017
ENSG00000136243	15.4508992172986	-4.76406389917723	0.790500783556146	-6.02664032506788	1.67402972002384e-09	7.96569324440542e-08
ENSG00000136231	39.0483369710939	-3.22463550863677	0.709646991961398	-4.54399940416034	5.51968136630539e-06	8.88464267331972e-05
ENSG00000070882	5.21643047049752	-2.66344112396529	0.764826259522327	-3.48241328119245	0.000496916136783443	0.00336437247424043
ENSG00000153814	4.87370781663942	2.17247615448835	0.757736861069951	2.86705882490755	0.00414305996412898	0.0188213295513288
ENSG00000180354	20.784024795998	-4.65334600237317	0.887306263190608	-5.24435157894694	1.56832893774503e-07	4.025171789433e-06
ENSG00000106105	4.28838698282872	1.97698083068314	0.784069401620374	2.52143601905325	0.0116876928060065	0.0416805631303919
ENSG00000106125	3.85544102312826	-2.74011896187713	0.730845698844535	-3.74924415127468	0.000177368344460929	0.00149003123394433
ENSG00000147400	8.22208590806087	-3.91399002529052	0.739087176777915	-5.29570820367056	1.18556025167641e-07	3.20691588409896e-06
ENSG00000122545	6.11438387608101	-2.15282921950205	0.792581584134101	-2.71622412455372	0.00660312006182096	0.0269710148389792
ENSG00000136250	5.19053238127747	2.1970818319423	0.856252167111171	2.56592849201752	0.0102900039113903	0.037721487034032
ENSG00000182054	42.3646377319518	-1.91874462372648	0.623211090804835	-3.07880371841354	0.0020783356258976	0.0109705829516004
ENSG00000131876	5.50384299304752	2.27583022526886	0.863403288823957	2.63588320165976	0.00839186115076585	0.0324475343071427
ENSG00000131871	16.7374813347054	-2.76432715568232	0.877375279283343	-3.1506781886313	0.00162891860283691	0.00902202240602701
ENSG00000154237	155.887260741004	-6.12842908438177	0.934985338670577	-6.55457238837089	5.58015418921217e-11	3.98462934795504e-09
ENSG00000183060	29.5675707869045	3.08486342367081	0.989145377112146	3.11871590875469	0.00181641005212324	0.00981042015724223
ENSG00000068305	6.17589060075954	2.42386914397732	0.865555636729557	2.80036203465296	0.00510453222938485	0.0221400170348369
ENSG00000140443	6.37707616851295	2.47663750011938	0.866391243144185	2.85856709623647	0.00425559100637644	0.0192520456423095
ENSG00000140534	7.91253848786502	1.83861661040507	0.745838451138512	2.46516736646985	0.013694926576784	0.046693110017811
ENSG00000172081	15.9904469811525	-4.39841597339328	0.808901970985684	-5.4375142244166	5.40290382063899e-08	1.63062638920118e-06
ENSG00000099840	10.7588578008738	-2.75307746911277	0.814328635641016	-3.38079412735576	0.00072276673719952	0.00466968915738718
ENSG00000105355	17.0932870154522	-2.78187070947492	0.892258333252121	-3.11778619016704	0.00182214940293097	0.00983327148816803
ENSG00000129596	96.6780104471054	-3.99870448866953	0.700259919748846	-5.71031466445159	1.12767480800506e-08	4.07466447574941e-07
ENSG00000137492	108.561681174191	-4.97039643645173	0.943469728155082	-5.2682097666993	1.37760634879194e-07	3.60667300713842e-06
ENSG00000080709	13.0017595504072	-3.3521672046507	0.80609072006812	-4.15854831372754	3.20276497927299e-05	0.000372171566842792
ENSG00000171444	41.1760580758764	-2.29545028310636	0.911808523842311	-2.51746964750172	0.0118201153435411	0.0419001272348863
ENSG00000116791	45.9633602363156	4.32227798303571	0.712265095269035	6.06835574527643	1.29226412947923e-09	6.38202262126901e-08
ENSG00000106153	9.66824094580941	-2.04566398059255	0.788834458024109	-2.59327411446576	0.00950669659378545	0.035556027019442
ENSG00000066379	5.54651431029923	2.25901423183734	0.9008788554153	2.50756715873406	0.0121565477936082	0.0426998615949671
ENSG00000234127	32.9125007820024	-3.47438299932067	0.845309865961081	-4.11018862931458	3.95336038907081e-05	0.000439045253430198
ENSG00000204592	29.0939848805064	2.78950025802005	0.777699562017717	3.58686103767731	0.00033468256377285	0.00245707251308792
ENSG00000204435	29.8363311627169	-3.25782358350289	0.826667348212959	-3.94091237611532	8.1172275841521e-05	0.000790974687908633
ENSG00000204410	35.6880709576486	2.4599794167721	0.943037315076008	2.6085706020804	0.00909212536393099	0.0345027197403923
ENSG00000204386	5.71044462657285	-2.56833374296346	0.723320246530893	-3.55075605208262	0.000384126281884437	0.00273375461965573
ENSG00000204371	4.03944061601629	1.89932502788661	0.75362095968333	2.52026566337101	0.0117266291245864	0.0417910543278024
ENSG00000221988	68.7833292630813	2.40894293279359	0.911556115518102	2.64267102352159	0.00822549124710099	0.031936853746189
ENSG00000204301	24.2578084710883	-3.45781481952829	0.849021354166935	-4.07270653742405	4.6469960671428e-05	0.000499897151183233
ENSG00000204264	14.863666692328	-2.07945565382386	0.826071563801957	-2.51728269673545	0.0118263896475212	0.0419001272348863
ENSG00000240065	14.457222924609	-3.35714505100662	0.815071999485744	-4.11883251188209	3.80796789550203e-05	0.000426531661697212
ENSG00000248993	4.39794512453445	-2.9533084841447	0.72278068090428	-4.08603683270807	4.38804152576011e-05	0.00048076710430975
ENSG00000231389	406.887065413179	3.8996942298753	0.953388682144445	4.09035087463359	4.30721080739264e-05	0.000472705509316375
ENSG00000112511	4.07998220342968	1.9113316907421	0.75236438430489	2.54043350617663	0.011071514401657	0.0399420046399568
ENSG00000196821	26.9077106474732	2.58184818653032	0.945706454919307	2.73007355834387	0.006332019523597	0.0261919005547772
ENSG00000172466	7.01106919837821	2.61021603024391	0.854502802983745	3.05466058289052	0.00225315356696957	0.0116827266502345
ENSG00000197753	6.06051779861791	2.32819941125155	0.95679229549608	2.43333837679412	0.0149603127133955	0.0498345828199413
ENSG00000096063	3.79123435197153	-2.18976712226818	0.72754026708044	-3.00982257800731	0.00261400336575051	0.0131183125029465
ENSG00000112053	6.64491377461007	-2.17949713802157	0.794951416236742	-2.74167338217875	0.0061127090589558	0.0254787406364021
ENSG00000189325	19.5641716315814	-5.02836767380612	0.837028058449651	-6.00740635041517	1.88514627576043e-09	8.77804897977303e-08
ENSG00000112078	8.67276916048652	-3.31762124152208	0.76122478497371	-4.35826750128303	1.31096090119682e-05	0.000176939008590105
ENSG00000112079	5.49786813663658	-3.06850335161576	0.726921895995116	-4.22122839953135	2.42974589333868e-05	0.000297176613108346
ENSG00000112081	33.0790009935681	-2.97526594511594	0.850258590769758	-3.49924831976395	0.000466571841930952	0.00320166509215566
ENSG00000198663	5.49886392555023	2.26711372610423	0.870994888689954	2.60290129774946	0.00924385620626585	0.0348529199587317
ENSG00000164530	2.51121403639051	-1.81501047800691	0.681550319834189	-2.66306158941937	0.00774332400142964	0.0303759029492092
ENSG00000137193	17.2399138171669	-2.9988908133256	0.793866975879141	-3.77757345303926	0.000158363806260176	0.0013536712740931
ENSG00000137200	40.7411766774973	-4.02449886111648	0.702287869012048	-5.73055443315287	1.00102897169171e-08	3.64564685276998e-07
ENSG00000198937	9.55725105604188	-3.20481615704116	0.742451527880775	-4.31653250979073	1.58499346583281e-05	0.000208121924058603
ENSG00000112167	7.03671048270348	-3.20031706375516	0.79804227350532	-4.01020994752333	6.06647820477469e-05	0.000616963672650955
ENSG00000164626	32.5643361261737	-3.89820703954975	0.809181255696031	-4.81747076085771	1.45389387943292e-06	2.77132578948047e-05
ENSG00000146122	87.6996480132136	2.87168250697677	0.86054454820533	3.33705269874253	0.00084671891927997	0.00528206759309677
ENSG00000137166	3.89955270426326	-1.72534566644234	0.703684552424676	-2.45187372736454	0.014211452298406	0.047927810415576
ENSG00000137218	3.96089725186577	-2.17504618324974	0.723241889431522	-3.00735648063659	0.00263530528933787	0.0131947428426986
ENSG00000278224	27.3419043870145	-3.41488948725011	0.874113838587999	-3.90668736324591	9.3570093344745e-05	0.000897034468403519
ENSG00000124496	2.05999862905424	-1.60907641949628	0.622652406782863	-2.58422902082737	0.00975969634219723	0.0363147605335524
ENSG00000112624	2.05999862905424	-1.60907641949628	0.622652406782863	-2.58422902082737	0.00975969634219723	0.0363147605335524
ENSG00000112640	290.125795098146	2.77941707633024	0.480555080086062	5.78376380046274	7.30474903894962e-09	2.7525814442146e-07
ENSG00000044090	33.0759600573928	-3.11685636671808	0.630520846211435	-4.94330423085313	7.68094775321705e-07	1.55987845492903e-05
ENSG00000146215	425.481487463324	2.88177021443207	0.840901310124512	3.42700169417666	0.000610285262396918	0.00402425168794533
ENSG00000171462	39.5322378378065	-1.55357215887537	0.602121911024883	-2.58016214063861	0.00987539360668559	0.0365330340642739
ENSG00000171453	66.1364468486665	-3.14202733884567	0.666268749361148	-4.71585578921179	2.40696880544126e-06	4.22938804384679e-05
ENSG00000124571	6.04954242105763	1.80002507244653	0.695673314657962	2.58745740927485	0.00966871477665881	0.0360379368948192
ENSG00000170734	11.5492677537745	-2.33863172369636	0.671097835920197	-3.48478507681324	0.000492532484504311	0.00334971437251986
ENSG00000180992	12.0894340901357	-2.00361205832694	0.796572183281323	-2.51529252512114	0.0118933656249428	0.0420232252081311
ENSG00000112759	11.5279401706208	-3.75012042728014	0.812340338755364	-4.61643999241245	3.90378832921389e-06	6.45908530917395e-05
ENSG00000153291	7.18198109076834	-3.12753411448792	0.806349510725011	-3.87863336293943	0.000105044933870641	0.000982479087378344
ENSG00000180113	15.2024655393842	2.79887621229776	0.850724560824513	3.28999107488459	0.00100190560632269	0.00608139911323799
ENSG00000146072	7.68304860660408	-3.63680100005092	0.809288662955623	-4.49382422678314	6.99553778114653e-06	0.000108322828492385
ENSG00000145041	47.5516914120821	2.70393721126132	0.892686621691736	3.02898816399541	0.00245374296041531	0.0124579052639777
ENSG00000041880	7.20379622383249	-1.92610808112042	0.722986382514192	-2.66410008224824	0.00771945923353288	0.030370039072662
ENSG00000090097	9.45666598433208	-2.95349328102184	0.834723909144951	-3.53828762859716	0.000402731100594719	0.00284203031387269
ENSG00000164091	18.4065609472464	-2.79504449646649	0.754873811323862	-3.70266454411059	0.000213346900153131	0.00172343053543775
ENSG00000163939	20.8187453364364	-2.40343412782459	0.77357852158817	-3.10690390277422	0.00189057845020936	0.0101688786443191
ENSG00000016864	281.406745916149	-4.54914672825153	0.735023408634395	-6.18911816251325	6.05017190953515e-10	3.34246361680167e-08
ENSG00000163931	109.172275601262	-2.2419220817111	0.744110967375666	-3.0128867601803	0.00258775459085544	0.0130266966623835
ENSG00000016391	12.93251937859	2.49131373882741	0.826798882646219	3.01320404649534	0.00258505042917835	0.0130231404542609
ENSG00000170819	2.2230911290841	-1.7170673719082	0.665083800344333	-2.58173086011	0.00983062166009204	0.0364953431675057
ENSG00000091513	4176.21600246069	-2.88798190061187	0.743727879256305	-3.88311636710422	0.000103126183287654	0.000965918949500313
ENSG00000144867	6.09848388620751	-1.9351950362612	0.774310130513007	-2.49925057157533	0.0124456276893359	0.0433403028348189
ENSG00000182923	41.3848193787793	4.88534921320672	0.881053167343613	5.54489716884636	2.94126976052913e-08	9.38264294060245e-07
ENSG00000073711	6.97863547133142	-2.22365954046053	0.760177632721681	-2.92518412111011	0.00344252473772806	0.016380889609671
ENSG00000118007	23.693771208388	1.98283629106334	0.696331930298753	2.84754469066588	0.00440579077147984	0.0197533356528728
ENSG00000174564	2.21884282209205	-1.71490762229962	0.664651795436309	-2.58015946706932	0.00987547006635684	0.0365330340642739
ENSG00000155893	130.715571193718	-7.02256302619799	0.95025267690436	-7.39020599139526	1.46601517776189e-13	1.99103186329787e-11
ENSG00000163714	16.5904991733119	-3.11502202994336	0.825354383122682	-3.77416306696991	0.000160545726415229	0.00136810142549134
ENSG00000163751	2.37628176301096	-1.85266232830211	0.679202207118457	-2.72770363359404	0.0063776879492311	0.0262973736502451
ENSG00000163755	6912.06670087435	2.74480086078275	0.714737118462362	3.84029427027343	0.000122886918085812	0.00111418611822171
ENSG00000169903	15.6617367900454	-2.17387085758067	0.868572134267321	-2.50280980912935	0.0123211735803544	0.0430654541847438
ENSG00000154153	14.9226572379197	-2.87735481452447	0.803422904578704	-3.58137015776678	0.000341796993065348	0.00249236532191611
ENSG00000173545	3.23639596893712	-2.03435661698532	0.680847220921571	-2.98797814615691	0.00280829634240792	0.0138377051066948
ENSG00000164237	32.505903625975	-2.3608364442706	0.856093599641666	-2.75768496021787	0.00582122703904646	0.0244829542371251
ENSG00000183098	11.0112288889731	3.22014755254231	0.854499703733127	3.76845953073379	0.00016425810859362	0.00139608684474812
ENSG00000134874	52.5210162955807	2.82438224442674	0.929813359934984	3.03757976183976	0.0023848628075152	0.0121936632487777
ENSG00000102580	7.98818172661513	-2.06088101144264	0.734328374005877	-2.80648424382707	0.00500853618395337	0.0219426393704247
ENSG00000102595	4.92170333040607	-2.53350477381131	0.761490563424039	-3.3270337092812	0.000877757546286019	0.00546002046205969
ENSG00000065150	6.71805644867447	-1.79128238010175	0.724264107908885	-2.47324471907574	0.0133892423249311	0.0459150293089037
ENSG00000088387	28.4291971737082	2.39034141162847	0.948984687766229	2.51884086481414	0.0117741857204453	0.0419001272348863
ENSG00000134882	3.96477040446645	1.87221212190598	0.755751829129045	2.47728427473815	0.0132386411753357	0.0455183026487414
ENSG00000175198	72.1848967987024	2.77063775223167	0.745404239006145	3.71696001611929	0.000201634339042835	0.00164723011042943
ENSG00000102466	14.094705551188	3.40100321200533	0.96121758638953	3.5382240817919	0.000402828042647394	0.00284203031387269
ENSG00000065308	17.7653173406428	-4.0142806219972	0.880358760770515	-4.55982356384321	5.11966169317989e-06	8.281656222789e-05
ENSG00000112210	24.8218487588467	2.6759395900161	0.780863752393749	3.42689692255911	0.000610520773029288	0.00402425168794533
ENSG00000136153	9.53496379602217	-2.13888077846382	0.724481841576425	-2.95229038979052	0.00315426141598	0.0152428689182903
ENSG00000083520	4.7357013627254	2.10218827350679	0.813824290361488	2.58309846290412	0.00979173734151276	0.0364010577802087
ENSG00000136122	12.2944537152797	2.34254916535121	0.872477826956894	2.68493833650966	0.00725431888134323	0.0290128250229917
ENSG00000170775	2.78556866595049	-2.20774185869508	0.641619293960197	-3.44089069558441	0.000579802703118132	0.00386475850882117
ENSG00000077063	2.43539063554732	-1.92787851689042	0.683832361210828	-2.81922679628209	0.00481394914163764	0.0212656859638715
ENSG00000006652	6.84220958359556	-2.34177508424086	0.768049149530645	-3.04899118197308	0.00229611221184746	0.0118608205301375
ENSG00000100109	492.615600197222	-1.77371538064534	0.553101244563857	-3.20685479933061	0.00134194710581501	0.0077008390693733
ENSG00000183765	7.31385070985025	2.57997703014093	0.94938577576327	2.71752231390525	0.00657727202076568	0.0268991444814125
ENSG00000159873	7.93564153779243	2.75845354905837	0.877970477144931	3.14185228417768	0.00167882710766818	0.00926038047253374
ENSG00000186575	9.58946601643724	-2.41175337422798	0.75435229604321	-3.19711809306912	0.00138808085501468	0.00785494713007005
ENSG00000100319	24.5286425224108	-5.0577644256674	0.761191609726736	-6.64453517489915	3.04175463641459e-11	2.27921821549272e-09
ENSG00000187860	15.4091057914995	3.64752709070823	0.866550046461354	4.20925150901933	2.56218055420671e-05	0.000310461989458616
ENSG00000136003	11.0983117693	-3.11637833683826	0.747984057261543	-4.16637000024798	3.09488246427023e-05	0.000360921981835021
ENSG00000111199	15.4300894606079	-3.96038048311527	0.7793366363762	-5.0817327176231	3.74007434276109e-07	8.46581411127068e-06
ENSG00000076513	17.4811303856445	3.77731891763369	0.890924404881411	4.23977488655334	2.23744052176954e-05	0.000279422888149725
ENSG00000167272	28.2353865132563	-4.83300772356517	0.732908473877953	-6.59428550197113	4.27308712237135e-11	3.09513943897098e-09
ENSG00000022840	40.2604958401959	-3.31131591165167	0.693636996884201	-4.77384557993015	1.80740987729728e-06	3.33782011051019e-05
ENSG00000111786	218.446522470708	3.75143132777205	0.699189767303245	5.3653979265761	8.07709479087983e-08	2.35065093489936e-06
ENSG00000111707	41.2028882019761	-3.79495499211369	0.893193890236819	-4.24874714616275	2.14969393681591e-05	0.000270016469635895
ENSG00000111445	171.857293987949	-2.6849918288589	0.748236347618882	-3.58842742323782	0.000332678573454055	0.00245534562752584
ENSG00000135108	17.9320299236756	-4.86468339582899	0.789273047301329	-6.16349869346513	7.11549660372004e-10	3.86549352997091e-08
ENSG00000122965	5.05798411236151	-1.88551981491776	0.729968093170216	-2.58301675451189	0.00979405665692376	0.0364010577802087
ENSG00000151176	11.0145680893698	-4.11604265964202	0.846005900238095	-4.86526472035671	1.14303713371663e-06	2.22431614170111e-05
ENSG00000186710	229.967270911432	6.99419840553541	0.886224576624488	7.89212868839114	2.97075156995084e-15	6.98131714173404e-13
ENSG00000111344	6.93671390753286	2.55487668990728	0.904939404188528	2.82325720162255	0.00475384177662094	0.0210675013880298
ENSG00000089169	12.6594933943953	-4.40295264172466	0.860540054647622	-5.11649936333016	3.11258335440104e-07	7.27273508506825e-06
ENSG00000135148	5.55957917625505	-2.53591485536026	0.698777220237183	-3.6290748781128	0.000284438734944201	0.00217126008559865
ENSG00000118762	12.845755803586	-3.34107878564051	0.804254383782884	-4.15425623162344	3.26347317038855e-05	0.000376541267217043
ENSG00000152592	9.25237384529253	-3.98349517955956	0.840371248544117	-4.74016119240238	2.13548261001653e-06	3.8140304478624e-05
ENSG00000168152	12.3862408841353	-2.1696387107479	0.84516685688267	-2.56711286425788	0.010254922796917	0.037663009415832
ENSG00000138668	159.510795956069	-4.38727153416304	0.735959975387561	-5.96129094092743	2.50252939343144e-09	1.08651892968313e-07
ENSG00000163291	108.316403590191	2.77819833933986	0.791530691052363	3.5099060222746	0.00044826509606853	0.00310876612901143
ENSG00000138764	2.04813132317143	-1.62743676717465	0.646453525954613	-2.51748455509067	0.0118196151531252	0.0419001272348863
ENSG00000138755	21.6432679211719	-5.09605368988334	0.884398222043689	-5.7621708896104	8.3038856270001e-09	3.05978226449532e-07
ENSG00000138757	4.72267327075305	-3.06595230037651	0.758091447136491	-4.04430403740527	5.24787811691522e-05	0.000545628667371137
ENSG00000081051	229.889528247406	-6.94360292458753	0.775332843142947	-8.95564142032269	3.37766115447529e-19	2.4465525628916e-16
ENSG00000163626	6.48806609055913	-3.5125843546049	0.798296114961733	-4.40010202827215	1.08199992831875e-05	0.000153005586392841
ENSG00000145391	17.15581705746	3.73707608340884	0.901635144608194	4.14477641622187	3.40145428471724e-05	0.000389018955825819
ENSG00000109445	13.1961231237877	-2.70916483869662	0.714217344268786	-3.79319385119422	0.000148721962330778	0.00128754113205092
ENSG00000164163	15.0089729672228	2.36041527371209	0.80046071234202	2.94882089441454	0.00318988784145968	0.0154036139544264
ENSG00000164164	13.6460790881698	2.07308193269003	0.799893431470709	2.59169765762222	0.00955036622003127	0.0356579824675738
ENSG00000151617	3.42455281417224	-2.56959012004352	0.710700290143821	-3.6155748853339	0.000299681825856941	0.00226376109242341
ENSG00000109670	2.51917620944389	-1.69420270630403	0.67665499530982	-2.50379102799397	0.0122870582141675	0.042994810788061
ENSG00000120256	6.05545106183163	2.44956142108003	0.800744994096966	3.05910300924517	0.00222000802145799	0.01158705547789
ENSG00000055211	11.7306924882984	-2.31057799640796	0.757150787808206	-3.05167482305157	0.00227568485163645	0.0117739599585857
ENSG00000132763	1214.30602992112	4.30499486124362	0.888444628965982	4.84554098352082	1.26267142253939e-06	2.43531213122316e-05
ENSG00000009844	4.91095678243762	2.13414190708542	0.825684592180567	2.58469387378214	0.00974654913518617	0.0363072878927306
ENSG00000135597	7.54077082718402	-2.70478436925153	0.770985922719436	-3.50821498752035	0.000451124328142044	0.00312195275494479
ENSG00000051620	29.2342606321711	4.66253122138672	0.731863527497882	6.37076592315937	1.88086518151418e-10	1.17645604249931e-08
ENSG00000016402	3.39276326082482	-2.53702237432232	0.707310042232638	-3.58686039054975	0.00033468339401919	0.00245707251308792
ENSG00000112339	5.51239145712046	-1.94266643267918	0.773103194678124	-2.51281645975865	0.0119771629463522	0.0422506089000378
ENSG00000118515	12.7886620747404	-4.42312432726698	0.854459799797397	-5.17651541747869	2.26068378949607e-07	5.49902896407645e-06
ENSG00000112306	44.0715806706678	-2.43688543713207	0.973714934015429	-2.50266823687584	0.0123261027352638	0.0430654541847438
ENSG00000050438	2.38660906762683	-1.90334646575986	0.679048237075188	-2.80296208993634	0.00506356209352518	0.0220062408584605
ENSG00000135480	9.66627955992788	2.94777882655525	0.943414969099836	3.12458347928048	0.00178056990356941	0.0097052969911112
ENSG00000111077	75.8203139589086	-2.58501051615057	0.677563782130988	-3.81515450548511	0.000136097751870328	0.00120271194784275
ENSG00000139651	5.61569436466322	2.3002353700613	0.863713648042202	2.66319210686932	0.00774032105700879	0.0303759029492092
ENSG00000172819	3.49202205496092	-2.58148753679835	0.72613638809466	-3.55510008742576	0.000377835232757129	0.00270374081486688
ENSG00000094914	2.84750943915606	-1.6761530473931	0.657982123551753	-2.54741426460845	0.010852451647502	0.0392821389728294
ENSG00000139625	896.248900454813	2.62026472559019	0.743604460141125	3.52373454711784	0.000425510309511226	0.00298219698419201
ENSG00000094916	58.240908470041	-5.51643179832045	0.94135131403885	-5.86012014436173	4.62532404636084e-09	1.81641490712207e-07
ENSG00000123360	5.65393896189697	2.36996047330344	0.79154226803319	2.99410476106636	0.00275251417454863	0.0136142943125057
ENSG00000135424	456.717255680364	5.44590092355155	0.730069372475824	7.45942937598287	8.68979917347934e-14	1.28747274572527e-11
ENSG00000258311	57.425239293224	-2.13810044034072	0.830943510628235	-2.57309963071281	0.0100792188114621	0.0371642689094578
ENSG00000123342	59.9744489443178	2.4202557324081	0.991579071329171	2.44080961608422	0.0146543780778437	0.0490996396128826
ENSG00000185664	7.41713299699905	2.68773992082455	0.858180516496584	3.13190508192485	0.00173676014218725	0.00953828084828867
ENSG00000139531	6.87532893683739	-1.96238448747331	0.775665646184704	-2.52993605830781	0.0114083315081815	0.0408777822457433
ENSG00000123411	3.20368314528985	-1.81080337120264	0.67563868411338	-2.68013572014294	0.00735923154954001	0.0292606570294408
ENSG00000257411	5.81365263175534	-3.22070748270576	0.628892014205998	-5.12124086481212	3.03531641760617e-07	7.11770781524267e-06
ENSG00000135517	20.4850095891947	3.72322883055398	1.03467864269413	3.59843982172021	0.000320131903865393	0.00238507415005543
ENSG00000176422	232.905322827981	4.00791606495796	0.942094142994736	4.25426279821416	2.09738860196589e-05	0.000263955140853583
ENSG00000135423	71.9476443570049	2.4710263672351	0.651801490440948	3.79107198046362	0.000149998470720929	0.00129352902782291
ENSG00000076067	15.3572410835308	3.59482544704646	0.902466374991565	3.98333450050154	6.79550006888311e-05	0.000676333816016015
ENSG00000110955	19.2289490513681	-1.84962183921048	0.755141920108965	-2.44936983361166	0.0143106424468985	0.0482124434683882
ENSG00000110958	19.6119544862643	-1.77229018204095	0.711930081196518	-2.48941606605851	0.0127953127032506	0.0442272765177577
ENSG00000166856	6.35058381403775	-1.80226477716855	0.736340348262513	-2.44759747502798	0.0143812219423831	0.0484001991958676
ENSG00000166888	28.5263170439964	3.2913756024369	0.750383408828756	4.3862584962723	1.1531706802456e-05	0.000159607636189406
ENSG00000182199	13.9693663288255	-1.97182900385888	0.678381876022717	-2.90666521844527	0.00365303928679954	0.0170280372542181
ENSG00000135454	108.804402586649	-2.40287062626562	0.94163296491066	-2.55181234706837	0.0107164219812342	0.0388761017783337
ENSG00000135506	73.1515565331427	-1.66608116473081	0.671035591506034	-2.48285066518089	0.0130335714475699	0.0449792759484958
ENSG00000135452	501.587637876241	-1.54577202990855	0.615639661814959	-2.51083893027859	0.0120444638682575	0.042396252676658
ENSG00000135407	38.9611373839004	-1.91336601997196	0.767529089142862	-2.49289055885648	0.0126707894286823	0.0439688823599543
ENSG00000166896	12.24186599216	3.28712614938104	0.915074034758875	3.59219694201815	0.000327901884922924	0.00243739154824692
ENSG00000103316	38.6816202637806	-3.07192136734009	0.823621361744535	-3.72977378929727	0.000191651754754377	0.00158149087246049
ENSG00000102897	4.77979326200729	2.12392982652027	0.775286735898041	2.73954103453099	0.00615250340246986	0.0256118580336533
ENSG00000005189	5.24235131210253	-2.69018558913227	0.692186013226771	-3.88650671600746	0.00010169711432655	0.000959178809351228
ENSG00000196678	619.853022351485	3.6301259674302	0.724901577083802	5.00775013076091	5.50699610191208e-07	1.20067249459414e-05
ENSG00000066654	12.3751084553598	-2.49499805375464	0.872175482072396	-2.86066061823502	0.00422759344688785	0.0191630282071552
ENSG00000167191	6.31144717690296	2.47811424125825	0.845644518063606	2.93044439870875	0.00338477560757704	0.0161650931764064
ENSG00000157106	4.33220888005455	-1.65523950525909	0.674314369243328	-2.45470003422365	0.0141002191761381	0.0476738875216091
ENSG00000170540	7.10417881745107	-2.47440664226105	0.799586617206874	-3.09460737462651	0.00197073586547607	0.0105132791383294
ENSG00000134419	47.9676267569808	-4.1823280566175	0.906642437498284	-4.61298510155545	3.96926763957494e-06	6.55079892212381e-05
ENSG00000072864	111.93497300594	1.94330641863638	0.759499788057291	2.55866617633578	0.0105074587269718	0.0382718578920193
ENSG00000242612	13.7574993636775	-2.49131939908499	0.786641568385289	-3.16703248240343	0.0015400311545018	0.00860279614070028
ENSG00000138834	5.23095199997659	2.26310467731564	0.780654566957634	2.8989834596567	0.00374374643303677	0.0173704505316489
ENSG00000140990	26.9086716563761	-3.07826126122658	0.64774270086823	-4.75229015641627	2.01125463472374e-06	3.62192512811162e-05
ENSG00000167971	115.750071359196	3.76429927878276	1.06256684026058	3.54264704689976	0.000396132502562652	0.00280085442972443
ENSG00000182685	312.232443355839	-1.9950328156884	0.487603635090984	-4.09150521471429	4.28582307137181e-05	0.000472705509316375
ENSG00000167972	5.80487253439712	-2.93248235886081	0.748730781423584	-3.91660451475655	8.98048921899456e-05	0.000864753459654735
ENSG00000185883	7.80897449857286	-2.27355374834895	0.742235081162612	-3.06311814955947	0.00219043558124986	0.011451042144481
ENSG00000162066	8.0810707743038	-2.45332484059876	0.760177593275098	-3.22730485915669	0.00124962244099505	0.00729300688706061
ENSG00000140992	54.5829014046132	2.80454026163428	0.95626390921492	2.93280990175272	0.00335909496435991	0.0160542082644151
ENSG00000103363	30.2238568669862	-2.78047488675646	0.69392742021844	-4.00686700906155	6.15294850127327e-05	0.000622842721736032
ENSG00000131652	49.4169540908558	5.42681223117261	0.685111634868568	7.92106272171788	2.35489105398196e-15	6.14061391236336e-13
ENSG00000213918	1667.66097665197	5.02207390454336	0.869592351260736	5.77520478102452	7.68595495249211e-09	2.87958277789058e-07
ENSG00000168096	251.344122905367	-2.2698966039069	0.909531445455783	-2.49567688423286	0.0125717058590304	0.043732631000544
ENSG00000103199	2.4497459379816	-1.79761462457903	0.675631225745038	-2.66064467727458	0.00779912128060739	0.030554369968918
ENSG00000118900	33.7157112850462	2.30305648134807	0.800839914032909	2.87580131933013	0.00403003290836243	0.0184234113110902
ENSG00000118898	30.2974522573477	-2.37117738172411	0.725513854002259	-3.26827305728709	0.00108205916280971	0.00649534409056767
ENSG00000136630	7.95835870139331	2.84059716145571	0.788811021794391	3.60111241218956	0.000316858528564971	0.0023660947854697
ENSG00000186063	7.94193598538437	-2.90307172737912	0.754025931383669	-3.8500953436069	0.000118071853520085	0.00107501454343217
ENSG00000162923	53.3411462330227	-3.7685738211772	0.895822524723747	-4.20683083665411	2.58976848187808e-05	0.000312064708564939
ENSG00000086061	19.2957770585944	3.85312424916256	0.922581310492743	4.17646033508379	2.96080342710231e-05	0.000348402121683754
ENSG00000132432	5.54218916824592	-2.95060905537629	0.768615119191752	-3.8388641879424	0.00012360477342036	0.00111758601654276
ENSG00000176994	1724.55675952712	9.12985593829367	0.937848021473501	9.73489918329122	2.14029821615156e-22	2.32543401184867e-19
ENSG00000072134	5.25589891021553	2.26946550564921	0.788635878043703	2.87771019406175	0.00400572948761765	0.0183251582665119
ENSG00000006740	28.5243138266241	4.45852464518606	0.853845663915345	5.22169852657131	1.7728942644861e-07	4.47965027526546e-06
ENSG00000170222	26.6838310578733	-2.03269681419456	0.744202073248107	-2.73137752132664	0.0063070178823528	0.0261548661418943
ENSG00000133028	5.59106061643192	2.27599430633866	0.887187362501876	2.56540433569786	0.0103055634925005	0.037721487034032
ENSG00000170310	20.6329776791952	-3.97305491759498	0.84854267413339	-4.68220990965791	2.83798645713385e-06	4.85586186720619e-05
ENSG00000141506	15.6817318709802	3.41444932231723	1.03128774200674	3.31085998915609	0.000930097326739036	0.00572907413861087
ENSG00000196544	65.0112772659898	-3.94244123402565	0.722301038754174	-5.45816913239607	4.81069304200969e-08	1.46546298789071e-06
ENSG00000170004	13.0312896284191	-2.60997961149178	0.697653944832447	-3.74108056124961	0.000183230770903919	0.00152942560246177
ENSG00000129255	67.7801520834823	2.21010678949804	0.850712918456988	2.5979466651414	0.00937830593940572	0.0351868498159532
ENSG00000072818	150.739793606939	-4.06342504412776	0.601181963318037	-6.75906013829981	1.38889740772069e-11	1.14610407606724e-09
ENSG00000072778	149.87852581808	-2.49900397278524	0.601477195884805	-4.1547775873848	3.25604108646347e-05	0.00037634985536623
ENSG00000013573	8.56582182478637	-3.48785666739315	0.809559500209112	-4.30833887625582	1.64485235754944e-05	0.000215317118852707
ENSG00000161921	197.567370444451	-3.76405706630544	0.741506997439676	-5.07622595511873	3.85005417018012e-07	8.65465625358765e-06
ENSG00000141497	14.9230050146908	-3.58794804536422	0.748272999480526	-4.79497195255619	1.62697592707946e-06	3.06539192734999e-05
ENSG00000108528	12.3821351443306	2.54469441129164	0.811119585131581	3.13726170337613	0.00170533835834926	0.00938151962707076
ENSG00000108523	18.2081341914012	-1.69908957246785	0.597941545764293	-2.8415646721722	0.00448927456183729	0.0200724148618774
ENSG00000167840	4.92267401110632	2.15141381019325	0.818565581634046	2.62827299176021	0.008581961375352	0.0330844507427083
ENSG00000029725	17.1044534746415	2.71990923597795	0.790138754383841	3.44231847999782	0.000576750793009715	0.00384835048068611
ENSG00000129197	678.407832620606	5.44672233771747	0.890260747255633	6.118120286116	9.46855859450153e-10	5.01503005115274e-08
ENSG00000108561	83.8713262130427	2.09054878991077	0.802444354586861	2.60522586763925	0.00918137119645806	0.0347378751188103
ENSG00000103196	3.26601202367318	-1.85890417514643	0.677020475106893	-2.74571337721053	0.00603794889714267	0.0252154957466195
ENSG00000135686	7.11619961362783	-2.16571672301426	0.742984597002151	-2.91488778065205	0.00355816460074614	0.0167356962714748
ENSG00000103168	7.01061574801696	2.60748427216797	0.856504372000646	3.04433270559652	0.00233197088089489	0.0120079922374043
ENSG00000230989	172.637959657798	-3.79760173313763	1.04121711774268	-3.6472717058001	0.000265039617642839	0.00204779884828714
ENSG00000140945	5.83053762502869	2.35018113732963	0.862711444197907	2.72417985542626	0.00644613919924867	0.0264458032976099
ENSG00000197943	35.5116689411038	-4.88942594355861	0.711116796374924	-6.87570026257789	6.16860813348854e-12	5.66382484819884e-10
ENSG00000153815	8.28540236207666	-3.84840494319723	0.823305314573107	-4.67433511611991	2.9490745244501e-06	5.01958663835253e-05
ENSG00000166451	87.6703193278288	4.55423645377473	0.578011876173576	7.87913993034826	3.29642172523615e-15	7.41012869890153e-13
ENSG00000065457	4.54570764829318	-2.65605920743204	0.71459751882779	-3.71686038287536	0.000201713838413013	0.00164723011042943
ENSG00000034713	18.9468809284159	-3.63080814511478	0.757866949227402	-4.79082528775817	1.66096709430853e-06	3.11144956545899e-05
ENSG00000103091	5.76352900223468	2.30418212866159	0.908307378969091	2.53678675524665	0.0111875077514819	0.0402490965959769
ENSG00000168404	2.24480267938118	-1.62016608344779	0.6567091932606	-2.46709822258399	0.0136212987730403	0.0465638420039067
ENSG00000090861	32.6392357346139	-3.51780497864626	0.689930179495121	-5.09878402655256	3.41842309429028e-07	7.87445235041636e-06
ENSG00000103043	14.0780036687801	2.24129024148064	0.843855673971252	2.65601134247631	0.00790709548134626	0.0308845748609324
ENSG00000140832	18.4203867729392	3.91585164652714	0.839685198491021	4.66347585209818	3.1091268392653e-06	5.25088027595091e-05
ENSG00000040199	11.1453673486396	3.24141368629041	0.846753709645157	3.82804781292162	0.000129163668848125	0.00115544580145379
ENSG00000140830	11.6310799376093	-2.65459084627209	0.879107242917057	-3.01964392588056	0.00253072019343008	0.0128088237119338
ENSG00000118557	93.1511722495377	4.54226627537167	0.973439110882829	4.66620482430813	3.06813868865543e-06	5.19511587307656e-05
ENSG00000140836	65.9220324801888	-2.99964922135747	0.692479655302927	-4.33175068521727	1.47928393320996e-05	0.00019600512115032
ENSG00000208017	2.18203429249731	-1.72662929263413	0.660035141160798	-2.61596570388286	0.00889754940758262	0.0339596748173484
ENSG00000141101	6.37570609106378	1.86158536169396	0.752613076744628	2.47349590276336	0.0133798338317804	0.0459069140786193
ENSG00000168807	56.8746363603096	-5.65609091053643	0.813630166273984	-6.95167306349822	3.60979209324764e-12	3.56549009937597e-10
ENSG00000115232	4.00794734791099	-2.08960451291435	0.716281540759174	-2.91729493782516	0.00353081730125069	0.0166792739035168
ENSG00000155636	2.2230911290841	-1.7170673719082	0.665083800344333	-2.58173086011	0.00983062166009204	0.0364953431675057
ENSG00000196659	3.52498309299933	-2.08486094182087	0.695153674600712	-2.99913676356294	0.002707457444468	0.0134526791772004
ENSG00000138435	2.29326844413699	-1.81058856165236	0.670898699671319	-2.69875103728683	0.00696002225709796	0.0279731104155497
ENSG00000115935	4.91916408710041	2.1113984000497	0.867239157628012	2.43462069427838	0.0149074073326304	0.0497133766818125
ENSG00000163328	21.3561698261028	-2.86847423554653	0.82317300820894	-3.48465536034491	0.000492771296709089	0.00334971437251986
ENSG00000159763	2.37628176301096	-1.85266232830211	0.679202207118457	-2.72770363359404	0.0063776879492311	0.0262973736502451
ENSG00000090266	27.6873687260017	4.34873443748203	0.897462189717725	4.84559069708533	1.26235526429084e-06	2.43531213122316e-05
ENSG00000059377	16.30206399645	-3.95411125213909	0.858241239686722	-4.60722588159762	4.0807663377418e-06	6.70088558079062e-05
ENSG00000105939	5.26635527620113	2.24233476090627	0.815618089326049	2.74924598933199	0.00597325398236299	0.025007447748598
ENSG00000146858	10.7095124037617	3.17312958173087	0.861243257994456	3.6843592704807	0.000229278658741993	0.00182712787935667
ENSG00000122779	4.48743695780661	2.01180206200627	0.807954642799075	2.48999381331183	0.0127745318951904	0.0442257957646022
ENSG00000198074	29.0782389231606	-3.80342538948626	0.924301453162923	-4.1149187599685	3.87315803826781e-05	0.000432347898141573
ENSG00000205060	17.9482489466107	-3.23819428238455	0.851972331128689	-3.80082094696034	0.000144217488927791	0.00126364759451649
ENSG00000176454	2.29326844413699	-1.81058856165236	0.670898699671319	-2.69875103728683	0.00696002225709796	0.0279731104155497
ENSG00000140199	24.7728704991535	2.63354793648719	0.942204945910344	2.79509033349713	0.00518852149848416	0.0224148254795349
ENSG00000137801	4.53782981339751	2.04189763525255	0.818283355731836	2.49534298962535	0.0125835430830693	0.0437504625912154
ENSG00000128928	12.8458080240436	-3.35290055190326	0.861625470227847	-3.8913665713905	9.96812009184394e-05	0.000944508355795503
ENSG00000140320	1.95724063194746	-1.51800044754819	0.617166965264988	-2.45962686433876	0.0139081532428245	0.0472052877749889
ENSG00000166143	86.1432555997456	-6.57221645277069	0.825495164022826	-7.96154446349847	1.69904986626026e-15	4.8156982948481e-13
ENSG00000104147	12.5170765786834	3.29854190004197	0.928223284892192	3.553608225229	0.000379984814762141	0.00271019803876849
ENSG00000062524	4.94863919371495	-2.88776360684116	0.74499112614034	-3.87623893159925	0.000106083517102498	0.000989354002848614
ENSG00000103932	4.06380008267936	-1.77565451779803	0.680994763262291	-2.60744225005754	0.00912214565903174	0.0345739927623418
ENSG00000159337	2.35100506780542	-1.70817908559044	0.667027352784109	-2.56088311590321	0.0104406476015114	0.0380876226716581
ENSG00000137822	52.0720589572009	4.16848741276502	0.689547348465646	6.04525189175272	1.4917675107658e-09	7.15061206079579e-08
ENSG00000128886	34.1912669563938	2.76903989356098	0.802635162384289	3.44993594017902	0.000560719592560804	0.00375676364224448
ENSG00000140263	74.4913608461343	-2.13010475058497	0.792000827203469	-2.689523391164	0.00715541321369129	0.0286876622017549
ENSG00000140254	102.855706125125	3.72774028914986	0.991585141752555	3.7593748959987	0.000170338428468275	0.0014383888797729
ENSG00000171766	18.8508255560418	3.77841812198839	0.949996099936086	3.97729856179682	6.9702626172219e-05	0.00069056446811048
ENSG00000131831	18.1230585852693	-4.86900131481366	0.876771672595096	-5.55332872514259	2.80280279807689e-08	9.09028429883744e-07
ENSG00000044446	5.95191985737027	1.7826295979228	0.7186497138655	2.48052641436998	0.0131188543367451	0.0451540715001274
ENSG00000131828	22.837978878666	-3.9306171840491	0.73991697704254	-5.312240840533	1.08285360570242e-07	2.97853276606501e-06
ENSG00000130066	38.9142348006517	-2.59596953328191	0.719690883230938	-3.60706185637327	0.000309683854217078	0.00233121136910062
ENSG00000150527	22.3745240065504	-2.4048117292643	0.831932099260447	-2.89063462198667	0.00384464825619918	0.0177009693918765
ENSG00000182400	46.3618383503721	-5.70585170268432	0.801907410596819	-7.1153497614366	1.11629385048924e-12	1.25467579505851e-10
ENSG00000183032	11.9785749518223	3.26152129081263	0.915714929354042	3.5617212150438	0.000368431490353708	0.00264807594885978
ENSG00000100916	5.36926883841814	-2.93224259985363	0.734260584974525	-3.99346316533573	6.51151981280083e-05	0.000653055348609979
ENSG00000100906	16.3288644461666	2.33766764438062	0.791062703420509	2.95509778715731	0.00312569962259828	0.0151160503262004
ENSG00000092020	19.3448769794986	-1.97924180725317	0.779428539520055	-2.53934992997808	0.0111058679766612	0.0400216436372882
ENSG00000151327	17.257270419396	3.87926224173873	0.798653172648902	4.8572551572948	1.19024175585508e-06	2.30928154952955e-05
ENSG00000198604	23.6216930873514	2.34610907058238	0.733541628669167	3.19833119060853	0.00138225433397565	0.00784030238194786
ENSG00000151320	10.2841705542035	3.06440554200081	0.913213120528244	3.35563021721393	0.000791843684103285	0.00500196606266406
ENSG00000105982	36.1850187247907	-2.04684064300506	0.763732974913805	-2.68004749072942	0.00736117157973353	0.0292606570294408
ENSG00000082014	107.107684792123	-1.80085653152117	0.736839904510139	-2.44402687815667	0.0145243444190566	0.0487380876078397
ENSG00000164885	2.29326844413699	-1.81058856165236	0.670898699671319	-2.69875103728683	0.00696002225709796	0.0279731104155497
ENSG00000106565	48.5402969620472	-1.62820244670824	0.562816645282227	-2.89295361172512	0.00381637657604947	0.0176321466330733
ENSG00000196453	4.2858814673718	-2.43538631821658	0.688531078428542	-3.53707536887796	0.000404584192589813	0.00285133443404648
ENSG00000088808	28.0305428432959	-3.01783996520584	0.778728733266415	-3.87534174133701	0.000106475162557724	0.000990173444670194
ENSG00000100711	96.4184487152293	-4.68850344702725	0.880947402430863	-5.32211507076349	1.02567654734707e-07	2.86969330993799e-06
ENSG00000131981	5.75201739120702	-2.15375259192338	0.735567977686981	-2.92801298759079	0.00341135795117714	0.0162801189485533
ENSG00000139921	6.76322509704025	-3.27009023999052	0.792139167842335	-4.12817642750547	3.65651522512154e-05	0.000413563136497534
ENSG00000131969	764.1581074697	-2.93429454006532	0.891178817200494	-3.29259906477913	0.000992659200985337	0.00604003020477545
ENSG00000076356	7.55978414389363	-2.91971065033169	0.740635148926316	-3.94217133032957	8.0747260416451e-05	0.000788011063854557
ENSG00000123836	7.33767223481494	-2.16439750525014	0.732055350330951	-2.95660362877159	0.00311047688952472	0.0150953465925754
ENSG00000182795	21.3499883125329	-5.17425805199432	0.817499190963175	-6.3293739115485	2.46157947377224e-10	1.51387137636993e-08
ENSG00000162896	8.75255564776281	-1.99204544577661	0.760379773459404	-2.61980330790975	0.00879804956166973	0.0337180982319371
ENSG00000162892	16.4431372824767	3.80611236073945	0.80427155848948	4.73237219514238	2.21911027740548e-06	3.95256281377222e-05
ENSG00000136634	5.21527286995465	-3.19461383045883	0.785401348728854	-4.06749216261114	4.75218063392866e-05	0.000507860091025917
ENSG00000174502	29.6260114967649	-5.60544003702879	0.825685731169674	-6.78882996934932	1.13046575522223e-11	9.82600834439167e-10
ENSG00000117280	8.91192522398839	-3.71959352480975	0.836341674504947	-4.4474568686434	8.68928990913062e-06	0.000129032986144926
ENSG00000133069	2.44434569129527	-1.80133018931397	0.675117425057023	-2.66817315396922	0.00762649420800371	0.0301133347922327
ENSG00000163531	9.69104626617293	-4.11166206495717	0.785387269518933	-5.23520335066756	1.64803318202274e-07	4.19669074750244e-06
ENSG00000143858	5.55399849740383	2.28658487241524	0.875160704171727	2.61275998969735	0.00898143507569319	0.0341797870743981
ENSG00000170075	6.79987776585017	2.47888926233781	0.954887030640797	2.5960026503599	0.0094315337733531	0.0353307294223282
ENSG00000176393	7.34439611905006	2.03927398149228	0.826936749375461	2.46605799419657	0.0136609214127801	0.046625066589301
ENSG00000198700	11.2511852145785	-2.61579835266272	0.736082763826169	-3.55367423503543	0.000379889461909857	0.00271019803876849
ENSG00000159176	21.8193483442846	4.21196134673242	0.780795887509735	5.3944461210804	6.87352476438901e-08	2.01840125851585e-06
ENSG00000116833	5.39001300697238	2.2654001308978	0.830329478707303	2.72831470999282	0.00636588424125757	0.0262973736502451
ENSG00000185345	4.24350917645238	-2.87238097335711	0.756412668579015	-3.79737290592068	0.000146237712344641	0.00127449685397689
ENSG00000026652	6.14386988433091	-2.99530489593251	0.785017063300373	-3.81559208832944	0.000135856776824594	0.00120271194784275
ENSG00000197081	25.5406679772056	-2.96036567708686	0.80368255993589	-3.68350120391192	0.000230052196898293	0.00182891496534143
ENSG00000146425	17.9022343098455	-3.49775706073846	0.798883128533596	-4.37830883618588	1.19603784546866e-05	0.000165190057512927
ENSG00000146433	5.43422729077988	2.27688322013463	0.831801258904012	2.73729234689386	0.00619472150433762	0.0257382979520567
ENSG00000122335	67.127920735858	-4.33237510568993	0.788612176730267	-5.4936700618202	3.93665655541241e-08	1.21625896136178e-06
ENSG00000130340	4.52612245984313	-1.81180771246853	0.71957139161131	-2.51789847899791	0.0118057343674828	0.0419001272348863
ENSG00000140416	31.9518874214959	2.15306150821257	0.876043264666277	2.45771138829857	0.0139825493738359	0.0474257228761896
ENSG00000139160	8.36101797235024	2.84130426480644	0.866157128383578	3.28035661394242	0.00103675948953328	0.00626379528477059
ENSG00000151743	22.4714520718571	4.22939563033324	0.795923202530174	5.3138237670272	1.07348441842486e-07	2.96527327275918e-06
ENSG00000087470	93.9225871293839	-2.38831767130477	0.664921696613326	-3.59187808650145	0.00032830343622422	0.00243759692567846
ENSG00000166123	13.9050138907988	2.43191657759038	0.779020422285556	3.12176229020469	0.00179772029246791	0.00975223765740113
ENSG00000102910	45.8028676782624	2.24324542887543	0.917867994464209	2.44397390736441	0.0145264771010941	0.0487380876078397
ENSG00000102921	12.8820604390963	-3.34701279865693	0.802997096411405	-4.16815056195686	3.07081078464152e-05	0.000359400637434077
ENSG00000159398	5.28550243941823	-3.24304757057493	0.739138150514673	-4.38760679355645	1.14604725271602e-05	0.000159298124529972
ENSG00000087258	7.61957896715024	-3.61647521553917	0.809671734322831	-4.46659437674925	7.94746106254061e-06	0.00011956854387044
ENSG00000159461	4.38658500438162	-2.0202602212793	0.673025718622726	-3.00175783090955	0.00268425620171047	0.013376626162125
ENSG00000205358	48.2679545488071	-5.03605528886072	0.718423943110403	-7.00986560533773	2.38547153277401e-12	2.46839506700853e-10
ENSG00000070915	10.8524742217707	-3.45800466621575	0.780729749951549	-4.42919546287349	9.45852704199753e-06	0.000138251430015206
ENSG00000140848	10.0280131795172	-3.18902853914435	0.721590959357404	-4.41944081725229	9.8956615690965e-06	0.000143500417069818
ENSG00000102978	59.948748265572	5.64271217628303	0.715085126116048	7.890965662971	2.99857155957284e-15	6.98131714173404e-13
ENSG00000125170	61.1510218525715	4.58971178088763	0.644963019885036	7.1162402174713	1.1091092444416e-12	1.25467579505851e-10
ENSG00000159625	2.88477787546364	-2.23453226492724	0.688920559632441	-3.2435267516467	0.00118059723544654	0.00695240594207407
ENSG00000140854	30.7691596298784	-4.60212001082826	0.861625954004562	-5.34120402181374	9.23312699773092e-08	2.63994539027228e-06
ENSG00000103005	14.9092518545661	-2.75489935831775	0.935857691637076	-2.94371610442038	0.00324297327364679	0.0156136948086436
ENSG00000102996	3.71346313667858	1.78823417846715	0.722634837539278	2.47460278078547	0.0133384434895215	0.0457890011101584
ENSG00000103023	4.94530883315965	2.16956711418356	0.797712450471859	2.71973580567813	0.00653340931179784	0.026753326195735
ENSG00000181938	8.06037768113188	2.79542222381161	0.858727522112028	3.25530759388765	0.00113269616298676	0.00673726850959006
ENSG00000103037	234.171499769782	3.27481726347748	0.855499449755159	3.8279595205055	0.000129209999886457	0.00115544580145379
ENSG00000186132	5.70837684057586	2.32310054417818	0.867291144888161	2.67857057906172	0.00739371480559718	0.0293363522931759
ENSG00000080293	21.203353020325	3.22177983655218	0.872821929304791	3.69122237696107	0.000223178905894118	0.00178735047607341
ENSG00000115109	5.2065223309219	2.18618840286225	0.878062372022228	2.48978714100609	0.0127819621922372	0.0442272765177577
ENSG00000155438	4.31777194331543	-1.78021426055557	0.711388271760396	-2.50245095572109	0.012333671262911	0.0430654541847438
ENSG00000211460	16.1713047368422	-4.53857381684818	0.859894663168207	-5.2780578962151	1.30560218425498e-07	3.46435195092584e-06
ENSG00000041802	12.7446543757394	-2.99455166650904	0.802669001244975	-3.73074288637577	0.000190915986211634	0.00157741611421247
ENSG00000198836	6.65727900138106	-1.87954883003823	0.704882989563081	-2.66646926918078	0.00766526139748098	0.0302115109130463
ENSG00000163347	27.3364424747775	-3.4795372866603	0.88885843126003	-3.91461358107137	9.05491058577858e-05	0.000870633659420215
ENSG00000145012	152.015943317305	-5.49783424340921	0.931830012948126	-5.90003988604654	3.63413707906692e-09	1.49942655812894e-07
ENSG00000090512	52.9234148734864	-4.32175684149903	0.7065233057537	-6.11693458135637	9.53925028904647e-10	5.01503005115274e-08
ENSG00000163904	4.14705396109854	-1.89992084439153	0.700979275627275	-2.71038090632762	0.00672059786635244	0.0273480508681346
ENSG00000163900	9.35547136817297	2.90163258931354	0.946706541340566	3.06497574761101	0.00217687648592431	0.0114076027425567
ENSG00000083857	12.6870035076015	-4.14464882176437	0.815532948351334	-5.08213534492152	3.73215321369793e-07	8.46581411127068e-06
ENSG00000109775	110.513925568295	3.1435205934299	0.921834269373358	3.41007130876876	0.00064945896250874	0.00424975150493917
ENSG00000109762	21.389471355808	-4.09838637495032	0.775368972498901	-5.28572398472668	1.252085646514e-07	3.37287038414247e-06
ENSG00000164306	74.2027155810749	-5.11787529757931	0.921954436815868	-5.55111521048133	2.83852929725658e-08	9.16058044000774e-07
ENSG00000164305	2.49815902243119	-1.82280380596946	0.680387075922126	-2.67906882784189	0.00738272167352976	0.0293105740497811
ENSG00000151718	4.51920070307962	-2.64684811113981	0.746074299746054	-3.54770042613817	0.000388609953889862	0.00275963865948585
ENSG00000038002	3.8972177576552	-1.92413884931971	0.710598371456687	-2.70777266963803	0.0067736402665126	0.0274781337258218
ENSG00000164120	5.88430484589983	2.37094133709599	0.860170525466659	2.75636198509559	0.0058448273119174	0.0245505343082407
ENSG00000109572	24.9473491443841	-4.16811681165292	0.788785703479701	-5.28421952028976	1.26241800534547e-07	3.38670904397002e-06
ENSG00000133401	43.8158840765456	-3.50089797957564	0.756251535715289	-4.62927718389936	3.66944322011467e-06	6.10232151834885e-05
ENSG00000113494	6.01077772979234	2.39344652671278	0.861749615508564	2.77742685768451	0.00547911702538401	0.0233148589350381
ENSG00000152582	2.28808914778651	-1.84868498463323	0.635802024848197	-2.90764249307733	0.00364164394243173	0.0170056424503671
ENSG00000164188	7.66888513899161	2.63160501814597	0.951049147028939	2.7670547062337	0.00565652621784405	0.0239237898772405
ENSG00000164318	8.58311989157082	-3.6716481289916	0.737207141052045	-4.98048367213577	6.34255539354715e-07	1.32948934439016e-05
ENSG00000164327	3.89130900002267	1.84914841545505	0.730169082927011	2.53249344390536	0.0113254487690441	0.0406332418962018
ENSG00000113600	334.512821883523	-2.65729833412041	0.711150261950729	-3.73662005949527	0.000186510415707462	0.00155084362244508
ENSG00000153071	42.1772383320165	2.78918024801704	0.978154241793315	2.85147283408335	0.00435172045741993	0.0195917580538125
ENSG00000145592	281.627610900283	-3.52572616342022	0.959270798787373	-3.67542321508915	0.00023745545268645	0.00187405822767914
ENSG00000112936	9.57306862259536	3.0433048972042	0.844347582935798	3.60432712630339	0.000312962675588565	0.00234642562461569
ENSG00000171495	112.360879572331	-5.63433235804781	0.852878725602134	-6.60625266982707	3.9416992443469e-11	2.88718397459522e-09
ENSG00000151876	3.56958421508515	-2.63849162749437	0.678962288473064	-3.88606506176969	0.000101882211758258	0.000959178809351228
ENSG00000198865	48143.1198712731	7.01806759448044	0.744308427379139	9.42897774138133	4.1410501965492e-21	3.85650089018632e-18
ENSG00000177453	9.27933680063167	-3.59670135333872	0.835265813914447	-4.30605598053018	1.6619101608803e-05	0.000217114074925425
ENSG00000105339	4.84192557776138	2.11778881403885	0.823916702567027	2.57039189452112	0.010158352639082	0.0374137292961443
ENSG00000153201	4.34620096833082	-1.89476589114559	0.649038086692183	-2.919344688695	0.00350768133852627	0.0166302361060747
ENSG00000198203	14.7486016372632	3.50016974282393	0.932950881525751	3.75171920851797	0.000175626099707166	0.00147729876644002
ENSG00000115963	9.32099245240323	-2.9924896961883	0.835985897405886	-3.57959351404632	0.000344129086715377	0.00250656705731569
ENSG00000115145	14.8185597953358	-2.84759323272455	0.758889531234879	-3.75231587144297	0.000175208510308731	0.00147569028256152
ENSG00000004961	6.91828099874843	-1.96329117412566	0.754347327780423	-2.60263555238196	0.00925102362451071	0.0348597820856563
ENSG00000101911	2.26457340418376	-1.80892054675086	0.63714658882533	-2.83909633744703	0.00452414957979822	0.0202085309757148
ENSG00000046653	6.43645082744799	2.55544629092871	0.785465701015992	3.25341550576081	0.00114026630522275	0.00676994175204655
ENSG00000203995	4.39272725845586	2.00679923387085	0.780819259702891	2.57012004882469	0.0101663278284805	0.0374172324055869
ENSG00000162383	29.219342637524	-2.07422370399701	0.829321040378822	-2.50111067126614	0.0123804483070072	0.0431825267594327
ENSG00000157193	4.53835673383002	2.04568629203919	0.817629197518862	2.5019731416722	0.0123503293826043	0.043100533857172
ENSG00000116209	29.2985867442027	-2.04646344302516	0.80286408357214	-2.54895378296155	0.01080466180251	0.0391526349586228
ENSG00000116221	9.55534266170314	2.36907062240038	0.877615192808453	2.69944121502628	0.00694560251883368	0.0279731104155497
ENSG00000162391	73.2646951926344	-2.77760325005003	0.797556238679899	-3.48264249634292	0.000496490909084836	0.00336437247424043
ENSG00000162402	102.14487619927	2.90651995179025	0.847789761733678	3.42834990817369	0.000607262216818665	0.00401495171545728
ENSG00000187889	21.9897971301492	-3.90947460889747	0.821343447781637	-4.75985365130331	1.93733384348113e-06	3.52778752113226e-05
ENSG00000173406	12.3395002887492	3.38949941654473	0.836992749223219	4.04961622390445	5.1301694597145e-05	0.000538232510524146
ENSG00000134716	9.57949490297604	3.07425700749118	0.812603757293848	3.783217810522	0.000154813824824728	0.00132793595267421
ENSG00000162598	15.5398393755489	-4.67376946223837	0.866939922216601	-5.39111112831029	7.00233525628424e-08	2.04700553971825e-06
ENSG00000132854	20.6302521475387	-5.1450252249514	0.803745872796733	-6.40130842233585	1.54051024077244e-10	9.90664826158217e-09
ENSG00000162607	17.235320241952	-3.41735068802628	0.805064904068767	-4.24481389109763	2.18774922484367e-05	0.000273741596866716
ENSG00000116641	15.3830267896815	-3.04693138919452	0.837240914735105	-3.63925285490681	0.000273430216699054	0.0020970489207778
ENSG00000079739	34.0375379078235	-2.52288915318588	0.766160131380442	-3.29290059591096	0.000991595258611681	0.00604003020477545
ENSG00000221978	26.1092059158918	-2.39164535891054	0.746783639118311	-3.2025947458279	0.00136195490629951	0.00774736435057076
ENSG00000160075	42.8397084370821	-2.92420187671033	0.839406956466049	-3.48365218346699	0.000494621827445679	0.00335879134699831
ENSG00000116151	14.6386119682317	-3.23257532896897	0.885941460822053	-3.64874596338398	0.000263523526596412	0.00204027300461046
ENSG00000157916	132.641560075816	2.30509209709183	0.91583156471067	2.51693890657728	0.0118379353899213	0.0419012761699713
ENSG00000157911	561.021841131134	5.94244627458106	1.116302754763	5.32332850494727	1.01885506454633e-07	2.86289489904203e-06
ENSG00000149527	4.49785660848355	2.03047030176325	0.802782539093849	2.52929056485853	0.011429336330592	0.0409158943103399
ENSG00000142606	50.8830027106749	4.10743366355016	0.667556577881809	6.15293714366991	7.6060956780315e-10	4.09786262190804e-08
ENSG00000116213	191.494862667401	-3.30512089586747	1.06770603694487	-3.09553452121029	0.00196458502614908	0.0104890497833463
ENSG00000198912	14.2888783154973	-3.03594628297347	0.836748638652457	-3.62826557789531	0.000285331666909973	0.00217298730909593
ENSG00000116237	18.1327377009309	3.88945929178521	0.84346729788752	4.61127455863012	4.00207528932371e-06	6.5882648512882e-05
ENSG00000097021	12.5067355147516	-2.38585171597709	0.727125368865502	-3.28121094124334	0.00103362410375015	0.00625064520625904
ENSG00000007923	13.1066980097433	3.50597155484567	0.805226323099896	4.35402004910701	1.3366347430016e-05	0.000179290573860646
ENSG00000049245	9.04065322862316	-2.03439631244848	0.819927152273222	-2.48119153855093	0.0130943989166208	0.0451175404531982
ENSG00000049246	3.13408771908459	-2.13190374380154	0.682813972661691	-3.12223215862312	0.0017948534016956	0.00975223765740113
ENSG00000116288	12.3551757904119	-2.26762174184211	0.823113576268462	-2.75493177031806	0.0058704376027937	0.0246422297054811
ENSG00000049239	16.3188629146109	-1.85717877530084	0.756433591991052	-2.45517755288002	0.014081501848899	0.0476738875216091
ENSG00000171608	8.34807172302777	2.76766915661587	0.936529664250872	2.95523917956162	0.00312426738595925	0.0151160503262004
ENSG00000130940	5.58342753245007	-2.13697791789195	0.767509683683102	-2.78430091935399	0.00536432404338635	0.0229612793426367
ENSG00000009724	193.459996327899	-1.89832070888515	0.601061308686684	-3.15828132912593	0.00158702322126791	0.00881243984620571
ENSG00000171824	17.6256427112447	-1.76565411652082	0.705555264790509	-2.50250292873241	0.0123318605189381	0.0430654541847438
ENSG00000198793	4.00749540900841	-2.36006201806729	0.643159843485598	-3.66947974437732	0.00024304459379476	0.001906627806195
ENSG00000116670	392.348555292256	-5.43776540551393	0.778071730412548	-6.98877133427111	2.77303953149749e-12	2.82460073528627e-10
ENSG00000177000	8.0173984385605	2.74408384460456	0.91042101802963	3.01408226552525	0.00257757902917538	0.0130049147926225
ENSG00000120949	6.47718216535396	-3.38915087875823	0.804370705160834	-4.21341908278543	2.51533726435926e-05	0.000305353512595122
ENSG00000048707	10.1208970283323	-2.64665016331239	0.791647561559482	-3.34321772948899	0.000828128961879937	0.00519093529086087
ENSG00000115364	14.1681913708468	3.53263337637112	0.870417762285479	4.05854927304723	4.93785155534061e-05	0.000524849171573621
ENSG00000159374	2.3911098675894	-1.8960022854959	0.645277830808839	-2.938272779524	0.00330046489862345	0.0158553652720164
ENSG00000115318	174.523142145845	3.38964780577459	0.814249802104372	4.16290897095005	3.14218657868396e-05	0.000365784184043584
ENSG00000115282	6.7394136459046	-1.97180738444309	0.734728491111732	-2.68372250198099	0.0072807510057663	0.0290650433598227
ENSG00000274049	9.53782263837342	-2.31403820331866	0.723293811420213	-3.19930596222711	0.0013775888476597	0.00782273667063899
ENSG00000135632	27.0311371105466	-3.74449556330013	0.874300037948674	-4.2828495948435	1.84514902543448e-05	0.000236776420241143
ENSG00000003137	8.97016473280413	-3.57868751875122	0.783329482122032	-4.56855971902984	4.91087152181657e-06	7.96367449022941e-05
ENSG00000075292	20.9876478879449	-2.01875094615733	0.669046301815229	-3.01735610925602	0.00254990066088157	0.0128858933397573
ENSG00000124357	19.005073591145	3.90941336912098	0.871700457425754	4.48481279987622	7.29779763312267e-06	0.000112203638609261
ENSG00000143977	12.3116532914469	-3.52971038653807	0.809078923615888	-4.36262802491912	1.28509337967756e-05	0.000174168892767526
ENSG00000115946	6.84422705121569	2.57980202655798	0.856564445399912	3.01180143585522	0.00259702413960343	0.0130632718874034
ENSG00000002549	14.8285256870622	-2.67508962144851	0.768253362565491	-3.48204088884865	0.000497607703232734	0.00336504628358319
ENSG00000118579	7.86095994788764	2.71860788357219	0.908673763226741	2.99184150967262	0.00277300185966184	0.0136948478205572
ENSG00000109680	2.52947239693782	-1.97447375669125	0.692755741567214	-2.85017306709638	0.00436954459687713	0.0196448698117531
ENSG00000015153	11.1932452545717	-4.25452689688733	0.843772479190914	-5.04226791204065	4.60046565452261e-07	1.02356435501136e-05
ENSG00000139218	6.19197637867428	-2.15423428829482	0.73155689775978	-2.94472555024995	0.00323241248869009	0.0155743510818704
ENSG00000139219	5.32570681321951	2.24230294409802	0.835328122585649	2.68433790683026	0.0072673613825662	0.0290293681696992
ENSG00000152556	13.9687782364617	2.68768123793031	0.840741490149346	3.19679862290712	0.00138961903700762	0.0078568313115808
ENSG00000167535	10.0439454819641	-3.90259772728456	0.831304163496586	-4.69454851623703	2.67196192497819e-06	4.63474309419697e-05
ENSG00000172602	9.48174390073096	-2.26627912573288	0.810784730158786	-2.79516749814596	0.00518728315169377	0.0224148254795349
ENSG00000139537	9.72416574323738	3.10932802586547	0.797547953330804	3.89860949787403	9.67466502669896e-05	0.000920717391373
ENSG00000169884	2.43539063554732	-1.92787851689042	0.683832361210828	-2.81922679628209	0.00481394914163764	0.0212656859638715
ENSG00000187778	5.25665138390762	-1.976043615075	0.706396443431975	-2.79735782002884	0.00515224381374779	0.0222876426156748
ENSG00000161791	88.8060082464517	4.93680356278324	0.892030938293249	5.53434118801864	3.12400338758065e-08	9.83834690030834e-07
ENSG00000171017	9.84407604374139	-3.78932204335567	0.699276266941391	-5.41891984970407	5.99601889368176e-08	1.78484233643431e-06
ENSG00000104980	6.1749122796237	-2.06899360197465	0.763971600928213	-2.70820747716388	0.00676477175436611	0.0274592447488871
ENSG00000133246	7.37331711289953	-2.60228780738916	0.810375128399112	-3.21121381468105	0.00132175550148907	0.00761850054306567
ENSG00000035681	17.6032286539946	-3.39631191782226	0.713250362568634	-4.76173878915545	1.91932013523283e-06	3.50477533937893e-05
ENSG00000181195	2.30067880459048	-1.85962620906383	0.670240744244956	-2.77456455017331	0.00552756634344356	0.0234597688755915
ENSG00000137574	6.18903403161603	2.48764054758629	0.796838712615134	3.12188716261305	0.00179695797613567	0.00975223765740113
ENSG00000188092	17.0808657538462	2.80064764679734	0.906643592060821	3.08902822599938	0.00200812359493171	0.0106952268916338
ENSG00000131781	61.1662014709831	-2.17235772467825	0.835712635338122	-2.59940753893152	0.00933848320996789	0.0351284316478827
ENSG00000131791	7.24161686134981	2.64449963660049	0.868456933806125	3.04505558497947	0.00232637310146942	0.0119981220320247
ENSG00000092621	6.38362685977515	2.54072098003718	0.786349816101487	3.23103144174866	0.00123344370919159	0.00721149734548879
ENSG00000116882	49.6743157931937	-2.76983573986098	0.89683332994999	-3.08846208917708	0.00201195361951448	0.010706878078053
ENSG00000155761	49.727425726281	5.36385637430054	0.735693404668807	7.29088549694859	3.07924391811244e-13	3.7874700192783e-11
ENSG00000134247	7.40911605082152	-2.88534493820514	0.813847416453905	-3.54531436712936	0.000392145092008188	0.00278171257323327
ENSG00000173212	37.7453801749209	-5.61837338329764	0.838381215517534	-6.70145427796759	2.0635542615797e-11	1.66077904089359e-09
ENSG00000009307	46.1917178914388	-1.70714294312105	0.684933308086387	-2.49242214236971	0.012687514329621	0.0439946308057443
ENSG00000163349	5.74281011855069	2.36948855127777	0.807819981102826	2.93318883749691	0.00335499764603741	0.0160463900620087
ENSG00000134242	4.2199899964643	-2.36506055098074	0.70766330781241	-3.3420703389184	0.000831559853619522	0.00520243635868106
ENSG00000081019	2.28808914778651	-1.84868498463323	0.635802024848197	-2.90764249307733	0.00364164394243173	0.0170056424503671
ENSG00000081026	22.1765490873914	-2.42832023543245	0.758293932957171	-3.20234691310606	0.00136312730635138	0.00774736435057076
ENSG00000064703	5.89029952214825	2.37202942097346	0.860507047963402	2.75654851007606	0.00584149471763452	0.0245505343082407
ENSG00000185900	3.88114474842171	-2.22422248474859	0.720001068962976	-3.08919330904906	0.00200700803699804	0.0106952268916338
ENSG00000104299	13.4174089386294	-2.69440373021	0.844771389864687	-3.18950637123445	0.00142515997579388	0.00803686668010409
ENSG00000012232	5.83110892596615	-2.6561307512003	0.782163853648783	-3.39587509549244	0.000684095693873722	0.00444628098540658
ENSG00000168077	36.6234056488921	-5.15553216869182	0.820474031252968	-6.2836018841677	3.30817230255469e-10	1.94288065228415e-08
ENSG00000104756	9.89464994000125	-2.43908866762797	0.821594967804823	-2.96872396157056	0.0029903909573866	0.0145806721400174
ENSG00000147459	5.75375343414698	-2.63408396924465	0.7680870932182	-3.42940793108256	0.000604899620636593	0.00400339149942127
ENSG00000147454	26.2063439455639	-4.78701700071288	0.80096370534332	-5.97657168330867	2.27882304988749e-09	1.01058826273582e-07
ENSG00000104679	5.99334136971915	-2.26371974332812	0.69314099953631	-3.26588637065544	0.00109122027281655	0.00653888332420654
ENSG00000147439	10.2570358662468	3.16716654537788	0.814861338792625	3.88675519944368	0.000101593114414847	0.000959178809351228
ENSG00000168487	6.37215728359315	-2.84978258403545	0.681167408126628	-4.18367430683894	2.86834971633665e-05	0.000340596936262269
ENSG00000130640	96.4938041107732	4.31398679561934	0.928075077781089	4.64831660595125	3.34654975088387e-06	5.62272108917834e-05
ENSG00000176171	83.587218213865	-2.45667233697566	0.763264924405643	-3.21863648966796	0.00128801655023361	0.00747026680691542
ENSG00000175470	31.5921227784678	-3.59023503170667	0.867931077011301	-4.13654393396023	3.52575875253691e-05	0.000400425458323835
ENSG00000148773	9.80041278134334	-3.96932169373728	0.828650430845401	-4.79010394007485	1.66694942379542e-06	3.11370868014966e-05
ENSG00000132334	7.88324573397151	-3.77838491579915	0.820536345081737	-4.60477459462539	4.12912852973157e-06	6.76326353902515e-05
ENSG00000150760	4.1724682175693	-2.27815638380799	0.688122290248411	-3.31068534778255	0.000930677943363846	0.00572907413861087
ENSG00000089876	121.959814431347	2.34425461402645	0.70129891340156	3.34273242012588	0.000829578513268697	0.00519502625167977
ENSG00000188690	11.9912599743033	-2.95687684386806	0.877985918433515	-3.36779529350956	0.000757718338976931	0.00483796851301725
ENSG00000107902	19.110418172975	-2.77851778855767	0.887652288696451	-3.13018715091471	0.00174694967280356	0.0095861657550559
ENSG00000152601	6.28104802140093	2.53022403601623	0.768580217218753	3.29207541298982	0.000994509400449432	0.00604213120366249
ENSG00000118849	8.19446172502008	-2.80418761693075	0.762312531613436	-3.67852750760331	0.000234584393876062	0.00185820213852766
ENSG00000106397	280.092257695921	-4.73915909732046	0.951497406124962	-4.98073780003353	6.33423137525568e-07	1.32948934439016e-05
ENSG00000128581	10.1417703221401	-3.92271494933047	0.825577638746439	-4.75147916468128	2.01933969919434e-06	3.62646707962752e-05
ENSG00000188372	20.9135725683916	3.552955601184	1.11734109972998	3.17983076255105	0.00147361087008817	0.00826459555868297
ENSG00000071462	61.9592038615294	2.2415553092125	0.827541781129975	2.70869140425967	0.00675491365104089	0.0274513139504792
ENSG00000086730	5.8523204215468	2.43495236759582	0.759725339259077	3.20504298299502	0.0013504231248948	0.00771982232756316
ENSG00000164776	461.555565230313	5.2444869920038	1.08790253939597	4.8207323745339	1.43032137039412e-06	2.73438856703792e-05
ENSG00000129103	11.591541091144	2.16249068147327	0.807419887935032	2.67827274728619	0.00740029303869259	0.029344592651604
ENSG00000146729	21.2379844906559	-3.81053040613123	0.872393396508766	-4.36790377068488	1.2544473866925e-05	0.000171441142847976
ENSG00000140675	2044.08631080375	-1.53494422601133	0.445482698495879	-3.44557539763922	0.000569844971815942	0.00380616738859439
ENSG00000140691	11.0892860923876	1.94192296795219	0.773246055719062	2.51139071914999	0.0120256512961214	0.0423757950267112
ENSG00000145075	6.62558934850279	2.57412563890067	0.813512500676656	3.16421153548296	0.00155503727545984	0.00867176047794929
ENSG00000163728	16.3828492018132	-2.67638925103677	0.623632222107576	-4.29161476293169	1.7737848808455e-05	0.000229007674983314
ENSG00000114757	5.50828897740798	2.26936330649818	0.861997229608107	2.63268051050455	0.00847139935467103	0.0326968930687392
ENSG00000121858	6.80457040784156	2.58505055370185	0.840030149407797	3.07733068333827	0.00208863456402285	0.0110071210370776
ENSG00000071051	3.48934260198652	-1.87739902361284	0.675430026835416	-2.77956109296621	0.00544324136015353	0.023192477403164
ENSG00000115616	8.02781209537096	2.80814497092094	0.847501575715633	3.31343923290022	0.000921561302098928	0.00568368791710777
ENSG00000115590	38.8232334139324	-3.40767349040468	0.884607048795591	-3.85218894089108	0.000117066637636991	0.00106735302203572
ENSG00000175874	2.17440506388096	-1.74947041550155	0.658312295803053	-2.65750833860308	0.00787206429914146	0.0307765724006715
ENSG00000158435	18.0222236616997	3.80436421977447	0.899444892911617	4.22968016134848	2.34023796044864e-05	0.000288939607275846
ENSG00000204634	21.1592403921763	-2.50873558340316	0.716624174879948	-3.50076884278071	0.000463918050512996	0.00319074685811708
ENSG00000170485	69.9125939483397	-3.86305543826532	0.876348991601926	-4.40812447470708	1.04269617199481e-05	0.000149733274468896
ENSG00000158417	85.7081737708436	-1.46931613708083	0.539251480122909	-2.72473269196394	0.00643535653048067	0.0264181922054178
ENSG00000115084	4.01375326563408	-1.85256207267163	0.713063792365145	-2.59803132974528	0.00937599389340274	0.0351868498159532
ENSG00000150551	1037.83578390474	-2.91088896666865	0.833271796602526	-3.49332472134198	0.000477046038103194	0.00326666294369194
ENSG00000153086	4.92418271975524	2.16588546895208	0.809658765418774	2.67505961950752	0.00747159618813212	0.0295554220573017
ENSG00000115839	4.29732479152258	1.97665565153036	0.771176804463257	2.563167927368	0.0103721868054725	0.0379015054847956
ENSG00000121988	4.69237341858416	2.06346149384818	0.846414269962723	2.43788599398147	0.0147734324295859	0.0494140615743821
ENSG00000048991	6.48095411568822	-2.89169088205864	0.80008079792744	-3.61424857283088	0.000301219965933126	0.00227274647907182
ENSG00000115850	4.17882456515888	-2.71676349505086	0.748731370247275	-3.62848893876802	0.000285084962249647	0.00217298730909593
ENSG00000121966	3.75353790613871	-1.90670410493074	0.722370374353587	-2.63951038501123	0.00830258794314884	0.0321404814735079
ENSG00000262919	9.02772944080284	2.28228132844117	0.896721154486392	2.54514050106064	0.0109233776603825	0.0394950077471068
ENSG00000126775	17.3357130772899	-3.52003328872609	0.749979402830252	-4.69350661557142	2.68561301495551e-06	4.64390218686869e-05
ENSG00000089009	32.1397361156516	-3.13816724571896	0.846860622328924	-3.70564785157774	0.000210851086853158	0.00170750091328663
ENSG00000100567	57.2944457616501	-4.06446938094635	0.683407200532881	-5.94736107225255	2.7249987329661e-09	1.15116200463274e-07
ENSG00000184302	7.10040318775369	-3.63517729096376	0.806822044358617	-4.50555028383433	6.62011596424788e-06	0.000103245301365866
ENSG00000100644	8.51207307315587	-2.08106500352448	0.818853417424962	-2.54143777047274	0.0110397596482945	0.0398715751508209
ENSG00000114745	24.1583860083896	3.07256481600633	0.913897756577557	3.36204437957341	0.000773676880200116	0.0049110025141427
ENSG00000168028	36.4430451657076	-2.25500260137571	0.879074289118889	-2.56520140480498	0.0103115931170246	0.0377223768405631
ENSG00000168314	6.46099616785906	2.45587479268346	0.90952229124824	2.70018098106533	0.00693017654377078	0.0279731104155497
ENSG00000170011	4.67425156067869	2.05360219441555	0.838615060007077	2.44880195020373	0.0143332235631172	0.0482635766570045
ENSG00000163812	5.79428346176415	2.38527592007758	0.800368012033522	2.98022395225071	0.00288037716609238	0.0141288026679881
ENSG00000011376	5.14362018698758	2.18742716010103	0.84266190741243	2.59585385414891	0.00943561894834689	0.0353307294223282
ENSG00000163817	78.9236892611679	-6.78831699149597	0.888308562258276	-7.64184572783873	2.14129655649183e-14	3.87753118104728e-12
ENSG00000163820	4.95224519555997	2.1866434304429	0.779788274607434	2.80415017979555	0.00504494001887299	0.0220062408584605
ENSG00000012223	4.97616197125612	-2.42037723902027	0.722971653378513	-3.3478176187263	0.000814505943598572	0.00513020700127448
ENSG00000163825	16.09904855481	-2.38495969348378	0.83149919159043	-2.86826459677249	0.00412730205456555	0.0187628187543325
ENSG00000163827	15.2841559621066	3.40630178691386	1.018212532737	3.3453740524658	0.000821716695090159	0.00515901646523639
ENSG00000088727	9.69522293054582	2.06612925255458	0.786548606793178	2.62682971492169	0.00861844514491638	0.0331858499112285
ENSG00000076201	30.8264892682479	-3.10480207214835	0.815308898951191	-3.80812974829829	0.000140021802881777	0.00123019155388989
ENSG00000151806	20.0012997735105	-2.93019715292513	0.826746517052203	-3.54425097957819	0.000393730246677926	0.00278986242932451
ENSG00000145244	7.16606748943237	2.64564836140441	0.853598305409757	3.09940676385763	0.00193908598269946	0.0103784084739062
ENSG00000163293	7.66228030190897	-2.5501683284786	0.847767493623137	-3.0080987389359	0.0026288770965482	0.0131806800722136
ENSG00000109180	31.9761195464489	-2.67250133613485	0.856145214832849	-3.12155144925575	0.0017990081009339	0.00975223765740113
ENSG00000184378	8.08746491897024	-2.35631962064656	0.727306402145515	-3.23978946657907	0.00119617984066135	0.00703781261847593
ENSG00000171757	5.16907732354617	2.22326832906777	0.815266350354676	2.72704537369972	0.0063904250970823	0.0263023504194567
ENSG00000173889	8.40929730991504	2.85874472981575	0.853880936015036	3.34794303191401	0.000814137448878073	0.00513020700127448
ENSG00000163584	12.8370459304539	-3.18262649550092	0.882878621413144	-3.60482904253223	0.000312358475328232	0.0023459273049133
ENSG00000166266	21.9143172960888	4.16968735909065	0.817988127685871	5.09749129353124	3.44184240290404e-07	7.90048261427163e-06
ENSG00000075239	76.2367189385222	-1.7752297497663	0.729169923611339	-2.43458992517707	0.0149086748600926	0.0497133766818125
ENSG00000110723	21.6833435476983	-4.6379053166468	0.837968343527786	-5.5347022980863	3.11757417789908e-08	9.83834690030834e-07
ENSG00000137710	12.580719408468	-1.90760893895689	0.765241663252085	-2.49281897544631	0.0126733440641746	0.0439688823599543
ENSG00000150750	5.35191929680282	2.19996593659906	0.898896660499156	2.44740695262727	0.0143888272386991	0.0484008074143858
ENSG00000170145	107.371507377372	2.90155938275537	0.886943697117422	3.27141327255097	0.00107011405149318	0.00642956083104522
ENSG00000086848	4.20745524276442	1.9603272185924	0.766527715261863	2.55741205381296	0.0105454219689624	0.0383625032453493
ENSG00000150776	408.250268133512	-2.62714769035281	0.736507678102237	-3.56703367590436	0.000361045097011291	0.0026122674666111
ENSG00000150779	13.0551507429261	2.29495291224397	0.857372108588849	2.67672914625277	0.00743447085880614	0.0294264210859485
ENSG00000150782	24.3641899174688	-4.43936446755681	0.856603854063493	-5.18251750385862	2.18910814742289e-07	5.34486742061791e-06
ENSG00000150787	5.66385775654324	2.32182784703487	0.848405600334054	2.73669556886548	0.00620596945572798	0.0257686082050259
ENSG00000109906	70.5189346056051	2.59020111408914	0.93106650625774	2.78197217565049	0.0054029672065625	0.0230963562095613
ENSG00000076043	5.46096386001773	-2.95680631042936	0.722150988800761	-4.09444334534469	4.23183872681188e-05	0.000467582316272655
ENSG00000160584	23.8614125909426	-2.21720791533944	0.911366180696861	-2.43283979842668	0.0149809274920242	0.049854506422705
ENSG00000198569	3.87320626801286	-2.0564651507143	0.663961169420103	-3.09726719788508	0.00195313738972618	0.0104450390841879
ENSG00000130559	3.21432374237751	-1.90124612160643	0.692427578918954	-2.74576891430975	0.0060369269470268	0.0252154957466195
ENSG00000130560	7.47902034693299	-2.7872880336617	0.738319106417169	-3.77518069007795	0.00015989172108383	0.00136431168814855
ENSG00000165716	5.40029910375998	2.2912878998436	0.807348915741371	2.83803923578638	0.00453916025451925	0.0202261009563985
ENSG00000148303	287.325228677114	-5.04657732517358	0.811684491042965	-6.21741253019265	5.05419732416448e-10	2.89020283826563e-08
ENSG00000198870	62.7011175743538	-2.23678786816992	0.766308937925253	-2.91891136520725	0.00351256082030469	0.0166412674328243
ENSG00000123454	106.801022892736	2.59126861945113	0.859782987623097	3.01386356412423	0.00257943777064902	0.0130049147926225
ENSG00000160345	5.93895476765007	2.37280977330289	0.872046399099748	2.72096734273823	0.00650911915935983	0.0266873885533753
ENSG00000160271	7.49358933211789	-3.01352053441084	0.806669889450619	-3.735754332498	0.000187153314017491	0.00155420694787264
ENSG00000148308	29.9946603253035	-4.4765147508538	0.811794386361276	-5.51434553633584	3.50080210330464e-08	1.09719850535783e-06
ENSG00000165698	13.7865351493537	-3.25842390851096	0.805435869337054	-4.04554109465343	5.22024068227165e-05	0.000544289339403659
ENSG00000125485	4.77138075780812	2.1083150589475	0.806202646979813	2.61511800642883	0.0089196632335087	0.033994011085246
ENSG00000130714	71.232989038692	4.27446404307331	0.831762783692673	5.13904219673848	2.76142389286671e-07	6.54608085730839e-06
ENSG00000097007	10.3699814251081	-3.1468429129382	0.790571693296662	-3.98046494659574	6.8780607118175e-05	0.000682466937295864
ENSG00000130713	11.9333715035453	-2.61275851311508	0.86240663773962	-3.02961317640499	0.00244867139763869	0.0124418463298571
ENSG00000148358	9.18663576687655	2.99862446031859	0.835059191916999	3.59091246386357	0.0003295223038013	0.00244141140585418
ENSG00000136816	7.2281197882	1.80797361228118	0.737302834827409	2.45214520666314	0.014200734354496	0.0479164530315526
ENSG00000167136	584.972435508515	-2.06192738212611	0.552280246313951	-3.73348023197988	0.000188852022407002	0.00156450474545848
ENSG00000167815	84.481541989583	-4.79406260865014	0.921271645314601	-5.20374488136237	1.95312090398043e-07	4.84121489469521e-06
ENSG00000158079	5.04844382530025	-3.02755255851072	0.768834559587828	-3.93784660269928	8.22161240732631e-05	0.00079875843939434
ENSG00000127080	10.7735664188906	3.20747012842521	0.837838184578617	3.82826921410651	0.000129047558441001	0.00115544580145379
ENSG00000173702	4.69714843181387	-2.93697381755483	0.754339007284892	-3.8934402028684	9.88325727858838e-05	0.000937830483247709
ENSG00000206527	4.90168352737538	2.10381905035088	0.864075354983658	2.43476340138259	0.0149015297810623	0.0497133766818125
ENSG00000121542	2.38660906762683	-1.90334646575986	0.679048237075188	-2.80296208993634	0.00506356209352518	0.0220062408584605
ENSG00000065485	12.5453161378824	-2.25886285667322	0.781507667653847	-2.89039116334523	0.00384762736248644	0.0177009693918765
ENSG00000114023	49.7863583757115	-3.51556709036215	0.751148983503076	-4.68025274289378	2.86521476267684e-06	4.88961650206553e-05
ENSG00000180353	10.5976376978418	-2.1235566529934	0.804019763363658	-2.64117469464854	0.00826191062445325	0.0320591639052445
ENSG00000065518	13.1311712236831	-2.95188142075956	0.731973516824628	-4.0327707941745	5.512303819351e-05	0.000569488250370035
ENSG00000082701	117.407199540257	-2.34707980916607	0.851029242513457	-2.75793085820897	0.00581684999679357	0.0244803390116832
ENSG00000138495	17.8764985141194	-4.38015407573392	0.822366907744528	-5.32627715741529	1.00246131908559e-07	2.82902395632856e-06
ENSG00000113845	21.4450988388789	-2.5542292402678	0.823960478743976	-3.099941448844	0.00193558901322119	0.0103682044183968
ENSG00000163389	3.89957563570067	-1.80068769173311	0.715495836771472	-2.51669904867419	0.0118459966223741	0.0419012761699713
ENSG00000122218	54.8831734541478	3.27955386630805	0.781532406451324	4.19631206490772	2.71296379450014e-05	0.000326306475578347
ENSG00000243284	5.98764892499858	-2.26945228955974	0.752438872988688	-3.01612844714612	0.00256024778983647	0.0129281606056886
ENSG00000163568	4.97350355296599	-3.12034250373013	0.779473757909522	-4.00313990312978	6.25073128429137e-05	0.000630782000654728
ENSG00000163565	5.12686604978698	-2.25385135424086	0.744908322973513	-3.02567616004607	0.00248077846745077	0.0125755791829795
ENSG00000158473	4.59793262138827	-2.7657412603607	0.753309563371218	-3.67145380178558	0.000241174677237436	0.00189423821796487
ENSG00000143294	12.0845897684144	-2.05456966328621	0.803476769192045	-2.5570990252179	0.0105549165884379	0.0383756281316377
ENSG00000143319	6.70610647828085	2.53460626435771	0.872163886225989	2.90611237679813	0.00365949995293136	0.0170280372542181
ENSG00000125459	781.936750442932	-3.0380998524377	0.777467216875828	-3.90768869283774	9.31832617793343e-05	0.00089464165469732
ENSG00000116539	9.03146505799712	-3.70585858376594	0.776080073142599	-4.7750982302119	1.7961955612972e-06	3.32959909129515e-05
ENSG00000143627	14.6693585698057	-2.29696535068641	0.760808035583472	-3.0191128947854	0.00253516042410759	0.0128213427500057
ENSG00000169231	9.93828348609848	3.12265037148723	0.815326330076185	3.82993932159096	0.000128174860903569	0.00115092550720436
ENSG00000163463	9.85456337846862	3.02487953304798	0.897043505513766	3.37205443710953	0.000746096998985661	0.00479144674038699
ENSG00000163357	4.92336575996958	2.1371089691286	0.843848723243589	2.53257356474271	0.0113228607787264	0.0406332418962018
ENSG00000169291	5.4128485216326	2.28876867857388	0.815472327006679	2.8066785380384	0.00500551655889837	0.0219426393704247
ENSG00000130725	4.43088789157098	2.03931687698451	0.747819988355336	2.72701573739628	0.00639099908949524	0.0263023504194567
ENSG00000130724	35.0284855440824	-2.85880927994147	0.739948547894743	-3.86352441406255	0.00011176271743305	0.00102617064076909
ENSG00000136238	14.6748491428183	-2.37788648431911	0.731027708914395	-3.25279938820701	0.0011427414343011	0.00677846352157311
ENSG00000146587	2.04813132317143	-1.62743676717465	0.646453525954613	-2.51748455509067	0.0118196151531252	0.0419001272348863
ENSG00000157927	8.07660322360585	-3.83917274416561	0.79377720513938	-4.83658729339738	1.32087279306912e-06	2.53257933471106e-05
ENSG00000164916	14.2540793084253	-3.12899197868577	0.846483262289314	-3.6964605422007	0.000218626220251734	0.00175736662123434
ENSG00000146540	23.9189471348515	-2.33637513149264	0.877339958976223	-2.66302145204805	0.00774424769160695	0.0303759029492092
ENSG00000077684	5.4383237990246	2.32549243300315	0.767903514298814	3.02836539969035	0.0024588058398499	0.0124738951517366
ENSG00000151466	5.86002677011958	2.31587886337221	0.921032268302519	2.51443835691058	0.0119222142651392	0.042079542390061
ENSG00000141179	19.8237775303003	-2.91123156853943	0.930676046052608	-3.12808262433228	0.00175950711529048	0.00963884612149463
ENSG00000181610	10.5825335642019	-3.73714690695147	0.796077128630539	-4.69445330426757	2.67320663202648e-06	4.63474309419697e-05
ENSG00000108423	4.41401763223744	-2.96704497419435	0.715206987394303	-4.14851228593854	3.34642890709355e-05	0.000384073416291247
ENSG00000189050	13.1127479571319	-3.61940091004685	0.73005285588252	-4.95772447280075	7.13236140064305e-07	1.45755059469568e-05
ENSG00000275385	2.38660906762683	-1.90334646575986	0.679048237075188	-2.80296208993634	0.00506356209352518	0.0220062408584605
ENSG00000274736	27.3873108103806	-4.53874140867249	0.895132036320906	-5.07047142154272	3.9683150426127e-07	8.88984390473959e-06
ENSG00000271503	2.38660906762683	-1.90334646575986	0.679048237075188	-2.80296208993634	0.00506356209352518	0.0220062408584605
ENSG00000138050	7.23964249986259	-3.64147979899213	0.82726848829232	-4.40181132307966	1.07350892296072e-05	0.000152134884103934
ENSG00000152154	3.88051699598822	-2.72968678486099	0.746470449639497	-3.65679148609201	0.000255391962517204	0.00198438641674571
ENSG00000143891	22.1819394340966	-2.20647764728805	0.775126353602495	-2.84660383050218	0.00441883163156046	0.0197981879080018
ENSG00000138061	21.1819806250585	-4.94590938088174	0.82701396668351	-5.98044238686297	2.22532424709529e-09	9.93622518274944e-08
ENSG00000115825	55.5982525594624	-2.47392253891379	0.705118576647013	-3.50851987289544	0.000450607567990132	0.00312169047367447
ENSG00000003509	8.73726355173719	2.85103604640963	0.913370345941175	3.12144581776608	0.00179965361280159	0.00975223765740113
ENSG00000115816	348.295610287761	-3.3534540573812	0.571563525639558	-5.86715895425414	4.43325630663323e-09	1.78397517672482e-07
ENSG00000152133	20.5042234814474	-3.51570262904156	0.843332054879314	-4.16882366643194	3.0617574126203e-05	0.000358985549871794
ENSG00000155714	239.914187011031	-6.13358895189416	0.750406193953409	-8.17369179694562	2.99093281263591e-16	9.74894550278676e-14
ENSG00000140749	17.0043047864786	-3.55199792972734	0.813694557911124	-4.36527182736216	1.26964771919908e-05	0.000172984618673686
ENSG00000168434	43.7288239145424	4.81675357846711	0.947754703856183	5.08227873612118	3.72933610409346e-07	8.46581411127068e-06
ENSG00000103356	4.78423706150308	-2.60309889189464	0.74675551190638	-3.48587837704637	0.000490523967347558	0.00334140621017631
ENSG00000155666	11.7053325632774	3.29612501272677	0.859750590732072	3.83381535093817	0.000126170867689036	0.00113763193148662
ENSG00000176046	1553.93462943018	-2.76916416603244	0.791352129434604	-3.49928187848679	0.000466513118862719	0.00320166509215566
ENSG00000213648	15.8891925924044	-2.1118686896018	0.766968643112143	-2.75352676875084	0.00589569485805907	0.0247323261130548
ENSG00000169592	114.87486122966	6.13905952878746	0.888055037885937	6.91292686476035	4.74754743503073e-12	4.60241389580263e-10
ENSG00000103502	7.83157861054007	2.79317659402716	0.823592514472365	3.39145456635993	0.000695226887450885	0.00450067932402415
ENSG00000079616	817.871947050087	-7.12589977041343	0.967681963027592	-7.36388611410983	1.78632107789398e-13	2.37653614424303e-11
ENSG00000156853	589.586756110478	-6.18352932027148	0.913875193265817	-6.76627330059597	1.32141826718119e-11	1.10440072868643e-09
ENSG00000196118	113.580008295159	-4.25276820543228	0.7124725587516	-5.96902737262473	2.38672072664154e-09	1.05128597412001e-07
ENSG00000099365	11.6018938953649	-3.15137363933543	0.847342321407214	-3.71912692157501	0.000199912586125858	0.00163722380521918
ENSG00000103507	9.47556707726608	2.91178485349787	0.952555051070915	3.05681529925676	0.00223702071875476	0.0116292967030002
ENSG00000178226	6.38236224813128	-2.97496477602417	0.768667000968009	-3.87029074004439	0.000108705632923479	0.00100677573042842
ENSG00000166086	7.10180511885468	2.59938519951673	0.891574199976241	2.91550069482271	0.00355118316245991	0.0167349458826369
ENSG00000115183	7.00730663167521	-2.36228856637095	0.820890095521564	-2.87771600517368	0.00400565570526951	0.0183251582665119
ENSG00000136536	446.783638556262	2.51209098085454	0.869183140404766	2.89017453753727	0.00385027988919786	0.0177009693918765
ENSG00000111271	6.03214758380012	-2.07963778653718	0.78069940350314	-2.66381372549469	0.00772603317715209	0.0303759029492092
ENSG00000111252	30.3410152019156	-3.4103979171721	0.830441770678637	-4.10672733186955	4.01304487102964e-05	0.000444915637997317
ENSG00000122986	458.957561075471	-5.50884547281435	0.804519682381337	-6.84737190830242	7.52189893454132e-12	6.81045266031595e-10
ENSG00000111231	6.28914632358225	2.48537891244452	0.828101497294944	3.0012974503285	0.00268831821253072	0.0133779743721281
ENSG00000196510	12.5086749454471	-2.39480408045556	0.8786649365475	-2.72550318198125	0.00642035575918252	0.0263739232115243
ENSG00000135124	11.8973582951149	3.24082037807834	0.923945536789541	3.50758810886117	0.000452188583321471	0.00312599933687451
ENSG00000089053	17.3799052480827	-3.89353255853867	0.790158801566949	-4.92753171997513	8.3274907580859e-07	1.68070935764588e-05
ENSG00000089094	27.7692471506721	3.07438036045288	0.795931415365074	3.86261969449056	0.000112177571404966	0.00102853106608857
ENSG00000130779	12.6038860005881	-2.16717348500041	0.83079721354635	-2.60854688685051	0.0090927554094177	0.0345027197403923
ENSG00000130787	52.1498466055623	-3.28549069089773	0.757707732595355	-4.33609233423556	1.45038038141574e-05	0.000192959789927535
ENSG00000183955	5.87374943799328	2.39364011731677	0.818691432548041	2.92373905742113	0.00345854541449593	0.0164451185682706
ENSG00000150977	37.9650663548079	-3.63094509661948	0.819299242433531	-4.43176913704281	9.3463058157426e-06	0.000137226503632491
ENSG00000111364	20.2698567061112	-4.01603037637024	0.724346747797278	-5.54434790876455	2.95051664798819e-08	9.38264294060245e-07
ENSG00000119242	11.4325307126673	3.21188962562594	0.903687740624382	3.55420294116943	0.00037912653892949	0.00271000647728218
ENSG00000115524	6.09456886082919	-2.19403704624143	0.679695752765767	-3.22796933379916	0.00124672338569757	0.00728260730408823
ENSG00000162944	7.24071538152469	-2.42724781551206	0.832251097167986	-2.91648496922574	0.00353999779357125	0.0166984411116433
ENSG00000166398	6.87964453086249	-2.32206174154713	0.743970497239134	-3.12117449571492	0.00180131263206544	0.00975312047212177
ENSG00000105220	64.2568679341649	-3.78905979732772	0.710610561514111	-5.33211860692627	9.70734980969536e-08	2.75140058301757e-06
ENSG00000197841	21.360608315965	-2.13890849815893	0.821666199001673	-2.60313555645554	0.00923754212487343	0.0348492691620659
ENSG00000105707	55.5735921804791	-2.1282577348831	0.680318939091995	-3.12832351503198	0.00175806555689369	0.00963884612149463
ENSG00000105699	350.153310480239	-4.61606993783847	0.769273851889156	-6.00055484337923	1.96644417403869e-09	9.02764054264661e-08
ENSG00000249115	3.52482281472754	-2.59505140463743	0.725144180639753	-3.5786695583049	0.000345347783358573	0.00251263638360997
ENSG00000126267	18.1769483576391	-3.22868824288501	0.742036818467727	-4.35111595884435	1.35446392373928e-05	0.000181309041454956
ENSG00000126246	6.54175087844468	2.52192117635131	0.853093334397885	2.95620780829485	0.00311447172373277	0.0150953465925754
ENSG00000267796	11.9340749326853	-3.53575738623475	0.872849543120021	-4.05082114564224	5.10382089077325e-05	0.000536642070757271
ENSG00000004777	48.8924680200443	5.05030591455354	0.902757697738979	5.594309444497	2.21501592391854e-08	7.29277212526514e-07
ENSG00000167604	8.85365421473513	-3.53424806935031	0.715060312226412	-4.94258737189046	7.70925370350009e-07	1.56076474823345e-05
ENSG00000105270	28.7604510263725	-3.94282230019706	0.829142816435094	-4.75529935500045	1.98152575790175e-06	3.5782732453633e-05
ENSG00000075702	9.21848096464375	-3.25061903442583	0.726789752159742	-4.47257136574398	7.72845950101583e-06	0.000117440157312639
ENSG00000187695	57.5072328174778	5.03613896164222	0.830661910262887	6.06280232597687	1.33770035862421e-09	6.55674333674527e-08
ENSG00000075975	64.6697143792343	3.61031434326218	0.855165460037411	4.22177287551375	2.42388284855233e-05	0.000297122825625992
ENSG00000197548	345.735967128882	4.73573545694988	1.12272845029718	4.21805954565093	2.4641375324792e-05	0.000300256309798727
ENSG00000165046	6.48664724406814	2.50448139011142	0.853596508609612	2.9340342478566	0.00334587287621283	0.0160253623899475
ENSG00000156735	85.5263073742419	-3.30605671927925	0.804194800278257	-4.11101479160936	3.93923961132892e-05	0.000438223601130601
ENSG00000187840	39.6496942852354	-4.01830836733194	0.75582898324392	-5.31642535072667	1.05825608369011e-07	2.93564740833015e-06
ENSG00000104221	63.2693989415162	4.17493826731154	0.712377096378227	5.86057340773194	4.61271567898837e-09	1.81641490712207e-07
ENSG00000147475	12.0762158453488	-2.05115556175209	0.779630821026223	-2.63093185445409	0.00851511081474902	0.0328461582256502
ENSG00000140265	10.0574531321486	2.23375242978242	0.831267082842356	2.68716574478631	0.00720611853867346	0.0288699395922348
ENSG00000109320	10.4860368711277	-2.20730584072022	0.75719027670898	-2.91512702766596	0.00355543795788496	0.0167349458826369
ENSG00000109323	2.62399238498065	-2.10717462529059	0.6613505249765	-3.18616912773369	0.00144170290192996	0.00809514316768423
ENSG00000164039	70.7983860861601	-5.0824886452245	0.836570140880245	-6.07538853810474	1.23687869477106e-09	6.20247093170194e-08
ENSG00000164022	7.1916185857859	-2.45359730489989	0.728444351396344	-3.36827006784613	0.000756414613020016	0.00483437927674263
ENSG00000138801	2.31951965130109	-2.0136048748897	0.654575198280363	-3.07620099291824	0.00209656465093755	0.0110399878509385
ENSG00000198856	3.93632956288781	-2.04494931060234	0.707504168461187	-2.890370688628	0.00384787799901524	0.0177009693918765
ENSG00000003056	68.5358297310069	3.36263430640878	0.715548465563554	4.69938022124109	2.60952218321415e-06	4.54852275731899e-05
ENSG00000111752	474.997235433299	7.73189985911568	0.92268869644738	8.37974919264292	5.30406053661495e-17	2.16107316488705e-14
ENSG00000187569	2.38660906762683	-1.90334646575986	0.679048237075188	-2.80296208993634	0.00506356209352518	0.0220062408584605
ENSG00000089818	8.22494279014161	-3.60957155673491	0.821639334799309	-4.39313382874564	1.11728300610399e-05	0.000156765237247888
ENSG00000177575	13.715765740141	3.48024616465071	0.879480635704838	3.95716065068511	7.58459242605315e-05	0.000746159046233815
ENSG00000139197	2.24866733396735	-1.91367689835269	0.683540021004974	-2.7996559667993	0.00511570964109543	0.0221442969125505
ENSG00000111667	8.03889450461159	-2.40750598677766	0.700061495071614	-3.43899215101293	0.000583884162569374	0.00388402128141811
ENSG00000010292	13.1068829551059	2.09366537694537	0.833818081153093	2.51093784635856	0.0120410895266914	0.042396252676658
ENSG00000139190	144.965922568614	-3.55952866451827	0.933410870895374	-3.8134639048116	0.000137032546966232	0.0012071826671255
ENSG00000111319	7.2236110797452	-2.45201766480255	0.7444122584391	-3.29389748355836	0.00098808528503108	0.0060368584565301
ENSG00000123562	11.2306589083243	-1.83765725059458	0.753937846254578	-2.43741212849801	0.0147928090210505	0.0494534984657582
ENSG00000011105	2.23717345076483	-1.64242268016277	0.654985933576216	-2.50756939342981	0.0121564709233007	0.0426998615949671
ENSG00000184979	5.58598329291217	-3.29522218349318	0.780545300972021	-4.22169242373198	2.42474832386912e-05	0.000297122825625992
ENSG00000015475	50.8279451691214	3.79369058768074	0.876894115999065	4.32628126756045	1.51647760791702e-05	0.000200525710466756
ENSG00000060237	39.774459219032	4.39166785561842	0.773608306223241	5.67686233496971	1.37187789276153e-08	4.73188993804891e-07
ENSG00000161031	223.190263191583	-5.43302502556961	0.739240428867276	-7.34946955470837	1.98994971996329e-13	2.54362396557661e-11
ENSG00000167460	61.6896965336439	-2.83463533189273	0.851548450062781	-3.32880099973612	0.000872207002871318	0.00543067569409563
ENSG00000105072	207.370056311505	6.83269810098619	0.897901646900515	7.60962865428761	2.74884563967758e-14	4.84316884461031e-12
ENSG00000127526	25.0296937179277	2.63691413120654	0.948063216254052	2.78136951840132	0.00541300855111126	0.0231241171328272
ENSG00000131351	10.0348597542211	-4.16175626350203	0.788537084134129	-5.27781932801796	1.30730262299088e-07	3.46435195092584e-06
ENSG00000105393	6.9140051796377	-2.34667949341712	0.751010750347014	-3.12469494255949	0.00177989540197995	0.0097052969911112
ENSG00000105655	26.3071937026627	2.03972999213677	0.835812235321378	2.44041652650906	0.0146703359156953	0.0491196301152633
ENSG00000105656	4.28076101766281	-2.45653189484079	0.701029321606354	-3.50417852595929	0.000458018195320318	0.00315959853470175
ENSG00000105671	19.6800731522929	-3.07632006300032	0.857376003453664	-3.58806410560635	0.000333142389317846	0.00245534562752584
ENSG00000051128	6.13105675622699	2.4354594442662	0.852173866626785	2.8579372586332	0.0042640469368343	0.0192769223170754
ENSG00000064490	611.384463627078	-2.61475643625941	0.583796254030893	-4.47888525869344	7.50338503859355e-06	0.000114554021233235
ENSG00000184162	67.9886826174496	3.04149782632645	0.902365250454024	3.37058394568732	0.000750090486691689	0.00480611088009127
ENSG00000130287	4.10162891544777	-2.71118407819746	0.732831418519573	-3.69960131304748	0.000215938425593466	0.00174220618371758
ENSG00000165733	2.9951088542345	-1.57887560547946	0.636749529075153	-2.47958660883928	0.0131534781489083	0.0452493530621282
ENSG00000198915	13.4533796082762	-4.37781791698746	0.770043609590422	-5.68515583074051	1.30693433935027e-08	4.56848387565643e-07
ENSG00000165512	8.32188051665232	2.8866848812923	0.809847154471445	3.56448110653217	0.000364576709876681	0.00262906589788284
ENSG00000136156	111.265226789103	-2.05985612757147	0.839955829722628	-2.45233862862965	0.014193102448621	0.0479164530315526
ENSG00000121390	5.27794914681373	-2.1275116510621	0.735385077166911	-2.89305795986286	0.00381510888116529	0.0176321466330733
ENSG00000196199	30.31784633812	-1.88027059317351	0.619468856017371	-3.03529479312642	0.00240300685195019	0.0122575912894079
ENSG00000032742	4.4595246409218	-1.92878136118452	0.714248482936886	-2.70043466281321	0.00692489373448502	0.0279731104155497
ENSG00000139505	2.66900612473253	-1.99250797799772	0.652231933082114	-3.05490712265827	0.00225130228235395	0.0116827266502345
ENSG00000149554	7.98165414899619	2.78056108261624	0.867760251341043	3.20429643823757	0.0013539299477466	0.00772202041063873
ENSG00000110002	3.11515572685075	-1.87892059185647	0.669350765133786	-2.80707917242901	0.00499929529237781	0.0219316325780693
ENSG00000109927	2.06423670632069	-1.60707232267009	0.632832901335847	-2.53948920683124	0.0111014470625766	0.0400216436372882
ENSG00000172269	37.6888368749338	3.57461010815787	0.845108876947175	4.22976282188704	2.33937824239294e-05	0.000288939607275846
ENSG00000118094	10.9438043405552	3.1319722529845	0.923356622241893	3.39194215706183	0.000693990892602182	0.00449714376627597
ENSG00000095139	6.0023805877188	-2.36568998839158	0.648633593164449	-3.64719005201416	0.000265123826960322	0.00204779884828714
ENSG00000186318	308.554781781638	-2.88312832661029	0.530489061025036	-5.43484972345966	5.48426330324817e-08	1.64755357022465e-06
ENSG00000186416	4.09457406063065	-2.37256066024826	0.653081348378655	-3.63287156514024	0.000280284547585143	0.00214205740411201
ENSG00000122126	9.53398396238838	3.10710078831061	0.769287787930496	4.03893164178414	5.36952094281188e-05	0.000557387054557176
ENSG00000156697	3.16599859099721	-2.1461409666148	0.683009792187557	-3.14218184155325	0.00167693853084119	0.00926038047253374
ENSG00000156531	6.03385406404342	2.3626162135352	0.910283335063339	2.59547343396197	0.00944607049740189	0.0353495600301739
ENSG00000101928	2.24957884179673	-1.61748400167593	0.657167849829385	-2.46129508936852	0.0138436451550482	0.0470525144764125
ENSG00000159197	6.09082615913263	2.44748409751804	0.825121645995248	2.96621002417883	0.00301494523330614	0.0146894080537539
ENSG00000205758	7.16139900469543	2.58308798717809	0.919092109939527	2.81047781744971	0.0049467998814932	0.0217599112196047
ENSG00000159147	86.6102095883549	5.08145992872749	0.874012101715646	5.81394687642518	6.10167849815791e-09	2.32613111868371e-07
ENSG00000159140	51.6268714278793	-2.36430545176667	0.491861275674048	-4.80685422638044	1.53323701757006e-06	2.90557328998233e-05
ENSG00000159131	14.843317634909	2.70897145421774	0.910108234904829	2.97653768015957	0.00291523256046346	0.0142568650124991
ENSG00000170262	24.6866513889408	3.34136092663614	0.79041163335209	4.2273681024476	2.36440689547108e-05	0.000291371806267977
ENSG00000142168	190.398915761223	-1.64466027675079	0.560585919921139	-2.93382373389284	0.00334814290153528	0.0160253623899475
ENSG00000176927	6.41211647790639	2.50392179804168	0.83962254161871	2.98219935021559	0.00286185582511962	0.0140485226837009
ENSG00000108256	6.01103269542225	-2.26637574108427	0.776010029534487	-2.92054954810806	0.00349414630114454	0.0165781220794478
ENSG00000196535	18.7623756661267	-2.46553457759319	0.721425535725222	-3.41758706269619	0.000631788835245841	0.00414766507247496
ENSG00000167536	2.73522653662033	-2.17145836573365	0.670814381205452	-3.23704802188578	0.00120773086311923	0.00709844831185693
ENSG00000167524	9.29095566204141	2.94480382545765	0.902688801280413	3.26225806865069	0.00110528472181586	0.00658624415129578
ENSG00000109103	7.29431390206571	2.62752215399151	0.892988426698996	2.94239216929648	0.0032568718875489	0.0156690389925692
ENSG00000004139	794.256222107872	3.6801972364869	0.712768948637144	5.16324012644442	2.42711459006364e-07	5.83850922975088e-06
ENSG00000109079	145.410066088325	3.64528180109629	0.854978011812206	4.26359713435176	2.01161993429069e-05	0.000255131329798463
ENSG00000185862	3.26024803809176	-1.93574776235657	0.686638628667016	-2.81916525161783	0.00481487229370676	0.0212656859638715
ENSG00000131242	20.3959543208041	-5.0056571189575	0.891953055354562	-5.61201857979812	1.99979959800951e-08	6.62162270491364e-07
ENSG00000176390	5.24192561542045	2.22483995263005	0.832800997979031	2.67151451310589	0.00755098071310194	0.0298513300598615
ENSG00000010244	47.873011109004	-4.33915765448171	0.936930944462188	-4.63124596335373	3.63471768944196e-06	6.06003187147625e-05
ENSG00000108671	22.6589916400619	-2.90206139965251	0.902508219710278	-3.21555121191486	0.00130194262407549	0.00753762341593969
ENSG00000073598	6.52976337603108	2.53555739222277	0.831848398313068	3.04810034780942	0.0023029301122636	0.0118866202706622
ENSG00000166750	2.18203429249731	-1.72662929263413	0.660035141160798	-2.61596570388286	0.00889754940758262	0.0339596748173484
ENSG00000104442	2.23717345076483	-1.64242268016277	0.654985933576216	-2.50756939342981	0.0121564709233007	0.0426998615949671
ENSG00000179041	34.8834128585606	-4.1840277352003	0.713484563058234	-5.86421620289323	4.51259184142755e-09	1.80475989044578e-07
ENSG00000178460	9.11422664208612	2.84011558714721	0.967892711435749	2.93432893293953	0.0033426975666019	0.0160228566660647
ENSG00000104218	4.50634478098537	2.05729563719568	0.748362983932468	2.74906119271839	0.00597662273236932	0.025007447748598
ENSG00000067167	24.8929502525031	-2.62925737915045	0.669558590575009	-3.9268518336722	8.60649617662445e-05	0.000833666397851631
ENSG00000180190	23.6623672198347	-3.28872360781385	0.791118780268929	-4.15705414893057	3.22377600793567e-05	0.000373282340954399
ENSG00000136718	8.29295324625511	2.82527553054874	0.872910079158607	3.23661691851698	0.00120955665608934	0.00709844831185693
ENSG00000100823	29.2431687428103	-2.76486517746081	0.813086676344716	-3.40045564378258	0.000672736494734531	0.00438556920917441
ENSG00000198805	10.8543575265119	-3.8302383287599	0.837107757379929	-4.57556186165112	4.7494359507567e-06	7.72109051445959e-05
ENSG00000100650	724.257953378187	-4.63518078930118	0.672095952596468	-6.89660571737467	5.3259734516992e-12	5.03188709154016e-10
ENSG00000100647	8.2244670825059	-3.26913151281873	0.817695258049168	-3.99798272111559	6.38846133885051e-05	0.000642941920835931
ENSG00000029364	14.6130488982313	3.45052215714574	0.958606624967565	3.59951837101323	0.000318807110987569	0.00237792168939126
ENSG00000081181	753.529760032624	1.91012109155879	0.470859556623405	4.05666841564504	4.97776724067407e-05	0.000525932976368788
ENSG00000054690	98.8268435482685	-3.19371314699967	0.769282149104426	-4.15154979316456	3.30231395733061e-05	0.000380096568960788
ENSG00000126822	13.4520385938796	-1.86815374924405	0.761059585849202	-2.4546747508075	0.0141012108234598	0.0476738875216091
ENSG00000010072	51.981469918818	-2.42722302173702	0.80804346545676	-3.00382730075664	0.00266606612477368	0.0133282860946316
ENSG00000183780	13.0879054520669	-4.45177792545694	0.856928740090255	-5.19503865045776	2.04677312226075e-07	5.04966205528423e-06
ENSG00000059588	6.94206962878238	-2.66837605708395	0.776594919164376	-3.43599473964516	0.000590382435384863	0.0039232447464566
ENSG00000143669	2.95275876768835	-1.60512068540501	0.659213153000112	-2.43490391249025	0.0148957446690291	0.0497133766818125
ENSG00000116962	211.36047024557	-3.76378098206221	0.922419488856206	-4.08033549543633	4.49707462183384e-05	0.000488607157662247
ENSG00000100150	2.3082275239816	-1.82739951550372	0.639614140301136	-2.85703426544536	0.0042761967216639	0.019305073703966
ENSG00000135299	21.7887591986911	2.20596610614297	0.880369818127388	2.50572663978329	0.0122200054530836	0.0428291481444365
ENSG00000083099	19.3351860084084	3.81625067203599	0.947586767481106	4.0273363907143	5.64122956761439e-05	0.000580966438408818
ENSG00000112159	54.7589205251595	-2.79730980302939	0.721776898142899	-3.87558788626616	0.000106367578690293	0.000990173444670194
ENSG00000112182	13.9472638672476	-3.28008046146166	0.875479389785621	-3.74661071377689	0.000179239914558152	0.00150381596268287
ENSG00000078053	4.59791930332017	-3.04899388338962	0.710895231926016	-4.28894968830925	1.79520028608506e-05	0.000231282819466176
ENSG00000136197	9.83229945190453	-3.22867695682492	0.816812920498268	-3.95277410016406	7.72503596371012e-05	0.000757285856352275
ENSG00000106636	5.3654290495228	-2.3511514572724	0.762182476724764	-3.084761889798	0.00203715172237844	0.0107969041286057
ENSG00000105968	11.486413359725	-2.45933892857894	0.864873226431579	-2.84358314423265	0.0044609368714053	0.0199731095224527
ENSG00000139618	12.1081263884104	-2.25878564441947	0.812239461084304	-2.78093561399257	0.00542024860142276	0.0231398825361329
ENSG00000189403	97.709335621103	-5.82627794761616	0.786123110717381	-7.41140651913841	1.24966871631934e-13	1.81035341370795e-11
ENSG00000102755	6.68985229681093	-2.56926180420553	0.774022643423332	-3.31936258717477	0.000902231966248613	0.00559624185344882
ENSG00000122025	4.49822101227639	-3.01501755678432	0.686396176122761	-4.39253256598138	1.12037841313444e-05	0.000156765237247888
ENSG00000183463	3.50829586763882	-1.76030754190318	0.673612132241281	-2.6132361007902	0.00896893192678137	0.0341521420739999
ENSG00000165556	2.38660906762683	-1.90334646575986	0.679048237075188	-2.80296208993634	0.00506356209352518	0.0220062408584605
ENSG00000104763	11.3116827859156	-2.26287473770255	0.746631843426291	-3.03077715962156	0.0024392520018937	0.0124133363000351
ENSG00000003987	158.721775572868	-3.69750693294035	0.709076461169199	-5.2145391018107	1.84274830799356e-07	4.62033700761924e-06
ENSG00000154359	4.01456196299474	-2.04473939933008	0.714991897220327	-2.85980779261892	0.00423897841729945	0.019190208543316
ENSG00000197265	4.21795408757631	-2.40280216983556	0.739113628037002	-3.25092391574097	0.00115030636992408	0.006810942075872
ENSG00000163606	2.18203429249731	-1.72662929263413	0.660035141160798	-2.61596570388286	0.00889754940758262	0.0339596748173484
ENSG00000163607	14.5974168401182	-2.31507261724046	0.853133470787423	-2.71361128886867	0.00665542091909178	0.0271506188808256
ENSG00000206530	9.33241658847929	2.98934383554576	0.865863442557918	3.4524426007809	0.000555535657032443	0.00372586105781327
ENSG00000106070	7.66396295118536	-2.93270111502275	0.809415453319185	-3.62323341245409	0.00029094305116876	0.00221313623170262
ENSG00000164742	9.33891052545519	-2.98961105022852	0.849055365476526	-3.52110259447053	0.000429756307744151	0.00300598859461815
ENSG00000213782	5.66399812121866	-3.30825288138856	0.786292217930291	-4.20740890720841	2.58315476250162e-05	0.000311844183273112
ENSG00000273079	6.96025982510229	2.57835385494866	0.888702012932271	2.90125803410907	0.00371667691412072	0.01726181835642
ENSG00000121316	4.86557857056593	-1.65969964231993	0.66855730064661	-2.48250918913713	0.0130460702944264	0.044998588491728
ENSG00000182993	162.533474615939	2.15439327570739	0.746386571557431	2.88643091637082	0.00389638276186534	0.0178876895947888
ENSG00000111339	5.74307794807148	2.37292880843768	0.813160805358917	2.91815443243149	0.00352109915622827	0.0166592518011479
ENSG00000023734	3.10537272242332	-1.98783966882521	0.681547911562356	-2.91665433214865	0.00353807637591167	0.0166984411116433
ENSG00000048540	5.50704438492558	2.24947646534005	0.890596959787495	2.52580748296827	0.0115432717872702	0.0412558052528589
ENSG00000090382	10.9733539414659	-3.21324792153481	0.846117601708571	-3.79763748567135	0.000146081754798497	0.00127449685397689
ENSG00000135678	5.51276254621317	2.28117582270457	0.861613487406112	2.64756280634842	0.00810742982895402	0.0315160018216764
ENSG00000111581	4.1628510518072	-2.87002015860881	0.718267504352723	-3.9957538677671	6.4488708396261e-05	0.000647768705755355
ENSG00000151846	8.2137412581029	-2.9826623845766	0.767705002429618	-3.88516731705164	0.000102259437413576	0.000959178809351228
ENSG00000091844	2.29326844413699	-1.81058856165236	0.670898699671319	-2.69875103728683	0.00696002225709796	0.0279731104155497
ENSG00000112031	4.32995984175986	-2.04216663212124	0.723435831158073	-2.82287183488292	0.00475955942446478	0.0210785107935366
ENSG00000123136	33.3716953977077	-2.57679749415676	0.893261574268303	-2.88470652761202	0.00391778689529641	0.0179732954049523
ENSG00000008441	7.69700707111863	-1.99013035831715	0.71926744763818	-2.76688506459181	0.00565947041363923	0.0239237898772405
ENSG00000179262	27.9516717258204	1.87186101243329	0.769572314961371	2.43233933451367	0.0150016453947712	0.0498957787390373
ENSG00000179218	1560.16342044003	-2.19825042352536	0.653425932615124	-3.36419219654718	0.000767680622465802	0.0048872167752486
ENSG00000105607	25.0240053820615	-2.13238536811018	0.845087917096494	-2.5232704491108	0.0116268942768376	0.0415091587024667
ENSG00000105610	5.91691590708333	-3.43230303101613	0.717126269513221	-4.78619062908677	1.69976619829658e-06	3.16593595619869e-05
ENSG00000105576	12.6934981451486	-2.85741789271659	0.806275955321018	-3.54397011824434	0.000394149915233606	0.00278986242932451
ENSG00000123154	789.542625733732	5.30173717947715	0.663749479359287	7.98755757156281	1.37638384811665e-15	4.07847559357838e-13
ENSG00000102575	9.36753367541518	-2.92566028469751	0.792108675067149	-3.6935087025142	0.000221180937212228	0.00177352832679768
ENSG00000198003	8.48651977744367	2.76943498165701	0.95296364941958	2.90612866854238	0.00365930941445081	0.0170280372542181
ENSG00000173928	21.3465360317791	3.97728447072344	0.925137488633045	4.29912798864108	1.71471433495644e-05	0.00022356445499162
ENSG00000130158	248.066528803999	-4.93916193326934	0.701867862149518	-7.03716781979848	1.96186517189256e-12	2.09662279599469e-10
ENSG00000142444	15.0934289681592	-2.94873924280764	0.776673987234572	-3.79662418372854	0.000146679899523813	0.00127664387849898
ENSG00000130733	207.296802771803	3.56798996784247	0.684068399277304	5.2158380238174	1.8298802905874e-07	4.60578749588389e-06
ENSG00000099203	282.851510248186	-3.18752838320187	0.872707503751642	-3.65245900774217	0.000259741069305038	0.00201337934696735
ENSG00000129353	4.34166061282181	-2.78309579798833	0.753342147376403	-3.69433172918942	0.000220465832047785	0.00176997137822599
ENSG00000129347	111.525082301187	-2.35580206348542	0.953072187853049	-2.47179814237602	0.0134435400932965	0.0460285913173318
ENSG00000130734	94.062321281427	5.30102543930865	0.671690332589743	7.89206749317087	2.97220902634674e-15	6.98131714173404e-13
ENSG00000130816	7.1198048938379	-1.83772913815061	0.737792862638753	-2.49084699949235	0.0127438985326523	0.0441639958792681
ENSG00000183421	2.76317674362285	-1.90779839510213	0.663596948851425	-2.87493545352222	0.00404110100879357	0.0184481354876227
ENSG00000157617	5.06062826964315	-3.14727910822692	0.772194485636433	-4.07575962632389	4.58643777543881e-05	0.000495016355266317
ENSG00000160194	17.2005932906923	-2.18630412779938	0.804873749082006	-2.71633176046922	0.00660097347275979	0.0269710148389792
ENSG00000275895	57.97353907858	-2.84424203013701	0.851446572724692	-3.34048209394422	0.000836330735813746	0.00522388963980615
ENSG00000160213	515.196754696793	-5.43620547221678	1.0909970133953	-4.98278675878199	6.26750085008535e-07	1.32226013079956e-05
ENSG00000184900	6.3603230358457	-2.37645740082784	0.790352412334205	-3.00683260244537	0.0026398508866747	0.01320735835014
ENSG00000160255	7.36997709421967	-1.952855425614	0.793525759779763	-2.46098554652593	0.013855594773426	0.047068589019262
ENSG00000160256	5.92226451848639	-2.76756782307599	0.613204089146247	-4.51328990145716	6.38296783582463e-06	0.000100266427281303
ENSG00000108518	68.9969226804001	-2.05379783419547	0.755567725173084	-2.71821805745473	0.00656345666469682	0.0268594940346256
ENSG00000160310	12.8893725721226	-2.40225196135594	0.904569903802704	-2.655684155815	0.00791477053956366	0.030896041405638
ENSG00000170522	59.3510508720219	-3.49240900023218	0.846207252028995	-4.12713196661721	3.67315625145071e-05	0.000413563136497534
ENSG00000145365	22.6610772891905	-5.37232022814401	0.726320120133295	-7.39662867546348	1.39685444435003e-13	1.97958567885171e-11
ENSG00000100911	14.1439141834666	-2.61873496401364	0.802934210690967	-3.26145645452082	0.00110841455549419	0.00659886254544895
ENSG00000169813	4.27529089134493	1.99190075090187	0.729041354806317	2.73221915021688	0.00629092805978303	0.0261047485816203
ENSG00000196776	13.9540688140785	-3.04121930562944	0.879859180431427	-3.4564841434492	0.000547271404905502	0.00367421450935012
ENSG00000112237	20.6143288670799	3.99329793116217	0.885409558495431	4.51011387085989	6.47928365382352e-06	0.000101291247336392
ENSG00000123552	6.97510393407015	2.60948815271832	0.861085695048182	3.03046278404649	0.0024417927748401	0.0124165734002984
ENSG00000124831	38.8099944212479	-3.30793187676376	0.854755044141704	-3.87003492922981	0.000108819761074281	0.00100677573042842
ENSG00000132326	6.40121076990081	-2.93300792428066	0.706527896129339	-4.15129811625122	3.30594806873396e-05	0.000380096568960788
ENSG00000110719	9.96222723532481	-2.86406375859136	0.717666171360826	-3.99080223213054	6.58501748002467e-05	0.000659412119082654
ENSG00000084207	22.3317860448663	-5.45943303793385	0.628958002898066	-8.6801233353869	3.9533987893235e-18	2.34292788250908e-15
ENSG00000173156	10.1707726375299	-3.27003732264022	0.807101418764459	-4.05158168058497	5.0872560103404e-05	0.000536631422838334
ENSG00000174744	6.92989216380311	-2.28114883108267	0.779588537168091	-2.92609334581688	0.00343247928392592	0.0163450200525297
ENSG00000174996	31.2774685152115	-3.02745243736253	0.791451139108866	-3.82519183783258	0.000130670294136227	0.001165307315286
ENSG00000110619	44.1057090912728	-2.31557949321204	0.830932471018891	-2.78672404073061	0.00532437989349237	0.0228691954918935
ENSG00000169021	21.077744124251	-3.21406614641687	0.721684654780883	-4.45356032600238	8.44579637209025e-06	0.00012598217640816
ENSG00000105186	20.3170053715021	-3.39005146563416	0.776638604351639	-4.36503084786041	1.27104820286387e-05	0.000172984618673686
ENSG00000130876	10.1978492338888	3.10093188102505	0.871089860795907	3.55983007102361	0.000371094843803941	0.00266428115281706
ENSG00000124299	14.8066888517619	-2.41583296773176	0.710987033825934	-3.39785798164528	0.000679156668846827	0.00441858515390466
ENSG00000089050	5.21780695997595	2.1872857969903	0.881353438411021	2.48173513787355	0.0130744416963223	0.0450725993751057
ENSG00000132669	18.5585310047457	-4.2375252409701	0.807031971561842	-5.25075262231464	1.51479000624142e-07	3.91861748043168e-06
ENSG00000173418	59.603271896053	-2.93832314027693	0.872578998881375	-3.36740070989995	0.000758803449254255	0.00483846548919469
ENSG00000101343	14.5254916455207	-2.38693704591464	0.85968865006125	-2.77651338742762	0.00549453722272362	0.0233652238453589
ENSG00000137804	26.8553300147763	-4.71784317222085	0.776917613113646	-6.07251411550987	1.2592302588137e-09	6.26635271542479e-08
ENSG00000132661	2.82476946100379	-2.08042561374251	0.665566177226587	-3.12579828261652	0.00177323138021457	0.00968960215223703
ENSG00000197894	51.2604480244535	-3.45874942047243	0.826904631847818	-4.18276701721145	2.87982474862201e-05	0.000341337773386671
ENSG00000164032	7.6654004060498	-2.84361566111959	0.74307666269275	-3.82681330727698	0.000129812893188657	0.00115924691876282
ENSG00000111110	11.0855333355182	-2.35026609371311	0.896213176732777	-2.62244090438528	0.00873024068187258	0.0335370883943001
ENSG00000166148	40.9115525972505	-5.28859819953767	0.838544495445997	-6.30687844027265	2.84719269820355e-10	1.71859714811008e-08
ENSG00000184575	6.64296513106427	-2.40452605885542	0.803258762718082	-2.99346383812726	0.00275830193717896	0.0136325779594159
ENSG00000155974	18.3567475845176	-2.54749950347174	0.875033414115756	-2.91131682787914	0.00359908864746768	0.0169027383738316
ENSG00000133315	11.5229279341338	-2.24804053925809	0.75072549493954	-2.99449073517763	0.00274903404509449	0.0136074054213903
ENSG00000168439	18.034522345032	3.06208902120428	0.810073865025227	3.78001211174604	0.000156820730072408	0.00134338283750595
ENSG00000149743	52.4475368287272	2.07060415899995	0.764139863054093	2.70971880818286	0.00673402714703633	0.0273856038499874
ENSG00000002330	29.5672197291542	-2.50442790216065	0.740925066745425	-3.3801365543773	0.000724498243331995	0.00467313940897592
ENSG00000173264	200.523560687718	5.25918637838096	0.755733443086331	6.95904941946599	3.42576335799865e-12	3.43577712781434e-10
ENSG00000182450	5.57153953798747	-2.08025926901422	0.719644859082358	-2.89067481377804	0.00384415664686843	0.0177009693918765
ENSG00000173153	260.748122224628	4.48697898794243	0.594849257530683	7.54305217857818	4.59097352339984e-14	7.12584676167704e-12
ENSG00000173113	185.443219979298	2.65234729121235	0.937815985631533	2.82821718956543	0.0046808038355564	0.0207720627665025
ENSG00000162302	3.23604742178393	-1.79056858684048	0.667259873130002	-2.68346510699232	0.0072863578197265	0.0290696246186028
ENSG00000171219	5.92755358733995	-1.81994563698068	0.708199071709236	-2.56982211595992	0.010175074744305	0.0374172324055869
ENSG00000149735	2.44434569129527	-1.80133018931397	0.675117425057023	-2.66817315396922	0.00762649420800371	0.0301133347922327
ENSG00000168062	6.23403324333122	-3.44966332394478	0.803661542409744	-4.29243299810156	1.76725887813902e-05	0.000229007674983314
ENSG00000168060	4.53080841629462	-2.13624907291508	0.702963178117782	-3.03892030111021	0.0023742765691585	0.0121777411127807
ENSG00000149792	177.987589710729	2.76430306550734	0.921159042072976	3.00089663049559	0.0026918592827731	0.0133853780811578
ENSG00000014138	4.51499456074748	2.01711839997818	0.817991673812113	2.46594001449641	0.0136654217200771	0.046625066589301
ENSG00000162241	39.6655703949228	-2.40127930705144	0.975183220971418	-2.46238784200925	0.0138015331713588	0.0469498297288502
ENSG00000142186	37.3887557304524	2.63686802335668	0.770261017682519	3.42334346776397	0.000618558655777681	0.00406900492130646
ENSG00000172638	17.1364115824322	-2.65823902859075	0.908218461722128	-2.92687182723669	0.00342389954231229	0.0163160826873785
ENSG00000175376	8.29631178002737	-3.01826005638902	0.820902620484004	-3.67675773115386	0.000236217185466073	0.00186819066326211
ENSG00000175315	5.12070552206539	-3.07052287768162	0.72958226615349	-4.20860404662802	2.56953204641975e-05	0.000310775128211695
ENSG00000168569	648.96103883089	-2.38041896063513	0.925068809005378	-2.57323448532928	0.010075292063548	0.0371642689094578
ENSG00000204922	13.4441456596698	3.54490171520114	0.800303278027916	4.42944795120218	9.44746097268268e-06	0.000138251430015206
ENSG00000149499	7.24772743429413	-2.79339236061313	0.726983233660385	-3.8424439949575	0.000121815216182559	0.00110600751294444
ENSG00000115944	5.23218132646038	2.20396031389407	0.858740961766819	2.56650190455517	0.0102730061114471	0.0377009484709162
ENSG00000167995	241.611455729382	6.88727958941651	0.93648067923915	7.35442785110326	1.91746639411414e-13	2.49999268464602e-11
ENSG00000134824	10.5802168038981	3.12750330904959	0.890237870621614	3.5131097117513	0.000442894557857655	0.00307806996020688
ENSG00000149532	7.41815440155031	-2.87820267045997	0.80315231204155	-3.58363242850389	0.00033884884336875	0.00247758986597272
ENSG00000162144	219.289902301507	-2.83757206988852	0.969441414683207	-2.92701758653026	0.00342229528232619	0.0163160826873785
ENSG00000229859	46.520208899993	-2.53858861606323	0.998549777552924	-2.54227548103247	0.0110133332379799	0.0397981814736093
ENSG00000128059	6.54858674144001	-2.24625640134715	0.809294718785165	-2.775572790984	0.00551045625618817	0.023402948385572
ENSG00000163050	30.3703354471564	-2.9998288891925	0.718247797706366	-4.17659322976287	2.95907493780023e-05	0.000348402121683754
ENSG00000143653	4.60604482697687	2.05307394020891	0.810469224187418	2.53319173503145	0.0113029108525648	0.0405970665828485
ENSG00000117020	65.7229756301537	5.70509380557121	0.754231056508895	7.56411945164171	3.90500768656578e-14	6.46705724546576e-12
ENSG00000054282	30.4965018483294	3.381166502115	0.710899794698705	4.75617875730013	1.9729178602832e-06	3.5726254253295e-05
ENSG00000130427	10.413094206996	-3.59575392001971	0.831573525209899	-4.32403607259154	1.53200229441197e-05	0.000201760059742861
ENSG00000066923	14.620548176659	3.53447191320707	0.900803986409542	3.92368591450722	8.72044115560143e-05	0.000843450384174566
ENSG00000146826	20.3132422703891	-2.49839341237606	0.832364796314135	-3.00156064196781	0.00268599534379838	0.013376626162125
ENSG00000106290	69.0887231475237	-1.67247881952755	0.664097153186783	-2.51842491945927	0.0117881012681696	0.0419001272348863
ENSG00000166526	146.943841482229	6.51204425412775	0.861614184468402	7.5579585056919	4.09444608411976e-14	6.51016927375042e-12
ENSG00000197343	5.72917098551051	2.36198655010465	0.832154847096165	2.83839787552387	0.00453406257842424	0.0202172051633021
ENSG00000106246	373.527270586133	5.74105177008166	0.861645870814944	6.66289013217435	2.68494383448283e-11	2.03524986709227e-09
ENSG00000106245	301.711487569474	-1.9152185605228	0.641226009212049	-2.9868073549859	0.00281907304234874	0.0138803150778485
ENSG00000198742	10.8319945920863	1.95564369855123	0.736524370765482	2.6552328424906	0.00792536827785087	0.0309188963514721
ENSG00000086232	184.701000545632	5.63005987880883	0.859102345080951	6.55342161623167	5.62334560533616e-11	3.98462934795504e-09
ENSG00000111596	8.01339144529286	2.79739473206983	0.853392019218997	3.27797151727519	0.00104555945157751	0.00630527480558165
ENSG00000072657	26.0003999938447	-4.81267262461768	0.849994588842582	-5.66200383836677	1.49615476923302e-08	5.05359219721765e-07
ENSG00000198815	15.4875771708293	3.66556942826477	0.855957994414785	4.28241742256395	1.84873750426049e-05	0.000236776420241143
ENSG00000066136	15.0684171700597	-2.19286752100442	0.841852556120189	-2.60481185816029	0.00919247220451632	0.0347395514789808
ENSG00000187815	4.6553689779094	-2.81351853091901	0.720307569297756	-3.90599606451723	9.38380388071693e-05	0.00089828219527744
ENSG00000131238	8.77439276581582	-3.01414284849191	0.812855465711517	-3.70809199868459	0.000208826792833967	0.00169927408211004
ENSG00000183520	3.25536108852827	-2.48679413508271	0.697829842409178	-3.56361104663759	0.000365787845985609	0.00263488504749191
ENSG00000074370	2.52547246514033	-2.04593265370833	0.652763792553454	-3.1342618525227	0.00172287037699818	0.00946997638081882
ENSG00000127804	6.94855983382692	2.54785157946127	0.914439801761173	2.7862430906378	0.00533228672306766	0.0228691954918935
ENSG00000141258	5.34825667529348	2.28507242274954	0.785286107312137	2.90985973325167	0.00361590996511667	0.0169461661125777
ENSG00000167720	668.62024115924	-1.31141082071762	0.523437052595572	-2.50538400790451	0.0122318511131797	0.0428476289128525
ENSG00000167716	497.867487625196	-4.77342560270324	0.89942282505222	-5.30720976802662	1.11316048594276e-07	3.02362216994202e-06
ENSG00000167703	15.7094089568868	-2.65531123547153	0.875532530419289	-3.03279563376122	0.00242299631534617	0.0123402445154232
ENSG00000132376	5.65975254558654	2.3283668749019	0.841566561243603	2.76670554906698	0.0056625874797641	0.0239237898772405
ENSG00000186222	3.23681106797619	-2.04616472209192	0.682701791820623	-2.99715739230041	0.00272509978156225	0.013509449031182
ENSG00000173011	12.6967452615677	2.10383617534322	0.835915701105994	2.51680423344082	0.0118424609350149	0.0419012761699713
ENSG00000184985	4.9688782226595	-2.70248341400169	0.768474304341721	-3.51668676328306	0.000436969123246756	0.00304989476921371
ENSG00000163995	2.29326844413699	-1.81058856165236	0.670898699671319	-2.69875103728683	0.00696002225709796	0.0279731104155497
ENSG00000125089	18.3936054485018	-2.96015006807464	0.774978917218767	-3.81965238318738	0.0001336398784747	0.0011901617046128
ENSG00000176783	26.4078416937639	-2.82784925235939	0.836731784790869	-3.37963646626162	0.000725817642766116	0.00467549922252205
ENSG00000127022	125.037317000174	-1.71539697813673	0.606113136590128	-2.83015970877519	0.0046524773548958	0.0206745057099971
ENSG00000144115	11.9998258598996	-3.47614111031926	0.811440808137707	-4.28391211713539	1.83635471692625e-05	0.000236118272182292
ENSG00000156508	34.5200016031331	4.59514427258914	0.914578837526587	5.02432823070384	5.05197719822309e-07	1.11640133407513e-05
ENSG00000168874	5.13934958964559	2.2164010059584	0.814873085168837	2.71993399499651	0.00652949483984442	0.026753326195735
ENSG00000115486	102.024056201478	5.8564375059813	0.939482093552721	6.23368720507992	4.55582329158298e-10	2.65173321766334e-08
ENSG00000168906	410.602095031416	3.43083577008328	0.900501104640011	3.80991844696827	0.000139012639356971	0.00122297354381659
ENSG00000042445	24.7977060252466	-1.85395520344437	0.712602409307303	-2.60166844685038	0.00927714931082061	0.0349178616381291
ENSG00000176407	13.98383549875	-3.36799284492237	0.772641779545236	-4.35906125462787	1.30621550706972e-05	0.00017666429233584
ENSG00000163541	20.7981750416506	-2.67723078738771	0.834730491713312	-3.20729961821881	0.00133987367668979	0.00769571497651168
ENSG00000100865	37.4913125172828	2.90503901211929	0.915437789584436	3.17338768966271	0.00150671182548874	0.0084311196483786
ENSG00000205436	7.96027889909945	-3.21326810202584	0.685006847612803	-4.69085544651682	2.72065141631133e-06	4.69204406955915e-05
ENSG00000125618	20.5252587996473	-2.7682186497163	0.910634375745857	-3.03987936700609	0.002366729245085	0.0121485889359914
ENSG00000125637	10.7258444677125	-2.76128943477735	0.801023522029647	-3.44720143520973	0.000566426086102474	0.00378721195415592
ENSG00000136689	3.71788294187466	-2.55191372934654	0.717112375825065	-3.55859669331528	0.000372841531459376	0.0026738767256146
ENSG00000169679	2.29326844413699	-1.81058856165236	0.670898699671319	-2.69875103728683	0.00696002225709796	0.0279731104155497
ENSG00000186281	536.771181986225	-4.22745585199083	0.652927306104144	-6.47461947519858	9.50511760439611e-11	6.25897592556144e-09
ENSG00000062038	27.7603341680966	-4.07089419367335	0.922175470559408	-4.4144464081265	1.01268798297792e-05	0.000146379444812263
ENSG00000103056	142.268708529877	-3.59945302563401	0.822503774240672	-4.37621460030015	1.20758127161949e-05	0.000166252076058104
ENSG00000103064	90.2499001429356	3.82038593255118	0.892849161334001	4.27887049458966	1.87844111799192e-05	0.000240108973493909
ENSG00000182810	4.36304070464475	1.99844752656709	0.782391937434432	2.55427929525995	0.0106407864865164	0.0386639234437733
ENSG00000124067	12.4229946127346	-2.8049576257529	0.753595600586758	-3.72209925796929	0.000197573322756394	0.00162233944269068
ENSG00000141086	121.637629966242	3.64626843878619	0.905757369077391	4.02565694000404	5.68164715347641e-05	0.000584205958888213
ENSG00000102901	9.99504669768067	2.95770010694178	0.969162018525776	3.05181182341507	0.00227464651133174	0.0117739599585857
ENSG00000102904	7.35921877474664	2.55380874691242	0.979873891715499	2.60626267166011	0.00915362342550334	0.0346530029679769
ENSG00000102890	21.8262436921959	-3.77885066509196	0.735121986978994	-5.14044026981326	2.74095448834023e-07	6.52127091587225e-06
ENSG00000125149	48.8200319352519	5.05743881729887	0.898487694415747	5.62883481736223	1.81431041104493e-08	6.06537926646251e-07
ENSG00000179776	6.60952320458499	-1.86886974640942	0.738739072170259	-2.52981034415721	0.0114124196482977	0.0408777822457433
ENSG00000105372	183.351969935092	-2.20727194174053	0.840012548389652	-2.62766543901278	0.00859730249279277	0.03312400410787
ENSG00000079435	42.4064544523083	-2.08253151157306	0.747698132829585	-2.78525707118184	0.00534853006749524	0.0229237787705466
ENSG00000105771	6.00000933394772	2.39063930024063	0.862653157923757	2.77126360493996	0.00558392013839418	0.0236681244357553
ENSG00000130208	892.577710846711	-2.21842581491784	0.813953548157729	-2.72549437242326	0.0064205270956725	0.0263739232115243
ENSG00000104884	4.26119535674048	1.9621942565142	0.779361982563288	2.5176930622926	0.0118126211328718	0.0419001272348863
ENSG00000125743	34.245622910077	-2.92167372827531	0.777378016356068	-3.75836937346202	0.000171024284156912	0.00144231217130519
ENSG00000185800	63.628115187032	-3.86350355284255	0.924308854233874	-4.17988374248007	2.91658163393606e-05	0.000345067072080384
ENSG00000124440	4.96549199684534	-3.0310865066701	0.725665551165944	-4.17697450540402	2.95412121301325e-05	0.000348402121683754
ENSG00000105402	5.32765441373072	2.29661753917384	0.766827826283402	2.99495852974571	0.00274482157098167	0.013596878283609
ENSG00000102221	7.10119995275121	-3.58548319312344	0.731503400988189	-4.90152634735506	9.50948926668415e-07	1.90160615121209e-05
ENSG00000130988	36.2849744633491	-3.71115964643665	0.762460520740052	-4.86734663039938	1.13106545683138e-06	2.20760949493525e-05
ENSG00000102225	5.99557009968152	2.39024449056858	0.859780677324086	2.78006304818083	0.00543483455053814	0.0231718027697568
ENSG00000078061	7.2376868591736	2.65655522693781	0.85440705815368	3.10923839121655	0.00187570309917569	0.0101055442177904
ENSG00000101940	19.2848337383079	2.76338717305035	0.927437035518945	2.97959545200187	0.00288629289242299	0.0141471754629364
ENSG00000102007	11.0491360420703	3.2870607495793	0.796019635374852	4.12937144198886	3.63756328570211e-05	0.00041240478364334
ENSG00000101997	37.3136607687578	2.9262757635513	0.896019720898612	3.26586089044621	0.00109131846245386	0.00653888332420654
ENSG00000164307	123.389042533004	3.24779553056182	0.855205133564827	3.79768011567442	0.000146056641034884	0.00127449685397689
ENSG00000133135	11.6945895212901	-2.70255543223803	0.835005831338048	-3.23657072898203	0.00120975242743872	0.00709844831185693
ENSG00000147223	13.9981422987958	-2.27352217270562	0.853667984908129	-2.66323935405671	0.00773923425139886	0.0303759029492092
ENSG00000142677	3.01699820077097	-2.34794045345911	0.656876853776234	-3.57439973712171	0.000351032292549544	0.00254830680972214
ENSG00000117602	21.9994952199033	3.93907212015574	0.96765056410538	4.07075887337235	4.68602345665785e-05	0.000502285816677937
ENSG00000009780	2.62399238498065	-2.10717462529059	0.6613505249765	-3.18616912773369	0.00144170290192996	0.00809514316768423
ENSG00000123091	12.5002482403765	-3.99302272775111	0.849685913953093	-4.69941029053183	2.60913802067949e-06	4.54852275731899e-05
ENSG00000185104	6.36516295982215	-3.05390426757988	0.783070507423474	-3.89990969986611	9.62285715846798e-05	0.000918468606384374
ENSG00000213995	49.0656898317108	-3.70331811656385	0.8501462821029	-4.35609517388398	1.32403224281788e-05	0.000178334012209292
ENSG00000064652	20.9576714958828	3.91231141877535	0.950050086034211	4.11800543601494	3.8216568366911e-05	0.000427330719011823
ENSG00000108848	196.278769534973	-3.18405932158193	0.664382545019736	-4.79250899267281	1.64708386649369e-06	3.09433421489118e-05
ENSG00000104321	6.57742118272704	2.53409485915729	0.847911525018633	2.98863122435045	0.00280230135786874	0.0138186100998081
ENSG00000175606	8.07397823469986	-3.35289102523787	0.760864917053017	-4.40668369652828	1.04965293088087e-05	0.000149762896482079
ENSG00000164100	2.21884282209205	-1.71490762229962	0.664651795436309	-2.58015946706932	0.00987547006635684	0.0365330340642739
ENSG00000086666	15.8530559548594	-3.94079840277929	0.806959396526439	-4.88351510589316	1.04211162213753e-06	2.05864414082259e-05
ENSG00000054277	105.002475291304	2.48246999390229	0.833497967411617	2.97837558214025	0.00289780651885869	0.014182282805135
ENSG00000114416	94.9916606565496	-2.59291361822693	0.737986999659398	-3.51349497948289	0.000442252771283142	0.00307688987832956
ENSG00000078070	7.02952505639147	-2.56776140853801	0.702159217163546	-3.65695036933472	0.000255233775014046	0.00198438641674571
ENSG00000167695	7.88992217572423	2.81826329931887	0.802863648742917	3.51026392056928	0.000447662127791703	0.0031078907466178
ENSG00000155368	166.293674133146	-2.12618009741938	0.828738899660574	-2.56556087603732	0.0103009144006972	0.037721487034032
ENSG00000083642	4.40664567737846	2.01732164778349	0.776368175075219	2.59840847750881	0.00936570080744092	0.0351868498159532
ENSG00000067533	12.4132033775328	-2.56524011813473	0.845004773087303	-3.03576997412972	0.00239922325137404	0.012247875000554
ENSG00000109381	79.397519727303	-5.66670794061979	0.857685997265692	-6.60697266678631	3.92258427379277e-11	2.88718397459522e-09
ENSG00000072840	17.0609234230554	-4.26895049009601	0.81245702384411	-5.25437083416134	1.48531341631477e-07	3.85767257408605e-06
ENSG00000072832	36.088401781308	4.85863556961283	0.791778430493262	6.1363575749165	8.44349921734844e-10	4.51173536048315e-08
ENSG00000137103	97.9586711827066	5.63531338785648	0.996625424813423	5.65439456745894	1.56396563646248e-08	5.25540823922626e-07
ENSG00000107185	5.73395337766704	2.36760713292861	0.818358812929634	2.89311619245944	0.00381440159680719	0.0176321466330733
ENSG00000070610	185.520864326984	-1.5058249957013	0.53779125588538	-2.80001762621116	0.00510998162889945	0.0221442969125505
ENSG00000137135	657.162747082352	4.39140524426416	0.921166985766129	4.76721952927119	1.86785751695381e-06	3.42038290815222e-05
ENSG00000137101	74.303412180994	3.50404315981191	0.792909527206168	4.41922191571903	9.90568916726769e-06	0.000143500417069818
ENSG00000165283	4.73617551596145	-1.65681729344263	0.675958358451956	-2.45106414134294	0.0142434569690154	0.048010907952953
ENSG00000137094	6.50863709412607	-2.06150595500105	0.795598821054448	-2.59113751861627	0.00956592571625554	0.0356956323664968
ENSG00000172724	7.68864103704405	-3.76840652511032	0.789209483582561	-4.77491287611485	1.79785071350804e-06	3.32959909129515e-05
ENSG00000137070	5.85047194136296	-2.16768516080174	0.799406448356271	-2.71161830788193	0.00669556427550763	0.0272632001948996
ENSG00000147955	4.41359428472286	-2.00472250371611	0.711229601652067	-2.81867135318816	0.00482228642941015	0.0212840116677893
ENSG00000122735	9.23915787165135	2.87895458526277	0.947642506067396	3.03801757184794	0.00238140067965715	0.0121936632487777
ENSG00000186638	49.1608743227342	5.18979483988779	0.834649558048917	6.2179327717126	5.03747288134923e-10	2.89020283826563e-08
ENSG00000137073	9.8013553186643	-1.93858820021057	0.757818264260705	-2.55811754827759	0.0105240511306124	0.038306135857321
ENSG00000144233	2.38660906762683	-1.90334646575986	0.679048237075188	-2.80296208993634	0.00506356209352518	0.0220062408584605
ENSG00000136709	171.253894145601	-1.9170604438148	0.767665315112848	-2.49726072817682	0.0125156896558511	0.0435610148779998
ENSG00000115718	85.7759243092757	-1.92675999553966	0.599848873341714	-3.21207570967971	0.00131779642278234	0.00760240254877706
ENSG00000182899	23.6766047222441	4.1152465100508	0.91951015995462	4.47547693247228	7.62409304619688e-06	0.000116124912542424
ENSG00000163159	5.05123558551123	-3.14148773643416	0.771008391452999	-4.07451821699876	4.6109703985114e-05	0.000496841587237948
ENSG00000197622	5.26967773411098	2.21258557148785	0.863511755779862	2.56231088537944	0.010397819767372	0.037973886310083
ENSG00000163141	11.6995477926216	-4.32415280532253	0.836009288524738	-5.17237411674354	2.31138213711445e-07	5.58070375994412e-06
ENSG00000143412	34.6533450102587	4.89693188852631	0.726488176310132	6.74055276907335	1.57785184918185e-11	1.28575202560206e-09
ENSG00000143418	246.487484961039	-2.55184580682257	0.773272385445907	-3.30006069640137	0.000966639198236786	0.00593363553041959
ENSG00000118298	660.490685355672	-6.62913697910915	0.576155353884381	-11.5058151146495	1.23318709002274e-30	4.01957331992913e-27
ENSG00000276180	20.1143210507711	3.70207834025465	1.03485134537775	3.5774010989987	0.000347027456692359	0.00252204235248326
ENSG00000102144	22.6359430198073	-2.74430928170072	0.855854603220005	-3.20651343274399	0.0013435403210206	0.00770320083793608
ENSG00000154856	14.8974786694682	3.51761111073541	0.927871359855831	3.79105473336515	0.000150008888638459	0.00129352902782291
ENSG00000175354	15.9509531452828	-3.05654854345086	0.857812403999877	-3.56318995761607	0.000366375358006769	0.00263620414883679
ENSG00000154889	1217.07959764422	-4.39514425069099	0.878132498988092	-5.0051037352059	5.58319557509327e-07	1.20530845163571e-05
ENSG00000141404	84.7141439729686	3.06706550948606	0.872853417556678	3.51383800280178	0.000441682086903616	0.00307620248346653
ENSG00000196104	5.97640617249954	-3.43332798552098	0.743104239379446	-4.62025083908564	3.83276377115745e-06	6.35770662192759e-05
ENSG00000009790	118.219339053862	-3.55556135200219	0.625457110372319	-5.68474047706589	1.31011454850473e-08	4.56848387565643e-07
ENSG00000162757	6.46451613530739	2.48003098184982	0.883298422853418	2.80769320728355	0.00498977379771518	0.0219046029544143
ENSG00000117650	32.3776520953154	-5.5936347625408	0.906004202699488	-6.17396116472116	6.65999064934673e-10	3.6484436170665e-08
ENSG00000123684	19.1709857667817	-2.71766295542171	0.905189446806848	-3.00231400731477	0.00267935645045174	0.0133742149314662
ENSG00000162772	5.78725302777649	2.35219030573412	0.855079256511384	2.75084477587582	0.00594418026003278	0.0249196856046005
ENSG00000123685	4.41461814759559	-2.96204235170064	0.748551309643851	-3.95703315663148	7.58864009285196e-05	0.000746159046233815
ENSG00000143494	7.08537875515153	2.62104283468496	0.852227683516117	3.07551947135896	0.00210136207256644	0.0110563190888302
ENSG00000114316	5.03381821741363	-2.36524185296612	0.665179938527882	-3.55579252465231	0.00037684138649611	0.00269959230611884
ENSG00000067560	13.8158718539699	3.51895829934612	0.852565044386088	4.12749540051813	3.66735764721205e-05	0.000413563136497534
ENSG00000145020	16.1803103644339	-2.7815488572691	0.811527893431303	-3.42754559613244	0.000609064011739492	0.0040227844909116
ENSG00000164062	158.922021061831	-2.84651380616765	0.96172264704677	-2.95980739863894	0.00307831425016731	0.0149869533956988
ENSG00000185614	3.56799875054118	-2.37652538097512	0.704182531301985	-3.37487125189132	0.000738502316624912	0.00475251392110345
ENSG00000182179	7.19865225438253	2.59526433252405	0.909010124247255	2.85504447453011	0.00430308026240713	0.0193861646376172
ENSG00000114349	574.997817228565	-4.63149513683601	0.933952980162672	-4.95902388579489	7.08482568550366e-07	1.45238926552825e-05
ENSG00000214706	6.6084283100365	-1.98855652820392	0.695183404920406	-2.86047755761891	0.00423003491181106	0.0191630282071552
ENSG00000114388	149.771255545298	-3.05480864977228	0.848162179131106	-3.60167987318388	0.000316167549854766	0.00236465870160693
ENSG00000272104	3.41547614428118	-2.39364029593386	0.704327222638654	-3.3984776095498	0.000677620094057645	0.00441299240076102
ENSG00000126062	9.94266008598951	-2.97102400261184	0.764677548696353	-3.88532919225488	0.000102191321379831	0.000959178809351228
ENSG00000088543	11.6905807543758	3.25251582451456	0.892323205292756	3.64499746865539	0.000267394433511276	0.00206045426957448
ENSG00000114735	28.5097762065004	-5.24410964476828	0.89697298658748	-5.84645214870897	5.02167934536502e-09	1.93706080783637e-07
ENSG00000114737	4.85353860766246	2.1480893388134	0.798203527282297	2.6911549064775	0.0071205123535948	0.0285661682703651
ENSG00000185658	7.16174247517957	-2.33150081409976	0.765809312131645	-3.04449263957105	0.0023307313345441	0.0120079922374043
ENSG00000157557	18.1768073839402	2.2283006896564	0.816107384514826	2.73040133190453	0.00632572655176156	0.026182483422815
ENSG00000157538	7.7872879888774	2.7128900754175	0.903450117862128	3.00281113675332	0.0026749838051318	0.0133626202495434
ENSG00000142197	4.96080814303636	-3.11754972726535	0.768380758433973	-4.05729801670097	4.96437187161291e-05	0.000525932976368788
ENSG00000121895	2.59766404422063	-2.05736170514925	0.662991666439507	-3.10314866580147	0.00191473429285729	0.0102649283348163
ENSG00000078177	3.10305891571527	-1.84253212488388	0.683219891319727	-2.69683618450392	0.00700016976809651	0.0281171329132601
ENSG00000163697	13.2927217993668	-3.03637272010834	0.838737610615556	-3.62016998126496	0.000294409541551903	0.00223169279229867
ENSG00000188848	14.2353581031545	-2.82193876423129	0.881063364632433	-3.20287833714272	0.00136061448740797	0.00774736435057076
ENSG00000121753	2.38660906762683	-1.90334646575986	0.679048237075188	-2.80296208993634	0.00506356209352518	0.0220062408584605
ENSG00000103257	5.04730838448745	2.16743048220825	0.850615109824446	2.5480742784543	0.0108319404875932	0.0392296777992333
ENSG00000167513	20.1894099987581	-2.86017895601889	0.852320021036146	-3.35575709290724	0.000791480528357434	0.00500196606266406
ENSG00000141012	25.6835978534628	-2.26801008305463	0.846041202514401	-2.68073242333138	0.00734612299348959	0.0292364931590712
ENSG00000176715	5.8977166533761	2.39341631826835	0.841787256481602	2.84325558487552	0.00446552449025101	0.0199799273520565
ENSG00000185324	212.773556541811	-3.11419820912468	0.762741188180115	-4.08290289994054	4.44766099446623e-05	0.000484045108896917
ENSG00000138382	338.904171160707	6.0535136304829	0.730405465763739	8.28788106637883	1.15283768087662e-16	4.17519380090814e-14
ENSG00000204334	2.16631620703955	-1.69473509111221	0.633001832105067	-2.67729887206852	0.00742183975979826	0.0293942730219471
ENSG00000077380	4.58772457114734	-2.24386809056188	0.719811431793156	-3.11729988084807	0.00182515812770052	0.00984136131884176
ENSG00000115844	8.24726812709243	-3.88945737266108	0.778830574364152	-4.99397109035748	5.9150255801734e-07	1.25767560783566e-05
ENSG00000152256	12.6653547025988	3.3877172555301	0.869107409959478	3.89792701881123	9.70196438649504e-05	0.000921969472821591
ENSG00000173542	60.7197787474106	-6.47174443113308	0.875516582122338	-7.3919153140937	1.44728698902437e-13	1.99103186329787e-11
ENSG00000109193	38.8708025890215	-4.44298139538635	0.809604745360093	-5.48784011068292	4.06878091283207e-08	1.25115013069586e-06
ENSG00000103381	11.5535005218478	-3.11836817941652	0.791870202843464	-3.9379789367235	8.21708056040266e-05	0.00079875843939434
ENSG00000189067	4.92291850359565	2.15689818132942	0.813562505670455	2.6511769732455	0.00802117999181704	0.0312179536517345
ENSG00000166676	235.428959234152	2.24418035664463	0.893170438595621	2.51260035002196	0.0119845015105681	0.0422536318806886
ENSG00000063601	7.85950398027352	-3.02792130980304	0.813504996798858	-3.72206848355931	0.000197597410261757	0.00162233944269068
ENSG00000084090	9.0682201450151	3.01655010645934	0.796851712436186	3.78558527186564	0.000153347238102851	0.00131708912410077
ENSG00000128694	4.41855036172327	2.0097150674669	0.776275295618001	2.5889205528136	0.00962773041529866	0.0359057062799382
ENSG00000198130	5.38286029822487	2.2581831397318	0.835156085761521	2.70390550728337	0.00685297739925119	0.027730949513171
ENSG00000197555	2.56058649962721	-1.48333106641711	0.606651521763976	-2.44511224846843	0.0144807065545449	0.0486345832195148
ENSG00000169026	10.1813772499052	3.05734449546036	0.907970909064677	3.36722736922244	0.000759280594484762	0.00483846548919469
ENSG00000145217	388.234845886952	-3.70285724397816	0.884723432882849	-4.18532742137562	2.84755345227771e-05	0.000338744542981722
ENSG00000163945	4.14411413294431	-2.86090142982188	0.740281595367614	-3.86461239577514	0.000111265746314184	0.00102304851935425
ENSG00000013810	5.85970284064634	-2.1659111932059	0.738128430489914	-2.93432836853111	0.00334270364562787	0.0160228566660647
ENSG00000087266	29.6711970237758	4.31292245096657	0.962880167070439	4.47918920595138	7.49270975709984e-06	0.000114554021233235
ENSG00000159788	79.8864066017493	-4.22867790344698	0.844705843154138	-5.00609524335367	5.55452807595908e-07	1.20530845163571e-05
ENSG00000113262	8.11418956385586	-3.4423848700645	0.692895340377423	-4.96811663964924	6.76062955798371e-07	1.39470076229417e-05
ENSG00000176209	36.1470422380882	4.78294399049628	0.841606160206974	5.68311428390689	1.32263820537953e-08	4.58631833024956e-07
ENSG00000104368	10.5762143752698	3.10110914925221	0.915771179557065	3.38633625787627	0.000708325329869108	0.00458092542204039
ENSG00000176907	23.630321014279	-2.66423293052033	0.790473343312707	-3.37042729278523	0.00075051708481867	0.00480611088009127
ENSG00000100997	14.9905205761415	-2.71599667144293	0.725228430495605	-3.74502233673724	0.000180377726809569	0.00150947676645902
ENSG00000154930	8.91046016008259	-3.097618783328	0.776433106814674	-3.98955010565691	6.61987348538263e-05	0.00066188581673634
ENSG00000126016	3.23112850258569	-2.31872806071001	0.690363669885444	-3.35870521850429	0.000783085524860629	0.00496588962701016
ENSG00000186603	3.11028129013564	-2.09478289264846	0.661879242390257	-3.16490193148154	0.00155135229762515	0.00865861783237873
ENSG00000126107	22.8730905616722	-3.21274259416999	0.772674356282796	-4.1579516235351	3.21114001808753e-05	0.000372480814553605
ENSG00000173846	8.75484627894621	-2.97418672770429	0.823652743991101	-3.61097167392721	0.000305051981357923	0.00229899868956335
ENSG00000126106	113.316906889798	2.78770491304121	1.08724240458461	2.56401415294897	0.010346932534944	0.0378304280399886
ENSG00000187147	169.260137465945	3.35669920849657	0.827121769755015	4.05828903462521	4.94335621025009e-05	0.000524849171573621
ENSG00000117419	8.25647269260737	-2.66367264221433	0.79986574114035	-3.3301496803911	0.000867993103259176	0.00540960520090494
ENSG00000171872	2.90075873919047	-2.25865280436723	0.680733011465887	-3.31797160755206	0.000906737008841052	0.00561350290658577
ENSG00000122026	30.6741724116329	-4.10727732043755	0.883476574367322	-4.64899403063275	3.33557865067651e-06	5.61876930846516e-05
ENSG00000066135	15.2982387210399	-2.20511776170855	0.840377992764292	-2.62395943336778	0.00869141363764505	0.0334273306807127
ENSG00000198198	441.681721134334	2.73135967792349	1.06616640467551	2.56185119503441	0.0104115916933122	0.0380028926364513
ENSG00000117399	122.175652596324	-4.58291069673484	0.916610848696286	-4.99984339401307	5.73768984470075e-07	1.23445544876582e-05
ENSG00000243710	248.505994233351	7.03639661578985	0.902544715134039	7.7961750789764	6.38118373119143e-15	1.26057384071627e-12
ENSG00000160058	4.34192654975648	2.00466732977669	0.759913719594636	2.63801965681848	0.00833917478930701	0.0322629557575623
ENSG00000134684	34.37709047965	-3.4097106539401	0.837334292001331	-4.07210201052495	4.6590764991309e-05	0.000500370999964322
ENSG00000121905	20.3350315813225	4.02664728708253	0.85259584630062	4.72280894230718	2.32609351805754e-06	4.10943188190166e-05
ENSG00000116514	5.67791814589876	-2.53753838768059	0.763610498971753	-3.32307949026047	0.000890295406669418	0.00552746262483613
ENSG00000004455	22.207225391716	-2.5833782453259	0.826776064331089	-3.12464082691606	0.00178022284450191	0.0097052969911112
ENSG00000142920	12.4665489946382	-4.49749034359543	0.760206368807369	-5.91614399475659	3.29576704082629e-09	1.3684780470794e-07
ENSG00000135317	3.88502967856017	1.85613146273039	0.74523094724537	2.49067952638211	0.0127499064649153	0.0441639958792681
ENSG00000135318	6.08713777027875	-1.97257593673007	0.752684264876872	-2.62072163426022	0.00877438747677029	0.0336669993885024
ENSG00000083097	149.681875150967	5.25040232815007	0.824287308171609	6.36962655629896	1.89489008225843e-10	1.17645604249931e-08
ENSG00000125844	917.941770551624	-2.28280572975805	0.69947937126305	-3.26357834632919	0.00110014761990661	0.00657600756314859
ENSG00000149474	3.12099849097734	-2.41121789232787	0.665857932586289	-3.62121974422135	0.000293217326195232	0.00222524301451306
ENSG00000166902	8.05834879578019	-2.387173802664	0.7032393880346	-3.39453938911987	0.000687441504051174	0.00446357685747968
ENSG00000085998	9.58441400055083	3.06023883007049	0.82631657168227	3.70347023761154	0.000212670142242239	0.00172009510828431
ENSG00000132128	25.3680256668954	-2.14914235653264	0.868253105305865	-2.47524868428262	0.0133143430481841	0.0457544556305284
ENSG00000173660	46.8335559076988	-4.98437439863407	0.650238001360115	-7.66546155132145	1.78189241204272e-14	3.31890189545901e-12
ENSG00000142973	2.44872171728582	-1.946144513304	0.650782908697895	-2.99046654006003	0.00278551644740148	0.013746239001219
ENSG00000142513	11.5107168224005	3.16903627440549	0.944851403891248	3.35400493808256	0.00079650941332429	0.00502656811758088
ENSG00000142528	5.27980447965384	2.27411538618153	0.785208014043914	2.89619482418368	0.00377717822503646	0.0174882278757192
ENSG00000105053	2.17440506388096	-1.74947041550155	0.658312295803053	-2.65750833860308	0.00787206429914146	0.0307765724006715
ENSG00000126453	91.8115592918927	6.22209036573397	0.707427820104999	8.79537132821616	1.42575689403788e-18	9.29450919223294e-16
ENSG00000104870	44.5667349742187	-3.22392080656055	0.731684377099836	-4.40616324123135	1.05217681529057e-05	0.000149762896482079
ENSG00000142534	72.5155738323491	-2.22751917601196	0.724460126608223	-3.0747298494408	0.00210693303191951	0.0110766906734543
ENSG00000104863	4.80717996616717	2.13320497139084	0.792675650490544	2.69114482079867	0.00712072763297182	0.0285661682703651
ENSG00000087074	14.6731428391008	-2.16099779869997	0.761248919802427	-2.83875318898427	0.00452901729644415	0.0202085309757148
ENSG00000105552	134.173429494357	-2.11247424346017	0.679520688312617	-3.10877104964363	0.00187867236272903	0.0101131834290921
ENSG00000176909	78.9578832181031	-6.09998047426436	0.94121676636343	-6.48095177674405	9.11458027389186e-11	6.06305600056133e-09
ENSG00000063180	4.45317950732883	-2.56851033911025	0.584750739600791	-4.39248754240784	1.12061053163853e-05	0.000156765237247888
ENSG00000063176	450.34724221056	-2.70091361514887	0.958964332027966	-2.81649017063766	0.00485515286068698	0.0214145747623941
ENSG00000167615	71.7451751603106	2.09679177759982	0.817025280422939	2.56637319290096	0.0102768193638316	0.0377009484709162
ENSG00000170889	261.970286999825	-2.66649170626862	0.805592713774629	-3.30997495468236	0.000933043195152279	0.00573821565018652
ENSG00000181826	276.715185343708	7.23407870151431	0.881554047041569	8.20605239779835	2.28579691318519e-16	7.84268951423908e-14
ENSG00000065882	11.264297023023	-3.32738959131332	0.766552447787532	-4.34072006542673	1.42016556051612e-05	0.000189326365828314
ENSG00000074800	37.6519413337904	-2.23575526884324	0.870020594794004	-2.5697728102317	0.0101765229414183	0.0374172324055869
ENSG00000266412	33.5787432125926	2.91390524599799	0.661262895756304	4.40657606029034	1.05017442502915e-05	0.000149762896482079
ENSG00000206203	10.0672303797912	3.16585191028778	0.787071475203876	4.02231818840561	5.76281345657002e-05	0.000590688379298427
ENSG00000184470	21.6816944581294	2.8256852647503	0.860221698670783	3.28483374590127	0.00102042564696254	0.00617655969595988
ENSG00000040608	4.32247508847156	-2.92537383196931	0.7277513128429	-4.01974380580858	5.82614622718522e-05	0.000595307950705649
ENSG00000184634	18.4955420806965	-3.49915704321185	0.794609518423113	-4.40361833338702	1.06460170994351e-05	0.000151201275536422
ENSG00000144815	8.81486701466844	-3.87549089325798	0.770332086760556	-5.03093530681736	4.88092836891488e-07	1.0822711577196e-05
ENSG00000114391	122.523769693037	-2.97237423137686	0.914706637759127	-3.24953827672953	0.00115592520867902	0.00683800039508035
ENSG00000114354	6.4824354546997	2.52121542671936	0.829264514521338	3.0403030427205	0.00236340214932216	0.012141070615785
ENSG00000139668	40.9802484370561	4.88415153055511	0.874605270022931	5.58440670089611	2.34499363339784e-08	7.68191632970882e-07
ENSG00000136144	3.87413084338466	-2.49907077707586	0.71606753094121	-3.48999314881802	0.000483032930414371	0.0033007250244982
ENSG00000136147	5.77742233536239	-2.02025285198332	0.796982063201025	-2.53487869459585	0.0112486270890068	0.0404243660381674
ENSG00000151690	12.7460603516422	3.42840254513544	0.840453777737026	4.07922795512518	4.51855128839479e-05	0.000488895775144124
ENSG00000189362	4.18854100461472	1.93976423352177	0.776089120877661	2.49940912884867	0.0124400598911511	0.0433403028348189
ENSG00000138386	5.82987166505632	-2.91760590581881	0.782771064514547	-3.72727868732377	0.00019355839549237	0.00159319088410955
ENSG00000173559	18.0026004141408	-3.92092846893649	0.878832740895095	-4.46151842834508	8.13809463712302e-06	0.000121679447108727
ENSG00000144339	20.195029654668	-3.01418489243575	0.95380005804649	-3.16018526839808	0.0015766884629734	0.00877748257055815
ENSG00000155465	52.466590313583	3.17683796090094	0.782371674249247	4.06052272271922	4.89629715256136e-05	0.000521551652574306
ENSG00000157227	6.08530346431797	2.44553238842006	0.812092191379897	3.01139749203183	0.00260048189224981	0.01306402262333
ENSG00000100461	28.6736518449868	-3.80365934766189	0.895549205542846	-4.24729241466555	2.16369482729929e-05	0.000271252434214694
ENSG00000092067	25.3403085703753	-5.4476346263982	0.788216280165566	-6.91134497406463	4.80079989131123e-12	4.60241389580263e-10
ENSG00000166090	4.0129815716199	-2.78644813212662	0.739716126809627	-3.76691548438248	0.000165276920480164	0.00140109264578698
ENSG00000129535	6.23674944241388	2.47084282118797	0.82949516417008	2.97873083281935	0.00289444919977929	0.0141764946155982
ENSG00000092010	65.2538632904993	-2.26771706685425	0.690070099819749	-3.28621261440916	0.00101544332191234	0.00615783722376422
ENSG00000259529	23.7611841973958	-4.01554810684889	0.876797335467803	-4.57979049937059	4.65441909021719e-06	7.60455088950523e-05
ENSG00000100918	89.6003943241401	-3.26371727913675	0.652860750097399	-4.99910168998495	5.75980221070844e-07	1.23513653327659e-05
ENSG00000100938	265.689241286517	-2.1448108999869	0.761796472935198	-2.81546446614928	0.00487067829780997	0.021454021502313
ENSG00000100949	15.4086475294774	3.59007266767241	0.908358339319419	3.95226477511314	7.74150135134605e-05	0.000757760470111485
ENSG00000139899	191.577427917532	-5.54265868086317	0.970733435279489	-5.70976385424219	1.13133037292628e-08	4.07466447574941e-07
ENSG00000100445	1947.61566497245	-2.89168160390918	0.432507122672403	-6.68585891959854	2.29574113644808e-11	1.8031248757235e-09
ENSG00000071539	19.6582034867113	-3.90181729915333	0.88825638292221	-4.39267015038724	1.11966938275752e-05	0.000156765237247888
ENSG00000143499	4.48508963319806	-1.71280904175747	0.703891568209689	-2.43334217813393	0.0149601556349928	0.0498345828199413
ENSG00000185787	26.9386169409945	2.31347204822469	0.830236256853113	2.7865225459962	0.0053276911814287	0.0228691954918935
ENSG00000187555	12.976630716011	-2.24227385224574	0.745458072554185	-3.00791410650765	0.00263047473139283	0.0131806800722136
ENSG00000077348	12.537054470863	-3.51267484129529	0.821887568167161	-4.27391163627001	1.92073181315933e-05	0.000245034260077998
ENSG00000167600	8.3174391484963	-3.84997401880468	0.830249158764964	-4.6371308879514	3.53278715997413e-06	5.90518961432599e-05
ENSG00000128626	34.4800389972091	2.27129347949006	0.778461897722136	2.91766814295742	0.00352659454674073	0.0166714067079063
ENSG00000171316	6.65822338140128	-2.66466118174139	0.750299767135813	-3.55146209349556	0.000383097171258345	0.00272941033817831
ENSG00000009335	6.28235532476562	-2.61826752710034	0.792599278823521	-3.30339377924581	0.000955221498178848	0.00586907535026193
ENSG00000144893	11.627737558195	3.25788235731198	0.884017293247572	3.68531518805888	0.000228419783739567	0.00182260534907985
ENSG00000120742	158.232898220703	-2.75720189873726	0.786199261611975	-3.50700138420896	0.000453186791152705	0.0031295812410217
ENSG00000196428	10.6354158904031	-3.05601504247192	0.839948144358867	-3.63833775096269	0.000274403413558701	0.0021020397802458
ENSG00000206199	7.17404153244903	2.58454665324436	0.919768976016327	2.809995466947	0.0049542197753753	0.0217631797275415
ENSG00000164808	222.670566727785	4.29364198351508	0.919289832522095	4.67060749680583	3.00310277065572e-06	5.098236187996e-05
ENSG00000131013	2.21226681803071	-1.61502842766959	0.620732430587897	-2.60181093831362	0.00927329587169437	0.0349178616381291
ENSG00000090776	5.98984288814054	-2.02070567178504	0.767091953761335	-2.63424177750369	0.00843254176557732	0.0325661965460892
ENSG00000189171	21.6844645279774	-3.45475261282603	0.854026173133801	-4.04525378906012	5.22664713095093e-05	0.000544289339403659
ENSG00000160679	49.4518405953934	-2.82828126217769	0.924744383442863	-3.05844654243573	0.00222487770701845	0.0115939070919691
ENSG00000198837	15.2822362627349	-3.35642885670201	0.722602953021612	-4.64491439270609	3.40217501625706e-06	5.70148558637013e-05
ENSG00000160741	4.04518103420294	-2.44225383485348	0.684808084294055	-3.56633324118992	0.000362010986939839	0.00261635213288338
ENSG00000143578	60.3289996735187	2.8345822700516	0.70704674786571	4.00904505764019	6.09647843847658e-05	0.000618086204361257
ENSG00000177954	29.8622375125627	-3.14651099293128	0.841402835375068	-3.73960112878473	0.000184312487085674	0.00153452503615774
ENSG00000143552	66.8849576316934	-5.87590325731837	0.70412435951941	-8.34497937456515	7.12263143500275e-17	2.7313196661637e-14
ENSG00000187954	22.2314326865856	-2.57435329703516	0.91608434259208	-2.81017061131181	0.00495152440429136	0.0217631797275415
ENSG00000173137	41.6432431570246	-2.30639155422715	0.861372717393912	-2.67757674193019	0.00741568623569504	0.0293877559699064
ENSG00000179832	15.8438152880609	-2.79278768127022	0.745630672756414	-3.74553754735701	0.000180007920664621	0.00150831829667437
ENSG00000179698	10.5085929043699	-3.97212005639768	0.834863469967726	-4.75780795218078	1.95706555928157e-06	3.553791192467e-05
ENSG00000179632	18.2592930139205	-2.00893104396381	0.759740663418042	-2.64423261870137	0.00818763660490953	0.0318088218280126
ENSG00000179950	46.3461649618032	-2.74892411738323	0.76970421508932	-3.57140322671122	0.000355073745399163	0.00257477836068648
ENSG00000188828	60.1436073491247	-5.09981987250226	0.740086856677984	-6.89083967170251	5.54640218483644e-12	5.16528512042125e-10
ENSG00000180964	13.2050583666176	-4.47473588692615	0.752481786820814	-5.94663680277447	2.7370779370774e-09	1.15116200463274e-07
ENSG00000184343	11.934493188594	3.29801357823992	0.881815079816043	3.74002855443107	0.000183999351321768	0.00153387694535372
ENSG00000067840	10.5956427840328	-4.11874695784075	0.785188576157242	-5.24555130182629	1.5581569394658e-07	4.01487157643381e-06
ENSG00000172534	13.3135755902741	-3.76837568649919	0.733952793291016	-5.13435703351156	2.83110204436098e-07	6.66279935999612e-06
ENSG00000130827	38.2149669895458	-4.60795898508306	0.772800355909013	-5.9626771000421	2.48138473715462e-09	1.08564745647725e-07
ENSG00000160211	41.0495526487878	-4.12771630526929	0.924201652994113	-4.4662507277463	7.96023132992347e-06	0.00011956854387044
ENSG00000132341	18.3174502171686	-2.64155640590351	0.827460135513536	-3.19236697036059	0.00141111928321885	0.0079714788624815
ENSG00000125968	5.36045538108207	2.28176623763803	0.800363956647327	2.85091078713265	0.0043594198909554	0.0196128766522693
ENSG00000101280	6.19731673302761	-3.33391686312083	0.787647080501674	-4.23275467611378	2.30846271834279e-05	0.000286645113540508
ENSG00000137561	25.3811007057842	-4.96768767495239	0.847311207915531	-5.8628844143032	4.54894891145857e-09	1.80820719230478e-07
ENSG00000184083	21.4120856565516	-4.92813048792606	0.681700798766366	-7.22916930249196	4.85957309083087e-13	5.75991945075027e-11
ENSG00000102302	107.28865821087	-1.80360441385167	0.525025326046366	-3.43527126097606	0.00059196096357751	0.0039297286370283
ENSG00000177156	69.5895935205726	-3.86170690498189	0.713445171874491	-5.41275918209065	6.20609303319838e-08	1.83065703544888e-06
ENSG00000185522	13.8545694156424	2.1068185675472	0.756102907576118	2.78641775667964	0.00532941398427057	0.0228691954918935
ENSG00000130826	13.1461179339063	-2.70336653316066	0.746861195132916	-3.61963715718226	0.000295016405399885	0.00223369564088485
ENSG00000155961	14.792817183903	-3.22407355488654	0.836761687423937	-3.85303677659073	0.000116661859831608	0.00106577273703258
ENSG00000161202	12.7782229235358	-2.6257753707287	0.70595442527782	-3.71946867490116	0.000199642304319742	0.00163706689542189
ENSG00000145198	9.78001714178761	3.09406960283825	0.822122162219972	3.76351562459204	0.000167541253808744	0.0014166036752
ENSG00000114867	38.4407066228338	-1.6097189843525	0.625220250297071	-2.57464306952254	0.0100343577342523	0.0370407576838
ENSG00000114859	18.8081767824033	-3.61819391063297	0.815074719044352	-4.43909475547859	9.03380400522349e-06	0.000133238389841746
ENSG00000108106	8.208954346785	-2.3822582583852	0.829551843288105	-2.87174126326164	0.00408217043539042	0.0186095587890281
ENSG00000160469	7.15823702954595	-3.50863256849146	0.708586659753153	-4.95159275185021	7.36085213494785e-07	1.49954359586641e-05
ENSG00000133265	2.93636104292914	-1.70666461267012	0.66905230211324	-2.5508687546243	0.0107454782394292	0.038959829056084
ENSG00000102393	8.56723871214305	-2.89227385095158	0.778196553381605	-3.71663667537896	0.000201892446423243	0.00164723011042943
ENSG00000152430	8.4389154251144	-3.74882841895498	0.82667480618131	-4.53482843667643	5.76503273198441e-06	9.23396766088609e-05
ENSG00000144481	39.8084831018638	-4.64335174757524	0.696607461988374	-6.66566466905394	2.6347021122442e-11	2.02066153761411e-09
ENSG00000151790	95.7647404290685	-3.67456908353145	0.735163723150246	-4.99830033476838	5.78378527845323e-07	1.2362129911553e-05
ENSG00000256043	17.7013613008899	-3.68666774233884	0.864858722702702	-4.26273985052487	2.01935563146315e-05	0.00025561513323317
ENSG00000165819	498.705835237582	-2.47812129923024	0.690237704404915	-3.59024330808868	0.000330369435567752	0.00244458382572778
ENSG00000100888	23.5527464195435	-3.717376671873	0.741100337215232	-5.01602345215691	5.27518924133707e-07	1.15787739610358e-05
ENSG00000184056	10.5079016756178	-3.94876381568856	0.754976232273385	-5.23031540184787	1.69221078618671e-07	4.29242105647904e-06
ENSG00000198901	14.8578136052426	3.58212077447777	0.88003145413048	4.07044629787364	4.69231572874465e-05	0.000502285816677937
ENSG00000140577	19.1882867573777	3.8269733090818	0.935555876283177	4.09058764537484	4.3028156566771e-05	0.000472705509316375
ENSG00000081692	121.00982696828	4.41731817563695	0.860048146630273	5.13612893992541	2.80455274420438e-07	6.62423164473491e-06
ENSG00000143740	73.2814155624756	5.47289765339811	0.934316695527898	5.85764728340412	4.69470410953135e-09	1.82171286250207e-07
ENSG00000154370	4.23517683933073	-2.89350982349611	0.743962004992217	-3.88932472905842	0.000100523537374437	0.000951107315158138
ENSG00000168159	6.02991230786735	2.39934366251721	0.866218982808355	2.76990427378806	0.0056072769704919	0.0237362588121018
ENSG00000126012	9.97528785588693	-1.87650531646919	0.708124040148712	-2.64996696916985	0.00804996406254942	0.0313112862313602
ENSG00000105497	4.34460640222938	1.99690813567926	0.773995101613382	2.58000099938195	0.00988000292304262	0.0365330340642739
ENSG00000105568	24.5266132373131	-2.77219611535391	0.84627482804121	-3.27576340864402	0.00105376796670653	0.00634304097410887
ENSG00000100038	6.69705778296494	-1.88952824135711	0.767291416740592	-2.46259530620545	0.0137935508037802	0.0469498297288502
ENSG00000185339	8.66272082488108	-2.22202742935394	0.774536490334675	-2.86884795885318	0.00411969778975964	0.0187413188356197
ENSG00000198000	7.46519261427938	-2.04369329881597	0.788274773833333	-2.59261537557216	0.00952492269620336	0.0356024935663585
ENSG00000183963	9.80469322411527	2.092474046792	0.839377625101657	2.49288756837971	0.0126708961423042	0.0439688823599543
ENSG00000172322	13.6028599357102	3.28556137984494	1.00684718565038	3.26321752364299	0.00110154935710358	0.00657600756314859
ENSG00000076826	48.1069924071163	-4.33346660896609	0.865812719755667	-5.00508540714093	5.58372683531194e-07	1.20530845163571e-05
ENSG00000135334	25.3396074922072	-2.92723253805912	0.706498030151158	-4.14329893804916	3.42345221004587e-05	0.000390165820931627
ENSG00000146282	17.7218755504648	-4.74519057138271	0.873309953667409	-5.43356977835371	5.52376686036493e-08	1.65180899828986e-06
ENSG00000077522	6.86772024597943	-2.75746759172806	0.80284487597442	-3.43462065244085	0.000593383853710341	0.00393516718447377
ENSG00000116977	126.910738234656	6.52659321847511	0.774177773564369	8.43035468252493	3.44619093397315e-17	1.49771457990473e-14
ENSG00000080824	40.2086884738075	2.69356628944416	0.86323473312489	3.12031732052012	0.001806563134265	0.00977343159524777
ENSG00000145439	7.28887128704882	2.67938705485421	0.840892453691256	3.18636116080306	0.00144074620299529	0.00809514316768423
ENSG00000117450	66.4453125422828	2.3266969588786	0.798104125703162	2.91527995401438	0.00355369608765506	0.0167349458826369
ENSG00000173915	6.36126587779974	2.53055705394154	0.775204920463464	3.2643717643441	0.00109707112007207	0.00656731554797965
ENSG00000134321	11.3322559207631	-2.91320804842075	0.868096598019987	-3.35585700377745	0.000791194662706531	0.00500196606266406
ENSG00000133142	36.9766609848937	3.72834085925266	0.657999028371103	5.66617988552701	1.46016233306392e-08	4.98366400483962e-07
ENSG00000075131	13.9242088328426	-4.47533571253272	0.721751597493768	-6.20065924075958	5.6227136343761e-10	3.15986811918084e-08
ENSG00000142937	69.6993985776871	-2.42526457670675	0.931226726348453	-2.60437604300378	0.00920417083836494	0.0347636093252034
ENSG00000166454	4.48713766489026	-2.7859734943384	0.665642811380635	-4.18538808908626	2.84679298281867e-05	0.000338744542981722
ENSG00000171772	125.430770777182	-4.39176210601432	0.982986259001777	-4.46777568434594	7.90371195486225e-06	0.000119269208874414
ENSG00000147679	6.60839169139925	2.45750286809637	0.937827074194581	2.62042218199651	0.00878209706766629	0.0336767592847744
ENSG00000189043	24.1579171985028	-2.53962605483044	0.919003001429749	-2.76345784603466	0.00571924792979976	0.0241318946630192
